# Supplementary material for: Assessing the accuracy of phylogenetic rooting methods on prokaryotic gene families
Source: PLoS One. 2020 May 15;15(5):e0232950. doi: 10.1371/journal.pone.0232950 (PMC7228096; doi:10.1371/journal.pone.0232950)
Supplement: S1 Dataset — (ZIP) [file pone.0232950.s002.zip]

Archive with 14,172 entries (9,880 files):
- AllSimulatedDatasets/
- AllSimulatedDatasets/R-025-HI-NR/
- AllSimulatedDatasets/R-025-HI-NR/formatted_for_optroot/
- AllSimulatedDatasets/R-025-HI-NR/formatted_for_optroot/tree1
- AllSimulatedDatasets/R-025-HI-NR/formatted_for_optroot/tree10
- AllSimulatedDatasets/R-025-HI-NR/formatted_for_optroot/tree100
- AllSimulatedDatasets/R-025-HI-NR/formatted_for_optroot/tree11
- AllSimulatedDatasets/R-025-HI-NR/formatted_for_optroot/tree12
- AllSimulatedDatasets/R-025-HI-NR/formatted_for_optroot/tree13
- AllSimulatedDatasets/R-025-HI-NR/formatted_for_optroot/tree14
- AllSimulatedDatasets/R-025-HI-NR/formatted_for_optroot/tree15
- AllSimulatedDatasets/R-025-HI-NR/formatted_for_optroot/tree16
- AllSimulatedDatasets/R-025-HI-NR/formatted_for_optroot/tree17
- AllSimulatedDatasets/R-025-HI-NR/formatted_for_optroot/tree18
- AllSimulatedDatasets/R-025-HI-NR/formatted_for_optroot/tree19
- AllSimulatedDatasets/R-025-HI-NR/formatted_for_optroot/tree2
- AllSimulatedDatasets/R-025-HI-NR/formatted_for_optroot/tree20
- AllSimulatedDatasets/R-025-HI-NR/formatted_for_optroot/tree21
- AllSimulatedDatasets/R-025-HI-NR/formatted_for_optroot/tree22
- AllSimulatedDatasets/R-025-HI-NR/formatted_for_optroot/tree23
- AllSimulatedDatasets/R-025-HI-NR/formatted_for_optroot/tree24
- AllSimulatedDatasets/R-025-HI-NR/formatted_for_optroot/tree25
- AllSimulatedDatasets/R-025-HI-NR/formatted_for_optroot/tree26
- AllSimulatedDatasets/R-025-HI-NR/formatted_for_optroot/tree27
- AllSimulatedDatasets/R-025-HI-NR/formatted_for_optroot/tree28
- AllSimulatedDatasets/R-025-HI-NR/formatted_for_optroot/tree29
- AllSimulatedDatasets/R-025-HI-NR/formatted_for_optroot/tree3
- AllSimulatedDatasets/R-025-HI-NR/formatted_for_optroot/tree30
- AllSimulatedDatasets/R-025-HI-NR/formatted_for_optroot/tree31
- AllSimulatedDatasets/R-025-HI-NR/formatted_for_optroot/tree32
- AllSimulatedDatasets/R-025-HI-NR/formatted_for_optroot/tree33
- AllSimulatedDatasets/R-025-HI-NR/formatted_for_optroot/tree34
- AllSimulatedDatasets/R-025-HI-NR/formatted_for_optroot/tree35
- AllSimulatedDatasets/R-025-HI-NR/formatted_for_optroot/tree36
- AllSimulatedDatasets/R-025-HI-NR/formatted_for_optroot/tree37
- AllSimulatedDatasets/R-025-HI-NR/formatted_for_optroot/tree38
- AllSimulatedDatasets/R-025-HI-NR/formatted_for_optroot/tree39
- AllSimulatedDatasets/R-025-HI-NR/formatted_for_optroot/tree4
- AllSimulatedDatasets/R-025-HI-NR/formatted_for_optroot/tree40
- AllSimulatedDatasets/R-025-HI-NR/formatted_for_optroot/tree41
- AllSimulatedDatasets/R-025-HI-NR/formatted_for_optroot/tree42
- AllSimulatedDatasets/R-025-HI-NR/formatted_for_optroot/tree43
- AllSimulatedDatasets/R-025-HI-NR/formatted_for_optroot/tree44
- AllSimulatedDatasets/R-025-HI-NR/formatted_for_optroot/tree45
- AllSimulatedDatasets/R-025-HI-NR/formatted_for_optroot/tree46
- AllSimulatedDatasets/R-025-HI-NR/formatted_for_optroot/tree47
- AllSimulatedDatasets/R-025-HI-NR/formatted_for_optroot/tree48
- AllSimulatedDatasets/R-025-HI-NR/formatted_for_optroot/tree49
- AllSimulatedDatasets/R-025-HI-NR/formatted_for_optroot/tree5
- AllSimulatedDatasets/R-025-HI-NR/formatted_for_optroot/tree50
- AllSimulatedDatasets/R-025-HI-NR/formatted_for_optroot/tree51
- AllSimulatedDatasets/R-025-HI-NR/formatted_for_optroot/tree52
- AllSimulatedDatasets/R-025-HI-NR/formatted_for_optroot/tree53
- AllSimulatedDatasets/R-025-HI-NR/formatted_for_optroot/tree54
- AllSimulatedDatasets/R-025-HI-NR/formatted_for_optroot/tree55
- AllSimulatedDatasets/R-025-HI-NR/formatted_for_optroot/tree56
- AllSimulatedDatasets/R-025-HI-NR/formatted_for_optroot/tree57
- AllSimulatedDatasets/R-025-HI-NR/formatted_for_optroot/tree58
- AllSimulatedDatasets/R-025-HI-NR/formatted_for_optroot/tree59
- AllSimulatedDatasets/R-025-HI-NR/formatted_for_optroot/tree6
- AllSimulatedDatasets/R-025-HI-NR/formatted_for_optroot/tree60
- AllSimulatedDatasets/R-025-HI-NR/formatted_for_optroot/tree61
- AllSimulatedDatasets/R-025-HI-NR/formatted_for_optroot/tree62
- AllSimulatedDatasets/R-025-HI-NR/formatted_for_optroot/tree63
- AllSimulatedDatasets/R-025-HI-NR/formatted_for_optroot/tree64
- AllSimulatedDatasets/R-025-HI-NR/formatted_for_optroot/tree65
- AllSimulatedDatasets/R-025-HI-NR/formatted_for_optroot/tree66
- AllSimulatedDatasets/R-025-HI-NR/formatted_for_optroot/tree67
- AllSimulatedDatasets/R-025-HI-NR/formatted_for_optroot/tree68
- AllSimulatedDatasets/R-025-HI-NR/formatted_for_optroot/tree69
- AllSimulatedDatasets/R-025-HI-NR/formatted_for_optroot/tree7
- AllSimulatedDatasets/R-025-HI-NR/formatted_for_optroot/tree70
- AllSimulatedDatasets/R-025-HI-NR/formatted_for_optroot/tree71
- AllSimulatedDatasets/R-025-HI-NR/formatted_for_optroot/tree72
- AllSimulatedDatasets/R-025-HI-NR/formatted_for_optroot/tree73
- AllSimulatedDatasets/R-025-HI-NR/formatted_for_optroot/tree74
- AllSimulatedDatasets/R-025-HI-NR/formatted_for_optroot/tree75
- AllSimulatedDatasets/R-025-HI-NR/formatted_for_optroot/tree76
- AllSimulatedDatasets/R-025-HI-NR/formatted_for_optroot/tree77
- AllSimulatedDatasets/R-025-HI-NR/formatted_for_optroot/tree78
- AllSimulatedDatasets/R-025-HI-NR/formatted_for_optroot/tree79
- AllSimulatedDatasets/R-025-HI-NR/formatted_for_optroot/tree8
- AllSimulatedDatasets/R-025-HI-NR/formatted_for_optroot/tree80
- AllSimulatedDatasets/R-025-HI-NR/formatted_for_optroot/tree81
- AllSimulatedDatasets/R-025-HI-NR/formatted_for_optroot/tree82
- AllSimulatedDatasets/R-025-HI-NR/formatted_for_optroot/tree83
- AllSimulatedDatasets/R-025-HI-NR/formatted_for_optroot/tree84
- AllSimulatedDatasets/R-025-HI-NR/formatted_for_optroot/tree85
- AllSimulatedDatasets/R-025-HI-NR/formatted_for_optroot/tree86
- AllSimulatedDatasets/R-025-HI-NR/formatted_for_optroot/tree87
- AllSimulatedDatasets/R-025-HI-NR/formatted_for_optroot/tree88
- AllSimulatedDatasets/R-025-HI-NR/formatted_for_optroot/tree89
- AllSimulatedDatasets/R-025-HI-NR/formatted_for_optroot/tree9
- AllSimulatedDatasets/R-025-HI-NR/formatted_for_optroot/tree90
- AllSimulatedDatasets/R-025-HI-NR/formatted_for_optroot/tree91
- AllSimulatedDatasets/R-025-HI-NR/formatted_for_optroot/tree92
- AllSimulatedDatasets/R-025-HI-NR/formatted_for_optroot/tree93
- AllSimulatedDatasets/R-025-HI-NR/formatted_for_optroot/tree94
- AllSimulatedDatasets/R-025-HI-NR/formatted_for_optroot/tree95
- AllSimulatedDatasets/R-025-HI-NR/formatted_for_optroot/tree96
- AllSimulatedDatasets/R-025-HI-NR/formatted_for_optroot/tree97
- AllSimulatedDatasets/R-025-HI-NR/formatted_for_optroot/tree98
- AllSimulatedDatasets/R-025-HI-NR/formatted_for_optroot/tree99
- AllSimulatedDatasets/R-025-HI-NR/original_trees/
- AllSimulatedDatasets/R-025-HI-NR/original_trees/tree1
- AllSimulatedDatasets/R-025-HI-NR/original_trees/tree10
- AllSimulatedDatasets/R-025-HI-NR/original_trees/tree100
- AllSimulatedDatasets/R-025-HI-NR/original_trees/tree11
- AllSimulatedDatasets/R-025-HI-NR/original_trees/tree12
- AllSimulatedDatasets/R-025-HI-NR/original_trees/tree13
- AllSimulatedDatasets/R-025-HI-NR/original_trees/tree14
- AllSimulatedDatasets/R-025-HI-NR/original_trees/tree15
- AllSimulatedDatasets/R-025-HI-NR/original_trees/tree16
- AllSimulatedDatasets/R-025-HI-NR/original_trees/tree17
- AllSimulatedDatasets/R-025-HI-NR/original_trees/tree18
- AllSimulatedDatasets/R-025-HI-NR/original_trees/tree19
- AllSimulatedDatasets/R-025-HI-NR/original_trees/tree2
- AllSimulatedDatasets/R-025-HI-NR/original_trees/tree20
- AllSimulatedDatasets/R-025-HI-NR/original_trees/tree21
- AllSimulatedDatasets/R-025-HI-NR/original_trees/tree22
- AllSimulatedDatasets/R-025-HI-NR/original_trees/tree23
- AllSimulatedDatasets/R-025-HI-NR/original_trees/tree24
- AllSimulatedDatasets/R-025-HI-NR/original_trees/tree25
- AllSimulatedDatasets/R-025-HI-NR/original_trees/tree26
- AllSimulatedDatasets/R-025-HI-NR/original_trees/tree27
- AllSimulatedDatasets/R-025-HI-NR/original_trees/tree28
- AllSimulatedDatasets/R-025-HI-NR/original_trees/tree29
- AllSimulatedDatasets/R-025-HI-NR/original_trees/tree3
- AllSimulatedDatasets/R-025-HI-NR/original_trees/tree30
- AllSimulatedDatasets/R-025-HI-NR/original_trees/tree31
- AllSimulatedDatasets/R-025-HI-NR/original_trees/tree32
- AllSimulatedDatasets/R-025-HI-NR/original_trees/tree33
- AllSimulatedDatasets/R-025-HI-NR/original_trees/tree34
- AllSimulatedDatasets/R-025-HI-NR/original_trees/tree35
- AllSimulatedDatasets/R-025-HI-NR/original_trees/tree36
- AllSimulatedDatasets/R-025-HI-NR/original_trees/tree37
- AllSimulatedDatasets/R-025-HI-NR/original_trees/tree38
- AllSimulatedDatasets/R-025-HI-NR/original_trees/tree39
- AllSimulatedDatasets/R-025-HI-NR/original_trees/tree4
- AllSimulatedDatasets/R-025-HI-NR/original_trees/tree40
- AllSimulatedDatasets/R-025-HI-NR/original_trees/tree41
- AllSimulatedDatasets/R-025-HI-NR/original_trees/tree42
- AllSimulatedDatasets/R-025-HI-NR/original_trees/tree43
- AllSimulatedDatasets/R-025-HI-NR/original_trees/tree44
- AllSimulatedDatasets/R-025-HI-NR/original_trees/tree45
- AllSimulatedDatasets/R-025-HI-NR/original_trees/tree46
- AllSimulatedDatasets/R-025-HI-NR/original_trees/tree47
- AllSimulatedDatasets/R-025-HI-NR/original_trees/tree48
- AllSimulatedDatasets/R-025-HI-NR/original_trees/tree49
- AllSimulatedDatasets/R-025-HI-NR/original_trees/tree5
- AllSimulatedDatasets/R-025-HI-NR/original_trees/tree50
- AllSimulatedDatasets/R-025-HI-NR/original_trees/tree51
- AllSimulatedDatasets/R-025-HI-NR/original_trees/tree52
- AllSimulatedDatasets/R-025-HI-NR/original_trees/tree53
- AllSimulatedDatasets/R-025-HI-NR/original_trees/tree54
- AllSimulatedDatasets/R-025-HI-NR/original_trees/tree55
- AllSimulatedDatasets/R-025-HI-NR/original_trees/tree56
- AllSimulatedDatasets/R-025-HI-NR/original_trees/tree57
- AllSimulatedDatasets/R-025-HI-NR/original_trees/tree58
- AllSimulatedDatasets/R-025-HI-NR/original_trees/tree59
- AllSimulatedDatasets/R-025-HI-NR/original_trees/tree6
- AllSimulatedDatasets/R-025-HI-NR/original_trees/tree60
- AllSimulatedDatasets/R-025-HI-NR/original_trees/tree61
- AllSimulatedDatasets/R-025-HI-NR/original_trees/tree62
- AllSimulatedDatasets/R-025-HI-NR/original_trees/tree63
- AllSimulatedDatasets/R-025-HI-NR/original_trees/tree64
- AllSimulatedDatasets/R-025-HI-NR/original_trees/tree65
- AllSimulatedDatasets/R-025-HI-NR/original_trees/tree66
- AllSimulatedDatasets/R-025-HI-NR/original_trees/tree67
- AllSimulatedDatasets/R-025-HI-NR/original_trees/tree68
- AllSimulatedDatasets/R-025-HI-NR/original_trees/tree69
- AllSimulatedDatasets/R-025-HI-NR/original_trees/tree7
- AllSimulatedDatasets/R-025-HI-NR/original_trees/tree70
- AllSimulatedDatasets/R-025-HI-NR/original_trees/tree71
- AllSimulatedDatasets/R-025-HI-NR/original_trees/tree72
- AllSimulatedDatasets/R-025-HI-NR/original_trees/tree73
- AllSimulatedDatasets/R-025-HI-NR/original_trees/tree74
- AllSimulatedDatasets/R-025-HI-NR/original_trees/tree75
- AllSimulatedDatasets/R-025-HI-NR/original_trees/tree76
- AllSimulatedDatasets/R-025-HI-NR/original_trees/tree77
- AllSimulatedDatasets/R-025-HI-NR/original_trees/tree78
- AllSimulatedDatasets/R-025-HI-NR/original_trees/tree79
- AllSimulatedDatasets/R-025-HI-NR/original_trees/tree8
- AllSimulatedDatasets/R-025-HI-NR/original_trees/tree80
- AllSimulatedDatasets/R-025-HI-NR/original_trees/tree81
- AllSimulatedDatasets/R-025-HI-NR/original_trees/tree82
- AllSimulatedDatasets/R-025-HI-NR/original_trees/tree83
- AllSimulatedDatasets/R-025-HI-NR/original_trees/tree84
- AllSimulatedDatasets/R-025-HI-NR/original_trees/tree85
- AllSimulatedDatasets/R-025-HI-NR/original_trees/tree86
- AllSimulatedDatasets/R-025-HI-NR/original_trees/tree87
- AllSimulatedDatasets/R-025-HI-NR/original_trees/tree88
- AllSimulatedDatasets/R-025-HI-NR/original_trees/tree89
- AllSimulatedDatasets/R-025-HI-NR/original_trees/tree9
- AllSimulatedDatasets/R-025-HI-NR/original_trees/tree90
- AllSimulatedDatasets/R-025-HI-NR/original_trees/tree91
- AllSimulatedDatasets/R-025-HI-NR/original_trees/tree92
- AllSimulatedDatasets/R-025-HI-NR/original_trees/tree93
- AllSimulatedDatasets/R-025-HI-NR/original_trees/tree94
- AllSimulatedDatasets/R-025-HI-NR/original_trees/tree95
- AllSimulatedDatasets/R-025-HI-NR/original_trees/tree96
- AllSimulatedDatasets/R-025-HI-NR/original_trees/tree97
- AllSimulatedDatasets/R-025-HI-NR/original_trees/tree98
- AllSimulatedDatasets/R-025-HI-NR/original_trees/tree99
- AllSimulatedDatasets/R-025-HI-NR/relaxed_trees/
- AllSimulatedDatasets/R-025-HI-NR/relaxed_trees/tree1
- AllSimulatedDatasets/R-025-HI-NR/relaxed_trees/tree10
- AllSimulatedDatasets/R-025-HI-NR/relaxed_trees/tree100
- AllSimulatedDatasets/R-025-HI-NR/relaxed_trees/tree11
- AllSimulatedDatasets/R-025-HI-NR/relaxed_trees/tree12
- AllSimulatedDatasets/R-025-HI-NR/relaxed_trees/tree13
- AllSimulatedDatasets/R-025-HI-NR/relaxed_trees/tree14
- AllSimulatedDatasets/R-025-HI-NR/relaxed_trees/tree15
- AllSimulatedDatasets/R-025-HI-NR/relaxed_trees/tree16
- AllSimulatedDatasets/R-025-HI-NR/relaxed_trees/tree17
- AllSimulatedDatasets/R-025-HI-NR/relaxed_trees/tree18
- AllSimulatedDatasets/R-025-HI-NR/relaxed_trees/tree19
- AllSimulatedDatasets/R-025-HI-NR/relaxed_trees/tree2
- AllSimulatedDatasets/R-025-HI-NR/relaxed_trees/tree20
- AllSimulatedDatasets/R-025-HI-NR/relaxed_trees/tree21
- AllSimulatedDatasets/R-025-HI-NR/relaxed_trees/tree22
- AllSimulatedDatasets/R-025-HI-NR/relaxed_trees/tree23
- AllSimulatedDatasets/R-025-HI-NR/relaxed_trees/tree24
- AllSimulatedDatasets/R-025-HI-NR/relaxed_trees/tree25
- AllSimulatedDatasets/R-025-HI-NR/relaxed_trees/tree26
- AllSimulatedDatasets/R-025-HI-NR/relaxed_trees/tree27
- AllSimulatedDatasets/R-025-HI-NR/relaxed_trees/tree28
- AllSimulatedDatasets/R-025-HI-NR/relaxed_trees/tree29
- AllSimulatedDatasets/R-025-HI-NR/relaxed_trees/tree3
- AllSimulatedDatasets/R-025-HI-NR/relaxed_trees/tree30
- AllSimulatedDatasets/R-025-HI-NR/relaxed_trees/tree31
- AllSimulatedDatasets/R-025-HI-NR/relaxed_trees/tree32
- AllSimulatedDatasets/R-025-HI-NR/relaxed_trees/tree33
- AllSimulatedDatasets/R-025-HI-NR/relaxed_trees/tree34
- AllSimulatedDatasets/R-025-HI-NR/relaxed_trees/tree35
- AllSimulatedDatasets/R-025-HI-NR/relaxed_trees/tree36
- AllSimulatedDatasets/R-025-HI-NR/relaxed_trees/tree37
- AllSimulatedDatasets/R-025-HI-NR/relaxed_trees/tree38
- AllSimulatedDatasets/R-025-HI-NR/relaxed_trees/tree39
- AllSimulatedDatasets/R-025-HI-NR/relaxed_trees/tree4
- AllSimulatedDatasets/R-025-HI-NR/relaxed_trees/tree40
- AllSimulatedDatasets/R-025-HI-NR/relaxed_trees/tree41
- AllSimulatedDatasets/R-025-HI-NR/relaxed_trees/tree42
- AllSimulatedDatasets/R-025-HI-NR/relaxed_trees/tree43
- AllSimulatedDatasets/R-025-HI-NR/relaxed_trees/tree44
- AllSimulatedDatasets/R-025-HI-NR/relaxed_trees/tree45
- AllSimulatedDatasets/R-025-HI-NR/relaxed_trees/tree46
- AllSimulatedDatasets/R-025-HI-NR/relaxed_trees/tree47
- AllSimulatedDatasets/R-025-HI-NR/relaxed_trees/tree48
- AllSimulatedDatasets/R-025-HI-NR/relaxed_trees/tree49
- AllSimulatedDatasets/R-025-HI-NR/relaxed_trees/tree5
- AllSimulatedDatasets/R-025-HI-NR/relaxed_trees/tree50
- AllSimulatedDatasets/R-025-HI-NR/relaxed_trees/tree51
- AllSimulatedDatasets/R-025-HI-NR/relaxed_trees/tree52
- AllSimulatedDatasets/R-025-HI-NR/relaxed_trees/tree53
- AllSimulatedDatasets/R-025-HI-NR/relaxed_trees/tree54
- AllSimulatedDatasets/R-025-HI-NR/relaxed_trees/tree55
- AllSimulatedDatasets/R-025-HI-NR/relaxed_trees/tree56
- AllSimulatedDatasets/R-025-HI-NR/relaxed_trees/tree57
- AllSimulatedDatasets/R-025-HI-NR/relaxed_trees/tree58
- AllSimulatedDatasets/R-025-HI-NR/relaxed_trees/tree59
- AllSimulatedDatasets/R-025-HI-NR/relaxed_trees/tree6
- AllSimulatedDatasets/R-025-HI-NR/relaxed_trees/tree60
- AllSimulatedDatasets/R-025-HI-NR/relaxed_trees/tree61
- AllSimulatedDatasets/R-025-HI-NR/relaxed_trees/tree62
- AllSimulatedDatasets/R-025-HI-NR/relaxed_trees/tree63
- AllSimulatedDatasets/R-025-HI-NR/relaxed_trees/tree64
- AllSimulatedDatasets/R-025-HI-NR/relaxed_trees/tree65
- AllSimulatedDatasets/R-025-HI-NR/relaxed_trees/tree66
- AllSimulatedDatasets/R-025-HI-NR/relaxed_trees/tree67
- AllSimulatedDatasets/R-025-HI-NR/relaxed_trees/tree68
- AllSimulatedDatasets/R-025-HI-NR/relaxed_trees/tree69
- AllSimulatedDatasets/R-025-HI-NR/relaxed_trees/tree7
- AllSimulatedDatasets/R-025-HI-NR/relaxed_trees/tree70
- AllSimulatedDatasets/R-025-HI-NR/relaxed_trees/tree71
- AllSimulatedDatasets/R-025-HI-NR/relaxed_trees/tree72
- AllSimulatedDatasets/R-025-HI-NR/relaxed_trees/tree73
- AllSimulatedDatasets/R-025-HI-NR/relaxed_trees/tree74
- AllSimulatedDatasets/R-025-HI-NR/relaxed_trees/tree75
- AllSimulatedDatasets/R-025-HI-NR/relaxed_trees/tree76
- AllSimulatedDatasets/R-025-HI-NR/relaxed_trees/tree77
- AllSimulatedDatasets/R-025-HI-NR/relaxed_trees/tree78
- AllSimulatedDatasets/R-025-HI-NR/relaxed_trees/tree79
- AllSimulatedDatasets/R-025-HI-NR/relaxed_trees/tree8
- AllSimulatedDatasets/R-025-HI-NR/relaxed_trees/tree80
- AllSimulatedDatasets/R-025-HI-NR/relaxed_trees/tree81
- AllSimulatedDatasets/R-025-HI-NR/relaxed_trees/tree82
- AllSimulatedDatasets/R-025-HI-NR/relaxed_trees/tree83
- AllSimulatedDatasets/R-025-HI-NR/relaxed_trees/tree84
- AllSimulatedDatasets/R-025-HI-NR/relaxed_trees/tree85
- AllSimulatedDatasets/R-025-HI-NR/relaxed_trees/tree86
- AllSimulatedDatasets/R-025-HI-NR/relaxed_trees/tree87
- AllSimulatedDatasets/R-025-HI-NR/relaxed_trees/tree88
- AllSimulatedDatasets/R-025-HI-NR/relaxed_trees/tree89
- AllSimulatedDatasets/R-025-HI-NR/relaxed_trees/tree9
- AllSimulatedDatasets/R-025-HI-NR/relaxed_trees/tree90
- AllSimulatedDatasets/R-025-HI-NR/relaxed_trees/tree91
- AllSimulatedDatasets/R-025-HI-NR/relaxed_trees/tree92
- AllSimulatedDatasets/R-025-HI-NR/relaxed_trees/tree93
- AllSimulatedDatasets/R-025-HI-NR/relaxed_trees/tree94
[truncated: 9,700 more entries]
