# Supplementary material for: Assessing the accuracy of phylogenetic rooting methods on prokaryotic gene families
Source: PLoS One. 2020 May 15;15(5):e0232950. doi: 10.1371/journal.pone.0232950 (PMC7228096; doi:10.1371/journal.pone.0232950)
Supplement: S1 Dataset — (ZIP) [file pone.0232950.s002.zip › AllSimulatedDatasets/R-025-HI-NR/formatted_for_optroot/tree1]

((((H98_0,H99_1)H100_2,((((H126_3,(((H127_4,(H128_5,H129_6)H130_7)H131_8,(H132_9,H133_10)H134_11)H135_12,(H136_13,(H147_14,H148_15)H149_16)H136_17)H137_18)H138_19,(H139_20,(H140_21,H141_22)H142_23)H143_24)H146_25,(H152_26,(H155_27,H156_28)H157_29)H158_30)H160_31,(H38_32,H105_33)H106_34)H107_35)H108_36,(((((H126_37,((((H128_38,H126_39)H128_40,H129_41)H130_42,H133_43)H135_44,H136_45)H137_46)H138_47,((H139_48,(H140_49,H141_50)H142_51)H143_52,H144_53)H145_54)H146_55,(((H147_56,H148_57)H149_58,H150_59)H151_60,((H152_61,(H153_62,H126_63)H153_64)H154_65,(H155_66,H156_67)H157_68)H158_69)H159_70)H160_71,((((((H62_72,H63_73)H64_74,H65_75)H66_76,H67_77)H66_78,H67_79)H68_80,((H69_81,H70_82)H71_83,H72_84)H73_85)H74_86,((H75_87,((H76_88,((H77_89,H77_90)H77_91,H20_92)H77_93)H78_94,(H76_95,H77_96)H78_97)H78_98)H79_99,H80_100)H85_101)H86_102)H86_103,(((H87_104,((H88_105,((H89_106,H187_107)H89_108,H90_109)H91_110)H92_111,H93_112)H94_113)H95_114,((H87_115,H177_116)H87_117,((H88_118,(H89_119,H90_120)H91_121)H92_122,(H93_123,H67_124)H93_125)H94_126)H95_127)H95_128,(H144_129,((H47_130,H87_131)H87_132,H88_133)H95_134)H95_135)H95_136)H96_137)H108_138,((((H112_139,((H115_140,H116_141)H117_142,(H118_143,H119_144)H120_145)H121_146)H122_147,H123_148)H124_149,((((H139_150,H152_151)H139_152,(H140_153,H141_154)H142_155)H143_156,H144_157)H145_158,(H150_159,((H152_160,H153_161)H154_162,(H116_163,(H155_164,H156_165)H157_166)H157_167)H158_168)H159_169)H160_170)H161_171,(H113_172,(((H174_173,H175_174)H176_175,(H102_176,H177_177)H177_178)H178_179,H179_180)H180_181)H181_182)H195_183)H196_184;
