# Supplementary material for: Assessing the accuracy of phylogenetic rooting methods on prokaryotic gene families
Source: PLoS One. 2020 May 15;15(5):e0232950. doi: 10.1371/journal.pone.0232950 (PMC7228096; doi:10.1371/journal.pone.0232950)
Supplement: S1 Dataset — (ZIP) [file pone.0232950.s002.zip › AllSimulatedDatasets/R-025-HI-NR/formatted_for_optroot/tree10]

((((H157_0,H21_1)H21_2,(((((H103_3,H104_4)H105_5,H137_6)H105_7,H106_8)H107_9,H108_10)H109_11,H21_12)H21_13)H21_14,(((((H7_15,(H8_16,H9_17)H10_18)H11_19,(((H0_20,H1_21)H2_22,H3_23)H4_24,H3_25)H6_26)H6_27,(H7_28,(H8_29,H9_30)H10_31)H11_32)H12_33,((H13_34,H14_35)H15_36,(H16_37,H17_38)H18_39)H19_40)H20_41,(((H5_42,H5_43)H5_44,(H7_45,(H8_46,(H9_47,H9_48)H9_49)H10_50)H11_51)H12_52,((H13_53,H14_54)H15_55,(H16_56,H17_57)H18_58)H19_59)H20_60)H20_61)H20_62,((((((H26_63,((H31_64,(H161_65,(H87_66,H161_67)H161_68)H161_69)H31_70,(H42_71,(((H43_72,H43_73)H43_74,H44_75)H45_76,((H57_77,(((H48_78,H49_79)H50_80,H51_81)H52_82,H53_83)H54_84)H54_85,((((H48_86,H49_87)H48_88,H49_89)H50_90,H51_91)H52_92,H53_93)H54_94)H54_95)H55_96)H56_97)H40_98)H41_99,((((H86_100,H87_101)H90_102,((H113_103,(H114_104,H115_105)H116_106)H117_107,(((H113_108,H118_109)H118_110,(H157_111,(((H48_112,H49_113)H50_114,H51_115)H52_116,H53_117)H54_118)H157_119)H118_120,((H119_121,H120_122)H121_123,H122_124)H123_125)H124_126)H125_127)H125_128,((H138_129,H139_130)H140_131,(((H147_132,(H148_133,H149_134)H150_135)H151_136,H152_137)H153_138,((H154_139,H154_140)H154_141,(((H152_142,H154_143)H154_144,(H154_145,H154_146)H154_147)H154_148,H154_149)H154_150)H154_151)H155_152)H159_153)H160_154,(H42_155,((((H43_156,H44_157)H45_158,H46_159)H47_160,(((((H126_161,H127_162)H128_163,H129_164)H130_165,(((H127_166,H126_167)H126_168,H127_169)H128_170,H129_171)H130_172)H130_173,H110_174)H130_175,(H131_176,H132_177)H133_178)H134_179)H55_180,((H43_181,H44_182)H45_183,H46_184)H47_185)H55_186)H56_187)H195_188)H196_189,(((H42_190,((((H43_191,H44_192)H45_193,H46_194)H47_195,(((H48_196,H49_197)H50_198,H51_199)H52_200,H53_201)H54_202)H47_203,(H182_204,(((H48_205,H49_206)H50_207,H51_208)H52_209,H53_210)H54_211)H54_212)H55_213)H56_214,((((H137_215,H157_216)H141_217,(((H142_218,(H143_219,H143_220)H143_221)H144_222,H145_223)H146_224,(((H147_225,(H148_226,H149_227)H150_228)H151_229,H152_230)H153_231,H154_232)H155_233)H156_234)H158_235,(H21_236,((H92_237,((((H192_238,(H103_239,H104_240)H105_241)H105_242,(H106_243,H191_244)H106_245)H107_246,(H108_247,H118_248)H108_249)H109_250,((H145_251,(H142_252,H143_253)H144_254)H144_255,H145_256)H146_257)H111_258)H111_259,(H57_260,(((H58_261,H59_262)H60_263,(H58_264,H59_265)H60_266)H60_267,H61_268)H62_269)H63_270)H63_271)H63_272)H63_273,((((H73_274,H74_275)H75_276,((H77_277,H78_278)H79_279,(H77_280,H78_281)H79_282)H79_283)H81_284,(H83_285,(((H73_286,H74_287)H75_288,(H86_289,((H87_290,H88_291)H89_292,(((H48_293,H49_294)H50_295,H51_296)H52_297,H53_298)H54_299)H89_300)H90_301)H91_302,H92_303)H93_304)H94_305)H95_306,((H82_307,H83_308)H84_309,((H86_310,(H87_311,H88_312)H89_313)H90_314,(H92_315,H92_316)H92_317)H93_318)H94_319)H96_320)H97_321)H98_322,((((H58_323,H59_324)H60_325,(H61_326,H61_327)H61_328)H62_329,((((H142_330,H143_331)H144_332,H145_333)H146_334,H26_335)H26_336,((H58_337,H59_338)H60_339,H61_340)H62_341)H62_342)H63_343,((((H64_344,H67_345)H68_346,((H74_347,(H76_348,((H137_349,H77_350)H77_351,H78_352)H79_353)H80_354)H81_355,((H82_356,H83_357)H84_358,(((((H82_359,H83_360)H84_361,H85_362)H85_363,(H86_364,((H87_365,H51_366)H87_367,H88_368)H89_369)H90_370)H91_371,((((((H178_372,H179_373)H180_374,H182_375)H184_376,((H185_377,H185_378)H185_379,(((H164_380,H165_381)H166_382,H167_383)H168_384,(H169_385,H170_386)H171_387)H172_388)H185_389)H186_390,(((H181_391,H182_392)H181_393,H182_394)H183_395,H185_396)H186_397)H186_398,(H187_399,H188_400)H189_401)H190_402,((H191_403,H191_404)H191_405,H192_406)H193_407)H194_408)H91_409,((H44_410,H92_411)H92_412,(H92_413,H69_414)H92_415)H92_416)H93_417)H94_418)H95_419)H96_420,((H57_421,((H43_422,H44_423)H45_424,(((H148_425,H149_426)H150_427,H46_428)H46_429,H46_430)H46_431)H47_432)H57_433,((H58_434,H59_435)H60_436,H61_437)H62_438)H63_439)H96_440,((((H64_441,H65_442)H66_443,H67_444)H68_445,(H71_446,H71_447)H71_448)H72_449,(((H73_450,H74_451)H75_452,(H77_453,(H77_454,H78_455)H78_456)H79_457)H81_458,H92_459)H95_460)H96_461)H96_462)H97_463)H98_464)H196_465,(((((H23_466,(H23_467,H65_468)H23_469)H25_470,(H26_471,H27_472)H28_473)H29_474,((((H30_475,H31_476)H32_477,(H30_478,((H161_479,(((H126_480,H127_481)H128_482,H129_483)H130_484,((H126_485,H127_486)H128_487,H129_488)H130_489)H130_490)H161_491,H42_492)H42_493)H30_494)H32_495,((H33_496,H34_497)H35_498,H36_499)H37_500)H38_501,H39_502)H40_503)H29_504,((H31_505,(((H33_506,H34_507)H35_508,H36_509)H37_510,((H33_511,(H33_512,H34_513)H34_514)H35_515,(H36_516,(H33_517,H34_518)H35_519)H36_520)H37_521)H37_522)H38_523,(((((H178_524,H179_525)H180_526,((H181_527,H182_528)H183_529,((H181_530,H181_531)H181_532,H182_533)H183_534)H183_535)H184_536,H185_537)H186_538,(((((H164_539,H165_540)H166_541,H167_542)H168_543,(H169_544,H170_545)H171_546)H172_547,H173_548)H174_549,(H100_550,(H187_551,H188_552)H189_553)H189_554)H189_555)H190_556,((H39_557,(H39_558,H85_559)H39_560)H39_561,(((((((H103_562,H104_563)H105_564,H106_565)H107_566,(((H103_567,H104_568)H105_569,H106_570)H107_571,H108_572)H109_573)H109_574,H110_575)H109_576,H110_577)H111_578,H23_579)H111_580,((H39_581,H39_582)H39_583,(((((H16_584,H16_585)H16_586,H17_587)H18_588,H100_589)H100_590,H21_591)H100_592,H101_593)H102_594)H39_595)H39_596)H39_597)H39_598)H40_599)H41_600,(((H7_601,(H8_602,H9_603)H10_604)H11_605,(((H48_606,H49_607)H50_608,H51_609)H52_610,H53_611)H54_612)H54_613,((((((H137_614,(H138_615,H139_616)H140_617)H141_618,((H113_619,(H115_620,H113_621)H115_622)H117_623,(H118_624,((H119_625,H120_626)H121_627,H122_628)H123_629)H124_630)H125_631)H125_632,((((H126_633,H127_634)H128_635,H129_636)H130_637,H26_638)H130_639,(H131_640,H132_641)H133_642)H134_643)H135_644,(((H137_645,(H138_646,H139_647)H140_648)H141_649,((H106_650,H108_651)H109_652,(H110_653,H187_654)H110_655)H111_656)H141_657,((((H142_658,H143_659)H144_660,H145_661)H146_662,((H142_663,H143_664)H144_665,H145_666)H146_667)H146_668,(((H142_669,H143_670)H144_671,H145_672)H146_673,((((H147_674,((H148_675,H148_676)H148_677,H149_678)H150_679)H151_680,H152_681)H153_682,((H147_683,(H148_684,H149_685)H150_686)H151_687,H152_688)H153_689)H153_690,H154_691)H155_692)H155_693)H156_694)H159_695)H160_696,(H175_697,(((H181_698,H182_699)H183_700,H185_701)H186_702,((H187_703,H188_704)H189_705,H31_706)H189_707)H190_708)H177_709)H177_710,((((((H178_711,H179_712)H180_713,(H77_714,H78_715)H79_716)H180_717,(H181_718,H182_719)H183_720)H184_721,H185_722)H186_723,(H187_724,H188_725)H189_726)H190_727,(H191_728,H192_729)H193_730)H194_731)H195_732)H195_733)H41_734)H41_735,(((((H43_736,H44_737)H45_738,(H131_739,H46_740)H46_741)H47_742,((H43_743,H44_744)H45_745,H46_746)H47_747)H47_748,(((H48_749,H49_750)H50_751,H51_752)H52_753,H53_754)H54_755)H55_756,((((H64_757,H65_758)H66_759,H67_760)H68_761,(H3_762,H69_763)H69_764)H70_765,((H76_766,H77_767)H80_768,(((H82_769,H83_770)H84_771,(H73_772,H74_773)H75_774)H84_775,(((H85_776,(H13_777,H14_778)H15_779)H85_780,(H86_781,(H87_782,H88_783)H89_784)H90_785)H91_786,H92_787)H93_788)H94_789)H95_790)H96_791)H98_792)H99_793,((((((H161_794,H162_795)H163_796,((((H164_797,H165_798)H166_799,H167_800)H168_801,(H169_802,H170_803)H171_804)H172_805,H173_806)H174_807)H163_808,(((((H164_809,H165_810)H166_811,H167_812)H168_813,(H169_814,H170_815)H171_816)H172_817,H173_818)H174_819,(H175_820,(H3_821,(H118_822,H175_823)H175_824)H175_825)H175_826)H176_827)H177_828,(((H126_829,H127_830)H128_831,H129_832)H130_833,H131_834)H134_835)H177_836,((((((H178_837,H179_838)H180_839,(H181_840,H182_841)H183_842)H184_843,H185_844)H186_845,(H187_846,H188_847)H189_848)H190_849,((((H178_850,H179_851)H180_852,H182_853)H184_854,(H185_855,H185_856)H185_857)H186_858,(H187_859,H188_860)H189_861)H190_862)H190_863,(H191_864,H192_865)H193_866)H194_867)H195_868,(H42_869,(((((H142_870,H143_871)H144_872,H145_873)H146_874,(H58_875,H61_876)H62_877)H62_878,((((H147_879,(H148_880,H149_881)H150_882)H151_883,(H152_884,((H126_885,H127_886)H128_887,H129_888)H130_889)H152_890)H153_891,H27_892)H27_893,H27_894)H28_895)H63_896,(((((H64_897,H65_898)H66_899,H67_900)H68_901,H69_902)H70_903,H71_904)H72_905,(((H73_906,H74_907)H75_908,H76_909)H81_910,((H30_911,H110_912)H30_913,(H57_914,((H162_915,((((((H164_916,H165_917)H166_918,H167_919)H168_920,(H169_921,H170_922)H171_923)H172_924,H173_925)H174_926,((((H164_927,H165_928)H166_929,H167_930)H168_931,H169_932)H172_933,H173_934)H174_935)H174_936,H175_937)H176_938)H177_939,((H86_940,H86_941)H86_942,H88_943)H90_944)H91_945)H91_946)H94_947)H95_948)H96_949)H97_950)H98_951)H196_952)H197_953)H198_954;
