# Supplementary material for: Assessing the accuracy of phylogenetic rooting methods on prokaryotic gene families
Source: PLoS One. 2020 May 15;15(5):e0232950. doi: 10.1371/journal.pone.0232950 (PMC7228096; doi:10.1371/journal.pone.0232950)
Supplement: S1 Dataset — (ZIP) [file pone.0232950.s002.zip › AllSimulatedDatasets/R-025-HI-NR/formatted_for_optroot/tree100]

(((((((((((H127_0,H128_1)H129_2,(H130_3,H131_4)H132_5)H133_6,H51_7)H51_8,(H52_9,(H53_10,(H54_11,H55_12)H56_13)H57_14)H58_15)H59_16,(((H60_17,(H61_18,H62_19)H63_20)H64_21,H65_22)H66_23,H67_24)H68_25)H69_26,((H51_27,(((H79_28,H80_29)H81_30,H82_31)H91_32,((H60_33,H62_34)H64_35,H65_36)H66_37)H91_38)H70_39,(H71_40,(H72_41,H73_42)H74_43)H75_44)H76_45)H69_46,(((H173_47,H174_48)H175_49,H176_50)H177_51,((H179_52,H179_53)H179_54,(H191_55,(H192_56,H193_57)H194_58)H195_59)H196_60)H197_61)H69_62,(((((H0_63,(H1_64,H2_65)H3_66)H4_67,(H5_68,H6_69)H7_70)H8_71,((H12_72,((H14_73,H15_74)H16_75,H17_76)H18_77)H19_78,H20_79)H21_80)H22_81,(H23_82,H24_83)H25_84)H26_85,(H27_86,((H28_87,H28_88)H28_89,H29_90)H30_91)H31_92)H50_93)H50_94,(((H164_95,H165_96)H166_97,(((((((H9_98,H10_99)H11_100,H12_101)H13_102,((H14_103,H15_104)H16_105,H17_106)H18_107)H19_108,(H20_109,H20_110)H20_111)H21_112,H20_113)H21_114,(H23_115,(H24_116,((H83_117,H84_118)H85_119,H86_120)H87_121)H24_122)H25_123)H26_124,(H51_125,(H60_126,(H65_127,H65_128)H65_129)H66_130)H69_131)H69_132)H69_133,(((((H60_134,H62_135)H64_136,H65_137)H66_138,H67_139)H68_140,(((H151_141,(H152_142,H153_143)H154_144)H155_145,(H17_146,H156_147)H156_148)H157_149,H158_150)H159_151)H160_152,(((H72_153,H73_154)H74_155,(H72_156,H73_157)H74_158)H75_159,(((H45_160,H45_161)H45_162,H46_163)H47_164,(H45_165,H46_166)H47_167)H47_168)H75_169)H76_170)H77_171)H78_172,((H164_173,H52_174)H164_175,((H71_176,H167_177)H167_178,H168_179)H169_180)H170_181)H172_182,(((H173_183,H174_184)H175_185,H176_186)H177_187,(((H178_188,H179_189)H180_190,((H181_191,H123_192)H181_193,((H182_194,H183_195)H184_196,(H181_197,H185_198)H185_199)H186_200)H189_201)H190_202,(H191_203,(H192_204,H193_205)H194_206)H195_207)H196_208)H197_209)H198_210;
