# Supplementary material for: Assessing the accuracy of phylogenetic rooting methods on prokaryotic gene families
Source: PLoS One. 2020 May 15;15(5):e0232950. doi: 10.1371/journal.pone.0232950 (PMC7228096; doi:10.1371/journal.pone.0232950)
Supplement: S1 Dataset — (ZIP) [file pone.0232950.s002.zip › AllSimulatedDatasets/R-025-HI-NR/formatted_for_optroot/tree11]

((H182_0,H183_1)H184_2,((H185_3,(H26_4,(H27_5,H28_6)H29_7)H30_8)H185_9,((H186_10,(H187_11,((H72_12,H188_13)H188_14,H189_15)H190_16)H191_17)H192_18,(H193_19,((H175_20,H176_21)H177_22,(H13_23,H178_24)H178_25)H179_26)H193_27)H194_28)H195_29)H196_30;
