# Supplementary material for: Assessing the accuracy of phylogenetic rooting methods on prokaryotic gene families
Source: PLoS One. 2020 May 15;15(5):e0232950. doi: 10.1371/journal.pone.0232950 (PMC7228096; doi:10.1371/journal.pone.0232950)
Supplement: S1 Dataset — (ZIP) [file pone.0232950.s002.zip › AllSimulatedDatasets/R-025-HI-NR/formatted_for_optroot/tree12]

((((((((((H51_0,H52_1)H55_2,(H56_3,H78_4)H56_5)H57_6,(H59_7,(H47_8,((H60_9,H163_10)H60_11,H61_12)H62_13)H64_14)H65_15)H67_16,((((H20_17,((H68_18,H69_19)H70_20,H71_21)H72_22)H72_23,(H163_24,H164_25)H165_26)H72_27,((H77_28,H77_29)H77_30,H78_31)H83_32)H84_33,(H85_34,(H0_35,(H1_36,H2_37)H3_38)H4_39)H85_40)H86_41)H87_42,(((H56_43,H56_44)H56_45,(H58_46,(H59_47,((H60_48,H61_49)H62_50,H63_51)H64_52)H65_53)H66_54)H67_55,(H91_56,H92_57)H93_58)H94_59)H95_60,(((((((H51_61,H80_62)H51_63,(H52_64,H53_65)H54_66)H55_67,H56_68)H57_69,(((H189_70,H190_71)H191_72,H58_73)H58_74,(H59_75,((H61_76,H14_77)H61_78,H63_79)H64_80)H65_81)H66_82)H67_83,((((H68_84,H71_85)H72_86,(H73_87,H74_88)H75_89)H76_90,(H78_91,(H79_92,H80_93)H81_94)H82_95)H84_96,((H89_97,H85_98)H85_99,(H85_100,H68_101)H85_102)H85_103)H86_104)H67_105,(((((H68_106,H69_107)H70_108,H71_109)H72_110,(H73_111,H74_112)H75_113)H76_114,(H77_115,((H80_116,H78_117)H78_118,(H79_119,H80_120)H81_121)H82_122)H83_123)H84_124,(((H68_125,H69_126)H70_127,H71_128)H72_129,(H73_130,H74_131)H75_132)H76_133)H84_134)H87_135,(((H88_136,H88_137)H88_138,H85_139)H88_140,(H79_141,H92_142)H92_143)H94_144)H95_145)H95_146,(H0_147,(H2_148,(H1_149,(H2_150,(H42_151,H1_152)H1_153)H2_154)H3_155)H3_156)H4_157)H4_158,((H8_159,((H10_160,H11_161)H12_162,(H13_163,H14_164)H15_165)H16_166)H17_167,(H8_168,((H10_169,H11_170)H12_171,((H10_172,H13_173)H13_174,H14_175)H15_176)H16_177)H17_178)H17_179)H18_180,(((((H189_181,H190_182)H191_183,H192_184)H193_185,(((H73_186,H98_187)H73_188,H74_189)H75_190,H85_191)H85_192)H40_193,(H41_194,(H42_195,H136_196)H42_197)H43_198)H44_199,(H46_200,(H42_201,(H47_202,(H31_203,((H32_204,H33_205)H34_206,H35_207)H36_208)H37_209)H47_210)H47_211)H48_212)H49_213)H50_214,(((((((((H92_215,H79_216)H79_217,H80_218)H81_219,(H51_220,(H52_221,H53_222)H54_223)H55_224)H55_225,H56_226)H57_227,(H59_228,(H60_229,(H63_230,H61_231)H63_232)H64_233)H65_234)H67_235,(((((((H68_236,H35_237)H68_238,H69_239)H70_240,((H68_241,H100_242)H68_243,H69_244)H70_245)H70_246,H71_247)H72_248,(H73_249,H74_250)H75_251)H76_252,(H77_253,(((H73_254,H74_255)H75_256,H78_257)H78_258,(H79_259,H80_260)H81_261)H82_262)H83_263)H84_264,(((H116_265,H116_266)H116_267,(H118_268,H118_269)H118_270)H119_271,H85_272)H85_273)H86_274)H87_275,((H91_276,H177_277)H91_278,(H92_279,((H92_280,H33_281)H92_282,(H153_283,H177_284)H177_285)H92_286)H92_287)H93_288)H95_289,((((((H96_290,((H97_291,H98_292)H99_293,H100_294)H101_295)H102_296,((H103_297,H190_298)H103_299,H104_300)H105_301)H106_302,(H107_303,(H108_304,H109_305)H110_306)H111_307)H112_308,H113_309)H114_310,(H47_311,H47_312)H47_313)H114_314,((H115_315,H116_316)H117_317,H118_318)H119_319)H120_320)H121_321,(((((H122_322,H123_323)H124_324,(H122_325,H123_326)H124_327)H124_328,(H125_329,H126_330)H127_331)H128_332,((H129_333,(H129_334,(H130_335,H133_336)H134_337)H135_338)H135_339,H136_340)H139_341)H140_342,((((H143_343,(H130_344,H131_345)H132_346)H144_347,H153_348)H156_349,(H157_350,(H157_351,H178_352)H157_353)H161_354)H162_355,((H163_356,H166_357)H167_358,(H169_359,H170_360)H171_361)H173_362)H174_363)H176_364)H197_365)H198_366;
