# Supplementary material for: Assessing the accuracy of phylogenetic rooting methods on prokaryotic gene families
Source: PLoS One. 2020 May 15;15(5):e0232950. doi: 10.1371/journal.pone.0232950 (PMC7228096; doi:10.1371/journal.pone.0232950)
Supplement: S1 Dataset — (ZIP) [file pone.0232950.s002.zip › AllSimulatedDatasets/R-025-HI-NR/formatted_for_optroot/tree13]

((((H129_0,H130_1)H131_2,(((H132_3,(H133_4,(H134_5,H135_6)H136_7)H137_8)H138_9,(H144_10,H145_11)H146_12)H138_13,H139_14)H142_15)H143_16,(((H147_17,H147_18)H147_19,H148_20)H149_21,H159_22)H160_23)H161_24,((((H162_25,H163_26)H164_27,(H166_28,(((H170_29,H171_30)H172_31,H173_32)H174_33,((H165_34,(H152_35,H166_36)H166_37)H167_38,H168_39)H169_40)H174_41)H175_42)H176_43,(((H177_44,H177_45)H177_46,(H10_47,H11_48)H12_49)H177_50,((((H178_51,H179_52)H180_53,(H181_54,(H182_55,H183_56)H184_57)H185_58)H186_59,(H187_60,H187_61)H187_62)H190_63,H191_64)H192_65)H193_66)H176_67,(((((((H92_68,H93_69)H94_70,H95_71)H96_72,H97_73)H98_74,(H50_75,H51_76)H52_77)H52_78,((((((((H53_79,H54_80)H55_81,(H92_82,H93_83)H94_84)H55_85,H56_86)H57_87,(((H58_88,H59_89)H60_90,(H61_91,(H62_92,H63_93)H64_94)H65_95)H66_96,H67_97)H68_98)H69_99,((H70_100,((H70_101,(H71_102,H71_103)H71_104)H71_105,((H72_106,H73_107)H74_108,((H75_109,((((H76_110,H77_111)H78_112,(H79_113,(H80_114,H81_115)H82_116)H83_117)H84_118,H85_119)H86_120,(H87_121,H88_122)H89_123)H90_124)H91_125,(((H92_126,H93_127)H94_128,H95_129)H96_130,H97_131)H98_132)H99_133)H100_134)H101_135)H102_136,H103_137)H104_138)H105_139,((H106_140,H106_141)H106_142,(H107_143,H107_144)H107_145)H108_146)H109_147,(H50_148,H51_149)H52_150)H109_151,(((H117_152,H118_153)H119_154,(H120_155,(H117_156,(H117_157,H118_158)H118_159)H119_160)H120_161)H121_162,(H123_163,H123_164)H123_165)H124_166)H125_167)H126_168,H177_169)H177_170,((((H178_171,H179_172)H180_173,(H181_174,(H182_175,H183_176)H184_177)H185_178)H186_179,(H187_180,H188_181)H189_182)H190_183,((H166_184,(H51_185,H168_186)H168_187)H169_188,((H170_189,H171_190)H172_191,H173_192)H174_193)H175_194)H192_195)H193_196)H194_197)H197_198;
