# Supplementary material for: Assessing the accuracy of phylogenetic rooting methods on prokaryotic gene families
Source: PLoS One. 2020 May 15;15(5):e0232950. doi: 10.1371/journal.pone.0232950 (PMC7228096; doi:10.1371/journal.pone.0232950)
Supplement: S1 Dataset — (ZIP) [file pone.0232950.s002.zip › AllSimulatedDatasets/R-025-HI-NR/formatted_for_optroot/tree14]

((((((H123_0,(H124_1,H125_2)H126_3)H127_4,((H123_5,H123_6)H123_7,(H124_8,H125_9)H126_10)H127_11)H127_12,((H128_13,H128_14)H128_15,H129_16)H130_17)H131_18,(((H134_19,H166_20)H134_21,((H135_22,H136_23)H137_24,H138_25)H139_26)H140_27,((H145_28,(H146_29,H146_30)H146_31)H147_32,H149_33)H150_34)H152_35)H153_36,(((H0_37,H1_38)H2_39,(H3_40,H4_41)H5_42)H6_43,(((H9_44,H14_45)H9_46,H11_47)H13_48,(H17_49,H18_50)H19_51)H21_52)H22_53)H46_54,((((((H47_55,H47_56)H47_57,H11_58)H49_59,H47_60)H49_61,(H50_62,(H34_63,(H53_64,H54_65)H55_66)H55_67)H58_68)H59_69,(((((H47_70,H14_71)H47_72,H48_73)H49_74,((H47_75,H48_76)H49_77,(H154_78,(((H155_79,(H174_80,H172_81)H172_82)H155_83,H156_84)H157_85,(H158_86,H159_87)H160_88)H161_89)H162_90)H49_91)H49_92,(((H51_93,(H51_94,H132_95)H51_96)H51_97,H51_98)H51_99,(H52_100,(H65_101,(H53_102,H54_103)H55_104)H55_105)H56_106)H57_107)H59_108,((((H60_109,(H61_110,H62_111)H63_112)H64_113,(H83_114,(((H84_115,(H85_116,(H86_117,H87_118)H88_119)H89_120)H90_121,H91_122)H90_123,(H100_124,(H101_125,H102_126)H103_127)H104_128)H106_129)H107_130)H108_131,(((H109_132,H141_133)H113_134,((H114_135,H114_136)H114_137,(H117_138,H128_139)H119_140)H114_141)H115_142,(H116_143,(H117_144,H118_145)H119_146)H120_147)H121_148)H122_149,(((((H123_150,(H129_151,(H124_152,H125_153)H126_154)H126_155)H127_156,(H128_157,H129_158)H130_159)H131_160,(((H123_161,H125_162)H123_163,(H124_164,H125_165)H126_166)H127_167,H129_168)H131_169)H131_170,((H135_171,H136_172)H137_173,(H144_174,(H145_175,H146_176)H147_177)H148_178)H152_179)H153_180,(H154_181,((H155_182,H156_183)H157_184,((H158_185,H158_186)H158_187,H159_188)H160_189)H161_190)H162_191)H163_192)H164_193)H164_194)H165_195,((((H174_196,(((H166_197,(H167_198,H167_199)H167_200)H166_201,H167_202)H168_203,H169_204)H170_205)H175_206,(H166_207,H167_208)H168_209)H170_210,((H172_211,(H171_212,H172_213)H173_214)H173_215,(H176_216,(H189_217,(H189_218,(H190_219,H191_220)H192_221)H192_222)H193_223)H194_224)H195_225)H196_226,(((H47_227,H48_228)H49_229,((H141_230,H50_231)H50_232,(H51_233,(H52_234,(H53_235,H54_236)H55_237)H56_238)H57_239)H58_240)H59_241,((((H83_242,(H83_243,H116_244)H83_245)H83_246,(((H134_247,((H135_248,H136_249)H137_250,H138_251)H139_252)H140_253,(((H85_254,H85_255)H85_256,((H86_257,H86_258)H86_259,H87_260)H88_261)H89_262,(H95_263,H96_264)H97_265)H90_266)H90_267,(((H91_268,(H91_269,((H92_270,H24_271)H92_272,H92_273)H92_274)H93_275)H93_276,(H94_277,(H94_278,(H95_279,H96_280)H97_281)H97_282)H98_283)H99_284,(H100_285,((H101_286,H102_287)H103_288,(H101_289,H102_290)H103_291)H103_292)H104_293)H105_294)H106_295)H107_296,((((H109_297,((H111_298,H178_299)H111_300,H109_301)H112_302)H113_303,(H109_304,(H110_305,H111_306)H112_307)H113_308)H113_309,(H114_310,H118_311)H114_312)H115_313,(H116_314,(H67_315,H68_316)H69_317)H116_318)H121_319)H122_320,((H83_321,(H117_322,H118_323)H119_324)H83_325,(((H134_326,(H154_327,(H190_328,H191_329)H192_330)H154_331)H134_332,H138_333)H140_334,(H141_335,(((H145_336,H86_337)H145_338,H146_339)H147_340,H149_341)H150_342)H151_343)H152_344)H153_345)H164_346)H165_347)H196_348)H197_349)H198_350;
