# Supplementary material for: Assessing the accuracy of phylogenetic rooting methods on prokaryotic gene families
Source: PLoS One. 2020 May 15;15(5):e0232950. doi: 10.1371/journal.pone.0232950 (PMC7228096; doi:10.1371/journal.pone.0232950)
Supplement: S1 Dataset — (ZIP) [file pone.0232950.s002.zip › AllSimulatedDatasets/R-025-HI-NR/formatted_for_optroot/tree15]

(((((H0_0,(H1_1,(H2_2,H3_3)H4_4)H5_5)H6_6,H21_7)H10_8,((H146_9,(H147_10,H148_11)H149_12)H150_13,((H11_14,H12_15)H13_16,((H16_17,((H17_18,H18_19)H19_20,((H20_21,H21_22)H22_23,H23_24)H24_25)H25_26)H26_27,(((H27_28,((H28_29,H29_30)H30_31,H31_32)H32_33)H27_34,((H28_35,H29_36)H30_37,H31_38)H32_39)H33_40,H39_41)H41_42)H42_43)H45_44)H45_45)H46_46,(((H47_47,(H48_48,H49_49)H50_50)H51_51,H52_52)H53_53,((H70_54,H71_55)H72_56,H73_57)H74_58)H75_59)H76_60,(((H77_61,(H78_62,H110_63)H78_64)H81_65,(((((H82_66,((H85_67,H86_68)H87_69,(H82_70,H83_71)H84_72)H87_73)H88_74,(H89_75,H89_76)H89_77)H90_78,(((H82_79,H83_80)H84_81,(H85_82,H86_83)H87_84)H88_85,H89_86)H90_87)H90_88,((H77_89,(H78_90,H79_91)H80_92)H81_93,H91_94)H91_95)H92_96,H93_97)H104_98)H105_99,H106_100)H197_101)H198_102;
