# Supplementary material for: Assessing the accuracy of phylogenetic rooting methods on prokaryotic gene families
Source: PLoS One. 2020 May 15;15(5):e0232950. doi: 10.1371/journal.pone.0232950 (PMC7228096; doi:10.1371/journal.pone.0232950)
Supplement: S1 Dataset — (ZIP) [file pone.0232950.s002.zip › AllSimulatedDatasets/R-025-HI-NR/formatted_for_optroot/tree16]

((((((H0_0,H52_1)H0_2,H1_3)H2_4,(((H3_5,(H4_6,H5_7)H6_8)H7_9,(H8_10,(H3_11,(H4_12,H5_13)H6_14)H7_15)H8_16)H9_17,H10_18)H11_19)H12_20,((((H13_21,H14_22)H15_23,H16_24)H17_25,(H98_26,(H99_27,H100_28)H101_29)H102_30)H17_31,(((H13_32,H14_33)H15_34,H16_35)H17_36,(H19_37,(H70_38,H71_39)H72_40)H19_41)H27_42)H27_43)H28_44,((H29_45,H30_46)H31_47,(H32_48,(H33_49,H34_50)H35_51)H36_52)H37_53)H38_54,((((H40_55,H41_56)H42_57,(((H44_58,((H45_59,H46_60)H47_61,((H49_62,H50_63)H51_64,(H52_65,H53_66)H54_67)H55_68)H57_69)H58_70,(((H59_71,(((H60_72,H61_73)H62_74,H63_75)H64_76,((H60_77,H61_78)H62_79,H63_80)H64_81)H64_82)H65_83,(H66_84,H59_85)H66_86)H67_87,((H81_88,(H97_89,(H98_90,(H99_91,H100_92)H101_93)H102_94)H103_95)H103_96,(((H81_97,H82_98)H83_99,(H81_100,H82_101)H83_102)H83_103,((H84_104,H85_105)H86_106,(H87_107,H88_108)H89_109)H90_110)H93_111)H94_112)H95_113)H96_114,H104_115)H106_116)H107_117,((((H111_118,H112_119)H113_120,(H176_121,(H115_122,H116_123)H117_124)H117_125)H134_126,(((H70_127,H189_128)H70_129,H71_130)H72_131,((H73_132,(H74_133,H75_134)H76_135)H77_136,H78_137)H79_138)H80_139)H144_140,((H161_141,(H115_142,H116_143)H117_144)H162_145,(H149_146,((H150_147,(H151_148,(H152_149,H153_150)H154_151)H159_152)H160_153,H161_154)H162_155)H163_156)H164_157)H166_158)H167_159,((H168_160,H169_161)H170_162,(((H173_163,H174_164)H175_165,(H176_166,H176_167)H176_168)H177_169,((H179_170,((H180_171,(H13_172,H181_173)H181_174)H182_175,H183_176)H184_177)H185_178,(H189_179,H190_180)H191_181)H185_182)H186_183)H188_184)H197_185)H198_186;
