# Supplementary material for: Assessing the accuracy of phylogenetic rooting methods on prokaryotic gene families
Source: PLoS One. 2020 May 15;15(5):e0232950. doi: 10.1371/journal.pone.0232950 (PMC7228096; doi:10.1371/journal.pone.0232950)
Supplement: S1 Dataset — (ZIP) [file pone.0232950.s002.zip › AllSimulatedDatasets/R-025-HI-NR/formatted_for_optroot/tree17]

((((((H16_0,H17_1)H18_2,H19_3)H20_4,(H21_5,((H22_6,(H23_7,(H24_8,H25_9)H26_10)H27_11)H28_12,(H29_13,H30_14)H31_15)H32_16)H33_17)H34_18,(((((H36_19,H37_20)H38_21,(((H51_22,H52_23)H53_24,(((H36_25,H37_26)H38_27,(H61_28,H62_29)H63_30)H38_31,H60_32)H38_33)H38_34,(((H3_35,H4_36)H5_37,H6_38)H7_39,(H109_40,H8_41)H8_42)H9_43)H9_44)H9_45,(((H11_46,H14_47)H15_48,(H17_49,H19_50)H20_51)H35_52,(H36_53,H37_54)H38_55)H90_56)H91_57,((((H71_58,H72_59)H77_60,H71_61)H77_62,H37_63)H38_64,((((H39_65,H40_66)H41_67,H42_68)H43_69,((H44_70,((H45_71,H46_72)H47_73,H48_74)H49_75)H50_76,(H51_77,H52_78)H53_79)H54_80)H55_81,(H60_82,(H61_83,H62_84)H63_85)H64_86)H69_87)H70_88)H70_89,((((((H39_90,H40_91)H41_92,((H44_93,H48_94)H50_95,((H51_96,H51_97)H51_98,H52_99)H53_100)H54_101)H55_102,(H36_103,H37_104)H38_105)H38_106,(((((((H185_107,H186_108)H187_109,H188_110)H189_111,(H39_112,H40_113)H41_114)H41_115,H42_116)H43_117,(H148_118,H149_119)H150_120)H43_121,((H44_122,(H45_123,H46_124)H47_125)H50_126,(H51_127,H52_128)H53_129)H54_130)H55_131,((H56_132,((H59_133,(H60_134,((H61_135,H62_136)H63_137,(H61_138,H62_139)H63_140)H63_141)H64_142)H65_143,H66_144)H67_145)H68_146,(H57_147,(H60_148,H66_149)H67_150)H68_151)H68_152)H69_153)H69_154,((((H39_155,H40_156)H41_157,H42_158)H43_159,H110_160)H43_161,((H44_162,((H45_163,H46_164)H47_165,H48_166)H49_167)H50_168,H51_169)H54_170)H55_171)H69_172,(((H78_173,H79_174)H80_175,((H78_176,H79_177)H80_178,(H72_179,H73_180)H76_181)H80_182)H80_183,((H81_184,H84_185)H81_186,(H84_187,((H85_188,H161_189)H85_190,H86_191)H87_192)H88_193)H89_194)H90_195)H91_196)H92_197)H93_198,(((((H109_199,H95_200)H95_201,((H36_202,(H37_203,H37_204)H37_205)H38_206,(H96_207,H97_208)H98_209)H98_210)H99_211,(H100_212,H101_213)H102_214)H103_215,(H109_216,((H113_217,H112_218)H112_219,((((((H107_220,H104_221)H104_222,H105_223)H106_224,(H107_225,H107_226)H107_227)H108_228,((H104_229,H105_230)H106_231,H107_232)H108_233)H108_234,H113_235)H108_236,H113_237)H113_238)H114_239)H115_240)H117_241,((((((H104_242,H105_243)H106_244,H107_245)H108_246,(H163_247,H74_248)H163_249)H108_250,((H109_251,(H61_252,H62_253)H63_254)H111_255,(H112_256,H113_257)H114_258)H115_259)H116_260,((((H48_261,H104_262)H104_263,H105_264)H106_265,(H96_266,(H158_267,H97_268)H97_269)H98_270)H98_271,(H104_272,H107_273)H108_274)H103_275)H103_276,(H110_277,(((((H120_278,H121_279)H122_280,H109_281)H109_282,H109_283)H109_284,H110_285)H111_286,((H109_287,(H74_288,H110_289)H110_290)H111_291,(H112_292,(H113_293,H113_294)H113_295)H114_296)H115_297)H115_298)H116_299)H117_300)H117_301)H118_302,(H161_303,((((H3_304,H4_305)H5_306,H6_307)H7_308,(H72_309,(H73_310,H74_311)H75_312)H76_313)H77_314,((H178_315,H181_316)H192_317,((H172_318,((((H173_319,(H176_320,H174_321)H174_322)H175_323,(((H185_324,H186_325)H187_326,H188_327)H189_328,H176_329)H176_330)H177_331,H95_332)H177_333,(H178_334,((H51_335,(H3_336,H4_337)H5_338)H5_339,(H95_340,(H3_341,H4_342)H5_343)H6_344)H7_345)H192_346)H193_347)H194_348,((H130_349,H12_350)H130_351,((((H135_352,H136_353)H137_354,(H138_355,H139_356)H140_357)H145_358,H146_359)H147_360,(((H153_361,H153_362)H153_363,H109_364)H153_365,(H148_366,(H149_367,H148_368)H149_369)H150_370)H150_371)H151_372)H155_373)H194_374)H194_375)H195_376)H196_377)H198_378;
