# Supplementary material for: Assessing the accuracy of phylogenetic rooting methods on prokaryotic gene families
Source: PLoS One. 2020 May 15;15(5):e0232950. doi: 10.1371/journal.pone.0232950 (PMC7228096; doi:10.1371/journal.pone.0232950)
Supplement: S1 Dataset — (ZIP) [file pone.0232950.s002.zip › AllSimulatedDatasets/R-025-HI-NR/formatted_for_optroot/tree18]

((((H67_0,H68_1)H69_2,((H70_3,H70_4)H70_5,((H84_6,(H86_7,H87_8)H88_9)H89_10,((H90_11,((H91_12,H91_13)H91_14,H63_15)H91_16)H92_17,(((H93_18,(H94_19,H95_20)H96_21)H97_22,H98_23)H99_24,H100_25)H101_26)H102_27)H103_28)H104_29)H105_30,(H106_31,((H109_32,H110_33)H111_34,(H112_35,H113_36)H114_37)H115_38)H116_39)H117_40,((H129_41,((H131_42,H132_43)H133_44,H134_45)H135_46)H136_47,(H141_48,H142_49)H143_50)H148_51)H149_52;
