# Supplementary material for: Assessing the accuracy of phylogenetic rooting methods on prokaryotic gene families
Source: PLoS One. 2020 May 15;15(5):e0232950. doi: 10.1371/journal.pone.0232950 (PMC7228096; doi:10.1371/journal.pone.0232950)
Supplement: S1 Dataset — (ZIP) [file pone.0232950.s002.zip › AllSimulatedDatasets/R-025-HI-NR/formatted_for_optroot/tree19]

(((H121_0,H122_1)H123_2,((((((H125_3,((H126_4,(H49_5,H49_6)H49_7)H126_8,H127_9)H128_10)H129_11,(((((H51_12,H51_13)H51_14,(H52_15,H52_16)H52_17)H53_18,H131_19)H131_20,((H133_21,H134_22)H135_23,(H20_24,H145_25)H145_26)H135_27)H136_28,(H137_29,H138_30)H139_31)H140_32)H141_33,(H5_34,H6_35)H7_36)H141_37,H145_38)H147_39,((((((H55_40,H56_41)H57_42,H54_43)H54_44,H54_45)H54_46,(H48_47,(H55_48,H56_49)H57_50)H57_51)H58_52,((H0_53,H1_54)H2_55,H3_56)H4_57)H4_58,((H0_59,H1_60)H2_61,(H3_62,H3_63)H3_64)H4_65)H4_66)H147_67,(((H148_68,H149_69)H150_70,H151_71)H152_72,((H153_73,((H189_74,H190_75)H191_76,H192_77)H193_78)H153_79,H154_80)H155_81)H156_82)H157_83)H159_84,(((((H173_85,H174_86)H175_87,(H172_88,H172_89)H172_90)H179_91,(H181_92,(H182_93,H183_94)H184_95)H185_96)H180_97,(((H181_98,(H182_99,H183_100)H184_101)H185_102,H186_103)H187_104,(H188_105,(((H189_106,H190_107)H191_108,H192_109)H193_110,H188_111)H193_112)H194_113)H195_114)H196_115,(((H48_116,H49_117)H50_118,((H51_119,(H31_120,H52_121)H52_122)H53_123,(H54_124,(H55_125,H56_126)H57_127)H58_128)H59_129)H60_130,(H61_131,H62_132)H63_133)H64_134)H197_135)H198_136;
