# Supplementary material for: Assessing the accuracy of phylogenetic rooting methods on prokaryotic gene families
Source: PLoS One. 2020 May 15;15(5):e0232950. doi: 10.1371/journal.pone.0232950 (PMC7228096; doi:10.1371/journal.pone.0232950)
Supplement: S1 Dataset — (ZIP) [file pone.0232950.s002.zip › AllSimulatedDatasets/R-025-HI-NR/formatted_for_optroot/tree2]

(((((H65_0,((((H87_1,(((H88_2,H89_3)H88_4,H89_5)H90_6,H91_7)H92_8)H93_9,((H66_10,((H69_11,(H70_12,H71_13)H72_14)H73_15,(((H0_16,H1_17)H2_18,((((H74_19,H60_20)H74_21,H75_22)H76_23,(H22_24,H77_25)H77_26)H78_27,H47_28)H78_29)H78_30,H79_31)H80_32)H81_33)H82_34,(H83_35,H84_36)H85_37)H86_38)H86_39,((((H66_40,H67_41)H68_42,((H14_43,H15_44)H16_45,H101_46)H101_47)H68_48,(((H75_49,H77_50)H78_51,((H74_52,H75_53)H76_54,H77_55)H78_56)H78_57,H79_58)H80_59)H82_60,(H83_61,H84_62)H85_63)H86_64)H86_65,((H87_66,(H88_67,H89_68)H90_69)H93_70,((((H94_71,(H95_72,H109_73)H95_74)H96_75,H97_76)H98_77,(H99_78,H99_79)H99_80)H100_81,H101_82)H102_83)H103_84)H104_85)H105_86,(H65_87,(((((H74_88,H75_89)H76_90,H77_91)H78_92,((H151_93,H79_94)H79_95,H79_96)H79_97)H80_98,(H99_99,(H83_100,(H84_101,H84_102)H84_103)H85_104)H85_105)H86_106,(((H14_107,H94_108)H94_109,H95_110)H96_111,(H97_112,H95_113)H97_114)H98_115)H104_116)H105_117)H105_118,(H65_119,(((((H66_120,H67_121)H68_122,((((H74_123,H75_124)H76_125,H65_126)H76_127,H77_128)H78_129,H79_130)H80_131)H82_132,(H84_133,H139_134)H85_135)H86_136,(H67_137,(H101_138,(H83_139,H84_140)H85_141)H85_142)H86_143)H86_144,(((((H65_145,H87_146)H87_147,((H88_148,H89_149)H90_150,H91_151)H92_152)H93_153,(H87_154,H91_155)H93_156)H93_157,((H66_158,((H69_159,(H70_160,H71_161)H72_162)H73_163,H77_164)H81_165)H82_166,((H84_167,H83_168)H83_169,H84_170)H85_171)H86_172)H93_173,((((((H14_174,H15_175)H16_176,(H94_177,H95_178)H96_179)H96_180,H97_181)H98_182,(H66_183,H67_184)H68_185)H98_186,((H140_187,H140_188)H140_189,H99_190)H99_191)H100_192,H101_193)H102_194)H103_195)H104_196)H105_197)H105_198,(((((H109_199,H110_200)H109_201,H110_202)H111_203,(H106_204,H107_205)H108_206)H108_207,(H109_208,((H112_209,H113_210)H114_211,(H115_212,(H116_213,H117_214)H118_215)H119_216)H120_217)H121_218)H122_219,(H139_220,(((H140_221,(((H117_222,H106_223)H106_224,H107_225)H108_226,H140_227)H140_228)H140_229,(H99_230,H109_231)H109_232)H144_233,H139_234)H144_235)H145_236)H146_237)H149_238,((((H65_239,(H83_240,H84_241)H85_242)H65_243,(((((H66_244,H67_245)H68_246,(H77_247,(H79_248,(H66_249,H67_250)H68_251)H79_252)H80_253)H68_254,(H69_255,(H70_256,H71_257)H72_258)H73_259)H82_260,(H83_261,H84_262)H85_263)H86_264,((H87_265,((H66_266,H67_267)H68_268,((H6_269,(H70_270,H71_271)H72_272)H73_273,H79_274)H81_275)H82_276)H93_277,((((H94_278,H95_279)H96_280,H97_281)H98_282,H99_283)H100_284,H101_285)H102_286)H103_287)H104_288)H105_289,((H107_290,((H109_291,H110_292)H111_293,((H112_294,(H112_295,H113_296)H114_297)H114_298,(H116_299,H117_300)H118_301)H120_302)H121_303)H122_304,((H125_305,H126_306)H127_307,(H136_308,H178_309)H136_310)H137_311)H138_312)H149_313,(((((H151_314,(H152_315,H153_316)H154_317)H155_318,(((H157_319,H158_320)H159_321,(H160_322,H161_323)H162_324)H163_325,H164_326)H165_327)H166_328,H168_329)H170_330,(H10_331,(((H150_332,H160_333)H150_334,(((H157_335,H158_336)H159_337,(H160_338,H161_339)H162_340)H163_341,H164_342)H165_343)H166_344,(H167_345,((H116_346,H117_347)H118_348,H168_349)H168_350)H169_351)H170_352)H170_353)H170_354,(((H180_355,H181_356)H182_357,((H189_358,(H183_359,H184_360)H185_361)H185_362,((H186_363,H187_364)H188_365,H189_366)H190_367)H191_368)H192_369,H194_370)H195_371)H196_372)H197_373)H198_374;
