# Supplementary material for: Assessing the accuracy of phylogenetic rooting methods on prokaryotic gene families
Source: PLoS One. 2020 May 15;15(5):e0232950. doi: 10.1371/journal.pone.0232950 (PMC7228096; doi:10.1371/journal.pone.0232950)
Supplement: S1 Dataset — (ZIP) [file pone.0232950.s002.zip › AllSimulatedDatasets/R-025-HI-NR/formatted_for_optroot/tree20]

(((((((((H142_0,H143_1)H144_2,(((H146_3,H147_4)H146_5,H147_6)H148_7,H149_8)H150_9)H151_10,(H153_11,H154_12)H155_13)H156_14,((((H182_15,(H183_16,(H184_17,H185_18)H186_19)H187_20)H188_21,H189_22)H190_23,(H179_24,H180_25)H181_26)H190_27,(H158_28,H159_29)H160_30)H160_31)H161_32,(((H113_33,((H115_34,H116_35)H115_36,H116_37)H117_38)H118_39,((H112_40,H113_41)H114_42,(((H68_43,H115_44)H115_45,H115_46)H115_47,H116_48)H115_49)H118_50)H118_51,((H112_52,H113_53)H114_54,(((H119_55,H120_56)H121_57,H122_58)H123_59,(H115_60,H116_61)H117_62)H117_63)H118_64)H118_65)H161_66,(H163_67,H42_68)H163_69)H165_70,(H167_71,(H168_72,(H169_73,H168_74)H169_75)H170_76)H177_77)H194_78,((((H112_79,H113_80)H114_81,((H135_82,H115_83)H115_84,H116_85)H117_86)H118_87,((((H132_88,(H135_89,H136_90)H137_91)H138_92,((H140_93,(H146_94,H149_95)H150_96)H152_97,(H153_98,H154_99)H155_100)H156_101)H157_102,(H158_103,H159_104)H160_105)H161_106,(((((((H15_107,H15_108)H15_109,H16_110)H17_111,(H52_112,H53_113)H54_114)H17_115,(((((H178_116,H18_117)H18_118,((H19_119,H19_120)H19_121,(H20_122,H21_123)H22_124)H23_125)H24_126,(H25_127,H26_128)H27_129)H28_130,(((H29_131,H30_132)H31_133,H32_134)H33_135,((H32_136,(H29_137,H30_138)H31_139)H31_140,H32_141)H33_142)H33_143)H34_144,((((H35_145,H36_146)H37_147,H38_148)H39_149,H40_150)H41_151,H42_152)H43_153)H44_154)H45_155,((H46_156,H47_157)H48_158,H49_159)H50_160)H51_161,(((H73_162,H74_163)H75_164,H163_165)H75_166,((H8_167,((H9_168,H10_169)H11_170,(H46_171,H47_172)H47_173)H11_174)H12_175,(H13_176,(H8_177,(H9_178,H10_179)H11_180)H12_181)H13_182)H14_183)H14_184)H14_185,(((((H15_186,H16_187)H17_188,(((((H35_189,H36_190)H37_191,(H18_192,(H19_193,(H20_194,H21_195)H22_196)H23_197)H24_198)H24_199,(H25_200,H26_201)H27_202)H28_203,((H29_204,H30_205)H31_206,H32_207)H33_208)H34_209,(((H35_210,H36_211)H37_212,H38_213)H39_214,(H40_215,H40_216)H40_217)H41_218)H44_219)H45_220,(H46_221,H47_222)H48_223)H51_224,((H52_225,H53_226)H54_227,(((H55_228,(H56_229,H57_230)H58_231)H59_232,((H60_233,(H61_234,H62_235)H63_236)H64_237,H65_238)H66_239)H67_240,H68_241)H69_242)H70_243)H71_244,((((H15_245,H16_246)H17_247,((((H19_248,(H20_249,H21_250)H22_251)H23_252,(H25_253,H26_254)H27_255)H28_256,((H29_257,H30_258)H31_259,H32_260)H33_261)H34_262,((H35_263,H36_264)H37_265,H40_266)H41_267)H44_268)H45_269,((((H35_270,H36_271)H37_272,H46_273)H46_274,H47_275)H48_276,H49_277)H50_278)H51_279,((((H55_280,H55_281)H55_282,(H56_283,H57_284)H58_285)H59_286,((H60_287,(H61_288,H62_289)H63_290)H64_291,H65_292)H66_293)H67_294,(H8_295,H68_296)H68_297)H69_298)H71_299)H71_300)H72_301)H165_302)H166_303,((((H120_304,H167_305)H167_306,(((H168_307,H169_308)H170_309,H135_310)H170_311,(H171_312,H173_313)H175_314)H176_315)H167_316,(H167_317,(H178_318,((H168_319,H169_320)H170_321,(H179_322,(H172_323,(H173_324,H173_325)H173_326)H174_327)H175_328)H176_329)H176_330)H176_331)H177_332,((H159_333,H179_334)H179_335,H180_336)H181_337)H193_338)H194_339)H194_340,(((H0_341,H88_342)H2_343,H3_344)H4_345,(H6_346,(((((H8_347,(H9_348,H10_349)H11_350)H12_351,H13_352)H14_353,(H162_354,(H124_355,H162_356)H162_357)H162_358)H14_359,((H15_360,H16_361)H17_362,(((H73_363,H68_364)H73_365,H74_366)H75_367,((((H35_368,H36_369)H37_370,H38_371)H39_372,H40_373)H41_374,H42_375)H43_376)H43_377)H45_378)H72_379,(H73_380,H74_381)H75_382)H76_383)H77_384)H78_385)H78_386;
