# Supplementary material for: Assessing the accuracy of phylogenetic rooting methods on prokaryotic gene families
Source: PLoS One. 2020 May 15;15(5):e0232950. doi: 10.1371/journal.pone.0232950 (PMC7228096; doi:10.1371/journal.pone.0232950)
Supplement: S1 Dataset — (ZIP) [file pone.0232950.s002.zip › AllSimulatedDatasets/R-025-HI-NR/formatted_for_optroot/tree21]

((H0_0,((H9_1,H10_2)H11_3,H12_4)H15_5)H16_6,(((((((H53_7,H54_8)H55_9,(H56_10,((H115_11,H116_12)H117_13,(H118_14,H119_15)H122_16)H123_17)H56_18)H57_19,H58_20)H59_21,(H60_22,(H62_23,H63_24)H64_25)H66_26)H67_27,((((H31_28,H32_29)H33_30,((H183_31,H184_32)H185_33,(H86_34,H87_35)H88_36)H88_37)H88_38,(H89_39,H90_40)H91_41)H92_42,(H93_43,((H94_44,H95_45)H96_46,H97_47)H98_48)H99_49)H100_50)H101_51,((H178_52,H179_53)H180_54,(H58_55,(((H182_56,(H183_57,H184_58)H185_59)H186_60,((H187_61,H188_62)H189_63,H190_64)H191_65)H192_66,H193_67)H194_68)H194_69)H195_70)H197_71,((((H9_72,H10_73)H11_74,H12_75)H11_76,(H0_77,(H12_78,H13_79)H14_80)H14_81)H15_82,((((((((H126_83,(((((H127_84,H128_85)H129_86,(H127_87,H130_88)H130_89)H131_90,((((H132_91,H133_92)H134_93,H135_94)H136_95,H69_96)H136_97,H137_98)H138_99)H139_100,((((H127_101,H128_102)H129_103,H130_104)H131_105,H56_106)H131_107,((((H105_108,H106_109)H107_110,(H132_111,H133_112)H134_113)H134_114,H135_115)H136_116,H137_117)H138_118)H139_119)H139_120,(H140_121,H141_122)H142_123)H143_124)H144_125,(H53_126,H54_127)H55_128)H55_129,H56_130)H57_131,(H58_132,((H158_133,H159_134)H160_135,(H161_136,(H162_137,H163_138)H164_139)H165_140)H166_141)H58_142)H59_143,((H61_144,(H62_145,H63_146)H64_147)H65_148,(((((H68_149,H120_150)H68_151,H69_152)H70_153,(H71_154,(H72_155,H73_156)H74_157)H75_158)H76_159,((H68_160,H135_161)H70_162,((H102_163,H71_164)H71_165,(H72_166,H73_167)H74_168)H75_169)H76_170)H76_171,(H77_172,(H78_173,H79_174)H82_175)H83_176)H84_177)H66_178)H67_179,((H71_180,(H72_181,H73_182)H74_183)H75_184,(H77_185,(H78_186,(H79_187,H80_188)H81_189)H82_190)H83_191)H84_192)H85_193,(((H9_194,H10_195)H11_196,((H89_197,(H9_198,H10_199)H11_200)H89_201,H90_202)H91_203)H92_204,((H94_205,H95_206)H96_207,H97_208)H98_209)H100_210)H101_211,(((H34_212,H35_213)H36_214,(H37_215,((H38_216,H39_217)H40_218,(H41_219,H42_220)H43_221)H44_222)H45_223)H46_224,((H47_225,H48_226)H49_227,(H34_228,(H35_229,H34_230)H35_231)H36_232)H49_233)H50_234)H51_235)H52_236)H197_237)H198_238;
