# Supplementary material for: Assessing the accuracy of phylogenetic rooting methods on prokaryotic gene families
Source: PLoS One. 2020 May 15;15(5):e0232950. doi: 10.1371/journal.pone.0232950 (PMC7228096; doi:10.1371/journal.pone.0232950)
Supplement: S1 Dataset — (ZIP) [file pone.0232950.s002.zip › AllSimulatedDatasets/R-025-HI-NR/formatted_for_optroot/tree22]

((((((H38_0,H39_1)H40_2,(H38_3,H39_4)H40_5)H40_6,((H42_7,H43_8)H44_9,(H45_10,H46_11)H47_12)H48_13)H53_14,(((H54_15,H54_16)H54_17,(((H1_18,(H2_19,H2_20)H2_21)H3_22,H6_23)H7_24,(((H8_25,(H9_26,(H8_27,H9_28)H8_29)H9_30)H10_31,H11_32)H12_33,H13_34)H14_35)H15_36)H54_37,(((H37_38,(H38_39,H39_40)H40_41)H41_42,((H42_43,H43_44)H44_45,(H49_46,H50_47)H51_48)H52_49)H53_50,(((H58_51,(H59_52,H57_53)H59_54)H58_55,(H59_56,H57_57)H59_58)H60_59,(H99_60,(((H63_61,H64_62)H65_63,H66_64)H67_65,H69_66)H70_67)H70_68)H71_69)H73_70)H74_71)H75_72,(((((H98_73,H99_74)H100_75,((((H102_76,H102_77)H102_78,(H104_79,H105_80)H106_81)H107_82,(H108_83,H109_84)H110_85)H111_86,H0_87)H111_88)H112_89,((H113_90,(H114_91,(H114_92,H99_93)H114_94)H114_95)H115_96,H116_97)H117_98)H118_99,(((H98_100,H99_101)H100_102,(((H101_103,H102_104)H103_105,H104_106)H107_107,H109_108)H111_109)H112_110,((H98_111,H99_112)H100_113,(((H101_114,H102_115)H103_116,(H104_117,H105_118)H106_119)H107_120,H109_121)H111_122)H112_123)H112_124)H118_125,(((H17_126,H18_127)H19_128,((H20_129,(H20_130,H20_131)H20_132)H20_133,(H21_134,(H58_135,H22_136)H22_137)H23_138)H24_139)H25_140,((H54_141,H54_142)H54_143,H56_144)H74_145)H76_146)H76_147)H76_148,(((H98_149,H99_150)H100_151,(((H114_152,H144_153)H114_154,H116_155)H117_156,(((H138_157,((H139_158,H166_159)H139_160,H140_161)H141_162)H142_163,((H145_164,H145_165)H145_166,((H147_167,H148_168)H149_169,H150_170)H151_171)H172_172)H173_173,H54_174)H173_175)H117_176)H118_177,(((H124_178,((H127_179,(H154_180,H127_181)H127_182)H127_183,H128_184)H131_185)H132_186,(H133_187,H134_188)H135_189)H136_190,((H137_191,(H138_192,(H139_193,H140_194)H141_195)H142_196)H143_197,((((H175_198,H176_199)H177_200,H174_201)H177_202,((H179_203,H180_204)H181_205,(H179_206,H180_207)H181_208)H181_209)H182_210,((H183_211,H184_212)H185_213,((H186_214,(H187_215,H188_216)H189_217)H190_218,(H187_219,H188_220)H189_221)H190_222)H191_223)H192_224)H195_225)H196_226)H197_227)H198_228;
