# Supplementary material for: Assessing the accuracy of phylogenetic rooting methods on prokaryotic gene families
Source: PLoS One. 2020 May 15;15(5):e0232950. doi: 10.1371/journal.pone.0232950 (PMC7228096; doi:10.1371/journal.pone.0232950)
Supplement: S1 Dataset — (ZIP) [file pone.0232950.s002.zip › AllSimulatedDatasets/R-025-HI-NR/formatted_for_optroot/tree23]

(((((((H184_0,(H182_1,H184_2)H182_3)H184_4,(H188_5,H189_6)H190_7)H192_8,((H166_9,H167_10)H168_11,(H169_12,(H175_13,H170_14)H170_15)H171_16)H172_17)H173_18,(H91_19,(H93_20,H93_21)H93_22)H94_23)H95_24,(((((H96_25,H97_26)H98_27,H99_28)H100_29,(H101_30,H102_31)H103_32)H104_33,(((H105_34,(H106_35,H106_36)H106_37)H107_38,H108_39)H109_40,H110_41)H111_42)H116_43,((H125_44,(H126_45,H127_46)H128_47)H129_48,(((H130_49,H130_50)H130_51,(((H131_52,H131_53)H131_54,H132_55)H133_56,H134_57)H135_58)H136_59,(H125_60,((H126_61,H126_62)H126_63,H127_64)H128_65)H129_66)H136_67)H137_68)H138_69)H139_70,(((H0_71,(H117_72,H144_73)H117_74)H117_75,(H121_76,H121_77)H121_78)H123_79,(((H140_80,H141_81)H142_82,(H143_83,(((H144_84,(H145_85,H146_86)H147_87)H148_88,(((H145_89,H146_90)H147_91,H144_92)H144_93,(H145_94,H146_95)H147_96)H148_97)H148_98,(H149_99,H150_100)H151_101)H152_102)H153_103)H154_104,H155_105)H156_106)H160_107)H161_108,(((H162_109,H163_110)H164_111,((H165_112,H165_113)H165_114,((H166_115,(H167_116,H166_117)H167_118)H168_119,(H127_120,((H169_121,((H3_122,H4_123)H5_124,(H6_125,H7_126)H8_127)H9_128)H169_129,H170_130)H171_131)H171_132)H172_133)H173_134)H174_135,(((H175_136,H176_137)H177_138,(H178_139,H179_140)H180_141)H181_142,(H182_143,H183_144)H194_145)H195_146)H196_147)H197_148;
