# Supplementary material for: Assessing the accuracy of phylogenetic rooting methods on prokaryotic gene families
Source: PLoS One. 2020 May 15;15(5):e0232950. doi: 10.1371/journal.pone.0232950 (PMC7228096; doi:10.1371/journal.pone.0232950)
Supplement: S1 Dataset — (ZIP) [file pone.0232950.s002.zip › AllSimulatedDatasets/R-025-HI-NR/formatted_for_optroot/tree24]

((((H25_0,H142_1)H25_2,H25_3)H25_4,H27_5)H27_6,(((H166_7,H170_8)H175_9,(((H182_10,H182_11)H182_12,H181_13)H181_14,(H190_15,H191_16)H192_17)H194_18)H197_19,((((H94_20,H95_21)H96_22,(((H97_23,(H98_24,(H99_25,(H100_26,H100_27)H100_28)H101_29)H102_30)H103_31,(H104_32,H105_33)H106_34)H107_35,(H108_36,((H109_37,H110_38)H111_39,H112_40)H113_41)H114_42)H115_43)H116_44,(((H121_45,H166_46)H121_47,(H88_48,H89_49)H90_50)H121_51,((((H121_52,H121_53)H121_54,(H123_55,(H124_56,(H125_57,H126_58)H127_59)H128_60)H129_61)H129_62,((H134_63,H135_64)H136_65,(H137_66,(H138_67,H139_68)H140_69)H141_70)H144_71)H145_72,((H71_73,H123_74)H129_75,((H134_76,H135_77)H136_78,((H137_79,(H138_80,H139_81)H140_82)H141_83,H142_84)H143_85)H144_86)H145_87)H145_88)H146_89)H147_90,((H28_91,H148_92)H148_93,H149_94)H150_95)H151_96)H152_97)H153_98;
