# Supplementary material for: Assessing the accuracy of phylogenetic rooting methods on prokaryotic gene families
Source: PLoS One. 2020 May 15;15(5):e0232950. doi: 10.1371/journal.pone.0232950 (PMC7228096; doi:10.1371/journal.pone.0232950)
Supplement: S1 Dataset — (ZIP) [file pone.0232950.s002.zip › AllSimulatedDatasets/R-025-HI-NR/formatted_for_optroot/tree25]

(((((H0_0,H43_1)H0_2,(H1_3,H2_4)H3_5)H4_6,((((H1_7,H2_8)H3_9,(H1_10,H2_11)H3_12)H3_13,(H40_14,H41_15)H42_16)H3_17,(H1_18,H2_19)H3_20)H3_21)H4_22,(((((H19_23,(H20_24,H21_25)H22_26)H23_27,(H16_28,H17_29)H18_30)H18_31,(H19_32,(H20_33,H21_34)H22_35)H23_36)H24_37,(((H16_38,H17_39)H18_40,(H19_41,(H20_42,H21_43)H22_44)H23_45)H24_46,H34_47)H37_48)H38_49,((H45_50,((H46_51,H47_52)H48_53,H50_54)H52_55)H52_56,((((((H114_57,H120_58)H121_59,((H122_60,H123_61)H124_62,H125_63)H126_64)H127_65,(H128_66,H129_67)H130_68)H131_69,((((H148_70,H149_71)H150_72,(H148_73,H149_74)H150_75)H150_76,(((H151_77,H152_78)H153_79,H154_80)H155_81,H156_82)H157_83)H158_84,((H148_85,H149_86)H150_87,((H71_88,H72_89)H73_90,(((H151_91,H152_92)H153_93,H154_94)H155_95,H156_96)H157_97)H157_98)H158_99)H158_100)H131_101,(((H76_102,H34_103)H76_104,H76_105)H76_106,(H60_107,H61_108)H62_109)H76_110)H0_111,((((((H81_112,H81_113)H81_114,(H82_115,H83_116)H84_117)H85_118,(H86_119,((H87_120,(H88_121,H89_122)H90_123)H91_124,(H87_125,(H88_126,H89_127)H90_128)H91_129)H91_130)H92_131)H93_132,H94_133)H95_134,(H71_135,H72_136)H73_137)H95_138,((H96_139,H97_140)H98_141,(H99_142,(H100_143,H40_144)H100_145)H101_146)H102_147)H103_148)H103_149)H104_150)H105_151)H106_152,((((((H125_153,(H115_154,H116_155)H117_156)H119_157,H120_158)H121_159,((((H122_160,H123_161)H124_162,(H148_163,H149_164)H150_165)H124_166,H125_167)H126_168,(H76_169,H180_170)H76_171)H126_172)H127_173,(H129_174,((((H110_175,H111_176)H112_177,H107_178)H107_179,H108_180)H109_181,H125_182)H126_183)H130_184)H131_185,(((H99_186,H129_187)H99_188,H100_189)H101_190,((H132_191,H133_192)H134_193,(((H135_194,H135_195)H135_196,(H136_197,(H137_198,H138_199)H139_200)H140_201)H141_202,(H142_203,(H143_204,H142_205)H143_206)H144_207)H145_208)H146_209)H146_210)H147_211,(((((((H154_212,H151_213)H151_214,H152_215)H153_216,H156_217)H157_218,(H99_219,H100_220)H101_221)H158_222,(((H159_223,((H160_224,H161_225)H162_226,(H163_227,(H164_228,H165_229)H166_230)H167_231)H168_232)H169_233,((H170_234,(H171_235,H172_236)H173_237)H174_238,H175_239)H176_240)H177_241,((H178_242,((H179_243,H180_244)H181_245,H180_246)H181_247)H182_248,(H183_249,(H184_250,H185_251)H186_252)H187_253)H188_254)H189_255)H190_256,(((((H151_257,H151_258)H151_259,H152_260)H153_261,H154_262)H155_263,H156_264)H157_265,(H128_266,H129_267)H130_268)H157_269)H192_270,(H193_271,H194_272)H195_273)H196_274)H197_275)H198_276;
