# Supplementary material for: Assessing the accuracy of phylogenetic rooting methods on prokaryotic gene families
Source: PLoS One. 2020 May 15;15(5):e0232950. doi: 10.1371/journal.pone.0232950 (PMC7228096; doi:10.1371/journal.pone.0232950)
Supplement: S1 Dataset — (ZIP) [file pone.0232950.s002.zip › AllSimulatedDatasets/R-025-HI-NR/formatted_for_optroot/tree26]

((((((H175_0,H176_1)H177_2,(H178_3,(((H180_4,H179_5)H179_6,H161_7)H179_8,H180_9)H181_10)H182_11)H183_12,((H32_13,H33_14)H34_15,H193_16)H194_17)H195_18,((((H1_19,H2_20)H3_21,H4_22)H5_23,((H6_24,H7_25)H8_26,((H9_27,H10_28)H11_29,H12_30)H13_31)H14_32)H15_33,(((H1_34,H2_35)H3_36,H4_37)H5_38,(H6_39,H7_40)H8_41)H15_42)H16_43)H16_44,((((((H130_45,H131_46)H132_47,H0_48)H0_49,((H4_50,((H1_51,H2_52)H3_53,H4_54)H5_55)H5_56,((H6_57,H7_58)H8_59,(((H9_60,H10_61)H11_62,(H9_63,H10_64)H11_65)H11_66,H12_67)H13_68)H14_69)H15_70)H16_71,((H0_72,H79_73)H0_74,((H6_75,H7_76)H8_77,((H9_78,H10_79)H11_80,H12_81)H13_82)H14_83)H16_84)H16_85,(((((H32_86,H33_87)H34_88,H22_89)H25_90,(H26_91,(H27_92,(H102_93,H27_94)H27_95)H27_96)H28_97)H39_98,((((H40_99,((H6_100,H41_101)H41_102,(((H89_103,H90_104)H91_105,(H89_106,H90_107)H91_108)H91_109,H42_110)H42_111)H43_112)H44_113,H45_114)H46_115,((H47_116,H48_117)H49_118,(H50_119,H51_120)H52_121)H53_122)H54_123,(((H55_124,(H56_125,((H57_126,H58_127)H59_128,H60_129)H61_130)H64_131)H65_132,((H75_133,(H77_134,((H78_135,H84_136)H78_137,H79_138)H80_139)H81_140)H82_141,((H84_142,H83_143)H83_144,H84_145)H85_146)H86_147)H87_148,(((H88_149,(H89_150,H90_151)H91_152)H92_153,(((H93_154,H94_155)H95_156,((H96_157,H97_158)H98_159,((H99_160,H99_161)H99_162,(H96_163,H97_164)H98_165)H99_166)H100_167)H101_168,H104_169)H105_170)H106_171,((H107_172,H108_173)H109_174,(H110_175,H111_176)H112_177)H113_178)H120_179)H121_180)H122_181)H123_182,(((H48_183,(H124_184,H124_185)H124_186)H124_187,((((H93_188,H94_189)H95_190,(H96_191,H97_192)H98_193)H101_194,((H125_195,H126_196)H127_197,H128_198)H129_199)H129_200,(H130_201,H131_202)H132_203)H133_204)H134_205,(H135_206,((H124_207,((((H107_208,H108_209)H109_210,((H107_211,H110_212)H110_213,H111_214)H112_215)H113_216,(H114_217,H115_218)H116_219)H117_220,(H88_221,(H89_222,H90_223)H91_224)H92_225)H117_226)H124_227,((H126_228,H128_229)H129_230,(((((H66_231,H67_232)H68_233,H69_234)H70_235,H71_236)H72_237,(H73_238,H75_239)H73_240)H74_241,(H130_242,H131_243)H132_244)H132_245)H133_246)H134_247)H135_248)H136_249)H139_250)H139_251,(((((H125_252,H126_253)H127_254,((H130_255,H131_256)H132_257,(H130_258,H131_259)H132_260)H132_261)H133_262,H124_263)H134_264,(H83_265,H135_266)H135_267)H136_268,(H137_269,H124_270)H137_271)H138_272)H139_273)H140_274,((H141_275,(H143_276,(H175_277,H176_278)H177_279)H144_280)H149_281,((H173_282,H173_283)H173_284,(((((((H175_285,H176_286)H177_287,(H56_288,H104_289)H56_290)H177_291,((H17_292,(H18_293,H19_294)H20_295)H21_296,(H41_297,(H47_298,H41_299)H41_300)H41_301)H21_302)H177_303,(H178_304,H180_305)H182_306)H183_307,(((((H184_308,H185_309)H186_310,((H187_311,H188_312)H187_313,H188_314)H189_315)H190_316,(H191_317,H191_318)H191_319)H192_320,H193_321)H194_322,(((H184_323,H187_324)H190_325,H191_326)H192_327,(H193_328,H71_329)H193_330)H194_331)H194_332)H195_333,(((H178_334,(H179_335,H180_336)H181_337)H182_338,(H50_339,H83_340)H83_341)H182_342,(((H185_343,((H187_344,H188_345)H189_346,(H184_347,H185_348)H186_349)H189_350)H190_351,(H191_352,(H185_353,H185_354)H185_355)H191_356)H192_357,H193_358)H194_359)H195_360)H195_361,H173_362)H195_363)H196_364)H197_365)H198_366;
