# Supplementary material for: Assessing the accuracy of phylogenetic rooting methods on prokaryotic gene families
Source: PLoS One. 2020 May 15;15(5):e0232950. doi: 10.1371/journal.pone.0232950 (PMC7228096; doi:10.1371/journal.pone.0232950)
Supplement: S1 Dataset — (ZIP) [file pone.0232950.s002.zip › AllSimulatedDatasets/R-025-HI-NR/formatted_for_optroot/tree27]

(((((H0_0,(H1_1,H2_2)H3_3)H4_4,((H5_5,H6_6)H7_7,H8_8)H9_9)H10_10,((((((H11_11,(H12_12,H13_13)H14_14)H15_15,H16_16)H17_17,H18_18)H19_19,(H20_20,(((H21_21,H22_22)H23_23,(H167_24,H24_25)H24_26)H25_27,H26_28)H27_29)H28_30)H29_31,(H30_32,(H31_33,H32_34)H33_35)H34_36)H35_37,(H36_38,H37_39)H38_40)H39_41)H40_42,(((((H41_43,H42_44)H43_45,H44_46)H45_47,(H46_48,H47_49)H48_50)H49_51,H50_52)H51_53,(((H61_54,H62_55)H63_56,H50_57)H63_58,(H65_59,((H66_60,H67_61)H68_62,H69_63)H70_64)H71_65)H72_66)H73_67)H74_68,H158_69)H198_70;
