# Supplementary material for: Assessing the accuracy of phylogenetic rooting methods on prokaryotic gene families
Source: PLoS One. 2020 May 15;15(5):e0232950. doi: 10.1371/journal.pone.0232950 (PMC7228096; doi:10.1371/journal.pone.0232950)
Supplement: S1 Dataset — (ZIP) [file pone.0232950.s002.zip › AllSimulatedDatasets/R-025-HI-NR/formatted_for_optroot/tree28]

(((((((H5_0,(H1_1,(H6_2,H125_3)H6_4)H6_5)H7_6,H8_7)H9_8,((((((H167_9,H168_10)H169_11,((H168_12,(H167_13,(H83_14,H84_15)H85_16)H167_17)H167_18,H168_19)H169_20)H169_21,(((H10_22,((H12_23,H13_24)H16_25,(H18_26,H19_27)H20_28)H21_29)H10_30,((H11_31,(H12_32,(H13_33,H14_34)H15_35)H16_36)H17_37,(H18_38,H19_39)H20_40)H21_41)H10_42,((H11_43,(H12_44,(H13_45,H14_46)H15_47)H16_48)H17_49,((H11_50,(H12_51,(H13_52,H14_53)H15_54)H16_55)H17_56,(H18_57,H19_58)H20_59)H20_60)H21_61)H22_62)H22_63,(H23_64,(H10_65,((H11_66,(H13_67,H14_68)H15_69)H17_70,(H18_71,H19_72)H20_73)H21_74)H22_75)H23_76)H24_77,((H10_78,((H11_79,(H12_80,(H13_81,H14_82)H15_83)H16_84)H17_85,(H18_86,H19_87)H20_88)H21_89)H22_90,H23_91)H24_92)H24_93,(H25_94,(H167_95,H168_96)H169_97)H25_98)H26_99)H27_100,(((((((H44_101,H45_102)H46_103,((H11_104,(H12_105,(H13_106,H14_107)H15_108)H16_109)H17_110,(H18_111,H19_112)H20_113)H21_114)H46_115,H34_116)H38_117,(((((H134_118,H39_119)H39_120,H39_121)H39_122,H40_123)H41_124,(H56_125,H42_126)H42_127)H43_128,(H44_129,H45_130)H46_131)H47_132)H48_133,(((((H97_134,H98_135)H99_136,H100_137)H101_138,((H49_139,(H50_140,(H51_141,H52_142)H53_143)H54_144)H55_145,(H56_146,H57_147)H60_148)H61_149)H61_150,(H62_151,(H63_152,H64_153)H65_154)H66_155)H67_156,((H68_157,(H69_158,H70_159)H71_160)H72_161,(H73_162,H74_163)H75_164)H76_165)H77_166)H77_167,((((H90_168,H34_169)H34_170,(H35_171,H36_172)H37_173)H38_174,((H39_175,H40_176)H41_177,H42_178)H42_179)H48_180,(((((H49_181,(H50_182,(H51_183,H52_184)H53_185)H54_186)H55_187,((H49_188,(H50_189,(H51_190,H52_191)H53_192)H54_193)H55_194,H57_195)H60_196)H61_197,(H62_198,(H63_199,H64_200)H65_201)H66_202)H67_203,(((H68_204,(H69_205,H70_206)H71_207)H72_208,(H73_209,H74_210)H75_211)H76_212,((H73_213,H74_214)H75_215,(H68_216,(H69_217,H70_218)H71_219)H72_220)H72_221)H76_222)H77_223,((H35_224,H36_225)H37_226,((H34_227,((H35_228,H36_229)H37_230,((H35_231,H36_232)H37_233,(H175_234,H175_235)H175_236)H37_237)H37_238)H38_239,(((H39_240,H40_241)H41_242,(H179_243,H42_244)H42_245)H43_246,(H44_247,H45_248)H46_249)H47_250)H47_251)H48_252)H77_253)H78_254)H79_255,((((H94_256,H95_257)H96_258,((H113_259,(H97_260,H98_261)H99_262)H99_263,H100_264)H101_265)H102_266,(H103_267,(H104_268,H105_269)H106_270)H107_271)H108_272,(H109_273,(H110_274,H168_275)H110_276)H111_277)H120_278)H121_279)H122_280,(((((((H145_281,H146_282)H147_283,(H132_284,H189_285)H189_286)H189_287,(H190_288,H73_289)H190_290)H191_291,H192_292)H193_293,H81_294)H193_295,((H10_296,(((H11_297,H11_298)H11_299,H12_300)H17_301,(H18_302,H19_303)H20_304)H21_305)H22_306,(H45_307,H23_308)H23_309)H24_310)H193_311,(H194_312,H195_313)H196_314)H197_315)H188_316,((((((H34_317,((H35_318,H36_319)H37_320,(H35_321,H36_322)H37_323)H37_324)H38_325,((H42_326,(H35_327,H36_328)H37_329)H43_330,((H113_331,H44_332)H44_333,H45_334)H46_335)H47_336)H48_337,((((H50_338,(H51_339,H52_340)H53_341)H54_342,(H56_343,H58_344)H60_345)H61_346,(H62_347,(H63_348,(H64_349,H64_350)H64_351)H65_352)H66_353)H67_354,(((H69_355,H69_356)H69_357,H70_358)H71_359,H73_360)H76_361)H77_362)H78_363,((((H164_364,H80_365)H80_366,H80_367)H80_368,H81_369)H82_370,(((H83_371,H84_372)H85_373,(H112_374,((H86_375,H84_376)H86_377,H87_378)H88_379)H88_380)H89_381,(H90_382,(H83_383,H84_384)H85_385)H90_386)H89_387)H92_388)H93_389,((H95_390,H105_391)H108_392,((H109_393,H110_394)H111_395,(H112_396,((H113_397,H113_398)H113_399,H115_400)H117_401)H118_402)H119_403)H120_404)H121_405,((((((H123_406,H123_407)H123_408,(H124_409,H125_410)H126_411)H127_412,(H109_413,H110_414)H111_415)H127_416,(H190_417,(H123_418,(H124_419,H125_420)H126_421)H127_422)H127_423)H127_424,((H128_425,H129_426)H130_427,((((H84_428,H133_429)H133_430,H134_431)H135_432,((H133_433,H161_434)H133_435,H134_436)H135_437)H135_438,(H138_439,H139_440)H140_441)H153_442)H154_443)H155_444,((((H172_445,H173_446)H174_447,(((H156_448,H157_449)H158_450,H159_451)H160_452,H161_453)H162_454)H162_455,(H109_456,H110_457)H111_458)H162_459,((((H163_460,H164_461)H165_462,(H109_463,H110_464)H111_465)H165_466,(H166_467,(H168_468,H104_469)H169_470)H170_471)H171_472,(H172_473,((H175_474,H80_475)H175_476,(H176_477,H177_478)H178_479)H183_480)H184_481)H185_482)H186_483)H187_484)H188_485)H188_486,(((((H34_487,H34_488)H34_489,(H35_490,H36_491)H37_492)H38_493,((H39_494,H40_495)H41_496,H42_497)H43_498)H48_499,((H81_500,(H42_501,H25_502)H47_503)H48_504,(((H68_505,(H69_506,H70_507)H71_508)H72_509,(H73_510,H74_511)H75_512)H76_513,((H139_514,H131_515)H131_516,H175_517)H131_518)H77_519)H77_520)H78_521,H190_522)H197_523)H198_524;
