# Supplementary material for: Assessing the accuracy of phylogenetic rooting methods on prokaryotic gene families
Source: PLoS One. 2020 May 15;15(5):e0232950. doi: 10.1371/journal.pone.0232950 (PMC7228096; doi:10.1371/journal.pone.0232950)
Supplement: S1 Dataset — (ZIP) [file pone.0232950.s002.zip › AllSimulatedDatasets/R-025-HI-NR/formatted_for_optroot/tree29]

((((((((H55_0,H55_1)H55_2,(((((H80_3,H81_4)H82_5,H58_6)H58_7,((H59_8,H60_9)H61_10,H62_11)H63_12)H64_13,((H65_14,((H66_15,H67_16)H68_17,H69_18)H70_19)H71_20,H74_21)H75_22)H76_23,((H58_24,((H59_25,H60_26)H61_27,H62_28)H63_29)H64_30,((((H66_31,H67_32)H68_33,H69_34)H70_35,H72_36)H73_37,H74_38)H75_39)H76_40)H76_41)H77_42,((H78_43,(H79_44,(H80_45,H81_46)H82_47)H83_48)H84_49,(((H85_50,(H86_51,H87_52)H88_53)H89_54,(H85_55,(H86_56,H87_57)H88_58)H89_59)H89_60,((H145_61,(H146_62,H147_63)H148_64)H149_65,(H90_66,(H91_67,H92_68)H93_69)H94_70)H94_71)H95_72)H98_73)H99_74,((H177_75,((H179_76,H177_77)H179_78,(H181_79,((H182_80,H183_81)H184_82,H185_83)H186_84)H187_85)H188_86)H189_87,((H141_88,H142_89)H143_90,(H100_91,H101_92)H102_93)H102_94)H102_95)H103_96,(((H38_97,(H39_98,(H39_99,H40_100)H40_101)H41_102)H42_103,H44_104)H48_105,((H49_106,H50_107)H51_108,(H52_109,H100_110)H52_111)H53_112)H54_113)H54_114,(((((((H169_115,(H170_116,(H170_117,H85_118)H170_119)H170_120)H171_121,H55_122)H55_123,H56_124)H57_125,((H58_126,H62_127)H64_128,(((H65_129,H65_130)H65_131,((H66_132,H67_133)H68_134,H69_135)H70_136)H71_137,H72_138)H73_139)H76_140)H77_141,(((((H152_142,(H153_143,H154_144)H155_145)H156_146,((((H157_147,H158_148)H159_149,H163_150)H159_151,H160_152)H161_153,H78_154)H161_155)H162_156,H164_157)H166_158,((H100_159,H74_160)H100_161,H101_162)H102_163)H102_164,H100_165)H102_166)H77_167,((H78_168,H79_169)H84_170,(H85_171,((H86_172,H86_173)H86_174,(H87_175,H87_176)H87_177)H88_178)H89_179)H98_180)H99_181,H101_182)H103_183)H104_184,((((((H105_185,H106_186)H107_187,H108_188)H109_189,(H21_190,H22_191)H23_192)H109_193,H110_194)H111_195,((H112_196,(H113_197,H113_198)H113_199)H114_200,(H55_201,(H190_202,H191_203)H192_204)H194_205)H114_206)H117_207,((((((((H118_208,H119_209)H120_210,H121_211)H122_212,((H123_213,H123_214)H123_215,H39_216)H123_217)H124_218,(((H138_219,H112_220)H112_221,(H125_222,H126_223)H127_224)H127_225,H110_226)H127_227)H128_228,H129_229)H130_230,(((H32_231,H131_232)H131_233,(H132_234,(H133_235,H134_236)H135_237)H136_238)H137_239,H138_240)H139_241)H140_242,((H110_243,H150_244)H150_245,(((((H152_246,((H153_247,H56_248)H153_249,H154_250)H155_251)H156_252,(((H157_253,H158_254)H159_255,(H157_256,(H142_257,H158_258)H158_259)H159_260)H159_261,H160_262)H161_263)H162_264,(H163_265,H164_266)H165_267)H166_268,((H152_269,((H157_270,H158_271)H159_272,(H160_273,(H153_274,H154_275)H155_276)H160_277)H161_278)H162_279,(H163_280,H164_281)H165_282)H166_283)H166_284,(H150_285,(H169_286,H170_287)H171_288)H150_289)H166_290)H167_291)H168_292,(((((((H118_293,H119_294)H120_295,H121_296)H122_297,H123_298)H124_299,(H125_300,H126_301)H127_302)H128_303,H129_304)H130_305,(((H138_306,H138_307)H138_308,(H131_309,(H132_310,H134_311)H136_312)H137_313)H137_314,(H138_315,H138_316)H138_317)H139_318)H140_319,(((((H146_320,H147_321)H148_322,(((H169_323,H170_324)H171_325,H172_326)H173_327,((H169_328,H170_329)H171_330,(H172_331,H170_332)H172_333)H173_334)H173_335)H149_336,(H146_337,H147_338)H148_339)H149_340,H150_341)H151_342,(((H152_343,(H153_344,H154_345)H155_346)H156_347,((H157_348,H158_349)H159_350,H160_351)H161_352)H162_353,H164_354)H166_355)H167_356)H168_357)H174_358)H175_359)H176_360,(((H177_361,(H177_362,H179_363)H177_364)H177_365,(((H178_366,(H179_367,H72_368)H179_369)H180_370,(H181_371,((H182_372,H183_373)H184_374,H185_375)H186_376)H187_377)H188_378,(H38_379,(H39_380,(H40_381,H11_382)H40_383)H41_384)H42_385)H188_386)H189_387,(((H190_388,H191_389)H192_390,H193_391)H194_392,((H190_393,H191_394)H192_395,H193_396)H194_397)H194_398)H195_399)H196_400;
