# Supplementary material for: Assessing the accuracy of phylogenetic rooting methods on prokaryotic gene families
Source: PLoS One. 2020 May 15;15(5):e0232950. doi: 10.1371/journal.pone.0232950 (PMC7228096; doi:10.1371/journal.pone.0232950)
Supplement: S1 Dataset — (ZIP) [file pone.0232950.s002.zip › AllSimulatedDatasets/R-025-HI-NR/formatted_for_optroot/tree3]

(((((H15_0,((H16_1,H16_2)H16_3,H17_4)H18_5)H19_6,(((H35_7,H35_8)H35_9,((H38_10,(H39_11,(H40_12,H41_13)H42_14)H43_15)H44_16,H46_17)H48_18)H49_19,H51_20)H52_21)H53_22,((H20_23,((H36_24,((H38_25,(H39_26,(H40_27,H41_28)H42_29)H43_30)H44_31,H46_32)H48_33)H49_34,((H35_35,H36_36)H37_37,(((H38_38,(H39_39,(H40_40,H41_41)H42_42)H43_43)H44_44,(H45_45,H46_46)H47_47)H44_48,(((H137_49,(H116_50,H117_51)H118_52)H118_53,H45_54)H45_55,H46_56)H47_57)H48_58)H49_59)H49_60)H50_61,H51_62)H52_63)H53_64,(((((H0_65,H0_66)H0_67,(H1_68,H2_69)H3_70)H4_71,H5_72)H6_73,H7_74)H8_75,(H9_76,(H10_77,H11_78)H12_79)H13_80)H14_81)H14_82,((((((H132_83,H133_84)H134_85,H15_86)H15_87,H16_88)H19_89,(((((H20_90,((H22_91,(H23_92,H24_93)H25_94)H26_95,(H29_96,H21_97)H29_98)H31_99)H32_100,(H33_101,H33_102)H33_103)H34_104,(((H35_105,H36_106)H37_107,((H38_108,(H39_109,(H40_110,H41_111)H42_112)H43_113)H44_114,(H45_115,H46_116)H47_117)H48_118)H49_119,((H35_120,H36_121)H37_122,((H38_123,(H39_124,(H40_125,H41_126)H42_127)H43_128)H44_129,H45_130)H48_131)H49_132)H49_133)H50_134,(H72_135,H51_136)H51_137)H52_138,((((H22_139,((H21_140,(H22_141,(H23_142,H24_143)H25_144)H26_145)H27_146,H28_147)H31_148)H32_149,H33_150)H34_151,((((H0_152,(H1_153,H2_154)H3_155)H4_156,H5_157)H6_158,(((H5_159,H0_160)H0_161,(H1_162,H2_163)H3_164)H4_165,H5_166)H6_167)H6_168,H7_169)H8_170)H34_171,((((H35_172,(H36_173,H36_174)H36_175)H37_176,(H35_177,H36_178)H37_179)H37_180,((H38_181,(H39_182,(H40_183,H41_184)H42_185)H43_186)H44_187,(H45_188,H46_189)H47_190)H48_191)H49_192,(H51_193,H95_194)H51_195)H49_196)H50_197)H52_198)H53_199,((((((((H156_200,H157_201)H158_202,(H105_203,(H159_204,H160_205)H161_206)H161_207)H162_208,((H163_209,H164_210)H165_211,H166_212)H167_213)H168_214,H149_215)H149_216,H149_217)H149_218,H153_219)H155_220,((H172_221,H173_222)H174_223,(H175_224,((H176_225,H176_226)H176_227,(H177_228,(H164_229,(H178_230,H179_231)H180_232)H180_233)H181_234)H182_235)H183_236)H184_237)H187_238,(((H188_239,(H189_240,(H190_241,H190_242)H190_243)H191_244)H192_245,(H193_246,(H172_247,H173_248)H174_249)H193_250)H194_251,(H172_252,H173_253)H174_254)H194_255)H195_256)H53_257,((((((H102_258,(H5_259,H103_260)H103_261)H104_262,(H103_263,(H105_264,H106_265)H107_266)H107_267)H108_268,(H105_269,H106_270)H107_271)H108_272,(H109_273,H110_274)H111_275)H112_276,(((H113_277,H114_278)H115_279,(H46_280,((H113_281,H114_282)H113_283,H114_284)H115_285)H115_286)H115_287,(((((H116_288,H117_289)H118_290,H119_291)H120_292,(H121_293,H123_294)H121_295)H122_296,(((H123_297,H123_298)H123_299,H123_300)H123_301,H124_302)H125_303)H126_304,((((H127_305,H128_306)H129_307,H130_308)H131_309,(H135_310,H137_311)H138_312)H139_313,H140_314)H143_315)H144_316)H147_317)H148_318,(((((H149_319,H176_320)H149_321,H51_322)H149_323,(H150_324,(H24_325,H151_326)H151_327)H152_328)H155_329,((((H80_330,H45_331)H80_332,((H81_333,H82_334)H83_335,H84_336)H85_337)H86_338,(H169_339,H170_340)H171_341)H171_342,((H88_343,(H170_344,H177_345)H170_346)H171_347,(((H172_348,H173_349)H174_350,(H38_351,(H39_352,(H40_353,H41_354)H42_355)H43_356)H44_357)H174_358,((H175_359,(H176_360,H177_361)H182_362)H183_363,(H172_364,H173_365)H174_366)H183_367)H184_368)H184_369)H185_370)H187_371,(((H189_372,H190_373)H191_374,(H188_375,(H189_376,H190_377)H191_378)H192_379)H192_380,(H193_381,H193_382)H193_383)H194_384)H195_385)H196_386)H197_387)H198_388;
