# Supplementary material for: Assessing the accuracy of phylogenetic rooting methods on prokaryotic gene families
Source: PLoS One. 2020 May 15;15(5):e0232950. doi: 10.1371/journal.pone.0232950 (PMC7228096; doi:10.1371/journal.pone.0232950)
Supplement: S1 Dataset — (ZIP) [file pone.0232950.s002.zip › AllSimulatedDatasets/R-025-HI-NR/formatted_for_optroot/tree30]

(((((H24_0,H107_1)H24_2,((H25_3,(H26_4,H26_5)H26_6)H27_7,((H28_8,H29_9)H30_10,H31_11)H32_12)H33_13)H34_14,((H35_15,H36_16)H37_17,(((H81_18,(((((H88_19,(H89_20,H90_21)H91_22)H92_23,H93_24)H94_25,(H95_26,H96_27)H97_28)H98_29,(H100_30,H101_31)H102_32)H103_33,H104_34)H105_35)H106_36,(((H35_37,H36_38)H35_39,H36_40)H37_41,((H38_42,((H39_43,(H40_44,H41_45)H42_46)H43_47,((H59_48,H44_49)H44_50,H44_51)H44_52)H45_53)H46_54,((H38_55,((H39_56,(H40_57,H41_58)H42_59)H43_60,H44_61)H45_62)H46_63,(H47_64,(H100_65,(H146_66,H101_67)H101_68)H102_69)H47_70)H48_71)H48_72)H49_73)H106_74,(((H81_75,H108_76)H109_77,(H35_78,((H40_79,H41_80)H42_81,H36_82)H36_83)H37_84)H111_85,((H107_86,H190_87)H107_88,H110_89)H111_90)H111_91)H112_92)H113_93)H114_94,(((H115_95,((H116_96,H117_97)H118_98,(H116_99,H117_100)H118_101)H118_102)H119_103,((H125_104,(H126_105,H125_106)H126_107)H127_108,H129_109)H130_110)H131_111,H132_112)H133_113)H134_114,(H179_115,H180_116)H181_117)H198_118;
