# Supplementary material for: Assessing the accuracy of phylogenetic rooting methods on prokaryotic gene families
Source: PLoS One. 2020 May 15;15(5):e0232950. doi: 10.1371/journal.pone.0232950 (PMC7228096; doi:10.1371/journal.pone.0232950)
Supplement: S1 Dataset — (ZIP) [file pone.0232950.s002.zip › AllSimulatedDatasets/R-025-HI-NR/formatted_for_optroot/tree31]

(((((H33_0,H34_1)H35_2,H36_3)H37_4,(((((H140_5,(H141_6,H142_7)H143_8)H144_9,(H145_10,H145_11)H145_12)H146_13,H147_14)H148_15,H149_16)H150_17,(((H42_18,H43_19)H44_20,(H45_21,(H46_22,H47_23)H48_24)H49_25)H50_26,((H51_27,(H52_28,(H54_29,H56_30)H57_31)H58_32)H59_33,(H39_34,H40_35)H41_36)H59_37)H60_38)H60_39)H62_40,((((H69_41,(H70_42,H71_43)H72_44)H73_45,((H79_46,H79_47)H79_48,H79_49)H79_50)H73_51,((((((H74_52,H75_53)H76_54,H77_55)H78_56,((H74_57,H75_58)H76_59,H77_60)H78_61)H78_62,((H184_63,(H182_64,(H183_65,H184_66)H185_67)H186_68)H186_69,H192_70)H194_71)H78_72,((H80_73,(H81_74,(H132_75,H133_76)H134_77)H81_78)H82_79,((H80_80,(H81_81,(H0_82,(H79_83,H147_84)H79_85)H79_86)H81_87)H82_88,(H83_89,(H84_90,H85_91)H86_92)H87_93)H88_94)H88_95)H90_96,(((H52_97,((H53_98,(H56_99,H54_100)H54_101)H55_102,H56_103)H57_104)H58_105,H91_106)H91_107,((H92_108,H93_109)H94_110,(H95_111,H96_112)H97_113)H102_114)H107_115)H108_116)H109_117,(((H129_118,((H137_119,H138_120)H139_121,(((((H140_122,(H141_123,H142_124)H143_125)H144_126,H145_127)H146_128,(H147_129,((H140_130,(H141_131,H142_132)H143_133)H144_134,H145_135)H146_136)H147_137)H148_138,((H149_139,H149_140)H149_141,(H191_142,H149_143)H149_144)H149_145)H150_146,((H151_147,H152_148)H153_149,H154_150)H155_151)H156_152)H157_153)H158_154,((H159_155,H160_156)H161_157,(((H162_158,((H163_159,H164_160)H165_161,(H166_162,H167_163)H168_164)H169_165)H170_166,H171_167)H172_168,(H171_169,((H163_170,H164_171)H165_172,(H166_173,H167_174)H168_175)H169_176)H171_177)H172_178)H173_179)H174_180,((((((H140_181,(H141_182,H142_183)H143_184)H144_185,H145_186)H146_187,H147_188)H148_189,(((H140_190,(H141_191,(H142_192,H142_193)H142_194)H143_195)H144_196,H145_197)H146_198,H147_199)H148_200)H148_201,(H91_202,H149_203)H149_204)H150_205,((H187_206,H188_207)H189_208,(H187_209,(H187_210,H188_211)H188_212)H189_213)H189_214)H194_215)H196_216)H197_217)H68_218,(((H80_219,H81_220)H82_221,((((H92_222,H93_223)H94_224,((H95_225,H96_226)H97_227,(H98_228,H99_229)H100_230)H101_231)H102_232,(H103_233,H104_234)H105_235)H106_236,(H91_237,((H91_238,((H92_239,H74_240)H92_241,H93_242)H94_243)H94_244,((H96_245,(H95_246,H96_247)H97_248)H97_249,(H98_250,H99_251)H100_252)H101_253)H102_254)H107_255)H107_256)H108_257,((H110_258,((((H128_259,H129_260)H130_261,(H131_262,(H132_263,H133_264)H134_265)H135_266)H136_267,(H71_268,((((H140_269,(H141_270,H142_271)H143_272)H144_273,H145_274)H146_275,((H140_276,(H141_277,H142_278)H143_279)H144_280,H145_281)H146_282)H146_283,H147_284)H148_285)H148_286)H158_287,((H159_288,H160_289)H161_290,((H162_291,((H163_292,H164_293)H165_294,(H166_295,H167_296)H168_297)H169_298)H170_299,H171_300)H172_301)H173_302)H174_303)H176_304,(H177_305,(((H27_306,((H183_307,H182_308)H183_309,H184_310)H185_311)H186_312,(H187_313,H188_314)H189_315)H190_316,H191_317)H194_318)H195_319)H196_320)H197_321)H197_322;
