# Supplementary material for: Assessing the accuracy of phylogenetic rooting methods on prokaryotic gene families
Source: PLoS One. 2020 May 15;15(5):e0232950. doi: 10.1371/journal.pone.0232950 (PMC7228096; doi:10.1371/journal.pone.0232950)
Supplement: S1 Dataset — (ZIP) [file pone.0232950.s002.zip › AllSimulatedDatasets/R-025-HI-NR/formatted_for_optroot/tree32]

(((H22_0,H23_1)H24_2,(H25_3,H26_4)H27_5)H28_6,((((H33_7,(H51_8,H52_9)H53_10)H53_11,(H54_12,H55_13)H56_14)H57_15,(((H58_16,H59_17)H60_18,H61_19)H62_20,(((H63_21,(H64_22,(H65_23,H184_24)H65_25)H66_26)H67_27,(H63_28,(H64_29,H65_30)H66_31)H67_32)H67_33,(H69_34,H70_35)H71_36)H73_37)H74_38)H75_39,H190_40)H85_41)H198_42;
