# Supplementary material for: Assessing the accuracy of phylogenetic rooting methods on prokaryotic gene families
Source: PLoS One. 2020 May 15;15(5):e0232950. doi: 10.1371/journal.pone.0232950 (PMC7228096; doi:10.1371/journal.pone.0232950)
Supplement: S1 Dataset — (ZIP) [file pone.0232950.s002.zip › AllSimulatedDatasets/R-025-HI-NR/formatted_for_optroot/tree33]

((((H5_0,((H5_1,(H7_2,H8_3)H9_4)H11_5,(H7_6,(H5_7,H8_8)H8_9)H9_10)H11_11)H11_12,((H35_13,H5_14)H5_15,((H6_16,(H151_17,(H152_18,H153_19)H154_20)H155_21)H6_22,(H7_23,H8_24)H9_25)H10_26)H11_27)H11_28,(((((((H13_29,H14_30)H15_31,((H16_32,(H17_33,(H18_34,H19_35)H20_36)H21_37)H22_38,((H23_39,H24_40)H25_41,(H26_42,H27_43)H28_44)H29_45)H30_46)H31_47,(((((H38_48,H39_49)H40_50,((H41_51,H42_52)H43_53,H44_54)H45_55)H46_56,(H149_57,H13_58)H54_59)H56_60,H57_61)H58_62,((H32_63,H33_64)H34_65,H35_66)H36_67)H36_68)H37_69,(((((H38_70,(H41_71,H42_72)H43_73)H38_74,H39_75)H40_76,((H41_77,H42_78)H43_79,(H44_80,(H41_81,H42_82)H43_83)H44_84)H45_85)H46_86,(((H47_87,H48_88)H49_89,(H50_90,H51_91)H52_92)H53_93,(H54_94,(H106_95,H107_96)H108_97)H54_98)H55_99)H56_100,H57_101)H58_102)H59_103,((H168_104,H114_105)H114_106,(H69_107,H69_108)H69_109)H71_110)H73_111,((((H13_112,((H16_113,(H17_114,(H18_115,H19_116)H20_117)H21_118)H22_119,(((H23_120,H24_121)H25_122,(H26_123,H27_124)H28_125)H29_126,((((H180_127,(H181_128,H182_129)H183_130)H184_131,H185_132)H186_133,((H181_134,H182_135)H183_136,H185_137)H186_138)H186_139,H5_140)H5_141)H29_142)H30_143)H31_144,((H32_145,H35_146)H34_147,((H106_148,H107_149)H108_150,H35_151)H35_152)H36_153)H37_154,((((H38_155,H39_156)H40_157,((H47_158,H48_159)H49_160,(H50_161,H51_162)H52_163)H53_164)H46_165,((((H47_166,H48_167)H49_168,(H50_169,H51_170)H52_171)H53_172,((H191_173,H192_174)H193_175,(H79_176,H57_177)H57_178)H57_179)H53_180,H54_181)H55_182)H56_183,H57_184)H58_185)H59_186,(H68_187,H69_188)H70_189)H73_190)H73_191,((((((H14_192,(((((H86_193,((H87_194,H88_195)H89_196,H54_197)H89_198)H90_199,(H16_200,(H17_201,(H18_202,H19_203)H20_204)H21_205)H22_206)H22_207,((H32_208,H147_209)H32_210,H33_211)H34_212)H22_213,H13_214)H22_215,(((H23_216,H23_217)H23_218,H24_219)H25_220,(H26_221,H27_222)H28_223)H29_224)H30_225)H31_226,(((((H38_227,H38_228)H38_229,(H39_230,H39_231)H39_232)H40_233,(H41_234,H42_235)H43_236)H46_237,(((H47_238,H48_239)H49_240,(H50_241,H51_242)H52_243)H53_244,H54_245)H55_246)H56_247,(((((H38_248,H39_249)H40_250,((H41_251,H42_252)H43_253,H44_254)H45_255)H46_256,((((H47_257,H48_258)H49_259,(H47_260,H48_261)H49_262)H49_263,(H50_264,H51_265)H52_266)H53_267,H54_268)H55_269)H56_270,((H38_271,((H41_272,H42_273)H43_274,((H47_275,H48_276)H49_277,H44_278)H44_279)H45_280)H46_281,(((H47_282,H48_283)H49_284,(H50_285,H51_286)H52_287)H53_288,H54_289)H55_290)H56_291)H56_292,H57_293)H58_294)H58_295)H59_296,(((H176_297,H177_298)H178_299,H67_300)H67_301,((H68_302,H68_303)H68_304,H69_305)H70_306)H71_307)H73_308,(((H85_309,(H79_310,(H80_311,(H81_312,H60_313)H81_314)H82_315)H83_316)H84_317,((H85_318,H85_319)H85_320,(H86_321,(H86_322,H87_323)H90_324)H90_325)H91_326)H84_327,(H86_328,(H87_329,H88_330)H89_331)H90_332)H92_333)H92_334,((((H93_335,H94_336)H95_337,(H93_338,H94_339)H95_340)H95_341,((H96_342,(H98_343,(H100_344,H101_345)H102_346)H103_347)H104_348,((H39_349,(H109_350,H111_351)H112_352)H113_353,H114_354)H115_355)H116_356)H131_357,((((H132_358,H132_359)H132_360,((H132_361,((H106_362,H107_363)H106_364,H107_365)H108_366)H132_367,H132_368)H132_369)H132_370,((H137_371,H138_372)H139_373,((H140_374,H141_375)H142_376,H166_377)H142_378)H143_379)H146_380,((((((H14_381,H147_382)H147_383,((H181_384,H182_385)H183_386,H147_387)H147_388)H147_389,H147_390)H147_391,(((H151_392,(H152_393,H153_394)H154_395)H155_396,((H166_397,H168_398)H169_399,(H156_400,((H157_401,H158_402)H159_403,H160_404)H161_405)H162_406)H162_407)H163_408,(H170_409,(H165_410,H168_411)H169_412)H169_413)H174_414)H175_415,(H176_416,H177_417)H178_418)H179_419,((H180_420,(((H180_421,H69_422)H180_423,H101_424)H180_425,(H181_426,H182_427)H183_428)H184_429)H184_430,H185_431)H186_432)H187_433)H188_434)H189_435)H92_436,((H94_437,((H96_438,(H97_439,(H100_440,H101_441)H102_442)H103_443)H104_444,((H117_445,H118_446)H119_447,((H120_448,H121_449)H122_450,(H123_451,H124_452)H125_453)H126_454)H127_455)H130_456)H131_457,((H148_458,(H136_459,(H137_460,(H134_461,H138_462)H138_463)H139_464)H144_465)H145_466,(((H147_467,H168_468)H147_469,(((H151_470,(H152_471,H153_472)H154_473)H155_474,(H156_475,((H157_476,H158_477)H159_478,H160_479)H161_480)H162_481)H163_482,(((((((H50_483,H51_484)H52_485,H38_486)H38_487,H39_488)H40_489,((H41_490,H42_491)H43_492,H44_493)H45_494)H46_495,(((H47_496,H48_497)H49_498,H35_499)H53_500,H54_501)H55_502)H56_503,H57_504)H58_505,((H166_506,H168_507)H169_508,(H170_509,H171_510)H172_511)H173_512)H173_513)H174_514)H175_515,((((((H151_516,(H152_517,H153_518)H154_519)H155_520,H96_521)H96_522,((H97_523,H98_524)H99_525,(H100_526,H101_527)H102_528)H103_529)H104_530,H147_531)H147_532,(((H151_533,(H152_534,H153_535)H154_536)H155_537,(H156_538,((H157_539,H158_540)H159_541,H160_542)H161_543)H162_544)H163_545,(((H165_546,H166_547)H167_548,H168_549)H169_550,(H170_551,(H171_552,H168_553)H171_554)H172_555)H173_556)H173_557)H175_558,H176_559)H179_560)H187_561)H188_562)H189_563)H190_564)H195_565)H12_566,(((((((H74_567,H75_568)H76_569,(H77_570,(H136_571,H140_572)H136_573)H77_574)H78_575,(H79_576,H81_577)H83_578)H84_579,((((H111_580,H13_581)H13_582,((H16_583,H16_584)H16_585,(H19_586,H93_587)H20_588)H22_589)H15_590,((H16_591,((H17_592,(H18_593,H19_594)H20_595)H21_596,(H16_597,H16_598)H16_599)H21_600)H22_601,(((H27_602,H23_603)H23_604,H24_605)H25_606,(H26_607,H27_608)H28_609)H29_610)H30_611)H31_612,((H32_613,H33_614)H34_615,H35_616)H36_617)H37_618)H37_619,((((H38_620,H39_621)H40_622,((H41_623,H42_624)H43_625,(H171_626,H44_627)H44_628)H45_629)H46_630,(((H47_631,H48_632)H49_633,(H50_634,H51_635)H52_636)H53_637,H54_638)H55_639)H56_640,H57_641)H58_642)H59_643,((H60_644,((H61_645,H62_646)H63_647,H64_648)H65_649)H66_650,(H67_651,(H68_652,H69_653)H70_654)H71_655)H72_656)H73_657,((((H79_658,(H80_659,H81_660)H82_661)H83_662,(H85_663,(H86_664,(H77_665,(H87_666,H88_667)H89_668)H89_669)H90_670)H91_671)H92_672,(((((H93_673,H93_674)H93_675,H94_676)H95_677,((H97_678,((H98_679,H98_680)H98_681,(H93_682,(H1_683,H2_684)H3_685)H93_686)H98_687)H99_688,(H100_689,H101_690)H102_691)H103_692)H95_693,(((H96_694,((H97_695,H98_696)H99_697,H100_698)H103_699)H104_700,((H105_701,((((H106_702,H107_703)H108_704,H7_705)H108_706,H109_707)H110_708,H111_709)H112_710)H113_711,H114_712)H115_713)H116_714,((((H117_715,H118_716)H119_717,((H120_718,H121_719)H122_720,((H123_721,H123_722)H123_723,H124_724)H125_725)H126_726)H127_727,((H117_728,H118_729)H119_730,(H123_731,H124_732)H125_733)H127_734)H127_735,((H123_736,H124_737)H125_738,(H128_739,H128_740)H128_741)H128_742)H129_743)H130_744)H131_745,(((H93_746,H94_747)H95_748,((((H105_749,H114_750)H105_751,((H106_752,H107_753)H108_754,(H109_755,H109_756)H109_757)H110_758)H113_759,H114_760)H115_761,((((H117_762,H118_763)H119_764,((H120_765,H121_766)H122_767,(H123_768,H124_769)H125_770)H126_771)H127_772,(H67_773,(H68_774,(H69_775,H69_776)H69_777)H70_778)H71_779)H127_780,(H128_781,((H0_782,H2_783)H0_784,(H1_785,H2_786)H3_787)H4_788)H128_789)H129_790)H130_791)H131_792,((H132_793,((H133_794,H134_795)H135_796,((H14_797,H136_798)H136_799,((H137_800,H121_801)H137_802,(H140_803,H141_804)H142_805)H143_806)H144_807)H145_808)H146_809,((H147_810,((((H165_811,H166_812)H167_813,(H168_814,H168_815)H168_816)H169_817,((H165_818,H166_819)H167_820,H168_821)H169_822)H169_823,H147_824)H173_825)H175_826,(((H180_827,(H181_828,H182_829)H183_830)H184_831,H185_832)H186_833,((H180_834,(H181_835,H182_836)H183_837)H184_838,H185_839)H186_840)H186_841)H187_842)H188_843)H188_844)H189_845)H190_846,((H148_847,(H0_848,(H1_849,H2_850)H3_851)H4_852)H4_853,(H6_854,(H7_855,H8_856)H9_857)H10_858)H4_859)H194_860)H195_861)H198_862;
