# Supplementary material for: Assessing the accuracy of phylogenetic rooting methods on prokaryotic gene families
Source: PLoS One. 2020 May 15;15(5):e0232950. doi: 10.1371/journal.pone.0232950 (PMC7228096; doi:10.1371/journal.pone.0232950)
Supplement: S1 Dataset — (ZIP) [file pone.0232950.s002.zip › AllSimulatedDatasets/R-025-HI-NR/formatted_for_optroot/tree34]

(((H118_0,((H0_1,(((H3_2,(H4_3,H187_4)H4_5)H5_6,(H6_7,H7_8)H8_9)H9_10,(H10_11,(((H13_12,H14_13)H15_14,H16_15)H17_16,H18_17)H19_18)H20_19)H21_20)H22_21,(((((H49_22,H50_23)H51_24,H38_25)H51_26,(H54_27,(H97_28,((H57_29,H58_30)H59_31,(H60_32,H61_33)H62_34)H63_35)H63_36)H64_37)H65_38,H70_39)H70_40,((((H71_41,H72_42)H73_43,(H74_44,H75_45)H76_46)H77_47,((H78_48,H79_49)H80_50,((H81_51,H82_52)H83_53,(H84_54,H85_55)H86_56)H87_57)H88_58)H89_59,(H90_60,(H93_61,H93_62)H93_63)H94_64)H95_65)H96_66)H96_67)H99_68,(((H100_69,(H101_70,H102_71)H103_72)H104_73,((H105_74,H106_75)H107_76,H108_77)H109_78)H110_79,((H161_80,H111_81)H111_82,H112_83)H113_84)H114_85)H115_86,(((((((H164_87,H165_88)H166_89,((H164_90,H165_91)H166_92,(H117_93,H167_94)H167_95)H170_96)H171_97,(H173_98,((H175_99,((H179_100,(H180_101,H180_102)H180_103)H179_104,(H180_105,H180_106)H180_107)H181_108)H182_109,((H55_110,(H180_111,H179_112)H180_113)H180_114,(H173_115,H91_116)H173_117)H173_118)H182_119)H183_120)H186_121,(((H3_122,H4_123)H5_124,H118_125)H118_126,H69_127)H118_128)H118_129,((H119_130,H119_131)H121_132,H118_133)H121_134)H122_135,((H126_136,H127_137)H128_138,(H137_139,(((H138_140,H139_141)H138_142,H139_143)H142_144,H143_145)H154_146)H155_147)H156_148)H158_149,(((((H161_150,H162_151)H163_152,(H118_153,H187_154)H118_155)H163_156,(H167_157,H168_158)H169_159)H171_160,((H173_161,((H55_162,((H119_163,H120_164)H119_165,H120_166)H121_167)H121_168,(((H174_169,H175_170)H176_171,H177_172)H178_173,((H179_174,(H126_175,H127_176)H128_177)H179_178,H180_179)H181_180)H182_181)H182_182)H183_183,(((H161_184,(((H60_185,H61_186)H62_187,H161_188)H161_189,H179_190)H161_191)H161_192,(H162_193,H162_194)H162_195)H163_196,H184_197)H184_198)H185_199)H186_200,(H160_201,(H162_202,((H164_203,H165_204)H166_205,(H167_206,H168_207)H169_208)H170_209)H171_210)H172_211)H186_212)H197_213)H198_214;
