# Supplementary material for: Assessing the accuracy of phylogenetic rooting methods on prokaryotic gene families
Source: PLoS One. 2020 May 15;15(5):e0232950. doi: 10.1371/journal.pone.0232950 (PMC7228096; doi:10.1371/journal.pone.0232950)
Supplement: S1 Dataset — (ZIP) [file pone.0232950.s002.zip › AllSimulatedDatasets/R-025-HI-NR/formatted_for_optroot/tree35]

(((((((H102_0,H32_1)H32_2,((H108_3,(H111_4,H112_5)H113_6)H114_7,H115_8)H116_9)H34_10,((((((H38_11,H39_12)H40_13,(H42_14,H42_15)H42_16)H43_17,((((H44_18,H44_19)H44_20,(H45_21,H46_22)H47_23)H48_24,H50_25)H52_26,((H53_27,(H54_28,(H55_29,H56_30)H57_31)H58_32)H59_33,H60_34)H61_35)H62_36)H63_37,(H69_38,H70_39)H71_40)H63_41,(H64_42,((H75_43,H76_44)H77_45,H45_46)H45_47)H64_48)H65_49,(H54_50,(H69_51,H70_52)H71_53)H71_54)H73_55)H74_56,(((H78_57,(H69_58,H70_59)H71_60)H78_61,H79_62)H80_63,((H81_64,H81_65)H81_66,(H82_67,H161_68)H82_69)H83_70)H84_71)H86_72,((H170_73,(H165_74,(H166_75,H167_76)H168_77)H169_78)H172_79,((((H180_80,(H173_81,H174_82)H175_83)H175_84,H22_85)H175_86,(H176_87,H177_88)H178_89)H179_90,(((H180_91,H18_92)H180_93,H181_94)H182_95,(H183_96,(H115_97,H28_98)H115_99)H183_100)H184_101)H185_102)H186_103)H197_104,(((((((H1_105,H2_106)H3_107,H5_108)H6_109,(H9_110,H9_111)H9_112)H10_113,(H11_114,(H14_115,H15_116)H16_117)H11_118)H12_119,(((((H13_120,H18_121)H21_122,H22_123)H23_124,H25_125)H27_126,H29_127)H31_128,(((H32_129,((H33_130,H33_131)H33_132,H33_133)H33_134)H34_135,(((((H37_136,(H38_137,H39_138)H40_139)H41_140,H42_141)H43_142,((H44_143,(H45_144,H46_145)H47_146)H48_147,((H53_148,(H54_149,(H109_150,(H55_151,H56_152)H57_153)H57_154)H58_155)H59_156,H60_157)H61_158)H62_159)H63_160,(H66_161,H67_162)H68_163)H65_164,(H66_165,(H69_166,H70_167)H71_168)H72_169)H73_170)H74_171,(((H75_172,H76_173)H77_174,(H78_175,H79_176)H80_177)H85_178,(H32_179,((H79_180,(H78_181,H79_182)H80_183)H80_184,(((H108_185,(H109_186,H109_187)H109_188)H110_189,H112_190)H114_191,(H82_192,H28_193)H82_194)H83_195)H84_196)H84_197)H85_198)H86_199)H87_200)H88_201,((((((((H89_202,H90_203)H91_204,H92_205)H93_206,(H94_207,H95_208)H96_209)H97_210,(H100_211,H105_212)H106_213)H107_214,((((H108_215,H108_216)H108_217,H109_218)H110_219,((H111_220,H100_221)H111_222,(H28_223,H112_224)H112_225)H113_226)H114_227,H115_228)H116_229)H117_230,(H118_231,H119_232)H122_233)H127_234,(((H118_235,(H119_236,H120_237)H121_238)H122_239,(H118_240,(H119_241,H120_242)H121_243)H122_244)H122_245,((H95_246,H123_247)H123_248,H124_249)H125_250)H126_251)H141_252,(((H128_253,(H129_254,((H130_255,((H130_256,H132_257)H132_258,H134_259)H135_260)H136_261,H137_262)H138_263)H139_264)H140_265,((((H89_266,H90_267)H91_268,H92_269)H93_270,(H94_271,((H69_272,H70_273)H71_274,H95_275)H95_276)H96_277)H97_278,((H108_279,H109_280)H110_281,(H111_282,H112_283)H113_284)H114_285)H117_286)H140_287,H35_288)H140_289)H141_290)H142_291,(((((H156_292,(H157_293,H158_294)H159_295)H160_296,H161_297)H162_298,((((H0_299,(H9_300,H5_301)H5_302)H6_303,H7_304)H8_305,(H5_306,((H42_307,H129_308)H42_309,H9_310)H9_311)H9_312)H10_313,H11_314)H12_315)H163_316,(((H164_317,(H24_318,H170_319)H170_320)H172_321,(((H166_322,(H173_323,H174_324)H175_325)H175_326,(H176_327,H177_328)H178_329)H179_330,((H180_331,H181_332)H182_333,H154_334)H182_335)H185_336)H172_337,((H128_338,((H173_339,H174_340)H175_341,(H176_342,H177_343)H178_344)H179_345)H179_346,((H173_347,H174_348)H175_349,((H176_350,H177_351)H178_352,(H108_353,H109_354)H110_355)H178_356)H179_357)H179_358)H186_359)H187_360,((((H188_361,H189_362)H190_363,(H69_364,H70_365)H71_366)H196_367,(((((H0_368,((H1_369,H2_370)H3_371,(H1_372,H2_373)H3_374)H3_375)H4_376,H5_377)H6_378,H9_379)H10_380,((((((((((H108_381,H109_382)H110_383,H112_384)H114_385,H115_386)H116_387,((H98_388,(H100_389,H102_390)H103_391)H104_392,H105_393)H106_394)H107_395,H128_396)H107_397,(((H108_398,(H108_399,H109_400)H109_401)H110_402,H112_403)H114_404,H115_405)H116_406)H107_407,H115_408)H117_409,((H118_410,(H119_411,H120_412)H121_413)H122_414,(H123_415,H124_416)H125_417)H126_418)H127_419,((H157_420,H158_421)H159_422,H161_423)H162_424)H127_425,(((H98_426,H105_427)H106_428,H128_429)H128_430,(H165_431,(H166_432,H167_433)H168_434)H169_435)H140_436)H141_437)H12_438,(((((H13_439,((H14_440,H15_441)H16_442,(H17_443,H18_444)H19_445)H20_446)H21_447,(H24_448,H25_449)H26_450)H27_451,(H28_452,(H28_453,H129_454)H28_455)H28_456)H31_457,(((((H124_458,(H38_459,(H38_460,H39_461)H40_462)H40_463)H41_464,(((H44_465,(H45_466,H46_467)H47_468)H48_469,(H49_470,(H50_471,H50_472)H50_473)H51_474)H52_475,((H53_476,(H54_477,(H55_478,H56_479)H57_480)H58_481)H59_482,H60_483)H61_484)H62_485)H63_486,(H64_487,H64_488)H64_489)H65_490,(H67_491,(H69_492,H70_493)H71_494)H72_495)H73_496,((((((H13_497,((H14_498,H15_499)H16_500,(H148_501,H18_502)H18_503)H20_504)H21_505,H22_506)H23_507,((H14_508,H15_509)H16_510,(H17_511,H18_512)H19_513)H20_514)H23_515,(H24_516,H25_517)H26_518)H27_519,((((H14_520,H15_521)H16_522,((H123_523,H17_524)H17_525,H18_526)H19_527)H20_528,(H22_529,H22_530)H22_531)H23_532,(H24_533,((H25_534,H123_535)H25_536,H95_537)H25_538)H26_539)H27_540)H27_541,((H75_542,H76_543)H77_544,(H29_545,H29_546)H29_547)H30_548)H31_549)H86_550)H87_551,(((((H0_552,(H1_553,H2_554)H3_555)H4_556,((H0_557,(H1_558,H2_559)H3_560)H4_561,H5_562)H5_563)H6_564,H7_565)H8_566,H9_567)H10_568,(H38_569,H39_570)H40_571)H12_572)H87_573)H88_574)H196_575,((((H189_576,H189_577)H190_578,((((H0_579,(H1_580,H2_581)H3_582)H4_583,H5_584)H6_585,H7_586)H8_587,H9_588)H10_589)H190_590,(H11_591,(H94_592,(H95_593,H95_594)H95_595)H96_596)H96_597)H190_598,(H192_599,H194_600)H195_601)H196_602)H196_603)H197_604)H142_605)H142_606,(((((H143_607,(((H144_608,H145_609)H146_610,((H118_611,H119_612)H122_613,(H147_614,(H148_615,H149_616)H150_617)H151_618)H151_619)H152_620,(H154_621,(H180_622,(H111_623,H181_624)H181_625)H182_626)H154_627)H152_628)H153_629,(H154_630,((((H89_631,(H90_632,H118_633)H90_634)H91_635,H92_636)H93_637,(H94_638,H95_639)H96_640)H97_641,((H98_642,H5_643)H98_644,H99_645)H104_646)H107_647)H154_648)H155_649,(((H156_650,(H157_651,H158_652)H159_653)H160_654,H161_655)H162_656,H33_657)H162_658)H163_659,(((((H144_660,H145_661)H146_662,H64_663)H146_664,(H147_665,(H148_666,H149_667)H150_668)H151_669)H152_670,(H13_671,(((H14_672,H15_673)H16_674,(H1_675,H2_676)H3_677)H16_678,(H17_679,H18_680)H19_681)H19_682)H21_683)H143_684,((H78_685,H79_686)H80_687,(H143_688,(((H147_689,(H148_690,H149_691)H150_692)H151_693,H22_694)H151_695,(H147_696,(H148_697,H149_698)H150_699)H151_700)H151_701)H153_702)H162_703)H163_704)H163_705,(((H188_706,H189_707)H190_708,H42_709)H196_710,(H189_711,(((H188_712,H189_713)H190_714,(((H188_715,H189_716)H190_717,(H188_718,H188_719)H190_720)H190_721,(H154_722,((H156_723,(H157_724,H158_725)H159_726)H160_727,H161_728)H162_729)H162_730)H190_731)H190_732,(H188_733,((H191_734,H192_735)H193_736,H194_737)H195_738)H195_739)H195_740)H196_741)H196_742)H197_743)H198_744;
