# Supplementary material for: Assessing the accuracy of phylogenetic rooting methods on prokaryotic gene families
Source: PLoS One. 2020 May 15;15(5):e0232950. doi: 10.1371/journal.pone.0232950 (PMC7228096; doi:10.1371/journal.pone.0232950)
Supplement: S1 Dataset — (ZIP) [file pone.0232950.s002.zip › AllSimulatedDatasets/R-025-HI-NR/formatted_for_optroot/tree36]

((((((H15_0,((H16_1,H17_2)H18_3,(H19_4,H20_5)H21_6)H22_7)H29_8,(((((((H30_9,H32_10)H34_11,H35_12)H36_13,((H37_14,H104_15)H37_16,H38_17)H39_18)H40_19,H41_20)H42_21,((H43_22,H90_23)H43_24,H44_25)H45_26)H46_27,((H23_28,H47_29)H47_30,H48_31)H49_32)H50_33,((((((H30_34,(H31_35,H32_36)H33_37)H34_38,H35_39)H36_40,(H37_41,H38_42)H39_43)H40_44,H41_45)H42_46,(((H43_47,H43_48)H43_49,H44_50)H45_51,((H81_52,H82_53)H83_54,(H81_55,H82_56)H83_57)H83_58)H45_59)H46_60,H47_61)H50_62)H50_63)H51_64,((H7_65,H183_66)H183_67,(H53_68,H54_69)H55_70)H56_71)H61_72,(((((H71_73,H72_74)H73_75,(H74_76,H75_77)H76_78)H77_79,(((((H78_80,H79_81)H80_82,(H85_83,(H81_84,H82_85)H83_86)H83_87)H84_88,(H85_89,H177_90)H85_91)H88_92,H89_93)H92_94,(H93_95,H93_96)H93_97)H94_98)H95_99,(((H117_100,H96_101)H96_102,((H113_103,H114_104)H115_105,H0_106)H0_107)H96_108,(H98_109,(H97_110,H98_111)H99_112)H99_113)H100_114)H101_115,((((H15_116,(H23_117,(H25_118,H26_119)H27_120)H28_121)H29_122,((H15_123,H6_124)H15_125,((((H16_126,H17_127)H18_128,(H19_129,H20_130)H21_131)H22_132,H23_133)H24_134,(H93_135,(H25_136,H26_137)H27_138)H27_139)H28_140)H29_141)H29_142,(((((((H25_143,H26_144)H27_145,(H30_146,(H31_147,H32_148)H33_149)H34_150)H34_151,H35_152)H36_153,(H38_154,H38_155)H39_156)H40_157,H41_158)H42_159,(H43_160,H44_161)H45_162)H46_163,(H47_164,H48_165)H49_166)H50_167)H51_168,(H54_169,(H57_170,H58_171)H59_172)H60_173)H61_174)H101_175)H103_176,((((H104_177,H105_178)H104_179,H105_180)H106_181,((H104_182,H105_183)H106_184,(H104_185,H105_186)H106_187)H106_188)H106_189,(H157_190,H158_191)H159_192)H154_193)H155_194,((((H160_195,H161_196)H162_197,(((H177_198,((H167_199,H167_200)H167_201,H169_202)H171_203)H171_204,(H176_205,H177_206)H178_207)H179_208,(((H182_209,H182_210)H182_211,H183_212)H184_213,H186_214)H188_215)H190_216)H192_217,H193_218)H196_219,H0_220)H197_221)H198_222;
