# Supplementary material for: Assessing the accuracy of phylogenetic rooting methods on prokaryotic gene families
Source: PLoS One. 2020 May 15;15(5):e0232950. doi: 10.1371/journal.pone.0232950 (PMC7228096; doi:10.1371/journal.pone.0232950)
Supplement: S1 Dataset — (ZIP) [file pone.0232950.s002.zip › AllSimulatedDatasets/R-025-HI-NR/formatted_for_optroot/tree37]

(((((((((H12_0,(H14_1,H15_2)H16_3)H18_4,(H19_5,H20_6)H21_7)H22_8,(((H23_9,H24_10)H25_11,(H26_12,H135_13)H26_14)H27_15,H28_16)H29_17)H30_18,(((H3_19,H4_20)H5_21,H6_22)H7_23,(H8_24,H9_25)H10_26)H11_27)H11_28,(((H24_29,((H31_30,H31_31)H31_32,((H31_33,(((H12_34,H12_35)H12_36,(H14_37,H15_38)H16_39)H18_40,(H19_41,H20_42)H21_43)H22_44)H31_45,H31_46)H31_47)H31_48)H32_49,H34_50)H36_51,((((H104_52,H104_53)H104_54,(H105_55,H1_56)H105_57)H106_58,(H130_59,H107_60)H107_61)H108_62,(H109_63,H109_64)H109_65)H110_66)H36_67)H37_68,((((((((H38_69,(H39_70,H40_71)H41_72)H42_73,H43_74)H44_75,H45_76)H46_77,(((H47_78,H48_79)H49_80,H50_81)H51_82,H52_83)H53_84)H54_85,((((H55_86,H58_87)H59_88,H60_89)H61_90,((H65_91,H66_92)H67_93,((H68_94,H68_95)H68_96,(((H69_97,H70_98)H71_99,(H72_100,H73_101)H74_102)H77_103,H133_104)H77_105)H78_106)H79_107)H81_108,(((H47_109,H48_110)H49_111,H50_112)H51_113,H52_114)H53_115)H81_116)H82_117,(H83_118,H84_119)H85_120)H86_121,(H92_122,(H93_123,((H94_124,H95_125)H96_126,H97_127)H98_128)H99_129)H100_130)H102_131,H0_132)H102_133)H103_134,(H111_135,((H114_136,H114_137)H114_138,(((H118_139,(H119_140,H121_141)H123_142)H124_143,(H128_144,((((H130_145,H131_146)H132_147,H133_148)H134_149,H135_150)H136_151,((((H138_152,(H139_153,H137_154)H139_155)H140_156,((H142_157,H143_158)H144_159,H145_160)H146_161)H147_162,(H148_163,H149_164)H150_165)H151_166,(H152_167,(H153_168,(H154_169,H155_170)H156_171)H157_172)H158_173)H163_174)H164_175)H165_176)H166_177,(H170_178,((((H38_179,H159_180)H159_181,H160_182)H161_183,((((H177_184,H178_185)H179_186,(H180_187,(H180_188,H180_189)H180_190)H180_191)H181_192,((H182_193,H183_194)H184_195,H185_196)H186_197)H187_198,((H92_199,H97_200)H92_201,((H94_202,H95_203)H96_204,H97_205)H98_206)H100_207)H188_208)H188_209,(H90_210,((H189_211,(H39_212,H40_213)H41_214)H189_215,H190_216)H191_217)H191_218)H192_219)H193_220)H194_221)H195_222)H196_223)H197_224,(((H118_225,((H119_226,((H120_227,H121_228)H120_229,H121_230)H122_231)H123_232,(H13_233,H14_234)H17_235)H123_236)H124_237,(((H167_238,H168_239)H169_240,(H170_241,H171_242)H172_243)H173_244,(((H174_245,(H175_246,H175_247)H175_248)H176_249,(((((H177_250,(H178_251,H111_252)H178_253)H179_254,H180_255)H179_256,H180_257)H181_258,(H182_259,H185_260)H186_261)H187_262,(H180_263,((H182_264,H183_265)H184_266,H185_267)H186_268)H187_269)H187_270)H188_271,(H189_272,H190_273)H191_274)H192_275)H193_276)H194_277,(H0_278,H1_279)H2_280)H2_281)H2_282,((((((H24_283,(H23_284,H26_285)H26_286)H27_287,H28_288)H29_289,(H31_290,H31_291)H31_292)H32_293,((H33_294,H34_295)H35_296,H33_297)H35_298)H36_299,((H43_300,(H83_301,H84_302)H85_303)H85_304,(((H93_305,(H87_306,H88_307)H89_308)H89_309,(H90_310,H152_311)H90_312)H91_313,((H92_314,H65_315)H92_316,H93_317)H100_318)H101_319)H102_320)H103_321,((((((H104_322,H105_323)H106_324,((H109_325,H109_326)H109_327,H107_328)H107_329)H106_330,(H107_331,(H154_332,H107_333)H107_334)H107_335)H108_336,(H109_337,H107_338)H109_339)H110_340,((H111_341,(H72_342,H73_343)H74_344)H111_345,((((H55_346,H56_347)H57_348,H58_349)H59_350,(H137_351,H60_352)H60_353)H61_354,((H62_355,H63_356)H64_357,((H65_358,H66_359)H67_360,(H68_361,((H69_362,H70_363)H71_364,(((H72_365,H72_366)H72_367,H73_368)H74_369,H75_370)H76_371)H77_372)H78_373)H79_374)H80_375)H81_376)H111_377)H112_378,((H113_379,H114_380)H115_381,((H118_382,((H119_383,H119_384)H119_385,(H120_386,H121_387)H122_388)H123_389)H124_390,(H170_391,(((((H137_392,H139_393)H141_394,((H142_395,H143_396)H144_397,H145_398)H146_399)H147_400,(H148_401,H149_402)H150_403)H151_404,((H152_405,(H153_406,H154_407)H157_408)H158_409,(H159_410,(((H137_411,(H138_412,H139_413)H140_414)H141_415,((H142_416,H143_417)H144_418,H145_419)H146_420)H147_421,(H148_422,((H148_423,H148_424)H148_425,H149_426)H149_427)H150_428)H151_429)H161_430)H162_431)H163_432,((((H137_433,(H138_434,H139_435)H140_436)H141_437,((H142_438,H143_439)H144_440,H145_441)H146_442)H147_443,H148_444)H151_445,(((H118_446,((H119_447,(H120_448,H121_449)H122_450)H123_451,(H119_452,(H120_453,H121_454)H122_455)H123_456)H123_457)H124_458,(H152_459,((H111_460,(H111_461,H45_462)H111_463)H111_464,(H153_465,H155_466)H157_467)H157_468)H158_469)H158_470,(((H65_471,H66_472)H67_473,(H19_474,H20_475)H21_476)H67_477,(H159_478,H160_479)H161_480)H161_481)H162_482)H163_483)H163_484)H165_485)H166_486)H195_487)H196_488)H197_489)H198_490;
