# Supplementary material for: Assessing the accuracy of phylogenetic rooting methods on prokaryotic gene families
Source: PLoS One. 2020 May 15;15(5):e0232950. doi: 10.1371/journal.pone.0232950 (PMC7228096; doi:10.1371/journal.pone.0232950)
Supplement: S1 Dataset — (ZIP) [file pone.0232950.s002.zip › AllSimulatedDatasets/R-025-HI-NR/formatted_for_optroot/tree38]

((((H49_0,(H50_1,H51_2)H52_3)H53_4,(H34_5,H34_6)H34_7)H35_8,H36_9)H37_10,((((H43_11,H44_12)H45_13,(H15_14,(H16_15,H17_16)H18_17)H29_18)H69_19,(H162_20,H163_21)H166_22)H73_23,((H43_24,(H43_25,H43_26)H43_27)H43_28,(H43_29,(H70_30,H71_31)H72_32)H72_33)H73_34)H197_35)H198_36;
