# Supplementary material for: Assessing the accuracy of phylogenetic rooting methods on prokaryotic gene families
Source: PLoS One. 2020 May 15;15(5):e0232950. doi: 10.1371/journal.pone.0232950 (PMC7228096; doi:10.1371/journal.pone.0232950)
Supplement: S1 Dataset — (ZIP) [file pone.0232950.s002.zip › AllSimulatedDatasets/R-025-HI-NR/formatted_for_optroot/tree4]

(((H9_0,((H10_1,H11_2)H12_3,(H10_4,H11_5)H12_6)H12_7)H13_8,((H151_9,H152_10)H153_11,(H82_12,(H69_13,H70_14)H71_15)H71_16)H72_17)H74_18,((((H122_19,H163_20)H122_21,(H123_22,H124_23)H125_24)H126_25,((((((H128_26,(H129_27,(H131_28,(H152_29,(H131_30,H69_31)H131_32)H131_33)H131_34)H129_35)H130_36,H131_37)H132_38,H133_39)H134_40,(H135_41,(((H138_42,H15_43)H138_44,(H139_45,H139_46)H139_47)H140_48,H141_49)H142_50)H143_51)H144_52,(H151_53,H152_54)H153_55)H155_56,(((H156_57,((H156_58,(H162_59,H163_60)H164_61)H156_62,((((H51_63,H52_64)H53_65,H54_66)H55_67,H56_68)H57_69,H58_70)H59_71)H156_72)H156_73,((H157_74,H157_75)H157_76,((H179_77,H163_78)H163_79,((H37_80,((H38_81,H39_82)H40_83,H127_84)H40_85)H41_86,((H42_87,H43_88)H44_89,(H37_90,(H38_91,H39_92)H40_93)H41_94)H44_95)H45_96)H164_97)H165_98)H166_99,(H162_100,((H167_101,(H168_102,H169_103)H170_104)H171_105,H172_106)H173_107)H173_108)H174_109)H175_110)H176_111,((((H177_112,(H178_113,(H179_114,H180_115)H181_116)H182_117)H183_118,((H184_119,H185_120)H186_121,H187_122)H188_123)H189_124,H191_125)H189_126,(((H157_127,H159_128)H161_129,(((((H184_130,H185_131)H186_132,H187_133)H188_134,(H177_135,(H178_136,(H179_137,H180_138)H181_139)H182_140)H183_141)H183_142,((H184_143,H185_144)H186_145,(H21_146,H187_147)H187_148)H188_149)H189_150,H172_151)H189_152)H189_153,((H191_154,H192_155)H193_156,(H191_157,H128_158)H191_159)H194_160)H194_161)H195_162)H196_163)H198_164;
