# Supplementary material for: Assessing the accuracy of phylogenetic rooting methods on prokaryotic gene families
Source: PLoS One. 2020 May 15;15(5):e0232950. doi: 10.1371/journal.pone.0232950 (PMC7228096; doi:10.1371/journal.pone.0232950)
Supplement: S1 Dataset — (ZIP) [file pone.0232950.s002.zip › AllSimulatedDatasets/R-025-HI-NR/formatted_for_optroot/tree40]

((((((((H46_0,(H47_1,H48_2)H49_3)H50_4,((((H22_5,(H51_6,H52_7)H51_8)H51_9,H52_10)H53_11,((H54_12,H55_13)H56_14,H57_15)H58_16)H59_17,((H60_18,H61_19)H62_20,H63_21)H64_22)H65_23)H66_24,(H67_25,((H26_26,(H34_27,(H35_28,H27_29)H35_30)H36_31)H38_32,(H11_33,(H177_34,(H183_35,((H184_36,H77_37)H184_38,(H185_39,H186_40)H187_41)H188_42)H189_43)H177_44)H72_45)H72_46)H73_47)H74_48,(((((H76_49,(H169_50,(H170_51,H171_52)H172_53)H173_54)H76_55,H22_56)H78_57,((H93_58,H93_59)H93_60,((H79_61,(H80_62,((H81_63,H82_64)H83_65,((H100_66,H84_67)H84_68,H85_69)H86_70)H87_71)H88_72)H89_73,((H94_74,H95_75)H96_76,H97_77)H98_78)H89_79)H89_80)H90_81,H91_82)H92_83,(H93_84,((((((H94_85,H95_86)H96_87,H97_88)H98_89,(H99_90,((H100_91,H101_92)H102_93,(((H103_94,H104_95)H105_96,H106_97)H107_98,(H108_99,((H109_100,H110_101)H111_102,H112_103)H113_104)H114_105)H115_106)H116_107)H117_108)H126_109,(H127_110,H132_111)H133_112)H134_113,(((H94_114,H95_115)H96_116,((H99_117,((H97_118,H101_119)H101_120,(((H103_121,H104_122)H105_123,H106_124)H107_125,(H108_126,H112_127)H114_128)H115_129)H116_130)H117_131,((H118_132,H119_133)H120_134,(H99_135,(((H103_136,H104_137)H105_138,H106_139)H107_140,((H109_141,H110_142)H111_143,H112_144)H113_145)H115_146)H117_147)H120_148)H121_149)H126_150,((H128_151,H129_152)H130_153,H132_154)H133_155)H134_156)H134_157,(H135_158,H136_159)H137_160)H138_161)H139_162)H140_163)H142_164,((H168_165,((H169_166,(H170_167,H171_168)H172_169)H169_170,(H170_171,H171_172)H172_173)H173_174)H174_175,(H177_176,((H54_177,H55_178)H56_179,H57_180)H58_181)H177_182)H180_183)H182_184,((((H183_185,(H184_186,((H185_187,H186_188)H187_189,(H185_190,H186_191)H187_192)H187_193)H188_194)H189_195,((H190_196,H191_197)H192_198,(H190_199,(H191_200,H191_201)H191_202)H192_203)H192_204)H189_205,H190_206)H193_207,H194_208)H195_209)H196_210,H11_211)H20_212,((((((((H70_213,(H190_214,H191_215)H192_216)H70_217,(((H147_218,H148_219)H149_220,H150_221)H151_222,H152_223)H153_224)H72_225,((H47_226,H48_227)H49_228,((H51_229,(H54_230,H55_231)H56_232)H59_233,((H60_234,H61_235)H62_236,H63_237)H64_238)H65_239)H66_240)H66_241,(H67_242,(H82_243,H67_244)H67_245)H67_246)H74_247,((H75_248,H75_249)H75_250,((((H76_251,H77_252)H78_253,(H80_254,((H81_255,H82_256)H83_257,H84_258)H87_259)H88_260)H90_261,(H75_262,H91_263)H91_264)H92_265,((((H28_266,H29_267)H30_268,H93_269)H93_270,(H46_271,(H47_272,H48_273)H49_274)H50_275)H93_276,((((H132_277,(H97_278,(H94_279,H95_280)H96_281)H96_282)H98_283,(((H99_284,((H100_285,H101_286)H102_287,((((H103_288,H104_289)H105_290,H106_291)H107_292,H106_293)H107_294,(H108_295,((H109_296,H110_297)H111_298,(H112_299,H184_300)H112_301)H113_302)H114_303)H115_304)H116_305)H117_306,(H118_307,H119_308)H120_309)H121_310,(H143_311,(H122_312,H123_313)H124_314)H124_315)H125_316)H126_317,((H127_318,(H128_319,H129_320)H130_321)H131_322,H132_323)H133_324)H134_325,(H135_326,(H158_327,H159_328)H160_329)H135_330)H138_331)H139_332)H140_333)H141_334)H142_335,((((H143_336,(H190_337,H191_338)H192_339)H143_340,((H144_341,H145_342)H146_343,(((H34_344,(H147_345,H148_346)H149_347)H149_348,H150_349)H151_350,H152_351)H153_352)H154_353)H155_354,(H157_355,((H158_356,H159_357)H160_358,(H161_359,H162_360)H163_361)H164_362)H165_363)H167_364,((H168_365,((H169_366,(H170_367,H171_368)H172_369)H173_370,(H183_371,(H184_372,H186_373)H188_374)H189_375)H173_376)H174_377,((H175_378,((((H47_379,H46_380)H46_381,H46_382)H46_383,(H47_384,H48_385)H49_386)H50_387,(((H51_388,H52_389)H53_390,((H54_391,H55_392)H56_393,H57_394)H58_395)H59_396,(H63_397,(H60_398,(H51_399,H63_400)H63_401)H64_402)H64_403)H65_404)H66_405)H175_406,(H176_407,H177_408)H178_409)H179_410)H180_411)H181_412)H182_413,((H184_414,(H185_415,H186_416)H187_417)H188_418,H194_419)H195_420)H196_421,((((H168_422,(H170_423,H171_424)H172_425)H168_426,H169_427)H174_428,(H175_429,H176_430)H179_431)H180_432,H194_433)H196_434)H197_435)H198_436;
