# Supplementary material for: Assessing the accuracy of phylogenetic rooting methods on prokaryotic gene families
Source: PLoS One. 2020 May 15;15(5):e0232950. doi: 10.1371/journal.pone.0232950 (PMC7228096; doi:10.1371/journal.pone.0232950)
Supplement: S1 Dataset — (ZIP) [file pone.0232950.s002.zip › AllSimulatedDatasets/R-025-HI-NR/formatted_for_optroot/tree41]

((((((((H36_0,(H37_1,(H38_2,(H37_3,H39_4)H39_5)H40_6)H41_7)H42_8,H12_9)H13_10,((H132_11,(H17_12,H18_13)H19_14)H20_15,((H21_16,H22_17)H23_18,H24_19)H25_20)H26_21)H27_22,(((H29_23,(H5_24,H7_25)H9_26)H29_27,H30_28)H31_29,((H33_30,H34_31)H35_32,(((H36_33,(H37_34,(H38_35,H39_36)H40_37)H41_38)H42_39,(((H43_40,H44_41)H45_42,((H46_43,H47_44)H48_45,H49_46)H50_47)H51_48,(H52_49,H53_50)H54_51)H55_52)H56_53,(H57_54,H58_55)H58_56)H60_57)H61_58)H62_59)H63_60,(((((H11_61,H11_62)H11_63,H12_64)H13_65,(((H14_66,H15_67)H16_68,((H17_69,H18_70)H19_71,H126_72)H19_73)H20_74,((H21_75,H22_76)H23_77,H24_78)H25_79)H26_80)H27_81,(((H33_82,H34_83)H35_84,((H7_85,H33_86)H33_87,H34_88)H35_89)H35_90,(H52_91,H53_92)H54_93)H35_94)H27_95,(H28_96,((H33_97,H34_98)H35_99,(((H36_100,(H37_101,(H38_102,H39_103)H40_104)H41_105)H42_106,(H91_107,(H92_108,H93_109)H94_110)H95_111)H42_112,(((H43_113,H44_114)H45_115,(H47_116,H49_117)H50_118)H51_119,(H52_120,H53_121)H54_122)H55_123)H56_124)H61_125)H62_126)H63_127)H63_128,(((H69_129,H70_130)H71_131,(H75_132,H116_133)H75_134)H76_135,((H77_136,(H78_137,(H79_138,H79_139)H79_140)H80_141)H81_142,H82_143)H83_144)H88_145)H89_146,(((H90_147,H90_148)H90_149,(H92_150,H93_151)H94_152)H96_153,(H97_154,H120_155)H121_156)H122_157)H123_158,(H132_159,(((H125_160,H126_161)H127_162,(H128_163,H129_164)H130_165)H131_166,H133_167)H135_168)H135_169)H198_170;
