# Supplementary material for: Assessing the accuracy of phylogenetic rooting methods on prokaryotic gene families
Source: PLoS One. 2020 May 15;15(5):e0232950. doi: 10.1371/journal.pone.0232950 (PMC7228096; doi:10.1371/journal.pone.0232950)
Supplement: S1 Dataset — (ZIP) [file pone.0232950.s002.zip › AllSimulatedDatasets/R-025-HI-NR/formatted_for_optroot/tree42]

(((((((H0_0,H1_1)H2_2,H3_3)H4_4,(H16_5,(H17_6,H18_7)H19_8)H20_9)H4_10,(((H23_11,H24_12)H25_13,(H24_14,((((H26_15,H27_16)H28_17,(H29_18,(H30_19,H30_20)H30_21)H31_22)H32_23,((H33_24,(H34_25,H117_26)H34_27)H35_28,(H36_29,H37_30)H38_31)H39_32)H40_33,H42_34)H44_35)H44_36)H45_37,(((((H5_38,H6_39)H7_40,H8_41)H9_42,(H10_43,H11_44)H12_45)H15_46,(((H5_47,H6_48)H7_49,(H8_50,H8_51)H8_52)H9_53,((H10_54,H11_55)H12_56,H13_57)H14_58)H15_59)H15_60,((H16_61,H18_62)H16_63,H18_64)H20_65)H21_66)H21_67)H22_68,(H23_69,H24_70)H25_71)H46_72,(((((((H0_73,H1_74)H2_75,H3_76)H4_77,((H8_78,(H10_79,H11_80)H12_81)H15_82,((((H79_83,H80_84)H81_85,(H82_86,(H83_87,H84_88)H85_89)H86_90)H87_91,(H16_92,((H17_93,(H153_94,H154_95)H155_96)H17_97,H18_98)H19_99)H20_100)H20_101,((H158_102,H158_103)H158_104,((H104_105,H105_106)H106_107,(H107_108,H108_109)H109_110)H110_111)H158_112)H20_113)H21_114)H22_115,(((H47_116,((H48_117,H49_118)H50_119,H51_120)H52_121)H53_122,H55_123)H57_124,(H59_125,H61_126)H62_127)H63_128)H63_129,(H123_130,H123_131)H124_132)H125_133,(((H16_134,(H17_135,H18_136)H19_137)H20_138,((H0_139,H1_140)H2_141,H3_142)H4_143)H20_144,((H107_145,H108_146)H109_147,((H23_148,(H23_149,H24_150)H25_151)H25_152,(((H26_153,H27_154)H28_155,(H29_156,H30_157)H31_158)H32_159,((H33_160,H34_161)H35_162,(((H37_163,H37_164)H37_165,H36_166)H36_167,H37_168)H38_169)H39_170)H40_171)H45_172)H45_173)H46_174)H125_175,(H126_176,(((H98_177,(H127_178,H128_179)H129_180)H129_181,((((((H130_182,H131_183)H132_184,H133_185)H134_186,(H17_187,H102_188)H17_189)H134_190,((H130_191,H131_192)H132_193,H133_194)H134_195)H134_196,(H135_197,(H135_198,H135_199)H135_200)H135_201)H136_202,H137_203)H138_204)H139_205,((H140_206,(H141_207,H141_208)H141_209)H142_210,((H143_211,H144_212)H145_213,H146_214)H147_215)H148_216)H149_217)H150_218)H151_219)H152_220,((((((((H64_221,H65_222)H65_223,(H153_224,H154_225)H155_226)H155_227,(H153_228,H154_229)H155_230)H155_231,(((H153_232,H154_233)H155_234,(H17_235,H18_236)H19_237)H155_238,H156_239)H156_240)H157_241,((H192_242,(H153_243,H154_244)H155_245)H155_246,((H23_247,H24_248)H25_249,(H156_250,H156_251)H156_252)H156_253)H157_254)H157_255,(H158_256,(((H159_257,H159_258)H159_259,H160_260)H161_261,((H162_262,H163_263)H164_264,H165_265)H166_266)H167_267)H168_268)H169_269,((((H170_270,H171_271)H172_272,H173_273)H174_274,((H175_275,H175_276)H175_277,(H176_278,((H177_279,H178_280)H179_281,(H180_282,H181_283)H182_284)H183_285)H184_286)H185_287)H186_288,(((H170_289,(H173_290,H173_291)H173_292)H174_293,(H176_294,((H170_295,H171_296)H172_297,H173_298)H174_299)H185_300)H186_301,H187_302)H195_303)H196_304)H197_305,((((H156_306,((((H64_307,(H67_308,(H68_309,H69_310)H70_311)H71_312)H72_313,(H77_314,((H59_315,H59_316)H59_317,(H82_318,(H82_319,(H83_320,H84_321)H85_322)H85_323)H86_324)H59_325)H77_326)H78_327,(H79_328,((H79_329,H80_330)H81_331,(H82_332,(H83_333,H84_334)H85_335)H86_336)H87_337)H87_338)H88_339,((H162_340,H163_341)H164_342,H165_343)H166_344)H167_345)H169_346,((((H170_347,H171_348)H172_349,H173_350)H174_351,(H175_352,(H176_353,((H177_354,H178_355)H179_356,(H180_357,H181_358)H182_359)H183_360)H184_361)H185_362)H186_363,(((H163_364,H163_365)H164_366,(H187_367,(((H5_368,H6_369)H7_370,H8_371)H9_372,H13_373)H15_374)H187_375)H187_376,(H189_377,(H191_378,H192_379)H193_380)H194_381)H195_382)H196_383)H197_384,(((((H23_385,H24_386)H25_387,(((((H26_388,H27_389)H28_390,((H29_391,H30_392)H31_393,((H30_394,H30_395)H30_396,H171_397)H30_398)H31_399)H32_400,(((H26_401,H27_402)H28_403,(H29_404,H30_405)H31_406)H32_407,(H36_408,H37_409)H38_410)H38_411)H40_412,((H41_413,H42_414)H43_415,(((H26_416,H27_417)H28_418,(H29_419,H30_420)H31_421)H32_422,((H33_423,H34_424)H35_425,(H36_426,H37_427)H38_428)H39_429)H40_430)H43_431)H44_432,(H54_433,H55_434)H56_435)H44_436)H45_437,(((H0_438,H1_439)H2_440,H3_441)H4_442,(H16_443,H18_444)H19_445)H22_446)H22_447,((((H26_448,H27_449)H28_450,(H29_451,(H30_452,H30_453)H30_454)H31_455)H32_456,((H33_457,H34_458)H35_459,(H36_460,H37_461)H38_462)H39_463)H40_464,((H160_465,H41_466)H41_467,H42_468)H43_469)H44_470)H46_471,((((((H47_472,H47_473)H47_474,(H54_475,H55_476)H56_477)H57_478,(H58_479,H59_480)H60_481)H63_482,(((((H80_483,(H98_484,H188_485)H188_486)H188_487,H189_488)H190_489,(H191_490,H192_491)H193_492)H194_493,((H175_494,H175_495)H175_496,(H176_497,(H177_498,(H180_499,H181_500)H182_501)H183_502)H184_503)H185_504)H194_505,(((H73_506,H74_507)H75_508,(H77_509,H77_510)H77_511)H78_512,((H79_513,H80_514)H81_515,((((H64_516,H64_517)H64_518,(H65_519,H119_520)H65_521)H66_522,(H67_523,(H68_524,H69_525)H70_526)H71_527)H72_528,H77_529)H78_530)H87_531)H88_532)H88_533)H89_534,(((((((H91_535,H92_536)H93_537,(H94_538,H95_539)H96_540)H97_541,(H91_542,H92_543)H93_544)H101_545,H102_546)H103_547,((H104_548,H105_549)H106_550,(H107_551,H108_552)H109_553)H110_554)H111_555,(H112_556,H113_557)H114_558)H115_559,(H123_560,H123_561)H123_562)H124_563)H125_564,(((H127_565,H128_566)H129_567,(((H130_568,H131_569)H132_570,H135_571)H136_572,H137_573)H138_574)H139_575,((H140_576,H141_577)H142_578,((H140_579,H141_580)H142_581,(H64_582,H65_583)H66_584)H142_585)H142_586)H149_587)H151_588)H152_589)H197_590,((((H47_591,((H48_592,H49_593)H50_594,H51_595)H52_596)H53_597,(H58_598,(H59_599,H59_600)H59_601)H60_602)H63_603,((((((H64_604,H65_605)H66_606,(H67_607,(H68_608,H69_609)H70_610)H71_611)H72_612,H77_613)H78_614,(((H79_615,H54_616)H79_617,H80_618)H81_619,(H80_620,(H82_621,(H83_622,H84_623)H85_624)H86_625)H86_626)H87_627)H88_628,(((((H130_629,H131_630)H132_631,H133_632)H134_633,H90_634)H90_635,(((((H91_636,H92_637)H93_638,(H94_639,(H95_640,H95_641)H95_642)H96_643)H97_644,(H98_645,H99_646)H100_647)H101_648,H102_649)H103_650,(H137_651,H192_652)H192_653)H103_654)H116_655,(H119_656,((H0_657,H1_658)H2_659,H3_660)H4_661)H119_662)H122_663)H122_664,(H123_665,H123_666)H123_667)H124_668)H125_669,(H126_670,(((H127_671,H128_672)H129_673,H135_674)H139_675,(H140_676,(H59_677,((H143_678,H144_679)H145_680,H146_681)H147_682)H147_683)H148_684)H149_685)H150_686)H151_687)H152_688)H152_689)H198_690;
