# Supplementary material for: Assessing the accuracy of phylogenetic rooting methods on prokaryotic gene families
Source: PLoS One. 2020 May 15;15(5):e0232950. doi: 10.1371/journal.pone.0232950 (PMC7228096; doi:10.1371/journal.pone.0232950)
Supplement: S1 Dataset — (ZIP) [file pone.0232950.s002.zip › AllSimulatedDatasets/R-025-HI-NR/formatted_for_optroot/tree43]

(((((((H4_0,H6_1)H7_2,H9_3)H11_4,((H19_5,((H20_6,(H21_7,H21_8)H21_9)H22_10,(((H23_11,H24_12)H25_13,H26_14)H27_15,((H23_16,H24_17)H25_18,((H26_19,H26_20)H26_21,(H39_22,H140_23)H39_24)H26_25)H27_26)H27_27)H28_28)H29_29,(H39_30,H39_31)H39_32)H40_33)H41_34,((H42_35,(H43_36,((H44_37,H45_38)H46_39,(H47_40,(H43_41,H47_42)H47_43)H47_44)H48_45)H49_46)H50_47,((((H57_48,H57_49)H57_50,((H58_51,(H59_52,H60_53)H61_54)H62_55,H63_56)H64_57)H65_58,((((H140_59,H141_60)H142_61,(H66_62,H67_63)H68_64)H68_65,((H69_66,(H70_67,H71_68)H72_69)H73_70,H74_71)H79_72)H80_73,(((H81_74,H82_75)H83_76,H84_77)H85_78,H86_79)H87_80)H88_81)H89_82,(H90_83,H91_84)H92_85)H93_86)H94_87)H95_88,((((H107_89,(H109_90,H110_91)H111_92)H112_93,(((H1_94,H0_95)H0_96,H1_97)H2_98,(H129_99,(H130_100,H131_101)H132_102)H133_103)H134_104)H135_105,((H136_106,H137_107)H138_108,(H140_109,H141_110)H142_111)H144_112)H145_113,(H146_114,H148_115)H150_116)H151_117)H153_118,(((H42_119,H42_120)H42_121,(((H44_122,H179_123)H44_124,H45_125)H46_126,H47_127)H48_128)H50_129,((((H57_130,H57_131)H57_132,(H57_133,H57_134)H57_135)H65_136,(((H81_137,H82_138)H83_139,H84_140)H85_141,H86_142)H87_143)H89_144,(H90_145,H91_146)H92_147)H93_148)H94_149)H154_150,((((H155_151,((H156_152,H136_153)H156_154,H157_155)H158_156)H159_157,(H160_158,(H156_159,H157_160)H158_161)H160_162)H161_163,H162_164)H163_165,(((H164_166,H165_167)H166_168,((H167_169,H168_170)H169_171,H170_172)H171_173)H172_174,(((H175_175,H176_176)H177_177,(H175_178,H176_179)H177_180)H178_181,(((H179_182,(H180_183,(H181_184,H182_185)H183_186)H184_187)H185_188,(H186_189,(H187_190,H188_191)H189_192)H190_193)H191_194,H192_195)H193_196)H194_197)H196_198)H197_199)H154_200;
