# Supplementary material for: Assessing the accuracy of phylogenetic rooting methods on prokaryotic gene families
Source: PLoS One. 2020 May 15;15(5):e0232950. doi: 10.1371/journal.pone.0232950 (PMC7228096; doi:10.1371/journal.pone.0232950)
Supplement: S1 Dataset — (ZIP) [file pone.0232950.s002.zip › AllSimulatedDatasets/R-025-HI-NR/formatted_for_optroot/tree44]

((((((H156_0,H157_1)H158_2,H159_3)H160_4,H161_5)H162_6,(H163_7,(H68_8,H164_9)H164_10)H165_11)H166_12,(((H167_13,H168_14)H169_15,H170_16)H171_17,((H167_18,H168_19)H169_20,H170_21)H171_22)H171_23)H172_24,(((((H75_25,H75_26)H75_27,((H77_28,(H78_29,H79_30)H80_31)H81_32,((H82_33,(H164_34,(H83_35,H84_36)H85_37)H85_38)H86_39,H92_40)H94_41)H95_42)H106_43,(H107_44,H108_45)H109_46)H110_47,(H180_48,H181_49)H182_50)H183_51,((H33_52,(H34_53,H35_54)H36_55)H37_56,(H185_57,((H186_58,((H187_59,H188_60)H189_61,H190_62)H191_63)H192_64,H193_65)H194_66)H195_67)H196_68)H197_69)H198_70;
