# Supplementary material for: Assessing the accuracy of phylogenetic rooting methods on prokaryotic gene families
Source: PLoS One. 2020 May 15;15(5):e0232950. doi: 10.1371/journal.pone.0232950 (PMC7228096; doi:10.1371/journal.pone.0232950)
Supplement: S1 Dataset — (ZIP) [file pone.0232950.s002.zip › AllSimulatedDatasets/R-025-HI-NR/formatted_for_optroot/tree45]

(((((((((H188_0,H178_1)H188_2,H189_3)H190_4,H191_5)H192_6,(((H148_7,((H124_8,(H125_9,H126_10)H127_11)H128_12,H129_13)H130_14)H131_15,H132_16)H133_17,(H134_18,(H135_19,(H136_20,(H137_21,H138_22)H139_23)H140_24)H141_25)H142_26)H143_27)H143_28,((((H187_29,(H53_30,H134_31)H134_32)H187_33,((H188_34,H189_35)H190_36,H191_37)H192_38)H195_39,(H46_40,(((H74_41,H75_42)H76_43,H47_44)H47_45,H48_46)H49_47)H50_48)H195_49,((((H188_50,H189_51)H190_52,H191_53)H192_54,H193_55)H194_56,((((H92_57,H93_58)H94_59,H95_60)H96_61,H97_62)H98_63,H99_64)H100_65)H195_66)H195_67)H186_68,((H187_69,(H187_70,(H187_71,H187_72)H187_73)H194_74)H195_75,((((((H118_76,H177_77)H118_78,H171_79)H118_80,((H119_81,H120_82)H121_83,(H119_84,H120_85)H121_86)H121_87)H122_88,((H9_89,H132_90)H132_91,(H134_92,(H135_93,(H137_94,H138_95)H139_96)H141_97)H142_98)H143_99)H144_100,(H118_101,((((H123_102,((H124_103,(H125_104,H126_105)H127_106)H128_107,H129_108)H130_109)H131_110,H132_111)H133_112,(H134_113,(H135_114,(H136_115,(H137_116,H138_117)H139_118)H140_119)H141_120)H142_121)H143_122,(((H123_123,((H124_124,(H125_125,H126_126)H127_127)H128_128,H129_129)H130_130)H131_131,H132_132)H133_133,(H134_134,(H135_135,(H136_136,H138_137)H140_138)H141_139)H142_140)H143_141)H143_142)H144_143)H144_144,(H187_145,(((H169_146,H188_147)H188_148,H189_149)H190_150,H191_151)H192_152)H195_153)H195_154)H195_155)H196_156,((((((H79_157,H80_158)H81_159,(H64_160,H65_161)H66_162)H66_163,H67_164)H72_165,(((H147_166,H148_167)H149_168,(((H150_169,H151_170)H152_171,H153_172)H154_173,(((H118_174,(H119_175,H120_176)H121_177)H122_178,H118_179)H122_180,((H150_181,H151_182)H152_183,(H155_184,H155_185)H155_186)H155_187)H155_188)H156_189)H157_190,((((H158_191,H176_192)H158_193,((((H118_194,H159_195)H159_196,H160_197)H161_198,H162_199)H163_200,H164_201)H165_202)H168_203,H169_204)H170_205,((H171_206,((H172_207,H172_208)H172_209,H173_210)H174_211)H175_212,(H46_213,(H177_214,H178_215)H179_216)H180_217)H181_218)H182_219)H183_220)H73_221,(H79_222,H80_223)H81_224)H85_225,((((H91_226,((((H92_227,H93_228)H94_229,H95_230)H96_231,H97_232)H98_233,H99_234)H100_235)H101_236,((H102_237,(H103_238,H104_239)H105_240)H106_241,((((H159_242,H21_243)H159_244,H160_245)H161_246,H162_247)H163_248,(H103_249,H104_250)H105_251)H106_252)H106_253)H107_254,((((H123_255,((H124_256,(H125_257,H126_258)H127_259)H128_260,H129_261)H130_262)H131_263,H132_264)H133_265,(H135_266,(H136_267,(H137_268,H138_269)H139_270)H140_271)H141_272)H143_273,(((((H123_274,((((H124_275,(H125_276,H126_277)H127_278)H124_279,(H125_280,H126_281)H127_282)H128_283,H97_284)H128_285,H129_286)H130_287)H131_288,H132_289)H133_290,((H134_291,H134_292)H134_293,((H136_294,H9_295)H136_296,(H136_297,(H137_298,H138_299)H139_300)H139_301)H140_302)H142_303)H143_304,((H171_305,(H172_306,H173_307)H174_308)H175_309,((H9_310,H10_311)H11_312,((H86_313,H87_314)H88_315,(H89_316,H44_317)H89_318)H90_319)H90_320)H90_321)H90_322,((((H108_323,((H137_324,H138_325)H139_326,H109_327)H109_328)H110_329,H132_330)H110_331,(H111_332,(H112_333,H112_334)H112_335)H113_336)H114_337,H115_338)H116_339)H116_340)H116_341)H117_342,((H118_343,(H119_344,(H120_345,H33_346)H120_347)H121_348)H122_349,((((H123_350,((H124_351,(H125_352,H126_353)H127_354)H128_355,H129_356)H130_357)H131_358,(H123_359,((H124_360,(H125_361,H126_362)H127_363)H128_364,H129_365)H130_366)H131_367)H131_368,H132_369)H133_370,((H134_371,H39_372)H134_373,(H135_374,(H136_375,(H137_376,H138_377)H139_378)H140_379)H141_380)H142_381)H143_382)H144_383)H145_384)H185_385)H185_386,(H187_387,(((H188_388,H191_389)H192_390,H193_391)H192_392,H193_393)H194_394)H195_395)H197_396,((((H64_397,H65_398)H66_399,(H67_400,(H68_401,H69_402)H70_403)H71_404)H72_405,((((H74_406,H75_407)H76_408,(H74_409,H75_410)H76_411)H76_412,(H77_413,H77_414)H77_415)H78_416,((H79_417,H80_418)H81_419,(H79_420,H80_421)H81_422)H81_423)H82_424)H85_425,((((H86_426,H89_427)H90_428,(((H86_429,H87_430)H88_431,H89_432)H90_433,(((((H92_434,H93_435)H94_436,H95_437)H96_438,((H92_439,H93_440)H94_441,H95_442)H96_443)H96_444,H97_445)H98_446,H99_447)H100_448)H90_449)H90_450,((((H102_451,(H103_452,H104_453)H105_454)H106_455,H118_456)H106_457,(((H91_458,((((H92_459,H93_460)H94_461,H95_462)H96_463,H97_464)H98_465,H99_466)H100_467)H101_468,(H102_469,(H103_470,H104_471)H105_472)H106_473)H107_474,(((H115_475,H108_476)H108_477,H109_478)H110_479,H115_480)H116_481)H116_482)H117_483,((H118_484,(H119_485,H120_486)H121_487)H122_488,(H132_489,(H134_490,(H135_491,(H136_492,(H137_493,H138_494)H139_495)H140_496)H141_497)H142_498)H143_499)H144_500)H145_501)H146_502,((((H147_503,H148_504)H149_505,(H147_506,((H148_507,H150_508)H148_509,(H9_510,H10_511)H11_512)H148_513)H149_514)H149_515,((((H150_516,H150_517)H150_518,H151_519)H152_520,H153_521)H154_522,H155_523)H156_524)H157_525,(H169_526,((H171_527,(H172_528,H173_529)H174_530)H175_531,(H176_532,(H177_533,H178_534)H179_535)H180_536)H181_537)H182_538)H183_539)H184_540)H185_541)H198_542;
