# Supplementary material for: Assessing the accuracy of phylogenetic rooting methods on prokaryotic gene families
Source: PLoS One. 2020 May 15;15(5):e0232950. doi: 10.1371/journal.pone.0232950 (PMC7228096; doi:10.1371/journal.pone.0232950)
Supplement: S1 Dataset — (ZIP) [file pone.0232950.s002.zip › AllSimulatedDatasets/R-025-HI-NR/formatted_for_optroot/tree46]

(((((H3_0,(H9_1,(H10_2,H11_3)H12_4)H13_5)H13_6,(H22_7,((H23_8,(H24_9,H24_10)H24_11)H25_12,(H23_13,H24_14)H25_15)H25_16)H26_17)H38_18,(((((H40_19,(((H42_20,H43_21)H44_22,H118_23)H44_24,(H45_25,H46_26)H47_27)H48_28)H49_29,((H67_30,H68_31)H69_32,H70_33)H71_34)H73_35,((((H40_36,H39_37)H39_38,H40_39)H41_40,((H42_41,H43_42)H44_43,H46_44)H48_45)H49_46,((H50_47,((H51_48,H52_49)H53_50,H50_51)H53_52)H54_53,(((((H55_54,H55_55)H55_56,H76_57)H55_58,(H56_59,(H57_60,H58_61)H59_62)H60_63)H61_64,H62_65)H63_66,H64_67)H65_68)H66_69)H73_70)H73_71,((((H115_72,H116_73)H117_74,(H33_75,H118_76)H118_77)H119_78,H120_79)H121_80,H122_81)H123_82)H125_83,((((H19_84,H20_85)H21_86,(H22_87,(H22_88,(H23_89,H24_90)H25_91)H26_92)H26_93)H27_94,H28_95)H29_96,((H137_97,H138_98)H141_99,(H15_100,H50_101)H15_102)H142_103)H142_104)H155_105)H156_106,((((H78_107,H162_108)H162_109,(H147_110,(H163_111,((H164_112,H165_113)H166_114,(H167_115,H168_116)H169_117)H170_118)H171_119)H171_120)H172_121,(((((H164_122,H165_123)H166_124,(H167_125,H168_126)H169_127)H170_128,(((H173_129,H174_130)H175_131,H176_132)H177_133,((H178_134,H179_135)H180_136,H181_137)H182_138)H183_139)H183_140,((((H184_141,(H185_142,H188_143)H189_144)H190_145,H191_146)H192_147,H193_148)H194_149,(((H184_150,((H185_151,H186_152)H187_153,H188_154)H189_155)H190_156,(H193_157,H191_158)H193_159)H194_160,(((H106_161,H107_162)H108_163,H163_164)H163_165,((H164_166,H165_167)H166_168,H168_169)H170_170)H171_171)H194_172)H194_173)H195_174,(((H28_175,(H22_176,H28_177)H28_178)H28_179,((((H184_180,((H185_181,H186_182)H187_183,H188_184)H189_185)H190_186,H191_187)H192_188,H193_189)H194_190,(H67_191,H68_192)H69_193)H194_194)H194_195,H74_196)H194_197)H195_198)H172_199,((((H173_200,H174_201)H175_202,H176_203)H177_204,((H178_205,H179_206)H180_207,H181_208)H182_209)H183_210,(((H184_211,((H185_212,H186_213)H187_214,H188_215)H189_216)H190_217,H191_218)H192_219,H193_220)H194_221)H195_222)H196_223)H197_224,((((H181_225,H178_226)H178_227,H179_228)H180_229,((H184_230,(((H185_231,H185_232)H185_233,H186_234)H187_235,H188_236)H189_237)H190_238,H193_239)H194_240)H183_241,((H158_242,H159_243)H160_244,H159_245)H160_246)H160_247)H198_248;
