# Supplementary material for: Assessing the accuracy of phylogenetic rooting methods on prokaryotic gene families
Source: PLoS One. 2020 May 15;15(5):e0232950. doi: 10.1371/journal.pone.0232950 (PMC7228096; doi:10.1371/journal.pone.0232950)
Supplement: S1 Dataset — (ZIP) [file pone.0232950.s002.zip › AllSimulatedDatasets/R-025-HI-NR/formatted_for_optroot/tree47]

((((H86_0,((H100_1,H144_2)H100_3,H101_4)H102_5)H86_6,((H87_7,((H88_8,H89_9)H90_10,(H91_11,H92_12)H93_13)H94_14)H95_15,(H100_16,H101_17)H102_18)H103_19)H104_20,((((((H173_21,(H174_22,H175_23)H176_24)H177_25,(H178_26,H179_27)H180_28)H181_29,(H182_30,H183_31)H184_32)H185_33,((H174_34,H175_35)H176_36,H178_37)H181_38)H185_39,(H186_40,H187_41)H188_42)H189_43,H193_44)H195_45)H143_46,((((((H144_47,H146_48)H148_49,((H149_50,H149_51)H149_52,(H150_53,((H151_54,H152_55)H153_56,(H154_57,H155_58)H156_59)H157_60)H158_61)H159_62)H160_63,((H144_64,(H145_65,H146_66)H147_67)H148_68,(H149_69,(H150_70,((H145_71,(H178_72,H178_73)H178_74)H145_75,((H154_76,H155_77)H156_78,(H151_79,H152_80)H153_81)H153_82)H157_83)H158_84)H159_85)H160_86)H160_87,(((H134_88,H135_89)H136_90,(H161_91,H161_92)H161_93)H161_94,(((((H162_95,H163_96)H164_97,H165_98)H166_99,H128_100)H166_101,H167_102)H168_103,H169_104)H170_105)H171_106)H172_107,((((((((H173_108,H173_109)H173_110,H178_111)H173_112,H173_113)H173_114,(H174_115,H175_116)H176_117)H177_118,(H178_119,H179_120)H180_121)H181_122,((H182_123,H183_124)H184_125,((H190_126,H191_127)H192_128,(H193_129,H193_130)H193_131)H194_132)H184_133)H185_134,((H75_135,(H76_136,H77_137)H78_138)H79_139,H187_140)H188_141)H189_142,((H193_143,(H190_144,H191_145)H192_146)H192_147,H193_148)H194_149)H195_150)H196_151,((((((H144_152,(H144_153,H144_154)H144_155)H144_156,H146_157)H148_158,(H149_159,H150_160)H159_161)H160_162,((H161_163,(((((H162_164,H163_165)H164_166,H165_167)H166_168,H167_169)H168_170,H169_171)H170_172,H109_173)H170_174)H171_175,H5_176)H171_177)H160_178,((H161_179,H161_180)H161_181,((((H162_182,H163_183)H164_184,H165_185)H166_186,H167_187)H168_188,H169_189)H170_190)H171_191)H172_192,(((((((H38_193,H39_194)H40_195,(H161_196,H144_197)H144_198)H40_199,((H33_200,H34_201)H35_202,H36_203)H37_204)H41_205,(((H36_206,H43_207)H46_208,(H47_209,H48_210)H49_211)H50_212,(H55_213,((H62_214,H63_215)H64_216,(((H61_217,H146_218)H61_219,(H62_220,H63_221)H64_222)H65_223,H61_224)H65_225)H65_226)H55_227)H56_228)H57_229,((H86_230,(H33_231,H34_232)H35_233)H86_234,(H100_235,H101_236)H102_237)H104_238)H105_239,(H114_240,(H120_241,(H138_242,H120_243)H120_244)H120_245)H122_246)H123_247,(((H124_248,H62_249)H124_250,H125_251)H126_252,(((H124_253,((H161_254,H125_255)H125_256,H125_257)H125_258)H126_259,(H127_260,(H128_261,H129_262)H130_263)H131_264)H132_265,((H133_266,(H134_267,H135_268)H136_269)H137_270,(H138_271,H133_272)H138_273)H139_274)H141_275)H142_276)H143_277)H143_278)H196_279)H197_280;
