# Supplementary material for: Assessing the accuracy of phylogenetic rooting methods on prokaryotic gene families
Source: PLoS One. 2020 May 15;15(5):e0232950. doi: 10.1371/journal.pone.0232950 (PMC7228096; doi:10.1371/journal.pone.0232950)
Supplement: S1 Dataset — (ZIP) [file pone.0232950.s002.zip › AllSimulatedDatasets/R-025-HI-NR/formatted_for_optroot/tree48]

(((((H1_0,(H4_1,H86_2)H4_3)H6_4,((H7_5,H0_6)H9_7,(H10_8,H11_9)H12_10)H13_11)H14_12,H23_13)H24_14,(H26_15,(H27_16,H25_17)H27_18)H28_19)H30_20,(((((((((H31_21,((H32_22,H33_23)H34_24,H35_25)H36_26)H41_27,((H42_28,H43_29)H44_30,H45_31)H46_32)H47_33,H49_34)H51_35,(H52_36,H53_37)H54_38)H55_39,((H56_40,((H65_41,(H62_42,H63_43)H64_44)H64_45,H65_46)H66_47)H67_48,(((H70_49,(H71_50,H72_51)H73_52)H74_53,((((H76_54,(H77_55,H77_56)H77_57)H78_58,(H79_59,H80_60)H81_61)H82_62,H83_63)H84_64,((H119_65,H119_66)H119_67,((((H86_68,H87_69)H88_70,H89_71)H90_72,H91_73)H92_74,(H160_75,H162_76)H164_77)H92_78)H93_79)H94_80)H95_81,((H16_82,H17_83)H18_84,H19_85)H20_86)H99_87)H100_88)H101_89,(((((H102_90,H102_91)H102_92,((H113_93,H114_94)H115_95,(H103_96,H103_97)H103_98)H103_99)H104_100,H105_101)H106_102,((H107_103,H108_104)H109_105,(((H170_106,(H171_107,H172_108)H173_109)H174_110,H111_111)H112_112,(H113_113,H114_114)H115_115)H116_116)H117_117)H118_118,(((H42_119,H43_120)H44_121,(H110_122,H111_123)H112_124)H121_125,(((((H167_126,H167_127)H167_128,H168_129)H169_130,H170_131)H175_132,(H121_133,(H89_134,H89_135)H92_136)H121_137)H121_138,((H122_139,H123_140)H124_141,((H125_142,((H126_143,(H127_144,H128_145)H129_146)H130_147,(H126_148,(H127_149,H128_150)H129_151)H130_152)H130_153)H131_154,(H183_155,((H184_156,H185_157)H186_158,(H184_159,H185_160)H186_161)H186_162)H187_163)H131_164)H132_165)H132_166)H133_167)H134_168)H135_169,((((H136_170,(H171_171,H172_172)H173_173)H136_174,((H137_175,H137_176)H137_177,H137_178)H137_179)H138_180,(H160_181,(H161_182,H162_183)H163_184)H164_185)H166_186,((((H102_187,H103_188)H104_189,H105_190)H106_191,((H107_192,H108_193)H109_194,(H113_195,H114_196)H115_197)H117_198)H118_199,(((H167_200,H167_201)H167_202,H168_203)H169_204,(H170_205,(H171_206,(H172_207,H172_208)H172_209)H173_210)H174_211)H175_212)H177_213)H178_214)H179_215,((H183_216,(H184_217,H185_218)H186_219)H187_220,(H188_221,H32_222)H188_223)H195_224)H197_225,(((((((((H32_226,H33_227)H34_228,H35_229)H36_230,(H37_231,H38_232)H39_233)H40_234,H48_235)H41_236,((H42_237,H43_238)H44_239,H45_240)H46_241)H47_242,((H48_243,H48_244)H48_245,H49_246)H50_247)H51_248,((H52_249,H53_250)H54_251,((H52_252,H79_253)H52_254,H53_255)H54_256)H54_257)H55_258,(((H121_259,(H122_260,H123_261)H124_262)H121_263,(H125_264,(H126_265,(H127_266,H128_267)H129_268)H130_269)H131_270)H132_271,(((H102_272,H105_273)H106_274,(((((H107_275,H108_276)H109_277,(H122_278,H123_279)H124_280)H109_281,(H0_282,(H3_283,H4_284)H5_285)H6_286)H109_287,((H110_288,H111_289)H112_290,(H113_291,H114_292)H115_293)H112_294)H117_295,H137_296)H117_297)H118_298,H119_299)H120_300)H120_301)H135_302,(((((H167_303,(H168_304,H168_305)H168_306)H169_307,((H167_308,H168_309)H169_310,H170_311)H174_312)H175_313,H176_314)H177_315,((H125_316,H125_317)H125_318,(H126_319,(H127_320,H128_321)H129_322)H130_323)H131_324)H166_325,H176_326)H178_327)H179_328)H197_329)H198_330;
