# Supplementary material for: Assessing the accuracy of phylogenetic rooting methods on prokaryotic gene families
Source: PLoS One. 2020 May 15;15(5):e0232950. doi: 10.1371/journal.pone.0232950 (PMC7228096; doi:10.1371/journal.pone.0232950)
Supplement: S1 Dataset — (ZIP) [file pone.0232950.s002.zip › AllSimulatedDatasets/R-025-HI-NR/formatted_for_optroot/tree49]

(((H45_0,H47_1)H61_2,(((H63_3,(H64_4,H65_5)H66_6)H67_7,(((H68_8,H69_9)H70_10,(H71_11,H72_12)H73_13)H74_14,((H159_15,H22_16)H159_17,(H75_18,H76_19)H77_20)H77_21)H78_22)H79_23,((H87_24,H159_25)H88_26,(((((H176_27,H90_28)H90_29,H91_30)H92_31,H93_32)H94_33,((H89_34,(H75_35,H76_36)H77_37)H89_38,((H90_39,H91_40)H92_41,H93_42)H94_43)H95_44)H95_45,(((((((H96_46,(H100_47,H93_48)H101_49)H102_50,H103_51)H102_52,H103_53)H104_54,((H105_55,H106_56)H107_57,((H108_58,H109_59)H110_60,H111_61)H112_62)H113_63)H120_64,H121_65)H122_66,((((H96_67,(H97_68,H98_69)H99_70)H102_71,H103_72)H104_73,(((H105_74,H106_75)H107_76,(((H108_77,H109_78)H110_79,H123_80)H110_81,H111_82)H112_83)H113_84,(H114_85,(H115_86,H116_87)H117_88)H118_89)H119_90)H120_91,H121_92)H122_93)H122_94,(H123_95,H124_96)H125_97)H126_98)H127_99)H128_100)H129_101)H131_102,((H132_103,((H134_104,((H154_105,H136_106)H136_107,H137_108)H138_109)H139_110,(((H140_111,H141_112)H142_113,((H143_114,H144_115)H145_116,H146_117)H149_118)H150_119,((H151_120,H152_121)H153_122,(H154_123,H154_124)H154_125)H155_126)H156_127)H157_128)H158_129,((H176_130,((H177_131,H178_132)H179_133,H180_134)H181_135)H182_136,(((H183_137,H184_138)H185_139,H186_140)H189_141,((H190_142,H191_143)H190_144,H191_145)H192_146)H193_147)H194_148)H196_149)H197_150;
