# Supplementary material for: Assessing the accuracy of phylogenetic rooting methods on prokaryotic gene families
Source: PLoS One. 2020 May 15;15(5):e0232950. doi: 10.1371/journal.pone.0232950 (PMC7228096; doi:10.1371/journal.pone.0232950)
Supplement: S1 Dataset — (ZIP) [file pone.0232950.s002.zip › AllSimulatedDatasets/R-025-HI-NR/formatted_for_optroot/tree5]

((((H0_0,H1_1)H2_2,((((H3_3,H4_4)H3_5,(H4_6,H5_7)H6_8)H7_9,H12_10)H13_11,(((H15_12,H14_13)H14_14,H15_15)H16_16,(H19_17,(H20_18,H21_19)H22_20)H23_21)H24_22)H25_23)H38_24,((((((H86_25,(H87_26,((H89_27,H90_28)H91_29,((H142_30,H143_31)H144_32,(H89_33,H90_34)H91_35)H91_36)H91_37)H93_38)H94_39,H98_40)H100_41,((H95_42,H96_43)H97_44,H98_45)H99_46)H100_47,((((H101_48,H102_49)H103_50,(((H104_51,H105_52)H106_53,H107_54)H108_55,((H109_56,H110_57)H111_58,(H76_59,H77_60)H78_61)H111_62)H112_63)H113_64,((H107_65,H114_66)H114_67,(H115_68,((H116_69,(H122_70,H117_71)H117_72)H118_73,(((H61_74,H62_75)H63_76,(H116_77,H116_78)H116_79)H116_80,H117_81)H118_82)H118_83)H119_84)H120_85)H121_86,(H122_87,H123_88)H124_89)H125_90)H130_91,((H132_92,((H0_93,H1_94)H2_95,(H184_96,H185_97)H186_98)H2_99)H135_100,((H136_101,H79_102)H136_103,(H136_104,(H137_105,H138_106)H139_107)H139_108)H140_109)H141_110)H146_111,(((((H148_112,H149_113)H150_114,(H151_115,(H152_116,H153_117)H154_118)H155_119)H156_120,(H158_121,((H0_122,H1_123)H2_124,(((H159_125,H160_126)H161_127,H162_128)H163_129,H164_130)H165_131)H165_132)H166_133)H168_134,(((H149_135,H148_136)H148_137,H149_138)H150_139,(H157_140,((H160_141,H158_142)H158_143,(((H159_144,H160_145)H161_146,H162_147)H163_148,H164_149)H165_150)H166_151)H167_152)H168_153)H168_154,((H169_155,H170_156)H171_157,(H169_158,H170_159)H171_160)H171_161)H172_162)H173_163)H174_164,(((H175_165,((H176_166,H177_167)H178_168,(H179_169,H180_170)H181_171)H182_172)H183_173,((H184_174,H185_175)H186_176,H151_177)H186_178)H187_179,(H188_180,((H190_181,H191_182)H192_183,H193_184)H194_185)H196_186)H197_187)H198_188;
