# Supplementary material for: Assessing the accuracy of phylogenetic rooting methods on prokaryotic gene families
Source: PLoS One. 2020 May 15;15(5):e0232950. doi: 10.1371/journal.pone.0232950 (PMC7228096; doi:10.1371/journal.pone.0232950)
Supplement: S1 Dataset — (ZIP) [file pone.0232950.s002.zip › AllSimulatedDatasets/R-025-HI-NR/formatted_for_optroot/tree50]

((((H47_0,(H48_1,H49_2)H50_3)H51_4,H46_5)H53_6,((H8_7,(H9_8,H9_9)H9_10)H10_11,((H46_12,H46_13)H46_14,H46_15)H46_16)H58_17)H58_18,(((((H187_19,H188_20)H189_21,(((((H123_22,(H124_23,H125_24)H126_25)H127_26,(H128_27,H129_28)H130_29)H131_30,((H123_31,(H124_32,H125_33)H126_34)H127_35,(H128_36,H129_37)H130_38)H131_39)H131_40,(H132_41,H135_42)H136_43)H137_44,(H187_45,H188_46)H189_47)H189_48)H189_49,(H88_50,H89_51)H90_52)H90_53,(H86_54,H86_55)H86_56)H86_57,((((H92_58,(H93_59,H94_60)H95_61)H96_62,(((H97_63,(H98_64,H99_65)H100_66)H101_67,((H102_68,H138_69)H102_70,(H103_71,((H104_72,H105_73)H106_74,H107_75)H108_76)H109_77)H110_78)H111_79,(H112_80,(H113_81,(H114_82,H115_83)H116_84)H117_85)H120_86)H121_87)H122_88,(((((H123_89,(H124_90,(H124_91,H125_92)H125_93)H126_94)H127_95,(H128_96,H129_97)H130_98)H131_99,((H144_100,(H132_101,H135_102)H136_103)H136_104,(H133_105,H135_106)H136_107)H136_108)H137_109,((H138_110,H140_111)H142_112,((H138_113,H138_114)H138_115,(H139_116,H140_117)H141_118)H142_119)H142_120)H143_121,H144_122)H185_123)H186_124,((H187_125,H188_126)H189_127,((H190_128,H190_129)H190_130,(H191_131,(H191_132,(H191_133,(H139_134,H140_135)H141_136)H191_137)H191_138)H191_139)H192_140)H193_141)H194_142)H197_143)H198_144;
