# Supplementary material for: Assessing the accuracy of phylogenetic rooting methods on prokaryotic gene families
Source: PLoS One. 2020 May 15;15(5):e0232950. doi: 10.1371/journal.pone.0232950 (PMC7228096; doi:10.1371/journal.pone.0232950)
Supplement: S1 Dataset — (ZIP) [file pone.0232950.s002.zip › AllSimulatedDatasets/R-025-HI-NR/formatted_for_optroot/tree51]

(((((H1_0,(((((H3_1,H4_2)H5_3,(H6_4,(H6_5,H7_6)H7_7)H8_8)H9_9,H10_10)H11_11,((H12_12,(H13_13,H13_14)H13_15)H14_16,(H33_17,(H188_18,((H189_19,H190_20)H191_21,H183_22)H191_23)H192_24)H33_25)H14_26)H15_27,H16_28)H17_29)H18_30,(((((((H19_31,(H20_32,H21_33)H22_34)H23_35,((H66_36,(H24_37,H25_38)H26_39)H26_40,H27_41)H28_42)H29_43,(H30_44,H31_45)H32_46)H35_47,((H187_48,((H36_49,H36_50)H36_51,(H37_52,(H38_53,H39_54)H40_55)H41_56)H42_57)H42_58,H43_59)H44_60)H45_61,((((H162_62,H163_63)H164_64,H165_65)H166_66,((H167_67,H167_68)H167_69,H168_70)H169_71)H170_72,H171_73)H172_74)H45_75,((((H16_76,H16_77)H16_78,H94_79)H95_80,((H20_81,H21_82)H22_83,(H25_84,H27_85)H28_86)H29_87)H35_88,((H36_89,(H37_90,(H38_91,H39_92)H40_93)H41_94)H42_95,(H117_96,(H117_97,H117_98)H117_99)H117_100)H44_101)H45_102)H45_103,(H47_104,(H153_105,H153_106)H153_107)H51_108)H53_109)H18_110,((((((H19_111,(H20_112,H21_113)H22_114)H23_115,H109_116)H23_117,(H24_118,H25_119)H26_120)H29_121,((((H30_122,H31_123)H32_124,H27_125)H32_126,(((H102_127,H103_128)H104_129,H105_130)H106_131,H107_132)H108_133)H32_134,((H33_135,H33_136)H33_137,H55_138)H33_139)H34_140)H35_141,(H37_142,(H38_143,H39_144)H40_145)H41_146)H45_147,(H46_148,(H48_149,H49_150)H50_151)H52_152)H53_153)H54_154,(((((((H153_155,(H102_156,H103_157)H104_158)H104_159,(H105_160,H105_161)H105_162)H106_163,H107_164)H108_165,H117_166)H118_167,H55_168)H55_169,(H46_170,(((H59_171,H60_172)H61_173,((H59_174,H60_175)H61_176,(H59_177,H60_178)H61_179)H61_180)H61_181,((H66_182,(H67_183,H70_184)H71_185)H72_186,H121_187)H72_188)H73_189)H74_190)H75_191,(((((H76_192,H77_193)H78_194,(H76_195,H77_196)H78_197)H78_198,(H83_199,H84_200)H85_201)H86_202,((H27_203,H33_204)H27_205,H87_206)H87_207)H88_208,((((H89_209,H90_210)H91_211,H92_212)H93_213,H94_214)H95_215,(H96_216,(H79_217,H80_218)H81_219)H96_220)H97_221)H98_222)H99_223)H99_224,(((((H55_225,H173_226)H173_227,H121_228)H185_229,(H55_230,((H36_231,H56_232)H56_233,((H59_234,H60_235)H61_236,(H62_237,H63_238)H64_239)H65_240)H74_241)H75_242)H75_243,(((((H101_244,((((((H102_245,H103_246)H104_247,H105_248)H106_249,H107_250)H108_251,(H109_252,((H110_253,H111_254)H112_255,H113_256)H114_257)H115_258)H116_259,((((H174_260,H175_261)H176_262,((H177_263,H178_264)H179_265,H180_266)H181_267)H182_268,H173_269)H184_270,(H121_271,H121_272)H121_273)H121_274)H122_275,(((H123_276,H124_277)H125_278,H126_279)H127_280,(((((H102_281,H103_282)H104_283,(H105_284,(H123_285,H105_286)H105_287)H105_288)H106_289,H107_290)H108_291,(H109_292,((H110_293,H111_294)H112_295,H113_296)H114_297)H115_298)H116_299,H117_300)H118_301)H127_302)H128_303)H129_304,((H62_305,(H63_306,H60_307)H63_308)H64_309,((H137_310,H138_311)H139_312,((H130_313,(H131_314,(H132_315,H133_316)H134_317)H135_318)H136_319,H171_320)H136_321)H139_322)H139_323)H141_324,(H142_325,H143_326)H144_327)H145_328,(H146_329,H147_330)H148_331)H149_332,((((H38_333,H39_334)H40_335,H150_336)H150_337,H151_338)H152_339,(H153_340,((H154_341,H155_342)H156_343,(((H154_344,H119_345)H154_346,H154_347)H154_348,H155_349)H156_350)H156_351)H157_352)H158_353)H161_354)H161_355,(((((H167_356,H168_357)H169_358,(H167_359,H168_360)H169_361)H169_362,(H171_363,(((H174_364,H175_365)H176_366,((H177_367,H178_368)H179_369,H180_370)H181_371)H182_372,(H183_373,H183_374)H183_375)H184_376)H172_377)H172_378,(((H174_379,H175_380)H176_381,((H103_382,(H177_383,H178_384)H179_385)H179_386,H180_387)H181_388)H182_389,H183_390)H184_391)H186_392,(H187_393,(((H188_394,(H167_395,H168_396)H169_397)H192_398,H193_399)H194_400,(H146_401,(H10_402,H147_403)H147_404)H148_405)H194_406)H195_407)H196_408)H197_409)H198_410;
