# Supplementary material for: Assessing the accuracy of phylogenetic rooting methods on prokaryotic gene families
Source: PLoS One. 2020 May 15;15(5):e0232950. doi: 10.1371/journal.pone.0232950 (PMC7228096; doi:10.1371/journal.pone.0232950)
Supplement: S1 Dataset — (ZIP) [file pone.0232950.s002.zip › AllSimulatedDatasets/R-025-HI-NR/formatted_for_optroot/tree52]

(((((H0_0,H0_1)H0_2,(H93_3,H1_4)H1_5)H2_6,H3_7)H4_8,((H0_9,H1_10)H2_11,H3_12)H4_13)H4_14,((((H25_15,(((H26_16,H26_17)H26_18,H27_19)H32_20,((H115_21,((H116_22,(H118_23,(H21_24,H120_25)H120_26)H121_27)H122_28,((H60_29,H61_30)H62_31,H64_32)H65_33)H122_34)H123_35,((H124_36,(H125_37,H126_38)H127_39)H128_40,(H124_41,(H125_42,H126_43)H127_44)H128_45)H128_46)H129_47)H32_48)H33_49,(H35_50,((((H37_51,H38_52)H39_53,(H40_54,(H104_55,H105_56)H106_57)H40_58)H41_59,(H42_60,H43_61)H44_62)H45_63,H46_64)H47_65)H48_66)H49_67,(H50_68,H51_69)H52_70)H53_71,((((H5_72,(((H104_73,H105_74)H106_75,H107_76)H108_77,H17_78)H17_79)H19_80,(H3_81,(H20_82,H21_83)H22_84)H22_85)H23_86,(((H124_87,(H125_88,H126_89)H127_90)H128_91,H35_92)H36_93,H46_94)H48_95)H24_96,(((H69_97,H70_98)H71_99,((H72_100,H73_101)H74_102,(H72_103,H73_104)H74_105)H74_106)H75_107,(((H76_108,(H77_109,H77_110)H77_111)H78_112,(H79_113,((H82_114,(H83_115,(H84_116,H85_117)H86_118)H87_119)H88_120,(H160_121,(H161_122,H160_123)H161_124)H162_125)H88_126)H89_127)H90_128,(((H116_129,((H117_130,H120_131)H119_132,H120_133)H121_134)H122_135,((H124_136,(H125_137,H126_138)H127_139)H128_140,((H152_141,H152_142)H152_143,H152_144)H152_145)H128_146)H129_147,((H132_148,(H133_149,H134_150)H135_151)H136_152,((H104_153,H107_154)H108_155,(((H69_156,H70_157)H69_158,H70_159)H71_160,(H72_161,H73_162)H74_163)H75_164)H75_165)H136_166)H137_167)H138_168)H139_169)H24_170)H141_171)H142_172;
