# Supplementary material for: Assessing the accuracy of phylogenetic rooting methods on prokaryotic gene families
Source: PLoS One. 2020 May 15;15(5):e0232950. doi: 10.1371/journal.pone.0232950 (PMC7228096; doi:10.1371/journal.pone.0232950)
Supplement: S1 Dataset — (ZIP) [file pone.0232950.s002.zip › AllSimulatedDatasets/R-025-HI-NR/formatted_for_optroot/tree53]

(((H192_0,(H192_1,H163_2)H163_3)H163_4,((((((H57_5,H58_6)H59_7,H60_8)H61_9,(H166_10,H167_11)H168_12)H168_13,(H182_14,((H169_15,H170_16)H171_17,(H172_18,(H173_19,H174_20)H175_21)H176_22)H177_23)H177_24)H178_25,(H8_26,H9_27)H10_28)H178_29,((H0_30,H182_31)H182_32,((H183_33,H184_34)H183_35,H184_36)H185_37)H186_38)H196_39)H197_40,((((H80_41,((H80_42,(H81_43,H125_44)H81_45)H82_46,H83_47)H84_48)H84_49,(((H96_50,H97_51)H98_52,((H99_53,(H113_54,H114_55)H117_56)H99_57,(H101_58,(H102_59,H103_60)H104_61)H105_62)H107_63)H108_64,(((H68_65,(H69_66,H70_67)H71_68)H72_69,(H2_70,H2_71)H2_72)H128_73,(((H118_74,H119_75)H120_76,(H125_77,(H63_78,H118_79)H120_80)H120_81)H120_82,((H131_83,((H122_84,H123_85)H124_86,(H125_87,(H122_88,H123_89)H124_90)H125_91)H126_92)H127_93,((H179_94,H180_95)H181_96,H151_97)H157_98)H127_99)H128_100)H128_101)H138_102)H139_103,((((H182_104,H0_105)H0_106,H1_107)H4_108,(H0_109,(H1_110,H2_111)H3_112)H4_113)H4_114,((((((((H118_115,H119_116)H120_117,(H5_118,H6_119)H7_120)H7_121,(H8_122,H9_123)H10_124)H11_125,(((H23_126,H24_127)H25_128,H26_129)H27_130,H26_131)H27_132)H29_133,(((H30_134,H30_135)H30_136,(H31_137,(H32_138,H33_139)H34_140)H35_141)H36_142,((H131_143,H131_144)H131_145,(H132_146,H132_147)H132_148)H133_149)H38_150)H39_151,(H41_152,H42_153)H43_154)H45_155,((H46_156,H47_157)H48_158,((H49_159,H50_160)H51_161,((H52_162,H30_163)H52_164,H52_165)H52_166)H53_167)H54_168)H55_169,(((H56_170,(((H57_171,H58_172)H59_173,(H60_174,H60_175)H60_176)H59_177,H60_178)H61_179)H62_180,H63_181)H64_182,((H65_183,H66_184)H67_185,(H68_186,(H69_187,H70_188)H71_189)H72_190)H73_191)H74_192)H75_193)H76_194)H76_195,((((((H12_196,((H13_197,(H14_198,H16_199)H14_200)H15_201,H16_202)H17_203)H18_204,H19_205)H20_206,H21_207)H22_208,((H23_209,(H24_210,H24_211)H24_212)H25_213,H26_214)H27_215)H28_216,(((H30_217,(H31_218,((H32_219,H21_220)H32_221,H33_222)H34_223)H35_224)H36_225,H158_226)H158_227,(H113_228,(H114_229,H115_230)H116_231)H117_232)H158_233)H159_234,(((H0_235,H0_236)H0_237,((H56_238,((H57_239,H58_240)H59_241,H60_242)H61_243)H62_244,(H63_245,H56_246)H63_247)H64_248)H0_249,((H80_250,H81_251)H82_252,H2_253)H2_254)H4_255)H159_256)H162_257)H197_258;
