# Supplementary material for: Assessing the accuracy of phylogenetic rooting methods on prokaryotic gene families
Source: PLoS One. 2020 May 15;15(5):e0232950. doi: 10.1371/journal.pone.0232950 (PMC7228096; doi:10.1371/journal.pone.0232950)
Supplement: S1 Dataset — (ZIP) [file pone.0232950.s002.zip › AllSimulatedDatasets/R-025-HI-NR/formatted_for_optroot/tree54]

((((((H0_0,(H1_1,H0_2)H1_3)H2_4,((H52_5,H53_6)H54_7,H3_8)H3_9)H4_10,(H5_11,(((H10_12,H15_13)H16_14,(H17_15,H17_16)H17_17)H18_18,(H26_19,H27_20)H28_21)H30_22)H31_23)H32_24,((((H41_25,H45_26)H46_27,(((H41_28,H42_29)H43_30,((((H41_31,H42_32)H43_33,(H72_34,(H73_35,H73_36)H73_37)H74_38)H74_39,((H75_40,H76_41)H77_42,(H78_43,H81_44)H82_45)H83_46)H84_47,H45_48)H45_49)H46_50,(((H47_51,(H48_52,H49_53)H50_54)H51_55,(H52_56,H53_57)H54_58)H55_59,((H56_60,H57_61)H58_62,H59_63)H60_64)H61_65)H61_66)H62_67,(((((H105_68,H106_69)H107_70,(H108_71,H108_72)H108_73)H109_74,H118_75)H121_76,((((H34_77,H35_78)H36_79,H37_80)H38_81,H122_82)H122_83,(((H136_84,H123_85)H123_86,H104_87)H123_88,((H124_89,((H125_90,H126_91)H127_92,H128_93)H129_94)H130_95,((H37_96,(H34_97,H35_98)H36_99)H37_100,H131_101)H131_102)H132_103)H135_104)H140_105)H141_106,((H34_107,H35_108)H36_109,H37_110)H38_111)H39_112)H39_113,((H15_114,H45_115)H46_116,((H47_117,H48_118)H51_119,((H56_120,H57_121)H58_122,H59_123)H60_124)H61_125)H62_126)H63_127)H64_128,((((((H105_129,H106_130)H107_131,((H65_132,H108_133)H108_134,H108_135)H108_136)H109_137,((H110_138,H113_139)H114_140,(H115_141,H115_142)H115_143)H120_144)H121_145,((((H87_146,H88_147)H89_148,(H75_149,H76_150)H77_151)H89_152,H122_153)H122_154,(((H123_155,H113_156)H123_157,((H124_158,(H128_159,H131_160)H131_161)H132_162,H133_163)H134_164)H135_165,(H136_166,H137_167)H138_168)H139_169)H140_170)H141_171,(((H144_172,H160_173)H162_174,(H163_175,H164_176)H165_177)H166_178,((((H154_179,((H184_180,H185_181)H186_182,H167_183)H167_184)H167_185,H167_186)H167_187,((((H168_188,((H169_189,H170_190)H171_191,((H172_192,H173_193)H174_194,H175_195)H176_196)H179_197)H180_198,H181_199)H182_200,((H183_201,(H184_202,H185_203)H186_204)H187_205,(H183_206,(H184_207,H185_208)H186_209)H187_210)H187_211)H188_212,((((H168_213,H168_214)H168_215,((H169_216,H170_217)H171_218,(((H172_219,H173_220)H174_221,H175_222)H176_223,H177_224)H178_225)H179_226)H180_227,(H144_228,H181_229)H181_230)H182_231,((H184_232,H185_233)H186_234,H118_235)H186_236)H188_237)H188_238)H189_239,((H190_240,(H191_241,H124_242)H191_243)H192_244,(H193_245,H193_246)H193_247)H194_248)H195_249)H196_250)H197_251,(((((H72_252,H73_253)H74_254,((H75_255,H76_256)H77_257,((H78_258,H79_259)H80_260,H81_261)H82_262)H83_263)H84_264,(((H72_265,H73_266)H74_267,((H75_268,H76_269)H77_270,((H79_271,H81_272)H82_273,(H79_274,(H81_275,H81_276)H81_277)H82_278)H82_279)H83_280)H84_281,((H72_282,H73_283)H74_284,((H75_285,H76_286)H77_287,((H78_288,H79_289)H80_290,H81_291)H82_292)H83_293)H84_294)H84_295)H84_296,((((H45_297,H86_298)H86_299,(H90_300,(H65_301,H66_302)H67_303)H90_304)H92_305,H97_306)H92_307,((H86_308,(H11_309,H12_310)H13_311)H86_312,H68_313)H71_314)H92_315)H93_316,((H94_317,(H45_318,H95_319)H95_320)H96_321,H97_322)H98_323)H99_324)H99_325)H100_326,(((H104_327,(H101_328,H102_329)H103_330)H103_331,(((((H110_332,H110_333)H110_334,H111_335)H112_336,(H113_337,H113_338)H113_339)H114_340,H115_341)H116_342,(H117_343,H118_344)H119_345)H120_346)H143_347,(H167_348,((((H169_349,H170_350)H171_351,(((H172_352,H173_353)H174_354,H175_355)H176_356,H177_357)H178_358)H179_359,H181_360)H182_361,(H183_362,(H184_363,H185_364)H186_365)H187_366)H188_367)H189_368)H197_369)H198_370;
