# Supplementary material for: Assessing the accuracy of phylogenetic rooting methods on prokaryotic gene families
Source: PLoS One. 2020 May 15;15(5):e0232950. doi: 10.1371/journal.pone.0232950 (PMC7228096; doi:10.1371/journal.pone.0232950)
Supplement: S1 Dataset — (ZIP) [file pone.0232950.s002.zip › AllSimulatedDatasets/R-025-HI-NR/formatted_for_optroot/tree55]

(((((H27_0,(((((H29_1,H30_2)H31_3,(H29_4,H30_5)H31_6)H31_7,H32_8)H33_9,H34_10)H35_11,(((((H176_12,H177_13)H178_14,H36_15)H36_16,H37_17)H38_18,H39_19)H40_20,(H41_21,H42_22)H43_23)H44_24)H45_25)H46_26,(((((((H156_27,H157_28)H158_29,H159_30)H160_31,(H32_32,((H161_33,(H164_34,H162_35)H162_36)H163_37,H164_38)H165_39)H165_40)H166_41,((((H145_42,(H146_43,H147_44)H148_45)H149_46,H150_47)H149_48,H150_49)H151_50,((H145_51,(H146_52,H147_53)H148_54)H149_55,H150_56)H151_57)H152_58)H152_59,(((H168_60,H169_61)H170_62,(H171_63,H172_64)H173_65)H174_66,(H175_67,(((((H176_68,H177_69)H178_70,(H179_71,H179_72)H179_73)H180_74,H181_75)H182_76,H183_77)H184_78,H30_79)H186_80)H187_81)H188_82)H190_83,(((H3_84,(H4_85,(((H12_86,H13_87)H14_88,H5_89)H5_90,H6_91)H7_92)H8_93)H9_94,(H11_95,(H12_96,H13_97)H14_98)H15_99)H16_100,((H24_101,((H17_102,H18_103)H19_104,(H20_105,H21_106)H22_107)H23_108)H23_109,H24_110)H25_111)H26_112)H26_113,((((H29_114,(H96_115,H30_116)H30_117)H31_118,H32_119)H33_120,H34_121)H35_122,(((H36_123,H37_124)H38_125,H39_126)H40_127,(H41_128,H42_129)H43_130)H44_131)H45_132)H46_133)H46_134,((((((((H20_135,H21_136)H22_137,(H48_138,H48_139)H48_140)H48_141,H49_142)H50_143,((H77_144,(H161_145,H162_146)H161_147)H77_148,H51_149)H51_150)H52_151,(((((H79_152,((H80_153,(H81_154,H82_155)H83_156)H84_157,H85_158)H86_159)H87_160,(H61_161,((H88_162,H89_163)H90_164,((H91_165,H92_166)H93_167,H77_168)H93_169)H94_170)H94_171)H95_172,(H54_173,H55_174)H56_175)H57_176,(((H58_177,H59_178)H60_179,((H61_180,(H64_181,H62_182)H62_183)H63_184,H64_185)H65_186)H66_187,(H67_188,H62_189)H67_190)H68_191)H69_192,((H70_193,H71_194)H72_195,H73_196)H74_197)H75_198)H76_199,((H48_200,H27_201)H48_202,((H162_203,H49_204)H49_205,H48_206)H49_207)H50_208)H78_209,(((((H139_210,(H79_211,((H80_212,(H81_213,H82_214)H83_215)H84_216,H85_217)H86_218)H87_219)H87_220,((H88_221,H89_222)H90_223,(H34_224,(H91_225,H92_226)H93_227)H93_228)H94_229)H95_230,(((((H80_231,(H81_232,H82_233)H83_234)H84_235,H85_236)H86_237,H79_238)H79_239,(((H80_240,(H81_241,H82_242)H83_243)H84_244,H36_245)H84_246,H85_247)H86_248)H87_249,(((H88_250,H88_251)H88_252,H89_253)H90_254,(H91_255,H92_256)H93_257)H94_258)H95_259)H95_260,(((H80_261,(H81_262,H82_263)H83_264)H84_265,H85_266)H86_267,(((H88_268,H89_269)H90_270,((H91_271,H92_272)H93_273,H129_274)H93_275)H94_276,(H79_277,H85_278)H87_279)H94_280)H95_281)H95_282,((((((H122_283,H122_284)H122_285,(H118_286,(H118_287,H117_288)H118_289)H118_290)H119_291,(H120_292,((H61_293,(H62_294,H62_295)H62_296)H63_297,H64_298)H65_299)H120_300)H121_301,(((H104_302,H105_303)H106_304,H107_305)H108_306,((H41_307,H30_308)H44_309,(H109_310,((H112_311,H113_312)H114_313,H113_314)H114_315)H115_316)H115_317)H116_318)H116_319,(((H117_320,H118_321)H119_322,H122_323)H123_324,((((((H117_325,H85_326)H117_327,(H118_328,H118_329)H118_330)H117_331,H118_332)H119_333,(H117_334,(H118_335,((H58_336,H59_337)H60_338,H140_339)H140_340)H118_341)H119_342)H119_343,H120_344)H121_345,((H122_346,(H117_347,H117_348)H117_349)H122_350,H105_351)H122_352)H123_353)H123_354)H124_355,((((H156_356,H157_357)H158_358,H159_359)H160_360,((H156_361,H157_362)H158_363,H159_364)H160_365)H160_366,((H161_367,H162_368)H163_369,H164_370)H165_371)H166_372)H124_373)H125_374)H126_375,((H194_376,H194_377)H194_378,H195_379)H196_380)H126_381)H128_382,(H129_383,(H130_384,H131_385)H132_386)H137_387)H138_388,(H194_389,((H79_390,H194_391)H194_392,((H61_393,(H79_394,((H80_395,(H81_396,H82_397)H83_398)H84_399,H85_400)H86_401)H87_402)H87_403,(H195_404,H195_405)H195_406)H195_407)H195_408)H196_409)H198_410;
