# Supplementary material for: Assessing the accuracy of phylogenetic rooting methods on prokaryotic gene families
Source: PLoS One. 2020 May 15;15(5):e0232950. doi: 10.1371/journal.pone.0232950 (PMC7228096; doi:10.1371/journal.pone.0232950)
Supplement: S1 Dataset — (ZIP) [file pone.0232950.s002.zip › AllSimulatedDatasets/R-025-HI-NR/formatted_for_optroot/tree56]

((((((H1_0,(H2_1,(H3_2,H4_3)H5_4)H6_5)H7_6,((((H9_7,H10_8)H11_9,H12_10)H13_11,H14_12)H15_13,H8_14)H17_15)H19_16,H20_17)H21_18,(H0_19,((H23_20,(H24_21,H25_22)H26_23)H27_24,H0_25)H0_26)H0_27)H21_28,(((H8_29,(H16_30,H128_31)H16_32)H18_33,(H23_34,(H24_35,H25_36)H26_37)H27_38)H27_39,(((H143_40,(H143_41,H143_42)H143_43)H144_44,((((H125_45,H126_46)H127_47,H128_48)H129_49,H152_50)H153_51,(((H145_52,((H146_53,H147_54)H148_55,H149_56)H150_57)H151_58,(H145_59,((H146_60,H147_61)H148_62,H149_63)H150_64)H151_65)H151_66,H152_67)H153_68)H153_69)H154_70,(((((H75_71,(H76_72,H77_73)H78_74)H79_75,(H75_76,(H76_77,(H77_78,H76_79)H77_80)H78_81)H79_82)H79_83,((H81_84,(H82_85,H82_86)H82_87)H83_88,((H75_89,(H160_90,(H76_91,H77_92)H78_93)H78_94)H79_95,(((H76_96,H77_97)H78_98,(H76_99,H77_100)H78_101)H78_102,(H76_103,(H77_104,H77_105)H77_106)H78_107)H79_108)H79_109)H84_110)H85_111,(H101_112,(H103_113,(H113_114,(H114_115,H115_116)H116_117)H117_118)H119_119)H120_120)H121_121,(((H28_122,H29_123)H30_124,H31_125)H32_126,((((H51_127,(H53_128,((H54_129,H55_130)H56_131,H57_132)H58_133)H59_134)H60_135,(H61_136,H62_137)H63_138)H64_139,((H50_140,H51_141)H52_142,((H53_143,H53_144)H53_145,(H54_146,H55_147)H56_148)H59_149)H60_150)H70_151,((H72_152,H47_153)H72_154,H172_155)H72_156)H73_157)H74_158)H121_159)H122_160)H123_161)H124_162,(((((H113_163,H45_164)H113_165,(H114_166,(H90_167,H115_168)H115_169)H116_170)H117_171,((H190_172,H191_173)H192_174,(H190_175,H191_176)H192_177)H192_178)H192_179,(H193_180,H160_181)H193_182)H194_183,(H190_184,H191_185)H192_186)H195_187)H198_188;
