# Supplementary material for: Assessing the accuracy of phylogenetic rooting methods on prokaryotic gene families
Source: PLoS One. 2020 May 15;15(5):e0232950. doi: 10.1371/journal.pone.0232950 (PMC7228096; doi:10.1371/journal.pone.0232950)
Supplement: S1 Dataset — (ZIP) [file pone.0232950.s002.zip › AllSimulatedDatasets/R-025-HI-NR/formatted_for_optroot/tree57]

((((((H0_0,H0_1)H0_2,((H1_3,H2_4)H3_5,H4_6)H5_7)H6_8,(((((H7_9,H8_10)H9_11,(H10_12,H11_13)H12_14)H13_15,H14_16)H15_17,H16_18)H17_19,(H31_20,((H16_21,H18_22)H18_23,(H21_24,(H163_25,H164_26)H165_27)H21_28)H22_29)H22_30)H23_31)H24_32,((((H48_33,(H53_34,(H54_35,(H55_36,((H58_37,H59_38)H60_39,((H189_40,((H184_41,H185_42)H186_43,H187_44)H188_45)H188_46,H189_47)H190_48)H60_49)H61_50)H62_51)H63_52)H64_53,(H0_54,((H2_55,H11_56)H2_57,(H4_58,H4_59)H4_60)H5_61)H6_62)H6_63,(((((H7_64,H8_65)H9_66,(H47_67,(H10_68,H11_69)H12_70)H12_71)H13_72,H14_73)H15_74,H16_75)H17_76,((H18_77,H19_78)H20_79,H21_80)H22_81)H23_82)H24_83,((((H123_84,H124_85)H125_86,H87_87)H87_88,H25_89)H25_90,(((((H26_91,H27_92)H28_93,H29_94)H30_95,(H33_96,H34_97)H35_98)H30_99,H31_100)H32_101,((((H42_102,H42_103)H42_104,H43_105)H44_106,(H182_107,((H33_108,H34_109)H35_110,H183_111)H183_112)H192_113)H193_114,(H33_115,H34_116)H35_117)H35_118)H36_119)H37_120)H38_121)H38_122,((((H42_123,H43_124)H44_125,((H39_126,H40_127)H41_128,(H42_129,H43_130)H44_131)H41_132)H41_133,((H42_134,H42_135)H42_136,H43_137)H44_138)H45_139,(H42_140,((H93_141,(H94_142,H94_143)H94_144)H95_145,(H43_146,H42_147)H43_148)H43_149)H44_150)H45_151)H46_152,((((((((H68_153,(H69_154,H70_155)H71_156)H72_157,(H73_158,H113_159)H73_160)H74_161,H47_162)H47_163,(((H48_164,H49_165)H50_166,H51_167)H52_168,(H54_169,(H58_170,(H34_171,H59_172)H59_173)H60_174)H62_175)H64_176)H65_177,(H66_178,(H66_179,H11_180)H66_181)H66_182)H67_183,((((H118_184,H118_185)H118_186,((((H18_187,H19_188)H20_189,H21_190)H22_191,((H120_192,(H149_193,H121_194)H121_195)H122_196,(H123_197,H124_198)H125_199)H126_200)H126_201,((H128_202,H129_203)H130_204,H132_205)H133_206)H134_207)H135_208,H43_209)H139_210,H75_211)H78_212)H79_213,(((((H173_214,(H174_215,H175_216)H176_217)H177_218,H140_219)H142_220,(H143_221,(H144_222,H145_223)H146_224)H147_225)H148_226,((H149_227,H150_228)H151_229,(H149_230,H150_231)H151_232)H151_233)H162_234,((((H173_235,H150_236)H173_237,(H174_238,H175_239)H176_240)H177_241,(H178_242,H179_243)H180_244)H181_245,((H183_246,((((H184_247,H185_248)H186_249,H187_250)H188_251,H1_252)H188_253,H189_254)H190_255)H191_256,H75_257)H191_258)H193_259)H194_260)H197_261,(((H53_262,H43_263)H43_264,(H42_265,H43_266)H44_267)H44_268,(((((H47_269,H56_270)H47_271,(((H48_272,(H49_273,H56_274)H49_275)H50_276,H51_277)H52_278,(H53_279,(H54_280,((H55_281,H56_282)H57_283,(H58_284,(H59_285,H59_286)H59_287)H60_288)H61_289)H62_290)H63_291)H64_292)H65_293,(H66_294,((H55_295,H56_296)H55_297,H56_298)H57_299)H66_300)H67_301,(H68_302,(H69_303,H70_304)H71_305)H72_306)H79_307,((((H49_308,H51_309)H52_310,((H53_311,H53_312)H53_313,(H54_314,(H55_315,H56_316)H57_317)H62_318)H63_319)H64_320,(H66_321,(((H48_322,H49_323)H50_324,H51_325)H52_326,(H53_327,((H47_328,H58_329)H58_330,H59_331)H60_332)H63_333)H64_334)H66_335)H67_336,((((H68_337,(H69_338,H70_339)H71_340)H72_341,H145_342)H72_343,H73_344)H74_345,((H75_346,(H143_347,(H144_348,H145_349)H146_350)H147_351)H75_352,H76_353)H77_354)H78_355)H79_356)H79_357)H45_358)H197_359)H198_360;
