# Supplementary material for: Assessing the accuracy of phylogenetic rooting methods on prokaryotic gene families
Source: PLoS One. 2020 May 15;15(5):e0232950. doi: 10.1371/journal.pone.0232950 (PMC7228096; doi:10.1371/journal.pone.0232950)
Supplement: S1 Dataset — (ZIP) [file pone.0232950.s002.zip › AllSimulatedDatasets/R-025-HI-NR/formatted_for_optroot/tree58]

((((H112_0,(H115_1,H116_2)H117_3)H118_4,(((((H120_5,H121_6)H122_7,H123_8)H124_9,(H45_10,H125_11)H125_12)H126_13,H127_14)H128_15,(H129_16,(H107_17,((H130_18,H131_19)H132_20,H133_21)H134_22)H134_23)H135_24)H136_25)H137_26,((H139_27,H141_28)H143_29,(((((H108_30,H109_31)H110_32,(H130_33,H131_34)H132_35)H110_36,H125_37)H125_38,(H144_39,(H145_40,(H146_41,H146_42)H146_43)H147_44)H148_45)H148_46,(H154_47,H155_48)H156_49)H158_50)H159_51)H160_52,((((H120_53,H121_54)H122_55,H123_56)H124_57,(((H162_58,(H163_59,H164_60)H165_61)H166_62,(H162_63,(H163_64,H164_65)H165_66)H166_67)H166_68,(H155_69,H168_70)H168_71)H169_72)H169_73,((H139_74,H107_75)H143_76,((H140_77,H140_78)H140_79,H141_80)H142_81)H143_82)H195_83)H196_84;
