# Supplementary material for: Assessing the accuracy of phylogenetic rooting methods on prokaryotic gene families
Source: PLoS One. 2020 May 15;15(5):e0232950. doi: 10.1371/journal.pone.0232950 (PMC7228096; doi:10.1371/journal.pone.0232950)
Supplement: S1 Dataset — (ZIP) [file pone.0232950.s002.zip › AllSimulatedDatasets/R-025-HI-NR/formatted_for_optroot/tree59]

((((H72_0,H73_1)H74_2,(((((H23_3,H23_4)H23_5,(H24_6,(((H25_7,H26_8)H27_9,(H28_10,H29_11)H30_12)H31_13,((H32_14,H33_15)H34_16,((H36_17,H36_18)H36_19,(H144_20,((H37_21,(H38_22,H37_23)H38_24)H39_25,(((H40_26,H40_27)H40_28,H40_29)H40_30,H41_31)H42_32)H43_33)H43_34)H44_35)H46_36)H47_37)H48_38)H49_39,H50_40)H51_41,(((H52_42,(H53_43,H53_44)H53_45)H54_46,H55_47)H56_48,(((((H28_49,H25_50)H25_51,H26_52)H27_53,(H28_54,H29_55)H30_56)H31_57,(H52_58,H53_59)H54_60)H54_61,H55_62)H56_63)H56_64)H57_65,(H60_66,H66_67)H68_68)H70_69)H71_70,((((((H14_71,H15_72)H16_73,H59_74)H59_75,H72_76)H72_77,H73_78)H74_79,(H72_80,H72_81)H72_82)H74_83,(((H75_84,H76_85)H77_86,((H75_87,H76_88)H77_89,(H59_90,(H103_91,H104_92)H105_93)H59_94)H77_95)H77_96,(H78_97,H78_98)H78_99)H79_100)H92_101)H93_102,(((((((H102_103,(H103_104,H104_105)H105_106)H106_107,H109_108)H110_109,((H111_110,(H112_111,H113_112)H114_113)H115_114,(H116_115,H117_116)H118_117)H121_118)H122_119,((((H171_120,(H102_121,(H100_122,(H103_123,H104_124)H105_125)H105_126)H106_127)H106_128,H107_129)H108_130,H109_131)H110_132,(H35_133,(H116_134,H117_135)H118_136)H120_137)H122_138)H123_139,((((H95_140,H78_141)H97_142,(H98_143,H162_144)H98_145)H99_146,H100_147)H101_148,((((H103_149,H104_150)H105_151,H180_152)H105_153,(H107_154,H107_155)H107_156)H108_157,((H147_158,H148_159)H149_160,H109_161)H109_162)H110_163)H123_164)H123_165,(H124_166,(((H134_167,H135_168)H136_169,H124_170)H137_171,(((((H138_172,H139_173)H140_174,(((H141_175,H142_176)H143_177,H144_178)H145_179,((H141_180,(H142_181,H61_182)H142_183)H143_184,H144_185)H145_186)H145_187)H146_188,(H147_189,H148_190)H149_191)H150_192,(H151_193,(H152_194,(H153_195,H153_196)H153_197)H154_198)H155_199)H156_200,((H157_201,((((((H148_202,H158_203)H158_204,(H86_205,H87_206)H88_207)H158_208,H159_209)H160_210,(H161_211,((H162_212,(H163_213,H164_214)H165_215)H166_216,H167_217)H168_218)H169_219)H170_220,(((H162_221,(H163_222,H164_223)H165_224)H166_225,H167_226)H168_227,(H173_228,H174_229)H175_230)H175_231)H176_232,((H177_233,H178_234)H179_235,(H180_236,(H181_237,H182_238)H183_239)H184_240)H185_241)H186_242)H187_243,((H188_244,((H189_245,H41_246)H189_247,H190_248)H191_249)H192_250,((H107_251,(H103_252,H104_253)H105_254)H106_255,((H147_256,H147_257)H147_258,H148_259)H149_260)H106_261)H192_262)H193_263)H194_264)H195_265)H196_266)H197_267,((((((H102_268,(H103_269,H104_270)H105_271)H106_272,(((H116_273,H117_274)H118_275,H119_276)H120_277,H107_278)H107_279)H108_280,(H147_281,H109_282)H109_283)H110_284,((H138_285,H139_286)H140_287,((H141_288,H142_289)H143_290,H144_291)H145_292)H146_293)H110_294,(((H102_295,(H103_296,H104_297)H105_298)H106_299,(H60_300,H60_301)H60_302)H106_303,(((H102_304,(H103_305,H104_306)H105_307)H106_308,(H102_309,(H103_310,H104_311)H105_312)H106_313)H106_314,H107_315)H107_316)H108_317)H122_318,(((H124_319,H124_320)H124_321,(H124_322,((((H78_323,H85_324)H85_325,H82_326)H82_327,(H11_328,H12_329)H13_330)H82_331,(H85_332,(H86_333,H87_334)H88_335)H89_336)H90_337)H124_338)H124_339,((((H125_340,((H126_341,(H127_342,H128_343)H129_344)H130_345,H131_346)H132_347)H125_348,((H126_349,(H127_350,H128_351)H129_352)H130_353,H131_354)H132_355)H133_356,(((H134_357,H159_358)H134_359,H135_360)H136_361,((H134_362,H134_363)H134_364,H135_365)H136_366)H136_367)H136_368,((((H148_369,((H127_370,H128_371)H129_372,(H127_373,H128_374)H129_375)H129_376)H148_377,(H142_378,H144_379)H145_380)H146_381,((H147_382,H148_383)H149_384,(H147_385,H148_386)H149_387)H149_388)H150_389,(((((H124_390,(H75_391,H76_392)H77_393)H124_394,(H161_395,((H162_396,((H163_397,H164_398)H165_399,H116_400)H165_401)H166_402,H167_403)H168_404)H169_405)H170_406,(H171_407,H171_408)H171_409)H172_410,(H173_411,H174_412)H175_413)H176_414,(((H153_415,H178_416)H178_417,(H180_418,(((H181_419,H182_420)H181_421,H182_422)H183_423,(H181_424,H182_425)H183_426)H183_427)H184_428)H185_429,(H180_430,(H181_431,H182_432)H183_433)H184_434)H185_435)H186_436)H194_437)H195_438)H196_439)H197_440)H197_441)H198_442;
