# Supplementary material for: Assessing the accuracy of phylogenetic rooting methods on prokaryotic gene families
Source: PLoS One. 2020 May 15;15(5):e0232950. doi: 10.1371/journal.pone.0232950 (PMC7228096; doi:10.1371/journal.pone.0232950)
Supplement: S1 Dataset — (ZIP) [file pone.0232950.s002.zip › AllSimulatedDatasets/R-025-HI-NR/formatted_for_optroot/tree6]

(((((H1_0,H2_1)H3_2,(((H7_3,H77_4)H7_5,H8_6)H9_7,H131_8)H11_9)H12_10,(((((H112_11,(H113_12,H114_13)H115_14)H116_15,(H21_16,H22_17)H23_18)H23_19,(H26_20,(H27_21,H28_22)H29_23)H30_24)H35_25,((H36_26,H37_27)H38_28,H24_29)H38_30)H39_31,(((H0_32,((H1_33,H2_34)H3_35,H4_36)H5_37)H6_38,((H7_39,H8_40)H9_41,H10_42)H11_43)H12_44,(H58_45,((H63_46,H66_47)H63_48,(H64_49,(H65_50,H66_51)H67_52)H68_53)H69_54)H70_55)H12_56)H40_57)H42_58,((((H43_59,H44_60)H45_61,((H47_62,H48_63)H49_64,((H53_65,H53_66)H53_67,H54_68)H55_69)H56_70)H57_71,((((H58_72,H59_73)H60_74,H61_75)H62_76,((H63_77,H63_78)H63_79,(H65_80,H66_81)H67_82)H69_83)H70_84,(H71_85,H72_86)H73_87)H74_88)H75_89,((H84_90,((((H79_91,H80_92)H81_93,(H65_94,H82_95)H82_96)H83_97,(H84_98,H85_99)H86_100)H87_101,(H84_102,H85_103)H86_104)H89_105)H90_106,((H36_107,H37_108)H38_109,(((H157_110,H158_111)H159_112,H160_113)H161_114,H162_115)H163_116)H163_117)H166_118)H167_119)H168_120,((((((H169_121,H170_122)H171_123,H172_124)H173_125,H46_126)H173_127,(((H174_128,H170_129)H174_130,H175_131)H176_132,(H174_133,H175_134)H176_135)H176_136)H177_137,((((H169_138,H170_139)H171_140,H125_141)H171_142,H172_143)H173_144,(H174_145,H175_146)H176_147)H177_148)H197_149,(((((H0_150,((H1_151,H2_152)H3_153,H4_154)H5_155)H6_156,((H7_157,H8_158)H9_159,H10_160)H11_161)H12_162,((((H13_163,H14_164)H15_165,H16_166)H17_167,((H13_168,H14_169)H15_170,H16_171)H17_172)H17_173,((((H21_174,H22_175)H23_176,H24_177)H25_178,(((H26_179,(H26_180,H26_181)H26_182)H26_183,(H27_184,H28_185)H29_186)H30_187,((H31_188,H32_189)H33_190,(H31_191,H32_192)H33_193)H33_194)H34_195)H35_196,((H131_197,(H132_198,(H132_199,H131_200)H132_201)H132_202)H133_203,(((H157_204,H158_205)H159_206,H160_207)H161_208,(H63_209,((H64_210,H64_211)H64_212,(H65_213,H66_214)H67_215)H68_216)H69_217)H161_218)H38_219)H39_220)H41_221)H42_222,(((H0_223,(H1_224,H2_225)H3_226)H6_227,((H8_228,H10_229)H11_230,((H7_231,H8_232)H9_233,H10_234)H11_235)H11_236)H12_237,((H13_238,H14_239)H15_240,H16_241)H17_242)H42_243)H42_244,((((((((H46_245,(H47_246,H48_247)H49_248)H50_249,(H43_250,H44_251)H45_252)H45_253,(((H47_254,H48_255)H49_256,(H53_257,H54_258)H55_259)H52_260,(H53_261,H54_262)H55_263)H56_264)H57_265,((H58_266,H59_267)H60_268,H61_269)H62_270)H57_271,(((H183_272,(H184_273,H185_274)H186_275)H187_276,H188_277)H189_278,H190_279)H191_280)H57_281,((((H46_282,(H47_283,H48_284)H49_285)H50_286,(H51_287,H169_288)H51_289)H52_290,(H53_291,H54_292)H55_293)H56_294,H190_295)H57_296)H57_297,((((H58_298,H59_299)H60_300,H61_301)H62_302,((H36_303,H37_304)H38_305,(H63_306,(H64_307,(H65_308,H66_309)H67_310)H68_311)H69_312)H69_313)H70_314,(((H71_315,H72_316)H73_317,(H58_318,H59_319)H60_320)H73_321,((H183_322,(H184_323,H185_324)H186_325)H187_326,H188_327)H189_328)H73_329)H74_330)H75_331,(((H192_332,H193_333)H194_334,((H76_335,H77_336)H78_337,((H160_338,(H84_339,H85_340)H86_341)H86_342,((H21_343,H22_344)H23_345,H88_346)H88_347)H89_348)H90_349)H90_350,((((H100_351,(((H101_352,((H102_353,H103_354)H104_355,H101_356)H104_357)H105_358,((H106_359,H107_360)H108_361,((H109_362,H110_363)H111_364,((H112_365,(H113_366,(H114_367,H114_368)H114_369)H115_370)H116_371,H117_372)H118_373)H119_374)H120_375)H121_376,(((H122_377,H123_378)H124_379,H125_380)H126_381,H127_382)H128_383)H129_384)H130_385,((((H135_386,H135_387)H135_388,(H136_389,H137_390)H138_391)H139_392,H146_393)H147_394,H149_395)H151_396)H152_397,((((H58_398,H59_399)H60_400,H61_401)H62_402,(H63_403,(H64_404,(H65_405,H66_406)H67_407)H68_408)H69_409)H70_410,((H18_411,H19_412)H20_413,(H71_414,H72_415)H73_416)H73_417)H74_418)H153_419,(((H157_420,H158_421)H159_422,H160_423)H161_424,H162_425)H163_426)H165_427)H166_428)H167_429)H168_430)H197_431)H198_432;
