# Supplementary material for: Assessing the accuracy of phylogenetic rooting methods on prokaryotic gene families
Source: PLoS One. 2020 May 15;15(5):e0232950. doi: 10.1371/journal.pone.0232950 (PMC7228096; doi:10.1371/journal.pone.0232950)
Supplement: S1 Dataset — (ZIP) [file pone.0232950.s002.zip › AllSimulatedDatasets/R-025-HI-NR/formatted_for_optroot/tree60]

((((((H0_0,H0_1)H0_2,H1_3)H2_4,((((H10_5,H11_6)H12_7,H24_8)H12_9,((((H17_10,H18_11)H19_12,(H22_13,H170_14)H22_15)H23_16,(H24_17,(H25_18,(H28_19,H57_20)H28_21)H29_22)H30_23)H31_24,(((H32_25,(H32_26,H32_27)H32_28)H32_29,H33_30)H34_31,H33_32)H34_33)H35_34)H36_35,(((H115_36,(H1_37,H1_38)H1_39)H1_40,H0_41)H0_42,H1_43)H2_44)H36_45)H37_46,((H24_47,((H25_48,H26_49)H27_50,H28_51)H29_52)H30_53,(((H22_54,H0_55)H0_56,(H17_57,H18_58)H19_59)H0_60,(H66_61,(H134_62,(H110_63,H111_64)H112_65)H1_66)H1_67)H2_68)H2_69)H2_70,(((H4_71,H7_72)H9_73,(H10_74,H11_75)H12_76)H37_77,(((H16_78,(H175_79,(H17_80,H18_81)H19_82)H19_83)H20_84,(H3_85,(H6_86,H7_87)H8_88)H9_89)H9_90,((((H13_91,H14_92)H15_93,((H16_94,H110_95)H16_96,(H17_97,H18_98)H19_99)H20_100)H21_101,H24_102)H31_103,H32_104)H35_105)H37_106)H37_107)H38_108,((((((H54_109,H55_110)H55_111,(H57_112,H58_113)H59_114)H60_115,(H61_116,H62_117)H63_118)H64_119,(H66_120,(H3_121,H68_122)H68_123)H69_124)H70_125,(((H72_126,H91_127)H72_128,H73_129)H74_130,((H72_131,H73_132)H74_133,H75_134)H75_135)H76_136)H78_137,((((H97_138,(H98_139,H99_140)H100_141)H101_142,(H13_143,H14_144)H15_145)H101_146,((H102_147,H103_148)H104_149,((H71_150,(((H105_151,H106_152)H107_153,H108_154)H109_155,(H118_156,H119_157)H120_158)H109_159)H109_160,(((H54_161,(H118_162,H119_163)H120_164)H120_165,(H121_166,H122_167)H123_168)H124_169,(((H125_170,H115_171)H125_172,H125_173)H125_174,H125_175)H125_176)H126_177)H127_178)H128_179)H129_180,((H130_181,H131_182)H132_183,(((H137_184,H133_185)H133_186,((H134_187,H135_188)H136_189,H137_190)H138_191)H139_192,(H133_193,((H134_194,H135_195)H136_196,H137_197)H138_198)H139_199)H139_200)H140_201)H141_202)H143_203)H143_204;
