# Supplementary material for: Assessing the accuracy of phylogenetic rooting methods on prokaryotic gene families
Source: PLoS One. 2020 May 15;15(5):e0232950. doi: 10.1371/journal.pone.0232950 (PMC7228096; doi:10.1371/journal.pone.0232950)
Supplement: S1 Dataset — (ZIP) [file pone.0232950.s002.zip › AllSimulatedDatasets/R-025-HI-NR/formatted_for_optroot/tree61]

(((((((H3_0,H4_1)H5_2,(H6_3,H7_4)H8_5)H9_6,((H10_7,H11_8)H12_9,(H80_10,(H14_11,H15_12)H16_13)H16_14)H16_15)H17_16,H20_17)H17_18,((H140_19,H141_20)H142_21,((H143_22,(H144_23,H145_24)H146_25)H147_26,(H151_27,H152_28)H153_29)H155_30)H156_31)H17_32,(H0_33,(((((H3_34,H4_35)H5_36,(H6_37,H7_38)H8_39)H9_40,(H132_41,(H10_42,H11_43)H12_44)H12_45)H13_46,(H14_47,H15_48)H16_49)H17_50,(((H3_51,(H4_52,H159_53)H4_54)H5_55,(H7_56,H179_57)H8_58)H9_59,H10_60)H13_61)H17_62)H18_63)H18_64,(((H20_65,(((H31_66,H31_67)H31_68,H33_69)H34_70,(H132_71,(((H176_72,H177_73)H178_74,H179_75)H180_76,(H181_77,H182_78)H183_79)H184_80)H184_81)H34_82)H35_83,(((((H37_84,H38_85)H39_86,(H41_87,H42_88)H51_89)H52_90,(((H53_91,H54_92)H57_93,(H58_94,(H59_95,(H60_96,H61_97)H62_98)H63_99)H64_100)H65_101,((H185_102,H88_103)H88_104,H91_105)H92_106)H93_107)H94_108,(H101_109,((((H102_110,H103_111)H104_112,(H105_113,H106_114)H107_115)H108_116,H109_117)H112_118,H113_119)H114_120)H117_121)H94_122,(((H135_123,((((H102_124,H103_125)H104_126,(H105_127,H106_128)H107_129)H108_130,H113_131)H114_132,H115_133)H116_134)H116_135,H1_136)H116_137,(((H118_138,H119_139)H120_140,(H164_141,(H159_142,H165_143)H165_144)H165_145)H120_146,((((((H121_147,(H122_148,H123_149)H124_150)H125_151,H126_152)H127_153,H128_154)H129_155,H130_156)H131_157,(H132_158,(H27_159,H132_160)H132_161)H132_162)H133_163,((H137_164,(H138_165,H138_166)H138_167)H139_168,((H164_169,(H141_170,H19_171)H19_172)H164_173,H165_174)H166_175)H170_176)H171_177)H172_178)H173_179)H174_180)H175_181,((H181_182,H182_183)H183_184,(H138_185,H185_186)H187_187)H188_188)H197_189)H198_190;
