# Supplementary material for: Assessing the accuracy of phylogenetic rooting methods on prokaryotic gene families
Source: PLoS One. 2020 May 15;15(5):e0232950. doi: 10.1371/journal.pone.0232950 (PMC7228096; doi:10.1371/journal.pone.0232950)
Supplement: S1 Dataset — (ZIP) [file pone.0232950.s002.zip › AllSimulatedDatasets/R-025-HI-NR/formatted_for_optroot/tree63]

(((H55_0,H76_1)H55_2,(H56_3,H57_4)H58_5)H59_6,(((((H60_7,H61_8)H62_9,(H136_10,H63_11)H63_12)H64_13,(H67_14,H68_15)H69_16)H72_17,(((H73_18,H74_19)H75_20,(H76_21,H77_22)H78_23)H79_24,(H89_25,((H80_26,H81_27)H82_28,(H83_29,H84_30)H85_31)H86_32)H86_33)H87_34)H88_35,H89_36)H90_37)H91_38;
