# Supplementary material for: Assessing the accuracy of phylogenetic rooting methods on prokaryotic gene families
Source: PLoS One. 2020 May 15;15(5):e0232950. doi: 10.1371/journal.pone.0232950 (PMC7228096; doi:10.1371/journal.pone.0232950)
Supplement: S1 Dataset — (ZIP) [file pone.0232950.s002.zip › AllSimulatedDatasets/R-025-HI-NR/formatted_for_optroot/tree64]

(((((H178_0,((H179_1,H180_2)H181_3,H180_4)H181_5)H182_6,H183_7)H184_8,H185_9)H186_10,(H35_11,((H101_12,(((H105_13,H106_14)H107_15,H108_16)H109_17,(H138_18,(H110_19,H111_20)H112_21)H112_22)H113_23)H115_24,((((((H30_25,H31_26)H32_27,H33_28)H34_29,(H35_30,(H36_31,H37_32)H38_33)H39_34)H40_35,H41_36)H42_37,((H18_38,((H20_39,H21_40)H22_41,(H102_42,H103_43)H104_44)H22_45)H24_46,(H26_47,H18_48)H27_49)H28_50)H28_51,H152_52)H152_53)H153_54)H195_55)H196_56,(((H192_57,H193_58)H194_59,((((H179_60,H180_61)H181_62,((((H90_63,H91_64)H92_65,H93_66)H94_67,(H178_68,((H179_69,H180_70)H179_71,H180_72)H181_73)H182_74)H182_75,(H102_76,H103_77)H104_78)H184_79)H184_80,H185_81)H186_82,H187_83)H188_84)H188_85,H187_86)H196_87)H196_88;
