# Supplementary material for: Assessing the accuracy of phylogenetic rooting methods on prokaryotic gene families
Source: PLoS One. 2020 May 15;15(5):e0232950. doi: 10.1371/journal.pone.0232950 (PMC7228096; doi:10.1371/journal.pone.0232950)
Supplement: S1 Dataset — (ZIP) [file pone.0232950.s002.zip › AllSimulatedDatasets/R-025-HI-NR/formatted_for_optroot/tree65]

(((H107_0,((H108_1,H109_2)H110_3,H111_4)H112_5)H113_6,H51_7)H113_8,(((((((H51_9,(H53_10,(H54_11,H55_12)H56_13)H57_14)H57_15,((H58_16,H59_17)H60_18,((H58_19,H59_20)H60_21,H61_22)H62_23)H62_24)H63_25,(H150_26,(H151_27,(H152_28,H153_29)H154_30)H155_31)H156_32)H63_33,((((H122_34,(H64_35,(H65_36,H66_37)H67_38)H68_39)H68_40,((H69_41,H70_42)H71_43,(H69_44,H70_45)H71_46)H71_47)H72_48,(H69_49,H70_50)H71_51)H72_52,(H89_53,(H73_54,H74_55)H75_56)H75_57)H76_58)H77_59,((((H79_60,H80_61)H81_62,(((H79_63,H80_64)H81_65,(H79_66,H80_67)H81_68)H81_69,((H162_70,H163_71)H164_72,H165_73)H168_74)H81_75)H81_76,(H82_77,((H0_78,H1_79)H2_80,H7_81)H2_82)H82_83)H83_84,H84_85)H87_86)H88_87,((H122_88,((H139_89,H142_90)H143_91,((((H69_92,H70_93)H71_94,(H135_95,H136_96)H137_97)H137_98,((H139_99,H140_100)H141_101,H142_102)H143_103)H144_104,(((H192_105,(((H21_106,H162_107)H162_108,H163_109)H164_110,H166_111)H168_112)H168_113,H14_114)H168_115,(H186_116,(H187_117,H188_118)H189_119)H190_120)H168_121)H144_122)H144_123)H126_124,((((H122_125,H115_126)H115_127,((H127_128,H128_129)H129_130,(H130_131,H131_132)H132_133)H133_134)H133_135,(H135_136,H136_137)H137_138)H145_139,((H146_140,H146_141)H146_142,((H115_143,(H147_144,H148_145)H149_146)H149_147,((H150_148,(H151_149,(H152_150,H153_151)H154_152)H155_153)H156_154,((((H150_155,H139_156)H150_157,H151_158)H150_159,(H73_160,H73_161)H73_162)H150_163,(H151_164,(H152_165,H153_166)H154_167)H155_168)H156_169)H156_170)H157_171)H158_172)H159_173)H160_174)H104_175,(((((H116_176,(H117_177,(H117_178,H117_179)H117_180)H117_181)H118_182,((H115_183,(H116_184,H117_185)H118_186)H119_187,(H115_188,(H116_189,H117_190)H118_191)H119_192)H119_193)H119_194,H120_195)H121_196,(((((H42_197,H43_198)H44_199,H45_200)H46_201,(((H185_202,H51_203)H51_204,((H127_205,H127_206)H127_207,H161_208)H161_209)H51_210,(H48_211,H48_212)H48_213)H49_214)H50_215,(H177_216,H136_217)H137_218)H40_219,((H123_220,H124_221)H125_222,(H120_223,((H79_224,((H79_225,H80_226)H79_227,H80_228)H80_229)H81_230,H7_231)H81_232)H120_233)H121_234)H121_235)H121_236,(((H122_237,(((H82_238,H123_239)H123_240,H123_241)H123_242,H124_243)H125_244)H126_245,(((((H127_246,H128_247)H129_248,H123_249)H129_250,((H127_251,(H128_252,H122_253)H128_254)H129_255,(H130_256,H131_257)H132_258)H132_259)H133_260,(((H134_261,(H115_262,H182_263)H115_264)H134_265,((((H0_266,H1_267)H2_268,H4_269)H6_270,H7_271)H8_272,((H142_273,(H135_274,(H136_275,H48_276)H136_277)H137_278)H137_279,(((H135_280,H135_281)H135_282,H136_283)H137_284,(H135_285,H136_286)H137_287)H137_288)H137_289)H137_290)H138_291,((H139_292,H140_293)H141_294,H142_295)H143_296)H144_297)H145_298,(H146_299,(H147_300,H148_301)H149_302)H158_303)H159_304)H160_305,((((H162_306,H163_307)H164_308,(H165_309,H166_310)H167_311)H168_312,(((H171_313,((H171_314,H172_315)H173_316,(H170_317,H174_318)H174_319)H175_320)H176_321,H177_322)H178_323,H179_324)H180_325)H181_326,H192_327)H195_328)H196_329)H197_330)H197_331)H198_332;
