# Supplementary material for: Assessing the accuracy of phylogenetic rooting methods on prokaryotic gene families
Source: PLoS One. 2020 May 15;15(5):e0232950. doi: 10.1371/journal.pone.0232950 (PMC7228096; doi:10.1371/journal.pone.0232950)
Supplement: S1 Dataset — (ZIP) [file pone.0232950.s002.zip › AllSimulatedDatasets/R-025-HI-NR/formatted_for_optroot/tree66]

(((((((H167_0,H0_1)H0_2,(H1_3,H2_4)H3_5)H4_6,H5_7)H6_8,(H7_9,(((H22_10,H23_11)H24_12,(H15_13,H89_14)H15_15)H15_16,H16_17)H17_18)H7_19)H8_20,(H15_21,(H16_22,(H11_23,H16_24)H16_25)H16_26)H17_27)H20_28,(((H0_29,(H1_30,(H2_31,H1_32)H2_33)H3_34)H4_35,(((((H61_36,H62_37)H63_38,(((H64_39,H65_40)H66_41,H67_42)H68_43,H69_44)H70_45)H63_46,((H174_47,H67_48)H67_49,H69_50)H70_51)H71_52,H36_53)H71_54,H9_55)H9_56)H10_57,(H14_58,H15_59)H18_60)H20_61)H20_62,(H36_63,(((H61_64,H62_65)H63_66,(((H64_67,H65_68)H66_69,H67_70)H68_71,H69_72)H70_73)H71_74,((((H64_75,H65_76)H66_77,H107_78)H107_79,H47_80)H94_81,((H96_82,H96_83)H96_84,(H97_85,(H98_86,(H99_87,H100_88)H101_89)H102_90)H103_91)H104_92)H105_93)H106_94)H123_95)H194_96;
