# Supplementary material for: Assessing the accuracy of phylogenetic rooting methods on prokaryotic gene families
Source: PLoS One. 2020 May 15;15(5):e0232950. doi: 10.1371/journal.pone.0232950 (PMC7228096; doi:10.1371/journal.pone.0232950)
Supplement: S1 Dataset — (ZIP) [file pone.0232950.s002.zip › AllSimulatedDatasets/R-025-HI-NR/formatted_for_optroot/tree67]

((H81_0,H81_1)H81_2,(H5_3,((((H111_4,H106_5)H111_6,H111_7)H111_8,(H55_9,H56_10)H57_11)H57_12,(H9_13,H10_14)H11_15)H11_16)H12_17)H12_18;
