# Supplementary material for: Assessing the accuracy of phylogenetic rooting methods on prokaryotic gene families
Source: PLoS One. 2020 May 15;15(5):e0232950. doi: 10.1371/journal.pone.0232950 (PMC7228096; doi:10.1371/journal.pone.0232950)
Supplement: S1 Dataset — (ZIP) [file pone.0232950.s002.zip › AllSimulatedDatasets/R-025-HI-NR/formatted_for_optroot/tree68]

((((((((((H161_0,(H162_1,H162_2)H162_3)H163_4,H165_5)H167_6,(((H11_7,H12_8)H13_9,(H168_10,(H169_11,H170_12)H171_13)H172_14)H172_15,H162_16)H172_17)H173_18,(((H161_19,H162_20)H163_21,(H164_22,H165_23)H166_24)H167_25,(((H161_26,(H11_27,H162_28)H162_29)H163_30,(H164_31,H165_32)H166_33)H167_34,(H168_35,(((H165_36,H169_37)H169_38,H170_39)H171_40,H126_41)H171_42)H172_43)H172_44)H173_45)H173_46,(H140_47,(H151_48,H152_49)H159_50)H160_51)H160_52,((((H161_53,(H42_54,((H43_55,H44_56)H45_57,H46_58)H47_59)H48_60)H161_61,(H104_62,(H162_63,H174_64)H162_65)H162_66)H163_67,(H164_68,((H168_69,H162_70)H162_71,H165_72)H165_73)H166_74)H167_75,H174_76)H175_77)H176_78,((H177_79,(((H178_80,H179_81)H180_82,H181_83)H182_84,((H183_85,((H184_86,H185_87)H186_88,H187_89)H188_90)H189_91,(H190_92,(H30_93,H146_94)H146_95)H190_96)H191_97)H192_98)H193_99,(H194_100,H194_101)H194_102)H195_103)H196_104,(((H112_105,H113_106)H114_107,(H80_108,(H81_109,(((H99_110,(H100_111,H100_112)H100_113)H101_114,H82_115)H82_116,(H83_117,H84_118)H85_119)H86_120)H87_121)H88_122)H89_123,((((((H90_124,((H97_125,H181_126)H97_127,((H92_128,H91_129)H91_130,H92_131)H93_132)H93_133)H94_134,H95_135)H96_136,H97_137)H98_138,(H99_139,H100_140)H101_141)H102_142,H59_143)H102_144,((H103_145,H100_146)H103_147,H104_148)H105_149)H106_150)H107_151)H196_152,((((H79_153,(H80_154,((H81_155,(H81_156,H79_157)H81_158)H81_159,(H83_160,H84_161)H85_162)H87_163)H88_164)H89_165,(((((H90_166,(H91_167,H92_168)H93_169)H94_170,H95_171)H96_172,H97_173)H98_174,(H97_175,H99_176)H101_177)H102_178,(H103_179,H97_180)H105_181)H106_182)H107_183,((H80_184,((H161_185,H81_186)H81_187,(H82_188,((H30_189,H30_190)H30_191,H83_192)H85_193)H86_194)H87_195)H88_196,(((((H90_197,(H91_198,H92_199)H93_200)H94_201,H95_202)H96_203,H97_204)H98_205,(H99_206,H100_207)H101_208)H102_209,(H103_210,(H104_211,(H104_212,H100_213)H104_214)H104_215)H105_216)H106_217)H107_218)H107_219,((((H151_220,(H108_221,(H177_222,H79_223)H79_224)H108_225)H108_226,((H83_227,H84_228)H85_229,H108_230)H108_231)H108_232,H109_233)H110_234,(((((H118_235,H118_236)H118_237,H134_238)H111_239,((H112_240,H113_241)H112_242,(H113_243,H113_244)H113_245)H114_246)H117_247,(H115_248,(H118_249,(H119_250,H120_251)H121_252)H122_253)H136_254)H137_255,((H111_256,(((H112_257,H113_258)H114_259,(H119_260,H120_261)H121_262)H114_263,H115_264)H116_265)H117_266,(((H118_267,H118_268)H118_269,((H42_270,H119_271)H119_272,H120_273)H121_274)H122_275,H134_276)H136_277)H137_278)H137_279)H137_280)H139_281)H78_282,((((((H151_283,H151_284)H151_285,((H152_286,(H153_287,H153_288)H153_289)H154_290,(H155_291,H156_292)H157_293)H158_294)H159_295,H174_296)H176_297,((((H177_298,H92_299)H177_300,H177_301)H177_302,((H178_303,H179_304)H180_305,H181_306)H182_307)H193_308,H194_309)H195_310)H196_311,(((H112_312,H113_313)H114_314,H115_315)H116_316,((H118_317,((H119_318,H120_319)H121_320,(H119_321,H120_322)H121_323)H121_324)H122_325,(H134_326,H134_327)H134_328)H136_329)H137_330)H139_331,(((((H151_332,(H155_333,H156_334)H157_335)H159_336,((H140_337,H141_338)H142_339,((H143_340,H144_341)H145_342,(H146_343,H147_344)H148_345)H149_346)H150_347)H150_348,(H151_349,(H152_350,((H153_351,H153_352)H153_353,H153_354)H153_355)H154_356)H159_357)H160_358,(((H161_359,H162_360)H163_361,(H164_362,H165_363)H166_364)H167_365,((H52_366,(H168_367,H97_368)H168_369)H168_370,(H169_371,H170_372)H171_373)H172_374)H173_375)H176_376,((((H178_377,H179_378)H180_379,H181_380)H182_381,((H183_382,((H184_383,H185_384)H186_385,H187_386)H188_387)H189_388,H190_389)H191_390)H192_391,H194_392)H195_393)H196_394)H197_395)H198_396;
