# Supplementary material for: Assessing the accuracy of phylogenetic rooting methods on prokaryotic gene families
Source: PLoS One. 2020 May 15;15(5):e0232950. doi: 10.1371/journal.pone.0232950 (PMC7228096; doi:10.1371/journal.pone.0232950)
Supplement: S1 Dataset — (ZIP) [file pone.0232950.s002.zip › AllSimulatedDatasets/R-025-HI-NR/formatted_for_optroot/tree69]

((H24_0,((H25_1,H26_2)H27_3,(H28_4,H41_5)H28_6)H29_7)H30_8,(((((((((H37_9,H37_10)H37_11,((H172_12,H40_13)H40_14,H41_15)H42_16)H43_17,((H35_18,H37_19)H39_20,(H40_21,H41_22)H42_23)H43_24)H43_25,((((((H44_26,H45_27)H46_28,(H47_29,H48_30)H49_31)H50_32,H51_33)H52_34,H53_35)H54_36,(H55_37,H55_38)H55_39)H56_40,((H57_41,H58_42)H59_43,(H60_44,(H61_45,(H62_46,H63_47)H64_48)H65_49)H66_50)H67_51)H68_52)H71_53,((H106_54,(H72_55,H55_56)H72_57)H72_58,((H73_59,(H74_60,H74_61)H74_62)H75_63,(H76_64,H77_65)H78_66)H79_67)H80_68)H81_69,((((H82_70,H83_71)H84_72,H85_73)H86_74,((H82_75,H83_76)H84_77,H85_78)H86_79)H86_80,((H88_81,(((H90_82,H91_83)H92_84,(H95_85,H96_86)H97_87)H98_88,H99_89)H100_90)H101_91,(H15_92,((H15_93,H16_94)H17_95,H19_96)H17_97)H17_98)H101_99)H102_100)H103_101,((H32_102,H33_103)H34_104,(H32_105,H33_106)H34_107)H34_108)H34_109,((((((H35_110,H35_111)H35_112,(H36_113,(H36_114,H37_115)H37_116)H38_117)H39_118,(H41_119,H41_120)H41_121)H43_122,((((((((H44_123,H45_124)H46_125,(H47_126,H48_127)H49_128)H50_129,H51_130)H52_131,H53_132)H54_133,((H21_134,H108_135)H21_136,H55_137)H55_138)H56_139,((H57_140,(H58_141,H44_142)H58_143)H59_144,(H60_145,(H61_146,(H62_147,H63_148)H64_149)H65_150)H66_151)H67_152)H68_153,H69_154)H68_155,H69_156)H70_157)H71_158,((((H82_159,H83_160)H84_161,H85_162)H86_163,((H82_164,(H146_165,(H83_166,H83_167)H83_168)H83_169)H84_170,(((H83_171,H82_172)H82_173,H83_174)H84_175,H85_176)H85_177)H86_178)H86_179,((H73_180,H74_181)H75_182,(H76_183,H77_184)H78_185)H79_186)H80_187)H81_188,(((H82_189,H83_190)H84_191,H85_192)H86_193,(H19_194,(((((H90_195,H91_196)H92_197,H120_198)H92_199,H93_200)H94_201,(H95_202,H96_203)H97_204)H98_205,H99_206)H100_207)H101_208)H102_209)H103_210)H104_211,((((H112_212,(H113_213,(H114_214,H115_215)H116_216)H117_217)H118_218,((H105_219,H105_220)H105_221,H107_222)H111_223)H111_224,((H112_225,(H113_226,(H114_227,H115_228)H116_229)H117_230)H112_231,(H113_232,(H114_233,H115_234)H116_235)H117_236)H118_237)H119_238,((((H121_239,((H122_240,H123_241)H124_242,(H122_243,(H123_244,H0_245)H123_246)H124_247)H124_248)H125_249,(H127_250,(H128_251,((H129_252,H130_253)H131_254,H132_255)H133_256)H134_257)H135_258)H136_259,(((H137_260,H137_261)H137_262,((H138_263,(H139_264,H138_265)H139_266)H140_267,H141_268)H142_269)H143_270,((H144_271,(((H69_272,H145_273)H145_274,H146_275)H147_276,H148_277)H149_278)H152_279,(H160_280,(((H35_281,(H36_282,H37_283)H38_284)H39_285,(H40_286,H41_287)H42_288)H43_289,(((((((H44_290,H44_291)H46_292,(H47_293,H48_294)H49_295)H50_296,H51_297)H52_298,H53_299)H54_300,H55_301)H56_302,(((H45_303,(H47_304,H48_305)H49_306)H50_307,(H51_308,H51_309)H51_310)H52_311,H53_312)H54_313)H56_314,((H57_315,H58_316)H59_317,(H60_318,(H61_319,(H62_320,H63_321)H64_322)H65_323)H66_324)H67_325)H68_326)H71_327)H161_328)H162_329)H163_330)H164_331,(((((H165_332,(H166_333,H167_334)H168_335)H169_336,H170_337)H171_338,H172_339)H181_340,(((H165_341,(H166_342,H167_343)H168_344)H169_345,H170_346)H171_347,((H173_348,((H174_349,H175_350)H176_351,H177_352)H178_353)H179_354,(H105_355,(H106_356,((((H57_357,H58_358)H57_359,H58_360)H59_361,(H60_362,(H61_363,(H62_364,H63_365)H64_366)H65_367)H66_368)H67_369,((H141_370,H107_371)H107_372,H108_373)H109_374)H109_375)H110_376)H111_377)H180_378)H181_379)H181_380,((H154_381,H182_382)H182_383,(((H183_384,(H184_385,H185_386)H186_387)H187_388,H188_389)H189_390,(H190_391,(H182_392,H182_393)H182_394)H190_395)H191_396)H192_397)H192_398)H194_399)H195_400)H196_401)H197_402;
