# Supplementary material for: Assessing the accuracy of phylogenetic rooting methods on prokaryotic gene families
Source: PLoS One. 2020 May 15;15(5):e0232950. doi: 10.1371/journal.pone.0232950 (PMC7228096; doi:10.1371/journal.pone.0232950)
Supplement: S1 Dataset — (ZIP) [file pone.0232950.s002.zip › AllSimulatedDatasets/R-025-HI-NR/formatted_for_optroot/tree7]

((((((H140_0,H0_1)H0_2,H1_3)H2_4,((((H29_5,H29_6)H29_7,(H3_8,H42_9)H3_10)H5_11,H6_12)H5_13,(H6_14,((H7_15,(H8_16,H8_17)H8_18)H9_19,((H10_20,H11_21)H12_22,(H13_23,H14_24)H15_25)H16_26)H17_27)H18_28)H19_29)H20_30,(((H28_31,H28_32)H28_33,(((H30_34,H31_35)H34_36,H35_37)H36_38,H37_39)H38_40)H40_41,((((H57_42,H0_43)H57_44,(((H42_45,(H43_46,(H42_47,H43_48)H43_49)H43_50)H44_51,((H45_52,H46_53)H47_54,H48_55)H49_56)H50_57,H51_58)H52_59)H52_60,(((H54_61,H53_62)H53_63,H53_64)H53_65,H54_66)H55_67)H56_68,(H57_69,(H64_70,((((H66_71,H67_72)H68_73,(H66_74,(H66_75,H67_76)H68_77)H68_78)H68_79,((H187_80,H188_81)H189_82,((H190_83,H191_84)H192_85,H193_86)H194_87)H195_88)H68_89,(((H69_90,H70_91)H71_92,H72_93)H73_94,H74_95)H75_96)H76_97)H77_98)H79_99)H80_100)H81_101)H82_102,(((H57_103,(((H63_104,H64_105)H65_106,(H184_107,H185_108)H186_109)H65_110,(((H69_111,H70_112)H71_113,H72_114)H73_115,H74_116)H75_117)H77_118)H79_119,(H0_120,(H1_121,H103_122)H1_123)H2_124)H20_125,(((((H97_126,H98_127)H99_128,H83_129)H83_130,(H107_131,H26_132)H26_133)H26_134,((H28_135,(H29_136,(((H30_137,(H31_138,H32_139)H33_140)H34_141,H35_142)H36_143,H37_144)H38_145)H39_146)H40_147,(((H30_148,(H31_149,H32_150)H33_151)H34_152,H35_153)H36_154,H54_155)H40_156)H40_157)H41_158,(((H42_159,H43_160)H44_161,(H45_162,H48_163)H49_164)H50_165,H53_166)H55_167)H81_168)H82_169)H82_170,(((H21_171,H22_172)H23_173,H24_174)H25_175,(((((H173_176,H174_177)H175_178,(H143_179,(H144_180,H145_181)H146_182)H147_183)H175_184,H135_185)H137_186,(((((H138_187,((H139_188,H140_189)H141_190,H140_191)H141_192)H138_193,(H139_194,H140_195)H141_196)H142_197,(H143_198,(H144_199,H145_200)H146_201)H147_202)H148_203,((((H152_204,H153_205)H154_206,(((H155_207,(((H156_208,H157_209)H156_210,H157_211)H158_212,H159_213)H160_214)H161_215,H57_216)H161_217,(H162_218,(H163_219,(H164_220,H165_221)H166_222)H167_223)H168_224)H169_225)H170_226,(H149_227,H150_228)H151_229)H151_230,(H152_231,(((H155_232,H155_233)H155_234,((H156_235,H157_236)H158_237,H159_238)H160_239)H161_240,(H162_241,(H163_242,(H165_243,H165_244)H166_245)H167_246)H168_247)H169_248)H170_249)H171_250)H172_251,(H173_252,H174_253)H175_254)H176_255)H177_256,(((((H130_257,H131_258)H132_259,H133_260)H132_261,H133_262)H134_263,H110_264)H137_265,(((H110_266,H110_267)H110_268,H111_269)H112_270,((H113_271,H120_272)H121_273,H122_274)H123_275)H128_276)H177_277)H178_278)H179_279)H180_280;
