# Supplementary material for: Assessing the accuracy of phylogenetic rooting methods on prokaryotic gene families
Source: PLoS One. 2020 May 15;15(5):e0232950. doi: 10.1371/journal.pone.0232950 (PMC7228096; doi:10.1371/journal.pone.0232950)
Supplement: S1 Dataset — (ZIP) [file pone.0232950.s002.zip › AllSimulatedDatasets/R-025-HI-NR/formatted_for_optroot/tree70]

(((H9_0,((H10_1,H11_2)H12_3,H13_4)H14_5)H15_6,(H9_7,((H10_8,H11_9)H12_10,H13_11)H14_12)H15_13)H15_14,(((((((((H80_15,H81_16)H82_17,(H85_18,((((H86_19,(H87_20,H88_21)H89_22)H90_23,H91_24)H92_25,((H86_26,(H87_27,H88_28)H89_29)H90_30,H91_31)H92_32)H92_33,(H93_34,(H94_35,H95_36)H96_37)H97_38)H98_39)H99_40)H100_41,(H101_42,(H102_43,H103_44)H104_45)H105_46)H106_47,((H152_48,((H148_49,(H70_50,H148_51)H148_52)H148_53,((H93_54,(H94_55,H95_56)H96_57)H97_58,H150_59)H150_60)H151_61)H151_62,H156_63)H157_64)H110_65,(((((H117_66,H118_67)H119_68,H120_69)H121_70,H122_71)H123_72,(((((H80_73,H81_74)H82_75,(H117_76,H118_77)H119_78)H82_79,H83_80)H84_81,(H85_82,((H86_83,(H87_84,H88_85)H89_86)H90_87,H91_88)H92_89)H99_90)H100_91,(H101_92,H102_93)H105_94)H106_95)H123_96,(H125_97,H126_98)H127_99)H128_100)H129_101,(H130_102,H131_103)H132_104)H141_105,((H142_106,H143_107)H146_108,((((H147_109,H148_110)H149_111,H150_112)H151_113,((H152_114,(H153_115,H153_116)H153_117)H154_118,(H147_119,H152_120)H151_121)H154_122)H155_123,H156_124)H157_125)H158_126)H159_127,((((((H67_128,H67_129)H67_130,H68_131)H69_132,((H70_133,H71_134)H72_135,(H73_136,H73_137)H73_138)H74_139)H75_140,H77_141)H79_142,(((((H80_143,H81_144)H82_145,H83_146)H84_147,((H67_148,H68_149)H69_150,(((H86_151,((H87_152,H88_153)H89_154,(H87_155,H88_156)H89_157)H89_158)H90_159,H91_160)H92_161,(H93_162,(((H87_163,H88_164)H89_165,H94_166)H94_167,H95_168)H96_169)H97_170)H98_171)H99_172)H100_173,(H101_174,(H102_175,H103_176)H104_177)H105_178)H106_179,H108_180)H110_181)H111_182,(((H112_183,(H113_184,H114_185)H115_186)H116_187,(((H117_188,H118_189)H119_190,H120_191)H119_192,H120_193)H121_194)H116_195,((((H117_196,H118_197)H119_198,(H117_199,H118_200)H119_201)H119_202,H120_203)H121_204,H122_205)H123_206)H124_207)H129_208)H159_209,(((((((H160_210,H161_211)H162_212,(H160_213,H161_214)H162_215)H162_216,((H163_217,H164_218)H165_219,H166_220)H167_221)H168_222,(((H178_223,H179_224)H180_225,(H177_226,((H178_227,H179_228)H180_229,((H178_230,H179_231)H180_232,H32_233)H180_234)H180_235)H181_236)H181_237,(((H117_238,H120_239)H121_240,H122_241)H123_242,(((H169_243,(H2_244,H3_245)H4_246)H169_247,(H170_248,H171_249)H172_250)H173_251,H174_252)H175_253)H175_254)H175_255)H176_256,((H177_257,(H178_258,(H178_259,H179_260)H180_261)H180_262)H181_263,((H182_264,(H182_265,H182_266)H182_267)H182_268,((H183_269,H184_270)H185_271,H186_272)H187_273)H188_274)H189_275)H190_276,((H143_277,H144_278)H145_279,((((H147_280,H147_281)H147_282,H148_283)H149_284,H150_285)H151_286,((H152_287,H153_288)H154_289,((H152_290,(H152_291,H153_292)H153_293)H154_294,H150_295)H151_296)H154_297)H155_298)H158_299)H190_300,((((H169_301,(H170_302,H171_303)H172_304)H173_305,(H30_306,H174_307)H174_308)H175_309,(H177_310,(H182_311,((H183_312,H184_313)H185_314,H186_315)H187_316)H188_317)H189_318)H190_319,((((H133_320,H133_321)H133_322,H134_323)H135_324,((H86_325,(H87_326,H88_327)H89_328)H90_329,H91_330)H92_331)H135_332,(H136_333,H137_334)H138_335)H139_336)H190_337)H190_338)H191_339)H198_340;
