# Supplementary material for: Assessing the accuracy of phylogenetic rooting methods on prokaryotic gene families
Source: PLoS One. 2020 May 15;15(5):e0232950. doi: 10.1371/journal.pone.0232950 (PMC7228096; doi:10.1371/journal.pone.0232950)
Supplement: S1 Dataset — (ZIP) [file pone.0232950.s002.zip › AllSimulatedDatasets/R-025-HI-NR/formatted_for_optroot/tree71]

(((H0_0,((H1_1,(((H13_2,H14_3)H15_4,H0_5)H0_6,H1_7)H2_8)H2_9,(((H3_10,H4_11)H5_12,(H8_13,H9_14)H10_15)H11_16,(((H12_17,H14_18)H16_19,(((H17_20,H18_21)H19_22,H20_23)H21_24,H26_25)H27_26)H28_27,(((H29_28,H109_29)H29_30,H30_31)H31_32,(H32_33,H32_34)H32_35)H33_36)H34_37)H35_38)H35_39)H36_40,((((H37_41,H38_42)H39_43,H40_44)H41_45,H42_46)H43_47,H44_48)H45_49)H46_50,(((((H83_51,((H84_52,H85_53)H86_54,H98_55)H86_56)H87_57,(H160_58,(H161_59,H162_60)H163_61)H164_62)H89_63,((H93_64,H94_65)H95_66,(((H97_67,H100_68)H101_69,(H98_70,H100_71)H101_72)H101_73,((H102_74,H103_75)H104_76,(H105_77,H106_78)H107_79)H108_80)H111_81)H112_82)H117_83,(((H142_84,H143_85)H144_86,(H118_87,(H119_88,H120_89)H121_90)H122_91)H122_92,((H97_93,H162_94)H97_95,H98_96)H99_97)H122_98)H123_99,((((H124_100,H125_101)H126_102,(H127_103,((H171_104,H172_105)H173_106,(H47_107,H127_108)H127_109)H127_110)H127_111)H126_112,H127_113)H128_114,((((H129_115,H129_116)H129_117,(H130_118,H130_119)H130_120)H131_121,(H132_122,(H133_123,H134_124)H135_125)H136_126)H137_127,((((H160_128,(H161_129,H162_130)H163_131)H164_132,(H165_133,H166_134)H167_135)H168_136,(((((((H37_137,H38_138)H39_139,H40_140)H41_141,H42_142)H43_143,H160_144)H160_145,(H161_146,H162_147)H163_148)H164_149,H165_150)H168_151,(H169_152,(H176_153,(((H133_154,H134_155)H135_156,H177_157)H177_158,H88_159)H177_160)H180_161)H181_162)H181_163)H182_164,((H188_165,H189_166)H190_167,((H183_168,H83_169)H183_170,(H184_171,H185_172)H186_173)H187_174)H187_175)H192_176)H195_177)H196_178)H197_179)H82_180;
