# Supplementary material for: Assessing the accuracy of phylogenetic rooting methods on prokaryotic gene families
Source: PLoS One. 2020 May 15;15(5):e0232950. doi: 10.1371/journal.pone.0232950 (PMC7228096; doi:10.1371/journal.pone.0232950)
Supplement: S1 Dataset — (ZIP) [file pone.0232950.s002.zip › AllSimulatedDatasets/R-025-HI-NR/formatted_for_optroot/tree72]

(H41_0,(((((((H104_1,H104_2)H104_3,H166_4)H104_5,H100_6)H104_7,H107_8)H108_9,((H109_10,H110_11)H111_12,(H112_13,H113_14)H114_15)H115_16)H116_17,H120_18)H122_19,((((((H124_20,H159_21)H124_22,H124_23)H124_24,(H125_25,(H126_26,H127_27)H128_28)H129_29)H130_30,((((H104_31,((H9_32,H10_33)H11_34,H105_35)H105_36)H106_37,H107_38)H108_39,((H109_40,H110_41)H111_42,(H112_43,H113_44)H114_45)H115_46)H116_47,((H125_48,((H126_49,H127_50)H126_51,H127_52)H128_53)H129_54,H105_55)H129_56)H130_57)H130_58,((((H131_59,(H132_60,(H133_61,H134_62)H135_63)H136_64)H137_65,(H131_66,(H132_67,(H133_68,H134_69)H135_70)H136_71)H137_72)H137_73,H138_74)H139_75,((((H9_76,H63_77)H63_78,H65_79)H66_80,(H77_81,(H68_82,H69_83)H70_84)H73_85)H74_86,(((H35_87,H36_88)H37_89,H41_90)H41_91,((H132_92,(H133_93,H134_94)H135_95)H136_96,H138_97)H139_98)H139_99)H139_100)H139_101)H140_102,(H124_103,H125_104)H130_105)H140_106)H197_107)H198_108;
