# Supplementary material for: Assessing the accuracy of phylogenetic rooting methods on prokaryotic gene families
Source: PLoS One. 2020 May 15;15(5):e0232950. doi: 10.1371/journal.pone.0232950 (PMC7228096; doi:10.1371/journal.pone.0232950)
Supplement: S1 Dataset — (ZIP) [file pone.0232950.s002.zip › AllSimulatedDatasets/R-025-HI-NR/formatted_for_optroot/tree73]

(((((((H135_0,(H134_1,H135_2)H136_3)H136_4,(((H54_5,((((H0_6,H1_7)H2_8,H3_9)H4_10,(H0_11,H1_12)H2_13)H4_14,((H0_15,H1_16)H2_17,H3_18)H4_19)H4_20)H4_21,((H9_22,H10_23)H11_24,(H12_25,((H14_26,(H70_27,H71_28)H72_29)H14_30,H14_31)H14_32)H16_33)H17_34)H18_35,(((H14_36,H22_37)H22_38,H22_39)H22_40,H25_41)H23_42)H24_43)H24_44,(H26_45,(((((((H29_46,(H103_47,H30_48)H30_49)H31_50,(H32_51,H33_52)H34_53)H35_54,H36_55)H37_56,H40_57)H38_58,(H39_59,H40_60)H41_61)H42_62,(H192_63,H43_64)H43_65)H44_66,H45_67)H48_68)H49_69)H50_70,(H51_71,(H54_72,H55_73)H56_74)H57_75)H58_76,(((((((H162_77,H164_78)H166_79,(H9_80,H10_81)H11_82)H11_83,(H13_84,H14_85)H15_86)H17_87,H19_88)H24_89,((H25_90,H26_91)H27_92,((((H28_93,(((H29_94,H30_95)H31_96,((H32_97,H33_98)H34_99,H20_100)H34_101)H35_102,H36_103)H37_104)H38_105,(((H40_106,H39_107)H39_108,H39_109)H39_110,H40_111)H41_112)H42_113,H43_114)H44_115,H46_116)H48_117)H49_118)H50_119,((H59_120,(H60_121,(H61_122,H62_123)H63_124)H64_125)H65_126,(H134_127,(H135_128,H43_129)H135_130)H136_131)H139_132)H139_133,((((((H140_134,H141_135)H142_136,((H131_137,H140_138)H140_139,H141_140)H142_141)H142_142,H143_143)H144_144,(((H140_145,H5_146)H140_147,(H141_148,H10_149)H141_150)H142_151,(H143_152,H172_153)H143_154)H144_155)H144_156,((H67_157,H51_158)H51_159,(H54_160,H55_161)H56_162)H57_163)H144_164,((((H154_165,H155_166)H156_167,H157_168)H158_169,H154_170)H161_171,H145_172)H149_173)H150_174)H151_175)H152_176,((((H154_177,H155_178)H156_179,H157_180)H158_181,H160_182)H159_183,((((H164_184,H163_185)H163_186,H164_187)H165_188,((H0_189,H1_190)H2_191,(H32_192,H33_193)H34_194)H4_195)H166_196,(H167_197,H160_198)H167_199)H168_200)H169_201)H170_202,(((H5_203,H6_204)H7_205,((H45_206,H46_207)H47_208,((H184_209,H185_210)H186_211,(((H187_212,H188_213)H189_214,(H190_215,H171_216)H190_217)H191_218,(H192_219,H193_220)H194_221)H195_222)H196_223)H196_224)H196_225,(((((((((((H0_226,H1_227)H2_228,H3_229)H4_230,(((H103_231,H104_232)H105_233,((H106_234,H107_235)H108_236,H109_237)H110_238)H111_239,(H112_240,H28_241)H112_242)H113_243)H4_244,((H6_245,H5_246)H5_247,H6_248)H7_249)H8_250,((H9_251,H10_252)H11_253,(H12_254,(H13_255,H14_256)H15_257)H16_258)H17_259)H18_260,(H19_261,H22_262)H23_263)H24_264,((H25_265,H26_266)H27_267,(((H39_268,H40_269)H41_270,((H43_271,H43_272)H43_273,H43_274)H43_275)H44_276,(H167_277,(H45_278,H46_279)H47_280)H47_281)H48_282)H49_283)H50_284,(((H140_285,H140_286)H140_287,H141_288)H142_289,H143_290)H144_291)H50_292,(((H184_293,H185_294)H186_295,((H93_296,((H187_297,H188_298)H189_299,H190_300)H191_301)H191_302,H193_303)H195_304)H196_305,((((H91_306,(H92_307,(H93_308,H112_309)H93_310)H94_311)H95_312,(((((H96_313,H97_314)H98_315,H99_316)H100_317,H101_318)H102_319,H93_320)H102_321,(((H103_322,H104_323)H105_324,(((H106_325,H107_326)H108_327,(H96_328,H97_329)H98_330)H108_331,H109_332)H110_333)H111_334,(H112_335,(H106_336,H107_337)H108_338)H112_339)H113_340)H114_341)H115_342,((((((((H116_343,H117_344)H118_345,H119_346)H120_347,(H121_348,H122_349)H123_350)H124_351,H125_352)H126_353,(H127_354,H128_355)H129_356)H130_357,((((H116_358,H117_359)H118_360,H119_361)H120_362,(H121_363,H122_364)H123_365)H124_366,H125_367)H126_368)H130_369,H131_370)H130_371,H131_372)H132_373)H133_374,((H184_375,(((H187_376,H188_377)H189_378,H190_379)H191_380,(H192_381,H193_382)H194_383)H195_384)H196_385,((H185_386,(H39_387,H40_388)H41_389)H185_390,(H184_391,H185_392)H186_393)H186_394)H196_395)H196_396)H196_397)H58_398,((H140_399,H141_400)H142_401,H143_402)H144_403)H152_404,((((H51_405,H52_406)H53_407,(((H46_408,H29_409)H29_410,H30_411)H31_412,H28_413)H28_414)H53_415,(H153_416,(((H154_417,H154_418)H154_419,H155_420)H156_421,H157_422)H158_423)H159_424)H161_425,(((((H174_426,H176_427)H174_428,H172_429)H173_430,H174_431)H175_432,(H141_433,(((H140_434,(H73_435,H74_436)H75_437)H140_438,(H141_439,H141_440)H141_441)H142_442,(H135_443,H143_444)H143_445)H144_446)H144_447)H144_448,((((((H187_449,H188_450)H189_451,H26_452)H26_453,H140_454)H26_455,H25_456)H25_457,H26_458)H27_459,(((((H29_460,H30_461)H31_462,(H32_463,H33_464)H34_465)H35_466,H36_467)H37_468,((H43_469,(H5_470,H6_471)H7_472)H43_473,(H39_474,H40_475)H41_476)H41_477)H42_478,(H45_479,H46_480)H47_481)H48_482)H49_483)H168_484)H169_485)H170_486)H197_487)H198_488;
