# Supplementary material for: Assessing the accuracy of phylogenetic rooting methods on prokaryotic gene families
Source: PLoS One. 2020 May 15;15(5):e0232950. doi: 10.1371/journal.pone.0232950 (PMC7228096; doi:10.1371/journal.pone.0232950)
Supplement: S1 Dataset — (ZIP) [file pone.0232950.s002.zip › AllSimulatedDatasets/R-025-HI-NR/formatted_for_optroot/tree74]

(((((H44_0,H45_1)H46_2,(H48_3,(H49_4,H50_5)H51_6)H52_7)H61_8,(((H96_9,H97_10)H98_11,(H91_12,H92_13)H95_14)H95_15,(((((H100_16,((H101_17,H102_18)H103_19,H104_20)H105_21)H106_22,H107_23)H108_24,((H17_25,((H18_26,H19_27)H20_28,H21_29)H22_30)H27_31,((H29_32,H30_33)H31_34,H33_35)H38_36)H39_37)H108_38,(((H109_39,H110_40)H111_41,H113_42)H115_43,(((H116_44,H128_45)H116_46,((H117_47,(H118_48,H117_49)H118_50)H119_51,((H120_52,H121_53)H122_54,(H120_55,H121_56)H122_57)H122_58)H123_59)H124_60,((((H125_61,H126_62)H127_63,H128_64)H129_65,((H130_66,(H131_67,H132_68)H133_69)H134_70,H116_71)H134_72)H135_73,H136_74)H139_75)H140_76)H141_77)H142_78,(H143_79,H143_80)H143_81)H144_82)H145_83)H146_84,(((((H0_85,H1_86)H2_87,(((H3_88,(H4_89,H5_90)H6_91)H7_92,H8_93)H11_94,(H12_95,H13_96)H14_97)H15_98)H16_99,(((H131_100,H132_101)H133_102,(H17_103,(((H18_104,H19_105)H20_106,H21_107)H22_108,((H23_109,H24_110)H25_111,(H23_112,H24_113)H25_114)H25_115)H26_116)H27_117)H27_118,(((H29_119,(H165_120,H30_121)H30_122)H31_123,((H33_124,(H34_125,H35_126)H36_127)H37_128,(H28_129,((H29_130,H30_131)H29_132,H30_133)H31_134)H32_135)H37_136)H32_137,(H33_138,(H33_139,(H34_140,H35_141)H36_142)H37_143)H37_144)H38_145)H39_146)H40_147,(((((H41_148,(H44_149,H45_150)H46_151)H41_152,H42_153)H43_154,H45_155)H47_156,(((H53_157,H54_158)H55_159,H56_160)H57_161,H58_162)H59_163)H60_164,((((H62_165,H62_166)H62_167,H63_168)H64_169,((H65_170,H66_171)H67_172,H68_173)H69_174)H70_175,((((H12_176,H13_177)H14_178,H191_179)H191_180,H192_181)H193_182,(((H71_183,(H72_184,H72_185)H72_186)H73_187,H113_188)H73_189,((H74_190,H75_191)H76_192,(H77_193,H79_194)H77_195)H78_196)H81_197)H81_198)H88_199)H89_200)H90_201,(((H91_202,(H92_203,H93_204)H94_205)H95_206,H189_207)H99_208,(H143_209,H143_210)H143_211)H145_212)H146_213)H146_214,(H189_215,((H65_216,H66_217)H67_218,H68_219)H69_220)H189_221)H198_222;
