# Supplementary material for: Assessing the accuracy of phylogenetic rooting methods on prokaryotic gene families
Source: PLoS One. 2020 May 15;15(5):e0232950. doi: 10.1371/journal.pone.0232950 (PMC7228096; doi:10.1371/journal.pone.0232950)
Supplement: S1 Dataset — (ZIP) [file pone.0232950.s002.zip › AllSimulatedDatasets/R-025-HI-NR/formatted_for_optroot/tree75]

((((((H122_0,(H24_1,H123_2)H123_3)H124_4,H125_5)H126_6,(((H89_7,((H57_8,((H58_9,(H175_10,H59_11)H59_12)H60_13,H61_14)H62_15)H63_16,H147_17)H147_18)H147_19,(H148_20,(H151_21,(H151_22,H152_23)H152_24)H153_25)H154_26)H155_27,((H156_28,H157_29)H158_30,(((H174_31,H175_32)H176_33,(H177_34,H178_35)H179_36)H180_37,((H181_38,H182_39)H183_40,H184_41)H185_42)H186_43)H188_44)H189_45)H190_46,((H75_47,H76_48)H77_49,H194_50)H194_51)H197_52,((((H165_53,H166_54)H167_55,(H168_56,H169_57)H170_58)H171_59,((((H0_60,(H1_61,H95_62)H1_63)H0_64,(H1_65,H2_66)H3_67)H4_68,H5_69)H6_70,(((H7_71,(H8_72,H9_73)H10_74)H11_75,H12_76)H11_77,(H12_78,H12_79)H12_80)H13_81)H14_82)H14_83,(((H0_84,(H1_85,H2_86)H3_87)H4_88,((H5_89,H5_90)H5_91,H5_92)H5_93)H6_94,((((H7_95,H8_96)H11_97,H5_98)H11_99,H12_100)H13_101,((H7_102,(H8_103,H9_104)H10_105)H11_106,(H12_107,H52_108)H12_109)H13_110)H13_111)H14_112)H14_113)H192_114,((((H123_115,H196_116)H196_117,(H114_118,(H115_119,H116_120)H117_121)H118_122)H196_123,(((H193_124,H5_125)H193_126,H196_127)H195_128,H196_129)H197_130)H197_131,(H196_132,((((H95_133,(H47_134,((H2_135,H97_136)H97_137,H98_138)H99_139)H49_140)H50_141,(((H51_142,(H51_143,H68_144)H51_145)H51_146,H52_147)H53_148,H54_149)H55_150)H74_151,(((H75_152,H76_153)H77_154,(((H15_155,H173_156)H15_157,((H156_158,H157_159)H158_160,(H159_161,(H160_162,H161_163)H162_164)H163_165)H164_166)H15_167,(((H16_168,H16_169)H16_170,H17_171)H18_172,H19_173)H22_174)H23_175)H77_176,(H56_177,((H57_178,((H58_179,H59_180)H60_181,H61_182)H62_183)H63_184,H64_185)H65_186)H66_187)H77_188)H74_189,((H75_190,H76_191)H77_192,H173_193)H77_194)H78_195)H197_196)H197_197)H198_198;
