# Supplementary material for: Assessing the accuracy of phylogenetic rooting methods on prokaryotic gene families
Source: PLoS One. 2020 May 15;15(5):e0232950. doi: 10.1371/journal.pone.0232950 (PMC7228096; doi:10.1371/journal.pone.0232950)
Supplement: S1 Dataset — (ZIP) [file pone.0232950.s002.zip › AllSimulatedDatasets/R-025-HI-NR/formatted_for_optroot/tree76]

(((((((((((H81_0,((H82_1,H83_2)H84_3,((H85_4,H86_5)H87_6,(H82_7,H83_8)H84_9)H87_10)H88_11)H89_12,(((H1_13,H2_14)H3_15,((H4_16,(H5_17,H6_18)H7_19)H8_20,H9_21)H10_22)H11_23,(H12_24,((H13_25,H14_26)H15_27,H185_28)H15_29)H16_30)H17_31)H18_32,(((H182_33,H19_34)H19_35,H19_36)H19_37,(H20_38,H21_39)H22_40)H23_41)H24_42,H25_43)H28_44,(((H0_45,(H12_46,(H13_47,H14_48)H15_49)H16_50)H18_51,((H175_52,(H12_53,(H13_54,H14_55)H15_56)H16_57)H16_58,(H19_59,(H20_60,H21_61)H22_62)H23_63)H23_64)H24_65,(H25_66,H26_67)H27_68)H28_69)H28_70,((((H25_71,H26_72)H27_73,H0_74)H0_75,((H1_76,H2_77)H3_78,((H4_79,(H5_80,H6_81)H7_82)H8_83,H9_84)H10_85)H11_86)H18_87,((H43_88,H19_89)H19_90,((H20_91,H21_92)H22_93,(H20_94,H21_95)H22_96)H22_97)H23_98)H24_99)H28_100,(H29_101,H30_102)H31_103)H32_104,(((H29_105,H30_106)H31_107,H34_108)H34_109,(((H35_110,H35_111)H35_112,H36_113)H37_114,H38_115)H39_116)H40_117)H54_118,(H68_119,(H71_120,H72_121)H73_122)H79_123)H80_124,((((((H0_125,((((H1_126,H1_127)H1_128,H2_129)H3_130,(H4_131,H9_132)H10_133)H11_134,(H12_135,((H19_136,(H20_137,H21_138)H22_139)H23_140,(H5_141,H6_142)H7_143)H10_144)H16_145)H17_146)H18_147,(H19_148,(H20_149,H21_150)H22_151)H23_152)H24_153,(H25_154,H26_155)H27_156)H28_157,((H0_158,(H33_159,(H34_160,((H38_161,((H35_162,(H35_163,H36_164)H35_165)H35_166,H36_167)H37_168)H37_169,H38_170)H39_171)H40_172)H41_173)H41_174,((H42_175,H44_176)H46_177,H50_178)H52_179)H53_180)H54_181,(((H55_182,(H56_183,(H57_184,(H58_185,H59_186)H60_187)H61_188)H62_189)H63_190,H64_191)H65_192,H42_193)H65_194)H66_195,(((H81_196,((H82_197,H83_198)H84_199,(H85_200,H86_201)H87_202)H88_203)H89_204,H90_205)H91_206,(H92_207,(H140_208,H141_209)H142_210)H92_211)H93_212)H93_213)H130_214,((((H137_215,(H139_216,(H140_217,H141_218)H142_219)H143_220)H145_221,(((H131_222,(H131_223,H132_224)H132_225)H133_226,H134_227)H135_228,(H136_229,(H137_230,(H138_231,(H139_232,(H140_233,(H81_234,H141_235)H141_236)H142_237)H143_238)H144_239)H145_240)H146_241)H147_242)H147_243,((H148_244,(H149_245,H150_246)H151_247)H152_248,(H153_249,(H154_250,H85_251)H154_252)H155_253)H156_254)H157_255,(((H159_256,((H161_257,H162_258)H163_259,H161_260)H163_261)H164_262,(H165_263,(H166_264,H167_265)H168_266)H169_267)H170_268,((((H178_269,H179_270)H180_271,((H181_272,H181_273)H181_274,H182_275)H183_276)H184_277,(H185_278,(H25_279,(H186_280,H187_281)H188_282)H190_283)H191_284)H192_285,(H193_286,((H0_287,H0_288)H0_289,(H121_290,(H122_291,H123_292)H124_293)H125_294)H125_295)H193_296)H194_297)H196_298)H197_299)H198_300;
