# Supplementary material for: Assessing the accuracy of phylogenetic rooting methods on prokaryotic gene families
Source: PLoS One. 2020 May 15;15(5):e0232950. doi: 10.1371/journal.pone.0232950 (PMC7228096; doi:10.1371/journal.pone.0232950)
Supplement: S1 Dataset — (ZIP) [file pone.0232950.s002.zip › AllSimulatedDatasets/R-025-HI-NR/formatted_for_optroot/tree77]

((((((H13_0,(H12_1,H40_2)H12_3)H12_4,(H13_5,H14_6)H15_7)H16_8,(H17_9,(H18_10,(H18_11,H19_12)H19_13)H20_14)H21_15)H22_16,(H23_17,H24_18)H25_19)H26_20,(((H8_21,(H85_22,H88_23)H89_24)H8_25,(H132_26,H133_27)H134_28)H9_29,((((((H98_30,(H99_31,H100_32)H101_33)H102_34,H103_35)H104_36,(((H138_37,H1_38)H1_39,H2_40)H5_41,H6_42)H7_43)H105_44,(((H106_45,H106_46)H106_47,(((H107_48,H108_49)H109_50,H110_51)H111_52,(H142_53,H143_54)H144_55)H111_56)H112_57,(H113_58,(H114_59,(H115_60,H116_61)H117_62)H118_63)H119_64)H120_65)H121_66,(H122_67,(H114_68,(H115_69,H116_70)H117_71)H118_72)H122_73)H123_74,(((H194_75,H194_76)H194_77,((H132_78,H133_79)H134_80,H81_81)H135_82)H136_83,((H137_84,H138_85)H139_86,H140_87)H141_88)H150_89)H151_90)H9_91)H11_92,(((((H45_93,H50_94)H51_95,(H54_96,((H55_97,H56_98)H57_99,H59_100)H59_101)H60_102)H77_103,((((H78_104,H79_105)H80_106,(((H81_107,((H82_108,H83_109)H84_110,((H85_111,H86_112)H87_113,(H79_114,H88_115)H88_116)H89_117)H90_118)H91_119,(((H12_120,H13_121)H16_122,(H19_123,H19_124)H19_125)H22_126,H23_127)H26_128)H91_129,((H18_130,H81_131)H81_132,((H82_133,H83_134)H84_135,(((H85_136,H86_137)H87_138,((H85_139,H85_140)H85_141,H86_142)H87_143)H87_144,H88_145)H89_146)H90_147)H91_148)H91_149)H92_150,H93_151)H94_152,(((H40_153,(H40_154,H41_155)H41_156)H42_157,H43_158)H44_159,(H45_160,(H46_161,H47_162)H48_163)H49_164)H52_165)H94_166)H95_167,(((H97_168,H96_169)H96_170,(((H138_171,H140_172)H141_173,((H142_174,H142_175)H142_176,H143_177)H144_178)H149_179,(((((H98_180,(H99_181,(H100_182,H100_183)H100_184)H101_185)H102_186,H103_187)H104_188,((H145_189,H146_190)H147_191,(((H98_192,(H99_193,H100_194)H101_195)H102_196,H103_197)H104_198,(H82_199,H83_200)H84_201)H104_202)H104_203)H105_204,((H106_205,((H107_206,H108_207)H109_208,H110_209)H111_210)H112_211,(H113_212,(H114_213,(H115_214,H116_215)H117_216)H118_217)H119_218)H120_219)H121_220,((H157_221,H158_222)H159_223,(((H160_224,H82_225)H160_226,H161_227)H162_228,H163_229)H164_230)H165_231)H123_232)H123_233)H156_234,((((((H98_235,(H99_236,(H100_237,H100_238)H100_239)H101_240)H102_241,H103_242)H104_243,(((H106_244,((H107_245,H108_246)H109_247,H110_248)H111_249)H112_250,((H113_251,H127_252)H113_253,((H116_254,H114_255)H114_256,(H115_257,H116_258)H117_259)H118_260)H119_261)H120_262,(((H106_263,((H122_264,H122_265)H122_266,H122_267)H122_268)H106_269,H110_270)H112_271,((H113_272,(H114_273,(H115_274,H116_275)H117_276)H118_277)H119_278,(H113_279,(H114_280,(H115_281,H116_282)H117_283)H118_284)H119_285)H119_286)H120_287)H120_288)H121_289,(H124_290,((H125_291,((H126_292,(H82_293,H83_294)H84_295)H126_296,(((H127_297,H127_298)H127_299,H6_300)H127_301,H128_302)H129_303)H130_304)H131_305,((H132_306,H125_307)H132_308,H133_309)H134_310)H135_311)H136_312)H151_313,(H152_314,H153_315)H154_316)H155_317,(((H187_318,(H188_319,H189_320)H190_321)H191_322,(((H163_323,(H157_324,H158_325)H159_326)H159_327,((H160_328,H161_329)H162_330,H163_331)H164_332)H165_333,((H166_334,H167_335)H168_336,H169_337)H170_338)H171_339)H171_340,(((((H172_341,((H173_342,H174_343)H175_344,(H173_345,H174_346)H175_347)H175_348)H176_349,(H178_350,(H179_351,H180_352)H181_353)H182_354)H184_355,(H185_356,(H177_357,(H178_358,(H179_359,H180_360)H181_361)H182_362)H183_363)H184_364)H184_365,H185_366)H186_367,(((H187_368,(H188_369,H189_370)H190_371)H191_372,H72_373)H191_374,(H187_375,(H188_376,H189_377)H190_378)H191_379)H191_380)H192_381)H193_382)H195_383)H196_384)H197_385,(((((H35_386,((H185_387,H36_388)H36_389,H37_390)H38_391)H39_392,(((H40_393,H41_394)H42_395,H177_396)H42_397,((H45_398,(H46_399,H47_400)H48_401)H49_402,H50_403)H51_404)H52_405)H53_406,((((H61_407,H62_408)H63_409,(H64_410,(H65_411,H65_412)H65_413)H66_414)H67_415,(H68_416,H69_417)H70_418)H71_419,(H72_420,H73_421)H74_422)H75_423)H77_424,((((H97_425,H177_426)H97_427,(H78_428,H79_429)H80_430)H80_431,((H81_432,H81_433)H81_434,(((H82_435,H83_436)H84_437,((H85_438,H86_439)H87_440,H88_441)H89_442)H90_443,(((H82_444,H83_445)H84_446,((H98_447,(H99_448,H100_449)H101_450)H102_451,H103_452)H104_453)H84_454,((H85_455,(H85_456,(H86_457,H86_458)H86_459)H86_460)H87_461,H88_462)H89_463)H90_464)H90_465)H91_466)H92_467,(H125_468,(H0_469,H93_470)H93_471)H93_472)H94_473)H95_474,(((H96_475,H194_476)H96_477,((((((H137_478,(H138_479,H138_480)H138_481)H139_482,H140_483)H141_484,((H98_485,(H99_486,H100_487)H101_488)H102_489,H103_490)H104_491)H105_492,((H106_493,((H107_494,(H108_495,H125_496)H108_497)H109_498,((H28_499,H29_500)H30_501,H110_502)H110_503)H111_504)H112_505,H113_506)H120_507)H121_508,(H124_509,(((H137_510,H138_511)H139_512,H140_513)H141_514,((H142_515,H143_516)H144_517,(H145_518,H146_519)H147_520)H148_521)H149_522)H150_523)H151_524,((((H137_525,H138_526)H139_527,H140_528)H141_529,((H145_530,(H142_531,H143_532)H144_533)H147_534,(H124_535,((H166_536,H167_537)H168_538,H169_539)H168_540)H124_541)H148_542)H149_543,(H152_544,H153_545)H154_546)H154_547)H155_548)H156_549,(((((H157_550,H158_551)H159_552,((H157_553,H158_554)H159_555,((H160_556,H161_557)H162_558,H163_559)H164_560)H164_561)H165_562,((H166_563,H167_564)H168_565,H169_566)H170_567)H171_568,((((H0_569,H0_570)H0_571,H0_572)H0_573,(((H178_574,(H179_575,H180_576)H181_577)H182_578,(H172_579,(H173_580,H174_581)H175_582)H176_583)H176_584,(H177_585,(H178_586,(H179_587,(H37_588,H180_589)H180_590)H181_591)H182_592)H183_593)H184_594)H184_595,H185_596)H186_597)H193_598,(H194_599,((H187_600,(H188_601,H189_602)H190_603)H191_604,H36_605)H191_606)H194_607)H195_608)H196_609)H197_610)H197_611)H198_612;
