# Supplementary material for: Assessing the accuracy of phylogenetic rooting methods on prokaryotic gene families
Source: PLoS One. 2020 May 15;15(5):e0232950. doi: 10.1371/journal.pone.0232950 (PMC7228096; doi:10.1371/journal.pone.0232950)
Supplement: S1 Dataset — (ZIP) [file pone.0232950.s002.zip › AllSimulatedDatasets/R-025-HI-NR/formatted_for_optroot/tree78]

(((((((H68_0,((H123_1,(H124_2,H125_3)H126_4)H127_5,(H0_6,H1_7)H2_8)H2_9)H2_10,(H3_11,H3_12)H3_13)H2_14,H3_15)H4_16,((((H39_17,H40_18)H41_19,H43_20)H44_21,((((H46_22,H47_23)H48_24,(H52_25,H55_26)H56_27)H58_28,H59_29)H60_30,((((H49_31,H50_32)H51_33,((H52_34,H52_35)H52_36,H53_37)H54_38)H57_39,H59_40)H58_41,(H59_42,H59_43)H59_44)H60_45)H60_46)H61_47,(H59_48,(H63_49,((H65_50,H66_51)H67_52,H68_53)H69_54)H70_55)H70_56)H71_57)H72_58,(((H75_59,H74_60)H74_61,((H75_62,H68_63)H75_64,H63_65)H77_66)H78_67,((H81_68,(H81_69,H147_70)H81_71)H81_72,((((H95_73,H73_74)H95_75,((H96_76,H97_77)H98_78,(H99_79,H100_80)H101_81)H102_82)H103_83,(H95_84,((H96_85,H97_86)H98_87,(H99_88,H100_89)H101_90)H102_91)H103_92)H103_93,(H104_94,H105_95)H106_96)H107_97)H109_98)H78_99)H80_100,(H81_101,(((H73_102,((H23_103,((H91_104,H82_105)H82_106,((H82_107,H83_108)H83_109,((H84_110,(H85_111,H87_112)H85_113)H86_114,H87_115)H88_116)H89_117)H90_118)H90_119,H91_120)H92_121)H94_122,(((H95_123,((H96_124,H97_125)H98_126,(H99_127,H100_128)H101_129)H102_130)H103_131,((H104_132,H105_133)H106_134,(H83_135,((H84_136,H85_137)H86_138,H87_139)H88_140)H89_141)H106_142)H107_143,((H82_144,(H83_145,((H84_146,H85_147)H86_148,H87_149)H88_150)H89_151)H90_152,H91_153)H92_154)H107_155)H108_156,(H81_157,(H95_158,((H96_159,H97_160)H98_161,(H99_162,H100_163)H101_164)H102_165)H103_166)H81_167)H108_168)H109_169)H110_170,(((((((H0_171,H1_172)H2_173,(H3_174,(H3_175,(H0_176,H1_177)H2_178)H3_179)H3_180)H4_181,((((H35_182,((H36_183,H36_184)H36_185,(H36_186,H36_187)H36_188)H36_189)H37_190,(H38_191,(H39_192,H40_193)H41_194)H42_195)H45_196,((H35_197,H36_198)H37_199,(H36_200,((H38_201,(H39_202,H40_203)H41_204)H42_205,H43_206)H44_207)H44_208)H45_209)H45_210,((((H132_211,H133_212)H134_213,(H136_214,H137_215)H138_216)H140_217,((((H46_218,H47_219)H48_220,(H46_221,H47_222)H48_223)H48_224,((H49_225,H50_226)H51_227,H55_228)H57_229)H58_230,(((H46_231,H47_232)H48_233,(H46_234,H47_235)H48_236)H48_237,(H7_238,(((H49_239,H50_240)H51_241,(H49_242,(H50_243,H53_244)H50_245)H51_246)H51_247,((H52_248,H53_249)H54_250,H55_251)H56_252)H57_253)H57_254)H58_255)H58_256)H140_257,(((H46_258,H47_259)H48_260,((H49_261,H50_262)H51_263,(((H53_264,H52_265)H52_266,H53_267)H54_268,H55_269)H56_270)H57_271)H58_272,H59_273)H60_274)H60_275)H61_276)H4_277,(((H5_278,((H27_279,H28_280)H29_281,H5_282)H5_283)H5_284,((((H59_285,H59_286)H59_287,((H6_288,H6_289)H6_290,H7_291)H8_292)H8_293,H9_294)H10_295,(((H0_296,H1_297)H2_298,(((H12_299,H13_300)H14_301,(H15_302,H16_303)H17_304)H18_305,(H19_306,H20_307)H21_308)H22_309)H22_310,H23_311)H24_312)H10_313)H11_314,((((H12_315,H13_316)H14_317,(H15_318,H16_319)H17_320)H18_321,((H15_322,H16_323)H17_324,(H19_325,H20_326)H21_327)H21_328)H22_329,(H25_330,(H26_331,(H27_332,H28_333)H29_334)H30_335)H31_336)H32_337)H33_338)H34_339,(((H62_340,H63_341)H64_342,((H62_343,H63_344)H64_345,(H65_346,H66_347)H67_348)H69_349)H70_350,((H6_351,H7_352)H8_353,((H76_354,H9_355)H9_356,H9_357)H9_358)H10_359)H70_360)H72_361,(((H74_362,((H74_363,H75_364)H75_365,H76_366)H77_367)H78_368,((H0_369,H1_370)H2_371,H3_372)H4_373)H78_374,(((((H0_375,H1_376)H2_377,H93_378)H4_379,(((H46_380,H47_381)H48_382,H23_383)H48_384,((H49_385,(H55_386,H50_387)H50_388)H51_389,(H52_390,H53_391)H54_392)H57_393)H58_394)H4_395,H23_396)H4_397,(((H5_398,H91_399)H5_400,((H6_401,H6_402)H6_403,((H120_404,H121_405)H122_406,H144_407)H144_408)H8_409)H11_410,(((((H12_411,H13_412)H14_413,(H15_414,H16_415)H17_416)H18_417,(H19_418,H20_419)H21_420)H22_421,H23_422)H24_423,(((H25_424,H25_425)H25_426,(H25_427,H25_428)H25_429)H25_430,(H26_431,(H27_432,H28_433)H29_434)H30_435)H31_436)H32_437)H33_438)H34_439)H78_440)H80_441,(((H116_442,(H118_443,(H123_444,H124_445)H127_446)H130_447)H131_448,(H81_449,((H83_450,((H84_451,H85_452)H86_453,H87_454)H88_455)H89_456,H91_457)H92_458)H109_459)H131_460,((((H183_461,H184_462)H185_463,((((H186_464,H187_465)H188_466,H189_467)H190_468,(H189_469,H191_470)H191_471)H192_472,H193_473)H194_474)H195_475,((H141_476,H142_477)H143_478,(H148_479,H151_480)H154_481)H155_482)H155_483,(((((H119_484,H23_485)H119_486,(H148_487,(H183_488,H184_489)H185_490)H185_491)H185_492,(((H193_493,H189_494)H189_495,(H75_496,H191_497)H191_498)H192_499,H193_500)H194_501)H195_502,H157_503)H195_504,((H157_505,(H183_506,H184_507)H185_508)H157_509,((((H158_510,H159_511)H160_512,(H161_513,(H162_514,H163_515)H164_516)H165_517)H166_518,H167_519)H168_520,(H175_521,H95_522)H179_523)H180_524)H181_525)H181_526)H182_527)H197_528)H197_529)H197_530;
