# Supplementary material for: Assessing the accuracy of phylogenetic rooting methods on prokaryotic gene families
Source: PLoS One. 2020 May 15;15(5):e0232950. doi: 10.1371/journal.pone.0232950 (PMC7228096; doi:10.1371/journal.pone.0232950)
Supplement: S1 Dataset — (ZIP) [file pone.0232950.s002.zip › AllSimulatedDatasets/R-025-HI-NR/formatted_for_optroot/tree79]

((((((H133_0,(((((H166_1,H134_2)H134_3,(H135_4,((((H136_5,H137_6)H138_7,H139_8)H140_9,H141_10)H142_11,H143_12)H144_13)H145_14)H146_15,H147_16)H148_17,(((H151_18,H152_19)H153_20,H154_21)H155_22,(((H156_23,H157_24)H158_25,H159_26)H160_27,H161_28)H162_29)H163_30)H164_31,H165_32)H168_33)H169_34,((((H74_35,((H75_36,H76_37)H77_38,H74_39)H77_40)H78_41,((H89_42,(((H90_43,(H91_44,H92_45)H93_46)H94_47,H95_48)H96_49,((H90_50,H91_51)H94_52,H95_53)H96_54)H96_55)H97_56,(H98_57,H98_58)H98_59)H101_60)H114_61,(H115_62,H116_63)H117_64)H132_65,((((((H134_66,((H135_67,H143_68)H145_69,(H115_70,H5_71)H117_72)H145_73)H146_74,H147_75)H148_76,H149_77)H150_78,(((H151_79,H152_80)H153_81,H154_82)H155_83,((((H157_84,H156_85)H156_86,H157_87)H158_88,(H157_89,H159_90)H159_91)H160_92,H161_93)H162_94)H163_95)H164_96,H166_97)H168_98,(((H74_99,(H75_100,H76_101)H77_102)H78_103,(H79_104,((H80_105,H81_106)H82_107,H84_108)H86_109)H87_110)H88_111,(((H118_112,(H119_113,H119_114)H119_115)H120_116,(H121_117,H122_118)H123_119)H124_120,(H125_121,(H126_122,H127_123)H128_124)H129_125)H130_126)H132_127)H169_128)H170_129)H170_130,(H115_131,H116_132)H117_133)H8_134,((((((H18_135,((H39_136,((H40_137,H40_138)H40_139,(H41_140,H42_141)H43_142)H44_143)H45_144,(H19_145,(H121_146,H22_147)H22_148)H23_149)H25_150)H26_151,((((H27_152,(H28_153,H29_154)H30_155)H31_156,H32_157)H33_158,H34_159)H35_160,H36_161)H37_162)H38_163,(((H20_164,(H22_165,H125_166)H22_167)H23_168,H24_169)H25_170,(H39_171,(H40_172,((H42_173,H102_174)H42_175,(((H19_176,H20_177)H21_178,H22_179)H23_180,H24_181)H25_182)H43_183)H44_184)H45_185)H45_186)H46_187,(H47_188,(H48_189,H49_190)H50_191)H51_192)H52_193,H69_194)H73_195,(((((H89_196,(H90_197,H95_198)H96_199)H97_200,((H98_201,H98_202)H98_203,H99_204)H100_205)H101_206,(((H102_207,(H103_208,(H104_209,H105_210)H106_211)H107_212)H108_213,H109_214)H110_215,H111_216)H112_217)H113_218,(H115_219,(H5_220,H116_221)H116_222)H117_223)H132_224,((H133_225,((((H134_226,(((((H136_227,H136_228)H136_229,H137_230)H138_231,H139_232)H140_233,H141_234)H142_235,H143_236)H144_237)H146_238,H147_239)H148_240,H149_241)H150_242,(((H151_243,H152_244)H153_245,H154_246)H155_247,((H157_248,H159_249)H160_250,H161_251)H162_252)H163_253)H164_254)H169_255,(((H193_256,H193_257)H193_258,H1_259)H133_260,((((H154_261,H134_262)H134_263,H147_264)H148_265,((((H151_266,H152_267)H153_268,H154_269)H153_270,H154_271)H155_272,(((H156_273,(H1_274,H157_275)H157_276)H158_277,(H159_278,H159_279)H159_280)H160_281,H161_282)H162_283)H163_284)H164_285,(H165_286,(H166_287,H166_288)H166_289)H167_290)H168_291)H169_292)H169_293)H170_294)H171_295)H172_296,((H173_297,(((H175_298,(H177_299,H178_300)H179_301)H180_302,H181_303)H182_304,H177_305)H182_306)H183_307,((((H16_308,(H134_309,H16_310)H16_311)H16_312,(((H69_313,(((H19_314,H20_315)H21_316,H22_317)H23_318,H24_319)H25_320)H26_321,(((((H27_322,(H28_323,H29_324)H30_325)H31_326,(H27_327,(H28_328,H29_329)H30_330)H31_331)H31_332,H32_333)H33_334,H34_335)H35_336,H36_337)H37_338)H38_339,(H39_340,(H40_341,(H41_342,(H42_343,H42_344)H42_345)H43_346)H44_347)H45_348)H46_349)H53_350,(((((((H151_351,H152_352)H153_353,H154_354)H155_355,((H156_356,H157_357)H158_358,H159_359)H160_360)H163_361,H59_362)H60_363,(((H61_364,H62_365)H63_366,H64_367)H65_368,H66_369)H67_370)H68_371,(H69_372,H69_373)H69_374)H70_375,H71_376)H72_377)H73_378,((((H184_379,H185_380)H186_381,H187_382)H188_383,(H189_384,H193_385)H195_386)H196_387,(((((((H59_388,H91_389)H59_390,H134_391)H134_392,(H135_393,((((H136_394,H137_395)H138_396,H139_397)H140_398,H141_399)H142_400,(H143_401,H69_402)H143_403)H144_404)H145_405)H146_406,(((((H134_407,H32_408)H134_409,(((H136_410,H137_411)H138_412,H139_413)H140_414,H141_415)H142_416)H146_417,H147_418)H148_419,H149_420)H150_421,(((H134_422,(H135_423,((((H136_424,H137_425)H138_426,H139_427)H140_428,H141_429)H142_430,H143_431)H144_432)H145_433)H146_434,H147_435)H148_436,H149_437)H150_438)H150_439)H150_440,(((H151_441,H152_442)H153_443,H154_444)H155_445,(((H161_446,H157_447)H158_448,H159_449)H160_450,H161_451)H160_452)H163_453)H164_454,((((H19_455,(H22_456,H20_457)H20_458)H21_459,H22_460)H23_461,(H47_462,(H48_463,H49_464)H50_465)H51_466)H51_467,(H47_468,(H48_469,H49_470)H50_471)H51_472)H51_473)H51_474,((((H19_475,H20_476)H21_477,(H19_478,H20_479)H21_480)H21_481,H187_482)H188_483,(H189_484,((H190_485,H191_486)H192_487,H193_488)H194_489)H195_490)H196_491)H196_492)H196_493)H196_494)H197_495)H172_496,((H173_497,H181_498)H183_499,((H184_500,H187_501)H188_502,(H190_503,H193_504)H194_505)H196_506)H197_507)H198_508;
