# Supplementary material for: Assessing the accuracy of phylogenetic rooting methods on prokaryotic gene families
Source: PLoS One. 2020 May 15;15(5):e0232950. doi: 10.1371/journal.pone.0232950 (PMC7228096; doi:10.1371/journal.pone.0232950)
Supplement: S1 Dataset — (ZIP) [file pone.0232950.s002.zip › AllSimulatedDatasets/R-025-HI-NR/formatted_for_optroot/tree8]

(((((((((H82_0,H83_1)H84_2,(H86_3,H86_4)H86_5)H87_6,H88_7)H89_8,((((H79_9,(H79_10,H80_11)H80_12)H81_13,((H79_14,H80_15)H81_16,H83_17)H84_18)H85_19,H86_20)H87_21,H88_22)H89_23)H89_24,H90_25)H91_26,((((H180_27,(H102_28,H103_29)H104_30)H104_31,(H105_32,(H106_33,H107_34)H108_35)H109_36)H110_37,((H111_38,(H112_39,H113_40)H114_41)H115_42,(((H116_43,H117_44)H118_45,((H150_46,(H119_47,H120_48)H121_49)H121_50,(H120_51,(H119_52,H119_53)H119_54)H121_55)H121_56)H122_57,H123_58)H124_59)H125_60)H126_61,((((H131_62,H132_63)H133_64,(H162_65,H163_66)H164_67)H133_68,((H134_69,H135_70)H136_71,((H135_72,H134_73)H134_74,((((H116_75,H117_76)H118_77,H103_78)H118_79,(H116_80,H117_81)H118_82)H118_83,(H119_84,H120_85)H121_86)H122_87)H136_88)H136_89)H137_90,((H141_91,((H79_92,H146_93)H146_94,H111_95)H146_96)H147_97,((H149_98,H150_99)H151_100,(H149_101,H150_102)H151_103)H151_104)H152_105)H153_106)H155_107)H157_108,((((H158_109,(H159_110,H184_111)H159_112)H160_113,(((H161_114,((H73_115,((H162_116,H42_117)H162_118,H163_119)H164_120)H164_121,H161_122)H164_123)H165_124,((H166_125,H167_126)H168_127,((H169_128,(H170_129,H171_130)H172_131)H173_132,H174_133)H175_134)H176_135)H177_136,(((H161_137,H161_138)H161_139,(H162_140,H163_141)H164_142)H165_143,((H166_144,H167_145)H168_146,((H169_147,(H170_148,H171_149)H172_150)H173_151,H174_152)H175_153)H176_154)H177_155)H177_156)H178_157,(((((H79_158,H80_159)H81_160,H83_161)H85_162,(H86_163,H86_164)H86_165)H87_166,H88_167)H89_168,((((H179_169,(H179_170,H180_171)H180_172)H181_173,H182_174)H183_175,(H184_176,H184_177)H184_178)H185_179,((H189_180,H189_181)H189_182,H191_183)H192_184)H195_185)H195_186)H196_187,((((((H79_188,H82_189)H79_190,H82_191)H85_192,H86_193)H87_194,H88_195)H89_196,H92_197)H93_198,(((((H79_199,H79_200)H79_201,H80_202)H81_203,((H82_204,H83_205)H84_206,H187_207)H84_208)H85_209,(((H80_210,((H82_211,H83_212)H84_213,(((H57_214,H57_215)H57_216,H58_217)H59_218,((H60_219,H61_220)H62_221,(H65_222,H66_223)H67_224)H62_225)H63_226)H84_227)H85_228,H86_229)H87_230,H88_231)H89_232)H89_233,((H92_234,H92_235)H92_236,(H90_237,H123_238)H90_239)H92_240)H93_241)H93_242)H196_243)H197_244,(H4_245,((((((((((H57_246,H57_247)H57_248,H58_249)H59_250,(H57_251,(H60_252,H61_253)H62_254)H62_255)H63_256,(H64_257,(H65_258,(H66_259,H65_260)H66_261)H67_262)H68_263)H69_264,H11_265)H12_266,(H13_267,H14_268)H15_269)H16_270,(((H17_271,H17_272)H17_273,H52_274)H19_275,H20_276)H21_277)H22_278,((H23_279,((((((((H24_280,H25_281)H26_282,(H27_283,H28_284)H29_285)H30_286,((H31_287,(H32_288,H33_289)H34_290)H35_291,(H31_292,(H32_293,H33_294)H34_295)H35_296)H35_297)H36_298,H37_299)H38_300,H42_301)H44_302,H45_303)H46_304,H47_305)H48_306,((H49_307,H50_308)H51_309,H52_310)H53_311)H54_312)H55_313,((((((H24_314,H25_315)H26_316,((H27_317,H28_318)H29_319,(H27_320,H28_321)H29_322)H29_323)H30_324,((H82_325,H31_326)H31_327,H64_328)H35_329)H36_330,(((H39_331,H40_332)H41_333,H52_334)H41_335,H42_336)H43_337)H44_338,H45_339)H46_340,H47_341)H48_342)H55_343)H56_344,((H57_345,(H60_346,H61_347)H62_348)H63_349,(H64_350,(H65_351,H66_352)H67_353)H68_354)H69_355)H70_356,H71_357)H76_358)H77_359)H78_360,(((((H158_361,H159_362)H160_363,(H23_364,((H166_365,H167_366)H168_367,(H170_368,H171_369)H172_370)H176_371)H177_372)H178_373,H90_374)H93_375,(((((H98_376,(H116_377,H117_378)H118_379)H99_380,H100_381)H101_382,((((H13_383,H14_384)H15_385,H97_386)H97_387,H98_388)H99_389,H100_390)H101_391)H101_392,(((H102_393,(H102_394,H103_395)H104_396)H104_397,(H105_398,(H106_399,H107_400)H108_401)H109_402)H110_403,(((H111_404,(H112_405,H113_406)H114_407)H115_408,(H112_409,H113_410)H114_411)H115_412,(((H116_413,H117_414)H118_415,(H116_416,H117_417)H118_418)H118_419,(H119_420,H120_421)H121_422)H122_423)H125_424)H126_425)H127_426,((H128_427,H129_428)H130_429,H135_430)H154_431)H155_432)H157_433,((((((H158_434,H158_435)H158_436,H159_437)H160_438,(H161_439,(H162_440,H163_441)H164_442)H165_443)H160_444,(H158_445,H159_446)H160_447)H160_448,(((H161_449,((H162_450,H163_451)H164_452,(H163_453,H163_454)H163_455)H164_456)H165_457,(H161_458,(H162_459,H163_460)H164_461)H165_462)H165_463,((H166_464,H167_465)H168_466,((H169_467,(H170_468,(H113_469,H171_470)H171_471)H172_472)H173_473,(H174_474,H169_475)H174_476)H175_477)H176_478)H177_479)H178_480,((((H179_481,H180_482)H181_483,H182_484)H183_485,H184_486)H185_487,(((H42_488,H189_489)H190_490,H191_491)H192_492,H184_493)H192_494)H195_495)H196_496)H197_497)H198_498;
