# Supplementary material for: Assessing the accuracy of phylogenetic rooting methods on prokaryotic gene families
Source: PLoS One. 2020 May 15;15(5):e0232950. doi: 10.1371/journal.pone.0232950 (PMC7228096; doi:10.1371/journal.pone.0232950)
Supplement: S1 Dataset — (ZIP) [file pone.0232950.s002.zip › AllSimulatedDatasets/R-025-HI-NR/formatted_for_optroot/tree80]

((((((((H141_0,H141_1)H141_2,(((H142_3,(H143_4,H143_5)H143_6)H144_7,H187_8)H146_9,(((H62_10,H134_11)H62_12,H147_13)H147_14,(H142_15,H143_16)H144_17)H147_18)H148_19)H149_20,((H66_21,(H90_22,H160_23)H160_24)H160_25,H161_26)H162_27)H149_28,(H150_29,H151_30)H152_31)H153_32,((H188_33,H189_34)H189_35,(H102_36,H102_37)H102_38)H189_39)H153_40,(((((H154_41,(H155_42,H155_43)H155_44)H156_45,(((H157_46,H158_47)H159_48,((H160_49,(H133_50,H134_51)H135_52)H160_53,H161_54)H162_55)H163_56,H164_57)H165_58)H166_59,(((H169_60,H170_61)H171_62,((H172_63,(H173_64,H174_65)H175_66)H176_67,H177_68)H178_69)H179_70,(H59_71,H60_72)H61_73)H179_74)H182_75,(H183_76,H184_77)H185_78)H186_79,H188_80)H196_81)H197_82,((((H3_83,(((((H4_84,H5_85)H6_86,(H4_87,H5_88)H6_89)H6_90,H7_91)H8_92,H9_93)H10_94,H11_95)H12_96)H13_97,H1_98)H1_99,((((H4_100,(H5_101,H5_102)H5_103)H6_104,H7_105)H8_106,H9_107)H10_108,((((((H18_109,H100_110)H18_111,H19_112)H20_113,(H21_114,H22_115)H23_116)H24_117,(H25_118,(H25_119,H9_120)H25_121)H25_122)H26_123,((H25_124,H25_125)H25_126,(H27_127,((((H28_128,H29_129)H30_130,(H31_131,H32_132)H33_133)H34_134,H35_135)H36_136,(H37_137,H38_138)H39_139)H40_140)H41_141)H41_142)H42_143,((((H18_144,(H19_145,H136_146)H19_147)H20_148,(H21_149,H22_150)H23_151)H24_152,H25_153)H26_154,(H27_155,((((H28_156,H29_157)H30_158,(H31_159,H32_160)H33_161)H34_162,H35_163)H36_164,(H37_165,H38_166)H39_167)H40_168)H41_169)H42_170)H42_171)H45_172)H46_173,((((H90_174,(H90_175,((((H4_176,H5_177)H6_178,((H180_179,H75_180)H7_181,H4_182)H7_183)H8_184,H9_185)H10_186,H11_187)H12_188)H90_189)H90_190,(H47_191,(((((H48_192,H49_193)H50_194,H51_195)H52_196,H53_197)H54_198,(H55_199,H56_200)H57_201)H58_202,H62_203)H64_204)H65_205)H90_206,(H66_207,((H78_208,(H141_209,H78_210)H78_211)H78_212,((H79_213,H80_214)H81_215,(H82_216,(H83_217,H83_218)H83_219)H84_220)H85_221)H86_222)H88_223)H91_224,((((H92_225,H92_226)H92_227,(H110_228,(H111_229,(H119_230,H120_231)H121_232)H123_233)H124_234)H126_235,(H127_236,(H128_237,H129_238)H130_239)H131_240)H132_241,(((((((H93_242,H94_243)H95_244,H96_245)H97_246,H98_247)H99_248,H100_249)H101_250,(H102_251,((H103_252,H104_253)H105_254,H106_255)H107_256)H108_257)H109_258,(((H103_259,H104_260)H105_261,H110_262)H110_263,(H111_264,H119_265)H123_266)H124_267)H125_268,((H133_269,H134_270)H135_271,(H136_272,H136_273)H136_274)H137_275)H137_276)H138_277)H139_278)H140_279)H140_280,(H90_281,(((H180_282,H187_283)H180_284,(H183_285,H184_286)H185_287)H185_288,((H189_289,H188_290)H189_291,((H190_292,H191_293)H192_294,H43_295)H192_296)H193_297)H196_298)H197_299)H198_300;
