# Supplementary material for: Assessing the accuracy of phylogenetic rooting methods on prokaryotic gene families
Source: PLoS One. 2020 May 15;15(5):e0232950. doi: 10.1371/journal.pone.0232950 (PMC7228096; doi:10.1371/journal.pone.0232950)
Supplement: S1 Dataset — (ZIP) [file pone.0232950.s002.zip › AllSimulatedDatasets/R-025-HI-NR/formatted_for_optroot/tree81]

(((((((H19_0,H20_1)H21_2,(H19_3,H20_4)H21_5)H21_6,(((H31_7,H32_8)H33_9,H34_10)H35_11,H22_12)H22_13)H23_14,(H27_15,H149_16)H29_17)H30_18,((H31_19,H32_20)H33_21,(H34_22,H3_23)H34_24)H35_25)H36_26,(((((H37_27,H38_28)H39_29,((H40_30,H41_31)H42_32,H43_33)H44_34)H45_35,((H46_36,(H47_37,H47_38)H47_39)H48_40,((((H49_41,H54_42)H49_43,(H50_44,H51_45)H52_46)H53_47,(((H54_48,((H55_49,(H56_50,H57_51)H58_52)H59_53,H60_54)H61_55)H62_56,(H37_57,H38_58)H39_59)H68_60,(H72_61,H73_62)H74_63)H76_64)H77_65,(H49_66,((((H80_67,H95_68)H80_69,H114_70)H80_71,(((H54_72,H182_73)H54_74,((H55_75,(H56_76,H57_77)H58_78)H59_79,(H60_80,H60_81)H60_82)H61_83)H62_84,(((H64_85,H65_86)H66_87,(H7_88,H63_89)H63_90)H63_91,(H64_92,H65_93)H66_94)H67_95)H68_96)H68_97,((H132_98,H72_99)H72_100,H73_101)H74_102)H76_103)H77_104)H77_105)H78_106)H79_107,H82_108)H85_109,(((H83_110,H83_111)H83_112,((H86_113,H86_114)H86_115,((H86_116,H86_117)H86_118,((((H117_119,H31_120)H31_121,H86_122)H86_123,H194_124)H86_125,H86_126)H86_127)H86_128)H86_129)H86_130,(((H87_131,((((H88_132,H88_133)H88_134,(H88_135,(H89_136,(H90_137,H91_138)H92_139)H93_140)H93_141)H94_142,H95_143)H96_144,((H97_145,(H98_146,H99_147)H100_148)H101_149,H102_150)H103_151)H108_152)H127_153,((((((H55_154,(H56_155,H57_156)H58_157)H59_158,H60_159)H61_160,H147_161)H147_162,(H148_163,(H150_164,H86_165)H151_166)H152_167)H153_168,((H80_169,(H80_170,(H105_171,((H97_172,(H98_173,H99_174)H100_175)H101_176,H102_177)H103_178)H106_179)H80_180)H80_181,(((H37_182,(H43_183,H38_184)H38_185)H39_186,((H131_187,((H131_188,H131_189)H131_190,H135_191)H131_192)H131_193,H132_194)H133_195)H133_196,((((H134_197,H135_198)H136_199,(H137_200,H138_201)H139_202)H140_203,H141_204)H142_205,H143_206)H144_207)H145_208)H145_209)H145_210,((H131_211,(H132_212,H131_213)H132_214)H133_215,((H147_216,(H135_217,(H137_218,H138_219)H139_220)H140_221)H142_222,H143_223)H144_224)H145_225)H146_226)H165_227,(((H82_228,(H166_229,(H167_230,(H168_231,H169_232)H170_233)H171_234)H172_235)H172_236,(H166_237,(H167_238,(H168_239,H169_240)H170_241)H171_242)H172_243)H172_244,((((((H134_245,H134_246)H134_247,H135_248)H136_249,(H137_250,(H138_251,H138_252)H138_253)H139_254)H140_255,H141_256)H142_257,H183_258)H184_259,((((H167_260,(H168_261,H169_262)H170_263)H171_264,(H167_265,(H168_266,H169_267)H170_268)H171_269)H172_270,((H173_271,H173_272)H173_273,H174_274)H175_275)H175_276,H180_277)H181_278)H181_279)H186_280)H187_281)H188_282)H189_283)H190_284,((((H191_285,H192_286)H193_287,(H72_288,H73_289)H74_290)H193_291,(H194_292,H195_293)H196_294)H197_295,(((((H9_296,H10_297)H11_298,((H12_299,H13_300)H14_301,H15_302)H16_303)H17_304,(((H19_305,H20_306)H21_307,(H120_308,((H121_309,H122_310)H123_311,H120_312)H123_313)H124_314)H21_315,(H22_316,H24_317)H22_318)H23_319)H26_320,((H31_321,H31_322)H31_323,H32_324)H33_325)H36_326,((((((H0_327,H3_328)H4_329,H5_330)H6_331,((H9_332,(H9_333,H10_334)H11_335)H11_336,(H12_337,H15_338)H16_339)H17_340)H18_341,(((H195_342,(H194_343,H195_344)H196_345)H197_346,(H87_347,H28_348)H29_349)H29_350,(((((H0_351,H1_352)H2_353,H3_354)H4_355,H5_356)H6_357,(H7_358,H114_359)H7_360)H8_361,(H9_362,H10_363)H11_364)H18_365)H29_366)H30_367,(((((H0_368,H1_369)H2_370,H3_371)H4_372,H5_373)H6_374,H7_375)H8_376,(((H131_377,H132_378)H133_379,((H117_380,(H19_381,H20_382)H21_383)H21_384,(H22_385,H19_386)H22_387)H23_388)H23_389,(H24_390,(H56_391,H57_392)H58_393)H24_394)H25_395)H26_396)H30_397,H31_398)H36_399)H36_400)H197_401)H198_402;
