# Supplementary material for: Assessing the accuracy of phylogenetic rooting methods on prokaryotic gene families
Source: PLoS One. 2020 May 15;15(5):e0232950. doi: 10.1371/journal.pone.0232950 (PMC7228096; doi:10.1371/journal.pone.0232950)
Supplement: S1 Dataset — (ZIP) [file pone.0232950.s002.zip › AllSimulatedDatasets/R-025-HI-NR/formatted_for_optroot/tree82]

(((H0_0,H1_1)H2_2,((H17_3,(H18_4,H19_5)H20_6)H21_7,((H148_8,H148_9)H148_10,(H149_11,H149_12)H149_13)H150_14)H3_15)H4_16,((((((((H59_17,H60_18)H61_19,(H62_20,H63_21)H64_22)H65_23,(H66_24,H67_25)H68_26)H69_27,(H71_28,(H73_29,(H75_30,H75_31)H75_32)H76_33)H77_34)H78_35,H151_36)H78_37,(H81_38,(H83_39,(H80_40,H81_41)H82_42)H83_43)H84_44)H78_45,((H80_46,H81_47)H82_48,(H83_49,H83_50)H83_51)H84_52)H87_53,(((((H153_54,H154_55)H155_56,(((H156_57,((((H157_58,H158_59)H159_60,H160_61)H161_62,H167_63)H161_64,(H162_65,H163_66)H164_67)H165_68)H166_69,H167_70)H168_71,H169_72)H170_73)H171_74,((H153_75,(H154_76,H154_77)H154_78)H155_79,(H172_80,H173_81)H174_82)H174_83)H175_84,(((H176_85,H177_86)H178_87,(H179_88,H180_89)H181_90)H182_91,H183_92)H184_93)H185_94,((((H187_95,H188_96)H187_97,H188_98)H189_99,(H187_100,H188_101)H189_102)H189_103,((H190_104,H191_105)H192_106,(H187_107,H188_108)H189_109)H192_110)H193_111)H195_112)H197_113)H198_114;
