# Supplementary material for: Assessing the accuracy of phylogenetic rooting methods on prokaryotic gene families
Source: PLoS One. 2020 May 15;15(5):e0232950. doi: 10.1371/journal.pone.0232950 (PMC7228096; doi:10.1371/journal.pone.0232950)
Supplement: S1 Dataset — (ZIP) [file pone.0232950.s002.zip › AllSimulatedDatasets/R-025-HI-NR/formatted_for_optroot/tree83]

(((((((H14_0,H16_1)H17_2,(H25_3,(((H26_4,H26_5)H26_6,H26_7)H26_8,H27_9)H28_10)H29_11)H17_12,((((((H18_13,H19_14)H20_15,H21_16)H22_17,H23_18)H24_19,((H25_20,((H21_21,H26_22)H26_23,H27_24)H28_25)H29_26,(H26_27,H27_28)H28_29)H29_30)H30_31,((H31_32,H32_33)H33_34,(((H34_35,H34_36)H34_37,H35_38)H36_39,(H37_40,H38_41)H39_42)H40_43)H41_44)H42_45,((H43_46,(H47_47,H48_48)H49_49)H51_50,(H93_51,H94_52)H95_53)H51_54)H52_55)H53_56,((H65_57,(H66_58,H67_59)H68_60)H69_61,((((H74_62,H75_63)H76_64,(H5_65,H77_66)H77_67)H78_68,(H79_69,(H80_70,(H175_71,H81_72)H81_73)H82_74)H83_75)H84_76,((H89_77,H90_78)H91_79,(((((H93_80,(H189_81,(H190_82,H191_83)H192_84)H193_85)H93_86,H94_87)H95_88,(H93_89,H94_90)H95_91)H95_92,((H86_93,H87_94)H88_95,(H93_96,H94_97)H95_98)H95_99)H95_100,(((H96_101,H97_102)H98_103,H99_104)H100_105,H101_106)H106_107)H107_108)H108_109)H109_110)H110_111)H163_112,(H172_113,((H175_114,H176_115)H177_116,((H65_117,H67_118)H69_119,H178_120)H178_121)H179_122)H188_123)H197_124,((H1_125,(H2_126,H96_127)H2_128)H3_129,((H4_130,H5_131)H6_132,H7_133)H8_134)H9_135)H10_136,(((((H175_137,H176_138)H177_139,(H164_140,((H165_141,H166_142)H167_143,H168_144)H169_145)H170_146)H170_147,(H171_148,H172_149)H173_150)H174_151,((H86_152,H87_153)H88_154,H178_155)H178_156)H188_157,((H189_158,(H190_159,H191_160)H192_161)H193_162,H194_163)H195_164)H196_165)H198_166;
