# Supplementary material for: Assessing the accuracy of phylogenetic rooting methods on prokaryotic gene families
Source: PLoS One. 2020 May 15;15(5):e0232950. doi: 10.1371/journal.pone.0232950 (PMC7228096; doi:10.1371/journal.pone.0232950)
Supplement: S1 Dataset — (ZIP) [file pone.0232950.s002.zip › AllSimulatedDatasets/R-025-HI-NR/formatted_for_optroot/tree84]

((((((((H8_0,(H73_1,H74_2)H75_3)H75_4,(H73_5,H74_6)H75_7)H75_8,(H76_9,((H102_10,H78_11)H78_12,((H79_13,H80_14)H81_15,H82_16)H83_17)H84_18)H76_19)H77_20,(H78_21,(((H79_22,H80_23)H81_24,(H82_25,H104_26)H82_27)H83_28,H82_29)H83_30)H84_31)H91_32,((H148_33,((H8_34,((((H54_35,H55_36)H56_37,H57_38)H58_39,H5_40)H5_41,H6_42)H7_43)H7_44,H8_45)H11_46)H92_47,((H6_48,H92_49)H92_50,((((((H73_51,H74_52)H75_53,(H8_54,H8_55)H8_56)H75_57,(H36_58,(H37_59,H38_60)H39_61)H40_62)H75_63,(H76_64,H185_65)H76_66)H77_67,((H78_68,H82_69)H84_70,(H85_71,(H86_72,H87_73)H88_74)H89_75)H90_76)H91_77,(((H26_78,(H104_79,H104_80)H104_81)H26_82,H28_83)H30_84,(((H31_85,(H32_86,H55_87)H32_88)H33_89,H34_90)H35_91,H42_92)H43_93)H44_94)H45_95)H92_96)H92_97)H93_98,(((((((H185_99,H60_100)H60_101,(H61_102,H62_103)H63_104)H64_105,((H85_106,(H86_107,H87_108)H88_109)H89_110,((H86_111,H87_112)H88_113,(H86_114,H87_115)H88_116)H89_117)H89_118)H89_119,(((H149_120,H150_121)H151_122,(H73_123,H74_124)H75_125)H75_126,H76_127)H77_128)H89_129,(H78_130,(((H79_131,H80_132)H81_133,H148_134)H81_135,H82_136)H83_137)H84_138)H84_139,(H85_140,(H86_141,H87_142)H88_143)H89_144)H90_145,(((H79_146,H80_147)H81_148,(H78_149,((H79_150,H80_151)H81_152,H82_153)H83_154)H84_155)H84_156,(H94_157,(H95_158,(H96_159,H21_160)H96_161)H97_162)H98_163)H84_164)H99_165)H99_166,(H193_167,(H194_168,H194_169)H194_170)H195_171)H99_172,((((H25_173,(((H113_174,(H107_175,H119_176)H107_177)H108_178,H109_179)H110_180,(H111_181,(H112_182,H113_183)H114_184)H115_185)H116_186)H116_187,(((H128_188,H129_189)H130_190,H132_191)H131_192,H132_193)H133_194)H144_195,H194_196)H147_197,((H159_198,H160_199)H161_200,(((H13_201,H14_202)H15_203,(H16_204,H16_205)H16_206)H17_207,H162_208)H162_209)H163_210)H165_211)H198_212;
