# Supplementary material for: Assessing the accuracy of phylogenetic rooting methods on prokaryotic gene families
Source: PLoS One. 2020 May 15;15(5):e0232950. doi: 10.1371/journal.pone.0232950 (PMC7228096; doi:10.1371/journal.pone.0232950)
Supplement: S1 Dataset — (ZIP) [file pone.0232950.s002.zip › AllSimulatedDatasets/R-025-HI-NR/formatted_for_optroot/tree85]

(((((H0_0,(H1_1,(H2_2,H3_3)H4_4)H5_5)H6_6,H7_7)H8_8,((((H9_9,H10_10)H11_11,((H25_12,H25_13)H25_14,(((H20_15,H21_16)H24_17,((H115_18,H116_19)H117_20,((((H45_21,(H46_22,H47_23)H48_24)H49_25,H50_26)H51_27,((H46_28,H47_29)H48_30,H50_31)H51_32)H51_33,(H0_34,(H1_35,((H2_36,H2_37)H2_38,H3_39)H4_40)H5_41)H6_42)H6_43)H36_44)H36_45,(((H39_46,H40_47)H41_48,H42_49)H43_50,(H50_51,((H45_52,((H46_53,H47_54)H48_55,(H46_56,H47_57)H48_58)H48_59)H49_60,H50_61)H51_62)H51_63)H52_64)H53_65)H26_66)H19_67,((((H38_68,H116_69)H38_70,(H38_71,((H39_72,H40_73)H41_74,H42_75)H43_76)H43_77)H44_78,((H38_79,((H39_80,H40_81)H41_82,H42_83)H43_84)H44_85,(((H45_86,(H46_87,H47_88)H48_89)H49_90,H50_91)H51_92,((H45_93,(H46_94,H47_95)H48_96)H49_97,H50_98)H51_99)H51_100)H51_101)H52_102,(((((H60_103,H25_104)H25_105,((H39_106,H40_107)H41_108,H42_109)H43_110)H25_111,((H36_112,H36_113)H36_114,(H151_115,H152_116)H153_117)H36_118)H25_119,((((((H55_120,H55_121)H55_122,H56_123)H57_124,H58_125)H57_126,H58_127)H59_128,(H60_129,H60_130)H60_131)H61_132,H62_133)H65_134)H65_135,((((H66_136,(H67_137,H68_138)H69_139)H70_140,(H66_141,(H67_142,H68_143)H69_144)H70_145)H70_146,(H73_147,H74_148)H75_149)H76_150,(((H66_151,(H67_152,H68_153)H69_154)H70_155,(H71_156,H38_157)H71_158)H72_159,H78_160)H80_161)H80_162)H81_163)H82_164)H83_165,((H84_166,(H85_167,H85_168)H85_169)H86_170,((H84_171,H85_172)H86_173,(H84_174,H85_175)H86_176)H86_177)H92_178)H93_179)H94_180,(H95_181,(H96_182,(H97_183,H98_184)H99_185)H100_186)H101_187)H94_188,(((((H181_189,(H182_190,H182_191)H182_192)H183_193,(H184_194,(H185_195,H185_196)H185_197)H186_198)H187_199,(H188_200,H189_201)H190_202)H191_203,H36_204)H193_205,H194_206)H195_207)H198_208;
