# Supplementary material for: Assessing the accuracy of phylogenetic rooting methods on prokaryotic gene families
Source: PLoS One. 2020 May 15;15(5):e0232950. doi: 10.1371/journal.pone.0232950 (PMC7228096; doi:10.1371/journal.pone.0232950)
Supplement: S1 Dataset — (ZIP) [file pone.0232950.s002.zip › AllSimulatedDatasets/R-025-HI-NR/formatted_for_optroot/tree86]

(((H3_0,(((H183_1,H5_2)H5_3,H6_4)H7_5,H10_6)H11_7)H12_8,(H17_9,H18_10)H21_11)H22_12,((((H23_13,H24_14)H25_15,H26_16)H27_17,H28_18)H29_19,((H51_20,(((H52_21,H53_22)H54_23,(H55_24,H63_25)H55_26)H56_27,(H57_28,H57_29)H59_30)H60_31)H61_32,(H71_33,((H74_34,H75_35)H76_36,(H74_37,H75_38)H76_39)H76_40)H77_41)H78_42)H79_43)H80_44;
