# Supplementary material for: Assessing the accuracy of phylogenetic rooting methods on prokaryotic gene families
Source: PLoS One. 2020 May 15;15(5):e0232950. doi: 10.1371/journal.pone.0232950 (PMC7228096; doi:10.1371/journal.pone.0232950)
Supplement: S1 Dataset — (ZIP) [file pone.0232950.s002.zip › AllSimulatedDatasets/R-025-HI-NR/formatted_for_optroot/tree87]

((((((H60_0,H61_1)H62_2,H59_3)H59_4,(H60_5,H61_6)H62_7)H63_8,(H59_9,(H60_10,H61_11)H62_12)H63_13)H63_14,(H0_15,H1_16)H2_17)H2_18,(((((((((H10_19,H11_20)H12_21,((H13_22,H14_23)H15_24,(H89_25,H16_26)H16_27)H17_28)H18_29,(H151_30,H152_31)H153_32)H18_33,(H19_34,H14_35)H19_36)H20_37,(H8_38,(H3_39,H3_40)H3_41)H8_42)H20_43,(((H10_44,H11_45)H12_46,((H13_47,H14_48)H15_49,H16_50)H17_51)H18_52,(H16_53,H19_54)H19_55)H20_56)H20_57,(H22_58,H23_59)H24_60)H28_61,((((H29_62,(H30_63,H31_64)H32_65)H33_66,H34_67)H35_68,H36_69)H37_70,(H39_71,((H40_72,(H41_73,H42_74)H43_75)H44_76,(H45_77,H46_78)H47_79)H48_80)H49_81)H51_82)H54_83,((((((H152_84,(H59_85,(H60_86,H61_87)H62_88)H63_89)H63_90,(((H192_91,H96_92)H96_93,H97_94)H98_95,((H109_96,H110_97)H111_98,H112_99)H113_100)H113_101)H65_102,((H66_103,H66_104)H66_105,(H68_106,H69_107)H70_108)H72_109)H73_110,((((H89_111,(H84_112,(H85_113,H86_114)H87_115)H88_116)H88_117,H89_118)H90_119,H91_120)H92_121,(((H164_122,H165_123)H166_124,((H66_125,(H67_126,(H68_127,H69_128)H70_129)H71_130)H72_131,(H164_132,H165_133)H166_134)H166_135)H166_136,H91_137)H92_138)H92_139)H93_140,H91_141)H120_142,((((((H146_143,H147_144)H148_145,H149_146)H150_147,((H152_148,H151_149)H151_150,(H151_151,H152_152)H153_153)H153_154)H154_155,((H155_156,H156_157)H157_158,(H158_159,H159_160)H160_161)H161_162)H162_163,(H167_164,(H168_165,H168_166)H168_167)H169_168)H171_169,((((H178_170,H179_171)H180_172,(H182_173,H183_174)H184_175)H185_176,(H38_177,((H40_178,(H41_179,H42_180)H43_181)H44_182,(H45_183,H46_184)H47_185)H48_186)H50_187)H185_188,((H177_189,(((H178_190,H179_191)H180_192,(H178_193,H179_194)H180_195)H180_196,((H178_197,H179_198)H180_199,(H178_200,H179_201)H180_202)H180_203)H180_204)H181_205,(H67_206,(H68_207,H69_208)H70_209)H71_210)H185_211)H186_212)H187_213)H188_214)H189_215)H190_216;
