# Supplementary material for: Assessing the accuracy of phylogenetic rooting methods on prokaryotic gene families
Source: PLoS One. 2020 May 15;15(5):e0232950. doi: 10.1371/journal.pone.0232950 (PMC7228096; doi:10.1371/journal.pone.0232950)
Supplement: S1 Dataset — (ZIP) [file pone.0232950.s002.zip › AllSimulatedDatasets/R-025-HI-NR/formatted_for_optroot/tree88]

(((H50_0,((((H119_1,H120_2)H121_3,(((H49_4,H49_5)H49_6,((H51_7,H52_8)H53_9,H106_10)H106_11)H106_12,(((H60_13,((H61_14,(H62_15,H63_16)H64_17)H65_18,H66_19)H67_20)H68_21,(H69_22,(H70_23,H71_24)H72_25)H73_26)H84_27,(((H85_28,H86_29)H87_30,((H88_31,H193_32)H88_33,H89_34)H90_35)H91_36,((H92_37,H179_38)H92_39,(H98_40,H99_41)H100_42)H102_43)H103_44)H104_45)H106_46)H59_47,((H0_48,((H2_49,(H4_50,H5_51)H6_52)H7_53,((((H57_54,H58_55)H59_56,((H57_57,H57_58)H57_59,H58_60)H59_61)H59_62,(H8_63,((H13_64,H14_65)H15_66,H16_67)H17_68)H18_69)H18_70,H20_71)H22_72)H23_73)H23_74,((((H24_75,(H25_76,H26_77)H27_78)H28_79,H29_80)H30_81,((H31_82,H32_83)H33_84,(H34_85,H35_86)H36_87)H37_88)H38_89,((H39_90,H40_91)H41_92,(((H61_93,(H61_94,(H62_95,H63_96)H64_97)H64_98)H65_99,H66_100)H67_101,(((H74_102,H75_103)H78_104,(H79_105,H80_106)H81_107)H82_108,(H69_109,(H70_110,H71_111)H72_112)H73_113)H82_114)H84_115)H45_116)H46_117)H47_118)H105_119,(((((H108_120,H109_121)H110_122,H111_123)H112_124,H113_125)H114_126,(H115_127,H116_128)H117_129)H118_130,((H171_131,H172_132)H173_133,(H119_134,H120_135)H121_136)H121_137)H122_138)H123_139)H56_140,((((((H69_141,(H70_142,H71_143)H72_144)H73_145,((H74_146,((H75_147,H79_148)H75_149,H76_150)H77_151)H78_152,((H69_153,(H70_154,H71_155)H72_156)H73_157,H79_158)H81_159)H82_160)H83_161,(((H85_162,H86_163)H87_164,(H88_165,H89_166)H90_167)H91_168,((H93_169,H94_170)H95_171,H96_172)H97_173)H103_174)H104_175,((((H57_176,H57_177)H57_178,(H58_179,(H58_180,H85_181)H58_182)H58_183)H59_184,(H57_185,H58_186)H59_187)H59_188,((((H85_189,H86_190)H87_191,(H88_192,H89_193)H90_194)H91_195,(H92_196,(((H93_197,H94_198)H95_199,H96_200)H97_201,(H186_202,(H98_203,H99_204)H100_205)H100_206)H101_207)H102_208)H103_209,(((H8_210,(H9_211,H10_212)H11_213)H12_214,((H13_215,(H13_216,H14_217)H14_218)H15_219,H16_220)H17_221)H12_222,((H13_223,H14_224)H15_225,H16_226)H17_227)H18_228)H103_229)H104_230)H105_231,H106_232)H107_233,((((H108_234,H111_235)H112_236,H113_237)H114_238,(H115_239,(H116_240,H115_241)H116_242)H117_243)H118_244,(H2_245,(H119_246,H120_247)H121_248)H121_249)H122_250)H123_251)H124_252,(((H147_253,(H144_254,H145_255)H146_256)H147_257,(((H125_258,(H57_259,H126_260)H126_261)H127_262,((H131_263,H132_264)H133_265,((H25_266,H0_267)H0_268,(H135_269,(H136_270,H137_271)H138_272)H139_273)H139_274)H142_275)H143_276,(H147_277,((H19_278,H20_279)H21_280,((H19_281,H20_282)H21_283,(H19_284,H20_285)H21_286)H21_287)H21_288)H148_289)H149_290)H149_291,((H189_292,H190_293)H191_294,(H192_295,H193_296)H194_297)H195_298)H197_299)H198_300;
