# Supplementary material for: Assessing the accuracy of phylogenetic rooting methods on prokaryotic gene families
Source: PLoS One. 2020 May 15;15(5):e0232950. doi: 10.1371/journal.pone.0232950 (PMC7228096; doi:10.1371/journal.pone.0232950)
Supplement: S1 Dataset — (ZIP) [file pone.0232950.s002.zip › AllSimulatedDatasets/R-025-HI-NR/formatted_for_optroot/tree89]

(((((H137_0,H138_1)H139_2,(H5_3,H6_4)H7_5)H7_6,H8_7)H9_8,((H0_9,(H1_10,(H2_11,H148_12)H2_13)H3_14)H4_15,((((H11_16,H131_17)H11_18,(H11_19,H12_20)H12_21)H13_22,(H168_23,H79_24)H168_25)H13_26,H14_27)H13_28)H10_29)H10_30,((((((H11_31,H11_32)H11_33,H12_34)H13_35,(H14_36,(H28_37,H29_38)H30_39)H14_40)H15_41,((H1_42,H16_43)H16_44,(H63_45,H64_46)H65_47)H26_48)H27_49,(((H44_50,(((H45_51,H45_52)H45_53,H46_54)H47_55,(H48_56,H49_57)H50_58)H51_59)H52_60,H53_61)H54_62,(((H173_63,H173_64)H173_65,H42_66)H173_67,((H175_68,(H176_69,H177_70)H178_71)H179_72,(((H182_73,H183_74)H184_75,H188_76)H189_77,((H11_78,H12_79)H13_80,H14_81)H15_82)H189_83)H190_84)H191_85)H55_86)H57_87,(((H58_88,H59_89)H60_90,(H63_91,H64_92)H65_93)H66_94,((((H72_95,H73_96)H74_97,((H72_98,H73_99)H74_100,(((H85_101,(H86_102,H87_103)H88_104)H89_105,(H84_106,(((H85_107,(H86_108,H87_109)H88_110)H85_111,(H86_112,H87_113)H88_114)H89_115,(H85_116,(H86_117,H87_118)H88_119)H89_120)H89_121)H90_122)H90_123,H75_124)H75_125)H76_126)H77_127,((H78_128,(H79_129,H127_130)H79_131)H80_132,H81_133)H82_134)H83_135,(((((((H149_136,H150_137)H151_138,H152_139)H153_140,H154_141)H155_142,(((H149_143,H150_144)H151_145,H152_146)H153_147,H154_148)H155_149)H156_150,((((H11_151,H12_152)H13_153,(H141_154,H127_155)H141_156)H141_157,((H142_158,H143_159)H144_160,H145_161)H146_162)H147_163,(H141_164,((H142_165,H143_166)H144_167,H145_168)H146_169)H147_170)H147_171)H157_172,(((H95_173,H96_174)H97_175,H98_176)H99_177,(H104_178,((H95_179,H96_180)H97_181,H98_182)H99_183)H99_184)H99_185)H99_186,((((H113_187,(H114_188,H115_189)H116_190)H117_191,((H118_192,H118_193)H118_194,(H119_195,H120_196)H121_197)H122_198)H123_199,((H28_200,H29_201)H30_202,(((H124_203,H125_204)H126_205,H127_206)H126_207,(H127_208,(H124_209,H125_210)H126_211)H127_212)H128_213)H128_214)H129_215,(((H130_216,H145_217)H130_218,(H131_219,(H132_220,H133_221)H134_222)H135_223)H136_224,((((H103_225,H104_226)H105_227,H108_228)H109_229,(H84_230,(H85_231,(H86_232,H87_233)H88_234)H89_235)H90_236)H90_237,(((H137_238,H137_239)H137_240,H138_241)H139_242,(H140_243,((H142_244,H143_245)H144_246,H145_247)H146_248)H158_249)H159_250)H159_251)H160_252)H161_253)H162_254)H163_255)H164_256)H165_257)H198_258;
