# Supplementary material for: Assessing the accuracy of phylogenetic rooting methods on prokaryotic gene families
Source: PLoS One. 2020 May 15;15(5):e0232950. doi: 10.1371/journal.pone.0232950 (PMC7228096; doi:10.1371/journal.pone.0232950)
Supplement: S1 Dataset — (ZIP) [file pone.0232950.s002.zip › AllSimulatedDatasets/R-025-HI-NR/formatted_for_optroot/tree9]

((((((H50_0,H51_1)H52_2,H53_3)H54_4,(((H50_5,H51_6)H52_7,H53_8)H54_9,H56_10)H58_11)H58_12,(((H35_13,((H36_14,((H37_15,H38_16)H41_17,H42_18)H43_19)H44_20,H45_21)H46_22)H47_23,H48_24)H49_25,(((H50_26,H51_27)H52_28,((((H50_29,H50_30)H50_31,H51_32)H52_33,(H50_34,H51_35)H52_36)H52_37,H53_38)H53_39)H54_40,(H55_41,H56_42)H57_43)H58_44)H49_45)H49_46,((((H80_47,H81_48)H82_49,(H83_50,H84_51)H85_52)H86_53,((H80_54,H81_55)H82_56,(H83_57,H84_58)H85_59)H86_60)H86_61,(((((H146_62,H147_63)H148_64,H149_65)H150_66,H151_67)H152_68,((((H146_69,H149_70)H150_71,H151_72)H152_73,(H111_74,H108_75)H108_76)H108_77,(((H75_78,H76_79)H77_80,(H75_81,H76_82)H77_83)H77_84,H78_85)H79_86)H79_87)H79_88,(((H88_89,(H88_90,((H89_91,H90_92)H91_93,H92_94)H93_95)H93_96)H94_97,(H96_98,H97_99)H106_100)H107_101,H108_102)H109_103)H109_104)H110_105)H157_106,(((((H0_107,H1_108)H2_109,(H4_110,(H20_111,H22_112)H23_113)H24_114)H26_115,(((H184_116,H149_117)H150_118,H151_119)H152_120,((H27_121,H27_122)H27_123,((H146_124,H147_125)H148_126,H149_127)H150_128)H27_129)H27_130)H26_131,(H146_132,H27_133)H27_134)H34_135,(((((((H80_136,H84_137)H86_138,(((H124_139,(H127_140,((H112_141,H113_142)H114_143,H115_144)H116_145)H127_146)H128_147,((H96_148,((H112_149,H113_150)H114_151,H115_152)H116_153)H116_154,((H117_155,H118_156)H119_157,H120_158)H121_159)H122_160)H123_161,((H125_162,H124_163)H124_164,((H125_165,(H125_166,H125_167)H125_168)H125_169,H125_170)H125_171)H126_172)H129_173)H145_174,((H146_175,H147_176)H148_177,H151_178)H152_179)H153_180,H48_181)H49_182,(((((H50_183,H51_184)H52_185,H53_186)H54_187,H56_188)H58_189,H48_190)H58_191,(((H50_192,H51_193)H52_194,H53_195)H54_196,((H55_197,H56_198)H57_199,((H146_200,H147_201)H148_202,H149_203)H150_204)H57_205)H58_206)H58_207)H59_208,(((((((H87_209,((((H89_210,H90_211)H91_212,H92_213)H93_214,H88_215)H88_216,((H89_217,H90_218)H91_219,H92_220)H93_221)H94_222)H95_223,(H97_224,(((H98_225,(H99_226,H100_227)H101_228)H102_229,H84_230)H102_231,H103_232)H104_233)H105_234)H95_235,(H96_236,(H96_237,H97_238)H105_239)H106_240)H107_241,H108_242)H109_243,((H80_244,H81_245)H82_246,(H83_247,H84_248)H85_249)H86_250)H86_251,((((H87_252,H125_253)H87_254,(H97_255,(H98_256,(H99_257,H100_258)H101_259)H102_260)H105_261)H107_262,H108_263)H109_264,((H75_265,H76_266)H77_267,H78_268)H79_269)H109_270)H110_271,((((H111_272,((((H112_273,H113_274)H114_275,H115_276)H116_277,H167_278)H116_279,((H117_280,H118_281)H119_282,H120_283)H121_284)H122_285)H123_286,((H124_287,H125_288)H126_289,H127_290)H128_291)H129_292,((((H130_293,H131_294)H132_295,H133_296)H140_297,H141_298)H142_299,(((H130_300,H131_301)H132_302,(H130_303,H131_304)H132_305)H132_306,((H133_307,(H134_308,H135_309)H136_310)H137_311,(H113_312,H138_313)H138_314)H139_315)H140_316)H142_317)H145_318,(((((H146_319,H84_320)H146_321,H147_322)H148_323,H149_324)H150_325,H111_326)H150_327,H151_328)H152_329)H153_330)H154_331)H157_332,((((H1_333,H69_334)H2_335,(H3_336,((H4_337,(((H5_338,H10_339)H5_340,(H6_341,H7_342)H8_343)H9_344,((H12_345,(((H5_346,(H6_347,H7_348)H8_349)H9_350,H10_351)H11_352,H12_353)H12_354)H12_355,(H115_356,H14_357)H14_358)H16_359)H17_360)H18_361,(H19_362,H20_363)H21_364)H24_365)H25_366)H26_367,((H27_368,((H0_369,(H1_370,H1_371)H1_372)H2_373,H22_374)H2_375)H27_376,(H28_377,H29_378)H30_379)H33_380)H34_381,(((H0_382,((H50_383,H51_384)H52_385,(H0_386,H1_387)H2_388)H2_389)H2_390,(H3_391,(((H53_392,H19_393)H19_394,H20_395)H21_396,H22_397)H23_398)H3_399)H26_400,H27_401)H34_402)H34_403)H197_404)H197_405)H198_406;
