# Supplementary material for: Assessing the accuracy of phylogenetic rooting methods on prokaryotic gene families
Source: PLoS One. 2020 May 15;15(5):e0232950. doi: 10.1371/journal.pone.0232950 (PMC7228096; doi:10.1371/journal.pone.0232950)
Supplement: S1 Dataset — (ZIP) [file pone.0232950.s002.zip › AllSimulatedDatasets/R-025-HI-NR/formatted_for_optroot/tree90]

((((H182_0,H183_1)H184_2,(H128_3,(H129_4,H130_5)H131_6)H132_7)H196_8,(((((H0_9,H1_10)H0_11,H1_12)H2_13,H3_14)H4_15,(((H9_16,H10_17)H11_18,(H66_19,(H12_20,H13_21)H14_22)H14_23)H15_24,H16_25)H19_26)H20_27,(((((H22_28,H23_29)H24_30,H25_31)H26_32,(((H27_33,H28_34)H29_35,H30_36)H31_37,((H32_38,H33_39)H34_40,H35_41)H36_42)H37_43)H46_44,(((((H48_45,H49_46)H50_47,(H51_48,H52_49)H53_50)H54_51,((H62_52,(H63_53,H63_54)H63_55)H64_56,(H66_57,(H66_58,(H69_59,H70_60)H71_61)H71_62)H72_63)H73_64)H74_65,H75_66)H76_67,((((H51_68,(H51_69,H52_70)H53_71)H50_72,(H51_73,H52_74)H53_75)H54_76,(((H55_77,((H56_78,H57_79)H58_80,H59_81)H60_82)H60_83,(H62_84,(H63_85,H63_86)H63_87)H64_88)H65_89,(((H66_90,H55_91)H66_92,H67_93)H68_94,(H69_95,H70_96)H71_97)H72_98)H73_99)H74_100,H75_101)H76_102)H76_103)H77_104,(((((((((H79_105,H80_106)H81_107,H82_108)H83_109,((H84_110,H85_111)H86_112,H87_113)H88_114)H89_115,H90_116)H91_117,(H182_118,(H182_119,(H51_120,H52_121)H53_122)H183_123)H184_124)H91_125,((((H92_126,((H93_127,H94_128)H95_129,H96_130)H97_131)H98_132,((H99_133,((((H100_134,H101_135)H102_136,(H103_137,H103_138)H103_139)H106_140,H107_141)H110_142,(((H100_143,H101_144)H102_145,(H111_146,(H112_147,H113_148)H114_149)H115_150)H115_151,(H118_152,H119_153)H120_154)H121_155)H122_156)H123_157,(((H100_158,(H107_159,H101_160)H101_161)H102_162,(H103_163,H104_164)H105_165)H106_166,H107_167)H110_168)H123_169)H124_170,((H125_171,H126_172)H127_173,(H128_174,(H129_175,H130_176)H131_177)H132_178)H133_179)H136_180,(H137_181,((H175_182,H99_183)H99_184,((H92_185,(H93_186,H96_187)H97_188)H98_189,(((H103_190,H104_191)H105_192,(H107_193,H108_194)H109_195)H110_196,(H150_197,(((H111_198,(H112_199,H113_200)H114_201)H115_202,H116_203)H117_204,(H118_205,H119_206)H120_207)H121_208)H121_209)H122_210)H122_211)H123_212)H137_213)H138_214)H139_215,((((H140_216,H141_217)H142_218,H143_219)H144_220,H145_221)H146_222,(((H147_223,H148_224)H147_225,H148_226)H149_227,H150_228)H151_229)H152_230)H153_231,H78_232)H78_233,(((((((H79_234,H80_235)H81_236,H82_237)H83_238,H87_239)H89_240,(H134_241,H87_242)H87_243)H89_244,(H90_245,H23_246)H90_247)H91_248,(((H92_249,(H96_250,H96_251)H96_252)H98_253,(H99_254,((((H101_255,H162_256)H101_257,(H103_258,H104_259)H105_260)H106_261,(H107_262,H108_263)H109_264)H110_265,((H111_266,(H112_267,H113_268)H114_269)H115_270,((H118_271,(H119_272,H119_273)H119_274)H120_275,(((H111_276,H111_277)H111_278,(H112_279,H113_280)H114_281)H115_282,H116_283)H117_284)H120_285)H121_286)H122_287)H123_288)H124_289,((H125_290,H126_291)H127_292,(H128_293,(H129_294,H130_295)H131_296)H132_297)H133_298)H136_299)H139_300,(((H154_301,(H188_302,H189_303)H190_304)H154_305,(H161_306,(H162_307,(H155_308,H156_309)H157_310)H162_311)H163_312)H164_313,(((H165_314,H80_315)H165_316,H162_317)H165_318,((((H166_319,H166_320)H166_321,(H167_322,(H168_323,(H169_324,H170_325)H171_326)H172_327)H173_328)H174_329,(H166_330,(H167_331,(H168_332,(H169_333,H170_334)H171_335)H172_336)H173_337)H174_338)H174_339,(H165_340,H175_341)H175_342)H176_343)H177_344)H178_345)H179_346)H180_347)H181_348)H20_349)H20_350,(((H75_351,H75_352)H75_353,((H92_354,((H93_355,H94_356)H95_357,H96_358)H97_359)H98_360,((((H99_361,((((H100_362,H101_363)H102_364,((H55_365,H103_366)H103_367,H104_368)H105_369)H106_370,(((H92_371,((H93_372,H94_373)H95_374,H96_375)H97_376)H98_377,H107_378)H107_379,H108_380)H109_381)H110_382,((H111_383,(H112_384,H113_385)H114_386)H115_387,(H118_388,H119_389)H120_390)H121_391)H122_392)H123_393,(H137_394,H137_395)H137_396)H138_397,((H147_398,H148_399)H149_400,(H150_401,H6_402)H150_403)H151_404)H153_405,(((H154_406,(H162_407,H150_408)H162_409)H164_410,(((H154_411,H5_412)H154_413,((H155_414,H156_415)H157_416,H158_417)H159_418)H160_419,H162_420)H164_421)H164_422,(H165_423,H175_424)H177_425)H178_426)H179_427)H180_428)H181_429,((H183_430,((H182_431,H182_432)H182_433,H183_434)H183_435)H184_436,((H185_437,(H100_438,H101_439)H102_440)H185_441,((H186_442,((((H188_443,H189_444)H190_445,H187_446)H187_447,(H188_448,H189_449)H190_450)H191_451,(H187_452,(H188_453,H189_454)H190_455)H191_456)H191_457)H192_458,(((H186_459,((H188_460,H189_461)H190_462,H186_463)H186_464)H186_465,(H187_466,(H188_467,H189_468)H190_469)H191_470)H192_471,H193_472)H193_473)H194_474)H195_475)H196_476)H197_477)H198_478;
