# Supplementary material for: Assessing the accuracy of phylogenetic rooting methods on prokaryotic gene families
Source: PLoS One. 2020 May 15;15(5):e0232950. doi: 10.1371/journal.pone.0232950 (PMC7228096; doi:10.1371/journal.pone.0232950)
Supplement: S1 Dataset — (ZIP) [file pone.0232950.s002.zip › AllSimulatedDatasets/R-025-HI-NR/formatted_for_optroot/tree91]

((((((H31_0,(H34_1,(H35_2,H36_3)H37_4)H38_5)H39_6,(((H40_7,H41_8)H42_9,H43_10)H44_11,((H195_12,H195_13)H195_14,H45_15)H45_16)H46_17)H47_18,((((H48_19,(H49_20,H50_21)H51_22)H52_23,H53_24)H54_25,((H48_26,(H49_27,H50_28)H51_29)H52_30,H53_31)H54_32)H54_33,H55_34)H56_35)H57_36,((((H64_37,((H65_38,H65_39)H65_40,H68_41)H69_42)H70_43,(H63_44,H63_45)H63_46)H63_47,(H64_48,(((H65_49,H140_50)H65_51,H66_52)H67_53,H68_54)H69_55)H70_56)H71_57,H73_58)H74_59)H75_60,((((H77_61,(H77_62,H77_63)H77_64)H77_65,((((((H137_66,H138_67)H139_68,H78_69)H78_70,(((H79_71,H79_72)H79_73,H80_74)H81_75,(H82_76,H83_77)H84_78)H85_79)H86_80,(H87_81,(H88_82,H89_83)H90_84)H91_85)H92_86,(((H95_87,H96_88)H97_89,(H87_90,(H88_91,H89_92)H90_93)H91_94)H91_95,(H93_96,H93_97)H93_98)H93_99)H94_100,((H181_101,H182_102)H183_103,H96_104)H97_105)H98_106)H99_107,(((((((H24_108,H45_109)H26_110,((H40_111,H41_112)H42_113,H43_114)H44_115)H26_116,H27_117)H28_118,((((H1_119,H1_120)H1_121,H2_122)H3_123,(H4_124,(H5_125,(H6_126,(H7_127,H8_128)H9_129)H10_130)H11_131)H12_132)H13_133,(H19_134,H20_135)H21_136)H23_137)H23_138,((H24_139,H25_140)H26_141,(H27_142,H5_143)H27_144)H28_145)H29_146,(H0_147,((H124_148,(H125_149,H126_150)H127_151)H130_152,H131_153)H132_154)H0_155)H0_156,((H2_157,((H5_158,H5_159)H5_160,((H6_161,H1_162)H6_163,(H7_164,H8_165)H9_166)H10_167)H11_168)H13_169,(((H24_170,H24_171)H24_172,H25_173)H26_174,H27_175)H28_176)H29_177)H30_178)H99_179,((H77_180,((H1_181,H2_182)H3_183,((H4_184,H4_185)H4_186,(H5_187,(((H19_188,H20_189)H21_190,H6_191)H6_192,(H7_193,H8_194)H9_195)H10_196)H11_197)H12_198)H13_199)H77_200,(((((H88_201,H89_202)H90_203,H78_204)H78_205,((H79_206,H80_207)H81_208,H83_209)H85_210)H86_211,(H87_212,(H88_213,H89_214)H90_215)H91_216)H92_217,(H95_218,H96_219)H97_220)H98_221)H99_222)H99_223)H100_224,((((H135_225,H83_226)H135_227,((((H185_228,((H163_229,H164_230)H165_231,H167_232)H169_233)H185_234,((((H142_235,(H143_236,(H144_237,H144_238)H144_239)H145_240)H146_241,(((H147_242,H93_243)H147_244,H148_245)H149_246,(H150_247,H150_248)H150_249)H151_250)H152_251,((H153_252,(H154_253,H155_254)H156_255)H157_256,(((H131_257,H158_258)H158_259,H159_260)H160_261,(H154_262,H155_263)H156_264)H160_265)H161_266)H162_267,((H173_268,(H174_269,H175_270)H176_271)H177_272,H178_273)H179_274)H180_275)H180_276,(((H181_277,H182_278)H183_279,(H154_280,H155_281)H156_282)H183_283,(H93_284,(((H124_285,((H125_286,H126_287)H127_288,H128_289)H129_290)H130_291,H131_292)H132_293,H133_294)H134_295)H134_296)H183_297)H184_298,H185_299)H186_300)H188_301,((H117_302,H118_303)H119_304,H120_305)H121_306)H123_307,(((H150_308,((((((H147_309,H148_310)H149_311,(H147_312,H148_313)H149_314)H151_315,((H153_316,(H154_317,H155_318)H156_319)H157_320,(H158_321,H159_322)H160_323)H161_324)H162_325,((((H163_326,H164_327)H165_328,((H8_329,H166_330)H166_331,H167_332)H168_333)H169_334,((H163_335,H164_336)H165_337,(H166_338,H167_339)H168_340)H169_341)H169_342,(H170_343,H170_344)H170_345)H171_346)H172_347,(H27_348,(((H163_349,H164_350)H165_351,(H166_352,H167_353)H168_354)H169_355,(((H87_356,(H65_357,(H88_358,H89_359)H90_360)H90_361)H91_362,((H144_363,H173_364)H173_365,(H174_366,H175_367)H176_368)H177_369)H179_370,((H173_371,(H174_372,H175_373)H176_374)H177_375,H178_376)H179_377)H179_378)H179_379)H179_380)H180_381,(((((H124_382,H27_383)H124_384,H131_385)H124_386,((H125_387,H126_388)H127_389,H128_390)H129_391)H130_392,H131_393)H132_394,H133_395)H134_396)H184_397)H188_398,(H189_399,(H190_400,H191_401)H192_402)H193_403)H194_404,((((H117_405,H118_406)H119_407,H120_408)H121_409,H142_410)H121_411,H122_412)H123_413)H196_414)H197_415)H198_416;
