# Supplementary material for: Assessing the accuracy of phylogenetic rooting methods on prokaryotic gene families
Source: PLoS One. 2020 May 15;15(5):e0232950. doi: 10.1371/journal.pone.0232950 (PMC7228096; doi:10.1371/journal.pone.0232950)
Supplement: S1 Dataset — (ZIP) [file pone.0232950.s002.zip › AllSimulatedDatasets/R-025-HI-NR/formatted_for_optroot/tree92]

(((H12_0,H186_1)H12_2,H16_3)H18_4,((((((H115_5,H115_6)H115_7,H116_8)H117_9,H24_10)H24_11,(H25_12,H26_13)H27_14)H28_15,(((H145_16,H146_17)H147_18,H148_19)H149_20,((H29_21,H29_22)H29_23,H30_24)H31_25)H35_26)H36_27,(H42_28,(H7_29,(H111_30,((H44_31,H45_32)H46_33,H47_34)H48_35)H48_36)H48_37)H49_38)H50_39)H51_40;
