# Supplementary material for: Assessing the accuracy of phylogenetic rooting methods on prokaryotic gene families
Source: PLoS One. 2020 May 15;15(5):e0232950. doi: 10.1371/journal.pone.0232950 (PMC7228096; doi:10.1371/journal.pone.0232950)
Supplement: S1 Dataset — (ZIP) [file pone.0232950.s002.zip › AllSimulatedDatasets/R-025-HI-NR/formatted_for_optroot/tree93]

(((((H0_0,H160_1)H0_2,((H4_3,H5_4)H6_5,(H9_6,((((H11_7,H11_8)H11_9,(((H12_10,H13_11)H14_12,H15_13)H16_14,H94_15)H16_16)H17_17,H18_18)H19_19,((H20_20,((H47_21,H48_22)H49_23,(H50_24,H51_25)H52_26)H53_27)H20_28,H20_29)H20_30)H21_31)H22_32)H23_33)H24_34,(((((H140_35,H0_36)H0_37,H93_38)H0_39,H0_40)H0_41,((H56_42,(H57_43,H58_44)H59_45)H60_46,(((H61_47,H62_48)H63_49,H64_50)H65_51,(H66_52,H67_53)H68_54)H69_55)H70_56)H0_57,(((H1_58,H2_59)H3_60,(H4_61,H5_62)H6_63)H7_64,((H8_65,H9_66)H10_67,(((H11_68,((H12_69,H13_70)H14_71,H15_72)H16_73)H17_74,H18_75)H19_76,H20_77)H21_78)H22_79)H23_80)H24_81)H24_82,H25_83)H26_84,(((((((H181_85,H56_86)H56_87,(H57_88,H58_89)H59_90)H60_91,(H67_92,(H94_93,((H95_94,H96_95)H97_96,(H95_97,H96_98)H97_99)H97_100)H98_101)H68_102)H70_103,H146_104)H70_105,((H94_106,(H95_107,H96_108)H97_109)H98_110,(((H100_111,H101_112)H102_113,(H103_114,H104_115)H105_116)H106_117,(H107_118,H108_119)H109_120)H110_121)H111_122)H122_123,(H124_124,(((H124_125,H124_126)H124_127,(H125_128,H126_129)H127_130)H128_131,H129_132)H129_133)H130_134)H149_135,((((((H57_136,(H57_137,(H57_138,H57_139)H57_140)H57_141)H57_142,H58_143)H59_144,H129_145)H70_146,(((((H131_147,(H132_148,H131_149)H132_150)H133_151,((H134_152,(H135_153,H136_154)H137_155)H138_156,(H139_157,H140_158)H141_159)H142_160)H143_161,H56_162)H56_163,H58_164)H60_165,(((H61_166,H62_167)H63_168,H64_169)H65_170,((H66_171,H67_172)H68_173,H193_174)H68_175)H69_176)H70_177)H70_178,(((((H155_179,H156_180)H157_181,H158_182)H159_183,(((H155_184,H156_185)H157_186,(H158_187,H158_188)H158_189)H159_190,H158_191)H159_192)H159_193,((H160_194,H161_195)H162_196,H163_197)H164_198)H165_199,(((H166_200,H167_201)H168_202,H169_203)H170_204,((H171_205,H172_206)H173_207,(((H100_208,H101_209)H102_210,((H150_211,H103_212)H103_213,H104_214)H105_215)H106_216,((H107_217,(H108_218,(H61_219,(H61_220,H62_221)H62_222)H63_223)H108_224)H109_225,H169_226)H109_227)H110_228)H173_229)H174_230)H175_231)H176_232,(((H186_233,H187_234)H188_235,((H186_236,H187_237)H188_238,H190_239)H191_240)H192_241,H193_242)H194_243)H196_244)H197_245)H198_246;
