# Supplementary material for: Assessing the accuracy of phylogenetic rooting methods on prokaryotic gene families
Source: PLoS One. 2020 May 15;15(5):e0232950. doi: 10.1371/journal.pone.0232950 (PMC7228096; doi:10.1371/journal.pone.0232950)
Supplement: S1 Dataset — (ZIP) [file pone.0232950.s002.zip › AllSimulatedDatasets/R-025-HI-NR/formatted_for_optroot/tree94]

((((H134_0,(H136_1,((((((H99_2,H100_3)H101_4,H102_5)H103_6,H137_7)H137_8,H138_9)H139_10,(H140_11,(((((H141_12,H142_13)H143_14,H140_15)H143_16,(H148_17,H149_18)H150_19)H145_20,H146_21)H147_22,(H148_23,H149_24)H150_25)H151_26)H152_27)H153_28,H155_29)H157_30)H158_31)H159_32,((H0_33,H1_34)H2_35,(H3_36,(H4_37,H5_38)H6_39)H7_40)H8_41)H8_42,(((H9_43,((H24_44,H10_45)H10_46,H11_47)H12_48)H13_49,((((H18_50,H19_51)H20_52,(((H21_53,H22_54)H23_55,H24_56)H25_57,(H26_58,H27_59)H28_60)H29_61)H30_62,H31_63)H32_64,((H53_65,(H54_66,H54_67)H54_68)H55_69,(H56_70,(H57_71,H58_72)H59_73)H60_74)H65_75)H66_76)H13_77,((H14_78,(H57_79,H15_80)H15_81)H16_82,H15_83)H16_84)H17_85)H78_86,(((H137_87,H138_88)H139_89,H126_90)H126_91,((((H79_92,(H80_93,H80_94)H80_95)H81_96,H82_97)H85_98,((((H176_99,H176_100)H176_101,H185_102)H176_103,((H164_104,H176_105)H176_106,H177_107)H177_108)H178_109,H126_110)H126_111)H127_112,((H82_113,((H87_114,H88_115)H89_116,H90_117)H91_118)H125_119,((H126_120,H126_121)H126_122,(H93_123,H126_124)H126_125)H126_126)H127_127)H127_128)H127_129)H127_130;
