# Supplementary material for: Assessing the accuracy of phylogenetic rooting methods on prokaryotic gene families
Source: PLoS One. 2020 May 15;15(5):e0232950. doi: 10.1371/journal.pone.0232950 (PMC7228096; doi:10.1371/journal.pone.0232950)
Supplement: S1 Dataset — (ZIP) [file pone.0232950.s002.zip › AllSimulatedDatasets/R-025-HI-NR/formatted_for_optroot/tree95]

(((((H178_0,H179_1)H180_2,H181_3)H182_4,(((H183_5,H184_6)H185_7,(H186_8,H187_9)H188_10)H189_11,(H190_12,(H108_13,H191_14)H191_15)H192_16)H193_17)H194_18,((H0_19,(H1_20,H2_21)H3_22)H4_23,(H5_24,(H6_25,H7_26)H8_27)H9_28)H10_29)H10_30,(((H64_31,H65_32)H66_33,(((((H72_34,H73_35)H74_36,H75_37)H76_38,(H77_39,H78_40)H79_41)H80_42,(H83_43,H85_44)H86_45)H87_46,(((H88_47,H89_48)H88_49,H89_50)H90_51,(H91_52,(H92_53,H93_54)H94_55)H95_56)H96_57)H97_58)H98_59,((((((H137_60,H140_61)H141_62,(((H142_63,(H143_64,H144_65)H145_66)H146_67,(H147_68,H75_69)H147_70)H148_71,(H149_72,H150_73)H151_74)H152_75)H153_76,((((H154_77,(H155_78,H155_79)H155_80)H160_81,H29_82)H160_83,((H161_84,(H11_85,H161_86)H161_87)H161_88,((H165_89,H171_90)H171_91,(H162_92,(((H142_93,(H143_94,H144_95)H145_96)H146_97,(H142_98,(H140_99,(H143_100,H144_101)H145_102)H145_103)H146_104)H146_105,H147_106)H148_107)H162_108)H162_109)H163_110)H164_111,(H165_112,(H155_113,(H156_114,H157_115)H158_116)H159_117)H167_118)H168_119)H169_120,(((H120_121,H121_122)H122_123,(H123_124,H124_125)H125_126)H126_127,(H85_128,((H128_129,H129_130)H130_131,((H132_132,H133_133)H132_134,H133_135)H134_136)H135_137)H135_138)H136_139)H136_140,(((((H137_141,H138_142)H139_143,H44_144)H139_145,((H132_146,H133_147)H134_148,(H140_149,H140_150)H140_151)H140_152)H141_153,(((H142_154,(H143_155,H144_156)H145_157)H146_158,H147_159)H148_160,H113_161)H152_162)H153_163,(H165_164,H166_165)H167_166)H169_167)H170_168,((H171_169,((H172_170,H172_171)H172_172,(H173_173,H174_174)H175_175)H176_176)H177_177,((H179_178,H181_179)H182_180,((H183_181,(H184_182,H184_183)H184_184)H185_185,H190_186)H193_187)H194_188)H195_189)H196_190)H197_191)H198_192;
