# Supplementary material for: Assessing the accuracy of phylogenetic rooting methods on prokaryotic gene families
Source: PLoS One. 2020 May 15;15(5):e0232950. doi: 10.1371/journal.pone.0232950 (PMC7228096; doi:10.1371/journal.pone.0232950)
Supplement: S1 Dataset — (ZIP) [file pone.0232950.s002.zip › AllSimulatedDatasets/R-025-HI-NR/formatted_for_optroot/tree96]

((((((H67_0,(H68_1,H69_2)H70_3)H71_4,H72_5)H73_6,((H85_7,H86_8)H87_9,H88_10)H89_11)H89_12,(((H90_13,((H91_14,(H92_15,H93_16)H94_17)H95_18,H96_19)H97_20)H98_21,H99_22)H112_23,((H90_24,((H91_25,(H92_26,H93_27)H94_28)H95_29,H96_30)H97_31)H98_32,(H99_33,((((H100_34,(H101_35,H102_36)H103_37)H104_38,H105_39)H106_40,H107_41)H108_42,(H109_43,(H168_44,H169_45)H170_46)H109_47)H110_48)H111_49)H112_50)H112_51)H113_52,((((H148_53,H149_54)H150_55,((H152_56,H153_57)H154_58,(H157_59,(((H68_60,H69_61)H70_62,(H158_63,H158_64)H158_65)H158_66,H159_67)H160_68)H161_69)H162_70)H163_71,(((H114_72,H115_73)H116_74,(H117_75,H117_76)H117_77)H118_78,H119_79)H120_80)H126_81,(((((H29_82,(H159_83,H159_84)H159_85)H29_86,((H41_87,(((H114_88,H115_89)H116_90,(H117_91,H117_92)H117_93)H118_94,H42_95)H42_96)H43_97,H44_98)H45_99)H47_100,(((H48_101,((H52_102,(H53_103,H54_104)H55_105)H56_106,(H189_107,H190_108)H191_109)H59_110)H60_111,(((H61_112,(H72_113,H62_114)H62_115)H63_116,H75_117)H63_118,H64_119)H65_120)H66_121,((((H67_122,H67_123)H67_124,(H68_125,H69_126)H70_127)H71_128,H72_129)H73_130,(H74_131,(H75_132,((H155_133,H76_134)H76_135,H77_136)H78_137)H79_138)H80_139)H81_140)H82_141)H83_142,((H29_143,((H30_144,(H31_145,((H119_146,(H32_147,H33_148)H34_149)H34_150,(H35_151,H36_152)H37_153)H38_154)H39_155)H40_156,((H41_157,H42_158)H43_159,H44_160)H45_161)H46_162)H47_163,((H48_164,(((H49_165,H52_166)H49_167,H50_168)H51_169,H58_170)H59_171)H60_172,((H61_173,H62_174)H63_175,(H44_176,H64_177)H64_178)H65_179)H66_180)H83_181)H83_182,(((((H127_183,(H128_184,H129_185)H130_186)H131_187,((H132_188,H133_189)H134_190,(H127_191,(H128_192,H129_193)H130_194)H131_195)H134_196)H135_197,((H127_198,(H128_199,H129_200)H130_201)H131_202,(H132_203,H133_204)H134_205)H135_206)H135_207,(H8_208,H9_209)H10_210)H135_211,((((H85_212,H86_213)H87_214,H88_215)H89_216,H139_217)H89_218,((H127_219,(H128_220,H129_221)H130_222)H131_223,(H132_224,(H133_225,H133_226)H133_227)H134_228)H135_229)H135_230)H135_231)H135_232)H136_233)H137_234,(((((H171_235,(H172_236,H173_237)H174_238)H175_239,((H149_240,H140_241)H140_242,H19_243)H140_244)H140_245,(H13_246,(H14_247,H15_248)H16_249)H17_250)H144_251,(H12_252,(H189_253,H190_254)H191_255)H195_256)H196_257,(((((H85_258,H86_259)H87_260,H88_261)H89_262,(H88_263,H88_264)H88_265)H89_266,((((((H114_267,H115_268)H116_269,(H114_270,H115_271)H116_272)H116_273,H117_274)H118_275,H119_276)H120_277,((H121_278,H122_279)H123_280,H124_281)H125_282)H126_283,((H90_284,((H91_285,(H92_286,H93_287)H94_288)H95_289,H96_290)H97_291)H98_292,(H99_293,((((H100_294,(H101_295,H102_296)H103_297)H104_298,H105_299)H106_300,H107_301)H108_302,H109_303)H110_304)H111_305)H112_306)H112_307)H113_308,(((((H114_309,H115_310)H116_311,H117_312)H118_313,H119_314)H120_315,((H121_316,((H155_317,H122_318)H122_319,H74_320)H122_321)H123_322,H124_323)H125_324)H126_325,((H127_326,(H128_327,H129_328)H130_329)H131_330,(H132_331,H133_332)H134_333)H135_334)H126_335)H137_336)H196_337)H197_338;
