# Supplementary material for: Assessing the accuracy of phylogenetic rooting methods on prokaryotic gene families
Source: PLoS One. 2020 May 15;15(5):e0232950. doi: 10.1371/journal.pone.0232950 (PMC7228096; doi:10.1371/journal.pone.0232950)
Supplement: S1 Dataset — (ZIP) [file pone.0232950.s002.zip › AllSimulatedDatasets/R-025-HI-NR/formatted_for_optroot/tree97]

(((((H152_0,(H153_1,H154_2)H155_3)H156_4,((H157_5,H153_6)H157_7,H158_8)H159_9)H160_10,(((H161_11,H163_12)H165_13,((H161_14,H161_15)H161_16,((H162_17,H162_18)H162_19,H163_20)H164_21)H165_22)H165_23,(H166_24,H167_25)H168_26)H183_27)H184_28,(H123_29,((H131_30,((((H124_31,H125_32)H126_33,H127_34)H128_35,H129_36)H130_37,(((H124_38,H125_39)H126_40,H127_41)H128_42,H129_43)H130_44)H130_45)H130_46,H131_47)H132_48)H133_49)H136_50,(((((H57_51,H123_52)H123_53,H131_54)H133_55,(H161_56,((H162_57,H163_58)H164_59,H83_60)H164_61)H165_62)H165_63,((H167_64,H167_65)H167_66,(H170_67,(((H48_68,H48_69)H48_70,H172_71)H172_72,(((H173_73,H174_74)H175_75,H176_76)H177_77,H178_78)H179_79)H180_80)H181_81)H182_82)H183_83,((H163_84,(H166_85,(((H163_86,H169_87)H169_88,((H170_89,H170_90)H170_91,H170_92)H170_93)H171_94,H172_95)H181_96)H182_97)H183_98,((H186_99,H188_100)H189_101,((H185_102,H186_103)H187_104,H188_105)H189_106)H189_107)H189_108)H190_109)H196_110;
