# Supplementary material for: Assessing the accuracy of phylogenetic rooting methods on prokaryotic gene families
Source: PLoS One. 2020 May 15;15(5):e0232950. doi: 10.1371/journal.pone.0232950 (PMC7228096; doi:10.1371/journal.pone.0232950)
Supplement: S1 Dataset — (ZIP) [file pone.0232950.s002.zip › AllSimulatedDatasets/R-025-HI-NR/formatted_for_optroot/tree98]

((((H0_0,((((H2_1,H2_2)H2_3,(H3_4,H4_5)H5_6)H6_7,(H8_8,H9_9)H10_10)H13_11,H14_12)H15_13)H16_14,(((((H31_15,H22_16)H22_17,H23_18)H24_19,(((H26_20,H27_21)H28_22,H29_23)H30_24,(H31_25,H32_26)H33_27)H34_28)H35_29,(H37_30,H38_31)H39_32)H41_33,((((H17_34,(H18_35,H19_36)H20_37)H21_38,(H22_39,H23_40)H24_41)H25_42,(((H26_43,H27_44)H28_45,(H2_46,H29_47)H29_48)H30_49,(H31_50,(H32_51,H31_52)H32_53)H33_54)H34_55)H35_56,(((H92_57,H93_58)H94_59,H95_60)H96_61,H97_62)H98_63)H41_64)H41_65)H42_66,((((H45_67,(H46_68,H47_69)H48_70)H49_71,H44_72)H44_73,H102_74)H44_75,(H45_76,(H46_77,H47_78)H48_79)H49_80)H50_81)H52_82,((((((H43_83,(H44_84,(H70_85,(H45_86,(H46_87,H47_88)H48_89)H49_90)H49_91)H50_92)H51_93,(H56_94,H57_95)H58_96)H59_97,H60_98)H63_99,((H102_100,(H64_101,H65_102)H66_103)H66_104,((((H67_105,H68_106)H69_107,(H70_108,H71_109)H72_110)H73_111,(H74_112,(H75_113,H76_114)H77_115)H78_116)H79_117,H87_118)H89_119)H90_120)H91_121,((((H92_122,H93_123)H94_124,H95_125)H96_126,H70_127)H96_128,H97_129)H98_130)H101_131,(((((H102_132,(((H126_133,H126_134)H126_135,((H9_136,H127_137)H127_138,H128_139)H129_140)H130_141,H103_142)H103_143)H104_144,((H105_145,(H106_146,H107_147)H108_148)H109_149,H110_150)H111_151)H112_152,(H126_153,(H127_154,H128_155)H129_156)H130_157)H132_158,((((((H113_159,(H114_160,H115_161)H116_162)H117_163,H118_164)H119_165,(H120_166,(H121_167,H122_168)H123_169)H124_170)H125_171,(((((H134_172,H135_173)H136_174,H137_175)H138_176,H133_177)H133_178,((H134_179,H135_180)H136_181,H137_182)H138_183)H139_184,(H133_185,((H134_186,H135_187)H136_188,H137_189)H138_190)H139_191)H139_192)H139_193,(H140_194,(((H141_195,H142_196)H143_197,H165_198)H143_199,(((H147_200,((H150_201,H151_202)H152_203,((H150_204,H151_205)H152_206,(H150_207,H151_208)H152_209)H152_210)H152_211)H153_212,H155_213)H156_214,((((H121_215,H122_216)H123_217,H120_218)H120_219,((H53_220,H54_221)H53_222,H54_223)H55_224)H55_225,((H103_226,H56_227)H56_228,H57_229)H58_230)H59_231)H156_232)H157_233)H158_234)H159_235,(H160_236,H161_237)H162_238)H163_239)H164_240,(((H165_241,H166_242)H167_243,(((H174_244,((H175_245,H175_246)H175_247,H65_248)H175_249)H176_250,H177_251)H178_252,H174_253)H178_254)H179_255,((H180_256,H181_257)H182_258,(H186_259,H186_260)H187_261)H188_262)H189_263)H190_264)H197_265)H198_266;
