# Supplementary material for: Assessing the accuracy of phylogenetic rooting methods on prokaryotic gene families
Source: PLoS One. 2020 May 15;15(5):e0232950. doi: 10.1371/journal.pone.0232950 (PMC7228096; doi:10.1371/journal.pone.0232950)
Supplement: S1 Dataset — (ZIP) [file pone.0232950.s002.zip › AllSimulatedDatasets/R-025-HI-NR/formatted_for_optroot/tree99]

(((((((H63_0,((H64_1,((H65_2,(H66_3,H67_4)H68_5)H69_6,H70_7)H71_8)H72_9,H73_10)H74_11)H75_12,((H76_13,H76_14)H76_15,H77_16)H78_17)H79_18,(H104_19,(H106_20,H80_21)H106_22)H107_23)H109_24,(((H1_25,(H38_26,H39_27)H40_28)H1_29,((H3_30,H175_31)H3_32,(H4_33,H5_34)H6_35)H9_36)H10_37,(H11_38,(H12_39,(H0_40,H1_41)H2_42)H12_43)H13_44)H14_45)H14_46,((((H15_47,H16_48)H17_49,H18_50)H19_51,(H20_52,H21_53)H22_54)H23_55,((((H33_56,(H34_57,H35_58)H36_59)H37_60,H25_61)H25_62,H24_63)H24_64,H25_65)H26_66)H27_67)H28_68,(((((H64_69,H29_70)H29_71,((H1_72,H29_73)H29_74,H29_75)H29_76)H29_77,((((H30_78,H31_79)H32_80,((H33_81,(H34_82,H35_83)H36_84)H37_85,(H38_86,H39_87)H40_88)H41_89)H42_90,(H43_91,H44_92)H45_93)H46_94,H48_95)H50_96)H53_97,(H178_98,(H43_99,H44_100)H45_101)H178_102)H53_103,(((((((((H149_104,H150_105)H151_106,H80_107)H80_108,(((H157_109,H157_110)H157_111,H157_112)H157_113,H157_114)H157_115)H80_116,(H81_117,H82_118)H83_119)H84_120,(((((H64_121,(H65_122,(H66_123,H67_124)H68_125)H69_126)H72_127,(H73_128,H73_129)H73_130)H74_131,((H106_132,H63_133)H63_134,((H64_135,((H65_136,(H66_137,H67_138)H68_139)H69_140,H70_141)H71_142)H72_143,H73_144)H74_145)H75_146)H75_147,(H76_148,H77_149)H78_150)H79_151,(((H86_152,(H117_153,H87_154)H87_155)H88_156,(H89_157,(H90_158,H91_159)H92_160)H93_161)H94_162,((H96_163,H97_164)H98_165,H99_166)H100_167)H101_168)H101_169)H102_170,(((H103_171,H5_172)H103_173,H104_174)H105_175,H106_176)H107_177)H108_178,(((H110_179,H111_180)H112_181,H113_182)H114_183,((H63_184,((H64_185,((H65_186,(H66_187,H67_188)H68_189)H69_190,H70_191)H71_192)H72_193,H73_194)H74_195)H75_196,((H80_197,(H81_198,H82_199)H83_200)H84_201,((((H60_202,H63_203)H63_204,(H64_205,(H63_206,H73_207)H73_208)H74_209)H75_210,(H76_211,H77_212)H78_213)H79_214,(((H86_215,H87_216)H88_217,((H89_218,((H86_219,H90_220)H90_221,H91_222)H92_223)H93_224,(H89_225,(H90_226,H91_227)H92_228)H93_229)H93_230)H94_231,(H96_232,H97_233)H98_234)H101_235)H101_236)H102_237)H109_238)H114_239)H115_240,((((H143_241,H117_242)H117_243,(((H118_244,H149_245)H118_246,((H119_247,H120_248)H121_249,(H122_250,H122_251)H122_252)H123_253)H124_254,(H125_255,(H126_256,H127_257)H128_258)H129_259)H130_260)H131_261,(((((H132_262,H135_263)H136_264,(H137_265,H21_266)H137_267)H138_268,H140_269)H142_270,(H144_271,H145_272)H146_273)H148_274,(H149_275,H150_276)H151_277)H152_278)H153_279,((H126_280,H127_281)H128_282,H154_283)H154_284)H155_285)H156_286,(((((H157_287,(H158_288,H159_289)H160_290)H161_291,(((H158_292,H159_293)H160_294,(H170_295,H162_296)H162_297)H162_298,((H113_299,H163_300)H163_301,H164_302)H165_303)H166_304)H167_305,((((H170_306,H85_307)H170_308,(H171_309,H172_310)H173_311)H174_312,H175_313)H176_314,(H171_315,H172_316)H173_317)H176_318)H167_319,((H12_320,H168_321)H168_322,((((H132_323,(H137_324,H133_325)H133_326)H134_327,H135_328)H136_329,H137_330)H138_331,(((H132_332,H133_333)H134_334,H135_335)H136_336,H137_337)H138_338)H138_339)H168_340)H169_341,(H178_342,((((H157_343,(H29_344,(H158_345,H159_346)H158_347)H160_348)H161_349,(H162_350,(((H164_351,H163_352)H163_353,(H163_354,(H38_355,H39_356)H40_357)H163_358)H163_359,H164_360)H165_361)H166_362)H167_363,H168_364)H169_365,((((H158_366,H159_367)H160_368,H170_369)H170_370,H171_371)H174_372,H175_373)H176_374)H177_375)H178_376)H179_377)H180_378)H181_379)H182_380,(((((H24_381,(H184_382,H122_383)H184_384)H184_385,H185_386)H186_387,H187_388)H188_389,((H194_390,H195_391)H196_392,H157_393)H196_394)H197_395,((((H0_396,H1_397)H2_398,((H3_399,(H125_400,(H29_401,(H4_402,H5_403)H6_404)H6_405)H6_406)H6_407,((H4_408,H5_409)H6_410,H7_411)H7_412)H8_413)H10_414,(H12_415,H86_416)H13_417)H14_418,((((((H30_419,(H38_420,H31_421)H31_422)H32_423,((H33_424,(H34_425,H35_426)H36_427)H37_428,(H38_429,H39_430)H40_431)H41_432)H42_433,(H43_434,H44_435)H45_436)H46_437,(H47_438,H48_439)H49_440)H50_441,(H143_442,(H44_443,H51_444)H51_445)H51_446)H52_447,((((((((((H132_448,H135_449)H136_450,H137_451)H138_452,(H139_453,H140_454)H141_455)H142_456,(H143_457,(H144_458,H145_459)H146_460)H147_461)H148_462,((H149_463,H150_464)H151_465,(H149_466,H150_467)H151_468)H151_469)H152_470,((H25_471,H117_472)H117_473,(((H118_474,((H29_475,(H183_476,H162_477)H162_478)H162_479,H122_480)H123_481)H124_482,(H125_483,(H126_484,H127_485)H128_486)H129_487)H130_488,H117_489)H130_490)H131_491)H131_492,(((((H137_493,((H132_494,H133_495)H134_496,H135_497)H136_498)H136_499,H137_500)H138_501,H140_502)H142_503,(H143_504,(H144_505,H145_506)H146_507)H147_508)H148_509,(H149_510,H150_511)H151_512)H152_513)H153_514,H154_515)H155_516,(((H85_517,((H87_518,(H89_519,(H90_520,H91_521)H92_522)H93_523)H88_524,(H89_525,(H90_526,(H91_527,H90_528)H91_529)H92_530)H93_531)H94_532)H95_533,((H96_534,H97_535)H98_536,H99_537)H100_538)H101_539,H154_540)H154_541)H155_542,(((((H158_543,H89_544)H158_545,H159_546)H160_547,(((H59_548,H60_549)H61_550,H162_551)H162_552,(H163_553,H164_554)H165_555)H166_556)H167_557,((H171_558,H172_559)H173_560,H175_561)H176_562)H177_563,(((((H157_564,(H158_565,H159_566)H160_567)H161_568,(H163_569,H164_570)H165_571)H167_572,((H168_573,(H171_574,(H159_575,H172_576)H172_577)H173_578)H168_579,(H18_580,(H57_581,H168_582)H168_583)H168_584)H168_585)H169_586,((H170_587,H175_588)H176_589,(H190_590,H191_591)H192_592)H176_593)H177_594,H178_595)H178_596)H179_597)H180_598)H181_599)H182_600)H197_601)H198_602;
