# Supplementary material for: Assessing the accuracy of phylogenetic rooting methods on prokaryotic gene families
Source: PLoS One. 2020 May 15;15(5):e0232950. doi: 10.1371/journal.pone.0232950 (PMC7228096; doi:10.1371/journal.pone.0232950)
Supplement: S1 Dataset — (ZIP) [file pone.0232950.s002.zip › AllSimulatedDatasets/R-025-HI-NR/original_trees/tree1]

((((G0_98:0.23350302[&&PRIME ID=0 VERTEXTYPE=Leaf],G1_99:0.23350302[&&PRIME ID=1 VERTEXTYPE=Leaf])G2_100:0.40756589[&&PRIME ID=2 VERTEXTYPE=Speciation DISCPT=(76,0)],((((G3_126:0.14634804[&&PRIME ID=3 VERTEXTYPE=Leaf],(((G4_127:0.10997247[&&PRIME ID=4 VERTEXTYPE=Leaf],(G5_128:0.082009659[&&PRIME ID=5 VERTEXTYPE=Leaf],G6_129:0.082009659[&&PRIME ID=6 VERTEXTYPE=Leaf])G7_130:0.027962814[&&PRIME ID=7 VERTEXTYPE=Speciation DISCPT=(32,0)])G8_131:0.011377648[&&PRIME ID=8 VERTEXTYPE=Speciation DISCPT=(44,0)],(G9_132:0.10754543[&&PRIME ID=9 VERTEXTYPE=Leaf],G10_133:0.10754543[&&PRIME ID=10 VERTEXTYPE=Leaf])G11_134:0.013804691[&&PRIME ID=11 VERTEXTYPE=Speciation DISCPT=(43,0)])G12_135:0.022164209[&&PRIME ID=12 VERTEXTYPE=Speciation DISCPT=(47,0)],(G13_136:0.029209184[&&PRIME ID=13 VERTEXTYPE=Leaf],(G14_147:0.0028411387[&&PRIME ID=14 VERTEXTYPE=Leaf],G15_148:0.0028411387[&&PRIME ID=15 VERTEXTYPE=Leaf])G16_149:0.026368045[&&PRIME ID=16 VERTEXTYPE=Speciation DISCPT=(2,0)])G17_136:0.11430514581654784[&&PRIME ID=17 VERTEXTYPE=Additive Transfer FROMTOLINEAGE=(136,149) DISCPT=(10,2)])G18_137:0.0028337099[&&PRIME ID=18 VERTEXTYPE=Speciation DISCPT=(57,0)])G19_138:0.12335992[&&PRIME ID=19 VERTEXTYPE=Speciation DISCPT=(58,0)],(G20_139:0.15279927[&&PRIME ID=20 VERTEXTYPE=Leaf],(G21_140:0.059382712[&&PRIME ID=21 VERTEXTYPE=Leaf],G22_141:0.059382712[&&PRIME ID=22 VERTEXTYPE=Leaf])G23_142:0.093416558[&&PRIME ID=23 VERTEXTYPE=Speciation DISCPT=(22,0)])G24_143:0.11690869[&&PRIME ID=24 VERTEXTYPE=Speciation DISCPT=(61,0)])G25_146:0.023568197[&&PRIME ID=25 VERTEXTYPE=Speciation DISCPT=(80,0)],(G26_152:0.11563812[&&PRIME ID=26 VERTEXTYPE=Leaf],(G27_155:0.0092170312[&&PRIME ID=27 VERTEXTYPE=Leaf],G28_156:0.0092170312[&&PRIME ID=28 VERTEXTYPE=Leaf])G29_157:0.10642109[&&PRIME ID=29 VERTEXTYPE=Speciation DISCPT=(6,0)])G30_158:0.17763804[&&PRIME ID=30 VERTEXTYPE=Speciation DISCPT=(45,0)])G31_160:0.22039039[&&PRIME ID=31 VERTEXTYPE=Speciation DISCPT=(81,0)],(G32_38:0.15379179[&&PRIME ID=32 VERTEXTYPE=Leaf],G33_105:0.15379179[&&PRIME ID=33 VERTEXTYPE=Leaf])G34_106:0.35987475[&&PRIME ID=34 VERTEXTYPE=Speciation DISCPT=(62,0)])G35_107:0.12740236721044035[&&PRIME ID=35 VERTEXTYPE=Duplication DISCPT=(90,2)])G36_108:0.045138039[&&PRIME ID=36 VERTEXTYPE=Speciation DISCPT=(95,0)],(((((G37_126:0.14634804[&&PRIME ID=37 VERTEXTYPE=Leaf],((((G38_128:0.031410938[&&PRIME ID=38 VERTEXTYPE=Leaf],G39_126:0.031410938[&&PRIME ID=39 VERTEXTYPE=Leaf])G40_128:0.050598721274379435[&&PRIME ID=40 VERTEXTYPE=Additive Transfer FROMTOLINEAGE=(128,126) DISCPT=(12,2)],G41_129:0.082009659[&&PRIME ID=41 VERTEXTYPE=Leaf])G42_130:0.039340462[&&PRIME ID=42 VERTEXTYPE=Speciation DISCPT=(32,0)],G43_133:0.12135012[&&PRIME ID=43 VERTEXTYPE=Leaf])G44_135:0.022164209[&&PRIME ID=44 VERTEXTYPE=Speciation DISCPT=(47,0)],G45_136:0.14351433[&&PRIME ID=45 VERTEXTYPE=Leaf])G46_137:0.0028337099[&&PRIME ID=46 VERTEXTYPE=Speciation DISCPT=(57,0)])G47_138:0.12335992[&&PRIME ID=47 VERTEXTYPE=Speciation DISCPT=(58,0)],((G48_139:0.15279927[&&PRIME ID=48 VERTEXTYPE=Leaf],(G49_140:0.059382712[&&PRIME ID=49 VERTEXTYPE=Leaf],G50_141:0.059382712[&&PRIME ID=50 VERTEXTYPE=Leaf])G51_142:0.093416558[&&PRIME ID=51 VERTEXTYPE=Speciation DISCPT=(22,0)])G52_143:0.09424841[&&PRIME ID=52 VERTEXTYPE=Speciation DISCPT=(61,0)],G53_144:0.24704768[&&PRIME ID=53 VERTEXTYPE=Leaf])G54_145:0.022660278[&&PRIME ID=54 VERTEXTYPE=Speciation DISCPT=(78,0)])G55_146:0.023568197[&&PRIME ID=55 VERTEXTYPE=Speciation DISCPT=(80,0)],(((G56_147:0.0028411387[&&PRIME ID=56 VERTEXTYPE=Leaf],G57_148:0.0028411387[&&PRIME ID=57 VERTEXTYPE=Leaf])G58_149:0.16667711[&&PRIME ID=58 VERTEXTYPE=Speciation DISCPT=(2,0)],G59_150:0.16951825[&&PRIME ID=59 VERTEXTYPE=Leaf])G60_151:0.010395169[&&PRIME ID=60 VERTEXTYPE=Speciation DISCPT=(64,0)],((G61_152:0.10314578[&&PRIME ID=61 VERTEXTYPE=Leaf],(G62_153:0.028734549[&&PRIME ID=62 VERTEXTYPE=Leaf],G63_126:0.028734549[&&PRIME ID=63 VERTEXTYPE=Leaf])G64_153:0.07441123054370467[&&PRIME ID=64 VERTEXTYPE=Additive Transfer FROMTOLINEAGE=(153,126) DISCPT=(10,2)])G65_154:0.012492338[&&PRIME ID=65 VERTEXTYPE=Speciation DISCPT=(41,0)],(G66_155:0.0092170312[&&PRIME ID=66 VERTEXTYPE=Leaf],G67_156:0.0092170312[&&PRIME ID=67 VERTEXTYPE=Leaf])G68_157:0.10642109[&&PRIME ID=68 VERTEXTYPE=Speciation DISCPT=(6,0)])G69_158:0.064275301[&&PRIME ID=69 VERTEXTYPE=Speciation DISCPT=(45,0)])G70_159:0.11336274[&&PRIME ID=70 VERTEXTYPE=Speciation DISCPT=(66,0)])G71_160:0.25645981[&&PRIME ID=71 VERTEXTYPE=Speciation DISCPT=(81,0)],((((((G72_62:0.010312749[&&PRIME ID=72 VERTEXTYPE=Leaf],G73_63:0.010312749[&&PRIME ID=73 VERTEXTYPE=Leaf])G74_64:0.021123584[&&PRIME ID=74 VERTEXTYPE=Speciation DISCPT=(7,0)],G75_65:0.031436333[&&PRIME ID=75 VERTEXTYPE=Leaf])G76_66:0.077368248[&&PRIME ID=76 VERTEXTYPE=Speciation DISCPT=(13,0)],G77_67:0.10880458[&&PRIME ID=77 VERTEXTYPE=Leaf])G78_66:0.0232591494180393[&&PRIME ID=78 VERTEXTYPE=Additive Transfer FROMTOLINEAGE=(66,67) DISCPT=(43,2)],G79_67:0.13206373[&&PRIME ID=79 VERTEXTYPE=Leaf])G80_68:0.010437639[&&PRIME ID=80 VERTEXTYPE=Speciation DISCPT=(50,0)],((G81_69:0.038552591[&&PRIME ID=81 VERTEXTYPE=Leaf],G82_70:0.038552591[&&PRIME ID=82 VERTEXTYPE=Leaf])G83_71:0.083615729[&&PRIME ID=83 VERTEXTYPE=Speciation DISCPT=(15,0)],G84_72:0.12216832[&&PRIME ID=84 VERTEXTYPE=Leaf])G85_73:0.020333049[&&PRIME ID=85 VERTEXTYPE=Speciation DISCPT=(48,0)])G86_74:0.07208358[&&PRIME ID=86 VERTEXTYPE=Speciation DISCPT=(56,0)],((G87_75:0.086502136[&&PRIME ID=87 VERTEXTYPE=Leaf],((G88_76:0.046773907[&&PRIME ID=88 VERTEXTYPE=Leaf],((G89_77:0.010212556[&&PRIME ID=89 VERTEXTYPE=Leaf],G90_77:0.010212556[&&PRIME ID=90 VERTEXTYPE=Leaf])G91_77:0.023845244535695344[&&PRIME ID=91 VERTEXTYPE=Duplication DISCPT=(6,2)],G92_20:0.034057801[&&PRIME ID=92 VERTEXTYPE=Leaf])G93_77:0.012716106421488528[&&PRIME ID=93 VERTEXTYPE=Additive Transfer FROMTOLINEAGE=(77,20) DISCPT=(14,1)])G94_78:0.034285548[&&PRIME ID=94 VERTEXTYPE=Speciation DISCPT=(19,0)],(G95_76:0.046773907[&&PRIME ID=95 VERTEXTYPE=Leaf],G96_77:0.046773907[&&PRIME ID=96 VERTEXTYPE=Leaf])G97_78:0.034285548[&&PRIME ID=97 VERTEXTYPE=Speciation DISCPT=(19,0)])G98_78:0.005442680174660292[&&PRIME ID=98 VERTEXTYPE=Duplication DISCPT=(30,2)])G99_79:0.049031201[&&PRIME ID=99 VERTEXTYPE=Speciation DISCPT=(35,0)],G100_80:0.13553334[&&PRIME ID=100 VERTEXTYPE=Leaf])G101_85:0.079051613[&&PRIME ID=101 VERTEXTYPE=Speciation DISCPT=(53,0)])G102_86:0.33515102[&&PRIME ID=102 VERTEXTYPE=Speciation DISCPT=(74,0)])G103_86:1.1368923994738638E-4[&&PRIME ID=103 VERTEXTYPE=Additive Transfer FROMTOLINEAGE=(86,95) DISCPT=(91,2)],(((G104_87:0.10271197[&&PRIME ID=104 VERTEXTYPE=Leaf],((G105_88:0.066687799[&&PRIME ID=105 VERTEXTYPE=Leaf],((G106_89:0.014025518[&&PRIME ID=106 VERTEXTYPE=Leaf],G107_187:0.014025518[&&PRIME ID=107 VERTEXTYPE=Leaf])G108_89:0.0257363356882843[&&PRIME ID=108 VERTEXTYPE=Additive Transfer FROMTOLINEAGE=(89,187) DISCPT=(7,2)],G109_90:0.039761854[&&PRIME ID=109 VERTEXTYPE=Leaf])G110_91:0.026925945[&&PRIME ID=110 VERTEXTYPE=Speciation DISCPT=(16,0)])G111_92:0.0027262491[&&PRIME ID=111 VERTEXTYPE=Speciation DISCPT=(24,0)],G112_93:0.069414048[&&PRIME ID=112 VERTEXTYPE=Leaf])G113_94:0.033297921[&&PRIME ID=113 VERTEXTYPE=Speciation DISCPT=(25,0)])G114_95:0.047372847[&&PRIME ID=114 VERTEXTYPE=Speciation DISCPT=(40,0)],((G115_87:0.061439674[&&PRIME ID=115 VERTEXTYPE=Leaf],G116_177:0.061439674[&&PRIME ID=116 VERTEXTYPE=Leaf])G117_87:0.04127229508692413[&&PRIME ID=117 VERTEXTYPE=Additive Transfer FROMTOLINEAGE=(87,177) DISCPT=(22,1)],((G118_88:0.066687799[&&PRIME ID=118 VERTEXTYPE=Leaf],(G119_89:0.039761854[&&PRIME ID=119 VERTEXTYPE=Leaf],G120_90:0.039761854[&&PRIME ID=120 VERTEXTYPE=Leaf])G121_91:0.026925945[&&PRIME ID=121 VERTEXTYPE=Speciation DISCPT=(16,0)])G122_92:0.0027262491[&&PRIME ID=122 VERTEXTYPE=Speciation DISCPT=(24,0)],(G123_93:0.0037636525[&&PRIME ID=123 VERTEXTYPE=Leaf],G124_67:0.0037636525[&&PRIME ID=124 VERTEXTYPE=Leaf])G125_93:0.06565039548757749[&&PRIME ID=125 VERTEXTYPE=Additive Transfer FROMTOLINEAGE=(93,67) DISCPT=(3,1)])G126_94:0.033297921[&&PRIME ID=126 VERTEXTYPE=Speciation DISCPT=(25,0)])G127_95:0.047372847[&&PRIME ID=127 VERTEXTYPE=Speciation DISCPT=(40,0)])G128_95:0.09769461547711966[&&PRIME ID=128 VERTEXTYPE=Duplication DISCPT=(60,1)],(G129_144:0.19634713[&&PRIME ID=129 VERTEXTYPE=Leaf],((G130_47:0.023515425[&&PRIME ID=130 VERTEXTYPE=Leaf],G131_87:0.023515425[&&PRIME ID=131 VERTEXTYPE=Leaf])G132_87:0.07919654377718903[&&PRIME ID=132 VERTEXTYPE=Additive Transfer FROMTOLINEAGE=(87,47) DISCPT=(10,1)],G133_88:0.10271197[&&PRIME ID=133 VERTEXTYPE=Leaf])G134_95:0.093635158[&&PRIME ID=134 VERTEXTYPE=Speciation DISCPT=(40,0)])G135_95:0.051432304076493206[&&PRIME ID=135 VERTEXTYPE=Additive Transfer FROMTOLINEAGE=(95,144) DISCPT=(69,2)])G136_95:0.30207022468452593[&&PRIME ID=136 VERTEXTYPE=Duplication DISCPT=(78,1)])G137_96:0.13635729[&&PRIME ID=137 VERTEXTYPE=Speciation DISCPT=(92,0)])G138_108:0.11328751650610139[&&PRIME ID=138 VERTEXTYPE=Additive Transfer FROMTOLINEAGE=(108,97) DISCPT=(96,1)],((((G139_112:0.23365201[&&PRIME ID=139 VERTEXTYPE=Leaf],((G140_115:0.023262329[&&PRIME ID=140 VERTEXTYPE=Leaf],G141_116:0.023262329[&&PRIME ID=141 VERTEXTYPE=Leaf])G142_117:0.08017857[&&PRIME ID=142 VERTEXTYPE=Speciation DISCPT=(10,0)],(G143_118:0.054088892[&&PRIME ID=143 VERTEXTYPE=Leaf],G144_119:0.054088892[&&PRIME ID=144 VERTEXTYPE=Leaf])G145_120:0.049352007[&&PRIME ID=145 VERTEXTYPE=Speciation DISCPT=(20,0)])G146_121:0.13021111[&&PRIME ID=146 VERTEXTYPE=Speciation DISCPT=(42,0)])G147_122:0.03596689[&&PRIME ID=147 VERTEXTYPE=Speciation DISCPT=(77,0)],G148_123:0.2696189[&&PRIME ID=148 VERTEXTYPE=Leaf])G149_124:0.2766772[&&PRIME ID=149 VERTEXTYPE=Speciation DISCPT=(79,0)],((((G150_139:0.070537873[&&PRIME ID=150 VERTEXTYPE=Leaf],G151_152:0.070537873[&&PRIME ID=151 VERTEXTYPE=Leaf])G152_139:0.08226139684587087[&&PRIME ID=152 VERTEXTYPE=Additive Transfer FROMTOLINEAGE=(139,152) DISCPT=(26,1)],(G153_140:0.059382712[&&PRIME ID=153 VERTEXTYPE=Leaf],G154_141:0.059382712[&&PRIME ID=154 VERTEXTYPE=Leaf])G155_142:0.093416558[&&PRIME ID=155 VERTEXTYPE=Speciation DISCPT=(22,0)])G156_143:0.09424841[&&PRIME ID=156 VERTEXTYPE=Speciation DISCPT=(61,0)],G157_144:0.24704768[&&PRIME ID=157 VERTEXTYPE=Leaf])G158_145:0.046228475[&&PRIME ID=158 VERTEXTYPE=Speciation DISCPT=(78,0)],(G159_150:0.17991342[&&PRIME ID=159 VERTEXTYPE=Leaf],((G160_152:0.10314578[&&PRIME ID=160 VERTEXTYPE=Leaf],G161_153:0.10314578[&&PRIME ID=161 VERTEXTYPE=Leaf])G162_154:0.012492338[&&PRIME ID=162 VERTEXTYPE=Speciation DISCPT=(41,0)],(G163_116:0.020873002[&&PRIME ID=163 VERTEXTYPE=Leaf],(G164_155:0.0092170312[&&PRIME ID=164 VERTEXTYPE=Leaf],G165_156:0.0092170312[&&PRIME ID=165 VERTEXTYPE=Leaf])G166_157:0.01165597[&&PRIME ID=166 VERTEXTYPE=Speciation DISCPT=(6,0)])G167_157:0.09476511614190777[&&PRIME ID=167 VERTEXTYPE=Additive Transfer FROMTOLINEAGE=(157,116) DISCPT=(9,1)])G168_158:0.064275301[&&PRIME ID=168 VERTEXTYPE=Speciation DISCPT=(45,0)])G169_159:0.11336274[&&PRIME ID=169 VERTEXTYPE=Speciation DISCPT=(66,0)])G170_160:0.25301994[&&PRIME ID=170 VERTEXTYPE=Speciation DISCPT=(81,0)])G171_161:0.063966667[&&PRIME ID=171 VERTEXTYPE=Speciation DISCPT=(91,0)],(G172_113:0.21253698[&&PRIME ID=172 VERTEXTYPE=Leaf],(((G173_174:0.0064010729[&&PRIME ID=173 VERTEXTYPE=Leaf],G174_175:0.0064010729[&&PRIME ID=174 VERTEXTYPE=Leaf])G175_176:0.068203203[&&PRIME ID=175 VERTEXTYPE=Speciation DISCPT=(5,0)],(G176_102:0.048608776[&&PRIME ID=176 VERTEXTYPE=Leaf],G177_177:0.048608776[&&PRIME ID=177 VERTEXTYPE=Leaf])G178_177:0.025995500378478056[&&PRIME ID=178 VERTEXTYPE=Additive Transfer FROMTOLINEAGE=(177,102) DISCPT=(19,1)])G179_178:0.13765164[&&PRIME ID=179 VERTEXTYPE=Speciation DISCPT=(27,0)],G180_179:0.21225592[&&PRIME ID=180 VERTEXTYPE=Leaf])G181_180:2.8106083E-4[&&PRIME ID=181 VERTEXTYPE=Speciation DISCPT=(71,0)])G182_181:0.39772578[&&PRIME ID=182 VERTEXTYPE=Speciation DISCPT=(72,0)])G183_195:0.1892317[&&PRIME ID=183 VERTEXTYPE=Speciation DISCPT=(94,0)])G184_196:0.096961843[&&PRIME ID=184 VERTEXTYPE=Speciation DISCPT=(97,0)][&&PRIME NAME=PrunedTree];
