# Supplementary material for: Assessing the accuracy of phylogenetic rooting methods on prokaryotic gene families
Source: PLoS One. 2020 May 15;15(5):e0232950. doi: 10.1371/journal.pone.0232950 (PMC7228096; doi:10.1371/journal.pone.0232950)
Supplement: S1 Dataset — (ZIP) [file pone.0232950.s002.zip › AllSimulatedDatasets/R-025-HI-NR/original_trees/tree10]

((((G0_157:0.083086204[&&PRIME ID=0 VERTEXTYPE=Leaf],G1_21:0.083086204[&&PRIME ID=1 VERTEXTYPE=Leaf])G2_21:0.4039552577589723[&&PRIME ID=2 VERTEXTYPE=Additive Transfer FROMTOLINEAGE=(21,157) DISCPT=(37,1)],(((((G3_103:0.0047351751[&&PRIME ID=3 VERTEXTYPE=Leaf],G4_104:0.0047351751[&&PRIME ID=4 VERTEXTYPE=Leaf])G5_105:0.047484316[&&PRIME ID=5 VERTEXTYPE=Speciation DISCPT=(2,0)],G6_137:0.052219491[&&PRIME ID=6 VERTEXTYPE=Leaf])G7_105:0.0353844268527432[&&PRIME ID=7 VERTEXTYPE=Additive Transfer FROMTOLINEAGE=(105,137) DISCPT=(26,2)],G8_106:0.087603918[&&PRIME ID=8 VERTEXTYPE=Leaf])G9_107:0.013465472[&&PRIME ID=9 VERTEXTYPE=Speciation DISCPT=(38,0)],G10_108:0.10106939[&&PRIME ID=10 VERTEXTYPE=Leaf])G11_109:0.16718855[&&PRIME ID=11 VERTEXTYPE=Speciation DISCPT=(42,0)],G12_21:0.26825794[&&PRIME ID=12 VERTEXTYPE=Leaf])G13_21:0.2187835171418058[&&PRIME ID=13 VERTEXTYPE=Additive Transfer FROMTOLINEAGE=(21,111) DISCPT=(67,1)])G14_21:0.2068428[&&PRIME ID=14 VERTEXTYPE=Duplication DISCPT=(87,2)],(((((G15_7:0.079012503[&&PRIME ID=15 VERTEXTYPE=Leaf],(G16_8:0.032011894[&&PRIME ID=16 VERTEXTYPE=Leaf],G17_9:0.032011894[&&PRIME ID=17 VERTEXTYPE=Leaf])G18_10:0.047000609[&&PRIME ID=18 VERTEXTYPE=Speciation DISCPT=(18,0)])G19_11:0.11457541[&&PRIME ID=19 VERTEXTYPE=Speciation DISCPT=(36,0)],(((G20_0:0.036507063[&&PRIME ID=20 VERTEXTYPE=Leaf],G21_1:0.036507063[&&PRIME ID=21 VERTEXTYPE=Leaf])G22_2:0.051219472[&&PRIME ID=22 VERTEXTYPE=Speciation DISCPT=(21,0)],G23_3:0.087726535[&&PRIME ID=23 VERTEXTYPE=Leaf])G24_4:0.016304325[&&PRIME ID=24 VERTEXTYPE=Speciation DISCPT=(39,0)],G25_3:0.10403086[&&PRIME ID=25 VERTEXTYPE=Leaf])G26_6:0.089557054[&&PRIME ID=26 VERTEXTYPE=Speciation DISCPT=(43,0)])G27_6:0.008232091705795848[&&PRIME ID=27 VERTEXTYPE=Additive Transfer FROMTOLINEAGE=(6,11) DISCPT=(58,1)],(G28_7:0.079012503[&&PRIME ID=28 VERTEXTYPE=Leaf],(G29_8:0.032011894[&&PRIME ID=29 VERTEXTYPE=Leaf],G30_9:0.032011894[&&PRIME ID=30 VERTEXTYPE=Leaf])G31_10:0.047000609[&&PRIME ID=31 VERTEXTYPE=Speciation DISCPT=(18,0)])G32_11:0.1228075[&&PRIME ID=32 VERTEXTYPE=Speciation DISCPT=(36,0)])G33_12:0.10224413[&&PRIME ID=33 VERTEXTYPE=Speciation DISCPT=(60,0)],((G34_13:0.056437179[&&PRIME ID=34 VERTEXTYPE=Leaf],G35_14:0.056437179[&&PRIME ID=35 VERTEXTYPE=Leaf])G36_15:0.061714117[&&PRIME ID=36 VERTEXTYPE=Speciation DISCPT=(31,0)],(G37_16:0.048179897[&&PRIME ID=37 VERTEXTYPE=Leaf],G38_17:0.048179897[&&PRIME ID=38 VERTEXTYPE=Leaf])G39_18:0.069971399[&&PRIME ID=39 VERTEXTYPE=Speciation DISCPT=(26,0)])G40_19:0.18591283[&&PRIME ID=40 VERTEXTYPE=Speciation DISCPT=(46,0)])G41_20:0.2018141[&&PRIME ID=41 VERTEXTYPE=Speciation DISCPT=(73,0)],(((G42_5:0.048033892[&&PRIME ID=42 VERTEXTYPE=Leaf],G43_5:0.048033892[&&PRIME ID=43 VERTEXTYPE=Leaf])G44_5:0.15378611[&&PRIME ID=44 VERTEXTYPE=Duplication DISCPT=(25,2)],(G45_7:0.079012503[&&PRIME ID=45 VERTEXTYPE=Leaf],(G46_8:0.032011894[&&PRIME ID=46 VERTEXTYPE=Leaf],(G47_9:0.030979216[&&PRIME ID=47 VERTEXTYPE=Leaf],G48_9:0.030979216[&&PRIME ID=48 VERTEXTYPE=Leaf])G49_9:0.0010326783856733515[&&PRIME ID=49 VERTEXTYPE=Duplication DISCPT=(17,2)])G50_10:0.047000609[&&PRIME ID=50 VERTEXTYPE=Speciation DISCPT=(18,0)])G51_11:0.1228075[&&PRIME ID=51 VERTEXTYPE=Speciation DISCPT=(36,0)])G52_12:0.10224413[&&PRIME ID=52 VERTEXTYPE=Speciation DISCPT=(60,0)],((G53_13:0.056437179[&&PRIME ID=53 VERTEXTYPE=Leaf],G54_14:0.056437179[&&PRIME ID=54 VERTEXTYPE=Leaf])G55_15:0.061714117[&&PRIME ID=55 VERTEXTYPE=Speciation DISCPT=(31,0)],(G56_16:0.048179897[&&PRIME ID=56 VERTEXTYPE=Leaf],G57_17:0.048179897[&&PRIME ID=57 VERTEXTYPE=Leaf])G58_18:0.069971399[&&PRIME ID=58 VERTEXTYPE=Speciation DISCPT=(26,0)])G59_19:0.18591283[&&PRIME ID=59 VERTEXTYPE=Speciation DISCPT=(46,0)])G60_20:0.2018141[&&PRIME ID=60 VERTEXTYPE=Speciation DISCPT=(73,0)])G61_20:0.18800602969833163[&&PRIME ID=61 VERTEXTYPE=Additive Transfer FROMTOLINEAGE=(20,194) DISCPT=(87,2)])G62_20:0.30568648[&&PRIME ID=62 VERTEXTYPE=Duplication DISCPT=(92,2)],((((((G63_26:0.68907961[&&PRIME ID=63 VERTEXTYPE=Leaf],((G64_31:0.099888226[&&PRIME ID=64 VERTEXTYPE=Leaf],(G65_161:0.021051781[&&PRIME ID=65 VERTEXTYPE=Leaf],(G66_87:0.018925097[&&PRIME ID=66 VERTEXTYPE=Leaf],G67_161:0.018925097[&&PRIME ID=67 VERTEXTYPE=Leaf])G68_161:0.002126683403658321[&&PRIME ID=68 VERTEXTYPE=Additive Transfer FROMTOLINEAGE=(161,87) DISCPT=(16,1)])G69_161:0.07883644514141633[&&PRIME ID=69 VERTEXTYPE=Duplication DISCPT=(16,1)])G70_31:0.55777572[&&PRIME ID=70 VERTEXTYPE=Additive Transfer FROMTOLINEAGE=(31,161) DISCPT=(39,2)],(G71_42:0.52842927[&&PRIME ID=71 VERTEXTYPE=Leaf],(((G72_43:0.011208536[&&PRIME ID=72 VERTEXTYPE=Leaf],G73_43:0.011208536[&&PRIME ID=73 VERTEXTYPE=Leaf])G74_43:0.02167357527533252[&&PRIME ID=74 VERTEXTYPE=Duplication DISCPT=(9,1)],G75_44:0.032882111[&&PRIME ID=75 VERTEXTYPE=Leaf])G76_45:0.23215147[&&PRIME ID=76 VERTEXTYPE=Speciation DISCPT=(19,0)],((G77_57:0.069304157[&&PRIME ID=77 VERTEXTYPE=Leaf],(((G78_48:0.0081104478[&&PRIME ID=78 VERTEXTYPE=Leaf],G79_49:0.0081104478[&&PRIME ID=79 VERTEXTYPE=Leaf])G80_50:0.0021619212[&&PRIME ID=80 VERTEXTYPE=Speciation DISCPT=(7,0)],G81_51:0.010272369[&&PRIME ID=81 VERTEXTYPE=Leaf])G82_52:0.003821144[&&PRIME ID=82 VERTEXTYPE=Speciation DISCPT=(9,0)],G83_53:0.014093513[&&PRIME ID=83 VERTEXTYPE=Leaf])G84_54:0.055210644[&&PRIME ID=84 VERTEXTYPE=Speciation DISCPT=(12,0)])G85_54:0.11803651500964081[&&PRIME ID=85 VERTEXTYPE=Additive Transfer FROMTOLINEAGE=(54,57) DISCPT=(34,1)],((((G86_48:0.0044357357[&&PRIME ID=86 VERTEXTYPE=Leaf],G87_49:0.0044357357[&&PRIME ID=87 VERTEXTYPE=Leaf])G88_48:0.0036747120758889164[&&PRIME ID=88 VERTEXTYPE=Additive Transfer FROMTOLINEAGE=(48,49) DISCPT=(1,2)],G89_49:0.0081104478[&&PRIME ID=89 VERTEXTYPE=Leaf])G90_50:0.0021619212[&&PRIME ID=90 VERTEXTYPE=Speciation DISCPT=(7,0)],G91_51:0.010272369[&&PRIME ID=91 VERTEXTYPE=Leaf])G92_52:0.003821144[&&PRIME ID=92 VERTEXTYPE=Speciation DISCPT=(9,0)],G93_53:0.014093513[&&PRIME ID=93 VERTEXTYPE=Leaf])G94_54:0.17324716[&&PRIME ID=94 VERTEXTYPE=Speciation DISCPT=(12,0)])G95_54:0.07769290267300667[&&PRIME ID=95 VERTEXTYPE=Duplication DISCPT=(57,1)])G96_55:0.2633957[&&PRIME ID=96 VERTEXTYPE=Speciation DISCPT=(66,0)])G97_56:0.12923467[&&PRIME ID=97 VERTEXTYPE=Speciation DISCPT=(89,0)])G98_40:0.03141566631889614[&&PRIME ID=98 VERTEXTYPE=Additive Transfer FROMTOLINEAGE=(40,56) DISCPT=(91,2)])G99_41:0.1959299[&&PRIME ID=99 VERTEXTYPE=Speciation DISCPT=(92,0)],((((G100_86:0.13773943[&&PRIME ID=100 VERTEXTYPE=Leaf],G101_87:0.13773943[&&PRIME ID=101 VERTEXTYPE=Leaf])G102_90:0.043668612[&&PRIME ID=102 VERTEXTYPE=Speciation DISCPT=(51,0)],((G103_113:0.14927195[&&PRIME ID=103 VERTEXTYPE=Leaf],(G104_114:0.069161931[&&PRIME ID=104 VERTEXTYPE=Leaf],G105_115:0.069161931[&&PRIME ID=105 VERTEXTYPE=Leaf])G106_116:0.08011002[&&PRIME ID=106 VERTEXTYPE=Speciation DISCPT=(34,0)])G107_117:0.014807432[&&PRIME ID=107 VERTEXTYPE=Speciation DISCPT=(52,0)],(((G108_113:0.094146985[&&PRIME ID=108 VERTEXTYPE=Leaf],G109_118:0.094146985[&&PRIME ID=109 VERTEXTYPE=Leaf])G110_118:0.02734101494847759[&&PRIME ID=110 VERTEXTYPE=Additive Transfer FROMTOLINEAGE=(118,113) DISCPT=(39,2)],(G111_157:0.1052658[&&PRIME ID=111 VERTEXTYPE=Leaf],(((G112_48:0.0081104478[&&PRIME ID=112 VERTEXTYPE=Leaf],G113_49:0.0081104478[&&PRIME ID=113 VERTEXTYPE=Leaf])G114_50:0.0021619212[&&PRIME ID=114 VERTEXTYPE=Speciation DISCPT=(7,0)],G115_51:0.010272369[&&PRIME ID=115 VERTEXTYPE=Leaf])G116_52:0.003821144[&&PRIME ID=116 VERTEXTYPE=Speciation DISCPT=(9,0)],G117_53:0.014093513[&&PRIME ID=117 VERTEXTYPE=Leaf])G118_54:0.091172287[&&PRIME ID=118 VERTEXTYPE=Speciation DISCPT=(12,0)])G119_157:0.01622219980347143[&&PRIME ID=119 VERTEXTYPE=Additive Transfer FROMTOLINEAGE=(157,54) DISCPT=(43,1)])G120_118:0.03333882354854138[&&PRIME ID=120 VERTEXTYPE=Additive Transfer FROMTOLINEAGE=(118,157) DISCPT=(46,2)],((G121_119:0.016681003[&&PRIME ID=121 VERTEXTYPE=Leaf],G122_120:0.016681003[&&PRIME ID=122 VERTEXTYPE=Leaf])G123_121:0.03885734[&&PRIME ID=123 VERTEXTYPE=Speciation DISCPT=(15,0)],G124_122:0.055538343[&&PRIME ID=124 VERTEXTYPE=Leaf])G125_123:0.09928848[&&PRIME ID=125 VERTEXTYPE=Speciation DISCPT=(30,0)])G126_124:0.0092525597[&&PRIME ID=126 VERTEXTYPE=Speciation DISCPT=(55,0)])G127_125:0.017328662[&&PRIME ID=127 VERTEXTYPE=Speciation DISCPT=(56,0)])G128_125:0.3491388[&&PRIME ID=128 VERTEXTYPE=Additive Transfer FROMTOLINEAGE=(125,90) DISCPT=(56,2)],((G129_138:0.018192851[&&PRIME ID=129 VERTEXTYPE=Leaf],G130_139:0.018192851[&&PRIME ID=130 VERTEXTYPE=Leaf])G131_140:0.34231572[&&PRIME ID=131 VERTEXTYPE=Speciation DISCPT=(16,0)],(((G132_147:0.057912177[&&PRIME ID=132 VERTEXTYPE=Leaf],(G133_148:0.037549064[&&PRIME ID=133 VERTEXTYPE=Leaf],G134_149:0.037549064[&&PRIME ID=134 VERTEXTYPE=Leaf])G135_150:0.020363113[&&PRIME ID=135 VERTEXTYPE=Speciation DISCPT=(23,0)])G136_151:0.052390343[&&PRIME ID=136 VERTEXTYPE=Speciation DISCPT=(32,0)],G137_152:0.11030252[&&PRIME ID=137 VERTEXTYPE=Leaf])G138_153:0.08985503[&&PRIME ID=138 VERTEXTYPE=Speciation DISCPT=(45,0)],((G139_154:0.032644468[&&PRIME ID=139 VERTEXTYPE=Leaf],G140_154:0.032644468[&&PRIME ID=140 VERTEXTYPE=Leaf])G141_154:0.1660617119205458[&&PRIME ID=141 VERTEXTYPE=Duplication DISCPT=(18,2)],(((G142_152:0.050896785[&&PRIME ID=142 VERTEXTYPE=Leaf],G143_154:0.050896785[&&PRIME ID=143 VERTEXTYPE=Leaf])G144_154:0.019320086973036384[&&PRIME ID=144 VERTEXTYPE=Additive Transfer FROMTOLINEAGE=(154,152) DISCPT=(26,1)],(G145_154:0.051367557[&&PRIME ID=145 VERTEXTYPE=Leaf],G146_154:0.051367557[&&PRIME ID=146 VERTEXTYPE=Leaf])G147_154:0.018849314966942574[&&PRIME ID=147 VERTEXTYPE=Duplication DISCPT=(26,2)])G148_154:0.06422575293649421[&&PRIME ID=148 VERTEXTYPE=Duplication DISCPT=(34,1)],G149_154:0.13444263[&&PRIME ID=149 VERTEXTYPE=Leaf])G150_154:0.06426355453037476[&&PRIME ID=150 VERTEXTYPE=Duplication DISCPT=(49,1)])G151_154:0.0014513702404834164[&&PRIME ID=151 VERTEXTYPE=Duplication DISCPT=(58,2)])G152_155:0.16035101[&&PRIME ID=152 VERTEXTYPE=Speciation DISCPT=(59,0)])G153_159:0.17003828[&&PRIME ID=153 VERTEXTYPE=Speciation DISCPT=(79,0)])G154_160:0.28566072[&&PRIME ID=154 VERTEXTYPE=Speciation DISCPT=(90,0)],(G155_42:0.52842927[&&PRIME ID=155 VERTEXTYPE=Leaf],((((G156_43:0.032882111[&&PRIME ID=156 VERTEXTYPE=Leaf],G157_44:0.032882111[&&PRIME ID=157 VERTEXTYPE=Leaf])G158_45:0.074099759[&&PRIME ID=158 VERTEXTYPE=Speciation DISCPT=(19,0)],G159_46:0.10698187[&&PRIME ID=159 VERTEXTYPE=Leaf])G160_47:0.15805171[&&PRIME ID=160 VERTEXTYPE=Speciation DISCPT=(44,0)],(((((G161_126:0.013047786[&&PRIME ID=161 VERTEXTYPE=Leaf],G162_127:0.013047786[&&PRIME ID=162 VERTEXTYPE=Leaf])G163_128:0.016165401[&&PRIME ID=163 VERTEXTYPE=Speciation DISCPT=(11,0)],G164_129:0.029213187[&&PRIME ID=164 VERTEXTYPE=Leaf])G165_130:0.022081802[&&PRIME ID=165 VERTEXTYPE=Speciation DISCPT=(17,0)],(((G166_127:0.0029303208[&&PRIME ID=166 VERTEXTYPE=Leaf],G167_126:0.0029303208[&&PRIME ID=167 VERTEXTYPE=Leaf])G168_126:0.010117465209089122[&&PRIME ID=168 VERTEXTYPE=Additive Transfer FROMTOLINEAGE=(126,127) DISCPT=(1,1)],G169_127:0.013047786[&&PRIME ID=169 VERTEXTYPE=Leaf])G170_128:0.016165401[&&PRIME ID=170 VERTEXTYPE=Speciation DISCPT=(11,0)],G171_129:0.029213187[&&PRIME ID=171 VERTEXTYPE=Leaf])G172_130:0.022081802[&&PRIME ID=172 VERTEXTYPE=Speciation DISCPT=(17,0)])G173_130:0.05962953709795503[&&PRIME ID=173 VERTEXTYPE=Duplication DISCPT=(26,2)],G174_110:0.11092453[&&PRIME ID=174 VERTEXTYPE=Leaf])G175_130:0.04093268978597251[&&PRIME ID=175 VERTEXTYPE=Additive Transfer FROMTOLINEAGE=(130,110) DISCPT=(45,1)],(G176_131:0.10012965[&&PRIME ID=176 VERTEXTYPE=Leaf],G177_132:0.10012965[&&PRIME ID=177 VERTEXTYPE=Leaf])G178_133:0.051727566[&&PRIME ID=178 VERTEXTYPE=Speciation DISCPT=(40,0)])G179_134:0.11317636[&&PRIME ID=179 VERTEXTYPE=Speciation DISCPT=(54,0)])G180_55:0.068022292[&&PRIME ID=180 VERTEXTYPE=Speciation DISCPT=(66,0)],((G181_43:0.032882111[&&PRIME ID=181 VERTEXTYPE=Leaf],G182_44:0.032882111[&&PRIME ID=182 VERTEXTYPE=Leaf])G183_45:0.074099759[&&PRIME ID=183 VERTEXTYPE=Speciation DISCPT=(19,0)],G184_46:0.10698187[&&PRIME ID=184 VERTEXTYPE=Leaf])G185_47:0.226074[&&PRIME ID=185 VERTEXTYPE=Speciation DISCPT=(44,0)])G186_55:0.1953734057869106[&&PRIME ID=186 VERTEXTYPE=Duplication DISCPT=(74,1)])G187_56:0.2877783[&&PRIME ID=187 VERTEXTYPE=Speciation DISCPT=(89,0)])G188_195:0.06880193061937151[&&PRIME ID=188 VERTEXTYPE=Additive Transfer FROMTOLINEAGE=(195,160) DISCPT=(94,2)])G189_196:0.0083940821[&&PRIME ID=189 VERTEXTYPE=Speciation DISCPT=(96,0)],(((G190_42:0.52842927[&&PRIME ID=190 VERTEXTYPE=Leaf],((((G191_43:0.032882111[&&PRIME ID=191 VERTEXTYPE=Leaf],G192_44:0.032882111[&&PRIME ID=192 VERTEXTYPE=Leaf])G193_45:0.074099759[&&PRIME ID=193 VERTEXTYPE=Speciation DISCPT=(19,0)],G194_46:0.10698187[&&PRIME ID=194 VERTEXTYPE=Leaf])G195_47:0.12593955[&&PRIME ID=195 VERTEXTYPE=Speciation DISCPT=(44,0)],(((G196_48:0.0081104478[&&PRIME ID=196 VERTEXTYPE=Leaf],G197_49:0.0081104478[&&PRIME ID=197 VERTEXTYPE=Leaf])G198_50:0.0021619212[&&PRIME ID=198 VERTEXTYPE=Speciation DISCPT=(7,0)],G199_51:0.010272369[&&PRIME ID=199 VERTEXTYPE=Leaf])G200_52:0.003821144[&&PRIME ID=200 VERTEXTYPE=Speciation DISCPT=(9,0)],G201_53:0.014093513[&&PRIME ID=201 VERTEXTYPE=Leaf])G202_54:0.21882791[&&PRIME ID=202 VERTEXTYPE=Speciation DISCPT=(12,0)])G203_47:0.03211215288356222[&&PRIME ID=203 VERTEXTYPE=Additive Transfer FROMTOLINEAGE=(47,54) DISCPT=(63,1)],(G204_182:0.038700128[&&PRIME ID=204 VERTEXTYPE=Leaf],(((G205_48:0.0081104478[&&PRIME ID=205 VERTEXTYPE=Leaf],G206_49:0.0081104478[&&PRIME ID=206 VERTEXTYPE=Leaf])G207_50:0.0021619212[&&PRIME ID=207 VERTEXTYPE=Speciation DISCPT=(7,0)],G208_51:0.010272369[&&PRIME ID=208 VERTEXTYPE=Leaf])G209_52:0.003821144[&&PRIME ID=209 VERTEXTYPE=Speciation DISCPT=(9,0)],G210_53:0.014093513[&&PRIME ID=210 VERTEXTYPE=Leaf])G211_54:0.024606615[&&PRIME ID=211 VERTEXTYPE=Speciation DISCPT=(12,0)])G212_54:0.2263334472490677[&&PRIME ID=212 VERTEXTYPE=Additive Transfer FROMTOLINEAGE=(54,182) DISCPT=(23,1)])G213_55:0.2633957[&&PRIME ID=213 VERTEXTYPE=Speciation DISCPT=(66,0)])G214_56:0.34149661[&&PRIME ID=214 VERTEXTYPE=Speciation DISCPT=(89,0)],((((G215_137:0.20524284[&&PRIME ID=215 VERTEXTYPE=Leaf],G216_157:0.20524284[&&PRIME ID=216 VERTEXTYPE=Leaf])G217_141:0.14401805771778814[&&PRIME ID=217 VERTEXTYPE=Additive Transfer FROMTOLINEAGE=(141,157) DISCPT=(60,2)],(((G218_142:0.016207822[&&PRIME ID=218 VERTEXTYPE=Leaf],(G219_143:0.0085874988[&&PRIME ID=219 VERTEXTYPE=Leaf],G220_143:0.0085874988[&&PRIME ID=220 VERTEXTYPE=Leaf])G221_143:0.00762032322470644[&&PRIME ID=221 VERTEXTYPE=Duplication DISCPT=(8,1)])G222_144:0.038283167[&&PRIME ID=222 VERTEXTYPE=Speciation DISCPT=(14,0)],G223_145:0.054490989[&&PRIME ID=223 VERTEXTYPE=Leaf])G224_146:0.21939357[&&PRIME ID=224 VERTEXTYPE=Speciation DISCPT=(28,0)],(((G225_147:0.057912177[&&PRIME ID=225 VERTEXTYPE=Leaf],(G226_148:0.037549064[&&PRIME ID=226 VERTEXTYPE=Leaf],G227_149:0.037549064[&&PRIME ID=227 VERTEXTYPE=Leaf])G228_150:0.020363113[&&PRIME ID=228 VERTEXTYPE=Speciation DISCPT=(23,0)])G229_151:0.052390343[&&PRIME ID=229 VERTEXTYPE=Speciation DISCPT=(32,0)],G230_152:0.11030252[&&PRIME ID=230 VERTEXTYPE=Leaf])G231_153:0.08985503[&&PRIME ID=231 VERTEXTYPE=Speciation DISCPT=(45,0)],G232_154:0.20015755[&&PRIME ID=232 VERTEXTYPE=Leaf])G233_155:0.073727006[&&PRIME ID=233 VERTEXTYPE=Speciation DISCPT=(59,0)])G234_156:0.075376338[&&PRIME ID=234 VERTEXTYPE=Speciation DISCPT=(68,0)])G235_158:0.36779201[&&PRIME ID=235 VERTEXTYPE=Additive Transfer FROMTOLINEAGE=(158,141) DISCPT=(77,2)],(G236_21:0.59924646[&&PRIME ID=236 VERTEXTYPE=Leaf],((G237_92:0.27170927[&&PRIME ID=237 VERTEXTYPE=Leaf],((((G238_192:0.067457966[&&PRIME ID=238 VERTEXTYPE=Leaf],(G239_103:0.0047351751[&&PRIME ID=239 VERTEXTYPE=Leaf],G240_104:0.0047351751[&&PRIME ID=240 VERTEXTYPE=Leaf])G241_105:0.062722791[&&PRIME ID=241 VERTEXTYPE=Speciation DISCPT=(2,0)])G242_105:0.020145952008744403[&&PRIME ID=242 VERTEXTYPE=Additive Transfer FROMTOLINEAGE=(105,192) DISCPT=(33,1)],(G243_106:0.041984543[&&PRIME ID=243 VERTEXTYPE=Leaf],G244_191:0.041984543[&&PRIME ID=244 VERTEXTYPE=Leaf])G245_106:0.04561937545489018[&&PRIME ID=245 VERTEXTYPE=Additive Transfer FROMTOLINEAGE=(106,191) DISCPT=(24,1)])G246_107:0.013465472[&&PRIME ID=246 VERTEXTYPE=Speciation DISCPT=(38,0)],(G247_108:0.020727273[&&PRIME ID=247 VERTEXTYPE=Leaf],G248_118:0.020727273[&&PRIME ID=248 VERTEXTYPE=Leaf])G249_108:0.08034211719878952[&&PRIME ID=249 VERTEXTYPE=Additive Transfer FROMTOLINEAGE=(108,118) DISCPT=(16,1)])G250_109:0.12806128[&&PRIME ID=250 VERTEXTYPE=Speciation DISCPT=(42,0)],((G251_145:0.036353749[&&PRIME ID=251 VERTEXTYPE=Leaf],(G252_142:0.016207822[&&PRIME ID=252 VERTEXTYPE=Leaf],G253_143:0.016207822[&&PRIME ID=253 VERTEXTYPE=Leaf])G254_144:0.020145927[&&PRIME ID=254 VERTEXTYPE=Speciation DISCPT=(14,0)])G255_144:0.018137239556922834[&&PRIME ID=255 VERTEXTYPE=Additive Transfer FROMTOLINEAGE=(144,145) DISCPT=(20,2)],G256_145:0.054490989[&&PRIME ID=256 VERTEXTYPE=Leaf])G257_146:0.17463968[&&PRIME ID=257 VERTEXTYPE=Speciation DISCPT=(28,0)])G258_111:0.04257860336621474[&&PRIME ID=258 VERTEXTYPE=Additive Transfer FROMTOLINEAGE=(111,146) DISCPT=(63,1)])G259_111:0.09729711596431731[&&PRIME ID=259 VERTEXTYPE=Additive Transfer FROMTOLINEAGE=(111,92) DISCPT=(67,2)],(G260_57:0.34326415[&&PRIME ID=260 VERTEXTYPE=Leaf],(((G261_58:0.0081206881[&&PRIME ID=261 VERTEXTYPE=Leaf],G262_59:0.0081206881[&&PRIME ID=262 VERTEXTYPE=Leaf])G263_60:0.016511426[&&PRIME ID=263 VERTEXTYPE=Speciation DISCPT=(8,0)],(G264_58:0.0081206881[&&PRIME ID=264 VERTEXTYPE=Leaf],G265_59:0.0081206881[&&PRIME ID=265 VERTEXTYPE=Leaf])G266_60:0.016511426[&&PRIME ID=266 VERTEXTYPE=Speciation DISCPT=(8,0)])G267_60:0.03032018767254577[&&PRIME ID=267 VERTEXTYPE=Duplication DISCPT=(16,2)],G268_61:0.054952302[&&PRIME ID=268 VERTEXTYPE=Leaf])G269_62:0.28831185[&&PRIME ID=269 VERTEXTYPE=Speciation DISCPT=(29,0)])G270_63:0.025742239[&&PRIME ID=270 VERTEXTYPE=Speciation DISCPT=(76,0)])G271_63:0.23024007363369586[&&PRIME ID=271 VERTEXTYPE=Additive Transfer FROMTOLINEAGE=(63,111) DISCPT=(82,1)])G272_63:0.11780644034184759[&&PRIME ID=272 VERTEXTYPE=Additive Transfer FROMTOLINEAGE=(63,21) DISCPT=(91,1)])G273_63:0.022251960375809347[&&PRIME ID=273 VERTEXTYPE=Additive Transfer FROMTOLINEAGE=(63,160) DISCPT=(93,1)],((((G274_73:0.033860066[&&PRIME ID=274 VERTEXTYPE=Leaf],G275_74:0.033860066[&&PRIME ID=275 VERTEXTYPE=Leaf])G276_75:0.30870533[&&PRIME ID=276 VERTEXTYPE=Speciation DISCPT=(20,0)],((G277_77:0.13512491[&&PRIME ID=277 VERTEXTYPE=Leaf],G278_78:0.13512491[&&PRIME ID=278 VERTEXTYPE=Leaf])G279_79:0.020012022[&&PRIME ID=279 VERTEXTYPE=Speciation DISCPT=(50,0)],(G280_77:0.13512491[&&PRIME ID=280 VERTEXTYPE=Leaf],G281_78:0.13512491[&&PRIME ID=281 VERTEXTYPE=Leaf])G282_79:0.020012022[&&PRIME ID=282 VERTEXTYPE=Speciation DISCPT=(50,0)])G283_79:0.18742846[&&PRIME ID=283 VERTEXTYPE=Duplication DISCPT=(55,1)])G284_81:0.062514789[&&PRIME ID=284 VERTEXTYPE=Speciation DISCPT=(75,0)],(G285_83:0.36783652[&&PRIME ID=285 VERTEXTYPE=Leaf],(((G286_73:0.033860066[&&PRIME ID=286 VERTEXTYPE=Leaf],G287_74:0.033860066[&&PRIME ID=287 VERTEXTYPE=Leaf])G288_75:0.24936233[&&PRIME ID=288 VERTEXTYPE=Speciation DISCPT=(20,0)],(G289_86:0.13773943[&&PRIME ID=289 VERTEXTYPE=Leaf],((G290_87:0.053938349[&&PRIME ID=290 VERTEXTYPE=Leaf],G291_88:0.053938349[&&PRIME ID=291 VERTEXTYPE=Leaf])G292_89:0.024546281[&&PRIME ID=292 VERTEXTYPE=Speciation DISCPT=(27,0)],(((G293_48:0.0081104478[&&PRIME ID=293 VERTEXTYPE=Leaf],G294_49:0.0081104478[&&PRIME ID=294 VERTEXTYPE=Leaf])G295_50:0.0021619212[&&PRIME ID=295 VERTEXTYPE=Speciation DISCPT=(7,0)],G296_51:0.010272369[&&PRIME ID=296 VERTEXTYPE=Leaf])G297_52:0.003821144[&&PRIME ID=297 VERTEXTYPE=Speciation DISCPT=(9,0)],G298_53:0.014093513[&&PRIME ID=298 VERTEXTYPE=Leaf])G299_54:0.064391117[&&PRIME ID=299 VERTEXTYPE=Speciation DISCPT=(12,0)])G300_89:0.05925480187167058[&&PRIME ID=300 VERTEXTYPE=Additive Transfer FROMTOLINEAGE=(89,54) DISCPT=(35,2)])G301_90:0.14548296[&&PRIME ID=301 VERTEXTYPE=Speciation DISCPT=(51,0)])G302_91:0.081782808[&&PRIME ID=302 VERTEXTYPE=Speciation DISCPT=(69,0)],G303_92:0.3650052[&&PRIME ID=303 VERTEXTYPE=Leaf])G304_93:0.0028313271[&&PRIME ID=304 VERTEXTYPE=Speciation DISCPT=(80,0)])G305_94:0.03724366[&&PRIME ID=305 VERTEXTYPE=Speciation DISCPT=(82,0)])G306_95:0.11421569[&&PRIME ID=306 VERTEXTYPE=Speciation DISCPT=(85,0)],((G307_82:0.0050496834[&&PRIME ID=307 VERTEXTYPE=Leaf],G308_83:0.0050496834[&&PRIME ID=308 VERTEXTYPE=Leaf])G309_84:0.36278684[&&PRIME ID=309 VERTEXTYPE=Speciation DISCPT=(3,0)],((G310_86:0.13773943[&&PRIME ID=310 VERTEXTYPE=Leaf],(G311_87:0.053938349[&&PRIME ID=311 VERTEXTYPE=Leaf],G312_88:0.053938349[&&PRIME ID=312 VERTEXTYPE=Leaf])G313_89:0.083801083[&&PRIME ID=313 VERTEXTYPE=Speciation DISCPT=(27,0)])G314_90:0.22726577[&&PRIME ID=314 VERTEXTYPE=Speciation DISCPT=(51,0)],(G315_92:0.17603237[&&PRIME ID=315 VERTEXTYPE=Leaf],G316_92:0.17603237[&&PRIME ID=316 VERTEXTYPE=Leaf])G317_92:0.18897283[&&PRIME ID=317 VERTEXTYPE=Duplication DISCPT=(56,2)])G318_93:0.0028313271[&&PRIME ID=318 VERTEXTYPE=Speciation DISCPT=(80,0)])G319_94:0.15145935[&&PRIME ID=319 VERTEXTYPE=Speciation DISCPT=(82,0)])G320_96:0.22000899[&&PRIME ID=320 VERTEXTYPE=Speciation DISCPT=(88,0)])G321_97:0.13062102[&&PRIME ID=321 VERTEXTYPE=Speciation DISCPT=(94,0)])G322_98:0.0053808093[&&PRIME ID=322 VERTEXTYPE=Speciation DISCPT=(95,0)],((((G323_58:0.0081206881[&&PRIME ID=323 VERTEXTYPE=Leaf],G324_59:0.0081206881[&&PRIME ID=324 VERTEXTYPE=Leaf])G325_60:0.046831614[&&PRIME ID=325 VERTEXTYPE=Speciation DISCPT=(8,0)],(G326_61:0.0086709561[&&PRIME ID=326 VERTEXTYPE=Leaf],G327_61:0.0086709561[&&PRIME ID=327 VERTEXTYPE=Leaf])G328_61:0.04628134594722079[&&PRIME ID=328 VERTEXTYPE=Duplication DISCPT=(8,1)])G329_62:0.41460588[&&PRIME ID=329 VERTEXTYPE=Speciation DISCPT=(29,0)],((((G330_142:0.016207822[&&PRIME ID=330 VERTEXTYPE=Leaf],G331_143:0.016207822[&&PRIME ID=331 VERTEXTYPE=Leaf])G332_144:0.038283167[&&PRIME ID=332 VERTEXTYPE=Speciation DISCPT=(14,0)],G333_145:0.054490989[&&PRIME ID=333 VERTEXTYPE=Leaf])G334_146:0.059605386[&&PRIME ID=334 VERTEXTYPE=Speciation DISCPT=(28,0)],G335_26:0.11409638[&&PRIME ID=335 VERTEXTYPE=Leaf])G336_26:0.011489780436469242[&&PRIME ID=336 VERTEXTYPE=Additive Transfer FROMTOLINEAGE=(26,146) DISCPT=(45,1)],((G337_58:0.0081206881[&&PRIME ID=337 VERTEXTYPE=Leaf],G338_59:0.0081206881[&&PRIME ID=338 VERTEXTYPE=Leaf])G339_60:0.046831614[&&PRIME ID=339 VERTEXTYPE=Speciation DISCPT=(8,0)],G340_61:0.054952302[&&PRIME ID=340 VERTEXTYPE=Leaf])G341_62:0.070633854[&&PRIME ID=341 VERTEXTYPE=Speciation DISCPT=(29,0)])G342_62:0.34397203[&&PRIME ID=342 VERTEXTYPE=Additive Transfer FROMTOLINEAGE=(62,26) DISCPT=(47,1)])G343_63:0.2697466832137846[&&PRIME ID=343 VERTEXTYPE=Duplication DISCPT=(87,1)],((((G344_64:0.10036827[&&PRIME ID=344 VERTEXTYPE=Leaf],G345_67:0.10036827[&&PRIME ID=345 VERTEXTYPE=Leaf])G346_68:0.4189276[&&PRIME ID=346 VERTEXTYPE=Speciation DISCPT=(41,0)],((G347_74:0.3425654[&&PRIME ID=347 VERTEXTYPE=Leaf],(G348_76:0.25876583[&&PRIME ID=348 VERTEXTYPE=Leaf],((G349_137:0.051453842[&&PRIME ID=349 VERTEXTYPE=Leaf],G350_77:0.051453842[&&PRIME ID=350 VERTEXTYPE=Leaf])G351_77:0.08367106810085928[&&PRIME ID=351 VERTEXTYPE=Additive Transfer FROMTOLINEAGE=(77,137) DISCPT=(26,2)],G352_78:0.13512491[&&PRIME ID=352 VERTEXTYPE=Leaf])G353_79:0.12364092[&&PRIME ID=353 VERTEXTYPE=Speciation DISCPT=(50,0)])G354_80:0.083799567[&&PRIME ID=354 VERTEXTYPE=Speciation DISCPT=(65,0)])G355_81:0.062514789[&&PRIME ID=355 VERTEXTYPE=Speciation DISCPT=(75,0)],((G356_82:0.0050496834[&&PRIME ID=356 VERTEXTYPE=Leaf],G357_83:0.0050496834[&&PRIME ID=357 VERTEXTYPE=Leaf])G358_84:0.36278684[&&PRIME ID=358 VERTEXTYPE=Speciation DISCPT=(3,0)],(((((G359_82:0.0050496834[&&PRIME ID=359 VERTEXTYPE=Leaf],G360_83:0.0050496834[&&PRIME ID=360 VERTEXTYPE=Leaf])G361_84:0.082380614[&&PRIME ID=361 VERTEXTYPE=Speciation DISCPT=(3,0)],G362_85:0.087430298[&&PRIME ID=362 VERTEXTYPE=Leaf])G363_85:0.19579209[&&PRIME ID=363 VERTEXTYPE=Additive Transfer FROMTOLINEAGE=(85,84) DISCPT=(37,2)],(G364_86:0.13773943[&&PRIME ID=364 VERTEXTYPE=Leaf],((G365_87:0.0043008648[&&PRIME ID=365 VERTEXTYPE=Leaf],G366_51:0.0043008648[&&PRIME ID=366 VERTEXTYPE=Leaf])G367_87:0.04963748420997539[&&PRIME ID=367 VERTEXTYPE=Additive Transfer FROMTOLINEAGE=(87,51) DISCPT=(1,2)],G368_88:0.053938349[&&PRIME ID=368 VERTEXTYPE=Leaf])G369_89:0.083801083[&&PRIME ID=369 VERTEXTYPE=Speciation DISCPT=(27,0)])G370_90:0.14548296[&&PRIME ID=370 VERTEXTYPE=Speciation DISCPT=(51,0)])G371_91:0.057084755[&&PRIME ID=371 VERTEXTYPE=Speciation DISCPT=(69,0)],((((((G372_178:0.015779715[&&PRIME ID=372 VERTEXTYPE=Leaf],G373_179:0.015779715[&&PRIME ID=373 VERTEXTYPE=Leaf])G374_180:0.16780953[&&PRIME ID=374 VERTEXTYPE=Speciation DISCPT=(13,0)],G375_182:0.18358924[&&PRIME ID=375 VERTEXTYPE=Leaf])G376_184:0.0077246875[&&PRIME ID=376 VERTEXTYPE=Speciation DISCPT=(57,0)],((G377_185:0.069202281[&&PRIME ID=377 VERTEXTYPE=Leaf],G378_185:0.069202281[&&PRIME ID=378 VERTEXTYPE=Leaf])G379_185:5.973462103098613E-4[&&PRIME ID=379 VERTEXTYPE=Duplication DISCPT=(34,1)],(((G380_164:0.0072548442[&&PRIME ID=380 VERTEXTYPE=Leaf],G381_165:0.0072548442[&&PRIME ID=381 VERTEXTYPE=Leaf])G382_166:4.584976E-4[&&PRIME ID=382 VERTEXTYPE=Speciation DISCPT=(4,0)],G383_167:0.0077133418[&&PRIME ID=383 VERTEXTYPE=Leaf])G384_168:0.029733296[&&PRIME ID=384 VERTEXTYPE=Speciation DISCPT=(6,0)],(G385_169:0.012451287[&&PRIME ID=385 VERTEXTYPE=Leaf],G386_170:0.012451287[&&PRIME ID=386 VERTEXTYPE=Leaf])G387_171:0.02499535[&&PRIME ID=387 VERTEXTYPE=Speciation DISCPT=(10,0)])G388_172:0.03235299[&&PRIME ID=388 VERTEXTYPE=Speciation DISCPT=(22,0)])G389_185:0.12151430255568756[&&PRIME ID=389 VERTEXTYPE=Additive Transfer FROMTOLINEAGE=(185,172) DISCPT=(34,1)])G390_186:0.0099864948[&&PRIME ID=390 VERTEXTYPE=Speciation DISCPT=(58,0)],(((G391_181:0.054924551[&&PRIME ID=391 VERTEXTYPE=Leaf],G392_182:0.054924551[&&PRIME ID=392 VERTEXTYPE=Leaf])G393_181:0.011217146964133751[&&PRIME ID=393 VERTEXTYPE=Additive Transfer FROMTOLINEAGE=(181,182) DISCPT=(28,2)],G394_182:0.066141698[&&PRIME ID=394 VERTEXTYPE=Leaf])G395_183:0.12517223[&&PRIME ID=395 VERTEXTYPE=Speciation DISCPT=(33,0)],G396_185:0.19131393[&&PRIME ID=396 VERTEXTYPE=Leaf])G397_186:0.0099864948[&&PRIME ID=397 VERTEXTYPE=Speciation DISCPT=(58,0)])G398_186:0.009687127368328797[&&PRIME ID=398 VERTEXTYPE=Duplication DISCPT=(59,2)],(G399_187:0.0021483094[&&PRIME ID=399 VERTEXTYPE=Leaf],G400_188:0.0021483094[&&PRIME ID=400 VERTEXTYPE=Leaf])G401_189:0.20883924[&&PRIME ID=401 VERTEXTYPE=Speciation DISCPT=(1,0)])G402_190:0.12014151[&&PRIME ID=402 VERTEXTYPE=Speciation DISCPT=(62,0)],((G403_191:0.019135849[&&PRIME ID=403 VERTEXTYPE=Leaf],G404_191:0.019135849[&&PRIME ID=404 VERTEXTYPE=Leaf])G405_191:0.1307100413344614[&&PRIME ID=405 VERTEXTYPE=Duplication DISCPT=(16,1)],G406_192:0.14984589[&&PRIME ID=406 VERTEXTYPE=Leaf])G407_193:0.18128318[&&PRIME ID=407 VERTEXTYPE=Speciation DISCPT=(53,0)])G408_194:0.0091780807[&&PRIME ID=408 VERTEXTYPE=Speciation DISCPT=(74,0)])G409_91:0.02469805294522023[&&PRIME ID=409 VERTEXTYPE=Additive Transfer FROMTOLINEAGE=(91,194) DISCPT=(74,2)],((G410_44:0.027689397[&&PRIME ID=410 VERTEXTYPE=Leaf],G411_92:0.027689397[&&PRIME ID=411 VERTEXTYPE=Leaf])G412_92:0.27934503622059087[&&PRIME ID=412 VERTEXTYPE=Additive Transfer FROMTOLINEAGE=(92,44) DISCPT=(16,2)],(G413_92:0.037922601[&&PRIME ID=413 VERTEXTYPE=Leaf],G414_69:0.037922601[&&PRIME ID=414 VERTEXTYPE=Leaf])G415_92:0.26911183187618865[&&PRIME ID=415 VERTEXTYPE=Additive Transfer FROMTOLINEAGE=(92,69) DISCPT=(23,1)])G416_92:0.05797076666679216[&&PRIME ID=416 VERTEXTYPE=Duplication DISCPT=(73,1)])G417_93:0.0028313271[&&PRIME ID=417 VERTEXTYPE=Speciation DISCPT=(80,0)])G418_94:0.03724366[&&PRIME ID=418 VERTEXTYPE=Speciation DISCPT=(82,0)])G419_95:0.11421569[&&PRIME ID=419 VERTEXTYPE=Speciation DISCPT=(85,0)])G420_96:0.012079727[&&PRIME ID=420 VERTEXTYPE=Speciation DISCPT=(88,0)],((G421_57:0.25093066[&&PRIME ID=421 VERTEXTYPE=Leaf],((G422_43:0.032882111[&&PRIME ID=422 VERTEXTYPE=Leaf],G423_44:0.032882111[&&PRIME ID=423 VERTEXTYPE=Leaf])G424_45:0.074099759[&&PRIME ID=424 VERTEXTYPE=Speciation DISCPT=(19,0)],(((G425_148:0.037549064[&&PRIME ID=425 VERTEXTYPE=Leaf],G426_149:0.037549064[&&PRIME ID=426 VERTEXTYPE=Leaf])G427_150:0.0058140307[&&PRIME ID=427 VERTEXTYPE=Speciation DISCPT=(23,0)],G428_46:0.043363095[&&PRIME ID=428 VERTEXTYPE=Leaf])G429_46:0.02775322240765853[&&PRIME ID=429 VERTEXTYPE=Additive Transfer FROMTOLINEAGE=(46,150) DISCPT=(24,2)],G430_46:0.071116317[&&PRIME ID=430 VERTEXTYPE=Leaf])G431_46:0.035865552910647074[&&PRIME ID=431 VERTEXTYPE=Duplication DISCPT=(34,1)])G432_47:0.14394879[&&PRIME ID=432 VERTEXTYPE=Speciation DISCPT=(44,0)])G433_57:0.09233348685866197[&&PRIME ID=433 VERTEXTYPE=Additive Transfer FROMTOLINEAGE=(57,47) DISCPT=(64,1)],((G434_58:0.0081206881[&&PRIME ID=434 VERTEXTYPE=Leaf],G435_59:0.0081206881[&&PRIME ID=435 VERTEXTYPE=Leaf])G436_60:0.046831614[&&PRIME ID=436 VERTEXTYPE=Speciation DISCPT=(8,0)],G437_61:0.054952302[&&PRIME ID=437 VERTEXTYPE=Leaf])G438_62:0.28831185[&&PRIME ID=438 VERTEXTYPE=Speciation DISCPT=(29,0)])G439_63:0.18811145[&&PRIME ID=439 VERTEXTYPE=Speciation DISCPT=(76,0)])G440_96:0.007174689643023917[&&PRIME ID=440 VERTEXTYPE=Additive Transfer FROMTOLINEAGE=(96,63) DISCPT=(90,1)],((((G441_64:0.043549603[&&PRIME ID=441 VERTEXTYPE=Leaf],G442_65:0.043549603[&&PRIME ID=442 VERTEXTYPE=Leaf])G443_66:0.056818667[&&PRIME ID=443 VERTEXTYPE=Speciation DISCPT=(25,0)],G444_67:0.10036827[&&PRIME ID=444 VERTEXTYPE=Leaf])G445_68:0.18678675[&&PRIME ID=445 VERTEXTYPE=Speciation DISCPT=(41,0)],(G446_71:0.021469191[&&PRIME ID=446 VERTEXTYPE=Leaf],G447_71:0.021469191[&&PRIME ID=447 VERTEXTYPE=Leaf])G448_71:0.2656858287354408[&&PRIME ID=448 VERTEXTYPE=Duplication DISCPT=(16,1)])G449_72:0.23214085[&&PRIME ID=449 VERTEXTYPE=Speciation DISCPT=(71,0)],(((G450_73:0.033860066[&&PRIME ID=450 VERTEXTYPE=Leaf],G451_74:0.033860066[&&PRIME ID=451 VERTEXTYPE=Leaf])G452_75:0.30870533[&&PRIME ID=452 VERTEXTYPE=Speciation DISCPT=(20,0)],(G453_77:0.13512491[&&PRIME ID=453 VERTEXTYPE=Leaf],(G454_77:0.11853853[&&PRIME ID=454 VERTEXTYPE=Leaf],G455_78:0.11853853[&&PRIME ID=455 VERTEXTYPE=Leaf])G456_78:0.016586382906171912[&&PRIME ID=456 VERTEXTYPE=Additive Transfer FROMTOLINEAGE=(78,77) DISCPT=(46,1)])G457_79:0.20744049[&&PRIME ID=457 VERTEXTYPE=Speciation DISCPT=(50,0)])G458_81:0.062514789[&&PRIME ID=458 VERTEXTYPE=Speciation DISCPT=(75,0)],G459_92:0.40508019[&&PRIME ID=459 VERTEXTYPE=Leaf])G460_95:0.11421569[&&PRIME ID=460 VERTEXTYPE=Speciation DISCPT=(85,0)])G461_96:0.019254417[&&PRIME ID=461 VERTEXTYPE=Speciation DISCPT=(88,0)])G462_96:0.20075457369362093[&&PRIME ID=462 VERTEXTYPE=Duplication DISCPT=(90,1)])G463_97:0.13600183[&&PRIME ID=463 VERTEXTYPE=Speciation DISCPT=(94,0)])G464_98:0.018096890099058474[&&PRIME ID=464 VERTEXTYPE=Duplication DISCPT=(95,1)])G465_196:0.0011975676697836483[&&PRIME ID=465 VERTEXTYPE=Additive Transfer FROMTOLINEAGE=(196,98) DISCPT=(96,1)],(((((G466_23:0.24621631[&&PRIME ID=466 VERTEXTYPE=Leaf],(G467_23:0.025836183[&&PRIME ID=467 VERTEXTYPE=Leaf],G468_65:0.025836183[&&PRIME ID=468 VERTEXTYPE=Leaf])G469_23:0.22038013[&&PRIME ID=469 VERTEXTYPE=Additive Transfer FROMTOLINEAGE=(23,65) DISCPT=(16,2)])G470_25:0.14104624[&&PRIME ID=470 VERTEXTYPE=Speciation DISCPT=(64,0)],(G471_26:0.36777124[&&PRIME ID=471 VERTEXTYPE=Leaf],G472_27:0.36777124[&&PRIME ID=472 VERTEXTYPE=Leaf])G473_28:0.01949131[&&PRIME ID=473 VERTEXTYPE=Speciation DISCPT=(81,0)])G474_29:0.216147[&&PRIME ID=474 VERTEXTYPE=Speciation DISCPT=(83,0)],((((G475_30:0.29245731[&&PRIME ID=475 VERTEXTYPE=Leaf],G476_31:0.29245731[&&PRIME ID=476 VERTEXTYPE=Leaf])G477_32:0.030655481[&&PRIME ID=477 VERTEXTYPE=Speciation DISCPT=(72,0)],(G478_30:0.14441731[&&PRIME ID=478 VERTEXTYPE=Leaf],((G479_161:0.043534095[&&PRIME ID=479 VERTEXTYPE=Leaf],(((G480_126:0.013047786[&&PRIME ID=480 VERTEXTYPE=Leaf],G481_127:0.013047786[&&PRIME ID=481 VERTEXTYPE=Leaf])G482_128:0.016165401[&&PRIME ID=482 VERTEXTYPE=Speciation DISCPT=(11,0)],G483_129:0.029213187[&&PRIME ID=483 VERTEXTYPE=Leaf])G484_130:0.0026383162[&&PRIME ID=484 VERTEXTYPE=Speciation DISCPT=(17,0)],((G485_126:0.013047786[&&PRIME ID=485 VERTEXTYPE=Leaf],G486_127:0.013047786[&&PRIME ID=486 VERTEXTYPE=Leaf])G487_128:0.016165401[&&PRIME ID=487 VERTEXTYPE=Speciation DISCPT=(11,0)],G488_129:0.029213187[&&PRIME ID=488 VERTEXTYPE=Leaf])G489_130:0.0026383162[&&PRIME ID=489 VERTEXTYPE=Speciation DISCPT=(17,0)])G490_130:0.01168259207812985[&&PRIME ID=490 VERTEXTYPE=Duplication DISCPT=(17,2)])G491_161:0.06392112222367685[&&PRIME ID=491 VERTEXTYPE=Additive Transfer FROMTOLINEAGE=(161,130) DISCPT=(24,2)],G492_42:0.10745522[&&PRIME ID=492 VERTEXTYPE=Leaf])G493_42:0.03696209739513253[&&PRIME ID=493 VERTEXTYPE=Additive Transfer FROMTOLINEAGE=(42,161) DISCPT=(44,1)])G494_30:0.17869548[&&PRIME ID=494 VERTEXTYPE=Additive Transfer FROMTOLINEAGE=(30,42) DISCPT=(51,2)])G495_32:0.02703693397433913[&&PRIME ID=495 VERTEXTYPE=Duplication DISCPT=(73,2)],((G496_33:0.0075100638[&&PRIME ID=496 VERTEXTYPE=Leaf],G497_34:0.0075100638[&&PRIME ID=497 VERTEXTYPE=Leaf])G498_35:0.033206579[&&PRIME ID=498 VERTEXTYPE=Speciation DISCPT=(5,0)],G499_36:0.040716643[&&PRIME ID=499 VERTEXTYPE=Leaf])G500_37:0.30943308[&&PRIME ID=500 VERTEXTYPE=Speciation DISCPT=(24,0)])G501_38:0.056390585[&&PRIME ID=501 VERTEXTYPE=Speciation DISCPT=(78,0)],G502_39:0.40654031[&&PRIME ID=502 VERTEXTYPE=Leaf])G503_40:0.19686924[&&PRIME ID=503 VERTEXTYPE=Speciation DISCPT=(86,0)])G504_29:0.08567005169685371[&&PRIME ID=504 VERTEXTYPE=Additive Transfer FROMTOLINEAGE=(29,40) DISCPT=(91,1)],((G505_31:0.35014973[&&PRIME ID=505 VERTEXTYPE=Leaf],(((G506_33:0.0075100638[&&PRIME ID=506 VERTEXTYPE=Leaf],G507_34:0.0075100638[&&PRIME ID=507 VERTEXTYPE=Leaf])G508_35:0.033206579[&&PRIME ID=508 VERTEXTYPE=Speciation DISCPT=(5,0)],G509_36:0.040716643[&&PRIME ID=509 VERTEXTYPE=Leaf])G510_37:0.099663922[&&PRIME ID=510 VERTEXTYPE=Speciation DISCPT=(24,0)],((G511_33:0.0075100638[&&PRIME ID=511 VERTEXTYPE=Leaf],(G512_33:4.9150758E-4[&&PRIME ID=512 VERTEXTYPE=Leaf],G513_34:4.9150758E-4[&&PRIME ID=513 VERTEXTYPE=Leaf])G514_34:0.007018556223339812[&&PRIME ID=514 VERTEXTYPE=Additive Transfer FROMTOLINEAGE=(34,33) DISCPT=(0,1)])G515_35:0.033206579[&&PRIME ID=515 VERTEXTYPE=Speciation DISCPT=(5,0)],(G516_36:0.02738144[&&PRIME ID=516 VERTEXTYPE=Leaf],(G517_33:0.0075100638[&&PRIME ID=517 VERTEXTYPE=Leaf],G518_34:0.0075100638[&&PRIME ID=518 VERTEXTYPE=Leaf])G519_35:0.019871376[&&PRIME ID=519 VERTEXTYPE=Speciation DISCPT=(5,0)])G520_36:0.013335203329716671[&&PRIME ID=520 VERTEXTYPE=Additive Transfer FROMTOLINEAGE=(36,35) DISCPT=(16,2)])G521_37:0.099663922[&&PRIME ID=521 VERTEXTYPE=Speciation DISCPT=(24,0)])G522_37:0.20976915947688274[&&PRIME ID=522 VERTEXTYPE=Duplication DISCPT=(51,1)])G523_38:0.056390585[&&PRIME ID=523 VERTEXTYPE=Speciation DISCPT=(78,0)],(((((G524_178:0.015779715[&&PRIME ID=524 VERTEXTYPE=Leaf],G525_179:0.015779715[&&PRIME ID=525 VERTEXTYPE=Leaf])G526_180:0.16780953[&&PRIME ID=526 VERTEXTYPE=Speciation DISCPT=(13,0)],((G527_181:0.066141698[&&PRIME ID=527 VERTEXTYPE=Leaf],G528_182:0.066141698[&&PRIME ID=528 VERTEXTYPE=Leaf])G529_183:0.087482449[&&PRIME ID=529 VERTEXTYPE=Speciation DISCPT=(33,0)],((G530_181:0.05062591[&&PRIME ID=530 VERTEXTYPE=Leaf],G531_181:0.05062591[&&PRIME ID=531 VERTEXTYPE=Leaf])G532_181:0.015515788308046083[&&PRIME ID=532 VERTEXTYPE=Duplication DISCPT=(26,1)],G533_182:0.066141698[&&PRIME ID=533 VERTEXTYPE=Leaf])G534_183:0.087482449[&&PRIME ID=534 VERTEXTYPE=Speciation DISCPT=(33,0)])G535_183:0.029965095571132083[&&PRIME ID=535 VERTEXTYPE=Duplication DISCPT=(54,2)])G536_184:0.0077246875[&&PRIME ID=536 VERTEXTYPE=Speciation DISCPT=(57,0)],G537_185:0.19131393[&&PRIME ID=537 VERTEXTYPE=Leaf])G538_186:0.019673622[&&PRIME ID=538 VERTEXTYPE=Speciation DISCPT=(58,0)],(((((G539_164:0.0072548442[&&PRIME ID=539 VERTEXTYPE=Leaf],G540_165:0.0072548442[&&PRIME ID=540 VERTEXTYPE=Leaf])G541_166:4.584976E-4[&&PRIME ID=541 VERTEXTYPE=Speciation DISCPT=(4,0)],G542_167:0.0077133418[&&PRIME ID=542 VERTEXTYPE=Leaf])G543_168:0.029733296[&&PRIME ID=543 VERTEXTYPE=Speciation DISCPT=(6,0)],(G544_169:0.012451287[&&PRIME ID=544 VERTEXTYPE=Leaf],G545_170:0.012451287[&&PRIME ID=545 VERTEXTYPE=Leaf])G546_171:0.02499535[&&PRIME ID=546 VERTEXTYPE=Speciation DISCPT=(10,0)])G547_172:0.044352213[&&PRIME ID=547 VERTEXTYPE=Speciation DISCPT=(22,0)],G548_173:0.08179885[&&PRIME ID=548 VERTEXTYPE=Leaf])G549_174:0.082260682[&&PRIME ID=549 VERTEXTYPE=Speciation DISCPT=(37,0)],(G550_100:0.0057093663[&&PRIME ID=550 VERTEXTYPE=Leaf],(G551_187:0.0021483094[&&PRIME ID=551 VERTEXTYPE=Leaf],G552_188:0.0021483094[&&PRIME ID=552 VERTEXTYPE=Leaf])G553_189:0.0035610569[&&PRIME ID=553 VERTEXTYPE=Speciation DISCPT=(1,0)])G554_189:0.15835016532968074[&&PRIME ID=554 VERTEXTYPE=Additive Transfer FROMTOLINEAGE=(189,100) DISCPT=(3,1)])G555_189:0.046928020575700176[&&PRIME ID=555 VERTEXTYPE=Additive Transfer FROMTOLINEAGE=(189,174) DISCPT=(55,2)])G556_190:0.097317485[&&PRIME ID=556 VERTEXTYPE=Speciation DISCPT=(62,0)],((G557_39:0.20912416[&&PRIME ID=557 VERTEXTYPE=Leaf],(G558_39:0.012990852[&&PRIME ID=558 VERTEXTYPE=Leaf],G559_85:0.012990852[&&PRIME ID=559 VERTEXTYPE=Leaf])G560_39:0.19613330374545948[&&PRIME ID=560 VERTEXTYPE=Additive Transfer FROMTOLINEAGE=(39,85) DISCPT=(10,2)])G561_39:0.08458977404154656[&&PRIME ID=561 VERTEXTYPE=Duplication DISCPT=(61,1)],(((((((G562_103:0.0047351751[&&PRIME ID=562 VERTEXTYPE=Leaf],G563_104:0.0047351751[&&PRIME ID=563 VERTEXTYPE=Leaf])G564_105:0.082868743[&&PRIME ID=564 VERTEXTYPE=Speciation DISCPT=(2,0)],G565_106:0.087603918[&&PRIME ID=565 VERTEXTYPE=Leaf])G566_107:0.031380055[&&PRIME ID=566 VERTEXTYPE=Speciation DISCPT=(38,0)],(((G567_103:0.0047351751[&&PRIME ID=567 VERTEXTYPE=Leaf],G568_104:0.0047351751[&&PRIME ID=568 VERTEXTYPE=Leaf])G569_105:0.082868743[&&PRIME ID=569 VERTEXTYPE=Speciation DISCPT=(2,0)],G570_106:0.087603918[&&PRIME ID=570 VERTEXTYPE=Leaf])G571_107:0.013465472[&&PRIME ID=571 VERTEXTYPE=Speciation DISCPT=(38,0)],G572_108:0.10106939[&&PRIME ID=572 VERTEXTYPE=Leaf])G573_109:0.017914583[&&PRIME ID=573 VERTEXTYPE=Speciation DISCPT=(42,0)])G574_109:0.007637296882278887[&&PRIME ID=574 VERTEXTYPE=Duplication DISCPT=(46,1)],G575_110:0.12662127[&&PRIME ID=575 VERTEXTYPE=Leaf])G576_109:0.007538760160706262[&&PRIME ID=576 VERTEXTYPE=Additive Transfer FROMTOLINEAGE=(109,110) DISCPT=(47,2)],G577_110:0.13416003[&&PRIME ID=577 VERTEXTYPE=Leaf])G578_111:0.039161068[&&PRIME ID=578 VERTEXTYPE=Speciation DISCPT=(49,0)],G579_23:0.1733211[&&PRIME ID=579 VERTEXTYPE=Leaf])G580_111:0.035655846[&&PRIME ID=580 VERTEXTYPE=Additive Transfer FROMTOLINEAGE=(111,23) DISCPT=(56,1)],((G581_39:0.087674539[&&PRIME ID=581 VERTEXTYPE=Leaf],G582_39:0.087674539[&&PRIME ID=582 VERTEXTYPE=Leaf])G583_39:0.063780240438821[&&PRIME ID=583 VERTEXTYPE=Duplication DISCPT=(38,2)],(((((G584_16:0.0052543212[&&PRIME ID=584 VERTEXTYPE=Leaf],G585_16:0.0052543212[&&PRIME ID=585 VERTEXTYPE=Leaf])G586_16:0.042925575785953726[&&PRIME ID=586 VERTEXTYPE=Duplication DISCPT=(3,1)],G587_17:0.048179897[&&PRIME ID=587 VERTEXTYPE=Leaf])G588_18:0.011198895[&&PRIME ID=588 VERTEXTYPE=Speciation DISCPT=(26,0)],G589_100:0.059378792[&&PRIME ID=589 VERTEXTYPE=Leaf])G590_100:0.015930192055839874[&&PRIME ID=590 VERTEXTYPE=Additive Transfer FROMTOLINEAGE=(100,18) DISCPT=(32,1)],G591_21:0.075308984[&&PRIME ID=591 VERTEXTYPE=Leaf])G592_100:0.04867206572761164[&&PRIME ID=592 VERTEXTYPE=Additive Transfer FROMTOLINEAGE=(100,21) DISCPT=(34,2)],G593_101:0.12398105[&&PRIME ID=593 VERTEXTYPE=Leaf])G594_102:0.02747373[&&PRIME ID=594 VERTEXTYPE=Speciation DISCPT=(47,0)])G595_39:0.05752216464224539[&&PRIME ID=595 VERTEXTYPE=Additive Transfer FROMTOLINEAGE=(39,102) DISCPT=(53,2)])G596_39:0.08473698574009922[&&PRIME ID=596 VERTEXTYPE=Duplication DISCPT=(61,1)])G597_39:0.014591107199097208[&&PRIME ID=597 VERTEXTYPE=Duplication DISCPT=(72,1)])G598_39:0.098235273[&&PRIME ID=598 VERTEXTYPE=Additive Transfer FROMTOLINEAGE=(39,190) DISCPT=(73,1)])G599_40:0.2825393[&&PRIME ID=599 VERTEXTYPE=Speciation DISCPT=(86,0)])G600_41:0.0310834[&&PRIME ID=600 VERTEXTYPE=Speciation DISCPT=(92,0)],(((G601_7:0.079012503[&&PRIME ID=601 VERTEXTYPE=Leaf],(G602_8:0.032011894[&&PRIME ID=602 VERTEXTYPE=Leaf],G603_9:0.032011894[&&PRIME ID=603 VERTEXTYPE=Leaf])G604_10:0.047000609[&&PRIME ID=604 VERTEXTYPE=Speciation DISCPT=(18,0)])G605_11:0.078044751[&&PRIME ID=605 VERTEXTYPE=Speciation DISCPT=(36,0)],(((G606_48:0.0081104478[&&PRIME ID=606 VERTEXTYPE=Leaf],G607_49:0.0081104478[&&PRIME ID=607 VERTEXTYPE=Leaf])G608_50:0.0021619212[&&PRIME ID=608 VERTEXTYPE=Speciation DISCPT=(7,0)],G609_51:0.010272369[&&PRIME ID=609 VERTEXTYPE=Leaf])G610_52:0.003821144[&&PRIME ID=610 VERTEXTYPE=Speciation DISCPT=(9,0)],G611_53:0.014093513[&&PRIME ID=611 VERTEXTYPE=Leaf])G612_54:0.14296374[&&PRIME ID=612 VERTEXTYPE=Speciation DISCPT=(12,0)])G613_54:0.43766051[&&PRIME ID=613 VERTEXTYPE=Additive Transfer FROMTOLINEAGE=(54,11) DISCPT=(55,1)],((((((G614_137:0.076481608[&&PRIME ID=614 VERTEXTYPE=Leaf],(G615_138:0.018192851[&&PRIME ID=615 VERTEXTYPE=Leaf],G616_139:0.018192851[&&PRIME ID=616 VERTEXTYPE=Leaf])G617_140:0.058288757[&&PRIME ID=617 VERTEXTYPE=Speciation DISCPT=(16,0)])G618_141:0.19710339[&&PRIME ID=618 VERTEXTYPE=Speciation DISCPT=(35,0)],((G619_113:0.14927195[&&PRIME ID=619 VERTEXTYPE=Leaf],(G620_115:0.058380969[&&PRIME ID=620 VERTEXTYPE=Leaf],G621_113:0.058380969[&&PRIME ID=621 VERTEXTYPE=Leaf])G622_115:0.090890982[&&PRIME ID=622 VERTEXTYPE=Additive Transfer FROMTOLINEAGE=(115,113) DISCPT=(32,1)])G623_117:0.014807432[&&PRIME ID=623 VERTEXTYPE=Speciation DISCPT=(52,0)],(G624_118:0.15482682[&&PRIME ID=624 VERTEXTYPE=Leaf],((G625_119:0.016681003[&&PRIME ID=625 VERTEXTYPE=Leaf],G626_120:0.016681003[&&PRIME ID=626 VERTEXTYPE=Leaf])G627_121:0.03885734[&&PRIME ID=627 VERTEXTYPE=Speciation DISCPT=(15,0)],G628_122:0.055538343[&&PRIME ID=628 VERTEXTYPE=Leaf])G629_123:0.09928848[&&PRIME ID=629 VERTEXTYPE=Speciation DISCPT=(30,0)])G630_124:0.0092525597[&&PRIME ID=630 VERTEXTYPE=Speciation DISCPT=(55,0)])G631_125:0.10950562[&&PRIME ID=631 VERTEXTYPE=Speciation DISCPT=(56,0)])G632_125:0.010945427394730735[&&PRIME ID=632 VERTEXTYPE=Additive Transfer FROMTOLINEAGE=(125,141) DISCPT=(67,2)],((((G633_126:0.013047786[&&PRIME ID=633 VERTEXTYPE=Leaf],G634_127:0.013047786[&&PRIME ID=634 VERTEXTYPE=Leaf])G635_128:0.016165401[&&PRIME ID=635 VERTEXTYPE=Speciation DISCPT=(11,0)],G636_129:0.029213187[&&PRIME ID=636 VERTEXTYPE=Leaf])G637_130:0.065581475[&&PRIME ID=637 VERTEXTYPE=Speciation DISCPT=(17,0)],G638_26:0.094794662[&&PRIME ID=638 VERTEXTYPE=Leaf])G639_130:0.05706255409679078[&&PRIME ID=639 VERTEXTYPE=Additive Transfer FROMTOLINEAGE=(130,26) DISCPT=(39,2)],(G640_131:0.10012965[&&PRIME ID=640 VERTEXTYPE=Leaf],G641_132:0.10012965[&&PRIME ID=641 VERTEXTYPE=Leaf])G642_133:0.051727566[&&PRIME ID=642 VERTEXTYPE=Speciation DISCPT=(40,0)])G643_134:0.13267321[&&PRIME ID=643 VERTEXTYPE=Speciation DISCPT=(54,0)])G644_135:0.24601642[&&PRIME ID=644 VERTEXTYPE=Speciation DISCPT=(70,0)],(((G645_137:0.076481608[&&PRIME ID=645 VERTEXTYPE=Leaf],(G646_138:0.018192851[&&PRIME ID=646 VERTEXTYPE=Leaf],G647_139:0.018192851[&&PRIME ID=647 VERTEXTYPE=Leaf])G648_140:0.058288757[&&PRIME ID=648 VERTEXTYPE=Speciation DISCPT=(16,0)])G649_141:0.18292165[&&PRIME ID=649 VERTEXTYPE=Speciation DISCPT=(35,0)],((G650_106:0.10106939[&&PRIME ID=650 VERTEXTYPE=Leaf],G651_108:0.10106939[&&PRIME ID=651 VERTEXTYPE=Leaf])G652_109:0.03309064[&&PRIME ID=652 VERTEXTYPE=Speciation DISCPT=(42,0)],(G653_110:0.0017386597[&&PRIME ID=653 VERTEXTYPE=Leaf],G654_187:0.0017386597[&&PRIME ID=654 VERTEXTYPE=Leaf])G655_110:0.13242137033265172[&&PRIME ID=655 VERTEXTYPE=Additive Transfer FROMTOLINEAGE=(110,187) DISCPT=(0,2)])G656_111:0.12524323[&&PRIME ID=656 VERTEXTYPE=Speciation DISCPT=(49,0)])G657_141:0.10110531[&&PRIME ID=657 VERTEXTYPE=Additive Transfer FROMTOLINEAGE=(141,111) DISCPT=(65,1)],((((G658_142:0.016207822[&&PRIME ID=658 VERTEXTYPE=Leaf],G659_143:0.016207822[&&PRIME ID=659 VERTEXTYPE=Leaf])G660_144:0.038283167[&&PRIME ID=660 VERTEXTYPE=Speciation DISCPT=(14,0)],G661_145:0.054490989[&&PRIME ID=661 VERTEXTYPE=Leaf])G662_146:0.071847192[&&PRIME ID=662 VERTEXTYPE=Speciation DISCPT=(28,0)],((G663_142:0.016207822[&&PRIME ID=663 VERTEXTYPE=Leaf],G664_143:0.016207822[&&PRIME ID=664 VERTEXTYPE=Leaf])G665_144:0.038283167[&&PRIME ID=665 VERTEXTYPE=Speciation DISCPT=(14,0)],G666_145:0.054490989[&&PRIME ID=666 VERTEXTYPE=Leaf])G667_146:0.071847192[&&PRIME ID=667 VERTEXTYPE=Speciation DISCPT=(28,0)])G668_146:0.14754637492185813[&&PRIME ID=668 VERTEXTYPE=Duplication DISCPT=(47,2)],(((G669_142:0.016207822[&&PRIME ID=669 VERTEXTYPE=Leaf],G670_143:0.016207822[&&PRIME ID=670 VERTEXTYPE=Leaf])G671_144:0.038283167[&&PRIME ID=671 VERTEXTYPE=Speciation DISCPT=(14,0)],G672_145:0.054490989[&&PRIME ID=672 VERTEXTYPE=Leaf])G673_146:0.19137531[&&PRIME ID=673 VERTEXTYPE=Speciation DISCPT=(28,0)],((((G674_147:0.057912177[&&PRIME ID=674 VERTEXTYPE=Leaf],((G675_148:0.0053132708[&&PRIME ID=675 VERTEXTYPE=Leaf],G676_148:0.0053132708[&&PRIME ID=676 VERTEXTYPE=Leaf])G677_148:0.03223579318106625[&&PRIME ID=677 VERTEXTYPE=Duplication DISCPT=(3,1)],G678_149:0.037549064[&&PRIME ID=678 VERTEXTYPE=Leaf])G679_150:0.020363113[&&PRIME ID=679 VERTEXTYPE=Speciation DISCPT=(23,0)])G680_151:0.052390343[&&PRIME ID=680 VERTEXTYPE=Speciation DISCPT=(32,0)],G681_152:0.11030252[&&PRIME ID=681 VERTEXTYPE=Leaf])G682_153:0.084109411[&&PRIME ID=682 VERTEXTYPE=Speciation DISCPT=(45,0)],((G683_147:0.057912177[&&PRIME ID=683 VERTEXTYPE=Leaf],(G684_148:0.037549064[&&PRIME ID=684 VERTEXTYPE=Leaf],G685_149:0.037549064[&&PRIME ID=685 VERTEXTYPE=Leaf])G686_150:0.020363113[&&PRIME ID=686 VERTEXTYPE=Speciation DISCPT=(23,0)])G687_151:0.052390343[&&PRIME ID=687 VERTEXTYPE=Speciation DISCPT=(32,0)],G688_152:0.11030252[&&PRIME ID=688 VERTEXTYPE=Leaf])G689_153:0.084109411[&&PRIME ID=689 VERTEXTYPE=Speciation DISCPT=(45,0)])G690_153:0.005745618778069023[&&PRIME ID=690 VERTEXTYPE=Duplication DISCPT=(58,1)],G691_154:0.20015755[&&PRIME ID=691 VERTEXTYPE=Leaf])G692_155:0.045708746[&&PRIME ID=692 VERTEXTYPE=Speciation DISCPT=(59,0)])G693_155:0.028018260338417384[&&PRIME ID=693 VERTEXTYPE=Additive Transfer FROMTOLINEAGE=(155,146) DISCPT=(63,2)])G694_156:0.086624008[&&PRIME ID=694 VERTEXTYPE=Speciation DISCPT=(68,0)])G695_159:0.17003828[&&PRIME ID=695 VERTEXTYPE=Speciation DISCPT=(79,0)])G696_160:0.043138924[&&PRIME ID=696 VERTEXTYPE=Speciation DISCPT=(90,0)],(G697_175:0.22970327[&&PRIME ID=697 VERTEXTYPE=Leaf],(((G698_181:0.066141698[&&PRIME ID=698 VERTEXTYPE=Leaf],G699_182:0.066141698[&&PRIME ID=699 VERTEXTYPE=Leaf])G700_183:0.12517223[&&PRIME ID=700 VERTEXTYPE=Speciation DISCPT=(33,0)],G701_185:0.19131393[&&PRIME ID=701 VERTEXTYPE=Leaf])G702_186:0.019673622[&&PRIME ID=702 VERTEXTYPE=Speciation DISCPT=(58,0)],((G703_187:0.0021483094[&&PRIME ID=703 VERTEXTYPE=Leaf],G704_188:0.0021483094[&&PRIME ID=704 VERTEXTYPE=Leaf])G705_189:0.064873541[&&PRIME ID=705 VERTEXTYPE=Speciation DISCPT=(1,0)],G706_31:0.06702185[&&PRIME ID=706 VERTEXTYPE=Leaf])G707_189:0.14396570169480502[&&PRIME ID=707 VERTEXTYPE=Additive Transfer FROMTOLINEAGE=(189,31) DISCPT=(33,1)])G708_190:0.018715717[&&PRIME ID=708 VERTEXTYPE=Speciation DISCPT=(62,0)])G709_177:0.34398250386137463[&&PRIME ID=709 VERTEXTYPE=Additive Transfer FROMTOLINEAGE=(177,190) DISCPT=(63,1)])G710_177:0.020653735261405556[&&PRIME ID=710 VERTEXTYPE=Additive Transfer FROMTOLINEAGE=(177,160) DISCPT=(90,2)],((((((G711_178:0.015779715[&&PRIME ID=711 VERTEXTYPE=Leaf],G712_179:0.015779715[&&PRIME ID=712 VERTEXTYPE=Leaf])G713_180:0.16571528[&&PRIME ID=713 VERTEXTYPE=Speciation DISCPT=(13,0)],(G714_77:0.13512491[&&PRIME ID=714 VERTEXTYPE=Leaf],G715_78:0.13512491[&&PRIME ID=715 VERTEXTYPE=Leaf])G716_79:0.046370089[&&PRIME ID=716 VERTEXTYPE=Speciation DISCPT=(50,0)])G717_180:0.0020942433665351932[&&PRIME ID=717 VERTEXTYPE=Additive Transfer FROMTOLINEAGE=(180,79) DISCPT=(56,2)],(G718_181:0.066141698[&&PRIME ID=718 VERTEXTYPE=Leaf],G719_182:0.066141698[&&PRIME ID=719 VERTEXTYPE=Leaf])G720_183:0.11744754[&&PRIME ID=720 VERTEXTYPE=Speciation DISCPT=(33,0)])G721_184:0.0077246875[&&PRIME ID=721 VERTEXTYPE=Speciation DISCPT=(57,0)],G722_185:0.19131393[&&PRIME ID=722 VERTEXTYPE=Leaf])G723_186:0.019673622[&&PRIME ID=723 VERTEXTYPE=Speciation DISCPT=(58,0)],(G724_187:0.0021483094[&&PRIME ID=724 VERTEXTYPE=Leaf],G725_188:0.0021483094[&&PRIME ID=725 VERTEXTYPE=Leaf])G726_189:0.20883924[&&PRIME ID=726 VERTEXTYPE=Speciation DISCPT=(1,0)])G727_190:0.12014151[&&PRIME ID=727 VERTEXTYPE=Speciation DISCPT=(62,0)],(G728_191:0.14984589[&&PRIME ID=728 VERTEXTYPE=Leaf],G729_192:0.14984589[&&PRIME ID=729 VERTEXTYPE=Leaf])G730_193:0.18128318[&&PRIME ID=730 VERTEXTYPE=Speciation DISCPT=(53,0)])G731_194:0.26321044[&&PRIME ID=731 VERTEXTYPE=Speciation DISCPT=(74,0)])G732_195:3.7825259E-4[&&PRIME ID=732 VERTEXTYPE=Speciation DISCPT=(91,0)])G733_195:0.1254452441057586[&&PRIME ID=733 VERTEXTYPE=Additive Transfer FROMTOLINEAGE=(195,56) DISCPT=(91,1)])G734_41:0.17443814455971385[&&PRIME ID=734 VERTEXTYPE=Additive Transfer FROMTOLINEAGE=(41,195) DISCPT=(93,2)])G735_41:0.03516646428409783[&&PRIME ID=735 VERTEXTYPE=Additive Transfer FROMTOLINEAGE=(41,196) DISCPT=(96,1)],(((((G736_43:0.032882111[&&PRIME ID=736 VERTEXTYPE=Leaf],G737_44:0.032882111[&&PRIME ID=737 VERTEXTYPE=Leaf])G738_45:0.074099759[&&PRIME ID=738 VERTEXTYPE=Speciation DISCPT=(19,0)],(G739_131:0.084981975[&&PRIME ID=739 VERTEXTYPE=Leaf],G740_46:0.084981975[&&PRIME ID=740 VERTEXTYPE=Leaf])G741_46:0.021999895383471274[&&PRIME ID=741 VERTEXTYPE=Additive Transfer FROMTOLINEAGE=(46,131) DISCPT=(37,2)])G742_47:0.095437418[&&PRIME ID=742 VERTEXTYPE=Speciation DISCPT=(44,0)],((G743_43:0.032882111[&&PRIME ID=743 VERTEXTYPE=Leaf],G744_44:0.032882111[&&PRIME ID=744 VERTEXTYPE=Leaf])G745_45:0.074099759[&&PRIME ID=745 VERTEXTYPE=Speciation DISCPT=(19,0)],G746_46:0.10698187[&&PRIME ID=746 VERTEXTYPE=Leaf])G747_47:0.095437418[&&PRIME ID=747 VERTEXTYPE=Speciation DISCPT=(44,0)])G748_47:0.06261428698362957[&&PRIME ID=748 VERTEXTYPE=Duplication DISCPT=(60,1)],(((G749_48:0.0081104478[&&PRIME ID=749 VERTEXTYPE=Leaf],G750_49:0.0081104478[&&PRIME ID=750 VERTEXTYPE=Leaf])G751_50:0.0021619212[&&PRIME ID=751 VERTEXTYPE=Speciation DISCPT=(7,0)],G752_51:0.010272369[&&PRIME ID=752 VERTEXTYPE=Leaf])G753_52:0.003821144[&&PRIME ID=753 VERTEXTYPE=Speciation DISCPT=(9,0)],G754_53:0.014093513[&&PRIME ID=754 VERTEXTYPE=Leaf])G755_54:0.25094006[&&PRIME ID=755 VERTEXTYPE=Speciation DISCPT=(12,0)])G756_55:0.60489231[&&PRIME ID=756 VERTEXTYPE=Speciation DISCPT=(66,0)],((((G757_64:0.043549603[&&PRIME ID=757 VERTEXTYPE=Leaf],G758_65:0.043549603[&&PRIME ID=758 VERTEXTYPE=Leaf])G759_66:0.056818667[&&PRIME ID=759 VERTEXTYPE=Speciation DISCPT=(25,0)],G760_67:0.10036827[&&PRIME ID=760 VERTEXTYPE=Leaf])G761_68:0.16781899[&&PRIME ID=761 VERTEXTYPE=Speciation DISCPT=(41,0)],(G762_3:8.9441712E-4[&&PRIME ID=762 VERTEXTYPE=Leaf],G763_69:8.9441712E-4[&&PRIME ID=763 VERTEXTYPE=Leaf])G764_69:0.26729284288146726[&&PRIME ID=764 VERTEXTYPE=Additive Transfer FROMTOLINEAGE=(69,3) DISCPT=(0,1)])G765_70:0.25110861[&&PRIME ID=765 VERTEXTYPE=Speciation DISCPT=(67,0)],((G766_76:0.25876583[&&PRIME ID=766 VERTEXTYPE=Leaf],G767_77:0.25876583[&&PRIME ID=767 VERTEXTYPE=Leaf])G768_80:0.14631436[&&PRIME ID=768 VERTEXTYPE=Speciation DISCPT=(65,0)],(((G769_82:0.0050496834[&&PRIME ID=769 VERTEXTYPE=Leaf],G770_83:0.0050496834[&&PRIME ID=770 VERTEXTYPE=Leaf])G771_84:0.10103785[&&PRIME ID=771 VERTEXTYPE=Speciation DISCPT=(3,0)],(G772_73:0.033860066[&&PRIME ID=772 VERTEXTYPE=Leaf],G773_74:0.033860066[&&PRIME ID=773 VERTEXTYPE=Leaf])G774_75:0.072227466[&&PRIME ID=774 VERTEXTYPE=Speciation DISCPT=(20,0)])G775_84:0.26174899518377687[&&PRIME ID=775 VERTEXTYPE=Additive Transfer FROMTOLINEAGE=(84,75) DISCPT=(43,2)],(((G776_85:0.11994923[&&PRIME ID=776 VERTEXTYPE=Leaf],(G777_13:0.056437179[&&PRIME ID=777 VERTEXTYPE=Leaf],G778_14:0.056437179[&&PRIME ID=778 VERTEXTYPE=Leaf])G779_15:0.063512046[&&PRIME ID=779 VERTEXTYPE=Speciation DISCPT=(31,0)])G780_85:0.16327316622827942[&&PRIME ID=780 VERTEXTYPE=Additive Transfer FROMTOLINEAGE=(85,19) DISCPT=(46,1)],(G781_86:0.13773943[&&PRIME ID=781 VERTEXTYPE=Leaf],(G782_87:0.053938349[&&PRIME ID=782 VERTEXTYPE=Leaf],G783_88:0.053938349[&&PRIME ID=783 VERTEXTYPE=Leaf])G784_89:0.083801083[&&PRIME ID=784 VERTEXTYPE=Speciation DISCPT=(27,0)])G785_90:0.14548296[&&PRIME ID=785 VERTEXTYPE=Speciation DISCPT=(51,0)])G786_91:0.081782808[&&PRIME ID=786 VERTEXTYPE=Speciation DISCPT=(69,0)],G787_92:0.3650052[&&PRIME ID=787 VERTEXTYPE=Leaf])G788_93:0.0028313271[&&PRIME ID=788 VERTEXTYPE=Speciation DISCPT=(80,0)])G789_94:0.03724366[&&PRIME ID=789 VERTEXTYPE=Speciation DISCPT=(82,0)])G790_95:0.11421569[&&PRIME ID=790 VERTEXTYPE=Speciation DISCPT=(85,0)])G791_96:0.35063001[&&PRIME ID=791 VERTEXTYPE=Speciation DISCPT=(88,0)])G792_98:0.059841731[&&PRIME ID=792 VERTEXTYPE=Speciation DISCPT=(95,0)])G793_99:0.006008667[&&PRIME ID=793 VERTEXTYPE=Speciation DISCPT=(97,0)],((((((G794_161:0.12729725[&&PRIME ID=794 VERTEXTYPE=Leaf],G795_162:0.12729725[&&PRIME ID=795 VERTEXTYPE=Leaf])G796_163:0.071896078[&&PRIME ID=796 VERTEXTYPE=Speciation DISCPT=(48,0)],((((G797_164:0.0072548442[&&PRIME ID=797 VERTEXTYPE=Leaf],G798_165:0.0072548442[&&PRIME ID=798 VERTEXTYPE=Leaf])G799_166:4.584976E-4[&&PRIME ID=799 VERTEXTYPE=Speciation DISCPT=(4,0)],G800_167:0.0077133418[&&PRIME ID=800 VERTEXTYPE=Leaf])G801_168:0.029733296[&&PRIME ID=801 VERTEXTYPE=Speciation DISCPT=(6,0)],(G802_169:0.012451287[&&PRIME ID=802 VERTEXTYPE=Leaf],G803_170:0.012451287[&&PRIME ID=803 VERTEXTYPE=Leaf])G804_171:0.02499535[&&PRIME ID=804 VERTEXTYPE=Speciation DISCPT=(10,0)])G805_172:0.044352213[&&PRIME ID=805 VERTEXTYPE=Speciation DISCPT=(22,0)],G806_173:0.08179885[&&PRIME ID=806 VERTEXTYPE=Leaf])G807_174:0.11739448[&&PRIME ID=807 VERTEXTYPE=Speciation DISCPT=(37,0)])G808_163:0.025496587696798443[&&PRIME ID=808 VERTEXTYPE=Additive Transfer FROMTOLINEAGE=(163,174) DISCPT=(58,2)],(((((G809_164:0.0072548442[&&PRIME ID=809 VERTEXTYPE=Leaf],G810_165:0.0072548442[&&PRIME ID=810 VERTEXTYPE=Leaf])G811_166:4.584976E-4[&&PRIME ID=811 VERTEXTYPE=Speciation DISCPT=(4,0)],G812_167:0.0077133418[&&PRIME ID=812 VERTEXTYPE=Leaf])G813_168:0.029733296[&&PRIME ID=813 VERTEXTYPE=Speciation DISCPT=(6,0)],(G814_169:0.012451287[&&PRIME ID=814 VERTEXTYPE=Leaf],G815_170:0.012451287[&&PRIME ID=815 VERTEXTYPE=Leaf])G816_171:0.02499535[&&PRIME ID=816 VERTEXTYPE=Speciation DISCPT=(10,0)])G817_172:0.044352213[&&PRIME ID=817 VERTEXTYPE=Speciation DISCPT=(22,0)],G818_173:0.08179885[&&PRIME ID=818 VERTEXTYPE=Leaf])G819_174:0.12586615[&&PRIME ID=819 VERTEXTYPE=Speciation DISCPT=(37,0)],(G820_175:0.16648434[&&PRIME ID=820 VERTEXTYPE=Leaf],(G821_3:0.090366495[&&PRIME ID=821 VERTEXTYPE=Leaf],(G822_118:0.059264612[&&PRIME ID=822 VERTEXTYPE=Leaf],G823_175:0.059264612[&&PRIME ID=823 VERTEXTYPE=Leaf])G824_175:0.031101883056441133[&&PRIME ID=824 VERTEXTYPE=Additive Transfer FROMTOLINEAGE=(175,118) DISCPT=(32,1)])G825_175:0.07611784133558748[&&PRIME ID=825 VERTEXTYPE=Additive Transfer FROMTOLINEAGE=(175,4) DISCPT=(39,1)])G826_175:0.04118066398527246[&&PRIME ID=826 VERTEXTYPE=Duplication DISCPT=(56,1)])G827_176:0.017024916[&&PRIME ID=827 VERTEXTYPE=Speciation DISCPT=(61,0)])G828_177:0.033322376[&&PRIME ID=828 VERTEXTYPE=Speciation DISCPT=(63,0)],(((G829_126:0.013047786[&&PRIME ID=829 VERTEXTYPE=Leaf],G830_127:0.013047786[&&PRIME ID=830 VERTEXTYPE=Leaf])G831_128:0.016165401[&&PRIME ID=831 VERTEXTYPE=Speciation DISCPT=(11,0)],G832_129:0.029213187[&&PRIME ID=832 VERTEXTYPE=Leaf])G833_130:0.12264403[&&PRIME ID=833 VERTEXTYPE=Speciation DISCPT=(17,0)],G834_131:0.15185722[&&PRIME ID=834 VERTEXTYPE=Leaf])G835_134:0.10615508[&&PRIME ID=835 VERTEXTYPE=Speciation DISCPT=(54,0)])G836_177:0.33632721715921826[&&PRIME ID=836 VERTEXTYPE=Additive Transfer FROMTOLINEAGE=(177,134) DISCPT=(64,2)],((((((G837_178:0.015779715[&&PRIME ID=837 VERTEXTYPE=Leaf],G838_179:0.015779715[&&PRIME ID=838 VERTEXTYPE=Leaf])G839_180:0.16780953[&&PRIME ID=839 VERTEXTYPE=Speciation DISCPT=(13,0)],(G840_181:0.066141698[&&PRIME ID=840 VERTEXTYPE=Leaf],G841_182:0.066141698[&&PRIME ID=841 VERTEXTYPE=Leaf])G842_183:0.11744754[&&PRIME ID=842 VERTEXTYPE=Speciation DISCPT=(33,0)])G843_184:0.0077246875[&&PRIME ID=843 VERTEXTYPE=Speciation DISCPT=(57,0)],G844_185:0.19131393[&&PRIME ID=844 VERTEXTYPE=Leaf])G845_186:0.019673622[&&PRIME ID=845 VERTEXTYPE=Speciation DISCPT=(58,0)],(G846_187:0.0021483094[&&PRIME ID=846 VERTEXTYPE=Leaf],G847_188:0.0021483094[&&PRIME ID=847 VERTEXTYPE=Leaf])G848_189:0.20883924[&&PRIME ID=848 VERTEXTYPE=Speciation DISCPT=(1,0)])G849_190:0.0032645421[&&PRIME ID=849 VERTEXTYPE=Speciation DISCPT=(62,0)],((((G850_178:0.015779715[&&PRIME ID=850 VERTEXTYPE=Leaf],G851_179:0.015779715[&&PRIME ID=851 VERTEXTYPE=Leaf])G852_180:0.16780953[&&PRIME ID=852 VERTEXTYPE=Speciation DISCPT=(13,0)],G853_182:0.18358924[&&PRIME ID=853 VERTEXTYPE=Leaf])G854_184:0.0077246875[&&PRIME ID=854 VERTEXTYPE=Speciation DISCPT=(57,0)],(G855_185:0.16519875[&&PRIME ID=855 VERTEXTYPE=Leaf],G856_185:0.16519875[&&PRIME ID=856 VERTEXTYPE=Leaf])G857_185:0.02611517680788139[&&PRIME ID=857 VERTEXTYPE=Duplication DISCPT=(56,1)])G858_186:0.019673622[&&PRIME ID=858 VERTEXTYPE=Speciation DISCPT=(58,0)],(G859_187:0.0021483094[&&PRIME ID=859 VERTEXTYPE=Leaf],G860_188:0.0021483094[&&PRIME ID=860 VERTEXTYPE=Leaf])G861_189:0.20883924[&&PRIME ID=861 VERTEXTYPE=Speciation DISCPT=(1,0)])G862_190:0.0032645421[&&PRIME ID=862 VERTEXTYPE=Speciation DISCPT=(62,0)])G863_190:0.11687697208231868[&&PRIME ID=863 VERTEXTYPE=Duplication DISCPT=(62,1)],(G864_191:0.14984589[&&PRIME ID=864 VERTEXTYPE=Leaf],G865_192:0.14984589[&&PRIME ID=865 VERTEXTYPE=Leaf])G866_193:0.18128318[&&PRIME ID=866 VERTEXTYPE=Speciation DISCPT=(53,0)])G867_194:0.26321044[&&PRIME ID=867 VERTEXTYPE=Speciation DISCPT=(74,0)])G868_195:0.34030387[&&PRIME ID=868 VERTEXTYPE=Speciation DISCPT=(91,0)],(G869_42:0.86992589[&&PRIME ID=869 VERTEXTYPE=Leaf],(((((G870_142:0.016207822[&&PRIME ID=870 VERTEXTYPE=Leaf],G871_143:0.016207822[&&PRIME ID=871 VERTEXTYPE=Leaf])G872_144:0.038283167[&&PRIME ID=872 VERTEXTYPE=Speciation DISCPT=(14,0)],G873_145:0.054490989[&&PRIME ID=873 VERTEXTYPE=Leaf])G874_146:0.15756765[&&PRIME ID=874 VERTEXTYPE=Speciation DISCPT=(28,0)],(G875_58:0.054952302[&&PRIME ID=875 VERTEXTYPE=Leaf],G876_61:0.054952302[&&PRIME ID=876 VERTEXTYPE=Leaf])G877_62:0.15710634[&&PRIME ID=877 VERTEXTYPE=Speciation DISCPT=(29,0)])G878_62:0.16788829[&&PRIME ID=878 VERTEXTYPE=Additive Transfer FROMTOLINEAGE=(62,146) DISCPT=(62,1)],((((G879_147:0.057912177[&&PRIME ID=879 VERTEXTYPE=Leaf],(G880_148:0.037549064[&&PRIME ID=880 VERTEXTYPE=Leaf],G881_149:0.037549064[&&PRIME ID=881 VERTEXTYPE=Leaf])G882_150:0.020363113[&&PRIME ID=882 VERTEXTYPE=Speciation DISCPT=(23,0)])G883_151:0.052390343[&&PRIME ID=883 VERTEXTYPE=Speciation DISCPT=(32,0)],(G884_152:0.10024363[&&PRIME ID=884 VERTEXTYPE=Leaf],((G885_126:0.013047786[&&PRIME ID=885 VERTEXTYPE=Leaf],G886_127:0.013047786[&&PRIME ID=886 VERTEXTYPE=Leaf])G887_128:0.016165401[&&PRIME ID=887 VERTEXTYPE=Speciation DISCPT=(11,0)],G888_129:0.029213187[&&PRIME ID=888 VERTEXTYPE=Leaf])G889_130:0.071030444[&&PRIME ID=889 VERTEXTYPE=Speciation DISCPT=(17,0)])G890_152:0.010058888915433255[&&PRIME ID=890 VERTEXTYPE=Additive Transfer FROMTOLINEAGE=(152,130) DISCPT=(40,1)])G891_153:0.018146276[&&PRIME ID=891 VERTEXTYPE=Speciation DISCPT=(45,0)],G892_27:0.1284488[&&PRIME ID=892 VERTEXTYPE=Leaf])G893_27:0.23932244[&&PRIME ID=893 VERTEXTYPE=Additive Transfer FROMTOLINEAGE=(27,153) DISCPT=(48,1)],G894_27:0.36777124[&&PRIME ID=894 VERTEXTYPE=Leaf])G895_28:0.012175688[&&PRIME ID=895 VERTEXTYPE=Speciation DISCPT=(81,0)])G896_63:0.35935794[&&PRIME ID=896 VERTEXTYPE=Additive Transfer FROMTOLINEAGE=(63,28) DISCPT=(82,2)],(((((G897_64:0.043549603[&&PRIME ID=897 VERTEXTYPE=Leaf],G898_65:0.043549603[&&PRIME ID=898 VERTEXTYPE=Leaf])G899_66:0.056818667[&&PRIME ID=899 VERTEXTYPE=Speciation DISCPT=(25,0)],G900_67:0.10036827[&&PRIME ID=900 VERTEXTYPE=Leaf])G901_68:0.16781899[&&PRIME ID=901 VERTEXTYPE=Speciation DISCPT=(41,0)],G902_69:0.26818726[&&PRIME ID=902 VERTEXTYPE=Leaf])G903_70:0.01896776[&&PRIME ID=903 VERTEXTYPE=Speciation DISCPT=(67,0)],G904_71:0.28715502[&&PRIME ID=904 VERTEXTYPE=Leaf])G905_72:0.23214085[&&PRIME ID=905 VERTEXTYPE=Speciation DISCPT=(71,0)],(((G906_73:0.033860066[&&PRIME ID=906 VERTEXTYPE=Leaf],G907_74:0.033860066[&&PRIME ID=907 VERTEXTYPE=Leaf])G908_75:0.30870533[&&PRIME ID=908 VERTEXTYPE=Speciation DISCPT=(20,0)],G909_76:0.3425654[&&PRIME ID=909 VERTEXTYPE=Leaf])G910_81:0.062514789[&&PRIME ID=910 VERTEXTYPE=Speciation DISCPT=(75,0)],((G911_30:0.12285585[&&PRIME ID=911 VERTEXTYPE=Leaf],G912_110:0.12285585[&&PRIME ID=912 VERTEXTYPE=Leaf])G913_30:0.24498067[&&PRIME ID=913 VERTEXTYPE=Additive Transfer FROMTOLINEAGE=(30,110) DISCPT=(46,2)],(G914_57:0.33690626[&&PRIME ID=914 VERTEXTYPE=Leaf],((G915_162:0.22468992[&&PRIME ID=915 VERTEXTYPE=Leaf],((((((G916_164:0.0072548442[&&PRIME ID=916 VERTEXTYPE=Leaf],G917_165:0.0072548442[&&PRIME ID=917 VERTEXTYPE=Leaf])G918_166:4.584976E-4[&&PRIME ID=918 VERTEXTYPE=Speciation DISCPT=(4,0)],G919_167:0.0077133418[&&PRIME ID=919 VERTEXTYPE=Leaf])G920_168:0.029733296[&&PRIME ID=920 VERTEXTYPE=Speciation DISCPT=(6,0)],(G921_169:0.012451287[&&PRIME ID=921 VERTEXTYPE=Leaf],G922_170:0.012451287[&&PRIME ID=922 VERTEXTYPE=Leaf])G923_171:0.02499535[&&PRIME ID=923 VERTEXTYPE=Speciation DISCPT=(10,0)])G924_172:0.044352213[&&PRIME ID=924 VERTEXTYPE=Speciation DISCPT=(22,0)],G925_173:0.08179885[&&PRIME ID=925 VERTEXTYPE=Leaf])G926_174:0.069001257[&&PRIME ID=926 VERTEXTYPE=Speciation DISCPT=(37,0)],((((G927_164:0.0072548442[&&PRIME ID=927 VERTEXTYPE=Leaf],G928_165:0.0072548442[&&PRIME ID=928 VERTEXTYPE=Leaf])G929_166:4.584976E-4[&&PRIME ID=929 VERTEXTYPE=Speciation DISCPT=(4,0)],G930_167:0.0077133418[&&PRIME ID=930 VERTEXTYPE=Leaf])G931_168:0.029733296[&&PRIME ID=931 VERTEXTYPE=Speciation DISCPT=(6,0)],G932_169:0.037446637[&&PRIME ID=932 VERTEXTYPE=Leaf])G933_172:0.044352213[&&PRIME ID=933 VERTEXTYPE=Speciation DISCPT=(22,0)],G934_173:0.08179885[&&PRIME ID=934 VERTEXTYPE=Leaf])G935_174:0.069001257[&&PRIME ID=935 VERTEXTYPE=Speciation DISCPT=(37,0)])G936_174:0.056864892518098634[&&PRIME ID=936 VERTEXTYPE=Duplication DISCPT=(53,1)],G937_175:0.207665[&&PRIME ID=937 VERTEXTYPE=Leaf])G938_176:0.017024916[&&PRIME ID=938 VERTEXTYPE=Speciation DISCPT=(61,0)])G939_177:0.06451364[&&PRIME ID=939 VERTEXTYPE=Speciation DISCPT=(63,0)],((G940_86:0.04230217[&&PRIME ID=940 VERTEXTYPE=Leaf],G941_86:0.04230217[&&PRIME ID=941 VERTEXTYPE=Leaf])G942_86:0.09543726262704146[&&PRIME ID=942 VERTEXTYPE=Duplication DISCPT=(24,2)],G943_88:0.13773943[&&PRIME ID=943 VERTEXTYPE=Leaf])G944_90:0.15146412[&&PRIME ID=944 VERTEXTYPE=Speciation DISCPT=(51,0)])G945_91:0.047702707766651524[&&PRIME ID=945 VERTEXTYPE=Additive Transfer FROMTOLINEAGE=(91,177) DISCPT=(71,1)])G946_91:0.030930264[&&PRIME ID=946 VERTEXTYPE=Additive Transfer FROMTOLINEAGE=(91,57) DISCPT=(74,2)])G947_94:0.03724366[&&PRIME ID=947 VERTEXTYPE=Speciation DISCPT=(82,0)])G948_95:0.11421569[&&PRIME ID=948 VERTEXTYPE=Speciation DISCPT=(85,0)])G949_96:0.22000899[&&PRIME ID=949 VERTEXTYPE=Speciation DISCPT=(88,0)])G950_97:0.13062102[&&PRIME ID=950 VERTEXTYPE=Speciation DISCPT=(94,0)])G951_98:0.064717497[&&PRIME ID=951 VERTEXTYPE=Speciation DISCPT=(95,0)])G952_196:0.001132901339351245[&&PRIME ID=952 VERTEXTYPE=Additive Transfer FROMTOLINEAGE=(196,99) DISCPT=(97,2)])G953_197:0.063794462[&&PRIME ID=953 VERTEXTYPE=Speciation DISCPT=(98,0)])G954_198:0.0[&&PRIME ID=954 VERTEXTYPE=Speciation DISCPT=(99,0)][&&PRIME NAME=PrunedTree];
