# Supplementary material for: Assessing the accuracy of phylogenetic rooting methods on prokaryotic gene families
Source: PLoS One. 2020 May 15;15(5):e0232950. doi: 10.1371/journal.pone.0232950 (PMC7228096; doi:10.1371/journal.pone.0232950)
Supplement: S1 Dataset — (ZIP) [file pone.0232950.s002.zip › AllSimulatedDatasets/R-025-HI-NR/original_trees/tree100]

(((((((((((G0_127:0.030306367[&&PRIME ID=0 VERTEXTYPE=Leaf],G1_128:0.030306367[&&PRIME ID=1 VERTEXTYPE=Leaf])G2_129:0.0068168324[&&PRIME ID=2 VERTEXTYPE=Speciation DISCPT=(19,0)],(G3_130:0.0078759012[&&PRIME ID=3 VERTEXTYPE=Leaf],G4_131:0.0078759012[&&PRIME ID=4 VERTEXTYPE=Leaf])G5_132:0.029247298[&&PRIME ID=5 VERTEXTYPE=Speciation DISCPT=(6,0)])G6_133:0.19782731[&&PRIME ID=6 VERTEXTYPE=Speciation DISCPT=(20,0)],G7_51:0.23495051[&&PRIME ID=7 VERTEXTYPE=Leaf])G8_51:0.005092400347492006[&&PRIME ID=8 VERTEXTYPE=Additive Transfer FROMTOLINEAGE=(51,134) DISCPT=(73,1)],(G9_52:0.21031543[&&PRIME ID=9 VERTEXTYPE=Leaf],(G10_53:0.11516545[&&PRIME ID=10 VERTEXTYPE=Leaf],(G11_54:0.016192991[&&PRIME ID=11 VERTEXTYPE=Leaf],G12_55:0.016192991[&&PRIME ID=12 VERTEXTYPE=Leaf])G13_56:0.098972463[&&PRIME ID=13 VERTEXTYPE=Speciation DISCPT=(14,0)])G14_57:0.095149969[&&PRIME ID=14 VERTEXTYPE=Speciation DISCPT=(52,0)])G15_58:0.029727484[&&PRIME ID=15 VERTEXTYPE=Speciation DISCPT=(68,0)])G16_59:0.039500846[&&PRIME ID=16 VERTEXTYPE=Speciation DISCPT=(75,0)],(((G17_60:0.095161853[&&PRIME ID=17 VERTEXTYPE=Leaf],(G18_61:0.062692505[&&PRIME ID=18 VERTEXTYPE=Leaf],G19_62:0.062692505[&&PRIME ID=19 VERTEXTYPE=Leaf])G20_63:0.032469348[&&PRIME ID=20 VERTEXTYPE=Speciation DISCPT=(31,0)])G21_64:0.062238107[&&PRIME ID=21 VERTEXTYPE=Speciation DISCPT=(47,0)],G22_65:0.15739996[&&PRIME ID=22 VERTEXTYPE=Leaf])G23_66:0.06740033[&&PRIME ID=23 VERTEXTYPE=Speciation DISCPT=(60,0)],G24_67:0.22480029[&&PRIME ID=24 VERTEXTYPE=Leaf])G25_68:0.054743463[&&PRIME ID=25 VERTEXTYPE=Speciation DISCPT=(72,0)])G26_69:0.096694897[&&PRIME ID=26 VERTEXTYPE=Speciation DISCPT=(80,0)],((G27_51:0.25024856[&&PRIME ID=27 VERTEXTYPE=Leaf],(((G28_79:0.11145477[&&PRIME ID=28 VERTEXTYPE=Leaf],G29_80:0.11145477[&&PRIME ID=29 VERTEXTYPE=Leaf])G30_81:0.072149698[&&PRIME ID=30 VERTEXTYPE=Speciation DISCPT=(51,0)],G31_82:0.18360446[&&PRIME ID=31 VERTEXTYPE=Leaf])G32_91:0.01758535[&&PRIME ID=32 VERTEXTYPE=Speciation DISCPT=(63,0)],((G33_60:0.095161853[&&PRIME ID=33 VERTEXTYPE=Leaf],G34_62:0.095161853[&&PRIME ID=34 VERTEXTYPE=Leaf])G35_64:0.062238107[&&PRIME ID=35 VERTEXTYPE=Speciation DISCPT=(47,0)],G36_65:0.15739996[&&PRIME ID=36 VERTEXTYPE=Leaf])G37_66:0.043789858[&&PRIME ID=37 VERTEXTYPE=Speciation DISCPT=(60,0)])G38_91:0.049058743115670225[&&PRIME ID=38 VERTEXTYPE=Additive Transfer FROMTOLINEAGE=(91,66) DISCPT=(65,1)])G39_70:0.04032405514257746[&&PRIME ID=39 VERTEXTYPE=Additive Transfer FROMTOLINEAGE=(70,91) DISCPT=(75,2)],(G40_71:0.08311266[&&PRIME ID=40 VERTEXTYPE=Leaf],(G41_72:0.027176542[&&PRIME ID=41 VERTEXTYPE=Leaf],G42_73:0.027176542[&&PRIME ID=42 VERTEXTYPE=Leaf])G43_74:0.055936118[&&PRIME ID=43 VERTEXTYPE=Speciation DISCPT=(18,0)])G44_75:0.20745996[&&PRIME ID=44 VERTEXTYPE=Speciation DISCPT=(43,0)])G45_76:0.085666034[&&PRIME ID=45 VERTEXTYPE=Speciation DISCPT=(81,0)])G46_69:0.009845411307894963[&&PRIME ID=46 VERTEXTYPE=Additive Transfer FROMTOLINEAGE=(69,76) DISCPT=(87,2)],(((G47_173:0.0056543793[&&PRIME ID=47 VERTEXTYPE=Leaf],G48_174:0.0056543793[&&PRIME ID=48 VERTEXTYPE=Leaf])G49_175:0.069359943[&&PRIME ID=49 VERTEXTYPE=Speciation DISCPT=(3,0)],G50_176:0.075014322[&&PRIME ID=50 VERTEXTYPE=Leaf])G51_177:0.21982365[&&PRIME ID=51 VERTEXTYPE=Speciation DISCPT=(36,0)],((G52_179:0.13945468[&&PRIME ID=52 VERTEXTYPE=Leaf],G53_179:0.13945468[&&PRIME ID=53 VERTEXTYPE=Leaf])G54_179:0.094598265[&&PRIME ID=54 VERTEXTYPE=Duplication DISCPT=(56,1)],(G55_191:0.13753089[&&PRIME ID=55 VERTEXTYPE=Leaf],(G56_192:0.011044586[&&PRIME ID=56 VERTEXTYPE=Leaf],G57_193:0.011044586[&&PRIME ID=57 VERTEXTYPE=Leaf])G58_194:0.1264863[&&PRIME ID=58 VERTEXTYPE=Speciation DISCPT=(8,0)])G59_195:0.096522057[&&PRIME ID=59 VERTEXTYPE=Speciation DISCPT=(55,0)])G60_196:0.060785031[&&PRIME ID=60 VERTEXTYPE=Speciation DISCPT=(73,0)])G61_197:0.091246087[&&PRIME ID=61 VERTEXTYPE=Speciation DISCPT=(82,0)])G62_69:0.19034854706730198[&&PRIME ID=62 VERTEXTYPE=Additive Transfer FROMTOLINEAGE=(69,197) DISCPT=(89,1)],(((((G63_0:0.056493209[&&PRIME ID=63 VERTEXTYPE=Leaf],(G64_1:0.044854439[&&PRIME ID=64 VERTEXTYPE=Leaf],G65_2:0.044854439[&&PRIME ID=65 VERTEXTYPE=Leaf])G66_3:0.01163877[&&PRIME ID=66 VERTEXTYPE=Speciation DISCPT=(23,0)])G67_4:0.018778423[&&PRIME ID=67 VERTEXTYPE=Speciation DISCPT=(28,0)],(G68_5:0.061472038[&&PRIME ID=68 VERTEXTYPE=Leaf],G69_6:0.061472038[&&PRIME ID=69 VERTEXTYPE=Leaf])G70_7:0.013799594[&&PRIME ID=70 VERTEXTYPE=Speciation DISCPT=(30,0)])G71_8:0.18030575[&&PRIME ID=71 VERTEXTYPE=Speciation DISCPT=(38,0)],((G72_12:0.13799998[&&PRIME ID=72 VERTEXTYPE=Leaf],((G73_14:0.025392858[&&PRIME ID=73 VERTEXTYPE=Leaf],G74_15:0.025392858[&&PRIME ID=74 VERTEXTYPE=Leaf])G75_16:0.045513516[&&PRIME ID=75 VERTEXTYPE=Speciation DISCPT=(17,0)],G76_17:0.070906374[&&PRIME ID=76 VERTEXTYPE=Leaf])G77_18:0.067093609[&&PRIME ID=77 VERTEXTYPE=Speciation DISCPT=(34,0)])G78_19:0.043824527[&&PRIME ID=78 VERTEXTYPE=Speciation DISCPT=(56,0)],G79_20:0.18182451[&&PRIME ID=79 VERTEXTYPE=Leaf])G80_21:0.073752874[&&PRIME ID=80 VERTEXTYPE=Speciation DISCPT=(62,0)])G81_22:0.12721688[&&PRIME ID=81 VERTEXTYPE=Speciation DISCPT=(77,0)],(G82_23:0.053762695[&&PRIME ID=82 VERTEXTYPE=Leaf],G83_24:0.053762695[&&PRIME ID=83 VERTEXTYPE=Leaf])G84_25:0.32903156[&&PRIME ID=84 VERTEXTYPE=Speciation DISCPT=(25,0)])G85_26:0.096515493[&&PRIME ID=85 VERTEXTYPE=Speciation DISCPT=(89,0)],(G86_27:0.15577459[&&PRIME ID=86 VERTEXTYPE=Leaf],((G87_28:0.052502237[&&PRIME ID=87 VERTEXTYPE=Leaf],G88_28:0.052502237[&&PRIME ID=88 VERTEXTYPE=Leaf])G89_28:0.05847895261666394[&&PRIME ID=89 VERTEXTYPE=Duplication DISCPT=(24,2)],G90_29:0.11098119[&&PRIME ID=90 VERTEXTYPE=Leaf])G91_30:0.044793402[&&PRIME ID=91 VERTEXTYPE=Speciation DISCPT=(50,0)])G92_31:0.32353516[&&PRIME ID=92 VERTEXTYPE=Speciation DISCPT=(59,0)])G93_50:0.097122857[&&PRIME ID=93 VERTEXTYPE=Speciation DISCPT=(93,0)])G94_50:0.14181719[&&PRIME ID=94 VERTEXTYPE=Additive Transfer FROMTOLINEAGE=(50,69) DISCPT=(94,1)],(((G95_164:0.20432557[&&PRIME ID=95 VERTEXTYPE=Leaf],G96_165:0.20432557[&&PRIME ID=96 VERTEXTYPE=Leaf])G97_166:0.42390438[&&PRIME ID=97 VERTEXTYPE=Speciation DISCPT=(66,0)],(((((((G98_9:0.015941775[&&PRIME ID=98 VERTEXTYPE=Leaf],G99_10:0.015941775[&&PRIME ID=99 VERTEXTYPE=Leaf])G100_11:0.054869072[&&PRIME ID=100 VERTEXTYPE=Speciation DISCPT=(13,0)],G101_12:0.070810847[&&PRIME ID=101 VERTEXTYPE=Leaf])G102_13:0.067189136[&&PRIME ID=102 VERTEXTYPE=Speciation DISCPT=(33,0)],((G103_14:0.025392858[&&PRIME ID=103 VERTEXTYPE=Leaf],G104_15:0.025392858[&&PRIME ID=104 VERTEXTYPE=Leaf])G105_16:0.045513516[&&PRIME ID=105 VERTEXTYPE=Speciation DISCPT=(17,0)],G106_17:0.070906374[&&PRIME ID=106 VERTEXTYPE=Leaf])G107_18:0.067093609[&&PRIME ID=107 VERTEXTYPE=Speciation DISCPT=(34,0)])G108_19:0.043824527[&&PRIME ID=108 VERTEXTYPE=Speciation DISCPT=(56,0)],(G109_20:0.031277422[&&PRIME ID=109 VERTEXTYPE=Leaf],G110_20:0.031277422[&&PRIME ID=110 VERTEXTYPE=Leaf])G111_20:0.15054708786164347[&&PRIME ID=111 VERTEXTYPE=Duplication DISCPT=(19,1)])G112_21:0.023261242[&&PRIME ID=112 VERTEXTYPE=Speciation DISCPT=(62,0)],G113_20:0.20508575[&&PRIME ID=113 VERTEXTYPE=Leaf])G114_21:0.17770851[&&PRIME ID=114 VERTEXTYPE=Duplication DISCPT=(66,1)],(G115_23:0.053762695[&&PRIME ID=115 VERTEXTYPE=Leaf],(G116_24:0.029662068[&&PRIME ID=116 VERTEXTYPE=Leaf],((G117_83:0.0039548471[&&PRIME ID=117 VERTEXTYPE=Leaf],G118_84:0.0039548471[&&PRIME ID=118 VERTEXTYPE=Leaf])G119_85:0.015782487[&&PRIME ID=119 VERTEXTYPE=Speciation DISCPT=(2,0)],G120_86:0.019737334[&&PRIME ID=120 VERTEXTYPE=Leaf])G121_87:0.0099247336[&&PRIME ID=121 VERTEXTYPE=Speciation DISCPT=(15,0)])G122_24:0.02410062738594844[&&PRIME ID=122 VERTEXTYPE=Additive Transfer FROMTOLINEAGE=(24,87) DISCPT=(18,2)])G123_25:0.32903156[&&PRIME ID=123 VERTEXTYPE=Speciation DISCPT=(25,0)])G124_26:0.050233074[&&PRIME ID=124 VERTEXTYPE=Speciation DISCPT=(89,0)],(G125_51:0.27954376[&&PRIME ID=125 VERTEXTYPE=Leaf],(G126_60:0.15739996[&&PRIME ID=126 VERTEXTYPE=Leaf],(G127_65:0.0056242059[&&PRIME ID=127 VERTEXTYPE=Leaf],G128_65:0.0056242059[&&PRIME ID=128 VERTEXTYPE=Leaf])G129_65:0.15177575406079608[&&PRIME ID=129 VERTEXTYPE=Duplication DISCPT=(2,2)])G130_66:0.12214379[&&PRIME ID=130 VERTEXTYPE=Speciation DISCPT=(60,0)])G131_69:0.15348358[&&PRIME ID=131 VERTEXTYPE=Speciation DISCPT=(80,0)])G132_69:0.19520262242249373[&&PRIME ID=132 VERTEXTYPE=Additive Transfer FROMTOLINEAGE=(69,26) DISCPT=(90,2)])G133_69:0.03974196315692888[&&PRIME ID=133 VERTEXTYPE=Additive Transfer FROMTOLINEAGE=(69,170) DISCPT=(94,2)],(((((G134_60:0.095161853[&&PRIME ID=134 VERTEXTYPE=Leaf],G135_62:0.095161853[&&PRIME ID=135 VERTEXTYPE=Leaf])G136_64:0.062238107[&&PRIME ID=136 VERTEXTYPE=Speciation DISCPT=(47,0)],G137_65:0.15739996[&&PRIME ID=137 VERTEXTYPE=Leaf])G138_66:0.06740033[&&PRIME ID=138 VERTEXTYPE=Speciation DISCPT=(60,0)],G139_67:0.22480029[&&PRIME ID=139 VERTEXTYPE=Leaf])G140_68:0.15732974[&&PRIME ID=140 VERTEXTYPE=Speciation DISCPT=(72,0)],(((G141_151:0.10490266[&&PRIME ID=141 VERTEXTYPE=Leaf],(G142_152:0.0073913942[&&PRIME ID=142 VERTEXTYPE=Leaf],G143_153:0.0073913942[&&PRIME ID=143 VERTEXTYPE=Leaf])G144_154:0.097511265[&&PRIME ID=144 VERTEXTYPE=Speciation DISCPT=(5,0)])G145_155:0.11851931[&&PRIME ID=145 VERTEXTYPE=Speciation DISCPT=(49,0)],(G146_17:0.06666801[&&PRIME ID=146 VERTEXTYPE=Leaf],G147_156:0.06666801[&&PRIME ID=147 VERTEXTYPE=Leaf])G148_156:0.1567539597070717[&&PRIME ID=148 VERTEXTYPE=Additive Transfer FROMTOLINEAGE=(156,17) DISCPT=(32,1)])G149_157:0.04639958[&&PRIME ID=149 VERTEXTYPE=Speciation DISCPT=(71,0)],G150_158:0.26982155[&&PRIME ID=150 VERTEXTYPE=Leaf])G151_159:0.11230848[&&PRIME ID=151 VERTEXTYPE=Speciation DISCPT=(79,0)])G152_160:0.24219736[&&PRIME ID=152 VERTEXTYPE=Speciation DISCPT=(88,0)],(((G153_72:0.027176542[&&PRIME ID=153 VERTEXTYPE=Leaf],G154_73:0.027176542[&&PRIME ID=154 VERTEXTYPE=Leaf])G155_74:0.055936118[&&PRIME ID=155 VERTEXTYPE=Speciation DISCPT=(18,0)],(G156_72:0.027176542[&&PRIME ID=156 VERTEXTYPE=Leaf],G157_73:0.027176542[&&PRIME ID=157 VERTEXTYPE=Leaf])G158_74:0.055936118[&&PRIME ID=158 VERTEXTYPE=Speciation DISCPT=(18,0)])G159_75:0.142749[&&PRIME ID=159 VERTEXTYPE=Speciation DISCPT=(43,0)],(((G160_45:0.054635415[&&PRIME ID=160 VERTEXTYPE=Leaf],G161_45:0.054635415[&&PRIME ID=161 VERTEXTYPE=Leaf])G162_45:0.026825049573153813[&&PRIME ID=162 VERTEXTYPE=Duplication DISCPT=(27,1)],G163_46:0.081460465[&&PRIME ID=163 VERTEXTYPE=Leaf])G164_47:0.080315785[&&PRIME ID=164 VERTEXTYPE=Speciation DISCPT=(39,0)],(G165_45:0.081460465[&&PRIME ID=165 VERTEXTYPE=Leaf],G166_46:0.081460465[&&PRIME ID=166 VERTEXTYPE=Leaf])G167_47:0.080315785[&&PRIME ID=167 VERTEXTYPE=Speciation DISCPT=(39,0)])G168_47:0.06408540643898099[&&PRIME ID=168 VERTEXTYPE=Duplication DISCPT=(60,2)])G169_75:0.39846573[&&PRIME ID=169 VERTEXTYPE=Additive Transfer FROMTOLINEAGE=(75,47) DISCPT=(72,1)])G170_76:0.04364453094436717[&&PRIME ID=170 VERTEXTYPE=Duplication DISCPT=(94,2)])G171_77:0.05027788[&&PRIME ID=171 VERTEXTYPE=Speciation DISCPT=(96,0)])G172_78:0.029507319[&&PRIME ID=172 VERTEXTYPE=Speciation DISCPT=(97,0)],((G173_164:0.017788105[&&PRIME ID=173 VERTEXTYPE=Leaf],G174_52:0.017788105[&&PRIME ID=174 VERTEXTYPE=Leaf])G175_164:0.19114807[&&PRIME ID=175 VERTEXTYPE=Additive Transfer FROMTOLINEAGE=(164,52) DISCPT=(14,1)],((G176_71:0.011324766[&&PRIME ID=176 VERTEXTYPE=Leaf],G177_167:0.011324766[&&PRIME ID=177 VERTEXTYPE=Leaf])G178_167:0.04303544874209767[&&PRIME ID=178 VERTEXTYPE=Additive Transfer FROMTOLINEAGE=(167,71) DISCPT=(8,2)],G179_168:0.054360215[&&PRIME ID=179 VERTEXTYPE=Leaf])G180_169:0.15457596[&&PRIME ID=180 VERTEXTYPE=Speciation DISCPT=(27,0)])G181_170:0.53882095[&&PRIME ID=181 VERTEXTYPE=Speciation DISCPT=(67,0)])G182_172:0.10019007[&&PRIME ID=182 VERTEXTYPE=Speciation DISCPT=(98,0)],(((G183_173:0.0056543793[&&PRIME ID=183 VERTEXTYPE=Leaf],G184_174:0.0056543793[&&PRIME ID=184 VERTEXTYPE=Leaf])G185_175:0.069359943[&&PRIME ID=185 VERTEXTYPE=Speciation DISCPT=(3,0)],G186_176:0.075014322[&&PRIME ID=186 VERTEXTYPE=Leaf])G187_177:0.21982365[&&PRIME ID=187 VERTEXTYPE=Speciation DISCPT=(36,0)],(((G188_178:0.16472405[&&PRIME ID=188 VERTEXTYPE=Leaf],G189_179:0.16472405[&&PRIME ID=189 VERTEXTYPE=Leaf])G190_180:0.055890191[&&PRIME ID=190 VERTEXTYPE=Speciation DISCPT=(61,0)],((G191_181:0.051987201[&&PRIME ID=191 VERTEXTYPE=Leaf],G192_123:0.051987201[&&PRIME ID=192 VERTEXTYPE=Leaf])G193_181:0.03067902905757418[&&PRIME ID=193 VERTEXTYPE=Additive Transfer FROMTOLINEAGE=(181,123) DISCPT=(24,1)],((G194_182:0.012517443[&&PRIME ID=194 VERTEXTYPE=Leaf],G195_183:0.012517443[&&PRIME ID=195 VERTEXTYPE=Leaf])G196_184:0.012608795[&&PRIME ID=196 VERTEXTYPE=Speciation DISCPT=(11,0)],(G197_181:0.010227903[&&PRIME ID=197 VERTEXTYPE=Leaf],G198_185:0.010227903[&&PRIME ID=198 VERTEXTYPE=Leaf])G199_185:0.014898335398713906[&&PRIME ID=199 VERTEXTYPE=Additive Transfer FROMTOLINEAGE=(185,181) DISCPT=(7,1)])G200_186:0.057539992[&&PRIME ID=200 VERTEXTYPE=Speciation DISCPT=(16,0)])G201_189:0.13794801[&&PRIME ID=201 VERTEXTYPE=Speciation DISCPT=(42,0)])G202_190:0.013438702[&&PRIME ID=202 VERTEXTYPE=Speciation DISCPT=(70,0)],(G203_191:0.13753089[&&PRIME ID=203 VERTEXTYPE=Leaf],(G204_192:0.011044586[&&PRIME ID=204 VERTEXTYPE=Leaf],G205_193:0.011044586[&&PRIME ID=205 VERTEXTYPE=Leaf])G206_194:0.1264863[&&PRIME ID=206 VERTEXTYPE=Speciation DISCPT=(8,0)])G207_195:0.096522057[&&PRIME ID=207 VERTEXTYPE=Speciation DISCPT=(55,0)])G208_196:0.060785031[&&PRIME ID=208 VERTEXTYPE=Speciation DISCPT=(73,0)])G209_197:0.55310922[&&PRIME ID=209 VERTEXTYPE=Speciation DISCPT=(82,0)])G210_198:0.0[&&PRIME ID=210 VERTEXTYPE=Speciation DISCPT=(99,0)][&&PRIME NAME=PrunedTree];
