# Supplementary material for: Assessing the accuracy of phylogenetic rooting methods on prokaryotic gene families
Source: PLoS One. 2020 May 15;15(5):e0232950. doi: 10.1371/journal.pone.0232950 (PMC7228096; doi:10.1371/journal.pone.0232950)
Supplement: S1 Dataset — (ZIP) [file pone.0232950.s002.zip › AllSimulatedDatasets/R-025-HI-NR/original_trees/tree11]

((G0_182:0.017113054[&&PRIME ID=0 VERTEXTYPE=Leaf],G1_183:0.017113054[&&PRIME ID=1 VERTEXTYPE=Leaf])G2_184:0.35573998[&&PRIME ID=2 VERTEXTYPE=Speciation DISCPT=(10,0)],((G3_185:0.26421098[&&PRIME ID=3 VERTEXTYPE=Leaf],(G4_26:0.19312447[&&PRIME ID=4 VERTEXTYPE=Leaf],(G5_27:0.03594692[&&PRIME ID=5 VERTEXTYPE=Leaf],G6_28:0.03594692[&&PRIME ID=6 VERTEXTYPE=Leaf])G7_29:0.15717755[&&PRIME ID=7 VERTEXTYPE=Speciation DISCPT=(20,0)])G8_30:0.071086507[&&PRIME ID=8 VERTEXTYPE=Speciation DISCPT=(58,0)])G9_185:0.09297144084634924[&&PRIME ID=9 VERTEXTYPE=Additive Transfer FROMTOLINEAGE=(185,30) DISCPT=(68,1)],((G10_186:0.081024122[&&PRIME ID=10 VERTEXTYPE=Leaf],(G11_187:0.07584684[&&PRIME ID=11 VERTEXTYPE=Leaf],((G12_72:0.013135918[&&PRIME ID=12 VERTEXTYPE=Leaf],G13_188:0.013135918[&&PRIME ID=13 VERTEXTYPE=Leaf])G14_188:0.013132405686300714[&&PRIME ID=14 VERTEXTYPE=Additive Transfer FROMTOLINEAGE=(188,72) DISCPT=(9,1)],G15_189:0.026268324[&&PRIME ID=15 VERTEXTYPE=Leaf])G16_190:0.049578516[&&PRIME ID=16 VERTEXTYPE=Speciation DISCPT=(15,0)])G17_191:0.0051772821[&&PRIME ID=17 VERTEXTYPE=Speciation DISCPT=(30,0)])G18_192:0.054026548[&&PRIME ID=18 VERTEXTYPE=Speciation DISCPT=(31,0)],(G19_193:0.11237987[&&PRIME ID=19 VERTEXTYPE=Leaf],((G20_175:0.05092896[&&PRIME ID=20 VERTEXTYPE=Leaf],G21_176:0.05092896[&&PRIME ID=21 VERTEXTYPE=Leaf])G22_177:1.55933E-4[&&PRIME ID=22 VERTEXTYPE=Speciation DISCPT=(24,0)],(G23_13:0.029847278[&&PRIME ID=23 VERTEXTYPE=Leaf],G24_178:0.029847278[&&PRIME ID=24 VERTEXTYPE=Leaf])G25_178:0.021237615102309215[&&PRIME ID=25 VERTEXTYPE=Additive Transfer FROMTOLINEAGE=(178,13) DISCPT=(18,1)])G26_179:0.061294975[&&PRIME ID=26 VERTEXTYPE=Speciation DISCPT=(25,0)])G27_193:0.02267080222079938[&&PRIME ID=27 VERTEXTYPE=Additive Transfer FROMTOLINEAGE=(193,179) DISCPT=(37,1)])G28_194:0.22213175[&&PRIME ID=28 VERTEXTYPE=Speciation DISCPT=(47,0)])G29_195:0.01567061[&&PRIME ID=29 VERTEXTYPE=Speciation DISCPT=(75,0)])G30_196:0.55524279[&&PRIME ID=30 VERTEXTYPE=Speciation DISCPT=(78,0)][&&PRIME NAME=PrunedTree];
