# Supplementary material for: Assessing the accuracy of phylogenetic rooting methods on prokaryotic gene families
Source: PLoS One. 2020 May 15;15(5):e0232950. doi: 10.1371/journal.pone.0232950 (PMC7228096; doi:10.1371/journal.pone.0232950)
Supplement: S1 Dataset — (ZIP) [file pone.0232950.s002.zip › AllSimulatedDatasets/R-025-HI-NR/original_trees/tree12]

((((((((((G0_51:0.059992466[&&PRIME ID=0 VERTEXTYPE=Leaf],G1_52:0.059992466[&&PRIME ID=1 VERTEXTYPE=Leaf])G2_55:0.16330046[&&PRIME ID=2 VERTEXTYPE=Speciation DISCPT=(25,0)],(G3_56:0.12427343[&&PRIME ID=3 VERTEXTYPE=Leaf],G4_78:0.12427343[&&PRIME ID=4 VERTEXTYPE=Leaf])G5_56:0.09901950445355742[&&PRIME ID=5 VERTEXTYPE=Additive Transfer FROMTOLINEAGE=(56,78) DISCPT=(43,2)])G6_57:0.017898459[&&PRIME ID=6 VERTEXTYPE=Speciation DISCPT=(72,0)],(G7_59:0.14554281[&&PRIME ID=7 VERTEXTYPE=Leaf],(G8_47:0.10848009[&&PRIME ID=8 VERTEXTYPE=Leaf],((G9_60:0.036849446[&&PRIME ID=9 VERTEXTYPE=Leaf],G10_163:0.036849446[&&PRIME ID=10 VERTEXTYPE=Leaf])G11_60:0.03648477593226161[&&PRIME ID=11 VERTEXTYPE=Additive Transfer FROMTOLINEAGE=(60,163) DISCPT=(15,1)],G12_61:0.073334222[&&PRIME ID=12 VERTEXTYPE=Leaf])G13_62:0.035145873[&&PRIME ID=13 VERTEXTYPE=Speciation DISCPT=(29,0)])G14_64:0.03706271408492616[&&PRIME ID=14 VERTEXTYPE=Additive Transfer FROMTOLINEAGE=(64,47) DISCPT=(41,1)])G15_65:0.09564858[&&PRIME ID=15 VERTEXTYPE=Speciation DISCPT=(53,0)])G16_67:0.14296238[&&PRIME ID=16 VERTEXTYPE=Speciation DISCPT=(78,0)],((((G17_20:0.10001236[&&PRIME ID=17 VERTEXTYPE=Leaf],((G18_68:0.053446841[&&PRIME ID=18 VERTEXTYPE=Leaf],G19_69:0.053446841[&&PRIME ID=19 VERTEXTYPE=Leaf])G20_70:0.0172418[&&PRIME ID=20 VERTEXTYPE=Speciation DISCPT=(23,0)],G21_71:0.070688641[&&PRIME ID=21 VERTEXTYPE=Leaf])G22_72:0.02932372[&&PRIME ID=22 VERTEXTYPE=Speciation DISCPT=(27,0)])G23_72:0.05869638719074604[&&PRIME ID=23 VERTEXTYPE=Additive Transfer FROMTOLINEAGE=(72,20) DISCPT=(39,1)],(G24_163:0.15328201[&&PRIME ID=24 VERTEXTYPE=Leaf],G25_164:0.15328201[&&PRIME ID=25 VERTEXTYPE=Leaf])G26_165:0.0054267387[&&PRIME ID=26 VERTEXTYPE=Speciation DISCPT=(55,0)])G27_72:0.065127224[&&PRIME ID=27 VERTEXTYPE=Additive Transfer FROMTOLINEAGE=(72,165) DISCPT=(55,2)],((G28_77:0.068647721[&&PRIME ID=28 VERTEXTYPE=Leaf],G29_77:0.068647721[&&PRIME ID=29 VERTEXTYPE=Leaf])G30_77:0.13414077728308751[&&PRIME ID=30 VERTEXTYPE=Duplication DISCPT=(26,1)],G31_78:0.20278849[&&PRIME ID=31 VERTEXTYPE=Leaf])G32_83:0.021047474[&&PRIME ID=32 VERTEXTYPE=Speciation DISCPT=(69,0)])G33_84:0.017100708[&&PRIME ID=33 VERTEXTYPE=Speciation DISCPT=(73,0)],(G34_85:0.14386004[&&PRIME ID=34 VERTEXTYPE=Leaf],(G35_0:0.12510626[&&PRIME ID=35 VERTEXTYPE=Leaf],(G36_1:0.097843591[&&PRIME ID=36 VERTEXTYPE=Leaf],G37_2:0.097843591[&&PRIME ID=37 VERTEXTYPE=Leaf])G38_3:0.027262669[&&PRIME ID=38 VERTEXTYPE=Speciation DISCPT=(39,0)])G39_4:0.018753784[&&PRIME ID=39 VERTEXTYPE=Speciation DISCPT=(44,0)])G40_85:0.09707663595853068[&&PRIME ID=40 VERTEXTYPE=Additive Transfer FROMTOLINEAGE=(85,4) DISCPT=(52,2)])G41_86:0.14321709[&&PRIME ID=41 VERTEXTYPE=Speciation DISCPT=(77,0)])G42_87:0.019738928[&&PRIME ID=42 VERTEXTYPE=Speciation DISCPT=(90,0)],(((G43_56:0.034490959[&&PRIME ID=43 VERTEXTYPE=Leaf],G44_56:0.034490959[&&PRIME ID=44 VERTEXTYPE=Leaf])G45_56:0.20670043[&&PRIME ID=45 VERTEXTYPE=Duplication DISCPT=(13,2)],(G46_58:0.17992967[&&PRIME ID=46 VERTEXTYPE=Leaf],(G47_59:0.14554281[&&PRIME ID=47 VERTEXTYPE=Leaf],((G48_60:0.073334222[&&PRIME ID=48 VERTEXTYPE=Leaf],G49_61:0.073334222[&&PRIME ID=49 VERTEXTYPE=Leaf])G50_62:0.032882898[&&PRIME ID=50 VERTEXTYPE=Speciation DISCPT=(29,0)],G51_63:0.10621712[&&PRIME ID=51 VERTEXTYPE=Leaf])G52_64:0.039325689[&&PRIME ID=52 VERTEXTYPE=Speciation DISCPT=(41,0)])G53_65:0.034386857[&&PRIME ID=53 VERTEXTYPE=Speciation DISCPT=(53,0)])G54_66:0.061261723[&&PRIME ID=54 VERTEXTYPE=Speciation DISCPT=(62,0)])G55_67:0.086490839[&&PRIME ID=55 VERTEXTYPE=Speciation DISCPT=(78,0)],(G56_91:0.26373351[&&PRIME ID=56 VERTEXTYPE=Leaf],G57_92:0.26373351[&&PRIME ID=57 VERTEXTYPE=Leaf])G58_93:0.063948718[&&PRIME ID=58 VERTEXTYPE=Speciation DISCPT=(83,0)])G59_94:0.076210467[&&PRIME ID=59 VERTEXTYPE=Speciation DISCPT=(86,0)])G60_95:0.087044975[&&PRIME ID=60 VERTEXTYPE=Speciation DISCPT=(91,0)],(((((((G61_51:0.021500968[&&PRIME ID=61 VERTEXTYPE=Leaf],G62_80:0.021500968[&&PRIME ID=62 VERTEXTYPE=Leaf])G63_51:0.03849149751296178[&&PRIME ID=63 VERTEXTYPE=Additive Transfer FROMTOLINEAGE=(51,80) DISCPT=(7,2)],(G64_52:0.036475195[&&PRIME ID=64 VERTEXTYPE=Leaf],G65_53:0.036475195[&&PRIME ID=65 VERTEXTYPE=Leaf])G66_54:0.023517271[&&PRIME ID=66 VERTEXTYPE=Speciation DISCPT=(14,0)])G67_55:0.16330046[&&PRIME ID=67 VERTEXTYPE=Speciation DISCPT=(25,0)],G68_56:0.22329293[&&PRIME ID=68 VERTEXTYPE=Leaf])G69_57:0.017898459[&&PRIME ID=69 VERTEXTYPE=Speciation DISCPT=(72,0)],(((G70_189:0.022371024[&&PRIME ID=70 VERTEXTYPE=Leaf],G71_190:0.022371024[&&PRIME ID=71 VERTEXTYPE=Leaf])G72_191:0.056792712[&&PRIME ID=72 VERTEXTYPE=Speciation DISCPT=(9,0)],G73_58:0.079163736[&&PRIME ID=73 VERTEXTYPE=Leaf])G74_58:0.10076593060990846[&&PRIME ID=74 VERTEXTYPE=Additive Transfer FROMTOLINEAGE=(58,191) DISCPT=(32,1)],(G75_59:0.14554281[&&PRIME ID=75 VERTEXTYPE=Leaf],((G76_61:0.0029219585[&&PRIME ID=76 VERTEXTYPE=Leaf],G77_14:0.0029219585[&&PRIME ID=77 VERTEXTYPE=Leaf])G78_61:0.10329516[&&PRIME ID=78 VERTEXTYPE=Additive Transfer FROMTOLINEAGE=(61,14) DISCPT=(0,2)],G79_63:0.10621712[&&PRIME ID=79 VERTEXTYPE=Leaf])G80_64:0.039325689[&&PRIME ID=80 VERTEXTYPE=Speciation DISCPT=(41,0)])G81_65:0.034386857[&&PRIME ID=81 VERTEXTYPE=Speciation DISCPT=(53,0)])G82_66:0.061261723[&&PRIME ID=82 VERTEXTYPE=Speciation DISCPT=(62,0)])G83_67:0.1233137[&&PRIME ID=83 VERTEXTYPE=Speciation DISCPT=(78,0)],((((G84_68:0.070688641[&&PRIME ID=84 VERTEXTYPE=Leaf],G85_71:0.070688641[&&PRIME ID=85 VERTEXTYPE=Leaf])G86_72:0.12550158[&&PRIME ID=86 VERTEXTYPE=Speciation DISCPT=(27,0)],(G87_73:0.037659389[&&PRIME ID=87 VERTEXTYPE=Leaf],G88_74:0.037659389[&&PRIME ID=88 VERTEXTYPE=Leaf])G89_75:0.15853084[&&PRIME ID=89 VERTEXTYPE=Speciation DISCPT=(17,0)])G90_76:0.027645748[&&PRIME ID=90 VERTEXTYPE=Speciation DISCPT=(66,0)],(G91_78:0.2006344[&&PRIME ID=91 VERTEXTYPE=Leaf],(G92_79:0.14047923[&&PRIME ID=92 VERTEXTYPE=Leaf],G93_80:0.14047923[&&PRIME ID=93 VERTEXTYPE=Leaf])G94_81:0.060155175[&&PRIME ID=94 VERTEXTYPE=Speciation DISCPT=(51,0)])G95_82:0.023201568[&&PRIME ID=95 VERTEXTYPE=Speciation DISCPT=(68,0)])G96_84:0.017100708[&&PRIME ID=96 VERTEXTYPE=Speciation DISCPT=(73,0)],((G97_89:0.017930963[&&PRIME ID=97 VERTEXTYPE=Leaf],G98_85:0.017930963[&&PRIME ID=98 VERTEXTYPE=Leaf])G99_85:0.146748477993478[&&PRIME ID=99 VERTEXTYPE=Additive Transfer FROMTOLINEAGE=(85,89) DISCPT=(4,2)],(G100_85:0.022610328[&&PRIME ID=100 VERTEXTYPE=Leaf],G101_68:0.022610328[&&PRIME ID=101 VERTEXTYPE=Leaf])G102_85:0.1420691134084135[&&PRIME ID=102 VERTEXTYPE=Additive Transfer FROMTOLINEAGE=(85,68) DISCPT=(9,1)])G103_85:0.07625723886885144[&&PRIME ID=103 VERTEXTYPE=Duplication DISCPT=(56,1)])G104_86:0.12356841[&&PRIME ID=104 VERTEXTYPE=Speciation DISCPT=(77,0)])G105_67:0.01964867658543495[&&PRIME ID=105 VERTEXTYPE=Additive Transfer FROMTOLINEAGE=(67,86) DISCPT=(89,1)],(((((G106_68:0.053446841[&&PRIME ID=106 VERTEXTYPE=Leaf],G107_69:0.053446841[&&PRIME ID=107 VERTEXTYPE=Leaf])G108_70:0.0172418[&&PRIME ID=108 VERTEXTYPE=Speciation DISCPT=(23,0)],G109_71:0.070688641[&&PRIME ID=109 VERTEXTYPE=Leaf])G110_72:0.12550158[&&PRIME ID=110 VERTEXTYPE=Speciation DISCPT=(27,0)],(G111_73:0.037659389[&&PRIME ID=111 VERTEXTYPE=Leaf],G112_74:0.037659389[&&PRIME ID=112 VERTEXTYPE=Leaf])G113_75:0.15853084[&&PRIME ID=113 VERTEXTYPE=Speciation DISCPT=(17,0)])G114_76:0.027645748[&&PRIME ID=114 VERTEXTYPE=Speciation DISCPT=(66,0)],(G115_77:0.2027885[&&PRIME ID=115 VERTEXTYPE=Leaf],((G116_80:0.091307058[&&PRIME ID=116 VERTEXTYPE=Leaf],G117_78:0.091307058[&&PRIME ID=117 VERTEXTYPE=Leaf])G118_78:0.10932734617839583[&&PRIME ID=118 VERTEXTYPE=Additive Transfer FROMTOLINEAGE=(78,80) DISCPT=(36,2)],(G119_79:0.14047923[&&PRIME ID=119 VERTEXTYPE=Leaf],G120_80:0.14047923[&&PRIME ID=120 VERTEXTYPE=Leaf])G121_81:0.060155175[&&PRIME ID=121 VERTEXTYPE=Speciation DISCPT=(51,0)])G122_82:0.0021540939[&&PRIME ID=122 VERTEXTYPE=Speciation DISCPT=(68,0)])G123_83:0.021047474[&&PRIME ID=123 VERTEXTYPE=Speciation DISCPT=(69,0)])G124_84:0.0052699016[&&PRIME ID=124 VERTEXTYPE=Speciation DISCPT=(73,0)],(((G125_68:0.053446841[&&PRIME ID=125 VERTEXTYPE=Leaf],G126_69:0.053446841[&&PRIME ID=126 VERTEXTYPE=Leaf])G127_70:0.0172418[&&PRIME ID=127 VERTEXTYPE=Speciation DISCPT=(23,0)],G128_71:0.070688641[&&PRIME ID=128 VERTEXTYPE=Leaf])G129_72:0.12550158[&&PRIME ID=129 VERTEXTYPE=Speciation DISCPT=(27,0)],(G130_73:0.037659389[&&PRIME ID=130 VERTEXTYPE=Leaf],G131_74:0.037659389[&&PRIME ID=131 VERTEXTYPE=Leaf])G132_75:0.15853084[&&PRIME ID=132 VERTEXTYPE=Speciation DISCPT=(17,0)])G133_76:0.03291565[&&PRIME ID=133 VERTEXTYPE=Speciation DISCPT=(66,0)])G134_84:0.1550479[&&PRIME ID=134 VERTEXTYPE=Duplication DISCPT=(73,2)])G135_87:0.019738928[&&PRIME ID=135 VERTEXTYPE=Speciation DISCPT=(90,0)],(((G136_88:0.094963591[&&PRIME ID=136 VERTEXTYPE=Leaf],G137_88:0.094963591[&&PRIME ID=137 VERTEXTYPE=Leaf])G138_88:0.12706299745881774[&&PRIME ID=138 VERTEXTYPE=Duplication DISCPT=(38,1)],G139_85:0.22202659[&&PRIME ID=139 VERTEXTYPE=Leaf])G140_88:0.10565564[&&PRIME ID=140 VERTEXTYPE=Additive Transfer FROMTOLINEAGE=(88,85) DISCPT=(71,2)],(G141_79:0.10004905[&&PRIME ID=141 VERTEXTYPE=Leaf],G142_92:0.10004905[&&PRIME ID=142 VERTEXTYPE=Leaf])G143_92:0.22763318[&&PRIME ID=143 VERTEXTYPE=Additive Transfer FROMTOLINEAGE=(92,79) DISCPT=(39,1)])G144_94:0.076210467[&&PRIME ID=144 VERTEXTYPE=Speciation DISCPT=(86,0)])G145_95:0.087044975[&&PRIME ID=145 VERTEXTYPE=Speciation DISCPT=(91,0)])G146_95:0.009324719954402679[&&PRIME ID=146 VERTEXTYPE=Duplication DISCPT=(92,2)],(G147_0:0.12510626[&&PRIME ID=147 VERTEXTYPE=Leaf],(G148_2:0.10637542[&&PRIME ID=148 VERTEXTYPE=Leaf],(G149_1:0.097843591[&&PRIME ID=149 VERTEXTYPE=Leaf],(G150_2:0.080805679[&&PRIME ID=150 VERTEXTYPE=Leaf],(G151_42:0.07114976[&&PRIME ID=151 VERTEXTYPE=Leaf],G152_1:0.07114976[&&PRIME ID=152 VERTEXTYPE=Leaf])G153_1:0.00965591852218847[&&PRIME ID=153 VERTEXTYPE=Additive Transfer FROMTOLINEAGE=(1,42) DISCPT=(27,1)])G154_2:0.017037912271062633[&&PRIME ID=154 VERTEXTYPE=Additive Transfer FROMTOLINEAGE=(2,1) DISCPT=(32,2)])G155_3:0.0085318305[&&PRIME ID=155 VERTEXTYPE=Speciation DISCPT=(39,0)])G156_3:0.01873083836696364[&&PRIME ID=156 VERTEXTYPE=Duplication DISCPT=(41,1)])G157_4:0.37515613[&&PRIME ID=157 VERTEXTYPE=Speciation DISCPT=(44,0)])G158_4:0.075051365[&&PRIME ID=158 VERTEXTYPE=Additive Transfer FROMTOLINEAGE=(4,95) DISCPT=(93,1)],((G159_8:0.29071919[&&PRIME ID=159 VERTEXTYPE=Leaf],((G160_10:0.018420669[&&PRIME ID=160 VERTEXTYPE=Leaf],G161_11:0.018420669[&&PRIME ID=161 VERTEXTYPE=Leaf])G162_12:0.003392778[&&PRIME ID=162 VERTEXTYPE=Speciation DISCPT=(5,0)],(G163_13:0.020798437[&&PRIME ID=163 VERTEXTYPE=Leaf],G164_14:0.020798437[&&PRIME ID=164 VERTEXTYPE=Leaf])G165_15:0.00101501[&&PRIME ID=165 VERTEXTYPE=Speciation DISCPT=(7,0)])G166_16:0.26890575[&&PRIME ID=166 VERTEXTYPE=Speciation DISCPT=(8,0)])G167_17:0.13566611[&&PRIME ID=167 VERTEXTYPE=Speciation DISCPT=(84,0)],(G168_8:0.29071919[&&PRIME ID=168 VERTEXTYPE=Leaf],((G169_10:0.018420669[&&PRIME ID=169 VERTEXTYPE=Leaf],G170_11:0.018420669[&&PRIME ID=170 VERTEXTYPE=Leaf])G171_12:0.003392778[&&PRIME ID=171 VERTEXTYPE=Speciation DISCPT=(5,0)],((G172_10:0.011978141[&&PRIME ID=172 VERTEXTYPE=Leaf],G173_13:0.011978141[&&PRIME ID=173 VERTEXTYPE=Leaf])G174_13:0.008820296138858912[&&PRIME ID=174 VERTEXTYPE=Additive Transfer FROMTOLINEAGE=(13,10) DISCPT=(2,1)],G175_14:0.020798437[&&PRIME ID=175 VERTEXTYPE=Leaf])G176_15:0.00101501[&&PRIME ID=176 VERTEXTYPE=Speciation DISCPT=(7,0)])G177_16:0.26890575[&&PRIME ID=177 VERTEXTYPE=Speciation DISCPT=(8,0)])G178_17:0.13566611[&&PRIME ID=178 VERTEXTYPE=Speciation DISCPT=(84,0)])G179_17:0.14892844823240406[&&PRIME ID=179 VERTEXTYPE=Duplication DISCPT=(91,1)])G180_18:0.031468642[&&PRIME ID=180 VERTEXTYPE=Speciation DISCPT=(96,0)],(((((G181_189:0.022371024[&&PRIME ID=181 VERTEXTYPE=Leaf],G182_190:0.022371024[&&PRIME ID=182 VERTEXTYPE=Leaf])G183_191:0.11513329[&&PRIME ID=183 VERTEXTYPE=Speciation DISCPT=(9,0)],G184_192:0.13750431[&&PRIME ID=184 VERTEXTYPE=Leaf])G185_193:0.073516966[&&PRIME ID=185 VERTEXTYPE=Speciation DISCPT=(48,0)],(((G186_73:0.020523296[&&PRIME ID=186 VERTEXTYPE=Leaf],G187_98:0.020523296[&&PRIME ID=187 VERTEXTYPE=Leaf])G188_73:0.017136093325322625[&&PRIME ID=188 VERTEXTYPE=Additive Transfer FROMTOLINEAGE=(73,98) DISCPT=(6,2)],G189_74:0.037659389[&&PRIME ID=189 VERTEXTYPE=Leaf])G190_75:0.12812596[&&PRIME ID=190 VERTEXTYPE=Speciation DISCPT=(17,0)],G191_85:0.16578535[&&PRIME ID=191 VERTEXTYPE=Leaf])G192_85:0.045235926[&&PRIME ID=192 VERTEXTYPE=Additive Transfer FROMTOLINEAGE=(85,75) DISCPT=(57,1)])G193_40:0.11750433023070778[&&PRIME ID=193 VERTEXTYPE=Additive Transfer FROMTOLINEAGE=(40,193) DISCPT=(69,2)],(G194_41:0.11284775[&&PRIME ID=194 VERTEXTYPE=Leaf],(G195_42:0.045770953[&&PRIME ID=195 VERTEXTYPE=Leaf],G196_136:0.045770953[&&PRIME ID=196 VERTEXTYPE=Leaf])G197_42:0.06707679686979667[&&PRIME ID=197 VERTEXTYPE=Additive Transfer FROMTOLINEAGE=(42,136) DISCPT=(17,2)])G198_43:0.21567786[&&PRIME ID=198 VERTEXTYPE=Speciation DISCPT=(42,0)])G199_44:0.25051051[&&PRIME ID=199 VERTEXTYPE=Speciation DISCPT=(87,0)],(G200_46:0.46460694[&&PRIME ID=200 VERTEXTYPE=Leaf],(G201_42:0.14579861[&&PRIME ID=201 VERTEXTYPE=Leaf],(G202_47:0.056147061[&&PRIME ID=202 VERTEXTYPE=Leaf],(G203_31:0.036519261[&&PRIME ID=203 VERTEXTYPE=Leaf],((G204_32:0.011177427[&&PRIME ID=204 VERTEXTYPE=Leaf],G205_33:0.011177427[&&PRIME ID=205 VERTEXTYPE=Leaf])G206_34:0.003783735[&&PRIME ID=206 VERTEXTYPE=Speciation DISCPT=(2,0)],G207_35:0.014961162[&&PRIME ID=207 VERTEXTYPE=Leaf])G208_36:0.021558099[&&PRIME ID=208 VERTEXTYPE=Speciation DISCPT=(4,0)])G209_37:0.019627801[&&PRIME ID=209 VERTEXTYPE=Speciation DISCPT=(15,0)])G210_47:0.08965154580872274[&&PRIME ID=210 VERTEXTYPE=Additive Transfer FROMTOLINEAGE=(47,37) DISCPT=(24,1)])G211_47:0.31880833[&&PRIME ID=211 VERTEXTYPE=Additive Transfer FROMTOLINEAGE=(47,43) DISCPT=(53,1)])G212_48:0.11442918[&&PRIME ID=212 VERTEXTYPE=Speciation DISCPT=(92,0)])G213_49:0.027746277[&&PRIME ID=213 VERTEXTYPE=Speciation DISCPT=(97,0)])G214_50:0.13125268[&&PRIME ID=214 VERTEXTYPE=Speciation DISCPT=(98,0)],(((((((((G215_92:0.12253083[&&PRIME ID=215 VERTEXTYPE=Leaf],G216_79:0.12253083[&&PRIME ID=216 VERTEXTYPE=Leaf])G217_79:0.017948398094706008[&&PRIME ID=217 VERTEXTYPE=Additive Transfer FROMTOLINEAGE=(79,92) DISCPT=(43,2)],G218_80:0.14047923[&&PRIME ID=218 VERTEXTYPE=Leaf])G219_81:0.021445893[&&PRIME ID=219 VERTEXTYPE=Speciation DISCPT=(51,0)],(G220_51:0.059992466[&&PRIME ID=220 VERTEXTYPE=Leaf],(G221_52:0.036475195[&&PRIME ID=221 VERTEXTYPE=Leaf],G222_53:0.036475195[&&PRIME ID=222 VERTEXTYPE=Leaf])G223_54:0.023517271[&&PRIME ID=223 VERTEXTYPE=Speciation DISCPT=(14,0)])G224_55:0.10193266[&&PRIME ID=224 VERTEXTYPE=Speciation DISCPT=(25,0)])G225_55:0.06136780687205127[&&PRIME ID=225 VERTEXTYPE=Additive Transfer FROMTOLINEAGE=(55,81) DISCPT=(55,2)],G226_56:0.22329293[&&PRIME ID=226 VERTEXTYPE=Leaf])G227_57:0.017898459[&&PRIME ID=227 VERTEXTYPE=Speciation DISCPT=(72,0)],(G228_59:0.14554281[&&PRIME ID=228 VERTEXTYPE=Leaf],(G229_60:0.10621712[&&PRIME ID=229 VERTEXTYPE=Leaf],(G230_63:0.042707214[&&PRIME ID=230 VERTEXTYPE=Leaf],G231_61:0.042707214[&&PRIME ID=231 VERTEXTYPE=Leaf])G232_63:0.06350990568684348[&&PRIME ID=232 VERTEXTYPE=Additive Transfer FROMTOLINEAGE=(63,61) DISCPT=(17,2)])G233_64:0.039325689[&&PRIME ID=233 VERTEXTYPE=Speciation DISCPT=(41,0)])G234_65:0.09564858[&&PRIME ID=234 VERTEXTYPE=Speciation DISCPT=(53,0)])G235_67:0.14296238[&&PRIME ID=235 VERTEXTYPE=Speciation DISCPT=(78,0)],(((((((G236_68:0.0084449436[&&PRIME ID=236 VERTEXTYPE=Leaf],G237_35:0.0084449436[&&PRIME ID=237 VERTEXTYPE=Leaf])G238_68:0.04500189736126103[&&PRIME ID=238 VERTEXTYPE=Additive Transfer FROMTOLINEAGE=(68,35) DISCPT=(1,2)],G239_69:0.053446841[&&PRIME ID=239 VERTEXTYPE=Leaf])G240_70:0.0037568997[&&PRIME ID=240 VERTEXTYPE=Speciation DISCPT=(23,0)],((G241_68:0.027489413[&&PRIME ID=241 VERTEXTYPE=Leaf],G242_100:0.027489413[&&PRIME ID=242 VERTEXTYPE=Leaf])G243_68:0.025957427642046393[&&PRIME ID=243 VERTEXTYPE=Additive Transfer FROMTOLINEAGE=(68,100) DISCPT=(11,1)],G244_69:0.053446841[&&PRIME ID=244 VERTEXTYPE=Leaf])G245_70:0.0037568997[&&PRIME ID=245 VERTEXTYPE=Speciation DISCPT=(23,0)])G246_70:0.013484900291108092[&&PRIME ID=246 VERTEXTYPE=Duplication DISCPT=(24,1)],G247_71:0.070688641[&&PRIME ID=247 VERTEXTYPE=Leaf])G248_72:0.12550158[&&PRIME ID=248 VERTEXTYPE=Speciation DISCPT=(27,0)],(G249_73:0.037659389[&&PRIME ID=249 VERTEXTYPE=Leaf],G250_74:0.037659389[&&PRIME ID=250 VERTEXTYPE=Leaf])G251_75:0.15853084[&&PRIME ID=251 VERTEXTYPE=Speciation DISCPT=(17,0)])G252_76:0.027645748[&&PRIME ID=252 VERTEXTYPE=Speciation DISCPT=(66,0)],(G253_77:0.2027885[&&PRIME ID=253 VERTEXTYPE=Leaf],(((G254_73:0.037659389[&&PRIME ID=254 VERTEXTYPE=Leaf],G255_74:0.037659389[&&PRIME ID=255 VERTEXTYPE=Leaf])G256_75:0.10750175[&&PRIME ID=256 VERTEXTYPE=Speciation DISCPT=(17,0)],G257_78:0.14516114[&&PRIME ID=257 VERTEXTYPE=Leaf])G258_78:0.055473267885929434[&&PRIME ID=258 VERTEXTYPE=Additive Transfer FROMTOLINEAGE=(78,75) DISCPT=(52,2)],(G259_79:0.14047923[&&PRIME ID=259 VERTEXTYPE=Leaf],G260_80:0.14047923[&&PRIME ID=260 VERTEXTYPE=Leaf])G261_81:0.060155175[&&PRIME ID=261 VERTEXTYPE=Speciation DISCPT=(51,0)])G262_82:0.0021540939[&&PRIME ID=262 VERTEXTYPE=Speciation DISCPT=(68,0)])G263_83:0.021047474[&&PRIME ID=263 VERTEXTYPE=Speciation DISCPT=(69,0)])G264_84:0.017100708[&&PRIME ID=264 VERTEXTYPE=Speciation DISCPT=(73,0)],(((G265_116:0.053475124[&&PRIME ID=265 VERTEXTYPE=Leaf],G266_116:0.053475124[&&PRIME ID=266 VERTEXTYPE=Leaf])G267_116:0.029573071[&&PRIME ID=267 VERTEXTYPE=Duplication DISCPT=(23,1)],(G268_118:0.0082437059[&&PRIME ID=268 VERTEXTYPE=Leaf],G269_118:0.0082437059[&&PRIME ID=269 VERTEXTYPE=Leaf])G270_118:0.074804489[&&PRIME ID=270 VERTEXTYPE=Duplication DISCPT=(1,2)])G271_119:0.11222284[&&PRIME ID=271 VERTEXTYPE=Speciation DISCPT=(34,0)],G272_85:0.19527104[&&PRIME ID=272 VERTEXTYPE=Leaf])G273_85:0.04566564090067786[&&PRIME ID=273 VERTEXTYPE=Additive Transfer FROMTOLINEAGE=(85,119) DISCPT=(65,2)])G274_86:0.14321709[&&PRIME ID=274 VERTEXTYPE=Speciation DISCPT=(77,0)])G275_87:0.019738928[&&PRIME ID=275 VERTEXTYPE=Speciation DISCPT=(90,0)],((G276_91:0.1543229[&&PRIME ID=276 VERTEXTYPE=Leaf],G277_177:0.1543229[&&PRIME ID=277 VERTEXTYPE=Leaf])G278_91:0.10941060744354852[&&PRIME ID=278 VERTEXTYPE=Duplication DISCPT=(55,1)],(G279_92:0.15653812[&&PRIME ID=279 VERTEXTYPE=Leaf],((G280_92:0.0017857287[&&PRIME ID=280 VERTEXTYPE=Leaf],G281_33:0.0017857287[&&PRIME ID=281 VERTEXTYPE=Leaf])G282_92:0.03718967632345589[&&PRIME ID=282 VERTEXTYPE=Additive Transfer FROMTOLINEAGE=(92,33) DISCPT=(0,1)],(G283_153:0.035553027[&&PRIME ID=283 VERTEXTYPE=Leaf],G284_177:0.035553027[&&PRIME ID=284 VERTEXTYPE=Leaf])G285_177:0.0034223778196853416[&&PRIME ID=285 VERTEXTYPE=Additive Transfer FROMTOLINEAGE=(177,153) DISCPT=(13,2)])G286_92:0.11756271137490748[&&PRIME ID=286 VERTEXTYPE=Additive Transfer FROMTOLINEAGE=(92,177) DISCPT=(17,1)])G287_92:0.10719539361713304[&&PRIME ID=287 VERTEXTYPE=Duplication DISCPT=(55,1)])G288_93:0.14015919[&&PRIME ID=288 VERTEXTYPE=Speciation DISCPT=(83,0)])G289_95:0.11283062[&&PRIME ID=289 VERTEXTYPE=Speciation DISCPT=(91,0)],((((((G290_96:0.06851113[&&PRIME ID=290 VERTEXTYPE=Leaf],((G291_97:0.023372174[&&PRIME ID=291 VERTEXTYPE=Leaf],G292_98:0.023372174[&&PRIME ID=292 VERTEXTYPE=Leaf])G293_99:0.026025893[&&PRIME ID=293 VERTEXTYPE=Speciation DISCPT=(10,0)],G294_100:0.049398067[&&PRIME ID=294 VERTEXTYPE=Leaf])G295_101:0.019113063[&&PRIME ID=295 VERTEXTYPE=Speciation DISCPT=(21,0)])G296_102:0.0048136436[&&PRIME ID=296 VERTEXTYPE=Speciation DISCPT=(26,0)],((G297_103:0.0030124089[&&PRIME ID=297 VERTEXTYPE=Leaf],G298_190:0.0030124089[&&PRIME ID=298 VERTEXTYPE=Leaf])G299_103:0.046123803071017225[&&PRIME ID=299 VERTEXTYPE=Additive Transfer FROMTOLINEAGE=(103,190) DISCPT=(0,2)],G300_104:0.049136212[&&PRIME ID=300 VERTEXTYPE=Leaf])G301_105:0.024188561[&&PRIME ID=301 VERTEXTYPE=Speciation DISCPT=(20,0)])G302_106:0.066842356[&&PRIME ID=302 VERTEXTYPE=Speciation DISCPT=(28,0)],(G303_107:0.047721408[&&PRIME ID=303 VERTEXTYPE=Leaf],(G304_108:0.04765935[&&PRIME ID=304 VERTEXTYPE=Leaf],G305_109:0.04765935[&&PRIME ID=305 VERTEXTYPE=Leaf])G306_110:6.205831E-5[&&PRIME ID=306 VERTEXTYPE=Speciation DISCPT=(18,0)])G307_111:0.092445721[&&PRIME ID=307 VERTEXTYPE=Speciation DISCPT=(19,0)])G308_112:6.8829077E-4[&&PRIME ID=308 VERTEXTYPE=Speciation DISCPT=(50,0)],G309_113:0.14085542[&&PRIME ID=309 VERTEXTYPE=Leaf])G310_114:0.12170473[&&PRIME ID=310 VERTEXTYPE=Speciation DISCPT=(52,0)],(G311_47:0.25753379[&&PRIME ID=311 VERTEXTYPE=Leaf],G312_47:0.25753379[&&PRIME ID=312 VERTEXTYPE=Leaf])G313_47:0.005026355703275121[&&PRIME ID=313 VERTEXTYPE=Duplication DISCPT=(82,1)])G314_114:0.099311077[&&PRIME ID=314 VERTEXTYPE=Additive Transfer FROMTOLINEAGE=(114,47) DISCPT=(82,2)],((G315_115:0.078445594[&&PRIME ID=315 VERTEXTYPE=Leaf],G316_116:0.078445594[&&PRIME ID=316 VERTEXTYPE=Leaf])G317_117:0.004602601[&&PRIME ID=317 VERTEXTYPE=Speciation DISCPT=(32,0)],G318_118:0.083048195[&&PRIME ID=318 VERTEXTYPE=Leaf])G319_119:0.27882303[&&PRIME ID=319 VERTEXTYPE=Speciation DISCPT=(34,0)])G320_120:0.15485208[&&PRIME ID=320 VERTEXTYPE=Speciation DISCPT=(89,0)])G321_121:0.021605455[&&PRIME ID=321 VERTEXTYPE=Speciation DISCPT=(94,0)],(((((G322_122:0.0045773461[&&PRIME ID=322 VERTEXTYPE=Leaf],G323_123:0.0045773461[&&PRIME ID=323 VERTEXTYPE=Leaf])G324_124:0.12084877[&&PRIME ID=324 VERTEXTYPE=Speciation DISCPT=(1,0)],(G325_122:0.0045773461[&&PRIME ID=325 VERTEXTYPE=Leaf],G326_123:0.0045773461[&&PRIME ID=326 VERTEXTYPE=Leaf])G327_124:0.12084877[&&PRIME ID=327 VERTEXTYPE=Speciation DISCPT=(1,0)])G328_124:0.10999271550783353[&&PRIME ID=328 VERTEXTYPE=Duplication DISCPT=(44,1)],(G329_125:0.076957364[&&PRIME ID=329 VERTEXTYPE=Leaf],G330_126:0.076957364[&&PRIME ID=330 VERTEXTYPE=Leaf])G331_127:0.15846146[&&PRIME ID=331 VERTEXTYPE=Speciation DISCPT=(30,0)])G332_128:0.0067546179[&&PRIME ID=332 VERTEXTYPE=Speciation DISCPT=(75,0)],((G333_129:0.18987297[&&PRIME ID=333 VERTEXTYPE=Leaf],(G334_129:0.11449954[&&PRIME ID=334 VERTEXTYPE=Leaf],(G335_130:0.10619645[&&PRIME ID=335 VERTEXTYPE=Leaf],G336_133:0.10619645[&&PRIME ID=336 VERTEXTYPE=Leaf])G337_134:0.0083030877[&&PRIME ID=337 VERTEXTYPE=Speciation DISCPT=(40,0)])G338_135:0.075373428[&&PRIME ID=338 VERTEXTYPE=Speciation DISCPT=(43,0)])G339_135:0.02938553520136859[&&PRIME ID=339 VERTEXTYPE=Duplication DISCPT=(64,2)],G340_136:0.2192585[&&PRIME ID=340 VERTEXTYPE=Leaf])G341_139:0.022914944[&&PRIME ID=341 VERTEXTYPE=Speciation DISCPT=(71,0)])G342_140:0.063740827[&&PRIME ID=342 VERTEXTYPE=Speciation DISCPT=(79,0)],((((G343_143:0.10067211[&&PRIME ID=343 VERTEXTYPE=Leaf],(G344_130:0.02004038[&&PRIME ID=344 VERTEXTYPE=Leaf],G345_131:0.02004038[&&PRIME ID=345 VERTEXTYPE=Leaf])G346_132:0.080631725[&&PRIME ID=346 VERTEXTYPE=Speciation DISCPT=(6,0)])G347_144:0.067184667[&&PRIME ID=347 VERTEXTYPE=Additive Transfer FROMTOLINEAGE=(144,132) DISCPT=(39,1)],G348_153:0.16785677[&&PRIME ID=348 VERTEXTYPE=Leaf])G349_156:0.011097089[&&PRIME ID=349 VERTEXTYPE=Speciation DISCPT=(58,0)],(G350_157:0.16559035[&&PRIME ID=350 VERTEXTYPE=Leaf],(G351_157:0.12496779[&&PRIME ID=351 VERTEXTYPE=Leaf],G352_178:0.12496779[&&PRIME ID=352 VERTEXTYPE=Leaf])G353_157:0.040622561[&&PRIME ID=353 VERTEXTYPE=Additive Transfer FROMTOLINEAGE=(157,178) DISCPT=(43,2)])G354_161:0.01336351[&&PRIME ID=354 VERTEXTYPE=Speciation DISCPT=(57,0)])G355_162:0.035198622[&&PRIME ID=355 VERTEXTYPE=Speciation DISCPT=(61,0)],((G356_163:0.17345354[&&PRIME ID=356 VERTEXTYPE=Leaf],G357_166:0.17345354[&&PRIME ID=357 VERTEXTYPE=Leaf])G358_167:0.0096135198[&&PRIME ID=358 VERTEXTYPE=Speciation DISCPT=(60,0)],(G359_169:0.013894141[&&PRIME ID=359 VERTEXTYPE=Leaf],G360_170:0.013894141[&&PRIME ID=360 VERTEXTYPE=Leaf])G361_171:0.16917292[&&PRIME ID=361 VERTEXTYPE=Speciation DISCPT=(3,0)])G362_173:0.031085423[&&PRIME ID=362 VERTEXTYPE=Speciation DISCPT=(63,0)])G363_174:0.091761789[&&PRIME ID=363 VERTEXTYPE=Speciation DISCPT=(70,0)])G364_176:0.23241449[&&PRIME ID=364 VERTEXTYPE=Speciation DISCPT=(85,0)])G365_197:0.19970631[&&PRIME ID=365 VERTEXTYPE=Speciation DISCPT=(95,0)])G366_198:0.0[&&PRIME ID=366 VERTEXTYPE=Speciation DISCPT=(99,0)][&&PRIME NAME=PrunedTree];
