# Supplementary material for: Assessing the accuracy of phylogenetic rooting methods on prokaryotic gene families
Source: PLoS One. 2020 May 15;15(5):e0232950. doi: 10.1371/journal.pone.0232950 (PMC7228096; doi:10.1371/journal.pone.0232950)
Supplement: S1 Dataset — (ZIP) [file pone.0232950.s002.zip › AllSimulatedDatasets/R-025-HI-NR/original_trees/tree13]

((((G0_129:0.0020612894[&&PRIME ID=0 VERTEXTYPE=Leaf],G1_130:0.0020612894[&&PRIME ID=1 VERTEXTYPE=Leaf])G2_131:0.3286436[&&PRIME ID=2 VERTEXTYPE=Speciation DISCPT=(4,0)],(((G3_132:0.019119807[&&PRIME ID=3 VERTEXTYPE=Leaf],(G4_133:0.010780805[&&PRIME ID=4 VERTEXTYPE=Leaf],(G5_134:0.009070257[&&PRIME ID=5 VERTEXTYPE=Leaf],G6_135:0.009070257[&&PRIME ID=6 VERTEXTYPE=Leaf])G7_136:0.0017105479[&&PRIME ID=7 VERTEXTYPE=Speciation DISCPT=(8,0)])G8_137:0.0083390021[&&PRIME ID=8 VERTEXTYPE=Speciation DISCPT=(9,0)])G9_138:0.084196924[&&PRIME ID=9 VERTEXTYPE=Speciation DISCPT=(16,0)],(G10_144:0.084423658[&&PRIME ID=10 VERTEXTYPE=Leaf],G11_145:0.084423658[&&PRIME ID=11 VERTEXTYPE=Leaf])G12_146:0.018893073[&&PRIME ID=12 VERTEXTYPE=Speciation DISCPT=(32,0)])G13_138:0.10943790540499107[&&PRIME ID=13 VERTEXTYPE=Additive Transfer FROMTOLINEAGE=(138,146) DISCPT=(40,1)],G14_139:0.21275464[&&PRIME ID=14 VERTEXTYPE=Leaf])G15_142:0.11795025[&&PRIME ID=15 VERTEXTYPE=Speciation DISCPT=(64,0)])G16_143:0.14420923[&&PRIME ID=16 VERTEXTYPE=Speciation DISCPT=(81,0)],(((G17_147:0.0076216143[&&PRIME ID=17 VERTEXTYPE=Leaf],G18_147:0.0076216143[&&PRIME ID=18 VERTEXTYPE=Leaf])G19_147:0.020404841741837716[&&PRIME ID=19 VERTEXTYPE=Duplication DISCPT=(6,2)],G20_148:0.028026456[&&PRIME ID=20 VERTEXTYPE=Leaf])G21_149:0.3327392[&&PRIME ID=21 VERTEXTYPE=Speciation DISCPT=(20,0)],G22_159:0.36076566[&&PRIME ID=22 VERTEXTYPE=Leaf])G23_160:0.11414846[&&PRIME ID=23 VERTEXTYPE=Speciation DISCPT=(87,0)])G24_161:0.20292139[&&PRIME ID=24 VERTEXTYPE=Speciation DISCPT=(90,0)],((((G25_162:0.13634598[&&PRIME ID=25 VERTEXTYPE=Leaf],G26_163:0.13634598[&&PRIME ID=26 VERTEXTYPE=Leaf])G27_164:0.35148775[&&PRIME ID=27 VERTEXTYPE=Speciation DISCPT=(51,0)],(G28_166:0.37253318[&&PRIME ID=28 VERTEXTYPE=Leaf],(((G29_170:0.0090022183[&&PRIME ID=29 VERTEXTYPE=Leaf],G30_171:0.0090022183[&&PRIME ID=30 VERTEXTYPE=Leaf])G31_172:0.18616061[&&PRIME ID=31 VERTEXTYPE=Speciation DISCPT=(7,0)],G32_173:0.19516283[&&PRIME ID=32 VERTEXTYPE=Leaf])G33_174:0.082624877[&&PRIME ID=33 VERTEXTYPE=Speciation DISCPT=(61,0)],((G34_165:0.10987523[&&PRIME ID=34 VERTEXTYPE=Leaf],(G35_152:0.088422471[&&PRIME ID=35 VERTEXTYPE=Leaf],G36_166:0.088422471[&&PRIME ID=36 VERTEXTYPE=Leaf])G37_166:0.021452759166920635[&&PRIME ID=37 VERTEXTYPE=Additive Transfer FROMTOLINEAGE=(166,152) DISCPT=(33,2)])G38_167:0.10452114[&&PRIME ID=38 VERTEXTYPE=Speciation DISCPT=(41,0)],G39_168:0.21439637[&&PRIME ID=39 VERTEXTYPE=Leaf])G40_169:0.063391337[&&PRIME ID=40 VERTEXTYPE=Speciation DISCPT=(65,0)])G41_174:0.09474547336744868[&&PRIME ID=41 VERTEXTYPE=Additive Transfer FROMTOLINEAGE=(174,169) DISCPT=(74,1)])G42_175:0.11530055[&&PRIME ID=42 VERTEXTYPE=Speciation DISCPT=(88,0)])G43_176:0.014184315[&&PRIME ID=43 VERTEXTYPE=Speciation DISCPT=(92,0)],(((G44_177:0.0057304294[&&PRIME ID=44 VERTEXTYPE=Leaf],G45_177:0.0057304294[&&PRIME ID=45 VERTEXTYPE=Leaf])G46_177:0.07247013635035984[&&PRIME ID=46 VERTEXTYPE=Duplication DISCPT=(6,1)],(G47_10:0.011819975[&&PRIME ID=47 VERTEXTYPE=Leaf],G48_11:0.011819975[&&PRIME ID=48 VERTEXTYPE=Leaf])G49_12:0.066380591[&&PRIME ID=49 VERTEXTYPE=Speciation DISCPT=(11,0)])G50_177:0.41141912849329326[&&PRIME ID=50 VERTEXTYPE=Additive Transfer FROMTOLINEAGE=(177,12) DISCPT=(30,1)],((((G51_178:0.025041161[&&PRIME ID=51 VERTEXTYPE=Leaf],G52_179:0.025041161[&&PRIME ID=52 VERTEXTYPE=Leaf])G53_180:0.19163051[&&PRIME ID=53 VERTEXTYPE=Speciation DISCPT=(19,0)],(G54_181:0.20318308[&&PRIME ID=54 VERTEXTYPE=Leaf],(G55_182:0.065906321[&&PRIME ID=55 VERTEXTYPE=Leaf],G56_183:0.065906321[&&PRIME ID=56 VERTEXTYPE=Leaf])G57_184:0.13727676[&&PRIME ID=57 VERTEXTYPE=Speciation DISCPT=(28,0)])G58_185:0.013488592[&&PRIME ID=58 VERTEXTYPE=Speciation DISCPT=(63,0)])G59_186:0.085555387[&&PRIME ID=59 VERTEXTYPE=Speciation DISCPT=(66,0)],(G60_187:0.0037347924[&&PRIME ID=60 VERTEXTYPE=Leaf],G61_187:0.0037347924[&&PRIME ID=61 VERTEXTYPE=Leaf])G62_187:0.29849226[&&PRIME ID=62 VERTEXTYPE=Duplication DISCPT=(5,2)])G63_190:0.10914553[&&PRIME ID=63 VERTEXTYPE=Speciation DISCPT=(77,0)],G64_191:0.41137259[&&PRIME ID=64 VERTEXTYPE=Leaf])G65_192:0.078247104[&&PRIME ID=65 VERTEXTYPE=Speciation DISCPT=(89,0)])G66_193:0.012398349[&&PRIME ID=66 VERTEXTYPE=Speciation DISCPT=(93,0)])G67_176:0.012608802406443312[&&PRIME ID=67 VERTEXTYPE=Additive Transfer FROMTOLINEAGE=(176,193) DISCPT=(93,1)],(((((((G68_92:5.4237316E-5[&&PRIME ID=68 VERTEXTYPE=Leaf],G69_93:5.4237316E-5[&&PRIME ID=69 VERTEXTYPE=Leaf])G70_94:0.081001219[&&PRIME ID=70 VERTEXTYPE=Speciation DISCPT=(1,0)],G71_95:0.081055456[&&PRIME ID=71 VERTEXTYPE=Leaf])G72_96:0.069050724[&&PRIME ID=72 VERTEXTYPE=Speciation DISCPT=(31,0)],G73_97:0.15010618[&&PRIME ID=73 VERTEXTYPE=Leaf])G74_98:0.023870819[&&PRIME ID=74 VERTEXTYPE=Speciation DISCPT=(53,0)],(G75_50:0.097691264[&&PRIME ID=75 VERTEXTYPE=Leaf],G76_51:0.097691264[&&PRIME ID=76 VERTEXTYPE=Leaf])G77_52:0.076285735[&&PRIME ID=77 VERTEXTYPE=Speciation DISCPT=(39,0)])G78_52:0.18483728771032237[&&PRIME ID=78 VERTEXTYPE=Additive Transfer FROMTOLINEAGE=(52,98) DISCPT=(56,1)],((((((((G79_53:0.0017960346[&&PRIME ID=79 VERTEXTYPE=Leaf],G80_54:0.0017960346[&&PRIME ID=80 VERTEXTYPE=Leaf])G81_55:0.054866698[&&PRIME ID=81 VERTEXTYPE=Speciation DISCPT=(3,0)],(G82_92:5.4237316E-5[&&PRIME ID=82 VERTEXTYPE=Leaf],G83_93:5.4237316E-5[&&PRIME ID=83 VERTEXTYPE=Leaf])G84_94:0.056608496[&&PRIME ID=84 VERTEXTYPE=Speciation DISCPT=(1,0)])G85_55:0.10349271717003491[&&PRIME ID=85 VERTEXTYPE=Additive Transfer FROMTOLINEAGE=(55,94) DISCPT=(24,2)],G86_56:0.16015545[&&PRIME ID=86 VERTEXTYPE=Leaf])G87_57:0.040709827[&&PRIME ID=87 VERTEXTYPE=Speciation DISCPT=(54,0)],(((G88_58:0.0020634258[&&PRIME ID=88 VERTEXTYPE=Leaf],G89_59:0.0020634258[&&PRIME ID=89 VERTEXTYPE=Leaf])G90_60:0.086545248[&&PRIME ID=90 VERTEXTYPE=Speciation DISCPT=(5,0)],(G91_61:0.064467756[&&PRIME ID=91 VERTEXTYPE=Leaf],(G92_62:0.0014785304[&&PRIME ID=92 VERTEXTYPE=Leaf],G93_63:0.0014785304[&&PRIME ID=93 VERTEXTYPE=Leaf])G94_64:0.062989226[&&PRIME ID=94 VERTEXTYPE=Speciation DISCPT=(2,0)])G95_65:0.024140917[&&PRIME ID=95 VERTEXTYPE=Speciation DISCPT=(27,0)])G96_66:0.082283346[&&PRIME ID=96 VERTEXTYPE=Speciation DISCPT=(34,0)],G97_67:0.17089202[&&PRIME ID=97 VERTEXTYPE=Leaf])G98_68:0.029973257[&&PRIME ID=98 VERTEXTYPE=Speciation DISCPT=(56,0)])G99_69:0.10988953[&&PRIME ID=99 VERTEXTYPE=Speciation DISCPT=(62,0)],((G100_70:0.24209606[&&PRIME ID=100 VERTEXTYPE=Leaf],((G101_70:0.16204866[&&PRIME ID=101 VERTEXTYPE=Leaf],(G102_71:0.030261804[&&PRIME ID=102 VERTEXTYPE=Leaf],G103_71:0.030261804[&&PRIME ID=103 VERTEXTYPE=Leaf])G104_71:0.13178685980755894[&&PRIME ID=104 VERTEXTYPE=Duplication DISCPT=(20,2)])G105_71:0.06945404389401268[&&PRIME ID=105 VERTEXTYPE=Additive Transfer FROMTOLINEAGE=(71,70) DISCPT=(54,2)],((G106_72:0.089681449[&&PRIME ID=106 VERTEXTYPE=Leaf],G107_73:0.089681449[&&PRIME ID=107 VERTEXTYPE=Leaf])G108_74:0.13427682[&&PRIME ID=108 VERTEXTYPE=Speciation DISCPT=(35,0)],((G109_75:0.16311963[&&PRIME ID=109 VERTEXTYPE=Leaf],((((G110_76:0.011026504[&&PRIME ID=110 VERTEXTYPE=Leaf],G111_77:0.011026504[&&PRIME ID=111 VERTEXTYPE=Leaf])G112_78:0.020010193[&&PRIME ID=112 VERTEXTYPE=Speciation DISCPT=(10,0)],(G113_79:0.023987703[&&PRIME ID=113 VERTEXTYPE=Leaf],(G114_80:0.012515317[&&PRIME ID=114 VERTEXTYPE=Leaf],G115_81:0.012515317[&&PRIME ID=115 VERTEXTYPE=Leaf])G116_82:0.011472386[&&PRIME ID=116 VERTEXTYPE=Speciation DISCPT=(12,0)])G117_83:0.0070489936[&&PRIME ID=117 VERTEXTYPE=Speciation DISCPT=(17,0)])G118_84:0.068072862[&&PRIME ID=118 VERTEXTYPE=Speciation DISCPT=(21,0)],G119_85:0.099109559[&&PRIME ID=119 VERTEXTYPE=Leaf])G120_86:0.021459053[&&PRIME ID=120 VERTEXTYPE=Speciation DISCPT=(40,0)],(G121_87:0.11386261[&&PRIME ID=121 VERTEXTYPE=Leaf],G122_88:0.11386261[&&PRIME ID=122 VERTEXTYPE=Leaf])G123_89:0.0067060018[&&PRIME ID=123 VERTEXTYPE=Speciation DISCPT=(44,0)])G124_90:0.042551022[&&PRIME ID=124 VERTEXTYPE=Speciation DISCPT=(47,0)])G125_91:0.014645829[&&PRIME ID=125 VERTEXTYPE=Speciation DISCPT=(55,0)],(((G126_92:5.4237316E-5[&&PRIME ID=126 VERTEXTYPE=Leaf],G127_93:5.4237316E-5[&&PRIME ID=127 VERTEXTYPE=Leaf])G128_94:0.081001219[&&PRIME ID=128 VERTEXTYPE=Speciation DISCPT=(1,0)],G129_95:0.081055456[&&PRIME ID=129 VERTEXTYPE=Leaf])G130_96:0.069050724[&&PRIME ID=130 VERTEXTYPE=Speciation DISCPT=(31,0)],G131_97:0.15010618[&&PRIME ID=131 VERTEXTYPE=Leaf])G132_98:0.027659283[&&PRIME ID=132 VERTEXTYPE=Speciation DISCPT=(53,0)])G133_99:0.046192808[&&PRIME ID=133 VERTEXTYPE=Speciation DISCPT=(57,0)])G134_100:0.0075444358[&&PRIME ID=134 VERTEXTYPE=Speciation DISCPT=(68,0)])G135_101:0.01059335[&&PRIME ID=135 VERTEXTYPE=Speciation DISCPT=(69,0)])G136_102:0.0089071328[&&PRIME ID=136 VERTEXTYPE=Speciation DISCPT=(70,0)],G137_103:0.25100319[&&PRIME ID=137 VERTEXTYPE=Leaf])G138_104:0.059751617[&&PRIME ID=138 VERTEXTYPE=Speciation DISCPT=(72,0)])G139_105:0.002795974[&&PRIME ID=139 VERTEXTYPE=Speciation DISCPT=(79,0)],((G140_106:0.093175667[&&PRIME ID=140 VERTEXTYPE=Leaf],G141_106:0.093175667[&&PRIME ID=141 VERTEXTYPE=Leaf])G142_106:0.21447085338281047[&&PRIME ID=142 VERTEXTYPE=Duplication DISCPT=(36,1)],(G143_107:0.17592825[&&PRIME ID=143 VERTEXTYPE=Leaf],G144_107:0.17592825[&&PRIME ID=144 VERTEXTYPE=Leaf])G145_107:0.13171827017352222[&&PRIME ID=145 VERTEXTYPE=Duplication DISCPT=(56,2)])G146_108:0.0059042606[&&PRIME ID=146 VERTEXTYPE=Speciation DISCPT=(78,0)])G147_109:0.017504559[&&PRIME ID=147 VERTEXTYPE=Speciation DISCPT=(80,0)],(G148_50:0.097691264[&&PRIME ID=148 VERTEXTYPE=Leaf],G149_51:0.097691264[&&PRIME ID=149 VERTEXTYPE=Leaf])G150_52:0.23336408[&&PRIME ID=150 VERTEXTYPE=Speciation DISCPT=(39,0)])G151_109:0.0269537929902609[&&PRIME ID=151 VERTEXTYPE=Additive Transfer FROMTOLINEAGE=(109,52) DISCPT=(81,1)],(((G152_117:0.077091259[&&PRIME ID=152 VERTEXTYPE=Leaf],G153_118:0.077091259[&&PRIME ID=153 VERTEXTYPE=Leaf])G154_119:0.007847693[&&PRIME ID=154 VERTEXTYPE=Speciation DISCPT=(30,0)],(G155_120:0.081241537[&&PRIME ID=155 VERTEXTYPE=Leaf],(G156_117:0.077091259[&&PRIME ID=156 VERTEXTYPE=Leaf],(G157_117:0.052670601[&&PRIME ID=157 VERTEXTYPE=Leaf],G158_118:0.052670601[&&PRIME ID=158 VERTEXTYPE=Leaf])G159_118:0.024420657828138487[&&PRIME ID=159 VERTEXTYPE=Additive Transfer FROMTOLINEAGE=(118,117) DISCPT=(24,1)])G160_119:0.0041502782[&&PRIME ID=160 VERTEXTYPE=Speciation DISCPT=(30,0)])G161_120:0.003697414752820758[&&PRIME ID=161 VERTEXTYPE=Additive Transfer FROMTOLINEAGE=(120,119) DISCPT=(31,1)])G162_121:0.26818992[&&PRIME ID=162 VERTEXTYPE=Speciation DISCPT=(33,0)],(G163_123:0.17687381[&&PRIME ID=163 VERTEXTYPE=Leaf],G164_123:0.17687381[&&PRIME ID=164 VERTEXTYPE=Leaf])G165_123:0.17625505630420157[&&PRIME ID=165 VERTEXTYPE=Duplication DISCPT=(56,2)])G166_124:0.0048802624[&&PRIME ID=166 VERTEXTYPE=Speciation DISCPT=(84,0)])G167_125:8.0515421E-4[&&PRIME ID=167 VERTEXTYPE=Speciation DISCPT=(85,0)])G168_126:0.077127727[&&PRIME ID=168 VERTEXTYPE=Speciation DISCPT=(86,0)],G169_177:0.43594201[&&PRIME ID=169 VERTEXTYPE=Leaf])G170_177:0.053677680170919465[&&PRIME ID=170 VERTEXTYPE=Additive Transfer FROMTOLINEAGE=(177,126) DISCPT=(89,1)],((((G171_178:0.025041161[&&PRIME ID=171 VERTEXTYPE=Leaf],G172_179:0.025041161[&&PRIME ID=172 VERTEXTYPE=Leaf])G173_180:0.19163051[&&PRIME ID=173 VERTEXTYPE=Speciation DISCPT=(19,0)],(G174_181:0.20318308[&&PRIME ID=174 VERTEXTYPE=Leaf],(G175_182:0.065906321[&&PRIME ID=175 VERTEXTYPE=Leaf],G176_183:0.065906321[&&PRIME ID=176 VERTEXTYPE=Leaf])G177_184:0.13727676[&&PRIME ID=177 VERTEXTYPE=Speciation DISCPT=(28,0)])G178_185:0.013488592[&&PRIME ID=178 VERTEXTYPE=Speciation DISCPT=(63,0)])G179_186:0.085555387[&&PRIME ID=179 VERTEXTYPE=Speciation DISCPT=(66,0)],(G180_187:0.070555386[&&PRIME ID=180 VERTEXTYPE=Leaf],G181_188:0.070555386[&&PRIME ID=181 VERTEXTYPE=Leaf])G182_189:0.23167167[&&PRIME ID=182 VERTEXTYPE=Speciation DISCPT=(29,0)])G183_190:0.13084206[&&PRIME ID=183 VERTEXTYPE=Speciation DISCPT=(77,0)],((G184_166:0.21439637[&&PRIME ID=184 VERTEXTYPE=Leaf],(G185_51:0.044439156[&&PRIME ID=185 VERTEXTYPE=Leaf],G186_168:0.044439156[&&PRIME ID=186 VERTEXTYPE=Leaf])G187_168:0.1699572140351149[&&PRIME ID=187 VERTEXTYPE=Additive Transfer FROMTOLINEAGE=(168,51) DISCPT=(23,1)])G188_169:0.15813681[&&PRIME ID=188 VERTEXTYPE=Speciation DISCPT=(65,0)],((G189_170:0.0090022183[&&PRIME ID=189 VERTEXTYPE=Leaf],G190_171:0.0090022183[&&PRIME ID=190 VERTEXTYPE=Leaf])G191_172:0.18616061[&&PRIME ID=191 VERTEXTYPE=Speciation DISCPT=(7,0)],G192_173:0.19516283[&&PRIME ID=192 VERTEXTYPE=Leaf])G193_174:0.17737035[&&PRIME ID=193 VERTEXTYPE=Speciation DISCPT=(61,0)])G194_175:0.060535938[&&PRIME ID=194 VERTEXTYPE=Speciation DISCPT=(88,0)])G195_192:0.05655057565398953[&&PRIME ID=195 VERTEXTYPE=Additive Transfer FROMTOLINEAGE=(192,175) DISCPT=(89,1)])G196_193:0.025007152[&&PRIME ID=196 VERTEXTYPE=Speciation DISCPT=(93,0)])G197_194:0.16320865[&&PRIME ID=197 VERTEXTYPE=Speciation DISCPT=(94,0)])G198_197:0.13023985[&&PRIME ID=198 VERTEXTYPE=Speciation DISCPT=(96,0)][&&PRIME NAME=PrunedTree];
