# Supplementary material for: Assessing the accuracy of phylogenetic rooting methods on prokaryotic gene families
Source: PLoS One. 2020 May 15;15(5):e0232950. doi: 10.1371/journal.pone.0232950 (PMC7228096; doi:10.1371/journal.pone.0232950)
Supplement: S1 Dataset — (ZIP) [file pone.0232950.s002.zip › AllSimulatedDatasets/R-025-HI-NR/original_trees/tree14]

((((((G0_123:0.08693583[&&PRIME ID=0 VERTEXTYPE=Leaf],(G1_124:0.034686859[&&PRIME ID=1 VERTEXTYPE=Leaf],G2_125:0.034686859[&&PRIME ID=2 VERTEXTYPE=Leaf])G3_126:0.052248971[&&PRIME ID=3 VERTEXTYPE=Speciation DISCPT=(16,0)])G4_127:0.010339113[&&PRIME ID=4 VERTEXTYPE=Speciation DISCPT=(26,0)],((G5_123:0.076645567[&&PRIME ID=5 VERTEXTYPE=Leaf],G6_123:0.076645567[&&PRIME ID=6 VERTEXTYPE=Leaf])G7_123:0.010290262968629612[&&PRIME ID=7 VERTEXTYPE=Duplication DISCPT=(24,1)],(G8_124:0.034686859[&&PRIME ID=8 VERTEXTYPE=Leaf],G9_125:0.034686859[&&PRIME ID=9 VERTEXTYPE=Leaf])G10_126:0.052248971[&&PRIME ID=10 VERTEXTYPE=Speciation DISCPT=(16,0)])G11_127:0.010339113[&&PRIME ID=11 VERTEXTYPE=Speciation DISCPT=(26,0)])G12_127:0.07542671147788162[&&PRIME ID=12 VERTEXTYPE=Duplication DISCPT=(29,1)],((G13_128:0.13329781[&&PRIME ID=13 VERTEXTYPE=Leaf],G14_128:0.13329781[&&PRIME ID=14 VERTEXTYPE=Leaf])G15_128:8.338288453953869E-4[&&PRIME ID=15 VERTEXTYPE=Duplication DISCPT=(41,2)],G16_129:0.13413164[&&PRIME ID=16 VERTEXTYPE=Leaf])G17_130:0.038570014[&&PRIME ID=17 VERTEXTYPE=Speciation DISCPT=(43,0)])G18_131:0.20613602[&&PRIME ID=18 VERTEXTYPE=Speciation DISCPT=(54,0)],(((G19_134:0.070508613[&&PRIME ID=19 VERTEXTYPE=Leaf],G20_166:0.070508613[&&PRIME ID=20 VERTEXTYPE=Leaf])G21_134:0.1671362112294292[&&PRIME ID=21 VERTEXTYPE=Additive Transfer FROMTOLINEAGE=(134,166) DISCPT=(23,2)],((G22_135:0.028294017[&&PRIME ID=22 VERTEXTYPE=Leaf],G23_136:0.028294017[&&PRIME ID=23 VERTEXTYPE=Leaf])G24_137:0.11538336[&&PRIME ID=24 VERTEXTYPE=Speciation DISCPT=(11,0)],G25_138:0.14367738[&&PRIME ID=25 VERTEXTYPE=Leaf])G26_139:0.093967444[&&PRIME ID=26 VERTEXTYPE=Speciation DISCPT=(44,0)])G27_140:0.13379666[&&PRIME ID=27 VERTEXTYPE=Speciation DISCPT=(64,0)],((G28_145:0.09370772[&&PRIME ID=28 VERTEXTYPE=Leaf],(G29_146:0.014276728[&&PRIME ID=29 VERTEXTYPE=Leaf],G30_146:0.014276728[&&PRIME ID=30 VERTEXTYPE=Leaf])G31_146:0.07943099155983621[&&PRIME ID=31 VERTEXTYPE=Duplication DISCPT=(4,2)])G32_147:0.20034237[&&PRIME ID=32 VERTEXTYPE=Speciation DISCPT=(29,0)],G33_149:0.29405009[&&PRIME ID=33 VERTEXTYPE=Leaf])G34_150:0.077391397[&&PRIME ID=34 VERTEXTYPE=Speciation DISCPT=(72,0)])G35_152:0.0073961793[&&PRIME ID=35 VERTEXTYPE=Speciation DISCPT=(82,0)])G36_153:0.36156253[&&PRIME ID=36 VERTEXTYPE=Speciation DISCPT=(83,0)],(((G37_0:0.033735515[&&PRIME ID=37 VERTEXTYPE=Leaf],G38_1:0.033735515[&&PRIME ID=38 VERTEXTYPE=Leaf])G39_2:0.14813595[&&PRIME ID=39 VERTEXTYPE=Speciation DISCPT=(14,0)],(G40_3:0.11352613[&&PRIME ID=40 VERTEXTYPE=Leaf],G41_4:0.11352613[&&PRIME ID=41 VERTEXTYPE=Leaf])G42_5:0.068345335[&&PRIME ID=42 VERTEXTYPE=Speciation DISCPT=(37,0)])G43_6:0.18663662[&&PRIME ID=43 VERTEXTYPE=Speciation DISCPT=(58,0)],(((G44_9:0.11905599[&&PRIME ID=44 VERTEXTYPE=Leaf],G45_14:0.11905599[&&PRIME ID=45 VERTEXTYPE=Leaf])G46_9:0.16227827740775216[&&PRIME ID=46 VERTEXTYPE=Additive Transfer FROMTOLINEAGE=(9,14) DISCPT=(38,2)],G47_11:0.28133427[&&PRIME ID=47 VERTEXTYPE=Leaf])G48_13:0.073037344[&&PRIME ID=48 VERTEXTYPE=Speciation DISCPT=(70,0)],(G49_17:0.083094615[&&PRIME ID=49 VERTEXTYPE=Leaf],G50_18:0.083094615[&&PRIME ID=50 VERTEXTYPE=Leaf])G51_19:0.271277[&&PRIME ID=51 VERTEXTYPE=Speciation DISCPT=(25,0)])G52_21:0.01413647[&&PRIME ID=52 VERTEXTYPE=Speciation DISCPT=(79,0)])G53_22:0.37189211[&&PRIME ID=53 VERTEXTYPE=Speciation DISCPT=(81,0)])G54_46:0.13641510216826316[&&PRIME ID=54 VERTEXTYPE=Additive Transfer FROMTOLINEAGE=(46,196) DISCPT=(96,2)],((((((G55_47:0.083490125[&&PRIME ID=55 VERTEXTYPE=Leaf],G56_47:0.083490125[&&PRIME ID=56 VERTEXTYPE=Leaf])G57_47:0.10644735519382996[&&PRIME ID=57 VERTEXTYPE=Duplication DISCPT=(25,1)],G58_11:0.18993748[&&PRIME ID=58 VERTEXTYPE=Leaf])G59_49:0.15325401[&&PRIME ID=59 VERTEXTYPE=Speciation DISCPT=(59,0)],G60_47:0.34319149[&&PRIME ID=60 VERTEXTYPE=Leaf])G61_49:0.2581054485808581[&&PRIME ID=61 VERTEXTYPE=Duplication DISCPT=(77,2)],(G62_50:0.55633476[&&PRIME ID=62 VERTEXTYPE=Leaf],(G63_34:0.056453765[&&PRIME ID=63 VERTEXTYPE=Leaf],(G64_53:0.016571887[&&PRIME ID=64 VERTEXTYPE=Leaf],G65_54:0.016571887[&&PRIME ID=65 VERTEXTYPE=Leaf])G66_55:0.039881878[&&PRIME ID=66 VERTEXTYPE=Speciation DISCPT=(8,0)])G67_55:0.49988099[&&PRIME ID=67 VERTEXTYPE=Additive Transfer FROMTOLINEAGE=(55,34) DISCPT=(22,1)])G68_58:0.044962183[&&PRIME ID=68 VERTEXTYPE=Speciation DISCPT=(91,0)])G69_59:0.15892749[&&PRIME ID=69 VERTEXTYPE=Speciation DISCPT=(95,0)],(((((G70_47:0.092027561[&&PRIME ID=70 VERTEXTYPE=Leaf],G71_14:0.092027561[&&PRIME ID=71 VERTEXTYPE=Leaf])G72_47:0.09790991899858617[&&PRIME ID=72 VERTEXTYPE=Additive Transfer FROMTOLINEAGE=(47,14) DISCPT=(27,2)],G73_48:0.18993748[&&PRIME ID=73 VERTEXTYPE=Leaf])G74_49:0.31935943[&&PRIME ID=74 VERTEXTYPE=Speciation DISCPT=(59,0)],((G75_47:0.18993748[&&PRIME ID=75 VERTEXTYPE=Leaf],G76_48:0.18993748[&&PRIME ID=76 VERTEXTYPE=Leaf])G77_49:0.14982251[&&PRIME ID=77 VERTEXTYPE=Speciation DISCPT=(59,0)],(G78_154:0.23922852[&&PRIME ID=78 VERTEXTYPE=Leaf],(((G79_155:0.095935143[&&PRIME ID=79 VERTEXTYPE=Leaf],(G80_174:0.089104503[&&PRIME ID=80 VERTEXTYPE=Leaf],G81_172:0.089104503[&&PRIME ID=81 VERTEXTYPE=Leaf])G82_172:0.006830640080894046[&&PRIME ID=82 VERTEXTYPE=Additive Transfer FROMTOLINEAGE=(172,174) DISCPT=(27,1)])G83_155:0.0056914770999747545[&&PRIME ID=83 VERTEXTYPE=Additive Transfer FROMTOLINEAGE=(155,172) DISCPT=(29,1)],G84_156:0.10162662[&&PRIME ID=84 VERTEXTYPE=Leaf])G85_157:0.074173052[&&PRIME ID=85 VERTEXTYPE=Speciation DISCPT=(31,0)],(G86_158:0.16533615[&&PRIME ID=86 VERTEXTYPE=Leaf],G87_159:0.16533615[&&PRIME ID=87 VERTEXTYPE=Leaf])G88_160:0.010463522[&&PRIME ID=88 VERTEXTYPE=Speciation DISCPT=(52,0)])G89_161:0.063428849[&&PRIME ID=89 VERTEXTYPE=Speciation DISCPT=(55,0)])G90_162:0.10053147[&&PRIME ID=90 VERTEXTYPE=Speciation DISCPT=(65,0)])G91_49:0.16953691546823166[&&PRIME ID=91 VERTEXTYPE=Additive Transfer FROMTOLINEAGE=(49,162) DISCPT=(77,1)])G92_49:0.09200003385882884[&&PRIME ID=92 VERTEXTYPE=Duplication DISCPT=(89,1)],(((G93_51:0.10119936[&&PRIME ID=93 VERTEXTYPE=Leaf],(G94_51:0.02739312[&&PRIME ID=94 VERTEXTYPE=Leaf],G95_132:0.02739312[&&PRIME ID=95 VERTEXTYPE=Leaf])G96_51:0.07380623940327308[&&PRIME ID=96 VERTEXTYPE=Additive Transfer FROMTOLINEAGE=(51,132) DISCPT=(10,1)])G97_51:0.17142640131038292[&&PRIME ID=97 VERTEXTYPE=Duplication DISCPT=(29,2)],G98_51:0.27262576[&&PRIME ID=98 VERTEXTYPE=Leaf])G99_51:0.12901199006181477[&&PRIME ID=99 VERTEXTYPE=Duplication DISCPT=(69,2)],(G100_52:0.2488267[&&PRIME ID=100 VERTEXTYPE=Leaf],(G101_65:0.049410018[&&PRIME ID=101 VERTEXTYPE=Leaf],(G102_53:0.016571887[&&PRIME ID=102 VERTEXTYPE=Leaf],G103_54:0.016571887[&&PRIME ID=103 VERTEXTYPE=Leaf])G104_55:0.032838131[&&PRIME ID=104 VERTEXTYPE=Speciation DISCPT=(8,0)])G105_55:0.19941668129990356[&&PRIME ID=105 VERTEXTYPE=Additive Transfer FROMTOLINEAGE=(55,65) DISCPT=(21,1)])G106_56:0.15281105[&&PRIME ID=106 VERTEXTYPE=Speciation DISCPT=(67,0)])G107_57:0.19965919[&&PRIME ID=107 VERTEXTYPE=Speciation DISCPT=(85,0)])G108_59:0.15306608[&&PRIME ID=108 VERTEXTYPE=Speciation DISCPT=(95,0)],((((G109_60:0.040979716[&&PRIME ID=109 VERTEXTYPE=Leaf],(G110_61:0.0015203288[&&PRIME ID=110 VERTEXTYPE=Leaf],G111_62:0.0015203288[&&PRIME ID=111 VERTEXTYPE=Leaf])G112_63:0.039459388[&&PRIME ID=112 VERTEXTYPE=Speciation DISCPT=(1,0)])G113_64:0.52421107[&&PRIME ID=113 VERTEXTYPE=Speciation DISCPT=(18,0)],(G114_83:0.43247298[&&PRIME ID=114 VERTEXTYPE=Leaf],(((G115_84:0.066077444[&&PRIME ID=115 VERTEXTYPE=Leaf],(G116_85:0.048620989[&&PRIME ID=116 VERTEXTYPE=Leaf],(G117_86:0.043676745[&&PRIME ID=117 VERTEXTYPE=Leaf],G118_87:0.043676745[&&PRIME ID=118 VERTEXTYPE=Leaf])G119_88:0.0049442439[&&PRIME ID=119 VERTEXTYPE=Speciation DISCPT=(19,0)])G120_89:0.017456455[&&PRIME ID=120 VERTEXTYPE=Speciation DISCPT=(21,0)])G121_90:0.12546417[&&PRIME ID=121 VERTEXTYPE=Speciation DISCPT=(23,0)],G122_91:0.19154161[&&PRIME ID=122 VERTEXTYPE=Leaf])G123_90:0.1747710508151013[&&PRIME ID=123 VERTEXTYPE=Duplication DISCPT=(60,1)],(G124_100:0.029784946[&&PRIME ID=124 VERTEXTYPE=Leaf],(G125_101:0.024701603[&&PRIME ID=125 VERTEXTYPE=Leaf],G126_102:0.024701603[&&PRIME ID=126 VERTEXTYPE=Leaf])G127_103:0.0050833435[&&PRIME ID=127 VERTEXTYPE=Speciation DISCPT=(9,0)])G128_104:0.33652772[&&PRIME ID=128 VERTEXTYPE=Speciation DISCPT=(12,0)])G129_106:0.066160322[&&PRIME ID=129 VERTEXTYPE=Speciation DISCPT=(80,0)])G130_107:0.1327178[&&PRIME ID=130 VERTEXTYPE=Speciation DISCPT=(88,0)])G131_108:0.0048586616[&&PRIME ID=131 VERTEXTYPE=Speciation DISCPT=(92,0)],(((G132_109:0.2520882[&&PRIME ID=132 VERTEXTYPE=Leaf],G133_141:0.2520882[&&PRIME ID=133 VERTEXTYPE=Leaf])G134_113:0.070838485[&&PRIME ID=134 VERTEXTYPE=Speciation DISCPT=(68,0)],((G135_114:0.014977051[&&PRIME ID=135 VERTEXTYPE=Leaf],G136_114:0.014977051[&&PRIME ID=136 VERTEXTYPE=Leaf])G137_114:0.20558692721418137[&&PRIME ID=137 VERTEXTYPE=Duplication DISCPT=(5,2)],(G138_117:0.10701205[&&PRIME ID=138 VERTEXTYPE=Leaf],G139_128:0.10701205[&&PRIME ID=139 VERTEXTYPE=Leaf])G140_119:0.11355193[&&PRIME ID=140 VERTEXTYPE=Speciation DISCPT=(35,0)])G141_114:0.10236270227191635[&&PRIME ID=141 VERTEXTYPE=Additive Transfer FROMTOLINEAGE=(114,120) DISCPT=(63,1)])G142_115:0.015922476[&&PRIME ID=142 VERTEXTYPE=Speciation DISCPT=(75,0)],(G143_116:0.15176776[&&PRIME ID=143 VERTEXTYPE=Leaf],(G144_117:0.10701205[&&PRIME ID=144 VERTEXTYPE=Leaf],G145_118:0.10701205[&&PRIME ID=145 VERTEXTYPE=Leaf])G146_119:0.04475571[&&PRIME ID=146 VERTEXTYPE=Speciation DISCPT=(35,0)])G147_120:0.1870814[&&PRIME ID=147 VERTEXTYPE=Speciation DISCPT=(49,0)])G148_121:0.23120029[&&PRIME ID=148 VERTEXTYPE=Speciation DISCPT=(77,0)])G149_122:0.019349712[&&PRIME ID=149 VERTEXTYPE=Speciation DISCPT=(93,0)],(((((G150_123:0.08693583[&&PRIME ID=150 VERTEXTYPE=Leaf],(G151_129:0.085390877[&&PRIME ID=151 VERTEXTYPE=Leaf],(G152_124:0.034686859[&&PRIME ID=152 VERTEXTYPE=Leaf],G153_125:0.034686859[&&PRIME ID=153 VERTEXTYPE=Leaf])G154_126:0.050704018[&&PRIME ID=154 VERTEXTYPE=Speciation DISCPT=(16,0)])G155_126:0.0015449526571200143[&&PRIME ID=155 VERTEXTYPE=Additive Transfer FROMTOLINEAGE=(126,129) DISCPT=(25,2)])G156_127:0.085765824[&&PRIME ID=156 VERTEXTYPE=Speciation DISCPT=(26,0)],(G157_128:0.13413164[&&PRIME ID=157 VERTEXTYPE=Leaf],G158_129:0.13413164[&&PRIME ID=158 VERTEXTYPE=Leaf])G159_130:0.038570014[&&PRIME ID=159 VERTEXTYPE=Speciation DISCPT=(43,0)])G160_131:0.020750438[&&PRIME ID=160 VERTEXTYPE=Speciation DISCPT=(54,0)],(((G161_123:0.029566145[&&PRIME ID=161 VERTEXTYPE=Leaf],G162_125:0.029566145[&&PRIME ID=162 VERTEXTYPE=Leaf])G163_123:0.057369684690158594[&&PRIME ID=163 VERTEXTYPE=Additive Transfer FROMTOLINEAGE=(123,125) DISCPT=(11,2)],(G164_124:0.034686859[&&PRIME ID=164 VERTEXTYPE=Leaf],G165_125:0.034686859[&&PRIME ID=165 VERTEXTYPE=Leaf])G166_126:0.052248971[&&PRIME ID=166 VERTEXTYPE=Speciation DISCPT=(16,0)])G167_127:0.085765824[&&PRIME ID=167 VERTEXTYPE=Speciation DISCPT=(26,0)],G168_129:0.17270165[&&PRIME ID=168 VERTEXTYPE=Leaf])G169_131:0.020750438[&&PRIME ID=169 VERTEXTYPE=Speciation DISCPT=(54,0)])G170_131:0.18538557[&&PRIME ID=170 VERTEXTYPE=Duplication DISCPT=(60,2)],((G171_135:0.028294017[&&PRIME ID=171 VERTEXTYPE=Leaf],G172_136:0.028294017[&&PRIME ID=172 VERTEXTYPE=Leaf])G173_137:0.34314746[&&PRIME ID=173 VERTEXTYPE=Speciation DISCPT=(11,0)],(G174_144:0.11368651[&&PRIME ID=174 VERTEXTYPE=Leaf],(G175_145:0.09370772[&&PRIME ID=175 VERTEXTYPE=Leaf],G176_146:0.09370772[&&PRIME ID=176 VERTEXTYPE=Leaf])G177_147:0.019978791[&&PRIME ID=177 VERTEXTYPE=Speciation DISCPT=(29,0)])G178_148:0.25775498[&&PRIME ID=178 VERTEXTYPE=Speciation DISCPT=(38,0)])G179_152:0.0073961793[&&PRIME ID=179 VERTEXTYPE=Speciation DISCPT=(82,0)])G180_153:0.11162137[&&PRIME ID=180 VERTEXTYPE=Speciation DISCPT=(83,0)],(G181_154:0.23922852[&&PRIME ID=181 VERTEXTYPE=Leaf],((G182_155:0.10162662[&&PRIME ID=182 VERTEXTYPE=Leaf],G183_156:0.10162662[&&PRIME ID=183 VERTEXTYPE=Leaf])G184_157:0.074173052[&&PRIME ID=184 VERTEXTYPE=Speciation DISCPT=(31,0)],((G185_158:0.048037063[&&PRIME ID=185 VERTEXTYPE=Leaf],G186_158:0.048037063[&&PRIME ID=186 VERTEXTYPE=Leaf])G187_158:0.117299087256799[&&PRIME ID=187 VERTEXTYPE=Duplication DISCPT=(20,1)],G188_159:0.16533615[&&PRIME ID=188 VERTEXTYPE=Leaf])G189_160:0.010463522[&&PRIME ID=189 VERTEXTYPE=Speciation DISCPT=(52,0)])G190_161:0.063428849[&&PRIME ID=190 VERTEXTYPE=Speciation DISCPT=(55,0)])G191_162:0.25123052[&&PRIME ID=191 VERTEXTYPE=Speciation DISCPT=(65,0)])G192_163:0.098940122[&&PRIME ID=192 VERTEXTYPE=Speciation DISCPT=(89,0)])G193_164:0.16496386[&&PRIME ID=193 VERTEXTYPE=Speciation DISCPT=(94,0)])G194_164:0.005861407917435299[&&PRIME ID=194 VERTEXTYPE=Additive Transfer FROMTOLINEAGE=(164,59) DISCPT=(96,2)])G195_165:0.070795282[&&PRIME ID=195 VERTEXTYPE=Speciation DISCPT=(97,0)],((((G196_174:0.23370665[&&PRIME ID=196 VERTEXTYPE=Leaf],(((G197_166:0.10367838[&&PRIME ID=197 VERTEXTYPE=Leaf],(G198_167:0.076515781[&&PRIME ID=198 VERTEXTYPE=Leaf],G199_167:0.076515781[&&PRIME ID=199 VERTEXTYPE=Leaf])G200_167:0.02716259783846674[&&PRIME ID=200 VERTEXTYPE=Duplication DISCPT=(24,1)])G201_166:0.002463401549655467[&&PRIME ID=201 VERTEXTYPE=Additive Transfer FROMTOLINEAGE=(166,167) DISCPT=(31,2)],G202_167:0.10614178[&&PRIME ID=202 VERTEXTYPE=Leaf])G203_168:0.02100887[&&PRIME ID=203 VERTEXTYPE=Speciation DISCPT=(34,0)],G204_169:0.12715065[&&PRIME ID=204 VERTEXTYPE=Leaf])G205_170:0.106556[&&PRIME ID=205 VERTEXTYPE=Speciation DISCPT=(41,0)])G206_175:0.11376681179913112[&&PRIME ID=206 VERTEXTYPE=Additive Transfer FROMTOLINEAGE=(175,170) DISCPT=(63,2)],(G207_166:0.10614178[&&PRIME ID=207 VERTEXTYPE=Leaf],G208_167:0.10614178[&&PRIME ID=208 VERTEXTYPE=Leaf])G209_168:0.24133168[&&PRIME ID=209 VERTEXTYPE=Speciation DISCPT=(34,0)])G210_170:0.18258175040169855[&&PRIME ID=210 VERTEXTYPE=Additive Transfer FROMTOLINEAGE=(170,175) DISCPT=(78,1)],((G211_172:0.17553272[&&PRIME ID=211 VERTEXTYPE=Leaf],(G212_171:0.15411858[&&PRIME ID=212 VERTEXTYPE=Leaf],G213_172:0.15411858[&&PRIME ID=213 VERTEXTYPE=Leaf])G214_173:0.021414135[&&PRIME ID=214 VERTEXTYPE=Speciation DISCPT=(50,0)])G215_173:0.22866251[&&PRIME ID=215 VERTEXTYPE=Duplication DISCPT=(54,2)],(G216_176:0.15720456[&&PRIME ID=216 VERTEXTYPE=Leaf],(G217_189:0.11115206[&&PRIME ID=217 VERTEXTYPE=Leaf],(G218_189:0.10592955[&&PRIME ID=218 VERTEXTYPE=Leaf],(G219_190:0.0024109464[&&PRIME ID=219 VERTEXTYPE=Leaf],G220_191:0.0024109464[&&PRIME ID=220 VERTEXTYPE=Leaf])G221_192:0.10351861[&&PRIME ID=221 VERTEXTYPE=Speciation DISCPT=(2,0)])G222_192:0.005222511417970384[&&PRIME ID=222 VERTEXTYPE=Additive Transfer FROMTOLINEAGE=(192,189) DISCPT=(33,2)])G223_193:0.046052495[&&PRIME ID=223 VERTEXTYPE=Speciation DISCPT=(36,0)])G224_194:0.24699067[&&PRIME ID=224 VERTEXTYPE=Speciation DISCPT=(51,0)])G225_195:0.12585998[&&PRIME ID=225 VERTEXTYPE=Speciation DISCPT=(86,0)])G226_196:0.24471929[&&PRIME ID=226 VERTEXTYPE=Speciation DISCPT=(90,0)],(((G227_47:0.18993748[&&PRIME ID=227 VERTEXTYPE=Leaf],G228_48:0.18993748[&&PRIME ID=228 VERTEXTYPE=Leaf])G229_49:0.41135946[&&PRIME ID=229 VERTEXTYPE=Speciation DISCPT=(59,0)],((G230_141:0.081526954[&&PRIME ID=230 VERTEXTYPE=Leaf],G231_50:0.081526954[&&PRIME ID=231 VERTEXTYPE=Leaf])G232_50:0.474807805800583[&&PRIME ID=232 VERTEXTYPE=Additive Transfer FROMTOLINEAGE=(50,141) DISCPT=(24,2)],(G233_51:0.40163775[&&PRIME ID=233 VERTEXTYPE=Leaf],(G234_52:0.2488267[&&PRIME ID=234 VERTEXTYPE=Leaf],(G235_53:0.016571887[&&PRIME ID=235 VERTEXTYPE=Leaf],G236_54:0.016571887[&&PRIME ID=236 VERTEXTYPE=Leaf])G237_55:0.23225481[&&PRIME ID=237 VERTEXTYPE=Speciation DISCPT=(8,0)])G238_56:0.15281105[&&PRIME ID=238 VERTEXTYPE=Speciation DISCPT=(67,0)])G239_57:0.15469701[&&PRIME ID=239 VERTEXTYPE=Speciation DISCPT=(85,0)])G240_58:0.044962183[&&PRIME ID=240 VERTEXTYPE=Speciation DISCPT=(91,0)])G241_59:0.15892749[&&PRIME ID=241 VERTEXTYPE=Speciation DISCPT=(95,0)],((((G242_83:0.24913123[&&PRIME ID=242 VERTEXTYPE=Leaf],(G243_83:0.06056763[&&PRIME ID=243 VERTEXTYPE=Leaf],G244_116:0.06056763[&&PRIME ID=244 VERTEXTYPE=Leaf])G245_83:0.1885635980983007[&&PRIME ID=245 VERTEXTYPE=Additive Transfer FROMTOLINEAGE=(83,116) DISCPT=(22,2)])G246_83:0.1833417561943964[&&PRIME ID=246 VERTEXTYPE=Duplication DISCPT=(67,1)],(((G247_134:0.23764482[&&PRIME ID=247 VERTEXTYPE=Leaf],((G248_135:0.028294017[&&PRIME ID=248 VERTEXTYPE=Leaf],G249_136:0.028294017[&&PRIME ID=249 VERTEXTYPE=Leaf])G250_137:0.11538336[&&PRIME ID=250 VERTEXTYPE=Speciation DISCPT=(11,0)],G251_138:0.14367738[&&PRIME ID=251 VERTEXTYPE=Leaf])G252_139:0.093967444[&&PRIME ID=252 VERTEXTYPE=Speciation DISCPT=(44,0)])G253_140:0.073668617[&&PRIME ID=253 VERTEXTYPE=Speciation DISCPT=(64,0)],(((G254_85:0.047787315[&&PRIME ID=254 VERTEXTYPE=Leaf],G255_85:0.047787315[&&PRIME ID=255 VERTEXTYPE=Leaf])G256_85:8.33673636524184E-4[&&PRIME ID=256 VERTEXTYPE=Duplication DISCPT=(20,1)],((G257_86:0.031836281[&&PRIME ID=257 VERTEXTYPE=Leaf],G258_86:0.031836281[&&PRIME ID=258 VERTEXTYPE=Leaf])G259_86:0.011840463894716565[&&PRIME ID=259 VERTEXTYPE=Duplication DISCPT=(12,2)],G260_87:0.043676745[&&PRIME ID=260 VERTEXTYPE=Leaf])G261_88:0.0049442439[&&PRIME ID=261 VERTEXTYPE=Speciation DISCPT=(19,0)])G262_89:0.11381375[&&PRIME ID=262 VERTEXTYPE=Speciation DISCPT=(21,0)],(G263_95:0.015150565[&&PRIME ID=263 VERTEXTYPE=Leaf],G264_96:0.015150565[&&PRIME ID=264 VERTEXTYPE=Leaf])G265_97:0.14728417[&&PRIME ID=265 VERTEXTYPE=Speciation DISCPT=(6,0)])G266_90:0.14887870462462513[&&PRIME ID=266 VERTEXTYPE=Additive Transfer FROMTOLINEAGE=(90,98) DISCPT=(51,2)])G267_90:0.05499922173330057[&&PRIME ID=267 VERTEXTYPE=Additive Transfer FROMTOLINEAGE=(90,140) DISCPT=(74,1)],(((G268_91:0.16630162[&&PRIME ID=268 VERTEXTYPE=Leaf],(G269_91:0.14473605[&&PRIME ID=269 VERTEXTYPE=Leaf],((G270_92:0.0099780703[&&PRIME ID=270 VERTEXTYPE=Leaf],G271_24:0.0099780703[&&PRIME ID=271 VERTEXTYPE=Leaf])G272_92:0.0013659639426915348[&&PRIME ID=272 VERTEXTYPE=Additive Transfer FROMTOLINEAGE=(92,24) DISCPT=(4,2)],G273_92:0.011344034[&&PRIME ID=273 VERTEXTYPE=Leaf])G274_92:0.1333920158036882[&&PRIME ID=274 VERTEXTYPE=Duplication DISCPT=(4,2)])G275_93:0.021565571[&&PRIME ID=275 VERTEXTYPE=Speciation DISCPT=(46,0)])G276_93:0.0018021909766257158[&&PRIME ID=276 VERTEXTYPE=Duplication DISCPT=(52,1)],(G277_94:0.10475832[&&PRIME ID=277 VERTEXTYPE=Leaf],(G278_94:0.074380339[&&PRIME ID=278 VERTEXTYPE=Leaf],(G279_95:0.015150565[&&PRIME ID=279 VERTEXTYPE=Leaf],G280_96:0.015150565[&&PRIME ID=280 VERTEXTYPE=Leaf])G281_97:0.059229774[&&PRIME ID=281 VERTEXTYPE=Speciation DISCPT=(6,0)])G282_97:0.03037797859908211[&&PRIME ID=282 VERTEXTYPE=Additive Transfer FROMTOLINEAGE=(97,94) DISCPT=(24,1)])G283_98:0.063345494[&&PRIME ID=283 VERTEXTYPE=Speciation DISCPT=(32,0)])G284_99:0.12226055[&&PRIME ID=284 VERTEXTYPE=Speciation DISCPT=(53,0)],(G285_100:0.029784946[&&PRIME ID=285 VERTEXTYPE=Leaf],((G286_101:0.024701603[&&PRIME ID=286 VERTEXTYPE=Leaf],G287_102:0.024701603[&&PRIME ID=287 VERTEXTYPE=Leaf])G288_103:0.0014310643[&&PRIME ID=288 VERTEXTYPE=Speciation DISCPT=(9,0)],(G289_101:0.024701603[&&PRIME ID=289 VERTEXTYPE=Leaf],G290_102:0.024701603[&&PRIME ID=290 VERTEXTYPE=Leaf])G291_103:0.0014310643[&&PRIME ID=291 VERTEXTYPE=Speciation DISCPT=(9,0)])G292_103:0.00365227911068357[&&PRIME ID=292 VERTEXTYPE=Duplication DISCPT=(9,2)])G293_104:0.26057942[&&PRIME ID=293 VERTEXTYPE=Speciation DISCPT=(12,0)])G294_105:0.075948299[&&PRIME ID=294 VERTEXTYPE=Speciation DISCPT=(71,0)])G295_106:0.066160322[&&PRIME ID=295 VERTEXTYPE=Speciation DISCPT=(80,0)])G296_107:0.13757646[&&PRIME ID=296 VERTEXTYPE=Speciation DISCPT=(88,0)],((((G297_109:0.2520882[&&PRIME ID=297 VERTEXTYPE=Leaf],((G298_111:0.014925122[&&PRIME ID=298 VERTEXTYPE=Leaf],G299_178:0.014925122[&&PRIME ID=299 VERTEXTYPE=Leaf])G300_111:0.117329[&&PRIME ID=300 VERTEXTYPE=Additive Transfer FROMTOLINEAGE=(111,178) DISCPT=(5,2)],G301_109:0.13225413[&&PRIME ID=301 VERTEXTYPE=Leaf])G302_112:0.11983406560351295[&&PRIME ID=302 VERTEXTYPE=Additive Transfer FROMTOLINEAGE=(112,109) DISCPT=(41,2)])G303_113:0.038008001[&&PRIME ID=303 VERTEXTYPE=Speciation DISCPT=(68,0)],(G304_109:0.2520882[&&PRIME ID=304 VERTEXTYPE=Leaf],(G305_110:0.092393695[&&PRIME ID=305 VERTEXTYPE=Leaf],G306_111:0.092393695[&&PRIME ID=306 VERTEXTYPE=Leaf])G307_112:0.1596945[&&PRIME ID=307 VERTEXTYPE=Speciation DISCPT=(28,0)])G308_113:0.038008001[&&PRIME ID=308 VERTEXTYPE=Speciation DISCPT=(68,0)])G309_113:0.03283048349022428[&&PRIME ID=309 VERTEXTYPE=Duplication DISCPT=(70,2)],(G310_114:0.050330423[&&PRIME ID=310 VERTEXTYPE=Leaf],G311_118:0.050330423[&&PRIME ID=311 VERTEXTYPE=Leaf])G312_114:0.27259625694514084[&&PRIME ID=312 VERTEXTYPE=Additive Transfer FROMTOLINEAGE=(114,118) DISCPT=(21,1)])G313_115:0.015922476[&&PRIME ID=313 VERTEXTYPE=Speciation DISCPT=(75,0)],(G314_116:0.0085068241[&&PRIME ID=314 VERTEXTYPE=Leaf],(G315_67:0.0027552329[&&PRIME ID=315 VERTEXTYPE=Leaf],G316_68:0.0027552329[&&PRIME ID=316 VERTEXTYPE=Leaf])G317_69:0.0057515912[&&PRIME ID=317 VERTEXTYPE=Speciation DISCPT=(3,0)])G318_116:0.33034234[&&PRIME ID=318 VERTEXTYPE=Additive Transfer FROMTOLINEAGE=(116,69) DISCPT=(4,1)])G319_121:0.23120029[&&PRIME ID=319 VERTEXTYPE=Speciation DISCPT=(77,0)])G320_122:0.019349712[&&PRIME ID=320 VERTEXTYPE=Speciation DISCPT=(93,0)],((G321_83:0.1134683[&&PRIME ID=321 VERTEXTYPE=Leaf],(G322_117:0.10701205[&&PRIME ID=322 VERTEXTYPE=Leaf],G323_118:0.10701205[&&PRIME ID=323 VERTEXTYPE=Leaf])G324_119:0.0064562546[&&PRIME ID=324 VERTEXTYPE=Speciation DISCPT=(35,0)])G325_83:0.28971532599175503[&&PRIME ID=325 VERTEXTYPE=Additive Transfer FROMTOLINEAGE=(83,119) DISCPT=(36,2)],(((G326_134:0.19261755[&&PRIME ID=326 VERTEXTYPE=Leaf],(G327_154:0.0088278197[&&PRIME ID=327 VERTEXTYPE=Leaf],(G328_190:0.0024109464[&&PRIME ID=328 VERTEXTYPE=Leaf],G329_191:0.0024109464[&&PRIME ID=329 VERTEXTYPE=Leaf])G330_192:0.0064168733[&&PRIME ID=330 VERTEXTYPE=Speciation DISCPT=(2,0)])G331_154:0.18378972896099247[&&PRIME ID=331 VERTEXTYPE=Additive Transfer FROMTOLINEAGE=(154,192) DISCPT=(4,1)])G332_134:0.045027275774795775[&&PRIME ID=332 VERTEXTYPE=Additive Transfer FROMTOLINEAGE=(134,154) DISCPT=(60,1)],G333_138:0.23764482[&&PRIME ID=333 VERTEXTYPE=Leaf])G334_140:0.13379666[&&PRIME ID=334 VERTEXTYPE=Speciation DISCPT=(64,0)],(G335_141:0.34604974[&&PRIME ID=335 VERTEXTYPE=Leaf],(((G336_145:0.039573704[&&PRIME ID=336 VERTEXTYPE=Leaf],G337_86:0.039573704[&&PRIME ID=337 VERTEXTYPE=Leaf])G338_145:0.05413401631135235[&&PRIME ID=338 VERTEXTYPE=Additive Transfer FROMTOLINEAGE=(145,86) DISCPT=(17,2)],G339_146:0.09370772[&&PRIME ID=339 VERTEXTYPE=Leaf])G340_147:0.20034237[&&PRIME ID=340 VERTEXTYPE=Speciation DISCPT=(29,0)],G341_149:0.29405009[&&PRIME ID=341 VERTEXTYPE=Leaf])G342_150:0.051999645[&&PRIME ID=342 VERTEXTYPE=Speciation DISCPT=(72,0)])G343_151:0.025391752[&&PRIME ID=343 VERTEXTYPE=Speciation DISCPT=(78,0)])G344_152:0.031742143[&&PRIME ID=344 VERTEXTYPE=Speciation DISCPT=(82,0)])G345_153:0.18621553[&&PRIME ID=345 VERTEXTYPE=Additive Transfer FROMTOLINEAGE=(153,83) DISCPT=(85,2)])G346_164:0.17082527[&&PRIME ID=346 VERTEXTYPE=Speciation DISCPT=(94,0)])G347_165:0.014550077[&&PRIME ID=347 VERTEXTYPE=Speciation DISCPT=(97,0)])G348_196:0.056245205[&&PRIME ID=348 VERTEXTYPE=Additive Transfer FROMTOLINEAGE=(196,165) DISCPT=(97,1)])G349_197:0.045795583[&&PRIME ID=349 VERTEXTYPE=Speciation DISCPT=(98,0)])G350_198:0.0[&&PRIME ID=350 VERTEXTYPE=Speciation DISCPT=(99,0)][&&PRIME NAME=PrunedTree];
