# Supplementary material for: Assessing the accuracy of phylogenetic rooting methods on prokaryotic gene families
Source: PLoS One. 2020 May 15;15(5):e0232950. doi: 10.1371/journal.pone.0232950 (PMC7228096; doi:10.1371/journal.pone.0232950)
Supplement: S1 Dataset — (ZIP) [file pone.0232950.s002.zip › AllSimulatedDatasets/R-025-HI-NR/original_trees/tree15]

(((((G0_0:0.09449974[&&PRIME ID=0 VERTEXTYPE=Leaf],(G1_1:0.069420457[&&PRIME ID=1 VERTEXTYPE=Leaf],(G2_2:0.034342361[&&PRIME ID=2 VERTEXTYPE=Leaf],G3_3:0.034342361[&&PRIME ID=3 VERTEXTYPE=Leaf])G4_4:0.035078096[&&PRIME ID=4 VERTEXTYPE=Speciation DISCPT=(20,0)])G5_5:0.025079283[&&PRIME ID=5 VERTEXTYPE=Speciation DISCPT=(38,0)])G6_6:0.25756269[&&PRIME ID=6 VERTEXTYPE=Speciation DISCPT=(48,0)],G7_21:0.35206243[&&PRIME ID=7 VERTEXTYPE=Leaf])G8_10:0.045411817[&&PRIME ID=8 VERTEXTYPE=Speciation DISCPT=(82,0)],((G9_146:0.11748589[&&PRIME ID=9 VERTEXTYPE=Leaf],(G10_147:0.089992055[&&PRIME ID=10 VERTEXTYPE=Leaf],G11_148:0.089992055[&&PRIME ID=11 VERTEXTYPE=Leaf])G12_149:0.027493832[&&PRIME ID=12 VERTEXTYPE=Speciation DISCPT=(45,0)])G13_150:0.2756692[&&PRIME ID=13 VERTEXTYPE=Speciation DISCPT=(51,0)],((G14_11:0.017943954[&&PRIME ID=14 VERTEXTYPE=Leaf],G15_12:0.017943954[&&PRIME ID=15 VERTEXTYPE=Leaf])G16_13:0.32942764[&&PRIME ID=16 VERTEXTYPE=Speciation DISCPT=(13,0)],((G17_16:0.13181703[&&PRIME ID=17 VERTEXTYPE=Leaf],((G18_17:0.070550567[&&PRIME ID=18 VERTEXTYPE=Leaf],G19_18:0.070550567[&&PRIME ID=19 VERTEXTYPE=Leaf])G20_19:0.015070253[&&PRIME ID=20 VERTEXTYPE=Speciation DISCPT=(39,0)],((G21_20:0.058451157[&&PRIME ID=21 VERTEXTYPE=Leaf],G22_21:0.058451157[&&PRIME ID=22 VERTEXTYPE=Leaf])G23_22:0.023631783[&&PRIME ID=23 VERTEXTYPE=Speciation DISCPT=(32,0)],G24_23:0.08208294[&&PRIME ID=24 VERTEXTYPE=Leaf])G25_24:0.0035378803[&&PRIME ID=25 VERTEXTYPE=Speciation DISCPT=(43,0)])G26_25:0.046196208[&&PRIME ID=26 VERTEXTYPE=Speciation DISCPT=(44,0)])G27_26:0.06127512[&&PRIME ID=27 VERTEXTYPE=Speciation DISCPT=(57,0)],(((G28_27:0.089396609[&&PRIME ID=28 VERTEXTYPE=Leaf],((G29_28:0.020596535[&&PRIME ID=29 VERTEXTYPE=Leaf],G30_29:0.020596535[&&PRIME ID=30 VERTEXTYPE=Leaf])G31_30:0.060196024[&&PRIME ID=31 VERTEXTYPE=Speciation DISCPT=(14,0)],G32_31:0.080792559[&&PRIME ID=32 VERTEXTYPE=Leaf])G33_32:0.0086040497[&&PRIME ID=33 VERTEXTYPE=Speciation DISCPT=(41,0)])G34_27:0.03345907991049391[&&PRIME ID=34 VERTEXTYPE=Additive Transfer FROMTOLINEAGE=(27,32) DISCPT=(44,2)],((G35_28:0.020596535[&&PRIME ID=35 VERTEXTYPE=Leaf],G36_29:0.020596535[&&PRIME ID=36 VERTEXTYPE=Leaf])G37_30:0.060196024[&&PRIME ID=37 VERTEXTYPE=Speciation DISCPT=(14,0)],G38_31:0.080792559[&&PRIME ID=38 VERTEXTYPE=Leaf])G39_32:0.04206313[&&PRIME ID=39 VERTEXTYPE=Speciation DISCPT=(41,0)])G40_33:0.066302035[&&PRIME ID=40 VERTEXTYPE=Speciation DISCPT=(53,0)],G41_39:0.18915772[&&PRIME ID=41 VERTEXTYPE=Leaf])G42_41:0.0039344242[&&PRIME ID=42 VERTEXTYPE=Speciation DISCPT=(66,0)])G43_42:0.15427944[&&PRIME ID=43 VERTEXTYPE=Speciation DISCPT=(68,0)])G44_45:0.045783495[&&PRIME ID=44 VERTEXTYPE=Speciation DISCPT=(81,0)])G45_45:0.004319163850477718[&&PRIME ID=45 VERTEXTYPE=Additive Transfer FROMTOLINEAGE=(45,150) DISCPT=(86,2)])G46_46:0.11957902[&&PRIME ID=46 VERTEXTYPE=Speciation DISCPT=(87,0)],(((G47_47:0.059093585[&&PRIME ID=47 VERTEXTYPE=Leaf],(G48_48:0.017474118[&&PRIME ID=48 VERTEXTYPE=Leaf],G49_49:0.017474118[&&PRIME ID=49 VERTEXTYPE=Leaf])G50_50:0.041619467[&&PRIME ID=50 VERTEXTYPE=Speciation DISCPT=(12,0)])G51_51:0.059909015[&&PRIME ID=51 VERTEXTYPE=Speciation DISCPT=(33,0)],G52_52:0.1190026[&&PRIME ID=52 VERTEXTYPE=Leaf])G53_53:0.34347171[&&PRIME ID=53 VERTEXTYPE=Speciation DISCPT=(52,0)],((G54_70:0.013403022[&&PRIME ID=54 VERTEXTYPE=Leaf],G55_71:0.013403022[&&PRIME ID=55 VERTEXTYPE=Leaf])G56_72:0.11221155[&&PRIME ID=56 VERTEXTYPE=Speciation DISCPT=(8,0)],G57_73:0.12561457[&&PRIME ID=57 VERTEXTYPE=Leaf])G58_74:0.33685974[&&PRIME ID=58 VERTEXTYPE=Speciation DISCPT=(55,0)])G59_75:0.054578951[&&PRIME ID=59 VERTEXTYPE=Speciation DISCPT=(93,0)])G60_76:0.10619376[&&PRIME ID=60 VERTEXTYPE=Speciation DISCPT=(96,0)],(((G61_77:0.081420236[&&PRIME ID=61 VERTEXTYPE=Leaf],(G62_78:0.030438784[&&PRIME ID=62 VERTEXTYPE=Leaf],G63_110:0.030438784[&&PRIME ID=63 VERTEXTYPE=Leaf])G64_78:0.050981452[&&PRIME ID=64 VERTEXTYPE=Additive Transfer FROMTOLINEAGE=(78,110) DISCPT=(16,2)])G65_81:0.35772942[&&PRIME ID=65 VERTEXTYPE=Speciation DISCPT=(42,0)],(((((G66_82:0.073276623[&&PRIME ID=66 VERTEXTYPE=Leaf],((G67_85:0.048643157[&&PRIME ID=67 VERTEXTYPE=Leaf],G68_86:0.048643157[&&PRIME ID=68 VERTEXTYPE=Leaf])G69_87:0.01107001[&&PRIME ID=69 VERTEXTYPE=Speciation DISCPT=(26,0)],(G70_82:0.047713794[&&PRIME ID=70 VERTEXTYPE=Leaf],G71_83:0.047713794[&&PRIME ID=71 VERTEXTYPE=Leaf])G72_84:0.011999373[&&PRIME ID=72 VERTEXTYPE=Speciation DISCPT=(25,0)])G73_87:0.013563456607860444[&&PRIME ID=73 VERTEXTYPE=Additive Transfer FROMTOLINEAGE=(87,84) DISCPT=(33,1)])G74_88:0.15481519[&&PRIME ID=74 VERTEXTYPE=Speciation DISCPT=(40,0)],(G75_89:0.10378435[&&PRIME ID=75 VERTEXTYPE=Leaf],G76_89:0.10378435[&&PRIME ID=76 VERTEXTYPE=Leaf])G77_89:0.12430746[&&PRIME ID=77 VERTEXTYPE=Duplication DISCPT=(50,1)])G78_90:0.15051852[&&PRIME ID=78 VERTEXTYPE=Speciation DISCPT=(70,0)],(((G79_82:0.047713794[&&PRIME ID=79 VERTEXTYPE=Leaf],G80_83:0.047713794[&&PRIME ID=80 VERTEXTYPE=Leaf])G81_84:0.025562829[&&PRIME ID=81 VERTEXTYPE=Speciation DISCPT=(25,0)],(G82_85:0.048643157[&&PRIME ID=82 VERTEXTYPE=Leaf],G83_86:0.048643157[&&PRIME ID=83 VERTEXTYPE=Leaf])G84_87:0.024633466[&&PRIME ID=84 VERTEXTYPE=Speciation DISCPT=(26,0)])G85_88:0.15481519[&&PRIME ID=85 VERTEXTYPE=Speciation DISCPT=(40,0)],G86_89:0.22809181[&&PRIME ID=86 VERTEXTYPE=Leaf])G87_90:0.15051852[&&PRIME ID=87 VERTEXTYPE=Speciation DISCPT=(70,0)])G88_90:0.0044594011099991105[&&PRIME ID=88 VERTEXTYPE=Duplication DISCPT=(85,2)],((G89_77:0.081420236[&&PRIME ID=89 VERTEXTYPE=Leaf],(G90_78:0.050054952[&&PRIME ID=90 VERTEXTYPE=Leaf],G91_79:0.050054952[&&PRIME ID=91 VERTEXTYPE=Leaf])G92_80:0.031365284[&&PRIME ID=92 VERTEXTYPE=Speciation DISCPT=(28,0)])G93_81:0.010530341[&&PRIME ID=93 VERTEXTYPE=Speciation DISCPT=(42,0)],G94_91:0.091950577[&&PRIME ID=94 VERTEXTYPE=Leaf])G95_91:0.2911191527310985[&&PRIME ID=95 VERTEXTYPE=Additive Transfer FROMTOLINEAGE=(91,81) DISCPT=(45,2)])G96_92:0.042437372[&&PRIME ID=96 VERTEXTYPE=Speciation DISCPT=(86,0)],G97_93:0.4255071[&&PRIME ID=97 VERTEXTYPE=Leaf])G98_104:0.013642559[&&PRIME ID=98 VERTEXTYPE=Speciation DISCPT=(89,0)])G99_105:0.15331802[&&PRIME ID=99 VERTEXTYPE=Speciation DISCPT=(91,0)],G100_106:0.59246768[&&PRIME ID=100 VERTEXTYPE=Leaf])G101_197:0.030779345[&&PRIME ID=101 VERTEXTYPE=Speciation DISCPT=(98,0)])G102_198:0.0[&&PRIME ID=102 VERTEXTYPE=Speciation DISCPT=(99,0)][&&PRIME NAME=PrunedTree];
