# Supplementary material for: Assessing the accuracy of phylogenetic rooting methods on prokaryotic gene families
Source: PLoS One. 2020 May 15;15(5):e0232950. doi: 10.1371/journal.pone.0232950 (PMC7228096; doi:10.1371/journal.pone.0232950)
Supplement: S1 Dataset — (ZIP) [file pone.0232950.s002.zip › AllSimulatedDatasets/R-025-HI-NR/original_trees/tree16]

((((((G0_0:0.0083982767[&&PRIME ID=0 VERTEXTYPE=Leaf],G1_52:0.0083982767[&&PRIME ID=1 VERTEXTYPE=Leaf])G2_0:0.012168201296698301[&&PRIME ID=2 VERTEXTYPE=Additive Transfer FROMTOLINEAGE=(0,52) DISCPT=(6,1)],G3_1:0.020566478[&&PRIME ID=3 VERTEXTYPE=Leaf])G4_2:0.24556169[&&PRIME ID=4 VERTEXTYPE=Speciation DISCPT=(10,0)],(((G5_3:0.0061157198[&&PRIME ID=5 VERTEXTYPE=Leaf],(G6_4:0.0031035617[&&PRIME ID=6 VERTEXTYPE=Leaf],G7_5:0.0031035617[&&PRIME ID=7 VERTEXTYPE=Leaf])G8_6:0.0030121581[&&PRIME ID=8 VERTEXTYPE=Speciation DISCPT=(2,0)])G9_7:0.019816807[&&PRIME ID=9 VERTEXTYPE=Speciation DISCPT=(4,0)],(G10_8:0.013514989[&&PRIME ID=10 VERTEXTYPE=Leaf],(G11_3:0.0061157198[&&PRIME ID=11 VERTEXTYPE=Leaf],(G12_4:0.0031035617[&&PRIME ID=12 VERTEXTYPE=Leaf],G13_5:0.0031035617[&&PRIME ID=13 VERTEXTYPE=Leaf])G14_6:0.0030121581[&&PRIME ID=14 VERTEXTYPE=Speciation DISCPT=(2,0)])G15_7:0.0073992692[&&PRIME ID=15 VERTEXTYPE=Speciation DISCPT=(4,0)])G16_8:0.012417538033260477[&&PRIME ID=16 VERTEXTYPE=Additive Transfer FROMTOLINEAGE=(8,7) DISCPT=(7,1)])G17_9:0.093791563[&&PRIME ID=17 VERTEXTYPE=Speciation DISCPT=(12,0)],G18_10:0.11972409[&&PRIME ID=18 VERTEXTYPE=Leaf])G19_11:0.14640408[&&PRIME ID=19 VERTEXTYPE=Speciation DISCPT=(49,0)])G20_12:0.14522638[&&PRIME ID=20 VERTEXTYPE=Speciation DISCPT=(72,0)],((((G21_13:0.19798186[&&PRIME ID=21 VERTEXTYPE=Leaf],G22_14:0.19798186[&&PRIME ID=22 VERTEXTYPE=Leaf])G23_15:0.10199907[&&PRIME ID=23 VERTEXTYPE=Speciation DISCPT=(62,0)],G24_16:0.29998093[&&PRIME ID=24 VERTEXTYPE=Leaf])G25_17:0.0047640725[&&PRIME ID=25 VERTEXTYPE=Speciation DISCPT=(79,0)],(G26_98:0.042717182[&&PRIME ID=26 VERTEXTYPE=Leaf],(G27_99:0.040905579[&&PRIME ID=27 VERTEXTYPE=Leaf],G28_100:0.040905579[&&PRIME ID=28 VERTEXTYPE=Leaf])G29_101:0.0018116032[&&PRIME ID=29 VERTEXTYPE=Speciation DISCPT=(21,0)])G30_102:0.26202782[&&PRIME ID=30 VERTEXTYPE=Speciation DISCPT=(24,0)])G31_17:0.075718086[&&PRIME ID=31 VERTEXTYPE=Additive Transfer FROMTOLINEAGE=(17,103) DISCPT=(79,1)],(((G32_13:0.19798186[&&PRIME ID=32 VERTEXTYPE=Leaf],G33_14:0.19798186[&&PRIME ID=33 VERTEXTYPE=Leaf])G34_15:0.10199907[&&PRIME ID=34 VERTEXTYPE=Speciation DISCPT=(62,0)],G35_16:0.29998093[&&PRIME ID=35 VERTEXTYPE=Leaf])G36_17:0.070871926[&&PRIME ID=36 VERTEXTYPE=Speciation DISCPT=(79,0)],(G37_19:0.19042971[&&PRIME ID=37 VERTEXTYPE=Leaf],(G38_70:0.068763469[&&PRIME ID=38 VERTEXTYPE=Leaf],G39_71:0.068763469[&&PRIME ID=39 VERTEXTYPE=Leaf])G40_72:0.12166624[&&PRIME ID=40 VERTEXTYPE=Speciation DISCPT=(36,0)])G41_19:0.18042314[&&PRIME ID=41 VERTEXTYPE=Additive Transfer FROMTOLINEAGE=(19,72) DISCPT=(61,1)])G42_27:0.0096102327[&&PRIME ID=42 VERTEXTYPE=Speciation DISCPT=(84,0)])G43_27:0.030891457768583225[&&PRIME ID=43 VERTEXTYPE=Duplication DISCPT=(84,2)])G44_28:0.32209505[&&PRIME ID=44 VERTEXTYPE=Speciation DISCPT=(87,0)],((G45_29:0.080807696[&&PRIME ID=45 VERTEXTYPE=Leaf],G46_30:0.080807696[&&PRIME ID=46 VERTEXTYPE=Leaf])G47_31:0.16903633[&&PRIME ID=47 VERTEXTYPE=Speciation DISCPT=(39,0)],(G48_32:0.16274285[&&PRIME ID=48 VERTEXTYPE=Leaf],(G49_33:0.14677015[&&PRIME ID=49 VERTEXTYPE=Leaf],G50_34:0.14677015[&&PRIME ID=50 VERTEXTYPE=Leaf])G51_35:0.015972697[&&PRIME ID=51 VERTEXTYPE=Speciation DISCPT=(54,0)])G52_36:0.087101177[&&PRIME ID=52 VERTEXTYPE=Speciation DISCPT=(59,0)])G53_37:0.48360557[&&PRIME ID=53 VERTEXTYPE=Speciation DISCPT=(71,0)])G54_38:0.056332937[&&PRIME ID=54 VERTEXTYPE=Speciation DISCPT=(98,0)],((((G55_40:0.035786691[&&PRIME ID=55 VERTEXTYPE=Leaf],G56_41:0.035786691[&&PRIME ID=56 VERTEXTYPE=Leaf])G57_42:0.44613437[&&PRIME ID=57 VERTEXTYPE=Speciation DISCPT=(18,0)],(((G58_44:0.38341803[&&PRIME ID=58 VERTEXTYPE=Leaf],((G59_45:0.035218075[&&PRIME ID=59 VERTEXTYPE=Leaf],G60_46:0.035218075[&&PRIME ID=60 VERTEXTYPE=Leaf])G61_47:0.1267948[&&PRIME ID=61 VERTEXTYPE=Speciation DISCPT=(17,0)],((G62_49:0.042588076[&&PRIME ID=62 VERTEXTYPE=Leaf],G63_50:0.042588076[&&PRIME ID=63 VERTEXTYPE=Leaf])G64_51:0.0628029[&&PRIME ID=64 VERTEXTYPE=Speciation DISCPT=(22,0)],(G65_52:0.064633641[&&PRIME ID=65 VERTEXTYPE=Leaf],G66_53:0.064633641[&&PRIME ID=66 VERTEXTYPE=Leaf])G67_54:0.040757335[&&PRIME ID=67 VERTEXTYPE=Speciation DISCPT=(35,0)])G68_55:0.056621903[&&PRIME ID=68 VERTEXTYPE=Speciation DISCPT=(44,0)])G69_57:0.22140515[&&PRIME ID=69 VERTEXTYPE=Speciation DISCPT=(58,0)])G70_58:0.075258667[&&PRIME ID=70 VERTEXTYPE=Speciation DISCPT=(85,0)],(((G71_59:0.054715816[&&PRIME ID=71 VERTEXTYPE=Leaf],(((G72_60:0.006774643[&&PRIME ID=72 VERTEXTYPE=Leaf],G73_61:0.006774643[&&PRIME ID=73 VERTEXTYPE=Leaf])G74_62:0.026663953[&&PRIME ID=74 VERTEXTYPE=Speciation DISCPT=(5,0)],G75_63:0.033438596[&&PRIME ID=75 VERTEXTYPE=Leaf])G76_64:0.0088334894[&&PRIME ID=76 VERTEXTYPE=Speciation DISCPT=(14,0)],((G77_60:0.006774643[&&PRIME ID=77 VERTEXTYPE=Leaf],G78_61:0.006774643[&&PRIME ID=78 VERTEXTYPE=Leaf])G79_62:0.026663953[&&PRIME ID=79 VERTEXTYPE=Speciation DISCPT=(5,0)],G80_63:0.033438596[&&PRIME ID=80 VERTEXTYPE=Leaf])G81_64:0.0088334894[&&PRIME ID=81 VERTEXTYPE=Speciation DISCPT=(14,0)])G82_64:0.012443730579920901[&&PRIME ID=82 VERTEXTYPE=Duplication DISCPT=(21,2)])G83_65:0.047669424[&&PRIME ID=83 VERTEXTYPE=Speciation DISCPT=(31,0)],(G84_66:0.010952368[&&PRIME ID=84 VERTEXTYPE=Leaf],G85_59:0.010952368[&&PRIME ID=85 VERTEXTYPE=Leaf])G86_66:0.09143287204104285[&&PRIME ID=86 VERTEXTYPE=Additive Transfer FROMTOLINEAGE=(66,59) DISCPT=(6,2)])G87_67:0.33996107[&&PRIME ID=87 VERTEXTYPE=Speciation DISCPT=(43,0)],((G88_81:0.087491934[&&PRIME ID=88 VERTEXTYPE=Leaf],(G89_97:0.060792844[&&PRIME ID=89 VERTEXTYPE=Leaf],(G90_98:0.042717182[&&PRIME ID=90 VERTEXTYPE=Leaf],(G91_99:0.040905579[&&PRIME ID=91 VERTEXTYPE=Leaf],G92_100:0.040905579[&&PRIME ID=92 VERTEXTYPE=Leaf])G93_101:0.0018116032[&&PRIME ID=93 VERTEXTYPE=Speciation DISCPT=(21,0)])G94_102:0.018075662[&&PRIME ID=94 VERTEXTYPE=Speciation DISCPT=(24,0)])G95_103:0.026699089[&&PRIME ID=95 VERTEXTYPE=Speciation DISCPT=(34,0)])G96_103:0.28519246[&&PRIME ID=96 VERTEXTYPE=Additive Transfer FROMTOLINEAGE=(103,81) DISCPT=(40,1)],(((G97_81:0.106806[&&PRIME ID=97 VERTEXTYPE=Leaf],G98_82:0.106806[&&PRIME ID=98 VERTEXTYPE=Leaf])G99_83:0.074664467[&&PRIME ID=99 VERTEXTYPE=Speciation DISCPT=(46,0)],(G100_81:0.106806[&&PRIME ID=100 VERTEXTYPE=Leaf],G101_82:0.106806[&&PRIME ID=101 VERTEXTYPE=Leaf])G102_83:0.074664467[&&PRIME ID=102 VERTEXTYPE=Speciation DISCPT=(46,0)])G103_83:0.11521181[&&PRIME ID=103 VERTEXTYPE=Duplication DISCPT=(60,2)],((G104_84:0.14969567[&&PRIME ID=104 VERTEXTYPE=Leaf],G105_85:0.14969567[&&PRIME ID=105 VERTEXTYPE=Leaf])G106_86:0.059333605[&&PRIME ID=106 VERTEXTYPE=Speciation DISCPT=(55,0)],(G107_87:0.033452401[&&PRIME ID=107 VERTEXTYPE=Leaf],G108_88:0.033452401[&&PRIME ID=108 VERTEXTYPE=Leaf])G109_89:0.17557687[&&PRIME ID=109 VERTEXTYPE=Speciation DISCPT=(15,0)])G110_90:0.087653004[&&PRIME ID=110 VERTEXTYPE=Speciation DISCPT=(66,0)])G111_93:0.076002118[&&PRIME ID=111 VERTEXTYPE=Speciation DISCPT=(77,0)])G112_94:0.06966191161370867[&&PRIME ID=112 VERTEXTYPE=Additive Transfer FROMTOLINEAGE=(94,103) DISCPT=(84,1)])G113_95:0.016330389[&&PRIME ID=113 VERTEXTYPE=Speciation DISCPT=(88,0)])G114_96:0.019741478[&&PRIME ID=114 VERTEXTYPE=Speciation DISCPT=(89,0)],G115_104:0.47841818[&&PRIME ID=115 VERTEXTYPE=Leaf])G116_106:0.0035028782[&&PRIME ID=116 VERTEXTYPE=Speciation DISCPT=(91,0)])G117_107:0.14756141[&&PRIME ID=117 VERTEXTYPE=Speciation DISCPT=(92,0)],((((G118_111:0.035001653[&&PRIME ID=118 VERTEXTYPE=Leaf],G119_112:0.035001653[&&PRIME ID=119 VERTEXTYPE=Leaf])G120_113:0.26394151[&&PRIME ID=120 VERTEXTYPE=Speciation DISCPT=(16,0)],(G121_176:0.13842405[&&PRIME ID=121 VERTEXTYPE=Leaf],(G122_115:0.025437768[&&PRIME ID=122 VERTEXTYPE=Leaf],G123_116:0.025437768[&&PRIME ID=123 VERTEXTYPE=Leaf])G124_117:0.11298628[&&PRIME ID=124 VERTEXTYPE=Speciation DISCPT=(11,0)])G125_117:0.16051912[&&PRIME ID=125 VERTEXTYPE=Additive Transfer FROMTOLINEAGE=(117,176) DISCPT=(51,1)])G126_134:0.19678398[&&PRIME ID=126 VERTEXTYPE=Speciation DISCPT=(78,0)],(((G127_70:0.048329488[&&PRIME ID=127 VERTEXTYPE=Leaf],G128_189:0.048329488[&&PRIME ID=128 VERTEXTYPE=Leaf])G129_70:0.020433981082860812[&&PRIME ID=129 VERTEXTYPE=Additive Transfer FROMTOLINEAGE=(70,189) DISCPT=(27,2)],G130_71:0.068763469[&&PRIME ID=130 VERTEXTYPE=Leaf])G131_72:0.13136153[&&PRIME ID=131 VERTEXTYPE=Speciation DISCPT=(36,0)],((G132_73:0.050203145[&&PRIME ID=132 VERTEXTYPE=Leaf],(G133_74:0.01163178[&&PRIME ID=133 VERTEXTYPE=Leaf],G134_75:0.01163178[&&PRIME ID=134 VERTEXTYPE=Leaf])G135_76:0.038571365[&&PRIME ID=135 VERTEXTYPE=Speciation DISCPT=(7,0)])G136_77:0.095449245[&&PRIME ID=136 VERTEXTYPE=Speciation DISCPT=(28,0)],G137_78:0.14565239[&&PRIME ID=137 VERTEXTYPE=Leaf])G138_79:0.054472607[&&PRIME ID=138 VERTEXTYPE=Speciation DISCPT=(53,0)])G139_80:0.29560214[&&PRIME ID=139 VERTEXTYPE=Speciation DISCPT=(64,0)])G140_144:0.073927562[&&PRIME ID=140 VERTEXTYPE=Speciation DISCPT=(93,0)],((G141_161:0.13852798[&&PRIME ID=141 VERTEXTYPE=Leaf],(G142_115:0.025437768[&&PRIME ID=142 VERTEXTYPE=Leaf],G143_116:0.025437768[&&PRIME ID=143 VERTEXTYPE=Leaf])G144_117:0.11309021[&&PRIME ID=144 VERTEXTYPE=Speciation DISCPT=(11,0)])G145_162:0.21506806[&&PRIME ID=145 VERTEXTYPE=Additive Transfer FROMTOLINEAGE=(162,117) DISCPT=(51,1)],(G146_149:0.19908759[&&PRIME ID=146 VERTEXTYPE=Leaf],((G147_150:0.07813439[&&PRIME ID=147 VERTEXTYPE=Leaf],(G148_151:0.054954423[&&PRIME ID=148 VERTEXTYPE=Leaf],(G149_152:0.037392121[&&PRIME ID=149 VERTEXTYPE=Leaf],G150_153:0.037392121[&&PRIME ID=150 VERTEXTYPE=Leaf])G151_154:0.017562302[&&PRIME ID=151 VERTEXTYPE=Speciation DISCPT=(19,0)])G152_159:0.023179966[&&PRIME ID=152 VERTEXTYPE=Speciation DISCPT=(32,0)])G153_160:0.0087321094[&&PRIME ID=153 VERTEXTYPE=Speciation DISCPT=(37,0)],G154_161:0.086866499[&&PRIME ID=154 VERTEXTYPE=Leaf])G155_162:0.11222109[&&PRIME ID=155 VERTEXTYPE=Speciation DISCPT=(40,0)])G156_163:0.15450845[&&PRIME ID=156 VERTEXTYPE=Speciation DISCPT=(63,0)])G157_164:0.21605865[&&PRIME ID=157 VERTEXTYPE=Duplication DISCPT=(82,2)])G158_166:0.059827757[&&PRIME ID=158 VERTEXTYPE=Speciation DISCPT=(95,0)])G159_167:0.0069880096[&&PRIME ID=159 VERTEXTYPE=Speciation DISCPT=(96,0)],((G160_168:0.040791433[&&PRIME ID=160 VERTEXTYPE=Leaf],G161_169:0.040791433[&&PRIME ID=161 VERTEXTYPE=Leaf])G162_170:0.25529663[&&PRIME ID=162 VERTEXTYPE=Speciation DISCPT=(20,0)],(((G163_173:0.079907609[&&PRIME ID=163 VERTEXTYPE=Leaf],G164_174:0.079907609[&&PRIME ID=164 VERTEXTYPE=Leaf])G165_175:0.070020661[&&PRIME ID=165 VERTEXTYPE=Speciation DISCPT=(38,0)],(G166_176:0.1006762[&&PRIME ID=166 VERTEXTYPE=Leaf],G167_176:0.1006762[&&PRIME ID=167 VERTEXTYPE=Leaf])G168_176:0.04925206592760751[&&PRIME ID=168 VERTEXTYPE=Duplication DISCPT=(42,2)])G169_177:0.077580658[&&PRIME ID=169 VERTEXTYPE=Speciation DISCPT=(56,0)],((G170_179:0.11497439[&&PRIME ID=170 VERTEXTYPE=Leaf],((G171_180:0.018262832[&&PRIME ID=171 VERTEXTYPE=Leaf],(G172_13:0.015280239[&&PRIME ID=172 VERTEXTYPE=Leaf],G173_181:0.015280239[&&PRIME ID=173 VERTEXTYPE=Leaf])G174_181:0.002982592859354431[&&PRIME ID=174 VERTEXTYPE=Additive Transfer FROMTOLINEAGE=(181,13) DISCPT=(7,2)])G175_182:0.040531504[&&PRIME ID=175 VERTEXTYPE=Speciation DISCPT=(8,0)],G176_183:0.058794336[&&PRIME ID=176 VERTEXTYPE=Leaf])G177_184:0.056180053[&&PRIME ID=177 VERTEXTYPE=Speciation DISCPT=(33,0)])G178_185:0.037363323[&&PRIME ID=178 VERTEXTYPE=Speciation DISCPT=(47,0)],(G179_189:0.14367429[&&PRIME ID=179 VERTEXTYPE=Leaf],G180_190:0.14367429[&&PRIME ID=180 VERTEXTYPE=Leaf])G181_191:0.0086634222[&&PRIME ID=181 VERTEXTYPE=Speciation DISCPT=(52,0)])G182_185:0.07517121502884767[&&PRIME ID=182 VERTEXTYPE=Additive Transfer FROMTOLINEAGE=(185,191) DISCPT=(56,1)])G183_186:0.068579135[&&PRIME ID=183 VERTEXTYPE=Speciation DISCPT=(68,0)])G184_188:0.34038241[&&PRIME ID=184 VERTEXTYPE=Speciation DISCPT=(76,0)])G185_197:0.15331206[&&PRIME ID=185 VERTEXTYPE=Speciation DISCPT=(97,0)])G186_198:0.0[&&PRIME ID=186 VERTEXTYPE=Speciation DISCPT=(99,0)][&&PRIME NAME=PrunedTree];
