# Supplementary material for: Assessing the accuracy of phylogenetic rooting methods on prokaryotic gene families
Source: PLoS One. 2020 May 15;15(5):e0232950. doi: 10.1371/journal.pone.0232950 (PMC7228096; doi:10.1371/journal.pone.0232950)
Supplement: S1 Dataset — (ZIP) [file pone.0232950.s002.zip › AllSimulatedDatasets/R-025-HI-NR/original_trees/tree17]

((((((G0_16:0.077837815[&&PRIME ID=0 VERTEXTYPE=Leaf],G1_17:0.077837815[&&PRIME ID=1 VERTEXTYPE=Leaf])G2_18:0.006723275[&&PRIME ID=2 VERTEXTYPE=Speciation DISCPT=(28,0)],G3_19:0.08456109[&&PRIME ID=3 VERTEXTYPE=Leaf])G4_20:0.14566439[&&PRIME ID=4 VERTEXTYPE=Speciation DISCPT=(31,0)],(G5_21:0.13875881[&&PRIME ID=5 VERTEXTYPE=Leaf],((G6_22:0.046999486[&&PRIME ID=6 VERTEXTYPE=Leaf],(G7_23:0.022671623[&&PRIME ID=7 VERTEXTYPE=Leaf],(G8_24:0.0096325092[&&PRIME ID=8 VERTEXTYPE=Leaf],G9_25:0.0096325092[&&PRIME ID=9 VERTEXTYPE=Leaf])G10_26:0.013039114[&&PRIME ID=10 VERTEXTYPE=Speciation DISCPT=(5,0)])G11_27:0.024327863[&&PRIME ID=11 VERTEXTYPE=Speciation DISCPT=(8,0)])G12_28:0.081380734[&&PRIME ID=12 VERTEXTYPE=Speciation DISCPT=(15,0)],(G13_29:0.11273957[&&PRIME ID=13 VERTEXTYPE=Leaf],G14_30:0.11273957[&&PRIME ID=14 VERTEXTYPE=Leaf])G15_31:0.01564065[&&PRIME ID=15 VERTEXTYPE=Speciation DISCPT=(38,0)])G16_32:0.01037859[&&PRIME ID=16 VERTEXTYPE=Speciation DISCPT=(41,0)])G17_33:0.09146667[&&PRIME ID=17 VERTEXTYPE=Speciation DISCPT=(43,0)])G18_34:0.38628045[&&PRIME ID=18 VERTEXTYPE=Speciation DISCPT=(63,0)],(((((G19_36:0.026224119[&&PRIME ID=19 VERTEXTYPE=Leaf],G20_37:0.026224119[&&PRIME ID=20 VERTEXTYPE=Leaf])G21_38:0.4602157[&&PRIME ID=21 VERTEXTYPE=Speciation DISCPT=(9,0)],(((G22_51:0.16794583[&&PRIME ID=22 VERTEXTYPE=Leaf],G23_52:0.16794583[&&PRIME ID=23 VERTEXTYPE=Leaf])G24_53:0.046687827[&&PRIME ID=24 VERTEXTYPE=Speciation DISCPT=(51,0)],(((G25_36:0.026224119[&&PRIME ID=25 VERTEXTYPE=Leaf],G26_37:0.026224119[&&PRIME ID=26 VERTEXTYPE=Leaf])G27_38:0.033534169[&&PRIME ID=27 VERTEXTYPE=Speciation DISCPT=(9,0)],(G28_61:0.0072823902[&&PRIME ID=28 VERTEXTYPE=Leaf],G29_62:0.0072823902[&&PRIME ID=29 VERTEXTYPE=Leaf])G30_63:0.052475898[&&PRIME ID=30 VERTEXTYPE=Speciation DISCPT=(3,0)])G31_38:0.08447088429698413[&&PRIME ID=31 VERTEXTYPE=Additive Transfer FROMTOLINEAGE=(38,63) DISCPT=(19,2)],G32_60:0.14422917[&&PRIME ID=32 VERTEXTYPE=Leaf])G33_38:0.07040448493309508[&&PRIME ID=33 VERTEXTYPE=Additive Transfer FROMTOLINEAGE=(38,60) DISCPT=(43,1)])G34_38:0.19299818601288932[&&PRIME ID=34 VERTEXTYPE=Additive Transfer FROMTOLINEAGE=(38,53) DISCPT=(60,1)],(((G35_3:0.080804741[&&PRIME ID=35 VERTEXTYPE=Leaf],G36_4:0.080804741[&&PRIME ID=36 VERTEXTYPE=Leaf])G37_5:0.091645909[&&PRIME ID=37 VERTEXTYPE=Speciation DISCPT=(30,0)],G38_6:0.17245065[&&PRIME ID=38 VERTEXTYPE=Leaf])G39_7:0.19649754[&&PRIME ID=39 VERTEXTYPE=Speciation DISCPT=(53,0)],(G40_109:0.014698294[&&PRIME ID=40 VERTEXTYPE=Leaf],G41_8:0.014698294[&&PRIME ID=41 VERTEXTYPE=Leaf])G42_8:0.3542498957336745[&&PRIME ID=42 VERTEXTYPE=Additive Transfer FROMTOLINEAGE=(8,109) DISCPT=(6,1)])G43_9:0.038683653[&&PRIME ID=43 VERTEXTYPE=Speciation DISCPT=(79,0)])G44_9:0.0788079694083676[&&PRIME ID=44 VERTEXTYPE=Additive Transfer FROMTOLINEAGE=(9,38) DISCPT=(86,1)])G45_9:0.046458705[&&PRIME ID=45 VERTEXTYPE=Additive Transfer FROMTOLINEAGE=(9,38) DISCPT=(89,2)],(((G46_11:0.2885098[&&PRIME ID=46 VERTEXTYPE=Leaf],G47_14:0.2885098[&&PRIME ID=47 VERTEXTYPE=Leaf])G48_15:0.070663891[&&PRIME ID=48 VERTEXTYPE=Speciation DISCPT=(69,0)],(G49_17:0.08456109[&&PRIME ID=49 VERTEXTYPE=Leaf],G50_19:0.08456109[&&PRIME ID=50 VERTEXTYPE=Leaf])G51_20:0.2746126[&&PRIME ID=51 VERTEXTYPE=Speciation DISCPT=(31,0)])G52_35:0.0090080152[&&PRIME ID=52 VERTEXTYPE=Speciation DISCPT=(77,0)],(G53_36:0.026224119[&&PRIME ID=53 VERTEXTYPE=Leaf],G54_37:0.026224119[&&PRIME ID=54 VERTEXTYPE=Leaf])G55_38:0.34195758[&&PRIME ID=55 VERTEXTYPE=Speciation DISCPT=(9,0)])G56_90:0.16471681[&&PRIME ID=56 VERTEXTYPE=Additive Transfer FROMTOLINEAGE=(90,35) DISCPT=(78,2)])G57_91:0.07456823268725818[&&PRIME ID=57 VERTEXTYPE=Additive Transfer FROMTOLINEAGE=(91,10) DISCPT=(92,1)],((((G58_71:0.12925427[&&PRIME ID=58 VERTEXTYPE=Leaf],G59_72:0.12925427[&&PRIME ID=59 VERTEXTYPE=Leaf])G60_77:0.11538575[&&PRIME ID=60 VERTEXTYPE=Speciation DISCPT=(42,0)],G61_71:0.24464002[&&PRIME ID=61 VERTEXTYPE=Leaf])G62_77:0.10708568[&&PRIME ID=62 VERTEXTYPE=Duplication DISCPT=(65,2)],G63_37:0.3517257[&&PRIME ID=63 VERTEXTYPE=Leaf])G64_38:0.15101722587521738[&&PRIME ID=64 VERTEXTYPE=Additive Transfer FROMTOLINEAGE=(38,77) DISCPT=(76,1)],((((G65_39:0.07622408[&&PRIME ID=65 VERTEXTYPE=Leaf],G66_40:0.07622408[&&PRIME ID=66 VERTEXTYPE=Leaf])G67_41:0.09073697[&&PRIME ID=67 VERTEXTYPE=Speciation DISCPT=(25,0)],G68_42:0.16696105[&&PRIME ID=68 VERTEXTYPE=Leaf])G69_43:0.1662896[&&PRIME ID=69 VERTEXTYPE=Speciation DISCPT=(50,0)],((G70_44:0.076572185[&&PRIME ID=70 VERTEXTYPE=Leaf],((G71_45:0.02876806[&&PRIME ID=71 VERTEXTYPE=Leaf],G72_46:0.02876806[&&PRIME ID=72 VERTEXTYPE=Leaf])G73_47:0.025757701[&&PRIME ID=73 VERTEXTYPE=Speciation DISCPT=(12,0)],G74_48:0.054525761[&&PRIME ID=74 VERTEXTYPE=Leaf])G75_49:0.022046424[&&PRIME ID=75 VERTEXTYPE=Speciation DISCPT=(19,0)])G76_50:0.1700774[&&PRIME ID=76 VERTEXTYPE=Speciation DISCPT=(27,0)],(G77_51:0.16794583[&&PRIME ID=77 VERTEXTYPE=Leaf],G78_52:0.16794583[&&PRIME ID=78 VERTEXTYPE=Leaf])G79_53:0.078703759[&&PRIME ID=79 VERTEXTYPE=Speciation DISCPT=(51,0)])G80_54:0.086601059[&&PRIME ID=80 VERTEXTYPE=Speciation DISCPT=(66,0)])G81_55:0.093562947[&&PRIME ID=81 VERTEXTYPE=Speciation DISCPT=(75,0)],(G82_60:0.17518782[&&PRIME ID=82 VERTEXTYPE=Leaf],(G83_61:0.0072823902[&&PRIME ID=83 VERTEXTYPE=Leaf],G84_62:0.0072823902[&&PRIME ID=84 VERTEXTYPE=Leaf])G85_63:0.16790543[&&PRIME ID=85 VERTEXTYPE=Speciation DISCPT=(3,0)])G86_64:0.25162578[&&PRIME ID=86 VERTEXTYPE=Speciation DISCPT=(55,0)])G87_69:0.075929328[&&PRIME ID=87 VERTEXTYPE=Speciation DISCPT=(88,0)])G88_70:0.10472383[&&PRIME ID=88 VERTEXTYPE=Speciation DISCPT=(91,0)])G89_70:0.004165825881087654[&&PRIME ID=89 VERTEXTYPE=Additive Transfer FROMTOLINEAGE=(70,91) DISCPT=(92,2)],((((((G90_39:0.07622408[&&PRIME ID=90 VERTEXTYPE=Leaf],G91_40:0.07622408[&&PRIME ID=91 VERTEXTYPE=Leaf])G92_41:0.25702657[&&PRIME ID=92 VERTEXTYPE=Speciation DISCPT=(25,0)],((G93_44:0.076572185[&&PRIME ID=93 VERTEXTYPE=Leaf],G94_48:0.076572185[&&PRIME ID=94 VERTEXTYPE=Leaf])G95_50:0.1700774[&&PRIME ID=95 VERTEXTYPE=Speciation DISCPT=(27,0)],((G96_51:0.14036283[&&PRIME ID=96 VERTEXTYPE=Leaf],G97_51:0.14036283[&&PRIME ID=97 VERTEXTYPE=Leaf])G98_51:0.02758300438467389[&&PRIME ID=98 VERTEXTYPE=Duplication DISCPT=(43,1)],G99_52:0.16794583[&&PRIME ID=99 VERTEXTYPE=Leaf])G100_53:0.078703759[&&PRIME ID=100 VERTEXTYPE=Speciation DISCPT=(51,0)])G101_54:0.086601059[&&PRIME ID=101 VERTEXTYPE=Speciation DISCPT=(66,0)])G102_55:0.073046285[&&PRIME ID=102 VERTEXTYPE=Speciation DISCPT=(75,0)],(G103_36:0.026224119[&&PRIME ID=103 VERTEXTYPE=Leaf],G104_37:0.026224119[&&PRIME ID=104 VERTEXTYPE=Leaf])G105_38:0.38007281[&&PRIME ID=105 VERTEXTYPE=Speciation DISCPT=(9,0)])G106_38:0.0673098376956659[&&PRIME ID=106 VERTEXTYPE=Additive Transfer FROMTOLINEAGE=(38,55) DISCPT=(85,2)],(((((((G107_185:0.0017287144[&&PRIME ID=107 VERTEXTYPE=Leaf],G108_186:0.0017287144[&&PRIME ID=108 VERTEXTYPE=Leaf])G109_187:0.0078942847[&&PRIME ID=109 VERTEXTYPE=Speciation DISCPT=(1,0)],G110_188:0.0096229991[&&PRIME ID=110 VERTEXTYPE=Leaf])G111_189:0.076168766[&&PRIME ID=111 VERTEXTYPE=Speciation DISCPT=(4,0)],(G112_39:0.07622408[&&PRIME ID=112 VERTEXTYPE=Leaf],G113_40:0.07622408[&&PRIME ID=113 VERTEXTYPE=Leaf])G114_41:0.0095676846[&&PRIME ID=114 VERTEXTYPE=Speciation DISCPT=(25,0)])G115_41:0.08116928539017951[&&PRIME ID=115 VERTEXTYPE=Additive Transfer FROMTOLINEAGE=(41,189) DISCPT=(31,2)],G116_42:0.16696105[&&PRIME ID=116 VERTEXTYPE=Leaf])G117_43:0.026912056[&&PRIME ID=117 VERTEXTYPE=Speciation DISCPT=(50,0)],(G118_148:0.10827015[&&PRIME ID=118 VERTEXTYPE=Leaf],G119_149:0.10827015[&&PRIME ID=119 VERTEXTYPE=Leaf])G120_150:0.085602956[&&PRIME ID=120 VERTEXTYPE=Speciation DISCPT=(37,0)])G121_43:0.1393775423420385[&&PRIME ID=121 VERTEXTYPE=Additive Transfer FROMTOLINEAGE=(43,150) DISCPT=(57,2)],((G122_44:0.076572185[&&PRIME ID=122 VERTEXTYPE=Leaf],(G123_45:0.02876806[&&PRIME ID=123 VERTEXTYPE=Leaf],G124_46:0.02876806[&&PRIME ID=124 VERTEXTYPE=Leaf])G125_47:0.047804125[&&PRIME ID=125 VERTEXTYPE=Speciation DISCPT=(12,0)])G126_50:0.1700774[&&PRIME ID=126 VERTEXTYPE=Speciation DISCPT=(27,0)],(G127_51:0.16794583[&&PRIME ID=127 VERTEXTYPE=Leaf],G128_52:0.16794583[&&PRIME ID=128 VERTEXTYPE=Leaf])G129_53:0.078703759[&&PRIME ID=129 VERTEXTYPE=Speciation DISCPT=(51,0)])G130_54:0.086601059[&&PRIME ID=130 VERTEXTYPE=Speciation DISCPT=(66,0)])G131_55:0.093562947[&&PRIME ID=131 VERTEXTYPE=Speciation DISCPT=(75,0)],((G132_56:0.29793541[&&PRIME ID=132 VERTEXTYPE=Leaf],((G133_59:0.20152817[&&PRIME ID=133 VERTEXTYPE=Leaf],(G134_60:0.17518782[&&PRIME ID=134 VERTEXTYPE=Leaf],((G135_61:0.0072823902[&&PRIME ID=135 VERTEXTYPE=Leaf],G136_62:0.0072823902[&&PRIME ID=136 VERTEXTYPE=Leaf])G137_63:0.028487311[&&PRIME ID=137 VERTEXTYPE=Speciation DISCPT=(3,0)],(G138_61:0.0072823902[&&PRIME ID=138 VERTEXTYPE=Leaf],G139_62:0.0072823902[&&PRIME ID=139 VERTEXTYPE=Leaf])G140_63:0.028487311[&&PRIME ID=140 VERTEXTYPE=Speciation DISCPT=(3,0)])G141_63:0.13941811832325574[&&PRIME ID=141 VERTEXTYPE=Duplication DISCPT=(13,2)])G142_64:0.026340349[&&PRIME ID=142 VERTEXTYPE=Speciation DISCPT=(55,0)])G143_65:0.021975062[&&PRIME ID=143 VERTEXTYPE=Speciation DISCPT=(58,0)],G144_66:0.22350323[&&PRIME ID=144 VERTEXTYPE=Leaf])G145_67:0.074432187[&&PRIME ID=145 VERTEXTYPE=Speciation DISCPT=(61,0)])G146_68:0.084966142[&&PRIME ID=146 VERTEXTYPE=Speciation DISCPT=(71,0)],(G147_57:0.29793542[&&PRIME ID=147 VERTEXTYPE=Leaf],(G148_60:0.22350323[&&PRIME ID=148 VERTEXTYPE=Leaf],G149_66:0.22350323[&&PRIME ID=149 VERTEXTYPE=Leaf])G150_67:0.074432187[&&PRIME ID=150 VERTEXTYPE=Speciation DISCPT=(61,0)])G151_68:0.084966142[&&PRIME ID=151 VERTEXTYPE=Speciation DISCPT=(71,0)])G152_68:0.04391203510337231[&&PRIME ID=152 VERTEXTYPE=Duplication DISCPT=(82,1)])G153_69:0.046793176[&&PRIME ID=153 VERTEXTYPE=Speciation DISCPT=(88,0)])G154_69:0.005885984425268379[&&PRIME ID=154 VERTEXTYPE=Additive Transfer FROMTOLINEAGE=(69,38) DISCPT=(89,1)],((((G155_39:0.07622408[&&PRIME ID=155 VERTEXTYPE=Leaf],G156_40:0.07622408[&&PRIME ID=156 VERTEXTYPE=Leaf])G157_41:0.09073697[&&PRIME ID=157 VERTEXTYPE=Speciation DISCPT=(25,0)],G158_42:0.16696105[&&PRIME ID=158 VERTEXTYPE=Leaf])G159_43:0.01005826[&&PRIME ID=159 VERTEXTYPE=Speciation DISCPT=(50,0)],G160_110:0.17701931[&&PRIME ID=160 VERTEXTYPE=Leaf])G161_43:0.15623133765388691[&&PRIME ID=161 VERTEXTYPE=Additive Transfer FROMTOLINEAGE=(43,110) DISCPT=(55,2)],((G162_44:0.076572185[&&PRIME ID=162 VERTEXTYPE=Leaf],((G163_45:0.02876806[&&PRIME ID=163 VERTEXTYPE=Leaf],G164_46:0.02876806[&&PRIME ID=164 VERTEXTYPE=Leaf])G165_47:0.025757701[&&PRIME ID=165 VERTEXTYPE=Speciation DISCPT=(12,0)],G166_48:0.054525761[&&PRIME ID=166 VERTEXTYPE=Leaf])G167_49:0.022046424[&&PRIME ID=167 VERTEXTYPE=Speciation DISCPT=(19,0)])G168_50:0.1700774[&&PRIME ID=168 VERTEXTYPE=Speciation DISCPT=(27,0)],G169_51:0.24664959[&&PRIME ID=169 VERTEXTYPE=Leaf])G170_54:0.086601059[&&PRIME ID=170 VERTEXTYPE=Speciation DISCPT=(66,0)])G171_55:0.14624211[&&PRIME ID=171 VERTEXTYPE=Speciation DISCPT=(75,0)])G172_69:3.756239635572961E-4[&&PRIME ID=172 VERTEXTYPE=Duplication DISCPT=(89,2)],(((G173_78:0.029043974[&&PRIME ID=173 VERTEXTYPE=Leaf],G174_79:0.029043974[&&PRIME ID=174 VERTEXTYPE=Leaf])G175_80:0.12300851[&&PRIME ID=175 VERTEXTYPE=Speciation DISCPT=(13,0)],((G176_78:0.029043974[&&PRIME ID=176 VERTEXTYPE=Leaf],G177_79:0.029043974[&&PRIME ID=177 VERTEXTYPE=Leaf])G178_80:0.10853955[&&PRIME ID=178 VERTEXTYPE=Speciation DISCPT=(13,0)],(G179_72:0.086548936[&&PRIME ID=179 VERTEXTYPE=Leaf],G180_73:0.086548936[&&PRIME ID=180 VERTEXTYPE=Leaf])G181_76:0.051034589[&&PRIME ID=181 VERTEXTYPE=Speciation DISCPT=(32,0)])G182_80:0.014468961636488252[&&PRIME ID=182 VERTEXTYPE=Additive Transfer FROMTOLINEAGE=(80,77) DISCPT=(42,2)])G183_80:0.13759365[&&PRIME ID=183 VERTEXTYPE=Duplication DISCPT=(44,2)],((G184_81:0.034304929[&&PRIME ID=184 VERTEXTYPE=Leaf],G185_84:0.034304929[&&PRIME ID=185 VERTEXTYPE=Leaf])G186_81:0.24253065[&&PRIME ID=186 VERTEXTYPE=Additive Transfer FROMTOLINEAGE=(81,84) DISCPT=(13,2)],(G187_84:0.24032656[&&PRIME ID=187 VERTEXTYPE=Leaf],((G188_85:0.022408241[&&PRIME ID=188 VERTEXTYPE=Leaf],G189_161:0.022408241[&&PRIME ID=189 VERTEXTYPE=Leaf])G190_85:0.02825753902521978[&&PRIME ID=190 VERTEXTYPE=Additive Transfer FROMTOLINEAGE=(85,161) DISCPT=(7,2)],G191_86:0.05066578[&&PRIME ID=191 VERTEXTYPE=Leaf])G192_87:0.18966078[&&PRIME ID=192 VERTEXTYPE=Speciation DISCPT=(16,0)])G193_88:0.03650902[&&PRIME ID=193 VERTEXTYPE=Speciation DISCPT=(65,0)])G194_89:0.012810554[&&PRIME ID=194 VERTEXTYPE=Speciation DISCPT=(68,0)])G195_90:0.19022224[&&PRIME ID=195 VERTEXTYPE=Speciation DISCPT=(70,0)])G196_91:0.1317641969164337[&&PRIME ID=196 VERTEXTYPE=Additive Transfer FROMTOLINEAGE=(91,69) DISCPT=(89,2)])G197_92:0.0048733558[&&PRIME ID=197 VERTEXTYPE=Speciation DISCPT=(93,0)])G198_93:0.050654458[&&PRIME ID=198 VERTEXTYPE=Speciation DISCPT=(94,0)],(((((G199_109:0.14395979[&&PRIME ID=199 VERTEXTYPE=Leaf],G200_95:0.14395979[&&PRIME ID=200 VERTEXTYPE=Leaf])G201_95:0.23128146537193872[&&PRIME ID=201 VERTEXTYPE=Additive Transfer FROMTOLINEAGE=(95,109) DISCPT=(43,1)],((G202_36:0.026224119[&&PRIME ID=202 VERTEXTYPE=Leaf],(G203_37:0.023492953[&&PRIME ID=203 VERTEXTYPE=Leaf],G204_37:0.023492953[&&PRIME ID=204 VERTEXTYPE=Leaf])G205_37:0.002731166072946939[&&PRIME ID=205 VERTEXTYPE=Duplication DISCPT=(8,1)])G206_38:0.20411975[&&PRIME ID=206 VERTEXTYPE=Speciation DISCPT=(9,0)],(G207_96:0.064704458[&&PRIME ID=207 VERTEXTYPE=Leaf],G208_97:0.064704458[&&PRIME ID=208 VERTEXTYPE=Leaf])G209_98:0.16563941[&&PRIME ID=209 VERTEXTYPE=Speciation DISCPT=(21,0)])G210_98:0.14489738753528994[&&PRIME ID=210 VERTEXTYPE=Additive Transfer FROMTOLINEAGE=(98,38) DISCPT=(63,1)])G211_99:0.01079246[&&PRIME ID=211 VERTEXTYPE=Speciation DISCPT=(81,0)],(G212_100:0.10278882[&&PRIME ID=212 VERTEXTYPE=Leaf],G213_101:0.10278882[&&PRIME ID=213 VERTEXTYPE=Leaf])G214_102:0.2832449[&&PRIME ID=214 VERTEXTYPE=Speciation DISCPT=(35,0)])G215_103:0.0084927858[&&PRIME ID=215 VERTEXTYPE=Speciation DISCPT=(83,0)],(G216_109:0.32768716[&&PRIME ID=216 VERTEXTYPE=Leaf],((G217_113:0.12828029[&&PRIME ID=217 VERTEXTYPE=Leaf],G218_112:0.12828029[&&PRIME ID=218 VERTEXTYPE=Leaf])G219_112:0.07557081807194417[&&PRIME ID=219 VERTEXTYPE=Additive Transfer FROMTOLINEAGE=(112,113) DISCPT=(40,2)],((((((G220_107:0.019902777[&&PRIME ID=220 VERTEXTYPE=Leaf],G221_104:0.019902777[&&PRIME ID=221 VERTEXTYPE=Leaf])G222_104:0.03403066330145782[&&PRIME ID=222 VERTEXTYPE=Additive Transfer FROMTOLINEAGE=(104,107) DISCPT=(7,1)],G223_105:0.05393344[&&PRIME ID=223 VERTEXTYPE=Leaf])G224_106:0.013636579[&&PRIME ID=224 VERTEXTYPE=Speciation DISCPT=(18,0)],(G225_107:0.04884732[&&PRIME ID=225 VERTEXTYPE=Leaf],G226_107:0.04884732[&&PRIME ID=226 VERTEXTYPE=Leaf])G227_107:0.018722699057676054[&&PRIME ID=227 VERTEXTYPE=Duplication DISCPT=(15,2)])G228_108:0.0086013263[&&PRIME ID=228 VERTEXTYPE=Speciation DISCPT=(23,0)],((G229_104:0.05393344[&&PRIME ID=229 VERTEXTYPE=Leaf],G230_105:0.05393344[&&PRIME ID=230 VERTEXTYPE=Leaf])G231_106:0.013636579[&&PRIME ID=231 VERTEXTYPE=Speciation DISCPT=(18,0)],G232_107:0.067570019[&&PRIME ID=232 VERTEXTYPE=Leaf])G233_108:0.0086013263[&&PRIME ID=233 VERTEXTYPE=Speciation DISCPT=(23,0)])G234_108:0.018141370734717156[&&PRIME ID=234 VERTEXTYPE=Duplication DISCPT=(24,2)],G235_113:0.094312716[&&PRIME ID=235 VERTEXTYPE=Leaf])G236_108:0.09391734168764472[&&PRIME ID=236 VERTEXTYPE=Additive Transfer FROMTOLINEAGE=(108,113) DISCPT=(33,2)],G237_113:0.18823006[&&PRIME ID=237 VERTEXTYPE=Leaf])G238_113:0.015621052267622521[&&PRIME ID=238 VERTEXTYPE=Additive Transfer FROMTOLINEAGE=(113,108) DISCPT=(57,1)])G239_114:0.12383605[&&PRIME ID=239 VERTEXTYPE=Speciation DISCPT=(59,0)])G240_115:0.066839344[&&PRIME ID=240 VERTEXTYPE=Speciation DISCPT=(74,0)])G241_117:0.22635153[&&PRIME ID=241 VERTEXTYPE=Speciation DISCPT=(85,0)],((((((G242_104:0.05393344[&&PRIME ID=242 VERTEXTYPE=Leaf],G243_105:0.05393344[&&PRIME ID=243 VERTEXTYPE=Leaf])G244_106:0.013636579[&&PRIME ID=244 VERTEXTYPE=Speciation DISCPT=(18,0)],G245_107:0.067570019[&&PRIME ID=245 VERTEXTYPE=Leaf])G246_108:0.082058288[&&PRIME ID=246 VERTEXTYPE=Speciation DISCPT=(23,0)],(G247_163:0.021878884[&&PRIME ID=247 VERTEXTYPE=Leaf],G248_74:0.021878884[&&PRIME ID=248 VERTEXTYPE=Leaf])G249_163:0.12774942246869012[&&PRIME ID=249 VERTEXTYPE=Additive Transfer FROMTOLINEAGE=(163,74) DISCPT=(7,2)])G250_108:0.2200276020759722[&&PRIME ID=250 VERTEXTYPE=Additive Transfer FROMTOLINEAGE=(108,163) DISCPT=(43,2)],((G251_109:0.22973963[&&PRIME ID=251 VERTEXTYPE=Leaf],(G252_61:0.0072823902[&&PRIME ID=252 VERTEXTYPE=Leaf],G253_62:0.0072823902[&&PRIME ID=253 VERTEXTYPE=Leaf])G254_63:0.22245724[&&PRIME ID=254 VERTEXTYPE=Speciation DISCPT=(3,0)])G255_111:0.097947528[&&PRIME ID=255 VERTEXTYPE=Speciation DISCPT=(62,0)],(G256_112:0.20385111[&&PRIME ID=256 VERTEXTYPE=Leaf],G257_113:0.20385111[&&PRIME ID=257 VERTEXTYPE=Leaf])G258_114:0.12383605[&&PRIME ID=258 VERTEXTYPE=Speciation DISCPT=(59,0)])G259_115:0.041968751[&&PRIME ID=259 VERTEXTYPE=Speciation DISCPT=(74,0)])G260_116:0.020494669[&&PRIME ID=260 VERTEXTYPE=Speciation DISCPT=(80,0)],((((G261_48:0.026542932[&&PRIME ID=261 VERTEXTYPE=Leaf],G262_104:0.026542932[&&PRIME ID=262 VERTEXTYPE=Leaf])G263_104:0.02739050793400825[&&PRIME ID=263 VERTEXTYPE=Additive Transfer FROMTOLINEAGE=(104,48) DISCPT=(9,2)],G264_105:0.05393344[&&PRIME ID=264 VERTEXTYPE=Leaf])G265_106:0.24258414[&&PRIME ID=265 VERTEXTYPE=Speciation DISCPT=(18,0)],(G266_96:0.064704458[&&PRIME ID=266 VERTEXTYPE=Leaf],(G267_158:0.038729738[&&PRIME ID=267 VERTEXTYPE=Leaf],G268_97:0.038729738[&&PRIME ID=268 VERTEXTYPE=Leaf])G269_97:0.02597471987885212[&&PRIME ID=269 VERTEXTYPE=Additive Transfer FROMTOLINEAGE=(97,158) DISCPT=(13,2)])G270_98:0.23181312[&&PRIME ID=270 VERTEXTYPE=Speciation DISCPT=(21,0)])G271_98:0.089516136[&&PRIME ID=271 VERTEXTYPE=Additive Transfer FROMTOLINEAGE=(98,108) DISCPT=(70,2)],(G272_104:0.067570019[&&PRIME ID=272 VERTEXTYPE=Leaf],G273_107:0.067570019[&&PRIME ID=273 VERTEXTYPE=Leaf])G274_108:0.3184637[&&PRIME ID=274 VERTEXTYPE=Speciation DISCPT=(23,0)])G275_103:0.0041168618[&&PRIME ID=275 VERTEXTYPE=Speciation DISCPT=(83,0)])G276_103:0.004375924049003487[&&PRIME ID=276 VERTEXTYPE=Additive Transfer FROMTOLINEAGE=(103,116) DISCPT=(84,1)],(G277_110:0.36965591[&&PRIME ID=277 VERTEXTYPE=Leaf],(((((G278_120:0.027589937[&&PRIME ID=278 VERTEXTYPE=Leaf],G279_121:0.027589937[&&PRIME ID=279 VERTEXTYPE=Leaf])G280_122:0.0055801529[&&PRIME ID=280 VERTEXTYPE=Speciation DISCPT=(11,0)],G281_109:0.03317009[&&PRIME ID=281 VERTEXTYPE=Leaf])G282_109:0.13188831[&&PRIME ID=282 VERTEXTYPE=Additive Transfer FROMTOLINEAGE=(109,122) DISCPT=(13,1)],G283_109:0.1650584[&&PRIME ID=283 VERTEXTYPE=Leaf])G284_109:0.06468122686614974[&&PRIME ID=284 VERTEXTYPE=Duplication DISCPT=(49,2)],G285_110:0.22973963[&&PRIME ID=285 VERTEXTYPE=Leaf])G286_111:0.099517683[&&PRIME ID=286 VERTEXTYPE=Speciation DISCPT=(62,0)],((G287_109:0.22973963[&&PRIME ID=287 VERTEXTYPE=Leaf],(G288_74:0.0093404308[&&PRIME ID=288 VERTEXTYPE=Leaf],G289_110:0.0093404308[&&PRIME ID=289 VERTEXTYPE=Leaf])G290_110:0.22039919922436405[&&PRIME ID=290 VERTEXTYPE=Additive Transfer FROMTOLINEAGE=(110,74) DISCPT=(3,2)])G291_111:0.097947528[&&PRIME ID=291 VERTEXTYPE=Speciation DISCPT=(62,0)],(G292_112:0.20385111[&&PRIME ID=292 VERTEXTYPE=Leaf],(G293_113:0.013360649[&&PRIME ID=293 VERTEXTYPE=Leaf],G294_113:0.013360649[&&PRIME ID=294 VERTEXTYPE=Leaf])G295_113:0.19049046059264307[&&PRIME ID=295 VERTEXTYPE=Duplication DISCPT=(6,1)])G296_114:0.12383605[&&PRIME ID=296 VERTEXTYPE=Speciation DISCPT=(59,0)])G297_115:0.0015701549[&&PRIME ID=297 VERTEXTYPE=Speciation DISCPT=(74,0)])G298_115:0.04039859635398243[&&PRIME ID=298 VERTEXTYPE=Duplication DISCPT=(74,1)])G299_116:0.024870593[&&PRIME ID=299 VERTEXTYPE=Speciation DISCPT=(80,0)])G300_117:0.22635153[&&PRIME ID=300 VERTEXTYPE=Speciation DISCPT=(85,0)])G301_117:0.04628235789910381[&&PRIME ID=301 VERTEXTYPE=Duplication DISCPT=(94,1)])G302_118:0.16232385[&&PRIME ID=302 VERTEXTYPE=Speciation DISCPT=(96,0)],(G303_161:0.72785176[&&PRIME ID=303 VERTEXTYPE=Leaf],((((G304_3:0.080804741[&&PRIME ID=304 VERTEXTYPE=Leaf],G305_4:0.080804741[&&PRIME ID=305 VERTEXTYPE=Leaf])G306_5:0.091645909[&&PRIME ID=306 VERTEXTYPE=Speciation DISCPT=(30,0)],G307_6:0.17245065[&&PRIME ID=307 VERTEXTYPE=Leaf])G308_7:0.046604423[&&PRIME ID=308 VERTEXTYPE=Speciation DISCPT=(53,0)],(G309_72:0.086548936[&&PRIME ID=309 VERTEXTYPE=Leaf],(G310_73:0.026576812[&&PRIME ID=310 VERTEXTYPE=Leaf],G311_74:0.026576812[&&PRIME ID=311 VERTEXTYPE=Leaf])G312_75:0.059972124[&&PRIME ID=312 VERTEXTYPE=Speciation DISCPT=(10,0)])G313_76:0.13250614[&&PRIME ID=313 VERTEXTYPE=Speciation DISCPT=(32,0)])G314_77:0.30087887[&&PRIME ID=314 VERTEXTYPE=Additive Transfer FROMTOLINEAGE=(77,7) DISCPT=(60,2)],((G315_178:0.30684495[&&PRIME ID=315 VERTEXTYPE=Leaf],G316_181:0.30684495[&&PRIME ID=316 VERTEXTYPE=Leaf])G317_192:0.15205243[&&PRIME ID=317 VERTEXTYPE=Speciation DISCPT=(72,0)],((G318_172:0.40708811[&&PRIME ID=318 VERTEXTYPE=Leaf],((((G319_173:0.11757039[&&PRIME ID=319 VERTEXTYPE=Leaf],(G320_176:0.093637489[&&PRIME ID=320 VERTEXTYPE=Leaf],G321_174:0.093637489[&&PRIME ID=321 VERTEXTYPE=Leaf])G322_174:0.02393290117726947[&&PRIME ID=322 VERTEXTYPE=Additive Transfer FROMTOLINEAGE=(174,176) DISCPT=(33,1)])G323_175:0.11434208[&&PRIME ID=323 VERTEXTYPE=Speciation DISCPT=(39,0)],(((G324_185:0.0017287144[&&PRIME ID=324 VERTEXTYPE=Leaf],G325_186:0.0017287144[&&PRIME ID=325 VERTEXTYPE=Leaf])G326_187:0.0078942847[&&PRIME ID=326 VERTEXTYPE=Speciation DISCPT=(1,0)],G327_188:0.0096229991[&&PRIME ID=327 VERTEXTYPE=Leaf])G328_189:0.0050080892[&&PRIME ID=328 VERTEXTYPE=Speciation DISCPT=(4,0)],G329_176:0.014631088[&&PRIME ID=329 VERTEXTYPE=Leaf])G330_176:0.2172813816778172[&&PRIME ID=330 VERTEXTYPE=Additive Transfer FROMTOLINEAGE=(176,189) DISCPT=(6,1)])G331_177:0.0042386896[&&PRIME ID=331 VERTEXTYPE=Speciation DISCPT=(64,0)],G332_95:0.23615116[&&PRIME ID=332 VERTEXTYPE=Leaf])G333_177:0.08711659577391273[&&PRIME ID=333 VERTEXTYPE=Additive Transfer FROMTOLINEAGE=(177,95) DISCPT=(64,2)],(G334_178:0.30684495[&&PRIME ID=334 VERTEXTYPE=Leaf],((G335_51:0.1479249[&&PRIME ID=335 VERTEXTYPE=Leaf],(G336_3:0.080804741[&&PRIME ID=336 VERTEXTYPE=Leaf],G337_4:0.080804741[&&PRIME ID=337 VERTEXTYPE=Leaf])G338_5:0.067120158[&&PRIME ID=338 VERTEXTYPE=Speciation DISCPT=(30,0)])G339_5:0.024525751373892096[&&PRIME ID=339 VERTEXTYPE=Additive Transfer FROMTOLINEAGE=(5,51) DISCPT=(43,2)],(G340_95:0.15653572[&&PRIME ID=340 VERTEXTYPE=Leaf],(G341_3:0.080804741[&&PRIME ID=341 VERTEXTYPE=Leaf],G342_4:0.080804741[&&PRIME ID=342 VERTEXTYPE=Leaf])G343_5:0.075730978[&&PRIME ID=343 VERTEXTYPE=Speciation DISCPT=(30,0)])G344_6:0.015914931486750217[&&PRIME ID=344 VERTEXTYPE=Additive Transfer FROMTOLINEAGE=(6,5) DISCPT=(45,2)])G345_7:0.1343943[&&PRIME ID=345 VERTEXTYPE=Speciation DISCPT=(53,0)])G346_192:0.016422806[&&PRIME ID=346 VERTEXTYPE=Speciation DISCPT=(72,0)])G347_193:0.083820355[&&PRIME ID=347 VERTEXTYPE=Speciation DISCPT=(73,0)])G348_194:0.032553744[&&PRIME ID=348 VERTEXTYPE=Speciation DISCPT=(86,0)],((G349_130:0.088313246[&&PRIME ID=349 VERTEXTYPE=Leaf],G350_12:0.088313246[&&PRIME ID=350 VERTEXTYPE=Leaf])G351_130:0.32521061[&&PRIME ID=351 VERTEXTYPE=Additive Transfer FROMTOLINEAGE=(130,12) DISCPT=(32,2)],((((G352_135:0.06424121[&&PRIME ID=352 VERTEXTYPE=Leaf],G353_136:0.06424121[&&PRIME ID=353 VERTEXTYPE=Leaf])G354_137:0.11296371[&&PRIME ID=354 VERTEXTYPE=Speciation DISCPT=(20,0)],(G355_138:0.053742619[&&PRIME ID=355 VERTEXTYPE=Leaf],G356_139:0.053742619[&&PRIME ID=356 VERTEXTYPE=Leaf])G357_140:0.12346231[&&PRIME ID=357 VERTEXTYPE=Speciation DISCPT=(17,0)])G358_145:0.0017773959[&&PRIME ID=358 VERTEXTYPE=Speciation DISCPT=(56,0)],G359_146:0.17898232[&&PRIME ID=359 VERTEXTYPE=Leaf])G360_147:0.093515666[&&PRIME ID=360 VERTEXTYPE=Speciation DISCPT=(57,0)],(((G361_153:0.028693305[&&PRIME ID=361 VERTEXTYPE=Leaf],G362_153:0.028693305[&&PRIME ID=362 VERTEXTYPE=Leaf])G363_153:0.09514248398159911[&&PRIME ID=363 VERTEXTYPE=Duplication DISCPT=(11,2)],G364_109:0.12383579[&&PRIME ID=364 VERTEXTYPE=Leaf])G365_153:0.12149571105076118[&&PRIME ID=365 VERTEXTYPE=Additive Transfer FROMTOLINEAGE=(153,109) DISCPT=(39,2)],(G366_148:0.10827015[&&PRIME ID=366 VERTEXTYPE=Leaf],(G367_149:0.084834229[&&PRIME ID=367 VERTEXTYPE=Leaf],G368_148:0.084834229[&&PRIME ID=368 VERTEXTYPE=Leaf])G369_149:0.023435920583406454[&&PRIME ID=369 VERTEXTYPE=Additive Transfer FROMTOLINEAGE=(149,148) DISCPT=(31,1)])G370_150:0.13706135[&&PRIME ID=370 VERTEXTYPE=Speciation DISCPT=(37,0)])G371_150:0.027166485802177415[&&PRIME ID=371 VERTEXTYPE=Additive Transfer FROMTOLINEAGE=(150,153) DISCPT=(65,2)])G372_151:0.14102586[&&PRIME ID=372 VERTEXTYPE=Speciation DISCPT=(67,0)])G373_155:0.026118002[&&PRIME ID=373 VERTEXTYPE=Speciation DISCPT=(87,0)])G374_194:0.019255524579978492[&&PRIME ID=374 VERTEXTYPE=Additive Transfer FROMTOLINEAGE=(194,155) DISCPT=(88,2)])G375_194:0.061036562961708[&&PRIME ID=375 VERTEXTYPE=Duplication DISCPT=(89,1)])G376_195:0.20791782[&&PRIME ID=376 VERTEXTYPE=Speciation DISCPT=(92,0)])G377_196:0.10163248[&&PRIME ID=377 VERTEXTYPE=Speciation DISCPT=(97,0)])G378_198:0.0[&&PRIME ID=378 VERTEXTYPE=Speciation DISCPT=(99,0)][&&PRIME NAME=PrunedTree];
