# Supplementary material for: Assessing the accuracy of phylogenetic rooting methods on prokaryotic gene families
Source: PLoS One. 2020 May 15;15(5):e0232950. doi: 10.1371/journal.pone.0232950 (PMC7228096; doi:10.1371/journal.pone.0232950)
Supplement: S1 Dataset — (ZIP) [file pone.0232950.s002.zip › AllSimulatedDatasets/R-025-HI-NR/original_trees/tree18]

((((G0_67:0.12264181[&&PRIME ID=0 VERTEXTYPE=Leaf],G1_68:0.12264181[&&PRIME ID=1 VERTEXTYPE=Leaf])G2_69:0.12503678[&&PRIME ID=2 VERTEXTYPE=Speciation DISCPT=(56,0)],((G3_70:0.084054869[&&PRIME ID=3 VERTEXTYPE=Leaf],G4_70:0.084054869[&&PRIME ID=4 VERTEXTYPE=Leaf])G5_70:0.096649458[&&PRIME ID=5 VERTEXTYPE=Duplication DISCPT=(42,1)],((G6_84:0.13541327[&&PRIME ID=6 VERTEXTYPE=Leaf],(G7_86:0.089680619[&&PRIME ID=7 VERTEXTYPE=Leaf],G8_87:0.089680619[&&PRIME ID=8 VERTEXTYPE=Leaf])G9_88:0.045732649[&&PRIME ID=9 VERTEXTYPE=Speciation DISCPT=(46,0)])G10_89:0.014884113[&&PRIME ID=10 VERTEXTYPE=Speciation DISCPT=(62,0)],((G11_90:0.1179398[&&PRIME ID=11 VERTEXTYPE=Leaf],((G12_91:0.0058955511[&&PRIME ID=12 VERTEXTYPE=Leaf],G13_91:0.0058955511[&&PRIME ID=13 VERTEXTYPE=Leaf])G14_91:0.05838714106285812[&&PRIME ID=14 VERTEXTYPE=Duplication DISCPT=(2,2)],G15_63:0.064282692[&&PRIME ID=15 VERTEXTYPE=Leaf])G16_91:0.053657107872909546[&&PRIME ID=16 VERTEXTYPE=Additive Transfer FROMTOLINEAGE=(91,63) DISCPT=(28,2)])G17_92:0.023229019[&&PRIME ID=17 VERTEXTYPE=Speciation DISCPT=(52,0)],(((G18_93:0.014293761[&&PRIME ID=18 VERTEXTYPE=Leaf],(G19_94:0.013537622[&&PRIME ID=19 VERTEXTYPE=Leaf],G20_95:0.013537622[&&PRIME ID=20 VERTEXTYPE=Leaf])G21_96:7.5613858E-4[&&PRIME ID=21 VERTEXTYPE=Speciation DISCPT=(7,0)])G22_97:0.025435768[&&PRIME ID=22 VERTEXTYPE=Speciation DISCPT=(9,0)],G23_98:0.039729529[&&PRIME ID=23 VERTEXTYPE=Leaf])G24_99:0.060340841[&&PRIME ID=24 VERTEXTYPE=Speciation DISCPT=(22,0)],G25_100:0.10007037[&&PRIME ID=25 VERTEXTYPE=Leaf])G26_101:0.041098449[&&PRIME ID=26 VERTEXTYPE=Speciation DISCPT=(47,0)])G27_102:0.0091285616[&&PRIME ID=27 VERTEXTYPE=Speciation DISCPT=(64,0)])G28_103:0.030406946[&&PRIME ID=28 VERTEXTYPE=Speciation DISCPT=(67,0)])G29_104:0.066974265[&&PRIME ID=29 VERTEXTYPE=Speciation DISCPT=(68,0)])G30_105:0.11572846[&&PRIME ID=30 VERTEXTYPE=Speciation DISCPT=(75,0)],(G31_106:0.13673471[&&PRIME ID=31 VERTEXTYPE=Leaf],((G32_109:0.028525698[&&PRIME ID=32 VERTEXTYPE=Leaf],G33_110:0.028525698[&&PRIME ID=33 VERTEXTYPE=Leaf])G34_111:0.045212317[&&PRIME ID=34 VERTEXTYPE=Speciation DISCPT=(18,0)],(G35_112:0.043897725[&&PRIME ID=35 VERTEXTYPE=Leaf],G36_113:0.043897725[&&PRIME ID=36 VERTEXTYPE=Leaf])G37_114:0.02984029[&&PRIME ID=37 VERTEXTYPE=Speciation DISCPT=(24,0)])G38_115:0.062996697[&&PRIME ID=38 VERTEXTYPE=Speciation DISCPT=(35,0)])G39_116:0.22667234[&&PRIME ID=39 VERTEXTYPE=Speciation DISCPT=(63,0)])G40_117:0.11202871[&&PRIME ID=40 VERTEXTYPE=Speciation DISCPT=(84,0)],((G41_129:0.22311421[&&PRIME ID=41 VERTEXTYPE=Leaf],((G42_131:0.062188374[&&PRIME ID=42 VERTEXTYPE=Leaf],G43_132:0.062188374[&&PRIME ID=43 VERTEXTYPE=Leaf])G44_133:0.016152001[&&PRIME ID=44 VERTEXTYPE=Speciation DISCPT=(28,0)],G45_134:0.078340375[&&PRIME ID=45 VERTEXTYPE=Leaf])G46_135:0.14477384[&&PRIME ID=46 VERTEXTYPE=Speciation DISCPT=(38,0)])G47_136:0.1874262[&&PRIME ID=47 VERTEXTYPE=Speciation DISCPT=(72,0)],(G48_141:0.24021174[&&PRIME ID=48 VERTEXTYPE=Leaf],G49_142:0.24021174[&&PRIME ID=49 VERTEXTYPE=Leaf])G50_143:0.17032867[&&PRIME ID=50 VERTEXTYPE=Speciation DISCPT=(73,0)])G51_148:0.064895355[&&PRIME ID=51 VERTEXTYPE=Speciation DISCPT=(86,0)])G52_149:0.17366059[&&PRIME ID=52 VERTEXTYPE=Speciation DISCPT=(93,0)][&&PRIME NAME=PrunedTree];
