# Supplementary material for: Assessing the accuracy of phylogenetic rooting methods on prokaryotic gene families
Source: PLoS One. 2020 May 15;15(5):e0232950. doi: 10.1371/journal.pone.0232950 (PMC7228096; doi:10.1371/journal.pone.0232950)
Supplement: S1 Dataset — (ZIP) [file pone.0232950.s002.zip › AllSimulatedDatasets/R-025-HI-NR/original_trees/tree19]

(((G0_121:0.064449246[&&PRIME ID=0 VERTEXTYPE=Leaf],G1_122:0.064449246[&&PRIME ID=1 VERTEXTYPE=Leaf])G2_123:0.69836694[&&PRIME ID=2 VERTEXTYPE=Speciation DISCPT=(23,0)],((((((G3_125:0.34735197[&&PRIME ID=3 VERTEXTYPE=Leaf],((G4_126:0.18305168[&&PRIME ID=4 VERTEXTYPE=Leaf],(G5_49:0.16776548[&&PRIME ID=5 VERTEXTYPE=Leaf],G6_49:0.16776548[&&PRIME ID=6 VERTEXTYPE=Leaf])G7_49:0.015286194592201423[&&PRIME ID=7 VERTEXTYPE=Duplication DISCPT=(49,1)])G8_126:0.06979538370135537[&&PRIME ID=8 VERTEXTYPE=Additive Transfer FROMTOLINEAGE=(126,49) DISCPT=(51,1)],G9_127:0.25284706[&&PRIME ID=9 VERTEXTYPE=Leaf])G10_128:0.094504913[&&PRIME ID=10 VERTEXTYPE=Speciation DISCPT=(59,0)])G11_129:0.041898845[&&PRIME ID=11 VERTEXTYPE=Speciation DISCPT=(75,0)],(((((G12_51:0.04813078[&&PRIME ID=12 VERTEXTYPE=Leaf],G13_51:0.04813078[&&PRIME ID=13 VERTEXTYPE=Leaf])G14_51:0.08793835987393081[&&PRIME ID=14 VERTEXTYPE=Duplication DISCPT=(19,2)],(G15_52:0.037800142[&&PRIME ID=15 VERTEXTYPE=Leaf],G16_52:0.037800142[&&PRIME ID=16 VERTEXTYPE=Leaf])G17_52:0.09826899824362285[&&PRIME ID=17 VERTEXTYPE=Duplication DISCPT=(17,1)])G18_53:0.068223841[&&PRIME ID=18 VERTEXTYPE=Speciation DISCPT=(43,0)],G19_131:0.20429298[&&PRIME ID=19 VERTEXTYPE=Leaf])G20_131:0.12854707[&&PRIME ID=20 VERTEXTYPE=Additive Transfer FROMTOLINEAGE=(131,53) DISCPT=(52,2)],((G21_133:0.03341978[&&PRIME ID=21 VERTEXTYPE=Leaf],G22_134:0.03341978[&&PRIME ID=22 VERTEXTYPE=Leaf])G23_135:0.086127425[&&PRIME ID=23 VERTEXTYPE=Speciation DISCPT=(16,0)],(G24_20:0.046664741[&&PRIME ID=24 VERTEXTYPE=Leaf],G25_145:0.046664741[&&PRIME ID=25 VERTEXTYPE=Leaf])G26_145:0.0728824642388445[&&PRIME ID=26 VERTEXTYPE=Additive Transfer FROMTOLINEAGE=(145,20) DISCPT=(19,1)])G27_135:0.21329284714646024[&&PRIME ID=27 VERTEXTYPE=Additive Transfer FROMTOLINEAGE=(135,145) DISCPT=(40,1)])G28_136:0.039789949[&&PRIME ID=28 VERTEXTYPE=Speciation DISCPT=(72,0)],(G29_137:0.015345698[&&PRIME ID=29 VERTEXTYPE=Leaf],G30_138:0.015345698[&&PRIME ID=30 VERTEXTYPE=Leaf])G31_139:0.3572843[&&PRIME ID=31 VERTEXTYPE=Speciation DISCPT=(8,0)])G32_140:0.016620816[&&PRIME ID=32 VERTEXTYPE=Speciation DISCPT=(77,0)])G33_141:0.0032278623[&&PRIME ID=33 VERTEXTYPE=Speciation DISCPT=(78,0)],(G34_5:0.072069113[&&PRIME ID=34 VERTEXTYPE=Leaf],G35_6:0.072069113[&&PRIME ID=35 VERTEXTYPE=Leaf])G36_7:0.32040957[&&PRIME ID=36 VERTEXTYPE=Speciation DISCPT=(26,0)])G37_141:0.18017115[&&PRIME ID=37 VERTEXTYPE=Additive Transfer FROMTOLINEAGE=(141,11) DISCPT=(78,1)],G38_145:0.57264983[&&PRIME ID=38 VERTEXTYPE=Leaf])G39_147:0.061766081[&&PRIME ID=39 VERTEXTYPE=Speciation DISCPT=(88,0)],((((((G40_55:0.0070132358[&&PRIME ID=40 VERTEXTYPE=Leaf],G41_56:0.0070132358[&&PRIME ID=41 VERTEXTYPE=Leaf])G42_57:0.036883732[&&PRIME ID=42 VERTEXTYPE=Speciation DISCPT=(4,0)],G43_54:0.043896968[&&PRIME ID=43 VERTEXTYPE=Leaf])G44_54:0.07199133277154926[&&PRIME ID=44 VERTEXTYPE=Additive Transfer FROMTOLINEAGE=(54,57) DISCPT=(18,1)],G45_54:0.1158883[&&PRIME ID=45 VERTEXTYPE=Leaf])G46_54:0.043875203212725034[&&PRIME ID=46 VERTEXTYPE=Duplication DISCPT=(39,1)],(G47_48:0.069230336[&&PRIME ID=47 VERTEXTYPE=Leaf],(G48_55:0.0070132358[&&PRIME ID=48 VERTEXTYPE=Leaf],G49_56:0.0070132358[&&PRIME ID=49 VERTEXTYPE=Leaf])G50_57:0.0622171[&&PRIME ID=50 VERTEXTYPE=Speciation DISCPT=(4,0)])G51_57:0.09053316840536366[&&PRIME ID=51 VERTEXTYPE=Additive Transfer FROMTOLINEAGE=(57,48) DISCPT=(25,2)])G52_58:0.077865074[&&PRIME ID=52 VERTEXTYPE=Speciation DISCPT=(47,0)],((G53_0:0.021479061[&&PRIME ID=53 VERTEXTYPE=Leaf],G54_1:0.021479061[&&PRIME ID=54 VERTEXTYPE=Leaf])G55_2:0.16114774[&&PRIME ID=55 VERTEXTYPE=Speciation DISCPT=(9,0)],G56_3:0.1826268[&&PRIME ID=56 VERTEXTYPE=Leaf])G57_4:0.055001778[&&PRIME ID=57 VERTEXTYPE=Speciation DISCPT=(51,0)])G58_4:0.02861324313710246[&&PRIME ID=58 VERTEXTYPE=Additive Transfer FROMTOLINEAGE=(4,58) DISCPT=(56,1)],((G59_0:0.021479061[&&PRIME ID=59 VERTEXTYPE=Leaf],G60_1:0.021479061[&&PRIME ID=60 VERTEXTYPE=Leaf])G61_2:0.16114774[&&PRIME ID=61 VERTEXTYPE=Speciation DISCPT=(9,0)],(G62_3:0.074505355[&&PRIME ID=62 VERTEXTYPE=Leaf],G63_3:0.074505355[&&PRIME ID=63 VERTEXTYPE=Leaf])G64_3:0.10812144530467847[&&PRIME ID=64 VERTEXTYPE=Duplication DISCPT=(26,1)])G65_4:0.083615021[&&PRIME ID=65 VERTEXTYPE=Speciation DISCPT=(51,0)])G66_4:0.36817408[&&PRIME ID=66 VERTEXTYPE=Duplication DISCPT=(62,1)])G67_147:0.06885895330334799[&&PRIME ID=67 VERTEXTYPE=Additive Transfer FROMTOLINEAGE=(147,12) DISCPT=(89,2)],(((G68_148:0.088741646[&&PRIME ID=68 VERTEXTYPE=Leaf],G69_149:0.088741646[&&PRIME ID=69 VERTEXTYPE=Leaf])G70_150:0.036204054[&&PRIME ID=70 VERTEXTYPE=Speciation DISCPT=(31,0)],G71_151:0.1249457[&&PRIME ID=71 VERTEXTYPE=Leaf])G72_152:0.12423192[&&PRIME ID=72 VERTEXTYPE=Speciation DISCPT=(42,0)],((G73_153:0.022512587[&&PRIME ID=73 VERTEXTYPE=Leaf],((G74_189:6.7962647E-4[&&PRIME ID=74 VERTEXTYPE=Leaf],G75_190:6.7962647E-4[&&PRIME ID=75 VERTEXTYPE=Leaf])G76_191:0.01108342[&&PRIME ID=76 VERTEXTYPE=Speciation DISCPT=(1,0)],G77_192:0.011763046[&&PRIME ID=77 VERTEXTYPE=Leaf])G78_193:0.010749541[&&PRIME ID=78 VERTEXTYPE=Speciation DISCPT=(6,0)])G79_153:0.08083080288489922[&&PRIME ID=79 VERTEXTYPE=Additive Transfer FROMTOLINEAGE=(153,193) DISCPT=(9,1)],G80_154:0.10334339[&&PRIME ID=80 VERTEXTYPE=Leaf])G81_155:0.14583423[&&PRIME ID=81 VERTEXTYPE=Speciation DISCPT=(36,0)])G82_156:0.45409724[&&PRIME ID=82 VERTEXTYPE=Speciation DISCPT=(57,0)])G83_157:0.059541335[&&PRIME ID=83 VERTEXTYPE=Speciation DISCPT=(94,0)])G84_159:0.2247327[&&PRIME ID=84 VERTEXTYPE=Speciation DISCPT=(96,0)],(((((G85_173:0.15509211[&&PRIME ID=85 VERTEXTYPE=Leaf],G86_174:0.15509211[&&PRIME ID=86 VERTEXTYPE=Leaf])G87_175:0.13059926[&&PRIME ID=87 VERTEXTYPE=Speciation DISCPT=(46,0)],(G88_172:0.27840474[&&PRIME ID=88 VERTEXTYPE=Leaf],G89_172:0.27840474[&&PRIME ID=89 VERTEXTYPE=Leaf])G90_172:0.007286626455559255[&&PRIME ID=90 VERTEXTYPE=Duplication DISCPT=(62,2)])G91_179:0.10502618[&&PRIME ID=91 VERTEXTYPE=Additive Transfer FROMTOLINEAGE=(179,172) DISCPT=(64,2)],(G92_181:0.080149128[&&PRIME ID=92 VERTEXTYPE=Leaf],(G93_182:0.014415181[&&PRIME ID=93 VERTEXTYPE=Leaf],G94_183:0.014415181[&&PRIME ID=94 VERTEXTYPE=Leaf])G95_184:0.065733947[&&PRIME ID=95 VERTEXTYPE=Speciation DISCPT=(7,0)])G96_185:0.31056842[&&PRIME ID=96 VERTEXTYPE=Speciation DISCPT=(27,0)])G97_180:0.16931657261582334[&&PRIME ID=97 VERTEXTYPE=Additive Transfer FROMTOLINEAGE=(180,195) DISCPT=(78,1)],(((G98_181:0.080149128[&&PRIME ID=98 VERTEXTYPE=Leaf],(G99_182:0.014415181[&&PRIME ID=99 VERTEXTYPE=Leaf],G100_183:0.014415181[&&PRIME ID=100 VERTEXTYPE=Leaf])G101_184:0.065733947[&&PRIME ID=101 VERTEXTYPE=Speciation DISCPT=(7,0)])G102_185:0.044415972[&&PRIME ID=102 VERTEXTYPE=Speciation DISCPT=(27,0)],G103_186:0.1245651[&&PRIME ID=103 VERTEXTYPE=Leaf])G104_187:0.16537932[&&PRIME ID=104 VERTEXTYPE=Speciation DISCPT=(41,0)],(G105_188:0.049732123[&&PRIME ID=105 VERTEXTYPE=Leaf],(((G106_189:6.7962647E-4[&&PRIME ID=106 VERTEXTYPE=Leaf],G107_190:6.7962647E-4[&&PRIME ID=107 VERTEXTYPE=Leaf])G108_191:0.01108342[&&PRIME ID=108 VERTEXTYPE=Speciation DISCPT=(1,0)],G109_192:0.011763046[&&PRIME ID=109 VERTEXTYPE=Leaf])G110_193:0.016256798[&&PRIME ID=110 VERTEXTYPE=Speciation DISCPT=(6,0)],G111_188:0.028019844[&&PRIME ID=111 VERTEXTYPE=Leaf])G112_193:0.02171227830405697[&&PRIME ID=112 VERTEXTYPE=Additive Transfer FROMTOLINEAGE=(193,188) DISCPT=(10,2)])G113_194:0.2402123[&&PRIME ID=113 VERTEXTYPE=Speciation DISCPT=(20,0)])G114_195:0.2700897[&&PRIME ID=114 VERTEXTYPE=Speciation DISCPT=(65,0)])G115_196:0.21293714[&&PRIME ID=115 VERTEXTYPE=Speciation DISCPT=(87,0)],(((G116_48:0.30150026[&&PRIME ID=116 VERTEXTYPE=Leaf],G117_49:0.30150026[&&PRIME ID=117 VERTEXTYPE=Leaf])G118_50:0.058798352[&&PRIME ID=118 VERTEXTYPE=Speciation DISCPT=(67,0)],((G119_51:0.13606914[&&PRIME ID=119 VERTEXTYPE=Leaf],(G120_31:0.008217157[&&PRIME ID=120 VERTEXTYPE=Leaf],G121_52:0.008217157[&&PRIME ID=121 VERTEXTYPE=Leaf])G122_52:0.12785198297833794[&&PRIME ID=122 VERTEXTYPE=Additive Transfer FROMTOLINEAGE=(52,31) DISCPT=(4,1)])G123_53:0.2046692[&&PRIME ID=123 VERTEXTYPE=Speciation DISCPT=(43,0)],(G124_54:0.1597635[&&PRIME ID=124 VERTEXTYPE=Leaf],(G125_55:0.0070132358[&&PRIME ID=125 VERTEXTYPE=Leaf],G126_56:0.0070132358[&&PRIME ID=126 VERTEXTYPE=Leaf])G127_57:0.15275027[&&PRIME ID=127 VERTEXTYPE=Speciation DISCPT=(4,0)])G128_58:0.18097484[&&PRIME ID=128 VERTEXTYPE=Speciation DISCPT=(47,0)])G129_59:0.019560271[&&PRIME ID=129 VERTEXTYPE=Speciation DISCPT=(74,0)])G130_60:0.12986992[&&PRIME ID=130 VERTEXTYPE=Speciation DISCPT=(76,0)],(G131_61:0.0011837675[&&PRIME ID=131 VERTEXTYPE=Leaf],G132_62:0.0011837675[&&PRIME ID=132 VERTEXTYPE=Leaf])G133_63:0.48898476[&&PRIME ID=133 VERTEXTYPE=Speciation DISCPT=(2,0)])G134_64:0.28280273[&&PRIME ID=134 VERTEXTYPE=Speciation DISCPT=(82,0)])G135_197:0.214577638556625[&&PRIME ID=135 VERTEXTYPE=Additive Transfer FROMTOLINEAGE=(197,83) DISCPT=(96,1)])G136_198:0.0[&&PRIME ID=136 VERTEXTYPE=Speciation DISCPT=(99,0)][&&PRIME NAME=PrunedTree];
