# Supplementary material for: Assessing the accuracy of phylogenetic rooting methods on prokaryotic gene families
Source: PLoS One. 2020 May 15;15(5):e0232950. doi: 10.1371/journal.pone.0232950 (PMC7228096; doi:10.1371/journal.pone.0232950)
Supplement: S1 Dataset — (ZIP) [file pone.0232950.s002.zip › AllSimulatedDatasets/R-025-HI-NR/original_trees/tree2]

(((((G0_65:0.39144573[&&PRIME ID=0 VERTEXTYPE=Leaf],((((G1_87:0.063613356[&&PRIME ID=1 VERTEXTYPE=Leaf],(((G2_88:0.0042879662[&&PRIME ID=2 VERTEXTYPE=Leaf],G3_89:0.0042879662[&&PRIME ID=3 VERTEXTYPE=Leaf])G4_88:0.013007917818292844[&&PRIME ID=4 VERTEXTYPE=Additive Transfer FROMTOLINEAGE=(88,89) DISCPT=(1,1)],G5_89:0.017295884[&&PRIME ID=5 VERTEXTYPE=Leaf])G6_90:0.029549534[&&PRIME ID=6 VERTEXTYPE=Speciation DISCPT=(8,0)],G7_91:0.046845418[&&PRIME ID=7 VERTEXTYPE=Leaf])G8_92:0.016767938[&&PRIME ID=8 VERTEXTYPE=Speciation DISCPT=(23,0)])G9_93:0.19284562[&&PRIME ID=9 VERTEXTYPE=Speciation DISCPT=(33,0)],((G10_66:0.24232019[&&PRIME ID=10 VERTEXTYPE=Leaf],((G11_69:0.027604255[&&PRIME ID=11 VERTEXTYPE=Leaf],(G12_70:0.015241748[&&PRIME ID=12 VERTEXTYPE=Leaf],G13_71:0.015241748[&&PRIME ID=13 VERTEXTYPE=Leaf])G14_72:0.012362507[&&PRIME ID=14 VERTEXTYPE=Speciation DISCPT=(6,0)])G15_73:0.17857915[&&PRIME ID=15 VERTEXTYPE=Speciation DISCPT=(12,0)],(((G16_0:0.044295805[&&PRIME ID=16 VERTEXTYPE=Leaf],G17_1:0.044295805[&&PRIME ID=17 VERTEXTYPE=Leaf])G18_2:0.044749919[&&PRIME ID=18 VERTEXTYPE=Speciation DISCPT=(21,0)],((((G19_74:0.0094493093[&&PRIME ID=19 VERTEXTYPE=Leaf],G20_60:0.0094493093[&&PRIME ID=20 VERTEXTYPE=Leaf])G21_74:0.0026727726635144954[&&PRIME ID=21 VERTEXTYPE=Additive Transfer FROMTOLINEAGE=(74,60) DISCPT=(1,2)],G22_75:0.012122082[&&PRIME ID=22 VERTEXTYPE=Leaf])G23_76:0.024577816[&&PRIME ID=23 VERTEXTYPE=Speciation DISCPT=(4,0)],(G24_22:0.028920182[&&PRIME ID=24 VERTEXTYPE=Leaf],G25_77:0.028920182[&&PRIME ID=25 VERTEXTYPE=Leaf])G26_77:0.00777971632258772[&&PRIME ID=26 VERTEXTYPE=Additive Transfer FROMTOLINEAGE=(77,22) DISCPT=(12,1)])G27_78:0.021165789[&&PRIME ID=27 VERTEXTYPE=Speciation DISCPT=(16,0)],G28_47:0.057865687[&&PRIME ID=28 VERTEXTYPE=Leaf])G29_78:0.031180037624288684[&&PRIME ID=29 VERTEXTYPE=Additive Transfer FROMTOLINEAGE=(78,47) DISCPT=(27,2)])G30_78:0.03215047556395134[&&PRIME ID=30 VERTEXTYPE=Additive Transfer FROMTOLINEAGE=(78,2) DISCPT=(36,1)],G31_79:0.1211962[&&PRIME ID=31 VERTEXTYPE=Leaf])G32_80:0.084987204[&&PRIME ID=32 VERTEXTYPE=Speciation DISCPT=(45,0)])G33_81:0.036136778[&&PRIME ID=33 VERTEXTYPE=Speciation DISCPT=(59,0)])G34_82:0.0089524745[&&PRIME ID=34 VERTEXTYPE=Speciation DISCPT=(65,0)],(G35_83:0.042743107[&&PRIME ID=35 VERTEXTYPE=Leaf],G36_84:0.042743107[&&PRIME ID=36 VERTEXTYPE=Leaf])G37_85:0.20852955[&&PRIME ID=37 VERTEXTYPE=Speciation DISCPT=(20,0)])G38_86:0.00518632[&&PRIME ID=38 VERTEXTYPE=Speciation DISCPT=(67,0)])G39_86:0.004114902762165427[&&PRIME ID=39 VERTEXTYPE=Additive Transfer FROMTOLINEAGE=(86,93) DISCPT=(69,1)],((((G40_66:0.041675866[&&PRIME ID=40 VERTEXTYPE=Leaf],G41_67:0.041675866[&&PRIME ID=41 VERTEXTYPE=Leaf])G42_68:0.17927035[&&PRIME ID=42 VERTEXTYPE=Speciation DISCPT=(18,0)],((G43_14:0.033648176[&&PRIME ID=43 VERTEXTYPE=Leaf],G44_15:0.033648176[&&PRIME ID=44 VERTEXTYPE=Leaf])G45_16:0.10359942[&&PRIME ID=45 VERTEXTYPE=Speciation DISCPT=(14,0)],G46_101:0.1372476[&&PRIME ID=46 VERTEXTYPE=Leaf])G47_101:0.0836986139328714[&&PRIME ID=47 VERTEXTYPE=Additive Transfer FROMTOLINEAGE=(101,16) DISCPT=(48,1)])G48_68:0.021373970329868215[&&PRIME ID=48 VERTEXTYPE=Additive Transfer FROMTOLINEAGE=(68,101) DISCPT=(60,2)],(((G49_75:0.036699898[&&PRIME ID=49 VERTEXTYPE=Leaf],G50_77:0.036699898[&&PRIME ID=50 VERTEXTYPE=Leaf])G51_78:0.053112172[&&PRIME ID=51 VERTEXTYPE=Speciation DISCPT=(16,0)],((G52_74:0.012122082[&&PRIME ID=52 VERTEXTYPE=Leaf],G53_75:0.012122082[&&PRIME ID=53 VERTEXTYPE=Leaf])G54_76:0.024577816[&&PRIME ID=54 VERTEXTYPE=Speciation DISCPT=(4,0)],G55_77:0.036699898[&&PRIME ID=55 VERTEXTYPE=Leaf])G56_78:0.053112172[&&PRIME ID=56 VERTEXTYPE=Speciation DISCPT=(16,0)])G57_78:0.031384129898509944[&&PRIME ID=57 VERTEXTYPE=Duplication DISCPT=(36,1)],G58_79:0.1211962[&&PRIME ID=58 VERTEXTYPE=Leaf])G59_80:0.12112398[&&PRIME ID=59 VERTEXTYPE=Speciation DISCPT=(45,0)])G60_82:0.0089524745[&&PRIME ID=60 VERTEXTYPE=Speciation DISCPT=(65,0)],(G61_83:0.042743107[&&PRIME ID=61 VERTEXTYPE=Leaf],G62_84:0.042743107[&&PRIME ID=62 VERTEXTYPE=Leaf])G63_85:0.20852955[&&PRIME ID=63 VERTEXTYPE=Speciation DISCPT=(20,0)])G64_86:0.0093012227[&&PRIME ID=64 VERTEXTYPE=Speciation DISCPT=(67,0)])G65_86:0.10239961458299837[&&PRIME ID=65 VERTEXTYPE=Duplication DISCPT=(69,1)],((G66_87:0.063613356[&&PRIME ID=66 VERTEXTYPE=Leaf],(G67_88:0.017295884[&&PRIME ID=67 VERTEXTYPE=Leaf],G68_89:0.017295884[&&PRIME ID=68 VERTEXTYPE=Leaf])G69_90:0.046317472[&&PRIME ID=69 VERTEXTYPE=Speciation DISCPT=(8,0)])G70_93:0.28834852[&&PRIME ID=70 VERTEXTYPE=Speciation DISCPT=(33,0)],((((G71_94:0.040650721[&&PRIME ID=71 VERTEXTYPE=Leaf],(G72_95:0.015032289[&&PRIME ID=72 VERTEXTYPE=Leaf],G73_109:0.015032289[&&PRIME ID=73 VERTEXTYPE=Leaf])G74_95:0.02561843185179264[&&PRIME ID=74 VERTEXTYPE=Additive Transfer FROMTOLINEAGE=(95,109) DISCPT=(5,2)])G75_96:0.061862159[&&PRIME ID=75 VERTEXTYPE=Speciation DISCPT=(17,0)],G76_97:0.10251288[&&PRIME ID=76 VERTEXTYPE=Leaf])G77_98:0.1216726[&&PRIME ID=77 VERTEXTYPE=Speciation DISCPT=(43,0)],(G78_99:0.023534679[&&PRIME ID=78 VERTEXTYPE=Leaf],G79_99:0.023534679[&&PRIME ID=79 VERTEXTYPE=Leaf])G80_99:0.20065080076736594[&&PRIME ID=80 VERTEXTYPE=Duplication DISCPT=(9,2)])G81_100:0.06779641[&&PRIME ID=81 VERTEXTYPE=Speciation DISCPT=(62,0)],G82_101:0.29198189[&&PRIME ID=82 VERTEXTYPE=Leaf])G83_102:0.059979984[&&PRIME ID=83 VERTEXTYPE=Speciation DISCPT=(73,0)])G84_103:0.01101162[&&PRIME ID=84 VERTEXTYPE=Speciation DISCPT=(82,0)])G85_104:0.02847224[&&PRIME ID=85 VERTEXTYPE=Speciation DISCPT=(84,0)])G86_105:0.16646773[&&PRIME ID=86 VERTEXTYPE=Speciation DISCPT=(85,0)],(G87_65:0.39144573[&&PRIME ID=87 VERTEXTYPE=Leaf],(((((G88_74:0.012122082[&&PRIME ID=88 VERTEXTYPE=Leaf],G89_75:0.012122082[&&PRIME ID=89 VERTEXTYPE=Leaf])G90_76:0.024577816[&&PRIME ID=90 VERTEXTYPE=Speciation DISCPT=(4,0)],G91_77:0.036699898[&&PRIME ID=91 VERTEXTYPE=Leaf])G92_78:0.084496302[&&PRIME ID=92 VERTEXTYPE=Speciation DISCPT=(16,0)],((G93_151:0.037391167[&&PRIME ID=93 VERTEXTYPE=Leaf],G94_79:0.037391167[&&PRIME ID=94 VERTEXTYPE=Leaf])G95_79:0.07027844189545317[&&PRIME ID=95 VERTEXTYPE=Additive Transfer FROMTOLINEAGE=(79,151) DISCPT=(16,1)],G96_79:0.10766961[&&PRIME ID=96 VERTEXTYPE=Leaf])G97_79:0.013526590855050678[&&PRIME ID=97 VERTEXTYPE=Duplication DISCPT=(43,1)])G98_80:0.13007645[&&PRIME ID=98 VERTEXTYPE=Speciation DISCPT=(45,0)],(G99_99:0.1251515[&&PRIME ID=99 VERTEXTYPE=Leaf],(G100_83:0.042743107[&&PRIME ID=100 VERTEXTYPE=Leaf],(G101_84:0.0019201955[&&PRIME ID=101 VERTEXTYPE=Leaf],G102_84:0.0019201955[&&PRIME ID=102 VERTEXTYPE=Leaf])G103_84:0.04082291148568669[&&PRIME ID=103 VERTEXTYPE=Duplication DISCPT=(0,2)])G104_85:0.082408398[&&PRIME ID=104 VERTEXTYPE=Speciation DISCPT=(20,0)])G105_85:0.12612115193719572[&&PRIME ID=105 VERTEXTYPE=Additive Transfer FROMTOLINEAGE=(85,99) DISCPT=(46,2)])G106_86:0.11170084[&&PRIME ID=106 VERTEXTYPE=Speciation DISCPT=(67,0)],(((G107_14:0.0055837449[&&PRIME ID=107 VERTEXTYPE=Leaf],G108_94:0.0055837449[&&PRIME ID=108 VERTEXTYPE=Leaf])G109_94:0.03506697605531158[&&PRIME ID=109 VERTEXTYPE=Additive Transfer FROMTOLINEAGE=(94,14) DISCPT=(1,1)],G110_95:0.040650721[&&PRIME ID=110 VERTEXTYPE=Leaf])G111_96:0.061862159[&&PRIME ID=111 VERTEXTYPE=Speciation DISCPT=(17,0)],(G112_97:0.0073041572[&&PRIME ID=112 VERTEXTYPE=Leaf],G113_95:0.0073041572[&&PRIME ID=113 VERTEXTYPE=Leaf])G114_97:0.09520872275961048[&&PRIME ID=114 VERTEXTYPE=Additive Transfer FROMTOLINEAGE=(97,95) DISCPT=(1,2)])G115_98:0.26046061[&&PRIME ID=115 VERTEXTYPE=Speciation DISCPT=(43,0)])G116_104:0.02847224[&&PRIME ID=116 VERTEXTYPE=Speciation DISCPT=(84,0)])G117_105:0.16646773[&&PRIME ID=117 VERTEXTYPE=Speciation DISCPT=(85,0)])G118_105:0.06399687857251557[&&PRIME ID=118 VERTEXTYPE=Duplication DISCPT=(93,1)],(G119_65:0.39144573[&&PRIME ID=119 VERTEXTYPE=Leaf],(((((G120_66:0.041675866[&&PRIME ID=120 VERTEXTYPE=Leaf],G121_67:0.041675866[&&PRIME ID=121 VERTEXTYPE=Leaf])G122_68:0.20064432[&&PRIME ID=122 VERTEXTYPE=Speciation DISCPT=(18,0)],((((G123_74:0.012122082[&&PRIME ID=123 VERTEXTYPE=Leaf],G124_75:0.012122082[&&PRIME ID=124 VERTEXTYPE=Leaf])G125_76:0.009020615[&&PRIME ID=125 VERTEXTYPE=Speciation DISCPT=(4,0)],G126_65:0.021142697[&&PRIME ID=126 VERTEXTYPE=Leaf])G127_76:0.01555720095966376[&&PRIME ID=127 VERTEXTYPE=Additive Transfer FROMTOLINEAGE=(76,65) DISCPT=(9,1)],G128_77:0.036699898[&&PRIME ID=128 VERTEXTYPE=Leaf])G129_78:0.084496302[&&PRIME ID=129 VERTEXTYPE=Speciation DISCPT=(16,0)],G130_79:0.1211962[&&PRIME ID=130 VERTEXTYPE=Leaf])G131_80:0.12112398[&&PRIME ID=131 VERTEXTYPE=Speciation DISCPT=(45,0)])G132_82:0.0089524745[&&PRIME ID=132 VERTEXTYPE=Speciation DISCPT=(65,0)],(G133_84:0.13466057[&&PRIME ID=133 VERTEXTYPE=Leaf],G134_139:0.13466056[&&PRIME ID=134 VERTEXTYPE=Leaf])G135_85:0.11661209230025849[&&PRIME ID=135 VERTEXTYPE=Additive Transfer FROMTOLINEAGE=(85,139) DISCPT=(48,1)])G136_86:0.086011958[&&PRIME ID=136 VERTEXTYPE=Speciation DISCPT=(67,0)],(G137_67:0.25127266[&&PRIME ID=137 VERTEXTYPE=Leaf],(G138_101:0.057882987[&&PRIME ID=138 VERTEXTYPE=Leaf],(G139_83:0.042743107[&&PRIME ID=139 VERTEXTYPE=Leaf],G140_84:0.042743107[&&PRIME ID=140 VERTEXTYPE=Leaf])G141_85:0.01513988[&&PRIME ID=141 VERTEXTYPE=Speciation DISCPT=(20,0)])G142_85:0.19338966998298723[&&PRIME ID=142 VERTEXTYPE=Additive Transfer FROMTOLINEAGE=(85,101) DISCPT=(27,2)])G143_86:0.086011958[&&PRIME ID=143 VERTEXTYPE=Speciation DISCPT=(67,0)])G144_86:0.02568887920924378[&&PRIME ID=144 VERTEXTYPE=Duplication DISCPT=(77,2)],(((((G145_65:0.032604484[&&PRIME ID=145 VERTEXTYPE=Leaf],G146_87:0.032604484[&&PRIME ID=146 VERTEXTYPE=Leaf])G147_87:0.031008872529754147[&&PRIME ID=147 VERTEXTYPE=Additive Transfer FROMTOLINEAGE=(87,65) DISCPT=(13,1)],((G148_88:0.017295884[&&PRIME ID=148 VERTEXTYPE=Leaf],G149_89:0.017295884[&&PRIME ID=149 VERTEXTYPE=Leaf])G150_90:0.029549534[&&PRIME ID=150 VERTEXTYPE=Speciation DISCPT=(8,0)],G151_91:0.046845418[&&PRIME ID=151 VERTEXTYPE=Leaf])G152_92:0.016767938[&&PRIME ID=152 VERTEXTYPE=Speciation DISCPT=(23,0)])G153_93:0.025821927[&&PRIME ID=153 VERTEXTYPE=Speciation DISCPT=(33,0)],(G154_87:0.063613356[&&PRIME ID=154 VERTEXTYPE=Leaf],G155_91:0.063613356[&&PRIME ID=155 VERTEXTYPE=Leaf])G156_93:0.025821927[&&PRIME ID=156 VERTEXTYPE=Speciation DISCPT=(33,0)])G157_93:0.252804219769067[&&PRIME ID=157 VERTEXTYPE=Duplication DISCPT=(36,1)],((G158_66:0.24232019[&&PRIME ID=158 VERTEXTYPE=Leaf],((G159_69:0.027604255[&&PRIME ID=159 VERTEXTYPE=Leaf],(G160_70:0.015241748[&&PRIME ID=160 VERTEXTYPE=Leaf],G161_71:0.015241748[&&PRIME ID=161 VERTEXTYPE=Leaf])G162_72:0.012362507[&&PRIME ID=162 VERTEXTYPE=Speciation DISCPT=(6,0)])G163_73:0.17857915[&&PRIME ID=163 VERTEXTYPE=Speciation DISCPT=(12,0)],G164_77:0.2061834[&&PRIME ID=164 VERTEXTYPE=Leaf])G165_81:0.036136778[&&PRIME ID=165 VERTEXTYPE=Speciation DISCPT=(59,0)])G166_82:0.0089524745[&&PRIME ID=166 VERTEXTYPE=Speciation DISCPT=(65,0)],((G167_84:0.0031169057[&&PRIME ID=167 VERTEXTYPE=Leaf],G168_83:0.0031169057[&&PRIME ID=168 VERTEXTYPE=Leaf])G169_83:0.03962620133084296[&&PRIME ID=169 VERTEXTYPE=Additive Transfer FROMTOLINEAGE=(83,84) DISCPT=(0,2)],G170_84:0.042743107[&&PRIME ID=170 VERTEXTYPE=Leaf])G171_85:0.20852955[&&PRIME ID=171 VERTEXTYPE=Speciation DISCPT=(20,0)])G172_86:0.090966846[&&PRIME ID=172 VERTEXTYPE=Speciation DISCPT=(67,0)])G173_93:0.009722370723766105[&&PRIME ID=173 VERTEXTYPE=Additive Transfer FROMTOLINEAGE=(93,86) DISCPT=(78,2)],((((((G174_14:0.033648176[&&PRIME ID=174 VERTEXTYPE=Leaf],G175_15:0.033648176[&&PRIME ID=175 VERTEXTYPE=Leaf])G176_16:0.061965607[&&PRIME ID=176 VERTEXTYPE=Speciation DISCPT=(14,0)],(G177_94:0.040650721[&&PRIME ID=177 VERTEXTYPE=Leaf],G178_95:0.040650721[&&PRIME ID=178 VERTEXTYPE=Leaf])G179_96:0.054963062[&&PRIME ID=179 VERTEXTYPE=Speciation DISCPT=(17,0)])G180_96:0.006899097237385601[&&PRIME ID=180 VERTEXTYPE=Additive Transfer FROMTOLINEAGE=(96,16) DISCPT=(37,1)],G181_97:0.10251288[&&PRIME ID=181 VERTEXTYPE=Leaf])G182_98:0.061609516[&&PRIME ID=182 VERTEXTYPE=Speciation DISCPT=(43,0)],(G183_66:0.041675866[&&PRIME ID=183 VERTEXTYPE=Leaf],G184_67:0.041675866[&&PRIME ID=184 VERTEXTYPE=Leaf])G185_68:0.12244653[&&PRIME ID=185 VERTEXTYPE=Speciation DISCPT=(18,0)])G186_98:0.060063084345788734[&&PRIME ID=186 VERTEXTYPE=Duplication DISCPT=(53,1)],((G187_140:0.10387029[&&PRIME ID=187 VERTEXTYPE=Leaf],G188_140:0.10387029[&&PRIME ID=188 VERTEXTYPE=Leaf])G189_140:0.013306405514937406[&&PRIME ID=189 VERTEXTYPE=Duplication DISCPT=(43,1)],G190_99:0.11717669[&&PRIME ID=190 VERTEXTYPE=Leaf])G191_99:0.10700879[&&PRIME ID=191 VERTEXTYPE=Additive Transfer FROMTOLINEAGE=(99,140) DISCPT=(44,1)])G192_100:0.06779641[&&PRIME ID=192 VERTEXTYPE=Speciation DISCPT=(62,0)],G193_101:0.29198189[&&PRIME ID=193 VERTEXTYPE=Leaf])G194_102:0.059979984[&&PRIME ID=194 VERTEXTYPE=Speciation DISCPT=(73,0)])G195_103:0.01101162[&&PRIME ID=195 VERTEXTYPE=Speciation DISCPT=(82,0)])G196_104:0.02847224[&&PRIME ID=196 VERTEXTYPE=Speciation DISCPT=(84,0)])G197_105:0.23046461[&&PRIME ID=197 VERTEXTYPE=Speciation DISCPT=(85,0)])G198_105:0.0662096159626446[&&PRIME ID=198 VERTEXTYPE=Duplication DISCPT=(95,1)],(((((G199_109:0.044718366[&&PRIME ID=199 VERTEXTYPE=Leaf],G200_110:0.044718366[&&PRIME ID=200 VERTEXTYPE=Leaf])G201_109:0.1257754741648841[&&PRIME ID=201 VERTEXTYPE=Additive Transfer FROMTOLINEAGE=(109,110) DISCPT=(21,2)],G202_110:0.17049384[&&PRIME ID=202 VERTEXTYPE=Leaf])G203_111:0.031683667[&&PRIME ID=203 VERTEXTYPE=Speciation DISCPT=(54,0)],(G204_106:0.086064323[&&PRIME ID=204 VERTEXTYPE=Leaf],G205_107:0.086064323[&&PRIME ID=205 VERTEXTYPE=Leaf])G206_108:0.11611318[&&PRIME ID=206 VERTEXTYPE=Speciation DISCPT=(36,0)])G207_108:0.12260763933902938[&&PRIME ID=207 VERTEXTYPE=Additive Transfer FROMTOLINEAGE=(108,111) DISCPT=(58,2)],(G208_109:0.22340092[&&PRIME ID=208 VERTEXTYPE=Leaf],((G209_112:0.059148688[&&PRIME ID=209 VERTEXTYPE=Leaf],G210_113:0.059148688[&&PRIME ID=210 VERTEXTYPE=Leaf])G211_114:0.14994658[&&PRIME ID=211 VERTEXTYPE=Speciation DISCPT=(29,0)],(G212_115:0.15383348[&&PRIME ID=212 VERTEXTYPE=Leaf],(G213_116:0.050196525[&&PRIME ID=213 VERTEXTYPE=Leaf],G214_117:0.050196525[&&PRIME ID=214 VERTEXTYPE=Leaf])G215_118:0.10363695[&&PRIME ID=215 VERTEXTYPE=Speciation DISCPT=(25,0)])G216_119:0.055261794[&&PRIME ID=216 VERTEXTYPE=Speciation DISCPT=(51,0)])G217_120:0.014305642[&&PRIME ID=217 VERTEXTYPE=Speciation DISCPT=(60,0)])G218_121:0.10138423[&&PRIME ID=218 VERTEXTYPE=Speciation DISCPT=(61,0)])G219_122:0.14922398[&&PRIME ID=219 VERTEXTYPE=Speciation DISCPT=(77,0)],(G220_139:0.34264721[&&PRIME ID=220 VERTEXTYPE=Leaf],(((G221_140:0.14715977[&&PRIME ID=221 VERTEXTYPE=Leaf],(((G222_117:0.010498815[&&PRIME ID=222 VERTEXTYPE=Leaf],G223_106:0.010498815[&&PRIME ID=223 VERTEXTYPE=Leaf])G224_106:0.07556550756700078[&&PRIME ID=224 VERTEXTYPE=Additive Transfer FROMTOLINEAGE=(106,117) DISCPT=(2,2)],G225_107:0.086064323[&&PRIME ID=225 VERTEXTYPE=Leaf])G226_108:0.055059461[&&PRIME ID=226 VERTEXTYPE=Speciation DISCPT=(36,0)],G227_140:0.14112378[&&PRIME ID=227 VERTEXTYPE=Leaf])G228_140:0.0060359888382247665[&&PRIME ID=228 VERTEXTYPE=Additive Transfer FROMTOLINEAGE=(140,108) DISCPT=(48,2)])G229_140:0.13016974884997556[&&PRIME ID=229 VERTEXTYPE=Duplication DISCPT=(50,1)],(G230_99:0.14095507[&&PRIME ID=230 VERTEXTYPE=Leaf],G231_109:0.14095507[&&PRIME ID=231 VERTEXTYPE=Leaf])G232_109:0.13637445[&&PRIME ID=232 VERTEXTYPE=Additive Transfer FROMTOLINEAGE=(109,99) DISCPT=(48,2)])G233_144:0.048529636[&&PRIME ID=233 VERTEXTYPE=Speciation DISCPT=(71,0)],G234_139:0.32585916[&&PRIME ID=234 VERTEXTYPE=Leaf])G235_144:0.01678805637379713[&&PRIME ID=235 VERTEXTYPE=Additive Transfer FROMTOLINEAGE=(144,139) DISCPT=(77,1)])G236_145:0.13136191[&&PRIME ID=236 VERTEXTYPE=Speciation DISCPT=(79,0)])G237_146:0.21411084[&&PRIME ID=237 VERTEXTYPE=Speciation DISCPT=(89,0)])G238_149:0.1525776[&&PRIME ID=238 VERTEXTYPE=Speciation DISCPT=(96,0)],((((G239_65:0.19943105[&&PRIME ID=239 VERTEXTYPE=Leaf],(G240_83:0.042743107[&&PRIME ID=240 VERTEXTYPE=Leaf],G241_84:0.042743107[&&PRIME ID=241 VERTEXTYPE=Leaf])G242_85:0.15668794[&&PRIME ID=242 VERTEXTYPE=Speciation DISCPT=(20,0)])G243_65:0.19201468342597566[&&PRIME ID=243 VERTEXTYPE=Additive Transfer FROMTOLINEAGE=(65,85) DISCPT=(58,1)],(((((G244_66:0.041675866[&&PRIME ID=244 VERTEXTYPE=Leaf],G245_67:0.041675866[&&PRIME ID=245 VERTEXTYPE=Leaf])G246_68:0.10116847[&&PRIME ID=246 VERTEXTYPE=Speciation DISCPT=(18,0)],(G247_77:0.1211962[&&PRIME ID=247 VERTEXTYPE=Leaf],(G248_79:0.068193608[&&PRIME ID=248 VERTEXTYPE=Leaf],(G249_66:0.041675866[&&PRIME ID=249 VERTEXTYPE=Leaf],G250_67:0.041675866[&&PRIME ID=250 VERTEXTYPE=Leaf])G251_68:0.026517742[&&PRIME ID=251 VERTEXTYPE=Speciation DISCPT=(18,0)])G252_79:0.05300259176342383[&&PRIME ID=252 VERTEXTYPE=Additive Transfer FROMTOLINEAGE=(79,68) DISCPT=(34,2)])G253_80:0.021648139[&&PRIME ID=253 VERTEXTYPE=Speciation DISCPT=(45,0)])G254_68:0.0994758430663896[&&PRIME ID=254 VERTEXTYPE=Additive Transfer FROMTOLINEAGE=(68,80) DISCPT=(48,2)],(G255_69:0.027604255[&&PRIME ID=255 VERTEXTYPE=Leaf],(G256_70:0.015241748[&&PRIME ID=256 VERTEXTYPE=Leaf],G257_71:0.015241748[&&PRIME ID=257 VERTEXTYPE=Leaf])G258_72:0.012362507[&&PRIME ID=258 VERTEXTYPE=Speciation DISCPT=(6,0)])G259_73:0.21471593[&&PRIME ID=259 VERTEXTYPE=Speciation DISCPT=(12,0)])G260_82:0.0089524745[&&PRIME ID=260 VERTEXTYPE=Speciation DISCPT=(65,0)],(G261_83:0.042743107[&&PRIME ID=261 VERTEXTYPE=Leaf],G262_84:0.042743107[&&PRIME ID=262 VERTEXTYPE=Leaf])G263_85:0.20852955[&&PRIME ID=263 VERTEXTYPE=Speciation DISCPT=(20,0)])G264_86:0.11170084[&&PRIME ID=264 VERTEXTYPE=Speciation DISCPT=(67,0)],((G265_87:0.32911211[&&PRIME ID=265 VERTEXTYPE=Leaf],((G266_66:0.041675866[&&PRIME ID=266 VERTEXTYPE=Leaf],G267_67:0.041675866[&&PRIME ID=267 VERTEXTYPE=Leaf])G268_68:0.20064432[&&PRIME ID=268 VERTEXTYPE=Speciation DISCPT=(18,0)],((G269_6:0.097657002[&&PRIME ID=269 VERTEXTYPE=Leaf],(G270_70:0.015241748[&&PRIME ID=270 VERTEXTYPE=Leaf],G271_71:0.015241748[&&PRIME ID=271 VERTEXTYPE=Leaf])G272_72:0.082415254[&&PRIME ID=272 VERTEXTYPE=Speciation DISCPT=(6,0)])G273_73:0.10852640176380633[&&PRIME ID=273 VERTEXTYPE=Additive Transfer FROMTOLINEAGE=(73,6) DISCPT=(38,1)],G274_79:0.2061834[&&PRIME ID=274 VERTEXTYPE=Leaf])G275_81:0.036136778[&&PRIME ID=275 VERTEXTYPE=Speciation DISCPT=(59,0)])G276_82:0.086791925[&&PRIME ID=276 VERTEXTYPE=Speciation DISCPT=(65,0)])G277_93:0.022849766483619856[&&PRIME ID=277 VERTEXTYPE=Additive Transfer FROMTOLINEAGE=(93,86) DISCPT=(77,1)],((((G278_94:0.040650721[&&PRIME ID=278 VERTEXTYPE=Leaf],G279_95:0.040650721[&&PRIME ID=279 VERTEXTYPE=Leaf])G280_96:0.061862159[&&PRIME ID=280 VERTEXTYPE=Speciation DISCPT=(17,0)],G281_97:0.10251288[&&PRIME ID=281 VERTEXTYPE=Leaf])G282_98:0.1216726[&&PRIME ID=282 VERTEXTYPE=Speciation DISCPT=(43,0)],G283_99:0.22418548[&&PRIME ID=283 VERTEXTYPE=Leaf])G284_100:0.06779641[&&PRIME ID=284 VERTEXTYPE=Speciation DISCPT=(62,0)],G285_101:0.29198189[&&PRIME ID=285 VERTEXTYPE=Leaf])G286_102:0.059979984[&&PRIME ID=286 VERTEXTYPE=Speciation DISCPT=(73,0)])G287_103:0.01101162[&&PRIME ID=287 VERTEXTYPE=Speciation DISCPT=(82,0)])G288_104:0.02847224[&&PRIME ID=288 VERTEXTYPE=Speciation DISCPT=(84,0)])G289_105:0.29667423[&&PRIME ID=289 VERTEXTYPE=Speciation DISCPT=(85,0)],((G290_107:0.32478514[&&PRIME ID=290 VERTEXTYPE=Leaf],((G291_109:0.17049384[&&PRIME ID=291 VERTEXTYPE=Leaf],G292_110:0.17049384[&&PRIME ID=292 VERTEXTYPE=Leaf])G293_111:0.052907075[&&PRIME ID=293 VERTEXTYPE=Speciation DISCPT=(54,0)],((G294_112:0.15006583[&&PRIME ID=294 VERTEXTYPE=Leaf],(G295_112:0.059148688[&&PRIME ID=295 VERTEXTYPE=Leaf],G296_113:0.059148688[&&PRIME ID=296 VERTEXTYPE=Leaf])G297_114:0.09091714[&&PRIME ID=297 VERTEXTYPE=Speciation DISCPT=(29,0)])G298_114:0.059029444337234956[&&PRIME ID=298 VERTEXTYPE=Duplication DISCPT=(50,2)],(G299_116:0.050196525[&&PRIME ID=299 VERTEXTYPE=Leaf],G300_117:0.050196525[&&PRIME ID=300 VERTEXTYPE=Leaf])G301_118:0.15889874[&&PRIME ID=301 VERTEXTYPE=Speciation DISCPT=(25,0)])G302_120:0.014305642[&&PRIME ID=302 VERTEXTYPE=Speciation DISCPT=(60,0)])G303_121:0.10138423[&&PRIME ID=303 VERTEXTYPE=Speciation DISCPT=(61,0)])G304_122:0.12030803[&&PRIME ID=304 VERTEXTYPE=Speciation DISCPT=(77,0)],((G305_125:0.061778859[&&PRIME ID=305 VERTEXTYPE=Leaf],G306_126:0.061778859[&&PRIME ID=306 VERTEXTYPE=Leaf])G307_127:0.082208401[&&PRIME ID=307 VERTEXTYPE=Speciation DISCPT=(32,0)],(G308_136:0.13204972[&&PRIME ID=308 VERTEXTYPE=Leaf],G309_178:0.13204972[&&PRIME ID=309 VERTEXTYPE=Leaf])G310_136:0.011937542386493145[&&PRIME ID=310 VERTEXTYPE=Additive Transfer FROMTOLINEAGE=(136,178) DISCPT=(48,1)])G311_137:0.30110591[&&PRIME ID=311 VERTEXTYPE=Speciation DISCPT=(49,0)])G312_138:0.24302679[&&PRIME ID=312 VERTEXTYPE=Speciation DISCPT=(88,0)])G313_149:0.11816531[&&PRIME ID=313 VERTEXTYPE=Speciation DISCPT=(96,0)],(((((G314_151:0.09987275[&&PRIME ID=314 VERTEXTYPE=Leaf],(G315_152:0.042581213[&&PRIME ID=315 VERTEXTYPE=Leaf],G316_153:0.042581213[&&PRIME ID=316 VERTEXTYPE=Leaf])G317_154:0.057291537[&&PRIME ID=317 VERTEXTYPE=Speciation DISCPT=(19,0)])G318_155:0.09773518[&&PRIME ID=318 VERTEXTYPE=Speciation DISCPT=(39,0)],(((G319_157:0.012386692[&&PRIME ID=319 VERTEXTYPE=Leaf],G320_158:0.012386692[&&PRIME ID=320 VERTEXTYPE=Leaf])G321_159:0.049221997[&&PRIME ID=321 VERTEXTYPE=Speciation DISCPT=(5,0)],(G322_160:0.017650971[&&PRIME ID=322 VERTEXTYPE=Leaf],G323_161:0.017650971[&&PRIME ID=323 VERTEXTYPE=Leaf])G324_162:0.043957718[&&PRIME ID=324 VERTEXTYPE=Speciation DISCPT=(9,0)])G325_163:0.035470832[&&PRIME ID=325 VERTEXTYPE=Speciation DISCPT=(31,0)],G326_164:0.097079521[&&PRIME ID=326 VERTEXTYPE=Leaf])G327_165:0.10052841[&&PRIME ID=327 VERTEXTYPE=Speciation DISCPT=(38,0)])G328_166:0.15331616[&&PRIME ID=328 VERTEXTYPE=Speciation DISCPT=(58,0)],G329_168:0.35092409[&&PRIME ID=329 VERTEXTYPE=Leaf])G330_170:0.188366[&&PRIME ID=330 VERTEXTYPE=Speciation DISCPT=(80,0)],(G331_10:0.40020669[&&PRIME ID=331 VERTEXTYPE=Leaf],(((G332_150:0.0083333115[&&PRIME ID=332 VERTEXTYPE=Leaf],G333_160:0.0083333115[&&PRIME ID=333 VERTEXTYPE=Leaf])G334_150:0.18927462[&&PRIME ID=334 VERTEXTYPE=Additive Transfer FROMTOLINEAGE=(150,160) DISCPT=(1,2)],(((G335_157:0.012386692[&&PRIME ID=335 VERTEXTYPE=Leaf],G336_158:0.012386692[&&PRIME ID=336 VERTEXTYPE=Leaf])G337_159:0.049221997[&&PRIME ID=337 VERTEXTYPE=Speciation DISCPT=(5,0)],(G338_160:0.017650971[&&PRIME ID=338 VERTEXTYPE=Leaf],G339_161:0.017650971[&&PRIME ID=339 VERTEXTYPE=Leaf])G340_162:0.043957718[&&PRIME ID=340 VERTEXTYPE=Speciation DISCPT=(9,0)])G341_163:0.035470832[&&PRIME ID=341 VERTEXTYPE=Speciation DISCPT=(31,0)],G342_164:0.097079521[&&PRIME ID=342 VERTEXTYPE=Leaf])G343_165:0.10052841[&&PRIME ID=343 VERTEXTYPE=Speciation DISCPT=(38,0)])G344_166:0.15331616[&&PRIME ID=344 VERTEXTYPE=Speciation DISCPT=(58,0)],(G345_167:0.30317659[&&PRIME ID=345 VERTEXTYPE=Leaf],((G346_116:0.050196525[&&PRIME ID=346 VERTEXTYPE=Leaf],G347_117:0.050196525[&&PRIME ID=347 VERTEXTYPE=Leaf])G348_118:0.041019997[&&PRIME ID=348 VERTEXTYPE=Speciation DISCPT=(25,0)],G349_168:0.091216522[&&PRIME ID=349 VERTEXTYPE=Leaf])G350_168:0.21196006792406025[&&PRIME ID=350 VERTEXTYPE=Additive Transfer FROMTOLINEAGE=(168,118) DISCPT=(36,2)])G351_169:0.047747503[&&PRIME ID=351 VERTEXTYPE=Speciation DISCPT=(74,0)])G352_170:0.049282596[&&PRIME ID=352 VERTEXTYPE=Speciation DISCPT=(80,0)])G353_170:0.13908340347332954[&&PRIME ID=353 VERTEXTYPE=Additive Transfer FROMTOLINEAGE=(170,17) DISCPT=(85,2)])G354_170:0.07061355173865183[&&PRIME ID=354 VERTEXTYPE=Duplication DISCPT=(93,1)],(((G355_180:0.053058976[&&PRIME ID=355 VERTEXTYPE=Leaf],G356_181:0.053058976[&&PRIME ID=356 VERTEXTYPE=Leaf])G357_182:0.12028188[&&PRIME ID=357 VERTEXTYPE=Speciation DISCPT=(26,0)],((G358_189:0.082106306[&&PRIME ID=358 VERTEXTYPE=Leaf],(G359_183:0.026279722[&&PRIME ID=359 VERTEXTYPE=Leaf],G360_184:0.026279722[&&PRIME ID=360 VERTEXTYPE=Leaf])G361_185:0.055826584[&&PRIME ID=361 VERTEXTYPE=Speciation DISCPT=(10,0)])G362_185:0.039218520860865934[&&PRIME ID=362 VERTEXTYPE=Additive Transfer FROMTOLINEAGE=(185,189) DISCPT=(35,2)],((G363_186:0.032555881[&&PRIME ID=363 VERTEXTYPE=Leaf],G364_187:0.032555881[&&PRIME ID=364 VERTEXTYPE=Leaf])G365_188:0.062785408[&&PRIME ID=365 VERTEXTYPE=Speciation DISCPT=(13,0)],G366_189:0.095341289[&&PRIME ID=366 VERTEXTYPE=Leaf])G367_190:0.025983538[&&PRIME ID=367 VERTEXTYPE=Speciation DISCPT=(37,0)])G368_191:0.052016031[&&PRIME ID=368 VERTEXTYPE=Speciation DISCPT=(46,0)])G369_192:0.17838616[&&PRIME ID=369 VERTEXTYPE=Speciation DISCPT=(56,0)],G370_194:0.35172702[&&PRIME ID=370 VERTEXTYPE=Leaf])G371_195:0.25817662[&&PRIME ID=371 VERTEXTYPE=Speciation DISCPT=(81,0)])G372_196:0.19638162[&&PRIME ID=372 VERTEXTYPE=Speciation DISCPT=(95,0)])G373_197:0.034412293[&&PRIME ID=373 VERTEXTYPE=Speciation DISCPT=(98,0)])G374_198:0.0[&&PRIME ID=374 VERTEXTYPE=Speciation DISCPT=(99,0)][&&PRIME NAME=PrunedTree];
