# Supplementary material for: Assessing the accuracy of phylogenetic rooting methods on prokaryotic gene families
Source: PLoS One. 2020 May 15;15(5):e0232950. doi: 10.1371/journal.pone.0232950 (PMC7228096; doi:10.1371/journal.pone.0232950)
Supplement: S1 Dataset — (ZIP) [file pone.0232950.s002.zip › AllSimulatedDatasets/R-025-HI-NR/original_trees/tree20]

(((((((((G0_142:0.0085444962[&&PRIME ID=0 VERTEXTYPE=Leaf],G1_143:0.0085444962[&&PRIME ID=1 VERTEXTYPE=Leaf])G2_144:0.12268924[&&PRIME ID=2 VERTEXTYPE=Speciation DISCPT=(3,0)],(((G3_146:0.0073528079[&&PRIME ID=3 VERTEXTYPE=Leaf],G4_147:0.0073528079[&&PRIME ID=4 VERTEXTYPE=Leaf])G5_146:0.006179231058544982[&&PRIME ID=5 VERTEXTYPE=Additive Transfer FROMTOLINEAGE=(146,147) DISCPT=(2,2)],G6_147:0.013532039[&&PRIME ID=6 VERTEXTYPE=Leaf])G7_148:0.027893012[&&PRIME ID=7 VERTEXTYPE=Speciation DISCPT=(6,0)],G8_149:0.041425051[&&PRIME ID=8 VERTEXTYPE=Leaf])G9_150:0.089808684[&&PRIME ID=9 VERTEXTYPE=Speciation DISCPT=(17,0)])G10_151:0.073523825[&&PRIME ID=10 VERTEXTYPE=Speciation DISCPT=(50,0)],(G11_153:0.038965228[&&PRIME ID=11 VERTEXTYPE=Leaf],G12_154:0.038965228[&&PRIME ID=12 VERTEXTYPE=Leaf])G13_155:0.16579233[&&PRIME ID=13 VERTEXTYPE=Speciation DISCPT=(14,0)])G14_156:0.094613898[&&PRIME ID=14 VERTEXTYPE=Speciation DISCPT=(61,0)],((((G15_182:0.074590205[&&PRIME ID=15 VERTEXTYPE=Leaf],(G16_183:0.022705846[&&PRIME ID=16 VERTEXTYPE=Leaf],(G17_184:0.0012953546[&&PRIME ID=17 VERTEXTYPE=Leaf],G18_185:0.0012953546[&&PRIME ID=18 VERTEXTYPE=Leaf])G19_186:0.021410491[&&PRIME ID=19 VERTEXTYPE=Speciation DISCPT=(1,0)])G20_187:0.051884359[&&PRIME ID=20 VERTEXTYPE=Speciation DISCPT=(10,0)])G21_188:0.013609628[&&PRIME ID=21 VERTEXTYPE=Speciation DISCPT=(28,0)],G22_189:0.088199833[&&PRIME ID=22 VERTEXTYPE=Leaf])G23_190:0.13944397[&&PRIME ID=23 VERTEXTYPE=Speciation DISCPT=(32,0)],(G24_179:0.1068975[&&PRIME ID=24 VERTEXTYPE=Leaf],G25_180:0.1068975[&&PRIME ID=25 VERTEXTYPE=Leaf])G26_181:0.1207463[&&PRIME ID=26 VERTEXTYPE=Speciation DISCPT=(40,0)])G27_190:0.04704065347563049[&&PRIME ID=27 VERTEXTYPE=Additive Transfer FROMTOLINEAGE=(190,181) DISCPT=(64,2)],(G28_158:0.12992994[&&PRIME ID=28 VERTEXTYPE=Leaf],G29_159:0.12992994[&&PRIME ID=29 VERTEXTYPE=Leaf])G30_160:0.14475451[&&PRIME ID=30 VERTEXTYPE=Speciation DISCPT=(49,0)])G31_160:0.024687004806253764[&&PRIME ID=31 VERTEXTYPE=Additive Transfer FROMTOLINEAGE=(160,190) DISCPT=(73,1)])G32_161:0.10089712[&&PRIME ID=32 VERTEXTYPE=Speciation DISCPT=(79,0)],(((G33_113:0.24708489[&&PRIME ID=33 VERTEXTYPE=Leaf],((G34_115:0.063723744[&&PRIME ID=34 VERTEXTYPE=Leaf],G35_116:0.063723744[&&PRIME ID=35 VERTEXTYPE=Leaf])G36_115:0.07636862593116177[&&PRIME ID=36 VERTEXTYPE=Additive Transfer FROMTOLINEAGE=(115,116) DISCPT=(26,1)],G37_116:0.14009237[&&PRIME ID=37 VERTEXTYPE=Leaf])G38_117:0.10699252[&&PRIME ID=38 VERTEXTYPE=Speciation DISCPT=(52,0)])G39_118:0.035339884[&&PRIME ID=39 VERTEXTYPE=Speciation DISCPT=(68,0)],((G40_112:0.088679337[&&PRIME ID=40 VERTEXTYPE=Leaf],G41_113:0.088679337[&&PRIME ID=41 VERTEXTYPE=Leaf])G42_114:0.15840555[&&PRIME ID=42 VERTEXTYPE=Speciation DISCPT=(33,0)],(((G43_68:0.041788872[&&PRIME ID=43 VERTEXTYPE=Leaf],G44_115:0.041788872[&&PRIME ID=44 VERTEXTYPE=Leaf])G45_115:0.013126108778041542[&&PRIME ID=45 VERTEXTYPE=Additive Transfer FROMTOLINEAGE=(115,68) DISCPT=(17,1)],G46_115:0.054914981[&&PRIME ID=46 VERTEXTYPE=Leaf])G47_115:0.07221922265489246[&&PRIME ID=47 VERTEXTYPE=Duplication DISCPT=(23,1)],G48_116:0.1271342[&&PRIME ID=48 VERTEXTYPE=Leaf])G49_115:0.11995069[&&PRIME ID=49 VERTEXTYPE=Additive Transfer FROMTOLINEAGE=(115,116) DISCPT=(47,2)])G50_118:0.035339884[&&PRIME ID=50 VERTEXTYPE=Speciation DISCPT=(68,0)])G51_118:0.04024227327222746[&&PRIME ID=51 VERTEXTYPE=Duplication DISCPT=(74,1)],((G52_112:0.088679337[&&PRIME ID=52 VERTEXTYPE=Leaf],G53_113:0.088679337[&&PRIME ID=53 VERTEXTYPE=Leaf])G54_114:0.15840555[&&PRIME ID=54 VERTEXTYPE=Speciation DISCPT=(33,0)],(((G55_119:0.011729222[&&PRIME ID=55 VERTEXTYPE=Leaf],G56_120:0.011729222[&&PRIME ID=56 VERTEXTYPE=Leaf])G57_121:0.027625435[&&PRIME ID=57 VERTEXTYPE=Speciation DISCPT=(5,0)],G58_122:0.039354657[&&PRIME ID=58 VERTEXTYPE=Leaf])G59_123:0.10656642[&&PRIME ID=59 VERTEXTYPE=Speciation DISCPT=(15,0)],(G60_115:0.14009237[&&PRIME ID=60 VERTEXTYPE=Leaf],G61_116:0.14009237[&&PRIME ID=61 VERTEXTYPE=Leaf])G62_117:0.0058287049[&&PRIME ID=62 VERTEXTYPE=Speciation DISCPT=(52,0)])G63_117:0.10116381400704261[&&PRIME ID=63 VERTEXTYPE=Additive Transfer FROMTOLINEAGE=(117,125) DISCPT=(53,1)])G64_118:0.075582157[&&PRIME ID=64 VERTEXTYPE=Speciation DISCPT=(68,0)])G65_118:0.0776015364291841[&&PRIME ID=65 VERTEXTYPE=Duplication DISCPT=(81,1)])G66_161:0.04581079664490321[&&PRIME ID=66 VERTEXTYPE=Additive Transfer FROMTOLINEAGE=(161,118) DISCPT=(87,1)],(G67_163:0.22454698[&&PRIME ID=67 VERTEXTYPE=Leaf],G68_42:0.22454698[&&PRIME ID=68 VERTEXTYPE=Leaf])G69_163:0.2215324[&&PRIME ID=69 VERTEXTYPE=Additive Transfer FROMTOLINEAGE=(163,42) DISCPT=(64,1)])G70_165:0.025396396[&&PRIME ID=70 VERTEXTYPE=Speciation DISCPT=(91,0)],(G71_167:0.24137614[&&PRIME ID=71 VERTEXTYPE=Leaf],(G72_168:0.10148421[&&PRIME ID=72 VERTEXTYPE=Leaf],(G73_169:0.052416286[&&PRIME ID=73 VERTEXTYPE=Leaf],G74_168:0.052416286[&&PRIME ID=74 VERTEXTYPE=Leaf])G75_169:0.04906792363709666[&&PRIME ID=75 VERTEXTYPE=Additive Transfer FROMTOLINEAGE=(169,168) DISCPT=(22,2)])G76_170:0.13989193[&&PRIME ID=76 VERTEXTYPE=Speciation DISCPT=(38,0)])G77_177:0.23009963[&&PRIME ID=77 VERTEXTYPE=Speciation DISCPT=(67,0)])G78_194:0.11294585[&&PRIME ID=78 VERTEXTYPE=Speciation DISCPT=(94,0)],((((G79_112:0.088679337[&&PRIME ID=79 VERTEXTYPE=Leaf],G80_113:0.088679337[&&PRIME ID=80 VERTEXTYPE=Leaf])G81_114:0.15840555[&&PRIME ID=81 VERTEXTYPE=Speciation DISCPT=(33,0)],((G82_135:0.050591984[&&PRIME ID=82 VERTEXTYPE=Leaf],G83_115:0.050591984[&&PRIME ID=83 VERTEXTYPE=Leaf])G84_115:0.08950038643750717[&&PRIME ID=84 VERTEXTYPE=Additive Transfer FROMTOLINEAGE=(115,135) DISCPT=(22,2)],G85_116:0.14009237[&&PRIME ID=85 VERTEXTYPE=Leaf])G86_117:0.10699252[&&PRIME ID=86 VERTEXTYPE=Speciation DISCPT=(52,0)])G87_118:0.21146387[&&PRIME ID=87 VERTEXTYPE=Speciation DISCPT=(68,0)],((((G88_132:0.23073648[&&PRIME ID=88 VERTEXTYPE=Leaf],(G89_135:0.080750791[&&PRIME ID=89 VERTEXTYPE=Leaf],G90_136:0.080750791[&&PRIME ID=90 VERTEXTYPE=Leaf])G91_137:0.14998569[&&PRIME ID=91 VERTEXTYPE=Speciation DISCPT=(29,0)])G92_138:0.061587859[&&PRIME ID=92 VERTEXTYPE=Speciation DISCPT=(65,0)],((G93_140:0.17367823[&&PRIME ID=93 VERTEXTYPE=Leaf],(G94_146:0.041425051[&&PRIME ID=94 VERTEXTYPE=Leaf],G95_149:0.041425051[&&PRIME ID=95 VERTEXTYPE=Leaf])G96_150:0.13225318[&&PRIME ID=96 VERTEXTYPE=Speciation DISCPT=(17,0)])G97_152:0.031079331[&&PRIME ID=97 VERTEXTYPE=Speciation DISCPT=(58,0)],(G98_153:0.038965228[&&PRIME ID=98 VERTEXTYPE=Leaf],G99_154:0.038965228[&&PRIME ID=99 VERTEXTYPE=Leaf])G100_155:0.16579233[&&PRIME ID=100 VERTEXTYPE=Speciation DISCPT=(14,0)])G101_156:0.087566777[&&PRIME ID=101 VERTEXTYPE=Speciation DISCPT=(61,0)])G102_157:0.0070471213[&&PRIME ID=102 VERTEXTYPE=Speciation DISCPT=(77,0)],(G103_158:0.12992994[&&PRIME ID=103 VERTEXTYPE=Leaf],G104_159:0.12992994[&&PRIME ID=104 VERTEXTYPE=Leaf])G105_160:0.16944152[&&PRIME ID=105 VERTEXTYPE=Speciation DISCPT=(49,0)])G106_161:0.14670792[&&PRIME ID=106 VERTEXTYPE=Speciation DISCPT=(79,0)],(((((((G107_15:0.054021327[&&PRIME ID=107 VERTEXTYPE=Leaf],G108_15:0.054021327[&&PRIME ID=108 VERTEXTYPE=Leaf])G109_15:0.037248520873434846[&&PRIME ID=109 VERTEXTYPE=Duplication DISCPT=(23,1)],G110_16:0.091269848[&&PRIME ID=110 VERTEXTYPE=Leaf])G111_17:0.071630421[&&PRIME ID=111 VERTEXTYPE=Speciation DISCPT=(34,0)],(G112_52:0.060117699[&&PRIME ID=112 VERTEXTYPE=Leaf],G113_53:0.060117699[&&PRIME ID=113 VERTEXTYPE=Leaf])G114_54:0.10278257[&&PRIME ID=114 VERTEXTYPE=Speciation DISCPT=(26,0)])G115_17:0.1046231[&&PRIME ID=115 VERTEXTYPE=Additive Transfer FROMTOLINEAGE=(17,54) DISCPT=(56,1)],(((((G116_178:0.0039398483[&&PRIME ID=116 VERTEXTYPE=Leaf],G117_18:0.0039398483[&&PRIME ID=117 VERTEXTYPE=Leaf])G118_18:0.05522240915291419[&&PRIME ID=118 VERTEXTYPE=Additive Transfer FROMTOLINEAGE=(18,178) DISCPT=(1,2)],((G119_19:0.010421351[&&PRIME ID=119 VERTEXTYPE=Leaf],G120_19:0.010421351[&&PRIME ID=120 VERTEXTYPE=Leaf])G121_19:0.03231668781417686[&&PRIME ID=121 VERTEXTYPE=Duplication DISCPT=(4,2)],(G122_20:0.033736757[&&PRIME ID=122 VERTEXTYPE=Leaf],G123_21:0.033736757[&&PRIME ID=123 VERTEXTYPE=Leaf])G124_22:0.0090012815[&&PRIME ID=124 VERTEXTYPE=Speciation DISCPT=(12,0)])G125_23:0.016424219[&&PRIME ID=125 VERTEXTYPE=Speciation DISCPT=(18,0)])G126_24:0.13445874[&&PRIME ID=126 VERTEXTYPE=Speciation DISCPT=(25,0)],(G127_25:0.038953967[&&PRIME ID=127 VERTEXTYPE=Leaf],G128_26:0.038953967[&&PRIME ID=128 VERTEXTYPE=Leaf])G129_27:0.15466703[&&PRIME ID=129 VERTEXTYPE=Speciation DISCPT=(13,0)])G130_28:0.012051452[&&PRIME ID=130 VERTEXTYPE=Speciation DISCPT=(59,0)],(((G131_29:0.0089650367[&&PRIME ID=131 VERTEXTYPE=Leaf],G132_30:0.0089650367[&&PRIME ID=132 VERTEXTYPE=Leaf])G133_31:0.013603194[&&PRIME ID=133 VERTEXTYPE=Speciation DISCPT=(4,0)],G134_32:0.022568231[&&PRIME ID=134 VERTEXTYPE=Leaf])G135_33:0.0098138044[&&PRIME ID=135 VERTEXTYPE=Speciation DISCPT=(9,0)],((G136_32:0.016589863[&&PRIME ID=136 VERTEXTYPE=Leaf],(G137_29:0.0089650367[&&PRIME ID=137 VERTEXTYPE=Leaf],G138_30:0.0089650367[&&PRIME ID=138 VERTEXTYPE=Leaf])G139_31:0.007624826[&&PRIME ID=139 VERTEXTYPE=Speciation DISCPT=(4,0)])G140_31:0.005978368311808389[&&PRIME ID=140 VERTEXTYPE=Additive Transfer FROMTOLINEAGE=(31,32) DISCPT=(6,2)],G141_32:0.022568231[&&PRIME ID=141 VERTEXTYPE=Leaf])G142_33:0.0098138044[&&PRIME ID=142 VERTEXTYPE=Speciation DISCPT=(9,0)])G143_33:0.17329041787909297[&&PRIME ID=143 VERTEXTYPE=Duplication DISCPT=(11,2)])G144_34:0.054475037[&&PRIME ID=144 VERTEXTYPE=Speciation DISCPT=(62,0)],((((G145_35:0.0061240315[&&PRIME ID=145 VERTEXTYPE=Leaf],G146_36:0.0061240315[&&PRIME ID=146 VERTEXTYPE=Leaf])G147_37:0.12329099[&&PRIME ID=147 VERTEXTYPE=Speciation DISCPT=(2,0)],G148_38:0.12941502[&&PRIME ID=148 VERTEXTYPE=Leaf])G149_39:0.0175155[&&PRIME ID=149 VERTEXTYPE=Speciation DISCPT=(48,0)],G150_40:0.14693052[&&PRIME ID=150 VERTEXTYPE=Leaf])G151_41:0.08615692[&&PRIME ID=151 VERTEXTYPE=Speciation DISCPT=(54,0)],G152_42:0.23308744[&&PRIME ID=152 VERTEXTYPE=Leaf])G153_43:0.027060051[&&PRIME ID=153 VERTEXTYPE=Speciation DISCPT=(66,0)])G154_44:0.0073758785[&&PRIME ID=154 VERTEXTYPE=Speciation DISCPT=(70,0)])G155_45:0.014861705[&&PRIME ID=155 VERTEXTYPE=Speciation DISCPT=(71,0)],((G156_46:0.11975007[&&PRIME ID=156 VERTEXTYPE=Leaf],G157_47:0.11975007[&&PRIME ID=157 VERTEXTYPE=Leaf])G158_48:0.01678399[&&PRIME ID=158 VERTEXTYPE=Speciation DISCPT=(47,0)],G159_49:0.13653406[&&PRIME ID=159 VERTEXTYPE=Leaf])G160_50:0.14585101[&&PRIME ID=160 VERTEXTYPE=Speciation DISCPT=(51,0)])G161_51:0.032364847[&&PRIME ID=161 VERTEXTYPE=Speciation DISCPT=(74,0)],(((G162_73:0.045716523[&&PRIME ID=162 VERTEXTYPE=Leaf],G163_74:0.045716523[&&PRIME ID=163 VERTEXTYPE=Leaf])G164_75:0.076708041[&&PRIME ID=164 VERTEXTYPE=Speciation DISCPT=(21,0)],G165_163:0.12242456[&&PRIME ID=165 VERTEXTYPE=Leaf])G166_75:0.09772205855943336[&&PRIME ID=166 VERTEXTYPE=Additive Transfer FROMTOLINEAGE=(75,163) DISCPT=(47,1)],((G167_8:0.10400781[&&PRIME ID=167 VERTEXTYPE=Leaf],((G168_9:0.020065381[&&PRIME ID=168 VERTEXTYPE=Leaf],G169_10:0.020065381[&&PRIME ID=169 VERTEXTYPE=Leaf])G170_11:0.037332065[&&PRIME ID=170 VERTEXTYPE=Speciation DISCPT=(8,0)],(G171_46:0.052809997[&&PRIME ID=171 VERTEXTYPE=Leaf],G172_47:0.052809997[&&PRIME ID=172 VERTEXTYPE=Leaf])G173_47:0.004587449385750775[&&PRIME ID=173 VERTEXTYPE=Additive Transfer FROMTOLINEAGE=(47,46) DISCPT=(22,2)])G174_11:0.046610362991245394[&&PRIME ID=174 VERTEXTYPE=Additive Transfer FROMTOLINEAGE=(11,47) DISCPT=(23,2)])G175_12:0.057967111[&&PRIME ID=175 VERTEXTYPE=Speciation DISCPT=(39,0)],(G176_13:0.12606409[&&PRIME ID=176 VERTEXTYPE=Leaf],(G177_8:0.10400781[&&PRIME ID=177 VERTEXTYPE=Leaf],(G178_9:0.020065381[&&PRIME ID=178 VERTEXTYPE=Leaf],G179_10:0.020065381[&&PRIME ID=179 VERTEXTYPE=Leaf])G180_11:0.083942428[&&PRIME ID=180 VERTEXTYPE=Speciation DISCPT=(8,0)])G181_12:0.022056279[&&PRIME ID=181 VERTEXTYPE=Speciation DISCPT=(39,0)])G182_13:0.035910832149728275[&&PRIME ID=182 VERTEXTYPE=Additive Transfer FROMTOLINEAGE=(13,12) DISCPT=(47,2)])G183_14:0.058171702[&&PRIME ID=183 VERTEXTYPE=Speciation DISCPT=(56,0)])G184_14:0.0946032986586984[&&PRIME ID=184 VERTEXTYPE=Additive Transfer FROMTOLINEAGE=(14,75) DISCPT=(64,1)])G185_14:0.07283323288399547[&&PRIME ID=185 VERTEXTYPE=Additive Transfer FROMTOLINEAGE=(14,51) DISCPT=(80,1)],(((((G186_15:0.091269848[&&PRIME ID=186 VERTEXTYPE=Leaf],G187_16:0.091269848[&&PRIME ID=187 VERTEXTYPE=Leaf])G188_17:0.17625352[&&PRIME ID=188 VERTEXTYPE=Speciation DISCPT=(34,0)],(((((G189_35:0.0061240315[&&PRIME ID=189 VERTEXTYPE=Leaf],G190_36:0.0061240315[&&PRIME ID=190 VERTEXTYPE=Leaf])G191_37:0.076101962[&&PRIME ID=191 VERTEXTYPE=Speciation DISCPT=(2,0)],(G192_18:0.059162257[&&PRIME ID=192 VERTEXTYPE=Leaf],(G193_19:0.042738038[&&PRIME ID=193 VERTEXTYPE=Leaf],(G194_20:0.033736757[&&PRIME ID=194 VERTEXTYPE=Leaf],G195_21:0.033736757[&&PRIME ID=195 VERTEXTYPE=Leaf])G196_22:0.0090012815[&&PRIME ID=196 VERTEXTYPE=Speciation DISCPT=(12,0)])G197_23:0.016424219[&&PRIME ID=197 VERTEXTYPE=Speciation DISCPT=(18,0)])G198_24:0.023063736[&&PRIME ID=198 VERTEXTYPE=Speciation DISCPT=(25,0)])G199_24:0.11139500723533799[&&PRIME ID=199 VERTEXTYPE=Additive Transfer FROMTOLINEAGE=(24,37) DISCPT=(29,2)],(G200_25:0.038953967[&&PRIME ID=200 VERTEXTYPE=Leaf],G201_26:0.038953967[&&PRIME ID=201 VERTEXTYPE=Leaf])G202_27:0.15466703[&&PRIME ID=202 VERTEXTYPE=Speciation DISCPT=(13,0)])G203_28:0.012051452[&&PRIME ID=203 VERTEXTYPE=Speciation DISCPT=(59,0)],((G204_29:0.0089650367[&&PRIME ID=204 VERTEXTYPE=Leaf],G205_30:0.0089650367[&&PRIME ID=205 VERTEXTYPE=Leaf])G206_31:0.013603194[&&PRIME ID=206 VERTEXTYPE=Speciation DISCPT=(4,0)],G207_32:0.022568231[&&PRIME ID=207 VERTEXTYPE=Leaf])G208_33:0.18310422[&&PRIME ID=208 VERTEXTYPE=Speciation DISCPT=(9,0)])G209_34:0.054475037[&&PRIME ID=209 VERTEXTYPE=Speciation DISCPT=(62,0)],(((G210_35:0.0061240315[&&PRIME ID=210 VERTEXTYPE=Leaf],G211_36:0.0061240315[&&PRIME ID=211 VERTEXTYPE=Leaf])G212_37:0.12329099[&&PRIME ID=212 VERTEXTYPE=Speciation DISCPT=(2,0)],G213_38:0.12941502[&&PRIME ID=213 VERTEXTYPE=Leaf])G214_39:0.0175155[&&PRIME ID=214 VERTEXTYPE=Speciation DISCPT=(48,0)],(G215_40:0.10062134[&&PRIME ID=215 VERTEXTYPE=Leaf],G216_40:0.10062134[&&PRIME ID=216 VERTEXTYPE=Leaf])G217_40:0.04630918251222818[&&PRIME ID=217 VERTEXTYPE=Duplication DISCPT=(36,2)])G218_41:0.11321697[&&PRIME ID=218 VERTEXTYPE=Speciation DISCPT=(54,0)])G219_44:0.0073758785[&&PRIME ID=219 VERTEXTYPE=Speciation DISCPT=(70,0)])G220_45:0.014861705[&&PRIME ID=220 VERTEXTYPE=Speciation DISCPT=(71,0)],(G221_46:0.11975007[&&PRIME ID=221 VERTEXTYPE=Leaf],G222_47:0.11975007[&&PRIME ID=222 VERTEXTYPE=Leaf])G223_48:0.162635[&&PRIME ID=223 VERTEXTYPE=Speciation DISCPT=(47,0)])G224_51:0.07046743[&&PRIME ID=224 VERTEXTYPE=Speciation DISCPT=(74,0)],((G225_52:0.060117699[&&PRIME ID=225 VERTEXTYPE=Leaf],G226_53:0.060117699[&&PRIME ID=226 VERTEXTYPE=Leaf])G227_54:0.26060258[&&PRIME ID=227 VERTEXTYPE=Speciation DISCPT=(26,0)],(((G228_55:0.048122511[&&PRIME ID=228 VERTEXTYPE=Leaf],(G229_56:0.044330807[&&PRIME ID=229 VERTEXTYPE=Leaf],G230_57:0.044330807[&&PRIME ID=230 VERTEXTYPE=Leaf])G231_58:0.0037917044[&&PRIME ID=231 VERTEXTYPE=Speciation DISCPT=(19,0)])G232_59:0.051887207[&&PRIME ID=232 VERTEXTYPE=Speciation DISCPT=(22,0)],((G233_60:0.040074536[&&PRIME ID=233 VERTEXTYPE=Leaf],(G234_61:0.017333454[&&PRIME ID=234 VERTEXTYPE=Leaf],G235_62:0.017333454[&&PRIME ID=235 VERTEXTYPE=Leaf])G236_63:0.022741082[&&PRIME ID=236 VERTEXTYPE=Speciation DISCPT=(7,0)])G237_64:0.0051848841[&&PRIME ID=237 VERTEXTYPE=Speciation DISCPT=(16,0)],G238_65:0.04525942[&&PRIME ID=238 VERTEXTYPE=Leaf])G239_66:0.054750298[&&PRIME ID=239 VERTEXTYPE=Speciation DISCPT=(20,0)])G240_67:9.589918E-4[&&PRIME ID=240 VERTEXTYPE=Speciation DISCPT=(36,0)],G241_68:0.10096871[&&PRIME ID=241 VERTEXTYPE=Leaf])G242_69:0.21975156[&&PRIME ID=242 VERTEXTYPE=Speciation DISCPT=(37,0)])G243_70:0.032132229[&&PRIME ID=243 VERTEXTYPE=Speciation DISCPT=(81,0)])G244_71:0.021075937[&&PRIME ID=244 VERTEXTYPE=Speciation DISCPT=(82,0)],((((G245_15:0.091269848[&&PRIME ID=245 VERTEXTYPE=Leaf],G246_16:0.091269848[&&PRIME ID=246 VERTEXTYPE=Leaf])G247_17:0.17625352[&&PRIME ID=247 VERTEXTYPE=Speciation DISCPT=(34,0)],((((G248_19:0.042738038[&&PRIME ID=248 VERTEXTYPE=Leaf],(G249_20:0.033736757[&&PRIME ID=249 VERTEXTYPE=Leaf],G250_21:0.033736757[&&PRIME ID=250 VERTEXTYPE=Leaf])G251_22:0.0090012815[&&PRIME ID=251 VERTEXTYPE=Speciation DISCPT=(12,0)])G252_23:0.15088296[&&PRIME ID=252 VERTEXTYPE=Speciation DISCPT=(18,0)],(G253_25:0.038953967[&&PRIME ID=253 VERTEXTYPE=Leaf],G254_26:0.038953967[&&PRIME ID=254 VERTEXTYPE=Leaf])G255_27:0.15466703[&&PRIME ID=255 VERTEXTYPE=Speciation DISCPT=(13,0)])G256_28:0.012051452[&&PRIME ID=256 VERTEXTYPE=Speciation DISCPT=(59,0)],((G257_29:0.0089650367[&&PRIME ID=257 VERTEXTYPE=Leaf],G258_30:0.0089650367[&&PRIME ID=258 VERTEXTYPE=Leaf])G259_31:0.013603194[&&PRIME ID=259 VERTEXTYPE=Speciation DISCPT=(4,0)],G260_32:0.022568231[&&PRIME ID=260 VERTEXTYPE=Leaf])G261_33:0.18310422[&&PRIME ID=261 VERTEXTYPE=Speciation DISCPT=(9,0)])G262_34:0.054475037[&&PRIME ID=262 VERTEXTYPE=Speciation DISCPT=(62,0)],((G263_35:0.0061240315[&&PRIME ID=263 VERTEXTYPE=Leaf],G264_36:0.0061240315[&&PRIME ID=264 VERTEXTYPE=Leaf])G265_37:0.14080649[&&PRIME ID=265 VERTEXTYPE=Speciation DISCPT=(2,0)],G266_40:0.14693052[&&PRIME ID=266 VERTEXTYPE=Leaf])G267_41:0.11321697[&&PRIME ID=267 VERTEXTYPE=Speciation DISCPT=(54,0)])G268_44:0.0073758785[&&PRIME ID=268 VERTEXTYPE=Speciation DISCPT=(70,0)])G269_45:0.014861705[&&PRIME ID=269 VERTEXTYPE=Speciation DISCPT=(71,0)],((((G270_35:0.0061240315[&&PRIME ID=270 VERTEXTYPE=Leaf],G271_36:0.0061240315[&&PRIME ID=271 VERTEXTYPE=Leaf])G272_37:0.061400596[&&PRIME ID=272 VERTEXTYPE=Speciation DISCPT=(2,0)],G273_46:0.067524628[&&PRIME ID=273 VERTEXTYPE=Leaf])G274_46:0.05222544245907025[&&PRIME ID=274 VERTEXTYPE=Additive Transfer FROMTOLINEAGE=(46,37) DISCPT=(26,2)],G275_47:0.11975007[&&PRIME ID=275 VERTEXTYPE=Leaf])G276_48:0.01678399[&&PRIME ID=276 VERTEXTYPE=Speciation DISCPT=(47,0)],G277_49:0.13653406[&&PRIME ID=277 VERTEXTYPE=Leaf])G278_50:0.14585101[&&PRIME ID=278 VERTEXTYPE=Speciation DISCPT=(51,0)])G279_51:0.07046743[&&PRIME ID=279 VERTEXTYPE=Speciation DISCPT=(74,0)],((((G280_55:0.045578766[&&PRIME ID=280 VERTEXTYPE=Leaf],G281_55:0.045578766[&&PRIME ID=281 VERTEXTYPE=Leaf])G282_55:0.0025437453447437804[&&PRIME ID=282 VERTEXTYPE=Duplication DISCPT=(20,2)],(G283_56:0.044330807[&&PRIME ID=283 VERTEXTYPE=Leaf],G284_57:0.044330807[&&PRIME ID=284 VERTEXTYPE=Leaf])G285_58:0.0037917044[&&PRIME ID=285 VERTEXTYPE=Speciation DISCPT=(19,0)])G286_59:0.051887207[&&PRIME ID=286 VERTEXTYPE=Speciation DISCPT=(22,0)],((G287_60:0.040074536[&&PRIME ID=287 VERTEXTYPE=Leaf],(G288_61:0.017333454[&&PRIME ID=288 VERTEXTYPE=Leaf],G289_62:0.017333454[&&PRIME ID=289 VERTEXTYPE=Leaf])G290_63:0.022741082[&&PRIME ID=290 VERTEXTYPE=Speciation DISCPT=(7,0)])G291_64:0.0051848841[&&PRIME ID=291 VERTEXTYPE=Speciation DISCPT=(16,0)],G292_65:0.04525942[&&PRIME ID=292 VERTEXTYPE=Leaf])G293_66:0.054750298[&&PRIME ID=293 VERTEXTYPE=Speciation DISCPT=(20,0)])G294_67:9.589918E-4[&&PRIME ID=294 VERTEXTYPE=Speciation DISCPT=(36,0)],(G295_8:0.053005014[&&PRIME ID=295 VERTEXTYPE=Leaf],G296_68:0.053005014[&&PRIME ID=296 VERTEXTYPE=Leaf])G297_68:0.047963695994234716[&&PRIME ID=297 VERTEXTYPE=Additive Transfer FROMTOLINEAGE=(68,8) DISCPT=(22,2)])G298_69:0.25188379[&&PRIME ID=298 VERTEXTYPE=Speciation DISCPT=(37,0)])G299_71:0.021075937[&&PRIME ID=299 VERTEXTYPE=Speciation DISCPT=(82,0)])G300_71:0.013654713246641548[&&PRIME ID=300 VERTEXTYPE=Duplication DISCPT=(85,1)])G301_72:0.058496225[&&PRIME ID=301 VERTEXTYPE=Speciation DISCPT=(86,0)])G302_165:0.012469383[&&PRIME ID=302 VERTEXTYPE=Speciation DISCPT=(91,0)])G303_166:0.012927013[&&PRIME ID=303 VERTEXTYPE=Speciation DISCPT=(92,0)],((((G304_120:0.020453991[&&PRIME ID=304 VERTEXTYPE=Leaf],G305_167:0.020453991[&&PRIME ID=305 VERTEXTYPE=Leaf])G306_167:0.16949250059748455[&&PRIME ID=306 VERTEXTYPE=Additive Transfer FROMTOLINEAGE=(167,121) DISCPT=(8,1)],(((G307_168:0.10148421[&&PRIME ID=307 VERTEXTYPE=Leaf],G308_169:0.10148421[&&PRIME ID=308 VERTEXTYPE=Leaf])G309_170:0.028094104[&&PRIME ID=309 VERTEXTYPE=Speciation DISCPT=(38,0)],G310_135:0.12957831[&&PRIME ID=310 VERTEXTYPE=Leaf])G311_170:0.016147038093659645[&&PRIME ID=311 VERTEXTYPE=Additive Transfer FROMTOLINEAGE=(170,137) DISCPT=(48,1)],(G312_171:0.11266038[&&PRIME ID=312 VERTEXTYPE=Leaf],G313_173:0.11266038[&&PRIME ID=313 VERTEXTYPE=Leaf])G314_175:0.033064975[&&PRIME ID=314 VERTEXTYPE=Speciation DISCPT=(44,0)])G315_176:0.04422114[&&PRIME ID=315 VERTEXTYPE=Speciation DISCPT=(53,0)])G316_167:0.05142964766632155[&&PRIME ID=316 VERTEXTYPE=Additive Transfer FROMTOLINEAGE=(167,176) DISCPT=(58,2)],(G317_167:0.22695767[&&PRIME ID=317 VERTEXTYPE=Leaf],(G318_178:0.19197536[&&PRIME ID=318 VERTEXTYPE=Leaf],((G319_168:0.10148421[&&PRIME ID=319 VERTEXTYPE=Leaf],G320_169:0.10148421[&&PRIME ID=320 VERTEXTYPE=Leaf])G321_170:0.044241142[&&PRIME ID=321 VERTEXTYPE=Speciation DISCPT=(38,0)],(G322_179:0.11266038[&&PRIME ID=322 VERTEXTYPE=Leaf],(G323_172:0.11042157[&&PRIME ID=323 VERTEXTYPE=Leaf],(G324_173:0.082111893[&&PRIME ID=324 VERTEXTYPE=Leaf],G325_173:0.082111893[&&PRIME ID=325 VERTEXTYPE=Leaf])G326_173:0.028309677257111022[&&PRIME ID=326 VERTEXTYPE=Duplication DISCPT=(29,2)])G327_174:0.002238807[&&PRIME ID=327 VERTEXTYPE=Speciation DISCPT=(42,0)])G328_175:0.033064975[&&PRIME ID=328 VERTEXTYPE=Speciation DISCPT=(44,0)])G329_176:0.046250012[&&PRIME ID=329 VERTEXTYPE=Speciation DISCPT=(53,0)])G330_176:0.03498230684652829[&&PRIME ID=330 VERTEXTYPE=Additive Transfer FROMTOLINEAGE=(176,178) DISCPT=(58,2)])G331_176:0.014418468081961905[&&PRIME ID=331 VERTEXTYPE=Additive Transfer FROMTOLINEAGE=(176,167) DISCPT=(64,2)])G332_177:0.18970418[&&PRIME ID=332 VERTEXTYPE=Speciation DISCPT=(67,0)],((G333_159:0.052448082[&&PRIME ID=333 VERTEXTYPE=Leaf],G334_179:0.052448082[&&PRIME ID=334 VERTEXTYPE=Leaf])G335_179:0.05444941825789327[&&PRIME ID=335 VERTEXTYPE=Additive Transfer FROMTOLINEAGE=(179,159) DISCPT=(22,2)],G336_180:0.1068975[&&PRIME ID=336 VERTEXTYPE=Leaf])G337_181:0.32418283[&&PRIME ID=337 VERTEXTYPE=Speciation DISCPT=(40,0)])G338_193:0.040395451[&&PRIME ID=338 VERTEXTYPE=Speciation DISCPT=(90,0)])G339_194:0.11294585[&&PRIME ID=339 VERTEXTYPE=Speciation DISCPT=(94,0)])G340_194:0.33030326[&&PRIME ID=340 VERTEXTYPE=Duplication DISCPT=(95,2)],(((G341_0:0.20728423[&&PRIME ID=341 VERTEXTYPE=Leaf],G342_88:0.20728423[&&PRIME ID=342 VERTEXTYPE=Leaf])G343_2:0.012832478494815142[&&PRIME ID=343 VERTEXTYPE=Additive Transfer FROMTOLINEAGE=(2,88) DISCPT=(62,1)],G344_3:0.22011671[&&PRIME ID=344 VERTEXTYPE=Leaf])G345_4:0.28973825[&&PRIME ID=345 VERTEXTYPE=Speciation DISCPT=(64,0)],(G346_6:0.41894324[&&PRIME ID=346 VERTEXTYPE=Leaf],(((((G347_8:0.10400781[&&PRIME ID=347 VERTEXTYPE=Leaf],(G348_9:0.020065381[&&PRIME ID=348 VERTEXTYPE=Leaf],G349_10:0.020065381[&&PRIME ID=349 VERTEXTYPE=Leaf])G350_11:0.083942428[&&PRIME ID=350 VERTEXTYPE=Speciation DISCPT=(8,0)])G351_12:0.057967111[&&PRIME ID=351 VERTEXTYPE=Speciation DISCPT=(39,0)],G352_13:0.16197492[&&PRIME ID=352 VERTEXTYPE=Leaf])G353_14:0.15626343[&&PRIME ID=353 VERTEXTYPE=Speciation DISCPT=(56,0)],(G354_162:0.056889147[&&PRIME ID=354 VERTEXTYPE=Leaf],(G355_124:0.0065951821[&&PRIME ID=355 VERTEXTYPE=Leaf],G356_162:0.0065951821[&&PRIME ID=356 VERTEXTYPE=Leaf])G357_162:0.05029396449851835[&&PRIME ID=357 VERTEXTYPE=Additive Transfer FROMTOLINEAGE=(162,124) DISCPT=(2,1)])G358_162:0.2613492[&&PRIME ID=358 VERTEXTYPE=Duplication DISCPT=(23,2)])G359_14:0.06934480503290215[&&PRIME ID=359 VERTEXTYPE=Additive Transfer FROMTOLINEAGE=(14,164) DISCPT=(80,2)],((G360_15:0.091269848[&&PRIME ID=360 VERTEXTYPE=Leaf],G361_16:0.091269848[&&PRIME ID=361 VERTEXTYPE=Leaf])G362_17:0.17625352[&&PRIME ID=362 VERTEXTYPE=Speciation DISCPT=(34,0)],(((G363_73:0.033558192[&&PRIME ID=363 VERTEXTYPE=Leaf],G364_68:0.033558192[&&PRIME ID=364 VERTEXTYPE=Leaf])G365_73:0.012158331020010947[&&PRIME ID=365 VERTEXTYPE=Additive Transfer FROMTOLINEAGE=(73,68) DISCPT=(11,2)],G366_74:0.045716523[&&PRIME ID=366 VERTEXTYPE=Leaf])G367_75:0.20832583[&&PRIME ID=367 VERTEXTYPE=Speciation DISCPT=(21,0)],((((G368_35:0.0061240315[&&PRIME ID=368 VERTEXTYPE=Leaf],G369_36:0.0061240315[&&PRIME ID=369 VERTEXTYPE=Leaf])G370_37:0.12329099[&&PRIME ID=370 VERTEXTYPE=Speciation DISCPT=(2,0)],G371_38:0.12941502[&&PRIME ID=371 VERTEXTYPE=Leaf])G372_39:0.0175155[&&PRIME ID=372 VERTEXTYPE=Speciation DISCPT=(48,0)],G373_40:0.14693052[&&PRIME ID=373 VERTEXTYPE=Leaf])G374_41:0.08615692[&&PRIME ID=374 VERTEXTYPE=Speciation DISCPT=(54,0)],G375_42:0.23308744[&&PRIME ID=375 VERTEXTYPE=Leaf])G376_43:0.020954912[&&PRIME ID=376 VERTEXTYPE=Speciation DISCPT=(66,0)])G377_43:0.013481017[&&PRIME ID=377 VERTEXTYPE=Additive Transfer FROMTOLINEAGE=(43,75) DISCPT=(68,2)])G378_45:0.12005979[&&PRIME ID=378 VERTEXTYPE=Speciation DISCPT=(71,0)])G379_72:0.028559788[&&PRIME ID=379 VERTEXTYPE=Speciation DISCPT=(86,0)],(G380_73:0.045716523[&&PRIME ID=380 VERTEXTYPE=Leaf],G381_74:0.045716523[&&PRIME ID=381 VERTEXTYPE=Leaf])G382_75:0.37042642[&&PRIME ID=382 VERTEXTYPE=Speciation DISCPT=(21,0)])G383_76:0.0028002983[&&PRIME ID=383 VERTEXTYPE=Speciation DISCPT=(88,0)])G384_77:0.090911725[&&PRIME ID=384 VERTEXTYPE=Speciation DISCPT=(89,0)])G385_78:0.40486991[&&PRIME ID=385 VERTEXTYPE=Speciation DISCPT=(95,0)])G386_78:0.082581995[&&PRIME ID=386 VERTEXTYPE=Additive Transfer FROMTOLINEAGE=(78,197) DISCPT=(98,2)][&&PRIME NAME=PrunedTree];
