# Supplementary material for: Assessing the accuracy of phylogenetic rooting methods on prokaryotic gene families
Source: PLoS One. 2020 May 15;15(5):e0232950. doi: 10.1371/journal.pone.0232950 (PMC7228096; doi:10.1371/journal.pone.0232950)
Supplement: S1 Dataset — (ZIP) [file pone.0232950.s002.zip › AllSimulatedDatasets/R-025-HI-NR/original_trees/tree21]

((G0_0:0.47323844[&&PRIME ID=0 VERTEXTYPE=Leaf],((G1_9:0.046212638[&&PRIME ID=1 VERTEXTYPE=Leaf],G2_10:0.046212638[&&PRIME ID=2 VERTEXTYPE=Leaf])G3_11:0.2271227[&&PRIME ID=3 VERTEXTYPE=Speciation DISCPT=(28,0)],G4_12:0.27333534[&&PRIME ID=4 VERTEXTYPE=Leaf])G5_15:0.1999031[&&PRIME ID=5 VERTEXTYPE=Speciation DISCPT=(83,0)])G6_16:0.45846693[&&PRIME ID=6 VERTEXTYPE=Speciation DISCPT=(93,0)],(((((((G7_53:0.011315482[&&PRIME ID=7 VERTEXTYPE=Leaf],G8_54:0.011315482[&&PRIME ID=8 VERTEXTYPE=Leaf])G9_55:0.21855832[&&PRIME ID=9 VERTEXTYPE=Speciation DISCPT=(7,0)],(G10_56:0.10531467[&&PRIME ID=10 VERTEXTYPE=Leaf],((G11_115:0.079201332[&&PRIME ID=11 VERTEXTYPE=Leaf],G12_116:0.079201332[&&PRIME ID=12 VERTEXTYPE=Leaf])G13_117:0.021171303[&&PRIME ID=13 VERTEXTYPE=Speciation DISCPT=(43,0)],(G14_118:0.070475213[&&PRIME ID=14 VERTEXTYPE=Leaf],G15_119:0.070475213[&&PRIME ID=15 VERTEXTYPE=Leaf])G16_122:0.029897421[&&PRIME ID=16 VERTEXTYPE=Speciation DISCPT=(39,0)])G17_123:0.0049420333[&&PRIME ID=17 VERTEXTYPE=Speciation DISCPT=(52,0)])G18_56:0.12455913210491679[&&PRIME ID=18 VERTEXTYPE=Additive Transfer FROMTOLINEAGE=(56,123) DISCPT=(53,1)])G19_57:0.02683997[&&PRIME ID=19 VERTEXTYPE=Speciation DISCPT=(76,0)],G20_58:0.25671377[&&PRIME ID=20 VERTEXTYPE=Leaf])G21_59:0.034060889[&&PRIME ID=21 VERTEXTYPE=Speciation DISCPT=(81,0)],(G22_60:0.15582299[&&PRIME ID=22 VERTEXTYPE=Leaf],(G23_62:0.0069297075[&&PRIME ID=23 VERTEXTYPE=Leaf],G24_63:0.0069297075[&&PRIME ID=24 VERTEXTYPE=Leaf])G25_64:0.14889328[&&PRIME ID=25 VERTEXTYPE=Speciation DISCPT=(4,0)])G26_66:0.13495167[&&PRIME ID=26 VERTEXTYPE=Speciation DISCPT=(62,0)])G27_67:0.046974374[&&PRIME ID=27 VERTEXTYPE=Speciation DISCPT=(84,0)],((((G28_31:0.082835319[&&PRIME ID=28 VERTEXTYPE=Leaf],G29_32:0.082835319[&&PRIME ID=29 VERTEXTYPE=Leaf])G30_33:0.019997094[&&PRIME ID=30 VERTEXTYPE=Speciation DISCPT=(44,0)],((G31_183:0.049579147[&&PRIME ID=31 VERTEXTYPE=Leaf],G32_184:0.049579147[&&PRIME ID=32 VERTEXTYPE=Leaf])G33_185:0.027834404[&&PRIME ID=33 VERTEXTYPE=Speciation DISCPT=(30,0)],(G34_86:0.011522397[&&PRIME ID=34 VERTEXTYPE=Leaf],G35_87:0.011522397[&&PRIME ID=35 VERTEXTYPE=Leaf])G36_88:0.065891154[&&PRIME ID=36 VERTEXTYPE=Speciation DISCPT=(8,0)])G37_88:0.02541886177542424[&&PRIME ID=37 VERTEXTYPE=Additive Transfer FROMTOLINEAGE=(88,185) DISCPT=(42,2)])G38_88:0.08546328563317256[&&PRIME ID=38 VERTEXTYPE=Additive Transfer FROMTOLINEAGE=(88,33) DISCPT=(52,2)],(G39_89:0.10460432[&&PRIME ID=39 VERTEXTYPE=Leaf],G40_90:0.10460432[&&PRIME ID=40 VERTEXTYPE=Leaf])G41_91:0.083691378[&&PRIME ID=41 VERTEXTYPE=Speciation DISCPT=(53,0)])G42_92:0.028510321[&&PRIME ID=42 VERTEXTYPE=Speciation DISCPT=(71,0)],(G43_93:0.1624158[&&PRIME ID=43 VERTEXTYPE=Leaf],((G44_94:0.04892504[&&PRIME ID=44 VERTEXTYPE=Leaf],G45_95:0.04892504[&&PRIME ID=45 VERTEXTYPE=Leaf])G46_96:0.002812402[&&PRIME ID=46 VERTEXTYPE=Speciation DISCPT=(29,0)],G47_97:0.051737442[&&PRIME ID=47 VERTEXTYPE=Leaf])G48_98:0.11067836[&&PRIME ID=48 VERTEXTYPE=Speciation DISCPT=(32,0)])G49_99:0.05439022[&&PRIME ID=49 VERTEXTYPE=Speciation DISCPT=(66,0)])G50_100:0.12094301[&&PRIME ID=50 VERTEXTYPE=Speciation DISCPT=(74,0)])G51_101:0.51305494[&&PRIME ID=51 VERTEXTYPE=Speciation DISCPT=(87,0)],((G52_178:0.0018067166[&&PRIME ID=52 VERTEXTYPE=Leaf],G53_179:0.0018067166[&&PRIME ID=53 VERTEXTYPE=Leaf])G54_180:0.23795881[&&PRIME ID=54 VERTEXTYPE=Speciation DISCPT=(1,0)],(G55_58:0.14965083[&&PRIME ID=55 VERTEXTYPE=Leaf],(((G56_182:0.089023675[&&PRIME ID=56 VERTEXTYPE=Leaf],(G57_183:0.049579147[&&PRIME ID=57 VERTEXTYPE=Leaf],G58_184:0.049579147[&&PRIME ID=58 VERTEXTYPE=Leaf])G59_185:0.039444528[&&PRIME ID=59 VERTEXTYPE=Speciation DISCPT=(30,0)])G60_186:0.010528241[&&PRIME ID=60 VERTEXTYPE=Speciation DISCPT=(45,0)],((G61_187:0.0093850385[&&PRIME ID=61 VERTEXTYPE=Leaf],G62_188:0.0093850385[&&PRIME ID=62 VERTEXTYPE=Leaf])G63_189:0.083459501[&&PRIME ID=63 VERTEXTYPE=Speciation DISCPT=(6,0)],G64_190:0.092844539[&&PRIME ID=64 VERTEXTYPE=Leaf])G65_191:0.0067073767[&&PRIME ID=65 VERTEXTYPE=Speciation DISCPT=(47,0)])G66_192:0.026949924[&&PRIME ID=66 VERTEXTYPE=Speciation DISCPT=(51,0)],G67_193:0.12650184[&&PRIME ID=67 VERTEXTYPE=Leaf])G68_194:0.02314899[&&PRIME ID=68 VERTEXTYPE=Speciation DISCPT=(56,0)])G69_194:0.090114689789225[&&PRIME ID=69 VERTEXTYPE=Additive Transfer FROMTOLINEAGE=(194,58) DISCPT=(60,2)])G70_195:0.61103845[&&PRIME ID=70 VERTEXTYPE=Speciation DISCPT=(77,0)])G71_197:0.0099022406[&&PRIME ID=71 VERTEXTYPE=Speciation DISCPT=(98,0)],((((G72_9:0.046212638[&&PRIME ID=72 VERTEXTYPE=Leaf],G73_10:0.046212638[&&PRIME ID=73 VERTEXTYPE=Leaf])G74_11:0.1703498[&&PRIME ID=74 VERTEXTYPE=Speciation DISCPT=(28,0)],G75_12:0.21656244[&&PRIME ID=75 VERTEXTYPE=Leaf])G76_11:0.05677290420159411[&&PRIME ID=76 VERTEXTYPE=Additive Transfer FROMTOLINEAGE=(11,12) DISCPT=(73,2)],(G77_0:0.25807469[&&PRIME ID=77 VERTEXTYPE=Leaf],(G78_12:0.25593105[&&PRIME ID=78 VERTEXTYPE=Leaf],G79_13:0.25593105[&&PRIME ID=79 VERTEXTYPE=Leaf])G80_14:0.0021436388[&&PRIME ID=80 VERTEXTYPE=Speciation DISCPT=(79,0)])G81_14:0.015260652394841704[&&PRIME ID=81 VERTEXTYPE=Additive Transfer FROMTOLINEAGE=(14,0) DISCPT=(81,1)])G82_15:0.42174598[&&PRIME ID=82 VERTEXTYPE=Speciation DISCPT=(83,0)],((((((((G83_126:0.15424394[&&PRIME ID=83 VERTEXTYPE=Leaf],(((((G84_127:0.027056263[&&PRIME ID=84 VERTEXTYPE=Leaf],G85_128:0.027056263[&&PRIME ID=85 VERTEXTYPE=Leaf])G86_129:0.004195286[&&PRIME ID=86 VERTEXTYPE=Speciation DISCPT=(13,0)],(G87_127:0.024110462[&&PRIME ID=87 VERTEXTYPE=Leaf],G88_130:0.024110462[&&PRIME ID=88 VERTEXTYPE=Leaf])G89_130:0.00714108746526933[&&PRIME ID=89 VERTEXTYPE=Additive Transfer FROMTOLINEAGE=(130,127) DISCPT=(12,1)])G90_131:0.062564574[&&PRIME ID=90 VERTEXTYPE=Speciation DISCPT=(19,0)],((((G91_132:0.0070324679[&&PRIME ID=91 VERTEXTYPE=Leaf],G92_133:0.0070324679[&&PRIME ID=92 VERTEXTYPE=Leaf])G93_134:0.058144301[&&PRIME ID=93 VERTEXTYPE=Speciation DISCPT=(5,0)],G94_135:0.065176769[&&PRIME ID=94 VERTEXTYPE=Leaf])G95_136:1.3598485E-5[&&PRIME ID=95 VERTEXTYPE=Speciation DISCPT=(37,0)],G96_69:0.065190367[&&PRIME ID=96 VERTEXTYPE=Leaf])G97_136:0.00958633651512098[&&PRIME ID=97 VERTEXTYPE=Additive Transfer FROMTOLINEAGE=(136,69) DISCPT=(37,1)],G98_137:0.074776704[&&PRIME ID=98 VERTEXTYPE=Leaf])G99_138:0.019039419[&&PRIME ID=99 VERTEXTYPE=Speciation DISCPT=(42,0)])G100_139:0.0054335802[&&PRIME ID=100 VERTEXTYPE=Speciation DISCPT=(48,0)],((((G101_127:0.027056263[&&PRIME ID=101 VERTEXTYPE=Leaf],G102_128:0.027056263[&&PRIME ID=102 VERTEXTYPE=Leaf])G103_129:0.004195286[&&PRIME ID=103 VERTEXTYPE=Speciation DISCPT=(13,0)],G104_130:0.031251549[&&PRIME ID=104 VERTEXTYPE=Leaf])G105_131:0.0012367908[&&PRIME ID=105 VERTEXTYPE=Speciation DISCPT=(19,0)],G106_56:0.03248834[&&PRIME ID=106 VERTEXTYPE=Leaf])G107_131:0.061327783188118365[&&PRIME ID=107 VERTEXTYPE=Additive Transfer FROMTOLINEAGE=(131,56) DISCPT=(19,1)],((((G108_105:0.038572691[&&PRIME ID=108 VERTEXTYPE=Leaf],G109_106:0.038572691[&&PRIME ID=109 VERTEXTYPE=Leaf])G110_107:0.0066393168[&&PRIME ID=110 VERTEXTYPE=Speciation DISCPT=(23,0)],(G111_132:0.0070324679[&&PRIME ID=111 VERTEXTYPE=Leaf],G112_133:0.0070324679[&&PRIME ID=112 VERTEXTYPE=Leaf])G113_134:0.03817954[&&PRIME ID=113 VERTEXTYPE=Speciation DISCPT=(5,0)])G114_134:0.01996476115454893[&&PRIME ID=114 VERTEXTYPE=Additive Transfer FROMTOLINEAGE=(134,107) DISCPT=(27,1)],G115_135:0.065176769[&&PRIME ID=115 VERTEXTYPE=Leaf])G116_136:0.009599935[&&PRIME ID=116 VERTEXTYPE=Speciation DISCPT=(37,0)],G117_137:0.074776704[&&PRIME ID=117 VERTEXTYPE=Leaf])G118_138:0.019039419[&&PRIME ID=118 VERTEXTYPE=Speciation DISCPT=(42,0)])G119_139:0.0054335802[&&PRIME ID=119 VERTEXTYPE=Speciation DISCPT=(48,0)])G120_139:0.018087048900053526[&&PRIME ID=120 VERTEXTYPE=Duplication DISCPT=(50,2)],(G121_140:0.0026747377[&&PRIME ID=121 VERTEXTYPE=Leaf],G122_141:0.0026747377[&&PRIME ID=122 VERTEXTYPE=Leaf])G123_142:0.11466201[&&PRIME ID=123 VERTEXTYPE=Speciation DISCPT=(2,0)])G124_143:0.036907188[&&PRIME ID=124 VERTEXTYPE=Speciation DISCPT=(55,0)])G125_144:0.016359754[&&PRIME ID=125 VERTEXTYPE=Speciation DISCPT=(61,0)],(G126_53:0.011315482[&&PRIME ID=126 VERTEXTYPE=Leaf],G127_54:0.011315482[&&PRIME ID=127 VERTEXTYPE=Leaf])G128_55:0.15928821[&&PRIME ID=128 VERTEXTYPE=Speciation DISCPT=(7,0)])G129_55:0.05927010546004008[&&PRIME ID=129 VERTEXTYPE=Additive Transfer FROMTOLINEAGE=(55,144) DISCPT=(68,2)],G130_56:0.2298738[&&PRIME ID=130 VERTEXTYPE=Leaf])G131_57:0.02683997[&&PRIME ID=131 VERTEXTYPE=Speciation DISCPT=(76,0)],(G132_58:0.14146036[&&PRIME ID=132 VERTEXTYPE=Leaf],((G133_158:0.028380262[&&PRIME ID=133 VERTEXTYPE=Leaf],G134_159:0.028380262[&&PRIME ID=134 VERTEXTYPE=Leaf])G135_160:0.10819086[&&PRIME ID=135 VERTEXTYPE=Speciation DISCPT=(15,0)],(G136_161:0.052789632[&&PRIME ID=136 VERTEXTYPE=Leaf],(G137_162:0.015097019[&&PRIME ID=137 VERTEXTYPE=Leaf],G138_163:0.015097019[&&PRIME ID=138 VERTEXTYPE=Leaf])G139_164:0.037692613[&&PRIME ID=139 VERTEXTYPE=Speciation DISCPT=(9,0)])G140_165:0.083781488[&&PRIME ID=140 VERTEXTYPE=Speciation DISCPT=(33,0)])G141_166:0.0048892415[&&PRIME ID=141 VERTEXTYPE=Speciation DISCPT=(58,0)])G142_58:0.11525340886886713[&&PRIME ID=142 VERTEXTYPE=Additive Transfer FROMTOLINEAGE=(58,166) DISCPT=(58,2)])G143_59:0.034060889[&&PRIME ID=143 VERTEXTYPE=Speciation DISCPT=(81,0)],((G144_61:0.074672167[&&PRIME ID=144 VERTEXTYPE=Leaf],(G145_62:0.0069297075[&&PRIME ID=145 VERTEXTYPE=Leaf],G146_63:0.0069297075[&&PRIME ID=146 VERTEXTYPE=Leaf])G147_64:0.067742459[&&PRIME ID=147 VERTEXTYPE=Speciation DISCPT=(4,0)])G148_65:0.12512922[&&PRIME ID=148 VERTEXTYPE=Speciation DISCPT=(41,0)],(((((G149_68:0.022443633[&&PRIME ID=149 VERTEXTYPE=Leaf],G150_120:0.022443633[&&PRIME ID=150 VERTEXTYPE=Leaf])G151_68:0.13951813665391416[&&PRIME ID=151 VERTEXTYPE=Additive Transfer FROMTOLINEAGE=(68,120) DISCPT=(12,1)],G152_69:0.16196177[&&PRIME ID=152 VERTEXTYPE=Leaf])G153_70:0.0090789033[&&PRIME ID=153 VERTEXTYPE=Speciation DISCPT=(65,0)],(G154_71:0.12708293[&&PRIME ID=154 VERTEXTYPE=Leaf],(G155_72:0.055821957[&&PRIME ID=155 VERTEXTYPE=Leaf],G156_73:0.055821957[&&PRIME ID=156 VERTEXTYPE=Leaf])G157_74:0.071260976[&&PRIME ID=157 VERTEXTYPE=Speciation DISCPT=(34,0)])G158_75:0.043957741[&&PRIME ID=158 VERTEXTYPE=Speciation DISCPT=(57,0)])G159_76:0.0054118609[&&PRIME ID=159 VERTEXTYPE=Speciation DISCPT=(69,0)],((G160_68:0.16196177[&&PRIME ID=160 VERTEXTYPE=Leaf],G161_135:0.16196177[&&PRIME ID=161 VERTEXTYPE=Leaf])G162_70:0.0090789033[&&PRIME ID=162 VERTEXTYPE=Speciation DISCPT=(65,0)],((G163_102:0.0040683848[&&PRIME ID=163 VERTEXTYPE=Leaf],G164_71:0.0040683848[&&PRIME ID=164 VERTEXTYPE=Leaf])G165_71:0.12301454784397545[&&PRIME ID=165 VERTEXTYPE=Additive Transfer FROMTOLINEAGE=(71,102) DISCPT=(3,1)],(G166_72:0.055821957[&&PRIME ID=166 VERTEXTYPE=Leaf],G167_73:0.055821957[&&PRIME ID=167 VERTEXTYPE=Leaf])G168_74:0.071260976[&&PRIME ID=168 VERTEXTYPE=Speciation DISCPT=(34,0)])G169_75:0.043957741[&&PRIME ID=169 VERTEXTYPE=Speciation DISCPT=(57,0)])G170_76:0.0054118609[&&PRIME ID=170 VERTEXTYPE=Speciation DISCPT=(69,0)])G171_76:0.0021138417219962674[&&PRIME ID=171 VERTEXTYPE=Duplication DISCPT=(69,2)],(G172_77:0.15714221[&&PRIME ID=172 VERTEXTYPE=Leaf],(G173_78:0.092201563[&&PRIME ID=173 VERTEXTYPE=Leaf],G174_79:0.092201563[&&PRIME ID=174 VERTEXTYPE=Leaf])G175_82:0.064940643[&&PRIME ID=175 VERTEXTYPE=Speciation DISCPT=(46,0)])G176_83:0.02142417[&&PRIME ID=176 VERTEXTYPE=Speciation DISCPT=(63,0)])G177_84:0.021235013[&&PRIME ID=177 VERTEXTYPE=Speciation DISCPT=(70,0)])G178_66:0.09097326983271838[&&PRIME ID=178 VERTEXTYPE=Additive Transfer FROMTOLINEAGE=(66,84) DISCPT=(71,2)])G179_67:0.014754413[&&PRIME ID=179 VERTEXTYPE=Speciation DISCPT=(84,0)],((G180_71:0.12708293[&&PRIME ID=180 VERTEXTYPE=Leaf],(G181_72:0.055821957[&&PRIME ID=181 VERTEXTYPE=Leaf],G182_73:0.055821957[&&PRIME ID=182 VERTEXTYPE=Leaf])G183_74:0.071260976[&&PRIME ID=183 VERTEXTYPE=Speciation DISCPT=(34,0)])G184_75:0.051483444[&&PRIME ID=184 VERTEXTYPE=Speciation DISCPT=(57,0)],(G185_77:0.15714221[&&PRIME ID=185 VERTEXTYPE=Leaf],(G186_78:0.092201563[&&PRIME ID=186 VERTEXTYPE=Leaf],(G187_79:0.05955798[&&PRIME ID=187 VERTEXTYPE=Leaf],G188_80:0.05955798[&&PRIME ID=188 VERTEXTYPE=Leaf])G189_81:0.032643583[&&PRIME ID=189 VERTEXTYPE=Speciation DISCPT=(35,0)])G190_82:0.064940643[&&PRIME ID=190 VERTEXTYPE=Speciation DISCPT=(46,0)])G191_83:0.02142417[&&PRIME ID=191 VERTEXTYPE=Speciation DISCPT=(63,0)])G192_84:0.1269627[&&PRIME ID=192 VERTEXTYPE=Speciation DISCPT=(70,0)])G193_85:0.032219961[&&PRIME ID=193 VERTEXTYPE=Speciation DISCPT=(86,0)],(((G194_9:0.046212638[&&PRIME ID=194 VERTEXTYPE=Leaf],G195_10:0.046212638[&&PRIME ID=195 VERTEXTYPE=Leaf])G196_11:0.14208306[&&PRIME ID=196 VERTEXTYPE=Speciation DISCPT=(28,0)],((G197_89:0.081459158[&&PRIME ID=197 VERTEXTYPE=Leaf],(G198_9:0.046212638[&&PRIME ID=198 VERTEXTYPE=Leaf],G199_10:0.046212638[&&PRIME ID=199 VERTEXTYPE=Leaf])G200_11:0.03524652[&&PRIME ID=200 VERTEXTYPE=Speciation DISCPT=(28,0)])G201_89:0.023145161520526033[&&PRIME ID=201 VERTEXTYPE=Additive Transfer FROMTOLINEAGE=(89,11) DISCPT=(43,2)],G202_90:0.10460432[&&PRIME ID=202 VERTEXTYPE=Leaf])G203_91:0.083691378[&&PRIME ID=203 VERTEXTYPE=Speciation DISCPT=(53,0)])G204_92:0.028510321[&&PRIME ID=204 VERTEXTYPE=Speciation DISCPT=(71,0)],((G205_94:0.04892504[&&PRIME ID=205 VERTEXTYPE=Leaf],G206_95:0.04892504[&&PRIME ID=206 VERTEXTYPE=Leaf])G207_96:0.002812402[&&PRIME ID=207 VERTEXTYPE=Speciation DISCPT=(29,0)],G208_97:0.051737442[&&PRIME ID=208 VERTEXTYPE=Leaf])G209_98:0.16506858[&&PRIME ID=209 VERTEXTYPE=Speciation DISCPT=(32,0)])G210_100:0.12094301[&&PRIME ID=210 VERTEXTYPE=Speciation DISCPT=(74,0)])G211_101:0.2397582[&&PRIME ID=211 VERTEXTYPE=Speciation DISCPT=(87,0)],(((G212_34:0.040898437[&&PRIME ID=212 VERTEXTYPE=Leaf],G213_35:0.040898437[&&PRIME ID=213 VERTEXTYPE=Leaf])G214_36:0.10394404[&&PRIME ID=214 VERTEXTYPE=Speciation DISCPT=(25,0)],(G215_37:0.061180543[&&PRIME ID=215 VERTEXTYPE=Leaf],((G216_38:0.030308353[&&PRIME ID=216 VERTEXTYPE=Leaf],G217_39:0.030308353[&&PRIME ID=217 VERTEXTYPE=Leaf])G218_40:0.014679764[&&PRIME ID=218 VERTEXTYPE=Speciation DISCPT=(18,0)],(G219_41:0.019286508[&&PRIME ID=219 VERTEXTYPE=Leaf],G220_42:0.019286508[&&PRIME ID=220 VERTEXTYPE=Leaf])G221_43:0.025701609[&&PRIME ID=221 VERTEXTYPE=Speciation DISCPT=(11,0)])G222_44:0.016192426[&&PRIME ID=222 VERTEXTYPE=Speciation DISCPT=(27,0)])G223_45:0.083661933[&&PRIME ID=223 VERTEXTYPE=Speciation DISCPT=(36,0)])G224_46:0.058482536[&&PRIME ID=224 VERTEXTYPE=Speciation DISCPT=(60,0)],((G225_47:0.02871456[&&PRIME ID=225 VERTEXTYPE=Leaf],G226_48:0.02871456[&&PRIME ID=226 VERTEXTYPE=Leaf])G227_49:0.06623069[&&PRIME ID=227 VERTEXTYPE=Speciation DISCPT=(16,0)],(G228_34:0.040898437[&&PRIME ID=228 VERTEXTYPE=Leaf],(G229_35:0.035823001[&&PRIME ID=229 VERTEXTYPE=Leaf],G230_34:0.035823001[&&PRIME ID=230 VERTEXTYPE=Leaf])G231_35:0.005075435800291306[&&PRIME ID=231 VERTEXTYPE=Additive Transfer FROMTOLINEAGE=(35,34) DISCPT=(20,2)])G232_36:0.054046813[&&PRIME ID=232 VERTEXTYPE=Speciation DISCPT=(25,0)])G233_49:0.10837976149106862[&&PRIME ID=233 VERTEXTYPE=Additive Transfer FROMTOLINEAGE=(49,36) DISCPT=(48,2)])G234_50:0.37418222[&&PRIME ID=234 VERTEXTYPE=Speciation DISCPT=(73,0)])G235_51:0.11757409061473843[&&PRIME ID=235 VERTEXTYPE=Additive Transfer FROMTOLINEAGE=(51,101) DISCPT=(94,1)])G236_52:0.1656249[&&PRIME ID=236 VERTEXTYPE=Speciation DISCPT=(95,0)])G237_197:0.07099915633566632[&&PRIME ID=237 VERTEXTYPE=Additive Transfer FROMTOLINEAGE=(197,52) DISCPT=(98,1)])G238_198:0.0[&&PRIME ID=238 VERTEXTYPE=Speciation DISCPT=(99,0)][&&PRIME NAME=PrunedTree];
