# Supplementary material for: Assessing the accuracy of phylogenetic rooting methods on prokaryotic gene families
Source: PLoS One. 2020 May 15;15(5):e0232950. doi: 10.1371/journal.pone.0232950 (PMC7228096; doi:10.1371/journal.pone.0232950)
Supplement: S1 Dataset — (ZIP) [file pone.0232950.s002.zip › AllSimulatedDatasets/R-025-HI-NR/original_trees/tree22]

((((((G0_38:0.018351041[&&PRIME ID=0 VERTEXTYPE=Leaf],G1_39:0.018351041[&&PRIME ID=1 VERTEXTYPE=Leaf])G2_40:0.036719611[&&PRIME ID=2 VERTEXTYPE=Speciation DISCPT=(9,0)],(G3_38:0.018351041[&&PRIME ID=3 VERTEXTYPE=Leaf],G4_39:0.018351041[&&PRIME ID=4 VERTEXTYPE=Leaf])G5_40:0.036719611[&&PRIME ID=5 VERTEXTYPE=Speciation DISCPT=(9,0)])G6_40:0.24052699[&&PRIME ID=6 VERTEXTYPE=Duplication DISCPT=(25,1)],((G7_42:0.010156125[&&PRIME ID=7 VERTEXTYPE=Leaf],G8_43:0.010156125[&&PRIME ID=8 VERTEXTYPE=Leaf])G9_44:0.13924736[&&PRIME ID=9 VERTEXTYPE=Speciation DISCPT=(4,0)],(G10_45:0.038139062[&&PRIME ID=10 VERTEXTYPE=Leaf],G11_46:0.038139062[&&PRIME ID=11 VERTEXTYPE=Leaf])G12_47:0.11126442[&&PRIME ID=12 VERTEXTYPE=Speciation DISCPT=(22,0)])G13_48:0.14619416[&&PRIME ID=13 VERTEXTYPE=Speciation DISCPT=(51,0)])G14_53:0.35658094[&&PRIME ID=14 VERTEXTYPE=Speciation DISCPT=(71,0)],(((G15_54:0.10190213[&&PRIME ID=15 VERTEXTYPE=Leaf],G16_54:0.10190213[&&PRIME ID=16 VERTEXTYPE=Leaf])G17_54:0.23056466968566366[&&PRIME ID=17 VERTEXTYPE=Duplication DISCPT=(36,2)],(((G18_1:0.029669849[&&PRIME ID=18 VERTEXTYPE=Leaf],(G19_2:0.010841456[&&PRIME ID=19 VERTEXTYPE=Leaf],G20_2:0.010841456[&&PRIME ID=20 VERTEXTYPE=Leaf])G21_2:0.01882839290142348[&&PRIME ID=21 VERTEXTYPE=Duplication DISCPT=(4,1)])G22_3:0.13618918[&&PRIME ID=22 VERTEXTYPE=Speciation DISCPT=(18,0)],G23_6:0.16585903[&&PRIME ID=23 VERTEXTYPE=Leaf])G24_7:0.07393627[&&PRIME ID=24 VERTEXTYPE=Speciation DISCPT=(53,0)],(((G25_8:0.029213752[&&PRIME ID=25 VERTEXTYPE=Leaf],(G26_9:0.026518047[&&PRIME ID=26 VERTEXTYPE=Leaf],(G27_8:0.024092858[&&PRIME ID=27 VERTEXTYPE=Leaf],G28_9:0.024092858[&&PRIME ID=28 VERTEXTYPE=Leaf])G29_8:0.002425189194902918[&&PRIME ID=29 VERTEXTYPE=Additive Transfer FROMTOLINEAGE=(8,9) DISCPT=(13,1)])G30_9:0.002695705259621854[&&PRIME ID=30 VERTEXTYPE=Additive Transfer FROMTOLINEAGE=(9,8) DISCPT=(14,1)])G31_10:0.007743346[&&PRIME ID=31 VERTEXTYPE=Speciation DISCPT=(17,0)],G32_11:0.036957098[&&PRIME ID=32 VERTEXTYPE=Leaf])G33_12:0.13809364[&&PRIME ID=33 VERTEXTYPE=Speciation DISCPT=(21,0)],G34_13:0.17505074[&&PRIME ID=34 VERTEXTYPE=Leaf])G35_14:0.06474456[&&PRIME ID=35 VERTEXTYPE=Speciation DISCPT=(55,0)])G36_15:0.092671498[&&PRIME ID=36 VERTEXTYPE=Speciation DISCPT=(65,0)])G37_54:0.22238365656428663[&&PRIME ID=37 VERTEXTYPE=Additive Transfer FROMTOLINEAGE=(54,15) DISCPT=(76,2)],(((G38_37:0.23217349[&&PRIME ID=38 VERTEXTYPE=Leaf],(G39_38:0.018351041[&&PRIME ID=39 VERTEXTYPE=Leaf],G40_39:0.018351041[&&PRIME ID=40 VERTEXTYPE=Leaf])G41_40:0.21382245[&&PRIME ID=41 VERTEXTYPE=Speciation DISCPT=(9,0)])G42_41:0.063424155[&&PRIME ID=42 VERTEXTYPE=Speciation DISCPT=(64,0)],((G43_42:0.010156125[&&PRIME ID=43 VERTEXTYPE=Leaf],G44_43:0.010156125[&&PRIME ID=44 VERTEXTYPE=Leaf])G45_44:0.15361078[&&PRIME ID=45 VERTEXTYPE=Speciation DISCPT=(4,0)],(G46_49:0.027598128[&&PRIME ID=46 VERTEXTYPE=Leaf],G47_50:0.027598128[&&PRIME ID=47 VERTEXTYPE=Leaf])G48_51:0.13616877[&&PRIME ID=48 VERTEXTYPE=Speciation DISCPT=(15,0)])G49_52:0.13183074[&&PRIME ID=49 VERTEXTYPE=Speciation DISCPT=(52,0)])G50_53:0.20495154[&&PRIME ID=50 VERTEXTYPE=Speciation DISCPT=(71,0)],(((G51_58:0.12363557[&&PRIME ID=51 VERTEXTYPE=Leaf],(G52_59:0.042540774[&&PRIME ID=52 VERTEXTYPE=Leaf],G53_57:0.042540774[&&PRIME ID=53 VERTEXTYPE=Leaf])G54_59:0.08109479634628365[&&PRIME ID=54 VERTEXTYPE=Additive Transfer FROMTOLINEAGE=(59,57) DISCPT=(22,2)])G55_58:0.018826039539447607[&&PRIME ID=55 VERTEXTYPE=Additive Transfer FROMTOLINEAGE=(58,59) DISCPT=(41,1)],(G56_59:0.02285229[&&PRIME ID=56 VERTEXTYPE=Leaf],G57_57:0.02285229[&&PRIME ID=57 VERTEXTYPE=Leaf])G58_59:0.11960932[&&PRIME ID=58 VERTEXTYPE=Additive Transfer FROMTOLINEAGE=(59,57) DISCPT=(12,2)])G59_60:0.19483874[&&PRIME ID=59 VERTEXTYPE=Speciation DISCPT=(48,0)],(G60_99:0.15930906[&&PRIME ID=60 VERTEXTYPE=Leaf],(((G61_63:0.058400606[&&PRIME ID=61 VERTEXTYPE=Leaf],G62_64:0.058400606[&&PRIME ID=62 VERTEXTYPE=Leaf])G63_65:0.005107785[&&PRIME ID=63 VERTEXTYPE=Speciation DISCPT=(26,0)],G64_66:0.063508391[&&PRIME ID=64 VERTEXTYPE=Leaf])G65_67:0.071418289[&&PRIME ID=65 VERTEXTYPE=Speciation DISCPT=(27,0)],G66_69:0.13492668[&&PRIME ID=66 VERTEXTYPE=Leaf])G67_70:0.024382383[&&PRIME ID=67 VERTEXTYPE=Speciation DISCPT=(45,0)])G68_70:0.1779912928993227[&&PRIME ID=68 VERTEXTYPE=Additive Transfer FROMTOLINEAGE=(70,99) DISCPT=(51,2)])G69_71:0.16324883[&&PRIME ID=69 VERTEXTYPE=Speciation DISCPT=(77,0)])G70_73:0.054301273[&&PRIME ID=70 VERTEXTYPE=Speciation DISCPT=(90,0)])G71_74:0.097328125[&&PRIME ID=71 VERTEXTYPE=Speciation DISCPT=(91,0)])G72_75:0.27340464[&&PRIME ID=72 VERTEXTYPE=Speciation DISCPT=(94,0)],(((((G73_98:0.25393813[&&PRIME ID=73 VERTEXTYPE=Leaf],G74_99:0.25393813[&&PRIME ID=74 VERTEXTYPE=Leaf])G75_100:0.09563237[&&PRIME ID=75 VERTEXTYPE=Speciation DISCPT=(67,0)],((((G76_102:0.022341802[&&PRIME ID=76 VERTEXTYPE=Leaf],G77_102:0.022341802[&&PRIME ID=77 VERTEXTYPE=Leaf])G78_102:0.11450752[&&PRIME ID=78 VERTEXTYPE=Duplication DISCPT=(12,2)],(G79_104:0.11397554[&&PRIME ID=79 VERTEXTYPE=Leaf],G80_105:0.11397554[&&PRIME ID=80 VERTEXTYPE=Leaf])G81_106:0.022873782[&&PRIME ID=81 VERTEXTYPE=Speciation DISCPT=(39,0)])G82_107:0.011922902[&&PRIME ID=82 VERTEXTYPE=Speciation DISCPT=(47,0)],(G83_108:0.11796928[&&PRIME ID=83 VERTEXTYPE=Leaf],G84_109:0.11796928[&&PRIME ID=84 VERTEXTYPE=Leaf])G85_110:0.030802944[&&PRIME ID=85 VERTEXTYPE=Speciation DISCPT=(40,0)])G86_111:0.0034504203[&&PRIME ID=86 VERTEXTYPE=Speciation DISCPT=(50,0)],G87_0:0.15222264[&&PRIME ID=87 VERTEXTYPE=Leaf])G88_111:0.19734785569533148[&&PRIME ID=88 VERTEXTYPE=Additive Transfer FROMTOLINEAGE=(111,0) DISCPT=(51,1)])G89_112:0.1333672[&&PRIME ID=89 VERTEXTYPE=Speciation DISCPT=(79,0)],((G90_113:0.13196909[&&PRIME ID=90 VERTEXTYPE=Leaf],(G91_114:0.12786702[&&PRIME ID=91 VERTEXTYPE=Leaf],(G92_114:0.041629418[&&PRIME ID=92 VERTEXTYPE=Leaf],G93_99:0.041629418[&&PRIME ID=93 VERTEXTYPE=Leaf])G94_114:0.08623760073136923[&&PRIME ID=94 VERTEXTYPE=Additive Transfer FROMTOLINEAGE=(114,99) DISCPT=(22,2)])G95_114:0.0041020711291711535[&&PRIME ID=95 VERTEXTYPE=Duplication DISCPT=(41,2)])G96_115:0.17370825[&&PRIME ID=96 VERTEXTYPE=Speciation DISCPT=(44,0)],G97_116:0.30567734[&&PRIME ID=97 VERTEXTYPE=Leaf])G98_117:0.17726036[&&PRIME ID=98 VERTEXTYPE=Speciation DISCPT=(74,0)])G99_118:0.18626217[&&PRIME ID=99 VERTEXTYPE=Speciation DISCPT=(88,0)],(((G100_98:0.25393813[&&PRIME ID=100 VERTEXTYPE=Leaf],G101_99:0.25393813[&&PRIME ID=101 VERTEXTYPE=Leaf])G102_100:0.09563237[&&PRIME ID=102 VERTEXTYPE=Speciation DISCPT=(67,0)],(((G103_101:0.0361329[&&PRIME ID=103 VERTEXTYPE=Leaf],G104_102:0.0361329[&&PRIME ID=104 VERTEXTYPE=Leaf])G105_103:0.10071642[&&PRIME ID=105 VERTEXTYPE=Speciation DISCPT=(20,0)],G106_104:0.13684932[&&PRIME ID=106 VERTEXTYPE=Leaf])G107_107:0.011922902[&&PRIME ID=107 VERTEXTYPE=Speciation DISCPT=(47,0)],G108_109:0.14877222[&&PRIME ID=108 VERTEXTYPE=Leaf])G109_111:0.20079828[&&PRIME ID=109 VERTEXTYPE=Speciation DISCPT=(50,0)])G110_112:0.066567261[&&PRIME ID=110 VERTEXTYPE=Speciation DISCPT=(79,0)],((G111_98:0.25393813[&&PRIME ID=111 VERTEXTYPE=Leaf],G112_99:0.25393813[&&PRIME ID=112 VERTEXTYPE=Leaf])G113_100:0.09563237[&&PRIME ID=113 VERTEXTYPE=Speciation DISCPT=(67,0)],(((G114_101:0.0361329[&&PRIME ID=114 VERTEXTYPE=Leaf],G115_102:0.0361329[&&PRIME ID=115 VERTEXTYPE=Leaf])G116_103:0.10071642[&&PRIME ID=116 VERTEXTYPE=Speciation DISCPT=(20,0)],(G117_104:0.11397554[&&PRIME ID=117 VERTEXTYPE=Leaf],G118_105:0.11397554[&&PRIME ID=118 VERTEXTYPE=Leaf])G119_106:0.022873782[&&PRIME ID=119 VERTEXTYPE=Speciation DISCPT=(39,0)])G120_107:0.011922902[&&PRIME ID=120 VERTEXTYPE=Speciation DISCPT=(47,0)],G121_109:0.14877222[&&PRIME ID=121 VERTEXTYPE=Leaf])G122_111:0.20079828[&&PRIME ID=122 VERTEXTYPE=Speciation DISCPT=(50,0)])G123_112:0.066567261[&&PRIME ID=123 VERTEXTYPE=Speciation DISCPT=(79,0)])G124_112:0.25306211[&&PRIME ID=124 VERTEXTYPE=Duplication DISCPT=(85,1)])G125_118:0.21121447[&&PRIME ID=125 VERTEXTYPE=Duplication DISCPT=(96,1)],(((G126_17:0.043779809[&&PRIME ID=126 VERTEXTYPE=Leaf],G127_18:0.043779809[&&PRIME ID=127 VERTEXTYPE=Leaf])G128_19:0.1689875[&&PRIME ID=128 VERTEXTYPE=Speciation DISCPT=(23,0)],((G129_20:0.028687502[&&PRIME ID=129 VERTEXTYPE=Leaf],(G130_20:0.025053315[&&PRIME ID=130 VERTEXTYPE=Leaf],G131_20:0.025053315[&&PRIME ID=131 VERTEXTYPE=Leaf])G132_20:0.0036341862804658196[&&PRIME ID=132 VERTEXTYPE=Duplication DISCPT=(13,2)])G133_20:0.18393320134314167[&&PRIME ID=133 VERTEXTYPE=Duplication DISCPT=(15,2)],(G134_21:0.10406474[&&PRIME ID=134 VERTEXTYPE=Leaf],(G135_58:0.029854603[&&PRIME ID=135 VERTEXTYPE=Leaf],G136_22:0.029854603[&&PRIME ID=136 VERTEXTYPE=Leaf])G137_22:0.0742101368150878[&&PRIME ID=137 VERTEXTYPE=Additive Transfer FROMTOLINEAGE=(22,58) DISCPT=(18,1)])G138_23:0.10855596[&&PRIME ID=138 VERTEXTYPE=Speciation DISCPT=(37,0)])G139_24:1.4660113E-4[&&PRIME ID=139 VERTEXTYPE=Speciation DISCPT=(59,0)])G140_25:0.4559784[&&PRIME ID=140 VERTEXTYPE=Speciation DISCPT=(60,0)],((G141_54:0.20230558[&&PRIME ID=141 VERTEXTYPE=Leaf],G142_54:0.20230558[&&PRIME ID=142 VERTEXTYPE=Leaf])G143_54:0.3525448739821057[&&PRIME ID=143 VERTEXTYPE=Duplication DISCPT=(57,1)],G144_56:0.55485045[&&PRIME ID=144 VERTEXTYPE=Leaf])G145_74:0.11389525[&&PRIME ID=145 VERTEXTYPE=Speciation DISCPT=(91,0)])G146_76:0.21166863[&&PRIME ID=146 VERTEXTYPE=Speciation DISCPT=(96,0)])G147_76:0.04516888527903902[&&PRIME ID=147 VERTEXTYPE=Additive Transfer FROMTOLINEAGE=(76,119) DISCPT=(97,2)])G148_76:0.009121992152518134[&&PRIME ID=148 VERTEXTYPE=Duplication DISCPT=(98,2)],(((G149_98:0.25393813[&&PRIME ID=149 VERTEXTYPE=Leaf],G150_99:0.25393813[&&PRIME ID=150 VERTEXTYPE=Leaf])G151_100:0.22899957[&&PRIME ID=151 VERTEXTYPE=Speciation DISCPT=(67,0)],(((G152_114:0.037963884[&&PRIME ID=152 VERTEXTYPE=Leaf],G153_144:0.037963884[&&PRIME ID=153 VERTEXTYPE=Leaf])G154_114:0.26771346[&&PRIME ID=154 VERTEXTYPE=Additive Transfer FROMTOLINEAGE=(114,144) DISCPT=(21,2)],G155_116:0.30567734[&&PRIME ID=155 VERTEXTYPE=Leaf])G156_117:0.15655676[&&PRIME ID=156 VERTEXTYPE=Speciation DISCPT=(74,0)],(((G157_138:0.028977026[&&PRIME ID=157 VERTEXTYPE=Leaf],((G158_139:0.0058304014[&&PRIME ID=158 VERTEXTYPE=Leaf],G159_166:0.0058304014[&&PRIME ID=159 VERTEXTYPE=Leaf])G160_139:0.01480734363976313[&&PRIME ID=160 VERTEXTYPE=Additive Transfer FROMTOLINEAGE=(139,166) DISCPT=(1,2)],G161_140:0.020637745[&&PRIME ID=161 VERTEXTYPE=Leaf])G162_141:0.0083392814[&&PRIME ID=162 VERTEXTYPE=Speciation DISCPT=(12,0)])G163_142:0.38352917[&&PRIME ID=163 VERTEXTYPE=Speciation DISCPT=(16,0)],((G164_145:0.15150347[&&PRIME ID=164 VERTEXTYPE=Leaf],G165_145:0.15150347[&&PRIME ID=165 VERTEXTYPE=Leaf])G166_145:0.20578754[&&PRIME ID=166 VERTEXTYPE=Duplication DISCPT=(51,1)],((G167_147:0.014133962[&&PRIME ID=167 VERTEXTYPE=Leaf],G168_148:0.014133962[&&PRIME ID=168 VERTEXTYPE=Leaf])G169_149:0.003685773[&&PRIME ID=169 VERTEXTYPE=Speciation DISCPT=(5,0)],G170_150:0.017819735[&&PRIME ID=170 VERTEXTYPE=Leaf])G171_151:0.33947127[&&PRIME ID=171 VERTEXTYPE=Speciation DISCPT=(8,0)])G172_172:0.055215185[&&PRIME ID=172 VERTEXTYPE=Speciation DISCPT=(81,0)])G173_173:0.022035094[&&PRIME ID=173 VERTEXTYPE=Speciation DISCPT=(85,0)],G174_54:0.43454129[&&PRIME ID=174 VERTEXTYPE=Leaf])G175_173:0.027692804260018928[&&PRIME ID=175 VERTEXTYPE=Additive Transfer FROMTOLINEAGE=(173,54) DISCPT=(85,2)])G176_117:0.020703602720151208[&&PRIME ID=176 VERTEXTYPE=Additive Transfer FROMTOLINEAGE=(117,173) DISCPT=(86,2)])G177_118:0.42408083[&&PRIME ID=177 VERTEXTYPE=Speciation DISCPT=(88,0)],(((G178_124:0.2996089[&&PRIME ID=178 VERTEXTYPE=Leaf],((G179_127:0.091474074[&&PRIME ID=179 VERTEXTYPE=Leaf],(G180_154:0.05596693[&&PRIME ID=180 VERTEXTYPE=Leaf],G181_127:0.05596693[&&PRIME ID=181 VERTEXTYPE=Leaf])G182_127:0.03550714423097911[&&PRIME ID=182 VERTEXTYPE=Additive Transfer FROMTOLINEAGE=(127,154) DISCPT=(25,1)])G183_127:0.03799060671699613[&&PRIME ID=183 VERTEXTYPE=Duplication DISCPT=(35,2)],G184_128:0.12946468[&&PRIME ID=184 VERTEXTYPE=Leaf])G185_131:0.17014422[&&PRIME ID=185 VERTEXTYPE=Speciation DISCPT=(42,0)])G186_132:0.043051573[&&PRIME ID=186 VERTEXTYPE=Speciation DISCPT=(72,0)],(G187_133:0.12233311[&&PRIME ID=187 VERTEXTYPE=Leaf],G188_134:0.12233311[&&PRIME ID=188 VERTEXTYPE=Leaf])G189_135:0.22032737[&&PRIME ID=189 VERTEXTYPE=Speciation DISCPT=(41,0)])G190_136:0.26566804[&&PRIME ID=190 VERTEXTYPE=Speciation DISCPT=(78,0)],((G191_137:0.32370945[&&PRIME ID=191 VERTEXTYPE=Leaf],(G192_138:0.028977026[&&PRIME ID=192 VERTEXTYPE=Leaf],(G193_139:0.020637745[&&PRIME ID=193 VERTEXTYPE=Leaf],G194_140:0.020637745[&&PRIME ID=194 VERTEXTYPE=Leaf])G195_141:0.0083392814[&&PRIME ID=195 VERTEXTYPE=Speciation DISCPT=(12,0)])G196_142:0.29473242[&&PRIME ID=196 VERTEXTYPE=Speciation DISCPT=(16,0)])G197_143:0.16571063[&&PRIME ID=197 VERTEXTYPE=Speciation DISCPT=(76,0)],((((G198_175:0.053853305[&&PRIME ID=198 VERTEXTYPE=Leaf],G199_176:0.053853305[&&PRIME ID=199 VERTEXTYPE=Leaf])G200_177:0.028003897[&&PRIME ID=200 VERTEXTYPE=Speciation DISCPT=(25,0)],G201_174:0.081857202[&&PRIME ID=201 VERTEXTYPE=Leaf])G202_177:0.16677238[&&PRIME ID=202 VERTEXTYPE=Additive Transfer FROMTOLINEAGE=(177,174) DISCPT=(34,1)],((G203_179:0.0089601665[&&PRIME ID=203 VERTEXTYPE=Leaf],G204_180:0.0089601665[&&PRIME ID=204 VERTEXTYPE=Leaf])G205_181:0.19783123[&&PRIME ID=205 VERTEXTYPE=Speciation DISCPT=(3,0)],(G206_179:0.0089601665[&&PRIME ID=206 VERTEXTYPE=Leaf],G207_180:0.0089601665[&&PRIME ID=207 VERTEXTYPE=Leaf])G208_181:0.19783123[&&PRIME ID=208 VERTEXTYPE=Speciation DISCPT=(3,0)])G209_181:0.041838192821479256[&&PRIME ID=209 VERTEXTYPE=Duplication DISCPT=(57,2)])G210_182:0.051326426[&&PRIME ID=210 VERTEXTYPE=Speciation DISCPT=(66,0)],((G211_183:0.026494424[&&PRIME ID=211 VERTEXTYPE=Leaf],G212_184:0.026494424[&&PRIME ID=212 VERTEXTYPE=Leaf])G213_185:0.26156446[&&PRIME ID=213 VERTEXTYPE=Speciation DISCPT=(14,0)],((G214_186:0.084150304[&&PRIME ID=214 VERTEXTYPE=Leaf],(G215_187:0.076681041[&&PRIME ID=215 VERTEXTYPE=Leaf],G216_188:0.076681041[&&PRIME ID=216 VERTEXTYPE=Leaf])G217_189:0.0074692626[&&PRIME ID=217 VERTEXTYPE=Speciation DISCPT=(32,0)])G218_190:0.066461737[&&PRIME ID=218 VERTEXTYPE=Speciation DISCPT=(35,0)],(G219_187:0.076681041[&&PRIME ID=219 VERTEXTYPE=Leaf],G220_188:0.076681041[&&PRIME ID=220 VERTEXTYPE=Leaf])G221_189:0.073931[&&PRIME ID=221 VERTEXTYPE=Speciation DISCPT=(32,0)])G222_190:0.13744685[&&PRIME ID=222 VERTEXTYPE=Duplication DISCPT=(51,1)])G223_191:0.011897127[&&PRIME ID=223 VERTEXTYPE=Speciation DISCPT=(69,0)])G224_192:0.18946407[&&PRIME ID=224 VERTEXTYPE=Speciation DISCPT=(73,0)])G225_195:0.11890843[&&PRIME ID=225 VERTEXTYPE=Speciation DISCPT=(89,0)])G226_196:0.29869002[&&PRIME ID=226 VERTEXTYPE=Speciation DISCPT=(92,0)])G227_197:0.027686674[&&PRIME ID=227 VERTEXTYPE=Speciation DISCPT=(98,0)])G228_198:0.0[&&PRIME ID=228 VERTEXTYPE=Speciation DISCPT=(99,0)][&&PRIME NAME=PrunedTree];
