# Supplementary material for: Assessing the accuracy of phylogenetic rooting methods on prokaryotic gene families
Source: PLoS One. 2020 May 15;15(5):e0232950. doi: 10.1371/journal.pone.0232950 (PMC7228096; doi:10.1371/journal.pone.0232950)
Supplement: S1 Dataset — (ZIP) [file pone.0232950.s002.zip › AllSimulatedDatasets/R-025-HI-NR/original_trees/tree23]

(((((((G0_184:0.21747101[&&PRIME ID=0 VERTEXTYPE=Leaf],(G1_182:0.0023677901[&&PRIME ID=1 VERTEXTYPE=Leaf],G2_184:0.0023677901[&&PRIME ID=2 VERTEXTYPE=Leaf])G3_182:0.21510321709502372[&&PRIME ID=3 VERTEXTYPE=Additive Transfer FROMTOLINEAGE=(182,184) DISCPT=(1,2)])G4_184:0.033343405207496075[&&PRIME ID=4 VERTEXTYPE=Additive Transfer FROMTOLINEAGE=(184,182) DISCPT=(69,2)],(G5_188:0.076636839[&&PRIME ID=5 VERTEXTYPE=Leaf],G6_189:0.076636839[&&PRIME ID=6 VERTEXTYPE=Leaf])G7_190:0.17417757[&&PRIME ID=7 VERTEXTYPE=Speciation DISCPT=(34,0)])G8_192:0.055122232[&&PRIME ID=8 VERTEXTYPE=Speciation DISCPT=(75,0)],((G9_166:0.045451236[&&PRIME ID=9 VERTEXTYPE=Leaf],G10_167:0.045451236[&&PRIME ID=10 VERTEXTYPE=Leaf])G11_168:0.12249583[&&PRIME ID=11 VERTEXTYPE=Speciation DISCPT=(22,0)],(G12_169:0.12674124[&&PRIME ID=12 VERTEXTYPE=Leaf],(G13_175:0.034427166[&&PRIME ID=13 VERTEXTYPE=Leaf],G14_170:0.034427166[&&PRIME ID=14 VERTEXTYPE=Leaf])G15_170:0.09231407373785018[&&PRIME ID=15 VERTEXTYPE=Additive Transfer FROMTOLINEAGE=(170,175) DISCPT=(13,1)])G16_171:0.041205831[&&PRIME ID=16 VERTEXTYPE=Speciation DISCPT=(50,0)])G17_172:0.13798958[&&PRIME ID=17 VERTEXTYPE=Speciation DISCPT=(61,0)])G18_173:0.14875273[&&PRIME ID=18 VERTEXTYPE=Additive Transfer FROMTOLINEAGE=(173,192) DISCPT=(80,1)],(G19_91:0.30064184[&&PRIME ID=19 VERTEXTYPE=Leaf],(G20_93:0.047957005[&&PRIME ID=20 VERTEXTYPE=Leaf],G21_93:0.047957005[&&PRIME ID=21 VERTEXTYPE=Leaf])G22_93:0.2526848345326391[&&PRIME ID=22 VERTEXTYPE=Duplication DISCPT=(23,2)])G23_94:0.15404753[&&PRIME ID=23 VERTEXTYPE=Speciation DISCPT=(80,0)])G24_95:0.027741081[&&PRIME ID=24 VERTEXTYPE=Speciation DISCPT=(87,0)],(((((G25_96:0.081565897[&&PRIME ID=25 VERTEXTYPE=Leaf],G26_97:0.081565897[&&PRIME ID=26 VERTEXTYPE=Leaf])G27_98:8.54023E-4[&&PRIME ID=27 VERTEXTYPE=Speciation DISCPT=(35,0)],G28_99:0.08241992[&&PRIME ID=28 VERTEXTYPE=Leaf])G29_100:0.091839704[&&PRIME ID=29 VERTEXTYPE=Speciation DISCPT=(36,0)],(G30_101:0.016427788[&&PRIME ID=30 VERTEXTYPE=Leaf],G31_102:0.016427788[&&PRIME ID=31 VERTEXTYPE=Leaf])G32_103:0.15783184[&&PRIME ID=32 VERTEXTYPE=Speciation DISCPT=(8,0)])G33_104:0.12255756[&&PRIME ID=33 VERTEXTYPE=Speciation DISCPT=(63,0)],(((G34_105:0.042092895[&&PRIME ID=34 VERTEXTYPE=Leaf],(G35_106:0.0052519023[&&PRIME ID=35 VERTEXTYPE=Leaf],G36_106:0.0052519023[&&PRIME ID=36 VERTEXTYPE=Leaf])G37_106:0.03684099266459284[&&PRIME ID=37 VERTEXTYPE=Duplication DISCPT=(3,2)])G38_107:0.065026925[&&PRIME ID=38 VERTEXTYPE=Speciation DISCPT=(19,0)],G39_108:0.10711982[&&PRIME ID=39 VERTEXTYPE=Leaf])G40_109:0.06018917[&&PRIME ID=40 VERTEXTYPE=Speciation DISCPT=(43,0)],G41_110:0.16730899[&&PRIME ID=41 VERTEXTYPE=Leaf])G42_111:0.1295082[&&PRIME ID=42 VERTEXTYPE=Speciation DISCPT=(60,0)])G43_116:0.12426805[&&PRIME ID=43 VERTEXTYPE=Speciation DISCPT=(79,0)],((G44_125:0.14941816[&&PRIME ID=44 VERTEXTYPE=Leaf],(G45_126:0.14487894[&&PRIME ID=45 VERTEXTYPE=Leaf],G46_127:0.14487894[&&PRIME ID=46 VERTEXTYPE=Leaf])G47_128:0.004539221[&&PRIME ID=47 VERTEXTYPE=Speciation DISCPT=(55,0)])G48_129:0.062640779[&&PRIME ID=48 VERTEXTYPE=Speciation DISCPT=(56,0)],(((G49_130:0.0054680333[&&PRIME ID=49 VERTEXTYPE=Leaf],G50_130:0.0054680333[&&PRIME ID=50 VERTEXTYPE=Leaf])G51_130:0.18477021362575224[&&PRIME ID=51 VERTEXTYPE=Duplication DISCPT=(4,1)],(((G52_131:0.001261923[&&PRIME ID=52 VERTEXTYPE=Leaf],G53_131:0.001261923[&&PRIME ID=53 VERTEXTYPE=Leaf])G54_131:0.00416262141882102[&&PRIME ID=54 VERTEXTYPE=Duplication DISCPT=(0,2)],G55_132:0.0054245444[&&PRIME ID=55 VERTEXTYPE=Leaf])G56_133:0.012029166[&&PRIME ID=56 VERTEXTYPE=Speciation DISCPT=(4,0)],G57_134:0.01745371[&&PRIME ID=57 VERTEXTYPE=Leaf])G58_135:0.17278454[&&PRIME ID=58 VERTEXTYPE=Speciation DISCPT=(9,0)])G59_136:0.020619421[&&PRIME ID=59 VERTEXTYPE=Speciation DISCPT=(65,0)],(G60_125:0.14941816[&&PRIME ID=60 VERTEXTYPE=Leaf],((G61_126:0.1229678[&&PRIME ID=61 VERTEXTYPE=Leaf],G62_126:0.1229678[&&PRIME ID=62 VERTEXTYPE=Leaf])G63_126:0.02191113814369211[&&PRIME ID=63 VERTEXTYPE=Duplication DISCPT=(49,1)],G64_127:0.14487894[&&PRIME ID=64 VERTEXTYPE=Leaf])G65_128:0.004539221[&&PRIME ID=65 VERTEXTYPE=Speciation DISCPT=(55,0)])G66_129:0.061439507[&&PRIME ID=66 VERTEXTYPE=Speciation DISCPT=(56,0)])G67_136:0.0012012728138877378[&&PRIME ID=67 VERTEXTYPE=Additive Transfer FROMTOLINEAGE=(136,129) DISCPT=(67,1)])G68_137:0.2090263[&&PRIME ID=68 VERTEXTYPE=Speciation DISCPT=(68,0)])G69_138:0.061345216[&&PRIME ID=69 VERTEXTYPE=Speciation DISCPT=(85,0)])G70_139:0.18953828[&&PRIME ID=70 VERTEXTYPE=Speciation DISCPT=(89,0)],(((G71_0:0.082630059[&&PRIME ID=71 VERTEXTYPE=Leaf],(G72_117:0.042344677[&&PRIME ID=72 VERTEXTYPE=Leaf],G73_144:0.042344677[&&PRIME ID=73 VERTEXTYPE=Leaf])G74_117:0.040285382427598194[&&PRIME ID=74 VERTEXTYPE=Additive Transfer FROMTOLINEAGE=(117,144) DISCPT=(19,1)])G75_117:0.047038449[&&PRIME ID=75 VERTEXTYPE=Additive Transfer FROMTOLINEAGE=(117,0) DISCPT=(36,1)],(G76_121:0.052485967[&&PRIME ID=76 VERTEXTYPE=Leaf],G77_121:0.052485967[&&PRIME ID=77 VERTEXTYPE=Leaf])G78_121:0.077182541[&&PRIME ID=78 VERTEXTYPE=Duplication DISCPT=(25,1)])G79_123:0.24400304[&&PRIME ID=79 VERTEXTYPE=Speciation DISCPT=(51,0)],(((G80_140:0.1176626[&&PRIME ID=80 VERTEXTYPE=Leaf],G81_141:0.1176626[&&PRIME ID=81 VERTEXTYPE=Leaf])G82_142:0.015617864[&&PRIME ID=82 VERTEXTYPE=Speciation DISCPT=(47,0)],(G83_143:0.12039932[&&PRIME ID=83 VERTEXTYPE=Leaf],(((G84_144:0.066066047[&&PRIME ID=84 VERTEXTYPE=Leaf],(G85_145:0.041766588[&&PRIME ID=85 VERTEXTYPE=Leaf],G86_146:0.041766588[&&PRIME ID=86 VERTEXTYPE=Leaf])G87_147:0.024299459[&&PRIME ID=87 VERTEXTYPE=Speciation DISCPT=(18,0)])G88_148:0.025428975[&&PRIME ID=88 VERTEXTYPE=Speciation DISCPT=(29,0)],(((G89_145:0.041766588[&&PRIME ID=89 VERTEXTYPE=Leaf],G90_146:0.041766588[&&PRIME ID=90 VERTEXTYPE=Leaf])G91_147:0.014076126[&&PRIME ID=91 VERTEXTYPE=Speciation DISCPT=(18,0)],G92_144:0.055842714[&&PRIME ID=92 VERTEXTYPE=Leaf])G93_144:0.010223333110033978[&&PRIME ID=93 VERTEXTYPE=Additive Transfer FROMTOLINEAGE=(144,147) DISCPT=(27,1)],(G94_145:0.041766588[&&PRIME ID=94 VERTEXTYPE=Leaf],G95_146:0.041766588[&&PRIME ID=95 VERTEXTYPE=Leaf])G96_147:0.024299459[&&PRIME ID=96 VERTEXTYPE=Speciation DISCPT=(18,0)])G97_148:0.025428975[&&PRIME ID=97 VERTEXTYPE=Speciation DISCPT=(29,0)])G98_148:0.0052624390057026595[&&PRIME ID=98 VERTEXTYPE=Duplication DISCPT=(38,1)],(G99_149:0.0012830971[&&PRIME ID=99 VERTEXTYPE=Leaf],G100_150:0.0012830971[&&PRIME ID=100 VERTEXTYPE=Leaf])G101_151:0.095474364[&&PRIME ID=101 VERTEXTYPE=Speciation DISCPT=(1,0)])G102_152:0.023641855[&&PRIME ID=102 VERTEXTYPE=Speciation DISCPT=(40,0)])G103_153:0.012881149[&&PRIME ID=103 VERTEXTYPE=Speciation DISCPT=(48,0)])G104_154:0.030536146[&&PRIME ID=104 VERTEXTYPE=Speciation DISCPT=(52,0)],G105_155:0.16381661[&&PRIME ID=105 VERTEXTYPE=Leaf])G106_156:0.20985494[&&PRIME ID=106 VERTEXTYPE=Speciation DISCPT=(59,0)])G107_160:0.29829718491634355[&&PRIME ID=107 VERTEXTYPE=Additive Transfer FROMTOLINEAGE=(160,123) DISCPT=(82,2)])G108_161:0.10378886[&&PRIME ID=108 VERTEXTYPE=Speciation DISCPT=(96,0)],(((G109_162:0.044916212[&&PRIME ID=109 VERTEXTYPE=Leaf],G110_163:0.044916212[&&PRIME ID=110 VERTEXTYPE=Leaf])G111_164:0.31246673[&&PRIME ID=111 VERTEXTYPE=Speciation DISCPT=(20,0)],((G112_165:0.034795883[&&PRIME ID=112 VERTEXTYPE=Leaf],G113_165:0.034795883[&&PRIME ID=113 VERTEXTYPE=Leaf])G114_165:0.14038688649878298[&&PRIME ID=114 VERTEXTYPE=Duplication DISCPT=(13,1)],((G115_166:0.045451236[&&PRIME ID=115 VERTEXTYPE=Leaf],(G116_167:0.028920889[&&PRIME ID=116 VERTEXTYPE=Leaf],G117_166:0.028920889[&&PRIME ID=117 VERTEXTYPE=Leaf])G118_167:0.016530346908102463[&&PRIME ID=118 VERTEXTYPE=Additive Transfer FROMTOLINEAGE=(167,166) DISCPT=(11,2)])G119_168:0.12249583[&&PRIME ID=119 VERTEXTYPE=Speciation DISCPT=(22,0)],(G120_127:0.13937478[&&PRIME ID=120 VERTEXTYPE=Leaf],((G121_169:0.12165507[&&PRIME ID=121 VERTEXTYPE=Leaf],((G122_3:0.012165819[&&PRIME ID=122 VERTEXTYPE=Leaf],G123_4:0.012165819[&&PRIME ID=123 VERTEXTYPE=Leaf])G124_5:0.080372505[&&PRIME ID=124 VERTEXTYPE=Speciation DISCPT=(7,0)],(G125_6:0.051422713[&&PRIME ID=125 VERTEXTYPE=Leaf],G126_7:0.051422713[&&PRIME ID=126 VERTEXTYPE=Leaf])G127_8:0.041115611[&&PRIME ID=127 VERTEXTYPE=Speciation DISCPT=(25,0)])G128_9:0.029116743[&&PRIME ID=128 VERTEXTYPE=Speciation DISCPT=(39,0)])G129_169:0.00508617233352521[&&PRIME ID=129 VERTEXTYPE=Additive Transfer FROMTOLINEAGE=(169,9) DISCPT=(49,1)],G130_170:0.12674124[&&PRIME ID=130 VERTEXTYPE=Leaf])G131_171:0.012633539[&&PRIME ID=131 VERTEXTYPE=Speciation DISCPT=(50,0)])G132_171:0.028572291641177295[&&PRIME ID=132 VERTEXTYPE=Additive Transfer FROMTOLINEAGE=(171,127) DISCPT=(53,1)])G133_172:0.0072356989[&&PRIME ID=133 VERTEXTYPE=Speciation DISCPT=(61,0)])G134_173:0.18220017[&&PRIME ID=134 VERTEXTYPE=Speciation DISCPT=(64,0)])G135_174:0.19060266[&&PRIME ID=135 VERTEXTYPE=Speciation DISCPT=(81,0)],(((G136_175:0.036672908[&&PRIME ID=136 VERTEXTYPE=Leaf],G137_176:0.036672908[&&PRIME ID=137 VERTEXTYPE=Leaf])G138_177:0.18192186[&&PRIME ID=138 VERTEXTYPE=Speciation DISCPT=(15,0)],(G139_178:0.0055189319[&&PRIME ID=139 VERTEXTYPE=Leaf],G140_179:0.0055189319[&&PRIME ID=140 VERTEXTYPE=Leaf])G141_180:0.21307584[&&PRIME ID=141 VERTEXTYPE=Speciation DISCPT=(5,0)])G142_181:0.30133995[&&PRIME ID=142 VERTEXTYPE=Speciation DISCPT=(70,0)],(G143_182:0.43397183[&&PRIME ID=143 VERTEXTYPE=Leaf],G144_183:0.43397184[&&PRIME ID=144 VERTEXTYPE=Leaf])G145_194:0.08596289[&&PRIME ID=145 VERTEXTYPE=Speciation DISCPT=(86,0)])G146_195:0.028050875[&&PRIME ID=146 VERTEXTYPE=Speciation DISCPT=(90,0)])G147_196:0.227772[&&PRIME ID=147 VERTEXTYPE=Speciation DISCPT=(91,0)])G148_197:0.10835605[&&PRIME ID=148 VERTEXTYPE=Speciation DISCPT=(98,0)][&&PRIME NAME=PrunedTree];
