# Supplementary material for: Assessing the accuracy of phylogenetic rooting methods on prokaryotic gene families
Source: PLoS One. 2020 May 15;15(5):e0232950. doi: 10.1371/journal.pone.0232950 (PMC7228096; doi:10.1371/journal.pone.0232950)
Supplement: S1 Dataset — (ZIP) [file pone.0232950.s002.zip › AllSimulatedDatasets/R-025-HI-NR/original_trees/tree24]

((((G0_25:0.045229341[&&PRIME ID=0 VERTEXTYPE=Leaf],G1_142:0.045229341[&&PRIME ID=1 VERTEXTYPE=Leaf])G2_25:0.020494557012595914[&&PRIME ID=2 VERTEXTYPE=Additive Transfer FROMTOLINEAGE=(25,142) DISCPT=(20,1)],G3_25:0.065723898[&&PRIME ID=3 VERTEXTYPE=Leaf])G4_25:0.21945276045719195[&&PRIME ID=4 VERTEXTYPE=Duplication DISCPT=(27,1)],G5_27:0.28517666[&&PRIME ID=5 VERTEXTYPE=Leaf])G6_27:0.3639916[&&PRIME ID=6 VERTEXTYPE=Additive Transfer FROMTOLINEAGE=(27,25) DISCPT=(83,1)],(((G7_166:0.28111978[&&PRIME ID=7 VERTEXTYPE=Leaf],G8_170:0.28111979[&&PRIME ID=8 VERTEXTYPE=Leaf])G9_175:0.18120839[&&PRIME ID=9 VERTEXTYPE=Speciation DISCPT=(83,0)],(((G10_182:0.11024591[&&PRIME ID=10 VERTEXTYPE=Leaf],G11_182:0.11024591[&&PRIME ID=11 VERTEXTYPE=Leaf])G12_182:0.07450264367480687[&&PRIME ID=12 VERTEXTYPE=Duplication DISCPT=(42,2)],G13_181:0.18474856[&&PRIME ID=13 VERTEXTYPE=Leaf])G14_181:0.20044604[&&PRIME ID=14 VERTEXTYPE=Additive Transfer FROMTOLINEAGE=(181,182) DISCPT=(64,2)],(G15_190:0.122986[&&PRIME ID=15 VERTEXTYPE=Leaf],G16_191:0.122986[&&PRIME ID=16 VERTEXTYPE=Leaf])G17_192:0.26220859[&&PRIME ID=17 VERTEXTYPE=Speciation DISCPT=(47,0)])G18_194:0.077133584[&&PRIME ID=18 VERTEXTYPE=Speciation DISCPT=(88,0)])G19_197:0.1277559[&&PRIME ID=19 VERTEXTYPE=Speciation DISCPT=(94,0)],((((G20_94:0.0047554044[&&PRIME ID=20 VERTEXTYPE=Leaf],G21_95:0.0047554044[&&PRIME ID=21 VERTEXTYPE=Leaf])G22_96:0.26961166[&&PRIME ID=22 VERTEXTYPE=Speciation DISCPT=(5,0)],(((G23_97:0.0921133[&&PRIME ID=23 VERTEXTYPE=Leaf],(G24_98:0.086297596[&&PRIME ID=24 VERTEXTYPE=Leaf],(G25_99:0.051921818[&&PRIME ID=25 VERTEXTYPE=Leaf],(G26_100:0.046167268[&&PRIME ID=26 VERTEXTYPE=Leaf],G27_100:0.046167268[&&PRIME ID=27 VERTEXTYPE=Leaf])G28_100:0.005754549842275726[&&PRIME ID=28 VERTEXTYPE=Duplication DISCPT=(20,1)])G29_101:0.034375778[&&PRIME ID=29 VERTEXTYPE=Speciation DISCPT=(21,0)])G30_102:0.0058157036[&&PRIME ID=30 VERTEXTYPE=Speciation DISCPT=(33,0)])G31_103:0.049056306[&&PRIME ID=31 VERTEXTYPE=Speciation DISCPT=(35,0)],(G32_104:0.11250254[&&PRIME ID=32 VERTEXTYPE=Leaf],G33_105:0.11250254[&&PRIME ID=33 VERTEXTYPE=Leaf])G34_106:0.028667066[&&PRIME ID=34 VERTEXTYPE=Speciation DISCPT=(44,0)])G35_107:0.0051395412[&&PRIME ID=35 VERTEXTYPE=Speciation DISCPT=(53,0)],(G36_108:0.095921378[&&PRIME ID=36 VERTEXTYPE=Leaf],((G37_109:0.081366355[&&PRIME ID=37 VERTEXTYPE=Leaf],G38_110:0.081366355[&&PRIME ID=38 VERTEXTYPE=Leaf])G39_111:0.004025422[&&PRIME ID=39 VERTEXTYPE=Speciation DISCPT=(31,0)],G40_112:0.085391777[&&PRIME ID=40 VERTEXTYPE=Leaf])G41_113:0.010529601[&&PRIME ID=41 VERTEXTYPE=Speciation DISCPT=(32,0)])G42_114:0.050387769[&&PRIME ID=42 VERTEXTYPE=Speciation DISCPT=(37,0)])G43_115:0.12805791[&&PRIME ID=43 VERTEXTYPE=Speciation DISCPT=(56,0)])G44_116:0.081341458[&&PRIME ID=44 VERTEXTYPE=Speciation DISCPT=(80,0)],(((G45_121:0.15984629[&&PRIME ID=45 VERTEXTYPE=Leaf],G46_166:0.15984629[&&PRIME ID=46 VERTEXTYPE=Leaf])G47_121:0.018984993269799966[&&PRIME ID=47 VERTEXTYPE=Additive Transfer FROMTOLINEAGE=(121,166) DISCPT=(59,2)],(G48_88:0.081187562[&&PRIME ID=48 VERTEXTYPE=Leaf],G49_89:0.081187562[&&PRIME ID=49 VERTEXTYPE=Leaf])G50_90:0.097643722[&&PRIME ID=50 VERTEXTYPE=Speciation DISCPT=(30,0)])G51_121:0.093827568[&&PRIME ID=51 VERTEXTYPE=Additive Transfer FROMTOLINEAGE=(121,92) DISCPT=(64,1)],((((G52_121:0.010204057[&&PRIME ID=52 VERTEXTYPE=Leaf],G53_121:0.010204057[&&PRIME ID=53 VERTEXTYPE=Leaf])G54_121:0.1826929807379078[&&PRIME ID=54 VERTEXTYPE=Duplication DISCPT=(6,2)],(G55_123:0.15440409[&&PRIME ID=55 VERTEXTYPE=Leaf],(G56_124:0.023920338[&&PRIME ID=56 VERTEXTYPE=Leaf],(G57_125:0.0022791219[&&PRIME ID=57 VERTEXTYPE=Leaf],G58_126:0.0022791219[&&PRIME ID=58 VERTEXTYPE=Leaf])G59_127:0.021641216[&&PRIME ID=59 VERTEXTYPE=Speciation DISCPT=(3,0)])G60_128:0.13048375[&&PRIME ID=60 VERTEXTYPE=Speciation DISCPT=(13,0)])G61_129:0.03849295[&&PRIME ID=61 VERTEXTYPE=Speciation DISCPT=(58,0)])G62_129:0.055163753[&&PRIME ID=62 VERTEXTYPE=Additive Transfer FROMTOLINEAGE=(129,121) DISCPT=(67,1)],((G63_134:0.023824454[&&PRIME ID=63 VERTEXTYPE=Leaf],G64_135:0.023824454[&&PRIME ID=64 VERTEXTYPE=Leaf])G65_136:0.16552499[&&PRIME ID=65 VERTEXTYPE=Speciation DISCPT=(12,0)],(G66_137:0.059501693[&&PRIME ID=66 VERTEXTYPE=Leaf],(G67_138:0.013095433[&&PRIME ID=67 VERTEXTYPE=Leaf],G68_139:0.013095433[&&PRIME ID=68 VERTEXTYPE=Leaf])G69_140:0.04640626[&&PRIME ID=69 VERTEXTYPE=Speciation DISCPT=(7,0)])G70_141:0.12984775[&&PRIME ID=70 VERTEXTYPE=Speciation DISCPT=(24,0)])G71_144:0.058711349[&&PRIME ID=71 VERTEXTYPE=Speciation DISCPT=(66,0)])G72_145:0.017747962[&&PRIME ID=72 VERTEXTYPE=Speciation DISCPT=(76,0)],((G73_71:0.1572537[&&PRIME ID=73 VERTEXTYPE=Leaf],G74_123:0.1572537[&&PRIME ID=74 VERTEXTYPE=Leaf])G75_129:0.090807095[&&PRIME ID=75 VERTEXTYPE=Additive Transfer FROMTOLINEAGE=(129,73) DISCPT=(59,1)],((G76_134:0.023824454[&&PRIME ID=76 VERTEXTYPE=Leaf],G77_135:0.023824454[&&PRIME ID=77 VERTEXTYPE=Leaf])G78_136:0.16552498[&&PRIME ID=78 VERTEXTYPE=Speciation DISCPT=(12,0)],((G79_137:0.059501693[&&PRIME ID=79 VERTEXTYPE=Leaf],(G80_138:0.013095433[&&PRIME ID=80 VERTEXTYPE=Leaf],G81_139:0.013095433[&&PRIME ID=81 VERTEXTYPE=Leaf])G82_140:0.04640626[&&PRIME ID=82 VERTEXTYPE=Speciation DISCPT=(7,0)])G83_141:0.0060937227[&&PRIME ID=83 VERTEXTYPE=Speciation DISCPT=(24,0)],G84_142:0.065595416[&&PRIME ID=84 VERTEXTYPE=Leaf])G85_143:0.12375403[&&PRIME ID=85 VERTEXTYPE=Speciation DISCPT=(27,0)])G86_144:0.058711349[&&PRIME ID=86 VERTEXTYPE=Speciation DISCPT=(66,0)])G87_145:0.017747962[&&PRIME ID=87 VERTEXTYPE=Speciation DISCPT=(76,0)])G88_145:0.00685009850613459[&&PRIME ID=88 VERTEXTYPE=Duplication DISCPT=(77,2)])G89_146:0.083049668[&&PRIME ID=89 VERTEXTYPE=Speciation DISCPT=(79,0)])G90_147:0.060617201[&&PRIME ID=90 VERTEXTYPE=Speciation DISCPT=(86,0)],((G91_28:0.013897401[&&PRIME ID=91 VERTEXTYPE=Leaf],G92_148:0.013897401[&&PRIME ID=92 VERTEXTYPE=Leaf])G93_148:0.1972534085282277[&&PRIME ID=93 VERTEXTYPE=Additive Transfer FROMTOLINEAGE=(148,28) DISCPT=(7,2)],G94_149:0.21115081[&&PRIME ID=94 VERTEXTYPE=Leaf])G95_150:0.20517491[&&PRIME ID=95 VERTEXTYPE=Speciation DISCPT=(71,0)])G96_151:0.17375836[&&PRIME ID=96 VERTEXTYPE=Speciation DISCPT=(89,0)])G97_152:0.05908418341093306[&&PRIME ID=97 VERTEXTYPE=Additive Transfer FROMTOLINEAGE=(152,197) DISCPT=(96,2)])G98_153:0.14050203[&&PRIME ID=98 VERTEXTYPE=Speciation DISCPT=(97,0)][&&PRIME NAME=PrunedTree];
