# Supplementary material for: Assessing the accuracy of phylogenetic rooting methods on prokaryotic gene families
Source: PLoS One. 2020 May 15;15(5):e0232950. doi: 10.1371/journal.pone.0232950 (PMC7228096; doi:10.1371/journal.pone.0232950)
Supplement: S1 Dataset — (ZIP) [file pone.0232950.s002.zip › AllSimulatedDatasets/R-025-HI-NR/original_trees/tree25]

(((((G0_0:0.12950041[&&PRIME ID=0 VERTEXTYPE=Leaf],G1_43:0.12950041[&&PRIME ID=1 VERTEXTYPE=Leaf])G2_0:0.2630397553365696[&&PRIME ID=2 VERTEXTYPE=Additive Transfer FROMTOLINEAGE=(0,43) DISCPT=(46,1)],(G3_1:0.02852983[&&PRIME ID=3 VERTEXTYPE=Leaf],G4_2:0.02852983[&&PRIME ID=4 VERTEXTYPE=Leaf])G5_3:0.36401033[&&PRIME ID=5 VERTEXTYPE=Speciation DISCPT=(17,0)])G6_4:0.0089960101[&&PRIME ID=6 VERTEXTYPE=Speciation DISCPT=(84,0)],((((G7_1:0.02852983[&&PRIME ID=7 VERTEXTYPE=Leaf],G8_2:0.02852983[&&PRIME ID=8 VERTEXTYPE=Leaf])G9_3:0.0072103559[&&PRIME ID=9 VERTEXTYPE=Speciation DISCPT=(17,0)],(G10_1:0.02852983[&&PRIME ID=10 VERTEXTYPE=Leaf],G11_2:0.02852983[&&PRIME ID=11 VERTEXTYPE=Leaf])G12_3:0.0072103559[&&PRIME ID=12 VERTEXTYPE=Speciation DISCPT=(17,0)])G13_3:0.0983657524482321[&&PRIME ID=13 VERTEXTYPE=Duplication DISCPT=(19,2)],(G14_40:0.088831824[&&PRIME ID=14 VERTEXTYPE=Leaf],G15_41:0.088831824[&&PRIME ID=15 VERTEXTYPE=Leaf])G16_42:0.045274114[&&PRIME ID=16 VERTEXTYPE=Speciation DISCPT=(37,0)])G17_3:0.18450860257008592[&&PRIME ID=17 VERTEXTYPE=Additive Transfer FROMTOLINEAGE=(3,42) DISCPT=(47,1)],(G18_1:0.02852983[&&PRIME ID=18 VERTEXTYPE=Leaf],G19_2:0.02852983[&&PRIME ID=19 VERTEXTYPE=Leaf])G20_3:0.29008471[&&PRIME ID=20 VERTEXTYPE=Speciation DISCPT=(17,0)])G21_3:0.08292163[&&PRIME ID=21 VERTEXTYPE=Duplication DISCPT=(79,2)])G22_4:0.28084519905515243[&&PRIME ID=22 VERTEXTYPE=Duplication DISCPT=(84,1)],(((((G23_19:0.011160411[&&PRIME ID=23 VERTEXTYPE=Leaf],(G24_20:0.0012862092[&&PRIME ID=24 VERTEXTYPE=Leaf],G25_21:0.0012862092[&&PRIME ID=25 VERTEXTYPE=Leaf])G26_22:0.0098742015[&&PRIME ID=26 VERTEXTYPE=Speciation DISCPT=(1,0)])G27_23:0.10403566[&&PRIME ID=27 VERTEXTYPE=Speciation DISCPT=(8,0)],(G28_16:0.051643392[&&PRIME ID=28 VERTEXTYPE=Leaf],G29_17:0.051643392[&&PRIME ID=29 VERTEXTYPE=Leaf])G30_18:0.063552678[&&PRIME ID=30 VERTEXTYPE=Speciation DISCPT=(23,0)])G31_18:0.03485650110638109[&&PRIME ID=31 VERTEXTYPE=Additive Transfer FROMTOLINEAGE=(18,23) DISCPT=(43,1)],(G32_19:0.011160411[&&PRIME ID=32 VERTEXTYPE=Leaf],(G33_20:0.0012862092[&&PRIME ID=33 VERTEXTYPE=Leaf],G34_21:0.0012862092[&&PRIME ID=34 VERTEXTYPE=Leaf])G35_22:0.0098742015[&&PRIME ID=35 VERTEXTYPE=Speciation DISCPT=(1,0)])G36_23:0.13889216[&&PRIME ID=36 VERTEXTYPE=Speciation DISCPT=(8,0)])G37_24:0.22232007[&&PRIME ID=37 VERTEXTYPE=Speciation DISCPT=(55,0)],(((G38_16:0.051643392[&&PRIME ID=38 VERTEXTYPE=Leaf],G39_17:0.051643392[&&PRIME ID=39 VERTEXTYPE=Leaf])G40_18:0.098409179[&&PRIME ID=40 VERTEXTYPE=Speciation DISCPT=(23,0)],(G41_19:0.011160411[&&PRIME ID=41 VERTEXTYPE=Leaf],(G42_20:0.0012862092[&&PRIME ID=42 VERTEXTYPE=Leaf],G43_21:0.0012862092[&&PRIME ID=43 VERTEXTYPE=Leaf])G44_22:0.0098742015[&&PRIME ID=44 VERTEXTYPE=Speciation DISCPT=(1,0)])G45_23:0.13889216[&&PRIME ID=45 VERTEXTYPE=Speciation DISCPT=(8,0)])G46_24:0.09376861[&&PRIME ID=46 VERTEXTYPE=Speciation DISCPT=(55,0)],G47_34:0.24382118[&&PRIME ID=47 VERTEXTYPE=Leaf])G48_37:0.12855145525670983[&&PRIME ID=48 VERTEXTYPE=Additive Transfer FROMTOLINEAGE=(37,24) DISCPT=(72,2)])G49_38:0.21473749[&&PRIME ID=49 VERTEXTYPE=Speciation DISCPT=(83,0)],((G50_45:0.23930806[&&PRIME ID=50 VERTEXTYPE=Leaf],((G51_46:0.12836578[&&PRIME ID=51 VERTEXTYPE=Leaf],G52_47:0.12836578[&&PRIME ID=52 VERTEXTYPE=Leaf])G53_48:0.055345942[&&PRIME ID=53 VERTEXTYPE=Speciation DISCPT=(46,0)],G54_50:0.18371172[&&PRIME ID=54 VERTEXTYPE=Leaf])G55_52:0.055596343[&&PRIME ID=55 VERTEXTYPE=Speciation DISCPT=(67,0)])G56_52:0.3271428[&&PRIME ID=56 VERTEXTYPE=Additive Transfer FROMTOLINEAGE=(52,45) DISCPT=(72,1)],((((((G57_114:0.28914668[&&PRIME ID=57 VERTEXTYPE=Leaf],G58_120:0.28914668[&&PRIME ID=58 VERTEXTYPE=Leaf])G59_121:0.016754516[&&PRIME ID=59 VERTEXTYPE=Speciation DISCPT=(77,0)],((G60_122:0.0077615116[&&PRIME ID=60 VERTEXTYPE=Leaf],G61_123:0.0077615116[&&PRIME ID=61 VERTEXTYPE=Leaf])G62_124:0.17295483[&&PRIME ID=62 VERTEXTYPE=Speciation DISCPT=(7,0)],G63_125:0.18071634[&&PRIME ID=63 VERTEXTYPE=Leaf])G64_126:0.12518486[&&PRIME ID=64 VERTEXTYPE=Speciation DISCPT=(66,0)])G65_127:0.022037525[&&PRIME ID=65 VERTEXTYPE=Speciation DISCPT=(79,0)],(G66_128:0.16663066[&&PRIME ID=66 VERTEXTYPE=Leaf],G67_129:0.16663066[&&PRIME ID=67 VERTEXTYPE=Leaf])G68_130:0.16130806[&&PRIME ID=68 VERTEXTYPE=Speciation DISCPT=(63,0)])G69_131:0.02204213[&&PRIME ID=69 VERTEXTYPE=Speciation DISCPT=(80,0)],((((G70_148:0.0015725167[&&PRIME ID=70 VERTEXTYPE=Leaf],G71_149:0.0015725167[&&PRIME ID=71 VERTEXTYPE=Leaf])G72_150:0.25607174[&&PRIME ID=72 VERTEXTYPE=Speciation DISCPT=(2,0)],(G73_148:0.0015725167[&&PRIME ID=73 VERTEXTYPE=Leaf],G74_149:0.0015725167[&&PRIME ID=74 VERTEXTYPE=Leaf])G75_150:0.25607174[&&PRIME ID=75 VERTEXTYPE=Speciation DISCPT=(2,0)])G76_150:0.07334279271954505[&&PRIME ID=76 VERTEXTYPE=Duplication DISCPT=(74,1)],(((G77_151:0.057717064[&&PRIME ID=77 VERTEXTYPE=Leaf],G78_152:0.057717064[&&PRIME ID=78 VERTEXTYPE=Leaf])G79_153:0.012922462[&&PRIME ID=79 VERTEXTYPE=Speciation DISCPT=(26,0)],G80_154:0.070639526[&&PRIME ID=80 VERTEXTYPE=Leaf])G81_155:0.013051382[&&PRIME ID=81 VERTEXTYPE=Speciation DISCPT=(34,0)],G82_156:0.083690908[&&PRIME ID=82 VERTEXTYPE=Leaf])G83_157:0.24729614[&&PRIME ID=83 VERTEXTYPE=Speciation DISCPT=(36,0)])G84_158:0.015043983[&&PRIME ID=84 VERTEXTYPE=Speciation DISCPT=(82,0)],((G85_148:0.0015725167[&&PRIME ID=85 VERTEXTYPE=Leaf],G86_149:0.0015725167[&&PRIME ID=86 VERTEXTYPE=Leaf])G87_150:0.32941454[&&PRIME ID=87 VERTEXTYPE=Speciation DISCPT=(2,0)],((G88_71:0.017964982[&&PRIME ID=88 VERTEXTYPE=Leaf],G89_72:0.017964982[&&PRIME ID=89 VERTEXTYPE=Leaf])G90_73:0.21793935[&&PRIME ID=90 VERTEXTYPE=Speciation DISCPT=(12,0)],(((G91_151:0.057717064[&&PRIME ID=91 VERTEXTYPE=Leaf],G92_152:0.057717064[&&PRIME ID=92 VERTEXTYPE=Leaf])G93_153:0.012922462[&&PRIME ID=93 VERTEXTYPE=Speciation DISCPT=(26,0)],G94_154:0.070639526[&&PRIME ID=94 VERTEXTYPE=Leaf])G95_155:0.013051382[&&PRIME ID=95 VERTEXTYPE=Speciation DISCPT=(34,0)],G96_156:0.083690908[&&PRIME ID=96 VERTEXTYPE=Leaf])G97_157:0.15221342[&&PRIME ID=97 VERTEXTYPE=Speciation DISCPT=(36,0)])G98_157:0.09508272333721315[&&PRIME ID=98 VERTEXTYPE=Additive Transfer FROMTOLINEAGE=(157,73) DISCPT=(72,1)])G99_158:0.015043983[&&PRIME ID=99 VERTEXTYPE=Speciation DISCPT=(82,0)])G100_158:0.0039498157412786936[&&PRIME ID=100 VERTEXTYPE=Duplication DISCPT=(82,1)])G101_131:0.0014951426562835807[&&PRIME ID=101 VERTEXTYPE=Additive Transfer FROMTOLINEAGE=(131,158) DISCPT=(82,1)],(((G102_76:0.080421472[&&PRIME ID=102 VERTEXTYPE=Leaf],G103_34:0.080421472[&&PRIME ID=103 VERTEXTYPE=Leaf])G104_76:0.008875923064768377[&&PRIME ID=104 VERTEXTYPE=Additive Transfer FROMTOLINEAGE=(76,34) DISCPT=(35,2)],G105_76:0.089297395[&&PRIME ID=105 VERTEXTYPE=Leaf])G106_76:0.07216935033414343[&&PRIME ID=106 VERTEXTYPE=Duplication DISCPT=(37,2)],(G107_60:0.1208912[&&PRIME ID=107 VERTEXTYPE=Leaf],G108_61:0.1208912[&&PRIME ID=108 VERTEXTYPE=Leaf])G109_62:0.040575545[&&PRIME ID=109 VERTEXTYPE=Speciation DISCPT=(44,0)])G110_76:0.19000925[&&PRIME ID=110 VERTEXTYPE=Additive Transfer FROMTOLINEAGE=(76,62) DISCPT=(61,1)])G111_0:0.13216159[&&PRIME ID=111 VERTEXTYPE=Additive Transfer FROMTOLINEAGE=(0,131) DISCPT=(82,1)],((((((G112_81:0.027972464[&&PRIME ID=112 VERTEXTYPE=Leaf],G113_81:0.027972464[&&PRIME ID=113 VERTEXTYPE=Leaf])G114_81:0.10583970971442479[&&PRIME ID=114 VERTEXTYPE=Duplication DISCPT=(15,1)],(G115_82:0.0017022447[&&PRIME ID=115 VERTEXTYPE=Leaf],G116_83:0.0017022447[&&PRIME ID=116 VERTEXTYPE=Leaf])G117_84:0.13210993[&&PRIME ID=117 VERTEXTYPE=Speciation DISCPT=(3,0)])G118_85:0.0063214935[&&PRIME ID=118 VERTEXTYPE=Speciation DISCPT=(47,0)],(G119_86:0.11267788[&&PRIME ID=119 VERTEXTYPE=Leaf],((G120_87:0.027913512[&&PRIME ID=120 VERTEXTYPE=Leaf],(G121_88:0.0075238761[&&PRIME ID=121 VERTEXTYPE=Leaf],G122_89:0.0075238761[&&PRIME ID=122 VERTEXTYPE=Leaf])G123_90:0.020389636[&&PRIME ID=123 VERTEXTYPE=Speciation DISCPT=(6,0)])G124_91:0.031367657[&&PRIME ID=124 VERTEXTYPE=Speciation DISCPT=(15,0)],(G125_87:0.027913512[&&PRIME ID=125 VERTEXTYPE=Leaf],(G126_88:0.0075238761[&&PRIME ID=126 VERTEXTYPE=Leaf],G127_89:0.0075238761[&&PRIME ID=127 VERTEXTYPE=Leaf])G128_90:0.020389636[&&PRIME ID=128 VERTEXTYPE=Speciation DISCPT=(6,0)])G129_91:0.031367657[&&PRIME ID=129 VERTEXTYPE=Speciation DISCPT=(15,0)])G130_91:0.053396707598135654[&&PRIME ID=130 VERTEXTYPE=Duplication DISCPT=(26,2)])G131_92:0.02745579[&&PRIME ID=131 VERTEXTYPE=Speciation DISCPT=(43,0)])G132_93:0.0029939232[&&PRIME ID=132 VERTEXTYPE=Speciation DISCPT=(49,0)],G133_94:0.14312759[&&PRIME ID=133 VERTEXTYPE=Leaf])G134_95:0.10932619[&&PRIME ID=134 VERTEXTYPE=Speciation DISCPT=(50,0)],(G135_71:0.017964982[&&PRIME ID=135 VERTEXTYPE=Leaf],G136_72:0.017964982[&&PRIME ID=136 VERTEXTYPE=Leaf])G137_73:0.2344888[&&PRIME ID=137 VERTEXTYPE=Speciation DISCPT=(12,0)])G138_95:0.21824113[&&PRIME ID=138 VERTEXTYPE=Additive Transfer FROMTOLINEAGE=(95,74) DISCPT=(74,1)],((G139_96:0.15032783[&&PRIME ID=139 VERTEXTYPE=Leaf],G140_97:0.15032783[&&PRIME ID=140 VERTEXTYPE=Leaf])G141_98:0.31738883[&&PRIME ID=141 VERTEXTYPE=Speciation DISCPT=(56,0)],(G142_99:0.15131636[&&PRIME ID=142 VERTEXTYPE=Leaf],(G143_100:0.045754373[&&PRIME ID=143 VERTEXTYPE=Leaf],G144_40:0.045754373[&&PRIME ID=144 VERTEXTYPE=Leaf])G145_100:0.1055619869046245[&&PRIME ID=145 VERTEXTYPE=Additive Transfer FROMTOLINEAGE=(100,40) DISCPT=(20,2)])G146_101:0.3164003[&&PRIME ID=146 VERTEXTYPE=Speciation DISCPT=(57,0)])G147_102:0.0029782539[&&PRIME ID=147 VERTEXTYPE=Speciation DISCPT=(89,0)])G148_103:0.012942665[&&PRIME ID=148 VERTEXTYPE=Speciation DISCPT=(90,0)])G149_103:0.08281328431717026[&&PRIME ID=149 VERTEXTYPE=Additive Transfer FROMTOLINEAGE=(103,4) DISCPT=(91,1)])G150_104:0.020659261[&&PRIME ID=150 VERTEXTYPE=Speciation DISCPT=(96,0)])G151_105:0.095271244[&&PRIME ID=151 VERTEXTYPE=Speciation DISCPT=(97,0)])G152_106:0.285191[&&PRIME ID=152 VERTEXTYPE=Speciation DISCPT=(98,0)],((((((G153_125:0.25012925[&&PRIME ID=153 VERTEXTYPE=Leaf],(G154_115:0.06445444[&&PRIME ID=154 VERTEXTYPE=Leaf],G155_116:0.06445444[&&PRIME ID=155 VERTEXTYPE=Leaf])G156_117:0.18567482[&&PRIME ID=156 VERTEXTYPE=Speciation DISCPT=(30,0)])G157_119:0.039017423[&&PRIME ID=157 VERTEXTYPE=Speciation DISCPT=(73,0)],G158_120:0.28914668[&&PRIME ID=158 VERTEXTYPE=Leaf])G159_121:0.016754516[&&PRIME ID=159 VERTEXTYPE=Speciation DISCPT=(77,0)],((((G160_122:0.0077615116[&&PRIME ID=160 VERTEXTYPE=Leaf],G161_123:0.0077615116[&&PRIME ID=161 VERTEXTYPE=Leaf])G162_124:0.10820208[&&PRIME ID=162 VERTEXTYPE=Speciation DISCPT=(7,0)],(G163_148:0.0015725167[&&PRIME ID=163 VERTEXTYPE=Leaf],G164_149:0.0015725167[&&PRIME ID=164 VERTEXTYPE=Leaf])G165_150:0.11439107[&&PRIME ID=165 VERTEXTYPE=Speciation DISCPT=(2,0)])G166_124:0.06475275179147463[&&PRIME ID=166 VERTEXTYPE=Additive Transfer FROMTOLINEAGE=(124,150) DISCPT=(43,1)],G167_125:0.18071634[&&PRIME ID=167 VERTEXTYPE=Leaf])G168_126:0.0083804315[&&PRIME ID=168 VERTEXTYPE=Speciation DISCPT=(66,0)],(G169_76:0.0038914648[&&PRIME ID=169 VERTEXTYPE=Leaf],G170_180:0.0038914648[&&PRIME ID=170 VERTEXTYPE=Leaf])G171_76:0.18520530664960252[&&PRIME ID=171 VERTEXTYPE=Additive Transfer FROMTOLINEAGE=(76,180) DISCPT=(3,2)])G172_126:0.11680442489972036[&&PRIME ID=172 VERTEXTYPE=Additive Transfer FROMTOLINEAGE=(126,76) DISCPT=(68,1)])G173_127:0.022037525[&&PRIME ID=173 VERTEXTYPE=Speciation DISCPT=(79,0)],(G174_129:0.31603661[&&PRIME ID=174 VERTEXTYPE=Leaf],((((G175_110:0.02830044[&&PRIME ID=175 VERTEXTYPE=Leaf],G176_111:0.02830044[&&PRIME ID=176 VERTEXTYPE=Leaf])G177_112:0.011114431[&&PRIME ID=177 VERTEXTYPE=Speciation DISCPT=(16,0)],G178_107:0.039414871[&&PRIME ID=178 VERTEXTYPE=Leaf])G179_107:0.012053072286287811[&&PRIME ID=179 VERTEXTYPE=Additive Transfer FROMTOLINEAGE=(107,112) DISCPT=(20,1)],G180_108:0.051467943[&&PRIME ID=180 VERTEXTYPE=Leaf])G181_109:0.1292484[&&PRIME ID=181 VERTEXTYPE=Speciation DISCPT=(22,0)],G182_125:0.18071634[&&PRIME ID=182 VERTEXTYPE=Leaf])G183_126:0.13532027[&&PRIME ID=183 VERTEXTYPE=Speciation DISCPT=(66,0)])G184_130:0.011902116148532694[&&PRIME ID=184 VERTEXTYPE=Additive Transfer FROMTOLINEAGE=(130,127) DISCPT=(79,1)])G185_131:0.1974291[&&PRIME ID=185 VERTEXTYPE=Speciation DISCPT=(80,0)],(((G186_99:0.057795132[&&PRIME ID=186 VERTEXTYPE=Leaf],G187_129:0.057795132[&&PRIME ID=187 VERTEXTYPE=Leaf])G188_99:0.09352122763899512[&&PRIME ID=188 VERTEXTYPE=Additive Transfer FROMTOLINEAGE=(99,129) DISCPT=(26,1)],G189_100:0.15131636[&&PRIME ID=189 VERTEXTYPE=Leaf])G190_101:0.049146032[&&PRIME ID=190 VERTEXTYPE=Speciation DISCPT=(57,0)],((G191_132:0.073743777[&&PRIME ID=191 VERTEXTYPE=Leaf],G192_133:0.073743777[&&PRIME ID=192 VERTEXTYPE=Leaf])G193_134:0.074908509[&&PRIME ID=193 VERTEXTYPE=Speciation DISCPT=(35,0)],(((G194_135:0.0093016889[&&PRIME ID=194 VERTEXTYPE=Leaf],G195_135:0.0093016889[&&PRIME ID=195 VERTEXTYPE=Leaf])G196_135:0.047358013113182613[&&PRIME ID=196 VERTEXTYPE=Duplication DISCPT=(7,1)],(G197_136:0.056639798[&&PRIME ID=197 VERTEXTYPE=Leaf],(G198_137:0.033298073[&&PRIME ID=198 VERTEXTYPE=Leaf],G199_138:0.033298073[&&PRIME ID=199 VERTEXTYPE=Leaf])G200_139:0.023341725[&&PRIME ID=200 VERTEXTYPE=Speciation DISCPT=(18,0)])G201_140:1.9904473E-5[&&PRIME ID=201 VERTEXTYPE=Speciation DISCPT=(24,0)])G202_141:0.09102318[&&PRIME ID=202 VERTEXTYPE=Speciation DISCPT=(25,0)],(G203_142:0.11226997[&&PRIME ID=203 VERTEXTYPE=Leaf],(G204_143:0.024614563[&&PRIME ID=204 VERTEXTYPE=Leaf],G205_142:0.024614563[&&PRIME ID=205 VERTEXTYPE=Leaf])G206_143:0.08765540733231857[&&PRIME ID=206 VERTEXTYPE=Additive Transfer FROMTOLINEAGE=(143,142) DISCPT=(14,1)])G207_144:0.035412912[&&PRIME ID=207 VERTEXTYPE=Speciation DISCPT=(42,0)])G208_145:9.6940424E-4[&&PRIME ID=208 VERTEXTYPE=Speciation DISCPT=(51,0)])G209_146:0.051810106[&&PRIME ID=209 VERTEXTYPE=Speciation DISCPT=(54,0)])G210_146:0.32490543[&&PRIME ID=210 VERTEXTYPE=Additive Transfer FROMTOLINEAGE=(146,101) DISCPT=(70,1)])G211_147:0.0034940538[&&PRIME ID=211 VERTEXTYPE=Speciation DISCPT=(92,0)],(((((((G212_154:0.053908299[&&PRIME ID=212 VERTEXTYPE=Leaf],G213_151:0.053908299[&&PRIME ID=213 VERTEXTYPE=Leaf])G214_151:0.0038087645371804742[&&PRIME ID=214 VERTEXTYPE=Additive Transfer FROMTOLINEAGE=(151,154) DISCPT=(23,1)],G215_152:0.057717064[&&PRIME ID=215 VERTEXTYPE=Leaf])G216_153:0.025973844[&&PRIME ID=216 VERTEXTYPE=Speciation DISCPT=(26,0)],G217_156:0.083690908[&&PRIME ID=217 VERTEXTYPE=Leaf])G218_157:0.27078203[&&PRIME ID=218 VERTEXTYPE=Speciation DISCPT=(36,0)],(G219_99:0.15131636[&&PRIME ID=219 VERTEXTYPE=Leaf],G220_100:0.15131636[&&PRIME ID=220 VERTEXTYPE=Leaf])G221_101:0.20315659[&&PRIME ID=221 VERTEXTYPE=Speciation DISCPT=(57,0)])G222_158:0.079338478[&&PRIME ID=222 VERTEXTYPE=Additive Transfer FROMTOLINEAGE=(158,101) DISCPT=(82,2)],(((G223_159:0.16086845[&&PRIME ID=223 VERTEXTYPE=Leaf],((G224_160:0.093679218[&&PRIME ID=224 VERTEXTYPE=Leaf],G225_161:0.093679218[&&PRIME ID=225 VERTEXTYPE=Leaf])G226_162:0.054458225[&&PRIME ID=226 VERTEXTYPE=Speciation DISCPT=(39,0)],(G227_163:0.062306277[&&PRIME ID=227 VERTEXTYPE=Leaf],(G228_164:0.023089577[&&PRIME ID=228 VERTEXTYPE=Leaf],G229_165:0.023089577[&&PRIME ID=229 VERTEXTYPE=Leaf])G230_166:0.0392167[&&PRIME ID=230 VERTEXTYPE=Speciation DISCPT=(13,0)])G231_167:0.085831165[&&PRIME ID=231 VERTEXTYPE=Speciation DISCPT=(28,0)])G232_168:0.012731007[&&PRIME ID=232 VERTEXTYPE=Speciation DISCPT=(52,0)])G233_169:0.027574366[&&PRIME ID=233 VERTEXTYPE=Speciation DISCPT=(60,0)],((G234_170:0.033696815[&&PRIME ID=234 VERTEXTYPE=Leaf],(G235_171:0.011515265[&&PRIME ID=235 VERTEXTYPE=Leaf],G236_172:0.011515265[&&PRIME ID=236 VERTEXTYPE=Leaf])G237_173:0.02218155[&&PRIME ID=237 VERTEXTYPE=Speciation DISCPT=(9,0)])G238_174:0.12770373[&&PRIME ID=238 VERTEXTYPE=Speciation DISCPT=(19,0)],G239_175:0.16140055[&&PRIME ID=239 VERTEXTYPE=Leaf])G240_176:0.027042266[&&PRIME ID=240 VERTEXTYPE=Speciation DISCPT=(61,0)])G241_177:0.010397127[&&PRIME ID=241 VERTEXTYPE=Speciation DISCPT=(68,0)],((G242_178:0.1106838[&&PRIME ID=242 VERTEXTYPE=Leaf],((G243_179:0.036536648[&&PRIME ID=243 VERTEXTYPE=Leaf],G244_180:0.036536648[&&PRIME ID=244 VERTEXTYPE=Leaf])G245_181:0.021070963[&&PRIME ID=245 VERTEXTYPE=Speciation DISCPT=(20,0)],G246_180:0.057607611[&&PRIME ID=246 VERTEXTYPE=Leaf])G247_181:0.053076184422604984[&&PRIME ID=247 VERTEXTYPE=Duplication DISCPT=(25,2)])G248_182:0.061346733[&&PRIME ID=248 VERTEXTYPE=Speciation DISCPT=(41,0)],(G249_183:0.15708101[&&PRIME ID=249 VERTEXTYPE=Leaf],(G250_184:0.063168966[&&PRIME ID=250 VERTEXTYPE=Leaf],G251_185:0.063168966[&&PRIME ID=251 VERTEXTYPE=Leaf])G252_186:0.093912039[&&PRIME ID=252 VERTEXTYPE=Speciation DISCPT=(29,0)])G253_187:0.014949523[&&PRIME ID=253 VERTEXTYPE=Speciation DISCPT=(59,0)])G254_188:0.026809415[&&PRIME ID=254 VERTEXTYPE=Speciation DISCPT=(64,0)])G255_189:0.23497148[&&PRIME ID=255 VERTEXTYPE=Speciation DISCPT=(70,0)])G256_190:0.014020155[&&PRIME ID=256 VERTEXTYPE=Speciation DISCPT=(85,0)],(((((G257_151:0.020988862[&&PRIME ID=257 VERTEXTYPE=Leaf],G258_151:0.020988862[&&PRIME ID=258 VERTEXTYPE=Leaf])G259_151:0.03672820225064244[&&PRIME ID=259 VERTEXTYPE=Duplication DISCPT=(12,2)],G260_152:0.057717064[&&PRIME ID=260 VERTEXTYPE=Leaf])G261_153:0.012922462[&&PRIME ID=261 VERTEXTYPE=Speciation DISCPT=(26,0)],G262_154:0.070639526[&&PRIME ID=262 VERTEXTYPE=Leaf])G263_155:0.013051382[&&PRIME ID=263 VERTEXTYPE=Speciation DISCPT=(34,0)],G264_156:0.083690908[&&PRIME ID=264 VERTEXTYPE=Leaf])G265_157:0.14214083[&&PRIME ID=265 VERTEXTYPE=Speciation DISCPT=(36,0)],(G266_128:0.16663066[&&PRIME ID=266 VERTEXTYPE=Leaf],G267_129:0.16663066[&&PRIME ID=267 VERTEXTYPE=Leaf])G268_130:0.059201077[&&PRIME ID=268 VERTEXTYPE=Speciation DISCPT=(63,0)])G269_157:0.22199984[&&PRIME ID=269 VERTEXTYPE=Duplication DISCPT=(71,2)])G270_192:0.079838832[&&PRIME ID=270 VERTEXTYPE=Speciation DISCPT=(86,0)],(G271_193:0.13607394[&&PRIME ID=271 VERTEXTYPE=Leaf],G272_194:0.13607394[&&PRIME ID=272 VERTEXTYPE=Leaf])G273_195:0.39159647[&&PRIME ID=273 VERTEXTYPE=Speciation DISCPT=(48,0)])G274_196:0.00119146[&&PRIME ID=274 VERTEXTYPE=Speciation DISCPT=(93,0)])G275_197:0.4387105[&&PRIME ID=275 VERTEXTYPE=Speciation DISCPT=(94,0)])G276_198:0.0[&&PRIME ID=276 VERTEXTYPE=Speciation DISCPT=(99,0)][&&PRIME NAME=PrunedTree];
