# Supplementary material for: Assessing the accuracy of phylogenetic rooting methods on prokaryotic gene families
Source: PLoS One. 2020 May 15;15(5):e0232950. doi: 10.1371/journal.pone.0232950 (PMC7228096; doi:10.1371/journal.pone.0232950)
Supplement: S1 Dataset — (ZIP) [file pone.0232950.s002.zip › AllSimulatedDatasets/R-025-HI-NR/original_trees/tree26]

((((((G0_175:6.871339E-5[&&PRIME ID=0 VERTEXTYPE=Leaf],G1_176:6.871339E-5[&&PRIME ID=1 VERTEXTYPE=Leaf])G2_177:0.35013802[&&PRIME ID=2 VERTEXTYPE=Speciation DISCPT=(1,0)],(G3_178:0.082354035[&&PRIME ID=3 VERTEXTYPE=Leaf],(((G4_180:0.021041612[&&PRIME ID=4 VERTEXTYPE=Leaf],G5_179:0.021041612[&&PRIME ID=5 VERTEXTYPE=Leaf])G6_179:0.008577966910495501[&&PRIME ID=6 VERTEXTYPE=Additive Transfer FROMTOLINEAGE=(179,180) DISCPT=(10,1)],G7_161:0.029619579[&&PRIME ID=7 VERTEXTYPE=Leaf])G8_179:0.04293196215844003[&&PRIME ID=8 VERTEXTYPE=Additive Transfer FROMTOLINEAGE=(179,161) DISCPT=(12,2)],G9_180:0.072551541[&&PRIME ID=9 VERTEXTYPE=Leaf])G10_181:0.0098024941[&&PRIME ID=10 VERTEXTYPE=Speciation DISCPT=(25,0)])G11_182:0.2678527[&&PRIME ID=11 VERTEXTYPE=Speciation DISCPT=(28,0)])G12_183:0.18220985[&&PRIME ID=12 VERTEXTYPE=Speciation DISCPT=(81,0)],((G13_32:0.003926348[&&PRIME ID=13 VERTEXTYPE=Leaf],G14_33:0.003926348[&&PRIME ID=14 VERTEXTYPE=Leaf])G15_34:0.35243662[&&PRIME ID=15 VERTEXTYPE=Speciation DISCPT=(2,0)],G16_193:0.35636297[&&PRIME ID=16 VERTEXTYPE=Leaf])G17_194:0.17605362[&&PRIME ID=17 VERTEXTYPE=Speciation DISCPT=(82,0)])G18_195:0.17508292[&&PRIME ID=18 VERTEXTYPE=Speciation DISCPT=(92,0)],((((G19_1:0.049526347[&&PRIME ID=19 VERTEXTYPE=Leaf],G20_2:0.049526347[&&PRIME ID=20 VERTEXTYPE=Leaf])G21_3:0.060880163[&&PRIME ID=21 VERTEXTYPE=Speciation DISCPT=(18,0)],G22_4:0.11040651[&&PRIME ID=22 VERTEXTYPE=Leaf])G23_5:0.36764216[&&PRIME ID=23 VERTEXTYPE=Speciation DISCPT=(35,0)],((G24_6:0.053053862[&&PRIME ID=24 VERTEXTYPE=Leaf],G25_7:0.053053862[&&PRIME ID=25 VERTEXTYPE=Leaf])G26_8:0.32414875[&&PRIME ID=26 VERTEXTYPE=Speciation DISCPT=(20,0)],((G27_9:0.048493438[&&PRIME ID=27 VERTEXTYPE=Leaf],G28_10:0.048493438[&&PRIME ID=28 VERTEXTYPE=Leaf])G29_11:0.14520593[&&PRIME ID=29 VERTEXTYPE=Speciation DISCPT=(17,0)],G30_12:0.19369937[&&PRIME ID=30 VERTEXTYPE=Leaf])G31_13:0.18350324[&&PRIME ID=31 VERTEXTYPE=Speciation DISCPT=(54,0)])G32_14:0.10084606[&&PRIME ID=32 VERTEXTYPE=Speciation DISCPT=(83,0)])G33_15:0.15676487[&&PRIME ID=33 VERTEXTYPE=Speciation DISCPT=(90,0)],(((G34_1:0.049526347[&&PRIME ID=34 VERTEXTYPE=Leaf],G35_2:0.049526347[&&PRIME ID=35 VERTEXTYPE=Leaf])G36_3:0.060880163[&&PRIME ID=36 VERTEXTYPE=Speciation DISCPT=(18,0)],G37_4:0.11040651[&&PRIME ID=37 VERTEXTYPE=Leaf])G38_5:0.36764216[&&PRIME ID=38 VERTEXTYPE=Speciation DISCPT=(35,0)],(G39_6:0.053053862[&&PRIME ID=39 VERTEXTYPE=Leaf],G40_7:0.053053862[&&PRIME ID=40 VERTEXTYPE=Leaf])G41_8:0.42499481[&&PRIME ID=41 VERTEXTYPE=Speciation DISCPT=(20,0)])G42_15:0.15676487[&&PRIME ID=42 VERTEXTYPE=Speciation DISCPT=(90,0)])G43_16:0.07268596982131037[&&PRIME ID=43 VERTEXTYPE=Duplication DISCPT=(94,2)])G44_16:0.020349654008007076[&&PRIME ID=44 VERTEXTYPE=Additive Transfer FROMTOLINEAGE=(16,195) DISCPT=(95,2)],((((((G45_130:0.01179752[&&PRIME ID=45 VERTEXTYPE=Leaf],G46_131:0.01179752[&&PRIME ID=46 VERTEXTYPE=Leaf])G47_132:0.044840135[&&PRIME ID=47 VERTEXTYPE=Speciation DISCPT=(5,0)],G48_0:0.056637655[&&PRIME ID=48 VERTEXTYPE=Leaf])G49_0:0.4681721231672733[&&PRIME ID=49 VERTEXTYPE=Additive Transfer FROMTOLINEAGE=(0,132) DISCPT=(20,2)],((G50_4:0.15299822[&&PRIME ID=50 VERTEXTYPE=Leaf],((G51_1:0.049526347[&&PRIME ID=51 VERTEXTYPE=Leaf],G52_2:0.049526347[&&PRIME ID=52 VERTEXTYPE=Leaf])G53_3:0.060880163[&&PRIME ID=53 VERTEXTYPE=Speciation DISCPT=(18,0)],G54_4:0.11040651[&&PRIME ID=54 VERTEXTYPE=Leaf])G55_5:0.042591705[&&PRIME ID=55 VERTEXTYPE=Speciation DISCPT=(35,0)])G56_5:0.32505045[&&PRIME ID=56 VERTEXTYPE=Duplication DISCPT=(48,1)],((G57_6:0.053053862[&&PRIME ID=57 VERTEXTYPE=Leaf],G58_7:0.053053862[&&PRIME ID=58 VERTEXTYPE=Leaf])G59_8:0.32414875[&&PRIME ID=59 VERTEXTYPE=Speciation DISCPT=(20,0)],(((G60_9:0.048493438[&&PRIME ID=60 VERTEXTYPE=Leaf],G61_10:0.048493438[&&PRIME ID=61 VERTEXTYPE=Leaf])G62_11:0.042226971[&&PRIME ID=62 VERTEXTYPE=Speciation DISCPT=(17,0)],(G63_9:0.048493438[&&PRIME ID=63 VERTEXTYPE=Leaf],G64_10:0.048493438[&&PRIME ID=64 VERTEXTYPE=Leaf])G65_11:0.042226971[&&PRIME ID=65 VERTEXTYPE=Speciation DISCPT=(17,0)])G66_11:0.10297896056198311[&&PRIME ID=66 VERTEXTYPE=Duplication DISCPT=(29,2)],G67_12:0.19369937[&&PRIME ID=67 VERTEXTYPE=Leaf])G68_13:0.18350324[&&PRIME ID=68 VERTEXTYPE=Speciation DISCPT=(54,0)])G69_14:0.10084606[&&PRIME ID=69 VERTEXTYPE=Speciation DISCPT=(83,0)])G70_15:0.046761111[&&PRIME ID=70 VERTEXTYPE=Speciation DISCPT=(90,0)])G71_16:0.040274057[&&PRIME ID=71 VERTEXTYPE=Speciation DISCPT=(91,0)],((G72_0:0.022432755[&&PRIME ID=72 VERTEXTYPE=Leaf],G73_79:0.022432755[&&PRIME ID=73 VERTEXTYPE=Leaf])G74_0:0.5023770223286743[&&PRIME ID=74 VERTEXTYPE=Additive Transfer FROMTOLINEAGE=(0,79) DISCPT=(10,1)],((G75_6:0.053053862[&&PRIME ID=75 VERTEXTYPE=Leaf],G76_7:0.053053862[&&PRIME ID=76 VERTEXTYPE=Leaf])G77_8:0.32414875[&&PRIME ID=77 VERTEXTYPE=Speciation DISCPT=(20,0)],((G78_9:0.048493438[&&PRIME ID=78 VERTEXTYPE=Leaf],G79_10:0.048493438[&&PRIME ID=79 VERTEXTYPE=Leaf])G80_11:0.1571222[&&PRIME ID=80 VERTEXTYPE=Speciation DISCPT=(17,0)],G81_12:0.20561564[&&PRIME ID=81 VERTEXTYPE=Leaf])G82_13:0.1715869743222493[&&PRIME ID=82 VERTEXTYPE=Duplication DISCPT=(56,1)])G83_14:0.14760717[&&PRIME ID=83 VERTEXTYPE=Speciation DISCPT=(83,0)])G84_16:0.040274057[&&PRIME ID=84 VERTEXTYPE=Speciation DISCPT=(91,0)])G85_16:0.007077520681785005[&&PRIME ID=85 VERTEXTYPE=Duplication DISCPT=(94,1)],(((((G86_32:0.003926348[&&PRIME ID=86 VERTEXTYPE=Leaf],G87_33:0.003926348[&&PRIME ID=87 VERTEXTYPE=Leaf])G88_34:0.24493871[&&PRIME ID=88 VERTEXTYPE=Speciation DISCPT=(2,0)],G89_22:0.24886506[&&PRIME ID=89 VERTEXTYPE=Leaf])G90_25:0.12846782[&&PRIME ID=90 VERTEXTYPE=Speciation DISCPT=(66,0)],(G91_26:0.28679579[&&PRIME ID=91 VERTEXTYPE=Leaf],(G92_27:0.19771189[&&PRIME ID=92 VERTEXTYPE=Leaf],(G93_102:0.13233822[&&PRIME ID=93 VERTEXTYPE=Leaf],G94_27:0.13233822[&&PRIME ID=94 VERTEXTYPE=Leaf])G95_27:0.0653736694556105[&&PRIME ID=95 VERTEXTYPE=Additive Transfer FROMTOLINEAGE=(27,102) DISCPT=(42,1)])G96_27:0.08908389931759225[&&PRIME ID=96 VERTEXTYPE=Duplication DISCPT=(54,1)])G97_28:0.090537092[&&PRIME ID=97 VERTEXTYPE=Speciation DISCPT=(73,0)])G98_39:0.034517594[&&PRIME ID=98 VERTEXTYPE=Speciation DISCPT=(84,0)],((((G99_40:0.2026031[&&PRIME ID=99 VERTEXTYPE=Leaf],((G100_6:0.014757302[&&PRIME ID=100 VERTEXTYPE=Leaf],G101_41:0.014757302[&&PRIME ID=101 VERTEXTYPE=Leaf])G102_41:0.13538117825559762[&&PRIME ID=102 VERTEXTYPE=Additive Transfer FROMTOLINEAGE=(41,6) DISCPT=(6,2)],(((G103_89:0.029943467[&&PRIME ID=103 VERTEXTYPE=Leaf],G104_90:0.029943467[&&PRIME ID=104 VERTEXTYPE=Leaf])G105_91:0.0071138623[&&PRIME ID=105 VERTEXTYPE=Speciation DISCPT=(13,0)],(G106_89:0.029943467[&&PRIME ID=106 VERTEXTYPE=Leaf],G107_90:0.029943467[&&PRIME ID=107 VERTEXTYPE=Leaf])G108_91:0.0071138623[&&PRIME ID=108 VERTEXTYPE=Speciation DISCPT=(13,0)])G109_91:0.01358283702489516[&&PRIME ID=109 VERTEXTYPE=Duplication DISCPT=(14,1)],G110_42:0.050640166[&&PRIME ID=110 VERTEXTYPE=Leaf])G111_42:0.09949831368670402[&&PRIME ID=111 VERTEXTYPE=Additive Transfer FROMTOLINEAGE=(42,91) DISCPT=(19,1)])G112_43:0.052464621[&&PRIME ID=112 VERTEXTYPE=Speciation DISCPT=(48,0)])G113_44:0.010528419[&&PRIME ID=113 VERTEXTYPE=Speciation DISCPT=(56,0)],G114_45:0.21313152[&&PRIME ID=114 VERTEXTYPE=Leaf])G115_46:0.186033[&&PRIME ID=115 VERTEXTYPE=Speciation DISCPT=(57,0)],((G116_47:0.13437003[&&PRIME ID=116 VERTEXTYPE=Leaf],G117_48:0.13437003[&&PRIME ID=117 VERTEXTYPE=Leaf])G118_49:0.01051551[&&PRIME ID=118 VERTEXTYPE=Speciation DISCPT=(43,0)],(G119_50:0.11878922[&&PRIME ID=119 VERTEXTYPE=Leaf],G120_51:0.11878922[&&PRIME ID=120 VERTEXTYPE=Leaf])G121_52:0.02609632[&&PRIME ID=121 VERTEXTYPE=Speciation DISCPT=(39,0)])G122_53:0.25427898[&&PRIME ID=122 VERTEXTYPE=Speciation DISCPT=(45,0)])G123_54:0.0063471842[&&PRIME ID=123 VERTEXTYPE=Speciation DISCPT=(86,0)],(((G124_55:0.23761303[&&PRIME ID=124 VERTEXTYPE=Leaf],(G125_56:0.18824153[&&PRIME ID=125 VERTEXTYPE=Leaf],((G126_57:0.011149095[&&PRIME ID=126 VERTEXTYPE=Leaf],G127_58:0.011149095[&&PRIME ID=127 VERTEXTYPE=Leaf])G128_59:0.054299154[&&PRIME ID=128 VERTEXTYPE=Speciation DISCPT=(4,0)],G129_60:0.065448249[&&PRIME ID=129 VERTEXTYPE=Leaf])G130_61:0.12279328[&&PRIME ID=130 VERTEXTYPE=Speciation DISCPT=(23,0)])G131_64:0.049371503[&&PRIME ID=131 VERTEXTYPE=Speciation DISCPT=(53,0)])G132_65:0.081810162[&&PRIME ID=132 VERTEXTYPE=Speciation DISCPT=(64,0)],((G133_75:0.2847886[&&PRIME ID=133 VERTEXTYPE=Leaf],(G134_77:0.23540421[&&PRIME ID=134 VERTEXTYPE=Leaf],((G135_78:0.065046091[&&PRIME ID=135 VERTEXTYPE=Leaf],G136_84:0.065046091[&&PRIME ID=136 VERTEXTYPE=Leaf])G137_78:0.006311913926156417[&&PRIME ID=137 VERTEXTYPE=Additive Transfer FROMTOLINEAGE=(78,84) DISCPT=(21,2)],G138_79:0.071358005[&&PRIME ID=138 VERTEXTYPE=Leaf])G139_80:0.1640462[&&PRIME ID=139 VERTEXTYPE=Speciation DISCPT=(24,0)])G140_81:0.049384398[&&PRIME ID=140 VERTEXTYPE=Speciation DISCPT=(63,0)])G141_82:0.018935054[&&PRIME ID=141 VERTEXTYPE=Speciation DISCPT=(72,0)],((G142_84:0.22176161[&&PRIME ID=142 VERTEXTYPE=Leaf],G143_83:0.22176162[&&PRIME ID=143 VERTEXTYPE=Leaf])G144_83:0.03626640679390624[&&PRIME ID=144 VERTEXTYPE=Additive Transfer FROMTOLINEAGE=(83,84) DISCPT=(59,2)],G145_84:0.25802802[&&PRIME ID=145 VERTEXTYPE=Leaf])G146_85:0.045695638[&&PRIME ID=146 VERTEXTYPE=Speciation DISCPT=(68,0)])G147_86:0.015699535[&&PRIME ID=147 VERTEXTYPE=Speciation DISCPT=(75,0)])G148_87:7.9192607E-4[&&PRIME ID=148 VERTEXTYPE=Speciation DISCPT=(78,0)],(((G149_88:0.12859486[&&PRIME ID=149 VERTEXTYPE=Leaf],(G150_89:0.029943467[&&PRIME ID=150 VERTEXTYPE=Leaf],G151_90:0.029943467[&&PRIME ID=151 VERTEXTYPE=Leaf])G152_91:0.09865139[&&PRIME ID=152 VERTEXTYPE=Speciation DISCPT=(13,0)])G153_92:0.084790429[&&PRIME ID=153 VERTEXTYPE=Speciation DISCPT=(40,0)],(((G154_93:0.018148716[&&PRIME ID=154 VERTEXTYPE=Leaf],G155_94:0.018148716[&&PRIME ID=155 VERTEXTYPE=Leaf])G156_95:0.068571971[&&PRIME ID=156 VERTEXTYPE=Speciation DISCPT=(9,0)],((G157_96:0.012636061[&&PRIME ID=157 VERTEXTYPE=Leaf],G158_97:0.012636061[&&PRIME ID=158 VERTEXTYPE=Leaf])G159_98:0.046810254[&&PRIME ID=159 VERTEXTYPE=Speciation DISCPT=(6,0)],((G160_99:0.035200056[&&PRIME ID=160 VERTEXTYPE=Leaf],G161_99:0.035200056[&&PRIME ID=161 VERTEXTYPE=Leaf])G162_99:0.0228868741594305[&&PRIME ID=162 VERTEXTYPE=Duplication DISCPT=(14,1)],(G163_96:0.012636061[&&PRIME ID=163 VERTEXTYPE=Leaf],G164_97:0.012636061[&&PRIME ID=164 VERTEXTYPE=Leaf])G165_98:0.045450869[&&PRIME ID=165 VERTEXTYPE=Speciation DISCPT=(6,0)])G166_99:0.0013593848567097881[&&PRIME ID=166 VERTEXTYPE=Additive Transfer FROMTOLINEAGE=(99,98) DISCPT=(20,2)])G167_100:0.027274372[&&PRIME ID=167 VERTEXTYPE=Speciation DISCPT=(21,0)])G168_101:0.097608233[&&PRIME ID=168 VERTEXTYPE=Speciation DISCPT=(29,0)],G169_104:0.18432892[&&PRIME ID=169 VERTEXTYPE=Leaf])G170_105:0.029056366[&&PRIME ID=170 VERTEXTYPE=Speciation DISCPT=(52,0)])G171_106:0.026432343[&&PRIME ID=171 VERTEXTYPE=Speciation DISCPT=(58,0)],((G172_107:0.047694918[&&PRIME ID=172 VERTEXTYPE=Leaf],G173_108:0.047694918[&&PRIME ID=173 VERTEXTYPE=Leaf])G174_109:0.030469718[&&PRIME ID=174 VERTEXTYPE=Speciation DISCPT=(16,0)],(G175_110:0.0093652956[&&PRIME ID=175 VERTEXTYPE=Leaf],G176_111:0.0093652956[&&PRIME ID=176 VERTEXTYPE=Leaf])G177_112:0.06879934[&&PRIME ID=177 VERTEXTYPE=Speciation DISCPT=(3,0)])G178_113:0.16165299[&&PRIME ID=178 VERTEXTYPE=Speciation DISCPT=(27,0)])G179_120:0.08039749[&&PRIME ID=179 VERTEXTYPE=Speciation DISCPT=(65,0)])G180_121:0.085296588[&&PRIME ID=180 VERTEXTYPE=Speciation DISCPT=(79,0)])G181_122:0.0063387695[&&PRIME ID=181 VERTEXTYPE=Speciation DISCPT=(87,0)])G182_123:0.14940942[&&PRIME ID=182 VERTEXTYPE=Speciation DISCPT=(88,0)],(((G183_48:0.11539725[&&PRIME ID=183 VERTEXTYPE=Leaf],(G184_124:0.040039255[&&PRIME ID=184 VERTEXTYPE=Leaf],G185_124:0.040039255[&&PRIME ID=185 VERTEXTYPE=Leaf])G186_124:0.0753579972745026[&&PRIME ID=186 VERTEXTYPE=Duplication DISCPT=(14,2)])G187_124:0.18788005201525979[&&PRIME ID=187 VERTEXTYPE=Additive Transfer FROMTOLINEAGE=(124,48) DISCPT=(37,1)],((((G188_93:0.018148716[&&PRIME ID=188 VERTEXTYPE=Leaf],G189_94:0.018148716[&&PRIME ID=189 VERTEXTYPE=Leaf])G190_95:0.068571971[&&PRIME ID=190 VERTEXTYPE=Speciation DISCPT=(9,0)],(G191_96:0.012636061[&&PRIME ID=191 VERTEXTYPE=Leaf],G192_97:0.012636061[&&PRIME ID=192 VERTEXTYPE=Leaf])G193_98:0.074084626[&&PRIME ID=193 VERTEXTYPE=Speciation DISCPT=(6,0)])G194_101:0.038261011[&&PRIME ID=194 VERTEXTYPE=Speciation DISCPT=(29,0)],((G195_125:0.0915771[&&PRIME ID=195 VERTEXTYPE=Leaf],G196_126:0.0915771[&&PRIME ID=196 VERTEXTYPE=Leaf])G197_127:0.01691409[&&PRIME ID=197 VERTEXTYPE=Speciation DISCPT=(31,0)],G198_128:0.10849119[&&PRIME ID=198 VERTEXTYPE=Leaf])G199_129:0.016490508[&&PRIME ID=199 VERTEXTYPE=Speciation DISCPT=(34,0)])G200_129:0.09793529566721935[&&PRIME ID=200 VERTEXTYPE=Additive Transfer FROMTOLINEAGE=(129,101) DISCPT=(39,2)],(G201_130:0.01179752[&&PRIME ID=201 VERTEXTYPE=Leaf],G202_131:0.01179752[&&PRIME ID=202 VERTEXTYPE=Leaf])G203_132:0.21111947[&&PRIME ID=203 VERTEXTYPE=Speciation DISCPT=(5,0)])G204_133:0.080360311[&&PRIME ID=204 VERTEXTYPE=Speciation DISCPT=(60,0)])G205_134:0.17225795[&&PRIME ID=205 VERTEXTYPE=Speciation DISCPT=(74,0)],(G206_135:0.43572703[&&PRIME ID=206 VERTEXTYPE=Leaf],((G207_124:0.1955536[&&PRIME ID=207 VERTEXTYPE=Leaf],((((G208_107:0.047694918[&&PRIME ID=208 VERTEXTYPE=Leaf],G209_108:0.047694918[&&PRIME ID=209 VERTEXTYPE=Leaf])G210_109:0.030469718[&&PRIME ID=210 VERTEXTYPE=Speciation DISCPT=(16,0)],((G211_107:0.0061084476[&&PRIME ID=211 VERTEXTYPE=Leaf],G212_110:0.0061084476[&&PRIME ID=212 VERTEXTYPE=Leaf])G213_110:0.0032568479826552464[&&PRIME ID=213 VERTEXTYPE=Additive Transfer FROMTOLINEAGE=(110,107) DISCPT=(2,1)],G214_111:0.0093652956[&&PRIME ID=214 VERTEXTYPE=Leaf])G215_112:0.06879934[&&PRIME ID=215 VERTEXTYPE=Speciation DISCPT=(3,0)])G216_113:0.053569233[&&PRIME ID=216 VERTEXTYPE=Speciation DISCPT=(27,0)],(G217_114:0.028430317[&&PRIME ID=217 VERTEXTYPE=Leaf],G218_115:0.028430317[&&PRIME ID=218 VERTEXTYPE=Leaf])G219_116:0.10330355[&&PRIME ID=219 VERTEXTYPE=Speciation DISCPT=(12,0)])G220_117:0.063415661[&&PRIME ID=220 VERTEXTYPE=Speciation DISCPT=(42,0)],(G221_88:0.12859486[&&PRIME ID=221 VERTEXTYPE=Leaf],(G222_89:0.029943467[&&PRIME ID=222 VERTEXTYPE=Leaf],G223_90:0.029943467[&&PRIME ID=223 VERTEXTYPE=Leaf])G224_91:0.09865139[&&PRIME ID=224 VERTEXTYPE=Speciation DISCPT=(13,0)])G225_92:0.066554673[&&PRIME ID=225 VERTEXTYPE=Speciation DISCPT=(40,0)])G226_117:4.0406629437738365E-4[&&PRIME ID=226 VERTEXTYPE=Additive Transfer FROMTOLINEAGE=(117,92) DISCPT=(54,1)])G227_124:0.10772370832595445[&&PRIME ID=227 VERTEXTYPE=Additive Transfer FROMTOLINEAGE=(124,117) DISCPT=(54,1)],((G228_126:0.10849119[&&PRIME ID=228 VERTEXTYPE=Leaf],G229_128:0.10849119[&&PRIME ID=229 VERTEXTYPE=Leaf])G230_129:0.1144258[&&PRIME ID=230 VERTEXTYPE=Speciation DISCPT=(34,0)],(((((G231_66:0.020796861[&&PRIME ID=231 VERTEXTYPE=Leaf],G232_67:0.020796861[&&PRIME ID=232 VERTEXTYPE=Leaf])G233_68:0.007581321[&&PRIME ID=233 VERTEXTYPE=Speciation DISCPT=(10,0)],G234_69:0.028378182[&&PRIME ID=234 VERTEXTYPE=Leaf])G235_70:0.082252078[&&PRIME ID=235 VERTEXTYPE=Speciation DISCPT=(11,0)],G236_71:0.11063026[&&PRIME ID=236 VERTEXTYPE=Leaf])G237_72:0.03690255[&&PRIME ID=237 VERTEXTYPE=Speciation DISCPT=(36,0)],(G238_73:0.10214789[&&PRIME ID=238 VERTEXTYPE=Leaf],G239_75:0.10214789[&&PRIME ID=239 VERTEXTYPE=Leaf])G240_73:0.045384917883905036[&&PRIME ID=240 VERTEXTYPE=Additive Transfer FROMTOLINEAGE=(73,75) DISCPT=(33,1)])G241_74:0.049198966[&&PRIME ID=241 VERTEXTYPE=Speciation DISCPT=(46,0)],(G242_130:0.01179752[&&PRIME ID=242 VERTEXTYPE=Leaf],G243_131:0.01179752[&&PRIME ID=243 VERTEXTYPE=Leaf])G244_132:0.18493426[&&PRIME ID=244 VERTEXTYPE=Speciation DISCPT=(5,0)])G245_132:0.026185217459917774[&&PRIME ID=245 VERTEXTYPE=Additive Transfer FROMTOLINEAGE=(132,74) DISCPT=(54,1)])G246_133:0.080360311[&&PRIME ID=246 VERTEXTYPE=Speciation DISCPT=(60,0)])G247_134:0.13244973[&&PRIME ID=247 VERTEXTYPE=Speciation DISCPT=(74,0)])G248_135:0.039808218817933845[&&PRIME ID=248 VERTEXTYPE=Additive Transfer FROMTOLINEAGE=(135,134) DISCPT=(88,1)])G249_136:0.085724645[&&PRIME ID=249 VERTEXTYPE=Speciation DISCPT=(89,0)])G250_139:0.01090146[&&PRIME ID=250 VERTEXTYPE=Speciation DISCPT=(94,0)])G251_139:0.0727955191070321[&&PRIME ID=251 VERTEXTYPE=Additive Transfer FROMTOLINEAGE=(139,16) DISCPT=(94,1)],(((((G252_125:0.0915771[&&PRIME ID=252 VERTEXTYPE=Leaf],G253_126:0.0915771[&&PRIME ID=253 VERTEXTYPE=Leaf])G254_127:0.13133989[&&PRIME ID=254 VERTEXTYPE=Speciation DISCPT=(31,0)],((G255_130:0.01179752[&&PRIME ID=255 VERTEXTYPE=Leaf],G256_131:0.01179752[&&PRIME ID=256 VERTEXTYPE=Leaf])G257_132:0.17934947[&&PRIME ID=257 VERTEXTYPE=Speciation DISCPT=(5,0)],(G258_130:0.01179752[&&PRIME ID=258 VERTEXTYPE=Leaf],G259_131:0.01179752[&&PRIME ID=259 VERTEXTYPE=Leaf])G260_132:0.17934947[&&PRIME ID=260 VERTEXTYPE=Speciation DISCPT=(5,0)])G261_132:0.03177000627507597[&&PRIME ID=261 VERTEXTYPE=Duplication DISCPT=(53,2)])G262_133:0.15112805[&&PRIME ID=262 VERTEXTYPE=Speciation DISCPT=(60,0)],G263_124:0.37404505[&&PRIME ID=263 VERTEXTYPE=Leaf])G264_134:0.10149020927688712[&&PRIME ID=264 VERTEXTYPE=Duplication DISCPT=(82,2)],(G265_83:0.012160555[&&PRIME ID=265 VERTEXTYPE=Leaf],G266_135:0.012160555[&&PRIME ID=266 VERTEXTYPE=Leaf])G267_135:0.46337469468564013[&&PRIME ID=267 VERTEXTYPE=Additive Transfer FROMTOLINEAGE=(135,83) DISCPT=(5,1)])G268_136:0.08235065[&&PRIME ID=268 VERTEXTYPE=Speciation DISCPT=(89,0)],(G269_137:0.19448557[&&PRIME ID=269 VERTEXTYPE=Leaf],G270_124:0.19448557[&&PRIME ID=270 VERTEXTYPE=Leaf])G271_137:0.3634003272186913[&&PRIME ID=271 VERTEXTYPE=Additive Transfer FROMTOLINEAGE=(137,124) DISCPT=(54,1)])G272_138:0.087070974[&&PRIME ID=272 VERTEXTYPE=Speciation DISCPT=(93,0)])G273_139:0.08289228978938484[&&PRIME ID=273 VERTEXTYPE=Duplication DISCPT=(94,2)])G274_140:0.2224614[&&PRIME ID=274 VERTEXTYPE=Speciation DISCPT=(97,0)],((G275_141:0.39171208[&&PRIME ID=275 VERTEXTYPE=Leaf],(G276_143:0.15135248[&&PRIME ID=276 VERTEXTYPE=Leaf],(G277_175:6.871339E-5[&&PRIME ID=277 VERTEXTYPE=Leaf],G278_176:6.871339E-5[&&PRIME ID=278 VERTEXTYPE=Leaf])G279_177:0.15128376[&&PRIME ID=279 VERTEXTYPE=Speciation DISCPT=(1,0)])G280_144:0.2403596[&&PRIME ID=280 VERTEXTYPE=Additive Transfer FROMTOLINEAGE=(144,177) DISCPT=(48,1)])G281_149:0.37916371[&&PRIME ID=281 VERTEXTYPE=Speciation DISCPT=(85,0)],((G282_173:0.024424338[&&PRIME ID=282 VERTEXTYPE=Leaf],G283_173:0.024424338[&&PRIME ID=283 VERTEXTYPE=Leaf])G284_173:0.69345424[&&PRIME ID=284 VERTEXTYPE=Duplication DISCPT=(10,1)],(((((((G285_175:6.871339E-5[&&PRIME ID=285 VERTEXTYPE=Leaf],G286_176:6.871339E-5[&&PRIME ID=286 VERTEXTYPE=Leaf])G287_177:0.15483929[&&PRIME ID=287 VERTEXTYPE=Speciation DISCPT=(1,0)],(G288_56:0.075765166[&&PRIME ID=288 VERTEXTYPE=Leaf],G289_104:0.075765166[&&PRIME ID=289 VERTEXTYPE=Leaf])G290_56:0.07914283278603285[&&PRIME ID=290 VERTEXTYPE=Additive Transfer FROMTOLINEAGE=(56,104) DISCPT=(26,2)])G291_177:0.08083678543317972[&&PRIME ID=291 VERTEXTYPE=Additive Transfer FROMTOLINEAGE=(177,56) DISCPT=(48,2)],((G292_17:0.016620901[&&PRIME ID=292 VERTEXTYPE=Leaf],(G293_18:0.014856197[&&PRIME ID=293 VERTEXTYPE=Leaf],G294_19:0.014856197[&&PRIME ID=294 VERTEXTYPE=Leaf])G295_20:0.0017647042[&&PRIME ID=295 VERTEXTYPE=Speciation DISCPT=(7,0)])G296_21:0.086530833[&&PRIME ID=296 VERTEXTYPE=Speciation DISCPT=(8,0)],(G297_41:0.099179823[&&PRIME ID=297 VERTEXTYPE=Leaf],(G298_47:0.091266092[&&PRIME ID=298 VERTEXTYPE=Leaf],G299_41:0.091266092[&&PRIME ID=299 VERTEXTYPE=Leaf])G300_41:0.007913731016232741[&&PRIME ID=300 VERTEXTYPE=Additive Transfer FROMTOLINEAGE=(41,47) DISCPT=(30,1)])G301_41:0.003971911382792554[&&PRIME ID=301 VERTEXTYPE=Duplication DISCPT=(33,1)])G302_21:0.1325930499655319[&&PRIME ID=302 VERTEXTYPE=Additive Transfer FROMTOLINEAGE=(21,41) DISCPT=(33,1)])G303_177:0.11446194776032084[&&PRIME ID=303 VERTEXTYPE=Additive Transfer FROMTOLINEAGE=(177,21) DISCPT=(63,1)],(G304_178:0.082354035[&&PRIME ID=304 VERTEXTYPE=Leaf],G305_180:0.082354035[&&PRIME ID=305 VERTEXTYPE=Leaf])G306_182:0.2678527[&&PRIME ID=306 VERTEXTYPE=Speciation DISCPT=(28,0)])G307_183:0.18220985[&&PRIME ID=307 VERTEXTYPE=Speciation DISCPT=(81,0)],(((((G308_184:0.097858692[&&PRIME ID=308 VERTEXTYPE=Leaf],G309_185:0.097858692[&&PRIME ID=309 VERTEXTYPE=Leaf])G310_186:0.15995078[&&PRIME ID=310 VERTEXTYPE=Speciation DISCPT=(33,0)],((G311_187:0.14905401[&&PRIME ID=311 VERTEXTYPE=Leaf],G312_188:0.14905401[&&PRIME ID=312 VERTEXTYPE=Leaf])G313_187:0.009829125607654851[&&PRIME ID=313 VERTEXTYPE=Additive Transfer FROMTOLINEAGE=(187,188) DISCPT=(47,1)],G314_188:0.15888314[&&PRIME ID=314 VERTEXTYPE=Leaf])G315_189:0.098926333[&&PRIME ID=315 VERTEXTYPE=Speciation DISCPT=(49,0)])G316_190:0.026170557[&&PRIME ID=316 VERTEXTYPE=Speciation DISCPT=(67,0)],(G317_191:0.066850686[&&PRIME ID=317 VERTEXTYPE=Leaf],G318_191:0.066850686[&&PRIME ID=318 VERTEXTYPE=Leaf])G319_191:0.21712934420000796[&&PRIME ID=319 VERTEXTYPE=Duplication DISCPT=(23,1)])G320_192:0.07238294[&&PRIME ID=320 VERTEXTYPE=Speciation DISCPT=(71,0)],G321_193:0.35636297[&&PRIME ID=321 VERTEXTYPE=Leaf])G322_194:0.062040545[&&PRIME ID=322 VERTEXTYPE=Speciation DISCPT=(82,0)],(((G323_184:0.25780947[&&PRIME ID=323 VERTEXTYPE=Leaf],G324_187:0.25780947[&&PRIME ID=324 VERTEXTYPE=Leaf])G325_190:0.026170557[&&PRIME ID=325 VERTEXTYPE=Speciation DISCPT=(67,0)],G326_191:0.28398003[&&PRIME ID=326 VERTEXTYPE=Leaf])G327_192:0.07238294[&&PRIME ID=327 VERTEXTYPE=Speciation DISCPT=(71,0)],(G328_193:0.081468535[&&PRIME ID=328 VERTEXTYPE=Leaf],G329_71:0.081468535[&&PRIME ID=329 VERTEXTYPE=Leaf])G330_193:0.2748944353745435[&&PRIME ID=330 VERTEXTYPE=Additive Transfer FROMTOLINEAGE=(193,71) DISCPT=(27,2)])G331_194:0.062040545[&&PRIME ID=331 VERTEXTYPE=Speciation DISCPT=(82,0)])G332_194:0.11401307125642893[&&PRIME ID=332 VERTEXTYPE=Duplication DISCPT=(88,1)])G333_195:0.00806478[&&PRIME ID=333 VERTEXTYPE=Speciation DISCPT=(92,0)],(((G334_178:0.082354035[&&PRIME ID=334 VERTEXTYPE=Leaf],(G335_179:0.072551541[&&PRIME ID=335 VERTEXTYPE=Leaf],G336_180:0.072551541[&&PRIME ID=336 VERTEXTYPE=Leaf])G337_181:0.0098024941[&&PRIME ID=337 VERTEXTYPE=Speciation DISCPT=(25,0)])G338_182:0.027276758[&&PRIME ID=338 VERTEXTYPE=Speciation DISCPT=(28,0)],(G339_50:0.030986256[&&PRIME ID=339 VERTEXTYPE=Leaf],G340_83:0.030986256[&&PRIME ID=340 VERTEXTYPE=Leaf])G341_83:0.07864453772744807[&&PRIME ID=341 VERTEXTYPE=Additive Transfer FROMTOLINEAGE=(83,50) DISCPT=(13,1)])G342_182:0.42278579[&&PRIME ID=342 VERTEXTYPE=Additive Transfer FROMTOLINEAGE=(182,83) DISCPT=(34,2)],(((G343_185:0.25780947[&&PRIME ID=343 VERTEXTYPE=Leaf],((G344_187:0.15888314[&&PRIME ID=344 VERTEXTYPE=Leaf],G345_188:0.15888314[&&PRIME ID=345 VERTEXTYPE=Leaf])G346_189:0.084835916[&&PRIME ID=346 VERTEXTYPE=Speciation DISCPT=(49,0)],(G347_184:0.097858692[&&PRIME ID=347 VERTEXTYPE=Leaf],G348_185:0.097858692[&&PRIME ID=348 VERTEXTYPE=Leaf])G349_186:0.14586036[&&PRIME ID=349 VERTEXTYPE=Speciation DISCPT=(33,0)])G350_189:0.014090417632391876[&&PRIME ID=350 VERTEXTYPE=Additive Transfer FROMTOLINEAGE=(189,186) DISCPT=(65,1)])G351_190:0.026170557[&&PRIME ID=351 VERTEXTYPE=Speciation DISCPT=(67,0)],(G352_191:0.16649214[&&PRIME ID=352 VERTEXTYPE=Leaf],(G353_185:0.052446645[&&PRIME ID=353 VERTEXTYPE=Leaf],G354_185:0.052446645[&&PRIME ID=354 VERTEXTYPE=Leaf])G355_185:0.11404549[&&PRIME ID=355 VERTEXTYPE=Duplication DISCPT=(19,2)])G356_191:0.11748789396875985[&&PRIME ID=356 VERTEXTYPE=Additive Transfer FROMTOLINEAGE=(191,186) DISCPT=(50,1)])G357_192:0.07238294[&&PRIME ID=357 VERTEXTYPE=Speciation DISCPT=(71,0)],G358_193:0.35636297[&&PRIME ID=358 VERTEXTYPE=Leaf])G359_194:0.17605362[&&PRIME ID=359 VERTEXTYPE=Speciation DISCPT=(82,0)])G360_195:0.00806478[&&PRIME ID=360 VERTEXTYPE=Speciation DISCPT=(92,0)])G361_195:0.03094042368977066[&&PRIME ID=361 VERTEXTYPE=Duplication DISCPT=(92,1)],G362_173:0.57142179[&&PRIME ID=362 VERTEXTYPE=Leaf])G363_195:0.14645678811366863[&&PRIME ID=363 VERTEXTYPE=Additive Transfer FROMTOLINEAGE=(195,173) DISCPT=(94,1)])G364_196:0.052997213[&&PRIME ID=364 VERTEXTYPE=Speciation DISCPT=(96,0)])G365_197:0.17943477[&&PRIME ID=365 VERTEXTYPE=Speciation DISCPT=(98,0)])G366_198:0.0[&&PRIME ID=366 VERTEXTYPE=Speciation DISCPT=(99,0)][&&PRIME NAME=PrunedTree];
