# Supplementary material for: Assessing the accuracy of phylogenetic rooting methods on prokaryotic gene families
Source: PLoS One. 2020 May 15;15(5):e0232950. doi: 10.1371/journal.pone.0232950 (PMC7228096; doi:10.1371/journal.pone.0232950)
Supplement: S1 Dataset — (ZIP) [file pone.0232950.s002.zip › AllSimulatedDatasets/R-025-HI-NR/original_trees/tree27]

(((((G0_0:0.12105139[&&PRIME ID=0 VERTEXTYPE=Leaf],(G1_1:0.096791111[&&PRIME ID=1 VERTEXTYPE=Leaf],G2_2:0.096791111[&&PRIME ID=2 VERTEXTYPE=Leaf])G3_3:0.024260277[&&PRIME ID=3 VERTEXTYPE=Speciation DISCPT=(43,0)])G4_4:0.12945779[&&PRIME ID=4 VERTEXTYPE=Speciation DISCPT=(50,0)],((G5_5:0.20728646[&&PRIME ID=5 VERTEXTYPE=Leaf],G6_6:0.20728646[&&PRIME ID=6 VERTEXTYPE=Leaf])G7_7:0.01952481[&&PRIME ID=7 VERTEXTYPE=Speciation DISCPT=(68,0)],G8_8:0.22681127[&&PRIME ID=8 VERTEXTYPE=Leaf])G9_9:0.023697912[&&PRIME ID=9 VERTEXTYPE=Speciation DISCPT=(71,0)])G10_10:0.14419368[&&PRIME ID=10 VERTEXTYPE=Speciation DISCPT=(74,0)],((((((G11_11:0.017238999[&&PRIME ID=11 VERTEXTYPE=Leaf],(G12_12:0.01485712[&&PRIME ID=12 VERTEXTYPE=Leaf],G13_13:0.01485712[&&PRIME ID=13 VERTEXTYPE=Leaf])G14_14:0.0023818791[&&PRIME ID=14 VERTEXTYPE=Speciation DISCPT=(10,0)])G15_15:0.071542053[&&PRIME ID=15 VERTEXTYPE=Speciation DISCPT=(12,0)],G16_16:0.088781052[&&PRIME ID=16 VERTEXTYPE=Leaf])G17_17:0.020886238[&&PRIME ID=17 VERTEXTYPE=Speciation DISCPT=(41,0)],G18_18:0.10966729[&&PRIME ID=18 VERTEXTYPE=Leaf])G19_19:0.0085756994[&&PRIME ID=19 VERTEXTYPE=Speciation DISCPT=(47,0)],(G20_20:0.076087553[&&PRIME ID=20 VERTEXTYPE=Leaf],(((G21_21:0.009691804[&&PRIME ID=21 VERTEXTYPE=Leaf],G22_22:0.009691804[&&PRIME ID=22 VERTEXTYPE=Leaf])G23_23:0.02145018[&&PRIME ID=23 VERTEXTYPE=Speciation DISCPT=(7,0)],(G24_167:0.0060178252[&&PRIME ID=24 VERTEXTYPE=Leaf],G25_24:0.0060178252[&&PRIME ID=25 VERTEXTYPE=Leaf])G26_24:0.0251241588183951[&&PRIME ID=26 VERTEXTYPE=Additive Transfer FROMTOLINEAGE=(24,167) DISCPT=(4,2)])G27_25:0.003972748[&&PRIME ID=27 VERTEXTYPE=Speciation DISCPT=(21,0)],G28_26:0.035114732[&&PRIME ID=28 VERTEXTYPE=Leaf])G29_27:0.040972821[&&PRIME ID=29 VERTEXTYPE=Speciation DISCPT=(23,0)])G30_28:0.042155437[&&PRIME ID=30 VERTEXTYPE=Speciation DISCPT=(38,0)])G31_29:0.023570021[&&PRIME ID=31 VERTEXTYPE=Speciation DISCPT=(48,0)],(G32_30:0.064358103[&&PRIME ID=32 VERTEXTYPE=Leaf],(G33_31:0.013820558[&&PRIME ID=33 VERTEXTYPE=Leaf],G34_32:0.013820558[&&PRIME ID=34 VERTEXTYPE=Leaf])G35_33:0.050537545[&&PRIME ID=35 VERTEXTYPE=Speciation DISCPT=(9,0)])G36_34:0.077454907[&&PRIME ID=36 VERTEXTYPE=Speciation DISCPT=(33,0)])G37_35:0.13091561[&&PRIME ID=37 VERTEXTYPE=Speciation DISCPT=(55,0)],(G38_36:0.0069346312[&&PRIME ID=38 VERTEXTYPE=Leaf],G39_37:0.0069346312[&&PRIME ID=39 VERTEXTYPE=Leaf])G40_38:0.26579399[&&PRIME ID=40 VERTEXTYPE=Speciation DISCPT=(6,0)])G41_39:0.12197425[&&PRIME ID=41 VERTEXTYPE=Speciation DISCPT=(75,0)])G42_40:0.11888086[&&PRIME ID=42 VERTEXTYPE=Speciation DISCPT=(87,0)],(((((G43_41:0.0514028[&&PRIME ID=43 VERTEXTYPE=Leaf],G44_42:0.0514028[&&PRIME ID=44 VERTEXTYPE=Leaf])G45_43:0.036742895[&&PRIME ID=45 VERTEXTYPE=Speciation DISCPT=(30,0)],G46_44:0.088145695[&&PRIME ID=46 VERTEXTYPE=Leaf])G47_45:0.08245816[&&PRIME ID=47 VERTEXTYPE=Speciation DISCPT=(40,0)],(G48_46:0.023304657[&&PRIME ID=48 VERTEXTYPE=Leaf],G49_47:0.023304657[&&PRIME ID=49 VERTEXTYPE=Leaf])G50_48:0.1472992[&&PRIME ID=50 VERTEXTYPE=Speciation DISCPT=(17,0)])G51_49:0.036572565[&&PRIME ID=51 VERTEXTYPE=Speciation DISCPT=(61,0)],G52_50:0.20717642[&&PRIME ID=52 VERTEXTYPE=Leaf])G53_51:0.077287018[&&PRIME ID=53 VERTEXTYPE=Speciation DISCPT=(67,0)],(((G54_61:0.057060021[&&PRIME ID=54 VERTEXTYPE=Leaf],G55_62:0.057060021[&&PRIME ID=55 VERTEXTYPE=Leaf])G56_63:0.08951508[&&PRIME ID=56 VERTEXTYPE=Speciation DISCPT=(31,0)],G57_50:0.1465751[&&PRIME ID=57 VERTEXTYPE=Leaf])G58_63:0.088521414[&&PRIME ID=58 VERTEXTYPE=Additive Transfer FROMTOLINEAGE=(63,50) DISCPT=(56,2)],(G59_65:0.091053855[&&PRIME ID=59 VERTEXTYPE=Leaf],((G60_66:0.018417297[&&PRIME ID=60 VERTEXTYPE=Leaf],G61_67:0.018417297[&&PRIME ID=61 VERTEXTYPE=Leaf])G62_68:0.045110534[&&PRIME ID=62 VERTEXTYPE=Speciation DISCPT=(13,0)],G63_69:0.063527831[&&PRIME ID=63 VERTEXTYPE=Leaf])G64_70:0.027526024[&&PRIME ID=64 VERTEXTYPE=Speciation DISCPT=(32,0)])G65_71:0.14404266[&&PRIME ID=65 VERTEXTYPE=Speciation DISCPT=(42,0)])G66_72:0.049366922[&&PRIME ID=66 VERTEXTYPE=Speciation DISCPT=(73,0)])G67_73:0.22912028[&&PRIME ID=67 VERTEXTYPE=Speciation DISCPT=(76,0)])G68_74:0.30526346[&&PRIME ID=68 VERTEXTYPE=Speciation DISCPT=(94,0)],G69_158:0.8188472[&&PRIME ID=69 VERTEXTYPE=Leaf])G70_198:0.0[&&PRIME ID=70 VERTEXTYPE=Speciation DISCPT=(99,0)][&&PRIME NAME=PrunedTree];
