# Supplementary material for: Assessing the accuracy of phylogenetic rooting methods on prokaryotic gene families
Source: PLoS One. 2020 May 15;15(5):e0232950. doi: 10.1371/journal.pone.0232950 (PMC7228096; doi:10.1371/journal.pone.0232950)
Supplement: S1 Dataset — (ZIP) [file pone.0232950.s002.zip › AllSimulatedDatasets/R-025-HI-NR/original_trees/tree28]

(((((((G0_5:0.02581655[&&PRIME ID=0 VERTEXTYPE=Leaf],(G1_1:0.0081287044[&&PRIME ID=1 VERTEXTYPE=Leaf],(G2_6:0.0010000171[&&PRIME ID=2 VERTEXTYPE=Leaf],G3_125:0.0010000171[&&PRIME ID=3 VERTEXTYPE=Leaf])G4_6:0.007128687239342028[&&PRIME ID=4 VERTEXTYPE=Additive Transfer FROMTOLINEAGE=(6,125) DISCPT=(0,2)])G5_6:0.01768784564234314[&&PRIME ID=5 VERTEXTYPE=Additive Transfer FROMTOLINEAGE=(6,1) DISCPT=(4,2)])G6_7:0.23722578[&&PRIME ID=6 VERTEXTYPE=Speciation DISCPT=(10,0)],G7_8:0.26304233[&&PRIME ID=7 VERTEXTYPE=Leaf])G8_9:0.10292609[&&PRIME ID=8 VERTEXTYPE=Speciation DISCPT=(70,0)],((((((G9_167:0.078461069[&&PRIME ID=9 VERTEXTYPE=Leaf],G10_168:0.078461069[&&PRIME ID=10 VERTEXTYPE=Leaf])G11_169:0.050615657[&&PRIME ID=11 VERTEXTYPE=Speciation DISCPT=(38,0)],((G12_168:0.076427454[&&PRIME ID=12 VERTEXTYPE=Leaf],(G13_167:0.046256533[&&PRIME ID=13 VERTEXTYPE=Leaf],(G14_83:0.038623514[&&PRIME ID=14 VERTEXTYPE=Leaf],G15_84:0.038623514[&&PRIME ID=15 VERTEXTYPE=Leaf])G16_85:0.0076330188[&&PRIME ID=16 VERTEXTYPE=Speciation DISCPT=(17,0)])G17_167:0.030170920888267037[&&PRIME ID=17 VERTEXTYPE=Additive Transfer FROMTOLINEAGE=(167,85) DISCPT=(18,2)])G18_167:0.0020336152933936847[&&PRIME ID=18 VERTEXTYPE=Additive Transfer FROMTOLINEAGE=(167,168) DISCPT=(36,2)],G19_168:0.078461069[&&PRIME ID=19 VERTEXTYPE=Leaf])G20_169:0.050615657[&&PRIME ID=20 VERTEXTYPE=Speciation DISCPT=(38,0)])G21_169:0.01793455621233686[&&PRIME ID=21 VERTEXTYPE=Duplication DISCPT=(48,2)],(((G22_10:0.099697952[&&PRIME ID=22 VERTEXTYPE=Leaf],((G23_12:0.057071845[&&PRIME ID=23 VERTEXTYPE=Leaf],G24_13:0.057071845[&&PRIME ID=24 VERTEXTYPE=Leaf])G25_16:0.010339342[&&PRIME ID=25 VERTEXTYPE=Speciation DISCPT=(27,0)],(G26_18:0.026499368[&&PRIME ID=26 VERTEXTYPE=Leaf],G27_19:0.026499368[&&PRIME ID=27 VERTEXTYPE=Leaf])G28_20:0.040911819[&&PRIME ID=28 VERTEXTYPE=Speciation DISCPT=(11,0)])G29_21:0.032286765[&&PRIME ID=29 VERTEXTYPE=Speciation DISCPT=(33,0)])G30_10:0.022194322606143336[&&PRIME ID=30 VERTEXTYPE=Additive Transfer FROMTOLINEAGE=(10,21) DISCPT=(42,2)],((G31_11:0.062286081[&&PRIME ID=31 VERTEXTYPE=Leaf],(G32_12:0.057071845[&&PRIME ID=32 VERTEXTYPE=Leaf],(G33_13:0.014652846[&&PRIME ID=33 VERTEXTYPE=Leaf],G34_14:0.014652846[&&PRIME ID=34 VERTEXTYPE=Leaf])G35_15:0.042418999[&&PRIME ID=35 VERTEXTYPE=Speciation DISCPT=(7,0)])G36_16:0.0052142363[&&PRIME ID=36 VERTEXTYPE=Speciation DISCPT=(27,0)])G37_17:0.0051251057[&&PRIME ID=37 VERTEXTYPE=Speciation DISCPT=(29,0)],(G38_18:0.026499368[&&PRIME ID=38 VERTEXTYPE=Leaf],G39_19:0.026499368[&&PRIME ID=39 VERTEXTYPE=Leaf])G40_20:0.040911819[&&PRIME ID=40 VERTEXTYPE=Speciation DISCPT=(11,0)])G41_21:0.054481087[&&PRIME ID=41 VERTEXTYPE=Speciation DISCPT=(33,0)])G42_10:0.003965953351113745[&&PRIME ID=42 VERTEXTYPE=Additive Transfer FROMTOLINEAGE=(10,21) DISCPT=(45,2)],((G43_11:0.062286081[&&PRIME ID=43 VERTEXTYPE=Leaf],(G44_12:0.057071845[&&PRIME ID=44 VERTEXTYPE=Leaf],(G45_13:0.014652846[&&PRIME ID=45 VERTEXTYPE=Leaf],G46_14:0.014652846[&&PRIME ID=46 VERTEXTYPE=Leaf])G47_15:0.042418999[&&PRIME ID=47 VERTEXTYPE=Speciation DISCPT=(7,0)])G48_16:0.0052142363[&&PRIME ID=48 VERTEXTYPE=Speciation DISCPT=(27,0)])G49_17:0.0051251057[&&PRIME ID=49 VERTEXTYPE=Speciation DISCPT=(29,0)],((G50_11:0.062286081[&&PRIME ID=50 VERTEXTYPE=Leaf],(G51_12:0.057071845[&&PRIME ID=51 VERTEXTYPE=Leaf],(G52_13:0.014652846[&&PRIME ID=52 VERTEXTYPE=Leaf],G53_14:0.014652846[&&PRIME ID=53 VERTEXTYPE=Leaf])G54_15:0.042418999[&&PRIME ID=54 VERTEXTYPE=Speciation DISCPT=(7,0)])G55_16:0.0052142363[&&PRIME ID=55 VERTEXTYPE=Speciation DISCPT=(27,0)])G56_17:4.8140492E-4[&&PRIME ID=56 VERTEXTYPE=Speciation DISCPT=(29,0)],(G57_18:0.026499368[&&PRIME ID=57 VERTEXTYPE=Leaf],G58_19:0.026499368[&&PRIME ID=58 VERTEXTYPE=Leaf])G59_20:0.036268118[&&PRIME ID=59 VERTEXTYPE=Speciation DISCPT=(11,0)])G60_20:0.004643700778548663[&&PRIME ID=60 VERTEXTYPE=Additive Transfer FROMTOLINEAGE=(20,17) DISCPT=(29,1)])G61_21:0.058447041[&&PRIME ID=61 VERTEXTYPE=Speciation DISCPT=(33,0)])G62_22:0.021153055[&&PRIME ID=62 VERTEXTYPE=Speciation DISCPT=(48,0)])G63_22:0.051063107539438185[&&PRIME ID=63 VERTEXTYPE=Additive Transfer FROMTOLINEAGE=(22,169) DISCPT=(54,1)],(G64_23:0.18433261[&&PRIME ID=64 VERTEXTYPE=Leaf],(G65_10:0.12585823[&&PRIME ID=65 VERTEXTYPE=Leaf],((G66_11:0.062286081[&&PRIME ID=66 VERTEXTYPE=Leaf],(G67_13:0.014652846[&&PRIME ID=67 VERTEXTYPE=Leaf],G68_14:0.014652846[&&PRIME ID=68 VERTEXTYPE=Leaf])G69_15:0.047633235[&&PRIME ID=69 VERTEXTYPE=Speciation DISCPT=(7,0)])G70_17:0.0051251057[&&PRIME ID=70 VERTEXTYPE=Speciation DISCPT=(29,0)],(G71_18:0.026499368[&&PRIME ID=71 VERTEXTYPE=Leaf],G72_19:0.026499368[&&PRIME ID=72 VERTEXTYPE=Leaf])G73_20:0.040911819[&&PRIME ID=73 VERTEXTYPE=Speciation DISCPT=(11,0)])G74_21:0.058447041[&&PRIME ID=74 VERTEXTYPE=Speciation DISCPT=(33,0)])G75_22:0.058474381[&&PRIME ID=75 VERTEXTYPE=Speciation DISCPT=(48,0)])G76_23:0.013741781001011956[&&PRIME ID=76 VERTEXTYPE=Additive Transfer FROMTOLINEAGE=(23,22) DISCPT=(60,1)])G77_24:0.0073004027[&&PRIME ID=77 VERTEXTYPE=Speciation DISCPT=(62,0)],((G78_10:0.12585823[&&PRIME ID=78 VERTEXTYPE=Leaf],((G79_11:0.062286081[&&PRIME ID=79 VERTEXTYPE=Leaf],(G80_12:0.057071845[&&PRIME ID=80 VERTEXTYPE=Leaf],(G81_13:0.014652846[&&PRIME ID=81 VERTEXTYPE=Leaf],G82_14:0.014652846[&&PRIME ID=82 VERTEXTYPE=Leaf])G83_15:0.042418999[&&PRIME ID=83 VERTEXTYPE=Speciation DISCPT=(7,0)])G84_16:0.0052142363[&&PRIME ID=84 VERTEXTYPE=Speciation DISCPT=(27,0)])G85_17:0.0051251057[&&PRIME ID=85 VERTEXTYPE=Speciation DISCPT=(29,0)],(G86_18:0.026499368[&&PRIME ID=86 VERTEXTYPE=Leaf],G87_19:0.026499368[&&PRIME ID=87 VERTEXTYPE=Leaf])G88_20:0.040911819[&&PRIME ID=88 VERTEXTYPE=Speciation DISCPT=(11,0)])G89_21:0.058447041[&&PRIME ID=89 VERTEXTYPE=Speciation DISCPT=(33,0)])G90_22:0.072216162[&&PRIME ID=90 VERTEXTYPE=Speciation DISCPT=(48,0)],G91_23:0.19807439[&&PRIME ID=91 VERTEXTYPE=Leaf])G92_24:0.0073004027[&&PRIME ID=92 VERTEXTYPE=Speciation DISCPT=(62,0)])G93_24:0.0601756073044904[&&PRIME ID=93 VERTEXTYPE=Duplication DISCPT=(62,2)],(G94_25:0.098878537[&&PRIME ID=94 VERTEXTYPE=Leaf],(G95_167:0.078461069[&&PRIME ID=95 VERTEXTYPE=Leaf],G96_168:0.078461069[&&PRIME ID=96 VERTEXTYPE=Leaf])G97_169:0.020417468[&&PRIME ID=97 VERTEXTYPE=Speciation DISCPT=(38,0)])G98_25:0.16667186280474597[&&PRIME ID=98 VERTEXTYPE=Additive Transfer FROMTOLINEAGE=(25,169) DISCPT=(42,2)])G99_26:0.10041802[&&PRIME ID=99 VERTEXTYPE=Speciation DISCPT=(71,0)])G100_27:0.19418795[&&PRIME ID=100 VERTEXTYPE=Speciation DISCPT=(85,0)],(((((((G101_44:0.066434602[&&PRIME ID=101 VERTEXTYPE=Leaf],G102_45:0.066434602[&&PRIME ID=102 VERTEXTYPE=Leaf])G103_46:0.0078445167[&&PRIME ID=103 VERTEXTYPE=Speciation DISCPT=(31,0)],((G104_11:0.062286081[&&PRIME ID=104 VERTEXTYPE=Leaf],(G105_12:0.057071845[&&PRIME ID=105 VERTEXTYPE=Leaf],(G106_13:0.014652846[&&PRIME ID=106 VERTEXTYPE=Leaf],G107_14:0.014652846[&&PRIME ID=107 VERTEXTYPE=Leaf])G108_15:0.042418999[&&PRIME ID=108 VERTEXTYPE=Speciation DISCPT=(7,0)])G109_16:0.0052142363[&&PRIME ID=109 VERTEXTYPE=Speciation DISCPT=(27,0)])G110_17:0.0051251057[&&PRIME ID=110 VERTEXTYPE=Speciation DISCPT=(29,0)],(G111_18:0.026499368[&&PRIME ID=111 VERTEXTYPE=Leaf],G112_19:0.026499368[&&PRIME ID=112 VERTEXTYPE=Leaf])G113_20:0.040911819[&&PRIME ID=113 VERTEXTYPE=Speciation DISCPT=(11,0)])G114_21:0.0068679316[&&PRIME ID=114 VERTEXTYPE=Speciation DISCPT=(33,0)])G115_46:0.18769046924427915[&&PRIME ID=115 VERTEXTYPE=Additive Transfer FROMTOLINEAGE=(46,21) DISCPT=(36,1)],G116_34:0.26196959[&&PRIME ID=116 VERTEXTYPE=Leaf])G117_38:0.01273335118407597[&&PRIME ID=117 VERTEXTYPE=Additive Transfer FROMTOLINEAGE=(38,46) DISCPT=(69,2)],(((((G118_134:0.016012521[&&PRIME ID=118 VERTEXTYPE=Leaf],G119_39:0.016012521[&&PRIME ID=119 VERTEXTYPE=Leaf])G120_39:0.022271073071203837[&&PRIME ID=120 VERTEXTYPE=Additive Transfer FROMTOLINEAGE=(39,134) DISCPT=(8,1)],G121_39:0.038283594[&&PRIME ID=121 VERTEXTYPE=Leaf])G122_39:0.03269961466748529[&&PRIME ID=122 VERTEXTYPE=Duplication DISCPT=(16,2)],G123_40:0.070983209[&&PRIME ID=123 VERTEXTYPE=Leaf])G124_41:0.16054041[&&PRIME ID=124 VERTEXTYPE=Speciation DISCPT=(35,0)],(G125_56:0.052954087[&&PRIME ID=125 VERTEXTYPE=Leaf],G126_42:0.052954087[&&PRIME ID=126 VERTEXTYPE=Leaf])G127_42:0.17856953[&&PRIME ID=127 VERTEXTYPE=Additive Transfer FROMTOLINEAGE=(42,56) DISCPT=(24,1)])G128_43:0.037568067[&&PRIME ID=128 VERTEXTYPE=Speciation DISCPT=(67,0)],(G129_44:0.066434602[&&PRIME ID=129 VERTEXTYPE=Leaf],G130_45:0.066434602[&&PRIME ID=130 VERTEXTYPE=Leaf])G131_46:0.20265709[&&PRIME ID=131 VERTEXTYPE=Speciation DISCPT=(31,0)])G132_47:0.005611252[&&PRIME ID=132 VERTEXTYPE=Speciation DISCPT=(73,0)])G133_48:0.12569779[&&PRIME ID=133 VERTEXTYPE=Speciation DISCPT=(75,0)],(((((G134_97:0.0072448274[&&PRIME ID=134 VERTEXTYPE=Leaf],G135_98:0.0072448274[&&PRIME ID=135 VERTEXTYPE=Leaf])G136_99:0.069822083[&&PRIME ID=136 VERTEXTYPE=Speciation DISCPT=(3,0)],G137_100:0.07706691[&&PRIME ID=137 VERTEXTYPE=Leaf])G138_101:0.017006319[&&PRIME ID=138 VERTEXTYPE=Speciation DISCPT=(37,0)],((G139_49:0.052677763[&&PRIME ID=139 VERTEXTYPE=Leaf],(G140_50:0.027452215[&&PRIME ID=140 VERTEXTYPE=Leaf],(G141_51:0.01536145[&&PRIME ID=141 VERTEXTYPE=Leaf],G142_52:0.01536145[&&PRIME ID=142 VERTEXTYPE=Leaf])G143_53:0.012090765[&&PRIME ID=143 VERTEXTYPE=Speciation DISCPT=(8,0)])G144_54:0.025225548[&&PRIME ID=144 VERTEXTYPE=Speciation DISCPT=(12,0)])G145_55:0.032825692[&&PRIME ID=145 VERTEXTYPE=Speciation DISCPT=(23,0)],(G146_56:0.066545073[&&PRIME ID=146 VERTEXTYPE=Leaf],G147_57:0.066545073[&&PRIME ID=147 VERTEXTYPE=Leaf])G148_60:0.018958382[&&PRIME ID=148 VERTEXTYPE=Speciation DISCPT=(32,0)])G149_61:0.008569774[&&PRIME ID=149 VERTEXTYPE=Speciation DISCPT=(41,0)])G150_61:0.07063993636448898[&&PRIME ID=150 VERTEXTYPE=Additive Transfer FROMTOLINEAGE=(61,101) DISCPT=(42,1)],(G151_62:0.079380584[&&PRIME ID=151 VERTEXTYPE=Leaf],(G152_63:0.057444907[&&PRIME ID=152 VERTEXTYPE=Leaf],G153_64:0.057444907[&&PRIME ID=153 VERTEXTYPE=Leaf])G154_65:0.021935677[&&PRIME ID=154 VERTEXTYPE=Speciation DISCPT=(28,0)])G155_66:0.085332582[&&PRIME ID=155 VERTEXTYPE=Speciation DISCPT=(39,0)])G156_67:0.10164189[&&PRIME ID=156 VERTEXTYPE=Speciation DISCPT=(58,0)],((G157_68:0.032004685[&&PRIME ID=157 VERTEXTYPE=Leaf],(G158_69:0.013458908[&&PRIME ID=158 VERTEXTYPE=Leaf],G159_70:0.013458908[&&PRIME ID=159 VERTEXTYPE=Leaf])G160_71:0.018545777[&&PRIME ID=160 VERTEXTYPE=Speciation DISCPT=(6,0)])G161_72:0.033357056[&&PRIME ID=161 VERTEXTYPE=Speciation DISCPT=(14,0)],(G162_73:0.046606298[&&PRIME ID=162 VERTEXTYPE=Leaf],G163_74:0.046606298[&&PRIME ID=163 VERTEXTYPE=Leaf])G164_75:0.018755443[&&PRIME ID=164 VERTEXTYPE=Speciation DISCPT=(19,0)])G165_76:0.20099331[&&PRIME ID=165 VERTEXTYPE=Speciation DISCPT=(30,0)])G166_77:0.13404568[&&PRIME ID=166 VERTEXTYPE=Speciation DISCPT=(72,0)])G167_77:0.037915664[&&PRIME ID=167 VERTEXTYPE=Additive Transfer FROMTOLINEAGE=(77,48) DISCPT=(89,1)],((((G168_90:0.067081661[&&PRIME ID=168 VERTEXTYPE=Leaf],G169_34:0.067081661[&&PRIME ID=169 VERTEXTYPE=Leaf])G170_34:0.12399248721271944[&&PRIME ID=170 VERTEXTYPE=Additive Transfer FROMTOLINEAGE=(34,90) DISCPT=(32,2)],(G171_35:0.017323893[&&PRIME ID=171 VERTEXTYPE=Leaf],G172_36:0.017323893[&&PRIME ID=172 VERTEXTYPE=Leaf])G173_37:0.17375026[&&PRIME ID=173 VERTEXTYPE=Speciation DISCPT=(9,0)])G174_38:0.083628791[&&PRIME ID=174 VERTEXTYPE=Speciation DISCPT=(61,0)],((G175_39:0.070983209[&&PRIME ID=175 VERTEXTYPE=Leaf],G176_40:0.070983209[&&PRIME ID=176 VERTEXTYPE=Leaf])G177_41:0.026127043[&&PRIME ID=177 VERTEXTYPE=Speciation DISCPT=(35,0)],G178_42:0.097110252[&&PRIME ID=178 VERTEXTYPE=Leaf])G179_42:0.17759269[&&PRIME ID=179 VERTEXTYPE=Additive Transfer FROMTOLINEAGE=(42,41) DISCPT=(42,2)])G180_48:0.16050947[&&PRIME ID=180 VERTEXTYPE=Speciation DISCPT=(75,0)],(((((G181_49:0.052677763[&&PRIME ID=181 VERTEXTYPE=Leaf],(G182_50:0.027452215[&&PRIME ID=182 VERTEXTYPE=Leaf],(G183_51:0.01536145[&&PRIME ID=183 VERTEXTYPE=Leaf],G184_52:0.01536145[&&PRIME ID=184 VERTEXTYPE=Leaf])G185_53:0.012090765[&&PRIME ID=185 VERTEXTYPE=Speciation DISCPT=(8,0)])G186_54:0.025225548[&&PRIME ID=186 VERTEXTYPE=Speciation DISCPT=(12,0)])G187_55:0.032825692[&&PRIME ID=187 VERTEXTYPE=Speciation DISCPT=(23,0)],((G188_49:0.052677763[&&PRIME ID=188 VERTEXTYPE=Leaf],(G189_50:0.027452215[&&PRIME ID=189 VERTEXTYPE=Leaf],(G190_51:0.01536145[&&PRIME ID=190 VERTEXTYPE=Leaf],G191_52:0.01536145[&&PRIME ID=191 VERTEXTYPE=Leaf])G192_53:0.012090765[&&PRIME ID=192 VERTEXTYPE=Speciation DISCPT=(8,0)])G193_54:0.025225548[&&PRIME ID=193 VERTEXTYPE=Speciation DISCPT=(12,0)])G194_55:0.025711976[&&PRIME ID=194 VERTEXTYPE=Speciation DISCPT=(23,0)],G195_57:0.078389739[&&PRIME ID=195 VERTEXTYPE=Leaf])G196_60:0.007113716331940245[&&PRIME ID=196 VERTEXTYPE=Additive Transfer FROMTOLINEAGE=(60,55) DISCPT=(37,2)])G197_61:0.07920971[&&PRIME ID=197 VERTEXTYPE=Speciation DISCPT=(41,0)],(G198_62:0.079380584[&&PRIME ID=198 VERTEXTYPE=Leaf],(G199_63:0.057444907[&&PRIME ID=199 VERTEXTYPE=Leaf],G200_64:0.057444907[&&PRIME ID=200 VERTEXTYPE=Leaf])G201_65:0.021935677[&&PRIME ID=201 VERTEXTYPE=Speciation DISCPT=(28,0)])G202_66:0.085332582[&&PRIME ID=202 VERTEXTYPE=Speciation DISCPT=(39,0)])G203_67:0.10164189[&&PRIME ID=203 VERTEXTYPE=Speciation DISCPT=(58,0)],(((G204_68:0.032004685[&&PRIME ID=204 VERTEXTYPE=Leaf],(G205_69:0.013458908[&&PRIME ID=205 VERTEXTYPE=Leaf],G206_70:0.013458908[&&PRIME ID=206 VERTEXTYPE=Leaf])G207_71:0.018545777[&&PRIME ID=207 VERTEXTYPE=Speciation DISCPT=(6,0)])G208_72:0.033357056[&&PRIME ID=208 VERTEXTYPE=Speciation DISCPT=(14,0)],(G209_73:0.046606298[&&PRIME ID=209 VERTEXTYPE=Leaf],G210_74:0.046606298[&&PRIME ID=210 VERTEXTYPE=Leaf])G211_75:0.018755443[&&PRIME ID=211 VERTEXTYPE=Speciation DISCPT=(19,0)])G212_76:0.028601805[&&PRIME ID=212 VERTEXTYPE=Speciation DISCPT=(30,0)],((G213_73:0.046606298[&&PRIME ID=213 VERTEXTYPE=Leaf],G214_74:0.046606298[&&PRIME ID=214 VERTEXTYPE=Leaf])G215_75:2.8749673E-4[&&PRIME ID=215 VERTEXTYPE=Speciation DISCPT=(19,0)],(G216_68:0.032004685[&&PRIME ID=216 VERTEXTYPE=Leaf],(G217_69:0.013458908[&&PRIME ID=217 VERTEXTYPE=Leaf],G218_70:0.013458908[&&PRIME ID=218 VERTEXTYPE=Leaf])G219_71:0.018545777[&&PRIME ID=219 VERTEXTYPE=Speciation DISCPT=(6,0)])G220_72:0.01488911[&&PRIME ID=220 VERTEXTYPE=Speciation DISCPT=(14,0)])G221_72:0.047069751[&&PRIME ID=221 VERTEXTYPE=Additive Transfer FROMTOLINEAGE=(72,75) DISCPT=(19,1)])G222_76:0.17239150715009055[&&PRIME ID=222 VERTEXTYPE=Duplication DISCPT=(42,1)])G223_77:0.13814603[&&PRIME ID=223 VERTEXTYPE=Speciation DISCPT=(72,0)],((G224_35:0.017323893[&&PRIME ID=224 VERTEXTYPE=Leaf],G225_36:0.017323893[&&PRIME ID=225 VERTEXTYPE=Leaf])G226_37:0.25737905[&&PRIME ID=226 VERTEXTYPE=Speciation DISCPT=(9,0)],((G227_34:0.19107415[&&PRIME ID=227 VERTEXTYPE=Leaf],((G228_35:0.017323893[&&PRIME ID=228 VERTEXTYPE=Leaf],G229_36:0.017323893[&&PRIME ID=229 VERTEXTYPE=Leaf])G230_37:0.15317692[&&PRIME ID=230 VERTEXTYPE=Speciation DISCPT=(9,0)],((G231_35:0.017323893[&&PRIME ID=231 VERTEXTYPE=Leaf],G232_36:0.017323893[&&PRIME ID=232 VERTEXTYPE=Leaf])G233_37:0.15180621[&&PRIME ID=233 VERTEXTYPE=Speciation DISCPT=(9,0)],(G234_175:0.12594874[&&PRIME ID=234 VERTEXTYPE=Leaf],G235_175:0.12594874[&&PRIME ID=235 VERTEXTYPE=Leaf])G236_175:0.043181366968725286[&&PRIME ID=236 VERTEXTYPE=Duplication DISCPT=(48,1)])G237_37:0.0013707122848090145[&&PRIME ID=237 VERTEXTYPE=Additive Transfer FROMTOLINEAGE=(37,175) DISCPT=(59,1)])G238_37:0.02057333284414004[&&PRIME ID=238 VERTEXTYPE=Duplication DISCPT=(59,1)])G239_38:0.078699152[&&PRIME ID=239 VERTEXTYPE=Speciation DISCPT=(61,0)],(((G240_39:0.070983209[&&PRIME ID=240 VERTEXTYPE=Leaf],G241_40:0.070983209[&&PRIME ID=241 VERTEXTYPE=Leaf])G242_41:0.16054041[&&PRIME ID=242 VERTEXTYPE=Speciation DISCPT=(35,0)],(G243_179:0.088626251[&&PRIME ID=243 VERTEXTYPE=Leaf],G244_42:0.088626251[&&PRIME ID=244 VERTEXTYPE=Leaf])G245_42:0.14289736850137513[&&PRIME ID=245 VERTEXTYPE=Additive Transfer FROMTOLINEAGE=(42,179) DISCPT=(42,1)])G246_43:0.037568067[&&PRIME ID=246 VERTEXTYPE=Speciation DISCPT=(67,0)],(G247_44:0.066434602[&&PRIME ID=247 VERTEXTYPE=Leaf],G248_45:0.066434602[&&PRIME ID=248 VERTEXTYPE=Leaf])G249_46:0.20265709[&&PRIME ID=249 VERTEXTYPE=Speciation DISCPT=(31,0)])G250_47:6.8161325E-4[&&PRIME ID=250 VERTEXTYPE=Speciation DISCPT=(73,0)])G251_47:0.004929638715847979[&&PRIME ID=251 VERTEXTYPE=Additive Transfer FROMTOLINEAGE=(47,38) DISCPT=(73,1)])G252_48:0.12979815[&&PRIME ID=252 VERTEXTYPE=Speciation DISCPT=(75,0)])G253_77:0.03071132284352965[&&PRIME ID=253 VERTEXTYPE=Additive Transfer FROMTOLINEAGE=(77,48) DISCPT=(89,1)])G254_78:0.0031039822[&&PRIME ID=254 VERTEXTYPE=Speciation DISCPT=(91,0)])G255_79:0.087584692[&&PRIME ID=255 VERTEXTYPE=Speciation DISCPT=(93,0)],((((G256_94:0.133777[&&PRIME ID=256 VERTEXTYPE=Leaf],G257_95:0.133777[&&PRIME ID=257 VERTEXTYPE=Leaf])G258_96:0.012959965[&&PRIME ID=258 VERTEXTYPE=Speciation DISCPT=(50,0)],((G259_113:0.018355342[&&PRIME ID=259 VERTEXTYPE=Leaf],(G260_97:0.0072448274[&&PRIME ID=260 VERTEXTYPE=Leaf],G261_98:0.0072448274[&&PRIME ID=261 VERTEXTYPE=Leaf])G262_99:0.011110515[&&PRIME ID=262 VERTEXTYPE=Speciation DISCPT=(3,0)])G263_99:0.05871156799441692[&&PRIME ID=263 VERTEXTYPE=Additive Transfer FROMTOLINEAGE=(99,113) DISCPT=(9,1)],G264_100:0.07706691[&&PRIME ID=264 VERTEXTYPE=Leaf])G265_101:0.069670055[&&PRIME ID=265 VERTEXTYPE=Speciation DISCPT=(37,0)])G266_102:0.061774865[&&PRIME ID=266 VERTEXTYPE=Speciation DISCPT=(54,0)],(G267_103:0.16732479[&&PRIME ID=267 VERTEXTYPE=Leaf],(G268_104:0.1352161[&&PRIME ID=268 VERTEXTYPE=Leaf],G269_105:0.1352161[&&PRIME ID=269 VERTEXTYPE=Leaf])G270_106:0.032108689[&&PRIME ID=270 VERTEXTYPE=Speciation DISCPT=(52,0)])G271_107:0.041187041[&&PRIME ID=271 VERTEXTYPE=Speciation DISCPT=(59,0)])G272_108:0.072756036[&&PRIME ID=272 VERTEXTYPE=Speciation DISCPT=(64,0)],(G273_109:0.041832355[&&PRIME ID=273 VERTEXTYPE=Leaf],(G274_110:0.011389708[&&PRIME ID=274 VERTEXTYPE=Leaf],G275_168:0.011389708[&&PRIME ID=275 VERTEXTYPE=Leaf])G276_110:0.03044264665424584[&&PRIME ID=276 VERTEXTYPE=Additive Transfer FROMTOLINEAGE=(110,168) DISCPT=(5,2)])G277_111:0.23943551[&&PRIME ID=277 VERTEXTYPE=Speciation DISCPT=(18,0)])G278_120:0.24463322[&&PRIME ID=278 VERTEXTYPE=Speciation DISCPT=(76,0)])G279_121:0.034255284[&&PRIME ID=279 VERTEXTYPE=Speciation DISCPT=(96,0)])G280_122:0.052895444[&&PRIME ID=280 VERTEXTYPE=Speciation DISCPT=(97,0)],(((((((G281_145:0.053040773[&&PRIME ID=281 VERTEXTYPE=Leaf],G282_146:0.053040773[&&PRIME ID=282 VERTEXTYPE=Leaf])G283_147:4.4547128E-4[&&PRIME ID=283 VERTEXTYPE=Speciation DISCPT=(25,0)],(G284_132:0.02605238[&&PRIME ID=284 VERTEXTYPE=Leaf],G285_189:0.02605238[&&PRIME ID=285 VERTEXTYPE=Leaf])G286_189:0.027433864534551496[&&PRIME ID=286 VERTEXTYPE=Additive Transfer FROMTOLINEAGE=(189,132) DISCPT=(10,1)])G287_189:0.05116476572387042[&&PRIME ID=287 VERTEXTYPE=Additive Transfer FROMTOLINEAGE=(189,147) DISCPT=(25,1)],(G288_190:0.035196624[&&PRIME ID=288 VERTEXTYPE=Leaf],G289_73:0.035196624[&&PRIME ID=289 VERTEXTYPE=Leaf])G290_190:0.06945438569997339[&&PRIME ID=290 VERTEXTYPE=Additive Transfer FROMTOLINEAGE=(190,73) DISCPT=(14,2)])G291_191:0.01818566[&&PRIME ID=291 VERTEXTYPE=Speciation DISCPT=(43,0)],G292_192:0.12283667[&&PRIME ID=292 VERTEXTYPE=Leaf])G293_193:0.02369105[&&PRIME ID=293 VERTEXTYPE=Speciation DISCPT=(46,0)],G294_81:0.14652772[&&PRIME ID=294 VERTEXTYPE=Leaf])G295_193:0.10055316375616022[&&PRIME ID=295 VERTEXTYPE=Additive Transfer FROMTOLINEAGE=(193,81) DISCPT=(53,2)],((G296_10:0.12585823[&&PRIME ID=296 VERTEXTYPE=Leaf],(((G297_11:0.058891341[&&PRIME ID=297 VERTEXTYPE=Leaf],G298_11:0.058891341[&&PRIME ID=298 VERTEXTYPE=Leaf])G299_11:0.003394740370745486[&&PRIME ID=299 VERTEXTYPE=Duplication DISCPT=(28,1)],G300_12:0.062286081[&&PRIME ID=300 VERTEXTYPE=Leaf])G301_17:0.0051251057[&&PRIME ID=301 VERTEXTYPE=Speciation DISCPT=(29,0)],(G302_18:0.026499368[&&PRIME ID=302 VERTEXTYPE=Leaf],G303_19:0.026499368[&&PRIME ID=303 VERTEXTYPE=Leaf])G304_20:0.040911819[&&PRIME ID=304 VERTEXTYPE=Speciation DISCPT=(11,0)])G305_21:0.058447041[&&PRIME ID=305 VERTEXTYPE=Speciation DISCPT=(33,0)])G306_22:0.072216162[&&PRIME ID=306 VERTEXTYPE=Speciation DISCPT=(48,0)],(G307_45:0.020278013[&&PRIME ID=307 VERTEXTYPE=Leaf],G308_23:0.020278013[&&PRIME ID=308 VERTEXTYPE=Leaf])G309_23:0.17779637706717222[&&PRIME ID=309 VERTEXTYPE=Additive Transfer FROMTOLINEAGE=(23,45) DISCPT=(9,1)])G310_24:0.049006494[&&PRIME ID=310 VERTEXTYPE=Speciation DISCPT=(62,0)])G311_193:0.07662366766643501[&&PRIME ID=311 VERTEXTYPE=Additive Transfer FROMTOLINEAGE=(193,24) DISCPT=(67,2)],(G312_194:0.072094703[&&PRIME ID=312 VERTEXTYPE=Leaf],G313_195:0.072094703[&&PRIME ID=313 VERTEXTYPE=Leaf])G314_196:0.25160985[&&PRIME ID=314 VERTEXTYPE=Speciation DISCPT=(36,0)])G315_197:0.28934726[&&PRIME ID=315 VERTEXTYPE=Speciation DISCPT=(79,0)])G316_188:0.09437735056557993[&&PRIME ID=316 VERTEXTYPE=Additive Transfer FROMTOLINEAGE=(188,197) DISCPT=(98,1)],((((((G317_34:0.19107415[&&PRIME ID=317 VERTEXTYPE=Leaf],((G318_35:0.017323893[&&PRIME ID=318 VERTEXTYPE=Leaf],G319_36:0.017323893[&&PRIME ID=319 VERTEXTYPE=Leaf])G320_37:0.014299483[&&PRIME ID=320 VERTEXTYPE=Speciation DISCPT=(9,0)],(G321_35:0.017323893[&&PRIME ID=321 VERTEXTYPE=Leaf],G322_36:0.017323893[&&PRIME ID=322 VERTEXTYPE=Leaf])G323_37:0.014299483[&&PRIME ID=323 VERTEXTYPE=Speciation DISCPT=(9,0)])G324_37:0.15945077281431094[&&PRIME ID=324 VERTEXTYPE=Duplication DISCPT=(13,2)])G325_38:0.083628791[&&PRIME ID=325 VERTEXTYPE=Speciation DISCPT=(61,0)],((G326_42:0.25150439[&&PRIME ID=326 VERTEXTYPE=Leaf],(G327_35:0.017323893[&&PRIME ID=327 VERTEXTYPE=Leaf],G328_36:0.017323893[&&PRIME ID=328 VERTEXTYPE=Leaf])G329_37:0.23418051[&&PRIME ID=329 VERTEXTYPE=Speciation DISCPT=(9,0)])G330_43:0.0175872932978609[&&PRIME ID=330 VERTEXTYPE=Additive Transfer FROMTOLINEAGE=(43,38) DISCPT=(69,1)],((G331_113:0.055941901[&&PRIME ID=331 VERTEXTYPE=Leaf],G332_44:0.055941901[&&PRIME ID=332 VERTEXTYPE=Leaf])G333_44:0.010492700694068682[&&PRIME ID=333 VERTEXTYPE=Additive Transfer FROMTOLINEAGE=(44,113) DISCPT=(26,1)],G334_45:0.066434602[&&PRIME ID=334 VERTEXTYPE=Leaf])G335_46:0.20265709[&&PRIME ID=335 VERTEXTYPE=Speciation DISCPT=(31,0)])G336_47:0.005611252[&&PRIME ID=336 VERTEXTYPE=Speciation DISCPT=(73,0)])G337_48:0.16050947[&&PRIME ID=337 VERTEXTYPE=Speciation DISCPT=(75,0)],((((G338_50:0.027452215[&&PRIME ID=338 VERTEXTYPE=Leaf],(G339_51:0.01536145[&&PRIME ID=339 VERTEXTYPE=Leaf],G340_52:0.01536145[&&PRIME ID=340 VERTEXTYPE=Leaf])G341_53:0.012090765[&&PRIME ID=341 VERTEXTYPE=Speciation DISCPT=(8,0)])G342_54:0.05805124[&&PRIME ID=342 VERTEXTYPE=Speciation DISCPT=(12,0)],(G343_56:0.066545073[&&PRIME ID=343 VERTEXTYPE=Leaf],G344_58:0.066545073[&&PRIME ID=344 VERTEXTYPE=Leaf])G345_60:0.018958382[&&PRIME ID=345 VERTEXTYPE=Speciation DISCPT=(32,0)])G346_61:0.07920971[&&PRIME ID=346 VERTEXTYPE=Speciation DISCPT=(41,0)],(G347_62:0.079380584[&&PRIME ID=347 VERTEXTYPE=Leaf],(G348_63:0.057444907[&&PRIME ID=348 VERTEXTYPE=Leaf],(G349_64:0.035113703[&&PRIME ID=349 VERTEXTYPE=Leaf],G350_64:0.035113703[&&PRIME ID=350 VERTEXTYPE=Leaf])G351_64:0.022331204281140493[&&PRIME ID=351 VERTEXTYPE=Duplication DISCPT=(14,2)])G352_65:0.021935677[&&PRIME ID=352 VERTEXTYPE=Speciation DISCPT=(28,0)])G353_66:0.085332582[&&PRIME ID=353 VERTEXTYPE=Speciation DISCPT=(39,0)])G354_67:0.10164189[&&PRIME ID=354 VERTEXTYPE=Speciation DISCPT=(58,0)],(((G355_69:0.010000857[&&PRIME ID=355 VERTEXTYPE=Leaf],G356_69:0.010000857[&&PRIME ID=356 VERTEXTYPE=Leaf])G357_69:0.0034580509728500824[&&PRIME ID=357 VERTEXTYPE=Duplication DISCPT=(5,1)],G358_70:0.013458908[&&PRIME ID=358 VERTEXTYPE=Leaf])G359_71:0.051902833[&&PRIME ID=359 VERTEXTYPE=Speciation DISCPT=(6,0)],G360_73:0.065361741[&&PRIME ID=360 VERTEXTYPE=Leaf])G361_76:0.20099331[&&PRIME ID=361 VERTEXTYPE=Speciation DISCPT=(30,0)])G362_77:0.16885736[&&PRIME ID=362 VERTEXTYPE=Speciation DISCPT=(72,0)])G363_78:0.041795652[&&PRIME ID=363 VERTEXTYPE=Speciation DISCPT=(91,0)],((((G364_164:0.0071385841[&&PRIME ID=364 VERTEXTYPE=Leaf],G365_80:0.0071385841[&&PRIME ID=365 VERTEXTYPE=Leaf])G366_80:0.002435309053616151[&&PRIME ID=366 VERTEXTYPE=Additive Transfer FROMTOLINEAGE=(80,164) DISCPT=(2,2)],G367_80:0.0095738931[&&PRIME ID=367 VERTEXTYPE=Leaf])G368_80:0.17039291688229724[&&PRIME ID=368 VERTEXTYPE=Duplication DISCPT=(5,1)],G369_81:0.17996681[&&PRIME ID=369 VERTEXTYPE=Leaf])G370_82:0.20608753[&&PRIME ID=370 VERTEXTYPE=Speciation DISCPT=(60,0)],(((G371_83:0.038623514[&&PRIME ID=371 VERTEXTYPE=Leaf],G372_84:0.038623514[&&PRIME ID=372 VERTEXTYPE=Leaf])G373_85:0.095896542[&&PRIME ID=373 VERTEXTYPE=Speciation DISCPT=(17,0)],(G374_112:0.094906385[&&PRIME ID=374 VERTEXTYPE=Leaf],((G375_86:0.021544299[&&PRIME ID=375 VERTEXTYPE=Leaf],G376_84:0.021544299[&&PRIME ID=376 VERTEXTYPE=Leaf])G377_86:0.029731904950117523[&&PRIME ID=377 VERTEXTYPE=Additive Transfer FROMTOLINEAGE=(86,84) DISCPT=(9,1)],G378_87:0.051276204[&&PRIME ID=378 VERTEXTYPE=Leaf])G379_88:0.043630181[&&PRIME ID=379 VERTEXTYPE=Speciation DISCPT=(22,0)])G380_88:0.039613671383644904[&&PRIME ID=380 VERTEXTYPE=Additive Transfer FROMTOLINEAGE=(88,112) DISCPT=(42,1)])G381_89:0.025779549[&&PRIME ID=381 VERTEXTYPE=Speciation DISCPT=(51,0)],(G382_90:0.076945271[&&PRIME ID=382 VERTEXTYPE=Leaf],(G383_83:0.038623514[&&PRIME ID=383 VERTEXTYPE=Leaf],G384_84:0.038623514[&&PRIME ID=384 VERTEXTYPE=Leaf])G385_85:0.038321757[&&PRIME ID=385 VERTEXTYPE=Speciation DISCPT=(17,0)])G386_90:0.08335433365103218[&&PRIME ID=386 VERTEXTYPE=Additive Transfer FROMTOLINEAGE=(90,85) DISCPT=(36,2)])G387_89:0.22575474[&&PRIME ID=387 VERTEXTYPE=Additive Transfer FROMTOLINEAGE=(89,90) DISCPT=(56,2)])G388_92:0.09095372[&&PRIME ID=388 VERTEXTYPE=Speciation DISCPT=(88,0)])G389_93:0.048893022[&&PRIME ID=389 VERTEXTYPE=Speciation DISCPT=(95,0)],((G390_95:0.20851183[&&PRIME ID=390 VERTEXTYPE=Leaf],G391_105:0.20851183[&&PRIME ID=391 VERTEXTYPE=Leaf])G392_108:0.072756036[&&PRIME ID=392 VERTEXTYPE=Speciation DISCPT=(64,0)],((G393_109:0.041832355[&&PRIME ID=393 VERTEXTYPE=Leaf],G394_110:0.041832355[&&PRIME ID=394 VERTEXTYPE=Leaf])G395_111:0.20883853[&&PRIME ID=395 VERTEXTYPE=Speciation DISCPT=(18,0)],(G396_112:0.1301065[&&PRIME ID=396 VERTEXTYPE=Leaf],((G397_113:0.010671129[&&PRIME ID=397 VERTEXTYPE=Leaf],G398_113:0.010671129[&&PRIME ID=398 VERTEXTYPE=Leaf])G399_113:0.07507462650963373[&&PRIME ID=399 VERTEXTYPE=Duplication DISCPT=(5,1)],G400_115:0.085745755[&&PRIME ID=400 VERTEXTYPE=Leaf])G401_117:0.04436074[&&PRIME ID=401 VERTEXTYPE=Speciation DISCPT=(42,0)])G402_118:0.12056439[&&PRIME ID=402 VERTEXTYPE=Speciation DISCPT=(49,0)])G403_119:0.030596984[&&PRIME ID=403 VERTEXTYPE=Speciation DISCPT=(68,0)])G404_120:0.24463322[&&PRIME ID=404 VERTEXTYPE=Speciation DISCPT=(76,0)])G405_121:0.058215378[&&PRIME ID=405 VERTEXTYPE=Speciation DISCPT=(96,0)],((((((G406_123:0.014653173[&&PRIME ID=406 VERTEXTYPE=Leaf],G407_123:0.014653173[&&PRIME ID=407 VERTEXTYPE=Leaf])G408_123:0.013125417778954852[&&PRIME ID=408 VERTEXTYPE=Duplication DISCPT=(7,1)],(G409_124:0.0082808975[&&PRIME ID=409 VERTEXTYPE=Leaf],G410_125:0.0082808975[&&PRIME ID=410 VERTEXTYPE=Leaf])G411_126:0.019497693[&&PRIME ID=411 VERTEXTYPE=Speciation DISCPT=(5,0)])G412_127:0.16350692[&&PRIME ID=412 VERTEXTYPE=Speciation DISCPT=(13,0)],(G413_109:0.041832355[&&PRIME ID=413 VERTEXTYPE=Leaf],G414_110:0.041832355[&&PRIME ID=414 VERTEXTYPE=Leaf])G415_111:0.14945316[&&PRIME ID=415 VERTEXTYPE=Speciation DISCPT=(18,0)])G416_127:0.19311176887140183[&&PRIME ID=416 VERTEXTYPE=Additive Transfer FROMTOLINEAGE=(127,111) DISCPT=(61,1)],(G417_190:0.033583908[&&PRIME ID=417 VERTEXTYPE=Leaf],(G418_123:0.027778591[&&PRIME ID=418 VERTEXTYPE=Leaf],(G419_124:0.0082808975[&&PRIME ID=419 VERTEXTYPE=Leaf],G420_125:0.0082808975[&&PRIME ID=420 VERTEXTYPE=Leaf])G421_126:0.019497693[&&PRIME ID=421 VERTEXTYPE=Speciation DISCPT=(5,0)])G422_127:0.0058053171[&&PRIME ID=422 VERTEXTYPE=Speciation DISCPT=(13,0)])G423_127:0.3508133753380433[&&PRIME ID=423 VERTEXTYPE=Additive Transfer FROMTOLINEAGE=(127,190) DISCPT=(14,1)])G424_127:0.03105968842074575[&&PRIME ID=424 VERTEXTYPE=Duplication DISCPT=(87,2)],((G425_128:0.052901012[&&PRIME ID=425 VERTEXTYPE=Leaf],G426_129:0.052901012[&&PRIME ID=426 VERTEXTYPE=Leaf])G427_130:0.32734298[&&PRIME ID=427 VERTEXTYPE=Speciation DISCPT=(24,0)],((((G428_84:0.022166338[&&PRIME ID=428 VERTEXTYPE=Leaf],G429_133:0.022166338[&&PRIME ID=429 VERTEXTYPE=Leaf])G430_133:0.11526029171722318[&&PRIME ID=430 VERTEXTYPE=Additive Transfer FROMTOLINEAGE=(133,84) DISCPT=(9,2)],G431_134:0.13742663[&&PRIME ID=431 VERTEXTYPE=Leaf])G432_135:0.038001723[&&PRIME ID=432 VERTEXTYPE=Speciation DISCPT=(53,0)],((G433_133:0.022559796[&&PRIME ID=433 VERTEXTYPE=Leaf],G434_161:0.022559796[&&PRIME ID=434 VERTEXTYPE=Leaf])G435_133:0.11486683374297324[&&PRIME ID=435 VERTEXTYPE=Additive Transfer FROMTOLINEAGE=(133,161) DISCPT=(9,2)],G436_134:0.13742663[&&PRIME ID=436 VERTEXTYPE=Leaf])G437_135:0.038001723[&&PRIME ID=437 VERTEXTYPE=Speciation DISCPT=(53,0)])G438_135:0.1772759[&&PRIME ID=438 VERTEXTYPE=Duplication DISCPT=(59,2)],(G439_138:0.035617767[&&PRIME ID=439 VERTEXTYPE=Leaf],G440_139:0.035617767[&&PRIME ID=440 VERTEXTYPE=Leaf])G441_140:0.31708648[&&PRIME ID=441 VERTEXTYPE=Speciation DISCPT=(15,0)])G442_153:0.027539739[&&PRIME ID=442 VERTEXTYPE=Speciation DISCPT=(82,0)])G443_154:0.035212983[&&PRIME ID=443 VERTEXTYPE=Speciation DISCPT=(87,0)])G444_155:0.040896115[&&PRIME ID=444 VERTEXTYPE=Speciation DISCPT=(90,0)],((((G445_172:0.049566525[&&PRIME ID=445 VERTEXTYPE=Leaf],G446_173:0.049566525[&&PRIME ID=446 VERTEXTYPE=Leaf])G447_174:0.15898691[&&PRIME ID=447 VERTEXTYPE=Speciation DISCPT=(21,0)],(((G448_156:0.068061809[&&PRIME ID=448 VERTEXTYPE=Leaf],G449_157:0.068061809[&&PRIME ID=449 VERTEXTYPE=Leaf])G450_158:0.079470741[&&PRIME ID=450 VERTEXTYPE=Speciation DISCPT=(34,0)],G451_159:0.14753255[&&PRIME ID=451 VERTEXTYPE=Leaf])G452_160:0.00466616[&&PRIME ID=452 VERTEXTYPE=Speciation DISCPT=(55,0)],G453_161:0.15219871[&&PRIME ID=453 VERTEXTYPE=Leaf])G454_162:0.056354724[&&PRIME ID=454 VERTEXTYPE=Speciation DISCPT=(56,0)])G455_162:0.025342988979467518[&&PRIME ID=455 VERTEXTYPE=Additive Transfer FROMTOLINEAGE=(162,174) DISCPT=(64,1)],(G456_109:0.041832355[&&PRIME ID=456 VERTEXTYPE=Leaf],G457_110:0.041832355[&&PRIME ID=457 VERTEXTYPE=Leaf])G458_111:0.19206407[&&PRIME ID=458 VERTEXTYPE=Speciation DISCPT=(18,0)])G459_162:0.20165418[&&PRIME ID=459 VERTEXTYPE=Additive Transfer FROMTOLINEAGE=(162,111) DISCPT=(67,1)],((((G460_163:0.0077583891[&&PRIME ID=460 VERTEXTYPE=Leaf],G461_164:0.0077583891[&&PRIME ID=461 VERTEXTYPE=Leaf])G462_165:0.098562998[&&PRIME ID=462 VERTEXTYPE=Speciation DISCPT=(4,0)],(G463_109:0.041832355[&&PRIME ID=463 VERTEXTYPE=Leaf],G464_110:0.041832355[&&PRIME ID=464 VERTEXTYPE=Leaf])G465_111:0.064489032[&&PRIME ID=465 VERTEXTYPE=Speciation DISCPT=(18,0)])G466_165:0.20020952510614376[&&PRIME ID=466 VERTEXTYPE=Additive Transfer FROMTOLINEAGE=(165,111) DISCPT=(43,1)],(G467_166:0.25069833[&&PRIME ID=467 VERTEXTYPE=Leaf],(G468_168:0.081667552[&&PRIME ID=468 VERTEXTYPE=Leaf],G469_104:0.081667552[&&PRIME ID=469 VERTEXTYPE=Leaf])G470_169:0.16903077356758867[&&PRIME ID=470 VERTEXTYPE=Additive Transfer FROMTOLINEAGE=(169,104) DISCPT=(39,1)])G471_170:0.055832587[&&PRIME ID=471 VERTEXTYPE=Speciation DISCPT=(69,0)])G472_171:0.047476702[&&PRIME ID=472 VERTEXTYPE=Speciation DISCPT=(77,0)],(G473_172:0.34767577[&&PRIME ID=473 VERTEXTYPE=Leaf],((G474_175:0.24029441[&&PRIME ID=474 VERTEXTYPE=Leaf],G475_80:0.24029441[&&PRIME ID=475 VERTEXTYPE=Leaf])G476_175:0.07443425994998253[&&PRIME ID=476 VERTEXTYPE=Additive Transfer FROMTOLINEAGE=(175,82) DISCPT=(67,1)],(G477_176:0.0062959391[&&PRIME ID=477 VERTEXTYPE=Leaf],G478_177:0.0062959391[&&PRIME ID=478 VERTEXTYPE=Leaf])G479_178:0.30843274[&&PRIME ID=479 VERTEXTYPE=Speciation DISCPT=(2,0)])G480_183:0.032947098[&&PRIME ID=480 VERTEXTYPE=Speciation DISCPT=(78,0)])G481_184:0.0063318448[&&PRIME ID=481 VERTEXTYPE=Speciation DISCPT=(81,0)])G482_185:0.081542988[&&PRIME ID=482 VERTEXTYPE=Speciation DISCPT=(83,0)])G483_186:0.020802484[&&PRIME ID=483 VERTEXTYPE=Speciation DISCPT=(92,0)])G484_187:0.12776338[&&PRIME ID=484 VERTEXTYPE=Speciation DISCPT=(94,0)])G485_188:0.1233127[&&PRIME ID=485 VERTEXTYPE=Speciation DISCPT=(98,0)])G486_188:0.099183504[&&PRIME ID=486 VERTEXTYPE=Duplication DISCPT=(98,2)],(((((G487_34:0.031015791[&&PRIME ID=487 VERTEXTYPE=Leaf],G488_34:0.031015791[&&PRIME ID=488 VERTEXTYPE=Leaf])G489_34:0.16005835795605378[&&PRIME ID=489 VERTEXTYPE=Duplication DISCPT=(13,2)],(G490_35:0.017323893[&&PRIME ID=490 VERTEXTYPE=Leaf],G491_36:0.017323893[&&PRIME ID=491 VERTEXTYPE=Leaf])G492_37:0.17375026[&&PRIME ID=492 VERTEXTYPE=Speciation DISCPT=(9,0)])G493_38:0.083628791[&&PRIME ID=493 VERTEXTYPE=Speciation DISCPT=(61,0)],((G494_39:0.070983209[&&PRIME ID=494 VERTEXTYPE=Leaf],G495_40:0.070983209[&&PRIME ID=495 VERTEXTYPE=Leaf])G496_41:0.16054041[&&PRIME ID=496 VERTEXTYPE=Speciation DISCPT=(35,0)],G497_42:0.23152362[&&PRIME ID=497 VERTEXTYPE=Leaf])G498_43:0.043179319[&&PRIME ID=498 VERTEXTYPE=Speciation DISCPT=(67,0)])G499_48:0.16050947[&&PRIME ID=499 VERTEXTYPE=Speciation DISCPT=(75,0)],((G500_81:0.27470294[&&PRIME ID=500 VERTEXTYPE=Leaf],(G501_42:0.26909169[&&PRIME ID=501 VERTEXTYPE=Leaf],G502_25:0.26909169[&&PRIME ID=502 VERTEXTYPE=Leaf])G503_47:0.005611252[&&PRIME ID=503 VERTEXTYPE=Speciation DISCPT=(73,0)])G504_48:0.12604281[&&PRIME ID=504 VERTEXTYPE=Speciation DISCPT=(75,0)],(((G505_68:0.032004685[&&PRIME ID=505 VERTEXTYPE=Leaf],(G506_69:0.013458908[&&PRIME ID=506 VERTEXTYPE=Leaf],G507_70:0.013458908[&&PRIME ID=507 VERTEXTYPE=Leaf])G508_71:0.018545777[&&PRIME ID=508 VERTEXTYPE=Speciation DISCPT=(6,0)])G509_72:0.033357056[&&PRIME ID=509 VERTEXTYPE=Speciation DISCPT=(14,0)],(G510_73:0.046606298[&&PRIME ID=510 VERTEXTYPE=Leaf],G511_74:0.046606298[&&PRIME ID=511 VERTEXTYPE=Leaf])G512_75:0.018755443[&&PRIME ID=512 VERTEXTYPE=Speciation DISCPT=(19,0)])G513_76:0.27972931[&&PRIME ID=513 VERTEXTYPE=Speciation DISCPT=(30,0)],((G514_139:0.032555666[&&PRIME ID=514 VERTEXTYPE=Leaf],G515_131:0.032555666[&&PRIME ID=515 VERTEXTYPE=Leaf])G516_131:0.28123974917778777[&&PRIME ID=516 VERTEXTYPE=Additive Transfer FROMTOLINEAGE=(131,139) DISCPT=(14,1)],G517_175:0.31379542[&&PRIME ID=517 VERTEXTYPE=Leaf])G518_131:0.031295638661188695[&&PRIME ID=518 VERTEXTYPE=Additive Transfer FROMTOLINEAGE=(131,175) DISCPT=(77,2)])G519_77:0.05565469887957724[&&PRIME ID=519 VERTEXTYPE=Additive Transfer FROMTOLINEAGE=(77,131) DISCPT=(79,2)])G520_77:0.034466657455727134[&&PRIME ID=520 VERTEXTYPE=Additive Transfer FROMTOLINEAGE=(77,48) DISCPT=(89,1)])G521_78:0.035107871[&&PRIME ID=521 VERTEXTYPE=Speciation DISCPT=(91,0)],G522_190:0.47032028[&&PRIME ID=522 VERTEXTYPE=Leaf])G523_197:0.3362923851378153[&&PRIME ID=523 VERTEXTYPE=Additive Transfer FROMTOLINEAGE=(197,79) DISCPT=(94,2)])G524_198:0.0[&&PRIME ID=524 VERTEXTYPE=Speciation DISCPT=(99,0)][&&PRIME NAME=PrunedTree];
