# Supplementary material for: Assessing the accuracy of phylogenetic rooting methods on prokaryotic gene families
Source: PLoS One. 2020 May 15;15(5):e0232950. doi: 10.1371/journal.pone.0232950 (PMC7228096; doi:10.1371/journal.pone.0232950)
Supplement: S1 Dataset — (ZIP) [file pone.0232950.s002.zip › AllSimulatedDatasets/R-025-HI-NR/original_trees/tree29]

((((((((G0_55:0.01579037[&&PRIME ID=0 VERTEXTYPE=Leaf],G1_55:0.01579037[&&PRIME ID=1 VERTEXTYPE=Leaf])G2_55:0.26920238[&&PRIME ID=2 VERTEXTYPE=Duplication DISCPT=(4,2)],(((((G3_80:0.027838996[&&PRIME ID=3 VERTEXTYPE=Leaf],G4_81:0.027838996[&&PRIME ID=4 VERTEXTYPE=Leaf])G5_82:0.074745796[&&PRIME ID=5 VERTEXTYPE=Speciation DISCPT=(12,0)],G6_58:0.10258479[&&PRIME ID=6 VERTEXTYPE=Leaf])G7_58:0.03424633879938985[&&PRIME ID=7 VERTEXTYPE=Additive Transfer FROMTOLINEAGE=(58,82) DISCPT=(40,1)],((G8_59:0.027197769[&&PRIME ID=8 VERTEXTYPE=Leaf],G9_60:0.027197769[&&PRIME ID=9 VERTEXTYPE=Leaf])G10_61:0.074873951[&&PRIME ID=10 VERTEXTYPE=Speciation DISCPT=(11,0)],G11_62:0.10207172[&&PRIME ID=11 VERTEXTYPE=Leaf])G12_63:0.034759411[&&PRIME ID=12 VERTEXTYPE=Speciation DISCPT=(40,0)])G13_64:0.092698324[&&PRIME ID=13 VERTEXTYPE=Speciation DISCPT=(47,0)],((G14_65:0.045403173[&&PRIME ID=14 VERTEXTYPE=Leaf],((G15_66:0.0074180389[&&PRIME ID=15 VERTEXTYPE=Leaf],G16_67:0.0074180389[&&PRIME ID=16 VERTEXTYPE=Leaf])G17_68:0.017295048[&&PRIME ID=17 VERTEXTYPE=Speciation DISCPT=(3,0)],G18_69:0.024713087[&&PRIME ID=18 VERTEXTYPE=Leaf])G19_70:0.020690086[&&PRIME ID=19 VERTEXTYPE=Speciation DISCPT=(8,0)])G20_71:0.14019756[&&PRIME ID=20 VERTEXTYPE=Speciation DISCPT=(21,0)],G21_74:0.18560073[&&PRIME ID=21 VERTEXTYPE=Leaf])G22_75:0.043928725[&&PRIME ID=22 VERTEXTYPE=Speciation DISCPT=(61,0)])G23_76:0.018285089[&&PRIME ID=23 VERTEXTYPE=Speciation DISCPT=(72,0)],((G24_58:0.13683113[&&PRIME ID=24 VERTEXTYPE=Leaf],((G25_59:0.027197769[&&PRIME ID=25 VERTEXTYPE=Leaf],G26_60:0.027197769[&&PRIME ID=26 VERTEXTYPE=Leaf])G27_61:0.074873951[&&PRIME ID=27 VERTEXTYPE=Speciation DISCPT=(11,0)],G28_62:0.10207172[&&PRIME ID=28 VERTEXTYPE=Leaf])G29_63:0.034759411[&&PRIME ID=29 VERTEXTYPE=Speciation DISCPT=(40,0)])G30_64:0.092698324[&&PRIME ID=30 VERTEXTYPE=Speciation DISCPT=(47,0)],((((G31_66:0.0074180389[&&PRIME ID=31 VERTEXTYPE=Leaf],G32_67:0.0074180389[&&PRIME ID=32 VERTEXTYPE=Leaf])G33_68:0.017295048[&&PRIME ID=33 VERTEXTYPE=Speciation DISCPT=(3,0)],G34_69:0.024713087[&&PRIME ID=34 VERTEXTYPE=Leaf])G35_70:0.13196414[&&PRIME ID=35 VERTEXTYPE=Speciation DISCPT=(8,0)],G36_72:0.15667722[&&PRIME ID=36 VERTEXTYPE=Leaf])G37_73:0.02892351[&&PRIME ID=37 VERTEXTYPE=Speciation DISCPT=(50,0)],G38_74:0.18560073[&&PRIME ID=38 VERTEXTYPE=Leaf])G39_75:0.043928725[&&PRIME ID=39 VERTEXTYPE=Speciation DISCPT=(61,0)])G40_76:0.018285089[&&PRIME ID=40 VERTEXTYPE=Speciation DISCPT=(72,0)])G41_76:0.03717820618886652[&&PRIME ID=41 VERTEXTYPE=Duplication DISCPT=(73,1)])G42_77:0.17669943[&&PRIME ID=42 VERTEXTYPE=Speciation DISCPT=(76,0)],((G43_78:0.33182423[&&PRIME ID=43 VERTEXTYPE=Leaf],(G44_79:0.15963797[&&PRIME ID=44 VERTEXTYPE=Leaf],(G45_80:0.027838996[&&PRIME ID=45 VERTEXTYPE=Leaf],G46_81:0.027838996[&&PRIME ID=46 VERTEXTYPE=Leaf])G47_82:0.13179897[&&PRIME ID=47 VERTEXTYPE=Speciation DISCPT=(12,0)])G48_83:0.17218626[&&PRIME ID=48 VERTEXTYPE=Speciation DISCPT=(52,0)])G49_84:0.048269586[&&PRIME ID=49 VERTEXTYPE=Speciation DISCPT=(79,0)],(((G50_85:0.17304041[&&PRIME ID=50 VERTEXTYPE=Leaf],(G51_86:0.11727886[&&PRIME ID=51 VERTEXTYPE=Leaf],G52_87:0.11727886[&&PRIME ID=52 VERTEXTYPE=Leaf])G53_88:0.055761552[&&PRIME ID=53 VERTEXTYPE=Speciation DISCPT=(42,0)])G54_89:0.017189111[&&PRIME ID=54 VERTEXTYPE=Speciation DISCPT=(56,0)],(G55_85:0.17304041[&&PRIME ID=55 VERTEXTYPE=Leaf],(G56_86:0.11727886[&&PRIME ID=56 VERTEXTYPE=Leaf],G57_87:0.11727886[&&PRIME ID=57 VERTEXTYPE=Leaf])G58_88:0.055761552[&&PRIME ID=58 VERTEXTYPE=Speciation DISCPT=(42,0)])G59_89:0.017189111[&&PRIME ID=59 VERTEXTYPE=Speciation DISCPT=(56,0)])G60_89:0.09186884008028372[&&PRIME ID=60 VERTEXTYPE=Duplication DISCPT=(63,1)],((G61_145:0.18442659[&&PRIME ID=61 VERTEXTYPE=Leaf],(G62_146:0.036988399[&&PRIME ID=62 VERTEXTYPE=Leaf],G63_147:0.036988399[&&PRIME ID=63 VERTEXTYPE=Leaf])G64_148:0.14743819[&&PRIME ID=64 VERTEXTYPE=Speciation DISCPT=(16,0)])G65_149:0.046852305[&&PRIME ID=65 VERTEXTYPE=Speciation DISCPT=(60,0)],(G66_90:0.10131216[&&PRIME ID=66 VERTEXTYPE=Leaf],(G67_91:0.091377591[&&PRIME ID=67 VERTEXTYPE=Leaf],G68_92:0.091377591[&&PRIME ID=68 VERTEXTYPE=Leaf])G69_93:0.0099345732[&&PRIME ID=69 VERTEXTYPE=Speciation DISCPT=(36,0)])G70_94:0.12996673[&&PRIME ID=70 VERTEXTYPE=Speciation DISCPT=(38,0)])G71_94:0.050819470223660394[&&PRIME ID=71 VERTEXTYPE=Additive Transfer FROMTOLINEAGE=(94,149) DISCPT=(73,1)])G72_95:0.097995449[&&PRIME ID=72 VERTEXTYPE=Speciation DISCPT=(75,0)])G73_98:0.081598374[&&PRIME ID=73 VERTEXTYPE=Speciation DISCPT=(85,0)])G74_99:0.032236714[&&PRIME ID=74 VERTEXTYPE=Speciation DISCPT=(90,0)],((G75_177:0.18798536[&&PRIME ID=75 VERTEXTYPE=Leaf],((G76_179:0.02708134[&&PRIME ID=76 VERTEXTYPE=Leaf],G77_177:0.02708134[&&PRIME ID=77 VERTEXTYPE=Leaf])G78_179:0.089226904[&&PRIME ID=78 VERTEXTYPE=Additive Transfer FROMTOLINEAGE=(179,177) DISCPT=(10,2)],(G79_181:0.062183135[&&PRIME ID=79 VERTEXTYPE=Leaf],((G80_182:0.029205049[&&PRIME ID=80 VERTEXTYPE=Leaf],G81_183:0.029205049[&&PRIME ID=81 VERTEXTYPE=Leaf])G82_184:0.0197207[&&PRIME ID=82 VERTEXTYPE=Speciation DISCPT=(13,0)],G83_185:0.048925749[&&PRIME ID=83 VERTEXTYPE=Leaf])G84_186:0.013257386[&&PRIME ID=84 VERTEXTYPE=Speciation DISCPT=(24,0)])G85_187:0.054125109[&&PRIME ID=85 VERTEXTYPE=Speciation DISCPT=(28,0)])G86_188:0.07167712[&&PRIME ID=86 VERTEXTYPE=Speciation DISCPT=(41,0)])G87_189:0.26817507[&&PRIME ID=87 VERTEXTYPE=Speciation DISCPT=(62,0)],((G88_141:0.026043821[&&PRIME ID=88 VERTEXTYPE=Leaf],G89_142:0.026043821[&&PRIME ID=89 VERTEXTYPE=Leaf])G90_143:0.19328207[&&PRIME ID=90 VERTEXTYPE=Speciation DISCPT=(9,0)],(G91_100:0.16847824[&&PRIME ID=91 VERTEXTYPE=Leaf],G92_101:0.16847824[&&PRIME ID=92 VERTEXTYPE=Leaf])G93_102:0.050847648[&&PRIME ID=93 VERTEXTYPE=Speciation DISCPT=(54,0)])G94_102:0.2368345447930524[&&PRIME ID=94 VERTEXTYPE=Additive Transfer FROMTOLINEAGE=(102,143) DISCPT=(68,1)])G95_102:0.03776846663824371[&&PRIME ID=95 VERTEXTYPE=Additive Transfer FROMTOLINEAGE=(102,189) DISCPT=(89,2)])G96_103:0.025939898[&&PRIME ID=96 VERTEXTYPE=Speciation DISCPT=(92,0)],(((G97_38:0.099056272[&&PRIME ID=97 VERTEXTYPE=Leaf],(G98_39:0.043436832[&&PRIME ID=98 VERTEXTYPE=Leaf],(G99_39:0.029596189[&&PRIME ID=99 VERTEXTYPE=Leaf],G100_40:0.029596189[&&PRIME ID=100 VERTEXTYPE=Leaf])G101_40:0.013840643309777838[&&PRIME ID=101 VERTEXTYPE=Additive Transfer FROMTOLINEAGE=(40,39) DISCPT=(13,2)])G102_41:0.05561944[&&PRIME ID=102 VERTEXTYPE=Speciation DISCPT=(18,0)])G103_42:0.12853766[&&PRIME ID=103 VERTEXTYPE=Speciation DISCPT=(37,0)],G104_44:0.22759393[&&PRIME ID=104 VERTEXTYPE=Leaf])G105_48:0.038504448[&&PRIME ID=105 VERTEXTYPE=Speciation DISCPT=(70,0)],((G106_49:0.038694924[&&PRIME ID=106 VERTEXTYPE=Leaf],G107_50:0.038694924[&&PRIME ID=107 VERTEXTYPE=Leaf])G108_51:0.038550533[&&PRIME ID=108 VERTEXTYPE=Speciation DISCPT=(17,0)],(G109_52:0.075286858[&&PRIME ID=109 VERTEXTYPE=Leaf],G110_100:0.075286859[&&PRIME ID=110 VERTEXTYPE=Leaf])G111_52:0.0019585986114734645[&&PRIME ID=111 VERTEXTYPE=Duplication DISCPT=(32,1)])G112_53:0.18885292[&&PRIME ID=112 VERTEXTYPE=Speciation DISCPT=(33,0)])G113_54:0.25377042[&&PRIME ID=113 VERTEXTYPE=Speciation DISCPT=(74,0)])G114_54:0.021491014008139242[&&PRIME ID=114 VERTEXTYPE=Additive Transfer FROMTOLINEAGE=(54,103) DISCPT=(92,2)],(((((((G115_169:0.11900778[&&PRIME ID=115 VERTEXTYPE=Leaf],(G116_170:0.077311271[&&PRIME ID=116 VERTEXTYPE=Leaf],(G117_170:0.051098476[&&PRIME ID=117 VERTEXTYPE=Leaf],G118_85:0.051098476[&&PRIME ID=118 VERTEXTYPE=Leaf])G119_170:0.02621279549181317[&&PRIME ID=119 VERTEXTYPE=Additive Transfer FROMTOLINEAGE=(170,85) DISCPT=(24,2)])G120_170:0.04169650895623585[&&PRIME ID=120 VERTEXTYPE=Duplication DISCPT=(34,1)])G121_171:0.084497626[&&PRIME ID=121 VERTEXTYPE=Speciation DISCPT=(43,0)],G122_55:0.20350541[&&PRIME ID=122 VERTEXTYPE=Leaf])G123_55:0.026098643887987272[&&PRIME ID=123 VERTEXTYPE=Additive Transfer FROMTOLINEAGE=(55,171) DISCPT=(64,2)],G124_56:0.22960405[&&PRIME ID=124 VERTEXTYPE=Leaf])G125_57:0.055388701[&&PRIME ID=125 VERTEXTYPE=Speciation DISCPT=(73,0)],((G126_58:0.13683113[&&PRIME ID=126 VERTEXTYPE=Leaf],G127_62:0.13683113[&&PRIME ID=127 VERTEXTYPE=Leaf])G128_64:0.092698324[&&PRIME ID=128 VERTEXTYPE=Speciation DISCPT=(47,0)],(((G129_65:0.030626353[&&PRIME ID=129 VERTEXTYPE=Leaf],G130_65:0.030626353[&&PRIME ID=130 VERTEXTYPE=Leaf])G131_65:0.01477682010449144[&&PRIME ID=131 VERTEXTYPE=Duplication DISCPT=(14,1)],((G132_66:0.0074180389[&&PRIME ID=132 VERTEXTYPE=Leaf],G133_67:0.0074180389[&&PRIME ID=133 VERTEXTYPE=Leaf])G134_68:0.017295048[&&PRIME ID=134 VERTEXTYPE=Speciation DISCPT=(3,0)],G135_69:0.024713087[&&PRIME ID=135 VERTEXTYPE=Leaf])G136_70:0.020690086[&&PRIME ID=136 VERTEXTYPE=Speciation DISCPT=(8,0)])G137_71:0.11127405[&&PRIME ID=137 VERTEXTYPE=Speciation DISCPT=(21,0)],G138_72:0.15667722[&&PRIME ID=138 VERTEXTYPE=Leaf])G139_73:0.072852235[&&PRIME ID=139 VERTEXTYPE=Speciation DISCPT=(50,0)])G140_76:0.055463296[&&PRIME ID=140 VERTEXTYPE=Speciation DISCPT=(72,0)])G141_77:0.058657264[&&PRIME ID=141 VERTEXTYPE=Speciation DISCPT=(76,0)],(((((G142_152:0.10192706[&&PRIME ID=142 VERTEXTYPE=Leaf],(G143_153:0.046821731[&&PRIME ID=143 VERTEXTYPE=Leaf],G144_154:0.046821731[&&PRIME ID=144 VERTEXTYPE=Leaf])G145_155:0.055105331[&&PRIME ID=145 VERTEXTYPE=Speciation DISCPT=(22,0)])G146_156:0.021950085[&&PRIME ID=146 VERTEXTYPE=Speciation DISCPT=(39,0)],((((G147_157:0.018756035[&&PRIME ID=147 VERTEXTYPE=Leaf],G148_158:0.018756035[&&PRIME ID=148 VERTEXTYPE=Leaf])G149_159:0.02778679[&&PRIME ID=149 VERTEXTYPE=Speciation DISCPT=(7,0)],G150_163:0.046542825[&&PRIME ID=150 VERTEXTYPE=Leaf])G151_159:0.030722265451628157[&&PRIME ID=151 VERTEXTYPE=Additive Transfer FROMTOLINEAGE=(159,163) DISCPT=(21,2)],G152_160:0.07726509[&&PRIME ID=152 VERTEXTYPE=Leaf])G153_161:8.5469026E-4[&&PRIME ID=153 VERTEXTYPE=Speciation DISCPT=(34,0)],G154_78:0.07811978[&&PRIME ID=154 VERTEXTYPE=Leaf])G155_161:0.0457573666017574[&&PRIME ID=155 VERTEXTYPE=Additive Transfer FROMTOLINEAGE=(161,78) DISCPT=(34,1)])G156_162:0.087622744[&&PRIME ID=156 VERTEXTYPE=Speciation DISCPT=(44,0)],G157_164:0.21149989[&&PRIME ID=157 VERTEXTYPE=Leaf])G158_166:0.029309348[&&PRIME ID=158 VERTEXTYPE=Speciation DISCPT=(67,0)],((G159_100:0.092649806[&&PRIME ID=159 VERTEXTYPE=Leaf],G160_74:0.092649806[&&PRIME ID=160 VERTEXTYPE=Leaf])G161_100:0.07582843365359995[&&PRIME ID=161 VERTEXTYPE=Additive Transfer FROMTOLINEAGE=(100,74) DISCPT=(36,1)],G162_101:0.16847824[&&PRIME ID=162 VERTEXTYPE=Leaf])G163_102:0.072331[&&PRIME ID=163 VERTEXTYPE=Speciation DISCPT=(54,0)])G164_102:0.030963770063769484[&&PRIME ID=164 VERTEXTYPE=Additive Transfer FROMTOLINEAGE=(102,166) DISCPT=(73,1)],G165_100:0.27177301[&&PRIME ID=165 VERTEXTYPE=Leaf])G166_102:0.0718770046637266[&&PRIME ID=166 VERTEXTYPE=Duplication DISCPT=(74,1)])G167_77:0.11804217093056014[&&PRIME ID=167 VERTEXTYPE=Additive Transfer FROMTOLINEAGE=(77,102) DISCPT=(81,2)],((G168_78:0.33182423[&&PRIME ID=168 VERTEXTYPE=Leaf],G169_79:0.33182423[&&PRIME ID=169 VERTEXTYPE=Leaf])G170_84:0.048269586[&&PRIME ID=170 VERTEXTYPE=Speciation DISCPT=(79,0)],(G171_85:0.17304041[&&PRIME ID=171 VERTEXTYPE=Leaf],((G172_86:0.041295607[&&PRIME ID=172 VERTEXTYPE=Leaf],G173_86:0.041295607[&&PRIME ID=173 VERTEXTYPE=Leaf])G174_86:0.07598325283499549[&&PRIME ID=174 VERTEXTYPE=Duplication DISCPT=(17,2)],(G175_87:0.10628897[&&PRIME ID=175 VERTEXTYPE=Leaf],G176_87:0.10628897[&&PRIME ID=176 VERTEXTYPE=Leaf])G177_87:0.010989892696798762[&&PRIME ID=177 VERTEXTYPE=Duplication DISCPT=(40,1)])G178_88:0.055761552[&&PRIME ID=178 VERTEXTYPE=Speciation DISCPT=(42,0)])G179_89:0.2070534[&&PRIME ID=179 VERTEXTYPE=Speciation DISCPT=(56,0)])G180_98:0.081598374[&&PRIME ID=180 VERTEXTYPE=Speciation DISCPT=(85,0)])G181_99:0.032236714[&&PRIME ID=181 VERTEXTYPE=Speciation DISCPT=(90,0)],G182_101:0.4939289[&&PRIME ID=182 VERTEXTYPE=Leaf])G183_103:0.047430912[&&PRIME ID=183 VERTEXTYPE=Speciation DISCPT=(92,0)])G184_104:0.047658046[&&PRIME ID=184 VERTEXTYPE=Speciation DISCPT=(93,0)],((((((G185_105:0.051927447[&&PRIME ID=185 VERTEXTYPE=Leaf],G186_106:0.051927447[&&PRIME ID=186 VERTEXTYPE=Leaf])G187_107:0.021958952[&&PRIME ID=187 VERTEXTYPE=Speciation DISCPT=(25,0)],G188_108:0.073886399[&&PRIME ID=188 VERTEXTYPE=Leaf])G189_109:0.036643921[&&PRIME ID=189 VERTEXTYPE=Speciation DISCPT=(32,0)],(G190_21:0.0061188192[&&PRIME ID=190 VERTEXTYPE=Leaf],G191_22:0.0061188192[&&PRIME ID=191 VERTEXTYPE=Leaf])G192_23:0.1044115[&&PRIME ID=192 VERTEXTYPE=Speciation DISCPT=(2,0)])G193_109:0.2237827495819087[&&PRIME ID=193 VERTEXTYPE=Additive Transfer FROMTOLINEAGE=(109,23) DISCPT=(40,2)],G194_110:0.33431307[&&PRIME ID=194 VERTEXTYPE=Leaf])G195_111:0.017034809[&&PRIME ID=195 VERTEXTYPE=Speciation DISCPT=(80,0)],((G196_112:0.044927472[&&PRIME ID=196 VERTEXTYPE=Leaf],(G197_113:0.044906518[&&PRIME ID=197 VERTEXTYPE=Leaf],G198_113:0.044906518[&&PRIME ID=198 VERTEXTYPE=Leaf])G199_113:2.0954043342518647E-5[&&PRIME ID=199 VERTEXTYPE=Duplication DISCPT=(19,2)])G200_114:0.063987599[&&PRIME ID=200 VERTEXTYPE=Speciation DISCPT=(20,0)],(G201_55:0.076619488[&&PRIME ID=201 VERTEXTYPE=Leaf],(G202_190:0.029601317[&&PRIME ID=202 VERTEXTYPE=Leaf],G203_191:0.029601317[&&PRIME ID=203 VERTEXTYPE=Leaf])G204_192:0.047018171[&&PRIME ID=204 VERTEXTYPE=Speciation DISCPT=(14,0)])G205_194:0.032295583303362844[&&PRIME ID=205 VERTEXTYPE=Additive Transfer FROMTOLINEAGE=(194,55) DISCPT=(32,2)])G206_114:0.24243281[&&PRIME ID=206 VERTEXTYPE=Additive Transfer FROMTOLINEAGE=(114,194) DISCPT=(40,1)])G207_117:0.22029436[&&PRIME ID=207 VERTEXTYPE=Speciation DISCPT=(83,0)],((((((((G208_118:0.017205837[&&PRIME ID=208 VERTEXTYPE=Leaf],G209_119:0.017205837[&&PRIME ID=209 VERTEXTYPE=Leaf])G210_120:0.017624605[&&PRIME ID=210 VERTEXTYPE=Speciation DISCPT=(6,0)],G211_121:0.034830442[&&PRIME ID=211 VERTEXTYPE=Leaf])G212_122:0.052263577[&&PRIME ID=212 VERTEXTYPE=Speciation DISCPT=(15,0)],((G213_123:0.02693381[&&PRIME ID=213 VERTEXTYPE=Leaf],G214_123:0.02693381[&&PRIME ID=214 VERTEXTYPE=Leaf])G215_123:1.3307475579591975E-4[&&PRIME ID=215 VERTEXTYPE=Duplication DISCPT=(10,1)],G216_39:0.027066884[&&PRIME ID=216 VERTEXTYPE=Leaf])G217_123:0.06002713466963715[&&PRIME ID=217 VERTEXTYPE=Additive Transfer FROMTOLINEAGE=(123,39) DISCPT=(10,2)])G218_124:0.070956366[&&PRIME ID=218 VERTEXTYPE=Speciation DISCPT=(35,0)],(((G219_138:0.0041728501[&&PRIME ID=219 VERTEXTYPE=Leaf],G220_112:0.0041728501[&&PRIME ID=220 VERTEXTYPE=Leaf])G221_112:0.025828371081798324[&&PRIME ID=221 VERTEXTYPE=Additive Transfer FROMTOLINEAGE=(112,138) DISCPT=(1,2)],(G222_125:0.0090416134[&&PRIME ID=222 VERTEXTYPE=Leaf],G223_126:0.0090416134[&&PRIME ID=223 VERTEXTYPE=Leaf])G224_127:0.020959608[&&PRIME ID=224 VERTEXTYPE=Speciation DISCPT=(4,0)])G225_127:0.08936722537754778[&&PRIME ID=225 VERTEXTYPE=Additive Transfer FROMTOLINEAGE=(127,112) DISCPT=(14,1)],G226_110:0.11936845[&&PRIME ID=226 VERTEXTYPE=Leaf])G227_127:0.038681938339176436[&&PRIME ID=227 VERTEXTYPE=Additive Transfer FROMTOLINEAGE=(127,110) DISCPT=(43,1)])G228_128:0.053399585[&&PRIME ID=228 VERTEXTYPE=Speciation DISCPT=(51,0)],G229_129:0.21144997[&&PRIME ID=229 VERTEXTYPE=Leaf])G230_130:0.016542354[&&PRIME ID=230 VERTEXTYPE=Speciation DISCPT=(66,0)],(((G231_32:0.0088055422[&&PRIME ID=231 VERTEXTYPE=Leaf],G232_131:0.0088055422[&&PRIME ID=232 VERTEXTYPE=Leaf])G233_131:0.14014334478774343[&&PRIME ID=233 VERTEXTYPE=Additive Transfer FROMTOLINEAGE=(131,32) DISCPT=(3,2)],(G234_132:0.063333401[&&PRIME ID=234 VERTEXTYPE=Leaf],(G235_133:0.04387732[&&PRIME ID=235 VERTEXTYPE=Leaf],G236_134:0.04387732[&&PRIME ID=236 VERTEXTYPE=Leaf])G237_135:0.019456081[&&PRIME ID=237 VERTEXTYPE=Speciation DISCPT=(19,0)])G238_136:0.085615486[&&PRIME ID=238 VERTEXTYPE=Speciation DISCPT=(29,0)])G239_137:0.033975983[&&PRIME ID=239 VERTEXTYPE=Speciation DISCPT=(49,0)],G240_138:0.18292487[&&PRIME ID=240 VERTEXTYPE=Leaf])G241_139:0.045067454[&&PRIME ID=241 VERTEXTYPE=Speciation DISCPT=(59,0)])G242_140:0.20611842[&&PRIME ID=242 VERTEXTYPE=Speciation DISCPT=(71,0)],((G243_110:0.1528028[&&PRIME ID=243 VERTEXTYPE=Leaf],G244_150:0.1528028[&&PRIME ID=244 VERTEXTYPE=Leaf])G245_150:0.19183471[&&PRIME ID=245 VERTEXTYPE=Additive Transfer FROMTOLINEAGE=(150,110) DISCPT=(49,1)],(((((G246_152:0.10192706[&&PRIME ID=246 VERTEXTYPE=Leaf],((G247_153:0.039752908[&&PRIME ID=247 VERTEXTYPE=Leaf],G248_56:0.039752908[&&PRIME ID=248 VERTEXTYPE=Leaf])G249_153:0.0070688232315170435[&&PRIME ID=249 VERTEXTYPE=Additive Transfer FROMTOLINEAGE=(153,56) DISCPT=(17,1)],G250_154:0.046821731[&&PRIME ID=250 VERTEXTYPE=Leaf])G251_155:0.055105331[&&PRIME ID=251 VERTEXTYPE=Speciation DISCPT=(22,0)])G252_156:0.021950085[&&PRIME ID=252 VERTEXTYPE=Speciation DISCPT=(39,0)],(((G253_157:0.018756035[&&PRIME ID=253 VERTEXTYPE=Leaf],G254_158:0.018756035[&&PRIME ID=254 VERTEXTYPE=Leaf])G255_159:0.02748459[&&PRIME ID=255 VERTEXTYPE=Speciation DISCPT=(7,0)],(G256_157:0.018756035[&&PRIME ID=256 VERTEXTYPE=Leaf],(G257_142:0.01674121[&&PRIME ID=257 VERTEXTYPE=Leaf],G258_158:0.01674121[&&PRIME ID=258 VERTEXTYPE=Leaf])G259_158:0.0020148245733793454[&&PRIME ID=259 VERTEXTYPE=Additive Transfer FROMTOLINEAGE=(158,142) DISCPT=(5,1)])G260_159:0.02748459[&&PRIME ID=260 VERTEXTYPE=Speciation DISCPT=(7,0)])G261_159:0.03102446541894652[&&PRIME ID=261 VERTEXTYPE=Duplication DISCPT=(21,2)],G262_160:0.07726509[&&PRIME ID=262 VERTEXTYPE=Leaf])G263_161:0.046612057[&&PRIME ID=263 VERTEXTYPE=Speciation DISCPT=(34,0)])G264_162:0.087622744[&&PRIME ID=264 VERTEXTYPE=Speciation DISCPT=(44,0)],(G265_163:0.13450204[&&PRIME ID=265 VERTEXTYPE=Leaf],G266_164:0.13450204[&&PRIME ID=266 VERTEXTYPE=Leaf])G267_165:0.076997851[&&PRIME ID=267 VERTEXTYPE=Speciation DISCPT=(46,0)])G268_166:0.049128112[&&PRIME ID=268 VERTEXTYPE=Speciation DISCPT=(67,0)],((G269_152:0.12387715[&&PRIME ID=269 VERTEXTYPE=Leaf],((G270_157:0.018756035[&&PRIME ID=270 VERTEXTYPE=Leaf],G271_158:0.018756035[&&PRIME ID=271 VERTEXTYPE=Leaf])G272_159:0.058509055[&&PRIME ID=272 VERTEXTYPE=Speciation DISCPT=(7,0)],(G273_160:0.072320489[&&PRIME ID=273 VERTEXTYPE=Leaf],(G274_153:0.046821731[&&PRIME ID=274 VERTEXTYPE=Leaf],G275_154:0.046821731[&&PRIME ID=275 VERTEXTYPE=Leaf])G276_155:0.025498758[&&PRIME ID=276 VERTEXTYPE=Speciation DISCPT=(22,0)])G277_160:0.0049446007891750425[&&PRIME ID=277 VERTEXTYPE=Additive Transfer FROMTOLINEAGE=(160,155) DISCPT=(30,2)])G278_161:0.046612057[&&PRIME ID=278 VERTEXTYPE=Speciation DISCPT=(34,0)])G279_162:0.087622744[&&PRIME ID=279 VERTEXTYPE=Speciation DISCPT=(44,0)],(G280_163:0.13450204[&&PRIME ID=280 VERTEXTYPE=Leaf],G281_164:0.13450204[&&PRIME ID=281 VERTEXTYPE=Leaf])G282_165:0.076997851[&&PRIME ID=282 VERTEXTYPE=Speciation DISCPT=(46,0)])G283_166:0.049128112[&&PRIME ID=283 VERTEXTYPE=Speciation DISCPT=(67,0)])G284_166:0.040586702415376846[&&PRIME ID=284 VERTEXTYPE=Duplication DISCPT=(73,2)],(G285_150:0.14475867[&&PRIME ID=285 VERTEXTYPE=Leaf],(G286_169:0.11900778[&&PRIME ID=286 VERTEXTYPE=Leaf],G287_170:0.11900778[&&PRIME ID=287 VERTEXTYPE=Leaf])G288_171:0.025750886[&&PRIME ID=288 VERTEXTYPE=Speciation DISCPT=(43,0)])G289_150:0.156456039816586[&&PRIME ID=289 VERTEXTYPE=Additive Transfer FROMTOLINEAGE=(150,171) DISCPT=(47,2)])G290_166:0.04342280452849739[&&PRIME ID=290 VERTEXTYPE=Additive Transfer FROMTOLINEAGE=(166,150) DISCPT=(76,2)])G291_167:0.089473233[&&PRIME ID=291 VERTEXTYPE=Speciation DISCPT=(82,0)])G292_168:0.12030106[&&PRIME ID=292 VERTEXTYPE=Speciation DISCPT=(88,0)],(((((((G293_118:0.017205837[&&PRIME ID=293 VERTEXTYPE=Leaf],G294_119:0.017205837[&&PRIME ID=294 VERTEXTYPE=Leaf])G295_120:0.017624605[&&PRIME ID=295 VERTEXTYPE=Speciation DISCPT=(6,0)],G296_121:0.034830442[&&PRIME ID=296 VERTEXTYPE=Leaf])G297_122:0.052263577[&&PRIME ID=297 VERTEXTYPE=Speciation DISCPT=(15,0)],G298_123:0.087094019[&&PRIME ID=298 VERTEXTYPE=Leaf])G299_124:0.070956366[&&PRIME ID=299 VERTEXTYPE=Speciation DISCPT=(35,0)],(G300_125:0.0090416134[&&PRIME ID=300 VERTEXTYPE=Leaf],G301_126:0.0090416134[&&PRIME ID=301 VERTEXTYPE=Leaf])G302_127:0.14900877[&&PRIME ID=302 VERTEXTYPE=Speciation DISCPT=(4,0)])G303_128:0.053399585[&&PRIME ID=303 VERTEXTYPE=Speciation DISCPT=(51,0)],G304_129:0.21144997[&&PRIME ID=304 VERTEXTYPE=Leaf])G305_130:0.016542354[&&PRIME ID=305 VERTEXTYPE=Speciation DISCPT=(66,0)],(((G306_138:0.020631565[&&PRIME ID=306 VERTEXTYPE=Leaf],G307_138:0.020631565[&&PRIME ID=307 VERTEXTYPE=Leaf])G308_138:0.14118057176057883[&&PRIME ID=308 VERTEXTYPE=Duplication DISCPT=(7,1)],(G309_131:0.14894889[&&PRIME ID=309 VERTEXTYPE=Leaf],(G310_132:0.063333401[&&PRIME ID=310 VERTEXTYPE=Leaf],G311_134:0.063333401[&&PRIME ID=311 VERTEXTYPE=Leaf])G312_136:0.085615486[&&PRIME ID=312 VERTEXTYPE=Speciation DISCPT=(29,0)])G313_137:0.012863249[&&PRIME ID=313 VERTEXTYPE=Speciation DISCPT=(49,0)])G314_137:0.021112733713132756[&&PRIME ID=314 VERTEXTYPE=Additive Transfer FROMTOLINEAGE=(137,138) DISCPT=(52,2)],(G315_138:0.003525877[&&PRIME ID=315 VERTEXTYPE=Leaf],G316_138:0.003525877[&&PRIME ID=316 VERTEXTYPE=Leaf])G317_138:0.17939899303021548[&&PRIME ID=317 VERTEXTYPE=Duplication DISCPT=(1,2)])G318_139:0.045067454[&&PRIME ID=318 VERTEXTYPE=Speciation DISCPT=(59,0)])G319_140:0.20611842[&&PRIME ID=319 VERTEXTYPE=Speciation DISCPT=(71,0)],(((((G320_146:0.036988399[&&PRIME ID=320 VERTEXTYPE=Leaf],G321_147:0.036988399[&&PRIME ID=321 VERTEXTYPE=Leaf])G322_148:0.25867566[&&PRIME ID=322 VERTEXTYPE=Speciation DISCPT=(16,0)],(((G323_169:0.11900778[&&PRIME ID=323 VERTEXTYPE=Leaf],G324_170:0.11900778[&&PRIME ID=324 VERTEXTYPE=Leaf])G325_171:0.08896573[&&PRIME ID=325 VERTEXTYPE=Speciation DISCPT=(43,0)],G326_172:0.20797351[&&PRIME ID=326 VERTEXTYPE=Leaf])G327_173:0.0060978619[&&PRIME ID=327 VERTEXTYPE=Speciation DISCPT=(65,0)],((G328_169:0.11900778[&&PRIME ID=328 VERTEXTYPE=Leaf],G329_170:0.11900778[&&PRIME ID=329 VERTEXTYPE=Leaf])G330_171:0.08896573[&&PRIME ID=330 VERTEXTYPE=Speciation DISCPT=(43,0)],(G331_172:0.038093803[&&PRIME ID=331 VERTEXTYPE=Leaf],G332_170:0.038093803[&&PRIME ID=332 VERTEXTYPE=Leaf])G333_172:0.16987970738769653[&&PRIME ID=333 VERTEXTYPE=Additive Transfer FROMTOLINEAGE=(172,170) DISCPT=(16,2)])G334_173:0.0060978619[&&PRIME ID=334 VERTEXTYPE=Speciation DISCPT=(65,0)])G335_173:0.0815926869379907[&&PRIME ID=335 VERTEXTYPE=Duplication DISCPT=(68,1)])G336_149:0.02457231761959709[&&PRIME ID=336 VERTEXTYPE=Additive Transfer FROMTOLINEAGE=(149,173) DISCPT=(76,1)],(G337_146:0.036988399[&&PRIME ID=337 VERTEXTYPE=Leaf],G338_147:0.036988399[&&PRIME ID=338 VERTEXTYPE=Leaf])G339_148:0.28324798[&&PRIME ID=339 VERTEXTYPE=Speciation DISCPT=(16,0)])G340_149:0.014513653527408186[&&PRIME ID=340 VERTEXTYPE=Duplication DISCPT=(78,1)],G341_150:0.33475003[&&PRIME ID=341 VERTEXTYPE=Leaf])G342_151:0.0098874799[&&PRIME ID=342 VERTEXTYPE=Speciation DISCPT=(81,0)],(((G343_152:0.10192706[&&PRIME ID=343 VERTEXTYPE=Leaf],(G344_153:0.046821731[&&PRIME ID=344 VERTEXTYPE=Leaf],G345_154:0.046821731[&&PRIME ID=345 VERTEXTYPE=Leaf])G346_155:0.055105331[&&PRIME ID=346 VERTEXTYPE=Speciation DISCPT=(22,0)])G347_156:0.021950085[&&PRIME ID=347 VERTEXTYPE=Speciation DISCPT=(39,0)],((G348_157:0.018756035[&&PRIME ID=348 VERTEXTYPE=Leaf],G349_158:0.018756035[&&PRIME ID=349 VERTEXTYPE=Leaf])G350_159:0.058509055[&&PRIME ID=350 VERTEXTYPE=Speciation DISCPT=(7,0)],G351_160:0.07726509[&&PRIME ID=351 VERTEXTYPE=Leaf])G352_161:0.046612057[&&PRIME ID=352 VERTEXTYPE=Speciation DISCPT=(34,0)])G353_162:0.087622744[&&PRIME ID=353 VERTEXTYPE=Speciation DISCPT=(44,0)],G354_164:0.21149989[&&PRIME ID=354 VERTEXTYPE=Leaf])G355_166:0.13313762[&&PRIME ID=355 VERTEXTYPE=Speciation DISCPT=(67,0)])G356_167:0.089473233[&&PRIME ID=356 VERTEXTYPE=Speciation DISCPT=(82,0)])G357_168:0.12030106[&&PRIME ID=357 VERTEXTYPE=Speciation DISCPT=(88,0)])G358_174:0.01723044135238388[&&PRIME ID=358 VERTEXTYPE=Duplication DISCPT=(93,1)])G359_175:0.017375616[&&PRIME ID=359 VERTEXTYPE=Speciation DISCPT=(95,0)])G360_176:0.11879492[&&PRIME ID=360 VERTEXTYPE=Speciation DISCPT=(96,0)],(((G361_177:0.13417219[&&PRIME ID=361 VERTEXTYPE=Leaf],(G362_177:0.051170295[&&PRIME ID=362 VERTEXTYPE=Leaf],G363_179:0.051170295[&&PRIME ID=363 VERTEXTYPE=Leaf])G364_177:0.08300189348372324[&&PRIME ID=364 VERTEXTYPE=Additive Transfer FROMTOLINEAGE=(177,179) DISCPT=(24,2)])G365_177:0.053813175181426746[&&PRIME ID=365 VERTEXTYPE=Duplication DISCPT=(45,2)],(((G366_178:0.07150236[&&PRIME ID=366 VERTEXTYPE=Leaf],(G367_179:0.067084799[&&PRIME ID=367 VERTEXTYPE=Leaf],G368_72:0.067084799[&&PRIME ID=368 VERTEXTYPE=Leaf])G369_179:0.004417560863317015[&&PRIME ID=369 VERTEXTYPE=Additive Transfer FROMTOLINEAGE=(179,72) DISCPT=(29,1)])G370_180:0.044805884[&&PRIME ID=370 VERTEXTYPE=Speciation DISCPT=(30,0)],(G371_181:0.062183135[&&PRIME ID=371 VERTEXTYPE=Leaf],((G372_182:0.029205049[&&PRIME ID=372 VERTEXTYPE=Leaf],G373_183:0.029205049[&&PRIME ID=373 VERTEXTYPE=Leaf])G374_184:0.0197207[&&PRIME ID=374 VERTEXTYPE=Speciation DISCPT=(13,0)],G375_185:0.048925749[&&PRIME ID=375 VERTEXTYPE=Leaf])G376_186:0.013257386[&&PRIME ID=376 VERTEXTYPE=Speciation DISCPT=(24,0)])G377_187:0.054125109[&&PRIME ID=377 VERTEXTYPE=Speciation DISCPT=(28,0)])G378_188:0.0037814489[&&PRIME ID=378 VERTEXTYPE=Speciation DISCPT=(41,0)],(G379_38:0.099056272[&&PRIME ID=379 VERTEXTYPE=Leaf],(G380_39:0.043436832[&&PRIME ID=380 VERTEXTYPE=Leaf],(G381_40:0.0089859628[&&PRIME ID=381 VERTEXTYPE=Leaf],G382_11:0.0089859628[&&PRIME ID=382 VERTEXTYPE=Leaf])G383_40:0.03445086923992497[&&PRIME ID=383 VERTEXTYPE=Additive Transfer FROMTOLINEAGE=(40,11) DISCPT=(3,2)])G384_41:0.05561944[&&PRIME ID=384 VERTEXTYPE=Speciation DISCPT=(18,0)])G385_42:0.021033421[&&PRIME ID=385 VERTEXTYPE=Speciation DISCPT=(37,0)])G386_188:0.06789567075141371[&&PRIME ID=386 VERTEXTYPE=Additive Transfer FROMTOLINEAGE=(188,42) DISCPT=(43,1)])G387_189:0.27513555[&&PRIME ID=387 VERTEXTYPE=Speciation DISCPT=(62,0)],(((G388_190:0.029601317[&&PRIME ID=388 VERTEXTYPE=Leaf],G389_191:0.029601317[&&PRIME ID=389 VERTEXTYPE=Leaf])G390_192:0.019075145[&&PRIME ID=390 VERTEXTYPE=Speciation DISCPT=(14,0)],G391_193:0.048676462[&&PRIME ID=391 VERTEXTYPE=Leaf])G392_194:0.40583651[&&PRIME ID=392 VERTEXTYPE=Speciation DISCPT=(23,0)],((G393_190:0.029601317[&&PRIME ID=393 VERTEXTYPE=Leaf],G394_191:0.029601317[&&PRIME ID=394 VERTEXTYPE=Leaf])G395_192:0.019075145[&&PRIME ID=395 VERTEXTYPE=Speciation DISCPT=(14,0)],G396_193:0.048676462[&&PRIME ID=396 VERTEXTYPE=Leaf])G397_194:0.40583651[&&PRIME ID=397 VERTEXTYPE=Speciation DISCPT=(23,0)])G398_194:0.008607942974086624[&&PRIME ID=398 VERTEXTYPE=Duplication DISCPT=(89,2)])G399_195:0.24469186[&&PRIME ID=399 VERTEXTYPE=Speciation DISCPT=(91,0)])G400_196:0.10288685[&&PRIME ID=400 VERTEXTYPE=Speciation DISCPT=(97,0)][&&PRIME NAME=PrunedTree];
