# Supplementary material for: Assessing the accuracy of phylogenetic rooting methods on prokaryotic gene families
Source: PLoS One. 2020 May 15;15(5):e0232950. doi: 10.1371/journal.pone.0232950 (PMC7228096; doi:10.1371/journal.pone.0232950)
Supplement: S1 Dataset — (ZIP) [file pone.0232950.s002.zip › AllSimulatedDatasets/R-025-HI-NR/original_trees/tree3]

(((((G0_15:0.3732883[&&PRIME ID=0 VERTEXTYPE=Leaf],((G1_16:0.013347915[&&PRIME ID=1 VERTEXTYPE=Leaf],G2_16:0.013347915[&&PRIME ID=2 VERTEXTYPE=Leaf])G3_16:0.017787475921549917[&&PRIME ID=3 VERTEXTYPE=Duplication DISCPT=(4,1)],G4_17:0.031135391[&&PRIME ID=4 VERTEXTYPE=Leaf])G5_18:0.34215291[&&PRIME ID=5 VERTEXTYPE=Speciation DISCPT=(14,0)])G6_19:0.21097542[&&PRIME ID=6 VERTEXTYPE=Speciation DISCPT=(80,0)],(((G7_35:0.079382202[&&PRIME ID=7 VERTEXTYPE=Leaf],G8_35:0.079382202[&&PRIME ID=8 VERTEXTYPE=Leaf])G9_35:0.16702835[&&PRIME ID=9 VERTEXTYPE=Duplication DISCPT=(26,2)],((G10_38:0.076697965[&&PRIME ID=10 VERTEXTYPE=Leaf],(G11_39:0.014644928[&&PRIME ID=11 VERTEXTYPE=Leaf],(G12_40:0.012535015[&&PRIME ID=12 VERTEXTYPE=Leaf],G13_41:0.012535015[&&PRIME ID=13 VERTEXTYPE=Leaf])G14_42:0.0021099132[&&PRIME ID=14 VERTEXTYPE=Speciation DISCPT=(4,0)])G15_43:0.062053036[&&PRIME ID=15 VERTEXTYPE=Speciation DISCPT=(5,0)])G16_44:0.12960288[&&PRIME ID=16 VERTEXTYPE=Speciation DISCPT=(25,0)],G17_46:0.20630084[&&PRIME ID=17 VERTEXTYPE=Leaf])G18_48:0.040109713[&&PRIME ID=18 VERTEXTYPE=Speciation DISCPT=(60,0)])G19_49:0.13201485[&&PRIME ID=19 VERTEXTYPE=Speciation DISCPT=(67,0)],G20_51:0.37842541[&&PRIME ID=20 VERTEXTYPE=Leaf])G21_52:0.20583831[&&PRIME ID=21 VERTEXTYPE=Speciation DISCPT=(81,0)])G22_53:0.087661394[&&PRIME ID=22 VERTEXTYPE=Speciation DISCPT=(94,0)],((G23_20:0.36257299[&&PRIME ID=23 VERTEXTYPE=Leaf],((G24_36:0.24641055[&&PRIME ID=24 VERTEXTYPE=Leaf],((G25_38:0.076697965[&&PRIME ID=25 VERTEXTYPE=Leaf],(G26_39:0.014644928[&&PRIME ID=26 VERTEXTYPE=Leaf],(G27_40:0.012535015[&&PRIME ID=27 VERTEXTYPE=Leaf],G28_41:0.012535015[&&PRIME ID=28 VERTEXTYPE=Leaf])G29_42:0.0021099132[&&PRIME ID=29 VERTEXTYPE=Speciation DISCPT=(4,0)])G30_43:0.062053036[&&PRIME ID=30 VERTEXTYPE=Speciation DISCPT=(5,0)])G31_44:0.12960288[&&PRIME ID=31 VERTEXTYPE=Speciation DISCPT=(25,0)],G32_46:0.20630084[&&PRIME ID=32 VERTEXTYPE=Leaf])G33_48:0.040109713[&&PRIME ID=33 VERTEXTYPE=Speciation DISCPT=(60,0)])G34_49:0.02305346[&&PRIME ID=34 VERTEXTYPE=Speciation DISCPT=(67,0)],((G35_35:0.083677723[&&PRIME ID=35 VERTEXTYPE=Leaf],G36_36:0.083677723[&&PRIME ID=36 VERTEXTYPE=Leaf])G37_37:0.16273283[&&PRIME ID=37 VERTEXTYPE=Speciation DISCPT=(30,0)],(((G38_38:0.076697965[&&PRIME ID=38 VERTEXTYPE=Leaf],(G39_39:0.014644928[&&PRIME ID=39 VERTEXTYPE=Leaf],(G40_40:0.012535015[&&PRIME ID=40 VERTEXTYPE=Leaf],G41_41:0.012535015[&&PRIME ID=41 VERTEXTYPE=Leaf])G42_42:0.0021099132[&&PRIME ID=42 VERTEXTYPE=Speciation DISCPT=(4,0)])G43_43:0.062053036[&&PRIME ID=43 VERTEXTYPE=Speciation DISCPT=(5,0)])G44_44:0.12115317[&&PRIME ID=44 VERTEXTYPE=Speciation DISCPT=(25,0)],(G45_45:0.15657231[&&PRIME ID=45 VERTEXTYPE=Leaf],G46_46:0.15657231[&&PRIME ID=46 VERTEXTYPE=Leaf])G47_47:0.04127882[&&PRIME ID=47 VERTEXTYPE=Speciation DISCPT=(50,0)])G48_44:0.00844971280721548[&&PRIME ID=48 VERTEXTYPE=Additive Transfer FROMTOLINEAGE=(44,47) DISCPT=(59,2)],(((G49_137:0.057962997[&&PRIME ID=49 VERTEXTYPE=Leaf],(G50_116:0.024174993[&&PRIME ID=50 VERTEXTYPE=Leaf],G51_117:0.024174993[&&PRIME ID=51 VERTEXTYPE=Leaf])G52_118:0.033788004[&&PRIME ID=52 VERTEXTYPE=Speciation DISCPT=(10,0)])G53_118:0.023759398807881627[&&PRIME ID=53 VERTEXTYPE=Additive Transfer FROMTOLINEAGE=(118,137) DISCPT=(23,2)],G54_45:0.081722396[&&PRIME ID=54 VERTEXTYPE=Leaf])G55_45:0.074849914[&&PRIME ID=55 VERTEXTYPE=Additive Transfer FROMTOLINEAGE=(45,118) DISCPT=(27,2)],G56_46:0.15657231[&&PRIME ID=56 VERTEXTYPE=Leaf])G57_47:0.049728533[&&PRIME ID=57 VERTEXTYPE=Speciation DISCPT=(50,0)])G58_48:0.040109713[&&PRIME ID=58 VERTEXTYPE=Speciation DISCPT=(60,0)])G59_49:0.02305346[&&PRIME ID=59 VERTEXTYPE=Speciation DISCPT=(67,0)])G60_49:0.09310898016392931[&&PRIME ID=60 VERTEXTYPE=Duplication DISCPT=(69,2)])G61_50:0.015852413[&&PRIME ID=61 VERTEXTYPE=Speciation DISCPT=(79,0)],G62_51:0.37842541[&&PRIME ID=62 VERTEXTYPE=Leaf])G63_52:0.2934997[&&PRIME ID=63 VERTEXTYPE=Speciation DISCPT=(81,0)])G64_53:0.053704185286751895[&&PRIME ID=64 VERTEXTYPE=Duplication DISCPT=(95,1)],(((((G65_0:0.066051243[&&PRIME ID=65 VERTEXTYPE=Leaf],G66_0:0.066051243[&&PRIME ID=66 VERTEXTYPE=Leaf])G67_0:0.01442536188672493[&&PRIME ID=67 VERTEXTYPE=Duplication DISCPT=(24,1)],(G68_1:0.019133108[&&PRIME ID=68 VERTEXTYPE=Leaf],G69_2:0.019133108[&&PRIME ID=69 VERTEXTYPE=Leaf])G70_3:0.061343497[&&PRIME ID=70 VERTEXTYPE=Speciation DISCPT=(6,0)])G71_4:0.0021316211[&&PRIME ID=71 VERTEXTYPE=Speciation DISCPT=(27,0)],G72_5:0.082608226[&&PRIME ID=72 VERTEXTYPE=Leaf])G73_6:0.080546324[&&PRIME ID=73 VERTEXTYPE=Speciation DISCPT=(28,0)],G74_7:0.16315455[&&PRIME ID=74 VERTEXTYPE=Leaf])G75_8:0.16399682[&&PRIME ID=75 VERTEXTYPE=Speciation DISCPT=(53,0)],(G76_9:0.28482753[&&PRIME ID=76 VERTEXTYPE=Leaf],(G77_10:0.034183856[&&PRIME ID=77 VERTEXTYPE=Leaf],G78_11:0.034183856[&&PRIME ID=78 VERTEXTYPE=Leaf])G79_12:0.25064367[&&PRIME ID=79 VERTEXTYPE=Speciation DISCPT=(16,0)])G80_13:0.042323844[&&PRIME ID=80 VERTEXTYPE=Speciation DISCPT=(72,0)])G81_14:0.39847793[&&PRIME ID=81 VERTEXTYPE=Speciation DISCPT=(77,0)])G82_14:0.1280407141857356[&&PRIME ID=82 VERTEXTYPE=Additive Transfer FROMTOLINEAGE=(14,53) DISCPT=(96,1)],((((((G83_132:0.17237952[&&PRIME ID=83 VERTEXTYPE=Leaf],G84_133:0.17237952[&&PRIME ID=84 VERTEXTYPE=Leaf])G85_134:0.063765533[&&PRIME ID=85 VERTEXTYPE=Speciation DISCPT=(55,0)],G86_15:0.23614505[&&PRIME ID=86 VERTEXTYPE=Leaf])G87_15:0.13714324415372306[&&PRIME ID=87 VERTEXTYPE=Additive Transfer FROMTOLINEAGE=(15,134) DISCPT=(64,2)],G88_16:0.3732883[&&PRIME ID=88 VERTEXTYPE=Leaf])G89_19:0.21097542[&&PRIME ID=89 VERTEXTYPE=Speciation DISCPT=(80,0)],(((((G90_20:0.18164844[&&PRIME ID=90 VERTEXTYPE=Leaf],((G91_22:0.090012921[&&PRIME ID=91 VERTEXTYPE=Leaf],(G92_23:0.037189452[&&PRIME ID=92 VERTEXTYPE=Leaf],G93_24:0.037189452[&&PRIME ID=93 VERTEXTYPE=Leaf])G94_25:0.052823469[&&PRIME ID=94 VERTEXTYPE=Speciation DISCPT=(18,0)])G95_26:0.061667057[&&PRIME ID=95 VERTEXTYPE=Speciation DISCPT=(32,0)],(G96_29:0.054029972[&&PRIME ID=96 VERTEXTYPE=Leaf],G97_21:0.054029972[&&PRIME ID=97 VERTEXTYPE=Leaf])G98_29:0.097650006[&&PRIME ID=98 VERTEXTYPE=Additive Transfer FROMTOLINEAGE=(29,21) DISCPT=(23,1)])G99_31:0.029968458[&&PRIME ID=99 VERTEXTYPE=Speciation DISCPT=(49,0)])G100_32:0.034673674[&&PRIME ID=100 VERTEXTYPE=Speciation DISCPT=(58,0)],(G101_33:0.073062384[&&PRIME ID=101 VERTEXTYPE=Leaf],G102_33:0.073062384[&&PRIME ID=102 VERTEXTYPE=Leaf])G103_33:0.1432597257916707[&&PRIME ID=103 VERTEXTYPE=Duplication DISCPT=(24,2)])G104_34:0.14625089[&&PRIME ID=104 VERTEXTYPE=Speciation DISCPT=(63,0)],(((G105_35:0.083677723[&&PRIME ID=105 VERTEXTYPE=Leaf],G106_36:0.083677723[&&PRIME ID=106 VERTEXTYPE=Leaf])G107_37:0.16273283[&&PRIME ID=107 VERTEXTYPE=Speciation DISCPT=(30,0)],((G108_38:0.076697965[&&PRIME ID=108 VERTEXTYPE=Leaf],(G109_39:0.014644928[&&PRIME ID=109 VERTEXTYPE=Leaf],(G110_40:0.012535015[&&PRIME ID=110 VERTEXTYPE=Leaf],G111_41:0.012535015[&&PRIME ID=111 VERTEXTYPE=Leaf])G112_42:0.0021099132[&&PRIME ID=112 VERTEXTYPE=Speciation DISCPT=(4,0)])G113_43:0.062053036[&&PRIME ID=113 VERTEXTYPE=Speciation DISCPT=(5,0)])G114_44:0.12960288[&&PRIME ID=114 VERTEXTYPE=Speciation DISCPT=(25,0)],(G115_45:0.15657231[&&PRIME ID=115 VERTEXTYPE=Leaf],G116_46:0.15657231[&&PRIME ID=116 VERTEXTYPE=Leaf])G117_47:0.049728533[&&PRIME ID=117 VERTEXTYPE=Speciation DISCPT=(50,0)])G118_48:0.040109713[&&PRIME ID=118 VERTEXTYPE=Speciation DISCPT=(60,0)])G119_49:0.037672476[&&PRIME ID=119 VERTEXTYPE=Speciation DISCPT=(67,0)],((G120_35:0.083677723[&&PRIME ID=120 VERTEXTYPE=Leaf],G121_36:0.083677723[&&PRIME ID=121 VERTEXTYPE=Leaf])G122_37:0.16273283[&&PRIME ID=122 VERTEXTYPE=Speciation DISCPT=(30,0)],((G123_38:0.076697965[&&PRIME ID=123 VERTEXTYPE=Leaf],(G124_39:0.014644928[&&PRIME ID=124 VERTEXTYPE=Leaf],(G125_40:0.012535015[&&PRIME ID=125 VERTEXTYPE=Leaf],G126_41:0.012535015[&&PRIME ID=126 VERTEXTYPE=Leaf])G127_42:0.0021099132[&&PRIME ID=127 VERTEXTYPE=Speciation DISCPT=(4,0)])G128_43:0.062053036[&&PRIME ID=128 VERTEXTYPE=Speciation DISCPT=(5,0)])G129_44:0.12960288[&&PRIME ID=129 VERTEXTYPE=Speciation DISCPT=(25,0)],G130_45:0.20630084[&&PRIME ID=130 VERTEXTYPE=Leaf])G131_48:0.040109713[&&PRIME ID=131 VERTEXTYPE=Speciation DISCPT=(60,0)])G132_49:0.037672476[&&PRIME ID=132 VERTEXTYPE=Speciation DISCPT=(67,0)])G133_49:0.07848996501188354[&&PRIME ID=133 VERTEXTYPE=Duplication DISCPT=(71,2)])G134_50:0.015852413[&&PRIME ID=134 VERTEXTYPE=Speciation DISCPT=(79,0)],(G135_72:0.33567409[&&PRIME ID=135 VERTEXTYPE=Leaf],G136_51:0.33567409[&&PRIME ID=136 VERTEXTYPE=Leaf])G137_51:0.0427513216558546[&&PRIME ID=137 VERTEXTYPE=Additive Transfer FROMTOLINEAGE=(51,72) DISCPT=(77,2)])G138_52:0.026989436[&&PRIME ID=138 VERTEXTYPE=Speciation DISCPT=(81,0)],((((G139_22:0.18164844[&&PRIME ID=139 VERTEXTYPE=Leaf],((G140_21:0.11704844[&&PRIME ID=140 VERTEXTYPE=Leaf],(G141_22:0.090012921[&&PRIME ID=141 VERTEXTYPE=Leaf],(G142_23:0.037189452[&&PRIME ID=142 VERTEXTYPE=Leaf],G143_24:0.037189452[&&PRIME ID=143 VERTEXTYPE=Leaf])G144_25:0.052823469[&&PRIME ID=144 VERTEXTYPE=Speciation DISCPT=(18,0)])G145_26:0.027035521[&&PRIME ID=145 VERTEXTYPE=Speciation DISCPT=(32,0)])G146_27:0.034631536[&&PRIME ID=146 VERTEXTYPE=Speciation DISCPT=(44,0)],G147_28:0.15167998[&&PRIME ID=147 VERTEXTYPE=Leaf])G148_31:0.029968458[&&PRIME ID=148 VERTEXTYPE=Speciation DISCPT=(49,0)])G149_32:0.034673674[&&PRIME ID=149 VERTEXTYPE=Speciation DISCPT=(58,0)],G150_33:0.21632211[&&PRIME ID=150 VERTEXTYPE=Leaf])G151_34:0.071581233[&&PRIME ID=151 VERTEXTYPE=Speciation DISCPT=(63,0)],((((G152_0:0.080476605[&&PRIME ID=152 VERTEXTYPE=Leaf],(G153_1:0.019133108[&&PRIME ID=153 VERTEXTYPE=Leaf],G154_2:0.019133108[&&PRIME ID=154 VERTEXTYPE=Leaf])G155_3:0.061343497[&&PRIME ID=155 VERTEXTYPE=Speciation DISCPT=(6,0)])G156_4:0.0021316211[&&PRIME ID=156 VERTEXTYPE=Speciation DISCPT=(27,0)],G157_5:0.082608226[&&PRIME ID=157 VERTEXTYPE=Leaf])G158_6:0.052794814[&&PRIME ID=158 VERTEXTYPE=Speciation DISCPT=(28,0)],(((G159_5:0.077706141[&&PRIME ID=159 VERTEXTYPE=Leaf],G160_0:0.077706141[&&PRIME ID=160 VERTEXTYPE=Leaf])G161_0:0.0027704640264715626[&&PRIME ID=161 VERTEXTYPE=Additive Transfer FROMTOLINEAGE=(0,5) DISCPT=(25,2)],(G162_1:0.019133108[&&PRIME ID=162 VERTEXTYPE=Leaf],G163_2:0.019133108[&&PRIME ID=163 VERTEXTYPE=Leaf])G164_3:0.061343497[&&PRIME ID=164 VERTEXTYPE=Speciation DISCPT=(6,0)])G165_4:0.0021316211[&&PRIME ID=165 VERTEXTYPE=Speciation DISCPT=(27,0)],G166_5:0.082608226[&&PRIME ID=166 VERTEXTYPE=Leaf])G167_6:0.052794814[&&PRIME ID=167 VERTEXTYPE=Speciation DISCPT=(28,0)])G168_6:0.027751510032101544[&&PRIME ID=168 VERTEXTYPE=Duplication DISCPT=(46,2)],G169_7:0.16315455[&&PRIME ID=169 VERTEXTYPE=Leaf])G170_8:0.12474879[&&PRIME ID=170 VERTEXTYPE=Speciation DISCPT=(53,0)])G171_34:0.07466965416821798[&&PRIME ID=171 VERTEXTYPE=Additive Transfer FROMTOLINEAGE=(34,8) DISCPT=(72,1)],((((G172_35:0.083677723[&&PRIME ID=172 VERTEXTYPE=Leaf],(G173_36:0.019484601[&&PRIME ID=173 VERTEXTYPE=Leaf],G174_36:0.019484601[&&PRIME ID=174 VERTEXTYPE=Leaf])G175_36:0.06419312202557614[&&PRIME ID=175 VERTEXTYPE=Duplication DISCPT=(6,1)])G176_37:0.047816144[&&PRIME ID=176 VERTEXTYPE=Speciation DISCPT=(30,0)],(G177_35:0.083677723[&&PRIME ID=177 VERTEXTYPE=Leaf],G178_36:0.083677723[&&PRIME ID=178 VERTEXTYPE=Leaf])G179_37:0.047816144[&&PRIME ID=179 VERTEXTYPE=Speciation DISCPT=(30,0)])G180_37:0.11491668908377362[&&PRIME ID=180 VERTEXTYPE=Duplication DISCPT=(46,1)],((G181_38:0.076697965[&&PRIME ID=181 VERTEXTYPE=Leaf],(G182_39:0.014644928[&&PRIME ID=182 VERTEXTYPE=Leaf],(G183_40:0.012535015[&&PRIME ID=183 VERTEXTYPE=Leaf],G184_41:0.012535015[&&PRIME ID=184 VERTEXTYPE=Leaf])G185_42:0.0021099132[&&PRIME ID=185 VERTEXTYPE=Speciation DISCPT=(4,0)])G186_43:0.062053036[&&PRIME ID=186 VERTEXTYPE=Speciation DISCPT=(5,0)])G187_44:0.12960288[&&PRIME ID=187 VERTEXTYPE=Speciation DISCPT=(25,0)],(G188_45:0.15657231[&&PRIME ID=188 VERTEXTYPE=Leaf],G189_46:0.15657231[&&PRIME ID=189 VERTEXTYPE=Leaf])G190_47:0.049728533[&&PRIME ID=190 VERTEXTYPE=Speciation DISCPT=(50,0)])G191_48:0.040109713[&&PRIME ID=191 VERTEXTYPE=Speciation DISCPT=(60,0)])G192_49:0.077245965[&&PRIME ID=192 VERTEXTYPE=Speciation DISCPT=(67,0)],(G193_51:0.18231067[&&PRIME ID=193 VERTEXTYPE=Leaf],G194_95:0.18231067[&&PRIME ID=194 VERTEXTYPE=Leaf])G195_51:0.14134584915855058[&&PRIME ID=195 VERTEXTYPE=Additive Transfer FROMTOLINEAGE=(51,95) DISCPT=(58,1)])G196_49:0.03891647583030831[&&PRIME ID=196 VERTEXTYPE=Additive Transfer FROMTOLINEAGE=(49,51) DISCPT=(76,2)])G197_50:0.042841849[&&PRIME ID=197 VERTEXTYPE=Speciation DISCPT=(79,0)])G198_52:0.1788488716752733[&&PRIME ID=198 VERTEXTYPE=Duplication DISCPT=(83,1)])G199_53:0.0044121336[&&PRIME ID=199 VERTEXTYPE=Speciation DISCPT=(94,0)],((((((((G200_156:0.044488443[&&PRIME ID=200 VERTEXTYPE=Leaf],G201_157:0.044488443[&&PRIME ID=201 VERTEXTYPE=Leaf])G202_158:0.042545862[&&PRIME ID=202 VERTEXTYPE=Speciation DISCPT=(20,0)],(G203_105:0.026083497[&&PRIME ID=203 VERTEXTYPE=Leaf],(G204_159:0.022559732[&&PRIME ID=204 VERTEXTYPE=Leaf],G205_160:0.022559732[&&PRIME ID=205 VERTEXTYPE=Leaf])G206_161:0.0035237646[&&PRIME ID=206 VERTEXTYPE=Speciation DISCPT=(8,0)])G207_161:0.06095080858076394[&&PRIME ID=207 VERTEXTYPE=Additive Transfer FROMTOLINEAGE=(161,105) DISCPT=(12,1)])G208_162:0.090091073[&&PRIME ID=208 VERTEXTYPE=Speciation DISCPT=(31,0)],((G209_163:0.053036833[&&PRIME ID=209 VERTEXTYPE=Leaf],G210_164:0.053036833[&&PRIME ID=210 VERTEXTYPE=Leaf])G211_165:0.076133287[&&PRIME ID=211 VERTEXTYPE=Speciation DISCPT=(23,0)],G212_166:0.12917012[&&PRIME ID=212 VERTEXTYPE=Leaf])G213_167:0.047955258[&&PRIME ID=213 VERTEXTYPE=Speciation DISCPT=(46,0)])G214_168:0.14512055[&&PRIME ID=214 VERTEXTYPE=Speciation DISCPT=(56,0)],G215_149:0.32224592[&&PRIME ID=215 VERTEXTYPE=Leaf])G216_149:0.00240246007497871[&&PRIME ID=216 VERTEXTYPE=Additive Transfer FROMTOLINEAGE=(149,168) DISCPT=(76,2)],G217_149:0.32464838[&&PRIME ID=217 VERTEXTYPE=Leaf])G218_149:0.07325545205567274[&&PRIME ID=218 VERTEXTYPE=Duplication DISCPT=(76,2)],G219_153:0.39790384[&&PRIME ID=219 VERTEXTYPE=Leaf])G220_155:0.031790636[&&PRIME ID=220 VERTEXTYPE=Speciation DISCPT=(83,0)],((G221_172:0.008280412[&&PRIME ID=221 VERTEXTYPE=Leaf],G222_173:0.008280412[&&PRIME ID=222 VERTEXTYPE=Leaf])G223_174:0.20056263[&&PRIME ID=223 VERTEXTYPE=Speciation DISCPT=(2,0)],(G224_175:0.15738151[&&PRIME ID=224 VERTEXTYPE=Leaf],((G225_176:0.091626465[&&PRIME ID=225 VERTEXTYPE=Leaf],G226_176:0.091626465[&&PRIME ID=226 VERTEXTYPE=Leaf])G227_176:0.00896641795500572[&&PRIME ID=227 VERTEXTYPE=Duplication DISCPT=(33,1)],(G228_177:0.083308549[&&PRIME ID=228 VERTEXTYPE=Leaf],(G229_164:0.050879085[&&PRIME ID=229 VERTEXTYPE=Leaf],(G230_178:0.0099167283[&&PRIME ID=230 VERTEXTYPE=Leaf],G231_179:0.0099167283[&&PRIME ID=231 VERTEXTYPE=Leaf])G232_180:0.040962357[&&PRIME ID=232 VERTEXTYPE=Speciation DISCPT=(3,0)])G233_180:0.03242946349458941[&&PRIME ID=233 VERTEXTYPE=Additive Transfer FROMTOLINEAGE=(180,164) DISCPT=(21,2)])G234_181:0.017284335[&&PRIME ID=234 VERTEXTYPE=Speciation DISCPT=(29,0)])G235_182:0.056788629[&&PRIME ID=235 VERTEXTYPE=Speciation DISCPT=(37,0)])G236_183:0.051461534[&&PRIME ID=236 VERTEXTYPE=Speciation DISCPT=(51,0)])G237_184:0.22085143[&&PRIME ID=237 VERTEXTYPE=Speciation DISCPT=(62,0)])G238_187:0.0052605309[&&PRIME ID=238 VERTEXTYPE=Speciation DISCPT=(85,0)],(((G239_188:0.18007914[&&PRIME ID=239 VERTEXTYPE=Leaf],(G240_189:0.078284236[&&PRIME ID=240 VERTEXTYPE=Leaf],(G241_190:0.041956675[&&PRIME ID=241 VERTEXTYPE=Leaf],G242_190:0.041956675[&&PRIME ID=242 VERTEXTYPE=Leaf])G243_190:0.03632756056816046[&&PRIME ID=243 VERTEXTYPE=Duplication DISCPT=(19,1)])G244_191:0.1017949[&&PRIME ID=244 VERTEXTYPE=Speciation DISCPT=(26,0)])G245_192:0.0060661449[&&PRIME ID=245 VERTEXTYPE=Speciation DISCPT=(57,0)],(G246_193:0.11022333[&&PRIME ID=246 VERTEXTYPE=Leaf],(G247_172:0.008280412[&&PRIME ID=247 VERTEXTYPE=Leaf],G248_173:0.008280412[&&PRIME ID=248 VERTEXTYPE=Leaf])G249_174:0.10194292[&&PRIME ID=249 VERTEXTYPE=Speciation DISCPT=(2,0)])G250_193:0.0759219452265736[&&PRIME ID=250 VERTEXTYPE=Additive Transfer FROMTOLINEAGE=(193,174) DISCPT=(41,1)])G251_194:0.037749773[&&PRIME ID=251 VERTEXTYPE=Speciation DISCPT=(59,0)],(G252_172:0.008280412[&&PRIME ID=252 VERTEXTYPE=Leaf],G253_173:0.008280412[&&PRIME ID=253 VERTEXTYPE=Leaf])G254_174:0.21561464[&&PRIME ID=254 VERTEXTYPE=Speciation DISCPT=(2,0)])G255_194:0.2110599499549605[&&PRIME ID=255 VERTEXTYPE=Additive Transfer FROMTOLINEAGE=(194,184) DISCPT=(63,2)])G256_195:0.15372085[&&PRIME ID=256 VERTEXTYPE=Speciation DISCPT=(86,0)])G257_53:0.20946525[&&PRIME ID=257 VERTEXTYPE=Additive Transfer FROMTOLINEAGE=(53,195) DISCPT=(94,1)],((((((G258_102:0.060629067[&&PRIME ID=258 VERTEXTYPE=Leaf],(G259_5:0.055997806[&&PRIME ID=259 VERTEXTYPE=Leaf],G260_103:0.055997806[&&PRIME ID=260 VERTEXTYPE=Leaf])G261_103:0.004631261033510632[&&PRIME ID=261 VERTEXTYPE=Additive Transfer FROMTOLINEAGE=(103,5) DISCPT=(23,1)])G262_104:0.037480289[&&PRIME ID=262 VERTEXTYPE=Speciation DISCPT=(24,0)],(G263_103:0.054471149[&&PRIME ID=263 VERTEXTYPE=Leaf],(G264_105:0.04874225[&&PRIME ID=264 VERTEXTYPE=Leaf],G265_106:0.04874225[&&PRIME ID=265 VERTEXTYPE=Leaf])G266_107:0.0057288994[&&PRIME ID=266 VERTEXTYPE=Speciation DISCPT=(21,0)])G267_107:0.04363820705198206[&&PRIME ID=267 VERTEXTYPE=Additive Transfer FROMTOLINEAGE=(107,103) DISCPT=(23,1)])G268_108:0.18808241[&&PRIME ID=268 VERTEXTYPE=Speciation DISCPT=(35,0)],(G269_105:0.04874225[&&PRIME ID=269 VERTEXTYPE=Leaf],G270_106:0.04874225[&&PRIME ID=270 VERTEXTYPE=Leaf])G271_107:0.23744952[&&PRIME ID=271 VERTEXTYPE=Speciation DISCPT=(21,0)])G272_108:0.009730273722228348[&&PRIME ID=272 VERTEXTYPE=Duplication DISCPT=(72,1)],(G273_109:0.019923729[&&PRIME ID=273 VERTEXTYPE=Leaf],G274_110:0.019923729[&&PRIME ID=274 VERTEXTYPE=Leaf])G275_111:0.27599831[&&PRIME ID=275 VERTEXTYPE=Speciation DISCPT=(7,0)])G276_112:0.23668893[&&PRIME ID=276 VERTEXTYPE=Speciation DISCPT=(74,0)],(((G277_113:0.028507517[&&PRIME ID=277 VERTEXTYPE=Leaf],G278_114:0.028507517[&&PRIME ID=278 VERTEXTYPE=Leaf])G279_115:0.24619094[&&PRIME ID=279 VERTEXTYPE=Speciation DISCPT=(13,0)],(G280_46:0.10528539[&&PRIME ID=280 VERTEXTYPE=Leaf],((G281_113:0.016278042[&&PRIME ID=281 VERTEXTYPE=Leaf],G282_114:0.016278042[&&PRIME ID=282 VERTEXTYPE=Leaf])G283_113:0.012229474588576128[&&PRIME ID=283 VERTEXTYPE=Additive Transfer FROMTOLINEAGE=(113,114) DISCPT=(5,1)],G284_114:0.028507517[&&PRIME ID=284 VERTEXTYPE=Leaf])G285_115:0.076777869[&&PRIME ID=285 VERTEXTYPE=Speciation DISCPT=(13,0)])G286_115:0.16941307[&&PRIME ID=286 VERTEXTYPE=Additive Transfer FROMTOLINEAGE=(115,46) DISCPT=(39,1)])G287_115:0.2195044104638269[&&PRIME ID=287 VERTEXTYPE=Duplication DISCPT=(71,1)],(((((G288_116:0.024174993[&&PRIME ID=288 VERTEXTYPE=Leaf],G289_117:0.024174993[&&PRIME ID=289 VERTEXTYPE=Leaf])G290_118:0.066240306[&&PRIME ID=290 VERTEXTYPE=Speciation DISCPT=(10,0)],G291_119:0.090415299[&&PRIME ID=291 VERTEXTYPE=Leaf])G292_120:0.046982371[&&PRIME ID=292 VERTEXTYPE=Speciation DISCPT=(33,0)],(G293_121:0.11655259[&&PRIME ID=293 VERTEXTYPE=Leaf],G294_123:0.11655259[&&PRIME ID=294 VERTEXTYPE=Leaf])G295_121:0.020845079926522934[&&PRIME ID=295 VERTEXTYPE=Additive Transfer FROMTOLINEAGE=(121,125) DISCPT=(43,2)])G296_122:0.022331716[&&PRIME ID=296 VERTEXTYPE=Speciation DISCPT=(48,0)],(((G297_123:0.0073260795[&&PRIME ID=297 VERTEXTYPE=Leaf],G298_123:0.0073260795[&&PRIME ID=298 VERTEXTYPE=Leaf])G299_123:0.058120710966426244[&&PRIME ID=299 VERTEXTYPE=Duplication DISCPT=(1,2)],G300_123:0.06544679[&&PRIME ID=300 VERTEXTYPE=Leaf])G301_123:0.038108849556789955[&&PRIME ID=301 VERTEXTYPE=Duplication DISCPT=(24,1)],G302_124:0.10355564[&&PRIME ID=302 VERTEXTYPE=Leaf])G303_125:0.056173746[&&PRIME ID=303 VERTEXTYPE=Speciation DISCPT=(39,0)])G304_126:0.32660265[&&PRIME ID=304 VERTEXTYPE=Speciation DISCPT=(52,0)],((((G305_127:0.052507457[&&PRIME ID=305 VERTEXTYPE=Leaf],G306_128:0.052507457[&&PRIME ID=306 VERTEXTYPE=Leaf])G307_129:0.24442973[&&PRIME ID=307 VERTEXTYPE=Speciation DISCPT=(22,0)],G308_130:0.29693719[&&PRIME ID=308 VERTEXTYPE=Leaf])G309_131:0.10844997[&&PRIME ID=309 VERTEXTYPE=Speciation DISCPT=(75,0)],(G310_135:0.30812466[&&PRIME ID=310 VERTEXTYPE=Leaf],G311_137:0.30812466[&&PRIME ID=311 VERTEXTYPE=Leaf])G312_138:0.0972625[&&PRIME ID=312 VERTEXTYPE=Speciation DISCPT=(76,0)])G313_139:0.06541699028123828[&&PRIME ID=313 VERTEXTYPE=Duplication DISCPT=(83,1)],G314_140:0.47080415[&&PRIME ID=314 VERTEXTYPE=Leaf])G315_143:0.01552788[&&PRIME ID=315 VERTEXTYPE=Speciation DISCPT=(88,0)])G316_144:0.0078708368[&&PRIME ID=316 VERTEXTYPE=Speciation DISCPT=(90,0)])G317_147:0.038408096[&&PRIME ID=317 VERTEXTYPE=Speciation DISCPT=(92,0)])G318_148:0.19097077[&&PRIME ID=318 VERTEXTYPE=Speciation DISCPT=(93,0)],(((((G319_149:0.015009959[&&PRIME ID=319 VERTEXTYPE=Leaf],G320_176:0.015009959[&&PRIME ID=320 VERTEXTYPE=Leaf])G321_149:0.16142807720115976[&&PRIME ID=321 VERTEXTYPE=Additive Transfer FROMTOLINEAGE=(149,176) DISCPT=(5,1)],G322_51:0.17643804[&&PRIME ID=322 VERTEXTYPE=Leaf])G323_149:0.2214658[&&PRIME ID=323 VERTEXTYPE=Additive Transfer FROMTOLINEAGE=(149,51) DISCPT=(55,2)],(G324_150:0.035517098[&&PRIME ID=324 VERTEXTYPE=Leaf],(G325_24:0.021456899[&&PRIME ID=325 VERTEXTYPE=Leaf],G326_151:0.021456899[&&PRIME ID=326 VERTEXTYPE=Leaf])G327_151:0.014060198676016347[&&PRIME ID=327 VERTEXTYPE=Additive Transfer FROMTOLINEAGE=(151,24) DISCPT=(7,2)])G328_152:0.36238674[&&PRIME ID=328 VERTEXTYPE=Speciation DISCPT=(17,0)])G329_155:0.031790636[&&PRIME ID=329 VERTEXTYPE=Speciation DISCPT=(83,0)],((((G330_80:0.017798035[&&PRIME ID=330 VERTEXTYPE=Leaf],G331_45:0.017798035[&&PRIME ID=331 VERTEXTYPE=Leaf])G332_80:0.09539214004632213[&&PRIME ID=332 VERTEXTYPE=Additive Transfer FROMTOLINEAGE=(80,45) DISCPT=(5,2)],((G333_81:0.022854487[&&PRIME ID=333 VERTEXTYPE=Leaf],G334_82:0.022854487[&&PRIME ID=334 VERTEXTYPE=Leaf])G335_83:0.010700151[&&PRIME ID=335 VERTEXTYPE=Speciation DISCPT=(9,0)],G336_84:0.033554638[&&PRIME ID=336 VERTEXTYPE=Leaf])G337_85:0.079635537[&&PRIME ID=337 VERTEXTYPE=Speciation DISCPT=(15,0)])G338_86:0.0038767[&&PRIME ID=338 VERTEXTYPE=Speciation DISCPT=(42,0)],(G339_169:0.096684894[&&PRIME ID=339 VERTEXTYPE=Leaf],G340_170:0.096684894[&&PRIME ID=340 VERTEXTYPE=Leaf])G341_171:0.020381981[&&PRIME ID=341 VERTEXTYPE=Speciation DISCPT=(34,0)])G342_171:0.17813765742472756[&&PRIME ID=342 VERTEXTYPE=Additive Transfer FROMTOLINEAGE=(171,86) DISCPT=(44,1)],((G343_88:0.096684894[&&PRIME ID=343 VERTEXTYPE=Leaf],(G344_170:0.054175709[&&PRIME ID=344 VERTEXTYPE=Leaf],G345_177:0.054175709[&&PRIME ID=345 VERTEXTYPE=Leaf])G346_170:0.04250918512410684[&&PRIME ID=346 VERTEXTYPE=Additive Transfer FROMTOLINEAGE=(170,177) DISCPT=(23,1)])G347_171:0.19326469[&&PRIME ID=347 VERTEXTYPE=Speciation DISCPT=(34,0)],(((G348_172:0.008280412[&&PRIME ID=348 VERTEXTYPE=Leaf],G349_173:0.008280412[&&PRIME ID=349 VERTEXTYPE=Leaf])G350_174:0.12549404[&&PRIME ID=350 VERTEXTYPE=Speciation DISCPT=(2,0)],(G351_38:0.076697965[&&PRIME ID=351 VERTEXTYPE=Leaf],(G352_39:0.014644928[&&PRIME ID=352 VERTEXTYPE=Leaf],(G353_40:0.012535015[&&PRIME ID=353 VERTEXTYPE=Leaf],G354_41:0.012535015[&&PRIME ID=354 VERTEXTYPE=Leaf])G355_42:0.0021099132[&&PRIME ID=355 VERTEXTYPE=Speciation DISCPT=(4,0)])G356_43:0.062053036[&&PRIME ID=356 VERTEXTYPE=Speciation DISCPT=(5,0)])G357_44:0.057076488[&&PRIME ID=357 VERTEXTYPE=Speciation DISCPT=(25,0)])G358_174:0.07506859331897751[&&PRIME ID=358 VERTEXTYPE=Additive Transfer FROMTOLINEAGE=(174,44) DISCPT=(46,2)],((G359_175:0.15738151[&&PRIME ID=359 VERTEXTYPE=Leaf],(G360_176:0.10059288[&&PRIME ID=360 VERTEXTYPE=Leaf],G361_177:0.10059288[&&PRIME ID=361 VERTEXTYPE=Leaf])G362_182:0.056788629[&&PRIME ID=362 VERTEXTYPE=Speciation DISCPT=(37,0)])G363_183:0.021182522[&&PRIME ID=363 VERTEXTYPE=Speciation DISCPT=(51,0)],(G364_172:0.008280412[&&PRIME ID=364 VERTEXTYPE=Leaf],G365_173:0.008280412[&&PRIME ID=365 VERTEXTYPE=Leaf])G366_174:0.17028362[&&PRIME ID=366 VERTEXTYPE=Speciation DISCPT=(2,0)])G367_183:0.030279012002804643[&&PRIME ID=367 VERTEXTYPE=Additive Transfer FROMTOLINEAGE=(183,174) DISCPT=(56,1)])G368_184:0.081106539[&&PRIME ID=368 VERTEXTYPE=Speciation DISCPT=(62,0)])G369_184:0.0052549469537385655[&&PRIME ID=369 VERTEXTYPE=Additive Transfer FROMTOLINEAGE=(184,171) DISCPT=(72,1)])G370_185:0.13448994[&&PRIME ID=370 VERTEXTYPE=Speciation DISCPT=(73,0)])G371_187:0.0052605309[&&PRIME ID=371 VERTEXTYPE=Speciation DISCPT=(85,0)],(((G372_189:0.078284236[&&PRIME ID=372 VERTEXTYPE=Leaf],G373_190:0.078284236[&&PRIME ID=373 VERTEXTYPE=Leaf])G374_191:0.10601606[&&PRIME ID=374 VERTEXTYPE=Speciation DISCPT=(26,0)],(G375_188:0.18007914[&&PRIME ID=375 VERTEXTYPE=Leaf],(G376_189:0.078284236[&&PRIME ID=376 VERTEXTYPE=Leaf],G377_190:0.078284236[&&PRIME ID=377 VERTEXTYPE=Leaf])G378_191:0.1017949[&&PRIME ID=378 VERTEXTYPE=Speciation DISCPT=(26,0)])G379_192:0.0042211615[&&PRIME ID=379 VERTEXTYPE=Speciation DISCPT=(57,0)])G380_192:0.0018449833383929872[&&PRIME ID=380 VERTEXTYPE=Duplication DISCPT=(58,2)],(G381_193:0.041143146[&&PRIME ID=381 VERTEXTYPE=Leaf],G382_193:0.041143146[&&PRIME ID=382 VERTEXTYPE=Leaf])G383_193:0.14500213377737015[&&PRIME ID=383 VERTEXTYPE=Duplication DISCPT=(18,2)])G384_194:0.24880972[&&PRIME ID=384 VERTEXTYPE=Speciation DISCPT=(59,0)])G385_195:0.28862673[&&PRIME ID=385 VERTEXTYPE=Speciation DISCPT=(86,0)])G386_196:0.074559376[&&PRIME ID=386 VERTEXTYPE=Speciation DISCPT=(96,0)])G387_197:0.055528907[&&PRIME ID=387 VERTEXTYPE=Speciation DISCPT=(98,0)])G388_198:0.0[&&PRIME ID=388 VERTEXTYPE=Speciation DISCPT=(99,0)][&&PRIME NAME=PrunedTree];
