# Supplementary material for: Assessing the accuracy of phylogenetic rooting methods on prokaryotic gene families
Source: PLoS One. 2020 May 15;15(5):e0232950. doi: 10.1371/journal.pone.0232950 (PMC7228096; doi:10.1371/journal.pone.0232950)
Supplement: S1 Dataset — (ZIP) [file pone.0232950.s002.zip › AllSimulatedDatasets/R-025-HI-NR/original_trees/tree30]

(((((G0_24:0.19802618[&&PRIME ID=0 VERTEXTYPE=Leaf],G1_107:0.19802618[&&PRIME ID=1 VERTEXTYPE=Leaf])G2_24:0.16186891108969131[&&PRIME ID=2 VERTEXTYPE=Additive Transfer FROMTOLINEAGE=(24,107) DISCPT=(62,2)],((G3_25:0.03484693[&&PRIME ID=3 VERTEXTYPE=Leaf],(G4_26:0.013221489[&&PRIME ID=4 VERTEXTYPE=Leaf],G5_26:0.013221489[&&PRIME ID=5 VERTEXTYPE=Leaf])G6_26:0.021625441223906333[&&PRIME ID=6 VERTEXTYPE=Duplication DISCPT=(6,2)])G7_27:0.14265771[&&PRIME ID=7 VERTEXTYPE=Speciation DISCPT=(17,0)],((G8_28:0.027806326[&&PRIME ID=8 VERTEXTYPE=Leaf],G9_29:0.027806326[&&PRIME ID=9 VERTEXTYPE=Leaf])G10_30:0.098877244[&&PRIME ID=10 VERTEXTYPE=Speciation DISCPT=(16,0)],G11_31:0.12668357[&&PRIME ID=11 VERTEXTYPE=Leaf])G12_32:0.050821075[&&PRIME ID=12 VERTEXTYPE=Speciation DISCPT=(47,0)])G13_33:0.18239045[&&PRIME ID=13 VERTEXTYPE=Speciation DISCPT=(59,0)])G14_34:0.049413477[&&PRIME ID=14 VERTEXTYPE=Speciation DISCPT=(84,0)],((G15_35:0.073017763[&&PRIME ID=15 VERTEXTYPE=Leaf],G16_36:0.073017763[&&PRIME ID=16 VERTEXTYPE=Leaf])G17_37:0.30122611[&&PRIME ID=17 VERTEXTYPE=Speciation DISCPT=(34,0)],(((G18_81:0.34463282[&&PRIME ID=18 VERTEXTYPE=Leaf],(((((G19_88:0.020716729[&&PRIME ID=19 VERTEXTYPE=Leaf],(G20_89:0.014593839[&&PRIME ID=20 VERTEXTYPE=Leaf],G21_90:0.014593839[&&PRIME ID=21 VERTEXTYPE=Leaf])G22_91:0.0061228898[&&PRIME ID=22 VERTEXTYPE=Speciation DISCPT=(7,0)])G23_92:0.02222127[&&PRIME ID=23 VERTEXTYPE=Speciation DISCPT=(13,0)],G24_93:0.042937999[&&PRIME ID=24 VERTEXTYPE=Leaf])G25_94:0.0022535143[&&PRIME ID=25 VERTEXTYPE=Speciation DISCPT=(20,0)],(G26_95:0.015768739[&&PRIME ID=26 VERTEXTYPE=Leaf],G27_96:0.015768739[&&PRIME ID=27 VERTEXTYPE=Leaf])G28_97:0.029422774[&&PRIME ID=28 VERTEXTYPE=Speciation DISCPT=(8,0)])G29_98:0.15972934[&&PRIME ID=29 VERTEXTYPE=Speciation DISCPT=(21,0)],(G30_100:0.061345768[&&PRIME ID=30 VERTEXTYPE=Leaf],G31_101:0.061345768[&&PRIME ID=31 VERTEXTYPE=Leaf])G32_102:0.14357509[&&PRIME ID=32 VERTEXTYPE=Speciation DISCPT=(28,0)])G33_103:0.050298056[&&PRIME ID=33 VERTEXTYPE=Speciation DISCPT=(66,0)],G34_104:0.25521891[&&PRIME ID=34 VERTEXTYPE=Leaf])G35_105:0.089413911[&&PRIME ID=35 VERTEXTYPE=Speciation DISCPT=(74,0)])G36_106:0.0068551629[&&PRIME ID=36 VERTEXTYPE=Speciation DISCPT=(83,0)],(((G37_35:0.06134307[&&PRIME ID=37 VERTEXTYPE=Leaf],G38_36:0.06134307[&&PRIME ID=38 VERTEXTYPE=Leaf])G39_35:0.011674693329533428[&&PRIME ID=39 VERTEXTYPE=Additive Transfer FROMTOLINEAGE=(35,36) DISCPT=(27,2)],G40_36:0.073017763[&&PRIME ID=40 VERTEXTYPE=Leaf])G41_37:0.26999519[&&PRIME ID=41 VERTEXTYPE=Speciation DISCPT=(34,0)],((G42_38:0.1423353[&&PRIME ID=42 VERTEXTYPE=Leaf],((G43_39:0.037588766[&&PRIME ID=43 VERTEXTYPE=Leaf],(G44_40:0.0027887449[&&PRIME ID=44 VERTEXTYPE=Leaf],G45_41:0.0027887449[&&PRIME ID=45 VERTEXTYPE=Leaf])G46_42:0.034800021[&&PRIME ID=46 VERTEXTYPE=Speciation DISCPT=(1,0)])G47_43:0.042549006[&&PRIME ID=47 VERTEXTYPE=Speciation DISCPT=(19,0)],((G48_59:0.010086903[&&PRIME ID=48 VERTEXTYPE=Leaf],G49_44:0.010086903[&&PRIME ID=49 VERTEXTYPE=Leaf])G50_44:0.0017821263745845754[&&PRIME ID=50 VERTEXTYPE=Additive Transfer FROMTOLINEAGE=(44,59) DISCPT=(6,1)],G51_44:0.011869029[&&PRIME ID=51 VERTEXTYPE=Leaf])G52_44:0.06826874299382252[&&PRIME ID=52 VERTEXTYPE=Duplication DISCPT=(6,2)])G53_45:0.062197533[&&PRIME ID=53 VERTEXTYPE=Speciation DISCPT=(36,0)])G54_46:0.18143497[&&PRIME ID=54 VERTEXTYPE=Speciation DISCPT=(50,0)],((G55_38:0.1423353[&&PRIME ID=55 VERTEXTYPE=Leaf],((G56_39:0.037588766[&&PRIME ID=56 VERTEXTYPE=Leaf],(G57_40:0.0027887449[&&PRIME ID=57 VERTEXTYPE=Leaf],G58_41:0.0027887449[&&PRIME ID=58 VERTEXTYPE=Leaf])G59_42:0.034800021[&&PRIME ID=59 VERTEXTYPE=Speciation DISCPT=(1,0)])G60_43:0.042549006[&&PRIME ID=60 VERTEXTYPE=Speciation DISCPT=(19,0)],G61_44:0.080137772[&&PRIME ID=61 VERTEXTYPE=Leaf])G62_45:0.062197533[&&PRIME ID=62 VERTEXTYPE=Speciation DISCPT=(36,0)])G63_46:0.13194277[&&PRIME ID=63 VERTEXTYPE=Speciation DISCPT=(50,0)],(G64_47:0.068661543[&&PRIME ID=64 VERTEXTYPE=Leaf],(G65_100:0.061345768[&&PRIME ID=65 VERTEXTYPE=Leaf],(G66_146:0.045211516[&&PRIME ID=66 VERTEXTYPE=Leaf],G67_101:0.045211516[&&PRIME ID=67 VERTEXTYPE=Leaf])G68_101:0.016134251602145617[&&PRIME ID=68 VERTEXTYPE=Additive Transfer FROMTOLINEAGE=(101,146) DISCPT=(21,1)])G69_102:0.0073157749[&&PRIME ID=69 VERTEXTYPE=Speciation DISCPT=(28,0)])G70_47:0.20561653[&&PRIME ID=70 VERTEXTYPE=Additive Transfer FROMTOLINEAGE=(47,102) DISCPT=(33,1)])G71_48:0.049492199[&&PRIME ID=71 VERTEXTYPE=Speciation DISCPT=(77,0)])G72_48:0.019242684242057197[&&PRIME ID=72 VERTEXTYPE=Duplication DISCPT=(79,2)])G73_49:0.0084750303[&&PRIME ID=73 VERTEXTYPE=Speciation DISCPT=(82,0)])G74_106:0.019422623[&&PRIME ID=74 VERTEXTYPE=Additive Transfer FROMTOLINEAGE=(106,49) DISCPT=(83,1)],(((G75_81:0.23804107[&&PRIME ID=75 VERTEXTYPE=Leaf],G76_108:0.23804107[&&PRIME ID=76 VERTEXTYPE=Leaf])G77_109:0.12617309[&&PRIME ID=77 VERTEXTYPE=Speciation DISCPT=(72,0)],(G78_35:0.073017763[&&PRIME ID=78 VERTEXTYPE=Leaf],((G79_40:0.0027887449[&&PRIME ID=79 VERTEXTYPE=Leaf],G80_41:0.0027887449[&&PRIME ID=80 VERTEXTYPE=Leaf])G81_42:0.018406999[&&PRIME ID=81 VERTEXTYPE=Speciation DISCPT=(1,0)],G82_36:0.021195744[&&PRIME ID=82 VERTEXTYPE=Leaf])G83_36:0.0518220189860133[&&PRIME ID=83 VERTEXTYPE=Additive Transfer FROMTOLINEAGE=(36,42) DISCPT=(13,1)])G84_37:0.2911964[&&PRIME ID=84 VERTEXTYPE=Speciation DISCPT=(34,0)])G85_111:0.0019165574[&&PRIME ID=85 VERTEXTYPE=Speciation DISCPT=(86,0)],((G86_107:0.0035993908[&&PRIME ID=86 VERTEXTYPE=Leaf],G87_190:0.0035993908[&&PRIME ID=87 VERTEXTYPE=Leaf])G88_107:0.36061477[&&PRIME ID=88 VERTEXTYPE=Additive Transfer FROMTOLINEAGE=(107,190) DISCPT=(1,1)],G89_110:0.36421416[&&PRIME ID=89 VERTEXTYPE=Leaf])G90_111:0.0019165574[&&PRIME ID=90 VERTEXTYPE=Speciation DISCPT=(86,0)])G91_111:0.004779889549262645[&&PRIME ID=91 VERTEXTYPE=Duplication DISCPT=(86,1)])G92_112:0.0033332629[&&PRIME ID=92 VERTEXTYPE=Speciation DISCPT=(87,0)])G93_113:0.035064703[&&PRIME ID=93 VERTEXTYPE=Speciation DISCPT=(88,0)])G94_114:0.016048848[&&PRIME ID=94 VERTEXTYPE=Speciation DISCPT=(90,0)],(((G95_115:0.23238433[&&PRIME ID=95 VERTEXTYPE=Leaf],((G96_116:0.019794583[&&PRIME ID=96 VERTEXTYPE=Leaf],G97_117:0.019794583[&&PRIME ID=97 VERTEXTYPE=Leaf])G98_118:0.033260992[&&PRIME ID=98 VERTEXTYPE=Speciation DISCPT=(12,0)],(G99_116:0.019794583[&&PRIME ID=99 VERTEXTYPE=Leaf],G100_117:0.019794583[&&PRIME ID=100 VERTEXTYPE=Leaf])G101_118:0.033260992[&&PRIME ID=101 VERTEXTYPE=Speciation DISCPT=(12,0)])G102_118:0.17932875266480708[&&PRIME ID=102 VERTEXTYPE=Duplication DISCPT=(24,2)])G103_119:0.030778643[&&PRIME ID=103 VERTEXTYPE=Speciation DISCPT=(70,0)],((G104_125:0.073564882[&&PRIME ID=104 VERTEXTYPE=Leaf],(G105_126:0.070584697[&&PRIME ID=105 VERTEXTYPE=Leaf],G106_125:0.070584697[&&PRIME ID=106 VERTEXTYPE=Leaf])G107_126:0.002980184775367274[&&PRIME ID=107 VERTEXTYPE=Additive Transfer FROMTOLINEAGE=(126,125) DISCPT=(33,2)])G108_127:0.18093091[&&PRIME ID=108 VERTEXTYPE=Speciation DISCPT=(35,0)],G109_129:0.25449579[&&PRIME ID=109 VERTEXTYPE=Leaf])G110_130:0.0086671804[&&PRIME ID=110 VERTEXTYPE=Speciation DISCPT=(73,0)])G111_131:0.04755409[&&PRIME ID=111 VERTEXTYPE=Speciation DISCPT=(75,0)],G112_132:0.31071706[&&PRIME ID=112 VERTEXTYPE=Leaf])G113_133:0.11464036[&&PRIME ID=113 VERTEXTYPE=Speciation DISCPT=(79,0)])G114_134:0.29684565[&&PRIME ID=114 VERTEXTYPE=Speciation DISCPT=(91,0)],(G115_179:0.05144383[&&PRIME ID=115 VERTEXTYPE=Leaf],G116_180:0.05144383[&&PRIME ID=116 VERTEXTYPE=Leaf])G117_181:0.67075924[&&PRIME ID=117 VERTEXTYPE=Speciation DISCPT=(24,0)])G118_198:0.0[&&PRIME ID=118 VERTEXTYPE=Speciation DISCPT=(99,0)][&&PRIME NAME=PrunedTree];
