# Supplementary material for: Assessing the accuracy of phylogenetic rooting methods on prokaryotic gene families
Source: PLoS One. 2020 May 15;15(5):e0232950. doi: 10.1371/journal.pone.0232950 (PMC7228096; doi:10.1371/journal.pone.0232950)
Supplement: S1 Dataset — (ZIP) [file pone.0232950.s002.zip › AllSimulatedDatasets/R-025-HI-NR/original_trees/tree31]

(((((G0_33:0.14935222[&&PRIME ID=0 VERTEXTYPE=Leaf],G1_34:0.14935222[&&PRIME ID=1 VERTEXTYPE=Leaf])G2_35:0.09983101[&&PRIME ID=2 VERTEXTYPE=Speciation DISCPT=(55,0)],G3_36:0.24918323[&&PRIME ID=3 VERTEXTYPE=Leaf])G4_37:0.37968661[&&PRIME ID=4 VERTEXTYPE=Speciation DISCPT=(70,0)],(((((G5_140:0.014574521[&&PRIME ID=5 VERTEXTYPE=Leaf],(G6_141:0.002437169[&&PRIME ID=6 VERTEXTYPE=Leaf],G7_142:0.002437169[&&PRIME ID=7 VERTEXTYPE=Leaf])G8_143:0.012137352[&&PRIME ID=8 VERTEXTYPE=Speciation DISCPT=(1,0)])G9_144:0.0063447472[&&PRIME ID=9 VERTEXTYPE=Speciation DISCPT=(14,0)],(G10_145:4.1175578E-4[&&PRIME ID=10 VERTEXTYPE=Leaf],G11_145:4.1175578E-4[&&PRIME ID=11 VERTEXTYPE=Leaf])G12_145:0.020507512217540515[&&PRIME ID=12 VERTEXTYPE=Duplication DISCPT=(0,1)])G13_146:0.023581491[&&PRIME ID=13 VERTEXTYPE=Speciation DISCPT=(18,0)],G14_147:0.044500759[&&PRIME ID=14 VERTEXTYPE=Leaf])G15_148:0.22344774[&&PRIME ID=15 VERTEXTYPE=Speciation DISCPT=(28,0)],G16_149:0.2679485[&&PRIME ID=16 VERTEXTYPE=Leaf])G17_150:0.061390142[&&PRIME ID=17 VERTEXTYPE=Speciation DISCPT=(73,0)],(((G18_42:0.038975328[&&PRIME ID=18 VERTEXTYPE=Leaf],G19_43:0.038975328[&&PRIME ID=19 VERTEXTYPE=Leaf])G20_44:0.040339713[&&PRIME ID=20 VERTEXTYPE=Speciation DISCPT=(27,0)],(G21_45:0.044552076[&&PRIME ID=21 VERTEXTYPE=Leaf],(G22_46:0.0129976[&&PRIME ID=22 VERTEXTYPE=Leaf],G23_47:0.0129976[&&PRIME ID=23 VERTEXTYPE=Leaf])G24_48:0.031554476[&&PRIME ID=24 VERTEXTYPE=Speciation DISCPT=(10,0)])G25_49:0.034762964[&&PRIME ID=25 VERTEXTYPE=Speciation DISCPT=(29,0)])G26_50:0.24296056[&&PRIME ID=26 VERTEXTYPE=Speciation DISCPT=(37,0)],((G27_51:0.10512371[&&PRIME ID=27 VERTEXTYPE=Leaf],(G28_52:0.024757159[&&PRIME ID=28 VERTEXTYPE=Leaf],(G29_54:0.016527611[&&PRIME ID=29 VERTEXTYPE=Leaf],G30_56:0.016527611[&&PRIME ID=30 VERTEXTYPE=Leaf])G31_57:0.0082295476[&&PRIME ID=31 VERTEXTYPE=Speciation DISCPT=(16,0)])G32_58:0.080366553[&&PRIME ID=32 VERTEXTYPE=Speciation DISCPT=(19,0)])G33_59:0.14223785[&&PRIME ID=33 VERTEXTYPE=Speciation DISCPT=(46,0)],(G34_39:0.1730156[&&PRIME ID=34 VERTEXTYPE=Leaf],G35_40:0.1730156[&&PRIME ID=35 VERTEXTYPE=Leaf])G36_41:0.074345964[&&PRIME ID=36 VERTEXTYPE=Speciation DISCPT=(61,0)])G37_59:0.07491403490712391[&&PRIME ID=37 VERTEXTYPE=Additive Transfer FROMTOLINEAGE=(59,41) DISCPT=(69,2)])G38_60:0.0070630436[&&PRIME ID=38 VERTEXTYPE=Speciation DISCPT=(79,0)])G39_60:0.29953119[&&PRIME ID=39 VERTEXTYPE=Additive Transfer FROMTOLINEAGE=(60,150) DISCPT=(79,1)])G40_62:0.21728224[&&PRIME ID=40 VERTEXTYPE=Speciation DISCPT=(93,0)],((((G41_69:0.26867023[&&PRIME ID=41 VERTEXTYPE=Leaf],(G42_70:0.10564297[&&PRIME ID=42 VERTEXTYPE=Leaf],G43_71:0.10564297[&&PRIME ID=43 VERTEXTYPE=Leaf])G44_72:0.16302726[&&PRIME ID=44 VERTEXTYPE=Speciation DISCPT=(47,0)])G45_73:0.053839699[&&PRIME ID=45 VERTEXTYPE=Speciation DISCPT=(74,0)],((G46_79:0.053472733[&&PRIME ID=46 VERTEXTYPE=Leaf],G47_79:0.053472733[&&PRIME ID=47 VERTEXTYPE=Leaf])G48_79:0.19876584775039982[&&PRIME ID=48 VERTEXTYPE=Duplication DISCPT=(32,2)],G49_79:0.25223858[&&PRIME ID=49 VERTEXTYPE=Leaf])G50_79:0.07027134992600113[&&PRIME ID=50 VERTEXTYPE=Duplication DISCPT=(71,1)])G51_73:0.22759546543547038[&&PRIME ID=51 VERTEXTYPE=Additive Transfer FROMTOLINEAGE=(73,79) DISCPT=(79,1)],((((((G52_74:0.007559049[&&PRIME ID=52 VERTEXTYPE=Leaf],G53_75:0.007559049[&&PRIME ID=53 VERTEXTYPE=Leaf])G54_76:8.230924E-4[&&PRIME ID=54 VERTEXTYPE=Speciation DISCPT=(7,0)],G55_77:0.0083821414[&&PRIME ID=55 VERTEXTYPE=Leaf])G56_78:0.25839467[&&PRIME ID=56 VERTEXTYPE=Speciation DISCPT=(8,0)],((G57_74:0.007559049[&&PRIME ID=57 VERTEXTYPE=Leaf],G58_75:0.007559049[&&PRIME ID=58 VERTEXTYPE=Leaf])G59_76:8.230924E-4[&&PRIME ID=59 VERTEXTYPE=Speciation DISCPT=(7,0)],G60_77:0.0083821414[&&PRIME ID=60 VERTEXTYPE=Leaf])G61_78:0.25839467[&&PRIME ID=61 VERTEXTYPE=Speciation DISCPT=(8,0)])G62_78:0.084207492[&&PRIME ID=62 VERTEXTYPE=Duplication DISCPT=(72,2)],((G63_184:0.22635945[&&PRIME ID=63 VERTEXTYPE=Leaf],(G64_182:0.15389491[&&PRIME ID=64 VERTEXTYPE=Leaf],(G65_183:0.14949762[&&PRIME ID=65 VERTEXTYPE=Leaf],G66_184:0.14949762[&&PRIME ID=66 VERTEXTYPE=Leaf])G67_185:0.0043972886[&&PRIME ID=67 VERTEXTYPE=Speciation DISCPT=(56,0)])G68_186:0.072464539[&&PRIME ID=68 VERTEXTYPE=Speciation DISCPT=(57,0)])G69_186:0.0825443[&&PRIME ID=69 VERTEXTYPE=Duplication DISCPT=(66,1)],G70_192:0.30890375[&&PRIME ID=70 VERTEXTYPE=Leaf])G71_194:0.042080561[&&PRIME ID=71 VERTEXTYPE=Speciation DISCPT=(78,0)])G72_78:0.061458772051973594[&&PRIME ID=72 VERTEXTYPE=Additive Transfer FROMTOLINEAGE=(78,194) DISCPT=(79,2)],((G73_80:0.20849407[&&PRIME ID=73 VERTEXTYPE=Leaf],(G74_81:0.065640929[&&PRIME ID=74 VERTEXTYPE=Leaf],(G75_132:0.025021272[&&PRIME ID=75 VERTEXTYPE=Leaf],G76_133:0.025021272[&&PRIME ID=76 VERTEXTYPE=Leaf])G77_134:0.040619657[&&PRIME ID=77 VERTEXTYPE=Speciation DISCPT=(20,0)])G78_81:0.14285314123435772[&&PRIME ID=78 VERTEXTYPE=Additive Transfer FROMTOLINEAGE=(81,135) DISCPT=(33,2)])G79_82:0.17260036[&&PRIME ID=79 VERTEXTYPE=Speciation DISCPT=(65,0)],((G80_80:0.20849407[&&PRIME ID=80 VERTEXTYPE=Leaf],(G81_81:0.10603473[&&PRIME ID=81 VERTEXTYPE=Leaf],(G82_0:0.043172226[&&PRIME ID=82 VERTEXTYPE=Leaf],(G83_79:0.043016542[&&PRIME ID=83 VERTEXTYPE=Leaf],G84_147:0.043016542[&&PRIME ID=84 VERTEXTYPE=Leaf])G85_79:1.5568385842199226E-4[&&PRIME ID=85 VERTEXTYPE=Additive Transfer FROMTOLINEAGE=(79,147) DISCPT=(27,2)])G86_79:0.06286250360619168[&&PRIME ID=86 VERTEXTYPE=Additive Transfer FROMTOLINEAGE=(79,0) DISCPT=(27,2)])G87_81:0.10245934[&&PRIME ID=87 VERTEXTYPE=Additive Transfer FROMTOLINEAGE=(81,79) DISCPT=(47,1)])G88_82:0.026110198[&&PRIME ID=88 VERTEXTYPE=Speciation DISCPT=(65,0)],(G89_83:0.13790907[&&PRIME ID=89 VERTEXTYPE=Leaf],(G90_84:0.07501664[&&PRIME ID=90 VERTEXTYPE=Leaf],G91_85:0.07501664[&&PRIME ID=91 VERTEXTYPE=Leaf])G92_86:0.062892431[&&PRIME ID=92 VERTEXTYPE=Speciation DISCPT=(35,0)])G93_87:0.096695197[&&PRIME ID=93 VERTEXTYPE=Speciation DISCPT=(53,0)])G94_88:0.14649016[&&PRIME ID=94 VERTEXTYPE=Speciation DISCPT=(68,0)])G95_88:0.031348657[&&PRIME ID=95 VERTEXTYPE=Duplication DISCPT=(81,2)])G96_90:0.027980128[&&PRIME ID=96 VERTEXTYPE=Speciation DISCPT=(85,0)],(((G97_52:0.024757159[&&PRIME ID=97 VERTEXTYPE=Leaf],((G98_53:0.013705624[&&PRIME ID=98 VERTEXTYPE=Leaf],(G99_56:0.0056943606[&&PRIME ID=99 VERTEXTYPE=Leaf],G100_54:0.0056943606[&&PRIME ID=100 VERTEXTYPE=Leaf])G101_54:0.008011263369834863[&&PRIME ID=101 VERTEXTYPE=Additive Transfer FROMTOLINEAGE=(54,56) DISCPT=(4,2)])G102_55:0.002821987[&&PRIME ID=102 VERTEXTYPE=Speciation DISCPT=(11,0)],G103_56:0.016527611[&&PRIME ID=103 VERTEXTYPE=Leaf])G104_57:0.0082295476[&&PRIME ID=104 VERTEXTYPE=Speciation DISCPT=(16,0)])G105_58:0.01000553[&&PRIME ID=105 VERTEXTYPE=Speciation DISCPT=(19,0)],G106_91:0.034762689[&&PRIME ID=106 VERTEXTYPE=Leaf])G107_91:0.27073648630051655[&&PRIME ID=107 VERTEXTYPE=Additive Transfer FROMTOLINEAGE=(91,58) DISCPT=(23,1)],((G108_92:0.026668481[&&PRIME ID=108 VERTEXTYPE=Leaf],G109_93:0.026668481[&&PRIME ID=109 VERTEXTYPE=Leaf])G110_94:0.2069424[&&PRIME ID=110 VERTEXTYPE=Speciation DISCPT=(21,0)],(G111_95:0.075967473[&&PRIME ID=111 VERTEXTYPE=Leaf],G112_96:0.075967473[&&PRIME ID=112 VERTEXTYPE=Leaf])G113_97:0.15764341[&&PRIME ID=113 VERTEXTYPE=Speciation DISCPT=(36,0)])G114_102:0.071888294[&&PRIME ID=114 VERTEXTYPE=Speciation DISCPT=(67,0)])G115_107:0.13492403[&&PRIME ID=115 VERTEXTYPE=Speciation DISCPT=(77,0)])G116_108:0.10968219[&&PRIME ID=116 VERTEXTYPE=Speciation DISCPT=(87,0)])G117_109:0.25234807[&&PRIME ID=117 VERTEXTYPE=Speciation DISCPT=(91,0)],(((G118_129:0.42749145[&&PRIME ID=118 VERTEXTYPE=Leaf],((G119_137:0.013959089[&&PRIME ID=119 VERTEXTYPE=Leaf],G120_138:0.013959089[&&PRIME ID=120 VERTEXTYPE=Leaf])G121_139:0.3823155[&&PRIME ID=121 VERTEXTYPE=Speciation DISCPT=(12,0)],(((((G122_140:0.014574521[&&PRIME ID=122 VERTEXTYPE=Leaf],(G123_141:0.002437169[&&PRIME ID=123 VERTEXTYPE=Leaf],G124_142:0.002437169[&&PRIME ID=124 VERTEXTYPE=Leaf])G125_143:0.012137352[&&PRIME ID=125 VERTEXTYPE=Speciation DISCPT=(1,0)])G126_144:0.0063447472[&&PRIME ID=126 VERTEXTYPE=Speciation DISCPT=(14,0)],G127_145:0.020919268[&&PRIME ID=127 VERTEXTYPE=Leaf])G128_146:0.023581491[&&PRIME ID=128 VERTEXTYPE=Speciation DISCPT=(18,0)],(G129_147:0.03939197[&&PRIME ID=129 VERTEXTYPE=Leaf],((G130_140:0.014574521[&&PRIME ID=130 VERTEXTYPE=Leaf],(G131_141:0.002437169[&&PRIME ID=131 VERTEXTYPE=Leaf],G132_142:0.002437169[&&PRIME ID=132 VERTEXTYPE=Leaf])G133_143:0.012137352[&&PRIME ID=133 VERTEXTYPE=Speciation DISCPT=(1,0)])G134_144:0.0063447472[&&PRIME ID=134 VERTEXTYPE=Speciation DISCPT=(14,0)],G135_145:0.020919268[&&PRIME ID=135 VERTEXTYPE=Leaf])G136_146:0.018472702[&&PRIME ID=136 VERTEXTYPE=Speciation DISCPT=(18,0)])G137_147:0.005108789038289773[&&PRIME ID=137 VERTEXTYPE=Additive Transfer FROMTOLINEAGE=(147,146) DISCPT=(27,1)])G138_148:0.22344774[&&PRIME ID=138 VERTEXTYPE=Speciation DISCPT=(28,0)],((G139_149:0.19052367[&&PRIME ID=139 VERTEXTYPE=Leaf],G140_149:0.19052367[&&PRIME ID=140 VERTEXTYPE=Leaf])G141_149:0.012816363655451229[&&PRIME ID=141 VERTEXTYPE=Duplication DISCPT=(63,1)],(G142_191:0.14116466[&&PRIME ID=142 VERTEXTYPE=Leaf],G143_149:0.14116466[&&PRIME ID=143 VERTEXTYPE=Leaf])G144_149:0.0621753761086837[&&PRIME ID=144 VERTEXTYPE=Additive Transfer FROMTOLINEAGE=(149,191) DISCPT=(54,1)])G145_149:0.06460846321243761[&&PRIME ID=145 VERTEXTYPE=Duplication DISCPT=(63,2)])G146_150:0.12769519[&&PRIME ID=146 VERTEXTYPE=Speciation DISCPT=(73,0)],((G147_151:0.014031458[&&PRIME ID=147 VERTEXTYPE=Leaf],G148_152:0.014031458[&&PRIME ID=148 VERTEXTYPE=Leaf])G149_153:0.12298538[&&PRIME ID=149 VERTEXTYPE=Speciation DISCPT=(13,0)],G150_154:0.13701684[&&PRIME ID=150 VERTEXTYPE=Leaf])G151_155:0.25862685[&&PRIME ID=151 VERTEXTYPE=Speciation DISCPT=(52,0)])G152_156:6.3089054E-4[&&PRIME ID=152 VERTEXTYPE=Speciation DISCPT=(83,0)])G153_157:0.031216861[&&PRIME ID=153 VERTEXTYPE=Speciation DISCPT=(84,0)])G154_158:0.1796492[&&PRIME ID=154 VERTEXTYPE=Speciation DISCPT=(86,0)],((G155_159:0.15421579[&&PRIME ID=155 VERTEXTYPE=Leaf],G156_160:0.15421579[&&PRIME ID=156 VERTEXTYPE=Leaf])G157_161:0.06690633[&&PRIME ID=157 VERTEXTYPE=Speciation DISCPT=(58,0)],(((G158_162:0.047940936[&&PRIME ID=158 VERTEXTYPE=Leaf],((G159_163:0.0058251567[&&PRIME ID=159 VERTEXTYPE=Leaf],G160_164:0.0058251567[&&PRIME ID=160 VERTEXTYPE=Leaf])G161_165:0.032173634[&&PRIME ID=161 VERTEXTYPE=Speciation DISCPT=(5,0)],(G162_166:0.0070647395[&&PRIME ID=162 VERTEXTYPE=Leaf],G163_167:0.0070647395[&&PRIME ID=163 VERTEXTYPE=Leaf])G164_168:0.030934051[&&PRIME ID=164 VERTEXTYPE=Speciation DISCPT=(6,0)])G165_169:0.0099421449[&&PRIME ID=165 VERTEXTYPE=Speciation DISCPT=(26,0)])G166_170:0.023914588[&&PRIME ID=166 VERTEXTYPE=Speciation DISCPT=(32,0)],G167_171:0.071855524[&&PRIME ID=167 VERTEXTYPE=Leaf])G168_172:0.030866508[&&PRIME ID=168 VERTEXTYPE=Speciation DISCPT=(34,0)],(G169_171:0.042567891[&&PRIME ID=169 VERTEXTYPE=Leaf],((G170_163:0.0058251567[&&PRIME ID=170 VERTEXTYPE=Leaf],G171_164:0.0058251567[&&PRIME ID=171 VERTEXTYPE=Leaf])G172_165:0.032173634[&&PRIME ID=172 VERTEXTYPE=Speciation DISCPT=(5,0)],(G173_166:0.0070647395[&&PRIME ID=173 VERTEXTYPE=Leaf],G174_167:0.0070647395[&&PRIME ID=174 VERTEXTYPE=Leaf])G175_168:0.030934051[&&PRIME ID=175 VERTEXTYPE=Speciation DISCPT=(6,0)])G176_169:0.0045691006[&&PRIME ID=176 VERTEXTYPE=Speciation DISCPT=(26,0)])G177_171:0.060154141[&&PRIME ID=177 VERTEXTYPE=Additive Transfer FROMTOLINEAGE=(171,169) DISCPT=(27,2)])G178_172:0.11840008903072646[&&PRIME ID=178 VERTEXTYPE=Duplication DISCPT=(45,2)])G179_173:0.38601852[&&PRIME ID=179 VERTEXTYPE=Speciation DISCPT=(66,0)])G180_174:0.069020536[&&PRIME ID=180 VERTEXTYPE=Speciation DISCPT=(92,0)],((((((G181_140:0.014574521[&&PRIME ID=181 VERTEXTYPE=Leaf],(G182_141:0.002437169[&&PRIME ID=182 VERTEXTYPE=Leaf],G183_142:0.002437169[&&PRIME ID=183 VERTEXTYPE=Leaf])G184_143:0.012137352[&&PRIME ID=184 VERTEXTYPE=Speciation DISCPT=(1,0)])G185_144:0.0063447472[&&PRIME ID=185 VERTEXTYPE=Speciation DISCPT=(14,0)],G186_145:0.020919268[&&PRIME ID=186 VERTEXTYPE=Leaf])G187_146:0.023581491[&&PRIME ID=187 VERTEXTYPE=Speciation DISCPT=(18,0)],G188_147:0.044500759[&&PRIME ID=188 VERTEXTYPE=Leaf])G189_148:0.0040804379[&&PRIME ID=189 VERTEXTYPE=Speciation DISCPT=(28,0)],(((G190_140:0.014574521[&&PRIME ID=190 VERTEXTYPE=Leaf],(G191_141:0.002437169[&&PRIME ID=191 VERTEXTYPE=Leaf],(G192_142:0.0024076303[&&PRIME ID=192 VERTEXTYPE=Leaf],G193_142:0.0024076303[&&PRIME ID=193 VERTEXTYPE=Leaf])G194_142:2.95386569382583E-5[&&PRIME ID=194 VERTEXTYPE=Duplication DISCPT=(0,2)])G195_143:0.012137352[&&PRIME ID=195 VERTEXTYPE=Speciation DISCPT=(1,0)])G196_144:0.0063447472[&&PRIME ID=196 VERTEXTYPE=Speciation DISCPT=(14,0)],G197_145:0.020919268[&&PRIME ID=197 VERTEXTYPE=Leaf])G198_146:0.023581491[&&PRIME ID=198 VERTEXTYPE=Speciation DISCPT=(18,0)],G199_147:0.044500759[&&PRIME ID=199 VERTEXTYPE=Leaf])G200_148:0.0040804379[&&PRIME ID=200 VERTEXTYPE=Speciation DISCPT=(28,0)])G201_148:0.2193673030894437[&&PRIME ID=201 VERTEXTYPE=Duplication DISCPT=(32,1)],(G202_91:0.18772029[&&PRIME ID=202 VERTEXTYPE=Leaf],G203_149:0.18772029[&&PRIME ID=203 VERTEXTYPE=Leaf])G204_149:0.08022821079395008[&&PRIME ID=204 VERTEXTYPE=Additive Transfer FROMTOLINEAGE=(149,91) DISCPT=(63,1)])G205_150:0.046073845[&&PRIME ID=205 VERTEXTYPE=Speciation DISCPT=(73,0)],((G206_187:0.020554954[&&PRIME ID=206 VERTEXTYPE=Leaf],G207_188:0.020554954[&&PRIME ID=207 VERTEXTYPE=Leaf])G208_189:0.13399223[&&PRIME ID=208 VERTEXTYPE=Speciation DISCPT=(17,0)],(G209_187:0.020554954[&&PRIME ID=209 VERTEXTYPE=Leaf],(G210_187:0.012894904[&&PRIME ID=210 VERTEXTYPE=Leaf],G211_188:0.012894904[&&PRIME ID=211 VERTEXTYPE=Leaf])G212_188:0.007660049513077224[&&PRIME ID=212 VERTEXTYPE=Additive Transfer FROMTOLINEAGE=(188,187) DISCPT=(9,2)])G213_189:0.13399223[&&PRIME ID=213 VERTEXTYPE=Speciation DISCPT=(17,0)])G214_189:0.15947516[&&PRIME ID=214 VERTEXTYPE=Duplication DISCPT=(58,1)])G215_194:0.36213883[&&PRIME ID=215 VERTEXTYPE=Additive Transfer FROMTOLINEAGE=(194,150) DISCPT=(78,1)])G216_196:0.12629229[&&PRIME ID=216 VERTEXTYPE=Speciation DISCPT=(97,0)])G217_197:0.043698608[&&PRIME ID=217 VERTEXTYPE=Speciation DISCPT=(98,0)])G218_68:0.07535291627050428[&&PRIME ID=218 VERTEXTYPE=Additive Transfer FROMTOLINEAGE=(68,197) DISCPT=(98,1)],(((G219_80:0.20849407[&&PRIME ID=219 VERTEXTYPE=Leaf],G220_81:0.20849407[&&PRIME ID=220 VERTEXTYPE=Leaf])G221_82:0.23192915[&&PRIME ID=221 VERTEXTYPE=Speciation DISCPT=(65,0)],((((G222_92:0.026668481[&&PRIME ID=222 VERTEXTYPE=Leaf],G223_93:0.026668481[&&PRIME ID=223 VERTEXTYPE=Leaf])G224_94:0.2069424[&&PRIME ID=224 VERTEXTYPE=Speciation DISCPT=(21,0)],((G225_95:0.075967473[&&PRIME ID=225 VERTEXTYPE=Leaf],G226_96:0.075967473[&&PRIME ID=226 VERTEXTYPE=Leaf])G227_97:0.064000929[&&PRIME ID=227 VERTEXTYPE=Speciation DISCPT=(36,0)],(G228_98:0.0036328038[&&PRIME ID=228 VERTEXTYPE=Leaf],G229_99:0.0036328038[&&PRIME ID=229 VERTEXTYPE=Leaf])G230_100:0.1363356[&&PRIME ID=230 VERTEXTYPE=Speciation DISCPT=(4,0)])G231_101:0.09364248[&&PRIME ID=231 VERTEXTYPE=Speciation DISCPT=(54,0)])G232_102:0.029400431[&&PRIME ID=232 VERTEXTYPE=Speciation DISCPT=(67,0)],(G233_103:0.033663758[&&PRIME ID=233 VERTEXTYPE=Leaf],G234_104:0.033663758[&&PRIME ID=234 VERTEXTYPE=Leaf])G235_105:0.22934755[&&PRIME ID=235 VERTEXTYPE=Speciation DISCPT=(22,0)])G236_106:0.14511261[&&PRIME ID=236 VERTEXTYPE=Speciation DISCPT=(72,0)],(G237_91:0.30549917[&&PRIME ID=237 VERTEXTYPE=Leaf],((G238_91:0.21088108[&&PRIME ID=238 VERTEXTYPE=Leaf],((G239_92:0.0038896677[&&PRIME ID=239 VERTEXTYPE=Leaf],G240_74:0.0038896677[&&PRIME ID=240 VERTEXTYPE=Leaf])G241_92:0.022778813323914803[&&PRIME ID=241 VERTEXTYPE=Additive Transfer FROMTOLINEAGE=(92,74) DISCPT=(4,1)],G242_93:0.026668481[&&PRIME ID=242 VERTEXTYPE=Leaf])G243_94:0.1842126[&&PRIME ID=243 VERTEXTYPE=Speciation DISCPT=(21,0)])G244_94:0.022729799661864225[&&PRIME ID=244 VERTEXTYPE=Additive Transfer FROMTOLINEAGE=(94,91) DISCPT=(65,1)],((G245_96:0.080486163[&&PRIME ID=245 VERTEXTYPE=Leaf],(G246_95:0.075967473[&&PRIME ID=246 VERTEXTYPE=Leaf],G247_96:0.075967473[&&PRIME ID=247 VERTEXTYPE=Leaf])G248_97:0.00451869[&&PRIME ID=248 VERTEXTYPE=Speciation DISCPT=(36,0)])G249_97:0.05948223863295299[&&PRIME ID=249 VERTEXTYPE=Duplication DISCPT=(37,1)],(G250_98:0.0036328038[&&PRIME ID=250 VERTEXTYPE=Leaf],G251_99:0.0036328038[&&PRIME ID=251 VERTEXTYPE=Leaf])G252_100:0.1363356[&&PRIME ID=252 VERTEXTYPE=Speciation DISCPT=(4,0)])G253_101:0.09364248[&&PRIME ID=253 VERTEXTYPE=Speciation DISCPT=(54,0)])G254_102:0.071888294[&&PRIME ID=254 VERTEXTYPE=Speciation DISCPT=(67,0)])G255_107:0.10262475[&&PRIME ID=255 VERTEXTYPE=Speciation DISCPT=(77,0)])G256_107:0.03229927862486648[&&PRIME ID=256 VERTEXTYPE=Duplication DISCPT=(84,2)])G257_108:0.36203026[&&PRIME ID=257 VERTEXTYPE=Speciation DISCPT=(87,0)],((G258_110:0.66179307[&&PRIME ID=258 VERTEXTYPE=Leaf],((((G259_128:0.091978941[&&PRIME ID=259 VERTEXTYPE=Leaf],G260_129:0.091978941[&&PRIME ID=260 VERTEXTYPE=Leaf])G261_130:0.0018718052[&&PRIME ID=261 VERTEXTYPE=Speciation DISCPT=(42,0)],(G262_131:0.057925795[&&PRIME ID=262 VERTEXTYPE=Leaf],(G263_132:0.025021272[&&PRIME ID=263 VERTEXTYPE=Leaf],G264_133:0.025021272[&&PRIME ID=264 VERTEXTYPE=Leaf])G265_134:0.032904523[&&PRIME ID=265 VERTEXTYPE=Speciation DISCPT=(20,0)])G266_135:0.035924952[&&PRIME ID=266 VERTEXTYPE=Speciation DISCPT=(33,0)])G267_136:0.3336407[&&PRIME ID=267 VERTEXTYPE=Speciation DISCPT=(43,0)],(G268_71:0.067005331[&&PRIME ID=268 VERTEXTYPE=Leaf],((((G269_140:0.014574521[&&PRIME ID=269 VERTEXTYPE=Leaf],(G270_141:0.002437169[&&PRIME ID=270 VERTEXTYPE=Leaf],G271_142:0.002437169[&&PRIME ID=271 VERTEXTYPE=Leaf])G272_143:0.012137352[&&PRIME ID=272 VERTEXTYPE=Speciation DISCPT=(1,0)])G273_144:0.0063447472[&&PRIME ID=273 VERTEXTYPE=Speciation DISCPT=(14,0)],G274_145:0.020919268[&&PRIME ID=274 VERTEXTYPE=Leaf])G275_146:0.004143244[&&PRIME ID=275 VERTEXTYPE=Speciation DISCPT=(18,0)],((G276_140:0.014574521[&&PRIME ID=276 VERTEXTYPE=Leaf],(G277_141:0.002437169[&&PRIME ID=277 VERTEXTYPE=Leaf],G278_142:0.002437169[&&PRIME ID=278 VERTEXTYPE=Leaf])G279_143:0.012137352[&&PRIME ID=279 VERTEXTYPE=Speciation DISCPT=(1,0)])G280_144:0.0063447472[&&PRIME ID=280 VERTEXTYPE=Speciation DISCPT=(14,0)],G281_145:0.020919268[&&PRIME ID=281 VERTEXTYPE=Leaf])G282_146:0.004143244[&&PRIME ID=282 VERTEXTYPE=Speciation DISCPT=(18,0)])G283_146:0.01943824704100385[&&PRIME ID=283 VERTEXTYPE=Duplication DISCPT=(20,1)],G284_147:0.044500759[&&PRIME ID=284 VERTEXTYPE=Leaf])G285_148:0.022504572[&&PRIME ID=285 VERTEXTYPE=Speciation DISCPT=(28,0)])G286_148:0.36048611[&&PRIME ID=286 VERTEXTYPE=Additive Transfer FROMTOLINEAGE=(148,71) DISCPT=(33,2)])G287_158:0.1796492[&&PRIME ID=287 VERTEXTYPE=Speciation DISCPT=(86,0)],((G288_159:0.15421579[&&PRIME ID=288 VERTEXTYPE=Leaf],G289_160:0.15421579[&&PRIME ID=289 VERTEXTYPE=Leaf])G290_161:0.066906331[&&PRIME ID=290 VERTEXTYPE=Speciation DISCPT=(58,0)],((G291_162:0.047940936[&&PRIME ID=291 VERTEXTYPE=Leaf],((G292_163:0.0058251567[&&PRIME ID=292 VERTEXTYPE=Leaf],G293_164:0.0058251567[&&PRIME ID=293 VERTEXTYPE=Leaf])G294_165:0.032173634[&&PRIME ID=294 VERTEXTYPE=Speciation DISCPT=(5,0)],(G295_166:0.0070647395[&&PRIME ID=295 VERTEXTYPE=Leaf],G296_167:0.0070647395[&&PRIME ID=296 VERTEXTYPE=Leaf])G297_168:0.030934051[&&PRIME ID=297 VERTEXTYPE=Speciation DISCPT=(6,0)])G298_169:0.0099421449[&&PRIME ID=298 VERTEXTYPE=Speciation DISCPT=(26,0)])G299_170:0.023914588[&&PRIME ID=299 VERTEXTYPE=Speciation DISCPT=(32,0)],G300_171:0.071855524[&&PRIME ID=300 VERTEXTYPE=Leaf])G301_172:0.1492666[&&PRIME ID=301 VERTEXTYPE=Speciation DISCPT=(34,0)])G302_173:0.38601852[&&PRIME ID=302 VERTEXTYPE=Speciation DISCPT=(66,0)])G303_174:0.054652427[&&PRIME ID=303 VERTEXTYPE=Speciation DISCPT=(92,0)])G304_176:0.014368109[&&PRIME ID=304 VERTEXTYPE=Speciation DISCPT=(96,0)],(G305_177:0.35525008[&&PRIME ID=305 VERTEXTYPE=Leaf],(((G306_27:0.15389491[&&PRIME ID=306 VERTEXTYPE=Leaf],((G307_183:0.11593663[&&PRIME ID=307 VERTEXTYPE=Leaf],G308_182:0.11593663[&&PRIME ID=308 VERTEXTYPE=Leaf])G309_183:0.03356099345201766[&&PRIME ID=309 VERTEXTYPE=Additive Transfer FROMTOLINEAGE=(183,182) DISCPT=(49,1)],G310_184:0.14949762[&&PRIME ID=310 VERTEXTYPE=Leaf])G311_185:0.0043972886[&&PRIME ID=311 VERTEXTYPE=Speciation DISCPT=(56,0)])G312_186:0.12292516[&&PRIME ID=312 VERTEXTYPE=Speciation DISCPT=(57,0)],(G313_187:0.020554954[&&PRIME ID=313 VERTEXTYPE=Leaf],G314_188:0.020554954[&&PRIME ID=314 VERTEXTYPE=Leaf])G315_189:0.25626512[&&PRIME ID=315 VERTEXTYPE=Speciation DISCPT=(17,0)])G316_190:0.032083676[&&PRIME ID=316 VERTEXTYPE=Speciation DISCPT=(75,0)],G317_191:0.30890375[&&PRIME ID=317 VERTEXTYPE=Leaf])G318_194:0.046346329[&&PRIME ID=318 VERTEXTYPE=Speciation DISCPT=(78,0)])G319_195:0.3209111[&&PRIME ID=319 VERTEXTYPE=Speciation DISCPT=(80,0)])G320_196:0.12629229[&&PRIME ID=320 VERTEXTYPE=Speciation DISCPT=(97,0)])G321_197:0.11905152[&&PRIME ID=321 VERTEXTYPE=Speciation DISCPT=(98,0)])G322_197:0.040756036[&&PRIME ID=322 VERTEXTYPE=Additive Transfer FROMTOLINEAGE=(197,68) DISCPT=(98,2)][&&PRIME NAME=PrunedTree];
