# Supplementary material for: Assessing the accuracy of phylogenetic rooting methods on prokaryotic gene families
Source: PLoS One. 2020 May 15;15(5):e0232950. doi: 10.1371/journal.pone.0232950 (PMC7228096; doi:10.1371/journal.pone.0232950)
Supplement: S1 Dataset — (ZIP) [file pone.0232950.s002.zip › AllSimulatedDatasets/R-025-HI-NR/original_trees/tree32]

(((G0_22:0.071012915[&&PRIME ID=0 VERTEXTYPE=Leaf],G1_23:0.071012915[&&PRIME ID=1 VERTEXTYPE=Leaf])G2_24:0.18896254[&&PRIME ID=2 VERTEXTYPE=Speciation DISCPT=(37,0)],(G3_25:0.21310826[&&PRIME ID=3 VERTEXTYPE=Leaf],G4_26:0.21310826[&&PRIME ID=4 VERTEXTYPE=Leaf])G5_27:0.046867191[&&PRIME ID=5 VERTEXTYPE=Speciation DISCPT=(73,0)])G6_28:0.32632981[&&PRIME ID=6 VERTEXTYPE=Speciation DISCPT=(81,0)],((((G7_33:0.032972044[&&PRIME ID=7 VERTEXTYPE=Leaf],(G8_51:0.026810888[&&PRIME ID=8 VERTEXTYPE=Leaf],G9_52:0.026810888[&&PRIME ID=9 VERTEXTYPE=Leaf])G10_53:0.0061611563[&&PRIME ID=10 VERTEXTYPE=Speciation DISCPT=(14,0)])G11_53:0.061033944911532995[&&PRIME ID=11 VERTEXTYPE=Additive Transfer FROMTOLINEAGE=(53,33) DISCPT=(18,1)],(G12_54:0.030974558[&&PRIME ID=12 VERTEXTYPE=Leaf],G13_55:0.030974558[&&PRIME ID=13 VERTEXTYPE=Leaf])G14_56:0.063031431[&&PRIME ID=14 VERTEXTYPE=Speciation DISCPT=(18,0)])G15_57:0.18345758[&&PRIME ID=15 VERTEXTYPE=Speciation DISCPT=(46,0)],(((G16_58:0.069057728[&&PRIME ID=16 VERTEXTYPE=Leaf],G17_59:0.069057728[&&PRIME ID=17 VERTEXTYPE=Leaf])G18_60:0.00228834[&&PRIME ID=18 VERTEXTYPE=Speciation DISCPT=(36,0)],G19_61:0.071346068[&&PRIME ID=19 VERTEXTYPE=Leaf])G20_62:0.093405829[&&PRIME ID=20 VERTEXTYPE=Speciation DISCPT=(38,0)],(((G21_63:0.10701813[&&PRIME ID=21 VERTEXTYPE=Leaf],(G22_64:0.043876044[&&PRIME ID=22 VERTEXTYPE=Leaf],(G23_65:0.03854753[&&PRIME ID=23 VERTEXTYPE=Leaf],G24_184:0.03854753[&&PRIME ID=24 VERTEXTYPE=Leaf])G25_65:0.005328514145934687[&&PRIME ID=25 VERTEXTYPE=Additive Transfer FROMTOLINEAGE=(65,184) DISCPT=(19,2)])G26_66:0.063142084[&&PRIME ID=26 VERTEXTYPE=Speciation DISCPT=(22,0)])G27_67:0.041713534[&&PRIME ID=27 VERTEXTYPE=Speciation DISCPT=(51,0)],(G28_63:0.10701813[&&PRIME ID=28 VERTEXTYPE=Leaf],(G29_64:0.043876044[&&PRIME ID=29 VERTEXTYPE=Leaf],G30_65:0.043876044[&&PRIME ID=30 VERTEXTYPE=Leaf])G31_66:0.063142084[&&PRIME ID=31 VERTEXTYPE=Speciation DISCPT=(22,0)])G32_67:0.041713534[&&PRIME ID=32 VERTEXTYPE=Speciation DISCPT=(51,0)])G33_67:0.004785765276374976[&&PRIME ID=33 VERTEXTYPE=Duplication DISCPT=(61,1)],(G34_69:0.10911624[&&PRIME ID=34 VERTEXTYPE=Leaf],G35_70:0.10911624[&&PRIME ID=35 VERTEXTYPE=Leaf])G36_71:0.044401188[&&PRIME ID=36 VERTEXTYPE=Speciation DISCPT=(52,0)])G37_73:0.01123447[&&PRIME ID=37 VERTEXTYPE=Speciation DISCPT=(65,0)])G38_74:0.11271167[&&PRIME ID=38 VERTEXTYPE=Speciation DISCPT=(68,0)])G39_75:0.077483952[&&PRIME ID=39 VERTEXTYPE=Speciation DISCPT=(83,0)],G40_190:0.35494752[&&PRIME ID=40 VERTEXTYPE=Leaf])G41_85:0.23135773[&&PRIME ID=41 VERTEXTYPE=Speciation DISCPT=(88,0)])G42_198:0.0[&&PRIME ID=42 VERTEXTYPE=Speciation DISCPT=(99,0)][&&PRIME NAME=PrunedTree];
