# Supplementary material for: Assessing the accuracy of phylogenetic rooting methods on prokaryotic gene families
Source: PLoS One. 2020 May 15;15(5):e0232950. doi: 10.1371/journal.pone.0232950 (PMC7228096; doi:10.1371/journal.pone.0232950)
Supplement: S1 Dataset — (ZIP) [file pone.0232950.s002.zip › AllSimulatedDatasets/R-025-HI-NR/original_trees/tree33]

((((G0_5:0.36089381[&&PRIME ID=0 VERTEXTYPE=Leaf],((G1_5:0.23038695[&&PRIME ID=1 VERTEXTYPE=Leaf],(G2_7:0.099574962[&&PRIME ID=2 VERTEXTYPE=Leaf],G3_8:0.099574962[&&PRIME ID=3 VERTEXTYPE=Leaf])G4_9:0.13081199[&&PRIME ID=4 VERTEXTYPE=Speciation DISCPT=(49,0)])G5_11:0.0702766[&&PRIME ID=5 VERTEXTYPE=Speciation DISCPT=(75,0)],(G6_7:0.099574962[&&PRIME ID=6 VERTEXTYPE=Leaf],(G7_5:0.084797274[&&PRIME ID=7 VERTEXTYPE=Leaf],G8_8:0.084797274[&&PRIME ID=8 VERTEXTYPE=Leaf])G9_8:0.014777687850387616[&&PRIME ID=9 VERTEXTYPE=Additive Transfer FROMTOLINEAGE=(8,5) DISCPT=(39,2)])G10_9:0.20108859[&&PRIME ID=10 VERTEXTYPE=Speciation DISCPT=(49,0)])G11_11:0.0602302565264539[&&PRIME ID=11 VERTEXTYPE=Duplication DISCPT=(80,2)])G12_11:0.0019971608565182777[&&PRIME ID=12 VERTEXTYPE=Duplication DISCPT=(88,2)],((G13_35:0.066842259[&&PRIME ID=13 VERTEXTYPE=Leaf],G14_5:0.066842259[&&PRIME ID=14 VERTEXTYPE=Leaf])G15_5:0.16354469530672122[&&PRIME ID=15 VERTEXTYPE=Additive Transfer FROMTOLINEAGE=(5,35) DISCPT=(31,2)],((G16_6:0.020222613[&&PRIME ID=16 VERTEXTYPE=Leaf],(G17_151:0.016825066[&&PRIME ID=17 VERTEXTYPE=Leaf],(G18_152:0.0062522809[&&PRIME ID=18 VERTEXTYPE=Leaf],G19_153:0.0062522809[&&PRIME ID=19 VERTEXTYPE=Leaf])G20_154:0.010572785[&&PRIME ID=20 VERTEXTYPE=Speciation DISCPT=(3,0)])G21_155:0.0033975468[&&PRIME ID=21 VERTEXTYPE=Speciation DISCPT=(12,0)])G22_6:0.12625690128560205[&&PRIME ID=22 VERTEXTYPE=Additive Transfer FROMTOLINEAGE=(6,155) DISCPT=(13,1)],(G23_7:0.099574962[&&PRIME ID=23 VERTEXTYPE=Leaf],G24_8:0.099574962[&&PRIME ID=24 VERTEXTYPE=Leaf])G25_9:0.046904552[&&PRIME ID=25 VERTEXTYPE=Speciation DISCPT=(49,0)])G26_10:0.08390744[&&PRIME ID=26 VERTEXTYPE=Speciation DISCPT=(63,0)])G27_11:0.13250402[&&PRIME ID=27 VERTEXTYPE=Speciation DISCPT=(75,0)])G28_11:0.25328231[&&PRIME ID=28 VERTEXTYPE=Duplication DISCPT=(89,1)],(((((((G29_13:0.21433781[&&PRIME ID=29 VERTEXTYPE=Leaf],G30_14:0.21433781[&&PRIME ID=30 VERTEXTYPE=Leaf])G31_15:0.020812324[&&PRIME ID=31 VERTEXTYPE=Speciation DISCPT=(70,0)],((G32_16:0.075724307[&&PRIME ID=32 VERTEXTYPE=Leaf],(G33_17:0.043878534[&&PRIME ID=33 VERTEXTYPE=Leaf],(G34_18:0.010148851[&&PRIME ID=34 VERTEXTYPE=Leaf],G35_19:0.010148851[&&PRIME ID=35 VERTEXTYPE=Leaf])G36_20:0.033729683[&&PRIME ID=36 VERTEXTYPE=Speciation DISCPT=(6,0)])G37_21:0.031845774[&&PRIME ID=37 VERTEXTYPE=Speciation DISCPT=(19,0)])G38_22:0.11757903[&&PRIME ID=38 VERTEXTYPE=Speciation DISCPT=(36,0)],((G39_23:0.026358492[&&PRIME ID=39 VERTEXTYPE=Leaf],G40_24:0.026358492[&&PRIME ID=40 VERTEXTYPE=Leaf])G41_25:0.010405679[&&PRIME ID=41 VERTEXTYPE=Speciation DISCPT=(14,0)],(G42_26:0.035541148[&&PRIME ID=42 VERTEXTYPE=Leaf],G43_27:0.035541148[&&PRIME ID=43 VERTEXTYPE=Leaf])G44_28:0.0012230229[&&PRIME ID=44 VERTEXTYPE=Speciation DISCPT=(17,0)])G45_29:0.15653916[&&PRIME ID=45 VERTEXTYPE=Speciation DISCPT=(18,0)])G46_30:0.041846799[&&PRIME ID=46 VERTEXTYPE=Speciation DISCPT=(67,0)])G47_31:0.0061563742[&&PRIME ID=47 VERTEXTYPE=Speciation DISCPT=(76,0)],(((((G48_38:0.05558498[&&PRIME ID=48 VERTEXTYPE=Leaf],G49_39:0.05558498[&&PRIME ID=49 VERTEXTYPE=Leaf])G50_40:0.019098182[&&PRIME ID=50 VERTEXTYPE=Speciation DISCPT=(26,0)],((G51_41:0.0048433751[&&PRIME ID=51 VERTEXTYPE=Leaf],G52_42:0.0048433751[&&PRIME ID=52 VERTEXTYPE=Leaf])G53_43:0.052068544[&&PRIME ID=53 VERTEXTYPE=Speciation DISCPT=(1,0)],G54_44:0.056911919[&&PRIME ID=54 VERTEXTYPE=Leaf])G55_45:0.017771243[&&PRIME ID=55 VERTEXTYPE=Speciation DISCPT=(27,0)])G56_46:0.014422757[&&PRIME ID=56 VERTEXTYPE=Speciation DISCPT=(34,0)],(G57_149:0.078462807[&&PRIME ID=57 VERTEXTYPE=Leaf],G58_13:0.078462807[&&PRIME ID=58 VERTEXTYPE=Leaf])G59_54:0.010643112[&&PRIME ID=59 VERTEXTYPE=Additive Transfer FROMTOLINEAGE=(54,13) DISCPT=(37,2)])G60_56:0.047042831[&&PRIME ID=60 VERTEXTYPE=Speciation DISCPT=(41,0)],G61_57:0.13614875[&&PRIME ID=61 VERTEXTYPE=Leaf])G62_58:0.026135142[&&PRIME ID=62 VERTEXTYPE=Speciation DISCPT=(59,0)],((G63_32:0.057643375[&&PRIME ID=63 VERTEXTYPE=Leaf],G64_33:0.057643375[&&PRIME ID=64 VERTEXTYPE=Leaf])G65_34:0.085678055[&&PRIME ID=65 VERTEXTYPE=Speciation DISCPT=(29,0)],G66_35:0.14332143[&&PRIME ID=66 VERTEXTYPE=Leaf])G67_36:0.018962462[&&PRIME ID=67 VERTEXTYPE=Speciation DISCPT=(61,0)])G68_36:0.07902261633793164[&&PRIME ID=68 VERTEXTYPE=Additive Transfer FROMTOLINEAGE=(36,58) DISCPT=(65,2)])G69_37:0.11902551[&&PRIME ID=69 VERTEXTYPE=Speciation DISCPT=(77,0)],(((((G70_38:0.038933364[&&PRIME ID=70 VERTEXTYPE=Leaf],(G71_41:0.0048433751[&&PRIME ID=71 VERTEXTYPE=Leaf],G72_42:0.0048433751[&&PRIME ID=72 VERTEXTYPE=Leaf])G73_43:0.034089989[&&PRIME ID=73 VERTEXTYPE=Speciation DISCPT=(1,0)])G74_38:0.016651616272897775[&&PRIME ID=74 VERTEXTYPE=Additive Transfer FROMTOLINEAGE=(38,43) DISCPT=(18,1)],G75_39:0.05558498[&&PRIME ID=75 VERTEXTYPE=Leaf])G76_40:0.019098182[&&PRIME ID=76 VERTEXTYPE=Speciation DISCPT=(26,0)],((G77_41:0.0048433751[&&PRIME ID=77 VERTEXTYPE=Leaf],G78_42:0.0048433751[&&PRIME ID=78 VERTEXTYPE=Leaf])G79_43:0.052068544[&&PRIME ID=79 VERTEXTYPE=Speciation DISCPT=(1,0)],(G80_44:0.036925827[&&PRIME ID=80 VERTEXTYPE=Leaf],(G81_41:0.0048433751[&&PRIME ID=81 VERTEXTYPE=Leaf],G82_42:0.0048433751[&&PRIME ID=82 VERTEXTYPE=Leaf])G83_43:0.032082452[&&PRIME ID=83 VERTEXTYPE=Speciation DISCPT=(1,0)])G84_44:0.019986091874002063[&&PRIME ID=84 VERTEXTYPE=Additive Transfer FROMTOLINEAGE=(44,43) DISCPT=(18,1)])G85_45:0.017771243[&&PRIME ID=85 VERTEXTYPE=Speciation DISCPT=(27,0)])G86_46:0.014422757[&&PRIME ID=86 VERTEXTYPE=Speciation DISCPT=(34,0)],(((G87_47:0.0095286512[&&PRIME ID=87 VERTEXTYPE=Leaf],G88_48:0.0095286512[&&PRIME ID=88 VERTEXTYPE=Leaf])G89_49:0.066616707[&&PRIME ID=89 VERTEXTYPE=Speciation DISCPT=(5,0)],(G90_50:0.014410838[&&PRIME ID=90 VERTEXTYPE=Leaf],G91_51:0.014410838[&&PRIME ID=91 VERTEXTYPE=Leaf])G92_52:0.06173452[&&PRIME ID=92 VERTEXTYPE=Speciation DISCPT=(10,0)])G93_53:0.0092516301[&&PRIME ID=93 VERTEXTYPE=Speciation DISCPT=(37,0)],(G94_54:0.069726294[&&PRIME ID=94 VERTEXTYPE=Leaf],(G95_106:0.0094361078[&&PRIME ID=95 VERTEXTYPE=Leaf],G96_107:0.0094361078[&&PRIME ID=96 VERTEXTYPE=Leaf])G97_108:0.060290186[&&PRIME ID=97 VERTEXTYPE=Speciation DISCPT=(4,0)])G98_54:0.01567069378114121[&&PRIME ID=98 VERTEXTYPE=Additive Transfer FROMTOLINEAGE=(54,108) DISCPT=(32,1)])G99_55:0.0037089309[&&PRIME ID=99 VERTEXTYPE=Speciation DISCPT=(40,0)])G100_56:0.047042831[&&PRIME ID=100 VERTEXTYPE=Speciation DISCPT=(41,0)],G101_57:0.13614875[&&PRIME ID=101 VERTEXTYPE=Leaf])G102_58:0.22418327[&&PRIME ID=102 VERTEXTYPE=Speciation DISCPT=(59,0)])G103_59:7.219136E-4[&&PRIME ID=103 VERTEXTYPE=Speciation DISCPT=(88,0)],((G104_168:0.086236073[&&PRIME ID=104 VERTEXTYPE=Leaf],G105_114:0.086236073[&&PRIME ID=105 VERTEXTYPE=Leaf])G106_114:0.093821036[&&PRIME ID=106 VERTEXTYPE=Additive Transfer FROMTOLINEAGE=(114,168) DISCPT=(40,1)],(G107_69:0.086043525[&&PRIME ID=107 VERTEXTYPE=Leaf],G108_69:0.086043525[&&PRIME ID=108 VERTEXTYPE=Leaf])G109_69:0.094013584[&&PRIME ID=109 VERTEXTYPE=Duplication DISCPT=(40,1)])G110_71:0.18099682[&&PRIME ID=110 VERTEXTYPE=Additive Transfer FROMTOLINEAGE=(71,115) DISCPT=(66,1)])G111_73:0.094122488[&&PRIME ID=111 VERTEXTYPE=Speciation DISCPT=(89,0)],((((G112_13:0.23515013[&&PRIME ID=112 VERTEXTYPE=Leaf],((G113_16:0.075724307[&&PRIME ID=113 VERTEXTYPE=Leaf],(G114_17:0.043878534[&&PRIME ID=114 VERTEXTYPE=Leaf],(G115_18:0.010148851[&&PRIME ID=115 VERTEXTYPE=Leaf],G116_19:0.010148851[&&PRIME ID=116 VERTEXTYPE=Leaf])G117_20:0.033729683[&&PRIME ID=117 VERTEXTYPE=Speciation DISCPT=(6,0)])G118_21:0.031845774[&&PRIME ID=118 VERTEXTYPE=Speciation DISCPT=(19,0)])G119_22:0.11757903[&&PRIME ID=119 VERTEXTYPE=Speciation DISCPT=(36,0)],(((G120_23:0.026358492[&&PRIME ID=120 VERTEXTYPE=Leaf],G121_24:0.026358492[&&PRIME ID=121 VERTEXTYPE=Leaf])G122_25:0.010405679[&&PRIME ID=122 VERTEXTYPE=Speciation DISCPT=(14,0)],(G123_26:0.035541148[&&PRIME ID=123 VERTEXTYPE=Leaf],G124_27:0.035541148[&&PRIME ID=124 VERTEXTYPE=Leaf])G125_28:0.0012230229[&&PRIME ID=125 VERTEXTYPE=Speciation DISCPT=(17,0)])G126_29:0.10177094[&&PRIME ID=126 VERTEXTYPE=Speciation DISCPT=(18,0)],((((G127_180:0.080110358[&&PRIME ID=127 VERTEXTYPE=Leaf],(G128_181:0.016345012[&&PRIME ID=128 VERTEXTYPE=Leaf],G129_182:0.016345012[&&PRIME ID=129 VERTEXTYPE=Leaf])G130_183:0.063765346[&&PRIME ID=130 VERTEXTYPE=Speciation DISCPT=(11,0)])G131_184:0.018448554[&&PRIME ID=131 VERTEXTYPE=Speciation DISCPT=(38,0)],G132_185:0.098558912[&&PRIME ID=132 VERTEXTYPE=Leaf])G133_186:0.0088927244[&&PRIME ID=133 VERTEXTYPE=Speciation DISCPT=(48,0)],((G134_181:0.016345012[&&PRIME ID=134 VERTEXTYPE=Leaf],G135_182:0.016345012[&&PRIME ID=135 VERTEXTYPE=Leaf])G136_183:0.0822139[&&PRIME ID=136 VERTEXTYPE=Speciation DISCPT=(11,0)],G137_185:0.098558912[&&PRIME ID=137 VERTEXTYPE=Leaf])G138_186:0.0088927244[&&PRIME ID=138 VERTEXTYPE=Speciation DISCPT=(48,0)])G139_186:0.021486500003279674[&&PRIME ID=139 VERTEXTYPE=Duplication DISCPT=(51,2)],G140_5:0.12893814[&&PRIME ID=140 VERTEXTYPE=Leaf])G141_5:0.009596969640982294[&&PRIME ID=141 VERTEXTYPE=Additive Transfer FROMTOLINEAGE=(5,186) DISCPT=(55,2)])G142_29:0.054768229513344605[&&PRIME ID=142 VERTEXTYPE=Additive Transfer FROMTOLINEAGE=(29,5) DISCPT=(59,2)])G143_30:0.041846799[&&PRIME ID=143 VERTEXTYPE=Speciation DISCPT=(67,0)])G144_31:0.0061563742[&&PRIME ID=144 VERTEXTYPE=Speciation DISCPT=(76,0)],((G145_32:0.14042469[&&PRIME ID=145 VERTEXTYPE=Leaf],G146_35:0.14042469[&&PRIME ID=146 VERTEXTYPE=Leaf])G147_34:0.002896743074774241[&&PRIME ID=147 VERTEXTYPE=Additive Transfer FROMTOLINEAGE=(34,35) DISCPT=(60,1)],((G148_106:0.0094361078[&&PRIME ID=148 VERTEXTYPE=Leaf],G149_107:0.0094361078[&&PRIME ID=149 VERTEXTYPE=Leaf])G150_108:0.018133237[&&PRIME ID=150 VERTEXTYPE=Speciation DISCPT=(4,0)],G151_35:0.027569345[&&PRIME ID=151 VERTEXTYPE=Leaf])G152_35:0.1157520849809661[&&PRIME ID=152 VERTEXTYPE=Additive Transfer FROMTOLINEAGE=(35,108) DISCPT=(14,1)])G153_36:0.097985078[&&PRIME ID=153 VERTEXTYPE=Speciation DISCPT=(61,0)])G154_37:0.11902551[&&PRIME ID=154 VERTEXTYPE=Speciation DISCPT=(77,0)],((((G155_38:0.05558498[&&PRIME ID=155 VERTEXTYPE=Leaf],G156_39:0.05558498[&&PRIME ID=156 VERTEXTYPE=Leaf])G157_40:0.02543679[&&PRIME ID=157 VERTEXTYPE=Speciation DISCPT=(26,0)],((G158_47:0.0095286512[&&PRIME ID=158 VERTEXTYPE=Leaf],G159_48:0.0095286512[&&PRIME ID=159 VERTEXTYPE=Leaf])G160_49:0.066616707[&&PRIME ID=160 VERTEXTYPE=Speciation DISCPT=(5,0)],(G161_50:0.014410838[&&PRIME ID=161 VERTEXTYPE=Leaf],G162_51:0.014410838[&&PRIME ID=162 VERTEXTYPE=Leaf])G163_52:0.06173452[&&PRIME ID=163 VERTEXTYPE=Speciation DISCPT=(10,0)])G164_53:0.0048764128[&&PRIME ID=164 VERTEXTYPE=Speciation DISCPT=(37,0)])G165_46:0.00808414818955698[&&PRIME ID=165 VERTEXTYPE=Additive Transfer FROMTOLINEAGE=(46,53) DISCPT=(39,1)],((((G166_47:0.0095286512[&&PRIME ID=166 VERTEXTYPE=Leaf],G167_48:0.0095286512[&&PRIME ID=167 VERTEXTYPE=Leaf])G168_49:0.066616707[&&PRIME ID=168 VERTEXTYPE=Speciation DISCPT=(5,0)],(G169_50:0.014410838[&&PRIME ID=169 VERTEXTYPE=Leaf],G170_51:0.014410838[&&PRIME ID=170 VERTEXTYPE=Leaf])G171_52:0.06173452[&&PRIME ID=171 VERTEXTYPE=Speciation DISCPT=(10,0)])G172_53:0.0083288109[&&PRIME ID=172 VERTEXTYPE=Speciation DISCPT=(37,0)],((G173_191:0.030832938[&&PRIME ID=173 VERTEXTYPE=Leaf],G174_192:0.030832938[&&PRIME ID=174 VERTEXTYPE=Leaf])G175_193:0.036338701[&&PRIME ID=175 VERTEXTYPE=Speciation DISCPT=(16,0)],(G176_79:0.030934598[&&PRIME ID=176 VERTEXTYPE=Leaf],G177_57:0.030934598[&&PRIME ID=177 VERTEXTYPE=Leaf])G178_57:0.0362370410146356[&&PRIME ID=178 VERTEXTYPE=Additive Transfer FROMTOLINEAGE=(57,79) DISCPT=(16,1)])G179_57:0.017302530083974244[&&PRIME ID=179 VERTEXTYPE=Additive Transfer FROMTOLINEAGE=(57,193) DISCPT=(31,2)])G180_53:9.228192308516949E-4[&&PRIME ID=180 VERTEXTYPE=Additive Transfer FROMTOLINEAGE=(53,57) DISCPT=(39,2)],G181_54:0.085396988[&&PRIME ID=181 VERTEXTYPE=Leaf])G182_55:0.0037089309[&&PRIME ID=182 VERTEXTYPE=Speciation DISCPT=(40,0)])G183_56:0.047042831[&&PRIME ID=183 VERTEXTYPE=Speciation DISCPT=(41,0)],G184_57:0.13614875[&&PRIME ID=184 VERTEXTYPE=Leaf])G185_58:0.22418327[&&PRIME ID=185 VERTEXTYPE=Speciation DISCPT=(59,0)])G186_59:7.219136E-4[&&PRIME ID=186 VERTEXTYPE=Speciation DISCPT=(88,0)],(G187_68:0.11018474[&&PRIME ID=187 VERTEXTYPE=Leaf],G188_69:0.11018474[&&PRIME ID=188 VERTEXTYPE=Leaf])G189_70:0.2508692[&&PRIME ID=189 VERTEXTYPE=Speciation DISCPT=(53,0)])G190_73:0.094122488[&&PRIME ID=190 VERTEXTYPE=Speciation DISCPT=(89,0)])G191_73:0.12704287793903604[&&PRIME ID=191 VERTEXTYPE=Duplication DISCPT=(93,1)],((((((G192_14:0.23515013[&&PRIME ID=192 VERTEXTYPE=Leaf],(((((G193_86:0.072096857[&&PRIME ID=193 VERTEXTYPE=Leaf],((G194_87:0.0052184336[&&PRIME ID=194 VERTEXTYPE=Leaf],G195_88:0.0052184336[&&PRIME ID=195 VERTEXTYPE=Leaf])G196_89:0.0012745621[&&PRIME ID=196 VERTEXTYPE=Speciation DISCPT=(2,0)],G197_54:0.0064929957[&&PRIME ID=197 VERTEXTYPE=Leaf])G198_89:0.0656038613342489[&&PRIME ID=198 VERTEXTYPE=Additive Transfer FROMTOLINEAGE=(89,54) DISCPT=(3,1)])G199_90:0.025443596[&&PRIME ID=199 VERTEXTYPE=Speciation DISCPT=(33,0)],(G200_16:0.075724307[&&PRIME ID=200 VERTEXTYPE=Leaf],(G201_17:0.043878534[&&PRIME ID=201 VERTEXTYPE=Leaf],(G202_18:0.010148851[&&PRIME ID=202 VERTEXTYPE=Leaf],G203_19:0.010148851[&&PRIME ID=203 VERTEXTYPE=Leaf])G204_20:0.033729683[&&PRIME ID=204 VERTEXTYPE=Speciation DISCPT=(6,0)])G205_21:0.031845774[&&PRIME ID=205 VERTEXTYPE=Speciation DISCPT=(19,0)])G206_22:0.021816146[&&PRIME ID=206 VERTEXTYPE=Speciation DISCPT=(36,0)])G207_22:2.9968547122562677E-4[&&PRIME ID=207 VERTEXTYPE=Additive Transfer FROMTOLINEAGE=(22,90) DISCPT=(44,2)],((G208_32:0.038665035[&&PRIME ID=208 VERTEXTYPE=Leaf],G209_147:0.038665035[&&PRIME ID=209 VERTEXTYPE=Leaf])G210_32:0.018978340181275376[&&PRIME ID=210 VERTEXTYPE=Additive Transfer FROMTOLINEAGE=(32,147) DISCPT=(18,1)],G211_33:0.057643375[&&PRIME ID=211 VERTEXTYPE=Leaf])G212_34:0.040196764[&&PRIME ID=212 VERTEXTYPE=Speciation DISCPT=(29,0)])G213_22:0.06842908285157322[&&PRIME ID=213 VERTEXTYPE=Additive Transfer FROMTOLINEAGE=(22,34) DISCPT=(45,1)],G214_13:0.16626922[&&PRIME ID=214 VERTEXTYPE=Leaf])G215_22:0.02703411403679706[&&PRIME ID=215 VERTEXTYPE=Additive Transfer FROMTOLINEAGE=(22,13) DISCPT=(65,2)],(((G216_23:0.021215068[&&PRIME ID=216 VERTEXTYPE=Leaf],G217_23:0.021215068[&&PRIME ID=217 VERTEXTYPE=Leaf])G218_23:0.005143424023674156[&&PRIME ID=218 VERTEXTYPE=Duplication DISCPT=(13,1)],G219_24:0.026358492[&&PRIME ID=219 VERTEXTYPE=Leaf])G220_25:0.010405679[&&PRIME ID=220 VERTEXTYPE=Speciation DISCPT=(14,0)],(G221_26:0.035541148[&&PRIME ID=221 VERTEXTYPE=Leaf],G222_27:0.035541148[&&PRIME ID=222 VERTEXTYPE=Leaf])G223_28:0.0012230229[&&PRIME ID=223 VERTEXTYPE=Speciation DISCPT=(17,0)])G224_29:0.15653916[&&PRIME ID=224 VERTEXTYPE=Speciation DISCPT=(18,0)])G225_30:0.041846799[&&PRIME ID=225 VERTEXTYPE=Speciation DISCPT=(67,0)])G226_31:0.12518188[&&PRIME ID=226 VERTEXTYPE=Speciation DISCPT=(76,0)],(((((G227_38:0.026403873[&&PRIME ID=227 VERTEXTYPE=Leaf],G228_38:0.026403873[&&PRIME ID=228 VERTEXTYPE=Leaf])G229_38:0.029181107071813997[&&PRIME ID=229 VERTEXTYPE=Duplication DISCPT=(14,1)],(G230_39:0.0025350611[&&PRIME ID=230 VERTEXTYPE=Leaf],G231_39:0.0025350611[&&PRIME ID=231 VERTEXTYPE=Leaf])G232_39:0.05304991889684646[&&PRIME ID=232 VERTEXTYPE=Duplication DISCPT=(0,2)])G233_40:0.019098182[&&PRIME ID=233 VERTEXTYPE=Speciation DISCPT=(26,0)],(G234_41:0.0048433751[&&PRIME ID=234 VERTEXTYPE=Leaf],G235_42:0.0048433751[&&PRIME ID=235 VERTEXTYPE=Leaf])G236_43:0.069839787[&&PRIME ID=236 VERTEXTYPE=Speciation DISCPT=(1,0)])G237_46:0.014422757[&&PRIME ID=237 VERTEXTYPE=Speciation DISCPT=(34,0)],(((G238_47:0.0095286512[&&PRIME ID=238 VERTEXTYPE=Leaf],G239_48:0.0095286512[&&PRIME ID=239 VERTEXTYPE=Leaf])G240_49:0.066616707[&&PRIME ID=240 VERTEXTYPE=Speciation DISCPT=(5,0)],(G241_50:0.014410838[&&PRIME ID=241 VERTEXTYPE=Leaf],G242_51:0.014410838[&&PRIME ID=242 VERTEXTYPE=Leaf])G243_52:0.06173452[&&PRIME ID=243 VERTEXTYPE=Speciation DISCPT=(10,0)])G244_53:0.0092516301[&&PRIME ID=244 VERTEXTYPE=Speciation DISCPT=(37,0)],G245_54:0.085396988[&&PRIME ID=245 VERTEXTYPE=Leaf])G246_55:0.0037089309[&&PRIME ID=246 VERTEXTYPE=Speciation DISCPT=(40,0)])G247_56:0.083193821[&&PRIME ID=247 VERTEXTYPE=Speciation DISCPT=(41,0)],(((((G248_38:0.05558498[&&PRIME ID=248 VERTEXTYPE=Leaf],G249_39:0.05558498[&&PRIME ID=249 VERTEXTYPE=Leaf])G250_40:0.019098182[&&PRIME ID=250 VERTEXTYPE=Speciation DISCPT=(26,0)],((G251_41:0.0048433751[&&PRIME ID=251 VERTEXTYPE=Leaf],G252_42:0.0048433751[&&PRIME ID=252 VERTEXTYPE=Leaf])G253_43:0.052068544[&&PRIME ID=253 VERTEXTYPE=Speciation DISCPT=(1,0)],G254_44:0.056911919[&&PRIME ID=254 VERTEXTYPE=Leaf])G255_45:0.017771243[&&PRIME ID=255 VERTEXTYPE=Speciation DISCPT=(27,0)])G256_46:0.014422757[&&PRIME ID=256 VERTEXTYPE=Speciation DISCPT=(34,0)],((((G257_47:0.0095286512[&&PRIME ID=257 VERTEXTYPE=Leaf],G258_48:0.0095286512[&&PRIME ID=258 VERTEXTYPE=Leaf])G259_49:0.031841806[&&PRIME ID=259 VERTEXTYPE=Speciation DISCPT=(5,0)],(G260_47:0.0095286512[&&PRIME ID=260 VERTEXTYPE=Leaf],G261_48:0.0095286512[&&PRIME ID=261 VERTEXTYPE=Leaf])G262_49:0.031841806[&&PRIME ID=262 VERTEXTYPE=Speciation DISCPT=(5,0)])G263_49:0.03477490114997367[&&PRIME ID=263 VERTEXTYPE=Duplication DISCPT=(18,2)],(G264_50:0.014410838[&&PRIME ID=264 VERTEXTYPE=Leaf],G265_51:0.014410838[&&PRIME ID=265 VERTEXTYPE=Leaf])G266_52:0.06173452[&&PRIME ID=266 VERTEXTYPE=Speciation DISCPT=(10,0)])G267_53:0.0092516301[&&PRIME ID=267 VERTEXTYPE=Speciation DISCPT=(37,0)],G268_54:0.085396988[&&PRIME ID=268 VERTEXTYPE=Leaf])G269_55:0.0037089309[&&PRIME ID=269 VERTEXTYPE=Speciation DISCPT=(40,0)])G270_56:0.013589858[&&PRIME ID=270 VERTEXTYPE=Speciation DISCPT=(41,0)],((G271_38:0.074683162[&&PRIME ID=271 VERTEXTYPE=Leaf],((G272_41:0.0048433751[&&PRIME ID=272 VERTEXTYPE=Leaf],G273_42:0.0048433751[&&PRIME ID=273 VERTEXTYPE=Leaf])G274_43:0.052068544[&&PRIME ID=274 VERTEXTYPE=Speciation DISCPT=(1,0)],((G275_47:0.0095286512[&&PRIME ID=275 VERTEXTYPE=Leaf],G276_48:0.0095286512[&&PRIME ID=276 VERTEXTYPE=Leaf])G277_49:0.021872476[&&PRIME ID=277 VERTEXTYPE=Speciation DISCPT=(5,0)],G278_44:0.031401127[&&PRIME ID=278 VERTEXTYPE=Leaf])G279_44:0.02551079211008565[&&PRIME ID=279 VERTEXTYPE=Additive Transfer FROMTOLINEAGE=(44,49) DISCPT=(16,1)])G280_45:0.017771243[&&PRIME ID=280 VERTEXTYPE=Speciation DISCPT=(27,0)])G281_46:0.014422757[&&PRIME ID=281 VERTEXTYPE=Speciation DISCPT=(34,0)],(((G282_47:0.0095286512[&&PRIME ID=282 VERTEXTYPE=Leaf],G283_48:0.0095286512[&&PRIME ID=283 VERTEXTYPE=Leaf])G284_49:0.066616707[&&PRIME ID=284 VERTEXTYPE=Speciation DISCPT=(5,0)],(G285_50:0.014410838[&&PRIME ID=285 VERTEXTYPE=Leaf],G286_51:0.014410838[&&PRIME ID=286 VERTEXTYPE=Leaf])G287_52:0.06173452[&&PRIME ID=287 VERTEXTYPE=Speciation DISCPT=(10,0)])G288_53:0.0092516301[&&PRIME ID=288 VERTEXTYPE=Speciation DISCPT=(37,0)],G289_54:0.085396988[&&PRIME ID=289 VERTEXTYPE=Leaf])G290_55:0.0037089309[&&PRIME ID=290 VERTEXTYPE=Speciation DISCPT=(40,0)])G291_56:0.013589858[&&PRIME ID=291 VERTEXTYPE=Speciation DISCPT=(41,0)])G292_56:0.03345297358142434[&&PRIME ID=292 VERTEXTYPE=Duplication DISCPT=(51,1)],G293_57:0.13614875[&&PRIME ID=293 VERTEXTYPE=Leaf])G294_58:0.03615099[&&PRIME ID=294 VERTEXTYPE=Speciation DISCPT=(59,0)])G295_58:0.18803227928159177[&&PRIME ID=295 VERTEXTYPE=Duplication DISCPT=(66,1)])G296_59:7.219136E-4[&&PRIME ID=296 VERTEXTYPE=Speciation DISCPT=(88,0)],(((G297_176:0.050243319[&&PRIME ID=297 VERTEXTYPE=Leaf],G298_177:0.050243319[&&PRIME ID=298 VERTEXTYPE=Leaf])G299_178:0.025206753[&&PRIME ID=299 VERTEXTYPE=Speciation DISCPT=(23,0)],G300_67:0.075450072[&&PRIME ID=300 VERTEXTYPE=Leaf])G301_67:0.05488795940746799[&&PRIME ID=301 VERTEXTYPE=Additive Transfer FROMTOLINEAGE=(67,178) DISCPT=(35,2)],((G302_68:0.10864049[&&PRIME ID=302 VERTEXTYPE=Leaf],G303_68:0.10864049[&&PRIME ID=303 VERTEXTYPE=Leaf])G304_68:0.0015442538491264402[&&PRIME ID=304 VERTEXTYPE=Duplication DISCPT=(51,2)],G305_69:0.11018474[&&PRIME ID=305 VERTEXTYPE=Leaf])G306_70:0.020153291[&&PRIME ID=306 VERTEXTYPE=Speciation DISCPT=(53,0)])G307_71:0.23071591[&&PRIME ID=307 VERTEXTYPE=Speciation DISCPT=(56,0)])G308_73:0.13949269[&&PRIME ID=308 VERTEXTYPE=Speciation DISCPT=(89,0)],(((G309_85:0.37382003[&&PRIME ID=309 VERTEXTYPE=Leaf],(G310_79:0.19673952[&&PRIME ID=310 VERTEXTYPE=Leaf],(G311_80:0.10198964[&&PRIME ID=311 VERTEXTYPE=Leaf],(G312_81:0.051311357[&&PRIME ID=312 VERTEXTYPE=Leaf],G313_60:0.051311357[&&PRIME ID=313 VERTEXTYPE=Leaf])G314_81:0.05067828278944322[&&PRIME ID=314 VERTEXTYPE=Additive Transfer FROMTOLINEAGE=(81,60) DISCPT=(23,1)])G315_82:0.094749876[&&PRIME ID=315 VERTEXTYPE=Speciation DISCPT=(50,0)])G316_83:0.17708052[&&PRIME ID=316 VERTEXTYPE=Speciation DISCPT=(68,0)])G317_84:0.00364213647090382[&&PRIME ID=317 VERTEXTYPE=Additive Transfer FROMTOLINEAGE=(84,91) DISCPT=(89,2)],((G318_85:0.016896711[&&PRIME ID=318 VERTEXTYPE=Leaf],G319_85:0.016896711[&&PRIME ID=319 VERTEXTYPE=Leaf])G320_85:0.15487215714676103[&&PRIME ID=320 VERTEXTYPE=Duplication DISCPT=(12,1)],(G321_86:0.11124017[&&PRIME ID=321 VERTEXTYPE=Leaf],(G322_86:0.072096857[&&PRIME ID=322 VERTEXTYPE=Leaf],G323_87:0.072096857[&&PRIME ID=323 VERTEXTYPE=Leaf])G324_90:0.039143308[&&PRIME ID=324 VERTEXTYPE=Speciation DISCPT=(33,0)])G325_90:0.06052870377209325[&&PRIME ID=325 VERTEXTYPE=Duplication DISCPT=(53,1)])G326_91:0.2056933[&&PRIME ID=326 VERTEXTYPE=Speciation DISCPT=(66,0)])G327_84:0.002193339824921993[&&PRIME ID=327 VERTEXTYPE=Additive Transfer FROMTOLINEAGE=(84,91) DISCPT=(90,2)],(G328_86:0.072096857[&&PRIME ID=328 VERTEXTYPE=Leaf],(G329_87:0.0052184336[&&PRIME ID=329 VERTEXTYPE=Leaf],G330_88:0.0052184336[&&PRIME ID=330 VERTEXTYPE=Leaf])G331_89:0.066878423[&&PRIME ID=331 VERTEXTYPE=Speciation DISCPT=(2,0)])G332_90:0.30755865[&&PRIME ID=332 VERTEXTYPE=Speciation DISCPT=(33,0)])G333_92:0.12089112[&&PRIME ID=333 VERTEXTYPE=Speciation DISCPT=(91,0)])G334_92:0.07267020099350747[&&PRIME ID=334 VERTEXTYPE=Additive Transfer FROMTOLINEAGE=(92,73) DISCPT=(94,1)],((((G335_93:0.045737196[&&PRIME ID=335 VERTEXTYPE=Leaf],G336_94:0.045737196[&&PRIME ID=336 VERTEXTYPE=Leaf])G337_95:0.13755276[&&PRIME ID=337 VERTEXTYPE=Speciation DISCPT=(20,0)],(G338_93:0.045737196[&&PRIME ID=338 VERTEXTYPE=Leaf],G339_94:0.045737196[&&PRIME ID=339 VERTEXTYPE=Leaf])G340_95:0.13755276[&&PRIME ID=340 VERTEXTYPE=Speciation DISCPT=(20,0)])G341_95:0.15656015065801263[&&PRIME ID=341 VERTEXTYPE=Duplication DISCPT=(66,2)],((G342_96:0.095464069[&&PRIME ID=342 VERTEXTYPE=Leaf],(G343_98:0.068176589[&&PRIME ID=343 VERTEXTYPE=Leaf],(G344_100:0.04704821[&&PRIME ID=344 VERTEXTYPE=Leaf],G345_101:0.04704821[&&PRIME ID=345 VERTEXTYPE=Leaf])G346_102:0.021128379[&&PRIME ID=346 VERTEXTYPE=Speciation DISCPT=(21,0)])G347_103:0.02728748[&&PRIME ID=347 VERTEXTYPE=Speciation DISCPT=(32,0)])G348_104:0.22783522[&&PRIME ID=348 VERTEXTYPE=Speciation DISCPT=(44,0)],((G349_39:0.10256318[&&PRIME ID=349 VERTEXTYPE=Leaf],(G350_109:0.097738918[&&PRIME ID=350 VERTEXTYPE=Leaf],G351_111:0.097738918[&&PRIME ID=351 VERTEXTYPE=Leaf])G352_112:0.004824263[&&PRIME ID=352 VERTEXTYPE=Speciation DISCPT=(45,0)])G353_113:0.044517829[&&PRIME ID=353 VERTEXTYPE=Speciation DISCPT=(51,0)],G354_114:0.14708101[&&PRIME ID=354 VERTEXTYPE=Leaf])G355_115:0.17621828[&&PRIME ID=355 VERTEXTYPE=Speciation DISCPT=(64,0)])G356_116:0.016550819[&&PRIME ID=356 VERTEXTYPE=Speciation DISCPT=(85,0)])G357_131:0.13415601[&&PRIME ID=357 VERTEXTYPE=Speciation DISCPT=(87,0)],((((G358_132:0.060379979[&&PRIME ID=358 VERTEXTYPE=Leaf],G359_132:0.060379979[&&PRIME ID=359 VERTEXTYPE=Leaf])G360_132:0.16558186230735603[&&PRIME ID=360 VERTEXTYPE=Duplication DISCPT=(30,1)],((G361_132:0.070377068[&&PRIME ID=361 VERTEXTYPE=Leaf],((G362_106:0.0020069398[&&PRIME ID=362 VERTEXTYPE=Leaf],G363_107:0.0020069398[&&PRIME ID=363 VERTEXTYPE=Leaf])G364_106:0.007429168013288459[&&PRIME ID=364 VERTEXTYPE=Additive Transfer FROMTOLINEAGE=(106,107) DISCPT=(0,1)],G365_107:0.0094361078[&&PRIME ID=365 VERTEXTYPE=Leaf])G366_108:0.06094096[&&PRIME ID=366 VERTEXTYPE=Speciation DISCPT=(4,0)])G367_132:0.02393929458117852[&&PRIME ID=367 VERTEXTYPE=Additive Transfer FROMTOLINEAGE=(132,108) DISCPT=(32,2)],G368_132:0.094316363[&&PRIME ID=368 VERTEXTYPE=Leaf])G369_132:0.13164547876571317[&&PRIME ID=369 VERTEXTYPE=Duplication DISCPT=(43,2)])G370_132:0.09143655178477936[&&PRIME ID=370 VERTEXTYPE=Duplication DISCPT=(74,2)],((G371_137:0.13098716[&&PRIME ID=371 VERTEXTYPE=Leaf],G372_138:0.13098716[&&PRIME ID=372 VERTEXTYPE=Leaf])G373_139:0.017209545[&&PRIME ID=373 VERTEXTYPE=Speciation DISCPT=(58,0)],((G374_140:0.018093079[&&PRIME ID=374 VERTEXTYPE=Leaf],G375_141:0.018093079[&&PRIME ID=375 VERTEXTYPE=Leaf])G376_142:0.10582628[&&PRIME ID=376 VERTEXTYPE=Speciation DISCPT=(13,0)],G377_166:0.12391936[&&PRIME ID=377 VERTEXTYPE=Leaf])G378_142:0.02427734661170182[&&PRIME ID=378 VERTEXTYPE=Additive Transfer FROMTOLINEAGE=(142,167) DISCPT=(54,2)])G379_143:0.16920169[&&PRIME ID=379 VERTEXTYPE=Speciation DISCPT=(65,0)])G380_146:0.062927744[&&PRIME ID=380 VERTEXTYPE=Speciation DISCPT=(84,0)],((((((G381_14:0.070753906[&&PRIME ID=381 VERTEXTYPE=Leaf],G382_147:0.070753906[&&PRIME ID=382 VERTEXTYPE=Leaf])G383_147:0.07620412119069925[&&PRIME ID=383 VERTEXTYPE=Additive Transfer FROMTOLINEAGE=(147,14) DISCPT=(32,2)],((G384_181:0.016345012[&&PRIME ID=384 VERTEXTYPE=Leaf],G385_182:0.016345012[&&PRIME ID=385 VERTEXTYPE=Leaf])G386_183:0.06142646[&&PRIME ID=386 VERTEXTYPE=Speciation DISCPT=(11,0)],G387_147:0.077771472[&&PRIME ID=387 VERTEXTYPE=Leaf])G388_147:0.06918655466474292[&&PRIME ID=388 VERTEXTYPE=Additive Transfer FROMTOLINEAGE=(147,183) DISCPT=(37,1)])G389_147:0.09893997610188904[&&PRIME ID=389 VERTEXTYPE=Duplication DISCPT=(63,2)],G390_147:0.245898[&&PRIME ID=390 VERTEXTYPE=Leaf])G391_147:0.059735485091735256[&&PRIME ID=391 VERTEXTYPE=Duplication DISCPT=(77,1)],(((G392_151:0.016825066[&&PRIME ID=392 VERTEXTYPE=Leaf],(G393_152:0.0062522809[&&PRIME ID=393 VERTEXTYPE=Leaf],G394_153:0.0062522809[&&PRIME ID=394 VERTEXTYPE=Leaf])G395_154:0.010572785[&&PRIME ID=395 VERTEXTYPE=Speciation DISCPT=(3,0)])G396_155:0.19729294[&&PRIME ID=396 VERTEXTYPE=Speciation DISCPT=(12,0)],((G397_166:0.13089636[&&PRIME ID=397 VERTEXTYPE=Leaf],G398_168:0.13089636[&&PRIME ID=398 VERTEXTYPE=Leaf])G399_169:0.049373392[&&PRIME ID=399 VERTEXTYPE=Speciation DISCPT=(57,0)],(G400_156:0.075032543[&&PRIME ID=400 VERTEXTYPE=Leaf],((G401_157:0.050130211[&&PRIME ID=401 VERTEXTYPE=Leaf],G402_158:0.050130211[&&PRIME ID=402 VERTEXTYPE=Leaf])G403_159:0.004084872[&&PRIME ID=403 VERTEXTYPE=Speciation DISCPT=(22,0)],G404_160:0.054215083[&&PRIME ID=404 VERTEXTYPE=Leaf])G405_161:0.02081746[&&PRIME ID=405 VERTEXTYPE=Speciation DISCPT=(24,0)])G406_162:0.10523721[&&PRIME ID=406 VERTEXTYPE=Speciation DISCPT=(35,0)])G407_162:0.03384825153798375[&&PRIME ID=407 VERTEXTYPE=Additive Transfer FROMTOLINEAGE=(162,169) DISCPT=(66,1)])G408_163:0.064272001[&&PRIME ID=408 VERTEXTYPE=Speciation DISCPT=(69,0)],(G409_170:0.16072663[&&PRIME ID=409 VERTEXTYPE=Leaf],(G410_165:0.13089636[&&PRIME ID=410 VERTEXTYPE=Leaf],G411_168:0.13089636[&&PRIME ID=411 VERTEXTYPE=Leaf])G412_169:0.029830267[&&PRIME ID=412 VERTEXTYPE=Speciation DISCPT=(57,0)])G413_169:0.11766338[&&PRIME ID=413 VERTEXTYPE=Additive Transfer FROMTOLINEAGE=(169,172) DISCPT=(65,2)])G414_174:0.027243484[&&PRIME ID=414 VERTEXTYPE=Speciation DISCPT=(80,0)])G415_175:0.0017151064[&&PRIME ID=415 VERTEXTYPE=Speciation DISCPT=(81,0)],(G416_176:0.050243319[&&PRIME ID=416 VERTEXTYPE=Leaf],G417_177:0.050243319[&&PRIME ID=417 VERTEXTYPE=Leaf])G418_178:0.25710528[&&PRIME ID=418 VERTEXTYPE=Speciation DISCPT=(23,0)])G419_179:0.066761621[&&PRIME ID=419 VERTEXTYPE=Speciation DISCPT=(82,0)],((G420_180:0.088104149[&&PRIME ID=420 VERTEXTYPE=Leaf],(((G421_180:0.023813621[&&PRIME ID=421 VERTEXTYPE=Leaf],G422_69:0.023813621[&&PRIME ID=422 VERTEXTYPE=Leaf])G423_180:0.013529674849571287[&&PRIME ID=423 VERTEXTYPE=Additive Transfer FROMTOLINEAGE=(180,69) DISCPT=(13,2)],G424_101:0.037343296[&&PRIME ID=424 VERTEXTYPE=Leaf])G425_180:0.042767062600665415[&&PRIME ID=425 VERTEXTYPE=Additive Transfer FROMTOLINEAGE=(180,101) DISCPT=(18,1)],(G426_181:0.016345012[&&PRIME ID=426 VERTEXTYPE=Leaf],G427_182:0.016345012[&&PRIME ID=427 VERTEXTYPE=Leaf])G428_183:0.063765346[&&PRIME ID=428 VERTEXTYPE=Speciation DISCPT=(11,0)])G429_184:0.0079937909[&&PRIME ID=429 VERTEXTYPE=Speciation DISCPT=(38,0)])G430_184:0.010454762759818475[&&PRIME ID=430 VERTEXTYPE=Duplication DISCPT=(40,2)],G431_185:0.098558912[&&PRIME ID=431 VERTEXTYPE=Leaf])G432_186:0.2755513[&&PRIME ID=432 VERTEXTYPE=Speciation DISCPT=(48,0)])G433_187:0.0062159216[&&PRIME ID=433 VERTEXTYPE=Speciation DISCPT=(90,0)])G434_188:0.093679981[&&PRIME ID=434 VERTEXTYPE=Speciation DISCPT=(92,0)])G435_189:0.099210708[&&PRIME ID=435 VERTEXTYPE=Speciation DISCPT=(94,0)])G436_92:0.0011599274367932583[&&PRIME ID=436 VERTEXTYPE=Additive Transfer FROMTOLINEAGE=(92,189) DISCPT=(94,2)],((G437_94:0.33985011[&&PRIME ID=437 VERTEXTYPE=Leaf],((G438_96:0.095464069[&&PRIME ID=438 VERTEXTYPE=Leaf],(G439_97:0.068176589[&&PRIME ID=439 VERTEXTYPE=Leaf],(G440_100:0.04704821[&&PRIME ID=440 VERTEXTYPE=Leaf],G441_101:0.04704821[&&PRIME ID=441 VERTEXTYPE=Leaf])G442_102:0.021128379[&&PRIME ID=442 VERTEXTYPE=Speciation DISCPT=(21,0)])G443_103:0.02728748[&&PRIME ID=443 VERTEXTYPE=Speciation DISCPT=(32,0)])G444_104:0.24223225[&&PRIME ID=444 VERTEXTYPE=Speciation DISCPT=(44,0)],((G445_117:0.093145184[&&PRIME ID=445 VERTEXTYPE=Leaf],G446_118:0.093145184[&&PRIME ID=446 VERTEXTYPE=Leaf])G447_119:0.025426795[&&PRIME ID=447 VERTEXTYPE=Speciation DISCPT=(43,0)],((G448_120:0.057174427[&&PRIME ID=448 VERTEXTYPE=Leaf],G449_121:0.057174427[&&PRIME ID=449 VERTEXTYPE=Leaf])G450_122:0.052134992[&&PRIME ID=450 VERTEXTYPE=Speciation DISCPT=(28,0)],(G451_123:0.030289426[&&PRIME ID=451 VERTEXTYPE=Leaf],G452_124:0.030289426[&&PRIME ID=452 VERTEXTYPE=Leaf])G453_125:0.079019993[&&PRIME ID=453 VERTEXTYPE=Speciation DISCPT=(15,0)])G454_126:0.0092625602[&&PRIME ID=454 VERTEXTYPE=Speciation DISCPT=(52,0)])G455_127:0.21912434[&&PRIME ID=455 VERTEXTYPE=Speciation DISCPT=(54,0)])G456_130:0.0021537871[&&PRIME ID=456 VERTEXTYPE=Speciation DISCPT=(86,0)])G457_131:0.13415601[&&PRIME ID=457 VERTEXTYPE=Speciation DISCPT=(87,0)],((G458_148:0.25061998[&&PRIME ID=458 VERTEXTYPE=Leaf],(G459_136:0.21451269[&&PRIME ID=459 VERTEXTYPE=Leaf],(G460_137:0.13098716[&&PRIME ID=460 VERTEXTYPE=Leaf],(G461_134:0.088939148[&&PRIME ID=461 VERTEXTYPE=Leaf],G462_138:0.088939148[&&PRIME ID=462 VERTEXTYPE=Leaf])G463_138:0.04204801220544261[&&PRIME ID=463 VERTEXTYPE=Additive Transfer FROMTOLINEAGE=(138,134) DISCPT=(40,2)])G464_139:0.083525534[&&PRIME ID=464 VERTEXTYPE=Speciation DISCPT=(58,0)])G465_144:0.03610728[&&PRIME ID=465 VERTEXTYPE=Speciation DISCPT=(71,0)])G466_145:0.12970616[&&PRIME ID=466 VERTEXTYPE=Speciation DISCPT=(78,0)],(((G467_147:0.046766663[&&PRIME ID=467 VERTEXTYPE=Leaf],G468_168:0.046766663[&&PRIME ID=468 VERTEXTYPE=Leaf])G469_147:0.25886682502388086[&&PRIME ID=469 VERTEXTYPE=Additive Transfer FROMTOLINEAGE=(147,168) DISCPT=(20,2)],(((G470_151:0.016825066[&&PRIME ID=470 VERTEXTYPE=Leaf],(G471_152:0.0062522809[&&PRIME ID=471 VERTEXTYPE=Leaf],G472_153:0.0062522809[&&PRIME ID=472 VERTEXTYPE=Leaf])G473_154:0.010572785[&&PRIME ID=473 VERTEXTYPE=Speciation DISCPT=(3,0)])G474_155:0.19729294[&&PRIME ID=474 VERTEXTYPE=Speciation DISCPT=(12,0)],(G475_156:0.075032543[&&PRIME ID=475 VERTEXTYPE=Leaf],((G476_157:0.050130211[&&PRIME ID=476 VERTEXTYPE=Leaf],G477_158:0.050130211[&&PRIME ID=477 VERTEXTYPE=Leaf])G478_159:0.004084872[&&PRIME ID=478 VERTEXTYPE=Speciation DISCPT=(22,0)],G479_160:0.054215083[&&PRIME ID=479 VERTEXTYPE=Leaf])G480_161:0.02081746[&&PRIME ID=480 VERTEXTYPE=Speciation DISCPT=(24,0)])G481_162:0.13908546[&&PRIME ID=481 VERTEXTYPE=Speciation DISCPT=(35,0)])G482_163:0.064272001[&&PRIME ID=482 VERTEXTYPE=Speciation DISCPT=(69,0)],(((((((G483_50:0.014410838[&&PRIME ID=483 VERTEXTYPE=Leaf],G484_51:0.014410838[&&PRIME ID=484 VERTEXTYPE=Leaf])G485_52:0.0073050646[&&PRIME ID=485 VERTEXTYPE=Speciation DISCPT=(10,0)],G486_38:0.021715903[&&PRIME ID=486 VERTEXTYPE=Leaf])G487_38:0.03386907736989102[&&PRIME ID=487 VERTEXTYPE=Additive Transfer FROMTOLINEAGE=(38,52) DISCPT=(13,1)],G488_39:0.05558498[&&PRIME ID=488 VERTEXTYPE=Leaf])G489_40:0.019098182[&&PRIME ID=489 VERTEXTYPE=Speciation DISCPT=(26,0)],((G490_41:0.0048433751[&&PRIME ID=490 VERTEXTYPE=Leaf],G491_42:0.0048433751[&&PRIME ID=491 VERTEXTYPE=Leaf])G492_43:0.052068544[&&PRIME ID=492 VERTEXTYPE=Speciation DISCPT=(1,0)],G493_44:0.056911919[&&PRIME ID=493 VERTEXTYPE=Leaf])G494_45:0.017771243[&&PRIME ID=494 VERTEXTYPE=Speciation DISCPT=(27,0)])G495_46:0.014422757[&&PRIME ID=495 VERTEXTYPE=Speciation DISCPT=(34,0)],(((G496_47:0.0095286512[&&PRIME ID=496 VERTEXTYPE=Leaf],G497_48:0.0095286512[&&PRIME ID=497 VERTEXTYPE=Leaf])G498_49:0.070893599[&&PRIME ID=498 VERTEXTYPE=Speciation DISCPT=(5,0)],G499_35:0.08042225[&&PRIME ID=499 VERTEXTYPE=Leaf])G500_53:0.004974738221229127[&&PRIME ID=500 VERTEXTYPE=Additive Transfer FROMTOLINEAGE=(53,35) DISCPT=(39,1)],G501_54:0.085396988[&&PRIME ID=501 VERTEXTYPE=Leaf])G502_55:0.0037089309[&&PRIME ID=502 VERTEXTYPE=Speciation DISCPT=(40,0)])G503_56:0.047042831[&&PRIME ID=503 VERTEXTYPE=Speciation DISCPT=(41,0)],G504_57:0.13614875[&&PRIME ID=504 VERTEXTYPE=Leaf])G505_58:0.10951071[&&PRIME ID=505 VERTEXTYPE=Speciation DISCPT=(59,0)],((G506_166:0.13089636[&&PRIME ID=506 VERTEXTYPE=Leaf],G507_168:0.13089636[&&PRIME ID=507 VERTEXTYPE=Leaf])G508_169:0.085315024[&&PRIME ID=508 VERTEXTYPE=Speciation DISCPT=(57,0)],(G509_170:0.13877844[&&PRIME ID=509 VERTEXTYPE=Leaf],G510_171:0.13877844[&&PRIME ID=510 VERTEXTYPE=Leaf])G511_172:0.077432944[&&PRIME ID=511 VERTEXTYPE=Speciation DISCPT=(60,0)])G512_173:0.029448072[&&PRIME ID=512 VERTEXTYPE=Speciation DISCPT=(72,0)])G513_173:0.03273054885814241[&&PRIME ID=513 VERTEXTYPE=Additive Transfer FROMTOLINEAGE=(173,58) DISCPT=(77,1)])G514_174:0.027243484[&&PRIME ID=514 VERTEXTYPE=Speciation DISCPT=(80,0)])G515_175:0.068476727[&&PRIME ID=515 VERTEXTYPE=Speciation DISCPT=(81,0)],((((((G516_151:0.016825066[&&PRIME ID=516 VERTEXTYPE=Leaf],(G517_152:0.0062522809[&&PRIME ID=517 VERTEXTYPE=Leaf],G518_153:0.0062522809[&&PRIME ID=518 VERTEXTYPE=Leaf])G519_154:0.010572785[&&PRIME ID=519 VERTEXTYPE=Speciation DISCPT=(3,0)])G520_155:0.030930798[&&PRIME ID=520 VERTEXTYPE=Speciation DISCPT=(12,0)],G521_96:0.047755865[&&PRIME ID=521 VERTEXTYPE=Leaf])G522_96:0.04770820459858128[&&PRIME ID=522 VERTEXTYPE=Additive Transfer FROMTOLINEAGE=(96,155) DISCPT=(21,1)],((G523_97:0.06529814[&&PRIME ID=523 VERTEXTYPE=Leaf],G524_98:0.06529814[&&PRIME ID=524 VERTEXTYPE=Leaf])G525_99:0.0028784491[&&PRIME ID=525 VERTEXTYPE=Speciation DISCPT=(31,0)],(G526_100:0.04704821[&&PRIME ID=526 VERTEXTYPE=Leaf],G527_101:0.04704821[&&PRIME ID=527 VERTEXTYPE=Leaf])G528_102:0.021128379[&&PRIME ID=528 VERTEXTYPE=Speciation DISCPT=(21,0)])G529_103:0.02728748[&&PRIME ID=529 VERTEXTYPE=Speciation DISCPT=(32,0)])G530_104:0.16049724[&&PRIME ID=530 VERTEXTYPE=Speciation DISCPT=(44,0)],G531_147:0.25596131[&&PRIME ID=531 VERTEXTYPE=Leaf])G532_147:0.049672173651911344[&&PRIME ID=532 VERTEXTYPE=Additive Transfer FROMTOLINEAGE=(147,104) DISCPT=(79,1)],(((G533_151:0.016825066[&&PRIME ID=533 VERTEXTYPE=Leaf],(G534_152:0.0062522809[&&PRIME ID=534 VERTEXTYPE=Leaf],G535_153:0.0062522809[&&PRIME ID=535 VERTEXTYPE=Leaf])G536_154:0.010572785[&&PRIME ID=536 VERTEXTYPE=Speciation DISCPT=(3,0)])G537_155:0.19729294[&&PRIME ID=537 VERTEXTYPE=Speciation DISCPT=(12,0)],(G538_156:0.075032543[&&PRIME ID=538 VERTEXTYPE=Leaf],((G539_157:0.050130211[&&PRIME ID=539 VERTEXTYPE=Leaf],G540_158:0.050130211[&&PRIME ID=540 VERTEXTYPE=Leaf])G541_159:0.004084872[&&PRIME ID=541 VERTEXTYPE=Speciation DISCPT=(22,0)],G542_160:0.054215083[&&PRIME ID=542 VERTEXTYPE=Leaf])G543_161:0.02081746[&&PRIME ID=543 VERTEXTYPE=Speciation DISCPT=(24,0)])G544_162:0.13908546[&&PRIME ID=544 VERTEXTYPE=Speciation DISCPT=(35,0)])G545_163:0.033642652[&&PRIME ID=545 VERTEXTYPE=Speciation DISCPT=(69,0)],(((G546_165:0.098161784[&&PRIME ID=546 VERTEXTYPE=Leaf],G547_166:0.098161784[&&PRIME ID=547 VERTEXTYPE=Leaf])G548_167:0.032734576[&&PRIME ID=548 VERTEXTYPE=Speciation DISCPT=(47,0)],G549_168:0.13089636[&&PRIME ID=549 VERTEXTYPE=Leaf])G550_169:0.085315024[&&PRIME ID=550 VERTEXTYPE=Speciation DISCPT=(57,0)],(G551_170:0.13877844[&&PRIME ID=551 VERTEXTYPE=Leaf],(G552_171:0.078613538[&&PRIME ID=552 VERTEXTYPE=Leaf],G553_168:0.078613538[&&PRIME ID=553 VERTEXTYPE=Leaf])G554_171:0.06016490166616586[&&PRIME ID=554 VERTEXTYPE=Additive Transfer FROMTOLINEAGE=(171,168) DISCPT=(37,2)])G555_172:0.077432944[&&PRIME ID=555 VERTEXTYPE=Speciation DISCPT=(60,0)])G556_173:0.031549272[&&PRIME ID=556 VERTEXTYPE=Speciation DISCPT=(72,0)])G557_173:0.057872832[&&PRIME ID=557 VERTEXTYPE=Additive Transfer FROMTOLINEAGE=(173,164) DISCPT=(77,2)])G558_175:0.0017151064[&&PRIME ID=558 VERTEXTYPE=Speciation DISCPT=(81,0)],G559_176:0.3073486[&&PRIME ID=559 VERTEXTYPE=Leaf])G560_179:0.066761621[&&PRIME ID=560 VERTEXTYPE=Speciation DISCPT=(82,0)])G561_187:0.0062159216[&&PRIME ID=561 VERTEXTYPE=Speciation DISCPT=(90,0)])G562_188:0.093679981[&&PRIME ID=562 VERTEXTYPE=Speciation DISCPT=(92,0)])G563_189:0.10037064[&&PRIME ID=563 VERTEXTYPE=Speciation DISCPT=(94,0)])G564_190:0.0078425454[&&PRIME ID=564 VERTEXTYPE=Speciation DISCPT=(95,0)])G565_195:0.033953985[&&PRIME ID=565 VERTEXTYPE=Speciation DISCPT=(97,0)])G566_12:0.1122422595838702[&&PRIME ID=566 VERTEXTYPE=Additive Transfer FROMTOLINEAGE=(12,197) DISCPT=(98,1)],(((((((G567_74:0.014203706[&&PRIME ID=567 VERTEXTYPE=Leaf],G568_75:0.014203706[&&PRIME ID=568 VERTEXTYPE=Leaf])G569_76:0.045695966[&&PRIME ID=569 VERTEXTYPE=Speciation DISCPT=(9,0)],(G570_77:0.040007411[&&PRIME ID=570 VERTEXTYPE=Leaf],(G571_136:0.0038197003[&&PRIME ID=571 VERTEXTYPE=Leaf],G572_140:0.0038197003[&&PRIME ID=572 VERTEXTYPE=Leaf])G573_136:0.036187711184424994[&&PRIME ID=573 VERTEXTYPE=Additive Transfer FROMTOLINEAGE=(136,140) DISCPT=(0,2)])G574_77:0.019892260552157787[&&PRIME ID=574 VERTEXTYPE=Additive Transfer FROMTOLINEAGE=(77,136) DISCPT=(18,1)])G575_78:0.1946894[&&PRIME ID=575 VERTEXTYPE=Speciation DISCPT=(30,0)],(G576_79:0.19673952[&&PRIME ID=576 VERTEXTYPE=Leaf],G577_81:0.19673952[&&PRIME ID=577 VERTEXTYPE=Leaf])G578_83:0.057849555[&&PRIME ID=578 VERTEXTYPE=Speciation DISCPT=(68,0)])G579_84:0.041629082[&&PRIME ID=579 VERTEXTYPE=Speciation DISCPT=(79,0)],((((G580_111:0.088532343[&&PRIME ID=580 VERTEXTYPE=Leaf],G581_13:0.088532343[&&PRIME ID=581 VERTEXTYPE=Leaf])G582_13:0.12580546739830828[&&PRIME ID=582 VERTEXTYPE=Additive Transfer FROMTOLINEAGE=(13,111) DISCPT=(40,2)],((G583_16:0.074515501[&&PRIME ID=583 VERTEXTYPE=Leaf],G584_16:0.074515501[&&PRIME ID=584 VERTEXTYPE=Leaf])G585_16:0.0012088058947661417[&&PRIME ID=585 VERTEXTYPE=Duplication DISCPT=(33,2)],(G586_19:0.014896585[&&PRIME ID=586 VERTEXTYPE=Leaf],G587_93:0.014896585[&&PRIME ID=587 VERTEXTYPE=Leaf])G588_20:0.060827722[&&PRIME ID=588 VERTEXTYPE=Additive Transfer FROMTOLINEAGE=(20,93) DISCPT=(10,1)])G589_22:0.1386135[&&PRIME ID=589 VERTEXTYPE=Speciation DISCPT=(36,0)])G590_15:0.020812324[&&PRIME ID=590 VERTEXTYPE=Speciation DISCPT=(70,0)],((G591_16:0.075724307[&&PRIME ID=591 VERTEXTYPE=Leaf],((G592_17:0.043878534[&&PRIME ID=592 VERTEXTYPE=Leaf],(G593_18:0.010148851[&&PRIME ID=593 VERTEXTYPE=Leaf],G594_19:0.010148851[&&PRIME ID=594 VERTEXTYPE=Leaf])G595_20:0.033729683[&&PRIME ID=595 VERTEXTYPE=Speciation DISCPT=(6,0)])G596_21:0.031492685[&&PRIME ID=596 VERTEXTYPE=Speciation DISCPT=(19,0)],(G597_16:0.060931443[&&PRIME ID=597 VERTEXTYPE=Leaf],G598_16:0.060931443[&&PRIME ID=598 VERTEXTYPE=Leaf])G599_16:0.014439775725821903[&&PRIME ID=599 VERTEXTYPE=Duplication DISCPT=(30,1)])G600_21:3.5308879574311283E-4[&&PRIME ID=600 VERTEXTYPE=Additive Transfer FROMTOLINEAGE=(21,16) DISCPT=(35,1)])G601_22:0.11757903[&&PRIME ID=601 VERTEXTYPE=Speciation DISCPT=(36,0)],(((G602_27:0.0022747824[&&PRIME ID=602 VERTEXTYPE=Leaf],G603_23:0.0022747824[&&PRIME ID=603 VERTEXTYPE=Leaf])G604_23:0.024083709569065085[&&PRIME ID=604 VERTEXTYPE=Additive Transfer FROMTOLINEAGE=(23,27) DISCPT=(0,1)],G605_24:0.026358492[&&PRIME ID=605 VERTEXTYPE=Leaf])G606_25:0.010405679[&&PRIME ID=606 VERTEXTYPE=Speciation DISCPT=(14,0)],(G607_26:0.035541148[&&PRIME ID=607 VERTEXTYPE=Leaf],G608_27:0.035541148[&&PRIME ID=608 VERTEXTYPE=Leaf])G609_28:0.0012230229[&&PRIME ID=609 VERTEXTYPE=Speciation DISCPT=(17,0)])G610_29:0.15653916[&&PRIME ID=610 VERTEXTYPE=Speciation DISCPT=(18,0)])G611_30:0.041846799[&&PRIME ID=611 VERTEXTYPE=Speciation DISCPT=(67,0)])G612_31:0.0061563742[&&PRIME ID=612 VERTEXTYPE=Speciation DISCPT=(76,0)],((G613_32:0.057643375[&&PRIME ID=613 VERTEXTYPE=Leaf],G614_33:0.057643375[&&PRIME ID=614 VERTEXTYPE=Leaf])G615_34:0.085678055[&&PRIME ID=615 VERTEXTYPE=Speciation DISCPT=(29,0)],G616_35:0.14332143[&&PRIME ID=616 VERTEXTYPE=Leaf])G617_36:0.097985078[&&PRIME ID=617 VERTEXTYPE=Speciation DISCPT=(61,0)])G618_37:0.054911645[&&PRIME ID=618 VERTEXTYPE=Speciation DISCPT=(77,0)])G619_37:0.06411386548937767[&&PRIME ID=619 VERTEXTYPE=Additive Transfer FROMTOLINEAGE=(37,84) DISCPT=(80,2)],((((G620_38:0.05558498[&&PRIME ID=620 VERTEXTYPE=Leaf],G621_39:0.05558498[&&PRIME ID=621 VERTEXTYPE=Leaf])G622_40:0.019098182[&&PRIME ID=622 VERTEXTYPE=Speciation DISCPT=(26,0)],((G623_41:0.0048433751[&&PRIME ID=623 VERTEXTYPE=Leaf],G624_42:0.0048433751[&&PRIME ID=624 VERTEXTYPE=Leaf])G625_43:0.052068544[&&PRIME ID=625 VERTEXTYPE=Speciation DISCPT=(1,0)],(G626_171:0.043153664[&&PRIME ID=626 VERTEXTYPE=Leaf],G627_44:0.043153664[&&PRIME ID=627 VERTEXTYPE=Leaf])G628_44:0.013758255480397401[&&PRIME ID=628 VERTEXTYPE=Additive Transfer FROMTOLINEAGE=(44,171) DISCPT=(18,2)])G629_45:0.017771243[&&PRIME ID=629 VERTEXTYPE=Speciation DISCPT=(27,0)])G630_46:0.014422757[&&PRIME ID=630 VERTEXTYPE=Speciation DISCPT=(34,0)],(((G631_47:0.0095286512[&&PRIME ID=631 VERTEXTYPE=Leaf],G632_48:0.0095286512[&&PRIME ID=632 VERTEXTYPE=Leaf])G633_49:0.066616707[&&PRIME ID=633 VERTEXTYPE=Speciation DISCPT=(5,0)],(G634_50:0.014410838[&&PRIME ID=634 VERTEXTYPE=Leaf],G635_51:0.014410838[&&PRIME ID=635 VERTEXTYPE=Leaf])G636_52:0.06173452[&&PRIME ID=636 VERTEXTYPE=Speciation DISCPT=(10,0)])G637_53:0.0092516301[&&PRIME ID=637 VERTEXTYPE=Speciation DISCPT=(37,0)],G638_54:0.085396988[&&PRIME ID=638 VERTEXTYPE=Leaf])G639_55:0.0037089309[&&PRIME ID=639 VERTEXTYPE=Speciation DISCPT=(40,0)])G640_56:0.047042831[&&PRIME ID=640 VERTEXTYPE=Speciation DISCPT=(41,0)],G641_57:0.13614875[&&PRIME ID=641 VERTEXTYPE=Leaf])G642_58:0.22418327[&&PRIME ID=642 VERTEXTYPE=Speciation DISCPT=(59,0)])G643_59:7.219136E-4[&&PRIME ID=643 VERTEXTYPE=Speciation DISCPT=(88,0)],((G644_60:0.14577843[&&PRIME ID=644 VERTEXTYPE=Leaf],((G645_61:0.010336183[&&PRIME ID=645 VERTEXTYPE=Leaf],G646_62:0.010336183[&&PRIME ID=646 VERTEXTYPE=Leaf])G647_63:0.044571216[&&PRIME ID=647 VERTEXTYPE=Speciation DISCPT=(8,0)],G648_64:0.054907399[&&PRIME ID=648 VERTEXTYPE=Leaf])G649_65:0.090871027[&&PRIME ID=649 VERTEXTYPE=Speciation DISCPT=(25,0)])G650_66:0.16860302[&&PRIME ID=650 VERTEXTYPE=Speciation DISCPT=(62,0)],(G651_67:0.13033803[&&PRIME ID=651 VERTEXTYPE=Leaf],(G652_68:0.11018474[&&PRIME ID=652 VERTEXTYPE=Leaf],G653_69:0.11018474[&&PRIME ID=653 VERTEXTYPE=Leaf])G654_70:0.020153291[&&PRIME ID=654 VERTEXTYPE=Speciation DISCPT=(53,0)])G655_71:0.18404342[&&PRIME ID=655 VERTEXTYPE=Speciation DISCPT=(56,0)])G656_72:0.046672487[&&PRIME ID=656 VERTEXTYPE=Speciation DISCPT=(83,0)])G657_73:0.22116537[&&PRIME ID=657 VERTEXTYPE=Speciation DISCPT=(89,0)],((((G658_79:0.19673952[&&PRIME ID=658 VERTEXTYPE=Leaf],(G659_80:0.10198964[&&PRIME ID=659 VERTEXTYPE=Leaf],G660_81:0.10198964[&&PRIME ID=660 VERTEXTYPE=Leaf])G661_82:0.094749876[&&PRIME ID=661 VERTEXTYPE=Speciation DISCPT=(50,0)])G662_83:0.18291599[&&PRIME ID=662 VERTEXTYPE=Speciation DISCPT=(68,0)],(G663_85:0.17176887[&&PRIME ID=663 VERTEXTYPE=Leaf],(G664_86:0.072096857[&&PRIME ID=664 VERTEXTYPE=Leaf],(G665_77:0.062805018[&&PRIME ID=665 VERTEXTYPE=Leaf],(G666_87:0.0052184336[&&PRIME ID=666 VERTEXTYPE=Leaf],G667_88:0.0052184336[&&PRIME ID=667 VERTEXTYPE=Leaf])G668_89:0.057586584[&&PRIME ID=668 VERTEXTYPE=Speciation DISCPT=(2,0)])G669_89:0.009291839218908195[&&PRIME ID=669 VERTEXTYPE=Duplication DISCPT=(30,2)])G670_90:0.099672011[&&PRIME ID=670 VERTEXTYPE=Speciation DISCPT=(33,0)])G671_91:0.20788664[&&PRIME ID=671 VERTEXTYPE=Speciation DISCPT=(66,0)])G672_92:0.19472125[&&PRIME ID=672 VERTEXTYPE=Speciation DISCPT=(91,0)],(((((G673_93:0.0071858182[&&PRIME ID=673 VERTEXTYPE=Leaf],G674_93:0.0071858182[&&PRIME ID=674 VERTEXTYPE=Leaf])G675_93:0.03855137782059926[&&PRIME ID=675 VERTEXTYPE=Duplication DISCPT=(3,1)],G676_94:0.045737196[&&PRIME ID=676 VERTEXTYPE=Leaf])G677_95:0.042912758[&&PRIME ID=677 VERTEXTYPE=Speciation DISCPT=(20,0)],((G678_97:0.06529814[&&PRIME ID=678 VERTEXTYPE=Leaf],((G679_98:0.036208426[&&PRIME ID=679 VERTEXTYPE=Leaf],G680_98:0.036208426[&&PRIME ID=680 VERTEXTYPE=Leaf])G681_98:8.346169245880106E-4[&&PRIME ID=681 VERTEXTYPE=Duplication DISCPT=(17,2)],(G682_93:0.014567916[&&PRIME ID=682 VERTEXTYPE=Leaf],(G683_1:0.010201436[&&PRIME ID=683 VERTEXTYPE=Leaf],G684_2:0.010201436[&&PRIME ID=684 VERTEXTYPE=Leaf])G685_3:0.0043664802[&&PRIME ID=685 VERTEXTYPE=Speciation DISCPT=(7,0)])G686_93:0.022475126755953603[&&PRIME ID=686 VERTEXTYPE=Additive Transfer FROMTOLINEAGE=(93,3) DISCPT=(10,1)])G687_98:0.028255097038776347[&&PRIME ID=687 VERTEXTYPE=Additive Transfer FROMTOLINEAGE=(98,93) DISCPT=(18,1)])G688_99:0.0028784491[&&PRIME ID=688 VERTEXTYPE=Speciation DISCPT=(31,0)],(G689_100:0.04704821[&&PRIME ID=689 VERTEXTYPE=Leaf],G690_101:0.04704821[&&PRIME ID=690 VERTEXTYPE=Leaf])G691_102:0.021128379[&&PRIME ID=691 VERTEXTYPE=Speciation DISCPT=(21,0)])G692_103:0.020473365[&&PRIME ID=692 VERTEXTYPE=Speciation DISCPT=(32,0)])G693_95:0.2512001561440599[&&PRIME ID=693 VERTEXTYPE=Additive Transfer FROMTOLINEAGE=(95,103) DISCPT=(40,2)],(((G694_96:0.095464069[&&PRIME ID=694 VERTEXTYPE=Leaf],((G695_97:0.06529814[&&PRIME ID=695 VERTEXTYPE=Leaf],G696_98:0.06529814[&&PRIME ID=696 VERTEXTYPE=Leaf])G697_99:0.0028784491[&&PRIME ID=697 VERTEXTYPE=Speciation DISCPT=(31,0)],G698_100:0.068176589[&&PRIME ID=698 VERTEXTYPE=Leaf])G699_103:0.02728748[&&PRIME ID=699 VERTEXTYPE=Speciation DISCPT=(32,0)])G700_104:0.22783522[&&PRIME ID=700 VERTEXTYPE=Speciation DISCPT=(44,0)],((G701_105:0.10256318[&&PRIME ID=701 VERTEXTYPE=Leaf],((((G702_106:0.0094361078[&&PRIME ID=702 VERTEXTYPE=Leaf],G703_107:0.0094361078[&&PRIME ID=703 VERTEXTYPE=Leaf])G704_108:0.039940166[&&PRIME ID=704 VERTEXTYPE=Speciation DISCPT=(4,0)],G705_7:0.049376274[&&PRIME ID=705 VERTEXTYPE=Leaf])G706_108:0.030841367842734464[&&PRIME ID=706 VERTEXTYPE=Additive Transfer FROMTOLINEAGE=(108,7) DISCPT=(21,2)],G707_109:0.080217642[&&PRIME ID=707 VERTEXTYPE=Leaf])G708_110:0.017521276[&&PRIME ID=708 VERTEXTYPE=Speciation DISCPT=(39,0)],G709_111:0.097738918[&&PRIME ID=709 VERTEXTYPE=Leaf])G710_112:0.004824263[&&PRIME ID=710 VERTEXTYPE=Speciation DISCPT=(45,0)])G711_113:0.044517829[&&PRIME ID=711 VERTEXTYPE=Speciation DISCPT=(51,0)],G712_114:0.14708101[&&PRIME ID=712 VERTEXTYPE=Leaf])G713_115:0.17621828[&&PRIME ID=713 VERTEXTYPE=Speciation DISCPT=(64,0)])G714_116:0.014397032[&&PRIME ID=714 VERTEXTYPE=Speciation DISCPT=(85,0)],((((G715_117:0.093145184[&&PRIME ID=715 VERTEXTYPE=Leaf],G716_118:0.093145184[&&PRIME ID=716 VERTEXTYPE=Leaf])G717_119:0.025426795[&&PRIME ID=717 VERTEXTYPE=Speciation DISCPT=(43,0)],((G718_120:0.057174427[&&PRIME ID=718 VERTEXTYPE=Leaf],G719_121:0.057174427[&&PRIME ID=719 VERTEXTYPE=Leaf])G720_122:0.052134992[&&PRIME ID=720 VERTEXTYPE=Speciation DISCPT=(28,0)],((G721_123:0.015888393[&&PRIME ID=721 VERTEXTYPE=Leaf],G722_123:0.015888393[&&PRIME ID=722 VERTEXTYPE=Leaf])G723_123:0.01440103291595968[&&PRIME ID=723 VERTEXTYPE=Duplication DISCPT=(10,2)],G724_124:0.030289426[&&PRIME ID=724 VERTEXTYPE=Leaf])G725_125:0.079019993[&&PRIME ID=725 VERTEXTYPE=Speciation DISCPT=(15,0)])G726_126:0.0092625602[&&PRIME ID=726 VERTEXTYPE=Speciation DISCPT=(52,0)])G727_127:0.019543158[&&PRIME ID=727 VERTEXTYPE=Speciation DISCPT=(54,0)],((G728_117:0.093145184[&&PRIME ID=728 VERTEXTYPE=Leaf],G729_118:0.093145184[&&PRIME ID=729 VERTEXTYPE=Leaf])G730_119:0.025426795[&&PRIME ID=730 VERTEXTYPE=Speciation DISCPT=(43,0)],(G731_123:0.030289426[&&PRIME ID=731 VERTEXTYPE=Leaf],G732_124:0.030289426[&&PRIME ID=732 VERTEXTYPE=Leaf])G733_125:0.088282553[&&PRIME ID=733 VERTEXTYPE=Speciation DISCPT=(15,0)])G734_127:0.019543158[&&PRIME ID=734 VERTEXTYPE=Speciation DISCPT=(54,0)])G735_127:0.07938277323194173[&&PRIME ID=735 VERTEXTYPE=Duplication DISCPT=(59,2)],((G736_123:0.030289426[&&PRIME ID=736 VERTEXTYPE=Leaf],G737_124:0.030289426[&&PRIME ID=737 VERTEXTYPE=Leaf])G738_125:0.036401147[&&PRIME ID=738 VERTEXTYPE=Speciation DISCPT=(15,0)],(G739_128:0.046134263[&&PRIME ID=739 VERTEXTYPE=Leaf],G740_128:0.046134263[&&PRIME ID=740 VERTEXTYPE=Leaf])G741_128:0.02055630994604695[&&PRIME ID=741 VERTEXTYPE=Duplication DISCPT=(20,1)])G742_128:0.15080734[&&PRIME ID=742 VERTEXTYPE=Additive Transfer FROMTOLINEAGE=(128,125) DISCPT=(31,1)])G743_129:0.12019841[&&PRIME ID=743 VERTEXTYPE=Speciation DISCPT=(74,0)])G744_130:0.0021537871[&&PRIME ID=744 VERTEXTYPE=Speciation DISCPT=(86,0)])G745_131:0.13415601[&&PRIME ID=745 VERTEXTYPE=Speciation DISCPT=(87,0)],(((G746_93:0.045737196[&&PRIME ID=746 VERTEXTYPE=Leaf],G747_94:0.045737196[&&PRIME ID=747 VERTEXTYPE=Leaf])G748_95:0.29411291[&&PRIME ID=748 VERTEXTYPE=Speciation DISCPT=(20,0)],((((G749_105:0.097566183[&&PRIME ID=749 VERTEXTYPE=Leaf],G750_114:0.097566183[&&PRIME ID=750 VERTEXTYPE=Leaf])G751_105:0.004996998229667368[&&PRIME ID=751 VERTEXTYPE=Additive Transfer FROMTOLINEAGE=(105,114) DISCPT=(44,2)],((G752_106:0.0094361078[&&PRIME ID=752 VERTEXTYPE=Leaf],G753_107:0.0094361078[&&PRIME ID=753 VERTEXTYPE=Leaf])G754_108:0.070781534[&&PRIME ID=754 VERTEXTYPE=Speciation DISCPT=(4,0)],(G755_109:0.069746151[&&PRIME ID=755 VERTEXTYPE=Leaf],G756_109:0.069746151[&&PRIME ID=756 VERTEXTYPE=Leaf])G757_109:0.010471491429896406[&&PRIME ID=757 VERTEXTYPE=Duplication DISCPT=(32,1)])G758_110:0.022345539[&&PRIME ID=758 VERTEXTYPE=Speciation DISCPT=(39,0)])G759_113:0.044517829[&&PRIME ID=759 VERTEXTYPE=Speciation DISCPT=(51,0)],G760_114:0.14708101[&&PRIME ID=760 VERTEXTYPE=Leaf])G761_115:0.19061531[&&PRIME ID=761 VERTEXTYPE=Speciation DISCPT=(64,0)],((((G762_117:0.093145184[&&PRIME ID=762 VERTEXTYPE=Leaf],G763_118:0.093145184[&&PRIME ID=763 VERTEXTYPE=Leaf])G764_119:0.025426795[&&PRIME ID=764 VERTEXTYPE=Speciation DISCPT=(43,0)],((G765_120:0.057174427[&&PRIME ID=765 VERTEXTYPE=Leaf],G766_121:0.057174427[&&PRIME ID=766 VERTEXTYPE=Leaf])G767_122:0.052134992[&&PRIME ID=767 VERTEXTYPE=Speciation DISCPT=(28,0)],(G768_123:0.030289426[&&PRIME ID=768 VERTEXTYPE=Leaf],G769_124:0.030289426[&&PRIME ID=769 VERTEXTYPE=Leaf])G770_125:0.079019993[&&PRIME ID=770 VERTEXTYPE=Speciation DISCPT=(15,0)])G771_126:0.0092625602[&&PRIME ID=771 VERTEXTYPE=Speciation DISCPT=(52,0)])G772_127:0.026711829[&&PRIME ID=772 VERTEXTYPE=Speciation DISCPT=(54,0)],(G773_67:0.13033803[&&PRIME ID=773 VERTEXTYPE=Leaf],(G774_68:0.11018474[&&PRIME ID=774 VERTEXTYPE=Leaf],(G775_69:0.066656306[&&PRIME ID=775 VERTEXTYPE=Leaf],G776_69:0.066656306[&&PRIME ID=776 VERTEXTYPE=Leaf])G777_69:0.04352843359987506[&&PRIME ID=777 VERTEXTYPE=Duplication DISCPT=(31,1)])G778_70:0.020153291[&&PRIME ID=778 VERTEXTYPE=Speciation DISCPT=(53,0)])G779_71:0.014945776[&&PRIME ID=779 VERTEXTYPE=Speciation DISCPT=(56,0)])G780_127:0.07221410229984038[&&PRIME ID=780 VERTEXTYPE=Additive Transfer FROMTOLINEAGE=(127,71) DISCPT=(61,2)],(G781_128:0.14720351[&&PRIME ID=781 VERTEXTYPE=Leaf],((G782_0:0.006771638[&&PRIME ID=782 VERTEXTYPE=Leaf],G783_2:0.006771638[&&PRIME ID=783 VERTEXTYPE=Leaf])G784_0:0.09130462526012817[&&PRIME ID=784 VERTEXTYPE=Additive Transfer FROMTOLINEAGE=(0,2) DISCPT=(3,1)],(G785_1:0.010201436[&&PRIME ID=785 VERTEXTYPE=Leaf],G786_2:0.010201436[&&PRIME ID=786 VERTEXTYPE=Leaf])G787_3:0.087874827[&&PRIME ID=787 VERTEXTYPE=Speciation DISCPT=(7,0)])G788_4:0.049127245[&&PRIME ID=788 VERTEXTYPE=Speciation DISCPT=(46,0)])G789_128:0.0702944015364779[&&PRIME ID=789 VERTEXTYPE=Additive Transfer FROMTOLINEAGE=(128,4) DISCPT=(64,1)])G790_129:0.12019841[&&PRIME ID=790 VERTEXTYPE=Speciation DISCPT=(74,0)])G791_130:0.0021537871[&&PRIME ID=791 VERTEXTYPE=Speciation DISCPT=(86,0)])G792_131:0.046277997[&&PRIME ID=792 VERTEXTYPE=Speciation DISCPT=(87,0)],((G793_132:0.31739839[&&PRIME ID=793 VERTEXTYPE=Leaf],((G794_133:0.089657085[&&PRIME ID=794 VERTEXTYPE=Leaf],G795_134:0.089657085[&&PRIME ID=795 VERTEXTYPE=Leaf])G796_135:0.16096289[&&PRIME ID=796 VERTEXTYPE=Speciation DISCPT=(42,0)],((G797_14:0.11266023[&&PRIME ID=797 VERTEXTYPE=Leaf],G798_136:0.11266023[&&PRIME ID=798 VERTEXTYPE=Leaf])G799_136:0.10185246297611168[&&PRIME ID=799 VERTEXTYPE=Additive Transfer FROMTOLINEAGE=(136,14) DISCPT=(53,1)],((G800_137:0.026947739[&&PRIME ID=800 VERTEXTYPE=Leaf],G801_121:0.026947739[&&PRIME ID=801 VERTEXTYPE=Leaf])G802_137:0.12124897[&&PRIME ID=802 VERTEXTYPE=Additive Transfer FROMTOLINEAGE=(137,121) DISCPT=(14,1)],(G803_140:0.018093079[&&PRIME ID=803 VERTEXTYPE=Leaf],G804_141:0.018093079[&&PRIME ID=804 VERTEXTYPE=Leaf])G805_142:0.13010363[&&PRIME ID=805 VERTEXTYPE=Speciation DISCPT=(13,0)])G806_143:0.066315989[&&PRIME ID=806 VERTEXTYPE=Speciation DISCPT=(65,0)])G807_144:0.03610728[&&PRIME ID=807 VERTEXTYPE=Speciation DISCPT=(71,0)])G808_145:0.066778419[&&PRIME ID=808 VERTEXTYPE=Speciation DISCPT=(78,0)])G809_146:0.062927744[&&PRIME ID=809 VERTEXTYPE=Speciation DISCPT=(84,0)],((G810_147:0.30563349[&&PRIME ID=810 VERTEXTYPE=Leaf],((((G811_165:0.098161784[&&PRIME ID=811 VERTEXTYPE=Leaf],G812_166:0.098161784[&&PRIME ID=812 VERTEXTYPE=Leaf])G813_167:0.032734576[&&PRIME ID=813 VERTEXTYPE=Speciation DISCPT=(47,0)],(G814_168:0.020964545[&&PRIME ID=814 VERTEXTYPE=Leaf],G815_168:0.020964545[&&PRIME ID=815 VERTEXTYPE=Leaf])G816_168:0.10993181450013341[&&PRIME ID=816 VERTEXTYPE=Duplication DISCPT=(13,1)])G817_169:0.07791512[&&PRIME ID=817 VERTEXTYPE=Speciation DISCPT=(57,0)],((G818_165:0.098161784[&&PRIME ID=818 VERTEXTYPE=Leaf],G819_166:0.098161784[&&PRIME ID=819 VERTEXTYPE=Leaf])G820_167:0.032734576[&&PRIME ID=820 VERTEXTYPE=Speciation DISCPT=(47,0)],G821_168:0.13089636[&&PRIME ID=821 VERTEXTYPE=Leaf])G822_169:0.07791512[&&PRIME ID=822 VERTEXTYPE=Speciation DISCPT=(57,0)])G823_169:0.060343706[&&PRIME ID=823 VERTEXTYPE=Duplication DISCPT=(68,2)],G824_147:0.26915519[&&PRIME ID=824 VERTEXTYPE=Leaf])G825_173:0.036478303[&&PRIME ID=825 VERTEXTYPE=Additive Transfer FROMTOLINEAGE=(173,147) DISCPT=(79,2)])G826_175:0.068476727[&&PRIME ID=826 VERTEXTYPE=Speciation DISCPT=(81,0)],(((G827_180:0.080110358[&&PRIME ID=827 VERTEXTYPE=Leaf],(G828_181:0.016345012[&&PRIME ID=828 VERTEXTYPE=Leaf],G829_182:0.016345012[&&PRIME ID=829 VERTEXTYPE=Leaf])G830_183:0.063765346[&&PRIME ID=830 VERTEXTYPE=Speciation DISCPT=(11,0)])G831_184:0.018448554[&&PRIME ID=831 VERTEXTYPE=Speciation DISCPT=(38,0)],G832_185:0.098558912[&&PRIME ID=832 VERTEXTYPE=Leaf])G833_186:0.042828732[&&PRIME ID=833 VERTEXTYPE=Speciation DISCPT=(48,0)],((G834_180:0.080110358[&&PRIME ID=834 VERTEXTYPE=Leaf],(G835_181:0.016345012[&&PRIME ID=835 VERTEXTYPE=Leaf],G836_182:0.016345012[&&PRIME ID=836 VERTEXTYPE=Leaf])G837_183:0.063765346[&&PRIME ID=837 VERTEXTYPE=Speciation DISCPT=(11,0)])G838_184:0.018448554[&&PRIME ID=838 VERTEXTYPE=Speciation DISCPT=(38,0)],G839_185:0.098558912[&&PRIME ID=839 VERTEXTYPE=Leaf])G840_186:0.042828732[&&PRIME ID=840 VERTEXTYPE=Speciation DISCPT=(48,0)])G841_186:0.23272257150063044[&&PRIME ID=841 VERTEXTYPE=Duplication DISCPT=(60,2)])G842_187:0.0062159216[&&PRIME ID=842 VERTEXTYPE=Speciation DISCPT=(90,0)])G843_188:0.0058019709[&&PRIME ID=843 VERTEXTYPE=Speciation DISCPT=(92,0)])G844_188:0.08787801035709197[&&PRIME ID=844 VERTEXTYPE=Additive Transfer FROMTOLINEAGE=(188,131) DISCPT=(92,1)])G845_189:0.10037064[&&PRIME ID=845 VERTEXTYPE=Speciation DISCPT=(94,0)])G846_190:0.0067658853[&&PRIME ID=846 VERTEXTYPE=Speciation DISCPT=(95,0)],((G847_148:0.10479809[&&PRIME ID=847 VERTEXTYPE=Leaf],(G848_0:0.098076263[&&PRIME ID=848 VERTEXTYPE=Leaf],(G849_1:0.010201436[&&PRIME ID=849 VERTEXTYPE=Leaf],G850_2:0.010201436[&&PRIME ID=850 VERTEXTYPE=Leaf])G851_3:0.087874827[&&PRIME ID=851 VERTEXTYPE=Speciation DISCPT=(7,0)])G852_4:0.0067218222[&&PRIME ID=852 VERTEXTYPE=Speciation DISCPT=(46,0)])G853_4:0.31233595378046136[&&PRIME ID=853 VERTEXTYPE=Additive Transfer FROMTOLINEAGE=(4,148) DISCPT=(51,1)],(G854_6:0.14647951[&&PRIME ID=854 VERTEXTYPE=Leaf],(G855_7:0.099574962[&&PRIME ID=855 VERTEXTYPE=Leaf],G856_8:0.099574962[&&PRIME ID=856 VERTEXTYPE=Leaf])G857_9:0.046904552[&&PRIME ID=857 VERTEXTYPE=Speciation DISCPT=(49,0)])G858_10:0.27065453[&&PRIME ID=858 VERTEXTYPE=Speciation DISCPT=(63,0)])G859_4:0.1640086[&&PRIME ID=859 VERTEXTYPE=Additive Transfer FROMTOLINEAGE=(4,11) DISCPT=(92,2)])G860_194:0.0010766601[&&PRIME ID=860 VERTEXTYPE=Speciation DISCPT=(96,0)])G861_195:0.14619624[&&PRIME ID=861 VERTEXTYPE=Speciation DISCPT=(97,0)])G862_198:0.0[&&PRIME ID=862 VERTEXTYPE=Speciation DISCPT=(99,0)][&&PRIME NAME=PrunedTree];
