# Supplementary material for: Assessing the accuracy of phylogenetic rooting methods on prokaryotic gene families
Source: PLoS One. 2020 May 15;15(5):e0232950. doi: 10.1371/journal.pone.0232950 (PMC7228096; doi:10.1371/journal.pone.0232950)
Supplement: S1 Dataset — (ZIP) [file pone.0232950.s002.zip › AllSimulatedDatasets/R-025-HI-NR/original_trees/tree34]

(((G0_118:0.63509468[&&PRIME ID=0 VERTEXTYPE=Leaf],((G1_0:0.19375327[&&PRIME ID=1 VERTEXTYPE=Leaf],(((G2_3:0.021813724[&&PRIME ID=2 VERTEXTYPE=Leaf],(G3_4:0.012368634[&&PRIME ID=3 VERTEXTYPE=Leaf],G4_187:0.012368634[&&PRIME ID=4 VERTEXTYPE=Leaf])G5_4:0.00944508965605713[&&PRIME ID=5 VERTEXTYPE=Additive Transfer FROMTOLINEAGE=(4,187) DISCPT=(9,1)])G6_5:0.043492978[&&PRIME ID=6 VERTEXTYPE=Speciation DISCPT=(10,0)],(G7_6:0.0029940437[&&PRIME ID=7 VERTEXTYPE=Leaf],G8_7:0.0029940437[&&PRIME ID=8 VERTEXTYPE=Leaf])G9_8:0.062312658[&&PRIME ID=9 VERTEXTYPE=Speciation DISCPT=(5,0)])G10_9:0.092680264[&&PRIME ID=10 VERTEXTYPE=Speciation DISCPT=(20,0)],(G11_10:0.13915637[&&PRIME ID=11 VERTEXTYPE=Leaf],(((G12_13:5.9225895E-4[&&PRIME ID=12 VERTEXTYPE=Leaf],G13_14:5.9225895E-4[&&PRIME ID=13 VERTEXTYPE=Leaf])G14_15:0.0031470682[&&PRIME ID=14 VERTEXTYPE=Speciation DISCPT=(2,0)],G15_16:0.0037393272[&&PRIME ID=15 VERTEXTYPE=Leaf])G16_17:0.032499379[&&PRIME ID=16 VERTEXTYPE=Speciation DISCPT=(6,0)],G17_18:0.036238706[&&PRIME ID=17 VERTEXTYPE=Leaf])G18_19:0.10291767[&&PRIME ID=18 VERTEXTYPE=Speciation DISCPT=(14,0)])G19_20:0.018830593[&&PRIME ID=19 VERTEXTYPE=Speciation DISCPT=(43,0)])G20_21:0.035766307[&&PRIME ID=20 VERTEXTYPE=Speciation DISCPT=(49,0)])G21_22:0.30037672[&&PRIME ID=21 VERTEXTYPE=Speciation DISCPT=(56,0)],(((((G22_49:3.7360275E-4[&&PRIME ID=22 VERTEXTYPE=Leaf],G23_50:3.7360275E-4[&&PRIME ID=23 VERTEXTYPE=Leaf])G24_51:0.084948417[&&PRIME ID=24 VERTEXTYPE=Speciation DISCPT=(1,0)],G25_38:0.08532202[&&PRIME ID=25 VERTEXTYPE=Leaf])G26_51:0.27273137[&&PRIME ID=26 VERTEXTYPE=Additive Transfer FROMTOLINEAGE=(51,39) DISCPT=(27,2)],(G27_54:0.26495999[&&PRIME ID=27 VERTEXTYPE=Leaf],(G28_97:0.25464574[&&PRIME ID=28 VERTEXTYPE=Leaf],((G29_57:0.023299803[&&PRIME ID=29 VERTEXTYPE=Leaf],G30_58:0.023299803[&&PRIME ID=30 VERTEXTYPE=Leaf])G31_59:0.21851301[&&PRIME ID=31 VERTEXTYPE=Speciation DISCPT=(11,0)],(G32_60:7.2760567E-4[&&PRIME ID=32 VERTEXTYPE=Leaf],G33_61:7.2760567E-4[&&PRIME ID=33 VERTEXTYPE=Leaf])G34_62:0.24108521[&&PRIME ID=34 VERTEXTYPE=Speciation DISCPT=(3,0)])G35_63:0.012832928[&&PRIME ID=35 VERTEXTYPE=Speciation DISCPT=(64,0)])G36_63:0.010314239519168763[&&PRIME ID=36 VERTEXTYPE=Additive Transfer FROMTOLINEAGE=(63,97) DISCPT=(67,2)])G37_64:0.093093414[&&PRIME ID=37 VERTEXTYPE=Speciation DISCPT=(69,0)])G38_65:0.053507208[&&PRIME ID=38 VERTEXTYPE=Speciation DISCPT=(76,0)],G39_70:0.4115606[&&PRIME ID=39 VERTEXTYPE=Leaf])G40_70:0.07332370698291782[&&PRIME ID=40 VERTEXTYPE=Additive Transfer FROMTOLINEAGE=(70,65) DISCPT=(79,1)],((((G41_71:0.044994107[&&PRIME ID=41 VERTEXTYPE=Leaf],G42_72:0.044994107[&&PRIME ID=42 VERTEXTYPE=Leaf])G43_73:0.16452754[&&PRIME ID=43 VERTEXTYPE=Speciation DISCPT=(15,0)],(G44_74:0.072583418[&&PRIME ID=44 VERTEXTYPE=Leaf],G45_75:0.072583418[&&PRIME ID=45 VERTEXTYPE=Leaf])G46_76:0.13693823[&&PRIME ID=46 VERTEXTYPE=Speciation DISCPT=(22,0)])G47_77:0.013475671[&&PRIME ID=47 VERTEXTYPE=Speciation DISCPT=(59,0)],((G48_78:0.010308834[&&PRIME ID=48 VERTEXTYPE=Leaf],G49_79:0.010308834[&&PRIME ID=49 VERTEXTYPE=Leaf])G50_80:0.20392394[&&PRIME ID=50 VERTEXTYPE=Speciation DISCPT=(8,0)],((G51_81:0.064505979[&&PRIME ID=51 VERTEXTYPE=Leaf],G52_82:0.064505979[&&PRIME ID=52 VERTEXTYPE=Leaf])G53_83:0.01818586[&&PRIME ID=53 VERTEXTYPE=Speciation DISCPT=(19,0)],(G54_84:0.0021661741[&&PRIME ID=54 VERTEXTYPE=Leaf],G55_85:0.0021661741[&&PRIME ID=55 VERTEXTYPE=Leaf])G56_86:0.080525665[&&PRIME ID=56 VERTEXTYPE=Speciation DISCPT=(4,0)])G57_87:0.13154094[&&PRIME ID=57 VERTEXTYPE=Speciation DISCPT=(26,0)])G58_88:0.0087645421[&&PRIME ID=58 VERTEXTYPE=Speciation DISCPT=(60,0)])G59_89:0.068897493[&&PRIME ID=59 VERTEXTYPE=Speciation DISCPT=(62,0)],(G60_90:0.24614864[&&PRIME ID=60 VERTEXTYPE=Leaf],(G61_93:0.04904609[&&PRIME ID=61 VERTEXTYPE=Leaf],G62_93:0.04904609[&&PRIME ID=62 VERTEXTYPE=Leaf])G63_93:0.19710254970964391[&&PRIME ID=63 VERTEXTYPE=Duplication DISCPT=(16,1)])G64_94:0.04574617[&&PRIME ID=64 VERTEXTYPE=Speciation DISCPT=(66,0)])G65_95:0.1929895[&&PRIME ID=65 VERTEXTYPE=Speciation DISCPT=(71,0)])G66_96:0.0092456851[&&PRIME ID=66 VERTEXTYPE=Speciation DISCPT=(83,0)])G67_96:0.14096468[&&PRIME ID=67 VERTEXTYPE=Additive Transfer FROMTOLINEAGE=(96,22) DISCPT=(84,2)])G68_99:0.0090690955[&&PRIME ID=68 VERTEXTYPE=Speciation DISCPT=(90,0)],(((G69_100:0.10881979[&&PRIME ID=69 VERTEXTYPE=Leaf],(G70_101:0.085057695[&&PRIME ID=70 VERTEXTYPE=Leaf],G71_102:0.085057695[&&PRIME ID=71 VERTEXTYPE=Leaf])G72_103:0.02376209[&&PRIME ID=72 VERTEXTYPE=Speciation DISCPT=(27,0)])G73_104:0.085721649[&&PRIME ID=73 VERTEXTYPE=Speciation DISCPT=(37,0)],((G74_105:0.04594866[&&PRIME ID=74 VERTEXTYPE=Leaf],G75_106:0.04594866[&&PRIME ID=75 VERTEXTYPE=Leaf])G76_107:0.14308634[&&PRIME ID=76 VERTEXTYPE=Speciation DISCPT=(16,0)],G77_108:0.189035[&&PRIME ID=77 VERTEXTYPE=Leaf])G78_109:0.0055064346[&&PRIME ID=78 VERTEXTYPE=Speciation DISCPT=(55,0)])G79_110:0.037161353[&&PRIME ID=79 VERTEXTYPE=Speciation DISCPT=(57,0)],((G80_161:0.028903091[&&PRIME ID=80 VERTEXTYPE=Leaf],G81_111:0.028903091[&&PRIME ID=81 VERTEXTYPE=Leaf])G82_111:0.07742991912343593[&&PRIME ID=82 VERTEXTYPE=Additive Transfer FROMTOLINEAGE=(111,161) DISCPT=(11,2)],G83_112:0.10633301[&&PRIME ID=83 VERTEXTYPE=Leaf])G84_113:0.12536978[&&PRIME ID=84 VERTEXTYPE=Speciation DISCPT=(34,0)])G85_114:0.41246099[&&PRIME ID=85 VERTEXTYPE=Speciation DISCPT=(63,0)])G86_115:0.16287844[&&PRIME ID=86 VERTEXTYPE=Speciation DISCPT=(92,0)],(((((((G87_164:0.15076331[&&PRIME ID=87 VERTEXTYPE=Leaf],G88_165:0.15076331[&&PRIME ID=88 VERTEXTYPE=Leaf])G89_166:0.092340725[&&PRIME ID=89 VERTEXTYPE=Speciation DISCPT=(46,0)],((G90_164:0.15076331[&&PRIME ID=90 VERTEXTYPE=Leaf],G91_165:0.15076331[&&PRIME ID=91 VERTEXTYPE=Leaf])G92_166:0.068718401[&&PRIME ID=92 VERTEXTYPE=Speciation DISCPT=(46,0)],(G93_117:0.043492923[&&PRIME ID=93 VERTEXTYPE=Leaf],G94_167:0.043492923[&&PRIME ID=94 VERTEXTYPE=Leaf])G95_167:0.17598879[&&PRIME ID=95 VERTEXTYPE=Additive Transfer FROMTOLINEAGE=(167,117) DISCPT=(14,2)])G96_170:0.023622324[&&PRIME ID=96 VERTEXTYPE=Speciation DISCPT=(61,0)])G97_171:0.25297869[&&PRIME ID=97 VERTEXTYPE=Speciation DISCPT=(65,0)],(G98_173:0.24788169[&&PRIME ID=98 VERTEXTYPE=Leaf],((G99_175:0.18673603[&&PRIME ID=99 VERTEXTYPE=Leaf],((G100_179:0.16660119[&&PRIME ID=100 VERTEXTYPE=Leaf],(G101_180:0.047984877[&&PRIME ID=101 VERTEXTYPE=Leaf],G102_180:0.047984877[&&PRIME ID=102 VERTEXTYPE=Leaf])G103_180:0.11861631441902899[&&PRIME ID=103 VERTEXTYPE=Duplication DISCPT=(16,1)])G104_179:0.008370469023884147[&&PRIME ID=104 VERTEXTYPE=Additive Transfer FROMTOLINEAGE=(179,180) DISCPT=(49,2)],(G105_180:0.13544872[&&PRIME ID=105 VERTEXTYPE=Leaf],G106_180:0.13544872[&&PRIME ID=106 VERTEXTYPE=Leaf])G107_180:0.039522937422304484[&&PRIME ID=107 VERTEXTYPE=Duplication DISCPT=(40,2)])G108_181:0.011764369[&&PRIME ID=108 VERTEXTYPE=Speciation DISCPT=(51,0)])G109_182:0.041254096[&&PRIME ID=109 VERTEXTYPE=Speciation DISCPT=(53,0)],((G110_55:0.060273377[&&PRIME ID=110 VERTEXTYPE=Leaf],(G111_180:0.011487665[&&PRIME ID=111 VERTEXTYPE=Leaf],G112_179:0.011487665[&&PRIME ID=112 VERTEXTYPE=Leaf])G113_180:0.048785711689923524[&&PRIME ID=113 VERTEXTYPE=Additive Transfer FROMTOLINEAGE=(180,179) DISCPT=(9,1)])G114_180:0.03722641775921234[&&PRIME ID=114 VERTEXTYPE=Additive Transfer FROMTOLINEAGE=(180,55) DISCPT=(17,1)],(G115_173:0.0050419033[&&PRIME ID=115 VERTEXTYPE=Leaf],G116_91:0.0050419033[&&PRIME ID=116 VERTEXTYPE=Leaf])G117_173:0.09245789114017004[&&PRIME ID=117 VERTEXTYPE=Additive Transfer FROMTOLINEAGE=(173,91) DISCPT=(6,1)])G118_173:0.13049033004865943[&&PRIME ID=118 VERTEXTYPE=Additive Transfer FROMTOLINEAGE=(173,180) DISCPT=(31,1)])G119_182:0.019891569928421157[&&PRIME ID=119 VERTEXTYPE=Additive Transfer FROMTOLINEAGE=(182,173) DISCPT=(62,2)])G120_183:0.24820103[&&PRIME ID=120 VERTEXTYPE=Speciation DISCPT=(67,0)])G121_186:0.081707303[&&PRIME ID=121 VERTEXTYPE=Speciation DISCPT=(85,0)],(((G122_3:0.021813724[&&PRIME ID=122 VERTEXTYPE=Leaf],G123_4:0.021813724[&&PRIME ID=123 VERTEXTYPE=Leaf])G124_5:0.10379368[&&PRIME ID=124 VERTEXTYPE=Speciation DISCPT=(10,0)],G125_118:0.1256074[&&PRIME ID=125 VERTEXTYPE=Leaf])G126_118:0.2839332225716837[&&PRIME ID=126 VERTEXTYPE=Additive Transfer FROMTOLINEAGE=(118,9) DISCPT=(39,1)],G127_69:0.40954062[&&PRIME ID=127 VERTEXTYPE=Leaf])G128_118:0.16824940096310462[&&PRIME ID=128 VERTEXTYPE=Additive Transfer FROMTOLINEAGE=(118,69) DISCPT=(78,2)])G129_118:0.05758845419590264[&&PRIME ID=129 VERTEXTYPE=Additive Transfer FROMTOLINEAGE=(118,186) DISCPT=(87,2)],((G130_119:0.19390463[&&PRIME ID=130 VERTEXTYPE=Leaf],G131_119:0.19390463[&&PRIME ID=131 VERTEXTYPE=Leaf])G132_121:0.3419328444565239[&&PRIME ID=132 VERTEXTYPE=Duplication DISCPT=(56,1)],G133_118:0.53583747[&&PRIME ID=133 VERTEXTYPE=Leaf])G134_121:0.09954100682554452[&&PRIME ID=134 VERTEXTYPE=Additive Transfer FROMTOLINEAGE=(121,118) DISCPT=(87,1)])G135_122:0.031504217[&&PRIME ID=135 VERTEXTYPE=Speciation DISCPT=(91,0)],((G136_126:0.029883684[&&PRIME ID=136 VERTEXTYPE=Leaf],G137_127:0.029883684[&&PRIME ID=137 VERTEXTYPE=Leaf])G138_128:0.45085579[&&PRIME ID=138 VERTEXTYPE=Speciation DISCPT=(13,0)],(G139_137:0.43489745[&&PRIME ID=139 VERTEXTYPE=Leaf],(((G140_138:0.11012509[&&PRIME ID=140 VERTEXTYPE=Leaf],G141_139:0.11012509[&&PRIME ID=141 VERTEXTYPE=Leaf])G142_138:0.17054001575748[&&PRIME ID=142 VERTEXTYPE=Additive Transfer FROMTOLINEAGE=(138,139) DISCPT=(37,1)],G143_139:0.28066511[&&PRIME ID=143 VERTEXTYPE=Leaf])G144_142:0.14237669[&&PRIME ID=144 VERTEXTYPE=Speciation DISCPT=(70,0)],G145_143:0.4230418[&&PRIME ID=145 VERTEXTYPE=Leaf])G146_154:0.01185564[&&PRIME ID=146 VERTEXTYPE=Speciation DISCPT=(80,0)])G147_155:0.04584204[&&PRIME ID=147 VERTEXTYPE=Speciation DISCPT=(81,0)])G148_156:0.18614321[&&PRIME ID=148 VERTEXTYPE=Speciation DISCPT=(82,0)])G149_158:0.13757438[&&PRIME ID=149 VERTEXTYPE=Speciation DISCPT=(94,0)],(((((G150_161:0.17577026[&&PRIME ID=150 VERTEXTYPE=Leaf],G151_162:0.17577026[&&PRIME ID=151 VERTEXTYPE=Leaf])G152_163:0.0025179069[&&PRIME ID=152 VERTEXTYPE=Speciation DISCPT=(52,0)],(G153_118:0.10925638[&&PRIME ID=153 VERTEXTYPE=Leaf],G154_187:0.10925638[&&PRIME ID=154 VERTEXTYPE=Leaf])G155_118:0.06903179102416852[&&PRIME ID=155 VERTEXTYPE=Additive Transfer FROMTOLINEAGE=(118,187) DISCPT=(37,1)])G156_163:0.06481586780313152[&&PRIME ID=156 VERTEXTYPE=Additive Transfer FROMTOLINEAGE=(163,118) DISCPT=(52,1)],(G157_167:0.10423574[&&PRIME ID=157 VERTEXTYPE=Leaf],G158_168:0.10423574[&&PRIME ID=158 VERTEXTYPE=Leaf])G159_169:0.13886829[&&PRIME ID=159 VERTEXTYPE=Speciation DISCPT=(33,0)])G160_171:0.25297869[&&PRIME ID=160 VERTEXTYPE=Speciation DISCPT=(65,0)],((G161_173:0.24788169[&&PRIME ID=161 VERTEXTYPE=Leaf],((G162_55:0.22280033[&&PRIME ID=162 VERTEXTYPE=Leaf],((G163_119:0.10301577[&&PRIME ID=163 VERTEXTYPE=Leaf],G164_120:0.10301577[&&PRIME ID=164 VERTEXTYPE=Leaf])G165_119:0.0052494865376362596[&&PRIME ID=165 VERTEXTYPE=Additive Transfer FROMTOLINEAGE=(119,120) DISCPT=(32,2)],G166_120:0.10826526[&&PRIME ID=166 VERTEXTYPE=Leaf])G167_121:0.11453507[&&PRIME ID=167 VERTEXTYPE=Speciation DISCPT=(36,0)])G168_121:0.0032287736160519992[&&PRIME ID=168 VERTEXTYPE=Additive Transfer FROMTOLINEAGE=(121,56) DISCPT=(61,2)],(((G169_174:0.14849855[&&PRIME ID=169 VERTEXTYPE=Leaf],G170_175:0.14849855[&&PRIME ID=170 VERTEXTYPE=Leaf])G171_176:0.00480244[&&PRIME ID=171 VERTEXTYPE=Speciation DISCPT=(45,0)],G172_177:0.15330099[&&PRIME ID=172 VERTEXTYPE=Leaf])G173_178:0.033435039[&&PRIME ID=173 VERTEXTYPE=Speciation DISCPT=(47,0)],((G174_179:0.10103182[&&PRIME ID=174 VERTEXTYPE=Leaf],(G175_126:0.029883684[&&PRIME ID=175 VERTEXTYPE=Leaf],G176_127:0.029883684[&&PRIME ID=176 VERTEXTYPE=Leaf])G177_128:0.071148134[&&PRIME ID=177 VERTEXTYPE=Speciation DISCPT=(13,0)])G178_179:0.07393984180167427[&&PRIME ID=178 VERTEXTYPE=Additive Transfer FROMTOLINEAGE=(179,128) DISCPT=(32,1)],G179_180:0.17497166[&&PRIME ID=179 VERTEXTYPE=Leaf])G180_181:0.011764369[&&PRIME ID=180 VERTEXTYPE=Speciation DISCPT=(51,0)])G181_182:0.039293074[&&PRIME ID=181 VERTEXTYPE=Speciation DISCPT=(53,0)])G182_182:0.021852591941080357[&&PRIME ID=182 VERTEXTYPE=Additive Transfer FROMTOLINEAGE=(182,121) DISCPT=(62,1)])G183_183:0.094742966[&&PRIME ID=183 VERTEXTYPE=Speciation DISCPT=(67,0)],(((G184_161:0.15531742[&&PRIME ID=184 VERTEXTYPE=Leaf],(((G185_60:7.2760567E-4[&&PRIME ID=185 VERTEXTYPE=Leaf],G186_61:7.2760567E-4[&&PRIME ID=186 VERTEXTYPE=Leaf])G187_62:0.023036982[&&PRIME ID=187 VERTEXTYPE=Speciation DISCPT=(3,0)],G188_161:0.023764588[&&PRIME ID=188 VERTEXTYPE=Leaf])G189_161:0.07437118638880974[&&PRIME ID=189 VERTEXTYPE=Additive Transfer FROMTOLINEAGE=(161,62) DISCPT=(11,1)],G190_179:0.098135774[&&PRIME ID=190 VERTEXTYPE=Leaf])G191_161:0.057181647978469655[&&PRIME ID=191 VERTEXTYPE=Additive Transfer FROMTOLINEAGE=(161,179) DISCPT=(31,2)])G192_161:0.020452837804291458[&&PRIME ID=192 VERTEXTYPE=Duplication DISCPT=(47,2)],(G193_162:0.0210066[&&PRIME ID=193 VERTEXTYPE=Leaf],G194_162:0.0210066[&&PRIME ID=194 VERTEXTYPE=Leaf])G195_162:0.15476366[&&PRIME ID=195 VERTEXTYPE=Duplication DISCPT=(9,2)])G196_163:0.025961331[&&PRIME ID=196 VERTEXTYPE=Speciation DISCPT=(52,0)],G197_184:0.20173159[&&PRIME ID=197 VERTEXTYPE=Leaf])G198_184:0.14089306857065803[&&PRIME ID=198 VERTEXTYPE=Additive Transfer FROMTOLINEAGE=(184,163) DISCPT=(57,2)])G199_185:0.15345806[&&PRIME ID=199 VERTEXTYPE=Speciation DISCPT=(75,0)])G200_186:0.27607345[&&PRIME ID=200 VERTEXTYPE=Speciation DISCPT=(85,0)],(G201_160:0.29401001[&&PRIME ID=201 VERTEXTYPE=Leaf],(G202_162:0.24310404[&&PRIME ID=202 VERTEXTYPE=Leaf],((G203_164:0.15076331[&&PRIME ID=203 VERTEXTYPE=Leaf],G204_165:0.15076331[&&PRIME ID=204 VERTEXTYPE=Leaf])G205_166:0.068718401[&&PRIME ID=205 VERTEXTYPE=Speciation DISCPT=(46,0)],(G206_167:0.10423574[&&PRIME ID=206 VERTEXTYPE=Leaf],G207_168:0.10423574[&&PRIME ID=207 VERTEXTYPE=Leaf])G208_169:0.11524597[&&PRIME ID=208 VERTEXTYPE=Speciation DISCPT=(33,0)])G209_170:0.023622324[&&PRIME ID=209 VERTEXTYPE=Speciation DISCPT=(61,0)])G210_171:0.050905977[&&PRIME ID=210 VERTEXTYPE=Speciation DISCPT=(65,0)])G211_172:0.47814617[&&PRIME ID=211 VERTEXTYPE=Speciation DISCPT=(72,0)])G212_186:0.032300896[&&PRIME ID=212 VERTEXTYPE=Duplication DISCPT=(96,2)])G213_197:0.0025851425[&&PRIME ID=213 VERTEXTYPE=Speciation DISCPT=(98,0)])G214_198:0.0[&&PRIME ID=214 VERTEXTYPE=Speciation DISCPT=(99,0)][&&PRIME NAME=PrunedTree];
