# Supplementary material for: Assessing the accuracy of phylogenetic rooting methods on prokaryotic gene families
Source: PLoS One. 2020 May 15;15(5):e0232950. doi: 10.1371/journal.pone.0232950 (PMC7228096; doi:10.1371/journal.pone.0232950)
Supplement: S1 Dataset — (ZIP) [file pone.0232950.s002.zip › AllSimulatedDatasets/R-025-HI-NR/original_trees/tree35]

(((((((G0_102:0.028684472[&&PRIME ID=0 VERTEXTYPE=Leaf],G1_32:0.028684472[&&PRIME ID=1 VERTEXTYPE=Leaf])G2_32:0.37048932814185276[&&PRIME ID=2 VERTEXTYPE=Additive Transfer FROMTOLINEAGE=(32,102) DISCPT=(9,2)],((G3_108:0.056729741[&&PRIME ID=3 VERTEXTYPE=Leaf],(G4_111:0.044771555[&&PRIME ID=4 VERTEXTYPE=Leaf],G5_112:0.044771555[&&PRIME ID=5 VERTEXTYPE=Leaf])G6_113:0.011958186[&&PRIME ID=6 VERTEXTYPE=Speciation DISCPT=(15,0)])G7_114:0.094336569[&&PRIME ID=7 VERTEXTYPE=Speciation DISCPT=(21,0)],G8_115:0.15106631[&&PRIME ID=8 VERTEXTYPE=Leaf])G9_116:0.24810749[&&PRIME ID=9 VERTEXTYPE=Speciation DISCPT=(53,0)])G10_34:0.065850749[&&PRIME ID=10 VERTEXTYPE=Speciation DISCPT=(84,0)],((((((G11_38:0.01473021[&&PRIME ID=11 VERTEXTYPE=Leaf],G12_39:0.01473021[&&PRIME ID=12 VERTEXTYPE=Leaf])G13_40:0.14042054[&&PRIME ID=13 VERTEXTYPE=Speciation DISCPT=(6,0)],(G14_42:0.078019482[&&PRIME ID=14 VERTEXTYPE=Leaf],G15_42:0.078019482[&&PRIME ID=15 VERTEXTYPE=Leaf])G16_42:0.07713126839510398[&&PRIME ID=16 VERTEXTYPE=Duplication DISCPT=(28,1)])G17_43:0.038682989[&&PRIME ID=17 VERTEXTYPE=Speciation DISCPT=(54,0)],((((G18_44:0.013106619[&&PRIME ID=18 VERTEXTYPE=Leaf],G19_44:0.013106619[&&PRIME ID=19 VERTEXTYPE=Leaf])G20_44:0.08011245859902154[&&PRIME ID=20 VERTEXTYPE=Duplication DISCPT=(5,1)],(G21_45:0.080031297[&&PRIME ID=21 VERTEXTYPE=Leaf],G22_46:0.080031297[&&PRIME ID=22 VERTEXTYPE=Leaf])G23_47:0.01318778[&&PRIME ID=23 VERTEXTYPE=Speciation DISCPT=(29,0)])G24_48:0.020284501[&&PRIME ID=24 VERTEXTYPE=Speciation DISCPT=(35,0)],G25_50:0.11350358[&&PRIME ID=25 VERTEXTYPE=Leaf])G26_52:0.033334875[&&PRIME ID=26 VERTEXTYPE=Speciation DISCPT=(39,0)],((G27_53:0.13009308[&&PRIME ID=27 VERTEXTYPE=Leaf],(G28_54:0.083388156[&&PRIME ID=28 VERTEXTYPE=Leaf],(G29_55:0.001107185[&&PRIME ID=29 VERTEXTYPE=Leaf],G30_56:0.001107185[&&PRIME ID=30 VERTEXTYPE=Leaf])G31_57:0.082280971[&&PRIME ID=31 VERTEXTYPE=Speciation DISCPT=(1,0)])G32_58:0.046704926[&&PRIME ID=32 VERTEXTYPE=Speciation DISCPT=(31,0)])G33_59:0.0057739377[&&PRIME ID=33 VERTEXTYPE=Speciation DISCPT=(45,0)],G34_60:0.13586702[&&PRIME ID=34 VERTEXTYPE=Leaf])G35_61:0.010971433[&&PRIME ID=35 VERTEXTYPE=Speciation DISCPT=(46,0)])G36_62:0.046995286[&&PRIME ID=36 VERTEXTYPE=Speciation DISCPT=(52,0)])G37_63:0.0032711784[&&PRIME ID=37 VERTEXTYPE=Speciation DISCPT=(60,0)],(G38_69:0.015709522[&&PRIME ID=38 VERTEXTYPE=Leaf],G39_70:0.015709522[&&PRIME ID=39 VERTEXTYPE=Leaf])G40_71:0.1813954[&&PRIME ID=40 VERTEXTYPE=Speciation DISCPT=(7,0)])G41_63:0.11042277281118418[&&PRIME ID=41 VERTEXTYPE=Additive Transfer FROMTOLINEAGE=(63,71) DISCPT=(60,2)],(G42_64:0.041686444[&&PRIME ID=42 VERTEXTYPE=Leaf],((G43_75:0.031141905[&&PRIME ID=43 VERTEXTYPE=Leaf],G44_76:0.031141905[&&PRIME ID=44 VERTEXTYPE=Leaf])G45_77:4.849471E-5[&&PRIME ID=45 VERTEXTYPE=Speciation DISCPT=(12,0)],G46_45:0.0311904[&&PRIME ID=46 VERTEXTYPE=Leaf])G47_45:0.010496044341057416[&&PRIME ID=47 VERTEXTYPE=Additive Transfer FROMTOLINEAGE=(45,77) DISCPT=(12,1)])G48_64:0.26584125[&&PRIME ID=48 VERTEXTYPE=Additive Transfer FROMTOLINEAGE=(64,45) DISCPT=(14,1)])G49_65:0.012394505[&&PRIME ID=49 VERTEXTYPE=Speciation DISCPT=(71,0)],(G50_54:0.09172943[&&PRIME ID=50 VERTEXTYPE=Leaf],(G51_69:0.015709522[&&PRIME ID=51 VERTEXTYPE=Leaf],G52_70:0.015709522[&&PRIME ID=52 VERTEXTYPE=Leaf])G53_71:0.076019908[&&PRIME ID=53 VERTEXTYPE=Speciation DISCPT=(7,0)])G54_71:0.22819277[&&PRIME ID=54 VERTEXTYPE=Additive Transfer FROMTOLINEAGE=(71,58) DISCPT=(34,1)])G55_73:0.14510235[&&PRIME ID=55 VERTEXTYPE=Speciation DISCPT=(74,0)])G56_74:0.10038539[&&PRIME ID=56 VERTEXTYPE=Speciation DISCPT=(89,0)],(((G57_78:0.17118061[&&PRIME ID=57 VERTEXTYPE=Leaf],(G58_69:0.015709522[&&PRIME ID=58 VERTEXTYPE=Leaf],G59_70:0.015709522[&&PRIME ID=59 VERTEXTYPE=Leaf])G60_71:0.15547109[&&PRIME ID=60 VERTEXTYPE=Speciation DISCPT=(7,0)])G61_78:0.03224245079157797[&&PRIME ID=61 VERTEXTYPE=Additive Transfer FROMTOLINEAGE=(78,71) DISCPT=(55,1)],G62_79:0.20342306[&&PRIME ID=62 VERTEXTYPE=Leaf])G63_80:0.14231757[&&PRIME ID=63 VERTEXTYPE=Speciation DISCPT=(63,0)],((G64_81:0.10261453[&&PRIME ID=64 VERTEXTYPE=Leaf],G65_81:0.10261453[&&PRIME ID=65 VERTEXTYPE=Leaf])G66_81:0.2261072699860309[&&PRIME ID=66 VERTEXTYPE=Duplication DISCPT=(38,1)],(G67_82:0.021032916[&&PRIME ID=67 VERTEXTYPE=Leaf],G68_161:0.021032916[&&PRIME ID=68 VERTEXTYPE=Leaf])G69_82:0.3076888840103793[&&PRIME ID=69 VERTEXTYPE=Additive Transfer FROMTOLINEAGE=(82,161) DISCPT=(7,2)])G70_83:0.017018829[&&PRIME ID=70 VERTEXTYPE=Speciation DISCPT=(76,0)])G71_84:0.21966931[&&PRIME ID=71 VERTEXTYPE=Speciation DISCPT=(79,0)])G72_86:0.30291378[&&PRIME ID=72 VERTEXTYPE=Speciation DISCPT=(93,0)],((G73_170:0.31178109[&&PRIME ID=73 VERTEXTYPE=Leaf],(G74_165:0.11730999[&&PRIME ID=74 VERTEXTYPE=Leaf],(G75_166:0.076278693[&&PRIME ID=75 VERTEXTYPE=Leaf],G76_167:0.076278693[&&PRIME ID=76 VERTEXTYPE=Leaf])G77_168:0.041031302[&&PRIME ID=77 VERTEXTYPE=Speciation DISCPT=(27,0)])G78_169:0.19447111[&&PRIME ID=78 VERTEXTYPE=Speciation DISCPT=(40,0)])G79_172:0.087360449[&&PRIME ID=79 VERTEXTYPE=Speciation DISCPT=(72,0)],((((G80_180:0.043631106[&&PRIME ID=80 VERTEXTYPE=Leaf],(G81_173:0.008539143[&&PRIME ID=81 VERTEXTYPE=Leaf],G82_174:0.008539143[&&PRIME ID=82 VERTEXTYPE=Leaf])G83_175:0.035091963[&&PRIME ID=83 VERTEXTYPE=Speciation DISCPT=(4,0)])G84_175:0.06224460644044234[&&PRIME ID=84 VERTEXTYPE=Additive Transfer FROMTOLINEAGE=(175,180) DISCPT=(14,2)],G85_22:0.10587571[&&PRIME ID=85 VERTEXTYPE=Leaf])G86_175:0.08390276842430625[&&PRIME ID=86 VERTEXTYPE=Additive Transfer FROMTOLINEAGE=(175,22) DISCPT=(38,2)],(G87_176:0.025502692[&&PRIME ID=87 VERTEXTYPE=Leaf],G88_177:0.025502692[&&PRIME ID=88 VERTEXTYPE=Leaf])G89_178:0.16427579[&&PRIME ID=89 VERTEXTYPE=Speciation DISCPT=(9,0)])G90_179:0.15839976[&&PRIME ID=90 VERTEXTYPE=Speciation DISCPT=(59,0)],(((G91_180:0.0054453127[&&PRIME ID=91 VERTEXTYPE=Leaf],G92_18:0.0054453127[&&PRIME ID=92 VERTEXTYPE=Leaf])G93_180:0.03957146531420957[&&PRIME ID=93 VERTEXTYPE=Additive Transfer FROMTOLINEAGE=(180,18) DISCPT=(2,2)],G94_181:0.045016778[&&PRIME ID=94 VERTEXTYPE=Leaf])G95_182:0.23866265[&&PRIME ID=95 VERTEXTYPE=Speciation DISCPT=(16,0)],(G96_183:0.096537581[&&PRIME ID=96 VERTEXTYPE=Leaf],(G97_115:0.045789658[&&PRIME ID=97 VERTEXTYPE=Leaf],G98_28:0.045789658[&&PRIME ID=98 VERTEXTYPE=Leaf])G99_115:0.05074792213290125[&&PRIME ID=99 VERTEXTYPE=Additive Transfer FROMTOLINEAGE=(115,28) DISCPT=(16,2)])G100_183:0.1871418494194638[&&PRIME ID=100 VERTEXTYPE=Additive Transfer FROMTOLINEAGE=(183,115) DISCPT=(37,2)])G101_184:0.064498808[&&PRIME ID=101 VERTEXTYPE=Speciation DISCPT=(68,0)])G102_185:0.050963307[&&PRIME ID=102 VERTEXTYPE=Speciation DISCPT=(80,0)])G103_186:0.46918218[&&PRIME ID=103 VERTEXTYPE=Speciation DISCPT=(83,0)])G104_197:0.021513343[&&PRIME ID=104 VERTEXTYPE=Speciation DISCPT=(98,0)],(((((((G105_1:0.0037623004[&&PRIME ID=105 VERTEXTYPE=Leaf],G106_2:0.0037623004[&&PRIME ID=106 VERTEXTYPE=Leaf])G107_3:0.11734124[&&PRIME ID=107 VERTEXTYPE=Speciation DISCPT=(2,0)],G108_5:0.12110354[&&PRIME ID=108 VERTEXTYPE=Leaf])G109_6:0.02273849[&&PRIME ID=109 VERTEXTYPE=Speciation DISCPT=(42,0)],(G110_9:0.11797668[&&PRIME ID=110 VERTEXTYPE=Leaf],G111_9:0.11797668[&&PRIME ID=111 VERTEXTYPE=Leaf])G112_9:0.025865350194005002[&&PRIME ID=112 VERTEXTYPE=Duplication DISCPT=(40,1)])G113_10:0.18281643[&&PRIME ID=113 VERTEXTYPE=Speciation DISCPT=(51,0)],(G114_11:0.05299302[&&PRIME ID=114 VERTEXTYPE=Leaf],(G115_14:0.012857423[&&PRIME ID=115 VERTEXTYPE=Leaf],G116_15:0.012857423[&&PRIME ID=116 VERTEXTYPE=Leaf])G117_16:0.040135597[&&PRIME ID=117 VERTEXTYPE=Speciation DISCPT=(5,0)])G118_11:0.27366544016451766[&&PRIME ID=118 VERTEXTYPE=Additive Transfer FROMTOLINEAGE=(11,16) DISCPT=(19,2)])G119_12:0.30566332[&&PRIME ID=119 VERTEXTYPE=Speciation DISCPT=(75,0)],(((((G120_13:0.18888463[&&PRIME ID=120 VERTEXTYPE=Leaf],G121_18:0.18888462[&&PRIME ID=121 VERTEXTYPE=Leaf])G122_21:0.0094712833[&&PRIME ID=122 VERTEXTYPE=Speciation DISCPT=(58,0)],G123_22:0.19835591[&&PRIME ID=123 VERTEXTYPE=Leaf])G124_23:0.13828458[&&PRIME ID=124 VERTEXTYPE=Speciation DISCPT=(62,0)],G125_25:0.33664049[&&PRIME ID=125 VERTEXTYPE=Leaf])G126_27:0.043544339[&&PRIME ID=126 VERTEXTYPE=Speciation DISCPT=(77,0)],G127_29:0.38018483[&&PRIME ID=127 VERTEXTYPE=Leaf])G128_31:0.1911646[&&PRIME ID=128 VERTEXTYPE=Speciation DISCPT=(81,0)],(((G129_32:0.3991738[&&PRIME ID=129 VERTEXTYPE=Leaf],((G130_33:0.12272943[&&PRIME ID=130 VERTEXTYPE=Leaf],G131_33:0.12272943[&&PRIME ID=131 VERTEXTYPE=Leaf])G132_33:0.12752940596373294[&&PRIME ID=132 VERTEXTYPE=Duplication DISCPT=(42,2)],G133_33:0.25025884[&&PRIME ID=133 VERTEXTYPE=Leaf])G134_33:0.14891496427344872[&&PRIME ID=134 VERTEXTYPE=Duplication DISCPT=(65,2)])G135_34:0.065850749[&&PRIME ID=135 VERTEXTYPE=Speciation DISCPT=(84,0)],(((((G136_37:0.11989274[&&PRIME ID=136 VERTEXTYPE=Leaf],(G137_38:0.01473021[&&PRIME ID=137 VERTEXTYPE=Leaf],G138_39:0.01473021[&&PRIME ID=138 VERTEXTYPE=Leaf])G139_40:0.10516253[&&PRIME ID=139 VERTEXTYPE=Speciation DISCPT=(6,0)])G140_41:0.035258012[&&PRIME ID=140 VERTEXTYPE=Speciation DISCPT=(41,0)],G141_42:0.15515075[&&PRIME ID=141 VERTEXTYPE=Leaf])G142_43:0.038682989[&&PRIME ID=142 VERTEXTYPE=Speciation DISCPT=(54,0)],((G143_44:0.093219077[&&PRIME ID=143 VERTEXTYPE=Leaf],(G144_45:0.080031297[&&PRIME ID=144 VERTEXTYPE=Leaf],G145_46:0.080031297[&&PRIME ID=145 VERTEXTYPE=Leaf])G146_47:0.01318778[&&PRIME ID=146 VERTEXTYPE=Speciation DISCPT=(29,0)])G147_48:0.053619376[&&PRIME ID=147 VERTEXTYPE=Speciation DISCPT=(35,0)],((G148_53:0.13009308[&&PRIME ID=148 VERTEXTYPE=Leaf],(G149_54:0.083388156[&&PRIME ID=149 VERTEXTYPE=Leaf],(G150_109:0.015821242[&&PRIME ID=150 VERTEXTYPE=Leaf],(G151_55:0.001107185[&&PRIME ID=151 VERTEXTYPE=Leaf],G152_56:0.001107185[&&PRIME ID=152 VERTEXTYPE=Leaf])G153_57:0.014714057[&&PRIME ID=153 VERTEXTYPE=Speciation DISCPT=(1,0)])G154_57:0.06756691364060477[&&PRIME ID=154 VERTEXTYPE=Additive Transfer FROMTOLINEAGE=(57,109) DISCPT=(7,1)])G155_58:0.046704926[&&PRIME ID=155 VERTEXTYPE=Speciation DISCPT=(31,0)])G156_59:0.0057739377[&&PRIME ID=156 VERTEXTYPE=Speciation DISCPT=(45,0)],G157_60:0.13586702[&&PRIME ID=157 VERTEXTYPE=Leaf])G158_61:0.010971433[&&PRIME ID=158 VERTEXTYPE=Speciation DISCPT=(46,0)])G159_62:0.046995286[&&PRIME ID=159 VERTEXTYPE=Speciation DISCPT=(52,0)])G160_63:0.11369395[&&PRIME ID=160 VERTEXTYPE=Speciation DISCPT=(60,0)],(G161_66:0.071691966[&&PRIME ID=161 VERTEXTYPE=Leaf],G162_67:0.071691966[&&PRIME ID=162 VERTEXTYPE=Leaf])G163_68:0.23583572[&&PRIME ID=163 VERTEXTYPE=Speciation DISCPT=(24,0)])G164_65:0.012394505[&&PRIME ID=164 VERTEXTYPE=Speciation DISCPT=(71,0)],(G165_66:0.19824745[&&PRIME ID=165 VERTEXTYPE=Leaf],(G166_69:0.015709522[&&PRIME ID=166 VERTEXTYPE=Leaf],G167_70:0.015709522[&&PRIME ID=167 VERTEXTYPE=Leaf])G168_71:0.18253793[&&PRIME ID=168 VERTEXTYPE=Speciation DISCPT=(7,0)])G169_72:0.12167475[&&PRIME ID=169 VERTEXTYPE=Speciation DISCPT=(61,0)])G170_73:0.14510235[&&PRIME ID=170 VERTEXTYPE=Speciation DISCPT=(74,0)])G171_74:0.10038539[&&PRIME ID=171 VERTEXTYPE=Speciation DISCPT=(89,0)],(((G172_75:0.031141905[&&PRIME ID=172 VERTEXTYPE=Leaf],G173_76:0.031141905[&&PRIME ID=173 VERTEXTYPE=Leaf])G174_77:0.48239367[&&PRIME ID=174 VERTEXTYPE=Speciation DISCPT=(12,0)],(G175_78:0.20342306[&&PRIME ID=175 VERTEXTYPE=Leaf],G176_79:0.20342306[&&PRIME ID=176 VERTEXTYPE=Leaf])G177_80:0.31011252[&&PRIME ID=177 VERTEXTYPE=Speciation DISCPT=(63,0)])G178_85:0.036436918[&&PRIME ID=178 VERTEXTYPE=Speciation DISCPT=(91,0)],(G179_32:0.47793423[&&PRIME ID=179 VERTEXTYPE=Leaf],((G180_79:0.33180033[&&PRIME ID=180 VERTEXTYPE=Leaf],(G181_78:0.20342306[&&PRIME ID=181 VERTEXTYPE=Leaf],G182_79:0.20342306[&&PRIME ID=182 VERTEXTYPE=Leaf])G183_80:0.12837727[&&PRIME ID=183 VERTEXTYPE=Speciation DISCPT=(63,0)])G184_80:0.013940295036714945[&&PRIME ID=184 VERTEXTYPE=Duplication DISCPT=(76,1)],(((G185_108:0.023779628[&&PRIME ID=185 VERTEXTYPE=Leaf],(G186_109:0.007945996[&&PRIME ID=186 VERTEXTYPE=Leaf],G187_109:0.007945996[&&PRIME ID=187 VERTEXTYPE=Leaf])G188_109:0.015833631988219642[&&PRIME ID=188 VERTEXTYPE=Duplication DISCPT=(3,2)])G189_110:0.032950113[&&PRIME ID=189 VERTEXTYPE=Speciation DISCPT=(8,0)],G190_112:0.056729741[&&PRIME ID=190 VERTEXTYPE=Leaf])G191_114:0.27199206[&&PRIME ID=191 VERTEXTYPE=Speciation DISCPT=(21,0)],(G192_82:0.28492054[&&PRIME ID=192 VERTEXTYPE=Leaf],G193_28:0.28492054[&&PRIME ID=193 VERTEXTYPE=Leaf])G194_82:0.043801259501534226[&&PRIME ID=194 VERTEXTYPE=Additive Transfer FROMTOLINEAGE=(82,28) DISCPT=(68,1)])G195_83:0.017018829[&&PRIME ID=195 VERTEXTYPE=Speciation DISCPT=(76,0)])G196_84:0.1321936[&&PRIME ID=196 VERTEXTYPE=Speciation DISCPT=(79,0)])G197_84:0.07203827[&&PRIME ID=197 VERTEXTYPE=Additive Transfer FROMTOLINEAGE=(84,77) DISCPT=(89,1)])G198_85:0.015437444946151478[&&PRIME ID=198 VERTEXTYPE=Duplication DISCPT=(91,2)])G199_86:0.0059394919[&&PRIME ID=199 VERTEXTYPE=Speciation DISCPT=(93,0)])G200_87:0.060972351[&&PRIME ID=200 VERTEXTYPE=Speciation DISCPT=(94,0)])G201_88:0.048438645[&&PRIME ID=201 VERTEXTYPE=Speciation DISCPT=(95,0)],((((((((G202_89:0.031445909[&&PRIME ID=202 VERTEXTYPE=Leaf],G203_90:0.031445909[&&PRIME ID=203 VERTEXTYPE=Leaf])G204_91:0.065218684[&&PRIME ID=204 VERTEXTYPE=Speciation DISCPT=(13,0)],G205_92:0.096664593[&&PRIME ID=205 VERTEXTYPE=Leaf])G206_93:0.068826466[&&PRIME ID=206 VERTEXTYPE=Speciation DISCPT=(38,0)],(G207_94:0.067283363[&&PRIME ID=207 VERTEXTYPE=Leaf],G208_95:0.067283363[&&PRIME ID=208 VERTEXTYPE=Leaf])G209_96:0.098207696[&&PRIME ID=209 VERTEXTYPE=Speciation DISCPT=(23,0)])G210_97:0.11304483[&&PRIME ID=210 VERTEXTYPE=Speciation DISCPT=(55,0)],(G211_100:0.22082473[&&PRIME ID=211 VERTEXTYPE=Leaf],G212_105:0.22082473[&&PRIME ID=212 VERTEXTYPE=Leaf])G213_106:0.057711161[&&PRIME ID=213 VERTEXTYPE=Speciation DISCPT=(65,0)])G214_107:0.039170852[&&PRIME ID=214 VERTEXTYPE=Speciation DISCPT=(66,0)],((((G215_108:0.011609431[&&PRIME ID=215 VERTEXTYPE=Leaf],G216_108:0.011609431[&&PRIME ID=216 VERTEXTYPE=Leaf])G217_108:0.01217019659469795[&&PRIME ID=217 VERTEXTYPE=Duplication DISCPT=(4,2)],G218_109:0.023779628[&&PRIME ID=218 VERTEXTYPE=Leaf])G219_110:0.032950113[&&PRIME ID=219 VERTEXTYPE=Speciation DISCPT=(8,0)],((G220_111:0.039573369[&&PRIME ID=220 VERTEXTYPE=Leaf],G221_100:0.039573369[&&PRIME ID=221 VERTEXTYPE=Leaf])G222_111:0.005198185855431141[&&PRIME ID=222 VERTEXTYPE=Additive Transfer FROMTOLINEAGE=(111,100) DISCPT=(14,1)],(G223_28:0.018300071[&&PRIME ID=223 VERTEXTYPE=Leaf],G224_112:0.018300071[&&PRIME ID=224 VERTEXTYPE=Leaf])G225_112:0.02647148442549065[&&PRIME ID=225 VERTEXTYPE=Additive Transfer FROMTOLINEAGE=(112,28) DISCPT=(7,1)])G226_113:0.011958186[&&PRIME ID=226 VERTEXTYPE=Speciation DISCPT=(15,0)])G227_114:0.094336569[&&PRIME ID=227 VERTEXTYPE=Speciation DISCPT=(21,0)],G228_115:0.15106631[&&PRIME ID=228 VERTEXTYPE=Leaf])G229_116:0.16664043[&&PRIME ID=229 VERTEXTYPE=Speciation DISCPT=(53,0)])G230_117:0.064050259[&&PRIME ID=230 VERTEXTYPE=Speciation DISCPT=(73,0)],(G231_118:0.094145633[&&PRIME ID=231 VERTEXTYPE=Leaf],G232_119:0.094145633[&&PRIME ID=232 VERTEXTYPE=Leaf])G233_122:0.28761137[&&PRIME ID=233 VERTEXTYPE=Speciation DISCPT=(36,0)])G234_127:0.05008402[&&PRIME ID=234 VERTEXTYPE=Speciation DISCPT=(82,0)],(((G235_118:0.094145633[&&PRIME ID=235 VERTEXTYPE=Leaf],(G236_119:0.083992122[&&PRIME ID=236 VERTEXTYPE=Leaf],G237_120:0.083992122[&&PRIME ID=237 VERTEXTYPE=Leaf])G238_121:0.010153511[&&PRIME ID=238 VERTEXTYPE=Speciation DISCPT=(32,0)])G239_122:0.13053618[&&PRIME ID=239 VERTEXTYPE=Speciation DISCPT=(36,0)],(G240_118:0.094145633[&&PRIME ID=240 VERTEXTYPE=Leaf],(G241_119:0.083992122[&&PRIME ID=241 VERTEXTYPE=Leaf],G242_120:0.083992122[&&PRIME ID=242 VERTEXTYPE=Leaf])G243_121:0.010153511[&&PRIME ID=243 VERTEXTYPE=Speciation DISCPT=(32,0)])G244_122:0.13053618[&&PRIME ID=244 VERTEXTYPE=Speciation DISCPT=(36,0)])G245_122:0.12033332099360092[&&PRIME ID=245 VERTEXTYPE=Duplication DISCPT=(65,1)],((G246_95:0.0018243641[&&PRIME ID=246 VERTEXTYPE=Leaf],G247_123:0.0018243641[&&PRIME ID=247 VERTEXTYPE=Leaf])G248_123:0.18066796590900705[&&PRIME ID=248 VERTEXTYPE=Additive Transfer FROMTOLINEAGE=(123,95) DISCPT=(1,1)],G249_124:0.18249233[&&PRIME ID=249 VERTEXTYPE=Leaf])G250_125:0.1625228[&&PRIME ID=250 VERTEXTYPE=Speciation DISCPT=(57,0)])G251_126:0.086825884[&&PRIME ID=251 VERTEXTYPE=Speciation DISCPT=(78,0)])G252_141:0.10053779[&&PRIME ID=252 VERTEXTYPE=Speciation DISCPT=(86,0)],(((G253_128:0.29864325[&&PRIME ID=253 VERTEXTYPE=Leaf],(G254_129:0.08319782[&&PRIME ID=254 VERTEXTYPE=Leaf],((G255_130:0.072891162[&&PRIME ID=255 VERTEXTYPE=Leaf],((G256_130:0.0084522321[&&PRIME ID=256 VERTEXTYPE=Leaf],G257_132:0.0084522321[&&PRIME ID=257 VERTEXTYPE=Leaf])G258_132:0.040350627[&&PRIME ID=258 VERTEXTYPE=Additive Transfer FROMTOLINEAGE=(132,130) DISCPT=(3,2)],G259_134:0.048802859[&&PRIME ID=259 VERTEXTYPE=Leaf])G260_135:0.024088303[&&PRIME ID=260 VERTEXTYPE=Speciation DISCPT=(18,0)])G261_136:0.0018745917[&&PRIME ID=261 VERTEXTYPE=Speciation DISCPT=(25,0)],G262_137:0.074765754[&&PRIME ID=262 VERTEXTYPE=Leaf])G263_138:0.0084320656[&&PRIME ID=263 VERTEXTYPE=Speciation DISCPT=(26,0)])G264_139:0.21544543[&&PRIME ID=264 VERTEXTYPE=Speciation DISCPT=(30,0)])G265_140:0.046830361[&&PRIME ID=265 VERTEXTYPE=Speciation DISCPT=(70,0)],((((G266_89:0.031445909[&&PRIME ID=266 VERTEXTYPE=Leaf],G267_90:0.031445909[&&PRIME ID=267 VERTEXTYPE=Leaf])G268_91:0.065218684[&&PRIME ID=268 VERTEXTYPE=Speciation DISCPT=(13,0)],G269_92:0.096664593[&&PRIME ID=269 VERTEXTYPE=Leaf])G270_93:0.068826466[&&PRIME ID=270 VERTEXTYPE=Speciation DISCPT=(38,0)],(G271_94:0.067283363[&&PRIME ID=271 VERTEXTYPE=Leaf],((G272_69:0.015709522[&&PRIME ID=272 VERTEXTYPE=Leaf],G273_70:0.015709522[&&PRIME ID=273 VERTEXTYPE=Leaf])G274_71:0.015657378[&&PRIME ID=274 VERTEXTYPE=Speciation DISCPT=(7,0)],G275_95:0.0313669[&&PRIME ID=275 VERTEXTYPE=Leaf])G276_95:0.035916463093912325[&&PRIME ID=276 VERTEXTYPE=Additive Transfer FROMTOLINEAGE=(95,71) DISCPT=(12,2)])G277_96:0.098207696[&&PRIME ID=277 VERTEXTYPE=Speciation DISCPT=(23,0)])G278_97:0.15221568[&&PRIME ID=278 VERTEXTYPE=Speciation DISCPT=(55,0)],((G279_108:0.023779628[&&PRIME ID=279 VERTEXTYPE=Leaf],G280_109:0.023779628[&&PRIME ID=280 VERTEXTYPE=Leaf])G281_110:0.032950113[&&PRIME ID=281 VERTEXTYPE=Speciation DISCPT=(8,0)],(G282_111:0.044771555[&&PRIME ID=282 VERTEXTYPE=Leaf],G283_112:0.044771555[&&PRIME ID=283 VERTEXTYPE=Leaf])G284_113:0.011958186[&&PRIME ID=284 VERTEXTYPE=Speciation DISCPT=(15,0)])G285_114:0.260977[&&PRIME ID=285 VERTEXTYPE=Speciation DISCPT=(21,0)])G286_117:0.027766869[&&PRIME ID=286 VERTEXTYPE=Speciation DISCPT=(73,0)])G287_140:0.045384205651982104[&&PRIME ID=287 VERTEXTYPE=Additive Transfer FROMTOLINEAGE=(140,117) DISCPT=(78,2)],G288_35:0.39085782[&&PRIME ID=288 VERTEXTYPE=Leaf])G289_140:0.14152099[&&PRIME ID=289 VERTEXTYPE=Additive Transfer FROMTOLINEAGE=(140,35) DISCPT=(82,2)])G290_141:0.14838161138165637[&&PRIME ID=290 VERTEXTYPE=Duplication DISCPT=(91,1)])G291_142:0.19435175[&&PRIME ID=291 VERTEXTYPE=Speciation DISCPT=(96,0)],(((((G292_156:0.054966529[&&PRIME ID=292 VERTEXTYPE=Leaf],(G293_157:0.046425233[&&PRIME ID=293 VERTEXTYPE=Leaf],G294_158:0.046425233[&&PRIME ID=294 VERTEXTYPE=Leaf])G295_159:0.0085412961[&&PRIME ID=295 VERTEXTYPE=Speciation DISCPT=(17,0)])G296_160:0.0065217289[&&PRIME ID=296 VERTEXTYPE=Speciation DISCPT=(20,0)],G297_161:0.061488258[&&PRIME ID=297 VERTEXTYPE=Leaf])G298_162:0.53922043[&&PRIME ID=298 VERTEXTYPE=Speciation DISCPT=(22,0)],((((G299_0:0.12110354[&&PRIME ID=299 VERTEXTYPE=Leaf],(G300_9:0.024456857[&&PRIME ID=300 VERTEXTYPE=Leaf],G301_5:0.024456857[&&PRIME ID=301 VERTEXTYPE=Leaf])G302_5:0.09664668343089754[&&PRIME ID=302 VERTEXTYPE=Additive Transfer FROMTOLINEAGE=(5,9) DISCPT=(8,1)])G303_6:0.00209419[&&PRIME ID=303 VERTEXTYPE=Speciation DISCPT=(42,0)],G304_7:0.12319773[&&PRIME ID=304 VERTEXTYPE=Leaf])G305_8:0.0206443[&&PRIME ID=305 VERTEXTYPE=Speciation DISCPT=(43,0)],(G306_5:0.11249857[&&PRIME ID=306 VERTEXTYPE=Leaf],((G307_42:0.049039595[&&PRIME ID=307 VERTEXTYPE=Leaf],G308_129:0.049039595[&&PRIME ID=308 VERTEXTYPE=Leaf])G309_42:0.018714626903260735[&&PRIME ID=309 VERTEXTYPE=Additive Transfer FROMTOLINEAGE=(42,129) DISCPT=(18,1)],G310_9:0.067754221[&&PRIME ID=310 VERTEXTYPE=Leaf])G311_9:0.04474434672264583[&&PRIME ID=311 VERTEXTYPE=Additive Transfer FROMTOLINEAGE=(9,42) DISCPT=(23,1)])G312_9:0.03134346185289947[&&PRIME ID=312 VERTEXTYPE=Additive Transfer FROMTOLINEAGE=(9,5) DISCPT=(38,2)])G313_10:0.18281643[&&PRIME ID=313 VERTEXTYPE=Speciation DISCPT=(51,0)],G314_11:0.32665846[&&PRIME ID=314 VERTEXTYPE=Leaf])G315_12:0.27405023[&&PRIME ID=315 VERTEXTYPE=Speciation DISCPT=(75,0)])G316_163:0.23573032275756287[&&PRIME ID=316 VERTEXTYPE=Additive Transfer FROMTOLINEAGE=(163,12) DISCPT=(94,1)],(((G317_164:0.3117811[&&PRIME ID=317 VERTEXTYPE=Leaf],(G318_24:0.066004693[&&PRIME ID=318 VERTEXTYPE=Leaf],G319_170:0.066004693[&&PRIME ID=319 VERTEXTYPE=Leaf])G320_170:0.2457764[&&PRIME ID=320 VERTEXTYPE=Additive Transfer FROMTOLINEAGE=(170,24) DISCPT=(22,2)])G321_172:0.078598513[&&PRIME ID=321 VERTEXTYPE=Speciation DISCPT=(72,0)],(((G322_166:0.063541837[&&PRIME ID=322 VERTEXTYPE=Leaf],(G323_173:0.008539143[&&PRIME ID=323 VERTEXTYPE=Leaf],G324_174:0.008539143[&&PRIME ID=324 VERTEXTYPE=Leaf])G325_175:0.055002694[&&PRIME ID=325 VERTEXTYPE=Speciation DISCPT=(4,0)])G326_175:0.12623664358417516[&&PRIME ID=326 VERTEXTYPE=Additive Transfer FROMTOLINEAGE=(175,166) DISCPT=(22,1)],(G327_176:0.025502692[&&PRIME ID=327 VERTEXTYPE=Leaf],G328_177:0.025502692[&&PRIME ID=328 VERTEXTYPE=Leaf])G329_178:0.16427579[&&PRIME ID=329 VERTEXTYPE=Speciation DISCPT=(9,0)])G330_179:0.15839976[&&PRIME ID=330 VERTEXTYPE=Speciation DISCPT=(59,0)],((G331_180:0.045016778[&&PRIME ID=331 VERTEXTYPE=Leaf],G332_181:0.045016778[&&PRIME ID=332 VERTEXTYPE=Leaf])G333_182:0.17892842[&&PRIME ID=333 VERTEXTYPE=Speciation DISCPT=(16,0)],G334_154:0.22394519[&&PRIME ID=334 VERTEXTYPE=Leaf])G335_182:0.12423304[&&PRIME ID=335 VERTEXTYPE=Additive Transfer FROMTOLINEAGE=(182,154) DISCPT=(65,1)])G336_185:0.042201371[&&PRIME ID=336 VERTEXTYPE=Speciation DISCPT=(80,0)])G337_172:0.008761935724139289[&&PRIME ID=337 VERTEXTYPE=Additive Transfer FROMTOLINEAGE=(172,185) DISCPT=(82,1)],((G338_128:0.24494038[&&PRIME ID=338 VERTEXTYPE=Leaf],((G339_173:0.008539143[&&PRIME ID=339 VERTEXTYPE=Leaf],G340_174:0.008539143[&&PRIME ID=340 VERTEXTYPE=Leaf])G341_175:0.18123934[&&PRIME ID=341 VERTEXTYPE=Speciation DISCPT=(4,0)],(G342_176:0.025502692[&&PRIME ID=342 VERTEXTYPE=Leaf],G343_177:0.025502692[&&PRIME ID=343 VERTEXTYPE=Leaf])G344_178:0.16427579[&&PRIME ID=344 VERTEXTYPE=Speciation DISCPT=(9,0)])G345_179:0.055161899[&&PRIME ID=345 VERTEXTYPE=Speciation DISCPT=(59,0)])G346_179:0.05893899929569225[&&PRIME ID=346 VERTEXTYPE=Additive Transfer FROMTOLINEAGE=(179,128) DISCPT=(65,1)],((G347_173:0.008539143[&&PRIME ID=347 VERTEXTYPE=Leaf],G348_174:0.008539143[&&PRIME ID=348 VERTEXTYPE=Leaf])G349_175:0.18123934[&&PRIME ID=349 VERTEXTYPE=Speciation DISCPT=(4,0)],((G350_176:0.025502692[&&PRIME ID=350 VERTEXTYPE=Leaf],G351_177:0.025502692[&&PRIME ID=351 VERTEXTYPE=Leaf])G352_178:0.019858382[&&PRIME ID=352 VERTEXTYPE=Speciation DISCPT=(9,0)],(G353_108:0.023779628[&&PRIME ID=353 VERTEXTYPE=Leaf],G354_109:0.023779628[&&PRIME ID=354 VERTEXTYPE=Leaf])G355_110:0.021581446[&&PRIME ID=355 VERTEXTYPE=Speciation DISCPT=(8,0)])G356_178:0.14441740633458353[&&PRIME ID=356 VERTEXTYPE=Additive Transfer FROMTOLINEAGE=(178,110) DISCPT=(16,1)])G357_179:0.1141009[&&PRIME ID=357 VERTEXTYPE=Speciation DISCPT=(59,0)])G358_179:0.095262166[&&PRIME ID=358 VERTEXTYPE=Duplication DISCPT=(70,2)])G359_186:0.43729746[&&PRIME ID=359 VERTEXTYPE=Speciation DISCPT=(83,0)])G360_187:0.031884714[&&PRIME ID=360 VERTEXTYPE=Speciation DISCPT=(97,0)],((((G361_188:0.14181107[&&PRIME ID=361 VERTEXTYPE=Leaf],G362_189:0.14181107[&&PRIME ID=362 VERTEXTYPE=Leaf])G363_190:0.25914414[&&PRIME ID=363 VERTEXTYPE=Speciation DISCPT=(49,0)],(G364_69:0.015709522[&&PRIME ID=364 VERTEXTYPE=Leaf],G365_70:0.015709522[&&PRIME ID=365 VERTEXTYPE=Leaf])G366_71:0.38524569[&&PRIME ID=366 VERTEXTYPE=Speciation DISCPT=(7,0)])G367_196:0.2623714[&&PRIME ID=367 VERTEXTYPE=Speciation DISCPT=(85,0)],(((((G368_0:0.091209218[&&PRIME ID=368 VERTEXTYPE=Leaf],((G369_1:0.0037623004[&&PRIME ID=369 VERTEXTYPE=Leaf],G370_2:0.0037623004[&&PRIME ID=370 VERTEXTYPE=Leaf])G371_3:0.083966425[&&PRIME ID=371 VERTEXTYPE=Speciation DISCPT=(2,0)],(G372_1:0.0037623004[&&PRIME ID=372 VERTEXTYPE=Leaf],G373_2:0.0037623004[&&PRIME ID=373 VERTEXTYPE=Leaf])G374_3:0.083966425[&&PRIME ID=374 VERTEXTYPE=Speciation DISCPT=(2,0)])G375_3:0.003480492235411793[&&PRIME ID=375 VERTEXTYPE=Duplication DISCPT=(32,2)])G376_4:0.029894322[&&PRIME ID=376 VERTEXTYPE=Speciation DISCPT=(34,0)],G377_5:0.12110354[&&PRIME ID=377 VERTEXTYPE=Leaf])G378_6:0.02273849[&&PRIME ID=378 VERTEXTYPE=Speciation DISCPT=(42,0)],G379_9:0.14384203[&&PRIME ID=379 VERTEXTYPE=Leaf])G380_10:0.43142263[&&PRIME ID=380 VERTEXTYPE=Speciation DISCPT=(51,0)],((((((((((G381_108:0.023779628[&&PRIME ID=381 VERTEXTYPE=Leaf],G382_109:0.023779628[&&PRIME ID=382 VERTEXTYPE=Leaf])G383_110:0.032950113[&&PRIME ID=383 VERTEXTYPE=Speciation DISCPT=(8,0)],G384_112:0.056729741[&&PRIME ID=384 VERTEXTYPE=Leaf])G385_114:0.094336569[&&PRIME ID=385 VERTEXTYPE=Speciation DISCPT=(21,0)],G386_115:0.15106631[&&PRIME ID=386 VERTEXTYPE=Leaf])G387_116:0.12746958[&&PRIME ID=387 VERTEXTYPE=Speciation DISCPT=(53,0)],((G388_98:0.17806539[&&PRIME ID=388 VERTEXTYPE=Leaf],(G389_100:0.13617861[&&PRIME ID=389 VERTEXTYPE=Leaf],G390_102:0.13617861[&&PRIME ID=390 VERTEXTYPE=Leaf])G391_103:0.041886784[&&PRIME ID=391 VERTEXTYPE=Speciation DISCPT=(47,0)])G392_104:0.042759336[&&PRIME ID=392 VERTEXTYPE=Speciation DISCPT=(56,0)],G393_105:0.22082473[&&PRIME ID=393 VERTEXTYPE=Leaf])G394_106:0.057711161[&&PRIME ID=394 VERTEXTYPE=Speciation DISCPT=(65,0)])G395_107:0.0024048559[&&PRIME ID=395 VERTEXTYPE=Speciation DISCPT=(66,0)],G396_128:0.28094075[&&PRIME ID=396 VERTEXTYPE=Leaf])G397_107:0.019235497438937387[&&PRIME ID=397 VERTEXTYPE=Additive Transfer FROMTOLINEAGE=(107,128) DISCPT=(66,2)],(((G398_108:0.023779628[&&PRIME ID=398 VERTEXTYPE=Leaf],(G399_108:0.021274106[&&PRIME ID=399 VERTEXTYPE=Leaf],G400_109:0.021274106[&&PRIME ID=400 VERTEXTYPE=Leaf])G401_109:0.002505522031225565[&&PRIME ID=401 VERTEXTYPE=Additive Transfer FROMTOLINEAGE=(109,108) DISCPT=(7,2)])G402_110:0.032950113[&&PRIME ID=402 VERTEXTYPE=Speciation DISCPT=(8,0)],G403_112:0.056729741[&&PRIME ID=403 VERTEXTYPE=Leaf])G404_114:0.094336569[&&PRIME ID=404 VERTEXTYPE=Speciation DISCPT=(21,0)],G405_115:0.15106631[&&PRIME ID=405 VERTEXTYPE=Leaf])G406_116:0.14910994[&&PRIME ID=406 VERTEXTYPE=Speciation DISCPT=(53,0)])G407_107:0.017530498662802027[&&PRIME ID=407 VERTEXTYPE=Additive Transfer FROMTOLINEAGE=(107,116) DISCPT=(70,1)],G408_115:0.31770674[&&PRIME ID=408 VERTEXTYPE=Leaf])G409_117:0.064050259[&&PRIME ID=409 VERTEXTYPE=Speciation DISCPT=(73,0)],((G410_118:0.094145633[&&PRIME ID=410 VERTEXTYPE=Leaf],(G411_119:0.083992122[&&PRIME ID=411 VERTEXTYPE=Leaf],G412_120:0.083992122[&&PRIME ID=412 VERTEXTYPE=Leaf])G413_121:0.010153511[&&PRIME ID=413 VERTEXTYPE=Speciation DISCPT=(32,0)])G414_122:0.25086951[&&PRIME ID=414 VERTEXTYPE=Speciation DISCPT=(36,0)],(G415_123:0.18249233[&&PRIME ID=415 VERTEXTYPE=Leaf],G416_124:0.18249233[&&PRIME ID=416 VERTEXTYPE=Leaf])G417_125:0.16252281[&&PRIME ID=417 VERTEXTYPE=Speciation DISCPT=(57,0)])G418_126:0.036741864[&&PRIME ID=418 VERTEXTYPE=Speciation DISCPT=(78,0)])G419_127:0.016048121[&&PRIME ID=419 VERTEXTYPE=Speciation DISCPT=(82,0)],((G420_157:0.046425233[&&PRIME ID=420 VERTEXTYPE=Leaf],G421_158:0.046425233[&&PRIME ID=421 VERTEXTYPE=Leaf])G422_159:0.015063025[&&PRIME ID=422 VERTEXTYPE=Speciation DISCPT=(17,0)],G423_161:0.061488258[&&PRIME ID=423 VERTEXTYPE=Leaf])G424_162:0.33631687[&&PRIME ID=424 VERTEXTYPE=Speciation DISCPT=(22,0)])G425_127:0.03403589917584371[&&PRIME ID=425 VERTEXTYPE=Additive Transfer FROMTOLINEAGE=(127,162) DISCPT=(82,2)],(((G426_98:0.22082473[&&PRIME ID=426 VERTEXTYPE=Leaf],G427_105:0.22082473[&&PRIME ID=427 VERTEXTYPE=Leaf])G428_106:9.4044762E-4[&&PRIME ID=428 VERTEXTYPE=Speciation DISCPT=(65,0)],G429_128:0.22176518[&&PRIME ID=429 VERTEXTYPE=Leaf])G430_128:0.0768780742780639[&&PRIME ID=430 VERTEXTYPE=Additive Transfer FROMTOLINEAGE=(128,106) DISCPT=(65,1)],(G431_165:0.11730999[&&PRIME ID=431 VERTEXTYPE=Leaf],(G432_166:0.076278693[&&PRIME ID=432 VERTEXTYPE=Leaf],G433_167:0.076278693[&&PRIME ID=433 VERTEXTYPE=Leaf])G434_168:0.041031302[&&PRIME ID=434 VERTEXTYPE=Speciation DISCPT=(27,0)])G435_169:0.18133326[&&PRIME ID=435 VERTEXTYPE=Speciation DISCPT=(40,0)])G436_140:0.13319777[&&PRIME ID=436 VERTEXTYPE=Speciation DISCPT=(70,0)])G437_141:0.14342364[&&PRIME ID=437 VERTEXTYPE=Speciation DISCPT=(86,0)])G438_12:0.05705712553639738[&&PRIME ID=438 VERTEXTYPE=Additive Transfer FROMTOLINEAGE=(12,141) DISCPT=(94,1)],(((((G439_13:0.18888463[&&PRIME ID=439 VERTEXTYPE=Leaf],((G440_14:0.012857423[&&PRIME ID=440 VERTEXTYPE=Leaf],G441_15:0.012857423[&&PRIME ID=441 VERTEXTYPE=Leaf])G442_16:0.13001634[&&PRIME ID=442 VERTEXTYPE=Speciation DISCPT=(5,0)],(G443_17:0.13642298[&&PRIME ID=443 VERTEXTYPE=Leaf],G444_18:0.13642298[&&PRIME ID=444 VERTEXTYPE=Leaf])G445_19:0.0064507831[&&PRIME ID=445 VERTEXTYPE=Speciation DISCPT=(48,0)])G446_20:0.046010864[&&PRIME ID=446 VERTEXTYPE=Speciation DISCPT=(50,0)])G447_21:0.14775586[&&PRIME ID=447 VERTEXTYPE=Speciation DISCPT=(58,0)],(G448_24:0.094637032[&&PRIME ID=448 VERTEXTYPE=Leaf],G449_25:0.094637032[&&PRIME ID=449 VERTEXTYPE=Leaf])G450_26:0.24200346[&&PRIME ID=450 VERTEXTYPE=Speciation DISCPT=(37,0)])G451_27:0.043544339[&&PRIME ID=451 VERTEXTYPE=Speciation DISCPT=(77,0)],(G452_28:0.113168[&&PRIME ID=452 VERTEXTYPE=Leaf],(G453_28:0.0054907366[&&PRIME ID=453 VERTEXTYPE=Leaf],G454_129:0.0054907366[&&PRIME ID=454 VERTEXTYPE=Leaf])G455_28:0.10767725937078937[&&PRIME ID=455 VERTEXTYPE=Additive Transfer FROMTOLINEAGE=(28,129) DISCPT=(2,2)])G456_28:0.26701684[&&PRIME ID=456 VERTEXTYPE=Duplication DISCPT=(38,2)])G457_31:0.1911646[&&PRIME ID=457 VERTEXTYPE=Speciation DISCPT=(81,0)],(((((G458_124:0.1277818[&&PRIME ID=458 VERTEXTYPE=Leaf],(G459_38:0.02862623[&&PRIME ID=459 VERTEXTYPE=Leaf],(G460_38:0.01473021[&&PRIME ID=460 VERTEXTYPE=Leaf],G461_39:0.01473021[&&PRIME ID=461 VERTEXTYPE=Leaf])G462_40:0.01389602[&&PRIME ID=462 VERTEXTYPE=Speciation DISCPT=(6,0)])G463_40:0.099155572[&&PRIME ID=463 VERTEXTYPE=Duplication DISCPT=(9,2)])G464_41:0.066051937[&&PRIME ID=464 VERTEXTYPE=Additive Transfer FROMTOLINEAGE=(41,124) DISCPT=(44,2)],(((G465_44:0.093219077[&&PRIME ID=465 VERTEXTYPE=Leaf],(G466_45:0.080031297[&&PRIME ID=466 VERTEXTYPE=Leaf],G467_46:0.080031297[&&PRIME ID=467 VERTEXTYPE=Leaf])G468_47:0.01318778[&&PRIME ID=468 VERTEXTYPE=Speciation DISCPT=(29,0)])G469_48:0.020284501[&&PRIME ID=469 VERTEXTYPE=Speciation DISCPT=(35,0)],(G470_49:0.091182152[&&PRIME ID=470 VERTEXTYPE=Leaf],(G471_50:0.079070341[&&PRIME ID=471 VERTEXTYPE=Leaf],G472_50:0.079070341[&&PRIME ID=472 VERTEXTYPE=Leaf])G473_50:0.012111810795217174[&&PRIME ID=473 VERTEXTYPE=Duplication DISCPT=(28,2)])G474_51:0.022321426[&&PRIME ID=474 VERTEXTYPE=Speciation DISCPT=(33,0)])G475_52:0.033334875[&&PRIME ID=475 VERTEXTYPE=Speciation DISCPT=(39,0)],((G476_53:0.13009308[&&PRIME ID=476 VERTEXTYPE=Leaf],(G477_54:0.083388156[&&PRIME ID=477 VERTEXTYPE=Leaf],(G478_55:0.001107185[&&PRIME ID=478 VERTEXTYPE=Leaf],G479_56:0.001107185[&&PRIME ID=479 VERTEXTYPE=Leaf])G480_57:0.082280971[&&PRIME ID=480 VERTEXTYPE=Speciation DISCPT=(1,0)])G481_58:0.046704926[&&PRIME ID=481 VERTEXTYPE=Speciation DISCPT=(31,0)])G482_59:0.0057739377[&&PRIME ID=482 VERTEXTYPE=Speciation DISCPT=(45,0)],G483_60:0.13586702[&&PRIME ID=483 VERTEXTYPE=Leaf])G484_61:0.010971433[&&PRIME ID=484 VERTEXTYPE=Speciation DISCPT=(46,0)])G485_62:0.046995286[&&PRIME ID=485 VERTEXTYPE=Speciation DISCPT=(52,0)])G486_63:0.11369395[&&PRIME ID=486 VERTEXTYPE=Speciation DISCPT=(60,0)],(G487_64:0.16511976[&&PRIME ID=487 VERTEXTYPE=Leaf],G488_64:0.16511976[&&PRIME ID=488 VERTEXTYPE=Leaf])G489_64:0.14240792713804865[&&PRIME ID=489 VERTEXTYPE=Duplication DISCPT=(54,2)])G490_65:0.012394505[&&PRIME ID=490 VERTEXTYPE=Speciation DISCPT=(71,0)],(G491_67:0.19824745[&&PRIME ID=491 VERTEXTYPE=Leaf],(G492_69:0.015709522[&&PRIME ID=492 VERTEXTYPE=Leaf],G493_70:0.015709522[&&PRIME ID=493 VERTEXTYPE=Leaf])G494_71:0.18253793[&&PRIME ID=494 VERTEXTYPE=Speciation DISCPT=(7,0)])G495_72:0.12167475[&&PRIME ID=495 VERTEXTYPE=Speciation DISCPT=(61,0)])G496_73:0.24548774[&&PRIME ID=496 VERTEXTYPE=Speciation DISCPT=(74,0)],((((((G497_13:0.18888463[&&PRIME ID=497 VERTEXTYPE=Leaf],((G498_14:0.012857423[&&PRIME ID=498 VERTEXTYPE=Leaf],G499_15:0.012857423[&&PRIME ID=499 VERTEXTYPE=Leaf])G500_16:0.13001634[&&PRIME ID=500 VERTEXTYPE=Speciation DISCPT=(5,0)],(G501_148:0.0019907813[&&PRIME ID=501 VERTEXTYPE=Leaf],G502_18:0.0019907813[&&PRIME ID=502 VERTEXTYPE=Leaf])G503_18:0.14088298[&&PRIME ID=503 VERTEXTYPE=Additive Transfer FROMTOLINEAGE=(18,148) DISCPT=(1,1)])G504_20:0.046010864[&&PRIME ID=504 VERTEXTYPE=Speciation DISCPT=(50,0)])G505_21:0.0094712833[&&PRIME ID=505 VERTEXTYPE=Speciation DISCPT=(58,0)],G506_22:0.19835591[&&PRIME ID=506 VERTEXTYPE=Leaf])G507_23:0.095541923[&&PRIME ID=507 VERTEXTYPE=Speciation DISCPT=(62,0)],((G508_14:0.012857423[&&PRIME ID=508 VERTEXTYPE=Leaf],G509_15:0.012857423[&&PRIME ID=509 VERTEXTYPE=Leaf])G510_16:0.13001634[&&PRIME ID=510 VERTEXTYPE=Speciation DISCPT=(5,0)],(G511_17:0.13642298[&&PRIME ID=511 VERTEXTYPE=Leaf],G512_18:0.13642298[&&PRIME ID=512 VERTEXTYPE=Leaf])G513_19:0.0064507831[&&PRIME ID=513 VERTEXTYPE=Speciation DISCPT=(48,0)])G514_20:0.15102407[&&PRIME ID=514 VERTEXTYPE=Speciation DISCPT=(50,0)])G515_23:0.042742660189356366[&&PRIME ID=515 VERTEXTYPE=Duplication DISCPT=(69,2)],(G516_24:0.094637032[&&PRIME ID=516 VERTEXTYPE=Leaf],G517_25:0.094637032[&&PRIME ID=517 VERTEXTYPE=Leaf])G518_26:0.24200346[&&PRIME ID=518 VERTEXTYPE=Speciation DISCPT=(37,0)])G519_27:0.011517661[&&PRIME ID=519 VERTEXTYPE=Speciation DISCPT=(77,0)],((((G520_14:0.012857423[&&PRIME ID=520 VERTEXTYPE=Leaf],G521_15:0.012857423[&&PRIME ID=521 VERTEXTYPE=Leaf])G522_16:0.13001634[&&PRIME ID=522 VERTEXTYPE=Speciation DISCPT=(5,0)],((G523_123:0.014428065[&&PRIME ID=523 VERTEXTYPE=Leaf],G524_17:0.014428065[&&PRIME ID=524 VERTEXTYPE=Leaf])G525_17:0.12199491542675193[&&PRIME ID=525 VERTEXTYPE=Additive Transfer FROMTOLINEAGE=(17,123) DISCPT=(5,2)],G526_18:0.13642298[&&PRIME ID=526 VERTEXTYPE=Leaf])G527_19:0.0064507831[&&PRIME ID=527 VERTEXTYPE=Speciation DISCPT=(48,0)])G528_20:0.055482147[&&PRIME ID=528 VERTEXTYPE=Speciation DISCPT=(50,0)],(G529_22:0.13478643[&&PRIME ID=529 VERTEXTYPE=Leaf],G530_22:0.13478643[&&PRIME ID=530 VERTEXTYPE=Leaf])G531_22:0.06356947954371114[&&PRIME ID=531 VERTEXTYPE=Duplication DISCPT=(45,2)])G532_23:0.13828458[&&PRIME ID=532 VERTEXTYPE=Speciation DISCPT=(62,0)],(G533_24:0.094637032[&&PRIME ID=533 VERTEXTYPE=Leaf],((G534_25:0.016097167[&&PRIME ID=534 VERTEXTYPE=Leaf],G535_123:0.016097167[&&PRIME ID=535 VERTEXTYPE=Leaf])G536_25:0.006840511666944951[&&PRIME ID=536 VERTEXTYPE=Additive Transfer FROMTOLINEAGE=(25,123) DISCPT=(7,1)],G537_95:0.022937679[&&PRIME ID=537 VERTEXTYPE=Leaf])G538_25:0.07169935331025737[&&PRIME ID=538 VERTEXTYPE=Additive Transfer FROMTOLINEAGE=(25,95) DISCPT=(7,2)])G539_26:0.24200346[&&PRIME ID=539 VERTEXTYPE=Speciation DISCPT=(37,0)])G540_27:0.011517661[&&PRIME ID=540 VERTEXTYPE=Speciation DISCPT=(77,0)])G541_27:0.03202667773394795[&&PRIME ID=541 VERTEXTYPE=Duplication DISCPT=(79,2)],((G542_75:0.031141905[&&PRIME ID=542 VERTEXTYPE=Leaf],G543_76:0.031141905[&&PRIME ID=543 VERTEXTYPE=Leaf])G544_77:0.3436761[&&PRIME ID=544 VERTEXTYPE=Speciation DISCPT=(12,0)],(G545_29:0.1283565[&&PRIME ID=545 VERTEXTYPE=Leaf],G546_29:0.1283565[&&PRIME ID=546 VERTEXTYPE=Leaf])G547_29:0.2464615[&&PRIME ID=547 VERTEXTYPE=Duplication DISCPT=(44,2)])G548_30:0.005366826216329179[&&PRIME ID=548 VERTEXTYPE=Additive Transfer FROMTOLINEAGE=(30,77) DISCPT=(80,2)])G549_31:0.1852251[&&PRIME ID=549 VERTEXTYPE=Speciation DISCPT=(81,0)])G550_86:0.0059394919[&&PRIME ID=550 VERTEXTYPE=Speciation DISCPT=(93,0)])G551_87:0.036441278[&&PRIME ID=551 VERTEXTYPE=Speciation DISCPT=(94,0)],(((((G552_0:0.091209218[&&PRIME ID=552 VERTEXTYPE=Leaf],(G553_1:0.0037623004[&&PRIME ID=553 VERTEXTYPE=Leaf],G554_2:0.0037623004[&&PRIME ID=554 VERTEXTYPE=Leaf])G555_3:0.087446917[&&PRIME ID=555 VERTEXTYPE=Speciation DISCPT=(2,0)])G556_4:0.029894322[&&PRIME ID=556 VERTEXTYPE=Speciation DISCPT=(34,0)],((G557_0:0.091209218[&&PRIME ID=557 VERTEXTYPE=Leaf],(G558_1:0.0037623004[&&PRIME ID=558 VERTEXTYPE=Leaf],G559_2:0.0037623004[&&PRIME ID=559 VERTEXTYPE=Leaf])G560_3:0.087446917[&&PRIME ID=560 VERTEXTYPE=Speciation DISCPT=(2,0)])G561_4:0.013139994[&&PRIME ID=561 VERTEXTYPE=Speciation DISCPT=(34,0)],G562_5:0.10434921[&&PRIME ID=562 VERTEXTYPE=Leaf])G563_5:0.016754328174163294[&&PRIME ID=563 VERTEXTYPE=Additive Transfer FROMTOLINEAGE=(5,4) DISCPT=(38,1)])G564_6:0.00209419[&&PRIME ID=564 VERTEXTYPE=Speciation DISCPT=(42,0)],G565_7:0.12319773[&&PRIME ID=565 VERTEXTYPE=Leaf])G566_8:0.0206443[&&PRIME ID=566 VERTEXTYPE=Speciation DISCPT=(43,0)],G567_9:0.14384203[&&PRIME ID=567 VERTEXTYPE=Leaf])G568_10:0.18281643[&&PRIME ID=568 VERTEXTYPE=Speciation DISCPT=(51,0)],(G569_38:0.01473021[&&PRIME ID=569 VERTEXTYPE=Leaf],G570_39:0.01473021[&&PRIME ID=570 VERTEXTYPE=Leaf])G571_40:0.31192825[&&PRIME ID=571 VERTEXTYPE=Speciation DISCPT=(6,0)])G572_12:0.28113225[&&PRIME ID=572 VERTEXTYPE=Speciation DISCPT=(75,0)])G573_87:0.02453107299634622[&&PRIME ID=573 VERTEXTYPE=Additive Transfer FROMTOLINEAGE=(87,12) DISCPT=(94,2)])G574_88:0.031004828[&&PRIME ID=574 VERTEXTYPE=Speciation DISCPT=(95,0)])G575_196:0.1440079163196154[&&PRIME ID=575 VERTEXTYPE=Additive Transfer FROMTOLINEAGE=(196,88) DISCPT=(95,2)],((((G576_189:0.14181107[&&PRIME ID=576 VERTEXTYPE=Leaf],G577_189:0.14181107[&&PRIME ID=577 VERTEXTYPE=Leaf])G578_190:0.029247124[&&PRIME ID=578 VERTEXTYPE=Speciation DISCPT=(49,0)],((((G579_0:0.091209218[&&PRIME ID=579 VERTEXTYPE=Leaf],(G580_1:0.0037623004[&&PRIME ID=580 VERTEXTYPE=Leaf],G581_2:0.0037623004[&&PRIME ID=581 VERTEXTYPE=Leaf])G582_3:0.087446917[&&PRIME ID=582 VERTEXTYPE=Speciation DISCPT=(2,0)])G583_4:0.029894322[&&PRIME ID=583 VERTEXTYPE=Speciation DISCPT=(34,0)],G584_5:0.12110354[&&PRIME ID=584 VERTEXTYPE=Leaf])G585_6:0.00209419[&&PRIME ID=585 VERTEXTYPE=Speciation DISCPT=(42,0)],G586_7:0.12319773[&&PRIME ID=586 VERTEXTYPE=Leaf])G587_8:0.0206443[&&PRIME ID=587 VERTEXTYPE=Speciation DISCPT=(43,0)],G588_9:0.14384203[&&PRIME ID=588 VERTEXTYPE=Leaf])G589_10:0.027216164[&&PRIME ID=589 VERTEXTYPE=Speciation DISCPT=(51,0)])G590_190:0.09863499253176551[&&PRIME ID=590 VERTEXTYPE=Additive Transfer FROMTOLINEAGE=(190,10) DISCPT=(55,1)],(G591_11:0.11734654[&&PRIME ID=591 VERTEXTYPE=Leaf],(G592_94:0.067283363[&&PRIME ID=592 VERTEXTYPE=Leaf],(G593_95:0.018574691[&&PRIME ID=593 VERTEXTYPE=Leaf],G594_95:0.018574691[&&PRIME ID=594 VERTEXTYPE=Leaf])G595_95:0.04870867166001488[&&PRIME ID=595 VERTEXTYPE=Duplication DISCPT=(7,1)])G596_96:0.050063177[&&PRIME ID=596 VERTEXTYPE=Speciation DISCPT=(23,0)])G597_96:0.15234665[&&PRIME ID=597 VERTEXTYPE=Additive Transfer FROMTOLINEAGE=(96,11) DISCPT=(40,1)])G598_190:0.13126202571235032[&&PRIME ID=598 VERTEXTYPE=Additive Transfer FROMTOLINEAGE=(190,97) DISCPT=(65,2)],(G599_192:0.038937919[&&PRIME ID=599 VERTEXTYPE=Leaf],G600_194:0.038937919[&&PRIME ID=600 VERTEXTYPE=Leaf])G601_195:0.36201729[&&PRIME ID=601 VERTEXTYPE=Speciation DISCPT=(14,0)])G602_196:0.40637932[&&PRIME ID=602 VERTEXTYPE=Speciation DISCPT=(85,0)])G603_196:0.06098919597105219[&&PRIME ID=603 VERTEXTYPE=Duplication DISCPT=(96,2)])G604_197:0.0067884558[&&PRIME ID=604 VERTEXTYPE=Speciation DISCPT=(98,0)])G605_142:0.014724886815561087[&&PRIME ID=605 VERTEXTYPE=Additive Transfer FROMTOLINEAGE=(142,197) DISCPT=(98,1)])G606_142:0.022252675015533033[&&PRIME ID=606 VERTEXTYPE=Additive Transfer FROMTOLINEAGE=(142,197) DISCPT=(98,1)],(((((G607_143:0.43292367[&&PRIME ID=607 VERTEXTYPE=Leaf],(((G608_144:0.077184707[&&PRIME ID=608 VERTEXTYPE=Leaf],G609_145:0.077184707[&&PRIME ID=609 VERTEXTYPE=Leaf])G610_146:0.13738997[&&PRIME ID=610 VERTEXTYPE=Speciation DISCPT=(28,0)],((G611_118:0.094145633[&&PRIME ID=611 VERTEXTYPE=Leaf],G612_119:0.094145633[&&PRIME ID=612 VERTEXTYPE=Leaf])G613_122:0.038728729[&&PRIME ID=613 VERTEXTYPE=Speciation DISCPT=(36,0)],(G614_147:0.049308457[&&PRIME ID=614 VERTEXTYPE=Leaf],(G615_148:0.029299387[&&PRIME ID=615 VERTEXTYPE=Leaf],G616_149:0.029299387[&&PRIME ID=616 VERTEXTYPE=Leaf])G617_150:0.02000907[&&PRIME ID=617 VERTEXTYPE=Speciation DISCPT=(10,0)])G618_151:0.083565905[&&PRIME ID=618 VERTEXTYPE=Speciation DISCPT=(19,0)])G619_151:0.08170031124385822[&&PRIME ID=619 VERTEXTYPE=Additive Transfer FROMTOLINEAGE=(151,122) DISCPT=(45,1)])G620_152:0.16472142[&&PRIME ID=620 VERTEXTYPE=Speciation DISCPT=(64,0)],(G621_154:0.27777206[&&PRIME ID=621 VERTEXTYPE=Leaf],(G622_180:0.045016778[&&PRIME ID=622 VERTEXTYPE=Leaf],(G623_111:0.021801227[&&PRIME ID=623 VERTEXTYPE=Leaf],G624_181:0.021801227[&&PRIME ID=624 VERTEXTYPE=Leaf])G625_181:0.02321555051996858[&&PRIME ID=625 VERTEXTYPE=Additive Transfer FROMTOLINEAGE=(181,111) DISCPT=(7,2)])G626_182:0.23275528[&&PRIME ID=626 VERTEXTYPE=Speciation DISCPT=(16,0)])G627_154:0.10152403358666327[&&PRIME ID=627 VERTEXTYPE=Additive Transfer FROMTOLINEAGE=(154,182) DISCPT=(65,2)])G628_152:0.05362758113662081[&&PRIME ID=628 VERTEXTYPE=Additive Transfer FROMTOLINEAGE=(152,154) DISCPT=(80,2)])G629_153:0.064122036[&&PRIME ID=629 VERTEXTYPE=Speciation DISCPT=(87,0)],(G630_154:0.31506837[&&PRIME ID=630 VERTEXTYPE=Leaf],((((G631_89:0.031445909[&&PRIME ID=631 VERTEXTYPE=Leaf],(G632_90:0.017547045[&&PRIME ID=632 VERTEXTYPE=Leaf],G633_118:0.017547045[&&PRIME ID=633 VERTEXTYPE=Leaf])G634_90:0.013898864130334745[&&PRIME ID=634 VERTEXTYPE=Additive Transfer FROMTOLINEAGE=(90,118) DISCPT=(7,1)])G635_91:0.065218684[&&PRIME ID=635 VERTEXTYPE=Speciation DISCPT=(13,0)],G636_92:0.096664593[&&PRIME ID=636 VERTEXTYPE=Leaf])G637_93:0.068826466[&&PRIME ID=637 VERTEXTYPE=Speciation DISCPT=(38,0)],(G638_94:0.067283363[&&PRIME ID=638 VERTEXTYPE=Leaf],G639_95:0.067283363[&&PRIME ID=639 VERTEXTYPE=Leaf])G640_96:0.098207696[&&PRIME ID=640 VERTEXTYPE=Speciation DISCPT=(23,0)])G641_97:0.11304483[&&PRIME ID=641 VERTEXTYPE=Speciation DISCPT=(55,0)],((G642_98:0.019849109[&&PRIME ID=642 VERTEXTYPE=Leaf],G643_5:0.019849109[&&PRIME ID=643 VERTEXTYPE=Leaf])G644_98:0.15821628515399672[&&PRIME ID=644 VERTEXTYPE=Additive Transfer FROMTOLINEAGE=(98,5) DISCPT=(7,2)],G645_99:0.17806539[&&PRIME ID=645 VERTEXTYPE=Leaf])G646_104:0.1004705[&&PRIME ID=646 VERTEXTYPE=Speciation DISCPT=(56,0)])G647_107:0.036532479[&&PRIME ID=647 VERTEXTYPE=Speciation DISCPT=(66,0)])G648_154:0.18197733942794292[&&PRIME ID=648 VERTEXTYPE=Additive Transfer FROMTOLINEAGE=(154,107) DISCPT=(72,2)])G649_155:0.054706054[&&PRIME ID=649 VERTEXTYPE=Speciation DISCPT=(90,0)],(((G650_156:0.054966529[&&PRIME ID=650 VERTEXTYPE=Leaf],(G651_157:0.046425233[&&PRIME ID=651 VERTEXTYPE=Leaf],G652_158:0.046425233[&&PRIME ID=652 VERTEXTYPE=Leaf])G653_159:0.0085412961[&&PRIME ID=653 VERTEXTYPE=Speciation DISCPT=(17,0)])G654_160:0.0065217289[&&PRIME ID=654 VERTEXTYPE=Speciation DISCPT=(20,0)],G655_161:0.061488258[&&PRIME ID=655 VERTEXTYPE=Leaf])G656_162:0.18739706[&&PRIME ID=656 VERTEXTYPE=Speciation DISCPT=(22,0)],G657_33:0.24888531[&&PRIME ID=657 VERTEXTYPE=Leaf])G658_162:0.30286645[&&PRIME ID=658 VERTEXTYPE=Additive Transfer FROMTOLINEAGE=(162,33) DISCPT=(65,1)])G659_163:0.12800832[&&PRIME ID=659 VERTEXTYPE=Speciation DISCPT=(92,0)],(((((G660_144:0.077184707[&&PRIME ID=660 VERTEXTYPE=Leaf],G661_145:0.077184707[&&PRIME ID=661 VERTEXTYPE=Leaf])G662_146:0.061011833[&&PRIME ID=662 VERTEXTYPE=Speciation DISCPT=(28,0)],G663_64:0.13819654[&&PRIME ID=663 VERTEXTYPE=Leaf])G664_146:0.07637813296257832[&&PRIME ID=664 VERTEXTYPE=Additive Transfer FROMTOLINEAGE=(146,64) DISCPT=(48,1)],(G665_147:0.049308457[&&PRIME ID=665 VERTEXTYPE=Leaf],(G666_148:0.029299387[&&PRIME ID=666 VERTEXTYPE=Leaf],G667_149:0.029299387[&&PRIME ID=667 VERTEXTYPE=Leaf])G668_150:0.02000907[&&PRIME ID=668 VERTEXTYPE=Speciation DISCPT=(10,0)])G669_151:0.16526622[&&PRIME ID=669 VERTEXTYPE=Speciation DISCPT=(19,0)])G670_152:0.17415092[&&PRIME ID=670 VERTEXTYPE=Speciation DISCPT=(64,0)],(G671_13:0.18888463[&&PRIME ID=671 VERTEXTYPE=Leaf],(((G672_14:0.012857423[&&PRIME ID=672 VERTEXTYPE=Leaf],G673_15:0.012857423[&&PRIME ID=673 VERTEXTYPE=Leaf])G674_16:0.011916813[&&PRIME ID=674 VERTEXTYPE=Speciation DISCPT=(5,0)],(G675_1:0.0037623004[&&PRIME ID=675 VERTEXTYPE=Leaf],G676_2:0.0037623004[&&PRIME ID=676 VERTEXTYPE=Leaf])G677_3:0.021011935[&&PRIME ID=677 VERTEXTYPE=Speciation DISCPT=(2,0)])G678_16:0.11346177373595494[&&PRIME ID=678 VERTEXTYPE=Additive Transfer FROMTOLINEAGE=(16,3) DISCPT=(8,2)],(G679_17:0.13642298[&&PRIME ID=679 VERTEXTYPE=Leaf],G680_18:0.13642298[&&PRIME ID=680 VERTEXTYPE=Leaf])G681_19:0.0018130293[&&PRIME ID=681 VERTEXTYPE=Speciation DISCPT=(48,0)])G682_19:0.050648618[&&PRIME ID=682 VERTEXTYPE=Additive Transfer FROMTOLINEAGE=(19,16) DISCPT=(48,1)])G683_21:0.19984097[&&PRIME ID=683 VERTEXTYPE=Speciation DISCPT=(58,0)])G684_143:0.16302616[&&PRIME ID=684 VERTEXTYPE=Additive Transfer FROMTOLINEAGE=(143,152) DISCPT=(82,1)],((G685_78:0.20342306[&&PRIME ID=685 VERTEXTYPE=Leaf],G686_79:0.20342306[&&PRIME ID=686 VERTEXTYPE=Leaf])G687_80:0.27009874[&&PRIME ID=687 VERTEXTYPE=Speciation DISCPT=(63,0)],(G688_143:0.43292367[&&PRIME ID=688 VERTEXTYPE=Leaf],(((G689_147:0.049308457[&&PRIME ID=689 VERTEXTYPE=Leaf],(G690_148:0.029299387[&&PRIME ID=690 VERTEXTYPE=Leaf],G691_149:0.029299387[&&PRIME ID=691 VERTEXTYPE=Leaf])G692_150:0.02000907[&&PRIME ID=692 VERTEXTYPE=Speciation DISCPT=(10,0)])G693_151:0.080870094[&&PRIME ID=693 VERTEXTYPE=Speciation DISCPT=(19,0)],G694_22:0.13017855[&&PRIME ID=694 VERTEXTYPE=Leaf])G695_151:0.020711238874017626[&&PRIME ID=695 VERTEXTYPE=Additive Transfer FROMTOLINEAGE=(151,22) DISCPT=(45,1)],(G696_147:0.049308457[&&PRIME ID=696 VERTEXTYPE=Leaf],(G697_148:0.029299387[&&PRIME ID=697 VERTEXTYPE=Leaf],G698_149:0.029299387[&&PRIME ID=698 VERTEXTYPE=Leaf])G699_150:0.02000907[&&PRIME ID=699 VERTEXTYPE=Speciation DISCPT=(10,0)])G700_151:0.10158133[&&PRIME ID=700 VERTEXTYPE=Speciation DISCPT=(19,0)])G701_151:0.28203388[&&PRIME ID=701 VERTEXTYPE=Duplication DISCPT=(52,2)])G702_153:0.040598127[&&PRIME ID=702 VERTEXTYPE=Speciation DISCPT=(87,0)])G703_162:0.07822996217452627[&&PRIME ID=703 VERTEXTYPE=Additive Transfer FROMTOLINEAGE=(162,154) DISCPT=(89,1)])G704_163:0.12800831[&&PRIME ID=704 VERTEXTYPE=Speciation DISCPT=(92,0)])G705_163:0.18856364[&&PRIME ID=705 VERTEXTYPE=Duplication DISCPT=(95,2)],(((G706_188:0.14181107[&&PRIME ID=706 VERTEXTYPE=Leaf],G707_189:0.14181107[&&PRIME ID=707 VERTEXTYPE=Leaf])G708_190:0.25914414[&&PRIME ID=708 VERTEXTYPE=Speciation DISCPT=(49,0)],G709_42:0.40095521[&&PRIME ID=709 VERTEXTYPE=Leaf])G710_196:0.18375993[&&PRIME ID=710 VERTEXTYPE=Speciation DISCPT=(85,0)],(G711_189:0.40095521[&&PRIME ID=711 VERTEXTYPE=Leaf],(((G712_188:0.14181107[&&PRIME ID=712 VERTEXTYPE=Leaf],G713_189:0.14181107[&&PRIME ID=713 VERTEXTYPE=Leaf])G714_190:0.17204303[&&PRIME ID=714 VERTEXTYPE=Speciation DISCPT=(49,0)],(((G715_188:0.14181107[&&PRIME ID=715 VERTEXTYPE=Leaf],G716_189:0.14181107[&&PRIME ID=716 VERTEXTYPE=Leaf])G717_190:0.014308605[&&PRIME ID=717 VERTEXTYPE=Speciation DISCPT=(49,0)],(G718_188:0.14181107[&&PRIME ID=718 VERTEXTYPE=Leaf],G719_188:0.14181107[&&PRIME ID=719 VERTEXTYPE=Leaf])G720_190:0.014308605[&&PRIME ID=720 VERTEXTYPE=Speciation DISCPT=(49,0)])G721_190:0.07346873379615064[&&PRIME ID=721 VERTEXTYPE=Duplication DISCPT=(54,1)],(G722_154:0.15102105[&&PRIME ID=722 VERTEXTYPE=Leaf],((G723_156:0.054966529[&&PRIME ID=723 VERTEXTYPE=Leaf],(G724_157:0.046425233[&&PRIME ID=724 VERTEXTYPE=Leaf],G725_158:0.046425233[&&PRIME ID=725 VERTEXTYPE=Leaf])G726_159:0.0085412961[&&PRIME ID=726 VERTEXTYPE=Speciation DISCPT=(17,0)])G727_160:0.0065217289[&&PRIME ID=727 VERTEXTYPE=Speciation DISCPT=(20,0)],G728_161:0.061488258[&&PRIME ID=728 VERTEXTYPE=Leaf])G729_162:0.089532796[&&PRIME ID=729 VERTEXTYPE=Speciation DISCPT=(22,0)])G730_162:0.07856735536323642[&&PRIME ID=730 VERTEXTYPE=Additive Transfer FROMTOLINEAGE=(162,154) DISCPT=(52,2)])G731_190:0.08426569298550671[&&PRIME ID=731 VERTEXTYPE=Additive Transfer FROMTOLINEAGE=(190,162) DISCPT=(65,1)])G732_190:0.04698354511242036[&&PRIME ID=732 VERTEXTYPE=Duplication DISCPT=(72,1)],(G733_188:0.13836298[&&PRIME ID=733 VERTEXTYPE=Leaf],((G734_191:0.006191072[&&PRIME ID=734 VERTEXTYPE=Leaf],G735_192:0.006191072[&&PRIME ID=735 VERTEXTYPE=Leaf])G736_193:0.032746847[&&PRIME ID=736 VERTEXTYPE=Speciation DISCPT=(3,0)],G737_194:0.038937919[&&PRIME ID=737 VERTEXTYPE=Leaf])G738_195:0.099425062[&&PRIME ID=738 VERTEXTYPE=Speciation DISCPT=(14,0)])G739_195:0.2224746662937843[&&PRIME ID=739 VERTEXTYPE=Additive Transfer FROMTOLINEAGE=(195,188) DISCPT=(48,1)])G740_195:0.04011756481885996[&&PRIME ID=740 VERTEXTYPE=Additive Transfer FROMTOLINEAGE=(195,190) DISCPT=(80,1)])G741_196:0.18375993[&&PRIME ID=741 VERTEXTYPE=Speciation DISCPT=(85,0)])G742_196:0.28360857707715065[&&PRIME ID=742 VERTEXTYPE=Duplication DISCPT=(94,1)])G743_197:0.043766018[&&PRIME ID=743 VERTEXTYPE=Speciation DISCPT=(98,0)])G744_198:0.0[&&PRIME ID=744 VERTEXTYPE=Speciation DISCPT=(99,0)][&&PRIME NAME=PrunedTree];
