# Supplementary material for: Assessing the accuracy of phylogenetic rooting methods on prokaryotic gene families
Source: PLoS One. 2020 May 15;15(5):e0232950. doi: 10.1371/journal.pone.0232950 (PMC7228096; doi:10.1371/journal.pone.0232950)
Supplement: S1 Dataset — (ZIP) [file pone.0232950.s002.zip › AllSimulatedDatasets/R-025-HI-NR/original_trees/tree36]

((((((G0_15:0.11319615[&&PRIME ID=0 VERTEXTYPE=Leaf],((G1_16:7.0294581E-4[&&PRIME ID=1 VERTEXTYPE=Leaf],G2_17:7.0294581E-4[&&PRIME ID=2 VERTEXTYPE=Leaf])G3_18:0.043824258[&&PRIME ID=3 VERTEXTYPE=Speciation DISCPT=(1,0)],(G4_19:0.0051649447[&&PRIME ID=4 VERTEXTYPE=Leaf],G5_20:0.0051649447[&&PRIME ID=5 VERTEXTYPE=Leaf])G6_21:0.039362259[&&PRIME ID=6 VERTEXTYPE=Speciation DISCPT=(5,0)])G7_22:0.068668943[&&PRIME ID=7 VERTEXTYPE=Speciation DISCPT=(22,0)])G8_29:0.13751087[&&PRIME ID=8 VERTEXTYPE=Speciation DISCPT=(45,0)],(((((((G9_30:0.049731456[&&PRIME ID=9 VERTEXTYPE=Leaf],G10_32:0.049731456[&&PRIME ID=10 VERTEXTYPE=Leaf])G11_34:0.026244514[&&PRIME ID=11 VERTEXTYPE=Speciation DISCPT=(24,0)],G12_35:0.07597597[&&PRIME ID=12 VERTEXTYPE=Leaf])G13_36:0.041565689[&&PRIME ID=13 VERTEXTYPE=Speciation DISCPT=(35,0)],((G14_37:0.010467022[&&PRIME ID=14 VERTEXTYPE=Leaf],G15_104:0.010467022[&&PRIME ID=15 VERTEXTYPE=Leaf])G16_37:0.05729574380821273[&&PRIME ID=16 VERTEXTYPE=Additive Transfer FROMTOLINEAGE=(37,104) DISCPT=(6,1)],G17_38:0.067762766[&&PRIME ID=17 VERTEXTYPE=Leaf])G18_39:0.049778893[&&PRIME ID=18 VERTEXTYPE=Speciation DISCPT=(32,0)])G19_40:0.046792911[&&PRIME ID=19 VERTEXTYPE=Speciation DISCPT=(48,0)],G20_41:0.16433457[&&PRIME ID=20 VERTEXTYPE=Leaf])G21_42:0.022449841[&&PRIME ID=21 VERTEXTYPE=Speciation DISCPT=(55,0)],((G22_43:0.034050682[&&PRIME ID=22 VERTEXTYPE=Leaf],G23_90:0.034050682[&&PRIME ID=23 VERTEXTYPE=Leaf])G24_43:0.07998964787888839[&&PRIME ID=24 VERTEXTYPE=Additive Transfer FROMTOLINEAGE=(43,90) DISCPT=(18,1)],G25_44:0.11404033[&&PRIME ID=25 VERTEXTYPE=Leaf])G26_45:0.072744081[&&PRIME ID=26 VERTEXTYPE=Speciation DISCPT=(46,0)])G27_46:0.040616118[&&PRIME ID=27 VERTEXTYPE=Speciation DISCPT=(62,0)],((G28_23:9.2017426E-4[&&PRIME ID=28 VERTEXTYPE=Leaf],G29_47:9.2017426E-4[&&PRIME ID=29 VERTEXTYPE=Leaf])G30_47:0.07765624573802507[&&PRIME ID=30 VERTEXTYPE=Additive Transfer FROMTOLINEAGE=(47,23) DISCPT=(1,1)],G31_48:0.07857642[&&PRIME ID=31 VERTEXTYPE=Leaf])G32_49:0.14882411[&&PRIME ID=32 VERTEXTYPE=Speciation DISCPT=(36,0)])G33_50:0.019580749[&&PRIME ID=33 VERTEXTYPE=Speciation DISCPT=(71,0)],((((((G34_30:0.049731456[&&PRIME ID=34 VERTEXTYPE=Leaf],(G35_31:0.021599076[&&PRIME ID=35 VERTEXTYPE=Leaf],G36_32:0.021599076[&&PRIME ID=36 VERTEXTYPE=Leaf])G37_33:0.02813238[&&PRIME ID=37 VERTEXTYPE=Speciation DISCPT=(12,0)])G38_34:0.026244514[&&PRIME ID=38 VERTEXTYPE=Speciation DISCPT=(24,0)],G39_35:0.07597597[&&PRIME ID=39 VERTEXTYPE=Leaf])G40_36:0.041565689[&&PRIME ID=40 VERTEXTYPE=Speciation DISCPT=(35,0)],(G41_37:0.067762766[&&PRIME ID=41 VERTEXTYPE=Leaf],G42_38:0.067762766[&&PRIME ID=42 VERTEXTYPE=Leaf])G43_39:0.049778893[&&PRIME ID=43 VERTEXTYPE=Speciation DISCPT=(32,0)])G44_40:0.046792911[&&PRIME ID=44 VERTEXTYPE=Speciation DISCPT=(48,0)],G45_41:0.16433457[&&PRIME ID=45 VERTEXTYPE=Leaf])G46_42:0.022449841[&&PRIME ID=46 VERTEXTYPE=Speciation DISCPT=(55,0)],(((G47_43:0.050955861[&&PRIME ID=47 VERTEXTYPE=Leaf],G48_43:0.050955861[&&PRIME ID=48 VERTEXTYPE=Leaf])G49_43:0.06308446884576863[&&PRIME ID=49 VERTEXTYPE=Duplication DISCPT=(25,1)],G50_44:0.11404033[&&PRIME ID=50 VERTEXTYPE=Leaf])G51_45:0.019399535[&&PRIME ID=51 VERTEXTYPE=Speciation DISCPT=(46,0)],((G52_81:0.0032926432[&&PRIME ID=52 VERTEXTYPE=Leaf],G53_82:0.0032926432[&&PRIME ID=53 VERTEXTYPE=Leaf])G54_83:0.03597368[&&PRIME ID=54 VERTEXTYPE=Speciation DISCPT=(3,0)],(G55_81:0.0032926432[&&PRIME ID=55 VERTEXTYPE=Leaf],G56_82:0.0032926432[&&PRIME ID=56 VERTEXTYPE=Leaf])G57_83:0.03597368[&&PRIME ID=57 VERTEXTYPE=Speciation DISCPT=(3,0)])G58_83:0.094173542[&&PRIME ID=58 VERTEXTYPE=Duplication DISCPT=(19,1)])G59_45:0.0533445458855662[&&PRIME ID=59 VERTEXTYPE=Additive Transfer FROMTOLINEAGE=(45,84) DISCPT=(48,2)])G60_46:0.040616118[&&PRIME ID=60 VERTEXTYPE=Speciation DISCPT=(62,0)],G61_47:0.22740053[&&PRIME ID=61 VERTEXTYPE=Leaf])G62_50:0.019580749[&&PRIME ID=62 VERTEXTYPE=Speciation DISCPT=(71,0)])G63_50:0.003725740850948503[&&PRIME ID=63 VERTEXTYPE=Duplication DISCPT=(74,2)])G64_51:0.0096799261[&&PRIME ID=64 VERTEXTYPE=Speciation DISCPT=(76,0)],((G65_7:0.010804095[&&PRIME ID=65 VERTEXTYPE=Leaf],G66_183:0.010804095[&&PRIME ID=66 VERTEXTYPE=Leaf])G67_183:0.18462476[&&PRIME ID=67 VERTEXTYPE=Additive Transfer FROMTOLINEAGE=(183,7) DISCPT=(6,2)],(G68_53:0.13797388[&&PRIME ID=68 VERTEXTYPE=Leaf],G69_54:0.13797388[&&PRIME ID=69 VERTEXTYPE=Leaf])G70_55:0.057454973[&&PRIME ID=70 VERTEXTYPE=Speciation DISCPT=(51,0)])G71_56:0.064958091[&&PRIME ID=71 VERTEXTYPE=Speciation DISCPT=(65,0)])G72_61:0.073881042[&&PRIME ID=72 VERTEXTYPE=Speciation DISCPT=(77,0)],(((((G73_71:0.016914805[&&PRIME ID=73 VERTEXTYPE=Leaf],G74_72:0.016914805[&&PRIME ID=74 VERTEXTYPE=Leaf])G75_73:0.03954443[&&PRIME ID=75 VERTEXTYPE=Speciation DISCPT=(10,0)],(G76_74:0.0031548263[&&PRIME ID=76 VERTEXTYPE=Leaf],G77_75:0.0031548263[&&PRIME ID=77 VERTEXTYPE=Leaf])G78_76:0.053304409[&&PRIME ID=78 VERTEXTYPE=Speciation DISCPT=(2,0)])G79_77:0.20487549[&&PRIME ID=79 VERTEXTYPE=Speciation DISCPT=(27,0)],(((((G80_78:0.011658169[&&PRIME ID=80 VERTEXTYPE=Leaf],G81_79:0.011658169[&&PRIME ID=81 VERTEXTYPE=Leaf])G82_80:0.083000733[&&PRIME ID=82 VERTEXTYPE=Speciation DISCPT=(7,0)],(G83_85:0.067167763[&&PRIME ID=83 VERTEXTYPE=Leaf],(G84_81:0.0032926432[&&PRIME ID=84 VERTEXTYPE=Leaf],G85_82:0.0032926432[&&PRIME ID=85 VERTEXTYPE=Leaf])G86_83:0.06387512[&&PRIME ID=86 VERTEXTYPE=Speciation DISCPT=(3,0)])G87_83:0.027491139120130285[&&PRIME ID=87 VERTEXTYPE=Additive Transfer FROMTOLINEAGE=(83,85) DISCPT=(30,2)])G88_84:0.059626818[&&PRIME ID=88 VERTEXTYPE=Speciation DISCPT=(41,0)],(G89_85:0.07571706[&&PRIME ID=89 VERTEXTYPE=Leaf],G90_177:0.07571706[&&PRIME ID=90 VERTEXTYPE=Leaf])G91_85:0.07856866[&&PRIME ID=91 VERTEXTYPE=Additive Transfer FROMTOLINEAGE=(85,177) DISCPT=(34,2)])G92_88:0.024743066[&&PRIME ID=92 VERTEXTYPE=Speciation DISCPT=(54,0)],G93_89:0.17902879[&&PRIME ID=93 VERTEXTYPE=Leaf])G94_92:0.032823653[&&PRIME ID=94 VERTEXTYPE=Speciation DISCPT=(61,0)],(G95_93:0.01418335[&&PRIME ID=95 VERTEXTYPE=Leaf],G96_93:0.01418335[&&PRIME ID=96 VERTEXTYPE=Leaf])G97_93:0.19766908967402222[&&PRIME ID=97 VERTEXTYPE=Duplication DISCPT=(8,2)])G98_94:0.049482288[&&PRIME ID=98 VERTEXTYPE=Speciation DISCPT=(67,0)])G99_95:0.0088010382[&&PRIME ID=99 VERTEXTYPE=Speciation DISCPT=(78,0)],(((G100_117:0.087530157[&&PRIME ID=100 VERTEXTYPE=Leaf],G101_96:0.087530157[&&PRIME ID=101 VERTEXTYPE=Leaf])G102_96:0.05551604555735911[&&PRIME ID=102 VERTEXTYPE=Additive Transfer FROMTOLINEAGE=(96,117) DISCPT=(37,2)],((G103_113:0.038590142[&&PRIME ID=103 VERTEXTYPE=Leaf],G104_114:0.038590142[&&PRIME ID=104 VERTEXTYPE=Leaf])G105_115:0.021902276[&&PRIME ID=105 VERTEXTYPE=Speciation DISCPT=(19,0)],G106_0:0.060492418[&&PRIME ID=106 VERTEXTYPE=Leaf])G107_0:0.0825537847732366[&&PRIME ID=107 VERTEXTYPE=Additive Transfer FROMTOLINEAGE=(0,115) DISCPT=(30,1)])G108_96:0.0956936441741274[&&PRIME ID=108 VERTEXTYPE=Additive Transfer FROMTOLINEAGE=(96,0) DISCPT=(52,1)],(G109_98:0.15424938[&&PRIME ID=109 VERTEXTYPE=Leaf],(G110_97:0.13752028[&&PRIME ID=110 VERTEXTYPE=Leaf],G111_98:0.13752028[&&PRIME ID=111 VERTEXTYPE=Leaf])G112_99:0.0167291[&&PRIME ID=112 VERTEXTYPE=Speciation DISCPT=(50,0)])G113_99:0.084490466[&&PRIME ID=113 VERTEXTYPE=Duplication DISCPT=(53,2)])G114_100:0.03139592[&&PRIME ID=114 VERTEXTYPE=Speciation DISCPT=(73,0)])G115_101:0.034714769[&&PRIME ID=115 VERTEXTYPE=Speciation DISCPT=(79,0)],((((G116_15:0.11319615[&&PRIME ID=116 VERTEXTYPE=Leaf],(G117_23:0.11145279[&&PRIME ID=117 VERTEXTYPE=Leaf],(G118_25:0.0098107726[&&PRIME ID=118 VERTEXTYPE=Leaf],G119_26:0.0098107726[&&PRIME ID=119 VERTEXTYPE=Leaf])G120_27:0.10164202[&&PRIME ID=120 VERTEXTYPE=Speciation DISCPT=(6,0)])G121_28:0.0017433529[&&PRIME ID=121 VERTEXTYPE=Speciation DISCPT=(44,0)])G122_29:0.099873679[&&PRIME ID=122 VERTEXTYPE=Speciation DISCPT=(45,0)],((G123_15:0.026188079[&&PRIME ID=123 VERTEXTYPE=Leaf],G124_6:0.026188079[&&PRIME ID=124 VERTEXTYPE=Leaf])G125_15:0.08700806825230635[&&PRIME ID=125 VERTEXTYPE=Additive Transfer FROMTOLINEAGE=(15,6) DISCPT=(16,1)],((((G126_16:7.0294581E-4[&&PRIME ID=126 VERTEXTYPE=Leaf],G127_17:7.0294581E-4[&&PRIME ID=127 VERTEXTYPE=Leaf])G128_18:0.043824258[&&PRIME ID=128 VERTEXTYPE=Speciation DISCPT=(1,0)],(G129_19:0.0051649447[&&PRIME ID=129 VERTEXTYPE=Leaf],G130_20:0.0051649447[&&PRIME ID=130 VERTEXTYPE=Leaf])G131_21:0.039362259[&&PRIME ID=131 VERTEXTYPE=Speciation DISCPT=(5,0)])G132_22:0.040332715[&&PRIME ID=132 VERTEXTYPE=Speciation DISCPT=(22,0)],G133_23:0.084859919[&&PRIME ID=133 VERTEXTYPE=Leaf])G134_24:0.026592875[&&PRIME ID=134 VERTEXTYPE=Speciation DISCPT=(37,0)],(G135_93:0.026257322[&&PRIME ID=135 VERTEXTYPE=Leaf],(G136_25:0.0098107726[&&PRIME ID=136 VERTEXTYPE=Leaf],G137_26:0.0098107726[&&PRIME ID=137 VERTEXTYPE=Leaf])G138_27:0.016446549[&&PRIME ID=138 VERTEXTYPE=Speciation DISCPT=(6,0)])G139_27:0.08519547232819885[&&PRIME ID=139 VERTEXTYPE=Additive Transfer FROMTOLINEAGE=(27,93) DISCPT=(16,1)])G140_28:0.0017433529[&&PRIME ID=140 VERTEXTYPE=Speciation DISCPT=(44,0)])G141_29:0.099873679[&&PRIME ID=141 VERTEXTYPE=Speciation DISCPT=(45,0)])G142_29:0.03763719187790057[&&PRIME ID=142 VERTEXTYPE=Duplication DISCPT=(67,1)],(((((((G143_25:0.0098107726[&&PRIME ID=143 VERTEXTYPE=Leaf],G144_26:0.0098107726[&&PRIME ID=144 VERTEXTYPE=Leaf])G145_27:0.052671485[&&PRIME ID=145 VERTEXTYPE=Speciation DISCPT=(6,0)],(G146_30:0.049731456[&&PRIME ID=146 VERTEXTYPE=Leaf],(G147_31:0.021599076[&&PRIME ID=147 VERTEXTYPE=Leaf],G148_32:0.021599076[&&PRIME ID=148 VERTEXTYPE=Leaf])G149_33:0.02813238[&&PRIME ID=149 VERTEXTYPE=Speciation DISCPT=(12,0)])G150_34:0.012750801[&&PRIME ID=150 VERTEXTYPE=Speciation DISCPT=(24,0)])G151_34:0.013493712800077351[&&PRIME ID=151 VERTEXTYPE=Additive Transfer FROMTOLINEAGE=(34,27) DISCPT=(30,1)],G152_35:0.07597597[&&PRIME ID=152 VERTEXTYPE=Leaf])G153_36:0.041565689[&&PRIME ID=153 VERTEXTYPE=Speciation DISCPT=(35,0)],(G154_38:0.067762766[&&PRIME ID=154 VERTEXTYPE=Leaf],G155_38:0.067762766[&&PRIME ID=155 VERTEXTYPE=Leaf])G156_39:0.049778893[&&PRIME ID=156 VERTEXTYPE=Speciation DISCPT=(32,0)])G157_40:0.046792911[&&PRIME ID=157 VERTEXTYPE=Speciation DISCPT=(48,0)],G158_41:0.16433457[&&PRIME ID=158 VERTEXTYPE=Leaf])G159_42:0.022449841[&&PRIME ID=159 VERTEXTYPE=Speciation DISCPT=(55,0)],(G160_43:0.11404033[&&PRIME ID=160 VERTEXTYPE=Leaf],G161_44:0.11404033[&&PRIME ID=161 VERTEXTYPE=Leaf])G162_45:0.072744081[&&PRIME ID=162 VERTEXTYPE=Speciation DISCPT=(46,0)])G163_46:0.040616118[&&PRIME ID=163 VERTEXTYPE=Speciation DISCPT=(62,0)],(G164_47:0.07857642[&&PRIME ID=164 VERTEXTYPE=Leaf],G165_48:0.07857642[&&PRIME ID=165 VERTEXTYPE=Leaf])G166_49:0.14882411[&&PRIME ID=166 VERTEXTYPE=Speciation DISCPT=(36,0)])G167_50:0.02330649[&&PRIME ID=167 VERTEXTYPE=Speciation DISCPT=(71,0)])G168_51:0.0096799261[&&PRIME ID=168 VERTEXTYPE=Speciation DISCPT=(76,0)],(G169_54:0.2393983[&&PRIME ID=169 VERTEXTYPE=Leaf],(G170_57:0.014751747[&&PRIME ID=170 VERTEXTYPE=Leaf],G171_58:0.014751747[&&PRIME ID=171 VERTEXTYPE=Leaf])G172_59:0.22464655[&&PRIME ID=172 VERTEXTYPE=Speciation DISCPT=(9,0)])G173_60:0.020988644[&&PRIME ID=173 VERTEXTYPE=Speciation DISCPT=(74,0)])G174_61:0.04446359[&&PRIME ID=174 VERTEXTYPE=Speciation DISCPT=(77,0)])G175_101:0.029417452[&&PRIME ID=175 VERTEXTYPE=Additive Transfer FROMTOLINEAGE=(101,61) DISCPT=(80,2)])G176_103:0.17530995[&&PRIME ID=176 VERTEXTYPE=Speciation DISCPT=(89,0)],((((G177_104:0.02792098[&&PRIME ID=177 VERTEXTYPE=Leaf],G178_105:0.02792098[&&PRIME ID=178 VERTEXTYPE=Leaf])G179_104:0.005149383099952118[&&PRIME ID=179 VERTEXTYPE=Additive Transfer FROMTOLINEAGE=(104,105) DISCPT=(16,1)],G180_105:0.033070363[&&PRIME ID=180 VERTEXTYPE=Leaf])G181_106:0.16354238[&&PRIME ID=181 VERTEXTYPE=Speciation DISCPT=(18,0)],((G182_104:0.033070363[&&PRIME ID=182 VERTEXTYPE=Leaf],G183_105:0.033070363[&&PRIME ID=183 VERTEXTYPE=Leaf])G184_106:0.094849212[&&PRIME ID=184 VERTEXTYPE=Speciation DISCPT=(18,0)],(G185_104:0.033070363[&&PRIME ID=185 VERTEXTYPE=Leaf],G186_105:0.033070363[&&PRIME ID=186 VERTEXTYPE=Leaf])G187_106:0.094849212[&&PRIME ID=187 VERTEXTYPE=Speciation DISCPT=(18,0)])G188_106:0.06869316894262285[&&PRIME ID=188 VERTEXTYPE=Duplication DISCPT=(48,2)])G189_106:0.31080695[&&PRIME ID=189 VERTEXTYPE=Duplication DISCPT=(65,1)],(G190_157:0.018231771[&&PRIME ID=190 VERTEXTYPE=Leaf],G191_158:0.018231771[&&PRIME ID=191 VERTEXTYPE=Leaf])G192_159:0.48918792[&&PRIME ID=192 VERTEXTYPE=Speciation DISCPT=(11,0)])G193_154:0.002158239364422562[&&PRIME ID=193 VERTEXTYPE=Additive Transfer FROMTOLINEAGE=(154,14) DISCPT=(96,2)])G194_155:0.058464348[&&PRIME ID=194 VERTEXTYPE=Speciation DISCPT=(97,0)],((((G195_160:0.31736345[&&PRIME ID=195 VERTEXTYPE=Leaf],G196_161:0.31736345[&&PRIME ID=196 VERTEXTYPE=Leaf])G197_162:0.019984723[&&PRIME ID=197 VERTEXTYPE=Speciation DISCPT=(85,0)],(((G198_177:0.19469944[&&PRIME ID=198 VERTEXTYPE=Leaf],((G199_167:0.013462223[&&PRIME ID=199 VERTEXTYPE=Leaf],G200_167:0.013462223[&&PRIME ID=200 VERTEXTYPE=Leaf])G201_167:0.1540445096013999[&&PRIME ID=201 VERTEXTYPE=Duplication DISCPT=(8,1)],G202_169:0.16750673[&&PRIME ID=202 VERTEXTYPE=Leaf])G203_171:0.027192708[&&PRIME ID=203 VERTEXTYPE=Speciation DISCPT=(56,0)])G204_171:0.055060337[&&PRIME ID=204 VERTEXTYPE=Additive Transfer FROMTOLINEAGE=(171,177) DISCPT=(64,2)],(G205_176:0.20470285[&&PRIME ID=205 VERTEXTYPE=Leaf],G206_177:0.20470285[&&PRIME ID=206 VERTEXTYPE=Leaf])G207_178:0.045056928[&&PRIME ID=207 VERTEXTYPE=Speciation DISCPT=(66,0)])G208_179:0.063092246[&&PRIME ID=208 VERTEXTYPE=Speciation DISCPT=(75,0)],(((G209_182:0.027641931[&&PRIME ID=209 VERTEXTYPE=Leaf],G210_182:0.027641931[&&PRIME ID=210 VERTEXTYPE=Leaf])G211_182:0.14660780893921926[&&PRIME ID=211 VERTEXTYPE=Duplication DISCPT=(16,1)],G212_183:0.17424974[&&PRIME ID=212 VERTEXTYPE=Leaf])G213_184:0.1175521[&&PRIME ID=213 VERTEXTYPE=Speciation DISCPT=(60,0)],G214_186:0.29180184[&&PRIME ID=214 VERTEXTYPE=Leaf])G215_188:0.021050184[&&PRIME ID=215 VERTEXTYPE=Speciation DISCPT=(80,0)])G216_190:0.02449615[&&PRIME ID=216 VERTEXTYPE=Speciation DISCPT=(83,0)])G217_192:0.052061135[&&PRIME ID=217 VERTEXTYPE=Speciation DISCPT=(90,0)],G218_193:0.38940931[&&PRIME ID=218 VERTEXTYPE=Leaf])G219_196:0.11973246[&&PRIME ID=219 VERTEXTYPE=Speciation DISCPT=(93,0)],G220_0:0.50914177[&&PRIME ID=220 VERTEXTYPE=Leaf])G221_197:0.058900511261922334[&&PRIME ID=221 VERTEXTYPE=Additive Transfer FROMTOLINEAGE=(197,14) DISCPT=(96,2)])G222_198:0.0[&&PRIME ID=222 VERTEXTYPE=Speciation DISCPT=(99,0)][&&PRIME NAME=PrunedTree];
