# Supplementary material for: Assessing the accuracy of phylogenetic rooting methods on prokaryotic gene families
Source: PLoS One. 2020 May 15;15(5):e0232950. doi: 10.1371/journal.pone.0232950 (PMC7228096; doi:10.1371/journal.pone.0232950)
Supplement: S1 Dataset — (ZIP) [file pone.0232950.s002.zip › AllSimulatedDatasets/R-025-HI-NR/original_trees/tree37]

(((((((((G0_12:0.15057736[&&PRIME ID=0 VERTEXTYPE=Leaf],(G1_14:0.092549467[&&PRIME ID=1 VERTEXTYPE=Leaf],G2_15:0.092549467[&&PRIME ID=2 VERTEXTYPE=Leaf])G3_16:0.058027893[&&PRIME ID=3 VERTEXTYPE=Speciation DISCPT=(35,0)])G4_18:0.0077647716[&&PRIME ID=4 VERTEXTYPE=Speciation DISCPT=(51,0)],(G5_19:0.028910664[&&PRIME ID=5 VERTEXTYPE=Leaf],G6_20:0.028910664[&&PRIME ID=6 VERTEXTYPE=Leaf])G7_21:0.12943147[&&PRIME ID=7 VERTEXTYPE=Speciation DISCPT=(13,0)])G8_22:0.10860387[&&PRIME ID=8 VERTEXTYPE=Speciation DISCPT=(55,0)],(((G9_23:0.1374489[&&PRIME ID=9 VERTEXTYPE=Leaf],G10_24:0.1374489[&&PRIME ID=10 VERTEXTYPE=Leaf])G11_25:0.04271222[&&PRIME ID=11 VERTEXTYPE=Speciation DISCPT=(49,0)],(G12_26:0.079700771[&&PRIME ID=12 VERTEXTYPE=Leaf],G13_135:0.079700771[&&PRIME ID=13 VERTEXTYPE=Leaf])G14_26:0.1004603490659943[&&PRIME ID=14 VERTEXTYPE=Additive Transfer FROMTOLINEAGE=(26,135) DISCPT=(30,1)])G15_27:0.04067147[&&PRIME ID=15 VERTEXTYPE=Speciation DISCPT=(59,0)],G16_28:0.22083259[&&PRIME ID=16 VERTEXTYPE=Leaf])G17_29:0.046113413[&&PRIME ID=17 VERTEXTYPE=Speciation DISCPT=(70,0)])G18_30:0.040521758[&&PRIME ID=18 VERTEXTYPE=Speciation DISCPT=(73,0)],(((G19_3:0.038278794[&&PRIME ID=19 VERTEXTYPE=Leaf],G20_4:0.038278794[&&PRIME ID=20 VERTEXTYPE=Leaf])G21_5:0.05218536[&&PRIME ID=21 VERTEXTYPE=Speciation DISCPT=(19,0)],G22_6:0.090464154[&&PRIME ID=22 VERTEXTYPE=Leaf])G23_7:0.11305314[&&PRIME ID=23 VERTEXTYPE=Speciation DISCPT=(33,0)],(G24_8:0.035898503[&&PRIME ID=24 VERTEXTYPE=Leaf],G25_9:0.035898503[&&PRIME ID=25 VERTEXTYPE=Leaf])G26_10:0.16761879[&&PRIME ID=26 VERTEXTYPE=Speciation DISCPT=(17,0)])G27_11:0.10395047[&&PRIME ID=27 VERTEXTYPE=Speciation DISCPT=(66,0)])G28_11:0.17188975654911953[&&PRIME ID=28 VERTEXTYPE=Additive Transfer FROMTOLINEAGE=(11,32) DISCPT=(82,1)],(((G29_24:0.27232821[&&PRIME ID=29 VERTEXTYPE=Leaf],((G30_31:0.12208156[&&PRIME ID=30 VERTEXTYPE=Leaf],G31_31:0.12208156[&&PRIME ID=31 VERTEXTYPE=Leaf])G32_31:0.0736827109897035[&&PRIME ID=32 VERTEXTYPE=Duplication DISCPT=(41,2)],((G33_31:0.16965025[&&PRIME ID=33 VERTEXTYPE=Leaf],(((G34_12:0.0032447307[&&PRIME ID=34 VERTEXTYPE=Leaf],G35_12:0.0032447307[&&PRIME ID=35 VERTEXTYPE=Leaf])G36_12:0.14733262906817657[&&PRIME ID=36 VERTEXTYPE=Duplication DISCPT=(1,2)],(G37_14:0.092549467[&&PRIME ID=37 VERTEXTYPE=Leaf],G38_15:0.092549467[&&PRIME ID=38 VERTEXTYPE=Leaf])G39_16:0.058027893[&&PRIME ID=39 VERTEXTYPE=Speciation DISCPT=(35,0)])G40_18:0.0077647716[&&PRIME ID=40 VERTEXTYPE=Speciation DISCPT=(51,0)],(G41_19:0.028910664[&&PRIME ID=41 VERTEXTYPE=Leaf],G42_20:0.028910664[&&PRIME ID=42 VERTEXTYPE=Leaf])G43_21:0.12943147[&&PRIME ID=43 VERTEXTYPE=Speciation DISCPT=(13,0)])G44_22:0.011308117[&&PRIME ID=44 VERTEXTYPE=Speciation DISCPT=(55,0)])G45_31:0.006355163582641156[&&PRIME ID=45 VERTEXTYPE=Additive Transfer FROMTOLINEAGE=(31,22) DISCPT=(55,2)],G46_31:0.17600541[&&PRIME ID=46 VERTEXTYPE=Leaf])G47_31:0.019758854965401695[&&PRIME ID=47 VERTEXTYPE=Duplication DISCPT=(58,1)])G48_31:0.07656394334631371[&&PRIME ID=48 VERTEXTYPE=Duplication DISCPT=(64,2)])G49_32:0.045220088[&&PRIME ID=49 VERTEXTYPE=Speciation DISCPT=(75,0)],G50_34:0.3175483[&&PRIME ID=50 VERTEXTYPE=Leaf])G51_36:0.032900298[&&PRIME ID=51 VERTEXTYPE=Speciation DISCPT=(83,0)],((((G52_104:0.077578785[&&PRIME ID=52 VERTEXTYPE=Leaf],G53_104:0.077578785[&&PRIME ID=53 VERTEXTYPE=Leaf])G54_104:0.0018716084581111238[&&PRIME ID=54 VERTEXTYPE=Duplication DISCPT=(29,1)],(G55_105:0.007307081[&&PRIME ID=55 VERTEXTYPE=Leaf],G56_1:0.007307081[&&PRIME ID=56 VERTEXTYPE=Leaf])G57_105:0.07214331199778577[&&PRIME ID=57 VERTEXTYPE=Additive Transfer FROMTOLINEAGE=(105,1) DISCPT=(3,1)])G58_106:0.11356982[&&PRIME ID=58 VERTEXTYPE=Speciation DISCPT=(30,0)],(G59_130:0.010358516[&&PRIME ID=59 VERTEXTYPE=Leaf],G60_107:0.010358516[&&PRIME ID=60 VERTEXTYPE=Leaf])G61_107:0.18266169382086156[&&PRIME ID=61 VERTEXTYPE=Additive Transfer FROMTOLINEAGE=(107,130) DISCPT=(3,2)])G62_108:0.06679396[&&PRIME ID=62 VERTEXTYPE=Speciation DISCPT=(64,0)],(G63_109:0.16327883[&&PRIME ID=63 VERTEXTYPE=Leaf],G64_109:0.16327883[&&PRIME ID=64 VERTEXTYPE=Leaf])G65_109:0.096535343[&&PRIME ID=65 VERTEXTYPE=Duplication DISCPT=(55,1)])G66_110:0.090634426[&&PRIME ID=66 VERTEXTYPE=Speciation DISCPT=(72,0)])G67_36:0.12890892228424874[&&PRIME ID=67 VERTEXTYPE=Additive Transfer FROMTOLINEAGE=(36,110) DISCPT=(84,2)])G68_37:0.082673052[&&PRIME ID=68 VERTEXTYPE=Speciation DISCPT=(94,0)],((((((((G69_38:0.036817291[&&PRIME ID=69 VERTEXTYPE=Leaf],(G70_39:3.9972986E-4[&&PRIME ID=70 VERTEXTYPE=Leaf],G71_40:3.9972986E-4[&&PRIME ID=71 VERTEXTYPE=Leaf])G72_41:0.036417561[&&PRIME ID=72 VERTEXTYPE=Speciation DISCPT=(1,0)])G73_42:0.086440569[&&PRIME ID=73 VERTEXTYPE=Speciation DISCPT=(18,0)],G74_43:0.12325786[&&PRIME ID=74 VERTEXTYPE=Leaf])G75_44:0.00268111[&&PRIME ID=75 VERTEXTYPE=Speciation DISCPT=(43,0)],G76_45:0.12593897[&&PRIME ID=76 VERTEXTYPE=Leaf])G77_46:0.16188536[&&PRIME ID=77 VERTEXTYPE=Speciation DISCPT=(44,0)],(((G78_47:0.0044402377[&&PRIME ID=78 VERTEXTYPE=Leaf],G79_48:0.0044402377[&&PRIME ID=79 VERTEXTYPE=Leaf])G80_49:0.014003149[&&PRIME ID=80 VERTEXTYPE=Speciation DISCPT=(2,0)],G81_50:0.018443387[&&PRIME ID=81 VERTEXTYPE=Leaf])G82_51:0.053850452[&&PRIME ID=82 VERTEXTYPE=Speciation DISCPT=(6,0)],G83_52:0.072293839[&&PRIME ID=83 VERTEXTYPE=Leaf])G84_53:0.21553049[&&PRIME ID=84 VERTEXTYPE=Speciation DISCPT=(28,0)])G85_54:0.031330921[&&PRIME ID=85 VERTEXTYPE=Speciation DISCPT=(77,0)],((((G86_55:0.069290055[&&PRIME ID=86 VERTEXTYPE=Leaf],G87_58:0.069290055[&&PRIME ID=87 VERTEXTYPE=Leaf])G88_59:0.051333505[&&PRIME ID=88 VERTEXTYPE=Speciation DISCPT=(27,0)],G89_60:0.12062356[&&PRIME ID=89 VERTEXTYPE=Leaf])G90_61:0.18416054[&&PRIME ID=90 VERTEXTYPE=Speciation DISCPT=(40,0)],((G91_65:0.025547732[&&PRIME ID=91 VERTEXTYPE=Leaf],G92_66:0.025547732[&&PRIME ID=92 VERTEXTYPE=Leaf])G93_67:0.24264518[&&PRIME ID=93 VERTEXTYPE=Speciation DISCPT=(9,0)],((G94_68:0.085434166[&&PRIME ID=94 VERTEXTYPE=Leaf],G95_68:0.085434166[&&PRIME ID=95 VERTEXTYPE=Leaf])G96_68:0.12763782134874302[&&PRIME ID=96 VERTEXTYPE=Duplication DISCPT=(31,1)],(((G97_69:0.052243578[&&PRIME ID=97 VERTEXTYPE=Leaf],G98_70:0.052243578[&&PRIME ID=98 VERTEXTYPE=Leaf])G99_71:0.1002728[&&PRIME ID=99 VERTEXTYPE=Speciation DISCPT=(23,0)],(G100_72:0.030354212[&&PRIME ID=100 VERTEXTYPE=Leaf],G101_73:0.030354212[&&PRIME ID=101 VERTEXTYPE=Leaf])G102_74:0.12216216[&&PRIME ID=102 VERTEXTYPE=Speciation DISCPT=(15,0)])G103_77:0.016133368[&&PRIME ID=103 VERTEXTYPE=Speciation DISCPT=(54,0)],G104_133:0.16864974[&&PRIME ID=104 VERTEXTYPE=Leaf])G105_77:0.044422245793648445[&&PRIME ID=105 VERTEXTYPE=Additive Transfer FROMTOLINEAGE=(77,68) DISCPT=(55,2)])G106_78:0.05512092[&&PRIME ID=106 VERTEXTYPE=Speciation DISCPT=(68,0)])G107_79:0.036591193[&&PRIME ID=107 VERTEXTYPE=Speciation DISCPT=(74,0)])G108_81:0.0042646526[&&PRIME ID=108 VERTEXTYPE=Speciation DISCPT=(80,0)],(((G109_47:0.0044402377[&&PRIME ID=109 VERTEXTYPE=Leaf],G110_48:0.0044402377[&&PRIME ID=110 VERTEXTYPE=Leaf])G111_49:0.014003149[&&PRIME ID=111 VERTEXTYPE=Speciation DISCPT=(2,0)],G112_50:0.018443387[&&PRIME ID=112 VERTEXTYPE=Leaf])G113_51:0.053850452[&&PRIME ID=113 VERTEXTYPE=Speciation DISCPT=(6,0)],G114_52:0.072293839[&&PRIME ID=114 VERTEXTYPE=Leaf])G115_53:0.23675491[&&PRIME ID=115 VERTEXTYPE=Speciation DISCPT=(28,0)])G116_81:0.01010650070167336[&&PRIME ID=116 VERTEXTYPE=Additive Transfer FROMTOLINEAGE=(81,54) DISCPT=(82,1)])G117_82:0.058856727[&&PRIME ID=117 VERTEXTYPE=Speciation DISCPT=(84,0)],(G118_83:0.085179705[&&PRIME ID=118 VERTEXTYPE=Leaf],G119_84:0.085179705[&&PRIME ID=119 VERTEXTYPE=Leaf])G120_85:0.29283227[&&PRIME ID=120 VERTEXTYPE=Speciation DISCPT=(31,0)])G121_86:0.022072015[&&PRIME ID=121 VERTEXTYPE=Speciation DISCPT=(89,0)],(G122_92:0.1963179[&&PRIME ID=122 VERTEXTYPE=Leaf],(G123_93:0.19048533[&&PRIME ID=123 VERTEXTYPE=Leaf],((G124_94:0.022186217[&&PRIME ID=124 VERTEXTYPE=Leaf],G125_95:0.022186217[&&PRIME ID=125 VERTEXTYPE=Leaf])G126_96:0.15302943[&&PRIME ID=126 VERTEXTYPE=Speciation DISCPT=(8,0)],G127_97:0.17521565[&&PRIME ID=127 VERTEXTYPE=Leaf])G128_98:0.015269678[&&PRIME ID=128 VERTEXTYPE=Speciation DISCPT=(58,0)])G129_99:0.0058325696[&&PRIME ID=129 VERTEXTYPE=Speciation DISCPT=(63,0)])G130_100:0.20376609[&&PRIME ID=130 VERTEXTYPE=Speciation DISCPT=(65,0)])G131_102:0.084570386[&&PRIME ID=131 VERTEXTYPE=Speciation DISCPT=(90,0)],G132_0:0.48465438[&&PRIME ID=132 VERTEXTYPE=Leaf])G133_102:0.07737618963353181[&&PRIME ID=133 VERTEXTYPE=Additive Transfer FROMTOLINEAGE=(102,2) DISCPT=(94,1)])G134_103:0.089316887[&&PRIME ID=134 VERTEXTYPE=Speciation DISCPT=(95,0)],(G135_111:0.65097866[&&PRIME ID=135 VERTEXTYPE=Leaf],((G136_114:0.034250621[&&PRIME ID=136 VERTEXTYPE=Leaf],G137_114:0.034250621[&&PRIME ID=137 VERTEXTYPE=Leaf])G138_114:0.43790694[&&PRIME ID=138 VERTEXTYPE=Duplication DISCPT=(16,1)],(((G139_118:0.15099154[&&PRIME ID=139 VERTEXTYPE=Leaf],(G140_119:0.10732875[&&PRIME ID=140 VERTEXTYPE=Leaf],G141_121:0.10732875[&&PRIME ID=141 VERTEXTYPE=Leaf])G142_123:0.043662797[&&PRIME ID=142 VERTEXTYPE=Speciation DISCPT=(38,0)])G143_124:0.28062815[&&PRIME ID=143 VERTEXTYPE=Speciation DISCPT=(52,0)],(G144_128:0.36638901[&&PRIME ID=144 VERTEXTYPE=Leaf],((((G145_130:0.077172985[&&PRIME ID=145 VERTEXTYPE=Leaf],G146_131:0.077172985[&&PRIME ID=146 VERTEXTYPE=Leaf])G147_132:0.051199275[&&PRIME ID=147 VERTEXTYPE=Speciation DISCPT=(29,0)],G148_133:0.12837226[&&PRIME ID=148 VERTEXTYPE=Leaf])G149_134:0.05996752[&&PRIME ID=149 VERTEXTYPE=Speciation DISCPT=(47,0)],G150_135:0.18833978[&&PRIME ID=150 VERTEXTYPE=Leaf])G151_136:0.17533307[&&PRIME ID=151 VERTEXTYPE=Speciation DISCPT=(61,0)],((((G152_138:0.028482503[&&PRIME ID=152 VERTEXTYPE=Leaf],(G153_139:0.018285425[&&PRIME ID=153 VERTEXTYPE=Leaf],G154_137:0.018285425[&&PRIME ID=154 VERTEXTYPE=Leaf])G155_139:0.010197078101432748[&&PRIME ID=155 VERTEXTYPE=Additive Transfer FROMTOLINEAGE=(139,137) DISCPT=(5,2)])G156_140:0.014670105[&&PRIME ID=156 VERTEXTYPE=Speciation DISCPT=(12,0)],((G157_142:0.0045793537[&&PRIME ID=157 VERTEXTYPE=Leaf],G158_143:0.0045793537[&&PRIME ID=158 VERTEXTYPE=Leaf])G159_144:0.038317826[&&PRIME ID=159 VERTEXTYPE=Speciation DISCPT=(3,0)],G160_145:0.04289718[&&PRIME ID=160 VERTEXTYPE=Leaf])G161_146:2.5542718E-4[&&PRIME ID=161 VERTEXTYPE=Speciation DISCPT=(20,0)])G162_147:0.1011069[&&PRIME ID=162 VERTEXTYPE=Speciation DISCPT=(21,0)],(G163_148:0.021238914[&&PRIME ID=163 VERTEXTYPE=Leaf],G164_149:0.021238914[&&PRIME ID=164 VERTEXTYPE=Leaf])G165_150:0.1230206[&&PRIME ID=165 VERTEXTYPE=Speciation DISCPT=(7,0)])G166_151:0.1606108[&&PRIME ID=166 VERTEXTYPE=Speciation DISCPT=(50,0)],(G167_152:0.24281216[&&PRIME ID=167 VERTEXTYPE=Leaf],(G168_153:0.17223713[&&PRIME ID=168 VERTEXTYPE=Leaf],(G169_154:0.10357104[&&PRIME ID=169 VERTEXTYPE=Leaf],G170_155:0.10357104[&&PRIME ID=170 VERTEXTYPE=Leaf])G171_156:0.06866609[&&PRIME ID=171 VERTEXTYPE=Speciation DISCPT=(37,0)])G172_157:0.070575034[&&PRIME ID=172 VERTEXTYPE=Speciation DISCPT=(57,0)])G173_158:0.062058144[&&PRIME ID=173 VERTEXTYPE=Speciation DISCPT=(71,0)])G174_163:0.058802546[&&PRIME ID=174 VERTEXTYPE=Speciation DISCPT=(81,0)])G175_164:0.0027161539[&&PRIME ID=175 VERTEXTYPE=Speciation DISCPT=(86,0)])G176_165:0.065230687[&&PRIME ID=176 VERTEXTYPE=Speciation DISCPT=(87,0)])G177_166:6.9330212E-4[&&PRIME ID=177 VERTEXTYPE=Speciation DISCPT=(91,0)],(G178_170:0.36915446[&&PRIME ID=178 VERTEXTYPE=Leaf],((((G179_38:0.024876818[&&PRIME ID=179 VERTEXTYPE=Leaf],G180_159:0.024876818[&&PRIME ID=180 VERTEXTYPE=Leaf])G181_159:0.025018094484905308[&&PRIME ID=181 VERTEXTYPE=Additive Transfer FROMTOLINEAGE=(159,38) DISCPT=(8,2)],G182_160:0.049894912[&&PRIME ID=182 VERTEXTYPE=Leaf])G183_161:0.22768615[&&PRIME ID=183 VERTEXTYPE=Speciation DISCPT=(22,0)],((((G184_177:0.13092994[&&PRIME ID=184 VERTEXTYPE=Leaf],G185_178:0.13092994[&&PRIME ID=185 VERTEXTYPE=Leaf])G186_179:0.05438091[&&PRIME ID=186 VERTEXTYPE=Speciation DISCPT=(48,0)],(G187_180:0.054723671[&&PRIME ID=187 VERTEXTYPE=Leaf],(G188_180:0.001641061[&&PRIME ID=188 VERTEXTYPE=Leaf],G189_180:0.001641061[&&PRIME ID=189 VERTEXTYPE=Leaf])G190_180:0.05308261040637912[&&PRIME ID=190 VERTEXTYPE=Duplication DISCPT=(1,1)])G191_180:0.13058717862509323[&&PRIME ID=191 VERTEXTYPE=Duplication DISCPT=(24,1)])G192_181:0.0050450917[&&PRIME ID=192 VERTEXTYPE=Speciation DISCPT=(60,0)],((G193_182:0.092368921[&&PRIME ID=193 VERTEXTYPE=Leaf],G194_183:0.092368921[&&PRIME ID=194 VERTEXTYPE=Leaf])G195_184:0.007432135[&&PRIME ID=195 VERTEXTYPE=Speciation DISCPT=(34,0)],G196_185:0.099801056[&&PRIME ID=196 VERTEXTYPE=Leaf])G197_186:0.090554886[&&PRIME ID=197 VERTEXTYPE=Speciation DISCPT=(36,0)])G198_187:0.023837555[&&PRIME ID=198 VERTEXTYPE=Speciation DISCPT=(62,0)],((G199_92:0.14454231[&&PRIME ID=199 VERTEXTYPE=Leaf],G200_97:0.14454231[&&PRIME ID=200 VERTEXTYPE=Leaf])G201_92:0.051775583708072045[&&PRIME ID=201 VERTEXTYPE=Additive Transfer FROMTOLINEAGE=(92,97) DISCPT=(50,1)],((G202_94:0.022186217[&&PRIME ID=202 VERTEXTYPE=Leaf],G203_95:0.022186217[&&PRIME ID=203 VERTEXTYPE=Leaf])G204_96:0.15302943[&&PRIME ID=204 VERTEXTYPE=Speciation DISCPT=(8,0)],G205_97:0.17521565[&&PRIME ID=205 VERTEXTYPE=Leaf])G206_98:0.021102248[&&PRIME ID=206 VERTEXTYPE=Speciation DISCPT=(58,0)])G207_100:0.017875599[&&PRIME ID=207 VERTEXTYPE=Speciation DISCPT=(65,0)])G208_188:0.0633875626951187[&&PRIME ID=208 VERTEXTYPE=Additive Transfer FROMTOLINEAGE=(188,100) DISCPT=(69,1)])G209_188:0.08163863283674119[&&PRIME ID=209 VERTEXTYPE=Additive Transfer FROMTOLINEAGE=(188,161) DISCPT=(75,2)],(G210_90:0.20881603[&&PRIME ID=210 VERTEXTYPE=Leaf],((G211_189:0.0058474809[&&PRIME ID=211 VERTEXTYPE=Leaf],(G212_39:3.9972986E-4[&&PRIME ID=212 VERTEXTYPE=Leaf],G213_40:3.9972986E-4[&&PRIME ID=213 VERTEXTYPE=Leaf])G214_41:0.0054477511[&&PRIME ID=214 VERTEXTYPE=Speciation DISCPT=(1,0)])G215_189:0.08206598106604518[&&PRIME ID=215 VERTEXTYPE=Additive Transfer FROMTOLINEAGE=(189,41) DISCPT=(3,1)],G216_190:0.087913462[&&PRIME ID=216 VERTEXTYPE=Leaf])G217_191:0.12090257[&&PRIME ID=217 VERTEXTYPE=Speciation DISCPT=(32,0)])G218_191:0.15040366391850146[&&PRIME ID=218 VERTEXTYPE=Additive Transfer FROMTOLINEAGE=(191,91) DISCPT=(67,1)])G219_192:0.0099347692[&&PRIME ID=219 VERTEXTYPE=Speciation DISCPT=(85,0)])G220_193:0.063158535[&&PRIME ID=220 VERTEXTYPE=Speciation DISCPT=(88,0)])G221_194:0.039844565[&&PRIME ID=221 VERTEXTYPE=Speciation DISCPT=(92,0)])G222_195:0.1788211[&&PRIME ID=222 VERTEXTYPE=Speciation DISCPT=(93,0)])G223_196:3.6879497E-4[&&PRIME ID=223 VERTEXTYPE=Speciation DISCPT=(97,0)])G224_197:0.016341844[&&PRIME ID=224 VERTEXTYPE=Speciation DISCPT=(98,0)],(((G225_118:0.15099154[&&PRIME ID=225 VERTEXTYPE=Leaf],((G226_119:0.10732875[&&PRIME ID=226 VERTEXTYPE=Leaf],((G227_120:0.02236688[&&PRIME ID=227 VERTEXTYPE=Leaf],G228_121:0.02236688[&&PRIME ID=228 VERTEXTYPE=Leaf])G229_120:0.036085991267299604[&&PRIME ID=229 VERTEXTYPE=Additive Transfer FROMTOLINEAGE=(120,121) DISCPT=(8,1)],G230_121:0.058452871[&&PRIME ID=230 VERTEXTYPE=Leaf])G231_122:0.048875875[&&PRIME ID=231 VERTEXTYPE=Speciation DISCPT=(25,0)])G232_123:0.023833054[&&PRIME ID=232 VERTEXTYPE=Speciation DISCPT=(38,0)],(G233_13:0.11355882[&&PRIME ID=233 VERTEXTYPE=Leaf],G234_14:0.11355883[&&PRIME ID=234 VERTEXTYPE=Leaf])G235_17:0.017602975[&&PRIME ID=235 VERTEXTYPE=Speciation DISCPT=(39,0)])G236_123:0.019829743340398037[&&PRIME ID=236 VERTEXTYPE=Additive Transfer FROMTOLINEAGE=(123,17) DISCPT=(48,1)])G237_124:0.28132145[&&PRIME ID=237 VERTEXTYPE=Speciation DISCPT=(52,0)],(((G238_167:0.028059531[&&PRIME ID=238 VERTEXTYPE=Leaf],G239_168:0.028059531[&&PRIME ID=239 VERTEXTYPE=Leaf])G240_169:0.1241649[&&PRIME ID=240 VERTEXTYPE=Speciation DISCPT=(10,0)],(G241_170:0.12324563[&&PRIME ID=241 VERTEXTYPE=Leaf],G242_171:0.12324563[&&PRIME ID=242 VERTEXTYPE=Leaf])G243_172:0.028978801[&&PRIME ID=243 VERTEXTYPE=Speciation DISCPT=(42,0)])G244_173:0.21693003[&&PRIME ID=244 VERTEXTYPE=Speciation DISCPT=(53,0)],(((G245_174:0.12804784[&&PRIME ID=245 VERTEXTYPE=Leaf],(G246_175:0.079798344[&&PRIME ID=246 VERTEXTYPE=Leaf],G247_175:0.079798344[&&PRIME ID=247 VERTEXTYPE=Leaf])G248_175:0.04824949582060618[&&PRIME ID=248 VERTEXTYPE=Duplication DISCPT=(30,1)])G249_176:0.085143404[&&PRIME ID=249 VERTEXTYPE=Speciation DISCPT=(46,0)],(((((G250_177:0.13092994[&&PRIME ID=250 VERTEXTYPE=Leaf],(G251_178:0.028713151[&&PRIME ID=251 VERTEXTYPE=Leaf],G252_111:0.028713151[&&PRIME ID=252 VERTEXTYPE=Leaf])G253_178:0.10221678920111649[&&PRIME ID=253 VERTEXTYPE=Additive Transfer FROMTOLINEAGE=(178,111) DISCPT=(12,2)])G254_179:0.052136721[&&PRIME ID=254 VERTEXTYPE=Speciation DISCPT=(48,0)],G255_180:0.18306666[&&PRIME ID=255 VERTEXTYPE=Leaf])G256_179:0.002244189075270031[&&PRIME ID=256 VERTEXTYPE=Additive Transfer FROMTOLINEAGE=(179,180) DISCPT=(59,2)],G257_180:0.18531085[&&PRIME ID=257 VERTEXTYPE=Leaf])G258_181:0.0050450917[&&PRIME ID=258 VERTEXTYPE=Speciation DISCPT=(60,0)],(G259_182:0.099801056[&&PRIME ID=259 VERTEXTYPE=Leaf],G260_185:0.099801056[&&PRIME ID=260 VERTEXTYPE=Leaf])G261_186:0.090554886[&&PRIME ID=261 VERTEXTYPE=Speciation DISCPT=(36,0)])G262_187:0.013518846[&&PRIME ID=262 VERTEXTYPE=Speciation DISCPT=(62,0)],(G263_180:0.19035594[&&PRIME ID=263 VERTEXTYPE=Leaf],((G264_182:0.092368921[&&PRIME ID=264 VERTEXTYPE=Leaf],G265_183:0.092368921[&&PRIME ID=265 VERTEXTYPE=Leaf])G266_184:0.007432135[&&PRIME ID=266 VERTEXTYPE=Speciation DISCPT=(34,0)],G267_185:0.099801056[&&PRIME ID=267 VERTEXTYPE=Leaf])G268_186:0.090554886[&&PRIME ID=268 VERTEXTYPE=Speciation DISCPT=(36,0)])G269_187:0.013518846[&&PRIME ID=269 VERTEXTYPE=Speciation DISCPT=(62,0)])G270_187:0.009316456318434392[&&PRIME ID=270 VERTEXTYPE=Duplication DISCPT=(66,1)])G271_188:0.14602845[&&PRIME ID=271 VERTEXTYPE=Speciation DISCPT=(69,0)],(G272_189:0.087913462[&&PRIME ID=272 VERTEXTYPE=Leaf],G273_190:0.087913462[&&PRIME ID=273 VERTEXTYPE=Leaf])G274_191:0.27130623[&&PRIME ID=274 VERTEXTYPE=Speciation DISCPT=(32,0)])G275_192:0.0099347692[&&PRIME ID=275 VERTEXTYPE=Speciation DISCPT=(85,0)])G276_193:0.063158535[&&PRIME ID=276 VERTEXTYPE=Speciation DISCPT=(88,0)])G277_194:0.030411997[&&PRIME ID=277 VERTEXTYPE=Speciation DISCPT=(92,0)],(G278_0:0.36056722[&&PRIME ID=278 VERTEXTYPE=Leaf],G279_1:0.36056722[&&PRIME ID=279 VERTEXTYPE=Leaf])G280_2:0.10215777144551554[&&PRIME ID=280 VERTEXTYPE=Duplication DISCPT=(85,1)])G281_2:0.20496430785219172[&&PRIME ID=281 VERTEXTYPE=Additive Transfer FROMTOLINEAGE=(2,194) DISCPT=(92,2)])G282_2:0.21888808790861453[&&PRIME ID=282 VERTEXTYPE=Additive Transfer FROMTOLINEAGE=(2,197) DISCPT=(98,1)],((((((G283_24:0.18016112[&&PRIME ID=283 VERTEXTYPE=Leaf],(G284_23:0.04498085[&&PRIME ID=284 VERTEXTYPE=Leaf],G285_26:0.04498085[&&PRIME ID=285 VERTEXTYPE=Leaf])G286_26:0.13518026969307936[&&PRIME ID=286 VERTEXTYPE=Additive Transfer FROMTOLINEAGE=(26,23) DISCPT=(21,1)])G287_27:0.04067147[&&PRIME ID=287 VERTEXTYPE=Speciation DISCPT=(59,0)],G288_28:0.22083259[&&PRIME ID=288 VERTEXTYPE=Leaf])G289_29:0.05149562[&&PRIME ID=289 VERTEXTYPE=Speciation DISCPT=(70,0)],(G290_31:0.11972454[&&PRIME ID=290 VERTEXTYPE=Leaf],G291_31:0.11972454[&&PRIME ID=291 VERTEXTYPE=Leaf])G292_31:0.15260366934246133[&&PRIME ID=292 VERTEXTYPE=Duplication DISCPT=(39,2)])G293_32:0.045220088[&&PRIME ID=293 VERTEXTYPE=Speciation DISCPT=(75,0)],((G294_33:0.17190894[&&PRIME ID=294 VERTEXTYPE=Leaf],G295_34:0.17190894[&&PRIME ID=295 VERTEXTYPE=Leaf])G296_35:0.14301252[&&PRIME ID=296 VERTEXTYPE=Speciation DISCPT=(56,0)],G297_33:0.31492146[&&PRIME ID=297 VERTEXTYPE=Leaf])G298_35:0.002626841024757775[&&PRIME ID=298 VERTEXTYPE=Duplication DISCPT=(82,2)])G299_36:0.24448227[&&PRIME ID=299 VERTEXTYPE=Speciation DISCPT=(83,0)],((G300_43:0.26738995[&&PRIME ID=300 VERTEXTYPE=Leaf],(G301_83:0.085179705[&&PRIME ID=301 VERTEXTYPE=Leaf],G302_84:0.085179705[&&PRIME ID=302 VERTEXTYPE=Leaf])G303_85:0.18221024[&&PRIME ID=303 VERTEXTYPE=Speciation DISCPT=(31,0)])G304_85:0.13269405[&&PRIME ID=304 VERTEXTYPE=Additive Transfer FROMTOLINEAGE=(85,46) DISCPT=(73,1)],(((G305_93:0.1116558[&&PRIME ID=305 VERTEXTYPE=Leaf],(G306_87:0.014132933[&&PRIME ID=306 VERTEXTYPE=Leaf],G307_88:0.014132933[&&PRIME ID=307 VERTEXTYPE=Leaf])G308_89:0.097522864[&&PRIME ID=308 VERTEXTYPE=Speciation DISCPT=(5,0)])G309_89:0.009210593267311825[&&PRIME ID=309 VERTEXTYPE=Additive Transfer FROMTOLINEAGE=(89,93) DISCPT=(38,2)],(G310_90:0.080925442[&&PRIME ID=310 VERTEXTYPE=Leaf],G311_152:0.080925442[&&PRIME ID=311 VERTEXTYPE=Leaf])G312_90:0.03994094762919688[&&PRIME ID=312 VERTEXTYPE=Additive Transfer FROMTOLINEAGE=(90,152) DISCPT=(30,1)])G313_91:0.18611816[&&PRIME ID=313 VERTEXTYPE=Speciation DISCPT=(41,0)],((G314_92:0.012491839[&&PRIME ID=314 VERTEXTYPE=Leaf],G315_65:0.012491839[&&PRIME ID=315 VERTEXTYPE=Leaf])G316_92:0.18382605919426775[&&PRIME ID=316 VERTEXTYPE=Additive Transfer FROMTOLINEAGE=(92,65) DISCPT=(3,2)],G317_93:0.1963179[&&PRIME ID=317 VERTEXTYPE=Leaf])G318_100:0.11066665[&&PRIME ID=318 VERTEXTYPE=Speciation DISCPT=(65,0)])G319_101:0.093099443[&&PRIME ID=319 VERTEXTYPE=Speciation DISCPT=(82,0)])G320_102:0.16194658[&&PRIME ID=320 VERTEXTYPE=Speciation DISCPT=(90,0)])G321_103:0.089316886[&&PRIME ID=321 VERTEXTYPE=Speciation DISCPT=(95,0)],((((((G322_104:0.079450393[&&PRIME ID=322 VERTEXTYPE=Leaf],G323_105:0.079450393[&&PRIME ID=323 VERTEXTYPE=Leaf])G324_106:0.099285418[&&PRIME ID=324 VERTEXTYPE=Speciation DISCPT=(30,0)],((G325_109:0.055316979[&&PRIME ID=325 VERTEXTYPE=Leaf],G326_109:0.055316979[&&PRIME ID=326 VERTEXTYPE=Leaf])G327_109:0.07894645501568145[&&PRIME ID=327 VERTEXTYPE=Duplication DISCPT=(24,1)],G328_107:0.13426343[&&PRIME ID=328 VERTEXTYPE=Leaf])G329_107:0.04447237741970885[&&PRIME ID=329 VERTEXTYPE=Additive Transfer FROMTOLINEAGE=(107,109) DISCPT=(48,2)])G330_106:0.014284398828661612[&&PRIME ID=330 VERTEXTYPE=Additive Transfer FROMTOLINEAGE=(106,107) DISCPT=(58,2)],(G331_107:0.12852483[&&PRIME ID=331 VERTEXTYPE=Leaf],(G332_154:0.056491446[&&PRIME ID=332 VERTEXTYPE=Leaf],G333_107:0.056491446[&&PRIME ID=333 VERTEXTYPE=Leaf])G334_107:0.0720333877389416[&&PRIME ID=334 VERTEXTYPE=Additive Transfer FROMTOLINEAGE=(107,154) DISCPT=(24,2)])G335_107:0.06449537661878543[&&PRIME ID=335 VERTEXTYPE=Duplication DISCPT=(47,1)])G336_108:0.06679396[&&PRIME ID=336 VERTEXTYPE=Speciation DISCPT=(64,0)],(G337_109:0.17840681[&&PRIME ID=337 VERTEXTYPE=Leaf],G338_107:0.17840681[&&PRIME ID=338 VERTEXTYPE=Leaf])G339_109:0.08140736146529401[&&PRIME ID=339 VERTEXTYPE=Additive Transfer FROMTOLINEAGE=(109,107) DISCPT=(58,2)])G340_110:0.38161049[&&PRIME ID=340 VERTEXTYPE=Speciation DISCPT=(72,0)],((G341_111:0.11413031[&&PRIME ID=341 VERTEXTYPE=Leaf],(G342_72:0.030354212[&&PRIME ID=342 VERTEXTYPE=Leaf],G343_73:0.030354212[&&PRIME ID=343 VERTEXTYPE=Leaf])G344_74:0.083776095[&&PRIME ID=344 VERTEXTYPE=Speciation DISCPT=(15,0)])G345_111:0.23215710278709567[&&PRIME ID=345 VERTEXTYPE=Additive Transfer FROMTOLINEAGE=(111,74) DISCPT=(39,1)],((((G346_55:0.012652996[&&PRIME ID=346 VERTEXTYPE=Leaf],G347_56:0.012652996[&&PRIME ID=347 VERTEXTYPE=Leaf])G348_57:0.056637059[&&PRIME ID=348 VERTEXTYPE=Speciation DISCPT=(4,0)],G349_58:0.069290055[&&PRIME ID=349 VERTEXTYPE=Leaf])G350_59:0.051333505[&&PRIME ID=350 VERTEXTYPE=Speciation DISCPT=(27,0)],(G351_137:0.0011277712[&&PRIME ID=351 VERTEXTYPE=Leaf],G352_60:0.0011277712[&&PRIME ID=352 VERTEXTYPE=Leaf])G353_60:0.11949578884746946[&&PRIME ID=353 VERTEXTYPE=Additive Transfer FROMTOLINEAGE=(60,137) DISCPT=(1,1)])G354_61:0.18416054[&&PRIME ID=354 VERTEXTYPE=Speciation DISCPT=(40,0)],((G355_62:0.065897054[&&PRIME ID=355 VERTEXTYPE=Leaf],G356_63:0.065897054[&&PRIME ID=356 VERTEXTYPE=Leaf])G357_64:0.21603983[&&PRIME ID=357 VERTEXTYPE=Speciation DISCPT=(26,0)],((G358_65:0.025547732[&&PRIME ID=358 VERTEXTYPE=Leaf],G359_66:0.025547732[&&PRIME ID=359 VERTEXTYPE=Leaf])G360_67:0.24264518[&&PRIME ID=360 VERTEXTYPE=Speciation DISCPT=(9,0)],(G361_68:0.21307199[&&PRIME ID=361 VERTEXTYPE=Leaf],((G362_69:0.052243578[&&PRIME ID=362 VERTEXTYPE=Leaf],G363_70:0.052243578[&&PRIME ID=363 VERTEXTYPE=Leaf])G364_71:0.1002728[&&PRIME ID=364 VERTEXTYPE=Speciation DISCPT=(23,0)],(((G365_72:0.001520359[&&PRIME ID=365 VERTEXTYPE=Leaf],G366_72:0.001520359[&&PRIME ID=366 VERTEXTYPE=Leaf])G367_72:0.028833853008206317[&&PRIME ID=367 VERTEXTYPE=Duplication DISCPT=(1,1)],G368_73:0.030354212[&&PRIME ID=368 VERTEXTYPE=Leaf])G369_74:0.096726458[&&PRIME ID=369 VERTEXTYPE=Speciation DISCPT=(15,0)],G370_75:0.12708067[&&PRIME ID=370 VERTEXTYPE=Leaf])G371_76:0.025435703[&&PRIME ID=371 VERTEXTYPE=Speciation DISCPT=(45,0)])G372_77:0.060555614[&&PRIME ID=372 VERTEXTYPE=Speciation DISCPT=(54,0)])G373_78:0.05512092[&&PRIME ID=373 VERTEXTYPE=Speciation DISCPT=(68,0)])G374_79:0.013743985[&&PRIME ID=374 VERTEXTYPE=Speciation DISCPT=(74,0)])G375_80:0.022847208[&&PRIME ID=375 VERTEXTYPE=Speciation DISCPT=(76,0)])G376_81:0.041503309[&&PRIME ID=376 VERTEXTYPE=Speciation DISCPT=(80,0)])G377_111:0.2951372501962402[&&PRIME ID=377 VERTEXTYPE=Additive Transfer FROMTOLINEAGE=(111,82) DISCPT=(84,2)])G378_112:0.0095540021[&&PRIME ID=378 VERTEXTYPE=Speciation DISCPT=(96,0)],((G379_113:0.053801601[&&PRIME ID=379 VERTEXTYPE=Leaf],G380_114:0.053801601[&&PRIME ID=380 VERTEXTYPE=Leaf])G381_115:0.41835596[&&PRIME ID=381 VERTEXTYPE=Speciation DISCPT=(24,0)],((G382_118:0.15099154[&&PRIME ID=382 VERTEXTYPE=Leaf],((G383_119:0.054000889[&&PRIME ID=383 VERTEXTYPE=Leaf],G384_119:0.054000889[&&PRIME ID=384 VERTEXTYPE=Leaf])G385_119:0.05332785633161555[&&PRIME ID=385 VERTEXTYPE=Duplication DISCPT=(24,1)],(G386_120:0.058452871[&&PRIME ID=386 VERTEXTYPE=Leaf],G387_121:0.058452871[&&PRIME ID=387 VERTEXTYPE=Leaf])G388_122:0.048875875[&&PRIME ID=388 VERTEXTYPE=Speciation DISCPT=(25,0)])G389_123:0.043662797[&&PRIME ID=389 VERTEXTYPE=Speciation DISCPT=(38,0)])G390_124:0.28062815[&&PRIME ID=390 VERTEXTYPE=Speciation DISCPT=(52,0)],(G391_170:0.36638901[&&PRIME ID=391 VERTEXTYPE=Leaf],(((((G392_137:0.029976869[&&PRIME ID=392 VERTEXTYPE=Leaf],G393_139:0.029976869[&&PRIME ID=393 VERTEXTYPE=Leaf])G394_141:0.013175739[&&PRIME ID=394 VERTEXTYPE=Speciation DISCPT=(14,0)],((G395_142:0.0045793537[&&PRIME ID=395 VERTEXTYPE=Leaf],G396_143:0.0045793537[&&PRIME ID=396 VERTEXTYPE=Leaf])G397_144:0.038317826[&&PRIME ID=397 VERTEXTYPE=Speciation DISCPT=(3,0)],G398_145:0.04289718[&&PRIME ID=398 VERTEXTYPE=Leaf])G399_146:2.5542718E-4[&&PRIME ID=399 VERTEXTYPE=Speciation DISCPT=(20,0)])G400_147:0.1011069[&&PRIME ID=400 VERTEXTYPE=Speciation DISCPT=(21,0)],(G401_148:0.021238914[&&PRIME ID=401 VERTEXTYPE=Leaf],G402_149:0.021238914[&&PRIME ID=402 VERTEXTYPE=Leaf])G403_150:0.1230206[&&PRIME ID=403 VERTEXTYPE=Speciation DISCPT=(7,0)])G404_151:0.1606108[&&PRIME ID=404 VERTEXTYPE=Speciation DISCPT=(50,0)],((G405_152:0.24281216[&&PRIME ID=405 VERTEXTYPE=Leaf],(G406_153:0.17223713[&&PRIME ID=406 VERTEXTYPE=Leaf],G407_154:0.17223713[&&PRIME ID=407 VERTEXTYPE=Leaf])G408_157:0.070575034[&&PRIME ID=408 VERTEXTYPE=Speciation DISCPT=(57,0)])G409_158:0.049421082[&&PRIME ID=409 VERTEXTYPE=Speciation DISCPT=(71,0)],(G410_159:0.27891079[&&PRIME ID=410 VERTEXTYPE=Leaf],(((G411_137:0.029976869[&&PRIME ID=411 VERTEXTYPE=Leaf],(G412_138:0.028482503[&&PRIME ID=412 VERTEXTYPE=Leaf],G413_139:0.028482503[&&PRIME ID=413 VERTEXTYPE=Leaf])G414_140:0.0014943656[&&PRIME ID=414 VERTEXTYPE=Speciation DISCPT=(12,0)])G415_141:0.013175739[&&PRIME ID=415 VERTEXTYPE=Speciation DISCPT=(14,0)],((G416_142:0.0045793537[&&PRIME ID=416 VERTEXTYPE=Leaf],G417_143:0.0045793537[&&PRIME ID=417 VERTEXTYPE=Leaf])G418_144:0.038317826[&&PRIME ID=418 VERTEXTYPE=Speciation DISCPT=(3,0)],G419_145:0.04289718[&&PRIME ID=419 VERTEXTYPE=Leaf])G420_146:2.5542718E-4[&&PRIME ID=420 VERTEXTYPE=Speciation DISCPT=(20,0)])G421_147:0.1011069[&&PRIME ID=421 VERTEXTYPE=Speciation DISCPT=(21,0)],(G422_148:0.021238914[&&PRIME ID=422 VERTEXTYPE=Leaf],((G423_148:0.013686867[&&PRIME ID=423 VERTEXTYPE=Leaf],G424_148:0.013686867[&&PRIME ID=424 VERTEXTYPE=Leaf])G425_148:0.0031550220287822795[&&PRIME ID=425 VERTEXTYPE=Duplication DISCPT=(4,2)],G426_149:0.016841889[&&PRIME ID=426 VERTEXTYPE=Leaf])G427_149:0.004397024772059785[&&PRIME ID=427 VERTEXTYPE=Additive Transfer FROMTOLINEAGE=(149,148) DISCPT=(5,2)])G428_150:0.1230206[&&PRIME ID=428 VERTEXTYPE=Speciation DISCPT=(7,0)])G429_151:0.13465128[&&PRIME ID=429 VERTEXTYPE=Speciation DISCPT=(50,0)])G430_161:0.013322454723593528[&&PRIME ID=430 VERTEXTYPE=Additive Transfer FROMTOLINEAGE=(161,151) DISCPT=(75,2)])G431_162:0.012637062[&&PRIME ID=431 VERTEXTYPE=Speciation DISCPT=(78,0)])G432_163:0.056749544[&&PRIME ID=432 VERTEXTYPE=Speciation DISCPT=(81,0)],((((G433_137:0.029976869[&&PRIME ID=433 VERTEXTYPE=Leaf],(G434_138:0.028482503[&&PRIME ID=434 VERTEXTYPE=Leaf],G435_139:0.028482503[&&PRIME ID=435 VERTEXTYPE=Leaf])G436_140:0.0014943656[&&PRIME ID=436 VERTEXTYPE=Speciation DISCPT=(12,0)])G437_141:0.013175739[&&PRIME ID=437 VERTEXTYPE=Speciation DISCPT=(14,0)],((G438_142:0.0045793537[&&PRIME ID=438 VERTEXTYPE=Leaf],G439_143:0.0045793537[&&PRIME ID=439 VERTEXTYPE=Leaf])G440_144:0.038317826[&&PRIME ID=440 VERTEXTYPE=Speciation DISCPT=(3,0)],G441_145:0.04289718[&&PRIME ID=441 VERTEXTYPE=Leaf])G442_146:2.5542718E-4[&&PRIME ID=442 VERTEXTYPE=Speciation DISCPT=(20,0)])G443_147:0.1011069[&&PRIME ID=443 VERTEXTYPE=Speciation DISCPT=(21,0)],G444_148:0.14425951[&&PRIME ID=444 VERTEXTYPE=Leaf])G445_151:0.1606108[&&PRIME ID=445 VERTEXTYPE=Speciation DISCPT=(50,0)],(((G446_118:0.15099154[&&PRIME ID=446 VERTEXTYPE=Leaf],((G447_119:0.10732875[&&PRIME ID=447 VERTEXTYPE=Leaf],(G448_120:0.058452871[&&PRIME ID=448 VERTEXTYPE=Leaf],G449_121:0.058452871[&&PRIME ID=449 VERTEXTYPE=Leaf])G450_122:0.048875875[&&PRIME ID=450 VERTEXTYPE=Speciation DISCPT=(25,0)])G451_123:0.021660235[&&PRIME ID=451 VERTEXTYPE=Speciation DISCPT=(38,0)],(G452_119:0.10732875[&&PRIME ID=452 VERTEXTYPE=Leaf],(G453_120:0.058452871[&&PRIME ID=453 VERTEXTYPE=Leaf],G454_121:0.058452871[&&PRIME ID=454 VERTEXTYPE=Leaf])G455_122:0.048875875[&&PRIME ID=455 VERTEXTYPE=Speciation DISCPT=(25,0)])G456_123:0.021660235[&&PRIME ID=456 VERTEXTYPE=Speciation DISCPT=(38,0)])G457_123:0.02200256177267468[&&PRIME ID=457 VERTEXTYPE=Duplication DISCPT=(47,1)])G458_124:0.13721458[&&PRIME ID=458 VERTEXTYPE=Speciation DISCPT=(52,0)],(G459_152:0.24281216[&&PRIME ID=459 VERTEXTYPE=Leaf],((G460_111:0.13238763[&&PRIME ID=460 VERTEXTYPE=Leaf],(G461_111:0.090277269[&&PRIME ID=461 VERTEXTYPE=Leaf],G462_45:0.090277269[&&PRIME ID=462 VERTEXTYPE=Leaf])G463_111:0.042110365078124525[&&PRIME ID=463 VERTEXTYPE=Additive Transfer FROMTOLINEAGE=(111,45) DISCPT=(32,2)])G464_111:0.08696510013178083[&&PRIME ID=464 VERTEXTYPE=Duplication DISCPT=(48,1)],(G465_153:0.17223713[&&PRIME ID=465 VERTEXTYPE=Leaf],G466_155:0.17223713[&&PRIME ID=466 VERTEXTYPE=Leaf])G467_157:0.047115604[&&PRIME ID=467 VERTEXTYPE=Speciation DISCPT=(57,0)])G468_157:0.023459429247117674[&&PRIME ID=468 VERTEXTYPE=Additive Transfer FROMTOLINEAGE=(157,111) DISCPT=(69,2)])G469_158:0.045393958[&&PRIME ID=469 VERTEXTYPE=Speciation DISCPT=(71,0)])G470_158:0.004027123505150223[&&PRIME ID=470 VERTEXTYPE=Additive Transfer FROMTOLINEAGE=(158,124) DISCPT=(77,1)],(((G471_65:0.025547732[&&PRIME ID=471 VERTEXTYPE=Leaf],G472_66:0.025547732[&&PRIME ID=472 VERTEXTYPE=Leaf])G473_67:0.016507718[&&PRIME ID=473 VERTEXTYPE=Speciation DISCPT=(9,0)],(G474_19:0.028910664[&&PRIME ID=474 VERTEXTYPE=Leaf],G475_20:0.028910664[&&PRIME ID=475 VERTEXTYPE=Leaf])G476_21:0.013144786[&&PRIME ID=476 VERTEXTYPE=Speciation DISCPT=(13,0)])G477_67:0.1694380894746881[&&PRIME ID=477 VERTEXTYPE=Additive Transfer FROMTOLINEAGE=(67,21) DISCPT=(19,2)],(G478_159:0.049894912[&&PRIME ID=478 VERTEXTYPE=Leaf],G479_160:0.049894912[&&PRIME ID=479 VERTEXTYPE=Leaf])G480_161:0.16159863[&&PRIME ID=480 VERTEXTYPE=Speciation DISCPT=(22,0)])G481_161:0.08073970579857925[&&PRIME ID=481 VERTEXTYPE=Additive Transfer FROMTOLINEAGE=(161,67) DISCPT=(67,2)])G482_162:0.012637062[&&PRIME ID=482 VERTEXTYPE=Speciation DISCPT=(78,0)])G483_163:0.056749544[&&PRIME ID=483 VERTEXTYPE=Speciation DISCPT=(81,0)])G484_163:0.0047691552[&&PRIME ID=484 VERTEXTYPE=Duplication DISCPT=(85,2)])G485_165:0.065230687[&&PRIME ID=485 VERTEXTYPE=Speciation DISCPT=(87,0)])G486_166:0.040537867[&&PRIME ID=486 VERTEXTYPE=Speciation DISCPT=(91,0)])G487_195:0.1788211[&&PRIME ID=487 VERTEXTYPE=Speciation DISCPT=(93,0)])G488_196:3.6879497E-4[&&PRIME ID=488 VERTEXTYPE=Speciation DISCPT=(97,0)])G489_197:0.23522993[&&PRIME ID=489 VERTEXTYPE=Speciation DISCPT=(98,0)])G490_198:0.0[&&PRIME ID=490 VERTEXTYPE=Speciation DISCPT=(99,0)][&&PRIME NAME=PrunedTree];
