# Supplementary material for: Assessing the accuracy of phylogenetic rooting methods on prokaryotic gene families
Source: PLoS One. 2020 May 15;15(5):e0232950. doi: 10.1371/journal.pone.0232950 (PMC7228096; doi:10.1371/journal.pone.0232950)
Supplement: S1 Dataset — (ZIP) [file pone.0232950.s002.zip › AllSimulatedDatasets/R-025-HI-NR/original_trees/tree38]

((((G0_49:0.044842256[&&PRIME ID=0 VERTEXTYPE=Leaf],(G1_50:0.01040883[&&PRIME ID=1 VERTEXTYPE=Leaf],G2_51:0.01040883[&&PRIME ID=2 VERTEXTYPE=Leaf])G3_52:0.034433426[&&PRIME ID=3 VERTEXTYPE=Speciation DISCPT=(3,0)])G4_53:0.13734762[&&PRIME ID=4 VERTEXTYPE=Speciation DISCPT=(17,0)],(G5_34:0.027055034[&&PRIME ID=5 VERTEXTYPE=Leaf],G6_34:0.027055034[&&PRIME ID=6 VERTEXTYPE=Leaf])G7_34:0.15513484600824687[&&PRIME ID=7 VERTEXTYPE=Duplication DISCPT=(12,1)])G8_35:0.05006529[&&PRIME ID=8 VERTEXTYPE=Speciation DISCPT=(54,0)],G9_36:0.23225517[&&PRIME ID=9 VERTEXTYPE=Leaf])G10_37:0.5483858[&&PRIME ID=10 VERTEXTYPE=Speciation DISCPT=(59,0)],((((G11_43:0.39787246[&&PRIME ID=11 VERTEXTYPE=Leaf],G12_44:0.39787246[&&PRIME ID=12 VERTEXTYPE=Leaf])G13_45:0.12271553[&&PRIME ID=13 VERTEXTYPE=Speciation DISCPT=(78,0)],(G14_15:0.39803074[&&PRIME ID=14 VERTEXTYPE=Leaf],(G15_16:0.19158445[&&PRIME ID=15 VERTEXTYPE=Leaf],G16_17:0.19158445[&&PRIME ID=16 VERTEXTYPE=Leaf])G17_18:0.20644629[&&PRIME ID=17 VERTEXTYPE=Speciation DISCPT=(56,0)])G18_29:0.12255726[&&PRIME ID=18 VERTEXTYPE=Speciation DISCPT=(79,0)])G19_69:0.11322162[&&PRIME ID=19 VERTEXTYPE=Speciation DISCPT=(90,0)],(G20_162:0.12379262[&&PRIME ID=20 VERTEXTYPE=Leaf],G21_163:0.12379262[&&PRIME ID=21 VERTEXTYPE=Leaf])G22_166:0.510017[&&PRIME ID=22 VERTEXTYPE=Speciation DISCPT=(36,0)])G23_73:0.13899358[&&PRIME ID=23 VERTEXTYPE=Speciation DISCPT=(94,0)],((G24_43:0.32843643[&&PRIME ID=24 VERTEXTYPE=Leaf],(G25_43:0.22192351[&&PRIME ID=25 VERTEXTYPE=Leaf],G26_43:0.22192351[&&PRIME ID=26 VERTEXTYPE=Leaf])G27_43:0.10651291284157186[&&PRIME ID=27 VERTEXTYPE=Duplication DISCPT=(58,2)])G28_43:0.30537318[&&PRIME ID=28 VERTEXTYPE=Duplication DISCPT=(71,1)],(G29_43:0.21495292[&&PRIME ID=29 VERTEXTYPE=Leaf],(G30_70:0.10434921[&&PRIME ID=30 VERTEXTYPE=Leaf],G31_71:0.10434921[&&PRIME ID=31 VERTEXTYPE=Leaf])G32_72:0.11060371[&&PRIME ID=32 VERTEXTYPE=Speciation DISCPT=(33,0)])G33_72:0.4188566960479718[&&PRIME ID=33 VERTEXTYPE=Additive Transfer FROMTOLINEAGE=(72,43) DISCPT=(58,2)])G34_73:0.13899358[&&PRIME ID=34 VERTEXTYPE=Speciation DISCPT=(94,0)])G35_197:0.0078377732[&&PRIME ID=35 VERTEXTYPE=Speciation DISCPT=(98,0)])G36_198:0.0[&&PRIME ID=36 VERTEXTYPE=Speciation DISCPT=(99,0)][&&PRIME NAME=PrunedTree];
