# Supplementary material for: Assessing the accuracy of phylogenetic rooting methods on prokaryotic gene families
Source: PLoS One. 2020 May 15;15(5):e0232950. doi: 10.1371/journal.pone.0232950 (PMC7228096; doi:10.1371/journal.pone.0232950)
Supplement: S1 Dataset — (ZIP) [file pone.0232950.s002.zip › AllSimulatedDatasets/R-025-HI-NR/original_trees/tree39]

(((G0_13:0.010886041[&&PRIME ID=0 VERTEXTYPE=Leaf],G1_14:0.010886041[&&PRIME ID=1 VERTEXTYPE=Leaf])G2_15:0.082156621[&&PRIME ID=2 VERTEXTYPE=Speciation DISCPT=(3,0)],G3_69:0.093042662[&&PRIME ID=3 VERTEXTYPE=Leaf])G4_15:0.06479948343687876[&&PRIME ID=4 VERTEXTYPE=Additive Transfer FROMTOLINEAGE=(15,69) DISCPT=(36,2)],(G5_13:0.010886041[&&PRIME ID=5 VERTEXTYPE=Leaf],G6_14:0.010886041[&&PRIME ID=6 VERTEXTYPE=Leaf])G7_15:0.1469561[&&PRIME ID=7 VERTEXTYPE=Speciation DISCPT=(3,0)])G8_15:0.67199652[&&PRIME ID=8 VERTEXTYPE=Duplication DISCPT=(55,1)][&&PRIME NAME=PrunedTree];
