# Supplementary material for: Assessing the accuracy of phylogenetic rooting methods on prokaryotic gene families
Source: PLoS One. 2020 May 15;15(5):e0232950. doi: 10.1371/journal.pone.0232950 (PMC7228096; doi:10.1371/journal.pone.0232950)
Supplement: S1 Dataset — (ZIP) [file pone.0232950.s002.zip › AllSimulatedDatasets/R-025-HI-NR/original_trees/tree4]

(((G0_9:0.19586581[&&PRIME ID=0 VERTEXTYPE=Leaf],((G1_10:0.087854649[&&PRIME ID=1 VERTEXTYPE=Leaf],G2_11:0.087854649[&&PRIME ID=2 VERTEXTYPE=Leaf])G3_12:0.0036837285[&&PRIME ID=3 VERTEXTYPE=Speciation DISCPT=(27,0)],(G4_10:0.087854649[&&PRIME ID=4 VERTEXTYPE=Leaf],G5_11:0.087854649[&&PRIME ID=5 VERTEXTYPE=Leaf])G6_12:0.0036837285[&&PRIME ID=6 VERTEXTYPE=Speciation DISCPT=(27,0)])G7_12:0.10432743319366355[&&PRIME ID=7 VERTEXTYPE=Duplication DISCPT=(29,2)])G8_13:0.5489482[&&PRIME ID=8 VERTEXTYPE=Speciation DISCPT=(60,0)],((G9_151:0.12581781[&&PRIME ID=9 VERTEXTYPE=Leaf],G10_152:0.12581781[&&PRIME ID=10 VERTEXTYPE=Leaf])G11_153:0.070270488[&&PRIME ID=11 VERTEXTYPE=Speciation DISCPT=(42,0)],(G12_82:0.12817521[&&PRIME ID=12 VERTEXTYPE=Leaf],(G13_69:0.070798464[&&PRIME ID=13 VERTEXTYPE=Leaf],G14_70:0.070798464[&&PRIME ID=14 VERTEXTYPE=Leaf])G15_71:0.057376744[&&PRIME ID=15 VERTEXTYPE=Speciation DISCPT=(22,0)])G16_71:0.067913091[&&PRIME ID=16 VERTEXTYPE=Additive Transfer FROMTOLINEAGE=(71,82) DISCPT=(45,1)])G17_72:0.54872572[&&PRIME ID=17 VERTEXTYPE=Additive Transfer FROMTOLINEAGE=(72,153) DISCPT=(60,1)])G18_74:0.21855239[&&PRIME ID=18 VERTEXTYPE=Speciation DISCPT=(94,0)],((((G19_122:0.12182312[&&PRIME ID=19 VERTEXTYPE=Leaf],G20_163:0.12182312[&&PRIME ID=20 VERTEXTYPE=Leaf])G21_122:0.20944888966186168[&&PRIME ID=21 VERTEXTYPE=Additive Transfer FROMTOLINEAGE=(122,163) DISCPT=(41,1)],(G22_123:0.26275798[&&PRIME ID=22 VERTEXTYPE=Leaf],G23_124:0.26275798[&&PRIME ID=23 VERTEXTYPE=Leaf])G24_125:0.068514033[&&PRIME ID=24 VERTEXTYPE=Speciation DISCPT=(73,0)])G25_126:0.25030075[&&PRIME ID=25 VERTEXTYPE=Speciation DISCPT=(79,0)],((((((G26_128:0.083773175[&&PRIME ID=26 VERTEXTYPE=Leaf],(G27_129:0.06986734[&&PRIME ID=27 VERTEXTYPE=Leaf],(G28_131:0.037005952[&&PRIME ID=28 VERTEXTYPE=Leaf],(G29_152:0.021468869[&&PRIME ID=29 VERTEXTYPE=Leaf],(G30_131:0.015259734[&&PRIME ID=30 VERTEXTYPE=Leaf],G31_69:0.015259734[&&PRIME ID=31 VERTEXTYPE=Leaf])G32_131:0.006209134973054872[&&PRIME ID=32 VERTEXTYPE=Additive Transfer FROMTOLINEAGE=(131,69) DISCPT=(4,1)])G33_131:0.015537082193224113[&&PRIME ID=33 VERTEXTYPE=Additive Transfer FROMTOLINEAGE=(131,152) DISCPT=(7,1)])G34_131:0.03286138866142497[&&PRIME ID=34 VERTEXTYPE=Duplication DISCPT=(14,1)])G35_129:0.013905834755977859[&&PRIME ID=35 VERTEXTYPE=Additive Transfer FROMTOLINEAGE=(129,131) DISCPT=(21,2)])G36_130:0.017895585[&&PRIME ID=36 VERTEXTYPE=Speciation DISCPT=(23,0)],G37_131:0.10166876[&&PRIME ID=37 VERTEXTYPE=Leaf])G38_132:0.03791999[&&PRIME ID=38 VERTEXTYPE=Speciation DISCPT=(35,0)],G39_133:0.13958875[&&PRIME ID=39 VERTEXTYPE=Leaf])G40_134:0.020039536[&&PRIME ID=40 VERTEXTYPE=Speciation DISCPT=(50,0)],(G41_135:0.13016443[&&PRIME ID=41 VERTEXTYPE=Leaf],(((G42_138:0.0299146[&&PRIME ID=42 VERTEXTYPE=Leaf],G43_15:0.0299146[&&PRIME ID=43 VERTEXTYPE=Leaf])G44_138:0.020339253396793572[&&PRIME ID=44 VERTEXTYPE=Additive Transfer FROMTOLINEAGE=(138,15) DISCPT=(8,2)],(G45_139:0.0082166003[&&PRIME ID=45 VERTEXTYPE=Leaf],G46_139:0.0082166003[&&PRIME ID=46 VERTEXTYPE=Leaf])G47_139:0.0420372527254865[&&PRIME ID=47 VERTEXTYPE=Duplication DISCPT=(1,2)])G48_140:0.076156197[&&PRIME ID=48 VERTEXTYPE=Speciation DISCPT=(19,0)],G49_141:0.12641005[&&PRIME ID=49 VERTEXTYPE=Leaf])G50_142:0.0037543879[&&PRIME ID=50 VERTEXTYPE=Speciation DISCPT=(43,0)])G51_143:0.029463848[&&PRIME ID=51 VERTEXTYPE=Speciation DISCPT=(46,0)])G52_144:0.1804409[&&PRIME ID=52 VERTEXTYPE=Speciation DISCPT=(57,0)],(G53_151:0.12581781[&&PRIME ID=53 VERTEXTYPE=Leaf],G54_152:0.12581781[&&PRIME ID=54 VERTEXTYPE=Leaf])G55_153:0.21425138[&&PRIME ID=55 VERTEXTYPE=Speciation DISCPT=(42,0)])G56_155:0.18054365[&&PRIME ID=56 VERTEXTYPE=Speciation DISCPT=(80,0)],(((G57_156:0.2150393[&&PRIME ID=57 VERTEXTYPE=Leaf],((G58_156:0.1808046[&&PRIME ID=58 VERTEXTYPE=Leaf],(G59_162:0.17164281[&&PRIME ID=59 VERTEXTYPE=Leaf],G60_163:0.17164281[&&PRIME ID=60 VERTEXTYPE=Leaf])G61_164:0.0091617876[&&PRIME ID=61 VERTEXTYPE=Speciation DISCPT=(59,0)])G62_156:0.005740046436547285[&&PRIME ID=62 VERTEXTYPE=Additive Transfer FROMTOLINEAGE=(156,164) DISCPT=(59,1)],((((G63_51:0.014763481[&&PRIME ID=63 VERTEXTYPE=Leaf],G64_52:0.014763481[&&PRIME ID=64 VERTEXTYPE=Leaf])G65_53:0.070950156[&&PRIME ID=65 VERTEXTYPE=Speciation DISCPT=(4,0)],G66_54:0.085713637[&&PRIME ID=66 VERTEXTYPE=Leaf])G67_55:0.034891463[&&PRIME ID=67 VERTEXTYPE=Speciation DISCPT=(25,0)],G68_56:0.1206051[&&PRIME ID=68 VERTEXTYPE=Leaf])G69_57:0.01094613[&&PRIME ID=69 VERTEXTYPE=Speciation DISCPT=(41,0)],G70_58:0.13155123[&&PRIME ID=70 VERTEXTYPE=Leaf])G71_59:0.054993414[&&PRIME ID=71 VERTEXTYPE=Speciation DISCPT=(47,0)])G72_156:0.0284946573022402[&&PRIME ID=72 VERTEXTYPE=Additive Transfer FROMTOLINEAGE=(156,59) DISCPT=(59,2)])G73_156:0.03793666707293851[&&PRIME ID=73 VERTEXTYPE=Duplication DISCPT=(64,1)],((G74_157:0.1222379[&&PRIME ID=74 VERTEXTYPE=Leaf],G75_157:0.1222379[&&PRIME ID=75 VERTEXTYPE=Leaf])G76_157:0.1291703[&&PRIME ID=76 VERTEXTYPE=Duplication DISCPT=(41,1)],((G77_179:0.014686729[&&PRIME ID=77 VERTEXTYPE=Leaf],G78_163:0.014686729[&&PRIME ID=78 VERTEXTYPE=Leaf])G79_163:0.17952335[&&PRIME ID=79 VERTEXTYPE=Additive Transfer FROMTOLINEAGE=(163,179) DISCPT=(3,2)],((G80_37:0.10087388[&&PRIME ID=80 VERTEXTYPE=Leaf],((G81_38:0.048039892[&&PRIME ID=81 VERTEXTYPE=Leaf],G82_39:0.048039892[&&PRIME ID=82 VERTEXTYPE=Leaf])G83_40:0.0070366023[&&PRIME ID=83 VERTEXTYPE=Speciation DISCPT=(17,0)],G84_127:0.055076494[&&PRIME ID=84 VERTEXTYPE=Leaf])G85_40:0.045797380979760445[&&PRIME ID=85 VERTEXTYPE=Additive Transfer FROMTOLINEAGE=(40,127) DISCPT=(19,2)])G86_41:0.055036005[&&PRIME ID=86 VERTEXTYPE=Speciation DISCPT=(34,0)],((G87_42:0.018627537[&&PRIME ID=87 VERTEXTYPE=Leaf],G88_43:0.018627537[&&PRIME ID=88 VERTEXTYPE=Leaf])G89_44:0.11039905[&&PRIME ID=89 VERTEXTYPE=Speciation DISCPT=(6,0)],(G90_37:0.10087388[&&PRIME ID=90 VERTEXTYPE=Leaf],(G91_38:0.048039892[&&PRIME ID=91 VERTEXTYPE=Leaf],G92_39:0.048039892[&&PRIME ID=92 VERTEXTYPE=Leaf])G93_40:0.052833983[&&PRIME ID=93 VERTEXTYPE=Speciation DISCPT=(17,0)])G94_41:0.028152713[&&PRIME ID=94 VERTEXTYPE=Speciation DISCPT=(34,0)])G95_44:0.026883291474760637[&&PRIME ID=95 VERTEXTYPE=Additive Transfer FROMTOLINEAGE=(44,41) DISCPT=(45,2)])G96_45:0.038300199[&&PRIME ID=96 VERTEXTYPE=Speciation DISCPT=(55,0)])G97_164:0.057198120424916[&&PRIME ID=97 VERTEXTYPE=Additive Transfer FROMTOLINEAGE=(164,45) DISCPT=(59,2)])G98_165:0.0015677691[&&PRIME ID=98 VERTEXTYPE=Speciation DISCPT=(68,0)])G99_166:0.13062825[&&PRIME ID=99 VERTEXTYPE=Speciation DISCPT=(70,0)],(G100_162:0.15824066[&&PRIME ID=100 VERTEXTYPE=Leaf],((G101_167:0.020411121[&&PRIME ID=101 VERTEXTYPE=Leaf],(G102_168:0.0037356023[&&PRIME ID=102 VERTEXTYPE=Leaf],G103_169:0.0037356023[&&PRIME ID=103 VERTEXTYPE=Leaf])G104_170:0.016675519[&&PRIME ID=104 VERTEXTYPE=Speciation DISCPT=(1,0)])G105_171:0.038438639[&&PRIME ID=105 VERTEXTYPE=Speciation DISCPT=(7,0)],G106_172:0.05884976[&&PRIME ID=106 VERTEXTYPE=Leaf])G107_173:0.099390903[&&PRIME ID=107 VERTEXTYPE=Speciation DISCPT=(20,0)])G108_173:0.22536355142999312[&&PRIME ID=108 VERTEXTYPE=Additive Transfer FROMTOLINEAGE=(173,162) DISCPT=(56,1)])G109_174:0.13700863[&&PRIME ID=109 VERTEXTYPE=Speciation DISCPT=(84,0)])G110_175:0.060959922[&&PRIME ID=110 VERTEXTYPE=Speciation DISCPT=(88,0)])G111_176:0.084202892[&&PRIME ID=111 VERTEXTYPE=Speciation DISCPT=(90,0)],((((G112_177:0.09484538[&&PRIME ID=112 VERTEXTYPE=Leaf],(G113_178:0.084204986[&&PRIME ID=113 VERTEXTYPE=Leaf],(G114_179:0.032602637[&&PRIME ID=114 VERTEXTYPE=Leaf],G115_180:0.032602637[&&PRIME ID=115 VERTEXTYPE=Leaf])G116_181:0.051602349[&&PRIME ID=116 VERTEXTYPE=Speciation DISCPT=(11,0)])G117_182:0.010640394[&&PRIME ID=117 VERTEXTYPE=Speciation DISCPT=(24,0)])G118_183:0.069798046[&&PRIME ID=118 VERTEXTYPE=Speciation DISCPT=(32,0)],((G119_184:0.088415566[&&PRIME ID=119 VERTEXTYPE=Leaf],G120_185:0.088415566[&&PRIME ID=120 VERTEXTYPE=Leaf])G121_186:0.00565462[&&PRIME ID=121 VERTEXTYPE=Speciation DISCPT=(28,0)],G122_187:0.094070186[&&PRIME ID=122 VERTEXTYPE=Leaf])G123_188:0.07057324[&&PRIME ID=123 VERTEXTYPE=Speciation DISCPT=(31,0)])G124_189:0.35949919[&&PRIME ID=124 VERTEXTYPE=Speciation DISCPT=(58,0)],G125_191:0.52414261[&&PRIME ID=125 VERTEXTYPE=Leaf])G126_189:0.004118938626440196[&&PRIME ID=126 VERTEXTYPE=Additive Transfer FROMTOLINEAGE=(189,194) DISCPT=(88,1)],(((G127_157:0.21285054[&&PRIME ID=127 VERTEXTYPE=Leaf],G128_159:0.21285054[&&PRIME ID=128 VERTEXTYPE=Leaf])G129_161:0.17621925[&&PRIME ID=129 VERTEXTYPE=Speciation DISCPT=(63,0)],(((((G130_184:0.088415566[&&PRIME ID=130 VERTEXTYPE=Leaf],G131_185:0.088415566[&&PRIME ID=131 VERTEXTYPE=Leaf])G132_186:0.00565462[&&PRIME ID=132 VERTEXTYPE=Speciation DISCPT=(28,0)],G133_187:0.094070186[&&PRIME ID=133 VERTEXTYPE=Leaf])G134_188:0.065854721[&&PRIME ID=134 VERTEXTYPE=Speciation DISCPT=(31,0)],(G135_177:0.09484538[&&PRIME ID=135 VERTEXTYPE=Leaf],(G136_178:0.084204986[&&PRIME ID=136 VERTEXTYPE=Leaf],(G137_179:0.032602637[&&PRIME ID=137 VERTEXTYPE=Leaf],G138_180:0.032602637[&&PRIME ID=138 VERTEXTYPE=Leaf])G139_181:0.051602349[&&PRIME ID=139 VERTEXTYPE=Speciation DISCPT=(11,0)])G140_182:0.010640394[&&PRIME ID=140 VERTEXTYPE=Speciation DISCPT=(24,0)])G141_183:0.065079527[&&PRIME ID=141 VERTEXTYPE=Speciation DISCPT=(32,0)])G142_183:0.0047185187712271886[&&PRIME ID=142 VERTEXTYPE=Additive Transfer FROMTOLINEAGE=(183,188) DISCPT=(57,1)],((G143_184:0.088415566[&&PRIME ID=143 VERTEXTYPE=Leaf],G144_185:0.088415566[&&PRIME ID=144 VERTEXTYPE=Leaf])G145_186:0.00565462[&&PRIME ID=145 VERTEXTYPE=Speciation DISCPT=(28,0)],(G146_21:0.032389294[&&PRIME ID=146 VERTEXTYPE=Leaf],G147_187:0.032389294[&&PRIME ID=147 VERTEXTYPE=Leaf])G148_187:0.06168089239075926[&&PRIME ID=148 VERTEXTYPE=Additive Transfer FROMTOLINEAGE=(187,21) DISCPT=(10,2)])G149_188:0.07057324[&&PRIME ID=149 VERTEXTYPE=Speciation DISCPT=(31,0)])G150_189:0.17985709[&&PRIME ID=150 VERTEXTYPE=Speciation DISCPT=(58,0)],G151_172:0.34450052[&&PRIME ID=151 VERTEXTYPE=Leaf])G152_189:0.04456928150029775[&&PRIME ID=152 VERTEXTYPE=Additive Transfer FROMTOLINEAGE=(189,97) DISCPT=(80,1)])G153_189:0.09703244129013665[&&PRIME ID=153 VERTEXTYPE=Additive Transfer FROMTOLINEAGE=(189,174) DISCPT=(84,1)],((G154_191:0.11665478[&&PRIME ID=154 VERTEXTYPE=Leaf],G155_192:0.11665478[&&PRIME ID=155 VERTEXTYPE=Leaf])G156_193:0.36503397[&&PRIME ID=156 VERTEXTYPE=Speciation DISCPT=(39,0)],(G157_191:0.030565219[&&PRIME ID=157 VERTEXTYPE=Leaf],G158_128:0.030565219[&&PRIME ID=158 VERTEXTYPE=Leaf])G159_191:0.45112353[&&PRIME ID=159 VERTEXTYPE=Additive Transfer FROMTOLINEAGE=(191,128) DISCPT=(8,2)])G160_194:0.004413484428931785[&&PRIME ID=160 VERTEXTYPE=Duplication DISCPT=(86,2)])G161_194:0.04215931497383307[&&PRIME ID=161 VERTEXTYPE=Additive Transfer FROMTOLINEAGE=(194,189) DISCPT=(87,1)])G162_195:0.1375141[&&PRIME ID=162 VERTEXTYPE=Speciation DISCPT=(89,0)])G163_196:0.29759076[&&PRIME ID=163 VERTEXTYPE=Speciation DISCPT=(92,0)])G164_198:0.0[&&PRIME ID=164 VERTEXTYPE=Speciation DISCPT=(99,0)][&&PRIME NAME=PrunedTree];
