# Supplementary material for: Assessing the accuracy of phylogenetic rooting methods on prokaryotic gene families
Source: PLoS One. 2020 May 15;15(5):e0232950. doi: 10.1371/journal.pone.0232950 (PMC7228096; doi:10.1371/journal.pone.0232950)
Supplement: S1 Dataset — (ZIP) [file pone.0232950.s002.zip › AllSimulatedDatasets/R-025-HI-NR/original_trees/tree40]

((((((((G0_46:0.086929584[&&PRIME ID=0 VERTEXTYPE=Leaf],(G1_47:0.086781587[&&PRIME ID=1 VERTEXTYPE=Leaf],G2_48:0.086781587[&&PRIME ID=2 VERTEXTYPE=Leaf])G3_49:1.4799723E-4[&&PRIME ID=3 VERTEXTYPE=Speciation DISCPT=(33,0)])G4_50:0.12614685[&&PRIME ID=4 VERTEXTYPE=Speciation DISCPT=(34,0)],((((G5_22:0.041684644[&&PRIME ID=5 VERTEXTYPE=Leaf],(G6_51:0.036527145[&&PRIME ID=6 VERTEXTYPE=Leaf],G7_52:0.036527145[&&PRIME ID=7 VERTEXTYPE=Leaf])G8_51:0.00515749896815076[&&PRIME ID=8 VERTEXTYPE=Additive Transfer FROMTOLINEAGE=(51,52) DISCPT=(14,2)])G9_51:0.0879527461786844[&&PRIME ID=9 VERTEXTYPE=Additive Transfer FROMTOLINEAGE=(51,22) DISCPT=(16,2)],G10_52:0.12963739[&&PRIME ID=10 VERTEXTYPE=Leaf])G11_53:0.051160773[&&PRIME ID=11 VERTEXTYPE=Speciation DISCPT=(48,0)],((G12_54:0.071031566[&&PRIME ID=12 VERTEXTYPE=Leaf],G13_55:0.071031566[&&PRIME ID=13 VERTEXTYPE=Leaf])G14_56:0.028089526[&&PRIME ID=14 VERTEXTYPE=Speciation DISCPT=(25,0)],G15_57:0.099121092[&&PRIME ID=15 VERTEXTYPE=Leaf])G16_58:0.081677071[&&PRIME ID=16 VERTEXTYPE=Speciation DISCPT=(39,0)])G17_59:0.016063734[&&PRIME ID=17 VERTEXTYPE=Speciation DISCPT=(58,0)],((G18_60:0.0092440118[&&PRIME ID=18 VERTEXTYPE=Leaf],G19_61:0.0092440118[&&PRIME ID=19 VERTEXTYPE=Leaf])G20_62:0.078177051[&&PRIME ID=20 VERTEXTYPE=Speciation DISCPT=(3,0)],G21_63:0.087421063[&&PRIME ID=21 VERTEXTYPE=Leaf])G22_64:0.10944083[&&PRIME ID=22 VERTEXTYPE=Speciation DISCPT=(35,0)])G23_65:0.016214535[&&PRIME ID=23 VERTEXTYPE=Speciation DISCPT=(64,0)])G24_66:0.1074666[&&PRIME ID=24 VERTEXTYPE=Speciation DISCPT=(67,0)],(G25_67:0.29281632[&&PRIME ID=25 VERTEXTYPE=Leaf],((G26_26:0.19257902[&&PRIME ID=26 VERTEXTYPE=Leaf],(G27_34:0.077597158[&&PRIME ID=27 VERTEXTYPE=Leaf],(G28_35:0.009113299[&&PRIME ID=28 VERTEXTYPE=Leaf],G29_27:0.009113299[&&PRIME ID=29 VERTEXTYPE=Leaf])G30_35:0.06848385904295584[&&PRIME ID=30 VERTEXTYPE=Additive Transfer FROMTOLINEAGE=(35,27) DISCPT=(2,2)])G31_36:0.11498186[&&PRIME ID=31 VERTEXTYPE=Speciation DISCPT=(29,0)])G32_38:0.016421411[&&PRIME ID=32 VERTEXTYPE=Speciation DISCPT=(62,0)],(G33_11:0.18633189[&&PRIME ID=33 VERTEXTYPE=Leaf],(G34_177:0.11207306[&&PRIME ID=34 VERTEXTYPE=Leaf],(G35_183:0.10085486[&&PRIME ID=35 VERTEXTYPE=Leaf],((G36_184:0.029269877[&&PRIME ID=36 VERTEXTYPE=Leaf],G37_77:0.029269877[&&PRIME ID=37 VERTEXTYPE=Leaf])G38_184:0.020121996747139832[&&PRIME ID=38 VERTEXTYPE=Additive Transfer FROMTOLINEAGE=(184,77) DISCPT=(12,1)],(G39_185:0.0055031298[&&PRIME ID=39 VERTEXTYPE=Leaf],G40_186:0.0055031298[&&PRIME ID=40 VERTEXTYPE=Leaf])G41_187:0.043888744[&&PRIME ID=41 VERTEXTYPE=Speciation DISCPT=(1,0)])G42_188:0.05146299[&&PRIME ID=42 VERTEXTYPE=Speciation DISCPT=(18,0)])G43_189:0.011218191[&&PRIME ID=43 VERTEXTYPE=Speciation DISCPT=(40,0)])G44_177:0.074258835[&&PRIME ID=44 VERTEXTYPE=Additive Transfer FROMTOLINEAGE=(177,189) DISCPT=(44,1)])G45_72:0.022668539[&&PRIME ID=45 VERTEXTYPE=Speciation DISCPT=(61,0)])G46_72:0.0838158893021843[&&PRIME ID=46 VERTEXTYPE=Additive Transfer FROMTOLINEAGE=(72,38) DISCPT=(65,2)])G47_73:0.027726708[&&PRIME ID=47 VERTEXTYPE=Speciation DISCPT=(80,0)])G48_74:0.089791861[&&PRIME ID=48 VERTEXTYPE=Speciation DISCPT=(85,0)],(((((G49_76:0.053839833[&&PRIME ID=49 VERTEXTYPE=Leaf],(G50_169:0.037600371[&&PRIME ID=50 VERTEXTYPE=Leaf],(G51_170:0.015433701[&&PRIME ID=51 VERTEXTYPE=Leaf],G52_171:0.015433701[&&PRIME ID=52 VERTEXTYPE=Leaf])G53_172:0.02216667[&&PRIME ID=53 VERTEXTYPE=Speciation DISCPT=(8,0)])G54_173:0.016239462[&&PRIME ID=54 VERTEXTYPE=Speciation DISCPT=(15,0)])G55_76:0.10057118[&&PRIME ID=55 VERTEXTYPE=Additive Transfer FROMTOLINEAGE=(76,173) DISCPT=(19,2)],G56_22:0.15441102[&&PRIME ID=56 VERTEXTYPE=Leaf])G57_78:0.09204984569791846[&&PRIME ID=57 VERTEXTYPE=Additive Transfer FROMTOLINEAGE=(78,23) DISCPT=(52,2)],((G58_93:0.23054077[&&PRIME ID=58 VERTEXTYPE=Leaf],G59_93:0.23054077[&&PRIME ID=59 VERTEXTYPE=Leaf])G60_93:0.012749013679042742[&&PRIME ID=60 VERTEXTYPE=Duplication DISCPT=(68,2)],((G61_79:0.17793481[&&PRIME ID=61 VERTEXTYPE=Leaf],(G62_80:0.15131452[&&PRIME ID=62 VERTEXTYPE=Leaf],((G63_81:0.022949355[&&PRIME ID=63 VERTEXTYPE=Leaf],G64_82:0.022949355[&&PRIME ID=64 VERTEXTYPE=Leaf])G65_83:0.064622811[&&PRIME ID=65 VERTEXTYPE=Speciation DISCPT=(11,0)],((G66_100:0.055420737[&&PRIME ID=66 VERTEXTYPE=Leaf],G67_84:0.055420737[&&PRIME ID=67 VERTEXTYPE=Leaf])G68_84:0.031177041497754958[&&PRIME ID=68 VERTEXTYPE=Additive Transfer FROMTOLINEAGE=(84,100) DISCPT=(19,2)],G69_85:0.086597778[&&PRIME ID=69 VERTEXTYPE=Leaf])G70_86:9.7438821E-4[&&PRIME ID=70 VERTEXTYPE=Speciation DISCPT=(32,0)])G71_87:0.063742352[&&PRIME ID=71 VERTEXTYPE=Speciation DISCPT=(36,0)])G72_88:0.026620293[&&PRIME ID=72 VERTEXTYPE=Speciation DISCPT=(51,0)])G73_89:0.015783073[&&PRIME ID=73 VERTEXTYPE=Speciation DISCPT=(57,0)],((G74_94:0.011257716[&&PRIME ID=74 VERTEXTYPE=Leaf],G75_95:0.011257716[&&PRIME ID=75 VERTEXTYPE=Leaf])G76_96:0.1064019[&&PRIME ID=76 VERTEXTYPE=Speciation DISCPT=(4,0)],G77_97:0.11765962[&&PRIME ID=77 VERTEXTYPE=Leaf])G78_98:0.076058264[&&PRIME ID=78 VERTEXTYPE=Speciation DISCPT=(45,0)])G79_89:0.049571903682421016[&&PRIME ID=79 VERTEXTYPE=Additive Transfer FROMTOLINEAGE=(89,98) DISCPT=(62,1)])G80_89:0.0031710745077619578[&&PRIME ID=80 VERTEXTYPE=Additive Transfer FROMTOLINEAGE=(89,93) DISCPT=(72,1)])G81_90:0.049738558[&&PRIME ID=81 VERTEXTYPE=Speciation DISCPT=(73,0)],G82_91:0.29619942[&&PRIME ID=82 VERTEXTYPE=Leaf])G83_92:0.015313529[&&PRIME ID=83 VERTEXTYPE=Speciation DISCPT=(81,0)],(G84_93:0.30359497[&&PRIME ID=84 VERTEXTYPE=Leaf],((((((G85_94:0.011257716[&&PRIME ID=85 VERTEXTYPE=Leaf],G86_95:0.011257716[&&PRIME ID=86 VERTEXTYPE=Leaf])G87_96:0.1064019[&&PRIME ID=87 VERTEXTYPE=Speciation DISCPT=(4,0)],G88_97:0.11765962[&&PRIME ID=88 VERTEXTYPE=Leaf])G89_98:0.12304129[&&PRIME ID=89 VERTEXTYPE=Speciation DISCPT=(45,0)],(G90_99:0.11887404[&&PRIME ID=90 VERTEXTYPE=Leaf],((G91_100:0.060241816[&&PRIME ID=91 VERTEXTYPE=Leaf],G92_101:0.060241816[&&PRIME ID=92 VERTEXTYPE=Leaf])G93_102:0.044323861[&&PRIME ID=93 VERTEXTYPE=Speciation DISCPT=(22,0)],(((G94_103:0.0089797742[&&PRIME ID=94 VERTEXTYPE=Leaf],G95_104:0.0089797742[&&PRIME ID=95 VERTEXTYPE=Leaf])G96_105:0.024844368[&&PRIME ID=96 VERTEXTYPE=Speciation DISCPT=(2,0)],G97_106:0.033824142[&&PRIME ID=97 VERTEXTYPE=Leaf])G98_107:0.056268706[&&PRIME ID=98 VERTEXTYPE=Speciation DISCPT=(14,0)],(G99_108:0.073907231[&&PRIME ID=99 VERTEXTYPE=Leaf],((G100_109:0.017437827[&&PRIME ID=100 VERTEXTYPE=Leaf],G101_110:0.017437827[&&PRIME ID=101 VERTEXTYPE=Leaf])G102_111:0.032619278[&&PRIME ID=102 VERTEXTYPE=Speciation DISCPT=(10,0)],G103_112:0.050057105[&&PRIME ID=103 VERTEXTYPE=Leaf])G104_113:0.023850126[&&PRIME ID=104 VERTEXTYPE=Speciation DISCPT=(19,0)])G105_114:0.016185617[&&PRIME ID=105 VERTEXTYPE=Speciation DISCPT=(28,0)])G106_115:0.014472829[&&PRIME ID=106 VERTEXTYPE=Speciation DISCPT=(38,0)])G107_116:0.014308366[&&PRIME ID=107 VERTEXTYPE=Speciation DISCPT=(43,0)])G108_117:0.12182687[&&PRIME ID=108 VERTEXTYPE=Speciation DISCPT=(46,0)])G109_126:0.011009541[&&PRIME ID=109 VERTEXTYPE=Speciation DISCPT=(71,0)],(G110_127:0.19494729[&&PRIME ID=110 VERTEXTYPE=Leaf],G111_132:0.19494729[&&PRIME ID=111 VERTEXTYPE=Leaf])G112_133:0.056763166[&&PRIME ID=112 VERTEXTYPE=Speciation DISCPT=(63,0)])G113_134:0.017868753[&&PRIME ID=113 VERTEXTYPE=Speciation DISCPT=(74,0)],(((G114_94:0.011257716[&&PRIME ID=114 VERTEXTYPE=Leaf],G115_95:0.011257716[&&PRIME ID=115 VERTEXTYPE=Leaf])G116_96:0.22944319[&&PRIME ID=116 VERTEXTYPE=Speciation DISCPT=(4,0)],((G117_99:0.11887404[&&PRIME ID=117 VERTEXTYPE=Leaf],((G118_97:0.040857351[&&PRIME ID=118 VERTEXTYPE=Leaf],G119_101:0.040857351[&&PRIME ID=119 VERTEXTYPE=Leaf])G120_101:0.063708326[&&PRIME ID=120 VERTEXTYPE=Additive Transfer FROMTOLINEAGE=(101,97) DISCPT=(16,2)],(((G121_103:0.0089797742[&&PRIME ID=121 VERTEXTYPE=Leaf],G122_104:0.0089797742[&&PRIME ID=122 VERTEXTYPE=Leaf])G123_105:0.024844368[&&PRIME ID=123 VERTEXTYPE=Speciation DISCPT=(2,0)],G124_106:0.033824142[&&PRIME ID=124 VERTEXTYPE=Leaf])G125_107:0.056268706[&&PRIME ID=125 VERTEXTYPE=Speciation DISCPT=(14,0)],(G126_108:0.073907231[&&PRIME ID=126 VERTEXTYPE=Leaf],G127_112:0.073907231[&&PRIME ID=127 VERTEXTYPE=Leaf])G128_114:0.016185617[&&PRIME ID=128 VERTEXTYPE=Speciation DISCPT=(28,0)])G129_115:0.014472829[&&PRIME ID=129 VERTEXTYPE=Speciation DISCPT=(38,0)])G130_116:0.014308366[&&PRIME ID=130 VERTEXTYPE=Speciation DISCPT=(43,0)])G131_117:0.043063305[&&PRIME ID=131 VERTEXTYPE=Speciation DISCPT=(46,0)],((G132_118:0.012944581[&&PRIME ID=132 VERTEXTYPE=Leaf],G133_119:0.012944581[&&PRIME ID=133 VERTEXTYPE=Leaf])G134_120:0.13390237[&&PRIME ID=134 VERTEXTYPE=Speciation DISCPT=(6,0)],(G135_99:0.11887404[&&PRIME ID=135 VERTEXTYPE=Leaf],(((G136_103:0.0089797742[&&PRIME ID=136 VERTEXTYPE=Leaf],G137_104:0.0089797742[&&PRIME ID=137 VERTEXTYPE=Leaf])G138_105:0.024844368[&&PRIME ID=138 VERTEXTYPE=Speciation DISCPT=(2,0)],G139_106:0.033824142[&&PRIME ID=139 VERTEXTYPE=Leaf])G140_107:0.056268706[&&PRIME ID=140 VERTEXTYPE=Speciation DISCPT=(14,0)],((G141_109:0.017437827[&&PRIME ID=141 VERTEXTYPE=Leaf],G142_110:0.017437827[&&PRIME ID=142 VERTEXTYPE=Leaf])G143_111:0.032619278[&&PRIME ID=143 VERTEXTYPE=Speciation DISCPT=(10,0)],G144_112:0.050057105[&&PRIME ID=144 VERTEXTYPE=Leaf])G145_113:0.040035743[&&PRIME ID=145 VERTEXTYPE=Speciation DISCPT=(19,0)])G146_115:0.028781195[&&PRIME ID=146 VERTEXTYPE=Speciation DISCPT=(38,0)])G147_117:0.02797291[&&PRIME ID=147 VERTEXTYPE=Speciation DISCPT=(46,0)])G148_120:0.015090395879417847[&&PRIME ID=148 VERTEXTYPE=Additive Transfer FROMTOLINEAGE=(120,117) DISCPT=(50,1)])G149_121:0.078763566[&&PRIME ID=149 VERTEXTYPE=Speciation DISCPT=(55,0)])G150_126:0.011009541[&&PRIME ID=150 VERTEXTYPE=Speciation DISCPT=(71,0)],((G151_128:0.032285947[&&PRIME ID=151 VERTEXTYPE=Leaf],G152_129:0.032285947[&&PRIME ID=152 VERTEXTYPE=Leaf])G153_130:0.16266134[&&PRIME ID=153 VERTEXTYPE=Speciation DISCPT=(13,0)],G154_132:0.19494729[&&PRIME ID=154 VERTEXTYPE=Leaf])G155_133:0.056763166[&&PRIME ID=155 VERTEXTYPE=Speciation DISCPT=(63,0)])G156_134:0.017868753[&&PRIME ID=156 VERTEXTYPE=Speciation DISCPT=(74,0)])G157_134:0.00902692058385458[&&PRIME ID=157 VERTEXTYPE=Duplication DISCPT=(77,1)],(G158_135:0.23369489[&&PRIME ID=158 VERTEXTYPE=Leaf],G159_136:0.23369489[&&PRIME ID=159 VERTEXTYPE=Leaf])G160_137:0.04491124[&&PRIME ID=160 VERTEXTYPE=Speciation DISCPT=(70,0)])G161_138:0.024988845[&&PRIME ID=161 VERTEXTYPE=Speciation DISCPT=(78,0)])G162_139:0.0079179752[&&PRIME ID=162 VERTEXTYPE=Speciation DISCPT=(82,0)])G163_140:0.098821938[&&PRIME ID=163 VERTEXTYPE=Speciation DISCPT=(83,0)])G164_142:0.018272262[&&PRIME ID=164 VERTEXTYPE=Speciation DISCPT=(95,0)],((G165_168:0.1645135[&&PRIME ID=165 VERTEXTYPE=Leaf],((G166_169:0.015502296[&&PRIME ID=166 VERTEXTYPE=Leaf],(G167_170:0.015433701[&&PRIME ID=167 VERTEXTYPE=Leaf],G168_171:0.015433701[&&PRIME ID=168 VERTEXTYPE=Leaf])G169_172:6.8595202E-5[&&PRIME ID=169 VERTEXTYPE=Speciation DISCPT=(8,0)])G170_169:0.022098074499731488[&&PRIME ID=170 VERTEXTYPE=Additive Transfer FROMTOLINEAGE=(169,172) DISCPT=(8,1)],(G171_170:0.015433701[&&PRIME ID=171 VERTEXTYPE=Leaf],G172_171:0.015433701[&&PRIME ID=172 VERTEXTYPE=Leaf])G173_172:0.02216667[&&PRIME ID=173 VERTEXTYPE=Speciation DISCPT=(8,0)])G174_173:0.12691313[&&PRIME ID=174 VERTEXTYPE=Speciation DISCPT=(15,0)])G175_174:0.19555059[&&PRIME ID=175 VERTEXTYPE=Speciation DISCPT=(56,0)],(G176_177:0.22928151[&&PRIME ID=176 VERTEXTYPE=Leaf],((G177_54:0.071031566[&&PRIME ID=177 VERTEXTYPE=Leaf],G178_55:0.071031566[&&PRIME ID=178 VERTEXTYPE=Leaf])G179_56:0.028089526[&&PRIME ID=179 VERTEXTYPE=Speciation DISCPT=(25,0)],G180_57:0.099121092[&&PRIME ID=180 VERTEXTYPE=Leaf])G181_58:0.13016042[&&PRIME ID=181 VERTEXTYPE=Speciation DISCPT=(39,0)])G182_177:0.13078258[&&PRIME ID=182 VERTEXTYPE=Additive Transfer FROMTOLINEAGE=(177,175) DISCPT=(68,2)])G183_180:0.068543059[&&PRIME ID=183 VERTEXTYPE=Speciation DISCPT=(90,0)])G184_182:0.0015212605[&&PRIME ID=184 VERTEXTYPE=Speciation DISCPT=(96,0)],((((G185_183:0.10085486[&&PRIME ID=185 VERTEXTYPE=Leaf],(G186_184:0.049391875[&&PRIME ID=186 VERTEXTYPE=Leaf],((G187_185:0.0055031298[&&PRIME ID=187 VERTEXTYPE=Leaf],G188_186:0.0055031298[&&PRIME ID=188 VERTEXTYPE=Leaf])G189_187:0.016238503[&&PRIME ID=189 VERTEXTYPE=Speciation DISCPT=(1,0)],(G190_185:0.0055031298[&&PRIME ID=190 VERTEXTYPE=Leaf],G191_186:0.0055031298[&&PRIME ID=191 VERTEXTYPE=Leaf])G192_187:0.016238503[&&PRIME ID=192 VERTEXTYPE=Speciation DISCPT=(1,0)])G193_187:0.027650241716491258[&&PRIME ID=193 VERTEXTYPE=Duplication DISCPT=(10,2)])G194_188:0.05146299[&&PRIME ID=194 VERTEXTYPE=Speciation DISCPT=(18,0)])G195_189:0.15109566[&&PRIME ID=195 VERTEXTYPE=Speciation DISCPT=(40,0)],((G196_190:0.038874653[&&PRIME ID=196 VERTEXTYPE=Leaf],G197_191:0.038874653[&&PRIME ID=197 VERTEXTYPE=Leaf])G198_192:0.17927504[&&PRIME ID=198 VERTEXTYPE=Speciation DISCPT=(16,0)],(G199_190:0.038874653[&&PRIME ID=199 VERTEXTYPE=Leaf],(G200_191:0.018114027[&&PRIME ID=200 VERTEXTYPE=Leaf],G201_191:0.018114027[&&PRIME ID=201 VERTEXTYPE=Leaf])G202_191:0.020760625890439054[&&PRIME ID=202 VERTEXTYPE=Duplication DISCPT=(10,1)])G203_192:0.17927504[&&PRIME ID=203 VERTEXTYPE=Speciation DISCPT=(16,0)])G204_192:0.033800825150914295[&&PRIME ID=204 VERTEXTYPE=Duplication DISCPT=(67,1)])G205_189:0.013827964229425675[&&PRIME ID=205 VERTEXTYPE=Additive Transfer FROMTOLINEAGE=(189,192) DISCPT=(74,1)],G206_190:0.26577848[&&PRIME ID=206 VERTEXTYPE=Leaf])G207_193:0.075582683[&&PRIME ID=207 VERTEXTYPE=Speciation DISCPT=(77,0)],G208_194:0.34136117[&&PRIME ID=208 VERTEXTYPE=Leaf])G209_195:0.08876724[&&PRIME ID=209 VERTEXTYPE=Speciation DISCPT=(88,0)])G210_196:0.56323739[&&PRIME ID=210 VERTEXTYPE=Speciation DISCPT=(97,0)],G211_11:0.9933658[&&PRIME ID=211 VERTEXTYPE=Leaf])G212_20:0.004672893295468596[&&PRIME ID=212 VERTEXTYPE=Duplication DISCPT=(98,2)],((((((((G213_70:0.048059366[&&PRIME ID=213 VERTEXTYPE=Leaf],(G214_190:0.038874653[&&PRIME ID=214 VERTEXTYPE=Leaf],G215_191:0.038874653[&&PRIME ID=215 VERTEXTYPE=Leaf])G216_192:0.0091847129[&&PRIME ID=216 VERTEXTYPE=Speciation DISCPT=(16,0)])G217_70:0.16237064[&&PRIME ID=217 VERTEXTYPE=Additive Transfer FROMTOLINEAGE=(70,192) DISCPT=(17,2)],(((G218_147:0.013558533[&&PRIME ID=218 VERTEXTYPE=Leaf],G219_148:0.013558533[&&PRIME ID=219 VERTEXTYPE=Leaf])G220_149:0.058121398[&&PRIME ID=220 VERTEXTYPE=Speciation DISCPT=(7,0)],G221_150:0.071679931[&&PRIME ID=221 VERTEXTYPE=Leaf])G222_151:0.017868754[&&PRIME ID=222 VERTEXTYPE=Speciation DISCPT=(27,0)],G223_152:0.089548685[&&PRIME ID=223 VERTEXTYPE=Leaf])G224_153:0.12088132[&&PRIME ID=224 VERTEXTYPE=Speciation DISCPT=(37,0)])G225_72:0.060844118459451035[&&PRIME ID=225 VERTEXTYPE=Additive Transfer FROMTOLINEAGE=(72,153) DISCPT=(66,1)],((G226_47:0.086781587[&&PRIME ID=226 VERTEXTYPE=Leaf],G227_48:0.086781587[&&PRIME ID=227 VERTEXTYPE=Leaf])G228_49:0.12629485[&&PRIME ID=228 VERTEXTYPE=Speciation DISCPT=(33,0)],((G229_51:0.18079816[&&PRIME ID=229 VERTEXTYPE=Leaf],(G230_54:0.071031566[&&PRIME ID=230 VERTEXTYPE=Leaf],G231_55:0.071031566[&&PRIME ID=231 VERTEXTYPE=Leaf])G232_56:0.1097666[&&PRIME ID=232 VERTEXTYPE=Speciation DISCPT=(25,0)])G233_59:0.016063734[&&PRIME ID=233 VERTEXTYPE=Speciation DISCPT=(58,0)],((G234_60:0.0092440118[&&PRIME ID=234 VERTEXTYPE=Leaf],G235_61:0.0092440118[&&PRIME ID=235 VERTEXTYPE=Leaf])G236_62:0.078177051[&&PRIME ID=236 VERTEXTYPE=Speciation DISCPT=(3,0)],G237_63:0.087421063[&&PRIME ID=237 VERTEXTYPE=Leaf])G238_64:0.10944083[&&PRIME ID=238 VERTEXTYPE=Speciation DISCPT=(35,0)])G239_65:0.016214535[&&PRIME ID=239 VERTEXTYPE=Speciation DISCPT=(64,0)])G240_66:0.058197689[&&PRIME ID=240 VERTEXTYPE=Speciation DISCPT=(67,0)])G241_66:0.0492689061861548[&&PRIME ID=241 VERTEXTYPE=Additive Transfer FROMTOLINEAGE=(66,72) DISCPT=(77,1)],(G242_67:0.14180048[&&PRIME ID=242 VERTEXTYPE=Leaf],(G243_82:0.015291012[&&PRIME ID=243 VERTEXTYPE=Leaf],G244_67:0.015291012[&&PRIME ID=244 VERTEXTYPE=Leaf])G245_67:0.12650947011848057[&&PRIME ID=245 VERTEXTYPE=Additive Transfer FROMTOLINEAGE=(67,82) DISCPT=(7,2)])G246_67:0.17874255[&&PRIME ID=246 VERTEXTYPE=Duplication DISCPT=(49,1)])G247_74:0.089791861[&&PRIME ID=247 VERTEXTYPE=Speciation DISCPT=(85,0)],((G248_75:0.038126663[&&PRIME ID=248 VERTEXTYPE=Leaf],G249_75:0.038126663[&&PRIME ID=249 VERTEXTYPE=Leaf])G250_75:0.3202520486385676[&&PRIME ID=250 VERTEXTYPE=Duplication DISCPT=(15,1)],((((G251_76:0.079559727[&&PRIME ID=251 VERTEXTYPE=Leaf],G252_77:0.079559727[&&PRIME ID=252 VERTEXTYPE=Leaf])G253_78:0.16690114[&&PRIME ID=253 VERTEXTYPE=Speciation DISCPT=(30,0)],(G254_80:0.15131452[&&PRIME ID=254 VERTEXTYPE=Leaf],((G255_81:0.022949355[&&PRIME ID=255 VERTEXTYPE=Leaf],G256_82:0.022949355[&&PRIME ID=256 VERTEXTYPE=Leaf])G257_83:0.064622811[&&PRIME ID=257 VERTEXTYPE=Speciation DISCPT=(11,0)],G258_84:0.087572166[&&PRIME ID=258 VERTEXTYPE=Leaf])G259_87:0.063742352[&&PRIME ID=259 VERTEXTYPE=Speciation DISCPT=(36,0)])G260_88:0.095146344[&&PRIME ID=260 VERTEXTYPE=Speciation DISCPT=(51,0)])G261_90:0.049738558[&&PRIME ID=261 VERTEXTYPE=Speciation DISCPT=(73,0)],(G262_75:0.17001052[&&PRIME ID=262 VERTEXTYPE=Leaf],G263_91:0.17001052[&&PRIME ID=263 VERTEXTYPE=Leaf])G264_91:0.12618889880742998[&&PRIME ID=264 VERTEXTYPE=Additive Transfer FROMTOLINEAGE=(91,75) DISCPT=(56,1)])G265_92:0.015313529[&&PRIME ID=265 VERTEXTYPE=Speciation DISCPT=(81,0)],((((G266_28:0.017247755[&&PRIME ID=266 VERTEXTYPE=Leaf],G267_29:0.017247755[&&PRIME ID=267 VERTEXTYPE=Leaf])G268_30:0.0087723481[&&PRIME ID=268 VERTEXTYPE=Speciation DISCPT=(9,0)],G269_93:0.026020103[&&PRIME ID=269 VERTEXTYPE=Leaf])G270_93:0.17280939170912624[&&PRIME ID=270 VERTEXTYPE=Additive Transfer FROMTOLINEAGE=(93,30) DISCPT=(11,2)],(G271_46:0.086929584[&&PRIME ID=271 VERTEXTYPE=Leaf],(G272_47:0.086781587[&&PRIME ID=272 VERTEXTYPE=Leaf],G273_48:0.086781587[&&PRIME ID=273 VERTEXTYPE=Leaf])G274_49:1.4799723E-4[&&PRIME ID=274 VERTEXTYPE=Speciation DISCPT=(33,0)])G275_50:0.11189991[&&PRIME ID=275 VERTEXTYPE=Speciation DISCPT=(34,0)])G276_93:0.10476548[&&PRIME ID=276 VERTEXTYPE=Additive Transfer FROMTOLINEAGE=(93,50) DISCPT=(64,1)],((((G277_132:0.19360898[&&PRIME ID=277 VERTEXTYPE=Leaf],(G278_97:0.11235617[&&PRIME ID=278 VERTEXTYPE=Leaf],(G279_94:0.011257716[&&PRIME ID=279 VERTEXTYPE=Leaf],G280_95:0.011257716[&&PRIME ID=280 VERTEXTYPE=Leaf])G281_96:0.10109845[&&PRIME ID=281 VERTEXTYPE=Speciation DISCPT=(4,0)])G282_96:0.081252817[&&PRIME ID=282 VERTEXTYPE=Additive Transfer FROMTOLINEAGE=(96,97) DISCPT=(44,1)])G283_98:0.047091929557734044[&&PRIME ID=283 VERTEXTYPE=Additive Transfer FROMTOLINEAGE=(98,132) DISCPT=(62,1)],(((G284_99:0.11887404[&&PRIME ID=284 VERTEXTYPE=Leaf],((G285_100:0.060241816[&&PRIME ID=285 VERTEXTYPE=Leaf],G286_101:0.060241816[&&PRIME ID=286 VERTEXTYPE=Leaf])G287_102:0.044323861[&&PRIME ID=287 VERTEXTYPE=Speciation DISCPT=(22,0)],((((G288_103:0.0089797742[&&PRIME ID=288 VERTEXTYPE=Leaf],G289_104:0.0089797742[&&PRIME ID=289 VERTEXTYPE=Leaf])G290_105:0.024844368[&&PRIME ID=290 VERTEXTYPE=Speciation DISCPT=(2,0)],G291_106:0.033824142[&&PRIME ID=291 VERTEXTYPE=Leaf])G292_107:0.051086903[&&PRIME ID=292 VERTEXTYPE=Speciation DISCPT=(14,0)],G293_106:0.084911045[&&PRIME ID=293 VERTEXTYPE=Leaf])G294_107:0.005181802747052859[&&PRIME ID=294 VERTEXTYPE=Duplication DISCPT=(30,2)],(G295_108:0.073907231[&&PRIME ID=295 VERTEXTYPE=Leaf],((G296_109:0.017437827[&&PRIME ID=296 VERTEXTYPE=Leaf],G297_110:0.017437827[&&PRIME ID=297 VERTEXTYPE=Leaf])G298_111:0.032619278[&&PRIME ID=298 VERTEXTYPE=Speciation DISCPT=(10,0)],(G299_112:0.0048999848[&&PRIME ID=299 VERTEXTYPE=Leaf],G300_184:0.0048999848[&&PRIME ID=300 VERTEXTYPE=Leaf])G301_112:0.04515712016168271[&&PRIME ID=301 VERTEXTYPE=Additive Transfer FROMTOLINEAGE=(112,184) DISCPT=(0,2)])G302_113:0.023850126[&&PRIME ID=302 VERTEXTYPE=Speciation DISCPT=(19,0)])G303_114:0.016185617[&&PRIME ID=303 VERTEXTYPE=Speciation DISCPT=(28,0)])G304_115:0.014472829[&&PRIME ID=304 VERTEXTYPE=Speciation DISCPT=(38,0)])G305_116:0.014308366[&&PRIME ID=305 VERTEXTYPE=Speciation DISCPT=(43,0)])G306_117:0.043063305[&&PRIME ID=306 VERTEXTYPE=Speciation DISCPT=(46,0)],(G307_118:0.012944581[&&PRIME ID=307 VERTEXTYPE=Leaf],G308_119:0.012944581[&&PRIME ID=308 VERTEXTYPE=Leaf])G309_120:0.14899277[&&PRIME ID=309 VERTEXTYPE=Speciation DISCPT=(6,0)])G310_121:0.02101536[&&PRIME ID=310 VERTEXTYPE=Speciation DISCPT=(55,0)],(G311_143:0.1581402[&&PRIME ID=311 VERTEXTYPE=Leaf],(G312_122:0.10161635[&&PRIME ID=312 VERTEXTYPE=Leaf],G313_123:0.10161635[&&PRIME ID=313 VERTEXTYPE=Leaf])G314_124:0.056523848[&&PRIME ID=314 VERTEXTYPE=Speciation DISCPT=(41,0)])G315_124:0.024812509585878002[&&PRIME ID=315 VERTEXTYPE=Additive Transfer FROMTOLINEAGE=(124,143) DISCPT=(54,1)])G316_125:0.057748206[&&PRIME ID=316 VERTEXTYPE=Speciation DISCPT=(59,0)])G317_126:0.011009541[&&PRIME ID=317 VERTEXTYPE=Speciation DISCPT=(71,0)],((G318_127:0.1284098[&&PRIME ID=318 VERTEXTYPE=Leaf],(G319_128:0.032285947[&&PRIME ID=319 VERTEXTYPE=Leaf],G320_129:0.032285947[&&PRIME ID=320 VERTEXTYPE=Leaf])G321_130:0.096123855[&&PRIME ID=321 VERTEXTYPE=Speciation DISCPT=(13,0)])G322_131:0.066537488[&&PRIME ID=322 VERTEXTYPE=Speciation DISCPT=(47,0)],G323_132:0.19494729[&&PRIME ID=323 VERTEXTYPE=Leaf])G324_133:0.056763166[&&PRIME ID=324 VERTEXTYPE=Speciation DISCPT=(63,0)])G325_134:0.026895674[&&PRIME ID=325 VERTEXTYPE=Speciation DISCPT=(74,0)],(G326_135:0.076298043[&&PRIME ID=326 VERTEXTYPE=Leaf],(G327_158:0.069612955[&&PRIME ID=327 VERTEXTYPE=Leaf],G328_159:0.069612955[&&PRIME ID=328 VERTEXTYPE=Leaf])G329_160:0.0066850876[&&PRIME ID=329 VERTEXTYPE=Speciation DISCPT=(24,0)])G330_135:0.20230809[&&PRIME ID=330 VERTEXTYPE=Additive Transfer FROMTOLINEAGE=(135,160) DISCPT=(28,2)])G331_138:0.024988845[&&PRIME ID=331 VERTEXTYPE=Speciation DISCPT=(78,0)])G332_139:0.0079179752[&&PRIME ID=332 VERTEXTYPE=Speciation DISCPT=(82,0)])G333_140:0.046865763[&&PRIME ID=333 VERTEXTYPE=Speciation DISCPT=(83,0)])G334_141:0.051956175[&&PRIME ID=334 VERTEXTYPE=Speciation DISCPT=(89,0)])G335_142:0.018272262[&&PRIME ID=335 VERTEXTYPE=Speciation DISCPT=(95,0)],((((G336_143:0.13179326[&&PRIME ID=336 VERTEXTYPE=Leaf],(G337_190:0.038874653[&&PRIME ID=337 VERTEXTYPE=Leaf],G338_191:0.038874653[&&PRIME ID=338 VERTEXTYPE=Leaf])G339_192:0.092918606[&&PRIME ID=339 VERTEXTYPE=Speciation DISCPT=(16,0)])G340_143:0.10984023[&&PRIME ID=340 VERTEXTYPE=Additive Transfer FROMTOLINEAGE=(143,192) DISCPT=(48,1)],((G341_144:0.11062141[&&PRIME ID=341 VERTEXTYPE=Leaf],G342_145:0.11062141[&&PRIME ID=342 VERTEXTYPE=Leaf])G343_146:0.11497711[&&PRIME ID=343 VERTEXTYPE=Speciation DISCPT=(44,0)],(((G344_34:0.063374463[&&PRIME ID=344 VERTEXTYPE=Leaf],(G345_147:0.013558533[&&PRIME ID=345 VERTEXTYPE=Leaf],G346_148:0.013558533[&&PRIME ID=346 VERTEXTYPE=Leaf])G347_149:0.04981593[&&PRIME ID=347 VERTEXTYPE=Speciation DISCPT=(7,0)])G348_149:0.008305467534652361[&&PRIME ID=348 VERTEXTYPE=Additive Transfer FROMTOLINEAGE=(149,34) DISCPT=(22,2)],G349_150:0.071679931[&&PRIME ID=349 VERTEXTYPE=Leaf])G350_151:0.017868754[&&PRIME ID=350 VERTEXTYPE=Speciation DISCPT=(27,0)],G351_152:0.089548685[&&PRIME ID=351 VERTEXTYPE=Leaf])G352_153:0.13604983[&&PRIME ID=352 VERTEXTYPE=Speciation DISCPT=(37,0)])G353_154:0.01603497[&&PRIME ID=353 VERTEXTYPE=Speciation DISCPT=(68,0)])G354_155:0.13513919[&&PRIME ID=354 VERTEXTYPE=Speciation DISCPT=(72,0)],(G355_157:0.14598648[&&PRIME ID=355 VERTEXTYPE=Leaf],((G356_158:0.069612955[&&PRIME ID=356 VERTEXTYPE=Leaf],G357_159:0.069612955[&&PRIME ID=357 VERTEXTYPE=Leaf])G358_160:0.016952528[&&PRIME ID=358 VERTEXTYPE=Speciation DISCPT=(24,0)],(G359_161:0.05706039[&&PRIME ID=359 VERTEXTYPE=Leaf],G360_162:0.05706039[&&PRIME ID=360 VERTEXTYPE=Leaf])G361_163:0.029505093[&&PRIME ID=361 VERTEXTYPE=Speciation DISCPT=(20,0)])G362_164:0.059420995[&&PRIME ID=362 VERTEXTYPE=Speciation DISCPT=(31,0)])G363_165:0.2307862[&&PRIME ID=363 VERTEXTYPE=Speciation DISCPT=(50,0)])G364_167:0.0051147149[&&PRIME ID=364 VERTEXTYPE=Speciation DISCPT=(91,0)],((G365_168:0.1645135[&&PRIME ID=365 VERTEXTYPE=Leaf],((G366_169:0.037600371[&&PRIME ID=366 VERTEXTYPE=Leaf],(G367_170:0.015433701[&&PRIME ID=367 VERTEXTYPE=Leaf],G368_171:0.015433701[&&PRIME ID=368 VERTEXTYPE=Leaf])G369_172:0.02216667[&&PRIME ID=369 VERTEXTYPE=Speciation DISCPT=(8,0)])G370_173:0.089633193[&&PRIME ID=370 VERTEXTYPE=Speciation DISCPT=(15,0)],(G371_183:0.10085486[&&PRIME ID=371 VERTEXTYPE=Leaf],(G372_184:0.049391874[&&PRIME ID=372 VERTEXTYPE=Leaf],G373_186:0.049391874[&&PRIME ID=373 VERTEXTYPE=Leaf])G374_188:0.05146299[&&PRIME ID=374 VERTEXTYPE=Speciation DISCPT=(18,0)])G375_189:0.0263787[&&PRIME ID=375 VERTEXTYPE=Speciation DISCPT=(40,0)])G376_173:0.03727993697513496[&&PRIME ID=376 VERTEXTYPE=Additive Transfer FROMTOLINEAGE=(173,189) DISCPT=(46,2)])G377_174:0.19555059[&&PRIME ID=377 VERTEXTYPE=Speciation DISCPT=(56,0)],((G378_175:0.29111105[&&PRIME ID=378 VERTEXTYPE=Leaf],((((G379_47:0.019999635[&&PRIME ID=379 VERTEXTYPE=Leaf],G380_46:0.019999635[&&PRIME ID=380 VERTEXTYPE=Leaf])G381_46:0.06617425031380285[&&PRIME ID=381 VERTEXTYPE=Additive Transfer FROMTOLINEAGE=(46,47) DISCPT=(10,1)],G382_46:0.086173885[&&PRIME ID=382 VERTEXTYPE=Leaf])G383_46:7.556991647852433E-4[&&PRIME ID=383 VERTEXTYPE=Duplication DISCPT=(30,2)],(G384_47:0.086781587[&&PRIME ID=384 VERTEXTYPE=Leaf],G385_48:0.086781587[&&PRIME ID=385 VERTEXTYPE=Leaf])G386_49:1.4799723E-4[&&PRIME ID=386 VERTEXTYPE=Speciation DISCPT=(33,0)])G387_50:0.12614685[&&PRIME ID=387 VERTEXTYPE=Speciation DISCPT=(34,0)],(((G388_51:0.12963739[&&PRIME ID=388 VERTEXTYPE=Leaf],G389_52:0.12963739[&&PRIME ID=389 VERTEXTYPE=Leaf])G390_53:0.051160773[&&PRIME ID=390 VERTEXTYPE=Speciation DISCPT=(48,0)],((G391_54:0.071031566[&&PRIME ID=391 VERTEXTYPE=Leaf],G392_55:0.071031566[&&PRIME ID=392 VERTEXTYPE=Leaf])G393_56:0.028089526[&&PRIME ID=393 VERTEXTYPE=Speciation DISCPT=(25,0)],G394_57:0.099121092[&&PRIME ID=394 VERTEXTYPE=Leaf])G395_58:0.081677071[&&PRIME ID=395 VERTEXTYPE=Speciation DISCPT=(39,0)])G396_59:0.016063734[&&PRIME ID=396 VERTEXTYPE=Speciation DISCPT=(58,0)],(G397_63:0.17815106[&&PRIME ID=397 VERTEXTYPE=Leaf],(G398_60:0.087421063[&&PRIME ID=398 VERTEXTYPE=Leaf],(G399_51:0.065451201[&&PRIME ID=399 VERTEXTYPE=Leaf],G400_63:0.065451201[&&PRIME ID=400 VERTEXTYPE=Leaf])G401_63:0.021969862453882407[&&PRIME ID=401 VERTEXTYPE=Additive Transfer FROMTOLINEAGE=(63,51) DISCPT=(22,2)])G402_64:0.090729995[&&PRIME ID=402 VERTEXTYPE=Speciation DISCPT=(35,0)])G403_64:0.018710837968081782[&&PRIME ID=403 VERTEXTYPE=Duplication DISCPT=(57,1)])G404_65:0.016214535[&&PRIME ID=404 VERTEXTYPE=Speciation DISCPT=(64,0)])G405_66:0.078034622[&&PRIME ID=405 VERTEXTYPE=Speciation DISCPT=(67,0)])G406_175:0.027593076561285654[&&PRIME ID=406 VERTEXTYPE=Additive Transfer FROMTOLINEAGE=(175,66) DISCPT=(79,2)],(G407_176:0.28525341[&&PRIME ID=407 VERTEXTYPE=Leaf],G408_177:0.28525341[&&PRIME ID=408 VERTEXTYPE=Leaf])G409_178:0.03345072[&&PRIME ID=409 VERTEXTYPE=Speciation DISCPT=(79,0)])G410_179:0.041359962[&&PRIME ID=410 VERTEXTYPE=Speciation DISCPT=(84,0)])G411_180:0.021823302[&&PRIME ID=411 VERTEXTYPE=Speciation DISCPT=(90,0)])G412_181:0.046719757[&&PRIME ID=412 VERTEXTYPE=Speciation DISCPT=(92,0)])G413_182:0.0015212605[&&PRIME ID=413 VERTEXTYPE=Speciation DISCPT=(96,0)],((G414_184:0.049391874[&&PRIME ID=414 VERTEXTYPE=Leaf],(G415_185:0.0055031298[&&PRIME ID=415 VERTEXTYPE=Leaf],G416_186:0.0055031298[&&PRIME ID=416 VERTEXTYPE=Leaf])G417_187:0.043888744[&&PRIME ID=417 VERTEXTYPE=Speciation DISCPT=(1,0)])G418_188:0.29196929[&&PRIME ID=418 VERTEXTYPE=Speciation DISCPT=(18,0)],G419_194:0.34136117[&&PRIME ID=419 VERTEXTYPE=Leaf])G420_195:0.08876724[&&PRIME ID=420 VERTEXTYPE=Speciation DISCPT=(88,0)])G421_196:0.29095644[&&PRIME ID=421 VERTEXTYPE=Speciation DISCPT=(97,0)],((((G422_168:0.10158186[&&PRIME ID=422 VERTEXTYPE=Leaf],(G423_170:0.015433701[&&PRIME ID=423 VERTEXTYPE=Leaf],G424_171:0.015433701[&&PRIME ID=424 VERTEXTYPE=Leaf])G425_172:0.086148156[&&PRIME ID=425 VERTEXTYPE=Speciation DISCPT=(8,0)])G426_168:0.06293164408332312[&&PRIME ID=426 VERTEXTYPE=Additive Transfer FROMTOLINEAGE=(168,173) DISCPT=(40,2)],G427_169:0.1645135[&&PRIME ID=427 VERTEXTYPE=Leaf])G428_174:0.19555059[&&PRIME ID=428 VERTEXTYPE=Speciation DISCPT=(56,0)],(G429_175:0.31870413[&&PRIME ID=429 VERTEXTYPE=Leaf],G430_176:0.31870413[&&PRIME ID=430 VERTEXTYPE=Leaf])G431_179:0.041359962[&&PRIME ID=431 VERTEXTYPE=Speciation DISCPT=(84,0)])G432_180:0.07006432[&&PRIME ID=432 VERTEXTYPE=Speciation DISCPT=(90,0)],G433_194:0.43012841[&&PRIME ID=433 VERTEXTYPE=Leaf])G434_196:0.29095645[&&PRIME ID=434 VERTEXTYPE=Speciation DISCPT=(97,0)])G435_197:0.2769538465865757[&&PRIME ID=435 VERTEXTYPE=Duplication DISCPT=(98,1)])G436_198:0.0[&&PRIME ID=436 VERTEXTYPE=Speciation DISCPT=(99,0)][&&PRIME NAME=PrunedTree];
