# Supplementary material for: Assessing the accuracy of phylogenetic rooting methods on prokaryotic gene families
Source: PLoS One. 2020 May 15;15(5):e0232950. doi: 10.1371/journal.pone.0232950 (PMC7228096; doi:10.1371/journal.pone.0232950)
Supplement: S1 Dataset — (ZIP) [file pone.0232950.s002.zip › AllSimulatedDatasets/R-025-HI-NR/original_trees/tree41]

((((((((G0_36:0.092148297[&&PRIME ID=0 VERTEXTYPE=Leaf],(G1_37:0.069870042[&&PRIME ID=1 VERTEXTYPE=Leaf],(G2_38:0.04637423[&&PRIME ID=2 VERTEXTYPE=Leaf],(G3_37:0.027834103[&&PRIME ID=3 VERTEXTYPE=Leaf],G4_39:0.027834103[&&PRIME ID=4 VERTEXTYPE=Leaf])G5_39:0.018540127404436346[&&PRIME ID=5 VERTEXTYPE=Additive Transfer FROMTOLINEAGE=(39,37) DISCPT=(14,2)])G6_40:0.023495812[&&PRIME ID=6 VERTEXTYPE=Speciation DISCPT=(21,0)])G7_41:0.022278255[&&PRIME ID=7 VERTEXTYPE=Speciation DISCPT=(28,0)])G8_42:0.11676652[&&PRIME ID=8 VERTEXTYPE=Speciation DISCPT=(34,0)],G9_12:0.20891481[&&PRIME ID=9 VERTEXTYPE=Leaf])G10_13:0.03799538553418547[&&PRIME ID=10 VERTEXTYPE=Additive Transfer FROMTOLINEAGE=(13,42) DISCPT=(63,2)],((G11_132:0.14082787[&&PRIME ID=11 VERTEXTYPE=Leaf],(G12_17:0.0016943979[&&PRIME ID=12 VERTEXTYPE=Leaf],G13_18:0.0016943979[&&PRIME ID=13 VERTEXTYPE=Leaf])G14_19:0.13913347[&&PRIME ID=14 VERTEXTYPE=Speciation DISCPT=(2,0)])G15_20:0.062039815[&&PRIME ID=15 VERTEXTYPE=Speciation DISCPT=(52,0)],((G16_21:0.078242581[&&PRIME ID=16 VERTEXTYPE=Leaf],G17_22:0.078242581[&&PRIME ID=17 VERTEXTYPE=Leaf])G18_23:0.037670019[&&PRIME ID=18 VERTEXTYPE=Speciation DISCPT=(31,0)],G19_24:0.1159126[&&PRIME ID=19 VERTEXTYPE=Leaf])G20_25:0.086955084[&&PRIME ID=20 VERTEXTYPE=Speciation DISCPT=(44,0)])G21_26:0.044042519[&&PRIME ID=21 VERTEXTYPE=Speciation DISCPT=(63,0)])G22_27:0.26804944[&&PRIME ID=22 VERTEXTYPE=Speciation DISCPT=(70,0)],(((G23_29:0.10765304[&&PRIME ID=23 VERTEXTYPE=Leaf],(G24_5:0.078422113[&&PRIME ID=24 VERTEXTYPE=Leaf],G25_7:0.078422113[&&PRIME ID=25 VERTEXTYPE=Leaf])G26_9:0.029230927[&&PRIME ID=26 VERTEXTYPE=Speciation DISCPT=(32,0)])G27_29:0.1561405797561361[&&PRIME ID=27 VERTEXTYPE=Additive Transfer FROMTOLINEAGE=(29,9) DISCPT=(39,1)],G28_30:0.26379362[&&PRIME ID=28 VERTEXTYPE=Leaf])G29_31:0.2318878[&&PRIME ID=29 VERTEXTYPE=Speciation DISCPT=(73,0)],((G30_33:0.033926892[&&PRIME ID=30 VERTEXTYPE=Leaf],G31_34:0.033926892[&&PRIME ID=31 VERTEXTYPE=Leaf])G32_35:0.40023004[&&PRIME ID=32 VERTEXTYPE=Speciation DISCPT=(17,0)],(((G33_36:0.092148297[&&PRIME ID=33 VERTEXTYPE=Leaf],(G34_37:0.069870042[&&PRIME ID=34 VERTEXTYPE=Leaf],(G35_38:0.04637423[&&PRIME ID=35 VERTEXTYPE=Leaf],G36_39:0.04637423[&&PRIME ID=36 VERTEXTYPE=Leaf])G37_40:0.023495812[&&PRIME ID=37 VERTEXTYPE=Speciation DISCPT=(21,0)])G38_41:0.022278255[&&PRIME ID=38 VERTEXTYPE=Speciation DISCPT=(28,0)])G39_42:0.17183888[&&PRIME ID=39 VERTEXTYPE=Speciation DISCPT=(34,0)],(((G40_43:0.0048990828[&&PRIME ID=40 VERTEXTYPE=Leaf],G41_44:0.0048990828[&&PRIME ID=41 VERTEXTYPE=Leaf])G42_45:0.1360584[&&PRIME ID=42 VERTEXTYPE=Speciation DISCPT=(4,0)],((G43_46:0.05741345[&&PRIME ID=43 VERTEXTYPE=Leaf],G44_47:0.05741345[&&PRIME ID=44 VERTEXTYPE=Leaf])G45_48:0.021250338[&&PRIME ID=45 VERTEXTYPE=Speciation DISCPT=(27,0)],G46_49:0.078663788[&&PRIME ID=46 VERTEXTYPE=Leaf])G47_50:0.062293695[&&PRIME ID=47 VERTEXTYPE=Speciation DISCPT=(33,0)])G48_51:0.076753866[&&PRIME ID=48 VERTEXTYPE=Speciation DISCPT=(53,0)],(G49_52:0.057299475[&&PRIME ID=49 VERTEXTYPE=Leaf],G50_53:0.057299475[&&PRIME ID=50 VERTEXTYPE=Leaf])G51_54:0.16041187[&&PRIME ID=51 VERTEXTYPE=Speciation DISCPT=(25,0)])G52_55:0.046275827[&&PRIME ID=52 VERTEXTYPE=Speciation DISCPT=(66,0)])G53_56:0.027029474[&&PRIME ID=53 VERTEXTYPE=Speciation DISCPT=(74,0)],(G54_57:0.2260954[&&PRIME ID=54 VERTEXTYPE=Leaf],G55_58:0.2260954[&&PRIME ID=55 VERTEXTYPE=Leaf])G56_58:0.064921248[&&PRIME ID=56 VERTEXTYPE=Additive Transfer FROMTOLINEAGE=(58,57) DISCPT=(66,2)])G57_60:0.14314028[&&PRIME ID=57 VERTEXTYPE=Speciation DISCPT=(78,0)])G58_61:0.061524482[&&PRIME ID=58 VERTEXTYPE=Speciation DISCPT=(87,0)])G59_62:0.019278226[&&PRIME ID=59 VERTEXTYPE=Speciation DISCPT=(89,0)])G60_63:0.21478925[&&PRIME ID=60 VERTEXTYPE=Speciation DISCPT=(90,0)],(((((G61_11:0.02463258[&&PRIME ID=61 VERTEXTYPE=Leaf],G62_11:0.02463258[&&PRIME ID=62 VERTEXTYPE=Leaf])G63_11:0.01702033330031917[&&PRIME ID=63 VERTEXTYPE=Duplication DISCPT=(14,1)],G64_12:0.041652913[&&PRIME ID=64 VERTEXTYPE=Leaf])G65_13:0.20525729[&&PRIME ID=65 VERTEXTYPE=Speciation DISCPT=(19,0)],(((G66_14:0.016910147[&&PRIME ID=66 VERTEXTYPE=Leaf],G67_15:0.016910147[&&PRIME ID=67 VERTEXTYPE=Leaf])G68_16:0.12391772[&&PRIME ID=68 VERTEXTYPE=Speciation DISCPT=(10,0)],((G69_17:0.0016943979[&&PRIME ID=69 VERTEXTYPE=Leaf],G70_18:0.0016943979[&&PRIME ID=70 VERTEXTYPE=Leaf])G71_19:0.052322896[&&PRIME ID=71 VERTEXTYPE=Speciation DISCPT=(2,0)],G72_126:0.054017294[&&PRIME ID=72 VERTEXTYPE=Leaf])G73_19:0.086810575[&&PRIME ID=73 VERTEXTYPE=Additive Transfer FROMTOLINEAGE=(19,126) DISCPT=(23,2)])G74_20:0.062039815[&&PRIME ID=74 VERTEXTYPE=Speciation DISCPT=(52,0)],((G75_21:0.078242581[&&PRIME ID=75 VERTEXTYPE=Leaf],G76_22:0.078242581[&&PRIME ID=76 VERTEXTYPE=Leaf])G77_23:0.037670019[&&PRIME ID=77 VERTEXTYPE=Speciation DISCPT=(31,0)],G78_24:0.1159126[&&PRIME ID=78 VERTEXTYPE=Leaf])G79_25:0.086955084[&&PRIME ID=79 VERTEXTYPE=Speciation DISCPT=(44,0)])G80_26:0.044042519[&&PRIME ID=80 VERTEXTYPE=Speciation DISCPT=(63,0)])G81_27:0.061696675[&&PRIME ID=81 VERTEXTYPE=Speciation DISCPT=(70,0)],(((G82_33:0.033926892[&&PRIME ID=82 VERTEXTYPE=Leaf],G83_34:0.033926892[&&PRIME ID=83 VERTEXTYPE=Leaf])G84_35:0.078714457[&&PRIME ID=84 VERTEXTYPE=Speciation DISCPT=(17,0)],((G85_7:0.0068951842[&&PRIME ID=85 VERTEXTYPE=Leaf],G86_33:0.0068951842[&&PRIME ID=86 VERTEXTYPE=Leaf])G87_33:0.027031707800934297[&&PRIME ID=87 VERTEXTYPE=Additive Transfer FROMTOLINEAGE=(33,7) DISCPT=(4,2)],G88_34:0.033926892[&&PRIME ID=88 VERTEXTYPE=Leaf])G89_35:0.078714457[&&PRIME ID=89 VERTEXTYPE=Speciation DISCPT=(17,0)])G90_35:0.0776045211623266[&&PRIME ID=90 VERTEXTYPE=Duplication DISCPT=(41,2)],(G91_52:0.057299475[&&PRIME ID=91 VERTEXTYPE=Leaf],G92_53:0.057299475[&&PRIME ID=92 VERTEXTYPE=Leaf])G93_54:0.13294639[&&PRIME ID=93 VERTEXTYPE=Speciation DISCPT=(25,0)])G94_35:0.11836100843728022[&&PRIME ID=94 VERTEXTYPE=Additive Transfer FROMTOLINEAGE=(35,54) DISCPT=(60,1)])G95_27:0.2063527635856639[&&PRIME ID=95 VERTEXTYPE=Additive Transfer FROMTOLINEAGE=(27,35) DISCPT=(80,1)],(G96_28:0.49568141[&&PRIME ID=96 VERTEXTYPE=Leaf],((G97_33:0.033926892[&&PRIME ID=97 VERTEXTYPE=Leaf],G98_34:0.033926892[&&PRIME ID=98 VERTEXTYPE=Leaf])G99_35:0.40023004[&&PRIME ID=99 VERTEXTYPE=Speciation DISCPT=(17,0)],(((G100_36:0.092148297[&&PRIME ID=100 VERTEXTYPE=Leaf],(G101_37:0.069870042[&&PRIME ID=101 VERTEXTYPE=Leaf],(G102_38:0.04637423[&&PRIME ID=102 VERTEXTYPE=Leaf],G103_39:0.04637423[&&PRIME ID=103 VERTEXTYPE=Leaf])G104_40:0.023495812[&&PRIME ID=104 VERTEXTYPE=Speciation DISCPT=(21,0)])G105_41:0.022278255[&&PRIME ID=105 VERTEXTYPE=Speciation DISCPT=(28,0)])G106_42:0.14862919[&&PRIME ID=106 VERTEXTYPE=Speciation DISCPT=(34,0)],(G107_91:0.10783944[&&PRIME ID=107 VERTEXTYPE=Leaf],(G108_92:0.010699716[&&PRIME ID=108 VERTEXTYPE=Leaf],G109_93:0.010699716[&&PRIME ID=109 VERTEXTYPE=Leaf])G110_94:0.097139723[&&PRIME ID=110 VERTEXTYPE=Speciation DISCPT=(8,0)])G111_95:0.13293805[&&PRIME ID=111 VERTEXTYPE=Speciation DISCPT=(40,0)])G112_42:0.02320968914476213[&&PRIME ID=112 VERTEXTYPE=Additive Transfer FROMTOLINEAGE=(42,96) DISCPT=(69,1)],(((G113_43:0.0048990828[&&PRIME ID=113 VERTEXTYPE=Leaf],G114_44:0.0048990828[&&PRIME ID=114 VERTEXTYPE=Leaf])G115_45:0.1360584[&&PRIME ID=115 VERTEXTYPE=Speciation DISCPT=(4,0)],(G116_47:0.078663788[&&PRIME ID=116 VERTEXTYPE=Leaf],G117_49:0.078663788[&&PRIME ID=117 VERTEXTYPE=Leaf])G118_50:0.062293695[&&PRIME ID=118 VERTEXTYPE=Speciation DISCPT=(33,0)])G119_51:0.076753866[&&PRIME ID=119 VERTEXTYPE=Speciation DISCPT=(53,0)],(G120_52:0.057299475[&&PRIME ID=120 VERTEXTYPE=Leaf],G121_53:0.057299475[&&PRIME ID=121 VERTEXTYPE=Leaf])G122_54:0.16041187[&&PRIME ID=122 VERTEXTYPE=Speciation DISCPT=(25,0)])G123_55:0.046275827[&&PRIME ID=123 VERTEXTYPE=Speciation DISCPT=(66,0)])G124_56:0.17016975[&&PRIME ID=124 VERTEXTYPE=Speciation DISCPT=(74,0)])G125_61:0.061524482[&&PRIME ID=125 VERTEXTYPE=Speciation DISCPT=(87,0)])G126_62:0.019278226[&&PRIME ID=126 VERTEXTYPE=Speciation DISCPT=(89,0)])G127_63:0.21478925[&&PRIME ID=127 VERTEXTYPE=Speciation DISCPT=(90,0)])G128_63:0.007811031154165045[&&PRIME ID=128 VERTEXTYPE=Duplication DISCPT=(94,2)],(((G129_69:0.031081455[&&PRIME ID=129 VERTEXTYPE=Leaf],G130_70:0.031081455[&&PRIME ID=130 VERTEXTYPE=Leaf])G131_71:0.46043819[&&PRIME ID=131 VERTEXTYPE=Speciation DISCPT=(15,0)],(G132_75:0.029506875[&&PRIME ID=132 VERTEXTYPE=Leaf],G133_116:0.029506875[&&PRIME ID=133 VERTEXTYPE=Leaf])G134_75:0.46201277455881273[&&PRIME ID=134 VERTEXTYPE=Additive Transfer FROMTOLINEAGE=(75,116) DISCPT=(14,2)])G135_76:0.21583262[&&PRIME ID=135 VERTEXTYPE=Speciation DISCPT=(88,0)],((G136_77:0.18517181[&&PRIME ID=136 VERTEXTYPE=Leaf],(G137_78:0.1276783[&&PRIME ID=137 VERTEXTYPE=Leaf],(G138_79:0.0097545952[&&PRIME ID=138 VERTEXTYPE=Leaf],G139_79:0.0097545952[&&PRIME ID=139 VERTEXTYPE=Leaf])G140_79:0.1179237048370436[&&PRIME ID=140 VERTEXTYPE=Duplication DISCPT=(7,2)])G141_80:0.05749351[&&PRIME ID=141 VERTEXTYPE=Speciation DISCPT=(47,0)])G142_81:0.01443938[&&PRIME ID=142 VERTEXTYPE=Speciation DISCPT=(59,0)],G143_82:0.19961119[&&PRIME ID=143 VERTEXTYPE=Leaf])G144_83:0.50774108[&&PRIME ID=144 VERTEXTYPE=Speciation DISCPT=(62,0)])G145_88:0.030207649[&&PRIME ID=145 VERTEXTYPE=Speciation DISCPT=(94,0)])G146_89:0.0028720681[&&PRIME ID=146 VERTEXTYPE=Speciation DISCPT=(95,0)],(((G147_90:0.14335328[&&PRIME ID=147 VERTEXTYPE=Leaf],G148_90:0.14335328[&&PRIME ID=148 VERTEXTYPE=Leaf])G149_90:0.06603808174141945[&&PRIME ID=149 VERTEXTYPE=Duplication DISCPT=(53,2)],(G150_92:0.010699716[&&PRIME ID=150 VERTEXTYPE=Leaf],G151_93:0.010699716[&&PRIME ID=151 VERTEXTYPE=Leaf])G152_94:0.19869164[&&PRIME ID=152 VERTEXTYPE=Speciation DISCPT=(8,0)])G153_96:0.16003006[&&PRIME ID=153 VERTEXTYPE=Speciation DISCPT=(64,0)],(G154_97:0.29464241[&&PRIME ID=154 VERTEXTYPE=Leaf],G155_120:0.29464241[&&PRIME ID=155 VERTEXTYPE=Leaf])G156_121:0.07477901[&&PRIME ID=156 VERTEXTYPE=Speciation DISCPT=(79,0)])G157_122:0.37101057[&&PRIME ID=157 VERTEXTYPE=Speciation DISCPT=(82,0)])G158_123:0.21547367[&&PRIME ID=158 VERTEXTYPE=Speciation DISCPT=(96,0)],(G159_132:0.43380246[&&PRIME ID=159 VERTEXTYPE=Leaf],(((G160_125:0.18548416[&&PRIME ID=160 VERTEXTYPE=Leaf],G161_126:0.18548416[&&PRIME ID=161 VERTEXTYPE=Leaf])G162_127:0.031306181[&&PRIME ID=162 VERTEXTYPE=Speciation DISCPT=(60,0)],(G163_128:0.0071494247[&&PRIME ID=163 VERTEXTYPE=Leaf],G164_129:0.0071494247[&&PRIME ID=164 VERTEXTYPE=Leaf])G165_130:0.20964091[&&PRIME ID=165 VERTEXTYPE=Speciation DISCPT=(5,0)])G166_131:0.19935675[&&PRIME ID=166 VERTEXTYPE=Speciation DISCPT=(65,0)],G167_133:0.41614709[&&PRIME ID=167 VERTEXTYPE=Leaf])G168_135:0.017655371[&&PRIME ID=168 VERTEXTYPE=Speciation DISCPT=(85,0)])G169_135:0.5221032[&&PRIME ID=169 VERTEXTYPE=Duplication DISCPT=(86,2)])G170_198:0.0[&&PRIME ID=170 VERTEXTYPE=Speciation DISCPT=(99,0)][&&PRIME NAME=PrunedTree];
