# Supplementary material for: Assessing the accuracy of phylogenetic rooting methods on prokaryotic gene families
Source: PLoS One. 2020 May 15;15(5):e0232950. doi: 10.1371/journal.pone.0232950 (PMC7228096; doi:10.1371/journal.pone.0232950)
Supplement: S1 Dataset — (ZIP) [file pone.0232950.s002.zip › AllSimulatedDatasets/R-025-HI-NR/original_trees/tree42]

(((((((G0_0:0.0070292162[&&PRIME ID=0 VERTEXTYPE=Leaf],G1_1:0.0070292162[&&PRIME ID=1 VERTEXTYPE=Leaf])G2_2:0.021000725[&&PRIME ID=2 VERTEXTYPE=Speciation DISCPT=(6,0)],G3_3:0.028029941[&&PRIME ID=3 VERTEXTYPE=Leaf])G4_4:0.23880704[&&PRIME ID=4 VERTEXTYPE=Speciation DISCPT=(19,0)],(G5_16:0.2330736[&&PRIME ID=5 VERTEXTYPE=Leaf],(G6_17:0.18091912[&&PRIME ID=6 VERTEXTYPE=Leaf],G7_18:0.18091912[&&PRIME ID=7 VERTEXTYPE=Leaf])G8_19:0.052154481[&&PRIME ID=8 VERTEXTYPE=Speciation DISCPT=(58,0)])G9_20:0.033763384[&&PRIME ID=9 VERTEXTYPE=Speciation DISCPT=(67,0)])G10_4:0.13522321289294806[&&PRIME ID=10 VERTEXTYPE=Additive Transfer FROMTOLINEAGE=(4,20) DISCPT=(72,1)],(((G11_23:0.092963604[&&PRIME ID=11 VERTEXTYPE=Leaf],G12_24:0.092963604[&&PRIME ID=12 VERTEXTYPE=Leaf])G13_25:0.24667143[&&PRIME ID=13 VERTEXTYPE=Speciation DISCPT=(37,0)],(G14_24:0.26229844[&&PRIME ID=14 VERTEXTYPE=Leaf],((((G15_26:0.011613556[&&PRIME ID=15 VERTEXTYPE=Leaf],G16_27:0.011613556[&&PRIME ID=16 VERTEXTYPE=Leaf])G17_28:0.06710928[&&PRIME ID=17 VERTEXTYPE=Speciation DISCPT=(7,0)],(G18_29:0.059301068[&&PRIME ID=18 VERTEXTYPE=Leaf],(G19_30:0.0015572922[&&PRIME ID=19 VERTEXTYPE=Leaf],G20_30:0.0015572922[&&PRIME ID=20 VERTEXTYPE=Leaf])G21_30:0.05774377579170203[&&PRIME ID=21 VERTEXTYPE=Duplication DISCPT=(1,1)])G22_31:0.019421768[&&PRIME ID=22 VERTEXTYPE=Speciation DISCPT=(29,0)])G23_32:0.078886776[&&PRIME ID=23 VERTEXTYPE=Speciation DISCPT=(34,0)],((G24_33:0.069318473[&&PRIME ID=24 VERTEXTYPE=Leaf],(G25_34:0.0025865844[&&PRIME ID=25 VERTEXTYPE=Leaf],G26_117:0.0025865844[&&PRIME ID=26 VERTEXTYPE=Leaf])G27_34:0.06673188860997809[&&PRIME ID=27 VERTEXTYPE=Additive Transfer FROMTOLINEAGE=(34,117) DISCPT=(2,1)])G28_35:0.082284266[&&PRIME ID=28 VERTEXTYPE=Speciation DISCPT=(32,0)],(G29_36:0.13777537[&&PRIME ID=29 VERTEXTYPE=Leaf],G30_37:0.13777537[&&PRIME ID=30 VERTEXTYPE=Leaf])G31_38:0.013827369[&&PRIME ID=31 VERTEXTYPE=Speciation DISCPT=(48,0)])G32_39:0.0060068733[&&PRIME ID=32 VERTEXTYPE=Speciation DISCPT=(49,0)])G33_40:0.02266767[&&PRIME ID=33 VERTEXTYPE=Speciation DISCPT=(52,0)],G34_42:0.18027728[&&PRIME ID=34 VERTEXTYPE=Leaf])G35_44:0.082021166[&&PRIME ID=35 VERTEXTYPE=Speciation DISCPT=(57,0)])G36_44:0.07733658714452937[&&PRIME ID=36 VERTEXTYPE=Additive Transfer FROMTOLINEAGE=(44,25) DISCPT=(71,2)])G37_45:0.032697027[&&PRIME ID=37 VERTEXTYPE=Speciation DISCPT=(78,0)],(((((G38_5:0.001401258[&&PRIME ID=38 VERTEXTYPE=Leaf],G39_6:0.001401258[&&PRIME ID=39 VERTEXTYPE=Leaf])G40_7:0.026845381[&&PRIME ID=40 VERTEXTYPE=Speciation DISCPT=(1,0)],G41_8:0.028246639[&&PRIME ID=41 VERTEXTYPE=Leaf])G42_9:0.074978409[&&PRIME ID=42 VERTEXTYPE=Speciation DISCPT=(20,0)],(G43_10:0.023834577[&&PRIME ID=43 VERTEXTYPE=Leaf],G44_11:0.023834577[&&PRIME ID=44 VERTEXTYPE=Leaf])G45_12:0.079390471[&&PRIME ID=45 VERTEXTYPE=Speciation DISCPT=(16,0)])G46_15:0.10429935[&&PRIME ID=46 VERTEXTYPE=Speciation DISCPT=(42,0)],(((G47_5:0.001401258[&&PRIME ID=47 VERTEXTYPE=Leaf],G48_6:0.001401258[&&PRIME ID=48 VERTEXTYPE=Leaf])G49_7:0.026845381[&&PRIME ID=49 VERTEXTYPE=Speciation DISCPT=(1,0)],(G50_8:0.003185152[&&PRIME ID=50 VERTEXTYPE=Leaf],G51_8:0.003185152[&&PRIME ID=51 VERTEXTYPE=Leaf])G52_8:0.02506148701450722[&&PRIME ID=52 VERTEXTYPE=Duplication DISCPT=(2,2)])G53_9:0.074978409[&&PRIME ID=53 VERTEXTYPE=Speciation DISCPT=(20,0)],((G54_10:0.023834577[&&PRIME ID=54 VERTEXTYPE=Leaf],G55_11:0.023834577[&&PRIME ID=55 VERTEXTYPE=Leaf])G56_12:0.073793945[&&PRIME ID=56 VERTEXTYPE=Speciation DISCPT=(16,0)],G57_13:0.097628522[&&PRIME ID=57 VERTEXTYPE=Leaf])G58_14:0.0055965256[&&PRIME ID=58 VERTEXTYPE=Speciation DISCPT=(38,0)])G59_15:0.10429935[&&PRIME ID=59 VERTEXTYPE=Speciation DISCPT=(42,0)])G60_15:0.16459812[&&PRIME ID=60 VERTEXTYPE=Duplication DISCPT=(59,2)],((G61_16:0.1138059[&&PRIME ID=61 VERTEXTYPE=Leaf],G62_18:0.1138059[&&PRIME ID=62 VERTEXTYPE=Leaf])G63_16:0.11926770060115673[&&PRIME ID=63 VERTEXTYPE=Additive Transfer FROMTOLINEAGE=(16,18) DISCPT=(43,2)],G64_18:0.2330736[&&PRIME ID=64 VERTEXTYPE=Leaf])G65_20:0.13904893[&&PRIME ID=65 VERTEXTYPE=Speciation DISCPT=(67,0)])G66_21:2.0953542E-4[&&PRIME ID=66 VERTEXTYPE=Speciation DISCPT=(83,0)])G67_21:0.029728135743961395[&&PRIME ID=67 VERTEXTYPE=Additive Transfer FROMTOLINEAGE=(21,45) DISCPT=(84,1)])G68_22:0.1503449[&&PRIME ID=68 VERTEXTYPE=Speciation DISCPT=(86,0)],(G69_23:0.092963604[&&PRIME ID=69 VERTEXTYPE=Leaf],G70_24:0.092963604[&&PRIME ID=70 VERTEXTYPE=Leaf])G71_25:0.4594415[&&PRIME ID=71 VERTEXTYPE=Speciation DISCPT=(37,0)])G72_46:0.091186984[&&PRIME ID=72 VERTEXTYPE=Speciation DISCPT=(94,0)],(((((((G73_0:0.0070292162[&&PRIME ID=73 VERTEXTYPE=Leaf],G74_1:0.0070292162[&&PRIME ID=74 VERTEXTYPE=Leaf])G75_2:0.021000725[&&PRIME ID=75 VERTEXTYPE=Speciation DISCPT=(6,0)],G76_3:0.028029941[&&PRIME ID=76 VERTEXTYPE=Leaf])G77_4:0.37403026[&&PRIME ID=77 VERTEXTYPE=Speciation DISCPT=(19,0)],((G78_8:0.10322505[&&PRIME ID=78 VERTEXTYPE=Leaf],(G79_10:0.023834577[&&PRIME ID=79 VERTEXTYPE=Leaf],G80_11:0.023834577[&&PRIME ID=80 VERTEXTYPE=Leaf])G81_12:0.079390471[&&PRIME ID=81 VERTEXTYPE=Speciation DISCPT=(16,0)])G82_15:0.26889748[&&PRIME ID=82 VERTEXTYPE=Speciation DISCPT=(42,0)],((((G83_79:0.12825324[&&PRIME ID=83 VERTEXTYPE=Leaf],G84_80:0.12825324[&&PRIME ID=84 VERTEXTYPE=Leaf])G85_81:0.089163056[&&PRIME ID=85 VERTEXTYPE=Speciation DISCPT=(46,0)],(G86_82:0.061009775[&&PRIME ID=86 VERTEXTYPE=Leaf],(G87_83:0.016023962[&&PRIME ID=87 VERTEXTYPE=Leaf],G88_84:0.016023962[&&PRIME ID=88 VERTEXTYPE=Leaf])G89_85:0.044985813[&&PRIME ID=89 VERTEXTYPE=Speciation DISCPT=(11,0)])G90_86:0.15640652[&&PRIME ID=90 VERTEXTYPE=Speciation DISCPT=(30,0)])G91_87:0.063159593[&&PRIME ID=91 VERTEXTYPE=Speciation DISCPT=(61,0)],(G92_16:0.2330736[&&PRIME ID=92 VERTEXTYPE=Leaf],((G93_17:0.026996534[&&PRIME ID=93 VERTEXTYPE=Leaf],(G94_153:0.024598777[&&PRIME ID=94 VERTEXTYPE=Leaf],G95_154:0.024598777[&&PRIME ID=95 VERTEXTYPE=Leaf])G96_155:0.0023977572[&&PRIME ID=96 VERTEXTYPE=Speciation DISCPT=(17,0)])G97_17:0.15392258581862797[&&PRIME ID=97 VERTEXTYPE=Additive Transfer FROMTOLINEAGE=(17,155) DISCPT=(18,1)],G98_18:0.18091912[&&PRIME ID=98 VERTEXTYPE=Leaf])G99_19:0.052154481[&&PRIME ID=99 VERTEXTYPE=Speciation DISCPT=(58,0)])G100_20:0.047502288[&&PRIME ID=100 VERTEXTYPE=Speciation DISCPT=(67,0)])G101_20:0.03796523776164832[&&PRIME ID=101 VERTEXTYPE=Additive Transfer FROMTOLINEAGE=(20,87) DISCPT=(74,1)],((G102_158:0.05189202[&&PRIME ID=102 VERTEXTYPE=Leaf],G103_158:0.05189202[&&PRIME ID=103 VERTEXTYPE=Leaf])G104_158:0.06336443902000817[&&PRIME ID=104 VERTEXTYPE=Duplication DISCPT=(27,1)],((G105_104:0.026105091[&&PRIME ID=105 VERTEXTYPE=Leaf],G106_105:0.026105091[&&PRIME ID=106 VERTEXTYPE=Leaf])G107_106:0.073154086[&&PRIME ID=107 VERTEXTYPE=Speciation DISCPT=(18,0)],(G108_107:0.0053796838[&&PRIME ID=108 VERTEXTYPE=Leaf],G109_108:0.0053796838[&&PRIME ID=109 VERTEXTYPE=Leaf])G110_109:0.093879494[&&PRIME ID=110 VERTEXTYPE=Speciation DISCPT=(5,0)])G111_110:0.015997281[&&PRIME ID=111 VERTEXTYPE=Speciation DISCPT=(40,0)])G112_158:0.20328466808940926[&&PRIME ID=112 VERTEXTYPE=Additive Transfer FROMTOLINEAGE=(158,110) DISCPT=(43,2)])G113_20:0.053581400006022496[&&PRIME ID=113 VERTEXTYPE=Additive Transfer FROMTOLINEAGE=(20,158) DISCPT=(76,2)])G114_21:0.029937671[&&PRIME ID=114 VERTEXTYPE=Speciation DISCPT=(83,0)])G115_22:0.027460996[&&PRIME ID=115 VERTEXTYPE=Speciation DISCPT=(86,0)],(((G116_47:0.20424441[&&PRIME ID=116 VERTEXTYPE=Leaf],((G117_48:0.0018021407[&&PRIME ID=117 VERTEXTYPE=Leaf],G118_49:0.0018021407[&&PRIME ID=118 VERTEXTYPE=Leaf])G119_50:0.021058825[&&PRIME ID=119 VERTEXTYPE=Speciation DISCPT=(2,0)],G120_51:0.022860966[&&PRIME ID=120 VERTEXTYPE=Leaf])G121_52:0.18138344[&&PRIME ID=121 VERTEXTYPE=Speciation DISCPT=(15,0)])G122_53:0.028041497[&&PRIME ID=122 VERTEXTYPE=Speciation DISCPT=(59,0)],G123_55:0.23228591[&&PRIME ID=123 VERTEXTYPE=Leaf])G124_57:0.090167611[&&PRIME ID=124 VERTEXTYPE=Speciation DISCPT=(66,0)],(G125_59:0.26130814[&&PRIME ID=125 VERTEXTYPE=Leaf],G126_61:0.26130814[&&PRIME ID=126 VERTEXTYPE=Leaf])G127_62:0.061145376[&&PRIME ID=127 VERTEXTYPE=Speciation DISCPT=(71,0)])G128_63:0.10706768[&&PRIME ID=128 VERTEXTYPE=Speciation DISCPT=(77,0)])G129_63:0.15353953[&&PRIME ID=129 VERTEXTYPE=Additive Transfer FROMTOLINEAGE=(63,22) DISCPT=(90,1)],(G130_123:0.52251721[&&PRIME ID=130 VERTEXTYPE=Leaf],G131_123:0.52251721[&&PRIME ID=131 VERTEXTYPE=Leaf])G132_124:0.06054351[&&PRIME ID=132 VERTEXTYPE=Speciation DISCPT=(93,0)])G133_125:0.02680861[&&PRIME ID=133 VERTEXTYPE=Speciation DISCPT=(95,0)],(((G134_16:0.2330736[&&PRIME ID=134 VERTEXTYPE=Leaf],(G135_17:0.18091912[&&PRIME ID=135 VERTEXTYPE=Leaf],G136_18:0.18091912[&&PRIME ID=136 VERTEXTYPE=Leaf])G137_19:0.052154481[&&PRIME ID=137 VERTEXTYPE=Speciation DISCPT=(58,0)])G138_20:0.029505146[&&PRIME ID=138 VERTEXTYPE=Speciation DISCPT=(67,0)],((G139_0:0.0070292162[&&PRIME ID=139 VERTEXTYPE=Leaf],G140_1:0.0070292162[&&PRIME ID=140 VERTEXTYPE=Leaf])G141_2:0.021000725[&&PRIME ID=141 VERTEXTYPE=Speciation DISCPT=(6,0)],G142_3:0.028029941[&&PRIME ID=142 VERTEXTYPE=Leaf])G143_4:0.23454881[&&PRIME ID=143 VERTEXTYPE=Speciation DISCPT=(19,0)])G144_20:0.28982635[&&PRIME ID=144 VERTEXTYPE=Additive Transfer FROMTOLINEAGE=(20,4) DISCPT=(71,2)],((G145_107:0.0053796838[&&PRIME ID=145 VERTEXTYPE=Leaf],G146_108:0.0053796838[&&PRIME ID=146 VERTEXTYPE=Leaf])G147_109:0.33683572[&&PRIME ID=147 VERTEXTYPE=Speciation DISCPT=(5,0)],((G148_23:0.1151214[&&PRIME ID=148 VERTEXTYPE=Leaf],(G149_23:0.092963604[&&PRIME ID=149 VERTEXTYPE=Leaf],G150_24:0.092963604[&&PRIME ID=150 VERTEXTYPE=Leaf])G151_25:0.022157791[&&PRIME ID=151 VERTEXTYPE=Speciation DISCPT=(37,0)])G152_25:0.22451364[&&PRIME ID=152 VERTEXTYPE=Duplication DISCPT=(43,2)],(((G153_26:0.011613556[&&PRIME ID=153 VERTEXTYPE=Leaf],G154_27:0.011613556[&&PRIME ID=154 VERTEXTYPE=Leaf])G155_28:0.06710928[&&PRIME ID=155 VERTEXTYPE=Speciation DISCPT=(7,0)],(G156_29:0.059301068[&&PRIME ID=156 VERTEXTYPE=Leaf],G157_30:0.059301068[&&PRIME ID=157 VERTEXTYPE=Leaf])G158_31:0.019421768[&&PRIME ID=158 VERTEXTYPE=Speciation DISCPT=(29,0)])G159_32:0.078886776[&&PRIME ID=159 VERTEXTYPE=Speciation DISCPT=(34,0)],((G160_33:0.069318473[&&PRIME ID=160 VERTEXTYPE=Leaf],G161_34:0.069318473[&&PRIME ID=161 VERTEXTYPE=Leaf])G162_35:0.082284266[&&PRIME ID=162 VERTEXTYPE=Speciation DISCPT=(32,0)],(((G163_37:0.022164721[&&PRIME ID=163 VERTEXTYPE=Leaf],G164_37:0.022164721[&&PRIME ID=164 VERTEXTYPE=Leaf])G165_37:0.07869012198227503[&&PRIME ID=165 VERTEXTYPE=Duplication DISCPT=(14,2)],G166_36:0.10085484[&&PRIME ID=166 VERTEXTYPE=Leaf])G167_36:0.0369205274387154[&&PRIME ID=167 VERTEXTYPE=Additive Transfer FROMTOLINEAGE=(36,37) DISCPT=(40,2)],G168_37:0.13777537[&&PRIME ID=168 VERTEXTYPE=Leaf])G169_38:0.013827369[&&PRIME ID=169 VERTEXTYPE=Speciation DISCPT=(48,0)])G170_39:0.0060068733[&&PRIME ID=170 VERTEXTYPE=Speciation DISCPT=(49,0)])G171_40:0.18202542[&&PRIME ID=171 VERTEXTYPE=Speciation DISCPT=(52,0)])G172_45:0.002580375[&&PRIME ID=172 VERTEXTYPE=Speciation DISCPT=(78,0)])G173_45:0.21018969145024172[&&PRIME ID=173 VERTEXTYPE=Additive Transfer FROMTOLINEAGE=(45,115) DISCPT=(78,1)])G174_46:0.057464229[&&PRIME ID=174 VERTEXTYPE=Speciation DISCPT=(94,0)])G175_125:0.025133151559923458[&&PRIME ID=175 VERTEXTYPE=Additive Transfer FROMTOLINEAGE=(125,46) DISCPT=(95,2)],(G176_126:0.41165166[&&PRIME ID=176 VERTEXTYPE=Leaf],(((G177_98:0.04078253[&&PRIME ID=177 VERTEXTYPE=Leaf],(G178_127:0.013927021[&&PRIME ID=178 VERTEXTYPE=Leaf],G179_128:0.013927021[&&PRIME ID=179 VERTEXTYPE=Leaf])G180_129:0.026855509[&&PRIME ID=180 VERTEXTYPE=Speciation DISCPT=(9,0)])G181_129:0.20577942683979258[&&PRIME ID=181 VERTEXTYPE=Additive Transfer FROMTOLINEAGE=(129,98) DISCPT=(24,1)],((((((G182_130:0.015092816[&&PRIME ID=182 VERTEXTYPE=Leaf],G183_131:0.015092816[&&PRIME ID=183 VERTEXTYPE=Leaf])G184_132:0.085932824[&&PRIME ID=184 VERTEXTYPE=Speciation DISCPT=(10,0)],G185_133:0.10102564[&&PRIME ID=185 VERTEXTYPE=Leaf])G186_134:0.02403685[&&PRIME ID=186 VERTEXTYPE=Speciation DISCPT=(41,0)],(G187_17:0.034538902[&&PRIME ID=187 VERTEXTYPE=Leaf],G188_102:0.034538902[&&PRIME ID=188 VERTEXTYPE=Leaf])G189_17:0.09052358885324724[&&PRIME ID=189 VERTEXTYPE=Additive Transfer FROMTOLINEAGE=(17,102) DISCPT=(22,2)])G190_134:0.0018508447864729015[&&PRIME ID=190 VERTEXTYPE=Additive Transfer FROMTOLINEAGE=(134,17) DISCPT=(45,1)],((G191_130:0.015092816[&&PRIME ID=191 VERTEXTYPE=Leaf],G192_131:0.015092816[&&PRIME ID=192 VERTEXTYPE=Leaf])G193_132:0.085932824[&&PRIME ID=193 VERTEXTYPE=Speciation DISCPT=(10,0)],G194_133:0.10102564[&&PRIME ID=194 VERTEXTYPE=Leaf])G195_134:0.025887695[&&PRIME ID=195 VERTEXTYPE=Speciation DISCPT=(41,0)])G196_134:0.030189634824022548[&&PRIME ID=196 VERTEXTYPE=Duplication DISCPT=(45,2)],(G197_135:0.080144785[&&PRIME ID=197 VERTEXTYPE=Leaf],(G198_135:0.055047632[&&PRIME ID=198 VERTEXTYPE=Leaf],G199_135:0.055047632[&&PRIME ID=199 VERTEXTYPE=Leaf])G200_135:0.025097153128461728[&&PRIME ID=200 VERTEXTYPE=Duplication DISCPT=(27,2)])G201_135:0.0769581851672796[&&PRIME ID=201 VERTEXTYPE=Duplication DISCPT=(34,1)])G202_136:0.06858377[&&PRIME ID=202 VERTEXTYPE=Speciation DISCPT=(51,0)],G203_137:0.22568674[&&PRIME ID=203 VERTEXTYPE=Leaf])G204_138:0.020875217[&&PRIME ID=204 VERTEXTYPE=Speciation DISCPT=(62,0)])G205_139:0.10252206[&&PRIME ID=205 VERTEXTYPE=Speciation DISCPT=(70,0)],((G206_140:0.059031156[&&PRIME ID=206 VERTEXTYPE=Leaf],(G207_141:0.045091571[&&PRIME ID=207 VERTEXTYPE=Leaf],G208_141:0.045091571[&&PRIME ID=208 VERTEXTYPE=Leaf])G209_141:0.013939584726560485[&&PRIME ID=209 VERTEXTYPE=Duplication DISCPT=(26,1)])G210_142:0.21783904[&&PRIME ID=210 VERTEXTYPE=Speciation DISCPT=(28,0)],((G211_143:0.0035128009[&&PRIME ID=211 VERTEXTYPE=Leaf],G212_144:0.0035128009[&&PRIME ID=212 VERTEXTYPE=Leaf])G213_145:0.034253539[&&PRIME ID=213 VERTEXTYPE=Speciation DISCPT=(3,0)],G214_146:0.03776634[&&PRIME ID=214 VERTEXTYPE=Leaf])G215_147:0.23910386[&&PRIME ID=215 VERTEXTYPE=Speciation DISCPT=(23,0)])G216_148:0.07221382[&&PRIME ID=216 VERTEXTYPE=Speciation DISCPT=(74,0)])G217_149:0.062567648[&&PRIME ID=217 VERTEXTYPE=Speciation DISCPT=(79,0)])G218_150:0.22335082[&&PRIME ID=218 VERTEXTYPE=Speciation DISCPT=(87,0)])G219_151:0.0085896036[&&PRIME ID=219 VERTEXTYPE=Speciation DISCPT=(96,0)])G220_152:0.27026588[&&PRIME ID=220 VERTEXTYPE=Speciation DISCPT=(97,0)],((((((((G221_64:0.042928164[&&PRIME ID=221 VERTEXTYPE=Leaf],G222_65:0.042928164[&&PRIME ID=222 VERTEXTYPE=Leaf])G223_65:0.029564636573699923[&&PRIME ID=223 VERTEXTYPE=Additive Transfer FROMTOLINEAGE=(65,64) DISCPT=(25,1)],(G224_153:0.024598777[&&PRIME ID=224 VERTEXTYPE=Leaf],G225_154:0.024598777[&&PRIME ID=225 VERTEXTYPE=Leaf])G226_155:0.047894024[&&PRIME ID=226 VERTEXTYPE=Speciation DISCPT=(17,0)])G227_155:0.00952048935162512[&&PRIME ID=227 VERTEXTYPE=Additive Transfer FROMTOLINEAGE=(155,65) DISCPT=(32,1)],(G228_153:0.024598777[&&PRIME ID=228 VERTEXTYPE=Leaf],G229_154:0.024598777[&&PRIME ID=229 VERTEXTYPE=Leaf])G230_155:0.057414513[&&PRIME ID=230 VERTEXTYPE=Speciation DISCPT=(17,0)])G231_155:0.2675470901307432[&&PRIME ID=231 VERTEXTYPE=Duplication DISCPT=(34,2)],(((G232_153:0.024598777[&&PRIME ID=232 VERTEXTYPE=Leaf],G233_154:0.024598777[&&PRIME ID=233 VERTEXTYPE=Leaf])G234_155:0.18000107[&&PRIME ID=234 VERTEXTYPE=Speciation DISCPT=(17,0)],(G235_17:0.18091912[&&PRIME ID=235 VERTEXTYPE=Leaf],G236_18:0.18091912[&&PRIME ID=236 VERTEXTYPE=Leaf])G237_19:0.023680726[&&PRIME ID=237 VERTEXTYPE=Speciation DISCPT=(58,0)])G238_155:0.13241115198653944[&&PRIME ID=238 VERTEXTYPE=Additive Transfer FROMTOLINEAGE=(155,19) DISCPT=(59,1)],G239_156:0.337011[&&PRIME ID=239 VERTEXTYPE=Leaf])G240_156:0.012549381878998681[&&PRIME ID=240 VERTEXTYPE=Additive Transfer FROMTOLINEAGE=(156,155) DISCPT=(77,2)])G241_157:0.027348459[&&PRIME ID=241 VERTEXTYPE=Speciation DISCPT=(81,0)],((G242_192:0.27557666[&&PRIME ID=242 VERTEXTYPE=Leaf],(G243_153:0.024598777[&&PRIME ID=243 VERTEXTYPE=Leaf],G244_154:0.024598777[&&PRIME ID=244 VERTEXTYPE=Leaf])G245_155:0.25097788[&&PRIME ID=245 VERTEXTYPE=Speciation DISCPT=(17,0)])G246_155:0.07398372156789423[&&PRIME ID=246 VERTEXTYPE=Additive Transfer FROMTOLINEAGE=(155,193) DISCPT=(73,1)],((G247_23:0.092963604[&&PRIME ID=247 VERTEXTYPE=Leaf],G248_24:0.092963604[&&PRIME ID=248 VERTEXTYPE=Leaf])G249_25:0.19465899[&&PRIME ID=249 VERTEXTYPE=Speciation DISCPT=(37,0)],(G250_156:0.25180993[&&PRIME ID=250 VERTEXTYPE=Leaf],G251_156:0.25180993[&&PRIME ID=251 VERTEXTYPE=Leaf])G252_156:0.035812664670249926[&&PRIME ID=252 VERTEXTYPE=Duplication DISCPT=(70,1)])G253_156:0.0619377813430087[&&PRIME ID=253 VERTEXTYPE=Additive Transfer FROMTOLINEAGE=(156,25) DISCPT=(74,1)])G254_157:0.027348459[&&PRIME ID=254 VERTEXTYPE=Speciation DISCPT=(81,0)])G255_157:0.03665961962596398[&&PRIME ID=255 VERTEXTYPE=Duplication DISCPT=(85,1)],(G256_158:0.37289826[&&PRIME ID=256 VERTEXTYPE=Leaf],(((G257_159:0.031169236[&&PRIME ID=257 VERTEXTYPE=Leaf],G258_159:0.031169236[&&PRIME ID=258 VERTEXTYPE=Leaf])G259_159:0.05197095024832041[&&PRIME ID=259 VERTEXTYPE=Duplication DISCPT=(22,1)],G260_160:0.083140186[&&PRIME ID=260 VERTEXTYPE=Leaf])G261_161:0.19224312[&&PRIME ID=261 VERTEXTYPE=Speciation DISCPT=(35,0)],((G262_162:0.22801894[&&PRIME ID=262 VERTEXTYPE=Leaf],G263_163:0.22801894[&&PRIME ID=263 VERTEXTYPE=Leaf])G264_164:0.03478642[&&PRIME ID=264 VERTEXTYPE=Speciation DISCPT=(64,0)],G265_165:0.26280536[&&PRIME ID=265 VERTEXTYPE=Leaf])G266_166:0.012577942[&&PRIME ID=266 VERTEXTYPE=Speciation DISCPT=(72,0)])G267_167:0.097514959[&&PRIME ID=267 VERTEXTYPE=Speciation DISCPT=(73,0)])G268_168:0.040670198[&&PRIME ID=268 VERTEXTYPE=Speciation DISCPT=(85,0)])G269_169:0.27574893[&&PRIME ID=269 VERTEXTYPE=Speciation DISCPT=(88,0)],((((G270_170:0.040453773[&&PRIME ID=270 VERTEXTYPE=Leaf],G271_171:0.040453773[&&PRIME ID=271 VERTEXTYPE=Leaf])G272_172:0.008698052[&&PRIME ID=272 VERTEXTYPE=Speciation DISCPT=(24,0)],G273_173:0.049151825[&&PRIME ID=273 VERTEXTYPE=Leaf])G274_174:0.37709906[&&PRIME ID=274 VERTEXTYPE=Speciation DISCPT=(27,0)],((G275_175:0.13409359[&&PRIME ID=275 VERTEXTYPE=Leaf],G276_175:0.13409359[&&PRIME ID=276 VERTEXTYPE=Leaf])G277_175:0.09423078120913987[&&PRIME ID=277 VERTEXTYPE=Duplication DISCPT=(47,1)],(G278_176:0.17723415[&&PRIME ID=278 VERTEXTYPE=Leaf],((G279_177:0.043322215[&&PRIME ID=279 VERTEXTYPE=Leaf],G280_178:0.043322215[&&PRIME ID=280 VERTEXTYPE=Leaf])G281_179:0.05575897[&&PRIME ID=281 VERTEXTYPE=Speciation DISCPT=(26,0)],(G282_180:0.018401095[&&PRIME ID=282 VERTEXTYPE=Leaf],G283_181:0.018401095[&&PRIME ID=283 VERTEXTYPE=Leaf])G284_182:0.08068009[&&PRIME ID=284 VERTEXTYPE=Speciation DISCPT=(14,0)])G285_183:0.078152962[&&PRIME ID=285 VERTEXTYPE=Speciation DISCPT=(39,0)])G286_184:0.051090221[&&PRIME ID=286 VERTEXTYPE=Speciation DISCPT=(56,0)])G287_185:0.19792652[&&PRIME ID=287 VERTEXTYPE=Speciation DISCPT=(65,0)])G288_186:0.014283482[&&PRIME ID=288 VERTEXTYPE=Speciation DISCPT=(90,0)],(((G289_170:0.049151825[&&PRIME ID=289 VERTEXTYPE=Leaf],(G290_173:0.030502251[&&PRIME ID=290 VERTEXTYPE=Leaf],G291_173:0.030502251[&&PRIME ID=291 VERTEXTYPE=Leaf])G292_173:0.018649574055983997[&&PRIME ID=292 VERTEXTYPE=Duplication DISCPT=(21,2)])G293_174:0.37709906[&&PRIME ID=293 VERTEXTYPE=Speciation DISCPT=(27,0)],(G294_176:0.33269683[&&PRIME ID=294 VERTEXTYPE=Leaf],((G295_170:0.040453773[&&PRIME ID=295 VERTEXTYPE=Leaf],G296_171:0.040453773[&&PRIME ID=296 VERTEXTYPE=Leaf])G297_172:0.008698052[&&PRIME ID=297 VERTEXTYPE=Speciation DISCPT=(24,0)],G298_173:0.049151825[&&PRIME ID=298 VERTEXTYPE=Leaf])G299_174:0.283545[&&PRIME ID=299 VERTEXTYPE=Speciation DISCPT=(27,0)])G300_185:0.09355406377072674[&&PRIME ID=300 VERTEXTYPE=Additive Transfer FROMTOLINEAGE=(185,174) DISCPT=(77,2)])G301_186:7.6001856E-4[&&PRIME ID=301 VERTEXTYPE=Speciation DISCPT=(90,0)],G302_187:0.4270109[&&PRIME ID=302 VERTEXTYPE=Leaf])G303_195:0.0135234632835119[&&PRIME ID=303 VERTEXTYPE=Additive Transfer FROMTOLINEAGE=(195,186) DISCPT=(90,1)])G304_196:0.24878302[&&PRIME ID=304 VERTEXTYPE=Speciation DISCPT=(91,0)])G305_197:0.16457679[&&PRIME ID=305 VERTEXTYPE=Speciation DISCPT=(98,0)],((((G306_156:0.41356846[&&PRIME ID=306 VERTEXTYPE=Leaf],((((G307_64:0.17307903[&&PRIME ID=307 VERTEXTYPE=Leaf],(G308_67:0.030186539[&&PRIME ID=308 VERTEXTYPE=Leaf],(G309_68:0.0039107206[&&PRIME ID=309 VERTEXTYPE=Leaf],G310_69:0.0039107206[&&PRIME ID=310 VERTEXTYPE=Leaf])G311_70:0.026275819[&&PRIME ID=311 VERTEXTYPE=Speciation DISCPT=(4,0)])G312_71:0.14289249[&&PRIME ID=312 VERTEXTYPE=Speciation DISCPT=(21,0)])G313_72:0.072045102[&&PRIME ID=313 VERTEXTYPE=Speciation DISCPT=(55,0)],(G314_77:0.10808031[&&PRIME ID=314 VERTEXTYPE=Leaf],((G315_59:0.076697243[&&PRIME ID=315 VERTEXTYPE=Leaf],G316_59:0.076697243[&&PRIME ID=316 VERTEXTYPE=Leaf])G317_59:0.0036778324406154467[&&PRIME ID=317 VERTEXTYPE=Duplication DISCPT=(33,1)],(G318_82:0.061009775[&&PRIME ID=318 VERTEXTYPE=Leaf],(G319_82:0.039206075[&&PRIME ID=319 VERTEXTYPE=Leaf],(G320_83:0.016023962[&&PRIME ID=320 VERTEXTYPE=Leaf],G321_84:0.016023962[&&PRIME ID=321 VERTEXTYPE=Leaf])G322_85:0.023182113[&&PRIME ID=322 VERTEXTYPE=Speciation DISCPT=(11,0)])G323_85:0.02180370032249225[&&PRIME ID=323 VERTEXTYPE=Additive Transfer FROMTOLINEAGE=(85,82) DISCPT=(23,2)])G324_86:0.019365301[&&PRIME ID=324 VERTEXTYPE=Speciation DISCPT=(30,0)])G325_59:0.027705233520665812[&&PRIME ID=325 VERTEXTYPE=Additive Transfer FROMTOLINEAGE=(59,86) DISCPT=(34,1)])G326_77:0.1370438209428877[&&PRIME ID=326 VERTEXTYPE=Additive Transfer FROMTOLINEAGE=(77,59) DISCPT=(43,1)])G327_78:0.10414753[&&PRIME ID=327 VERTEXTYPE=Speciation DISCPT=(69,0)],(G328_79:0.2566953[&&PRIME ID=328 VERTEXTYPE=Leaf],((G329_79:0.12825324[&&PRIME ID=329 VERTEXTYPE=Leaf],G330_80:0.12825324[&&PRIME ID=330 VERTEXTYPE=Leaf])G331_81:0.089163056[&&PRIME ID=331 VERTEXTYPE=Speciation DISCPT=(46,0)],(G332_82:0.061009775[&&PRIME ID=332 VERTEXTYPE=Leaf],(G333_83:0.016023962[&&PRIME ID=333 VERTEXTYPE=Leaf],G334_84:0.016023962[&&PRIME ID=334 VERTEXTYPE=Leaf])G335_85:0.044985813[&&PRIME ID=335 VERTEXTYPE=Speciation DISCPT=(11,0)])G336_86:0.15640652[&&PRIME ID=336 VERTEXTYPE=Speciation DISCPT=(30,0)])G337_87:0.039279001[&&PRIME ID=337 VERTEXTYPE=Speciation DISCPT=(61,0)])G338_87:0.09257636407654808[&&PRIME ID=338 VERTEXTYPE=Duplication DISCPT=(70,2)])G339_88:9.2100805E-4[&&PRIME ID=339 VERTEXTYPE=Speciation DISCPT=(80,0)],((G340_162:0.22801894[&&PRIME ID=340 VERTEXTYPE=Leaf],G341_163:0.22801894[&&PRIME ID=341 VERTEXTYPE=Leaf])G342_164:0.03478642[&&PRIME ID=342 VERTEXTYPE=Speciation DISCPT=(64,0)],G343_165:0.26280536[&&PRIME ID=343 VERTEXTYPE=Leaf])G344_166:0.08738731[&&PRIME ID=344 VERTEXTYPE=Speciation DISCPT=(72,0)])G345_167:0.063375789[&&PRIME ID=345 VERTEXTYPE=Additive Transfer FROMTOLINEAGE=(167,88) DISCPT=(81,1)])G346_169:0.27574893[&&PRIME ID=346 VERTEXTYPE=Speciation DISCPT=(88,0)],((((G347_170:0.040453773[&&PRIME ID=347 VERTEXTYPE=Leaf],G348_171:0.040453773[&&PRIME ID=348 VERTEXTYPE=Leaf])G349_172:0.008698052[&&PRIME ID=349 VERTEXTYPE=Speciation DISCPT=(24,0)],G350_173:0.049151825[&&PRIME ID=350 VERTEXTYPE=Leaf])G351_174:0.37709906[&&PRIME ID=351 VERTEXTYPE=Speciation DISCPT=(27,0)],(G352_175:0.22832437[&&PRIME ID=352 VERTEXTYPE=Leaf],(G353_176:0.17723415[&&PRIME ID=353 VERTEXTYPE=Leaf],((G354_177:0.043322215[&&PRIME ID=354 VERTEXTYPE=Leaf],G355_178:0.043322215[&&PRIME ID=355 VERTEXTYPE=Leaf])G356_179:0.05575897[&&PRIME ID=356 VERTEXTYPE=Speciation DISCPT=(26,0)],(G357_180:0.018401095[&&PRIME ID=357 VERTEXTYPE=Leaf],G358_181:0.018401095[&&PRIME ID=358 VERTEXTYPE=Leaf])G359_182:0.08068009[&&PRIME ID=359 VERTEXTYPE=Speciation DISCPT=(14,0)])G360_183:0.078152962[&&PRIME ID=360 VERTEXTYPE=Speciation DISCPT=(39,0)])G361_184:0.051090221[&&PRIME ID=361 VERTEXTYPE=Speciation DISCPT=(56,0)])G362_185:0.19792652[&&PRIME ID=362 VERTEXTYPE=Speciation DISCPT=(65,0)])G363_186:0.014283482[&&PRIME ID=363 VERTEXTYPE=Speciation DISCPT=(90,0)],(((G364_163:0.2355186[&&PRIME ID=364 VERTEXTYPE=Leaf],G365_163:0.2355186[&&PRIME ID=365 VERTEXTYPE=Leaf])G366_164:0.062545447[&&PRIME ID=366 VERTEXTYPE=Duplication DISCPT=(67,1)],(G367_187:0.20259014[&&PRIME ID=367 VERTEXTYPE=Leaf],(((G368_5:0.001401258[&&PRIME ID=368 VERTEXTYPE=Leaf],G369_6:0.001401258[&&PRIME ID=369 VERTEXTYPE=Leaf])G370_7:0.026845381[&&PRIME ID=370 VERTEXTYPE=Speciation DISCPT=(1,0)],G371_8:0.028246639[&&PRIME ID=371 VERTEXTYPE=Leaf])G372_9:0.074978409[&&PRIME ID=372 VERTEXTYPE=Speciation DISCPT=(20,0)],G373_13:0.10322505[&&PRIME ID=373 VERTEXTYPE=Leaf])G374_15:0.099365097[&&PRIME ID=374 VERTEXTYPE=Speciation DISCPT=(42,0)])G375_187:0.09547390253142769[&&PRIME ID=375 VERTEXTYPE=Additive Transfer FROMTOLINEAGE=(187,15) DISCPT=(58,2)])G376_187:0.12622655514181869[&&PRIME ID=376 VERTEXTYPE=Additive Transfer FROMTOLINEAGE=(187,167) DISCPT=(74,2)],(G377_189:0.30559743[&&PRIME ID=377 VERTEXTYPE=Leaf],(G378_191:0.23958432[&&PRIME ID=378 VERTEXTYPE=Leaf],G379_192:0.23958432[&&PRIME ID=379 VERTEXTYPE=Leaf])G380_193:0.066013112[&&PRIME ID=380 VERTEXTYPE=Speciation DISCPT=(68,0)])G381_194:0.11869317[&&PRIME ID=381 VERTEXTYPE=Speciation DISCPT=(75,0)])G382_195:0.016243768[&&PRIME ID=382 VERTEXTYPE=Speciation DISCPT=(89,0)])G383_196:0.24878302[&&PRIME ID=383 VERTEXTYPE=Speciation DISCPT=(91,0)])G384_197:0.049486298[&&PRIME ID=384 VERTEXTYPE=Speciation DISCPT=(98,0)],(((((G385_23:0.092963604[&&PRIME ID=385 VERTEXTYPE=Leaf],G386_24:0.092963604[&&PRIME ID=386 VERTEXTYPE=Leaf])G387_25:0.24667143[&&PRIME ID=387 VERTEXTYPE=Speciation DISCPT=(37,0)],(((((G388_26:0.011613556[&&PRIME ID=388 VERTEXTYPE=Leaf],G389_27:0.011613556[&&PRIME ID=389 VERTEXTYPE=Leaf])G390_28:0.06710928[&&PRIME ID=390 VERTEXTYPE=Speciation DISCPT=(7,0)],((G391_29:0.059301068[&&PRIME ID=391 VERTEXTYPE=Leaf],G392_30:0.059301068[&&PRIME ID=392 VERTEXTYPE=Leaf])G393_31:0.0096410532[&&PRIME ID=393 VERTEXTYPE=Speciation DISCPT=(29,0)],((G394_30:0.0033431742[&&PRIME ID=394 VERTEXTYPE=Leaf],G395_30:0.0033431742[&&PRIME ID=395 VERTEXTYPE=Leaf])G396_30:0.034643659194072536[&&PRIME ID=396 VERTEXTYPE=Duplication DISCPT=(2,2)],G397_171:0.037986833[&&PRIME ID=397 VERTEXTYPE=Leaf])G398_30:0.030955288[&&PRIME ID=398 VERTEXTYPE=Additive Transfer FROMTOLINEAGE=(30,171) DISCPT=(23,1)])G399_31:0.009780715290852846[&&PRIME ID=399 VERTEXTYPE=Duplication DISCPT=(30,2)])G400_32:0.078886776[&&PRIME ID=400 VERTEXTYPE=Speciation DISCPT=(34,0)],(((G401_26:0.011613556[&&PRIME ID=401 VERTEXTYPE=Leaf],G402_27:0.011613556[&&PRIME ID=402 VERTEXTYPE=Leaf])G403_28:0.06710928[&&PRIME ID=403 VERTEXTYPE=Speciation DISCPT=(7,0)],(G404_29:0.059301068[&&PRIME ID=404 VERTEXTYPE=Leaf],G405_30:0.059301068[&&PRIME ID=405 VERTEXTYPE=Leaf])G406_31:0.019421768[&&PRIME ID=406 VERTEXTYPE=Speciation DISCPT=(29,0)])G407_32:0.071931807[&&PRIME ID=407 VERTEXTYPE=Speciation DISCPT=(34,0)],(G408_36:0.13777537[&&PRIME ID=408 VERTEXTYPE=Leaf],G409_37:0.13777537[&&PRIME ID=409 VERTEXTYPE=Leaf])G410_38:0.012879273[&&PRIME ID=410 VERTEXTYPE=Speciation DISCPT=(48,0)])G411_38:0.0069549692[&&PRIME ID=411 VERTEXTYPE=Additive Transfer FROMTOLINEAGE=(38,32) DISCPT=(48,2)])G412_40:0.02266767[&&PRIME ID=412 VERTEXTYPE=Speciation DISCPT=(52,0)],((G413_41:0.069133883[&&PRIME ID=413 VERTEXTYPE=Leaf],G414_42:0.069133883[&&PRIME ID=414 VERTEXTYPE=Leaf])G415_43:0.10324859[&&PRIME ID=415 VERTEXTYPE=Speciation DISCPT=(31,0)],(((G416_26:0.011613556[&&PRIME ID=416 VERTEXTYPE=Leaf],G417_27:0.011613556[&&PRIME ID=417 VERTEXTYPE=Leaf])G418_28:0.06710928[&&PRIME ID=418 VERTEXTYPE=Speciation DISCPT=(7,0)],(G419_29:0.059301068[&&PRIME ID=419 VERTEXTYPE=Leaf],G420_30:0.059301068[&&PRIME ID=420 VERTEXTYPE=Leaf])G421_31:0.019421768[&&PRIME ID=421 VERTEXTYPE=Speciation DISCPT=(29,0)])G422_32:0.078886776[&&PRIME ID=422 VERTEXTYPE=Speciation DISCPT=(34,0)],((G423_33:0.069318473[&&PRIME ID=423 VERTEXTYPE=Leaf],G424_34:0.069318473[&&PRIME ID=424 VERTEXTYPE=Leaf])G425_35:0.082284266[&&PRIME ID=425 VERTEXTYPE=Speciation DISCPT=(32,0)],(G426_36:0.13777537[&&PRIME ID=426 VERTEXTYPE=Leaf],G427_37:0.13777537[&&PRIME ID=427 VERTEXTYPE=Leaf])G428_38:0.013827369[&&PRIME ID=428 VERTEXTYPE=Speciation DISCPT=(48,0)])G429_39:0.0060068733[&&PRIME ID=429 VERTEXTYPE=Speciation DISCPT=(49,0)])G430_40:0.014772857[&&PRIME ID=430 VERTEXTYPE=Speciation DISCPT=(52,0)])G431_43:0.007894813089015448[&&PRIME ID=431 VERTEXTYPE=Additive Transfer FROMTOLINEAGE=(43,40) DISCPT=(54,2)])G432_44:0.028612846[&&PRIME ID=432 VERTEXTYPE=Speciation DISCPT=(57,0)],(G433_54:0.042746116[&&PRIME ID=433 VERTEXTYPE=Leaf],G434_55:0.042746116[&&PRIME ID=434 VERTEXTYPE=Leaf])G435_56:0.16614401[&&PRIME ID=435 VERTEXTYPE=Speciation DISCPT=(25,0)])G436_44:0.1307449066960117[&&PRIME ID=436 VERTEXTYPE=Additive Transfer FROMTOLINEAGE=(44,56) DISCPT=(60,1)])G437_45:0.080236336[&&PRIME ID=437 VERTEXTYPE=Speciation DISCPT=(78,0)],(((G438_0:0.0070292162[&&PRIME ID=438 VERTEXTYPE=Leaf],G439_1:0.0070292162[&&PRIME ID=439 VERTEXTYPE=Leaf])G440_2:0.021000725[&&PRIME ID=440 VERTEXTYPE=Speciation DISCPT=(6,0)],G441_3:0.028029941[&&PRIME ID=441 VERTEXTYPE=Leaf])G442_4:0.37403026[&&PRIME ID=442 VERTEXTYPE=Speciation DISCPT=(19,0)],(G443_16:0.18091912[&&PRIME ID=443 VERTEXTYPE=Leaf],G444_18:0.18091912[&&PRIME ID=444 VERTEXTYPE=Leaf])G445_19:0.22114108[&&PRIME ID=445 VERTEXTYPE=Speciation DISCPT=(58,0)])G446_22:0.017811173[&&PRIME ID=446 VERTEXTYPE=Speciation DISCPT=(86,0)])G447_22:0.1325337302777869[&&PRIME ID=447 VERTEXTYPE=Additive Transfer FROMTOLINEAGE=(22,45) DISCPT=(88,2)],((((G448_26:0.011613556[&&PRIME ID=448 VERTEXTYPE=Leaf],G449_27:0.011613556[&&PRIME ID=449 VERTEXTYPE=Leaf])G450_28:0.06710928[&&PRIME ID=450 VERTEXTYPE=Speciation DISCPT=(7,0)],(G451_29:0.059301068[&&PRIME ID=451 VERTEXTYPE=Leaf],(G452_30:0.049136819[&&PRIME ID=452 VERTEXTYPE=Leaf],G453_30:0.049136819[&&PRIME ID=453 VERTEXTYPE=Leaf])G454_30:0.010164248555664281[&&PRIME ID=454 VERTEXTYPE=Duplication DISCPT=(26,2)])G455_31:0.019421768[&&PRIME ID=455 VERTEXTYPE=Speciation DISCPT=(29,0)])G456_32:0.078886776[&&PRIME ID=456 VERTEXTYPE=Speciation DISCPT=(34,0)],((G457_33:0.069318473[&&PRIME ID=457 VERTEXTYPE=Leaf],G458_34:0.069318473[&&PRIME ID=458 VERTEXTYPE=Leaf])G459_35:0.082284266[&&PRIME ID=459 VERTEXTYPE=Speciation DISCPT=(32,0)],(G460_36:0.13777537[&&PRIME ID=460 VERTEXTYPE=Leaf],G461_37:0.13777537[&&PRIME ID=461 VERTEXTYPE=Leaf])G462_38:0.013827369[&&PRIME ID=462 VERTEXTYPE=Speciation DISCPT=(48,0)])G463_39:0.0060068733[&&PRIME ID=463 VERTEXTYPE=Speciation DISCPT=(49,0)])G464_40:0.02266767[&&PRIME ID=464 VERTEXTYPE=Speciation DISCPT=(52,0)],((G465_160:0.064377633[&&PRIME ID=465 VERTEXTYPE=Leaf],G466_41:0.064377633[&&PRIME ID=466 VERTEXTYPE=Leaf])G467_41:0.004756249649092645[&&PRIME ID=467 VERTEXTYPE=Additive Transfer FROMTOLINEAGE=(41,160) DISCPT=(30,1)],G468_42:0.069133883[&&PRIME ID=468 VERTEXTYPE=Leaf])G469_43:0.1111434[&&PRIME ID=469 VERTEXTYPE=Speciation DISCPT=(31,0)])G470_44:0.37212782[&&PRIME ID=470 VERTEXTYPE=Speciation DISCPT=(57,0)])G471_46:0.091186984[&&PRIME ID=471 VERTEXTYPE=Speciation DISCPT=(94,0)],((((((G472_47:0.049488568[&&PRIME ID=472 VERTEXTYPE=Leaf],G473_47:0.049488568[&&PRIME ID=473 VERTEXTYPE=Leaf])G474_47:0.18279734[&&PRIME ID=474 VERTEXTYPE=Duplication DISCPT=(27,1)],(G475_54:0.042746116[&&PRIME ID=475 VERTEXTYPE=Leaf],G476_55:0.042746116[&&PRIME ID=476 VERTEXTYPE=Leaf])G477_56:0.18953979[&&PRIME ID=477 VERTEXTYPE=Speciation DISCPT=(25,0)])G478_57:0.090167611[&&PRIME ID=478 VERTEXTYPE=Speciation DISCPT=(66,0)],(G479_58:0.16189269[&&PRIME ID=479 VERTEXTYPE=Leaf],G480_59:0.16189269[&&PRIME ID=480 VERTEXTYPE=Leaf])G481_60:0.16056083[&&PRIME ID=481 VERTEXTYPE=Speciation DISCPT=(53,0)])G482_63:0.17602133[&&PRIME ID=482 VERTEXTYPE=Speciation DISCPT=(77,0)],(((((G483_80:0.0933708[&&PRIME ID=483 VERTEXTYPE=Leaf],(G484_98:0.085574905[&&PRIME ID=484 VERTEXTYPE=Leaf],G485_188:0.085574905[&&PRIME ID=485 VERTEXTYPE=Leaf])G486_188:0.007795894917748463[&&PRIME ID=486 VERTEXTYPE=Additive Transfer FROMTOLINEAGE=(188,98) DISCPT=(36,1)])G487_188:0.06884142017322707[&&PRIME ID=487 VERTEXTYPE=Additive Transfer FROMTOLINEAGE=(188,80) DISCPT=(37,1)],G488_189:0.16221222[&&PRIME ID=488 VERTEXTYPE=Leaf])G489_190:0.14338521[&&PRIME ID=489 VERTEXTYPE=Speciation DISCPT=(54,0)],(G490_191:0.23958432[&&PRIME ID=490 VERTEXTYPE=Leaf],G491_192:0.23958432[&&PRIME ID=491 VERTEXTYPE=Leaf])G492_193:0.066013112[&&PRIME ID=492 VERTEXTYPE=Speciation DISCPT=(68,0)])G493_194:0.063946612[&&PRIME ID=493 VERTEXTYPE=Speciation DISCPT=(75,0)],((G494_175:0.13731897[&&PRIME ID=494 VERTEXTYPE=Leaf],G495_175:0.13731897[&&PRIME ID=495 VERTEXTYPE=Leaf])G496_175:0.09100539576865886[&&PRIME ID=496 VERTEXTYPE=Duplication DISCPT=(47,2)],(G497_176:0.17723415[&&PRIME ID=497 VERTEXTYPE=Leaf],(G498_177:0.099081185[&&PRIME ID=498 VERTEXTYPE=Leaf],(G499_180:0.018401095[&&PRIME ID=499 VERTEXTYPE=Leaf],G500_181:0.018401095[&&PRIME ID=500 VERTEXTYPE=Leaf])G501_182:0.08068009[&&PRIME ID=501 VERTEXTYPE=Speciation DISCPT=(14,0)])G502_183:0.078152962[&&PRIME ID=502 VERTEXTYPE=Speciation DISCPT=(39,0)])G503_184:0.051090221[&&PRIME ID=503 VERTEXTYPE=Speciation DISCPT=(56,0)])G504_185:0.14121967[&&PRIME ID=504 VERTEXTYPE=Speciation DISCPT=(65,0)])G505_194:0.0071004789190888115[&&PRIME ID=505 VERTEXTYPE=Additive Transfer FROMTOLINEAGE=(194,185) DISCPT=(82,2)],(((G506_73:0.016486981[&&PRIME ID=506 VERTEXTYPE=Leaf],G507_74:0.016486981[&&PRIME ID=507 VERTEXTYPE=Leaf])G508_75:0.22863715[&&PRIME ID=508 VERTEXTYPE=Speciation DISCPT=(12,0)],(G509_77:0.037509085[&&PRIME ID=509 VERTEXTYPE=Leaf],G510_77:0.037509085[&&PRIME ID=510 VERTEXTYPE=Leaf])G511_77:0.20761504549768847[&&PRIME ID=511 VERTEXTYPE=Duplication DISCPT=(22,2)])G512_78:0.10414753[&&PRIME ID=512 VERTEXTYPE=Speciation DISCPT=(69,0)],((G513_79:0.12825324[&&PRIME ID=513 VERTEXTYPE=Leaf],G514_80:0.12825324[&&PRIME ID=514 VERTEXTYPE=Leaf])G515_81:0.16549658[&&PRIME ID=515 VERTEXTYPE=Speciation DISCPT=(46,0)],((((G516_64:0.069009813[&&PRIME ID=516 VERTEXTYPE=Leaf],G517_64:0.069009813[&&PRIME ID=517 VERTEXTYPE=Leaf])G518_64:0.006743945001774245[&&PRIME ID=518 VERTEXTYPE=Duplication DISCPT=(30,2)],(G519_65:0.002081407[&&PRIME ID=519 VERTEXTYPE=Leaf],G520_119:0.002081407[&&PRIME ID=520 VERTEXTYPE=Leaf])G521_65:0.07367235096288206[&&PRIME ID=521 VERTEXTYPE=Additive Transfer FROMTOLINEAGE=(65,119) DISCPT=(2,1)])G522_66:0.09732527[&&PRIME ID=522 VERTEXTYPE=Speciation DISCPT=(33,0)],(G523_67:0.030186539[&&PRIME ID=523 VERTEXTYPE=Leaf],(G524_68:0.0039107206[&&PRIME ID=524 VERTEXTYPE=Leaf],G525_69:0.0039107206[&&PRIME ID=525 VERTEXTYPE=Leaf])G526_70:0.026275819[&&PRIME ID=526 VERTEXTYPE=Speciation DISCPT=(4,0)])G527_71:0.14289249[&&PRIME ID=527 VERTEXTYPE=Speciation DISCPT=(21,0)])G528_72:0.072045102[&&PRIME ID=528 VERTEXTYPE=Speciation DISCPT=(55,0)],G529_77:0.24512413[&&PRIME ID=529 VERTEXTYPE=Leaf])G530_78:0.04862569[&&PRIME ID=530 VERTEXTYPE=Speciation DISCPT=(69,0)])G531_87:0.05552184138653312[&&PRIME ID=531 VERTEXTYPE=Additive Transfer FROMTOLINEAGE=(87,78) DISCPT=(74,2)])G532_88:0.027372861[&&PRIME ID=532 VERTEXTYPE=Speciation DISCPT=(80,0)])G533_88:0.12183033[&&PRIME ID=533 VERTEXTYPE=Additive Transfer FROMTOLINEAGE=(88,194) DISCPT=(85,1)])G534_89:0.084585871[&&PRIME ID=534 VERTEXTYPE=Speciation DISCPT=(92,0)],(((((((G535_91:0.01670278[&&PRIME ID=535 VERTEXTYPE=Leaf],G536_92:0.01670278[&&PRIME ID=536 VERTEXTYPE=Leaf])G537_93:0.067826731[&&PRIME ID=537 VERTEXTYPE=Speciation DISCPT=(13,0)],(G538_94:0.01336436[&&PRIME ID=538 VERTEXTYPE=Leaf],G539_95:0.01336436[&&PRIME ID=539 VERTEXTYPE=Leaf])G540_96:0.071165151[&&PRIME ID=540 VERTEXTYPE=Speciation DISCPT=(8,0)])G541_97:0.034894766[&&PRIME ID=541 VERTEXTYPE=Speciation DISCPT=(36,0)],(G542_91:0.01670278[&&PRIME ID=542 VERTEXTYPE=Leaf],G543_92:0.01670278[&&PRIME ID=543 VERTEXTYPE=Leaf])G544_93:0.1027215[&&PRIME ID=544 VERTEXTYPE=Speciation DISCPT=(13,0)])G545_101:0.011028633[&&PRIME ID=545 VERTEXTYPE=Speciation DISCPT=(44,0)],G546_102:0.13045291[&&PRIME ID=546 VERTEXTYPE=Leaf])G547_103:0.07802104[&&PRIME ID=547 VERTEXTYPE=Speciation DISCPT=(47,0)],((G548_104:0.026105091[&&PRIME ID=548 VERTEXTYPE=Leaf],G549_105:0.026105091[&&PRIME ID=549 VERTEXTYPE=Leaf])G550_106:0.073154086[&&PRIME ID=550 VERTEXTYPE=Speciation DISCPT=(18,0)],(G551_107:0.0053796838[&&PRIME ID=551 VERTEXTYPE=Leaf],G552_108:0.0053796838[&&PRIME ID=552 VERTEXTYPE=Leaf])G553_109:0.093879494[&&PRIME ID=553 VERTEXTYPE=Speciation DISCPT=(5,0)])G554_110:0.10921477[&&PRIME ID=554 VERTEXTYPE=Speciation DISCPT=(40,0)])G555_111:0.10283517[&&PRIME ID=555 VERTEXTYPE=Speciation DISCPT=(60,0)],(G556_112:0.030717223[&&PRIME ID=556 VERTEXTYPE=Leaf],G557_113:0.030717223[&&PRIME ID=557 VERTEXTYPE=Leaf])G558_114:0.28059189[&&PRIME ID=558 VERTEXTYPE=Speciation DISCPT=(22,0)])G559_115:0.21120809[&&PRIME ID=559 VERTEXTYPE=Speciation DISCPT=(76,0)],(G560_123:0.29839418[&&PRIME ID=560 VERTEXTYPE=Leaf],G561_123:0.29839418[&&PRIME ID=561 VERTEXTYPE=Leaf])G562_123:0.22412303065396447[&&PRIME ID=562 VERTEXTYPE=Duplication DISCPT=(74,2)])G563_124:0.06054351[&&PRIME ID=563 VERTEXTYPE=Speciation DISCPT=(93,0)])G564_125:0.051941762[&&PRIME ID=564 VERTEXTYPE=Speciation DISCPT=(95,0)],(((G565_127:0.013927021[&&PRIME ID=565 VERTEXTYPE=Leaf],G566_128:0.013927021[&&PRIME ID=566 VERTEXTYPE=Leaf])G567_129:0.23263494[&&PRIME ID=567 VERTEXTYPE=Speciation DISCPT=(9,0)],(((G568_130:0.015092816[&&PRIME ID=568 VERTEXTYPE=Leaf],G569_131:0.015092816[&&PRIME ID=569 VERTEXTYPE=Leaf])G570_132:0.14201015[&&PRIME ID=570 VERTEXTYPE=Speciation DISCPT=(10,0)],G571_135:0.15710297[&&PRIME ID=571 VERTEXTYPE=Leaf])G572_136:0.06858377[&&PRIME ID=572 VERTEXTYPE=Speciation DISCPT=(51,0)],G573_137:0.22568674[&&PRIME ID=573 VERTEXTYPE=Leaf])G574_138:0.020875217[&&PRIME ID=574 VERTEXTYPE=Speciation DISCPT=(62,0)])G575_139:0.10252206[&&PRIME ID=575 VERTEXTYPE=Speciation DISCPT=(70,0)],((G576_140:0.059031156[&&PRIME ID=576 VERTEXTYPE=Leaf],G577_141:0.059031156[&&PRIME ID=577 VERTEXTYPE=Leaf])G578_142:0.19038265[&&PRIME ID=578 VERTEXTYPE=Speciation DISCPT=(28,0)],((G579_140:0.059031156[&&PRIME ID=579 VERTEXTYPE=Leaf],G580_141:0.059031156[&&PRIME ID=580 VERTEXTYPE=Leaf])G581_142:0.053025455[&&PRIME ID=581 VERTEXTYPE=Speciation DISCPT=(28,0)],(G582_64:0.075753758[&&PRIME ID=582 VERTEXTYPE=Leaf],G583_65:0.075753758[&&PRIME ID=583 VERTEXTYPE=Leaf])G584_66:0.036302853[&&PRIME ID=584 VERTEXTYPE=Speciation DISCPT=(33,0)])G585_142:0.13735719655884923[&&PRIME ID=585 VERTEXTYPE=Additive Transfer FROMTOLINEAGE=(142,66) DISCPT=(43,1)])G586_142:0.099670209[&&PRIME ID=586 VERTEXTYPE=Duplication DISCPT=(70,1)])G587_149:0.28591847[&&PRIME ID=587 VERTEXTYPE=Speciation DISCPT=(79,0)])G588_151:0.0085896036[&&PRIME ID=588 VERTEXTYPE=Speciation DISCPT=(96,0)])G589_152:0.095211602[&&PRIME ID=589 VERTEXTYPE=Speciation DISCPT=(97,0)])G590_197:0.06125534715796209[&&PRIME ID=590 VERTEXTYPE=Additive Transfer FROMTOLINEAGE=(197,152) DISCPT=(98,1)],((((G591_47:0.20424441[&&PRIME ID=591 VERTEXTYPE=Leaf],((G592_48:0.0018021407[&&PRIME ID=592 VERTEXTYPE=Leaf],G593_49:0.0018021407[&&PRIME ID=593 VERTEXTYPE=Leaf])G594_50:0.021058825[&&PRIME ID=594 VERTEXTYPE=Speciation DISCPT=(2,0)],G595_51:0.022860966[&&PRIME ID=595 VERTEXTYPE=Leaf])G596_52:0.18138344[&&PRIME ID=596 VERTEXTYPE=Speciation DISCPT=(15,0)])G597_53:0.11820911[&&PRIME ID=597 VERTEXTYPE=Speciation DISCPT=(59,0)],(G598_58:0.16189269[&&PRIME ID=598 VERTEXTYPE=Leaf],(G599_59:0.010894467[&&PRIME ID=599 VERTEXTYPE=Leaf],G600_59:0.010894467[&&PRIME ID=600 VERTEXTYPE=Leaf])G601_59:0.15099822262115586[&&PRIME ID=601 VERTEXTYPE=Duplication DISCPT=(6,2)])G602_60:0.16056083[&&PRIME ID=602 VERTEXTYPE=Speciation DISCPT=(53,0)])G603_63:0.26060721[&&PRIME ID=603 VERTEXTYPE=Speciation DISCPT=(77,0)],((((((G604_64:0.075753758[&&PRIME ID=604 VERTEXTYPE=Leaf],G605_65:0.075753758[&&PRIME ID=605 VERTEXTYPE=Leaf])G606_66:0.09732527[&&PRIME ID=606 VERTEXTYPE=Speciation DISCPT=(33,0)],(G607_67:0.030186539[&&PRIME ID=607 VERTEXTYPE=Leaf],(G608_68:0.0039107206[&&PRIME ID=608 VERTEXTYPE=Leaf],G609_69:0.0039107206[&&PRIME ID=609 VERTEXTYPE=Leaf])G610_70:0.026275819[&&PRIME ID=610 VERTEXTYPE=Speciation DISCPT=(4,0)])G611_71:0.14289249[&&PRIME ID=611 VERTEXTYPE=Speciation DISCPT=(21,0)])G612_72:0.072045102[&&PRIME ID=612 VERTEXTYPE=Speciation DISCPT=(55,0)],G613_77:0.24512413[&&PRIME ID=613 VERTEXTYPE=Leaf])G614_78:0.10414753[&&PRIME ID=614 VERTEXTYPE=Speciation DISCPT=(69,0)],(((G615_79:0.037645049[&&PRIME ID=615 VERTEXTYPE=Leaf],G616_54:0.037645049[&&PRIME ID=616 VERTEXTYPE=Leaf])G617_79:0.09060819084358691[&&PRIME ID=617 VERTEXTYPE=Additive Transfer FROMTOLINEAGE=(79,54) DISCPT=(22,2)],G618_80:0.12825324[&&PRIME ID=618 VERTEXTYPE=Leaf])G619_81:0.089163056[&&PRIME ID=619 VERTEXTYPE=Speciation DISCPT=(46,0)],(G620_80:0.09403415[&&PRIME ID=620 VERTEXTYPE=Leaf],(G621_82:0.061009775[&&PRIME ID=621 VERTEXTYPE=Leaf],(G622_83:0.016023962[&&PRIME ID=622 VERTEXTYPE=Leaf],G623_84:0.016023962[&&PRIME ID=623 VERTEXTYPE=Leaf])G624_85:0.044985813[&&PRIME ID=624 VERTEXTYPE=Speciation DISCPT=(11,0)])G625_86:0.033024375[&&PRIME ID=625 VERTEXTYPE=Speciation DISCPT=(30,0)])G626_86:0.12338214601855238[&&PRIME ID=626 VERTEXTYPE=Additive Transfer FROMTOLINEAGE=(86,80) DISCPT=(37,1)])G627_87:0.13185537[&&PRIME ID=627 VERTEXTYPE=Speciation DISCPT=(61,0)])G628_88:0.058766473[&&PRIME ID=628 VERTEXTYPE=Speciation DISCPT=(80,0)],(((((G629_130:0.015092816[&&PRIME ID=629 VERTEXTYPE=Leaf],G630_131:0.015092816[&&PRIME ID=630 VERTEXTYPE=Leaf])G631_132:0.085932824[&&PRIME ID=631 VERTEXTYPE=Speciation DISCPT=(10,0)],G632_133:0.10102564[&&PRIME ID=632 VERTEXTYPE=Leaf])G633_134:0.014993498[&&PRIME ID=633 VERTEXTYPE=Speciation DISCPT=(41,0)],G634_90:0.11601914[&&PRIME ID=634 VERTEXTYPE=Leaf])G635_90:0.23526861645814134[&&PRIME ID=635 VERTEXTYPE=Additive Transfer FROMTOLINEAGE=(90,134) DISCPT=(43,2)],(((((G636_91:0.01670278[&&PRIME ID=636 VERTEXTYPE=Leaf],G637_92:0.01670278[&&PRIME ID=637 VERTEXTYPE=Leaf])G638_93:0.067826731[&&PRIME ID=638 VERTEXTYPE=Speciation DISCPT=(13,0)],(G639_94:0.01336436[&&PRIME ID=639 VERTEXTYPE=Leaf],(G640_95:0.0037399009[&&PRIME ID=640 VERTEXTYPE=Leaf],G641_95:0.0037399009[&&PRIME ID=641 VERTEXTYPE=Leaf])G642_95:0.009624459124798803[&&PRIME ID=642 VERTEXTYPE=Duplication DISCPT=(3,2)])G643_96:0.071165151[&&PRIME ID=643 VERTEXTYPE=Speciation DISCPT=(8,0)])G644_97:0.034894766[&&PRIME ID=644 VERTEXTYPE=Speciation DISCPT=(36,0)],(G645_98:0.10564054[&&PRIME ID=645 VERTEXTYPE=Leaf],G646_99:0.10564054[&&PRIME ID=646 VERTEXTYPE=Leaf])G647_100:0.013783737[&&PRIME ID=647 VERTEXTYPE=Speciation DISCPT=(43,0)])G648_101:0.011028633[&&PRIME ID=648 VERTEXTYPE=Speciation DISCPT=(44,0)],G649_102:0.13045291[&&PRIME ID=649 VERTEXTYPE=Leaf])G650_103:0.049377688[&&PRIME ID=650 VERTEXTYPE=Speciation DISCPT=(47,0)],(G651_137:0.073617781[&&PRIME ID=651 VERTEXTYPE=Leaf],G652_192:0.073617781[&&PRIME ID=652 VERTEXTYPE=Leaf])G653_192:0.10621281691172028[&&PRIME ID=653 VERTEXTYPE=Additive Transfer FROMTOLINEAGE=(192,137) DISCPT=(32,2)])G654_103:0.17145716[&&PRIME ID=654 VERTEXTYPE=Additive Transfer FROMTOLINEAGE=(103,192) DISCPT=(56,2)])G655_116:0.021017081[&&PRIME ID=655 VERTEXTYPE=Speciation DISCPT=(82,0)],(G656_119:0.058185591[&&PRIME ID=656 VERTEXTYPE=Leaf],((G657_0:0.0070292162[&&PRIME ID=657 VERTEXTYPE=Leaf],G658_1:0.0070292162[&&PRIME ID=658 VERTEXTYPE=Leaf])G659_2:0.021000725[&&PRIME ID=659 VERTEXTYPE=Speciation DISCPT=(6,0)],G660_3:0.028029941[&&PRIME ID=660 VERTEXTYPE=Leaf])G661_4:0.03015565[&&PRIME ID=661 VERTEXTYPE=Speciation DISCPT=(19,0)])G662_119:0.31411924[&&PRIME ID=662 VERTEXTYPE=Additive Transfer FROMTOLINEAGE=(119,4) DISCPT=(27,2)])G663_122:0.035733299[&&PRIME ID=663 VERTEXTYPE=Speciation DISCPT=(84,0)])G664_122:0.11447907521121874[&&PRIME ID=664 VERTEXTYPE=Additive Transfer FROMTOLINEAGE=(122,88) DISCPT=(86,2)],(G665_123:0.50279395[&&PRIME ID=665 VERTEXTYPE=Leaf],G666_123:0.50279395[&&PRIME ID=666 VERTEXTYPE=Leaf])G667_123:0.019723264754829908[&&PRIME ID=667 VERTEXTYPE=Duplication DISCPT=(92,1)])G668_124:0.06054351[&&PRIME ID=668 VERTEXTYPE=Speciation DISCPT=(93,0)])G669_125:0.051941762[&&PRIME ID=669 VERTEXTYPE=Speciation DISCPT=(95,0)],(G670_126:0.41165166[&&PRIME ID=670 VERTEXTYPE=Leaf],(((G671_127:0.013927021[&&PRIME ID=671 VERTEXTYPE=Leaf],G672_128:0.013927021[&&PRIME ID=672 VERTEXTYPE=Leaf])G673_129:0.23263494[&&PRIME ID=673 VERTEXTYPE=Speciation DISCPT=(9,0)],G674_135:0.24656196[&&PRIME ID=674 VERTEXTYPE=Leaf])G675_139:0.10252206[&&PRIME ID=675 VERTEXTYPE=Speciation DISCPT=(70,0)],(G676_140:0.2768702[&&PRIME ID=676 VERTEXTYPE=Leaf],(G677_59:0.13582246[&&PRIME ID=677 VERTEXTYPE=Leaf],((G678_143:0.0035128009[&&PRIME ID=678 VERTEXTYPE=Leaf],G679_144:0.0035128009[&&PRIME ID=679 VERTEXTYPE=Leaf])G680_145:0.034253539[&&PRIME ID=680 VERTEXTYPE=Speciation DISCPT=(3,0)],G681_146:0.03776634[&&PRIME ID=681 VERTEXTYPE=Leaf])G682_147:0.098056125[&&PRIME ID=682 VERTEXTYPE=Speciation DISCPT=(23,0)])G683_147:0.1410477314932197[&&PRIME ID=683 VERTEXTYPE=Additive Transfer FROMTOLINEAGE=(147,59) DISCPT=(47,2)])G684_148:0.07221382[&&PRIME ID=684 VERTEXTYPE=Speciation DISCPT=(74,0)])G685_149:0.062567649[&&PRIME ID=685 VERTEXTYPE=Speciation DISCPT=(79,0)])G686_150:0.22335082[&&PRIME ID=686 VERTEXTYPE=Speciation DISCPT=(87,0)])G687_151:0.16505655[&&PRIME ID=687 VERTEXTYPE=Speciation DISCPT=(96,0)])G688_152:0.053835146547151824[&&PRIME ID=688 VERTEXTYPE=Additive Transfer FROMTOLINEAGE=(152,197) DISCPT=(98,1)])G689_152:0.059963782[&&PRIME ID=689 VERTEXTYPE=Additive Transfer FROMTOLINEAGE=(152,197) DISCPT=(98,2)])G690_198:0.0[&&PRIME ID=690 VERTEXTYPE=Speciation DISCPT=(99,0)][&&PRIME NAME=PrunedTree];
