# Supplementary material for: Assessing the accuracy of phylogenetic rooting methods on prokaryotic gene families
Source: PLoS One. 2020 May 15;15(5):e0232950. doi: 10.1371/journal.pone.0232950 (PMC7228096; doi:10.1371/journal.pone.0232950)
Supplement: S1 Dataset — (ZIP) [file pone.0232950.s002.zip › AllSimulatedDatasets/R-025-HI-NR/original_trees/tree43]

(((((((G0_4:0.083318886[&&PRIME ID=0 VERTEXTYPE=Leaf],G1_6:0.083318886[&&PRIME ID=1 VERTEXTYPE=Leaf])G2_7:0.17256858[&&PRIME ID=2 VERTEXTYPE=Speciation DISCPT=(34,0)],G3_9:0.25588747[&&PRIME ID=3 VERTEXTYPE=Leaf])G4_11:0.12574625[&&PRIME ID=4 VERTEXTYPE=Speciation DISCPT=(75,0)],((G5_19:0.2979034[&&PRIME ID=5 VERTEXTYPE=Leaf],((G6_20:0.081225681[&&PRIME ID=6 VERTEXTYPE=Leaf],(G7_21:0.053831853[&&PRIME ID=7 VERTEXTYPE=Leaf],G8_21:0.053831853[&&PRIME ID=8 VERTEXTYPE=Leaf])G9_21:0.02739382758097973[&&PRIME ID=9 VERTEXTYPE=Duplication DISCPT=(22,1)])G10_22:0.15670887[&&PRIME ID=10 VERTEXTYPE=Speciation DISCPT=(32,0)],(((G11_23:0.042276927[&&PRIME ID=11 VERTEXTYPE=Leaf],G12_24:0.042276927[&&PRIME ID=12 VERTEXTYPE=Leaf])G13_25:0.050138406[&&PRIME ID=13 VERTEXTYPE=Speciation DISCPT=(21,0)],G14_26:0.092415333[&&PRIME ID=14 VERTEXTYPE=Leaf])G15_27:0.042425329[&&PRIME ID=15 VERTEXTYPE=Speciation DISCPT=(38,0)],((G16_23:0.042276927[&&PRIME ID=16 VERTEXTYPE=Leaf],G17_24:0.042276927[&&PRIME ID=17 VERTEXTYPE=Leaf])G18_25:0.050138406[&&PRIME ID=18 VERTEXTYPE=Speciation DISCPT=(21,0)],((G19_26:0.058514568[&&PRIME ID=19 VERTEXTYPE=Leaf],G20_26:0.058514568[&&PRIME ID=20 VERTEXTYPE=Leaf])G21_26:0.00934073014779672[&&PRIME ID=21 VERTEXTYPE=Duplication DISCPT=(22,2)],(G22_39:0.022147049[&&PRIME ID=22 VERTEXTYPE=Leaf],G23_140:0.022147049[&&PRIME ID=23 VERTEXTYPE=Leaf])G24_39:0.04570824910428729[&&PRIME ID=24 VERTEXTYPE=Additive Transfer FROMTOLINEAGE=(39,140) DISCPT=(11,2)])G25_26:0.02456003446951132[&&PRIME ID=25 VERTEXTYPE=Additive Transfer FROMTOLINEAGE=(26,39) DISCPT=(28,1)])G26_27:0.042425329[&&PRIME ID=26 VERTEXTYPE=Speciation DISCPT=(38,0)])G27_27:0.1030938927934931[&&PRIME ID=27 VERTEXTYPE=Duplication DISCPT=(49,1)])G28_28:0.059968845[&&PRIME ID=28 VERTEXTYPE=Speciation DISCPT=(72,0)])G29_29:0.07482181[&&PRIME ID=29 VERTEXTYPE=Speciation DISCPT=(79,0)],(G30_39:0.093122454[&&PRIME ID=30 VERTEXTYPE=Leaf],G31_39:0.093122454[&&PRIME ID=31 VERTEXTYPE=Leaf])G32_39:0.2796027557108229[&&PRIME ID=32 VERTEXTYPE=Duplication DISCPT=(38,1)])G33_40:0.0089085032[&&PRIME ID=33 VERTEXTYPE=Speciation DISCPT=(90,0)])G34_41:0.066246631[&&PRIME ID=34 VERTEXTYPE=Speciation DISCPT=(92,0)],((G35_42:0.21288173[&&PRIME ID=35 VERTEXTYPE=Leaf],(G36_43:0.13051248[&&PRIME ID=36 VERTEXTYPE=Leaf],((G37_44:0.082721234[&&PRIME ID=37 VERTEXTYPE=Leaf],G38_45:0.082721234[&&PRIME ID=38 VERTEXTYPE=Leaf])G39_46:0.029959726[&&PRIME ID=39 VERTEXTYPE=Speciation DISCPT=(33,0)],(G40_47:0.096646068[&&PRIME ID=40 VERTEXTYPE=Leaf],(G41_43:0.086482539[&&PRIME ID=41 VERTEXTYPE=Leaf],G42_47:0.086482539[&&PRIME ID=42 VERTEXTYPE=Leaf])G43_47:0.010163528287320107[&&PRIME ID=43 VERTEXTYPE=Additive Transfer FROMTOLINEAGE=(47,43) DISCPT=(37,1)])G44_47:0.016034892218767815[&&PRIME ID=44 VERTEXTYPE=Duplication DISCPT=(38,2)])G45_48:0.017831519[&&PRIME ID=45 VERTEXTYPE=Speciation DISCPT=(40,0)])G46_49:0.082369249[&&PRIME ID=46 VERTEXTYPE=Speciation DISCPT=(47,0)])G47_50:0.1858843[&&PRIME ID=47 VERTEXTYPE=Speciation DISCPT=(68,0)],((((G48_57:0.079855825[&&PRIME ID=48 VERTEXTYPE=Leaf],G49_57:0.079855825[&&PRIME ID=49 VERTEXTYPE=Leaf])G50_57:0.18397524608209795[&&PRIME ID=50 VERTEXTYPE=Duplication DISCPT=(31,2)],((G51_58:0.019574608[&&PRIME ID=51 VERTEXTYPE=Leaf],(G52_59:0.0035459314[&&PRIME ID=52 VERTEXTYPE=Leaf],G53_60:0.0035459314[&&PRIME ID=53 VERTEXTYPE=Leaf])G54_61:0.016028676[&&PRIME ID=54 VERTEXTYPE=Speciation DISCPT=(3,0)])G55_62:0.042473313[&&PRIME ID=55 VERTEXTYPE=Speciation DISCPT=(11,0)],G56_63:0.062047921[&&PRIME ID=56 VERTEXTYPE=Leaf])G57_64:0.20178315[&&PRIME ID=57 VERTEXTYPE=Speciation DISCPT=(25,0)])G58_65:0.036026555[&&PRIME ID=58 VERTEXTYPE=Speciation DISCPT=(76,0)],((((G59_140:0.051392816[&&PRIME ID=59 VERTEXTYPE=Leaf],G60_141:0.051392816[&&PRIME ID=60 VERTEXTYPE=Leaf])G61_142:0.060984373[&&PRIME ID=61 VERTEXTYPE=Speciation DISCPT=(22,0)],(G62_66:0.030668553[&&PRIME ID=62 VERTEXTYPE=Leaf],G63_67:0.030668553[&&PRIME ID=63 VERTEXTYPE=Leaf])G64_68:0.081708636[&&PRIME ID=64 VERTEXTYPE=Speciation DISCPT=(14,0)])G65_68:0.1354637272755145[&&PRIME ID=65 VERTEXTYPE=Additive Transfer FROMTOLINEAGE=(68,142) DISCPT=(39,2)],((G66_69:0.023013236[&&PRIME ID=66 VERTEXTYPE=Leaf],(G67_70:0.0033970024[&&PRIME ID=67 VERTEXTYPE=Leaf],G68_71:0.0033970024[&&PRIME ID=68 VERTEXTYPE=Leaf])G69_72:0.019616233[&&PRIME ID=69 VERTEXTYPE=Speciation DISCPT=(2,0)])G70_73:0.13023708[&&PRIME ID=70 VERTEXTYPE=Speciation DISCPT=(12,0)],G71_74:0.15325032[&&PRIME ID=71 VERTEXTYPE=Leaf])G72_79:0.094590599[&&PRIME ID=72 VERTEXTYPE=Speciation DISCPT=(56,0)])G73_80:0.022209636[&&PRIME ID=73 VERTEXTYPE=Speciation DISCPT=(73,0)],(((G74_81:0.0056918572[&&PRIME ID=74 VERTEXTYPE=Leaf],G75_82:0.0056918572[&&PRIME ID=75 VERTEXTYPE=Leaf])G76_83:0.013277409[&&PRIME ID=76 VERTEXTYPE=Speciation DISCPT=(6,0)],G77_84:0.018969266[&&PRIME ID=77 VERTEXTYPE=Leaf])G78_85:0.2308352[&&PRIME ID=78 VERTEXTYPE=Speciation DISCPT=(10,0)],G79_86:0.24980447[&&PRIME ID=79 VERTEXTYPE=Leaf])G80_87:0.020246083[&&PRIME ID=80 VERTEXTYPE=Speciation DISCPT=(74,0)])G81_88:0.029807073[&&PRIME ID=81 VERTEXTYPE=Speciation DISCPT=(77,0)])G82_89:0.046607278[&&PRIME ID=82 VERTEXTYPE=Speciation DISCPT=(80,0)],(G83_90:0.039740818[&&PRIME ID=83 VERTEXTYPE=Leaf],G84_91:0.039740818[&&PRIME ID=84 VERTEXTYPE=Leaf])G85_92:0.30672409[&&PRIME ID=85 VERTEXTYPE=Speciation DISCPT=(19,0)])G86_93:0.052301125[&&PRIME ID=86 VERTEXTYPE=Speciation DISCPT=(86,0)])G87_94:0.049114316[&&PRIME ID=87 VERTEXTYPE=Speciation DISCPT=(93,0)])G88_95:0.016110886[&&PRIME ID=88 VERTEXTYPE=Speciation DISCPT=(95,0)],((((G89_107:0.16204962[&&PRIME ID=89 VERTEXTYPE=Leaf],(G90_109:0.11858507[&&PRIME ID=90 VERTEXTYPE=Leaf],G91_110:0.11858507[&&PRIME ID=91 VERTEXTYPE=Leaf])G92_111:0.043464554[&&PRIME ID=92 VERTEXTYPE=Speciation DISCPT=(43,0)])G93_112:0.17452036[&&PRIME ID=93 VERTEXTYPE=Speciation DISCPT=(59,0)],(((G94_1:0.063248152[&&PRIME ID=94 VERTEXTYPE=Leaf],G95_0:0.063248152[&&PRIME ID=95 VERTEXTYPE=Leaf])G96_0:0.02094500168099988[&&PRIME ID=96 VERTEXTYPE=Additive Transfer FROMTOLINEAGE=(0,1) DISCPT=(25,1)],G97_1:0.084193154[&&PRIME ID=97 VERTEXTYPE=Leaf])G98_2:0.21646855[&&PRIME ID=98 VERTEXTYPE=Speciation DISCPT=(36,0)],(G99_129:0.14096318[&&PRIME ID=99 VERTEXTYPE=Leaf],(G100_130:0.13351067[&&PRIME ID=100 VERTEXTYPE=Leaf],G101_131:0.13351067[&&PRIME ID=101 VERTEXTYPE=Leaf])G102_132:0.0074525137[&&PRIME ID=102 VERTEXTYPE=Speciation DISCPT=(48,0)])G103_133:0.15969852[&&PRIME ID=103 VERTEXTYPE=Speciation DISCPT=(52,0)])G104_134:0.035908279[&&PRIME ID=104 VERTEXTYPE=Speciation DISCPT=(81,0)])G105_135:0.014356017[&&PRIME ID=105 VERTEXTYPE=Speciation DISCPT=(85,0)],((G106_136:0.069123476[&&PRIME ID=106 VERTEXTYPE=Leaf],G107_137:0.069123476[&&PRIME ID=107 VERTEXTYPE=Leaf])G108_138:0.13049565[&&PRIME ID=108 VERTEXTYPE=Speciation DISCPT=(29,0)],(G109_140:0.051392816[&&PRIME ID=109 VERTEXTYPE=Leaf],G110_141:0.051392816[&&PRIME ID=110 VERTEXTYPE=Leaf])G111_142:0.14822631[&&PRIME ID=111 VERTEXTYPE=Speciation DISCPT=(22,0)])G112_144:0.15130688[&&PRIME ID=112 VERTEXTYPE=Speciation DISCPT=(65,0)])G113_145:0.021892969[&&PRIME ID=113 VERTEXTYPE=Speciation DISCPT=(87,0)],(G114_146:0.21359867[&&PRIME ID=114 VERTEXTYPE=Leaf],G115_148:0.21359867[&&PRIME ID=115 VERTEXTYPE=Leaf])G116_150:0.1592203[&&PRIME ID=116 VERTEXTYPE=Speciation DISCPT=(69,0)])G117_151:0.09117226[&&PRIME ID=117 VERTEXTYPE=Speciation DISCPT=(91,0)])G118_153:0.19057523[&&PRIME ID=118 VERTEXTYPE=Speciation DISCPT=(96,0)],(((G119_42:0.028966818[&&PRIME ID=119 VERTEXTYPE=Leaf],G120_42:0.028966818[&&PRIME ID=120 VERTEXTYPE=Leaf])G121_42:0.18391491042669061[&&PRIME ID=121 VERTEXTYPE=Duplication DISCPT=(13,2)],(((G122_44:0.058123936[&&PRIME ID=122 VERTEXTYPE=Leaf],G123_179:0.058123936[&&PRIME ID=123 VERTEXTYPE=Leaf])G124_44:0.024597297725989193[&&PRIME ID=124 VERTEXTYPE=Additive Transfer FROMTOLINEAGE=(44,179) DISCPT=(22,2)],G125_45:0.082721234[&&PRIME ID=125 VERTEXTYPE=Leaf])G126_46:0.029959726[&&PRIME ID=126 VERTEXTYPE=Speciation DISCPT=(33,0)],G127_47:0.11268096[&&PRIME ID=127 VERTEXTYPE=Leaf])G128_48:0.10020077[&&PRIME ID=128 VERTEXTYPE=Speciation DISCPT=(40,0)])G129_50:0.1858843[&&PRIME ID=129 VERTEXTYPE=Speciation DISCPT=(68,0)],((((G130_57:0.14982637[&&PRIME ID=130 VERTEXTYPE=Leaf],G131_57:0.14982637[&&PRIME ID=131 VERTEXTYPE=Leaf])G132_57:0.11400469658634237[&&PRIME ID=132 VERTEXTYPE=Duplication DISCPT=(54,1)],(G133_57:0.19342982[&&PRIME ID=133 VERTEXTYPE=Leaf],G134_57:0.19342982[&&PRIME ID=134 VERTEXTYPE=Leaf])G135_57:0.070401247[&&PRIME ID=135 VERTEXTYPE=Duplication DISCPT=(64,1)])G136_65:0.036026555[&&PRIME ID=136 VERTEXTYPE=Speciation DISCPT=(76,0)],(((G137_81:0.0056918572[&&PRIME ID=137 VERTEXTYPE=Leaf],G138_82:0.0056918572[&&PRIME ID=138 VERTEXTYPE=Leaf])G139_83:0.013277409[&&PRIME ID=139 VERTEXTYPE=Speciation DISCPT=(6,0)],G140_84:0.018969266[&&PRIME ID=140 VERTEXTYPE=Leaf])G141_85:0.23083521[&&PRIME ID=141 VERTEXTYPE=Speciation DISCPT=(10,0)],G142_86:0.24980447[&&PRIME ID=142 VERTEXTYPE=Leaf])G143_87:0.050053156[&&PRIME ID=143 VERTEXTYPE=Speciation DISCPT=(74,0)])G144_89:0.046607278[&&PRIME ID=144 VERTEXTYPE=Speciation DISCPT=(80,0)],(G145_90:0.039740818[&&PRIME ID=145 VERTEXTYPE=Leaf],G146_91:0.039740818[&&PRIME ID=146 VERTEXTYPE=Leaf])G147_92:0.30672409[&&PRIME ID=147 VERTEXTYPE=Speciation DISCPT=(19,0)])G148_93:0.052301125[&&PRIME ID=148 VERTEXTYPE=Speciation DISCPT=(86,0)])G149_94:0.25580043[&&PRIME ID=149 VERTEXTYPE=Speciation DISCPT=(93,0)])G150_154:0.039941426[&&PRIME ID=150 VERTEXTYPE=Speciation DISCPT=(98,0)],((((G151_155:0.16327692[&&PRIME ID=151 VERTEXTYPE=Leaf],((G152_156:0.017222389[&&PRIME ID=152 VERTEXTYPE=Leaf],G153_136:0.017222389[&&PRIME ID=153 VERTEXTYPE=Leaf])G154_156:0.13163355109134173[&&PRIME ID=154 VERTEXTYPE=Additive Transfer FROMTOLINEAGE=(156,136) DISCPT=(9,1)],G155_157:0.14885594[&&PRIME ID=155 VERTEXTYPE=Leaf])G156_158:0.014420975[&&PRIME ID=156 VERTEXTYPE=Speciation DISCPT=(53,0)])G157_159:0.029517045[&&PRIME ID=157 VERTEXTYPE=Speciation DISCPT=(60,0)],(G158_160:0.15770787[&&PRIME ID=158 VERTEXTYPE=Leaf],(G159_156:0.14885594[&&PRIME ID=159 VERTEXTYPE=Leaf],G160_157:0.14885594[&&PRIME ID=160 VERTEXTYPE=Leaf])G161_158:0.0088519328[&&PRIME ID=161 VERTEXTYPE=Speciation DISCPT=(53,0)])G162_160:0.03508608721610817[&&PRIME ID=162 VERTEXTYPE=Additive Transfer FROMTOLINEAGE=(160,158) DISCPT=(58,1)])G163_161:0.17200109[&&PRIME ID=163 VERTEXTYPE=Speciation DISCPT=(64,0)],G164_162:0.36479505[&&PRIME ID=164 VERTEXTYPE=Leaf])G165_163:0.10794328[&&PRIME ID=165 VERTEXTYPE=Speciation DISCPT=(88,0)],(((G166_164:0.11404383[&&PRIME ID=166 VERTEXTYPE=Leaf],G167_165:0.11404383[&&PRIME ID=167 VERTEXTYPE=Leaf])G168_166:0.037414983[&&PRIME ID=168 VERTEXTYPE=Speciation DISCPT=(42,0)],((G169_167:0.032452569[&&PRIME ID=169 VERTEXTYPE=Leaf],G170_168:0.032452569[&&PRIME ID=170 VERTEXTYPE=Leaf])G171_169:0.066559989[&&PRIME ID=171 VERTEXTYPE=Speciation DISCPT=(15,0)],G172_170:0.099012558[&&PRIME ID=172 VERTEXTYPE=Leaf])G173_171:0.052446255[&&PRIME ID=173 VERTEXTYPE=Speciation DISCPT=(39,0)])G174_172:0.21634592[&&PRIME ID=174 VERTEXTYPE=Speciation DISCPT=(55,0)],(((G175_175:0.034605945[&&PRIME ID=175 VERTEXTYPE=Leaf],G176_176:0.034605945[&&PRIME ID=176 VERTEXTYPE=Leaf])G177_177:0.12282026[&&PRIME ID=177 VERTEXTYPE=Speciation DISCPT=(17,0)],(G178_175:0.034605945[&&PRIME ID=178 VERTEXTYPE=Leaf],G179_176:0.034605945[&&PRIME ID=179 VERTEXTYPE=Leaf])G180_177:0.12282026[&&PRIME ID=180 VERTEXTYPE=Speciation DISCPT=(17,0)])G181_178:0.071957633[&&PRIME ID=181 VERTEXTYPE=Speciation DISCPT=(58,0)],(((G182_179:0.07667514[&&PRIME ID=182 VERTEXTYPE=Leaf],(G183_180:0.067199307[&&PRIME ID=183 VERTEXTYPE=Leaf],(G184_181:0.0019923475[&&PRIME ID=184 VERTEXTYPE=Leaf],G185_182:0.0019923475[&&PRIME ID=185 VERTEXTYPE=Leaf])G186_183:0.065206959[&&PRIME ID=186 VERTEXTYPE=Speciation DISCPT=(1,0)])G187_184:0.0094758333[&&PRIME ID=187 VERTEXTYPE=Speciation DISCPT=(28,0)])G188_185:0.10708891[&&PRIME ID=188 VERTEXTYPE=Speciation DISCPT=(31,0)],(G189_186:0.12782213[&&PRIME ID=189 VERTEXTYPE=Leaf],(G190_187:0.085438466[&&PRIME ID=190 VERTEXTYPE=Leaf],G191_188:0.085438466[&&PRIME ID=191 VERTEXTYPE=Leaf])G192_189:0.042383659[&&PRIME ID=192 VERTEXTYPE=Speciation DISCPT=(37,0)])G193_190:0.055941928[&&PRIME ID=193 VERTEXTYPE=Speciation DISCPT=(46,0)])G194_191:0.027377686[&&PRIME ID=194 VERTEXTYPE=Speciation DISCPT=(62,0)],G195_192:0.21114174[&&PRIME ID=195 VERTEXTYPE=Leaf])G196_193:0.018242093[&&PRIME ID=196 VERTEXTYPE=Speciation DISCPT=(67,0)])G197_194:0.1384209[&&PRIME ID=197 VERTEXTYPE=Speciation DISCPT=(71,0)])G198_196:0.1049336[&&PRIME ID=198 VERTEXTYPE=Speciation DISCPT=(89,0)])G199_197:0.22176956[&&PRIME ID=199 VERTEXTYPE=Speciation DISCPT=(97,0)])G200_154:0.30162802[&&PRIME ID=200 VERTEXTYPE=Additive Transfer FROMTOLINEAGE=(154,197) DISCPT=(98,1)][&&PRIME NAME=PrunedTree];
