# Supplementary material for: Assessing the accuracy of phylogenetic rooting methods on prokaryotic gene families
Source: PLoS One. 2020 May 15;15(5):e0232950. doi: 10.1371/journal.pone.0232950 (PMC7228096; doi:10.1371/journal.pone.0232950)
Supplement: S1 Dataset — (ZIP) [file pone.0232950.s002.zip › AllSimulatedDatasets/R-025-HI-NR/original_trees/tree44]

((((((G0_156:0.056955583[&&PRIME ID=0 VERTEXTYPE=Leaf],G1_157:0.056955583[&&PRIME ID=1 VERTEXTYPE=Leaf])G2_158:0.053114067[&&PRIME ID=2 VERTEXTYPE=Speciation DISCPT=(30,0)],G3_159:0.11006965[&&PRIME ID=3 VERTEXTYPE=Leaf])G4_160:0.05191533[&&PRIME ID=4 VERTEXTYPE=Speciation DISCPT=(47,0)],G5_161:0.16198498[&&PRIME ID=5 VERTEXTYPE=Leaf])G6_162:0.18832078[&&PRIME ID=6 VERTEXTYPE=Speciation DISCPT=(60,0)],(G7_163:0.10368627[&&PRIME ID=7 VERTEXTYPE=Leaf],(G8_68:0.039759716[&&PRIME ID=8 VERTEXTYPE=Leaf],G9_164:0.039759716[&&PRIME ID=9 VERTEXTYPE=Leaf])G10_164:0.06392655375225947[&&PRIME ID=10 VERTEXTYPE=Additive Transfer FROMTOLINEAGE=(164,68) DISCPT=(20,2)])G11_165:0.24661949[&&PRIME ID=11 VERTEXTYPE=Speciation DISCPT=(44,0)])G12_166:0.034239443[&&PRIME ID=12 VERTEXTYPE=Speciation DISCPT=(78,0)],(((G13_167:0.01130697[&&PRIME ID=13 VERTEXTYPE=Leaf],G14_168:0.01130697[&&PRIME ID=14 VERTEXTYPE=Leaf])G15_169:0.066160556[&&PRIME ID=15 VERTEXTYPE=Speciation DISCPT=(11,0)],G16_170:0.077467526[&&PRIME ID=16 VERTEXTYPE=Leaf])G17_171:0.031871192[&&PRIME ID=17 VERTEXTYPE=Speciation DISCPT=(40,0)],((G18_167:0.01130697[&&PRIME ID=18 VERTEXTYPE=Leaf],G19_168:0.01130697[&&PRIME ID=19 VERTEXTYPE=Leaf])G20_169:0.066160556[&&PRIME ID=20 VERTEXTYPE=Speciation DISCPT=(11,0)],G21_170:0.077467526[&&PRIME ID=21 VERTEXTYPE=Leaf])G22_171:0.031871192[&&PRIME ID=22 VERTEXTYPE=Speciation DISCPT=(40,0)])G23_171:0.27520648986301355[&&PRIME ID=23 VERTEXTYPE=Duplication DISCPT=(46,1)])G24_172:0.56689968[&&PRIME ID=24 VERTEXTYPE=Speciation DISCPT=(81,0)],(((((G25_75:0.0091826934[&&PRIME ID=25 VERTEXTYPE=Leaf],G26_75:0.0091826934[&&PRIME ID=26 VERTEXTYPE=Leaf])G27_75:0.32330069[&&PRIME ID=27 VERTEXTYPE=Duplication DISCPT=(9,2)],((G28_77:0.0087868141[&&PRIME ID=28 VERTEXTYPE=Leaf],(G29_78:0.0063685505[&&PRIME ID=29 VERTEXTYPE=Leaf],G30_79:0.0063685505[&&PRIME ID=30 VERTEXTYPE=Leaf])G31_80:0.0024182636[&&PRIME ID=31 VERTEXTYPE=Speciation DISCPT=(6,0)])G32_81:0.17442126[&&PRIME ID=32 VERTEXTYPE=Speciation DISCPT=(9,0)],((G33_82:0.093784475[&&PRIME ID=33 VERTEXTYPE=Leaf],(G34_164:0.088602573[&&PRIME ID=34 VERTEXTYPE=Leaf],(G35_83:0.013929154[&&PRIME ID=35 VERTEXTYPE=Leaf],G36_84:0.013929154[&&PRIME ID=36 VERTEXTYPE=Leaf])G37_85:0.074673419[&&PRIME ID=37 VERTEXTYPE=Speciation DISCPT=(13,0)])G38_85:0.0051819017504350605[&&PRIME ID=38 VERTEXTYPE=Additive Transfer FROMTOLINEAGE=(85,164) DISCPT=(40,2)])G39_86:0.046547853[&&PRIME ID=39 VERTEXTYPE=Speciation DISCPT=(41,0)],G40_92:0.14033233[&&PRIME ID=40 VERTEXTYPE=Leaf])G41_94:0.04287575[&&PRIME ID=41 VERTEXTYPE=Speciation DISCPT=(54,0)])G42_95:0.1492753[&&PRIME ID=42 VERTEXTYPE=Speciation DISCPT=(65,0)])G43_106:0.0043003677[&&PRIME ID=43 VERTEXTYPE=Speciation DISCPT=(76,0)],(G44_107:0.13238406[&&PRIME ID=44 VERTEXTYPE=Leaf],G45_108:0.13238406[&&PRIME ID=45 VERTEXTYPE=Leaf])G46_109:0.20439969[&&PRIME ID=46 VERTEXTYPE=Speciation DISCPT=(53,0)])G47_110:0.11803501[&&PRIME ID=47 VERTEXTYPE=Speciation DISCPT=(77,0)],(G48_180:0.0055162197[&&PRIME ID=48 VERTEXTYPE=Leaf],G49_181:0.0055162197[&&PRIME ID=49 VERTEXTYPE=Leaf])G50_182:0.44930255[&&PRIME ID=50 VERTEXTYPE=Speciation DISCPT=(5,0)])G51_183:0.13659899[&&PRIME ID=51 VERTEXTYPE=Additive Transfer FROMTOLINEAGE=(183,134) DISCPT=(87,2)],((G52_33:0.076394464[&&PRIME ID=52 VERTEXTYPE=Leaf],(G53_34:0.022871041[&&PRIME ID=53 VERTEXTYPE=Leaf],G54_35:0.022871041[&&PRIME ID=54 VERTEXTYPE=Leaf])G55_36:0.053523423[&&PRIME ID=55 VERTEXTYPE=Speciation DISCPT=(17,0)])G56_37:0.33174536[&&PRIME ID=56 VERTEXTYPE=Speciation DISCPT=(37,0)],(G57_185:0.12105011[&&PRIME ID=57 VERTEXTYPE=Leaf],((G58_186:0.035533667[&&PRIME ID=58 VERTEXTYPE=Leaf],((G59_187:0.0064574896[&&PRIME ID=59 VERTEXTYPE=Leaf],G60_188:0.0064574896[&&PRIME ID=60 VERTEXTYPE=Leaf])G61_189:0.0099608444[&&PRIME ID=61 VERTEXTYPE=Speciation DISCPT=(7,0)],G62_190:0.016418334[&&PRIME ID=62 VERTEXTYPE=Leaf])G63_191:0.019115333[&&PRIME ID=63 VERTEXTYPE=Speciation DISCPT=(15,0)])G64_192:0.0052608699[&&PRIME ID=64 VERTEXTYPE=Speciation DISCPT=(20,0)],G65_193:0.040794537[&&PRIME ID=65 VERTEXTYPE=Leaf])G66_194:0.080255568[&&PRIME ID=66 VERTEXTYPE=Speciation DISCPT=(21,0)])G67_195:0.28708972[&&PRIME ID=67 VERTEXTYPE=Speciation DISCPT=(50,0)])G68_196:0.18327793[&&PRIME ID=68 VERTEXTYPE=Speciation DISCPT=(83,0)])G69_197:0.36002713[&&PRIME ID=69 VERTEXTYPE=Speciation DISCPT=(96,0)])G70_198:0.0[&&PRIME ID=70 VERTEXTYPE=Speciation DISCPT=(99,0)][&&PRIME NAME=PrunedTree];
