# Supplementary material for: Assessing the accuracy of phylogenetic rooting methods on prokaryotic gene families
Source: PLoS One. 2020 May 15;15(5):e0232950. doi: 10.1371/journal.pone.0232950 (PMC7228096; doi:10.1371/journal.pone.0232950)
Supplement: S1 Dataset — (ZIP) [file pone.0232950.s002.zip › AllSimulatedDatasets/R-025-HI-NR/original_trees/tree45]

(((((((((G0_188:0.030598475[&&PRIME ID=0 VERTEXTYPE=Leaf],G1_178:0.030598475[&&PRIME ID=1 VERTEXTYPE=Leaf])G2_188:0.11991232523615133[&&PRIME ID=2 VERTEXTYPE=Additive Transfer FROMTOLINEAGE=(188,178) DISCPT=(12,1)],G3_189:0.1505108[&&PRIME ID=3 VERTEXTYPE=Leaf])G4_190:0.01493299[&&PRIME ID=4 VERTEXTYPE=Speciation DISCPT=(48,0)],G5_191:0.16544379[&&PRIME ID=5 VERTEXTYPE=Leaf])G6_192:0.081596785[&&PRIME ID=6 VERTEXTYPE=Speciation DISCPT=(53,0)],(((G7_148:0.09825018[&&PRIME ID=7 VERTEXTYPE=Leaf],((G8_124:0.0052580678[&&PRIME ID=8 VERTEXTYPE=Leaf],(G9_125:7.0455418E-5[&&PRIME ID=9 VERTEXTYPE=Leaf],G10_126:7.0455418E-5[&&PRIME ID=10 VERTEXTYPE=Leaf])G11_127:0.0051876124[&&PRIME ID=11 VERTEXTYPE=Speciation DISCPT=(1,0)])G12_128:0.039463257[&&PRIME ID=12 VERTEXTYPE=Speciation DISCPT=(5,0)],G13_129:0.044721325[&&PRIME ID=13 VERTEXTYPE=Leaf])G14_130:0.053528856[&&PRIME ID=14 VERTEXTYPE=Speciation DISCPT=(16,0)])G15_131:0.12749757[&&PRIME ID=15 VERTEXTYPE=Speciation DISCPT=(39,0)],G16_132:0.22574775[&&PRIME ID=16 VERTEXTYPE=Leaf])G17_133:0.015233279[&&PRIME ID=17 VERTEXTYPE=Speciation DISCPT=(63,0)],(G18_134:0.20729456[&&PRIME ID=18 VERTEXTYPE=Leaf],(G19_135:0.091871165[&&PRIME ID=19 VERTEXTYPE=Leaf],(G20_136:0.070695619[&&PRIME ID=20 VERTEXTYPE=Leaf],(G21_137:0.028238832[&&PRIME ID=21 VERTEXTYPE=Leaf],G22_138:0.028238832[&&PRIME ID=22 VERTEXTYPE=Leaf])G23_139:0.042456787[&&PRIME ID=23 VERTEXTYPE=Speciation DISCPT=(11,0)])G24_140:0.021175546[&&PRIME ID=24 VERTEXTYPE=Speciation DISCPT=(29,0)])G25_141:0.1154234[&&PRIME ID=25 VERTEXTYPE=Speciation DISCPT=(36,0)])G26_142:0.033686466[&&PRIME ID=26 VERTEXTYPE=Speciation DISCPT=(61,0)])G27_143:0.006059546[&&PRIME ID=27 VERTEXTYPE=Speciation DISCPT=(66,0)])G28_143:0.27737919[&&PRIME ID=28 VERTEXTYPE=Additive Transfer FROMTOLINEAGE=(143,192) DISCPT=(67,1)],((((G29_187:0.24004529[&&PRIME ID=29 VERTEXTYPE=Leaf],(G30_53:0.013842186[&&PRIME ID=30 VERTEXTYPE=Leaf],G31_134:0.013842186[&&PRIME ID=31 VERTEXTYPE=Leaf])G32_134:0.2262031[&&PRIME ID=32 VERTEXTYPE=Additive Transfer FROMTOLINEAGE=(134,53) DISCPT=(7,2)])G33_187:0.04775512601751558[&&PRIME ID=33 VERTEXTYPE=Additive Transfer FROMTOLINEAGE=(187,142) DISCPT=(65,2)],((G34_188:0.1505108[&&PRIME ID=34 VERTEXTYPE=Leaf],G35_189:0.1505108[&&PRIME ID=35 VERTEXTYPE=Leaf])G36_190:0.01493299[&&PRIME ID=36 VERTEXTYPE=Speciation DISCPT=(48,0)],G37_191:0.16544379[&&PRIME ID=37 VERTEXTYPE=Leaf])G38_192:0.12235663[&&PRIME ID=38 VERTEXTYPE=Speciation DISCPT=(53,0)])G39_195:0.045019456[&&PRIME ID=39 VERTEXTYPE=Speciation DISCPT=(73,0)],(G40_46:0.27423345[&&PRIME ID=40 VERTEXTYPE=Leaf],(((G41_74:0.049647839[&&PRIME ID=41 VERTEXTYPE=Leaf],G42_75:0.049647839[&&PRIME ID=42 VERTEXTYPE=Leaf])G43_76:0.05387518[&&PRIME ID=43 VERTEXTYPE=Speciation DISCPT=(19,0)],G44_47:0.10352302[&&PRIME ID=44 VERTEXTYPE=Leaf])G45_47:0.03913078092998868[&&PRIME ID=45 VERTEXTYPE=Additive Transfer FROMTOLINEAGE=(47,76) DISCPT=(39,2)],G46_48:0.1426538[&&PRIME ID=46 VERTEXTYPE=Leaf])G47_49:0.13157965[&&PRIME ID=47 VERTEXTYPE=Speciation DISCPT=(45,0)])G48_50:0.058586418[&&PRIME ID=48 VERTEXTYPE=Speciation DISCPT=(72,0)])G49_195:0.13178226523067746[&&PRIME ID=49 VERTEXTYPE=Additive Transfer FROMTOLINEAGE=(195,50) DISCPT=(78,2)],((((G50_188:0.1505108[&&PRIME ID=50 VERTEXTYPE=Leaf],G51_189:0.1505108[&&PRIME ID=51 VERTEXTYPE=Leaf])G52_190:0.01493299[&&PRIME ID=52 VERTEXTYPE=Speciation DISCPT=(48,0)],G53_191:0.16544379[&&PRIME ID=53 VERTEXTYPE=Leaf])G54_192:0.08997937[&&PRIME ID=54 VERTEXTYPE=Speciation DISCPT=(53,0)],G55_193:0.25542316[&&PRIME ID=55 VERTEXTYPE=Leaf])G56_194:0.19749007[&&PRIME ID=56 VERTEXTYPE=Speciation DISCPT=(68,0)],((((G57_92:0.0072526874[&&PRIME ID=57 VERTEXTYPE=Leaf],G58_93:0.0072526874[&&PRIME ID=58 VERTEXTYPE=Leaf])G59_94:0.0068341126[&&PRIME ID=59 VERTEXTYPE=Speciation DISCPT=(7,0)],G60_95:0.0140868[&&PRIME ID=60 VERTEXTYPE=Leaf])G61_96:0.049742403[&&PRIME ID=61 VERTEXTYPE=Speciation DISCPT=(8,0)],G62_97:0.063829203[&&PRIME ID=62 VERTEXTYPE=Leaf])G63_98:0.012172082[&&PRIME ID=63 VERTEXTYPE=Speciation DISCPT=(24,0)],G64_99:0.076001285[&&PRIME ID=64 VERTEXTYPE=Leaf])G65_100:0.37691194[&&PRIME ID=65 VERTEXTYPE=Speciation DISCPT=(32,0)])G66_195:0.01168891088061469[&&PRIME ID=66 VERTEXTYPE=Additive Transfer FROMTOLINEAGE=(195,107) DISCPT=(87,2)])G67_195:0.05981762853244994[&&PRIME ID=67 VERTEXTYPE=Duplication DISCPT=(88,1)])G68_186:0.03700025057036595[&&PRIME ID=68 VERTEXTYPE=Additive Transfer FROMTOLINEAGE=(186,195) DISCPT=(92,1)],((G69_187:0.28780042[&&PRIME ID=69 VERTEXTYPE=Leaf],(G70_187:0.27640129[&&PRIME ID=70 VERTEXTYPE=Leaf],(G71_187:0.097133855[&&PRIME ID=71 VERTEXTYPE=Leaf],G72_187:0.097133855[&&PRIME ID=72 VERTEXTYPE=Leaf])G73_187:0.1792674354937507[&&PRIME ID=73 VERTEXTYPE=Duplication DISCPT=(38,2)])G74_194:0.011399123841939479[&&PRIME ID=74 VERTEXTYPE=Additive Transfer FROMTOLINEAGE=(194,187) DISCPT=(72,1)])G75_195:0.15886585[&&PRIME ID=75 VERTEXTYPE=Speciation DISCPT=(73,0)],((((((G76_118:0.014736319[&&PRIME ID=76 VERTEXTYPE=Leaf],G77_177:0.014736319[&&PRIME ID=77 VERTEXTYPE=Leaf])G78_118:0.026166026110004716[&&PRIME ID=78 VERTEXTYPE=Additive Transfer FROMTOLINEAGE=(118,177) DISCPT=(8,1)],G79_171:0.040902345[&&PRIME ID=79 VERTEXTYPE=Leaf])G80_118:0.053374696793847855[&&PRIME ID=80 VERTEXTYPE=Additive Transfer FROMTOLINEAGE=(118,171) DISCPT=(15,2)],((G81_119:0.025874899[&&PRIME ID=81 VERTEXTYPE=Leaf],G82_120:0.025874899[&&PRIME ID=82 VERTEXTYPE=Leaf])G83_121:0.063548577[&&PRIME ID=83 VERTEXTYPE=Speciation DISCPT=(10,0)],(G84_119:0.025874899[&&PRIME ID=84 VERTEXTYPE=Leaf],G85_120:0.025874899[&&PRIME ID=85 VERTEXTYPE=Leaf])G86_121:0.063548577[&&PRIME ID=86 VERTEXTYPE=Speciation DISCPT=(10,0)])G87_121:0.004853565355983221[&&PRIME ID=87 VERTEXTYPE=Duplication DISCPT=(35,2)])G88_122:0.24227163[&&PRIME ID=88 VERTEXTYPE=Speciation DISCPT=(38,0)],((G89_9:0.022974521[&&PRIME ID=89 VERTEXTYPE=Leaf],G90_132:0.022974521[&&PRIME ID=90 VERTEXTYPE=Leaf])G91_132:0.21800651[&&PRIME ID=91 VERTEXTYPE=Additive Transfer FROMTOLINEAGE=(132,9) DISCPT=(9,1)],(G92_134:0.20729456[&&PRIME ID=92 VERTEXTYPE=Leaf],(G93_135:0.091871165[&&PRIME ID=93 VERTEXTYPE=Leaf],(G94_137:0.028238832[&&PRIME ID=94 VERTEXTYPE=Leaf],G95_138:0.028238832[&&PRIME ID=95 VERTEXTYPE=Leaf])G96_139:0.063632333[&&PRIME ID=96 VERTEXTYPE=Speciation DISCPT=(11,0)])G97_141:0.1154234[&&PRIME ID=97 VERTEXTYPE=Speciation DISCPT=(36,0)])G98_142:0.033686466[&&PRIME ID=98 VERTEXTYPE=Speciation DISCPT=(61,0)])G99_143:0.095567648[&&PRIME ID=99 VERTEXTYPE=Speciation DISCPT=(66,0)])G100_144:0.025792243[&&PRIME ID=100 VERTEXTYPE=Speciation DISCPT=(79,0)],(G101_118:0.33654867[&&PRIME ID=101 VERTEXTYPE=Leaf],((((G102_123:0.098250181[&&PRIME ID=102 VERTEXTYPE=Leaf],((G103_124:0.0052580678[&&PRIME ID=103 VERTEXTYPE=Leaf],(G104_125:7.0455418E-5[&&PRIME ID=104 VERTEXTYPE=Leaf],G105_126:7.0455418E-5[&&PRIME ID=105 VERTEXTYPE=Leaf])G106_127:0.0051876124[&&PRIME ID=106 VERTEXTYPE=Speciation DISCPT=(1,0)])G107_128:0.039463257[&&PRIME ID=107 VERTEXTYPE=Speciation DISCPT=(5,0)],G108_129:0.044721325[&&PRIME ID=108 VERTEXTYPE=Leaf])G109_130:0.053528856[&&PRIME ID=109 VERTEXTYPE=Speciation DISCPT=(16,0)])G110_131:0.12749757[&&PRIME ID=110 VERTEXTYPE=Speciation DISCPT=(39,0)],G111_132:0.22574775[&&PRIME ID=111 VERTEXTYPE=Leaf])G112_133:0.015233279[&&PRIME ID=112 VERTEXTYPE=Speciation DISCPT=(63,0)],(G113_134:0.20729456[&&PRIME ID=113 VERTEXTYPE=Leaf],(G114_135:0.091871165[&&PRIME ID=114 VERTEXTYPE=Leaf],(G115_136:0.070695619[&&PRIME ID=115 VERTEXTYPE=Leaf],(G116_137:0.028238832[&&PRIME ID=116 VERTEXTYPE=Leaf],G117_138:0.028238832[&&PRIME ID=117 VERTEXTYPE=Leaf])G118_139:0.042456787[&&PRIME ID=118 VERTEXTYPE=Speciation DISCPT=(11,0)])G119_140:0.021175546[&&PRIME ID=119 VERTEXTYPE=Speciation DISCPT=(29,0)])G120_141:0.1154234[&&PRIME ID=120 VERTEXTYPE=Speciation DISCPT=(36,0)])G121_142:0.033686466[&&PRIME ID=121 VERTEXTYPE=Speciation DISCPT=(61,0)])G122_143:0.071498817[&&PRIME ID=122 VERTEXTYPE=Speciation DISCPT=(66,0)],(((G123_123:0.098250181[&&PRIME ID=123 VERTEXTYPE=Leaf],((G124_124:0.0052580678[&&PRIME ID=124 VERTEXTYPE=Leaf],(G125_125:7.0455418E-5[&&PRIME ID=125 VERTEXTYPE=Leaf],G126_126:7.0455418E-5[&&PRIME ID=126 VERTEXTYPE=Leaf])G127_127:0.0051876124[&&PRIME ID=127 VERTEXTYPE=Speciation DISCPT=(1,0)])G128_128:0.039463257[&&PRIME ID=128 VERTEXTYPE=Speciation DISCPT=(5,0)],G129_129:0.044721325[&&PRIME ID=129 VERTEXTYPE=Leaf])G130_130:0.053528856[&&PRIME ID=130 VERTEXTYPE=Speciation DISCPT=(16,0)])G131_131:0.12749757[&&PRIME ID=131 VERTEXTYPE=Speciation DISCPT=(39,0)],G132_132:0.22574775[&&PRIME ID=132 VERTEXTYPE=Leaf])G133_133:0.015233279[&&PRIME ID=133 VERTEXTYPE=Speciation DISCPT=(63,0)],(G134_134:0.20729456[&&PRIME ID=134 VERTEXTYPE=Leaf],(G135_135:0.091871165[&&PRIME ID=135 VERTEXTYPE=Leaf],(G136_136:0.070695619[&&PRIME ID=136 VERTEXTYPE=Leaf],G137_138:0.070695619[&&PRIME ID=137 VERTEXTYPE=Leaf])G138_140:0.021175546[&&PRIME ID=138 VERTEXTYPE=Speciation DISCPT=(29,0)])G139_141:0.1154234[&&PRIME ID=139 VERTEXTYPE=Speciation DISCPT=(36,0)])G140_142:0.033686466[&&PRIME ID=140 VERTEXTYPE=Speciation DISCPT=(61,0)])G141_143:0.071498817[&&PRIME ID=141 VERTEXTYPE=Speciation DISCPT=(66,0)])G142_143:0.024068830958090957[&&PRIME ID=142 VERTEXTYPE=Duplication DISCPT=(74,2)])G143_144:0.025792243[&&PRIME ID=143 VERTEXTYPE=Speciation DISCPT=(79,0)])G144_144:0.012438365938816998[&&PRIME ID=144 VERTEXTYPE=Duplication DISCPT=(82,1)],(G145_187:0.28780041[&&PRIME ID=145 VERTEXTYPE=Leaf],(((G146_169:0.0010264916[&&PRIME ID=146 VERTEXTYPE=Leaf],G147_188:0.0010264916[&&PRIME ID=147 VERTEXTYPE=Leaf])G148_188:0.14948430844426147[&&PRIME ID=148 VERTEXTYPE=Additive Transfer FROMTOLINEAGE=(188,169) DISCPT=(2,2)],G149_189:0.1505108[&&PRIME ID=149 VERTEXTYPE=Leaf])G150_190:0.01493299[&&PRIME ID=150 VERTEXTYPE=Speciation DISCPT=(48,0)],G151_191:0.16544379[&&PRIME ID=151 VERTEXTYPE=Leaf])G152_192:0.12235663[&&PRIME ID=152 VERTEXTYPE=Speciation DISCPT=(53,0)])G153_195:0.08697887[&&PRIME ID=153 VERTEXTYPE=Speciation DISCPT=(73,0)])G154_195:0.07188698060284082[&&PRIME ID=154 VERTEXTYPE=Additive Transfer FROMTOLINEAGE=(195,144) DISCPT=(83,2)])G155_195:0.11475374948644175[&&PRIME ID=155 VERTEXTYPE=Duplication DISCPT=(87,2)])G156_196:0.23748092[&&PRIME ID=156 VERTEXTYPE=Speciation DISCPT=(93,0)],((((((G157_79:3.8189577E-4[&&PRIME ID=157 VERTEXTYPE=Leaf],G158_80:3.8189577E-4[&&PRIME ID=158 VERTEXTYPE=Leaf])G159_81:0.025152987[&&PRIME ID=159 VERTEXTYPE=Speciation DISCPT=(2,0)],(G160_64:0.0034674487[&&PRIME ID=160 VERTEXTYPE=Leaf],G161_65:0.0034674487[&&PRIME ID=161 VERTEXTYPE=Leaf])G162_66:0.022067434[&&PRIME ID=162 VERTEXTYPE=Speciation DISCPT=(4,0)])G163_66:0.15173805082429617[&&PRIME ID=163 VERTEXTYPE=Additive Transfer FROMTOLINEAGE=(66,81) DISCPT=(9,2)],G164_67:0.17727293[&&PRIME ID=164 VERTEXTYPE=Leaf])G165_72:0.37325304[&&PRIME ID=165 VERTEXTYPE=Speciation DISCPT=(56,0)],(((G166_147:0.15956298[&&PRIME ID=166 VERTEXTYPE=Leaf],G167_148:0.15956298[&&PRIME ID=167 VERTEXTYPE=Leaf])G168_149:0.10364407[&&PRIME ID=168 VERTEXTYPE=Speciation DISCPT=(49,0)],(((G169_150:0.032043561[&&PRIME ID=169 VERTEXTYPE=Leaf],G170_151:0.032043561[&&PRIME ID=170 VERTEXTYPE=Leaf])G171_152:0.19491178[&&PRIME ID=171 VERTEXTYPE=Speciation DISCPT=(15,0)],G172_153:0.22695534[&&PRIME ID=172 VERTEXTYPE=Leaf])G173_154:0.03158696[&&PRIME ID=173 VERTEXTYPE=Speciation DISCPT=(64,0)],(((G174_118:0.094277042[&&PRIME ID=174 VERTEXTYPE=Leaf],(G175_119:0.025874899[&&PRIME ID=175 VERTEXTYPE=Leaf],G176_120:0.025874899[&&PRIME ID=176 VERTEXTYPE=Leaf])G177_121:0.068402143[&&PRIME ID=177 VERTEXTYPE=Speciation DISCPT=(10,0)])G178_122:0.04921582[&&PRIME ID=178 VERTEXTYPE=Speciation DISCPT=(38,0)],G179_118:0.14349286[&&PRIME ID=179 VERTEXTYPE=Leaf])G180_122:0.03740175932751579[&&PRIME ID=180 VERTEXTYPE=Duplication DISCPT=(45,1)],((G181_150:0.032043561[&&PRIME ID=181 VERTEXTYPE=Leaf],G182_151:0.032043561[&&PRIME ID=182 VERTEXTYPE=Leaf])G183_152:0.12780438[&&PRIME ID=183 VERTEXTYPE=Speciation DISCPT=(15,0)],(G184_155:0.071441501[&&PRIME ID=184 VERTEXTYPE=Leaf],G185_155:0.071441501[&&PRIME ID=185 VERTEXTYPE=Leaf])G186_155:0.08840644367770566[&&PRIME ID=186 VERTEXTYPE=Duplication DISCPT=(29,1)])G187_155:0.02104667669210221[&&PRIME ID=187 VERTEXTYPE=Additive Transfer FROMTOLINEAGE=(155,152) DISCPT=(49,1)])G188_155:0.07764767911516958[&&PRIME ID=188 VERTEXTYPE=Additive Transfer FROMTOLINEAGE=(155,122) DISCPT=(56,1)])G189_156:0.0046647452[&&PRIME ID=189 VERTEXTYPE=Speciation DISCPT=(69,0)])G190_157:0.14299255[&&PRIME ID=190 VERTEXTYPE=Speciation DISCPT=(71,0)],((((G191_158:0.10130349[&&PRIME ID=191 VERTEXTYPE=Leaf],G192_176:0.10130349[&&PRIME ID=192 VERTEXTYPE=Leaf])G193_158:0.04506268269749049[&&PRIME ID=193 VERTEXTYPE=Additive Transfer FROMTOLINEAGE=(158,176) DISCPT=(39,2)],((((G194_118:6.5147072E-4[&&PRIME ID=194 VERTEXTYPE=Leaf],G195_159:6.5147072E-4[&&PRIME ID=195 VERTEXTYPE=Leaf])G196_159:0.028837217275823186[&&PRIME ID=196 VERTEXTYPE=Additive Transfer FROMTOLINEAGE=(159,118) DISCPT=(2,1)],G197_160:0.029488688[&&PRIME ID=197 VERTEXTYPE=Leaf])G198_161:0.002428866[&&PRIME ID=198 VERTEXTYPE=Speciation DISCPT=(12,0)],G199_162:0.031917554[&&PRIME ID=199 VERTEXTYPE=Leaf])G200_163:0.060209577[&&PRIME ID=200 VERTEXTYPE=Speciation DISCPT=(14,0)],G201_164:0.092127131[&&PRIME ID=201 VERTEXTYPE=Leaf])G202_165:0.054239042[&&PRIME ID=202 VERTEXTYPE=Speciation DISCPT=(37,0)])G203_168:0.015483677[&&PRIME ID=203 VERTEXTYPE=Speciation DISCPT=(46,0)],G204_169:0.16184985[&&PRIME ID=204 VERTEXTYPE=Leaf])G205_170:0.16280359[&&PRIME ID=205 VERTEXTYPE=Speciation DISCPT=(50,0)],((G206_171:0.064007865[&&PRIME ID=206 VERTEXTYPE=Leaf],((G207_172:0.023845823[&&PRIME ID=207 VERTEXTYPE=Leaf],G208_172:0.023845823[&&PRIME ID=208 VERTEXTYPE=Leaf])G209_172:0.024186052772331487[&&PRIME ID=209 VERTEXTYPE=Duplication DISCPT=(9,1)],G210_173:0.048031876[&&PRIME ID=210 VERTEXTYPE=Leaf])G211_174:0.015975989[&&PRIME ID=211 VERTEXTYPE=Speciation DISCPT=(18,0)])G212_175:0.24957097[&&PRIME ID=212 VERTEXTYPE=Speciation DISCPT=(25,0)],(G213_46:0.2878661[&&PRIME ID=213 VERTEXTYPE=Leaf],(G214_177:0.14748434[&&PRIME ID=214 VERTEXTYPE=Leaf],G215_178:0.14748434[&&PRIME ID=215 VERTEXTYPE=Leaf])G216_179:0.14038176[&&PRIME ID=216 VERTEXTYPE=Speciation DISCPT=(47,0)])G217_180:0.02571273048022501[&&PRIME ID=217 VERTEXTYPE=Additive Transfer FROMTOLINEAGE=(180,50) DISCPT=(73,1)])G218_181:0.011074608[&&PRIME ID=218 VERTEXTYPE=Speciation DISCPT=(75,0)])G219_182:0.081546155[&&PRIME ID=219 VERTEXTYPE=Speciation DISCPT=(77,0)])G220_183:0.14432638[&&PRIME ID=220 VERTEXTYPE=Speciation DISCPT=(85,0)])G221_73:0.09355464896653193[&&PRIME ID=221 VERTEXTYPE=Additive Transfer FROMTOLINEAGE=(73,183) DISCPT=(92,2)],(G222_79:3.8189577E-4[&&PRIME ID=222 VERTEXTYPE=Leaf],G223_80:3.8189577E-4[&&PRIME ID=223 VERTEXTYPE=Leaf])G224_81:0.64369873[&&PRIME ID=224 VERTEXTYPE=Speciation DISCPT=(2,0)])G225_85:0.11977634[&&PRIME ID=225 VERTEXTYPE=Speciation DISCPT=(96,0)],((((G226_91:0.12859897[&&PRIME ID=226 VERTEXTYPE=Leaf],((((G227_92:0.0072526874[&&PRIME ID=227 VERTEXTYPE=Leaf],G228_93:0.0072526874[&&PRIME ID=228 VERTEXTYPE=Leaf])G229_94:0.0068341126[&&PRIME ID=229 VERTEXTYPE=Speciation DISCPT=(7,0)],G230_95:0.0140868[&&PRIME ID=230 VERTEXTYPE=Leaf])G231_96:0.049742403[&&PRIME ID=231 VERTEXTYPE=Speciation DISCPT=(8,0)],G232_97:0.063829203[&&PRIME ID=232 VERTEXTYPE=Leaf])G233_98:0.012172082[&&PRIME ID=233 VERTEXTYPE=Speciation DISCPT=(24,0)],G234_99:0.076001285[&&PRIME ID=234 VERTEXTYPE=Leaf])G235_100:0.052597681[&&PRIME ID=235 VERTEXTYPE=Speciation DISCPT=(32,0)])G236_101:0.075210831[&&PRIME ID=236 VERTEXTYPE=Speciation DISCPT=(42,0)],((G237_102:0.050958607[&&PRIME ID=237 VERTEXTYPE=Leaf],(G238_103:0.022220511[&&PRIME ID=238 VERTEXTYPE=Leaf],G239_104:0.022220511[&&PRIME ID=239 VERTEXTYPE=Leaf])G240_105:0.028738096[&&PRIME ID=240 VERTEXTYPE=Speciation DISCPT=(9,0)])G241_106:0.14634708[&&PRIME ID=241 VERTEXTYPE=Speciation DISCPT=(20,0)],((((G242_159:9.7958432E-4[&&PRIME ID=242 VERTEXTYPE=Leaf],G243_21:9.7958432E-4[&&PRIME ID=243 VERTEXTYPE=Leaf])G244_159:0.028509103683578722[&&PRIME ID=244 VERTEXTYPE=Additive Transfer FROMTOLINEAGE=(159,21) DISCPT=(2,2)],G245_160:0.029488688[&&PRIME ID=245 VERTEXTYPE=Leaf])G246_161:0.002428866[&&PRIME ID=246 VERTEXTYPE=Speciation DISCPT=(12,0)],G247_162:0.031917554[&&PRIME ID=247 VERTEXTYPE=Leaf])G248_163:0.053878363[&&PRIME ID=248 VERTEXTYPE=Speciation DISCPT=(14,0)],(G249_103:0.022220511[&&PRIME ID=249 VERTEXTYPE=Leaf],G250_104:0.022220511[&&PRIME ID=250 VERTEXTYPE=Leaf])G251_105:0.063575406[&&PRIME ID=251 VERTEXTYPE=Speciation DISCPT=(9,0)])G252_106:0.11150976926120745[&&PRIME ID=252 VERTEXTYPE=Additive Transfer FROMTOLINEAGE=(106,163) DISCPT=(35,1)])G253_106:0.006504110625420941[&&PRIME ID=253 VERTEXTYPE=Duplication DISCPT=(59,2)])G254_107:0.26715937[&&PRIME ID=254 VERTEXTYPE=Speciation DISCPT=(60,0)],((((G255_123:0.098250181[&&PRIME ID=255 VERTEXTYPE=Leaf],((G256_124:0.0052580678[&&PRIME ID=256 VERTEXTYPE=Leaf],(G257_125:7.0455418E-5[&&PRIME ID=257 VERTEXTYPE=Leaf],G258_126:7.0455418E-5[&&PRIME ID=258 VERTEXTYPE=Leaf])G259_127:0.0051876124[&&PRIME ID=259 VERTEXTYPE=Speciation DISCPT=(1,0)])G260_128:0.039463257[&&PRIME ID=260 VERTEXTYPE=Speciation DISCPT=(5,0)],G261_129:0.044721325[&&PRIME ID=261 VERTEXTYPE=Leaf])G262_130:0.053528856[&&PRIME ID=262 VERTEXTYPE=Speciation DISCPT=(16,0)])G263_131:0.12749757[&&PRIME ID=263 VERTEXTYPE=Speciation DISCPT=(39,0)],G264_132:0.22574775[&&PRIME ID=264 VERTEXTYPE=Leaf])G265_133:0.015233279[&&PRIME ID=265 VERTEXTYPE=Speciation DISCPT=(63,0)],(G266_135:0.091871165[&&PRIME ID=266 VERTEXTYPE=Leaf],(G267_136:0.070695619[&&PRIME ID=267 VERTEXTYPE=Leaf],(G268_137:0.028238832[&&PRIME ID=268 VERTEXTYPE=Leaf],G269_138:0.028238832[&&PRIME ID=269 VERTEXTYPE=Leaf])G270_139:0.042456787[&&PRIME ID=270 VERTEXTYPE=Speciation DISCPT=(11,0)])G271_140:0.021175546[&&PRIME ID=271 VERTEXTYPE=Speciation DISCPT=(29,0)])G272_141:0.14910987[&&PRIME ID=272 VERTEXTYPE=Speciation DISCPT=(36,0)])G273_143:0.13511486[&&PRIME ID=273 VERTEXTYPE=Speciation DISCPT=(66,0)],(((((G274_123:0.098250181[&&PRIME ID=274 VERTEXTYPE=Leaf],((((G275_124:0.0033939776[&&PRIME ID=275 VERTEXTYPE=Leaf],(G276_125:7.0455418E-5[&&PRIME ID=276 VERTEXTYPE=Leaf],G277_126:7.0455418E-5[&&PRIME ID=277 VERTEXTYPE=Leaf])G278_127:0.0033235222[&&PRIME ID=278 VERTEXTYPE=Speciation DISCPT=(1,0)])G279_124:0.0018640901399340618[&&PRIME ID=279 VERTEXTYPE=Additive Transfer FROMTOLINEAGE=(124,127) DISCPT=(3,2)],(G280_125:7.0455418E-5[&&PRIME ID=280 VERTEXTYPE=Leaf],G281_126:7.0455418E-5[&&PRIME ID=281 VERTEXTYPE=Leaf])G282_127:0.0051876124[&&PRIME ID=282 VERTEXTYPE=Speciation DISCPT=(1,0)])G283_128:0.0047232413[&&PRIME ID=283 VERTEXTYPE=Speciation DISCPT=(5,0)],G284_97:0.0099813091[&&PRIME ID=284 VERTEXTYPE=Leaf])G285_128:0.0347400159148178[&&PRIME ID=285 VERTEXTYPE=Additive Transfer FROMTOLINEAGE=(128,97) DISCPT=(7,1)],G286_129:0.044721325[&&PRIME ID=286 VERTEXTYPE=Leaf])G287_130:0.053528856[&&PRIME ID=287 VERTEXTYPE=Speciation DISCPT=(16,0)])G288_131:0.12749757[&&PRIME ID=288 VERTEXTYPE=Speciation DISCPT=(39,0)],G289_132:0.22574775[&&PRIME ID=289 VERTEXTYPE=Leaf])G290_133:0.015233279[&&PRIME ID=290 VERTEXTYPE=Speciation DISCPT=(63,0)],((G291_134:0.11260686[&&PRIME ID=291 VERTEXTYPE=Leaf],G292_134:0.11260686[&&PRIME ID=292 VERTEXTYPE=Leaf])G293_134:0.09468770566582392[&&PRIME ID=293 VERTEXTYPE=Duplication DISCPT=(40,1)],((G294_136:0.03220227[&&PRIME ID=294 VERTEXTYPE=Leaf],G295_9:0.03220227[&&PRIME ID=295 VERTEXTYPE=Leaf])G296_136:0.038493349646544286[&&PRIME ID=296 VERTEXTYPE=Additive Transfer FROMTOLINEAGE=(136,9) DISCPT=(15,1)],(G297_136:0.057101093[&&PRIME ID=297 VERTEXTYPE=Leaf],(G298_137:0.028238832[&&PRIME ID=298 VERTEXTYPE=Leaf],G299_138:0.028238832[&&PRIME ID=299 VERTEXTYPE=Leaf])G300_139:0.028862261[&&PRIME ID=300 VERTEXTYPE=Speciation DISCPT=(11,0)])G301_139:0.013594526238061452[&&PRIME ID=301 VERTEXTYPE=Additive Transfer FROMTOLINEAGE=(139,136) DISCPT=(21,2)])G302_140:0.13659895[&&PRIME ID=302 VERTEXTYPE=Speciation DISCPT=(29,0)])G303_142:0.033686466[&&PRIME ID=303 VERTEXTYPE=Speciation DISCPT=(61,0)])G304_143:0.051747989[&&PRIME ID=304 VERTEXTYPE=Speciation DISCPT=(66,0)],((G305_171:0.064007865[&&PRIME ID=305 VERTEXTYPE=Leaf],(G306_172:0.048031876[&&PRIME ID=306 VERTEXTYPE=Leaf],G307_173:0.048031876[&&PRIME ID=307 VERTEXTYPE=Leaf])G308_174:0.015975989[&&PRIME ID=308 VERTEXTYPE=Speciation DISCPT=(18,0)])G309_175:0.052191888[&&PRIME ID=309 VERTEXTYPE=Speciation DISCPT=(25,0)],((G310_9:0.046377474[&&PRIME ID=310 VERTEXTYPE=Leaf],G311_10:0.046377474[&&PRIME ID=311 VERTEXTYPE=Leaf])G312_11:0.038035781[&&PRIME ID=312 VERTEXTYPE=Speciation DISCPT=(17,0)],((G313_86:0.0062358875[&&PRIME ID=313 VERTEXTYPE=Leaf],G314_87:0.0062358875[&&PRIME ID=314 VERTEXTYPE=Leaf])G315_88:0.058611792[&&PRIME ID=315 VERTEXTYPE=Speciation DISCPT=(6,0)],(G316_89:0.017205502[&&PRIME ID=316 VERTEXTYPE=Leaf],G317_44:0.017205502[&&PRIME ID=317 VERTEXTYPE=Leaf])G318_89:0.047642176751126995[&&PRIME ID=318 VERTEXTYPE=Additive Transfer FROMTOLINEAGE=(89,44) DISCPT=(8,1)])G319_90:0.019565576[&&PRIME ID=319 VERTEXTYPE=Speciation DISCPT=(26,0)])G320_90:0.031786497812287776[&&PRIME ID=320 VERTEXTYPE=Additive Transfer FROMTOLINEAGE=(90,11) DISCPT=(35,1)])G321_90:0.1765292649923665[&&PRIME ID=321 VERTEXTYPE=Additive Transfer FROMTOLINEAGE=(90,175) DISCPT=(40,2)])G322_90:0.04596629645244389[&&PRIME ID=322 VERTEXTYPE=Additive Transfer FROMTOLINEAGE=(90,143) DISCPT=(73,2)],((((G323_108:0.059554326[&&PRIME ID=323 VERTEXTYPE=Leaf],((G324_137:0.028238832[&&PRIME ID=324 VERTEXTYPE=Leaf],G325_138:0.028238832[&&PRIME ID=325 VERTEXTYPE=Leaf])G326_139:0.006186759[&&PRIME ID=326 VERTEXTYPE=Speciation DISCPT=(11,0)],G327_109:0.034425591[&&PRIME ID=327 VERTEXTYPE=Leaf])G328_109:0.025128734953678036[&&PRIME ID=328 VERTEXTYPE=Additive Transfer FROMTOLINEAGE=(109,139) DISCPT=(15,1)])G329_110:0.067073304[&&PRIME ID=329 VERTEXTYPE=Speciation DISCPT=(22,0)],G330_132:0.12662763[&&PRIME ID=330 VERTEXTYPE=Leaf])G331_110:0.005855299886300199[&&PRIME ID=331 VERTEXTYPE=Additive Transfer FROMTOLINEAGE=(110,132) DISCPT=(41,2)],(G332_111:0.078131855[&&PRIME ID=332 VERTEXTYPE=Leaf],(G333_112:0.0058564493[&&PRIME ID=333 VERTEXTYPE=Leaf],G334_112:0.0058564493[&&PRIME ID=334 VERTEXTYPE=Leaf])G335_112:0.07227540570164115[&&PRIME ID=335 VERTEXTYPE=Duplication DISCPT=(5,2)])G336_113:0.054351075[&&PRIME ID=336 VERTEXTYPE=Speciation DISCPT=(33,0)])G337_114:0.0372606[&&PRIME ID=337 VERTEXTYPE=Speciation DISCPT=(44,0)],G338_115:0.16974353[&&PRIME ID=338 VERTEXTYPE=Leaf])G339_116:0.16895178[&&PRIME ID=339 VERTEXTYPE=Speciation DISCPT=(54,0)])G340_116:0.03740057840428709[&&PRIME ID=340 VERTEXTYPE=Additive Transfer FROMTOLINEAGE=(116,90) DISCPT=(79,1)])G341_116:0.094873273[&&PRIME ID=341 VERTEXTYPE=Additive Transfer FROMTOLINEAGE=(116,144) DISCPT=(83,2)])G342_117:0.040268116[&&PRIME ID=342 VERTEXTYPE=Speciation DISCPT=(89,0)],((G343_118:0.094277042[&&PRIME ID=343 VERTEXTYPE=Leaf],(G344_119:0.025874899[&&PRIME ID=344 VERTEXTYPE=Leaf],(G345_120:0.0070722814[&&PRIME ID=345 VERTEXTYPE=Leaf],G346_33:0.0070722814[&&PRIME ID=346 VERTEXTYPE=Leaf])G347_120:0.018802617562467403[&&PRIME ID=347 VERTEXTYPE=Additive Transfer FROMTOLINEAGE=(120,33) DISCPT=(6,2)])G348_121:0.068402143[&&PRIME ID=348 VERTEXTYPE=Speciation DISCPT=(10,0)])G349_122:0.24227163[&&PRIME ID=349 VERTEXTYPE=Speciation DISCPT=(38,0)],((((G350_123:0.098250181[&&PRIME ID=350 VERTEXTYPE=Leaf],((G351_124:0.0052580678[&&PRIME ID=351 VERTEXTYPE=Leaf],(G352_125:7.0455418E-5[&&PRIME ID=352 VERTEXTYPE=Leaf],G353_126:7.0455418E-5[&&PRIME ID=353 VERTEXTYPE=Leaf])G354_127:0.0051876124[&&PRIME ID=354 VERTEXTYPE=Speciation DISCPT=(1,0)])G355_128:0.039463257[&&PRIME ID=355 VERTEXTYPE=Speciation DISCPT=(5,0)],G356_129:0.044721325[&&PRIME ID=356 VERTEXTYPE=Leaf])G357_130:0.053528856[&&PRIME ID=357 VERTEXTYPE=Speciation DISCPT=(16,0)])G358_131:0.096698597[&&PRIME ID=358 VERTEXTYPE=Speciation DISCPT=(39,0)],(G359_123:0.098250181[&&PRIME ID=359 VERTEXTYPE=Leaf],((G360_124:0.0052580678[&&PRIME ID=360 VERTEXTYPE=Leaf],(G361_125:7.0455418E-5[&&PRIME ID=361 VERTEXTYPE=Leaf],G362_126:7.0455418E-5[&&PRIME ID=362 VERTEXTYPE=Leaf])G363_127:0.0051876124[&&PRIME ID=363 VERTEXTYPE=Speciation DISCPT=(1,0)])G364_128:0.039463257[&&PRIME ID=364 VERTEXTYPE=Speciation DISCPT=(5,0)],G365_129:0.044721325[&&PRIME ID=365 VERTEXTYPE=Leaf])G366_130:0.053528856[&&PRIME ID=366 VERTEXTYPE=Speciation DISCPT=(16,0)])G367_131:0.096698597[&&PRIME ID=367 VERTEXTYPE=Speciation DISCPT=(39,0)])G368_131:0.030798972882723638[&&PRIME ID=368 VERTEXTYPE=Duplication DISCPT=(59,1)],G369_132:0.22574775[&&PRIME ID=369 VERTEXTYPE=Leaf])G370_133:0.015233279[&&PRIME ID=370 VERTEXTYPE=Speciation DISCPT=(63,0)],((G371_134:0.17417647[&&PRIME ID=371 VERTEXTYPE=Leaf],G372_39:0.17417647[&&PRIME ID=372 VERTEXTYPE=Leaf])G373_134:0.03311809280253061[&&PRIME ID=373 VERTEXTYPE=Additive Transfer FROMTOLINEAGE=(134,39) DISCPT=(54,2)],(G374_135:0.091871165[&&PRIME ID=374 VERTEXTYPE=Leaf],(G375_136:0.070695619[&&PRIME ID=375 VERTEXTYPE=Leaf],(G376_137:0.028238832[&&PRIME ID=376 VERTEXTYPE=Leaf],G377_138:0.028238832[&&PRIME ID=377 VERTEXTYPE=Leaf])G378_139:0.042456787[&&PRIME ID=378 VERTEXTYPE=Speciation DISCPT=(11,0)])G379_140:0.021175546[&&PRIME ID=379 VERTEXTYPE=Speciation DISCPT=(29,0)])G380_141:0.1154234[&&PRIME ID=380 VERTEXTYPE=Speciation DISCPT=(36,0)])G381_142:0.033686466[&&PRIME ID=381 VERTEXTYPE=Speciation DISCPT=(61,0)])G382_143:0.095567648[&&PRIME ID=382 VERTEXTYPE=Speciation DISCPT=(66,0)])G383_144:0.17468861[&&PRIME ID=383 VERTEXTYPE=Speciation DISCPT=(79,0)])G384_145:0.25261969[&&PRIME ID=384 VERTEXTYPE=Speciation DISCPT=(91,0)])G385_185:0.035043959[&&PRIME ID=385 VERTEXTYPE=Speciation DISCPT=(97,0)])G386_185:3.9607227871294695E-4[&&PRIME ID=386 VERTEXTYPE=Additive Transfer FROMTOLINEAGE=(185,196) DISCPT=(97,2)],(G387_187:0.28780041[&&PRIME ID=387 VERTEXTYPE=Leaf],(((G388_188:0.16544379[&&PRIME ID=388 VERTEXTYPE=Leaf],G389_191:0.16544379[&&PRIME ID=389 VERTEXTYPE=Leaf])G390_192:0.023772438[&&PRIME ID=390 VERTEXTYPE=Speciation DISCPT=(53,0)],G391_193:0.18921623[&&PRIME ID=391 VERTEXTYPE=Leaf])G392_192:0.06620693164571734[&&PRIME ID=392 VERTEXTYPE=Additive Transfer FROMTOLINEAGE=(192,193) DISCPT=(59,1)],G393_193:0.25542316[&&PRIME ID=393 VERTEXTYPE=Leaf])G394_194:0.032377255[&&PRIME ID=394 VERTEXTYPE=Speciation DISCPT=(68,0)])G395_195:0.51149659[&&PRIME ID=395 VERTEXTYPE=Speciation DISCPT=(73,0)])G396_197:0.058046447[&&PRIME ID=396 VERTEXTYPE=Speciation DISCPT=(98,0)],((((G397_64:0.0034674487[&&PRIME ID=397 VERTEXTYPE=Leaf],G398_65:0.0034674487[&&PRIME ID=398 VERTEXTYPE=Leaf])G399_66:0.17380548[&&PRIME ID=399 VERTEXTYPE=Speciation DISCPT=(4,0)],(G400_67:0.17589567[&&PRIME ID=400 VERTEXTYPE=Leaf],(G401_68:0.0012168098[&&PRIME ID=401 VERTEXTYPE=Leaf],G402_69:0.0012168098[&&PRIME ID=402 VERTEXTYPE=Leaf])G403_70:0.17467886[&&PRIME ID=403 VERTEXTYPE=Speciation DISCPT=(3,0)])G404_71:0.0013772601[&&PRIME ID=404 VERTEXTYPE=Speciation DISCPT=(55,0)])G405_72:0.46680769[&&PRIME ID=405 VERTEXTYPE=Speciation DISCPT=(56,0)],((((G406_74:0.049647839[&&PRIME ID=406 VERTEXTYPE=Leaf],G407_75:0.049647839[&&PRIME ID=407 VERTEXTYPE=Leaf])G408_76:0.032267693[&&PRIME ID=408 VERTEXTYPE=Speciation DISCPT=(19,0)],(G409_74:0.049647839[&&PRIME ID=409 VERTEXTYPE=Leaf],G410_75:0.049647839[&&PRIME ID=410 VERTEXTYPE=Leaf])G411_76:0.032267693[&&PRIME ID=411 VERTEXTYPE=Speciation DISCPT=(19,0)])G412_76:0.021703208421763934[&&PRIME ID=412 VERTEXTYPE=Duplication DISCPT=(35,1)],(G413_77:0.015050531[&&PRIME ID=413 VERTEXTYPE=Leaf],G414_77:0.015050531[&&PRIME ID=414 VERTEXTYPE=Leaf])G415_77:0.08856820949011227[&&PRIME ID=415 VERTEXTYPE=Duplication DISCPT=(8,1)])G416_78:0.083610689[&&PRIME ID=416 VERTEXTYPE=Speciation DISCPT=(40,0)],((G417_79:3.8189577E-4[&&PRIME ID=417 VERTEXTYPE=Leaf],G418_80:3.8189577E-4[&&PRIME ID=418 VERTEXTYPE=Leaf])G419_81:0.070117922[&&PRIME ID=419 VERTEXTYPE=Speciation DISCPT=(2,0)],(G420_79:3.8189577E-4[&&PRIME ID=420 VERTEXTYPE=Leaf],G421_80:3.8189577E-4[&&PRIME ID=421 VERTEXTYPE=Leaf])G422_81:0.070117922[&&PRIME ID=422 VERTEXTYPE=Speciation DISCPT=(2,0)])G423_81:0.1167296114719572[&&PRIME ID=423 VERTEXTYPE=Duplication DISCPT=(28,2)])G424_82:0.4568512[&&PRIME ID=424 VERTEXTYPE=Speciation DISCPT=(59,0)])G425_85:0.11977634[&&PRIME ID=425 VERTEXTYPE=Speciation DISCPT=(96,0)],((((G426_86:0.06484768[&&PRIME ID=426 VERTEXTYPE=Leaf],G427_89:0.064847679[&&PRIME ID=427 VERTEXTYPE=Leaf])G428_90:0.44441357[&&PRIME ID=428 VERTEXTYPE=Speciation DISCPT=(26,0)],(((G429_86:0.0062358875[&&PRIME ID=429 VERTEXTYPE=Leaf],G430_87:0.0062358875[&&PRIME ID=430 VERTEXTYPE=Leaf])G431_88:0.058611792[&&PRIME ID=431 VERTEXTYPE=Speciation DISCPT=(6,0)],G432_89:0.064847679[&&PRIME ID=432 VERTEXTYPE=Leaf])G433_90:0.12256689[&&PRIME ID=433 VERTEXTYPE=Speciation DISCPT=(26,0)],(((((G434_92:0.0072526874[&&PRIME ID=434 VERTEXTYPE=Leaf],G435_93:0.0072526874[&&PRIME ID=435 VERTEXTYPE=Leaf])G436_94:0.0068341126[&&PRIME ID=436 VERTEXTYPE=Speciation DISCPT=(7,0)],G437_95:0.0140868[&&PRIME ID=437 VERTEXTYPE=Leaf])G438_96:0.0012807121[&&PRIME ID=438 VERTEXTYPE=Speciation DISCPT=(8,0)],((G439_92:0.0072526874[&&PRIME ID=439 VERTEXTYPE=Leaf],G440_93:0.0072526874[&&PRIME ID=440 VERTEXTYPE=Leaf])G441_94:0.0068341126[&&PRIME ID=441 VERTEXTYPE=Speciation DISCPT=(7,0)],G442_95:0.0140868[&&PRIME ID=442 VERTEXTYPE=Leaf])G443_96:0.0012807121[&&PRIME ID=443 VERTEXTYPE=Speciation DISCPT=(8,0)])G444_96:0.04846169091615654[&&PRIME ID=444 VERTEXTYPE=Duplication DISCPT=(8,1)],G445_97:0.063829203[&&PRIME ID=445 VERTEXTYPE=Leaf])G446_98:0.012172082[&&PRIME ID=446 VERTEXTYPE=Speciation DISCPT=(24,0)],G447_99:0.076001285[&&PRIME ID=447 VERTEXTYPE=Leaf])G448_100:0.11141328[&&PRIME ID=448 VERTEXTYPE=Speciation DISCPT=(32,0)])G449_90:0.32184668428395335[&&PRIME ID=449 VERTEXTYPE=Additive Transfer FROMTOLINEAGE=(90,101) DISCPT=(59,1)])G450_90:0.004500388007687882[&&PRIME ID=450 VERTEXTYPE=Duplication DISCPT=(90,2)],((((G451_102:0.050958607[&&PRIME ID=451 VERTEXTYPE=Leaf],(G452_103:0.022220511[&&PRIME ID=452 VERTEXTYPE=Leaf],G453_104:0.022220511[&&PRIME ID=453 VERTEXTYPE=Leaf])G454_105:0.028738096[&&PRIME ID=454 VERTEXTYPE=Speciation DISCPT=(9,0)])G455_106:0.0047210951[&&PRIME ID=455 VERTEXTYPE=Speciation DISCPT=(20,0)],G456_118:0.055679702[&&PRIME ID=456 VERTEXTYPE=Leaf])G457_106:0.41528947[&&PRIME ID=457 VERTEXTYPE=Additive Transfer FROMTOLINEAGE=(106,118) DISCPT=(21,1)],(((G458_91:0.12859897[&&PRIME ID=458 VERTEXTYPE=Leaf],((((G459_92:0.0072526874[&&PRIME ID=459 VERTEXTYPE=Leaf],G460_93:0.0072526874[&&PRIME ID=460 VERTEXTYPE=Leaf])G461_94:0.0068341126[&&PRIME ID=461 VERTEXTYPE=Speciation DISCPT=(7,0)],G462_95:0.0140868[&&PRIME ID=462 VERTEXTYPE=Leaf])G463_96:0.049742403[&&PRIME ID=463 VERTEXTYPE=Speciation DISCPT=(8,0)],G464_97:0.063829203[&&PRIME ID=464 VERTEXTYPE=Leaf])G465_98:0.012172082[&&PRIME ID=465 VERTEXTYPE=Speciation DISCPT=(24,0)],G466_99:0.076001285[&&PRIME ID=466 VERTEXTYPE=Leaf])G467_100:0.052597681[&&PRIME ID=467 VERTEXTYPE=Speciation DISCPT=(32,0)])G468_101:0.075210831[&&PRIME ID=468 VERTEXTYPE=Speciation DISCPT=(42,0)],(G469_102:0.050958607[&&PRIME ID=469 VERTEXTYPE=Leaf],(G470_103:0.022220511[&&PRIME ID=470 VERTEXTYPE=Leaf],G471_104:0.022220511[&&PRIME ID=471 VERTEXTYPE=Leaf])G472_105:0.028738096[&&PRIME ID=472 VERTEXTYPE=Speciation DISCPT=(9,0)])G473_106:0.15285119[&&PRIME ID=473 VERTEXTYPE=Speciation DISCPT=(20,0)])G474_107:0.14791101[&&PRIME ID=474 VERTEXTYPE=Speciation DISCPT=(60,0)],(((G475_115:0.019560361[&&PRIME ID=475 VERTEXTYPE=Leaf],G476_108:0.019560361[&&PRIME ID=476 VERTEXTYPE=Leaf])G477_108:0.03999396487335356[&&PRIME ID=477 VERTEXTYPE=Additive Transfer FROMTOLINEAGE=(108,115) DISCPT=(8,2)],G478_109:0.059554326[&&PRIME ID=478 VERTEXTYPE=Leaf])G479_110:0.1101892[&&PRIME ID=479 VERTEXTYPE=Speciation DISCPT=(22,0)],G480_115:0.16974353[&&PRIME ID=480 VERTEXTYPE=Leaf])G481_116:0.18197728[&&PRIME ID=481 VERTEXTYPE=Speciation DISCPT=(54,0)])G482_116:0.1192483575050892[&&PRIME ID=482 VERTEXTYPE=Additive Transfer FROMTOLINEAGE=(116,107) DISCPT=(80,2)])G483_117:0.040268116[&&PRIME ID=483 VERTEXTYPE=Speciation DISCPT=(89,0)],((G484_118:0.094277042[&&PRIME ID=484 VERTEXTYPE=Leaf],(G485_119:0.025874899[&&PRIME ID=485 VERTEXTYPE=Leaf],G486_120:0.025874899[&&PRIME ID=486 VERTEXTYPE=Leaf])G487_121:0.068402143[&&PRIME ID=487 VERTEXTYPE=Speciation DISCPT=(10,0)])G488_122:0.24227163[&&PRIME ID=488 VERTEXTYPE=Speciation DISCPT=(38,0)],(G489_132:0.24098103[&&PRIME ID=489 VERTEXTYPE=Leaf],(G490_134:0.20729456[&&PRIME ID=490 VERTEXTYPE=Leaf],(G491_135:0.091871165[&&PRIME ID=491 VERTEXTYPE=Leaf],(G492_136:0.070695619[&&PRIME ID=492 VERTEXTYPE=Leaf],(G493_137:0.028238832[&&PRIME ID=493 VERTEXTYPE=Leaf],G494_138:0.028238832[&&PRIME ID=494 VERTEXTYPE=Leaf])G495_139:0.042456787[&&PRIME ID=495 VERTEXTYPE=Speciation DISCPT=(11,0)])G496_140:0.021175546[&&PRIME ID=496 VERTEXTYPE=Speciation DISCPT=(29,0)])G497_141:0.1154234[&&PRIME ID=497 VERTEXTYPE=Speciation DISCPT=(36,0)])G498_142:0.033686466[&&PRIME ID=498 VERTEXTYPE=Speciation DISCPT=(61,0)])G499_143:0.095567648[&&PRIME ID=499 VERTEXTYPE=Speciation DISCPT=(66,0)])G500_144:0.17468861[&&PRIME ID=500 VERTEXTYPE=Speciation DISCPT=(79,0)])G501_145:0.0025243582[&&PRIME ID=501 VERTEXTYPE=Speciation DISCPT=(91,0)])G502_146:0.068399137[&&PRIME ID=502 VERTEXTYPE=Speciation DISCPT=(92,0)],((((G503_147:0.15956298[&&PRIME ID=503 VERTEXTYPE=Leaf],G504_148:0.15956298[&&PRIME ID=504 VERTEXTYPE=Leaf])G505_149:0.012616733[&&PRIME ID=505 VERTEXTYPE=Speciation DISCPT=(49,0)],(G506_147:0.15956298[&&PRIME ID=506 VERTEXTYPE=Leaf],((G507_148:0.03053634[&&PRIME ID=507 VERTEXTYPE=Leaf],G508_150:0.03053634[&&PRIME ID=508 VERTEXTYPE=Leaf])G509_148:0.0713849390096904[&&PRIME ID=509 VERTEXTYPE=Additive Transfer FROMTOLINEAGE=(148,150) DISCPT=(12,1)],(G510_9:0.046377474[&&PRIME ID=510 VERTEXTYPE=Leaf],G511_10:0.046377474[&&PRIME ID=511 VERTEXTYPE=Leaf])G512_11:0.055543805[&&PRIME ID=512 VERTEXTYPE=Speciation DISCPT=(17,0)])G513_148:0.057641700794934164[&&PRIME ID=513 VERTEXTYPE=Additive Transfer FROMTOLINEAGE=(148,11) DISCPT=(39,2)])G514_149:0.012616733[&&PRIME ID=514 VERTEXTYPE=Speciation DISCPT=(49,0)])G515_149:0.09102733202256033[&&PRIME ID=515 VERTEXTYPE=Duplication DISCPT=(54,1)],((((G516_150:0.0068850215[&&PRIME ID=516 VERTEXTYPE=Leaf],G517_150:0.0068850215[&&PRIME ID=517 VERTEXTYPE=Leaf])G518_150:0.025158539472633013[&&PRIME ID=518 VERTEXTYPE=Duplication DISCPT=(6,2)],G519_151:0.032043561[&&PRIME ID=519 VERTEXTYPE=Leaf])G520_152:0.19491178[&&PRIME ID=520 VERTEXTYPE=Speciation DISCPT=(15,0)],G521_153:0.22695534[&&PRIME ID=521 VERTEXTYPE=Leaf])G522_154:0.03158696[&&PRIME ID=522 VERTEXTYPE=Speciation DISCPT=(64,0)],G523_155:0.2585423[&&PRIME ID=523 VERTEXTYPE=Leaf])G524_156:0.0046647452[&&PRIME ID=524 VERTEXTYPE=Speciation DISCPT=(69,0)])G525_157:0.14299255[&&PRIME ID=525 VERTEXTYPE=Speciation DISCPT=(71,0)],(G526_169:0.32465344[&&PRIME ID=526 VERTEXTYPE=Leaf],((G527_171:0.064007865[&&PRIME ID=527 VERTEXTYPE=Leaf],(G528_172:0.048031876[&&PRIME ID=528 VERTEXTYPE=Leaf],G529_173:0.048031876[&&PRIME ID=529 VERTEXTYPE=Leaf])G530_174:0.015975989[&&PRIME ID=530 VERTEXTYPE=Speciation DISCPT=(18,0)])G531_175:0.24957097[&&PRIME ID=531 VERTEXTYPE=Speciation DISCPT=(25,0)],(G532_176:0.16528658[&&PRIME ID=532 VERTEXTYPE=Leaf],(G533_177:0.14748434[&&PRIME ID=533 VERTEXTYPE=Leaf],G534_178:0.14748434[&&PRIME ID=534 VERTEXTYPE=Leaf])G535_179:0.017802243[&&PRIME ID=535 VERTEXTYPE=Speciation DISCPT=(47,0)])G536_180:0.14829225[&&PRIME ID=536 VERTEXTYPE=Speciation DISCPT=(52,0)])G537_181:0.011074608[&&PRIME ID=537 VERTEXTYPE=Speciation DISCPT=(75,0)])G538_182:0.081546155[&&PRIME ID=538 VERTEXTYPE=Speciation DISCPT=(77,0)])G539_183:0.17596118[&&PRIME ID=539 VERTEXTYPE=Speciation DISCPT=(85,0)])G540_184:0.18169619[&&PRIME ID=540 VERTEXTYPE=Speciation DISCPT=(94,0)])G541_185:0.093486478[&&PRIME ID=541 VERTEXTYPE=Speciation DISCPT=(97,0)])G542_198:0.0[&&PRIME ID=542 VERTEXTYPE=Speciation DISCPT=(99,0)][&&PRIME NAME=PrunedTree];
