# Supplementary material for: Assessing the accuracy of phylogenetic rooting methods on prokaryotic gene families
Source: PLoS One. 2020 May 15;15(5):e0232950. doi: 10.1371/journal.pone.0232950 (PMC7228096; doi:10.1371/journal.pone.0232950)
Supplement: S1 Dataset — (ZIP) [file pone.0232950.s002.zip › AllSimulatedDatasets/R-025-HI-NR/original_trees/tree46]

(((((G0_3:0.050394077[&&PRIME ID=0 VERTEXTYPE=Leaf],(G1_9:0.041444829[&&PRIME ID=1 VERTEXTYPE=Leaf],(G2_10:0.0053648176[&&PRIME ID=2 VERTEXTYPE=Leaf],G3_11:0.0053648176[&&PRIME ID=3 VERTEXTYPE=Leaf])G4_12:0.036080011[&&PRIME ID=4 VERTEXTYPE=Speciation DISCPT=(1,0)])G5_13:0.0089492483[&&PRIME ID=5 VERTEXTYPE=Speciation DISCPT=(21,0)])G6_13:0.49288568[&&PRIME ID=6 VERTEXTYPE=Additive Transfer FROMTOLINEAGE=(13,3) DISCPT=(23,2)],(G7_22:0.12181791[&&PRIME ID=7 VERTEXTYPE=Leaf],((G8_23:0.080546914[&&PRIME ID=8 VERTEXTYPE=Leaf],(G9_24:0.043088862[&&PRIME ID=9 VERTEXTYPE=Leaf],G10_24:0.043088862[&&PRIME ID=10 VERTEXTYPE=Leaf])G11_24:0.03745805243878293[&&PRIME ID=11 VERTEXTYPE=Duplication DISCPT=(22,1)])G12_25:0.010797447[&&PRIME ID=12 VERTEXTYPE=Speciation DISCPT=(38,0)],(G13_23:0.080546914[&&PRIME ID=13 VERTEXTYPE=Leaf],G14_24:0.080546914[&&PRIME ID=14 VERTEXTYPE=Leaf])G15_25:0.010797447[&&PRIME ID=15 VERTEXTYPE=Speciation DISCPT=(38,0)])G16_25:0.03047355112965053[&&PRIME ID=16 VERTEXTYPE=Duplication DISCPT=(43,2)])G17_26:0.42146185[&&PRIME ID=17 VERTEXTYPE=Speciation DISCPT=(55,0)])G18_38:0.021893352[&&PRIME ID=18 VERTEXTYPE=Speciation DISCPT=(93,0)],(((((G19_40:0.17820466[&&PRIME ID=19 VERTEXTYPE=Leaf],(((G20_42:0.020746817[&&PRIME ID=20 VERTEXTYPE=Leaf],G21_43:0.020746817[&&PRIME ID=21 VERTEXTYPE=Leaf])G22_44:0.041969243[&&PRIME ID=22 VERTEXTYPE=Speciation DISCPT=(9,0)],G23_118:0.06271606[&&PRIME ID=23 VERTEXTYPE=Leaf])G24_44:0.0981103170110794[&&PRIME ID=24 VERTEXTYPE=Additive Transfer FROMTOLINEAGE=(44,118) DISCPT=(30,1)],(G25_45:0.015863034[&&PRIME ID=25 VERTEXTYPE=Leaf],G26_46:0.015863034[&&PRIME ID=26 VERTEXTYPE=Leaf])G27_47:0.14496334[&&PRIME ID=27 VERTEXTYPE=Speciation DISCPT=(6,0)])G28_48:0.017378287[&&PRIME ID=28 VERTEXTYPE=Speciation DISCPT=(62,0)])G29_49:0.12779451[&&PRIME ID=29 VERTEXTYPE=Speciation DISCPT=(65,0)],((G30_67:0.033902559[&&PRIME ID=30 VERTEXTYPE=Leaf],G31_68:0.033902559[&&PRIME ID=31 VERTEXTYPE=Leaf])G32_69:0.023857461[&&PRIME ID=32 VERTEXTYPE=Speciation DISCPT=(18,0)],G33_70:0.05776002[&&PRIME ID=33 VERTEXTYPE=Leaf])G34_71:0.24823915[&&PRIME ID=34 VERTEXTYPE=Speciation DISCPT=(28,0)])G35_73:0.03649815[&&PRIME ID=35 VERTEXTYPE=Speciation DISCPT=(80,0)],((((G36_40:0.091002169[&&PRIME ID=36 VERTEXTYPE=Leaf],G37_39:0.091002169[&&PRIME ID=37 VERTEXTYPE=Leaf])G38_39:0.04531696071073371[&&PRIME ID=38 VERTEXTYPE=Additive Transfer FROMTOLINEAGE=(39,40) DISCPT=(43,1)],G39_40:0.13631913[&&PRIME ID=39 VERTEXTYPE=Leaf])G40_41:0.041885534[&&PRIME ID=40 VERTEXTYPE=Speciation DISCPT=(58,0)],((G41_42:0.020746817[&&PRIME ID=41 VERTEXTYPE=Leaf],G42_43:0.020746817[&&PRIME ID=42 VERTEXTYPE=Leaf])G43_44:0.14007956[&&PRIME ID=43 VERTEXTYPE=Speciation DISCPT=(9,0)],G44_46:0.16082637[&&PRIME ID=44 VERTEXTYPE=Leaf])G45_48:0.017378287[&&PRIME ID=45 VERTEXTYPE=Speciation DISCPT=(62,0)])G46_49:0.12779451[&&PRIME ID=46 VERTEXTYPE=Speciation DISCPT=(65,0)],((G47_50:0.13302062[&&PRIME ID=47 VERTEXTYPE=Leaf],((G48_51:0.051548928[&&PRIME ID=48 VERTEXTYPE=Leaf],G49_52:0.051548928[&&PRIME ID=49 VERTEXTYPE=Leaf])G50_53:0.075203697[&&PRIME ID=50 VERTEXTYPE=Speciation DISCPT=(25,0)],G51_50:0.12675263[&&PRIME ID=51 VERTEXTYPE=Leaf])G52_53:0.006267996049430861[&&PRIME ID=52 VERTEXTYPE=Additive Transfer FROMTOLINEAGE=(53,50) DISCPT=(55,1)])G53_54:0.023549432[&&PRIME ID=53 VERTEXTYPE=Speciation DISCPT=(57,0)],(((((G54_55:0.0057186023[&&PRIME ID=54 VERTEXTYPE=Leaf],G55_55:0.0057186023[&&PRIME ID=55 VERTEXTYPE=Leaf])G56_55:0.04744415508614204[&&PRIME ID=56 VERTEXTYPE=Duplication DISCPT=(2,1)],G57_76:0.053162757[&&PRIME ID=57 VERTEXTYPE=Leaf])G58_55:0.01219872079174481[&&PRIME ID=58 VERTEXTYPE=Additive Transfer FROMTOLINEAGE=(55,76) DISCPT=(26,1)],(G59_56:0.038424234[&&PRIME ID=59 VERTEXTYPE=Leaf],(G60_57:0.021530728[&&PRIME ID=60 VERTEXTYPE=Leaf],G61_58:0.021530728[&&PRIME ID=61 VERTEXTYPE=Leaf])G62_59:0.016893506[&&PRIME ID=62 VERTEXTYPE=Speciation DISCPT=(10,0)])G63_60:0.026937245[&&PRIME ID=63 VERTEXTYPE=Speciation DISCPT=(20,0)])G64_61:0.018605438[&&PRIME ID=64 VERTEXTYPE=Speciation DISCPT=(32,0)],G65_62:0.083966916[&&PRIME ID=65 VERTEXTYPE=Leaf])G66_63:0.008584472[&&PRIME ID=66 VERTEXTYPE=Speciation DISCPT=(40,0)],G67_64:0.092551388[&&PRIME ID=67 VERTEXTYPE=Leaf])G68_65:0.064018665[&&PRIME ID=68 VERTEXTYPE=Speciation DISCPT=(44,0)])G69_66:0.14942912[&&PRIME ID=69 VERTEXTYPE=Speciation DISCPT=(61,0)])G70_73:0.03649815[&&PRIME ID=70 VERTEXTYPE=Speciation DISCPT=(80,0)])G71_73:0.20834228777691757[&&PRIME ID=71 VERTEXTYPE=Duplication DISCPT=(83,2)],((((G72_115:0.073464727[&&PRIME ID=72 VERTEXTYPE=Leaf],G73_116:0.073464727[&&PRIME ID=73 VERTEXTYPE=Leaf])G74_117:0.038568773[&&PRIME ID=74 VERTEXTYPE=Speciation DISCPT=(34,0)],(G75_33:0.0082401779[&&PRIME ID=75 VERTEXTYPE=Leaf],G76_118:0.0082401779[&&PRIME ID=76 VERTEXTYPE=Leaf])G77_118:0.10379332209843699[&&PRIME ID=77 VERTEXTYPE=Additive Transfer FROMTOLINEAGE=(118,33) DISCPT=(2,2)])G78_119:0.03359035[&&PRIME ID=78 VERTEXTYPE=Speciation DISCPT=(52,0)],G79_120:0.14562385[&&PRIME ID=79 VERTEXTYPE=Leaf])G80_121:0.09155295[&&PRIME ID=80 VERTEXTYPE=Speciation DISCPT=(60,0)],G81_122:0.2371768[&&PRIME ID=81 VERTEXTYPE=Leaf])G82_123:0.31366281[&&PRIME ID=82 VERTEXTYPE=Speciation DISCPT=(72,0)])G83_125:0.0072369582[&&PRIME ID=83 VERTEXTYPE=Speciation DISCPT=(94,0)],((((G84_19:0.015318624[&&PRIME ID=84 VERTEXTYPE=Leaf],G85_20:0.015318624[&&PRIME ID=85 VERTEXTYPE=Leaf])G86_21:0.25220529[&&PRIME ID=86 VERTEXTYPE=Speciation DISCPT=(5,0)],(G87_22:0.18956111[&&PRIME ID=87 VERTEXTYPE=Leaf],(G88_22:0.12181791[&&PRIME ID=88 VERTEXTYPE=Leaf],(G89_23:0.080546914[&&PRIME ID=89 VERTEXTYPE=Leaf],G90_24:0.080546914[&&PRIME ID=90 VERTEXTYPE=Leaf])G91_25:0.041270998[&&PRIME ID=91 VERTEXTYPE=Speciation DISCPT=(38,0)])G92_26:0.067743203[&&PRIME ID=92 VERTEXTYPE=Speciation DISCPT=(55,0)])G93_26:0.07796280057059814[&&PRIME ID=93 VERTEXTYPE=Duplication DISCPT=(66,2)])G94_27:0.012553795[&&PRIME ID=94 VERTEXTYPE=Speciation DISCPT=(76,0)],G95_28:0.28007771[&&PRIME ID=95 VERTEXTYPE=Leaf])G96_29:0.074025125[&&PRIME ID=96 VERTEXTYPE=Speciation DISCPT=(79,0)],((G97_137:0.1736329[&&PRIME ID=97 VERTEXTYPE=Leaf],G98_138:0.1736329[&&PRIME ID=98 VERTEXTYPE=Leaf])G99_141:0.15249861[&&PRIME ID=99 VERTEXTYPE=Speciation DISCPT=(63,0)],(G100_15:0.11886266[&&PRIME ID=100 VERTEXTYPE=Leaf],G101_50:0.11886266[&&PRIME ID=101 VERTEXTYPE=Leaf])G102_15:0.20726885[&&PRIME ID=102 VERTEXTYPE=Additive Transfer FROMTOLINEAGE=(15,50) DISCPT=(54,2)])G103_142:0.027971324229390814[&&PRIME ID=103 VERTEXTYPE=Additive Transfer FROMTOLINEAGE=(142,16) DISCPT=(83,1)])G104_142:0.20397374[&&PRIME ID=104 VERTEXTYPE=Additive Transfer FROMTOLINEAGE=(142,29) DISCPT=(84,1)])G105_155:0.007096537[&&PRIME ID=105 VERTEXTYPE=Speciation DISCPT=(95,0)])G106_156:0.15047141[&&PRIME ID=106 VERTEXTYPE=Speciation DISCPT=(96,0)],((((G107_78:0.0031226415[&&PRIME ID=107 VERTEXTYPE=Leaf],G108_162:0.0031226415[&&PRIME ID=108 VERTEXTYPE=Leaf])G109_162:0.24785207010680155[&&PRIME ID=109 VERTEXTYPE=Additive Transfer FROMTOLINEAGE=(162,78) DISCPT=(0,2)],(G110_147:0.079402097[&&PRIME ID=110 VERTEXTYPE=Leaf],(G111_163:0.076906597[&&PRIME ID=111 VERTEXTYPE=Leaf],((G112_164:0.013160587[&&PRIME ID=112 VERTEXTYPE=Leaf],G113_165:0.013160587[&&PRIME ID=113 VERTEXTYPE=Leaf])G114_166:0.052028096[&&PRIME ID=114 VERTEXTYPE=Speciation DISCPT=(4,0)],(G115_167:0.035125613[&&PRIME ID=115 VERTEXTYPE=Leaf],G116_168:0.035125613[&&PRIME ID=116 VERTEXTYPE=Leaf])G117_169:0.03006307[&&PRIME ID=117 VERTEXTYPE=Speciation DISCPT=(19,0)])G118_170:0.011717913[&&PRIME ID=118 VERTEXTYPE=Speciation DISCPT=(31,0)])G119_171:0.0024954999[&&PRIME ID=119 VERTEXTYPE=Speciation DISCPT=(36,0)])G120_171:0.17157261506770238[&&PRIME ID=120 VERTEXTYPE=Additive Transfer FROMTOLINEAGE=(171,147) DISCPT=(36,2)])G121_172:0.38568809[&&PRIME ID=121 VERTEXTYPE=Speciation DISCPT=(75,0)],(((((G122_164:0.013160587[&&PRIME ID=122 VERTEXTYPE=Leaf],G123_165:0.013160587[&&PRIME ID=123 VERTEXTYPE=Leaf])G124_166:0.052028096[&&PRIME ID=124 VERTEXTYPE=Speciation DISCPT=(4,0)],(G125_167:0.035125613[&&PRIME ID=125 VERTEXTYPE=Leaf],G126_168:0.035125613[&&PRIME ID=126 VERTEXTYPE=Leaf])G127_169:0.03006307[&&PRIME ID=127 VERTEXTYPE=Speciation DISCPT=(19,0)])G128_170:0.089305944[&&PRIME ID=128 VERTEXTYPE=Speciation DISCPT=(31,0)],(((G129_173:0.02175706[&&PRIME ID=129 VERTEXTYPE=Leaf],G130_174:0.02175706[&&PRIME ID=130 VERTEXTYPE=Leaf])G131_175:0.005359511[&&PRIME ID=131 VERTEXTYPE=Speciation DISCPT=(12,0)],G132_176:0.027116571[&&PRIME ID=132 VERTEXTYPE=Leaf])G133_177:0.065562969[&&PRIME ID=133 VERTEXTYPE=Speciation DISCPT=(14,0)],((G134_178:0.051079091[&&PRIME ID=134 VERTEXTYPE=Leaf],G135_179:0.051079091[&&PRIME ID=135 VERTEXTYPE=Leaf])G136_180:0.0384879[&&PRIME ID=136 VERTEXTYPE=Speciation DISCPT=(24,0)],G137_181:0.089566991[&&PRIME ID=137 VERTEXTYPE=Leaf])G138_182:0.0031125491[&&PRIME ID=138 VERTEXTYPE=Speciation DISCPT=(43,0)])G139_183:0.061815088[&&PRIME ID=139 VERTEXTYPE=Speciation DISCPT=(45,0)])G140_183:0.27566915398815883[&&PRIME ID=140 VERTEXTYPE=Additive Transfer FROMTOLINEAGE=(183,171) DISCPT=(60,2)],((((G141_184:0.052502272[&&PRIME ID=141 VERTEXTYPE=Leaf],(G142_185:0.023850554[&&PRIME ID=142 VERTEXTYPE=Leaf],G143_188:0.023850554[&&PRIME ID=143 VERTEXTYPE=Leaf])G144_189:0.028651718[&&PRIME ID=144 VERTEXTYPE=Speciation DISCPT=(13,0)])G145_190:0.03513627[&&PRIME ID=145 VERTEXTYPE=Speciation DISCPT=(26,0)],G146_191:0.087638542[&&PRIME ID=146 VERTEXTYPE=Leaf])G147_192:0.014302438[&&PRIME ID=147 VERTEXTYPE=Speciation DISCPT=(42,0)],G148_193:0.10194098[&&PRIME ID=148 VERTEXTYPE=Leaf])G149_194:0.19701477[&&PRIME ID=149 VERTEXTYPE=Speciation DISCPT=(48,0)],(((G150_184:0.052502272[&&PRIME ID=150 VERTEXTYPE=Leaf],((G151_185:0.02023166[&&PRIME ID=151 VERTEXTYPE=Leaf],G152_186:0.02023166[&&PRIME ID=152 VERTEXTYPE=Leaf])G153_187:0.003618894[&&PRIME ID=153 VERTEXTYPE=Speciation DISCPT=(8,0)],G154_188:0.023850554[&&PRIME ID=154 VERTEXTYPE=Leaf])G155_189:0.028651718[&&PRIME ID=155 VERTEXTYPE=Speciation DISCPT=(13,0)])G156_190:0.049438708[&&PRIME ID=156 VERTEXTYPE=Speciation DISCPT=(26,0)],(G157_193:0.063051815[&&PRIME ID=157 VERTEXTYPE=Leaf],G158_191:0.063051815[&&PRIME ID=158 VERTEXTYPE=Leaf])G159_193:0.03888916522371422[&&PRIME ID=159 VERTEXTYPE=Additive Transfer FROMTOLINEAGE=(193,191) DISCPT=(30,2)])G160_194:0.053538545[&&PRIME ID=160 VERTEXTYPE=Speciation DISCPT=(48,0)],(((G161_106:0.030742048[&&PRIME ID=161 VERTEXTYPE=Leaf],G162_107:0.030742048[&&PRIME ID=162 VERTEXTYPE=Leaf])G163_108:0.020011518[&&PRIME ID=163 VERTEXTYPE=Speciation DISCPT=(16,0)],G164_163:0.050753566[&&PRIME ID=164 VERTEXTYPE=Leaf])G165_163:0.02615303114558925[&&PRIME ID=165 VERTEXTYPE=Additive Transfer FROMTOLINEAGE=(163,108) DISCPT=(23,2)],((G166_164:0.013160587[&&PRIME ID=166 VERTEXTYPE=Leaf],G167_165:0.013160587[&&PRIME ID=167 VERTEXTYPE=Leaf])G168_166:0.052028096[&&PRIME ID=168 VERTEXTYPE=Speciation DISCPT=(4,0)],G169_168:0.065188683[&&PRIME ID=169 VERTEXTYPE=Leaf])G170_170:0.011717913[&&PRIME ID=170 VERTEXTYPE=Speciation DISCPT=(31,0)])G171_171:0.078572928[&&PRIME ID=171 VERTEXTYPE=Speciation DISCPT=(36,0)])G172_194:0.1434762257257585[&&PRIME ID=172 VERTEXTYPE=Additive Transfer FROMTOLINEAGE=(194,171) DISCPT=(60,2)])G173_194:0.13120803114749863[&&PRIME ID=173 VERTEXTYPE=Duplication DISCPT=(79,2)])G174_195:0.19241635[&&PRIME ID=174 VERTEXTYPE=Speciation DISCPT=(86,0)],(((G175_28:0.23509378[&&PRIME ID=175 VERTEXTYPE=Leaf],(G176_22:0.12722653[&&PRIME ID=176 VERTEXTYPE=Leaf],G177_28:0.12722653[&&PRIME ID=177 VERTEXTYPE=Leaf])G178_28:0.10786724519840532[&&PRIME ID=178 VERTEXTYPE=Additive Transfer FROMTOLINEAGE=(28,26) DISCPT=(55,2)])G179_28:0.038936081269827075[&&PRIME ID=179 VERTEXTYPE=Duplication DISCPT=(71,2)],((((G180_184:0.052502272[&&PRIME ID=180 VERTEXTYPE=Leaf],((G181_185:0.02023166[&&PRIME ID=181 VERTEXTYPE=Leaf],G182_186:0.02023166[&&PRIME ID=182 VERTEXTYPE=Leaf])G183_187:0.003618894[&&PRIME ID=183 VERTEXTYPE=Speciation DISCPT=(8,0)],G184_188:0.023850554[&&PRIME ID=184 VERTEXTYPE=Leaf])G185_189:0.028651718[&&PRIME ID=185 VERTEXTYPE=Speciation DISCPT=(13,0)])G186_190:0.03513627[&&PRIME ID=186 VERTEXTYPE=Speciation DISCPT=(26,0)],G187_191:0.087638542[&&PRIME ID=187 VERTEXTYPE=Leaf])G188_192:0.014302438[&&PRIME ID=188 VERTEXTYPE=Speciation DISCPT=(42,0)],G189_193:0.10194098[&&PRIME ID=189 VERTEXTYPE=Leaf])G190_194:0.016095802[&&PRIME ID=190 VERTEXTYPE=Speciation DISCPT=(48,0)],(G191_67:0.033902559[&&PRIME ID=191 VERTEXTYPE=Leaf],G192_68:0.033902559[&&PRIME ID=192 VERTEXTYPE=Leaf])G193_69:0.084134223[&&PRIME ID=193 VERTEXTYPE=Speciation DISCPT=(18,0)])G194_194:0.15599308[&&PRIME ID=194 VERTEXTYPE=Additive Transfer FROMTOLINEAGE=(194,71) DISCPT=(54,1)])G195_194:0.01889945270532294[&&PRIME ID=195 VERTEXTYPE=Additive Transfer FROMTOLINEAGE=(194,28) DISCPT=(76,2)],G196_74:0.29292931[&&PRIME ID=196 VERTEXTYPE=Leaf])G197_194:0.32965082[&&PRIME ID=197 VERTEXTYPE=Additive Transfer FROMTOLINEAGE=(194,74) DISCPT=(79,1)])G198_195:0.01408267200289773[&&PRIME ID=198 VERTEXTYPE=Duplication DISCPT=(96,2)])G199_172:0.008250993310772593[&&PRIME ID=199 VERTEXTYPE=Additive Transfer FROMTOLINEAGE=(172,195) DISCPT=(96,2)],((((G200_173:0.02175706[&&PRIME ID=200 VERTEXTYPE=Leaf],G201_174:0.02175706[&&PRIME ID=201 VERTEXTYPE=Leaf])G202_175:0.005359511[&&PRIME ID=202 VERTEXTYPE=Speciation DISCPT=(12,0)],G203_176:0.027116571[&&PRIME ID=203 VERTEXTYPE=Leaf])G204_177:0.065562969[&&PRIME ID=204 VERTEXTYPE=Speciation DISCPT=(14,0)],((G205_178:0.051079091[&&PRIME ID=205 VERTEXTYPE=Leaf],G206_179:0.051079091[&&PRIME ID=206 VERTEXTYPE=Leaf])G207_180:0.0384879[&&PRIME ID=207 VERTEXTYPE=Speciation DISCPT=(24,0)],G208_181:0.089566991[&&PRIME ID=208 VERTEXTYPE=Leaf])G209_182:0.0031125491[&&PRIME ID=209 VERTEXTYPE=Speciation DISCPT=(43,0)])G210_183:0.33748424[&&PRIME ID=210 VERTEXTYPE=Speciation DISCPT=(45,0)],(((G211_184:0.052502272[&&PRIME ID=211 VERTEXTYPE=Leaf],((G212_185:0.02023166[&&PRIME ID=212 VERTEXTYPE=Leaf],G213_186:0.02023166[&&PRIME ID=213 VERTEXTYPE=Leaf])G214_187:0.003618894[&&PRIME ID=214 VERTEXTYPE=Speciation DISCPT=(8,0)],G215_188:0.023850554[&&PRIME ID=215 VERTEXTYPE=Leaf])G216_189:0.028651718[&&PRIME ID=216 VERTEXTYPE=Speciation DISCPT=(13,0)])G217_190:0.03513627[&&PRIME ID=217 VERTEXTYPE=Speciation DISCPT=(26,0)],G218_191:0.087638542[&&PRIME ID=218 VERTEXTYPE=Leaf])G219_192:0.014302438[&&PRIME ID=219 VERTEXTYPE=Speciation DISCPT=(42,0)],G220_193:0.10194098[&&PRIME ID=220 VERTEXTYPE=Leaf])G221_194:0.3282228[&&PRIME ID=221 VERTEXTYPE=Speciation DISCPT=(48,0)])G222_195:0.21475002[&&PRIME ID=222 VERTEXTYPE=Speciation DISCPT=(86,0)])G223_196:0.070730721[&&PRIME ID=223 VERTEXTYPE=Speciation DISCPT=(97,0)])G224_197:0.27803696[&&PRIME ID=224 VERTEXTYPE=Additive Transfer FROMTOLINEAGE=(197,156) DISCPT=(98,1)],((((G225_181:0.017869305[&&PRIME ID=225 VERTEXTYPE=Leaf],G226_178:0.017869305[&&PRIME ID=226 VERTEXTYPE=Leaf])G227_178:0.03320978636712519[&&PRIME ID=227 VERTEXTYPE=Additive Transfer FROMTOLINEAGE=(178,181) DISCPT=(7,1)],G228_179:0.051079091[&&PRIME ID=228 VERTEXTYPE=Leaf])G229_180:0.30284216[&&PRIME ID=229 VERTEXTYPE=Speciation DISCPT=(24,0)],((G230_184:0.052502272[&&PRIME ID=230 VERTEXTYPE=Leaf],(((G231_185:0.013234379[&&PRIME ID=231 VERTEXTYPE=Leaf],G232_185:0.013234379[&&PRIME ID=232 VERTEXTYPE=Leaf])G233_185:0.006997281306216734[&&PRIME ID=233 VERTEXTYPE=Duplication DISCPT=(4,1)],G234_186:0.02023166[&&PRIME ID=234 VERTEXTYPE=Leaf])G235_187:0.003618894[&&PRIME ID=235 VERTEXTYPE=Speciation DISCPT=(8,0)],G236_188:0.023850554[&&PRIME ID=236 VERTEXTYPE=Leaf])G237_189:0.028651718[&&PRIME ID=237 VERTEXTYPE=Speciation DISCPT=(13,0)])G238_190:0.049438708[&&PRIME ID=238 VERTEXTYPE=Speciation DISCPT=(26,0)],G239_193:0.10194098[&&PRIME ID=239 VERTEXTYPE=Leaf])G240_194:0.25198026[&&PRIME ID=240 VERTEXTYPE=Speciation DISCPT=(48,0)])G241_183:0.02173880349195198[&&PRIME ID=241 VERTEXTYPE=Additive Transfer FROMTOLINEAGE=(183,194) DISCPT=(84,1)],((G242_158:0.033231384[&&PRIME ID=242 VERTEXTYPE=Leaf],G243_159:0.033231384[&&PRIME ID=243 VERTEXTYPE=Leaf])G244_160:0.30152675[&&PRIME ID=244 VERTEXTYPE=Speciation DISCPT=(17,0)],G245_159:0.33475813[&&PRIME ID=245 VERTEXTYPE=Leaf])G246_160:0.040901909805115357[&&PRIME ID=246 VERTEXTYPE=Duplication DISCPT=(83,2)])G247_160:0.61802143[&&PRIME ID=247 VERTEXTYPE=Additive Transfer FROMTOLINEAGE=(160,183) DISCPT=(84,1)])G248_198:0.0[&&PRIME ID=248 VERTEXTYPE=Speciation DISCPT=(99,0)][&&PRIME NAME=PrunedTree];
