# Supplementary material for: Assessing the accuracy of phylogenetic rooting methods on prokaryotic gene families
Source: PLoS One. 2020 May 15;15(5):e0232950. doi: 10.1371/journal.pone.0232950 (PMC7228096; doi:10.1371/journal.pone.0232950)
Supplement: S1 Dataset — (ZIP) [file pone.0232950.s002.zip › AllSimulatedDatasets/R-025-HI-NR/original_trees/tree47]

((((G0_86:0.17194644[&&PRIME ID=0 VERTEXTYPE=Leaf],((G1_100:0.058018497[&&PRIME ID=1 VERTEXTYPE=Leaf],G2_144:0.058018497[&&PRIME ID=2 VERTEXTYPE=Leaf])G3_100:0.03198290011599745[&&PRIME ID=3 VERTEXTYPE=Additive Transfer FROMTOLINEAGE=(100,144) DISCPT=(22,1)],G4_101:0.090001397[&&PRIME ID=4 VERTEXTYPE=Leaf])G5_102:0.081945044[&&PRIME ID=5 VERTEXTYPE=Speciation DISCPT=(29,0)])G6_86:0.20651222817904877[&&PRIME ID=6 VERTEXTYPE=Additive Transfer FROMTOLINEAGE=(86,102) DISCPT=(45,2)],((G7_87:0.13291505[&&PRIME ID=7 VERTEXTYPE=Leaf],((G8_88:0.012309499[&&PRIME ID=8 VERTEXTYPE=Leaf],G9_89:0.012309499[&&PRIME ID=9 VERTEXTYPE=Leaf])G10_90:0.028209012[&&PRIME ID=10 VERTEXTYPE=Speciation DISCPT=(7,0)],(G11_91:0.026611252[&&PRIME ID=11 VERTEXTYPE=Leaf],G12_92:0.026611252[&&PRIME ID=12 VERTEXTYPE=Leaf])G13_93:0.013907259[&&PRIME ID=13 VERTEXTYPE=Speciation DISCPT=(15,0)])G14_94:0.092396543[&&PRIME ID=14 VERTEXTYPE=Speciation DISCPT=(17,0)])G15_95:0.23494347[&&PRIME ID=15 VERTEXTYPE=Speciation DISCPT=(38,0)],(G16_100:0.090001397[&&PRIME ID=16 VERTEXTYPE=Leaf],G17_101:0.090001397[&&PRIME ID=17 VERTEXTYPE=Leaf])G18_102:0.27785713[&&PRIME ID=18 VERTEXTYPE=Speciation DISCPT=(29,0)])G19_103:0.010600146[&&PRIME ID=19 VERTEXTYPE=Speciation DISCPT=(79,0)])G20_104:0.39636803[&&PRIME ID=20 VERTEXTYPE=Speciation DISCPT=(81,0)],((((((G21_173:0.13446333[&&PRIME ID=21 VERTEXTYPE=Leaf],(G22_174:0.067758346[&&PRIME ID=22 VERTEXTYPE=Leaf],G23_175:0.067758346[&&PRIME ID=23 VERTEXTYPE=Leaf])G24_176:0.066704987[&&PRIME ID=24 VERTEXTYPE=Speciation DISCPT=(23,0)])G25_177:0.0048919705[&&PRIME ID=25 VERTEXTYPE=Speciation DISCPT=(39,0)],(G26_178:0.077450179[&&PRIME ID=26 VERTEXTYPE=Leaf],G27_179:0.077450179[&&PRIME ID=27 VERTEXTYPE=Leaf])G28_180:0.061905124[&&PRIME ID=28 VERTEXTYPE=Speciation DISCPT=(27,0)])G29_181:0.02416719[&&PRIME ID=29 VERTEXTYPE=Speciation DISCPT=(41,0)],(G30_182:0.011876259[&&PRIME ID=30 VERTEXTYPE=Leaf],G31_183:0.011876259[&&PRIME ID=31 VERTEXTYPE=Leaf])G32_184:0.15164623[&&PRIME ID=32 VERTEXTYPE=Speciation DISCPT=(6,0)])G33_185:0.0061009341[&&PRIME ID=33 VERTEXTYPE=Speciation DISCPT=(45,0)],((G34_174:0.067758346[&&PRIME ID=34 VERTEXTYPE=Leaf],G35_175:0.067758346[&&PRIME ID=35 VERTEXTYPE=Leaf])G36_176:0.071596957[&&PRIME ID=36 VERTEXTYPE=Speciation DISCPT=(23,0)],G37_178:0.1393553[&&PRIME ID=37 VERTEXTYPE=Leaf])G38_181:0.030268124[&&PRIME ID=38 VERTEXTYPE=Speciation DISCPT=(41,0)])G39_185:0.10229300040658074[&&PRIME ID=39 VERTEXTYPE=Duplication DISCPT=(45,1)],(G40_186:0.27153845[&&PRIME ID=40 VERTEXTYPE=Leaf],G41_187:0.27153845[&&PRIME ID=41 VERTEXTYPE=Leaf])G42_188:3.7797805E-4[&&PRIME ID=42 VERTEXTYPE=Speciation DISCPT=(64,0)])G43_189:0.089849463[&&PRIME ID=43 VERTEXTYPE=Speciation DISCPT=(65,0)],G44_193:0.36176589[&&PRIME ID=44 VERTEXTYPE=Leaf])G45_195:0.4130608[&&PRIME ID=45 VERTEXTYPE=Speciation DISCPT=(78,0)])G46_143:0.011229151494214516[&&PRIME ID=46 VERTEXTYPE=Additive Transfer FROMTOLINEAGE=(143,196) DISCPT=(96,2)],((((((G47_144:0.28474538[&&PRIME ID=47 VERTEXTYPE=Leaf],G48_146:0.28474538[&&PRIME ID=48 VERTEXTYPE=Leaf])G49_148:1.9775503E-4[&&PRIME ID=49 VERTEXTYPE=Speciation DISCPT=(68,0)],((G50_149:0.033919398[&&PRIME ID=50 VERTEXTYPE=Leaf],G51_149:0.033919398[&&PRIME ID=51 VERTEXTYPE=Leaf])G52_149:0.16916204298101464[&&PRIME ID=52 VERTEXTYPE=Duplication DISCPT=(15,2)],(G53_150:0.18233533[&&PRIME ID=53 VERTEXTYPE=Leaf],((G54_151:0.010053271[&&PRIME ID=54 VERTEXTYPE=Leaf],G55_152:0.010053271[&&PRIME ID=55 VERTEXTYPE=Leaf])G56_153:0.10741671[&&PRIME ID=56 VERTEXTYPE=Speciation DISCPT=(5,0)],(G57_154:0.10606124[&&PRIME ID=57 VERTEXTYPE=Leaf],G58_155:0.10606124[&&PRIME ID=58 VERTEXTYPE=Leaf])G59_156:0.011408742[&&PRIME ID=59 VERTEXTYPE=Speciation DISCPT=(32,0)])G60_157:0.064865347[&&PRIME ID=60 VERTEXTYPE=Speciation DISCPT=(35,0)])G61_158:0.020746111[&&PRIME ID=61 VERTEXTYPE=Speciation DISCPT=(48,0)])G62_159:0.081861694[&&PRIME ID=62 VERTEXTYPE=Speciation DISCPT=(54,0)])G63_160:0.12511702[&&PRIME ID=63 VERTEXTYPE=Speciation DISCPT=(69,0)],((G64_144:0.28474538[&&PRIME ID=64 VERTEXTYPE=Leaf],(G65_145:0.25973372[&&PRIME ID=65 VERTEXTYPE=Leaf],G66_146:0.25973372[&&PRIME ID=66 VERTEXTYPE=Leaf])G67_147:0.025011659[&&PRIME ID=67 VERTEXTYPE=Speciation DISCPT=(63,0)])G68_148:1.9775503E-4[&&PRIME ID=68 VERTEXTYPE=Speciation DISCPT=(68,0)],(G69_149:0.20308144[&&PRIME ID=69 VERTEXTYPE=Leaf],(G70_150:0.18233533[&&PRIME ID=70 VERTEXTYPE=Leaf],((G71_145:0.028586444[&&PRIME ID=71 VERTEXTYPE=Leaf],(G72_178:0.013070974[&&PRIME ID=72 VERTEXTYPE=Leaf],G73_178:0.013070974[&&PRIME ID=73 VERTEXTYPE=Leaf])G74_178:0.015515470156072044[&&PRIME ID=74 VERTEXTYPE=Duplication DISCPT=(7,2)])G75_145:0.12766262168113907[&&PRIME ID=75 VERTEXTYPE=Additive Transfer FROMTOLINEAGE=(145,178) DISCPT=(15,1)],((G76_154:0.10606124[&&PRIME ID=76 VERTEXTYPE=Leaf],G77_155:0.10606124[&&PRIME ID=77 VERTEXTYPE=Leaf])G78_156:0.010169783[&&PRIME ID=78 VERTEXTYPE=Speciation DISCPT=(32,0)],(G79_151:0.010053271[&&PRIME ID=79 VERTEXTYPE=Leaf],G80_152:0.010053271[&&PRIME ID=80 VERTEXTYPE=Leaf])G81_153:0.10617775[&&PRIME ID=81 VERTEXTYPE=Speciation DISCPT=(5,0)])G82_153:0.040018042[&&PRIME ID=82 VERTEXTYPE=Additive Transfer FROMTOLINEAGE=(153,156) DISCPT=(34,2)])G83_157:0.026086263631195872[&&PRIME ID=83 VERTEXTYPE=Additive Transfer FROMTOLINEAGE=(157,145) DISCPT=(43,2)])G84_158:0.020746111[&&PRIME ID=84 VERTEXTYPE=Speciation DISCPT=(48,0)])G85_159:0.081861694[&&PRIME ID=85 VERTEXTYPE=Speciation DISCPT=(54,0)])G86_160:0.12511702[&&PRIME ID=86 VERTEXTYPE=Speciation DISCPT=(69,0)])G87_160:0.05856011798879914[&&PRIME ID=87 VERTEXTYPE=Duplication DISCPT=(83,2)],(((G88_134:0.013367373[&&PRIME ID=88 VERTEXTYPE=Leaf],G89_135:0.013367373[&&PRIME ID=89 VERTEXTYPE=Leaf])G90_136:0.1034336[&&PRIME ID=90 VERTEXTYPE=Speciation DISCPT=(8,0)],(G91_161:0.10417131[&&PRIME ID=91 VERTEXTYPE=Leaf],G92_161:0.10417131[&&PRIME ID=92 VERTEXTYPE=Leaf])G93_161:0.012629660103663055[&&PRIME ID=93 VERTEXTYPE=Duplication DISCPT=(31,2)])G94_161:0.08591338358803026[&&PRIME ID=94 VERTEXTYPE=Additive Transfer FROMTOLINEAGE=(161,136) DISCPT=(34,2)],(((((G95_162:0.0036159233[&&PRIME ID=95 VERTEXTYPE=Leaf],G96_163:0.0036159233[&&PRIME ID=96 VERTEXTYPE=Leaf])G97_164:5.788136E-4[&&PRIME ID=97 VERTEXTYPE=Speciation DISCPT=(1,0)],G98_165:0.0041947369[&&PRIME ID=98 VERTEXTYPE=Leaf])G99_166:0.013066966[&&PRIME ID=99 VERTEXTYPE=Speciation DISCPT=(2,0)],G100_128:0.017261703[&&PRIME ID=100 VERTEXTYPE=Leaf])G101_166:0.0068280872529619145[&&PRIME ID=101 VERTEXTYPE=Additive Transfer FROMTOLINEAGE=(166,128) DISCPT=(9,1)],G102_167:0.02408979[&&PRIME ID=102 VERTEXTYPE=Leaf])G103_168:0.011369662[&&PRIME ID=103 VERTEXTYPE=Speciation DISCPT=(13,0)],G104_169:0.035459452[&&PRIME ID=104 VERTEXTYPE=Leaf])G105_170:0.16725491[&&PRIME ID=105 VERTEXTYPE=Speciation DISCPT=(16,0)])G106_171:0.26590591[&&PRIME ID=106 VERTEXTYPE=Speciation DISCPT=(53,0)])G107_172:0.15670827[&&PRIME ID=107 VERTEXTYPE=Speciation DISCPT=(85,0)],((((((((G108_173:0.0095649783[&&PRIME ID=108 VERTEXTYPE=Leaf],G109_173:0.0095649783[&&PRIME ID=109 VERTEXTYPE=Leaf])G110_173:0.0036819740339644664[&&PRIME ID=110 VERTEXTYPE=Duplication DISCPT=(4,2)],G111_178:0.013246952[&&PRIME ID=111 VERTEXTYPE=Leaf])G112_173:0.07051103655398086[&&PRIME ID=112 VERTEXTYPE=Additive Transfer FROMTOLINEAGE=(173,178) DISCPT=(7,2)],G113_173:0.083757989[&&PRIME ID=113 VERTEXTYPE=Leaf])G114_173:0.050705343886347655[&&PRIME ID=114 VERTEXTYPE=Duplication DISCPT=(27,2)],(G115_174:0.067758346[&&PRIME ID=115 VERTEXTYPE=Leaf],G116_175:0.067758346[&&PRIME ID=116 VERTEXTYPE=Leaf])G117_176:0.066704987[&&PRIME ID=117 VERTEXTYPE=Speciation DISCPT=(23,0)])G118_177:0.0048919705[&&PRIME ID=118 VERTEXTYPE=Speciation DISCPT=(39,0)],(G119_178:0.077450179[&&PRIME ID=119 VERTEXTYPE=Leaf],G120_179:0.077450179[&&PRIME ID=120 VERTEXTYPE=Leaf])G121_180:0.061905124[&&PRIME ID=121 VERTEXTYPE=Speciation DISCPT=(27,0)])G122_181:0.02416719[&&PRIME ID=122 VERTEXTYPE=Speciation DISCPT=(41,0)],((G123_182:0.011876259[&&PRIME ID=123 VERTEXTYPE=Leaf],G124_183:0.011876259[&&PRIME ID=124 VERTEXTYPE=Leaf])G125_184:0.086773795[&&PRIME ID=125 VERTEXTYPE=Speciation DISCPT=(6,0)],((G126_190:0.0056651063[&&PRIME ID=126 VERTEXTYPE=Leaf],G127_191:0.0056651063[&&PRIME ID=127 VERTEXTYPE=Leaf])G128_192:0.062702885[&&PRIME ID=128 VERTEXTYPE=Speciation DISCPT=(3,0)],(G129_193:0.028371262[&&PRIME ID=129 VERTEXTYPE=Leaf],G130_193:0.028371262[&&PRIME ID=130 VERTEXTYPE=Leaf])G131_193:0.039996729334502386[&&PRIME ID=131 VERTEXTYPE=Duplication DISCPT=(15,1)])G132_194:0.030282063[&&PRIME ID=132 VERTEXTYPE=Speciation DISCPT=(24,0)])G133_184:0.06487243909141614[&&PRIME ID=133 VERTEXTYPE=Additive Transfer FROMTOLINEAGE=(184,194) DISCPT=(30,2)])G134_185:0.10839393[&&PRIME ID=134 VERTEXTYPE=Speciation DISCPT=(45,0)],((G135_75:0.11303107[&&PRIME ID=135 VERTEXTYPE=Leaf],(G136_76:0.017943954[&&PRIME ID=136 VERTEXTYPE=Leaf],G137_77:0.017943954[&&PRIME ID=137 VERTEXTYPE=Leaf])G138_78:0.095087117[&&PRIME ID=138 VERTEXTYPE=Speciation DISCPT=(10,0)])G139_79:0.15850738[&&PRIME ID=139 VERTEXTYPE=Speciation DISCPT=(33,0)],G140_187:0.27153845[&&PRIME ID=140 VERTEXTYPE=Leaf])G141_188:3.7797805E-4[&&PRIME ID=141 VERTEXTYPE=Speciation DISCPT=(64,0)])G142_189:0.089849463[&&PRIME ID=142 VERTEXTYPE=Speciation DISCPT=(65,0)],((G143_193:0.058503911[&&PRIME ID=143 VERTEXTYPE=Leaf],(G144_190:0.0056651063[&&PRIME ID=144 VERTEXTYPE=Leaf],G145_191:0.0056651063[&&PRIME ID=145 VERTEXTYPE=Leaf])G146_192:0.052838805[&&PRIME ID=146 VERTEXTYPE=Speciation DISCPT=(3,0)])G147_192:0.009864079520242533[&&PRIME ID=147 VERTEXTYPE=Additive Transfer FROMTOLINEAGE=(192,193) DISCPT=(22,1)],G148_193:0.068367991[&&PRIME ID=148 VERTEXTYPE=Leaf])G149_194:0.2933979[&&PRIME ID=149 VERTEXTYPE=Speciation DISCPT=(24,0)])G150_195:0.26356265[&&PRIME ID=150 VERTEXTYPE=Speciation DISCPT=(78,0)])G151_196:0.08109467[&&PRIME ID=151 VERTEXTYPE=Speciation DISCPT=(93,0)],((((((G152_144:0.19703755[&&PRIME ID=152 VERTEXTYPE=Leaf],(G153_144:0.030553415[&&PRIME ID=153 VERTEXTYPE=Leaf],G154_144:0.030553415[&&PRIME ID=154 VERTEXTYPE=Leaf])G155_144:0.16648413260342995[&&PRIME ID=155 VERTEXTYPE=Duplication DISCPT=(15,1)])G156_144:0.0877078314139479[&&PRIME ID=156 VERTEXTYPE=Duplication DISCPT=(51,1)],G157_146:0.28474538[&&PRIME ID=157 VERTEXTYPE=Leaf])G158_148:1.9775503E-4[&&PRIME ID=158 VERTEXTYPE=Speciation DISCPT=(68,0)],(G159_149:0.20308144[&&PRIME ID=159 VERTEXTYPE=Leaf],G160_150:0.20308144[&&PRIME ID=160 VERTEXTYPE=Leaf])G161_159:0.081861694[&&PRIME ID=161 VERTEXTYPE=Speciation DISCPT=(54,0)])G162_160:0.15634521[&&PRIME ID=162 VERTEXTYPE=Speciation DISCPT=(69,0)],((G163_161:0.20271436[&&PRIME ID=163 VERTEXTYPE=Leaf],(((((G164_162:0.0036159233[&&PRIME ID=164 VERTEXTYPE=Leaf],G165_163:0.0036159233[&&PRIME ID=165 VERTEXTYPE=Leaf])G166_164:5.788136E-4[&&PRIME ID=166 VERTEXTYPE=Speciation DISCPT=(1,0)],G167_165:0.0041947369[&&PRIME ID=167 VERTEXTYPE=Leaf])G168_166:0.019895053[&&PRIME ID=168 VERTEXTYPE=Speciation DISCPT=(2,0)],G169_167:0.02408979[&&PRIME ID=169 VERTEXTYPE=Leaf])G170_168:0.011369662[&&PRIME ID=170 VERTEXTYPE=Speciation DISCPT=(13,0)],G171_169:0.035459452[&&PRIME ID=171 VERTEXTYPE=Leaf])G172_170:0.093933309[&&PRIME ID=172 VERTEXTYPE=Speciation DISCPT=(16,0)],G173_109:0.12939276[&&PRIME ID=173 VERTEXTYPE=Leaf])G174_170:0.07332159738124398[&&PRIME ID=174 VERTEXTYPE=Additive Transfer FROMTOLINEAGE=(170,109) DISCPT=(37,1)])G175_171:0.02564107[&&PRIME ID=175 VERTEXTYPE=Speciation DISCPT=(53,0)],G176_5:0.22835543[&&PRIME ID=176 VERTEXTYPE=Leaf])G177_171:0.2129329213987699[&&PRIME ID=177 VERTEXTYPE=Additive Transfer FROMTOLINEAGE=(171,5) DISCPT=(57,2)])G178_160:0.02733192406854[&&PRIME ID=178 VERTEXTYPE=Additive Transfer FROMTOLINEAGE=(160,171) DISCPT=(84,2)],((G179_161:0.06523411[&&PRIME ID=179 VERTEXTYPE=Leaf],G180_161:0.06523411[&&PRIME ID=180 VERTEXTYPE=Leaf])G181_161:0.13748024825504054[&&PRIME ID=181 VERTEXTYPE=Duplication DISCPT=(22,2)],((((G182_162:0.0036159233[&&PRIME ID=182 VERTEXTYPE=Leaf],G183_163:0.0036159233[&&PRIME ID=183 VERTEXTYPE=Leaf])G184_164:5.788136E-4[&&PRIME ID=184 VERTEXTYPE=Speciation DISCPT=(1,0)],G185_165:0.0041947369[&&PRIME ID=185 VERTEXTYPE=Leaf])G186_166:0.019895053[&&PRIME ID=186 VERTEXTYPE=Speciation DISCPT=(2,0)],G187_167:0.02408979[&&PRIME ID=187 VERTEXTYPE=Leaf])G188_168:0.011369662[&&PRIME ID=188 VERTEXTYPE=Speciation DISCPT=(13,0)],G189_169:0.035459452[&&PRIME ID=189 VERTEXTYPE=Leaf])G190_170:0.16725491[&&PRIME ID=190 VERTEXTYPE=Speciation DISCPT=(16,0)])G191_171:0.26590591[&&PRIME ID=191 VERTEXTYPE=Speciation DISCPT=(53,0)])G192_172:0.21934248[&&PRIME ID=192 VERTEXTYPE=Speciation DISCPT=(85,0)],(((((((G193_38:0.043289712[&&PRIME ID=193 VERTEXTYPE=Leaf],G194_39:0.043289712[&&PRIME ID=194 VERTEXTYPE=Leaf])G195_40:0.18771726[&&PRIME ID=195 VERTEXTYPE=Speciation DISCPT=(19,0)],(G196_161:0.20703883[&&PRIME ID=196 VERTEXTYPE=Leaf],G197_144:0.20703883[&&PRIME ID=197 VERTEXTYPE=Leaf])G198_144:0.023968143022663545[&&PRIME ID=198 VERTEXTYPE=Duplication DISCPT=(55,1)])G199_40:0.27266125[&&PRIME ID=199 VERTEXTYPE=Additive Transfer FROMTOLINEAGE=(40,144) DISCPT=(57,2)],((G200_33:0.19580186[&&PRIME ID=200 VERTEXTYPE=Leaf],G201_34:0.19580186[&&PRIME ID=201 VERTEXTYPE=Leaf])G202_35:0.12388333[&&PRIME ID=202 VERTEXTYPE=Speciation DISCPT=(51,0)],G203_36:0.31968519[&&PRIME ID=203 VERTEXTYPE=Leaf])G204_37:0.18398303[&&PRIME ID=204 VERTEXTYPE=Speciation DISCPT=(74,0)])G205_41:0.004637454610518684[&&PRIME ID=205 VERTEXTYPE=Duplication DISCPT=(86,2)],(((G206_36:0.19105677[&&PRIME ID=206 VERTEXTYPE=Leaf],G207_43:0.19105677[&&PRIME ID=207 VERTEXTYPE=Leaf])G208_46:0.05256676471642294[&&PRIME ID=208 VERTEXTYPE=Additive Transfer FROMTOLINEAGE=(46,36) DISCPT=(49,1)],(G209_47:0.07632698[&&PRIME ID=209 VERTEXTYPE=Leaf],G210_48:0.07632698[&&PRIME ID=210 VERTEXTYPE=Leaf])G211_49:0.16729655[&&PRIME ID=211 VERTEXTYPE=Speciation DISCPT=(26,0)])G212_50:0.16055817[&&PRIME ID=212 VERTEXTYPE=Speciation DISCPT=(61,0)],(G213_55:0.33268276[&&PRIME ID=213 VERTEXTYPE=Leaf],((G214_62:0.076258526[&&PRIME ID=214 VERTEXTYPE=Leaf],G215_63:0.076258526[&&PRIME ID=215 VERTEXTYPE=Leaf])G216_64:0.23548851[&&PRIME ID=216 VERTEXTYPE=Speciation DISCPT=(25,0)],(((G217_61:0.048888633[&&PRIME ID=217 VERTEXTYPE=Leaf],G218_146:0.048888633[&&PRIME ID=218 VERTEXTYPE=Leaf])G219_61:0.1564361638791669[&&PRIME ID=219 VERTEXTYPE=Additive Transfer FROMTOLINEAGE=(61,146) DISCPT=(21,1)],(G220_62:0.076258526[&&PRIME ID=220 VERTEXTYPE=Leaf],G221_63:0.076258526[&&PRIME ID=221 VERTEXTYPE=Leaf])G222_64:0.12906627[&&PRIME ID=222 VERTEXTYPE=Speciation DISCPT=(25,0)])G223_65:0.088898299[&&PRIME ID=223 VERTEXTYPE=Speciation DISCPT=(55,0)],G224_61:0.2942231[&&PRIME ID=224 VERTEXTYPE=Leaf])G225_65:0.017523944909300804[&&PRIME ID=225 VERTEXTYPE=Duplication DISCPT=(69,2)])G226_65:0.02093572261468238[&&PRIME ID=226 VERTEXTYPE=Duplication DISCPT=(71,2)])G227_55:0.07149893578188833[&&PRIME ID=227 VERTEXTYPE=Additive Transfer FROMTOLINEAGE=(55,65) DISCPT=(76,1)])G228_56:0.10412398[&&PRIME ID=228 VERTEXTYPE=Speciation DISCPT=(83,0)])G229_57:0.11063957[&&PRIME ID=229 VERTEXTYPE=Speciation DISCPT=(88,0)],((G230_86:0.30542814[&&PRIME ID=230 VERTEXTYPE=Leaf],(G231_33:0.19580186[&&PRIME ID=231 VERTEXTYPE=Leaf],G232_34:0.19580186[&&PRIME ID=232 VERTEXTYPE=Leaf])G233_35:0.10962628[&&PRIME ID=233 VERTEXTYPE=Speciation DISCPT=(51,0)])G234_86:0.07303052602698247[&&PRIME ID=234 VERTEXTYPE=Additive Transfer FROMTOLINEAGE=(86,35) DISCPT=(70,2)],(G235_100:0.090001397[&&PRIME ID=235 VERTEXTYPE=Leaf],G236_101:0.090001397[&&PRIME ID=236 VERTEXTYPE=Leaf])G237_102:0.28845728[&&PRIME ID=237 VERTEXTYPE=Speciation DISCPT=(29,0)])G238_104:0.24048658[&&PRIME ID=238 VERTEXTYPE=Speciation DISCPT=(81,0)])G239_105:0.066150179[&&PRIME ID=239 VERTEXTYPE=Speciation DISCPT=(92,0)],(G240_114:0.23983901[&&PRIME ID=240 VERTEXTYPE=Leaf],(G241_120:0.15809171[&&PRIME ID=241 VERTEXTYPE=Leaf],(G242_138:0.018546422[&&PRIME ID=242 VERTEXTYPE=Leaf],G243_120:0.018546422[&&PRIME ID=243 VERTEXTYPE=Leaf])G244_120:0.1395452855459594[&&PRIME ID=244 VERTEXTYPE=Additive Transfer FROMTOLINEAGE=(120,138) DISCPT=(11,1)])G245_120:0.0817473[&&PRIME ID=245 VERTEXTYPE=Duplication DISCPT=(43,2)])G246_122:0.44525642[&&PRIME ID=246 VERTEXTYPE=Speciation DISCPT=(60,0)])G247_123:0.0016605598[&&PRIME ID=247 VERTEXTYPE=Speciation DISCPT=(95,0)],(((G248_124:0.039684829[&&PRIME ID=248 VERTEXTYPE=Leaf],G249_62:0.039684829[&&PRIME ID=249 VERTEXTYPE=Leaf])G250_124:0.07827653114225956[&&PRIME ID=250 VERTEXTYPE=Additive Transfer FROMTOLINEAGE=(124,62) DISCPT=(16,2)],G251_125:0.11796136[&&PRIME ID=251 VERTEXTYPE=Leaf])G252_126:0.19820808[&&PRIME ID=252 VERTEXTYPE=Speciation DISCPT=(36,0)],(((G253_124:0.11796136[&&PRIME ID=253 VERTEXTYPE=Leaf],((G254_161:0.022265954[&&PRIME ID=254 VERTEXTYPE=Leaf],G255_125:0.022265954[&&PRIME ID=255 VERTEXTYPE=Leaf])G256_125:0.0073374249052727035[&&PRIME ID=256 VERTEXTYPE=Additive Transfer FROMTOLINEAGE=(125,161) DISCPT=(12,2)],G257_125:0.029603378[&&PRIME ID=257 VERTEXTYPE=Leaf])G258_125:0.08835798158223739[&&PRIME ID=258 VERTEXTYPE=Duplication DISCPT=(15,1)])G259_126:0.083071604[&&PRIME ID=259 VERTEXTYPE=Speciation DISCPT=(36,0)],(G260_127:0.10005218[&&PRIME ID=260 VERTEXTYPE=Leaf],(G261_128:0.048643948[&&PRIME ID=261 VERTEXTYPE=Leaf],G262_129:0.048643948[&&PRIME ID=262 VERTEXTYPE=Leaf])G263_130:0.05140823[&&PRIME ID=263 VERTEXTYPE=Speciation DISCPT=(21,0)])G264_131:0.10098079[&&PRIME ID=264 VERTEXTYPE=Speciation DISCPT=(31,0)])G265_132:0.091943658[&&PRIME ID=265 VERTEXTYPE=Speciation DISCPT=(52,0)],((G266_133:0.1353436[&&PRIME ID=266 VERTEXTYPE=Leaf],(G267_134:0.013367373[&&PRIME ID=267 VERTEXTYPE=Leaf],G268_135:0.013367373[&&PRIME ID=268 VERTEXTYPE=Leaf])G269_136:0.12197623[&&PRIME ID=269 VERTEXTYPE=Speciation DISCPT=(8,0)])G270_137:0.042015461[&&PRIME ID=270 VERTEXTYPE=Speciation DISCPT=(40,0)],(G271_138:0.044721196[&&PRIME ID=271 VERTEXTYPE=Leaf],G272_133:0.044721196[&&PRIME ID=272 VERTEXTYPE=Leaf])G273_138:0.13263786412906645[&&PRIME ID=273 VERTEXTYPE=Additive Transfer FROMTOLINEAGE=(138,133) DISCPT=(20,1)])G274_139:0.11561756[&&PRIME ID=274 VERTEXTYPE=Speciation DISCPT=(46,0)])G275_141:0.02319282175320202[&&PRIME ID=275 VERTEXTYPE=Additive Transfer FROMTOLINEAGE=(141,132) DISCPT=(69,2)])G276_142:0.37058654[&&PRIME ID=276 VERTEXTYPE=Speciation DISCPT=(72,0)])G277_143:0.001206768[&&PRIME ID=277 VERTEXTYPE=Speciation DISCPT=(96,0)])G278_143:0.01846045815470779[&&PRIME ID=278 VERTEXTYPE=Additive Transfer FROMTOLINEAGE=(143,196) DISCPT=(96,1)])G279_196:0.07963263545265895[&&PRIME ID=279 VERTEXTYPE=Additive Transfer FROMTOLINEAGE=(196,143) DISCPT=(96,1)])G280_197:0.15966713[&&PRIME ID=280 VERTEXTYPE=Speciation DISCPT=(97,0)][&&PRIME NAME=PrunedTree];
