# Supplementary material for: Assessing the accuracy of phylogenetic rooting methods on prokaryotic gene families
Source: PLoS One. 2020 May 15;15(5):e0232950. doi: 10.1371/journal.pone.0232950 (PMC7228096; doi:10.1371/journal.pone.0232950)
Supplement: S1 Dataset — (ZIP) [file pone.0232950.s002.zip › AllSimulatedDatasets/R-025-HI-NR/original_trees/tree48]

(((((G0_1:0.13354959[&&PRIME ID=0 VERTEXTYPE=Leaf],(G1_4:0.0029501257[&&PRIME ID=1 VERTEXTYPE=Leaf],G2_86:0.0029501257[&&PRIME ID=2 VERTEXTYPE=Leaf])G3_4:0.13059947[&&PRIME ID=3 VERTEXTYPE=Additive Transfer FROMTOLINEAGE=(4,86) DISCPT=(2,2)])G4_6:0.12018493[&&PRIME ID=4 VERTEXTYPE=Speciation DISCPT=(52,0)],((G5_7:0.096090736[&&PRIME ID=5 VERTEXTYPE=Leaf],G6_0:0.096090736[&&PRIME ID=6 VERTEXTYPE=Leaf])G7_9:0.14465822[&&PRIME ID=7 VERTEXTYPE=Speciation DISCPT=(44,0)],(G8_10:0.1471819[&&PRIME ID=8 VERTEXTYPE=Leaf],G9_11:0.1471819[&&PRIME ID=9 VERTEXTYPE=Leaf])G10_12:0.093567058[&&PRIME ID=10 VERTEXTYPE=Speciation DISCPT=(56,0)])G11_13:0.012985563[&&PRIME ID=11 VERTEXTYPE=Speciation DISCPT=(70,0)])G12_14:0.14086962[&&PRIME ID=12 VERTEXTYPE=Speciation DISCPT=(73,0)],G13_23:0.39460414[&&PRIME ID=13 VERTEXTYPE=Leaf])G14_24:0.0060696074[&&PRIME ID=14 VERTEXTYPE=Speciation DISCPT=(89,0)],(G15_26:0.063384096[&&PRIME ID=15 VERTEXTYPE=Leaf],(G16_27:0.042267497[&&PRIME ID=16 VERTEXTYPE=Leaf],G17_25:0.042267497[&&PRIME ID=17 VERTEXTYPE=Leaf])G18_27:0.021116598508764503[&&PRIME ID=18 VERTEXTYPE=Additive Transfer FROMTOLINEAGE=(27,25) DISCPT=(15,2)])G19_28:0.33728965[&&PRIME ID=19 VERTEXTYPE=Speciation DISCPT=(30,0)])G20_30:0.51884303[&&PRIME ID=20 VERTEXTYPE=Speciation DISCPT=(90,0)],(((((((((G21_31:0.080360629[&&PRIME ID=21 VERTEXTYPE=Leaf],((G22_32:0.032347603[&&PRIME ID=22 VERTEXTYPE=Leaf],G23_33:0.032347603[&&PRIME ID=23 VERTEXTYPE=Leaf])G24_34:0.020531841[&&PRIME ID=24 VERTEXTYPE=Speciation DISCPT=(15,0)],G25_35:0.052879444[&&PRIME ID=25 VERTEXTYPE=Leaf])G26_36:0.027481185[&&PRIME ID=26 VERTEXTYPE=Speciation DISCPT=(22,0)])G27_41:0.073114017[&&PRIME ID=27 VERTEXTYPE=Speciation DISCPT=(36,0)],((G28_42:0.046944785[&&PRIME ID=28 VERTEXTYPE=Leaf],G29_43:0.046944785[&&PRIME ID=29 VERTEXTYPE=Leaf])G30_44:0.015571949[&&PRIME ID=30 VERTEXTYPE=Speciation DISCPT=(19,0)],G31_45:0.062516734[&&PRIME ID=31 VERTEXTYPE=Leaf])G32_46:0.090957912[&&PRIME ID=32 VERTEXTYPE=Speciation DISCPT=(28,0)])G33_47:0.019569612[&&PRIME ID=33 VERTEXTYPE=Speciation DISCPT=(57,0)],G34_49:0.17304426[&&PRIME ID=34 VERTEXTYPE=Leaf])G35_51:0.12335169[&&PRIME ID=35 VERTEXTYPE=Speciation DISCPT=(59,0)],(G36_52:0.075614372[&&PRIME ID=36 VERTEXTYPE=Leaf],G37_53:0.075614372[&&PRIME ID=37 VERTEXTYPE=Leaf])G38_54:0.22078158[&&PRIME ID=38 VERTEXTYPE=Speciation DISCPT=(35,0)])G39_55:0.1753544[&&PRIME ID=39 VERTEXTYPE=Speciation DISCPT=(81,0)],((G40_56:0.27912322[&&PRIME ID=40 VERTEXTYPE=Leaf],((G41_65:0.038238603[&&PRIME ID=41 VERTEXTYPE=Leaf],(G42_62:0.023849778[&&PRIME ID=42 VERTEXTYPE=Leaf],G43_63:0.023849778[&&PRIME ID=43 VERTEXTYPE=Leaf])G44_64:0.014388825[&&PRIME ID=44 VERTEXTYPE=Speciation DISCPT=(12,0)])G45_64:0.009752781943807949[&&PRIME ID=45 VERTEXTYPE=Additive Transfer FROMTOLINEAGE=(64,65) DISCPT=(15,2)],G46_65:0.047991385[&&PRIME ID=46 VERTEXTYPE=Leaf])G47_66:0.23113184[&&PRIME ID=47 VERTEXTYPE=Speciation DISCPT=(20,0)])G48_67:0.077863191[&&PRIME ID=48 VERTEXTYPE=Additive Transfer FROMTOLINEAGE=(67,56) DISCPT=(77,2)],(((G49_70:0.10041204[&&PRIME ID=49 VERTEXTYPE=Leaf],(G50_71:0.0042625429[&&PRIME ID=50 VERTEXTYPE=Leaf],G51_72:0.0042625429[&&PRIME ID=51 VERTEXTYPE=Leaf])G52_73:0.096149501[&&PRIME ID=52 VERTEXTYPE=Speciation DISCPT=(6,0)])G53_74:0.17437392[&&PRIME ID=53 VERTEXTYPE=Speciation DISCPT=(45,0)],((((G54_76:0.072038992[&&PRIME ID=54 VERTEXTYPE=Leaf],(G55_77:0.024674978[&&PRIME ID=55 VERTEXTYPE=Leaf],G56_77:0.024674978[&&PRIME ID=56 VERTEXTYPE=Leaf])G57_77:0.047364013726121645[&&PRIME ID=57 VERTEXTYPE=Duplication DISCPT=(12,1)])G58_78:0.065755005[&&PRIME ID=58 VERTEXTYPE=Speciation DISCPT=(33,0)],(G59_79:0.0528804[&&PRIME ID=59 VERTEXTYPE=Leaf],G60_80:0.0528804[&&PRIME ID=60 VERTEXTYPE=Leaf])G61_81:0.084913597[&&PRIME ID=61 VERTEXTYPE=Speciation DISCPT=(23,0)])G62_82:0.040180263[&&PRIME ID=62 VERTEXTYPE=Speciation DISCPT=(54,0)],G63_83:0.17797426[&&PRIME ID=63 VERTEXTYPE=Leaf])G64_84:0.023199508[&&PRIME ID=64 VERTEXTYPE=Speciation DISCPT=(60,0)],((G65_119:0.085586048[&&PRIME ID=65 VERTEXTYPE=Leaf],G66_119:0.085586048[&&PRIME ID=66 VERTEXTYPE=Leaf])G67_119:0.097863762[&&PRIME ID=67 VERTEXTYPE=Duplication DISCPT=(37,2)],((((G68_86:0.025907242[&&PRIME ID=68 VERTEXTYPE=Leaf],G69_87:0.025907242[&&PRIME ID=69 VERTEXTYPE=Leaf])G70_88:0.031534819[&&PRIME ID=70 VERTEXTYPE=Speciation DISCPT=(13,0)],G71_89:0.057442061[&&PRIME ID=71 VERTEXTYPE=Leaf])G72_90:0.03380233[&&PRIME ID=72 VERTEXTYPE=Speciation DISCPT=(26,0)],G73_91:0.091244391[&&PRIME ID=73 VERTEXTYPE=Leaf])G74_92:0.024850524[&&PRIME ID=74 VERTEXTYPE=Speciation DISCPT=(41,0)],(G75_160:0.08830316[&&PRIME ID=75 VERTEXTYPE=Leaf],G76_162:0.08830316[&&PRIME ID=76 VERTEXTYPE=Leaf])G77_164:0.027791755[&&PRIME ID=77 VERTEXTYPE=Speciation DISCPT=(39,0)])G78_92:0.06735489485337581[&&PRIME ID=78 VERTEXTYPE=Additive Transfer FROMTOLINEAGE=(92,164) DISCPT=(48,2)])G79_93:0.017723958[&&PRIME ID=79 VERTEXTYPE=Speciation DISCPT=(61,0)])G80_94:0.073612196[&&PRIME ID=80 VERTEXTYPE=Speciation DISCPT=(64,0)])G81_95:0.038760165[&&PRIME ID=81 VERTEXTYPE=Speciation DISCPT=(77,0)],((G82_16:0.020171248[&&PRIME ID=82 VERTEXTYPE=Leaf],G83_17:0.020171248[&&PRIME ID=83 VERTEXTYPE=Leaf])G84_18:0.062343096[&&PRIME ID=84 VERTEXTYPE=Speciation DISCPT=(11,0)],G85_19:0.082514344[&&PRIME ID=85 VERTEXTYPE=Leaf])G86_20:0.23103178[&&PRIME ID=86 VERTEXTYPE=Speciation DISCPT=(37,0)])G87_99:0.043440287[&&PRIME ID=87 VERTEXTYPE=Speciation DISCPT=(83,0)])G88_100:0.11476394[&&PRIME ID=88 VERTEXTYPE=Speciation DISCPT=(87,0)])G89_101:0.079079[&&PRIME ID=89 VERTEXTYPE=Speciation DISCPT=(93,0)],(((((G90_102:0.098626859[&&PRIME ID=90 VERTEXTYPE=Leaf],G91_102:0.098626859[&&PRIME ID=91 VERTEXTYPE=Leaf])G92_102:0.10782745123209933[&&PRIME ID=92 VERTEXTYPE=Duplication DISCPT=(44,2)],((G93_113:0.019024756[&&PRIME ID=93 VERTEXTYPE=Leaf],G94_114:0.019024756[&&PRIME ID=94 VERTEXTYPE=Leaf])G95_115:0.10062382[&&PRIME ID=95 VERTEXTYPE=Speciation DISCPT=(10,0)],(G96_103:0.08217602[&&PRIME ID=96 VERTEXTYPE=Leaf],G97_103:0.08217602[&&PRIME ID=97 VERTEXTYPE=Leaf])G98_103:0.0374725606286981[&&PRIME ID=98 VERTEXTYPE=Duplication DISCPT=(36,2)])G99_103:0.08680572951606255[&&PRIME ID=99 VERTEXTYPE=Additive Transfer FROMTOLINEAGE=(103,115) DISCPT=(49,1)])G100_104:0.01818242[&&PRIME ID=100 VERTEXTYPE=Speciation DISCPT=(65,0)],G101_105:0.22463673[&&PRIME ID=101 VERTEXTYPE=Leaf])G102_106:0.1032577[&&PRIME ID=102 VERTEXTYPE=Speciation DISCPT=(67,0)],((G103_107:0.07005477[&&PRIME ID=103 VERTEXTYPE=Leaf],G104_108:0.07005477[&&PRIME ID=104 VERTEXTYPE=Leaf])G105_109:0.17477547[&&PRIME ID=105 VERTEXTYPE=Speciation DISCPT=(32,0)],(((G106_170:0.10530504[&&PRIME ID=106 VERTEXTYPE=Leaf],(G107_171:0.0040970348[&&PRIME ID=107 VERTEXTYPE=Leaf],G108_172:0.0040970348[&&PRIME ID=108 VERTEXTYPE=Leaf])G109_173:0.10120801[&&PRIME ID=109 VERTEXTYPE=Speciation DISCPT=(5,0)])G110_174:0.0024641364[&&PRIME ID=110 VERTEXTYPE=Speciation DISCPT=(46,0)],G111_111:0.10776918[&&PRIME ID=111 VERTEXTYPE=Leaf])G112_112:0.10148276943763954[&&PRIME ID=112 VERTEXTYPE=Additive Transfer FROMTOLINEAGE=(112,174) DISCPT=(46,2)],(G113_113:0.019024756[&&PRIME ID=113 VERTEXTYPE=Leaf],G114_114:0.019024756[&&PRIME ID=114 VERTEXTYPE=Leaf])G115_115:0.19022719[&&PRIME ID=115 VERTEXTYPE=Speciation DISCPT=(10,0)])G116_116:0.035578293[&&PRIME ID=116 VERTEXTYPE=Speciation DISCPT=(66,0)])G117_117:0.083064193[&&PRIME ID=117 VERTEXTYPE=Speciation DISCPT=(71,0)])G118_118:0.18818869[&&PRIME ID=118 VERTEXTYPE=Speciation DISCPT=(85,0)],(((G119_42:0.046944785[&&PRIME ID=119 VERTEXTYPE=Leaf],G120_43:0.046944785[&&PRIME ID=120 VERTEXTYPE=Leaf])G121_44:0.14189834[&&PRIME ID=121 VERTEXTYPE=Speciation DISCPT=(19,0)],(G122_110:0.045584602[&&PRIME ID=122 VERTEXTYPE=Leaf],G123_111:0.045584602[&&PRIME ID=123 VERTEXTYPE=Leaf])G124_112:0.14325853[&&PRIME ID=124 VERTEXTYPE=Speciation DISCPT=(18,0)])G125_121:0.2702163505958077[&&PRIME ID=125 VERTEXTYPE=Additive Transfer FROMTOLINEAGE=(121,112) DISCPT=(62,1)],(((((G126_167:0.021831906[&&PRIME ID=126 VERTEXTYPE=Leaf],G127_167:0.021831906[&&PRIME ID=127 VERTEXTYPE=Leaf])G128_167:0.09668760398988765[&&PRIME ID=128 VERTEXTYPE=Duplication DISCPT=(11,1)],G129_168:0.11851951[&&PRIME ID=129 VERTEXTYPE=Leaf])G130_169:0.068397115[&&PRIME ID=130 VERTEXTYPE=Speciation DISCPT=(49,0)],G131_170:0.18691662[&&PRIME ID=131 VERTEXTYPE=Leaf])G132_175:0.057030081[&&PRIME ID=132 VERTEXTYPE=Speciation DISCPT=(62,0)],(G133_121:0.14604049[&&PRIME ID=133 VERTEXTYPE=Leaf],(G134_89:0.091244391[&&PRIME ID=134 VERTEXTYPE=Leaf],G135_89:0.091244391[&&PRIME ID=135 VERTEXTYPE=Leaf])G136_92:0.0547961[&&PRIME ID=136 VERTEXTYPE=Speciation DISCPT=(41,0)])G137_121:0.09790621511069307[&&PRIME ID=137 VERTEXTYPE=Additive Transfer FROMTOLINEAGE=(121,92) DISCPT=(54,2)])G138_121:0.15311249759199871[&&PRIME ID=138 VERTEXTYPE=Additive Transfer FROMTOLINEAGE=(121,175) DISCPT=(70,2)],((G139_122:0.0034253505[&&PRIME ID=139 VERTEXTYPE=Leaf],G140_123:0.0034253505[&&PRIME ID=140 VERTEXTYPE=Leaf])G141_124:0.23604619[&&PRIME ID=141 VERTEXTYPE=Speciation DISCPT=(3,0)],((G142_125:0.14707985[&&PRIME ID=142 VERTEXTYPE=Leaf],((G143_126:0.11250343[&&PRIME ID=143 VERTEXTYPE=Leaf],(G144_127:0.002347961[&&PRIME ID=144 VERTEXTYPE=Leaf],G145_128:0.002347961[&&PRIME ID=145 VERTEXTYPE=Leaf])G146_129:0.11015547[&&PRIME ID=146 VERTEXTYPE=Speciation DISCPT=(2,0)])G147_130:0.02023039[&&PRIME ID=147 VERTEXTYPE=Speciation DISCPT=(48,0)],(G148_126:0.11250343[&&PRIME ID=148 VERTEXTYPE=Leaf],(G149_127:0.002347961[&&PRIME ID=149 VERTEXTYPE=Leaf],G150_128:0.002347961[&&PRIME ID=150 VERTEXTYPE=Leaf])G151_129:0.11015547[&&PRIME ID=151 VERTEXTYPE=Speciation DISCPT=(2,0)])G152_130:0.02023039[&&PRIME ID=152 VERTEXTYPE=Speciation DISCPT=(48,0)])G153_130:0.01434603108687618[&&PRIME ID=153 VERTEXTYPE=Duplication DISCPT=(51,2)])G154_131:0.042595927[&&PRIME ID=154 VERTEXTYPE=Speciation DISCPT=(55,0)],(G155_183:0.054873586[&&PRIME ID=155 VERTEXTYPE=Leaf],((G156_184:0.043278347[&&PRIME ID=156 VERTEXTYPE=Leaf],G157_185:0.043278347[&&PRIME ID=157 VERTEXTYPE=Leaf])G158_186:0.0032496549[&&PRIME ID=158 VERTEXTYPE=Speciation DISCPT=(16,0)],(G159_184:0.043278347[&&PRIME ID=159 VERTEXTYPE=Leaf],G160_185:0.043278347[&&PRIME ID=160 VERTEXTYPE=Leaf])G161_186:0.0032496549[&&PRIME ID=161 VERTEXTYPE=Speciation DISCPT=(16,0)])G162_186:0.00834558371556833[&&PRIME ID=162 VERTEXTYPE=Duplication DISCPT=(18,2)])G163_187:0.13480219[&&PRIME ID=163 VERTEXTYPE=Speciation DISCPT=(24,0)])G164_131:0.049795767954349646[&&PRIME ID=164 VERTEXTYPE=Additive Transfer FROMTOLINEAGE=(131,187) DISCPT=(62,1)])G165_132:0.15758766[&&PRIME ID=165 VERTEXTYPE=Speciation DISCPT=(69,0)])G166_132:0.06200027688308317[&&PRIME ID=166 VERTEXTYPE=Additive Transfer FROMTOLINEAGE=(132,121) DISCPT=(89,1)])G167_133:0.057023639[&&PRIME ID=167 VERTEXTYPE=Speciation DISCPT=(91,0)])G168_134:0.034746236[&&PRIME ID=168 VERTEXTYPE=Speciation DISCPT=(95,0)])G169_135:0.0057463016[&&PRIME ID=169 VERTEXTYPE=Speciation DISCPT=(96,0)],((((G170_136:0.12661194[&&PRIME ID=170 VERTEXTYPE=Leaf],(G171_171:0.0040970348[&&PRIME ID=171 VERTEXTYPE=Leaf],G172_172:0.0040970348[&&PRIME ID=172 VERTEXTYPE=Leaf])G173_173:0.12251491[&&PRIME ID=173 VERTEXTYPE=Speciation DISCPT=(5,0)])G174_136:0.13580694907259508[&&PRIME ID=174 VERTEXTYPE=Additive Transfer FROMTOLINEAGE=(136,174) DISCPT=(49,2)],((G175_137:0.1522706[&&PRIME ID=175 VERTEXTYPE=Leaf],G176_137:0.1522706[&&PRIME ID=176 VERTEXTYPE=Leaf])G177_137:0.018931086799031462[&&PRIME ID=177 VERTEXTYPE=Duplication DISCPT=(56,2)],G178_137:0.17120169[&&PRIME ID=178 VERTEXTYPE=Leaf])G179_137:0.09121720184255376[&&PRIME ID=179 VERTEXTYPE=Duplication DISCPT=(58,2)])G180_138:0.028300744[&&PRIME ID=180 VERTEXTYPE=Speciation DISCPT=(74,0)],(G181_160:0.08830316[&&PRIME ID=181 VERTEXTYPE=Leaf],(G182_161:0.051997248[&&PRIME ID=182 VERTEXTYPE=Leaf],G183_162:0.051997248[&&PRIME ID=183 VERTEXTYPE=Leaf])G184_163:0.036305912[&&PRIME ID=184 VERTEXTYPE=Speciation DISCPT=(21,0)])G185_164:0.20241647[&&PRIME ID=185 VERTEXTYPE=Speciation DISCPT=(39,0)])G186_166:0.2247655[&&PRIME ID=186 VERTEXTYPE=Speciation DISCPT=(79,0)],((((G187_102:0.20645431[&&PRIME ID=187 VERTEXTYPE=Leaf],G188_103:0.20645431[&&PRIME ID=188 VERTEXTYPE=Leaf])G189_104:0.01818242[&&PRIME ID=189 VERTEXTYPE=Speciation DISCPT=(65,0)],G190_105:0.22463673[&&PRIME ID=190 VERTEXTYPE=Leaf])G191_106:0.1032577[&&PRIME ID=191 VERTEXTYPE=Speciation DISCPT=(67,0)],((G192_107:0.07005477[&&PRIME ID=192 VERTEXTYPE=Leaf],G193_108:0.07005477[&&PRIME ID=193 VERTEXTYPE=Leaf])G194_109:0.17477547[&&PRIME ID=194 VERTEXTYPE=Speciation DISCPT=(32,0)],(G195_113:0.019024756[&&PRIME ID=195 VERTEXTYPE=Leaf],G196_114:0.019024756[&&PRIME ID=196 VERTEXTYPE=Leaf])G197_115:0.22580548[&&PRIME ID=197 VERTEXTYPE=Speciation DISCPT=(10,0)])G198_117:0.083064193[&&PRIME ID=198 VERTEXTYPE=Speciation DISCPT=(71,0)])G199_118:0.025863604[&&PRIME ID=199 VERTEXTYPE=Speciation DISCPT=(85,0)],(((G200_167:0.029597117[&&PRIME ID=200 VERTEXTYPE=Leaf],G201_167:0.029597117[&&PRIME ID=201 VERTEXTYPE=Leaf])G202_167:0.08892239264039023[&&PRIME ID=202 VERTEXTYPE=Duplication DISCPT=(14,1)],G203_168:0.11851951[&&PRIME ID=203 VERTEXTYPE=Leaf])G204_169:0.068397115[&&PRIME ID=204 VERTEXTYPE=Speciation DISCPT=(49,0)],(G205_170:0.10530504[&&PRIME ID=205 VERTEXTYPE=Leaf],(G206_171:0.0040970348[&&PRIME ID=206 VERTEXTYPE=Leaf],(G207_172:0.001562302[&&PRIME ID=207 VERTEXTYPE=Leaf],G208_172:0.001562302[&&PRIME ID=208 VERTEXTYPE=Leaf])G209_172:0.002534732830212999[&&PRIME ID=209 VERTEXTYPE=Duplication DISCPT=(1,2)])G210_173:0.10120801[&&PRIME ID=210 VERTEXTYPE=Speciation DISCPT=(5,0)])G211_174:0.081611583[&&PRIME ID=211 VERTEXTYPE=Speciation DISCPT=(46,0)])G212_175:0.16684141[&&PRIME ID=212 VERTEXTYPE=Speciation DISCPT=(62,0)])G213_177:0.1617270953779853[&&PRIME ID=213 VERTEXTYPE=Additive Transfer FROMTOLINEAGE=(177,118) DISCPT=(86,2)])G214_178:0.041090525[&&PRIME ID=214 VERTEXTYPE=Speciation DISCPT=(94,0)])G215_179:0.073023104[&&PRIME ID=215 VERTEXTYPE=Speciation DISCPT=(97,0)],((G216_183:0.054873586[&&PRIME ID=216 VERTEXTYPE=Leaf],(G217_184:0.043278347[&&PRIME ID=217 VERTEXTYPE=Leaf],G218_185:0.043278347[&&PRIME ID=218 VERTEXTYPE=Leaf])G219_186:0.011595239[&&PRIME ID=219 VERTEXTYPE=Speciation DISCPT=(16,0)])G220_187:0.26234648[&&PRIME ID=220 VERTEXTYPE=Speciation DISCPT=(24,0)],(G221_188:0.017462975[&&PRIME ID=221 VERTEXTYPE=Leaf],G222_32:0.017462975[&&PRIME ID=222 VERTEXTYPE=Leaf])G223_188:0.29975709[&&PRIME ID=223 VERTEXTYPE=Additive Transfer FROMTOLINEAGE=(188,32) DISCPT=(7,2)])G224_195:0.31237869[&&PRIME ID=224 VERTEXTYPE=Speciation DISCPT=(84,0)])G225_197:0.10863002[&&PRIME ID=225 VERTEXTYPE=Speciation DISCPT=(98,0)],(((((((((G226_32:0.032347603[&&PRIME ID=226 VERTEXTYPE=Leaf],G227_33:0.032347603[&&PRIME ID=227 VERTEXTYPE=Leaf])G228_34:0.020531841[&&PRIME ID=228 VERTEXTYPE=Speciation DISCPT=(15,0)],G229_35:0.052879444[&&PRIME ID=229 VERTEXTYPE=Leaf])G230_36:0.0025786755[&&PRIME ID=230 VERTEXTYPE=Speciation DISCPT=(22,0)],(G231_37:3.2698462E-4[&&PRIME ID=231 VERTEXTYPE=Leaf],G232_38:3.2698462E-4[&&PRIME ID=232 VERTEXTYPE=Leaf])G233_39:0.055131135[&&PRIME ID=233 VERTEXTYPE=Speciation DISCPT=(1,0)])G234_40:0.046615642[&&PRIME ID=234 VERTEXTYPE=Speciation DISCPT=(25,0)],G235_48:0.10207376[&&PRIME ID=235 VERTEXTYPE=Leaf])G236_41:0.0514008845394159[&&PRIME ID=236 VERTEXTYPE=Additive Transfer FROMTOLINEAGE=(41,50) DISCPT=(45,1)],((G237_42:0.046944785[&&PRIME ID=237 VERTEXTYPE=Leaf],G238_43:0.046944785[&&PRIME ID=238 VERTEXTYPE=Leaf])G239_44:0.015571949[&&PRIME ID=239 VERTEXTYPE=Speciation DISCPT=(19,0)],G240_45:0.062516734[&&PRIME ID=240 VERTEXTYPE=Leaf])G241_46:0.090957912[&&PRIME ID=241 VERTEXTYPE=Speciation DISCPT=(28,0)])G242_47:0.019569612[&&PRIME ID=242 VERTEXTYPE=Speciation DISCPT=(57,0)],((G243_48:0.020181496[&&PRIME ID=243 VERTEXTYPE=Leaf],G244_48:0.020181496[&&PRIME ID=244 VERTEXTYPE=Leaf])G245_48:0.04470132135468673[&&PRIME ID=245 VERTEXTYPE=Duplication DISCPT=(11,1)],G246_49:0.064882817[&&PRIME ID=246 VERTEXTYPE=Leaf])G247_50:0.10816144[&&PRIME ID=247 VERTEXTYPE=Speciation DISCPT=(31,0)])G248_51:0.12335169[&&PRIME ID=248 VERTEXTYPE=Speciation DISCPT=(59,0)],((G249_52:0.075614372[&&PRIME ID=249 VERTEXTYPE=Leaf],G250_53:0.075614372[&&PRIME ID=250 VERTEXTYPE=Leaf])G251_54:0.13569919[&&PRIME ID=251 VERTEXTYPE=Speciation DISCPT=(35,0)],((G252_52:0.043306472[&&PRIME ID=252 VERTEXTYPE=Leaf],G253_79:0.043306472[&&PRIME ID=253 VERTEXTYPE=Leaf])G254_52:0.03230789985252892[&&PRIME ID=254 VERTEXTYPE=Additive Transfer FROMTOLINEAGE=(52,79) DISCPT=(16,1)],G255_53:0.075614372[&&PRIME ID=255 VERTEXTYPE=Leaf])G256_54:0.13569919[&&PRIME ID=256 VERTEXTYPE=Speciation DISCPT=(35,0)])G257_54:0.08508238905605409[&&PRIME ID=257 VERTEXTYPE=Duplication DISCPT=(66,1)])G258_55:0.2544334[&&PRIME ID=258 VERTEXTYPE=Speciation DISCPT=(81,0)],(((G259_121:0.31138857[&&PRIME ID=259 VERTEXTYPE=Leaf],(G260_122:0.0034253505[&&PRIME ID=260 VERTEXTYPE=Leaf],G261_123:0.0034253505[&&PRIME ID=261 VERTEXTYPE=Leaf])G262_124:0.30796322[&&PRIME ID=262 VERTEXTYPE=Speciation DISCPT=(3,0)])G263_121:0.1263664943910649[&&PRIME ID=263 VERTEXTYPE=Additive Transfer FROMTOLINEAGE=(121,132) DISCPT=(81,2)],(G264_125:0.14707985[&&PRIME ID=264 VERTEXTYPE=Leaf],(G265_126:0.11250343[&&PRIME ID=265 VERTEXTYPE=Leaf],(G266_127:0.002347961[&&PRIME ID=266 VERTEXTYPE=Leaf],G267_128:0.002347961[&&PRIME ID=267 VERTEXTYPE=Leaf])G268_129:0.11015547[&&PRIME ID=268 VERTEXTYPE=Speciation DISCPT=(2,0)])G269_130:0.034576421[&&PRIME ID=269 VERTEXTYPE=Speciation DISCPT=(48,0)])G270_131:0.29067522[&&PRIME ID=270 VERTEXTYPE=Speciation DISCPT=(55,0)])G271_132:0.029587192[&&PRIME ID=271 VERTEXTYPE=Additive Transfer FROMTOLINEAGE=(132,121) DISCPT=(90,2)],(((G272_102:0.22463673[&&PRIME ID=272 VERTEXTYPE=Leaf],G273_105:0.22463673[&&PRIME ID=273 VERTEXTYPE=Leaf])G274_106:0.1032577[&&PRIME ID=274 VERTEXTYPE=Speciation DISCPT=(67,0)],(((((G275_107:0.07005477[&&PRIME ID=275 VERTEXTYPE=Leaf],G276_108:0.07005477[&&PRIME ID=276 VERTEXTYPE=Leaf])G277_109:0.038185981[&&PRIME ID=277 VERTEXTYPE=Speciation DISCPT=(32,0)],(G278_122:0.0034253505[&&PRIME ID=278 VERTEXTYPE=Leaf],G279_123:0.0034253505[&&PRIME ID=279 VERTEXTYPE=Leaf])G280_124:0.1048154[&&PRIME ID=280 VERTEXTYPE=Speciation DISCPT=(3,0)])G281_109:0.11461217[&&PRIME ID=281 VERTEXTYPE=Additive Transfer FROMTOLINEAGE=(109,124) DISCPT=(46,2)],(G282_0:0.13354959[&&PRIME ID=282 VERTEXTYPE=Leaf],(G283_3:0.11017177[&&PRIME ID=283 VERTEXTYPE=Leaf],G284_4:0.11017177[&&PRIME ID=284 VERTEXTYPE=Leaf])G285_5:0.023377824[&&PRIME ID=285 VERTEXTYPE=Speciation DISCPT=(47,0)])G286_6:0.089303328[&&PRIME ID=286 VERTEXTYPE=Speciation DISCPT=(52,0)])G287_109:0.021977318[&&PRIME ID=287 VERTEXTYPE=Additive Transfer FROMTOLINEAGE=(109,6) DISCPT=(66,2)],((G288_110:0.045584602[&&PRIME ID=288 VERTEXTYPE=Leaf],G289_111:0.045584602[&&PRIME ID=289 VERTEXTYPE=Leaf])G290_112:0.12896892[&&PRIME ID=290 VERTEXTYPE=Speciation DISCPT=(18,0)],(G291_113:0.019024756[&&PRIME ID=291 VERTEXTYPE=Leaf],G292_114:0.019024756[&&PRIME ID=292 VERTEXTYPE=Leaf])G293_115:0.15552877[&&PRIME ID=293 VERTEXTYPE=Speciation DISCPT=(10,0)])G294_112:0.070276714[&&PRIME ID=294 VERTEXTYPE=Additive Transfer FROMTOLINEAGE=(112,115) DISCPT=(59,1)])G295_117:0.03794629[&&PRIME ID=295 VERTEXTYPE=Speciation DISCPT=(71,0)],G296_137:0.28277653[&&PRIME ID=296 VERTEXTYPE=Leaf])G297_117:0.04511790215916832[&&PRIME ID=297 VERTEXTYPE=Additive Transfer FROMTOLINEAGE=(117,138) DISCPT=(78,1)])G298_118:0.032606317[&&PRIME ID=298 VERTEXTYPE=Speciation DISCPT=(85,0)],G299_119:0.36050075[&&PRIME ID=299 VERTEXTYPE=Leaf])G300_120:0.10684151[&&PRIME ID=300 VERTEXTYPE=Speciation DISCPT=(88,0)])G301_120:0.083487098[&&PRIME ID=301 VERTEXTYPE=Additive Transfer FROMTOLINEAGE=(120,133) DISCPT=(92,1)])G302_135:0.0057463016[&&PRIME ID=302 VERTEXTYPE=Speciation DISCPT=(96,0)],(((((G303_167:0.11851951[&&PRIME ID=303 VERTEXTYPE=Leaf],(G304_168:0.096672056[&&PRIME ID=304 VERTEXTYPE=Leaf],G305_168:0.096672056[&&PRIME ID=305 VERTEXTYPE=Leaf])G306_168:0.02184745415151645[&&PRIME ID=306 VERTEXTYPE=Duplication DISCPT=(44,1)])G307_169:0.068397115[&&PRIME ID=307 VERTEXTYPE=Speciation DISCPT=(49,0)],((G308_167:0.11851951[&&PRIME ID=308 VERTEXTYPE=Leaf],G309_168:0.11851951[&&PRIME ID=309 VERTEXTYPE=Leaf])G310_169:0.043182385[&&PRIME ID=310 VERTEXTYPE=Speciation DISCPT=(49,0)],G311_170:0.16170189[&&PRIME ID=311 VERTEXTYPE=Leaf])G312_174:0.025214729422040078[&&PRIME ID=312 VERTEXTYPE=Additive Transfer FROMTOLINEAGE=(174,169) DISCPT=(57,2)])G313_175:0.095471405[&&PRIME ID=313 VERTEXTYPE=Speciation DISCPT=(62,0)],G314_176:0.28238803[&&PRIME ID=314 VERTEXTYPE=Leaf])G315_177:0.18695079[&&PRIME ID=315 VERTEXTYPE=Speciation DISCPT=(78,0)],((G316_125:0.12830587[&&PRIME ID=316 VERTEXTYPE=Leaf],G317_125:0.12830587[&&PRIME ID=317 VERTEXTYPE=Leaf])G318_125:0.01877397523377831[&&PRIME ID=318 VERTEXTYPE=Duplication DISCPT=(50,1)],(G319_126:0.11250343[&&PRIME ID=319 VERTEXTYPE=Leaf],(G320_127:0.002347961[&&PRIME ID=320 VERTEXTYPE=Leaf],G321_128:0.002347961[&&PRIME ID=321 VERTEXTYPE=Leaf])G322_129:0.11015547[&&PRIME ID=322 VERTEXTYPE=Speciation DISCPT=(2,0)])G323_130:0.034576421[&&PRIME ID=323 VERTEXTYPE=Speciation DISCPT=(48,0)])G324_131:0.32225897[&&PRIME ID=324 VERTEXTYPE=Speciation DISCPT=(55,0)])G325_166:0.04614631369322262[&&PRIME ID=325 VERTEXTYPE=Additive Transfer FROMTOLINEAGE=(166,177) DISCPT=(92,2)],G326_176:0.51548513[&&PRIME ID=326 VERTEXTYPE=Leaf])G327_178:0.041090525[&&PRIME ID=327 VERTEXTYPE=Speciation DISCPT=(94,0)])G328_179:0.18165312[&&PRIME ID=328 VERTEXTYPE=Speciation DISCPT=(97,0)])G329_197:0.18128800523477415[&&PRIME ID=329 VERTEXTYPE=Duplication DISCPT=(98,1)])G330_198:0.0[&&PRIME ID=330 VERTEXTYPE=Speciation DISCPT=(99,0)][&&PRIME NAME=PrunedTree];
