# Supplementary material for: Assessing the accuracy of phylogenetic rooting methods on prokaryotic gene families
Source: PLoS One. 2020 May 15;15(5):e0232950. doi: 10.1371/journal.pone.0232950 (PMC7228096; doi:10.1371/journal.pone.0232950)
Supplement: S1 Dataset — (ZIP) [file pone.0232950.s002.zip › AllSimulatedDatasets/R-025-HI-NR/original_trees/tree49]

(((G0_45:0.31725639[&&PRIME ID=0 VERTEXTYPE=Leaf],G1_47:0.31725639[&&PRIME ID=1 VERTEXTYPE=Leaf])G2_61:0.17517776[&&PRIME ID=2 VERTEXTYPE=Speciation DISCPT=(80,0)],(((G3_63:0.069885435[&&PRIME ID=3 VERTEXTYPE=Leaf],(G4_64:0.053373322[&&PRIME ID=4 VERTEXTYPE=Leaf],G5_65:0.053373322[&&PRIME ID=5 VERTEXTYPE=Leaf])G6_66:0.016512113[&&PRIME ID=6 VERTEXTYPE=Speciation DISCPT=(20,0)])G7_67:0.20868636[&&PRIME ID=7 VERTEXTYPE=Speciation DISCPT=(30,0)],(((G8_68:0.052558545[&&PRIME ID=8 VERTEXTYPE=Leaf],G9_69:0.052558545[&&PRIME ID=9 VERTEXTYPE=Leaf])G10_70:0.026386707[&&PRIME ID=10 VERTEXTYPE=Speciation DISCPT=(19,0)],(G11_71:0.033923245[&&PRIME ID=11 VERTEXTYPE=Leaf],G12_72:0.033923245[&&PRIME ID=12 VERTEXTYPE=Leaf])G13_73:0.045022007[&&PRIME ID=13 VERTEXTYPE=Speciation DISCPT=(15,0)])G14_74:0.16615734[&&PRIME ID=14 VERTEXTYPE=Speciation DISCPT=(34,0)],((G15_159:0.089685804[&&PRIME ID=15 VERTEXTYPE=Leaf],G16_22:0.089685804[&&PRIME ID=16 VERTEXTYPE=Leaf])G17_159:0.07271687953034327[&&PRIME ID=17 VERTEXTYPE=Additive Transfer FROMTOLINEAGE=(159,22) DISCPT=(39,1)],(G18_75:0.067373535[&&PRIME ID=18 VERTEXTYPE=Leaf],G19_76:0.067373535[&&PRIME ID=19 VERTEXTYPE=Leaf])G20_77:0.095029149[&&PRIME ID=20 VERTEXTYPE=Speciation DISCPT=(29,0)])G21_77:0.08269990708490735[&&PRIME ID=21 VERTEXTYPE=Additive Transfer FROMTOLINEAGE=(77,159) DISCPT=(58,1)])G22_78:0.033469201[&&PRIME ID=22 VERTEXTYPE=Speciation DISCPT=(67,0)])G23_79:0.092666427[&&PRIME ID=23 VERTEXTYPE=Speciation DISCPT=(76,0)],((G24_87:0.30926201[&&PRIME ID=24 VERTEXTYPE=Leaf],G25_159:0.30926201[&&PRIME ID=25 VERTEXTYPE=Leaf])G26_88:0.0185670133569089[&&PRIME ID=26 VERTEXTYPE=Duplication DISCPT=(78,2)],(((((G27_176:0.013260206[&&PRIME ID=27 VERTEXTYPE=Leaf],G28_90:0.013260206[&&PRIME ID=28 VERTEXTYPE=Leaf])G29_90:0.051394866164393975[&&PRIME ID=29 VERTEXTYPE=Additive Transfer FROMTOLINEAGE=(90,176) DISCPT=(4,1)],G30_91:0.064655072[&&PRIME ID=30 VERTEXTYPE=Leaf])G31_92:0.19304159[&&PRIME ID=31 VERTEXTYPE=Speciation DISCPT=(27,0)],G32_93:0.25769666[&&PRIME ID=32 VERTEXTYPE=Leaf])G33_94:0.036263007[&&PRIME ID=33 VERTEXTYPE=Speciation DISCPT=(69,0)],((G34_89:0.082402539[&&PRIME ID=34 VERTEXTYPE=Leaf],(G35_75:0.067373535[&&PRIME ID=35 VERTEXTYPE=Leaf],G36_76:0.067373535[&&PRIME ID=36 VERTEXTYPE=Leaf])G37_77:0.015029004[&&PRIME ID=37 VERTEXTYPE=Speciation DISCPT=(29,0)])G38_89:0.1932141116823499[&&PRIME ID=38 VERTEXTYPE=Additive Transfer FROMTOLINEAGE=(89,77) DISCPT=(34,2)],((G39_90:0.064655072[&&PRIME ID=39 VERTEXTYPE=Leaf],G40_91:0.064655072[&&PRIME ID=40 VERTEXTYPE=Leaf])G41_92:0.19304159[&&PRIME ID=41 VERTEXTYPE=Speciation DISCPT=(27,0)],G42_93:0.25769666[&&PRIME ID=42 VERTEXTYPE=Leaf])G43_94:0.017919991[&&PRIME ID=43 VERTEXTYPE=Speciation DISCPT=(69,0)])G44_95:0.018343016[&&PRIME ID=44 VERTEXTYPE=Speciation DISCPT=(75,0)])G45_95:0.024873020603810678[&&PRIME ID=45 VERTEXTYPE=Duplication DISCPT=(78,1)],(((((((G46_96:0.063068462[&&PRIME ID=46 VERTEXTYPE=Leaf],(G47_100:0.061804009[&&PRIME ID=47 VERTEXTYPE=Leaf],G48_93:0.061804009[&&PRIME ID=48 VERTEXTYPE=Leaf])G49_101:0.0012644531876773043[&&PRIME ID=49 VERTEXTYPE=Additive Transfer FROMTOLINEAGE=(101,93) DISCPT=(24,1)])G50_102:0.042044883[&&PRIME ID=50 VERTEXTYPE=Speciation DISCPT=(25,0)],G51_103:0.10511335[&&PRIME ID=51 VERTEXTYPE=Leaf])G52_102:0.019737514697517528[&&PRIME ID=52 VERTEXTYPE=Additive Transfer FROMTOLINEAGE=(102,103) DISCPT=(41,1)],G53_103:0.12485086[&&PRIME ID=53 VERTEXTYPE=Leaf])G54_104:0.0098069444[&&PRIME ID=54 VERTEXTYPE=Speciation DISCPT=(51,0)],((G55_105:8.3996627E-4[&&PRIME ID=55 VERTEXTYPE=Leaf],G56_106:8.3996627E-4[&&PRIME ID=56 VERTEXTYPE=Leaf])G57_107:0.048686625[&&PRIME ID=57 VERTEXTYPE=Speciation DISCPT=(1,0)],((G58_108:0.017557695[&&PRIME ID=58 VERTEXTYPE=Leaf],G59_109:0.017557695[&&PRIME ID=59 VERTEXTYPE=Leaf])G60_110:0.015453221[&&PRIME ID=60 VERTEXTYPE=Speciation DISCPT=(6,0)],G61_111:0.033010916[&&PRIME ID=61 VERTEXTYPE=Leaf])G62_112:0.016515676[&&PRIME ID=62 VERTEXTYPE=Speciation DISCPT=(14,0)])G63_113:0.085131213[&&PRIME ID=63 VERTEXTYPE=Speciation DISCPT=(18,0)])G64_120:0.0081800656[&&PRIME ID=64 VERTEXTYPE=Speciation DISCPT=(55,0)],G65_121:0.14283787[&&PRIME ID=65 VERTEXTYPE=Leaf])G66_122:0.10529599[&&PRIME ID=66 VERTEXTYPE=Speciation DISCPT=(56,0)],((((G67_96:0.063068462[&&PRIME ID=67 VERTEXTYPE=Leaf],(G68_97:0.032586354[&&PRIME ID=68 VERTEXTYPE=Leaf],G69_98:0.032586354[&&PRIME ID=69 VERTEXTYPE=Leaf])G70_99:0.030482108[&&PRIME ID=70 VERTEXTYPE=Speciation DISCPT=(13,0)])G71_102:0.061782398[&&PRIME ID=71 VERTEXTYPE=Speciation DISCPT=(25,0)],G72_103:0.12485086[&&PRIME ID=72 VERTEXTYPE=Leaf])G73_104:0.0098069444[&&PRIME ID=73 VERTEXTYPE=Speciation DISCPT=(51,0)],(((G74_105:8.3996627E-4[&&PRIME ID=74 VERTEXTYPE=Leaf],G75_106:8.3996627E-4[&&PRIME ID=75 VERTEXTYPE=Leaf])G76_107:0.048686625[&&PRIME ID=76 VERTEXTYPE=Speciation DISCPT=(1,0)],(((G77_108:0.017557695[&&PRIME ID=77 VERTEXTYPE=Leaf],G78_109:0.017557695[&&PRIME ID=78 VERTEXTYPE=Leaf])G79_110:0.0091920721[&&PRIME ID=79 VERTEXTYPE=Speciation DISCPT=(6,0)],G80_123:0.026749767[&&PRIME ID=80 VERTEXTYPE=Leaf])G81_110:0.006261148949072389[&&PRIME ID=81 VERTEXTYPE=Additive Transfer FROMTOLINEAGE=(110,123) DISCPT=(11,1)],G82_111:0.033010916[&&PRIME ID=82 VERTEXTYPE=Leaf])G83_112:0.016515676[&&PRIME ID=83 VERTEXTYPE=Speciation DISCPT=(14,0)])G84_113:0.053399521[&&PRIME ID=84 VERTEXTYPE=Speciation DISCPT=(18,0)],(G85_114:0.087741752[&&PRIME ID=85 VERTEXTYPE=Leaf],(G86_115:0.025952428[&&PRIME ID=86 VERTEXTYPE=Leaf],G87_116:0.025952428[&&PRIME ID=87 VERTEXTYPE=Leaf])G88_117:0.061789324[&&PRIME ID=88 VERTEXTYPE=Speciation DISCPT=(10,0)])G89_118:0.01518436[&&PRIME ID=89 VERTEXTYPE=Speciation DISCPT=(37,0)])G90_119:0.031731692[&&PRIME ID=90 VERTEXTYPE=Speciation DISCPT=(41,0)])G91_120:0.0081800656[&&PRIME ID=91 VERTEXTYPE=Speciation DISCPT=(55,0)],G92_121:0.14283787[&&PRIME ID=92 VERTEXTYPE=Leaf])G93_122:0.10529599[&&PRIME ID=93 VERTEXTYPE=Speciation DISCPT=(56,0)])G94_122:0.012746515058654243[&&PRIME ID=94 VERTEXTYPE=Duplication DISCPT=(67,1)],(G95_123:0.070654739[&&PRIME ID=95 VERTEXTYPE=Leaf],G96_124:0.070654739[&&PRIME ID=96 VERTEXTYPE=Leaf])G97_125:0.19022564[&&PRIME ID=97 VERTEXTYPE=Speciation DISCPT=(31,0)])G98_126:0.057952314[&&PRIME ID=98 VERTEXTYPE=Speciation DISCPT=(70,0)])G99_127:0.0089963305[&&PRIME ID=99 VERTEXTYPE=Speciation DISCPT=(81,0)])G100_128:0.043409201[&&PRIME ID=100 VERTEXTYPE=Speciation DISCPT=(82,0)])G101_129:0.12119593[&&PRIME ID=101 VERTEXTYPE=Speciation DISCPT=(84,0)])G102_131:0.15375774[&&PRIME ID=102 VERTEXTYPE=Speciation DISCPT=(93,0)],((G103_132:0.2082456[&&PRIME ID=103 VERTEXTYPE=Leaf],((G104_134:0.12646272[&&PRIME ID=104 VERTEXTYPE=Leaf],((G105_154:0.068280031[&&PRIME ID=105 VERTEXTYPE=Leaf],G106_136:0.068280031[&&PRIME ID=106 VERTEXTYPE=Leaf])G107_136:0.0498910893658418[&&PRIME ID=107 VERTEXTYPE=Additive Transfer FROMTOLINEAGE=(136,154) DISCPT=(29,1)],G108_137:0.11817112[&&PRIME ID=108 VERTEXTYPE=Leaf])G109_138:0.0082915979[&&PRIME ID=109 VERTEXTYPE=Speciation DISCPT=(46,0)])G110_139:0.0080141678[&&PRIME ID=110 VERTEXTYPE=Speciation DISCPT=(52,0)],(((G111_140:0.089257987[&&PRIME ID=111 VERTEXTYPE=Leaf],G112_141:0.089257987[&&PRIME ID=112 VERTEXTYPE=Leaf])G113_142:0.010128521[&&PRIME ID=113 VERTEXTYPE=Speciation DISCPT=(39,0)],((G114_143:0.024810131[&&PRIME ID=114 VERTEXTYPE=Leaf],G115_144:0.024810131[&&PRIME ID=115 VERTEXTYPE=Leaf])G116_145:0.04916635[&&PRIME ID=116 VERTEXTYPE=Speciation DISCPT=(8,0)],G117_146:0.073976481[&&PRIME ID=117 VERTEXTYPE=Leaf])G118_149:0.025410027[&&PRIME ID=118 VERTEXTYPE=Speciation DISCPT=(33,0)])G119_150:0.015452572[&&PRIME ID=119 VERTEXTYPE=Speciation DISCPT=(40,0)],((G120_151:0.0034980516[&&PRIME ID=120 VERTEXTYPE=Leaf],G121_152:0.0034980516[&&PRIME ID=121 VERTEXTYPE=Leaf])G122_153:0.085653325[&&PRIME ID=122 VERTEXTYPE=Speciation DISCPT=(3,0)],(G123_154:0.0071090185[&&PRIME ID=123 VERTEXTYPE=Leaf],G124_154:0.0071090185[&&PRIME ID=124 VERTEXTYPE=Leaf])G125_154:0.08204235852461227[&&PRIME ID=125 VERTEXTYPE=Duplication DISCPT=(3,1)])G126_155:0.025687703[&&PRIME ID=126 VERTEXTYPE=Speciation DISCPT=(38,0)])G127_156:0.019637806[&&PRIME ID=127 VERTEXTYPE=Speciation DISCPT=(45,0)])G128_157:0.073768712[&&PRIME ID=128 VERTEXTYPE=Speciation DISCPT=(54,0)])G129_158:0.35027096[&&PRIME ID=129 VERTEXTYPE=Speciation DISCPT=(63,0)],((G130_176:0.23094885[&&PRIME ID=130 VERTEXTYPE=Leaf],((G131_177:0.025737214[&&PRIME ID=131 VERTEXTYPE=Leaf],G132_178:0.025737214[&&PRIME ID=132 VERTEXTYPE=Leaf])G133_179:0.15661059[&&PRIME ID=133 VERTEXTYPE=Speciation DISCPT=(9,0)],G134_180:0.1823478[&&PRIME ID=134 VERTEXTYPE=Leaf])G135_181:0.048601047[&&PRIME ID=135 VERTEXTYPE=Speciation DISCPT=(61,0)])G136_182:0.033405547[&&PRIME ID=136 VERTEXTYPE=Speciation DISCPT=(66,0)],(((G137_183:0.063251676[&&PRIME ID=137 VERTEXTYPE=Leaf],G138_184:0.063251676[&&PRIME ID=138 VERTEXTYPE=Leaf])G139_185:0.11540875[&&PRIME ID=139 VERTEXTYPE=Speciation DISCPT=(26,0)],G140_186:0.17866043[&&PRIME ID=140 VERTEXTYPE=Leaf])G141_189:0.0082706584[&&PRIME ID=141 VERTEXTYPE=Speciation DISCPT=(60,0)],((G142_190:0.089109573[&&PRIME ID=142 VERTEXTYPE=Leaf],G143_191:0.089109573[&&PRIME ID=143 VERTEXTYPE=Leaf])G144_190:0.03356167727177657[&&PRIME ID=144 VERTEXTYPE=Additive Transfer FROMTOLINEAGE=(190,191) DISCPT=(37,2)],G145_191:0.12267125[&&PRIME ID=145 VERTEXTYPE=Leaf])G146_192:0.064259836[&&PRIME ID=146 VERTEXTYPE=Speciation DISCPT=(49,0)])G147_193:0.077423308[&&PRIME ID=147 VERTEXTYPE=Speciation DISCPT=(62,0)])G148_194:0.29416217[&&PRIME ID=148 VERTEXTYPE=Speciation DISCPT=(71,0)])G149_196:0.087675327[&&PRIME ID=149 VERTEXTYPE=Speciation DISCPT=(96,0)])G150_197:0.16668307[&&PRIME ID=150 VERTEXTYPE=Speciation DISCPT=(98,0)][&&PRIME NAME=PrunedTree];
