# Supplementary material for: Assessing the accuracy of phylogenetic rooting methods on prokaryotic gene families
Source: PLoS One. 2020 May 15;15(5):e0232950. doi: 10.1371/journal.pone.0232950 (PMC7228096; doi:10.1371/journal.pone.0232950)
Supplement: S1 Dataset — (ZIP) [file pone.0232950.s002.zip › AllSimulatedDatasets/R-025-HI-NR/original_trees/tree5]

((((G0_0:0.060302332[&&PRIME ID=0 VERTEXTYPE=Leaf],G1_1:0.060302332[&&PRIME ID=1 VERTEXTYPE=Leaf])G2_2:0.39692281[&&PRIME ID=2 VERTEXTYPE=Speciation DISCPT=(18,0)],((((G3_3:0.094507362[&&PRIME ID=3 VERTEXTYPE=Leaf],G4_4:0.094507362[&&PRIME ID=4 VERTEXTYPE=Leaf])G5_3:0.08237052246979104[&&PRIME ID=5 VERTEXTYPE=Additive Transfer FROMTOLINEAGE=(3,6) DISCPT=(34,1)],(G6_4:0.070393402[&&PRIME ID=6 VERTEXTYPE=Leaf],G7_5:0.070393402[&&PRIME ID=7 VERTEXTYPE=Leaf])G8_6:0.10648448[&&PRIME ID=8 VERTEXTYPE=Speciation DISCPT=(24,0)])G9_7:0.050234126[&&PRIME ID=9 VERTEXTYPE=Speciation DISCPT=(54,0)],G10_12:0.22711201[&&PRIME ID=10 VERTEXTYPE=Leaf])G11_13:0.19858376[&&PRIME ID=11 VERTEXTYPE=Speciation DISCPT=(67,0)],(((G12_15:0.062532135[&&PRIME ID=12 VERTEXTYPE=Leaf],G13_14:0.062532135[&&PRIME ID=13 VERTEXTYPE=Leaf])G14_14:0.004308540820905928[&&PRIME ID=14 VERTEXTYPE=Additive Transfer FROMTOLINEAGE=(14,15) DISCPT=(18,2)],G15_15:0.066840676[&&PRIME ID=15 VERTEXTYPE=Leaf])G16_16:0.12494298[&&PRIME ID=16 VERTEXTYPE=Speciation DISCPT=(23,0)],(G17_19:0.1497217[&&PRIME ID=17 VERTEXTYPE=Leaf],(G18_20:0.026059357[&&PRIME ID=18 VERTEXTYPE=Leaf],G19_21:0.026059357[&&PRIME ID=19 VERTEXTYPE=Leaf])G20_22:0.12366235[&&PRIME ID=20 VERTEXTYPE=Speciation DISCPT=(7,0)])G21_23:0.042061951[&&PRIME ID=21 VERTEXTYPE=Speciation DISCPT=(46,0)])G22_24:0.23391211[&&PRIME ID=22 VERTEXTYPE=Speciation DISCPT=(60,0)])G23_25:0.031529375[&&PRIME ID=23 VERTEXTYPE=Speciation DISCPT=(85,0)])G24_38:0.34518599[&&PRIME ID=24 VERTEXTYPE=Speciation DISCPT=(90,0)],((((((G25_86:0.35610616[&&PRIME ID=25 VERTEXTYPE=Leaf],(G26_87:0.2026675[&&PRIME ID=26 VERTEXTYPE=Leaf],((G27_89:0.047620462[&&PRIME ID=27 VERTEXTYPE=Leaf],G28_90:0.047620462[&&PRIME ID=28 VERTEXTYPE=Leaf])G29_91:0.090118955[&&PRIME ID=29 VERTEXTYPE=Speciation DISCPT=(16,0)],((G30_142:0.082619298[&&PRIME ID=30 VERTEXTYPE=Leaf],G31_143:0.082619298[&&PRIME ID=31 VERTEXTYPE=Leaf])G32_144:9.1296515E-4[&&PRIME ID=32 VERTEXTYPE=Speciation DISCPT=(29,0)],(G33_89:0.047620462[&&PRIME ID=33 VERTEXTYPE=Leaf],G34_90:0.047620462[&&PRIME ID=34 VERTEXTYPE=Leaf])G35_91:0.035911801[&&PRIME ID=35 VERTEXTYPE=Speciation DISCPT=(16,0)])G36_91:0.05420715429051185[&&PRIME ID=36 VERTEXTYPE=Additive Transfer FROMTOLINEAGE=(91,144) DISCPT=(29,1)])G37_91:0.064928078[&&PRIME ID=37 VERTEXTYPE=Duplication DISCPT=(42,2)])G38_93:0.15343867[&&PRIME ID=38 VERTEXTYPE=Speciation DISCPT=(64,0)])G39_94:0.02044792[&&PRIME ID=39 VERTEXTYPE=Speciation DISCPT=(80,0)],G40_98:0.37655408[&&PRIME ID=40 VERTEXTYPE=Leaf])G41_100:0.042867523[&&PRIME ID=41 VERTEXTYPE=Speciation DISCPT=(81,0)],((G42_95:0.0027259296[&&PRIME ID=42 VERTEXTYPE=Leaf],G43_96:0.0027259296[&&PRIME ID=43 VERTEXTYPE=Leaf])G44_97:0.24266845[&&PRIME ID=44 VERTEXTYPE=Speciation DISCPT=(1,0)],G45_98:0.24539438[&&PRIME ID=45 VERTEXTYPE=Leaf])G46_99:0.17402722[&&PRIME ID=46 VERTEXTYPE=Speciation DISCPT=(68,0)])G47_100:0.09648845010120594[&&PRIME ID=47 VERTEXTYPE=Duplication DISCPT=(84,2)],((((G48_101:0.032967598[&&PRIME ID=48 VERTEXTYPE=Leaf],G49_102:0.032967598[&&PRIME ID=49 VERTEXTYPE=Leaf])G50_103:0.15735779[&&PRIME ID=50 VERTEXTYPE=Speciation DISCPT=(9,0)],(((G51_104:0.10280496[&&PRIME ID=51 VERTEXTYPE=Leaf],G52_105:0.10280496[&&PRIME ID=52 VERTEXTYPE=Leaf])G53_106:0.07353568[&&PRIME ID=53 VERTEXTYPE=Speciation DISCPT=(36,0)],G54_107:0.17634064[&&PRIME ID=54 VERTEXTYPE=Leaf])G55_108:0.013359862[&&PRIME ID=55 VERTEXTYPE=Speciation DISCPT=(53,0)],((G56_109:0.034924517[&&PRIME ID=56 VERTEXTYPE=Leaf],G57_110:0.034924517[&&PRIME ID=57 VERTEXTYPE=Leaf])G58_111:0.098207481[&&PRIME ID=58 VERTEXTYPE=Speciation DISCPT=(10,0)],(G59_76:0.071372161[&&PRIME ID=59 VERTEXTYPE=Leaf],G60_77:0.071372161[&&PRIME ID=60 VERTEXTYPE=Leaf])G61_78:0.061759837[&&PRIME ID=61 VERTEXTYPE=Speciation DISCPT=(26,0)])G62_111:0.05656850375875911[&&PRIME ID=62 VERTEXTYPE=Additive Transfer FROMTOLINEAGE=(111,78) DISCPT=(42,1)])G63_112:6.2488656E-4[&&PRIME ID=63 VERTEXTYPE=Speciation DISCPT=(57,0)])G64_113:0.089814825[&&PRIME ID=64 VERTEXTYPE=Speciation DISCPT=(58,0)],((G65_107:0.17274868[&&PRIME ID=65 VERTEXTYPE=Leaf],G66_114:0.17274868[&&PRIME ID=66 VERTEXTYPE=Leaf])G67_114:0.02047713031114145[&&PRIME ID=67 VERTEXTYPE=Additive Transfer FROMTOLINEAGE=(114,107) DISCPT=(51,2)],(G68_115:0.17595805[&&PRIME ID=68 VERTEXTYPE=Leaf],((G69_116:0.062979574[&&PRIME ID=69 VERTEXTYPE=Leaf],(G70_122:0.01785163[&&PRIME ID=70 VERTEXTYPE=Leaf],G71_117:0.01785163[&&PRIME ID=71 VERTEXTYPE=Leaf])G72_117:0.045127944181257894[&&PRIME ID=72 VERTEXTYPE=Additive Transfer FROMTOLINEAGE=(117,122) DISCPT=(5,2)])G73_118:0.010052741[&&PRIME ID=73 VERTEXTYPE=Speciation DISCPT=(19,0)],(((G74_61:0.02612712[&&PRIME ID=74 VERTEXTYPE=Leaf],G75_62:0.02612712[&&PRIME ID=75 VERTEXTYPE=Leaf])G76_63:0.029835588[&&PRIME ID=76 VERTEXTYPE=Speciation DISCPT=(8,0)],(G77_116:0.0075797185[&&PRIME ID=77 VERTEXTYPE=Leaf],G78_116:0.0075797185[&&PRIME ID=78 VERTEXTYPE=Leaf])G79_116:0.04838298924464268[&&PRIME ID=79 VERTEXTYPE=Duplication DISCPT=(2,1)])G80_116:0.00701686620557789[&&PRIME ID=80 VERTEXTYPE=Additive Transfer FROMTOLINEAGE=(116,63) DISCPT=(17,1)],G81_117:0.062979574[&&PRIME ID=81 VERTEXTYPE=Leaf])G82_118:0.010052741[&&PRIME ID=82 VERTEXTYPE=Speciation DISCPT=(19,0)])G83_118:0.1029257380960966[&&PRIME ID=83 VERTEXTYPE=Duplication DISCPT=(27,1)])G84_119:0.017267762[&&PRIME ID=84 VERTEXTYPE=Speciation DISCPT=(52,0)])G85_120:0.086914399[&&PRIME ID=85 VERTEXTYPE=Speciation DISCPT=(61,0)])G86_121:0.025053464[&&PRIME ID=86 VERTEXTYPE=Speciation DISCPT=(73,0)],(G87_122:0.085514036[&&PRIME ID=87 VERTEXTYPE=Leaf],G88_123:0.085514036[&&PRIME ID=88 VERTEXTYPE=Leaf])G89_124:0.21967964[&&PRIME ID=89 VERTEXTYPE=Speciation DISCPT=(31,0)])G90_125:0.21071638[&&PRIME ID=90 VERTEXTYPE=Speciation DISCPT=(75,0)])G91_130:0.019325183[&&PRIME ID=91 VERTEXTYPE=Speciation DISCPT=(92,0)],((G92_132:0.34710669[&&PRIME ID=92 VERTEXTYPE=Leaf],((G93_0:0.060302332[&&PRIME ID=93 VERTEXTYPE=Leaf],G94_1:0.060302332[&&PRIME ID=94 VERTEXTYPE=Leaf])G95_2:0.068416394[&&PRIME ID=95 VERTEXTYPE=Speciation DISCPT=(18,0)],(G96_184:0.041179994[&&PRIME ID=96 VERTEXTYPE=Leaf],G97_185:0.041179994[&&PRIME ID=97 VERTEXTYPE=Leaf])G98_186:0.087538732[&&PRIME ID=98 VERTEXTYPE=Speciation DISCPT=(12,0)])G99_2:0.21838796787383763[&&PRIME ID=99 VERTEXTYPE=Additive Transfer FROMTOLINEAGE=(2,186) DISCPT=(40,2)])G100_135:0.006841832678787417[&&PRIME ID=100 VERTEXTYPE=Additive Transfer FROMTOLINEAGE=(135,2) DISCPT=(78,2)],((G101_136:0.089076898[&&PRIME ID=101 VERTEXTYPE=Leaf],G102_79:0.089076898[&&PRIME ID=102 VERTEXTYPE=Leaf])G103_136:0.22018324797901845[&&PRIME ID=103 VERTEXTYPE=Additive Transfer FROMTOLINEAGE=(136,79) DISCPT=(31,2)],(G104_136:0.29542155[&&PRIME ID=104 VERTEXTYPE=Leaf],(G105_137:0.015680478[&&PRIME ID=105 VERTEXTYPE=Leaf],G106_138:0.015680478[&&PRIME ID=106 VERTEXTYPE=Leaf])G107_139:0.27974107[&&PRIME ID=107 VERTEXTYPE=Speciation DISCPT=(5,0)])G108_139:0.013838597140709974[&&PRIME ID=108 VERTEXTYPE=Additive Transfer FROMTOLINEAGE=(139,136) DISCPT=(74,1)])G109_140:0.044688381[&&PRIME ID=109 VERTEXTYPE=Speciation DISCPT=(77,0)])G110_141:0.18128671[&&PRIME ID=110 VERTEXTYPE=Speciation DISCPT=(79,0)])G111_146:0.19862524[&&PRIME ID=111 VERTEXTYPE=Speciation DISCPT=(93,0)],(((((G112_148:0.1313518[&&PRIME ID=112 VERTEXTYPE=Leaf],G113_149:0.1313518[&&PRIME ID=113 VERTEXTYPE=Leaf])G114_150:0.0523631[&&PRIME ID=114 VERTEXTYPE=Speciation DISCPT=(42,0)],(G115_151:0.12911565[&&PRIME ID=115 VERTEXTYPE=Leaf],(G116_152:0.038426705[&&PRIME ID=116 VERTEXTYPE=Leaf],G117_153:0.038426705[&&PRIME ID=117 VERTEXTYPE=Leaf])G118_154:0.090688943[&&PRIME ID=118 VERTEXTYPE=Speciation DISCPT=(11,0)])G119_155:0.054599252[&&PRIME ID=119 VERTEXTYPE=Speciation DISCPT=(41,0)])G120_156:0.12675859[&&PRIME ID=120 VERTEXTYPE=Speciation DISCPT=(56,0)],(G121_158:0.19132209[&&PRIME ID=121 VERTEXTYPE=Leaf],((G122_0:0.060302332[&&PRIME ID=122 VERTEXTYPE=Leaf],G123_1:0.060302332[&&PRIME ID=123 VERTEXTYPE=Leaf])G124_2:0.089440903[&&PRIME ID=124 VERTEXTYPE=Speciation DISCPT=(18,0)],(((G125_159:0.010492141[&&PRIME ID=125 VERTEXTYPE=Leaf],G126_160:0.010492141[&&PRIME ID=126 VERTEXTYPE=Leaf])G127_161:0.035289308[&&PRIME ID=127 VERTEXTYPE=Speciation DISCPT=(3,0)],G128_162:0.045781449[&&PRIME ID=128 VERTEXTYPE=Leaf])G129_163:0.02643041[&&PRIME ID=129 VERTEXTYPE=Speciation DISCPT=(14,0)],G130_164:0.072211859[&&PRIME ID=130 VERTEXTYPE=Leaf])G131_165:0.077531376[&&PRIME ID=131 VERTEXTYPE=Speciation DISCPT=(27,0)])G132_165:0.041578856522805394[&&PRIME ID=132 VERTEXTYPE=Additive Transfer FROMTOLINEAGE=(165,2) DISCPT=(46,1)])G133_166:0.1191514[&&PRIME ID=133 VERTEXTYPE=Speciation DISCPT=(59,0)])G134_168:0.018490294[&&PRIME ID=134 VERTEXTYPE=Speciation DISCPT=(78,0)],(((G135_149:0.023416214[&&PRIME ID=135 VERTEXTYPE=Leaf],G136_148:0.023416214[&&PRIME ID=136 VERTEXTYPE=Leaf])G137_148:0.10793558580754657[&&PRIME ID=137 VERTEXTYPE=Additive Transfer FROMTOLINEAGE=(148,149) DISCPT=(6,2)],G138_149:0.1313518[&&PRIME ID=138 VERTEXTYPE=Leaf])G139_150:0.17912169[&&PRIME ID=139 VERTEXTYPE=Speciation DISCPT=(42,0)],(G140_157:0.25325989[&&PRIME ID=140 VERTEXTYPE=Leaf],((G141_160:0.04526109[&&PRIME ID=141 VERTEXTYPE=Leaf],G142_158:0.04526109[&&PRIME ID=142 VERTEXTYPE=Leaf])G143_158:0.14606100150794324[&&PRIME ID=143 VERTEXTYPE=Additive Transfer FROMTOLINEAGE=(158,161) DISCPT=(13,2)],(((G144_159:0.010492141[&&PRIME ID=144 VERTEXTYPE=Leaf],G145_160:0.010492141[&&PRIME ID=145 VERTEXTYPE=Leaf])G146_161:0.035289308[&&PRIME ID=146 VERTEXTYPE=Speciation DISCPT=(3,0)],G147_162:0.045781449[&&PRIME ID=147 VERTEXTYPE=Leaf])G148_163:0.02643041[&&PRIME ID=148 VERTEXTYPE=Speciation DISCPT=(14,0)],G149_164:0.072211859[&&PRIME ID=149 VERTEXTYPE=Leaf])G150_165:0.11911023[&&PRIME ID=150 VERTEXTYPE=Speciation DISCPT=(27,0)])G151_166:0.061937793[&&PRIME ID=151 VERTEXTYPE=Speciation DISCPT=(59,0)])G152_167:0.057213608[&&PRIME ID=152 VERTEXTYPE=Speciation DISCPT=(70,0)])G153_168:0.018490294[&&PRIME ID=153 VERTEXTYPE=Speciation DISCPT=(78,0)])G154_168:0.26547680039181204[&&PRIME ID=154 VERTEXTYPE=Duplication DISCPT=(78,1)],((G155_169:0.055180761[&&PRIME ID=155 VERTEXTYPE=Leaf],G156_170:0.055180761[&&PRIME ID=156 VERTEXTYPE=Leaf])G157_171:0.054963642[&&PRIME ID=157 VERTEXTYPE=Speciation DISCPT=(17,0)],(G158_169:0.055180761[&&PRIME ID=158 VERTEXTYPE=Leaf],G159_170:0.055180761[&&PRIME ID=159 VERTEXTYPE=Leaf])G160_171:0.054963642[&&PRIME ID=160 VERTEXTYPE=Speciation DISCPT=(17,0)])G161_171:0.4842961848293291[&&PRIME ID=161 VERTEXTYPE=Duplication DISCPT=(36,2)])G162_172:0.13941989[&&PRIME ID=162 VERTEXTYPE=Speciation DISCPT=(95,0)])G163_173:0.068550645[&&PRIME ID=163 VERTEXTYPE=Speciation DISCPT=(97,0)])G164_174:0.18365759[&&PRIME ID=164 VERTEXTYPE=Speciation DISCPT=(98,0)],(((G165_175:0.27431578[&&PRIME ID=165 VERTEXTYPE=Leaf],((G166_176:0.078641409[&&PRIME ID=166 VERTEXTYPE=Leaf],G167_177:0.078641409[&&PRIME ID=167 VERTEXTYPE=Leaf])G168_178:0.0138991[&&PRIME ID=168 VERTEXTYPE=Speciation DISCPT=(28,0)],(G169_179:0.07112217[&&PRIME ID=169 VERTEXTYPE=Leaf],G170_180:0.07112217[&&PRIME ID=170 VERTEXTYPE=Leaf])G171_181:0.021418339[&&PRIME ID=171 VERTEXTYPE=Speciation DISCPT=(25,0)])G172_182:0.18177527[&&PRIME ID=172 VERTEXTYPE=Speciation DISCPT=(33,0)])G173_183:0.034312602[&&PRIME ID=173 VERTEXTYPE=Speciation DISCPT=(72,0)],((G174_184:0.041179994[&&PRIME ID=174 VERTEXTYPE=Leaf],G175_185:0.041179994[&&PRIME ID=175 VERTEXTYPE=Leaf])G176_186:0.054291132[&&PRIME ID=176 VERTEXTYPE=Speciation DISCPT=(12,0)],G177_151:0.095471126[&&PRIME ID=177 VERTEXTYPE=Leaf])G178_186:0.21315725507902183[&&PRIME ID=178 VERTEXTYPE=Additive Transfer FROMTOLINEAGE=(186,151) DISCPT=(34,1)])G179_187:0.1408119[&&PRIME ID=179 VERTEXTYPE=Speciation DISCPT=(76,0)],(G180_188:0.14764655[&&PRIME ID=180 VERTEXTYPE=Leaf],((G181_190:0.0070519556[&&PRIME ID=181 VERTEXTYPE=Leaf],G182_191:0.0070519556[&&PRIME ID=182 VERTEXTYPE=Leaf])G183_192:0.036367402[&&PRIME ID=183 VERTEXTYPE=Speciation DISCPT=(2,0)],G184_193:0.043419358[&&PRIME ID=184 VERTEXTYPE=Leaf])G185_194:0.1042272[&&PRIME ID=185 VERTEXTYPE=Speciation DISCPT=(13,0)])G186_196:0.30179372[&&PRIME ID=186 VERTEXTYPE=Speciation DISCPT=(45,0)])G187_197:0.53662844[&&PRIME ID=187 VERTEXTYPE=Speciation DISCPT=(87,0)])G188_198:0.0[&&PRIME ID=188 VERTEXTYPE=Speciation DISCPT=(99,0)][&&PRIME NAME=PrunedTree];
