# Supplementary material for: Assessing the accuracy of phylogenetic rooting methods on prokaryotic gene families
Source: PLoS One. 2020 May 15;15(5):e0232950. doi: 10.1371/journal.pone.0232950 (PMC7228096; doi:10.1371/journal.pone.0232950)
Supplement: S1 Dataset — (ZIP) [file pone.0232950.s002.zip › AllSimulatedDatasets/R-025-HI-NR/original_trees/tree50]

((((G0_47:0.032426339[&&PRIME ID=0 VERTEXTYPE=Leaf],(G1_48:0.0017931194[&&PRIME ID=1 VERTEXTYPE=Leaf],G2_49:0.0017931194[&&PRIME ID=2 VERTEXTYPE=Leaf])G3_50:0.03063322[&&PRIME ID=3 VERTEXTYPE=Speciation DISCPT=(2,0)])G4_51:0.25902999[&&PRIME ID=4 VERTEXTYPE=Speciation DISCPT=(14,0)],G5_46:0.29145633[&&PRIME ID=5 VERTEXTYPE=Leaf])G6_53:0.13611585[&&PRIME ID=6 VERTEXTYPE=Speciation DISCPT=(74,0)],((G7_8:0.12427658[&&PRIME ID=7 VERTEXTYPE=Leaf],(G8_9:0.076512758[&&PRIME ID=8 VERTEXTYPE=Leaf],G9_9:0.076512758[&&PRIME ID=9 VERTEXTYPE=Leaf])G10_9:0.04776382177854862[&&PRIME ID=10 VERTEXTYPE=Duplication DISCPT=(32,1)])G11_10:0.26768274[&&PRIME ID=11 VERTEXTYPE=Speciation DISCPT=(50,0)],((G12_46:0.077273006[&&PRIME ID=12 VERTEXTYPE=Leaf],G13_46:0.077273006[&&PRIME ID=13 VERTEXTYPE=Leaf])G14_46:0.06536488639723335[&&PRIME ID=14 VERTEXTYPE=Duplication DISCPT=(32,1)],G15_46:0.14263789[&&PRIME ID=15 VERTEXTYPE=Leaf])G16_46:0.24932143[&&PRIME ID=16 VERTEXTYPE=Duplication DISCPT=(53,2)])G17_58:0.03561286055410143[&&PRIME ID=17 VERTEXTYPE=Additive Transfer FROMTOLINEAGE=(58,12) DISCPT=(84,2)])G18_58:0.38024178[&&PRIME ID=18 VERTEXTYPE=Duplication DISCPT=(87,2)],(((((G19_187:0.10603958[&&PRIME ID=19 VERTEXTYPE=Leaf],G20_188:0.10603958[&&PRIME ID=20 VERTEXTYPE=Leaf])G21_189:0.26813671[&&PRIME ID=21 VERTEXTYPE=Speciation DISCPT=(42,0)],(((((G22_123:0.11833791[&&PRIME ID=22 VERTEXTYPE=Leaf],(G23_124:0.019284288[&&PRIME ID=23 VERTEXTYPE=Leaf],G24_125:0.019284288[&&PRIME ID=24 VERTEXTYPE=Leaf])G25_126:0.099053626[&&PRIME ID=25 VERTEXTYPE=Speciation DISCPT=(9,0)])G26_127:0.0050414141[&&PRIME ID=26 VERTEXTYPE=Speciation DISCPT=(46,0)],(G27_128:0.0040487196[&&PRIME ID=27 VERTEXTYPE=Leaf],G28_129:0.0040487196[&&PRIME ID=28 VERTEXTYPE=Leaf])G29_130:0.11933061[&&PRIME ID=29 VERTEXTYPE=Speciation DISCPT=(4,0)])G30_131:0.033389518[&&PRIME ID=30 VERTEXTYPE=Speciation DISCPT=(48,0)],((G31_123:0.11833791[&&PRIME ID=31 VERTEXTYPE=Leaf],(G32_124:0.019284288[&&PRIME ID=32 VERTEXTYPE=Leaf],G33_125:0.019284288[&&PRIME ID=33 VERTEXTYPE=Leaf])G34_126:0.099053626[&&PRIME ID=34 VERTEXTYPE=Speciation DISCPT=(9,0)])G35_127:0.0050414141[&&PRIME ID=35 VERTEXTYPE=Speciation DISCPT=(46,0)],(G36_128:0.0040487196[&&PRIME ID=36 VERTEXTYPE=Leaf],G37_129:0.0040487196[&&PRIME ID=37 VERTEXTYPE=Leaf])G38_130:0.11933061[&&PRIME ID=38 VERTEXTYPE=Speciation DISCPT=(4,0)])G39_131:0.033389518[&&PRIME ID=39 VERTEXTYPE=Speciation DISCPT=(48,0)])G40_131:0.1806987350382146[&&PRIME ID=40 VERTEXTYPE=Duplication DISCPT=(56,2)],(G41_132:0.18166131[&&PRIME ID=41 VERTEXTYPE=Leaf],G42_135:0.18166131[&&PRIME ID=42 VERTEXTYPE=Leaf])G43_136:0.15580627[&&PRIME ID=43 VERTEXTYPE=Speciation DISCPT=(61,0)])G44_137:0.034842424[&&PRIME ID=44 VERTEXTYPE=Speciation DISCPT=(79,0)],(G45_187:0.10603958[&&PRIME ID=45 VERTEXTYPE=Leaf],G46_188:0.10603958[&&PRIME ID=46 VERTEXTYPE=Leaf])G47_189:0.26627043[&&PRIME ID=47 VERTEXTYPE=Speciation DISCPT=(42,0)])G48_189:0.0018662836685878327[&&PRIME ID=48 VERTEXTYPE=Additive Transfer FROMTOLINEAGE=(189,143) DISCPT=(84,1)])G49_189:0.076421372[&&PRIME ID=49 VERTEXTYPE=Duplication DISCPT=(84,1)],(G50_88:0.063421076[&&PRIME ID=50 VERTEXTYPE=Leaf],G51_89:0.063421076[&&PRIME ID=51 VERTEXTYPE=Leaf])G52_90:0.38717659[&&PRIME ID=52 VERTEXTYPE=Speciation DISCPT=(28,0)])G53_90:0.04953706880200837[&&PRIME ID=53 VERTEXTYPE=Additive Transfer FROMTOLINEAGE=(90,193) DISCPT=(89,1)],(G54_86:0.15573619[&&PRIME ID=54 VERTEXTYPE=Leaf],G55_86:0.15573619[&&PRIME ID=55 VERTEXTYPE=Leaf])G56_86:0.34439854153491695[&&PRIME ID=56 VERTEXTYPE=Duplication DISCPT=(56,1)])G57_86:0.28520493[&&PRIME ID=57 VERTEXTYPE=Additive Transfer FROMTOLINEAGE=(86,90) DISCPT=(93,1)],((((G58_92:0.096697766[&&PRIME ID=58 VERTEXTYPE=Leaf],(G59_93:0.080720944[&&PRIME ID=59 VERTEXTYPE=Leaf],G60_94:0.080720944[&&PRIME ID=60 VERTEXTYPE=Leaf])G61_95:0.015976822[&&PRIME ID=61 VERTEXTYPE=Speciation DISCPT=(33,0)])G62_96:0.11051661[&&PRIME ID=62 VERTEXTYPE=Speciation DISCPT=(39,0)],(((G63_97:0.16677748[&&PRIME ID=63 VERTEXTYPE=Leaf],(G64_98:0.027760091[&&PRIME ID=64 VERTEXTYPE=Leaf],G65_99:0.027760091[&&PRIME ID=65 VERTEXTYPE=Leaf])G66_100:0.13901738[&&PRIME ID=66 VERTEXTYPE=Speciation DISCPT=(11,0)])G67_101:0.01220903[&&PRIME ID=67 VERTEXTYPE=Speciation DISCPT=(59,0)],((G68_102:0.065110036[&&PRIME ID=68 VERTEXTYPE=Leaf],G69_138:0.065110036[&&PRIME ID=69 VERTEXTYPE=Leaf])G70_102:0.08431129915299167[&&PRIME ID=70 VERTEXTYPE=Additive Transfer FROMTOLINEAGE=(102,138) DISCPT=(28,1)],(G71_103:0.10570302[&&PRIME ID=71 VERTEXTYPE=Leaf],((G72_104:0.031964268[&&PRIME ID=72 VERTEXTYPE=Leaf],G73_105:0.031964268[&&PRIME ID=73 VERTEXTYPE=Leaf])G74_106:0.031078306[&&PRIME ID=74 VERTEXTYPE=Speciation DISCPT=(13,0)],G75_107:0.063042574[&&PRIME ID=75 VERTEXTYPE=Leaf])G76_108:0.042660447[&&PRIME ID=76 VERTEXTYPE=Speciation DISCPT=(27,0)])G77_109:0.043718314[&&PRIME ID=77 VERTEXTYPE=Speciation DISCPT=(41,0)])G78_110:0.029565171[&&PRIME ID=78 VERTEXTYPE=Speciation DISCPT=(55,0)])G79_111:0.020121608[&&PRIME ID=79 VERTEXTYPE=Speciation DISCPT=(60,0)],(G80_112:0.15559814[&&PRIME ID=80 VERTEXTYPE=Leaf],(G81_113:0.062081328[&&PRIME ID=81 VERTEXTYPE=Leaf],(G82_114:0.0041550649[&&PRIME ID=82 VERTEXTYPE=Leaf],G83_115:0.0041550649[&&PRIME ID=83 VERTEXTYPE=Leaf])G84_116:0.057926263[&&PRIME ID=84 VERTEXTYPE=Speciation DISCPT=(5,0)])G85_117:0.093516808[&&PRIME ID=85 VERTEXTYPE=Speciation DISCPT=(25,0)])G86_120:0.043509977[&&PRIME ID=86 VERTEXTYPE=Speciation DISCPT=(56,0)])G87_121:0.0081062574[&&PRIME ID=87 VERTEXTYPE=Speciation DISCPT=(63,0)])G88_122:0.27088809[&&PRIME ID=88 VERTEXTYPE=Speciation DISCPT=(65,0)],(((((G89_123:0.11833791[&&PRIME ID=89 VERTEXTYPE=Leaf],(G90_124:0.019284288[&&PRIME ID=90 VERTEXTYPE=Leaf],(G91_124:0.011489435[&&PRIME ID=91 VERTEXTYPE=Leaf],G92_125:0.011489435[&&PRIME ID=92 VERTEXTYPE=Leaf])G93_125:0.00779485337671713[&&PRIME ID=93 VERTEXTYPE=Additive Transfer FROMTOLINEAGE=(125,124) DISCPT=(7,1)])G94_126:0.099053626[&&PRIME ID=94 VERTEXTYPE=Speciation DISCPT=(9,0)])G95_127:0.0050414141[&&PRIME ID=95 VERTEXTYPE=Speciation DISCPT=(46,0)],(G96_128:0.0040487196[&&PRIME ID=96 VERTEXTYPE=Leaf],G97_129:0.0040487196[&&PRIME ID=97 VERTEXTYPE=Leaf])G98_130:0.11933061[&&PRIME ID=98 VERTEXTYPE=Speciation DISCPT=(4,0)])G99_131:0.21408825[&&PRIME ID=99 VERTEXTYPE=Speciation DISCPT=(48,0)],((G100_144:0.22383[&&PRIME ID=100 VERTEXTYPE=Leaf],(G101_132:0.18166131[&&PRIME ID=101 VERTEXTYPE=Leaf],G102_135:0.18166131[&&PRIME ID=102 VERTEXTYPE=Leaf])G103_136:0.042168691[&&PRIME ID=103 VERTEXTYPE=Speciation DISCPT=(61,0)])G104_136:0.009037849364593157[&&PRIME ID=104 VERTEXTYPE=Additive Transfer FROMTOLINEAGE=(136,144) DISCPT=(68,2)],(G105_133:0.18166131[&&PRIME ID=105 VERTEXTYPE=Leaf],G106_135:0.18166131[&&PRIME ID=106 VERTEXTYPE=Leaf])G107_136:0.051206541[&&PRIME ID=107 VERTEXTYPE=Speciation DISCPT=(61,0)])G108_136:0.10459973061411834[&&PRIME ID=108 VERTEXTYPE=Duplication DISCPT=(69,2)])G109_137:0.023416541[&&PRIME ID=109 VERTEXTYPE=Speciation DISCPT=(79,0)],((G110_138:0.080833005[&&PRIME ID=110 VERTEXTYPE=Leaf],G111_140:0.080833005[&&PRIME ID=111 VERTEXTYPE=Leaf])G112_142:0.21410225[&&PRIME ID=112 VERTEXTYPE=Speciation DISCPT=(34,0)],((G113_138:0.0086859634[&&PRIME ID=113 VERTEXTYPE=Leaf],G114_138:0.0086859634[&&PRIME ID=114 VERTEXTYPE=Leaf])G115_138:0.07214704146546538[&&PRIME ID=115 VERTEXTYPE=Duplication DISCPT=(6,1)],(G116_139:0.0078456157[&&PRIME ID=116 VERTEXTYPE=Leaf],G117_140:0.0078456157[&&PRIME ID=117 VERTEXTYPE=Leaf])G118_141:0.072987389[&&PRIME ID=118 VERTEXTYPE=Speciation DISCPT=(6,0)])G119_142:0.21410225[&&PRIME ID=119 VERTEXTYPE=Speciation DISCPT=(34,0)])G120_142:0.06594886553049566[&&PRIME ID=120 VERTEXTYPE=Duplication DISCPT=(74,1)])G121_143:0.071016926[&&PRIME ID=121 VERTEXTYPE=Speciation DISCPT=(83,0)],G122_144:0.43190105[&&PRIME ID=122 VERTEXTYPE=Leaf])G123_185:0.046201417[&&PRIME ID=123 VERTEXTYPE=Speciation DISCPT=(88,0)])G124_186:0.0029145274[&&PRIME ID=124 VERTEXTYPE=Speciation DISCPT=(90,0)],((G125_187:0.10603958[&&PRIME ID=125 VERTEXTYPE=Leaf],G126_188:0.10603958[&&PRIME ID=126 VERTEXTYPE=Leaf])G127_189:0.31575114[&&PRIME ID=127 VERTEXTYPE=Speciation DISCPT=(42,0)],((G128_190:0.18742313[&&PRIME ID=128 VERTEXTYPE=Leaf],G129_190:0.18742313[&&PRIME ID=129 VERTEXTYPE=Leaf])G130_190:0.025255633535969654[&&PRIME ID=130 VERTEXTYPE=Duplication DISCPT=(61,2)],(G131_191:0.19678913[&&PRIME ID=131 VERTEXTYPE=Leaf],(G132_191:0.18713299[&&PRIME ID=132 VERTEXTYPE=Leaf],(G133_191:0.18472472[&&PRIME ID=133 VERTEXTYPE=Leaf],(G134_139:0.0078456157[&&PRIME ID=134 VERTEXTYPE=Leaf],G135_140:0.0078456157[&&PRIME ID=135 VERTEXTYPE=Leaf])G136_141:0.17687911[&&PRIME ID=136 VERTEXTYPE=Speciation DISCPT=(6,0)])G137_191:0.002408267181768365[&&PRIME ID=137 VERTEXTYPE=Additive Transfer FROMTOLINEAGE=(191,142) DISCPT=(61,1)])G138_191:0.009656143447465447[&&PRIME ID=138 VERTEXTYPE=Duplication DISCPT=(61,2)])G139_191:0.015889628760667983[&&PRIME ID=139 VERTEXTYPE=Duplication DISCPT=(62,2)])G140_192:0.20911196[&&PRIME ID=140 VERTEXTYPE=Speciation DISCPT=(66,0)])G141_193:0.059226273[&&PRIME ID=141 VERTEXTYPE=Speciation DISCPT=(87,0)])G142_194:0.30432267[&&PRIME ID=142 VERTEXTYPE=Speciation DISCPT=(91,0)])G143_197:0.022474299[&&PRIME ID=143 VERTEXTYPE=Speciation DISCPT=(98,0)])G144_198:0.0[&&PRIME ID=144 VERTEXTYPE=Speciation DISCPT=(99,0)][&&PRIME NAME=PrunedTree];
