# Supplementary material for: Assessing the accuracy of phylogenetic rooting methods on prokaryotic gene families
Source: PLoS One. 2020 May 15;15(5):e0232950. doi: 10.1371/journal.pone.0232950 (PMC7228096; doi:10.1371/journal.pone.0232950)
Supplement: S1 Dataset — (ZIP) [file pone.0232950.s002.zip › AllSimulatedDatasets/R-025-HI-NR/original_trees/tree51]

(((((G0_1:0.39590334[&&PRIME ID=0 VERTEXTYPE=Leaf],(((((G1_3:0.015436023[&&PRIME ID=1 VERTEXTYPE=Leaf],G2_4:0.015436023[&&PRIME ID=2 VERTEXTYPE=Leaf])G3_5:0.10000574[&&PRIME ID=3 VERTEXTYPE=Speciation DISCPT=(11,0)],(G4_6:0.021394977[&&PRIME ID=4 VERTEXTYPE=Leaf],(G5_6:0.0015096033[&&PRIME ID=5 VERTEXTYPE=Leaf],G6_7:0.0015096033[&&PRIME ID=6 VERTEXTYPE=Leaf])G7_7:0.019885373660281435[&&PRIME ID=7 VERTEXTYPE=Additive Transfer FROMTOLINEAGE=(7,6) DISCPT=(2,1)])G8_8:0.094046787[&&PRIME ID=8 VERTEXTYPE=Speciation DISCPT=(18,0)])G9_9:0.11268062[&&PRIME ID=9 VERTEXTYPE=Speciation DISCPT=(43,0)],G10_10:0.22812238[&&PRIME ID=10 VERTEXTYPE=Leaf])G11_11:0.05739672[&&PRIME ID=11 VERTEXTYPE=Speciation DISCPT=(66,0)],((G12_12:0.080051471[&&PRIME ID=12 VERTEXTYPE=Leaf],(G13_13:0.015999721[&&PRIME ID=13 VERTEXTYPE=Leaf],G14_13:0.015999721[&&PRIME ID=14 VERTEXTYPE=Leaf])G15_13:0.06405175003264198[&&PRIME ID=15 VERTEXTYPE=Duplication DISCPT=(12,1)])G16_14:0.1487041[&&PRIME ID=16 VERTEXTYPE=Speciation DISCPT=(36,0)],(G17_33:0.14209036[&&PRIME ID=17 VERTEXTYPE=Leaf],(G18_188:0.10537083[&&PRIME ID=18 VERTEXTYPE=Leaf],((G19_189:0.039499465[&&PRIME ID=19 VERTEXTYPE=Leaf],G20_190:0.039499465[&&PRIME ID=20 VERTEXTYPE=Leaf])G21_191:0.025686193[&&PRIME ID=21 VERTEXTYPE=Speciation DISCPT=(24,0)],G22_183:0.065185658[&&PRIME ID=22 VERTEXTYPE=Leaf])G23_191:0.04018516980916215[&&PRIME ID=23 VERTEXTYPE=Additive Transfer FROMTOLINEAGE=(191,183) DISCPT=(34,1)])G24_192:0.036719528[&&PRIME ID=24 VERTEXTYPE=Speciation DISCPT=(41,0)])G25_33:0.086665214[&&PRIME ID=25 VERTEXTYPE=Additive Transfer FROMTOLINEAGE=(33,192) DISCPT=(47,2)])G26_14:0.05676353063497178[&&PRIME ID=26 VERTEXTYPE=Additive Transfer FROMTOLINEAGE=(14,34) DISCPT=(66,1)])G27_15:0.02615916[&&PRIME ID=27 VERTEXTYPE=Speciation DISCPT=(78,0)],G28_16:0.31167826[&&PRIME ID=28 VERTEXTYPE=Leaf])G29_17:0.084225076[&&PRIME ID=29 VERTEXTYPE=Speciation DISCPT=(81,0)])G30_18:0.0071579091[&&PRIME ID=30 VERTEXTYPE=Speciation DISCPT=(88,0)],(((((((G31_19:0.061140785[&&PRIME ID=31 VERTEXTYPE=Leaf],(G32_20:0.0071584513[&&PRIME ID=32 VERTEXTYPE=Leaf],G33_21:0.0071584513[&&PRIME ID=33 VERTEXTYPE=Leaf])G34_22:0.053982334[&&PRIME ID=34 VERTEXTYPE=Speciation DISCPT=(6,0)])G35_23:0.14890924[&&PRIME ID=35 VERTEXTYPE=Speciation DISCPT=(34,0)],((G36_66:0.11536353[&&PRIME ID=36 VERTEXTYPE=Leaf],(G37_24:0.076452904[&&PRIME ID=37 VERTEXTYPE=Leaf],G38_25:0.076452904[&&PRIME ID=38 VERTEXTYPE=Leaf])G39_26:0.038910628[&&PRIME ID=39 VERTEXTYPE=Speciation DISCPT=(35,0)])G40_26:0.05110601761378036[&&PRIME ID=40 VERTEXTYPE=Additive Transfer FROMTOLINEAGE=(26,66) DISCPT=(42,2)],G41_27:0.16646955[&&PRIME ID=41 VERTEXTYPE=Leaf])G42_28:0.043580475[&&PRIME ID=42 VERTEXTYPE=Speciation DISCPT=(55,0)])G43_29:0.021505935[&&PRIME ID=43 VERTEXTYPE=Speciation DISCPT=(63,0)],(G44_30:0.0083940601[&&PRIME ID=44 VERTEXTYPE=Leaf],G45_31:0.0083940601[&&PRIME ID=45 VERTEXTYPE=Leaf])G46_32:0.2231619[&&PRIME ID=46 VERTEXTYPE=Speciation DISCPT=(8,0)])G47_35:0.031563244[&&PRIME ID=47 VERTEXTYPE=Speciation DISCPT=(67,0)],((G48_187:0.2157048[&&PRIME ID=48 VERTEXTYPE=Leaf],((G49_36:0.023673692[&&PRIME ID=49 VERTEXTYPE=Leaf],G50_36:0.023673692[&&PRIME ID=50 VERTEXTYPE=Leaf])G51_36:0.1308922135878592[&&PRIME ID=51 VERTEXTYPE=Duplication DISCPT=(20,1)],(G52_37:0.0072310483[&&PRIME ID=52 VERTEXTYPE=Leaf],(G53_38:0.0041480904[&&PRIME ID=53 VERTEXTYPE=Leaf],G54_39:0.0041480904[&&PRIME ID=54 VERTEXTYPE=Leaf])G55_40:0.0030829579[&&PRIME ID=55 VERTEXTYPE=Speciation DISCPT=(3,0)])G56_41:0.14733486[&&PRIME ID=56 VERTEXTYPE=Speciation DISCPT=(7,0)])G57_42:0.06113889[&&PRIME ID=57 VERTEXTYPE=Speciation DISCPT=(51,0)])G58_42:0.04143381392193888[&&PRIME ID=58 VERTEXTYPE=Additive Transfer FROMTOLINEAGE=(42,187) DISCPT=(65,1)],G59_43:0.25713861[&&PRIME ID=59 VERTEXTYPE=Leaf])G60_44:0.0059805932[&&PRIME ID=60 VERTEXTYPE=Speciation DISCPT=(72,0)])G61_45:0.028508104[&&PRIME ID=61 VERTEXTYPE=Speciation DISCPT=(74,0)],((((G62_162:7.5457986E-4[&&PRIME ID=62 VERTEXTYPE=Leaf],G63_163:7.5457986E-4[&&PRIME ID=63 VERTEXTYPE=Leaf])G64_164:0.017753929[&&PRIME ID=64 VERTEXTYPE=Speciation DISCPT=(1,0)],G65_165:0.018508509[&&PRIME ID=65 VERTEXTYPE=Leaf])G66_166:0.11699582[&&PRIME ID=66 VERTEXTYPE=Speciation DISCPT=(14,0)],((G67_167:0.0079587071[&&PRIME ID=67 VERTEXTYPE=Leaf],G68_167:0.0079587071[&&PRIME ID=68 VERTEXTYPE=Leaf])G69_167:0.002440127864685306[&&PRIME ID=69 VERTEXTYPE=Duplication DISCPT=(7,2)],G70_168:0.010398835[&&PRIME ID=70 VERTEXTYPE=Leaf])G71_169:0.12510549[&&PRIME ID=71 VERTEXTYPE=Speciation DISCPT=(10,0)])G72_170:0.034467285[&&PRIME ID=72 VERTEXTYPE=Speciation DISCPT=(47,0)],G73_171:0.16997161[&&PRIME ID=73 VERTEXTYPE=Leaf])G74_172:0.1216557[&&PRIME ID=74 VERTEXTYPE=Speciation DISCPT=(56,0)])G75_45:0.0441947937324616[&&PRIME ID=75 VERTEXTYPE=Additive Transfer FROMTOLINEAGE=(45,172) DISCPT=(79,1)],((((G76_16:0.055164041[&&PRIME ID=76 VERTEXTYPE=Leaf],G77_16:0.055164041[&&PRIME ID=77 VERTEXTYPE=Leaf])G78_16:0.14407118357262966[&&PRIME ID=78 VERTEXTYPE=Duplication DISCPT=(28,2)],G79_94:0.19923523[&&PRIME ID=79 VERTEXTYPE=Leaf])G80_95:0.04942909945469948[&&PRIME ID=80 VERTEXTYPE=Additive Transfer FROMTOLINEAGE=(95,16) DISCPT=(60,2)],((G81_20:0.0071584513[&&PRIME ID=81 VERTEXTYPE=Leaf],G82_21:0.0071584513[&&PRIME ID=82 VERTEXTYPE=Leaf])G83_22:0.20289157[&&PRIME ID=83 VERTEXTYPE=Speciation DISCPT=(6,0)],(G84_25:0.16646955[&&PRIME ID=84 VERTEXTYPE=Leaf],G85_27:0.16646955[&&PRIME ID=85 VERTEXTYPE=Leaf])G86_28:0.043580475[&&PRIME ID=86 VERTEXTYPE=Speciation DISCPT=(55,0)])G87_29:0.0386143[&&PRIME ID=87 VERTEXTYPE=Speciation DISCPT=(63,0)])G88_35:0.014454878680440238[&&PRIME ID=88 VERTEXTYPE=Additive Transfer FROMTOLINEAGE=(35,95) DISCPT=(69,1)],((G89_36:0.15456591[&&PRIME ID=89 VERTEXTYPE=Leaf],(G90_37:0.0072310483[&&PRIME ID=90 VERTEXTYPE=Leaf],(G91_38:0.0041480904[&&PRIME ID=91 VERTEXTYPE=Leaf],G92_39:0.0041480904[&&PRIME ID=92 VERTEXTYPE=Leaf])G93_40:0.0030829579[&&PRIME ID=93 VERTEXTYPE=Speciation DISCPT=(3,0)])G94_41:0.14733486[&&PRIME ID=94 VERTEXTYPE=Speciation DISCPT=(7,0)])G95_42:0.1025727[&&PRIME ID=95 VERTEXTYPE=Speciation DISCPT=(51,0)],(G96_117:0.034145149[&&PRIME ID=96 VERTEXTYPE=Leaf],(G97_117:0.027682513[&&PRIME ID=97 VERTEXTYPE=Leaf],G98_117:0.027682513[&&PRIME ID=98 VERTEXTYPE=Leaf])G99_117:0.0064626360922034895[&&PRIME ID=99 VERTEXTYPE=Duplication DISCPT=(21,1)])G100_117:0.22299346[&&PRIME ID=100 VERTEXTYPE=Duplication DISCPT=(22,2)])G101_44:0.0059805932[&&PRIME ID=101 VERTEXTYPE=Speciation DISCPT=(72,0)])G102_45:0.072702898[&&PRIME ID=102 VERTEXTYPE=Speciation DISCPT=(74,0)])G103_45:0.02963477922888796[&&PRIME ID=103 VERTEXTYPE=Duplication DISCPT=(82,2)],(G104_47:0.19146129[&&PRIME ID=104 VERTEXTYPE=Leaf],(G105_153:0.082393899[&&PRIME ID=105 VERTEXTYPE=Leaf],G106_153:0.082393899[&&PRIME ID=106 VERTEXTYPE=Leaf])G107_153:0.10906739[&&PRIME ID=107 VERTEXTYPE=Duplication DISCPT=(36,1)])G108_51:0.17399559[&&PRIME ID=108 VERTEXTYPE=Speciation DISCPT=(60,0)])G109_53:0.037604365[&&PRIME ID=109 VERTEXTYPE=Speciation DISCPT=(86,0)])G110_18:0.0034642943462739567[&&PRIME ID=110 VERTEXTYPE=Additive Transfer FROMTOLINEAGE=(18,53) DISCPT=(89,1)],((((((G111_19:0.061140785[&&PRIME ID=111 VERTEXTYPE=Leaf],(G112_20:0.0071584513[&&PRIME ID=112 VERTEXTYPE=Leaf],G113_21:0.0071584513[&&PRIME ID=113 VERTEXTYPE=Leaf])G114_22:0.053982334[&&PRIME ID=114 VERTEXTYPE=Speciation DISCPT=(6,0)])G115_23:0.038391064[&&PRIME ID=115 VERTEXTYPE=Speciation DISCPT=(34,0)],G116_109:0.099531849[&&PRIME ID=116 VERTEXTYPE=Leaf])G117_23:0.11051817517909283[&&PRIME ID=117 VERTEXTYPE=Additive Transfer FROMTOLINEAGE=(23,115) DISCPT=(40,1)],(G118_24:0.076452904[&&PRIME ID=118 VERTEXTYPE=Leaf],G119_25:0.076452904[&&PRIME ID=119 VERTEXTYPE=Leaf])G120_26:0.13359712[&&PRIME ID=120 VERTEXTYPE=Speciation DISCPT=(35,0)])G121_29:0.021505935[&&PRIME ID=121 VERTEXTYPE=Speciation DISCPT=(63,0)],((((G122_30:0.0083940601[&&PRIME ID=122 VERTEXTYPE=Leaf],G123_31:0.0083940601[&&PRIME ID=123 VERTEXTYPE=Leaf])G124_32:0.0055882397[&&PRIME ID=124 VERTEXTYPE=Speciation DISCPT=(8,0)],G125_27:0.0139823[&&PRIME ID=125 VERTEXTYPE=Leaf])G126_32:0.08256451373867142[&&PRIME ID=126 VERTEXTYPE=Additive Transfer FROMTOLINEAGE=(32,27) DISCPT=(10,2)],(((G127_102:0.019431173[&&PRIME ID=127 VERTEXTYPE=Leaf],G128_103:0.019431173[&&PRIME ID=128 VERTEXTYPE=Leaf])G129_104:0.017802868[&&PRIME ID=129 VERTEXTYPE=Speciation DISCPT=(15,0)],G130_105:0.037234041[&&PRIME ID=130 VERTEXTYPE=Leaf])G131_106:0.047666364[&&PRIME ID=131 VERTEXTYPE=Speciation DISCPT=(23,0)],G132_107:0.084900405[&&PRIME ID=132 VERTEXTYPE=Leaf])G133_108:0.011646409[&&PRIME ID=133 VERTEXTYPE=Speciation DISCPT=(38,0)])G134_32:0.10531358647022607[&&PRIME ID=134 VERTEXTYPE=Additive Transfer FROMTOLINEAGE=(32,108) DISCPT=(40,1)],((G135_33:0.045806596[&&PRIME ID=135 VERTEXTYPE=Leaf],G136_33:0.045806596[&&PRIME ID=136 VERTEXTYPE=Leaf])G137_33:0.009946547580013386[&&PRIME ID=137 VERTEXTYPE=Duplication DISCPT=(28,1)],G138_55:0.055753143[&&PRIME ID=138 VERTEXTYPE=Leaf])G139_33:0.1461072567811534[&&PRIME ID=139 VERTEXTYPE=Additive Transfer FROMTOLINEAGE=(33,55) DISCPT=(29,1)])G140_34:0.029695559[&&PRIME ID=140 VERTEXTYPE=Speciation DISCPT=(61,0)])G141_35:0.031563244[&&PRIME ID=141 VERTEXTYPE=Speciation DISCPT=(67,0)],(G142_37:0.0072310483[&&PRIME ID=142 VERTEXTYPE=Leaf],(G143_38:0.0041480904[&&PRIME ID=143 VERTEXTYPE=Leaf],G144_39:0.0041480904[&&PRIME ID=144 VERTEXTYPE=Leaf])G145_40:0.0030829579[&&PRIME ID=145 VERTEXTYPE=Speciation DISCPT=(3,0)])G146_41:0.25588815[&&PRIME ID=146 VERTEXTYPE=Speciation DISCPT=(7,0)])G147_45:0.10233768[&&PRIME ID=147 VERTEXTYPE=Speciation DISCPT=(74,0)],(G148_46:0.31439095[&&PRIME ID=148 VERTEXTYPE=Leaf],(G149_48:0.01748043[&&PRIME ID=149 VERTEXTYPE=Leaf],G150_49:0.01748043[&&PRIME ID=150 VERTEXTYPE=Leaf])G151_50:0.29691052[&&PRIME ID=151 VERTEXTYPE=Speciation DISCPT=(13,0)])G152_52:0.051065929[&&PRIME ID=152 VERTEXTYPE=Speciation DISCPT=(82,0)])G153_53:0.041068659[&&PRIME ID=153 VERTEXTYPE=Speciation DISCPT=(86,0)])G154_54:0.23500475[&&PRIME ID=154 VERTEXTYPE=Speciation DISCPT=(90,0)],(((((((G155_153:0.025221693[&&PRIME ID=155 VERTEXTYPE=Leaf],(G156_102:0.019431173[&&PRIME ID=156 VERTEXTYPE=Leaf],G157_103:0.019431173[&&PRIME ID=157 VERTEXTYPE=Leaf])G158_104:0.0057905197[&&PRIME ID=158 VERTEXTYPE=Speciation DISCPT=(15,0)])G159_104:0.012012348315102594[&&PRIME ID=159 VERTEXTYPE=Additive Transfer FROMTOLINEAGE=(104,153) DISCPT=(20,2)],(G160_105:0.011406263[&&PRIME ID=160 VERTEXTYPE=Leaf],G161_105:0.011406263[&&PRIME ID=161 VERTEXTYPE=Leaf])G162_105:0.025827778456007935[&&PRIME ID=162 VERTEXTYPE=Duplication DISCPT=(10,1)])G163_106:0.047666364[&&PRIME ID=163 VERTEXTYPE=Speciation DISCPT=(23,0)],G164_107:0.084900405[&&PRIME ID=164 VERTEXTYPE=Leaf])G165_108:0.062346385[&&PRIME ID=165 VERTEXTYPE=Speciation DISCPT=(38,0)],G166_117:0.14724679[&&PRIME ID=166 VERTEXTYPE=Leaf])G167_118:0.06697035[&&PRIME ID=167 VERTEXTYPE=Speciation DISCPT=(49,0)],G168_55:0.21421714[&&PRIME ID=168 VERTEXTYPE=Leaf])G169_55:0.25890897180500994[&&PRIME ID=169 VERTEXTYPE=Additive Transfer FROMTOLINEAGE=(55,72) DISCPT=(64,1)],(G170_46:0.40108663[&&PRIME ID=170 VERTEXTYPE=Leaf],(((G171_59:0.058064421[&&PRIME ID=171 VERTEXTYPE=Leaf],G172_60:0.058064421[&&PRIME ID=172 VERTEXTYPE=Leaf])G173_61:0.1344175[&&PRIME ID=173 VERTEXTYPE=Speciation DISCPT=(30,0)],((G174_59:0.058064421[&&PRIME ID=174 VERTEXTYPE=Leaf],G175_60:0.058064421[&&PRIME ID=175 VERTEXTYPE=Leaf])G176_61:0.078906701[&&PRIME ID=176 VERTEXTYPE=Speciation DISCPT=(30,0)],(G177_59:0.058064421[&&PRIME ID=177 VERTEXTYPE=Leaf],G178_60:0.058064421[&&PRIME ID=178 VERTEXTYPE=Leaf])G179_61:0.078906701[&&PRIME ID=179 VERTEXTYPE=Speciation DISCPT=(30,0)])G180_61:0.055510799957931276[&&PRIME ID=180 VERTEXTYPE=Duplication DISCPT=(47,1)])G181_61:0.15354202[&&PRIME ID=181 VERTEXTYPE=Duplication DISCPT=(60,1)],((G182_66:0.14618365[&&PRIME ID=182 VERTEXTYPE=Leaf],(G183_67:0.086049374[&&PRIME ID=183 VERTEXTYPE=Leaf],G184_70:0.086049374[&&PRIME ID=184 VERTEXTYPE=Leaf])G185_71:0.060134278[&&PRIME ID=185 VERTEXTYPE=Speciation DISCPT=(39,0)])G186_72:0.040370499[&&PRIME ID=186 VERTEXTYPE=Speciation DISCPT=(48,0)],G187_121:0.18655415[&&PRIME ID=187 VERTEXTYPE=Leaf])G188_72:0.1594697892212984[&&PRIME ID=188 VERTEXTYPE=Additive Transfer FROMTOLINEAGE=(72,121) DISCPT=(58,1)])G189_73:0.055062698[&&PRIME ID=189 VERTEXTYPE=Speciation DISCPT=(84,0)])G190_74:0.072039474[&&PRIME ID=190 VERTEXTYPE=Speciation DISCPT=(89,0)])G191_75:0.15653001[&&PRIME ID=191 VERTEXTYPE=Speciation DISCPT=(93,0)],(((((G192_76:0.01597955[&&PRIME ID=192 VERTEXTYPE=Leaf],G193_77:0.01597955[&&PRIME ID=193 VERTEXTYPE=Leaf])G194_78:0.14243576[&&PRIME ID=194 VERTEXTYPE=Speciation DISCPT=(12,0)],(G195_76:0.01597955[&&PRIME ID=195 VERTEXTYPE=Leaf],G196_77:0.01597955[&&PRIME ID=196 VERTEXTYPE=Leaf])G197_78:0.14243576[&&PRIME ID=197 VERTEXTYPE=Speciation DISCPT=(12,0)])G198_78:0.027372759[&&PRIME ID=198 VERTEXTYPE=Duplication DISCPT=(51,2)],(G199_83:0.045492652[&&PRIME ID=199 VERTEXTYPE=Leaf],G200_84:0.045492652[&&PRIME ID=200 VERTEXTYPE=Leaf])G201_85:0.14029541[&&PRIME ID=201 VERTEXTYPE=Speciation DISCPT=(28,0)])G202_86:0.2039162[&&PRIME ID=202 VERTEXTYPE=Speciation DISCPT=(58,0)],((G203_27:0.062380066[&&PRIME ID=203 VERTEXTYPE=Leaf],G204_33:0.062380066[&&PRIME ID=204 VERTEXTYPE=Leaf])G205_27:0.07047845057141139[&&PRIME ID=205 VERTEXTYPE=Additive Transfer FROMTOLINEAGE=(27,33) DISCPT=(34,1)],G206_87:0.13285852[&&PRIME ID=206 VERTEXTYPE=Leaf])G207_87:0.2568457436251239[&&PRIME ID=207 VERTEXTYPE=Additive Transfer FROMTOLINEAGE=(87,27) DISCPT=(45,2)])G208_88:0.02588507[&&PRIME ID=208 VERTEXTYPE=Speciation DISCPT=(87,0)],((((G209_89:0.040283562[&&PRIME ID=209 VERTEXTYPE=Leaf],G210_90:0.040283562[&&PRIME ID=210 VERTEXTYPE=Leaf])G211_91:0.015433369[&&PRIME ID=211 VERTEXTYPE=Speciation DISCPT=(26,0)],G212_92:0.055716931[&&PRIME ID=212 VERTEXTYPE=Leaf])G213_93:0.10886553[&&PRIME ID=213 VERTEXTYPE=Speciation DISCPT=(29,0)],G214_94:0.16458246[&&PRIME ID=214 VERTEXTYPE=Leaf])G215_95:0.08978022[&&PRIME ID=215 VERTEXTYPE=Speciation DISCPT=(54,0)],(G216_96:0.10636671[&&PRIME ID=216 VERTEXTYPE=Leaf],(G217_79:0.058166929[&&PRIME ID=217 VERTEXTYPE=Leaf],G218_80:0.058166929[&&PRIME ID=218 VERTEXTYPE=Leaf])G219_81:0.048199779[&&PRIME ID=219 VERTEXTYPE=Speciation DISCPT=(31,0)])G220_96:0.14799597170452455[&&PRIME ID=220 VERTEXTYPE=Additive Transfer FROMTOLINEAGE=(96,81) DISCPT=(41,1)])G221_97:0.16122665[&&PRIME ID=221 VERTEXTYPE=Speciation DISCPT=(70,0)])G222_98:0.21406679[&&PRIME ID=222 VERTEXTYPE=Speciation DISCPT=(91,0)])G223_99:0.011874171[&&PRIME ID=223 VERTEXTYPE=Speciation DISCPT=(95,0)])G224_99:0.13719338[&&PRIME ID=224 VERTEXTYPE=Additive Transfer FROMTOLINEAGE=(99,54) DISCPT=(95,1)],(((((G225_55:0.19483195[&&PRIME ID=225 VERTEXTYPE=Leaf],G226_173:0.19483195[&&PRIME ID=226 VERTEXTYPE=Leaf])G227_173:0.07061816059704071[&&PRIME ID=227 VERTEXTYPE=Additive Transfer FROMTOLINEAGE=(173,55) DISCPT=(60,1)],G228_121:0.26545011[&&PRIME ID=228 VERTEXTYPE=Leaf])G229_185:0.27939795[&&PRIME ID=229 VERTEXTYPE=Speciation DISCPT=(76,0)],(G230_55:0.47312611[&&PRIME ID=230 VERTEXTYPE=Leaf],((G231_36:0.12462725[&&PRIME ID=231 VERTEXTYPE=Leaf],G232_56:0.12462725[&&PRIME ID=232 VERTEXTYPE=Leaf])G233_56:0.27645939[&&PRIME ID=233 VERTEXTYPE=Additive Transfer FROMTOLINEAGE=(56,36) DISCPT=(43,2)],((G234_59:0.058064421[&&PRIME ID=234 VERTEXTYPE=Leaf],G235_60:0.058064421[&&PRIME ID=235 VERTEXTYPE=Leaf])G236_61:0.2008[&&PRIME ID=236 VERTEXTYPE=Speciation DISCPT=(30,0)],(G237_62:0.11332921[&&PRIME ID=237 VERTEXTYPE=Leaf],G238_63:0.11332921[&&PRIME ID=238 VERTEXTYPE=Leaf])G239_64:0.14553521[&&PRIME ID=239 VERTEXTYPE=Speciation DISCPT=(42,0)])G240_65:0.14222221[&&PRIME ID=240 VERTEXTYPE=Speciation DISCPT=(73,0)])G241_74:0.072039474[&&PRIME ID=241 VERTEXTYPE=Speciation DISCPT=(89,0)])G242_75:0.071721944[&&PRIME ID=242 VERTEXTYPE=Speciation DISCPT=(93,0)])G243_75:0.05781514212391268[&&PRIME ID=243 VERTEXTYPE=Additive Transfer FROMTOLINEAGE=(75,185) DISCPT=(93,2)],(((((G244_101:0.26346177[&&PRIME ID=244 VERTEXTYPE=Leaf],((((((G245_102:0.019431173[&&PRIME ID=245 VERTEXTYPE=Leaf],G246_103:0.019431173[&&PRIME ID=246 VERTEXTYPE=Leaf])G247_104:0.017802868[&&PRIME ID=247 VERTEXTYPE=Speciation DISCPT=(15,0)],G248_105:0.037234041[&&PRIME ID=248 VERTEXTYPE=Leaf])G249_106:0.047666364[&&PRIME ID=249 VERTEXTYPE=Speciation DISCPT=(23,0)],G250_107:0.084900405[&&PRIME ID=250 VERTEXTYPE=Leaf])G251_108:0.043421089[&&PRIME ID=251 VERTEXTYPE=Speciation DISCPT=(38,0)],(G252_109:0.020510406[&&PRIME ID=252 VERTEXTYPE=Leaf],((G253_110:9.4449227E-4[&&PRIME ID=253 VERTEXTYPE=Leaf],G254_111:9.4449227E-4[&&PRIME ID=254 VERTEXTYPE=Leaf])G255_112:0.0045121891[&&PRIME ID=255 VERTEXTYPE=Speciation DISCPT=(2,0)],G256_113:0.0054566814[&&PRIME ID=256 VERTEXTYPE=Leaf])G257_114:0.015053725[&&PRIME ID=257 VERTEXTYPE=Speciation DISCPT=(4,0)])G258_115:0.10781109[&&PRIME ID=258 VERTEXTYPE=Speciation DISCPT=(16,0)])G259_116:0.11561054[&&PRIME ID=259 VERTEXTYPE=Speciation DISCPT=(45,0)],((((G260_174:0.02625632[&&PRIME ID=260 VERTEXTYPE=Leaf],G261_175:0.02625632[&&PRIME ID=261 VERTEXTYPE=Leaf])G262_176:0.019231358[&&PRIME ID=262 VERTEXTYPE=Speciation DISCPT=(21,0)],((G263_177:0.0090007375[&&PRIME ID=263 VERTEXTYPE=Leaf],G264_178:0.0090007375[&&PRIME ID=264 VERTEXTYPE=Leaf])G265_179:0.013392626[&&PRIME ID=265 VERTEXTYPE=Speciation DISCPT=(9,0)],G266_180:0.022393363[&&PRIME ID=266 VERTEXTYPE=Leaf])G267_181:0.023094315[&&PRIME ID=267 VERTEXTYPE=Speciation DISCPT=(19,0)])G268_182:0.13258845[&&PRIME ID=268 VERTEXTYPE=Speciation DISCPT=(27,0)],G269_173:0.17807613[&&PRIME ID=269 VERTEXTYPE=Leaf])G270_184:0.0140662037786787[&&PRIME ID=270 VERTEXTYPE=Additive Transfer FROMTOLINEAGE=(184,173) DISCPT=(57,1)],(G271_121:0.12610002[&&PRIME ID=271 VERTEXTYPE=Leaf],G272_121:0.12610002[&&PRIME ID=272 VERTEXTYPE=Leaf])G273_121:0.06604231231903387[&&PRIME ID=273 VERTEXTYPE=Duplication DISCPT=(44,1)])G274_121:0.05178969921787795[&&PRIME ID=274 VERTEXTYPE=Additive Transfer FROMTOLINEAGE=(121,184) DISCPT=(60,1)])G275_122:0.01198265[&&PRIME ID=275 VERTEXTYPE=Speciation DISCPT=(69,0)],(((G276_123:0.13524915[&&PRIME ID=276 VERTEXTYPE=Leaf],G277_124:0.13524915[&&PRIME ID=277 VERTEXTYPE=Leaf])G278_125:0.07275974[&&PRIME ID=278 VERTEXTYPE=Speciation DISCPT=(46,0)],G279_126:0.20800889[&&PRIME ID=279 VERTEXTYPE=Leaf])G280_127:0.0063042409[&&PRIME ID=280 VERTEXTYPE=Speciation DISCPT=(62,0)],(((((G281_102:0.019431173[&&PRIME ID=281 VERTEXTYPE=Leaf],G282_103:0.019431173[&&PRIME ID=282 VERTEXTYPE=Leaf])G283_104:0.017802868[&&PRIME ID=283 VERTEXTYPE=Speciation DISCPT=(15,0)],(G284_105:0.018808794[&&PRIME ID=284 VERTEXTYPE=Leaf],(G285_123:0.012432898[&&PRIME ID=285 VERTEXTYPE=Leaf],G286_105:0.012432898[&&PRIME ID=286 VERTEXTYPE=Leaf])G287_105:0.006375896125074078[&&PRIME ID=287 VERTEXTYPE=Additive Transfer FROMTOLINEAGE=(105,123) DISCPT=(10,1)])G288_105:0.01842524655864045[&&PRIME ID=288 VERTEXTYPE=Duplication DISCPT=(14,1)])G289_106:0.047666364[&&PRIME ID=289 VERTEXTYPE=Speciation DISCPT=(23,0)],G290_107:0.084900405[&&PRIME ID=290 VERTEXTYPE=Leaf])G291_108:0.043421089[&&PRIME ID=291 VERTEXTYPE=Speciation DISCPT=(38,0)],(G292_109:0.020510406[&&PRIME ID=292 VERTEXTYPE=Leaf],((G293_110:9.4449227E-4[&&PRIME ID=293 VERTEXTYPE=Leaf],G294_111:9.4449227E-4[&&PRIME ID=294 VERTEXTYPE=Leaf])G295_112:0.0045121891[&&PRIME ID=295 VERTEXTYPE=Speciation DISCPT=(2,0)],G296_113:0.0054566814[&&PRIME ID=296 VERTEXTYPE=Leaf])G297_114:0.015053725[&&PRIME ID=297 VERTEXTYPE=Speciation DISCPT=(4,0)])G298_115:0.10781109[&&PRIME ID=298 VERTEXTYPE=Speciation DISCPT=(16,0)])G299_116:0.018925296[&&PRIME ID=299 VERTEXTYPE=Speciation DISCPT=(45,0)],G300_117:0.14724679[&&PRIME ID=300 VERTEXTYPE=Leaf])G301_118:0.067066341[&&PRIME ID=301 VERTEXTYPE=Speciation DISCPT=(49,0)])G302_127:0.04160154867613092[&&PRIME ID=302 VERTEXTYPE=Additive Transfer FROMTOLINEAGE=(127,118) DISCPT=(64,2)])G303_128:0.0075470874[&&PRIME ID=303 VERTEXTYPE=Speciation DISCPT=(71,0)])G304_129:0.0083743797[&&PRIME ID=304 VERTEXTYPE=Speciation DISCPT=(75,0)],((G305_62:0.11332921[&&PRIME ID=305 VERTEXTYPE=Leaf],(G306_63:0.04232286[&&PRIME ID=306 VERTEXTYPE=Leaf],G307_60:0.04232286[&&PRIME ID=307 VERTEXTYPE=Leaf])G308_63:0.07100635040336073[&&PRIME ID=308 VERTEXTYPE=Additive Transfer FROMTOLINEAGE=(63,60) DISCPT=(26,1)])G309_64:0.076196092[&&PRIME ID=309 VERTEXTYPE=Speciation DISCPT=(42,0)],((G310_137:0.059857488[&&PRIME ID=310 VERTEXTYPE=Leaf],G311_138:0.059857488[&&PRIME ID=311 VERTEXTYPE=Leaf])G312_139:0.080340047[&&PRIME ID=312 VERTEXTYPE=Speciation DISCPT=(32,0)],((G313_130:0.061135848[&&PRIME ID=313 VERTEXTYPE=Leaf],(G314_131:0.023460294[&&PRIME ID=314 VERTEXTYPE=Leaf],(G315_132:0.0069801081[&&PRIME ID=315 VERTEXTYPE=Leaf],G316_133:0.0069801081[&&PRIME ID=316 VERTEXTYPE=Leaf])G317_134:0.016480186[&&PRIME ID=317 VERTEXTYPE=Speciation DISCPT=(5,0)])G318_135:0.037675554[&&PRIME ID=318 VERTEXTYPE=Speciation DISCPT=(20,0)])G319_136:0.044623679[&&PRIME ID=319 VERTEXTYPE=Speciation DISCPT=(33,0)],G320_171:0.10575953[&&PRIME ID=320 VERTEXTYPE=Leaf])G321_136:0.03443800767680833[&&PRIME ID=321 VERTEXTYPE=Additive Transfer FROMTOLINEAGE=(136,171) DISCPT=(41,1)])G322_139:0.049327767190680646[&&PRIME ID=322 VERTEXTYPE=Additive Transfer FROMTOLINEAGE=(139,136) DISCPT=(47,1)])G323_139:0.082310845[&&PRIME ID=323 VERTEXTYPE=Additive Transfer FROMTOLINEAGE=(139,64) DISCPT=(59,1)])G324_141:0.03052409[&&PRIME ID=324 VERTEXTYPE=Speciation DISCPT=(77,0)],(G325_142:0.030173578[&&PRIME ID=325 VERTEXTYPE=Leaf],G326_143:0.030173578[&&PRIME ID=326 VERTEXTYPE=Leaf])G327_144:0.27218666[&&PRIME ID=327 VERTEXTYPE=Speciation DISCPT=(22,0)])G328_145:0.036351213[&&PRIME ID=328 VERTEXTYPE=Speciation DISCPT=(80,0)],(G329_146:0.09436955[&&PRIME ID=329 VERTEXTYPE=Leaf],G330_147:0.09436955[&&PRIME ID=330 VERTEXTYPE=Leaf])G331_148:0.2443419[&&PRIME ID=331 VERTEXTYPE=Speciation DISCPT=(40,0)])G332_149:0.079397952[&&PRIME ID=332 VERTEXTYPE=Speciation DISCPT=(83,0)],((((G333_38:0.0041480904[&&PRIME ID=333 VERTEXTYPE=Leaf],G334_39:0.0041480904[&&PRIME ID=334 VERTEXTYPE=Leaf])G335_40:0.029362742[&&PRIME ID=335 VERTEXTYPE=Speciation DISCPT=(3,0)],G336_150:0.033510833[&&PRIME ID=336 VERTEXTYPE=Leaf])G337_150:0.006739453400487711[&&PRIME ID=337 VERTEXTYPE=Additive Transfer FROMTOLINEAGE=(150,41) DISCPT=(22,1)],G338_151:0.040250286[&&PRIME ID=338 VERTEXTYPE=Leaf])G339_152:0.1736599[&&PRIME ID=339 VERTEXTYPE=Speciation DISCPT=(25,0)],(G340_153:0.18936696[&&PRIME ID=340 VERTEXTYPE=Leaf],((G341_154:0.084864135[&&PRIME ID=341 VERTEXTYPE=Leaf],G342_155:0.084864135[&&PRIME ID=342 VERTEXTYPE=Leaf])G343_156:0.087567271[&&PRIME ID=343 VERTEXTYPE=Speciation DISCPT=(37,0)],(((G344_154:0.042445857[&&PRIME ID=344 VERTEXTYPE=Leaf],G345_119:0.042445857[&&PRIME ID=345 VERTEXTYPE=Leaf])G346_154:0.018229126307070704[&&PRIME ID=346 VERTEXTYPE=Additive Transfer FROMTOLINEAGE=(154,119) DISCPT=(26,1)],G347_154:0.060674984[&&PRIME ID=347 VERTEXTYPE=Leaf])G348_154:0.02418915132559089[&&PRIME ID=348 VERTEXTYPE=Duplication DISCPT=(32,2)],G349_155:0.084864135[&&PRIME ID=349 VERTEXTYPE=Leaf])G350_156:0.087567271[&&PRIME ID=350 VERTEXTYPE=Speciation DISCPT=(37,0)])G351_156:0.01693555141231906[&&PRIME ID=351 VERTEXTYPE=Duplication DISCPT=(56,2)])G352_157:0.024543225[&&PRIME ID=352 VERTEXTYPE=Speciation DISCPT=(59,0)])G353_158:0.20419922[&&PRIME ID=353 VERTEXTYPE=Speciation DISCPT=(64,0)])G354_161:0.1845538[&&PRIME ID=354 VERTEXTYPE=Speciation DISCPT=(92,0)])G355_161:0.11338689957217962[&&PRIME ID=355 VERTEXTYPE=Additive Transfer FROMTOLINEAGE=(161,75) DISCPT=(94,1)],(((((G356_167:0.010398835[&&PRIME ID=356 VERTEXTYPE=Leaf],G357_168:0.010398835[&&PRIME ID=357 VERTEXTYPE=Leaf])G358_169:0.0011577383[&&PRIME ID=358 VERTEXTYPE=Speciation DISCPT=(10,0)],(G359_167:0.010398835[&&PRIME ID=359 VERTEXTYPE=Leaf],G360_168:0.010398835[&&PRIME ID=360 VERTEXTYPE=Leaf])G361_169:0.0011577383[&&PRIME ID=361 VERTEXTYPE=Speciation DISCPT=(10,0)])G362_169:0.27742708[&&PRIME ID=362 VERTEXTYPE=Duplication DISCPT=(10,1)],(G363_171:0.25387107[&&PRIME ID=363 VERTEXTYPE=Leaf],(((G364_174:0.02625632[&&PRIME ID=364 VERTEXTYPE=Leaf],G365_175:0.02625632[&&PRIME ID=365 VERTEXTYPE=Leaf])G366_176:0.019231358[&&PRIME ID=366 VERTEXTYPE=Speciation DISCPT=(21,0)],((G367_177:0.0090007375[&&PRIME ID=367 VERTEXTYPE=Leaf],G368_178:0.0090007375[&&PRIME ID=368 VERTEXTYPE=Leaf])G369_179:0.013392626[&&PRIME ID=369 VERTEXTYPE=Speciation DISCPT=(9,0)],G370_180:0.022393363[&&PRIME ID=370 VERTEXTYPE=Leaf])G371_181:0.023094315[&&PRIME ID=371 VERTEXTYPE=Speciation DISCPT=(19,0)])G372_182:0.12919646[&&PRIME ID=372 VERTEXTYPE=Speciation DISCPT=(27,0)],(G373_183:0.12085197[&&PRIME ID=373 VERTEXTYPE=Leaf],G374_183:0.12085197[&&PRIME ID=374 VERTEXTYPE=Leaf])G375_183:0.05383217371654245[&&PRIME ID=375 VERTEXTYPE=Duplication DISCPT=(43,2)])G376_184:0.079186931[&&PRIME ID=376 VERTEXTYPE=Speciation DISCPT=(57,0)])G377_172:0.03511257644119618[&&PRIME ID=377 VERTEXTYPE=Additive Transfer FROMTOLINEAGE=(172,184) DISCPT=(69,2)])G378_172:0.3032795102446987[&&PRIME ID=378 VERTEXTYPE=Duplication DISCPT=(79,1)],(((G379_174:0.02625632[&&PRIME ID=379 VERTEXTYPE=Leaf],G380_175:0.02625632[&&PRIME ID=380 VERTEXTYPE=Leaf])G381_176:0.019231358[&&PRIME ID=381 VERTEXTYPE=Speciation DISCPT=(21,0)],((G382_103:0.010544201[&&PRIME ID=382 VERTEXTYPE=Leaf],(G383_177:0.0090007375[&&PRIME ID=383 VERTEXTYPE=Leaf],G384_178:0.0090007375[&&PRIME ID=384 VERTEXTYPE=Leaf])G385_179:0.0015434634[&&PRIME ID=385 VERTEXTYPE=Speciation DISCPT=(9,0)])G386_179:0.011849162089168233[&&PRIME ID=386 VERTEXTYPE=Additive Transfer FROMTOLINEAGE=(179,103) DISCPT=(10,1)],G387_180:0.022393363[&&PRIME ID=387 VERTEXTYPE=Leaf])G388_181:0.023094315[&&PRIME ID=388 VERTEXTYPE=Speciation DISCPT=(19,0)])G389_182:0.12919646[&&PRIME ID=389 VERTEXTYPE=Speciation DISCPT=(27,0)],G390_183:0.17468414[&&PRIME ID=390 VERTEXTYPE=Leaf])G391_184:0.41757902[&&PRIME ID=391 VERTEXTYPE=Speciation DISCPT=(57,0)])G392_186:0.080736701[&&PRIME ID=392 VERTEXTYPE=Speciation DISCPT=(94,0)],(G393_187:0.28662133[&&PRIME ID=393 VERTEXTYPE=Leaf],(((G394_188:0.10537083[&&PRIME ID=394 VERTEXTYPE=Leaf],(G395_167:0.010398835[&&PRIME ID=395 VERTEXTYPE=Leaf],G396_168:0.010398835[&&PRIME ID=396 VERTEXTYPE=Leaf])G397_169:0.094971992[&&PRIME ID=397 VERTEXTYPE=Speciation DISCPT=(10,0)])G398_192:0.047926873[&&PRIME ID=398 VERTEXTYPE=Speciation DISCPT=(41,0)],G399_193:0.1532977[&&PRIME ID=399 VERTEXTYPE=Leaf])G400_194:0.11725508[&&PRIME ID=400 VERTEXTYPE=Speciation DISCPT=(50,0)],(G401_146:0.09436955[&&PRIME ID=401 VERTEXTYPE=Leaf],(G402_10:0.020463335[&&PRIME ID=402 VERTEXTYPE=Leaf],G403_147:0.020463335[&&PRIME ID=403 VERTEXTYPE=Leaf])G404_147:0.0739062150194153[&&PRIME ID=404 VERTEXTYPE=Additive Transfer FROMTOLINEAGE=(147,10) DISCPT=(15,2)])G405_148:0.17618322[&&PRIME ID=405 VERTEXTYPE=Speciation DISCPT=(40,0)])G406_194:0.01606855422474183[&&PRIME ID=406 VERTEXTYPE=Duplication DISCPT=(76,2)])G407_195:0.38637853[&&PRIME ID=407 VERTEXTYPE=Speciation DISCPT=(79,0)])G408_196:0.04305024[&&PRIME ID=408 VERTEXTYPE=Speciation DISCPT=(96,0)])G409_197:0.062673576[&&PRIME ID=409 VERTEXTYPE=Speciation DISCPT=(97,0)])G410_198:0.0[&&PRIME ID=410 VERTEXTYPE=Speciation DISCPT=(99,0)][&&PRIME NAME=PrunedTree];
