# Supplementary material for: Assessing the accuracy of phylogenetic rooting methods on prokaryotic gene families
Source: PLoS One. 2020 May 15;15(5):e0232950. doi: 10.1371/journal.pone.0232950 (PMC7228096; doi:10.1371/journal.pone.0232950)
Supplement: S1 Dataset — (ZIP) [file pone.0232950.s002.zip › AllSimulatedDatasets/R-025-HI-NR/original_trees/tree52]

(((((G0_0:0.0045778347[&&PRIME ID=0 VERTEXTYPE=Leaf],G1_0:0.0045778347[&&PRIME ID=1 VERTEXTYPE=Leaf])G2_0:0.04293168729916178[&&PRIME ID=2 VERTEXTYPE=Duplication DISCPT=(2,1)],(G3_93:0.02022333[&&PRIME ID=3 VERTEXTYPE=Leaf],G4_1:0.02022333[&&PRIME ID=4 VERTEXTYPE=Leaf])G5_1:0.027286192447032186[&&PRIME ID=5 VERTEXTYPE=Additive Transfer FROMTOLINEAGE=(1,93) DISCPT=(10,1)])G6_2:0.038137082[&&PRIME ID=6 VERTEXTYPE=Speciation DISCPT=(29,0)],G7_3:0.085646604[&&PRIME ID=7 VERTEXTYPE=Leaf])G8_4:0.11341315[&&PRIME ID=8 VERTEXTYPE=Speciation DISCPT=(44,0)],((G9_0:0.047509522[&&PRIME ID=9 VERTEXTYPE=Leaf],G10_1:0.047509522[&&PRIME ID=10 VERTEXTYPE=Leaf])G11_2:0.038137082[&&PRIME ID=11 VERTEXTYPE=Speciation DISCPT=(29,0)],G12_3:0.085646604[&&PRIME ID=12 VERTEXTYPE=Leaf])G13_4:0.11341315[&&PRIME ID=13 VERTEXTYPE=Speciation DISCPT=(44,0)])G14_4:0.5158241[&&PRIME ID=14 VERTEXTYPE=Duplication DISCPT=(66,1)],((((G15_25:0.43226588[&&PRIME ID=15 VERTEXTYPE=Leaf],(((G16_26:0.052222926[&&PRIME ID=16 VERTEXTYPE=Leaf],G17_26:0.052222926[&&PRIME ID=17 VERTEXTYPE=Leaf])G18_26:0.12891528326166513[&&PRIME ID=18 VERTEXTYPE=Duplication DISCPT=(32,1)],G19_27:0.18113821[&&PRIME ID=19 VERTEXTYPE=Leaf])G20_32:0.044912271[&&PRIME ID=20 VERTEXTYPE=Speciation DISCPT=(63,0)],((G21_115:0.17304311[&&PRIME ID=21 VERTEXTYPE=Leaf],((G22_116:0.081601849[&&PRIME ID=22 VERTEXTYPE=Leaf],(G23_118:0.044338065[&&PRIME ID=23 VERTEXTYPE=Leaf],(G24_21:0.023639237[&&PRIME ID=24 VERTEXTYPE=Leaf],G25_120:0.023639237[&&PRIME ID=25 VERTEXTYPE=Leaf])G26_120:0.02069882775646663[&&PRIME ID=26 VERTEXTYPE=Additive Transfer FROMTOLINEAGE=(120,21) DISCPT=(12,2)])G27_121:0.037263784[&&PRIME ID=27 VERTEXTYPE=Speciation DISCPT=(26,0)])G28_122:0.053332627[&&PRIME ID=28 VERTEXTYPE=Speciation DISCPT=(43,0)],((G29_60:0.057462075[&&PRIME ID=29 VERTEXTYPE=Leaf],G30_61:0.057462075[&&PRIME ID=30 VERTEXTYPE=Leaf])G31_62:0.050403755[&&PRIME ID=31 VERTEXTYPE=Speciation DISCPT=(34,0)],G32_64:0.10786583[&&PRIME ID=32 VERTEXTYPE=Leaf])G33_65:0.027068646[&&PRIME ID=33 VERTEXTYPE=Speciation DISCPT=(48,0)])G34_122:0.038108636442188745[&&PRIME ID=34 VERTEXTYPE=Additive Transfer FROMTOLINEAGE=(122,67) DISCPT=(54,1)])G35_123:0.0016182427[&&PRIME ID=35 VERTEXTYPE=Speciation DISCPT=(61,0)],((G36_124:0.019974622[&&PRIME ID=36 VERTEXTYPE=Leaf],(G37_125:0.011869549[&&PRIME ID=37 VERTEXTYPE=Leaf],G38_126:0.011869549[&&PRIME ID=38 VERTEXTYPE=Leaf])G39_127:0.0081050733[&&PRIME ID=39 VERTEXTYPE=Speciation DISCPT=(5,0)])G40_128:0.15012787[&&PRIME ID=40 VERTEXTYPE=Speciation DISCPT=(10,0)],(G41_124:0.019974622[&&PRIME ID=41 VERTEXTYPE=Leaf],(G42_125:0.011869549[&&PRIME ID=42 VERTEXTYPE=Leaf],G43_126:0.011869549[&&PRIME ID=43 VERTEXTYPE=Leaf])G44_127:0.0081050733[&&PRIME ID=44 VERTEXTYPE=Speciation DISCPT=(5,0)])G45_128:0.15012787[&&PRIME ID=45 VERTEXTYPE=Speciation DISCPT=(10,0)])G46_128:0.004558858094710638[&&PRIME ID=46 VERTEXTYPE=Duplication DISCPT=(59,2)])G47_129:0.051389124[&&PRIME ID=47 VERTEXTYPE=Speciation DISCPT=(62,0)])G48_32:0.20621539677655648[&&PRIME ID=48 VERTEXTYPE=Additive Transfer FROMTOLINEAGE=(32,129) DISCPT=(69,1)])G49_33:0.051248231[&&PRIME ID=49 VERTEXTYPE=Speciation DISCPT=(90,0)],(G50_35:0.31969196[&&PRIME ID=50 VERTEXTYPE=Leaf],((((G51_37:0.019564272[&&PRIME ID=51 VERTEXTYPE=Leaf],G52_38:0.019564272[&&PRIME ID=52 VERTEXTYPE=Leaf])G53_39:0.016179274[&&PRIME ID=53 VERTEXTYPE=Speciation DISCPT=(9,0)],(G54_40:0.019789654[&&PRIME ID=54 VERTEXTYPE=Leaf],(G55_104:0.01646296[&&PRIME ID=55 VERTEXTYPE=Leaf],G56_105:0.01646296[&&PRIME ID=56 VERTEXTYPE=Leaf])G57_106:0.0033266939[&&PRIME ID=57 VERTEXTYPE=Speciation DISCPT=(8,0)])G58_40:0.0159538920641421[&&PRIME ID=58 VERTEXTYPE=Additive Transfer FROMTOLINEAGE=(40,106) DISCPT=(9,2)])G59_41:0.037287915[&&PRIME ID=59 VERTEXTYPE=Speciation DISCPT=(16,0)],(G60_42:0.021965129[&&PRIME ID=60 VERTEXTYPE=Leaf],G61_43:0.021965129[&&PRIME ID=61 VERTEXTYPE=Leaf])G62_44:0.051066332[&&PRIME ID=62 VERTEXTYPE=Speciation DISCPT=(11,0)])G63_45:0.083078519[&&PRIME ID=63 VERTEXTYPE=Speciation DISCPT=(40,0)],G64_46:0.15610998[&&PRIME ID=64 VERTEXTYPE=Leaf])G65_47:0.16358198[&&PRIME ID=65 VERTEXTYPE=Speciation DISCPT=(57,0)])G66_48:0.16382214[&&PRIME ID=66 VERTEXTYPE=Speciation DISCPT=(81,0)])G67_49:0.011547217[&&PRIME ID=67 VERTEXTYPE=Speciation DISCPT=(92,0)],(G68_50:0.054964041[&&PRIME ID=68 VERTEXTYPE=Leaf],G69_51:0.054964041[&&PRIME ID=69 VERTEXTYPE=Leaf])G70_52:0.44009728[&&PRIME ID=70 VERTEXTYPE=Speciation DISCPT=(33,0)])G71_53:0.18635191[&&PRIME ID=71 VERTEXTYPE=Speciation DISCPT=(94,0)],((((G72_5:0.22240651[&&PRIME ID=72 VERTEXTYPE=Leaf],(((G73_104:0.01646296[&&PRIME ID=73 VERTEXTYPE=Leaf],G74_105:0.01646296[&&PRIME ID=74 VERTEXTYPE=Leaf])G75_106:0.061470481[&&PRIME ID=75 VERTEXTYPE=Speciation DISCPT=(8,0)],G76_107:0.077933441[&&PRIME ID=76 VERTEXTYPE=Leaf])G77_108:0.098104681[&&PRIME ID=77 VERTEXTYPE=Speciation DISCPT=(42,0)],G78_17:0.17603812[&&PRIME ID=78 VERTEXTYPE=Leaf])G79_17:0.046368386[&&PRIME ID=79 VERTEXTYPE=Additive Transfer FROMTOLINEAGE=(17,108) DISCPT=(62,1)])G80_19:0.18877229[&&PRIME ID=80 VERTEXTYPE=Speciation DISCPT=(69,0)],(G81_3:0.38066948[&&PRIME ID=81 VERTEXTYPE=Leaf],(G82_20:0.047188566[&&PRIME ID=82 VERTEXTYPE=Leaf],G83_21:0.047188566[&&PRIME ID=83 VERTEXTYPE=Leaf])G84_22:0.33348092[&&PRIME ID=84 VERTEXTYPE=Speciation DISCPT=(28,0)])G85_22:0.030509313815224978[&&PRIME ID=85 VERTEXTYPE=Additive Transfer FROMTOLINEAGE=(22,4) DISCPT=(82,2)])G86_23:0.047005616[&&PRIME ID=86 VERTEXTYPE=Speciation DISCPT=(87,0)],(((G87_124:0.019974622[&&PRIME ID=87 VERTEXTYPE=Leaf],(G88_125:0.011869549[&&PRIME ID=88 VERTEXTYPE=Leaf],G89_126:0.011869549[&&PRIME ID=89 VERTEXTYPE=Leaf])G90_127:0.0081050733[&&PRIME ID=90 VERTEXTYPE=Speciation DISCPT=(5,0)])G91_128:0.13177987[&&PRIME ID=91 VERTEXTYPE=Speciation DISCPT=(10,0)],G92_35:0.15175449[&&PRIME ID=92 VERTEXTYPE=Leaf])G93_36:0.16793747[&&PRIME ID=93 VERTEXTYPE=Speciation DISCPT=(56,0)],G94_46:0.31969196[&&PRIME ID=94 VERTEXTYPE=Leaf])G95_48:0.13849245[&&PRIME ID=95 VERTEXTYPE=Speciation DISCPT=(81,0)])G96_24:0.04305357217719846[&&PRIME ID=96 VERTEXTYPE=Additive Transfer FROMTOLINEAGE=(24,48) DISCPT=(91,1)],(((G97_69:0.037246804[&&PRIME ID=97 VERTEXTYPE=Leaf],G98_70:0.037246804[&&PRIME ID=98 VERTEXTYPE=Leaf])G99_71:0.010453404[&&PRIME ID=99 VERTEXTYPE=Speciation DISCPT=(17,0)],((G100_72:0.0043167063[&&PRIME ID=100 VERTEXTYPE=Leaf],G101_73:0.0043167063[&&PRIME ID=101 VERTEXTYPE=Leaf])G102_74:0.031093132[&&PRIME ID=102 VERTEXTYPE=Speciation DISCPT=(2,0)],(G103_72:0.0043167063[&&PRIME ID=103 VERTEXTYPE=Leaf],G104_73:0.0043167063[&&PRIME ID=104 VERTEXTYPE=Leaf])G105_74:0.031093132[&&PRIME ID=105 VERTEXTYPE=Speciation DISCPT=(2,0)])G106_74:0.012290369148008708[&&PRIME ID=106 VERTEXTYPE=Duplication DISCPT=(15,2)])G107_75:0.40675798[&&PRIME ID=107 VERTEXTYPE=Speciation DISCPT=(30,0)],(((G108_76:0.2519582[&&PRIME ID=108 VERTEXTYPE=Leaf],(G109_77:0.0044350637[&&PRIME ID=109 VERTEXTYPE=Leaf],G110_77:0.0044350637[&&PRIME ID=110 VERTEXTYPE=Leaf])G111_77:0.24752313627805136[&&PRIME ID=111 VERTEXTYPE=Duplication DISCPT=(2,1)])G112_78:0.012174389[&&PRIME ID=112 VERTEXTYPE=Speciation DISCPT=(74,0)],(G113_79:0.23313607[&&PRIME ID=113 VERTEXTYPE=Leaf],((G114_82:0.091017098[&&PRIME ID=114 VERTEXTYPE=Leaf],(G115_83:0.041438583[&&PRIME ID=115 VERTEXTYPE=Leaf],(G116_84:0.030131163[&&PRIME ID=116 VERTEXTYPE=Leaf],G117_85:0.030131163[&&PRIME ID=117 VERTEXTYPE=Leaf])G118_86:0.01130742[&&PRIME ID=118 VERTEXTYPE=Speciation DISCPT=(15,0)])G119_87:0.049578515[&&PRIME ID=119 VERTEXTYPE=Speciation DISCPT=(21,0)])G120_88:0.0093518208[&&PRIME ID=120 VERTEXTYPE=Speciation DISCPT=(46,0)],(G121_160:0.040850453[&&PRIME ID=121 VERTEXTYPE=Leaf],(G122_161:0.039225028[&&PRIME ID=122 VERTEXTYPE=Leaf],G123_160:0.039225028[&&PRIME ID=123 VERTEXTYPE=Leaf])G124_161:0.00162542503454923[&&PRIME ID=124 VERTEXTYPE=Additive Transfer FROMTOLINEAGE=(161,160) DISCPT=(18,2)])G125_162:0.059518466[&&PRIME ID=125 VERTEXTYPE=Speciation DISCPT=(20,0)])G126_88:0.13276715[&&PRIME ID=126 VERTEXTYPE=Additive Transfer FROMTOLINEAGE=(88,162) DISCPT=(46,2)])G127_89:0.030996523[&&PRIME ID=127 VERTEXTYPE=Speciation DISCPT=(70,0)])G128_90:0.13861267[&&PRIME ID=128 VERTEXTYPE=Speciation DISCPT=(77,0)],(((G129_116:0.081601849[&&PRIME ID=129 VERTEXTYPE=Leaf],((G130_117:0.043789781[&&PRIME ID=130 VERTEXTYPE=Leaf],G131_120:0.043789781[&&PRIME ID=131 VERTEXTYPE=Leaf])G132_119:5.48284E-4[&&PRIME ID=132 VERTEXTYPE=Speciation DISCPT=(25,0)],G133_120:0.044338065[&&PRIME ID=133 VERTEXTYPE=Leaf])G134_121:0.037263784[&&PRIME ID=134 VERTEXTYPE=Speciation DISCPT=(26,0)])G135_122:0.093059507[&&PRIME ID=135 VERTEXTYPE=Speciation DISCPT=(43,0)],((G136_124:0.019974622[&&PRIME ID=136 VERTEXTYPE=Leaf],(G137_125:0.011869549[&&PRIME ID=137 VERTEXTYPE=Leaf],G138_126:0.011869549[&&PRIME ID=138 VERTEXTYPE=Leaf])G139_127:0.0081050733[&&PRIME ID=139 VERTEXTYPE=Speciation DISCPT=(5,0)])G140_128:0.13724622[&&PRIME ID=140 VERTEXTYPE=Speciation DISCPT=(10,0)],((G141_152:0.023457798[&&PRIME ID=141 VERTEXTYPE=Leaf],G142_152:0.023457798[&&PRIME ID=142 VERTEXTYPE=Leaf])G143_152:0.0808518103307178[&&PRIME ID=143 VERTEXTYPE=Duplication DISCPT=(12,2)],G144_152:0.10430961[&&PRIME ID=144 VERTEXTYPE=Leaf])G145_152:0.05291123828290451[&&PRIME ID=145 VERTEXTYPE=Duplication DISCPT=(46,2)])G146_128:0.01744050836536603[&&PRIME ID=146 VERTEXTYPE=Additive Transfer FROMTOLINEAGE=(128,152) DISCPT=(57,1)])G147_129:0.22358564[&&PRIME ID=147 VERTEXTYPE=Speciation DISCPT=(62,0)],((G148_132:0.13189534[&&PRIME ID=148 VERTEXTYPE=Leaf],(G149_133:0.013205622[&&PRIME ID=149 VERTEXTYPE=Leaf],G150_134:0.013205622[&&PRIME ID=150 VERTEXTYPE=Leaf])G151_135:0.11868972[&&PRIME ID=151 VERTEXTYPE=Speciation DISCPT=(6,0)])G152_136:0.23963852[&&PRIME ID=152 VERTEXTYPE=Speciation DISCPT=(52,0)],((G153_104:0.077933441[&&PRIME ID=153 VERTEXTYPE=Leaf],G154_107:0.077933441[&&PRIME ID=154 VERTEXTYPE=Leaf])G155_108:0.22875495[&&PRIME ID=155 VERTEXTYPE=Speciation DISCPT=(42,0)],(((G156_69:0.018075555[&&PRIME ID=156 VERTEXTYPE=Leaf],G157_70:0.018075555[&&PRIME ID=157 VERTEXTYPE=Leaf])G158_69:0.019171249109358853[&&PRIME ID=158 VERTEXTYPE=Additive Transfer FROMTOLINEAGE=(69,70) DISCPT=(8,2)],G159_70:0.037246804[&&PRIME ID=159 VERTEXTYPE=Leaf])G160_71:0.010453404[&&PRIME ID=160 VERTEXTYPE=Speciation DISCPT=(17,0)],(G161_72:0.0043167063[&&PRIME ID=161 VERTEXTYPE=Leaf],G162_73:0.0043167063[&&PRIME ID=162 VERTEXTYPE=Leaf])G163_74:0.043383502[&&PRIME ID=163 VERTEXTYPE=Speciation DISCPT=(2,0)])G164_75:0.25898819[&&PRIME ID=164 VERTEXTYPE=Speciation DISCPT=(30,0)])G165_75:0.06484546641291988[&&PRIME ID=165 VERTEXTYPE=Additive Transfer FROMTOLINEAGE=(75,108) DISCPT=(79,1)])G166_136:0.026713135990977438[&&PRIME ID=166 VERTEXTYPE=Additive Transfer FROMTOLINEAGE=(136,75) DISCPT=(82,2)])G167_137:0.0044982602[&&PRIME ID=167 VERTEXTYPE=Speciation DISCPT=(85,0)])G168_138:0.05171293[&&PRIME ID=168 VERTEXTYPE=Speciation DISCPT=(86,0)])G169_139:0.046779801[&&PRIME ID=169 VERTEXTYPE=Speciation DISCPT=(91,0)])G170_24:0.18017525281264274[&&PRIME ID=170 VERTEXTYPE=Additive Transfer FROMTOLINEAGE=(24,139) DISCPT=(94,1)])G171_141:0.03347061264332942[&&PRIME ID=171 VERTEXTYPE=Additive Transfer FROMTOLINEAGE=(141,24) DISCPT=(97,1)])G172_142:0.15236888[&&PRIME ID=172 VERTEXTYPE=Speciation DISCPT=(98,0)][&&PRIME NAME=PrunedTree];
