# Supplementary material for: Assessing the accuracy of phylogenetic rooting methods on prokaryotic gene families
Source: PLoS One. 2020 May 15;15(5):e0232950. doi: 10.1371/journal.pone.0232950 (PMC7228096; doi:10.1371/journal.pone.0232950)
Supplement: S1 Dataset — (ZIP) [file pone.0232950.s002.zip › AllSimulatedDatasets/R-025-HI-NR/original_trees/tree53]

(((G0_192:0.089876467[&&PRIME ID=0 VERTEXTYPE=Leaf],(G1_192:0.0068332654[&&PRIME ID=1 VERTEXTYPE=Leaf],G2_163:0.0068332654[&&PRIME ID=2 VERTEXTYPE=Leaf])G3_163:0.08304320138447263[&&PRIME ID=3 VERTEXTYPE=Additive Transfer FROMTOLINEAGE=(163,192) DISCPT=(3,2)])G4_163:0.55900461[&&PRIME ID=4 VERTEXTYPE=Additive Transfer FROMTOLINEAGE=(163,192) DISCPT=(40,1)],((((((G5_57:0.0080221033[&&PRIME ID=5 VERTEXTYPE=Leaf],G6_58:0.0080221033[&&PRIME ID=6 VERTEXTYPE=Leaf])G7_59:0.057440083[&&PRIME ID=7 VERTEXTYPE=Speciation DISCPT=(5,0)],G8_60:0.065462186[&&PRIME ID=8 VERTEXTYPE=Leaf])G9_61:0.040398292[&&PRIME ID=9 VERTEXTYPE=Speciation DISCPT=(30,0)],(G10_166:0.10216157[&&PRIME ID=10 VERTEXTYPE=Leaf],G11_167:0.10216157[&&PRIME ID=11 VERTEXTYPE=Leaf])G12_168:0.0036989078[&&PRIME ID=12 VERTEXTYPE=Speciation DISCPT=(42,0)])G13_168:0.06787090126685306[&&PRIME ID=13 VERTEXTYPE=Additive Transfer FROMTOLINEAGE=(168,61) DISCPT=(43,1)],(G14_182:0.10614295[&&PRIME ID=14 VERTEXTYPE=Leaf],((G15_169:0.0073010874[&&PRIME ID=15 VERTEXTYPE=Leaf],G16_170:0.0073010874[&&PRIME ID=16 VERTEXTYPE=Leaf])G17_171:0.065971697[&&PRIME ID=17 VERTEXTYPE=Speciation DISCPT=(4,0)],(G18_172:0.046978863[&&PRIME ID=18 VERTEXTYPE=Leaf],(G19_173:0.032293881[&&PRIME ID=19 VERTEXTYPE=Leaf],G20_174:0.032293881[&&PRIME ID=20 VERTEXTYPE=Leaf])G21_175:0.014684982[&&PRIME ID=21 VERTEXTYPE=Speciation DISCPT=(16,0)])G22_176:0.026293921[&&PRIME ID=22 VERTEXTYPE=Speciation DISCPT=(22,0)])G23_177:0.032870165[&&PRIME ID=23 VERTEXTYPE=Speciation DISCPT=(35,0)])G24_177:0.06758842934866724[&&PRIME ID=24 VERTEXTYPE=Additive Transfer FROMTOLINEAGE=(177,182) DISCPT=(43,2)])G25_178:0.066018616[&&PRIME ID=25 VERTEXTYPE=Speciation DISCPT=(57,0)],(G26_8:0.0085159293[&&PRIME ID=26 VERTEXTYPE=Leaf],G27_9:0.0085159293[&&PRIME ID=27 VERTEXTYPE=Leaf])G28_10:0.23123406[&&PRIME ID=28 VERTEXTYPE=Speciation DISCPT=(6,0)])G29_178:0.14049093233483542[&&PRIME ID=29 VERTEXTYPE=Additive Transfer FROMTOLINEAGE=(178,11) DISCPT=(68,1)],((G30_0:0.092913736[&&PRIME ID=30 VERTEXTYPE=Leaf],G31_182:0.092913736[&&PRIME ID=31 VERTEXTYPE=Leaf])G32_182:0.043311202179607454[&&PRIME ID=32 VERTEXTYPE=Additive Transfer FROMTOLINEAGE=(182,0) DISCPT=(40,2)],((G33_183:0.086441623[&&PRIME ID=33 VERTEXTYPE=Leaf],G34_184:0.086441623[&&PRIME ID=34 VERTEXTYPE=Leaf])G35_183:9.149731786009736E-4[&&PRIME ID=35 VERTEXTYPE=Additive Transfer FROMTOLINEAGE=(183,184) DISCPT=(38,2)],G36_184:0.087356596[&&PRIME ID=36 VERTEXTYPE=Leaf])G37_185:0.048868342[&&PRIME ID=37 VERTEXTYPE=Speciation DISCPT=(39,0)])G38_186:0.24401599[&&PRIME ID=38 VERTEXTYPE=Speciation DISCPT=(50,0)])G39_196:0.26864015[&&PRIME ID=39 VERTEXTYPE=Speciation DISCPT=(80,0)])G40_197:0.26243739[&&PRIME ID=40 VERTEXTYPE=Speciation DISCPT=(95,0)],((((G41_80:0.16192544[&&PRIME ID=41 VERTEXTYPE=Leaf],((G42_80:0.051396952[&&PRIME ID=42 VERTEXTYPE=Leaf],(G43_81:0.0097456847[&&PRIME ID=43 VERTEXTYPE=Leaf],G44_125:0.0097456847[&&PRIME ID=44 VERTEXTYPE=Leaf])G45_81:0.04165126734614487[&&PRIME ID=45 VERTEXTYPE=Additive Transfer FROMTOLINEAGE=(81,125) DISCPT=(7,2)])G46_82:0.067030768[&&PRIME ID=46 VERTEXTYPE=Speciation DISCPT=(24,0)],G47_83:0.11842772[&&PRIME ID=47 VERTEXTYPE=Leaf])G48_84:0.04349772[&&PRIME ID=48 VERTEXTYPE=Speciation DISCPT=(47,0)])G49_84:0.45286522[&&PRIME ID=49 VERTEXTYPE=Duplication DISCPT=(55,1)],(((G50_96:0.034850973[&&PRIME ID=50 VERTEXTYPE=Leaf],G51_97:0.034850973[&&PRIME ID=51 VERTEXTYPE=Leaf])G52_98:0.16817249[&&PRIME ID=52 VERTEXTYPE=Speciation DISCPT=(18,0)],((G53_99:0.11921477[&&PRIME ID=53 VERTEXTYPE=Leaf],(G54_113:0.067020602[&&PRIME ID=54 VERTEXTYPE=Leaf],G55_114:0.067020602[&&PRIME ID=55 VERTEXTYPE=Leaf])G56_117:0.052194168[&&PRIME ID=56 VERTEXTYPE=Speciation DISCPT=(32,0)])G57_99:0.07814923207539058[&&PRIME ID=57 VERTEXTYPE=Additive Transfer FROMTOLINEAGE=(99,117) DISCPT=(47,1)],(G58_101:0.0037897346[&&PRIME ID=58 VERTEXTYPE=Leaf],(G59_102:0.0026395658[&&PRIME ID=59 VERTEXTYPE=Leaf],G60_103:0.0026395658[&&PRIME ID=60 VERTEXTYPE=Leaf])G61_104:0.0011501688[&&PRIME ID=61 VERTEXTYPE=Speciation DISCPT=(2,0)])G62_105:0.19357427[&&PRIME ID=62 VERTEXTYPE=Speciation DISCPT=(3,0)])G63_107:0.0056594624[&&PRIME ID=63 VERTEXTYPE=Speciation DISCPT=(60,0)])G64_108:0.40995248[&&PRIME ID=64 VERTEXTYPE=Speciation DISCPT=(61,0)],(((G65_68:0.094583072[&&PRIME ID=65 VERTEXTYPE=Leaf],(G66_69:0.0024948066[&&PRIME ID=66 VERTEXTYPE=Leaf],G67_70:0.0024948066[&&PRIME ID=67 VERTEXTYPE=Leaf])G68_71:0.092088266[&&PRIME ID=68 VERTEXTYPE=Speciation DISCPT=(1,0)])G69_72:0.29596683[&&PRIME ID=69 VERTEXTYPE=Speciation DISCPT=(41,0)],(G70_2:0.014030267[&&PRIME ID=70 VERTEXTYPE=Leaf],G71_2:0.014030267[&&PRIME ID=71 VERTEXTYPE=Leaf])G72_2:0.37651964[&&PRIME ID=72 VERTEXTYPE=Duplication DISCPT=(9,1)])G73_128:0.0035982432[&&PRIME ID=73 VERTEXTYPE=Speciation DISCPT=(81,0)],(((G74_118:0.079490003[&&PRIME ID=74 VERTEXTYPE=Leaf],G75_119:0.079490003[&&PRIME ID=75 VERTEXTYPE=Leaf])G76_120:0.10173289[&&PRIME ID=76 VERTEXTYPE=Speciation DISCPT=(38,0)],(G77_125:0.13358624[&&PRIME ID=77 VERTEXTYPE=Leaf],(G78_63:0.099824783[&&PRIME ID=78 VERTEXTYPE=Leaf],G79_118:0.099824783[&&PRIME ID=79 VERTEXTYPE=Leaf])G80_120:0.033761454096064784[&&PRIME ID=80 VERTEXTYPE=Additive Transfer FROMTOLINEAGE=(120,63) DISCPT=(41,2)])G81_120:0.04763665144696626[&&PRIME ID=81 VERTEXTYPE=Additive Transfer FROMTOLINEAGE=(120,125) DISCPT=(49,1)])G82_120:0.20932702513038903[&&PRIME ID=82 VERTEXTYPE=Duplication DISCPT=(58,2)],((G83_131:0.27626761[&&PRIME ID=83 VERTEXTYPE=Leaf],((G84_122:0.062547816[&&PRIME ID=84 VERTEXTYPE=Leaf],G85_123:0.062547816[&&PRIME ID=85 VERTEXTYPE=Leaf])G86_124:0.15280097[&&PRIME ID=86 VERTEXTYPE=Speciation DISCPT=(28,0)],(G87_125:0.18294056[&&PRIME ID=87 VERTEXTYPE=Leaf],(G88_122:0.062547816[&&PRIME ID=88 VERTEXTYPE=Leaf],G89_123:0.062547816[&&PRIME ID=89 VERTEXTYPE=Leaf])G90_124:0.12039274[&&PRIME ID=90 VERTEXTYPE=Speciation DISCPT=(28,0)])G91_125:0.03240823449346092[&&PRIME ID=91 VERTEXTYPE=Additive Transfer FROMTOLINEAGE=(125,124) DISCPT=(58,2)])G92_126:0.060918822[&&PRIME ID=92 VERTEXTYPE=Speciation DISCPT=(64,0)])G93_127:0.027777813[&&PRIME ID=93 VERTEXTYPE=Speciation DISCPT=(70,0)],((G94_179:0.036815382[&&PRIME ID=94 VERTEXTYPE=Leaf],G95_180:0.036815382[&&PRIME ID=95 VERTEXTYPE=Leaf])G96_181:0.17958681[&&PRIME ID=96 VERTEXTYPE=Speciation DISCPT=(19,0)],G97_151:0.2164022[&&PRIME ID=97 VERTEXTYPE=Leaf])G98_157:0.08764323256108116[&&PRIME ID=98 VERTEXTYPE=Additive Transfer FROMTOLINEAGE=(157,181) DISCPT=(64,1)])G99_127:0.08650448832410379[&&PRIME ID=99 VERTEXTYPE=Additive Transfer FROMTOLINEAGE=(127,157) DISCPT=(73,2)])G100_128:0.0035982432[&&PRIME ID=100 VERTEXTYPE=Speciation DISCPT=(81,0)])G101_128:0.21882779[&&PRIME ID=101 VERTEXTYPE=Duplication DISCPT=(82,1)])G102_138:0.0018147088[&&PRIME ID=102 VERTEXTYPE=Speciation DISCPT=(93,0)])G103_139:0.09922707[&&PRIME ID=103 VERTEXTYPE=Speciation DISCPT=(94,0)],((((G104_182:0.004706558[&&PRIME ID=104 VERTEXTYPE=Leaf],G105_0:0.004706558[&&PRIME ID=105 VERTEXTYPE=Leaf])G106_0:0.22918270788038553[&&PRIME ID=106 VERTEXTYPE=Additive Transfer FROMTOLINEAGE=(0,182) DISCPT=(3,1)],G107_1:0.23388927[&&PRIME ID=107 VERTEXTYPE=Leaf])G108_4:0.0043144594[&&PRIME ID=108 VERTEXTYPE=Speciation DISCPT=(67,0)],(G109_0:0.23388927[&&PRIME ID=109 VERTEXTYPE=Leaf],(G110_1:0.1730456[&&PRIME ID=110 VERTEXTYPE=Leaf],G111_2:0.1730456[&&PRIME ID=111 VERTEXTYPE=Leaf])G112_3:0.060843666[&&PRIME ID=112 VERTEXTYPE=Speciation DISCPT=(56,0)])G113_4:0.0043144594[&&PRIME ID=113 VERTEXTYPE=Speciation DISCPT=(67,0)])G114_4:0.3393782559647335[&&PRIME ID=114 VERTEXTYPE=Duplication DISCPT=(68,1)],((((((((G115_118:0.079490003[&&PRIME ID=115 VERTEXTYPE=Leaf],G116_119:0.079490003[&&PRIME ID=116 VERTEXTYPE=Leaf])G117_120:0.11374118[&&PRIME ID=117 VERTEXTYPE=Speciation DISCPT=(38,0)],(G118_5:0.02706669[&&PRIME ID=118 VERTEXTYPE=Leaf],G119_6:0.02706669[&&PRIME ID=119 VERTEXTYPE=Leaf])G120_7:0.1661645[&&PRIME ID=120 VERTEXTYPE=Speciation DISCPT=(13,0)])G121_7:0.03288292603359459[&&PRIME ID=121 VERTEXTYPE=Additive Transfer FROMTOLINEAGE=(7,120) DISCPT=(59,2)],(G122_8:0.0085159293[&&PRIME ID=122 VERTEXTYPE=Leaf],G123_9:0.0085159293[&&PRIME ID=123 VERTEXTYPE=Leaf])G124_10:0.21759818[&&PRIME ID=124 VERTEXTYPE=Speciation DISCPT=(6,0)])G125_11:0.081846456[&&PRIME ID=125 VERTEXTYPE=Speciation DISCPT=(66,0)],(((G126_23:0.013294288[&&PRIME ID=126 VERTEXTYPE=Leaf],G127_24:0.013294288[&&PRIME ID=127 VERTEXTYPE=Leaf])G128_25:0.024195793[&&PRIME ID=128 VERTEXTYPE=Speciation DISCPT=(9,0)],G129_26:0.037490081[&&PRIME ID=129 VERTEXTYPE=Leaf])G130_27:0.015658744[&&PRIME ID=130 VERTEXTYPE=Speciation DISCPT=(21,0)],G131_26:0.053148825[&&PRIME ID=131 VERTEXTYPE=Leaf])G132_27:0.25481174[&&PRIME ID=132 VERTEXTYPE=Duplication DISCPT=(25,1)])G133_29:0.11990591[&&PRIME ID=133 VERTEXTYPE=Speciation DISCPT=(74,0)],(((G134_30:0.020241783[&&PRIME ID=134 VERTEXTYPE=Leaf],G135_30:0.020241783[&&PRIME ID=135 VERTEXTYPE=Leaf])G136_30:0.09183517329532548[&&PRIME ID=136 VERTEXTYPE=Duplication DISCPT=(12,1)],(G137_31:0.050296478[&&PRIME ID=137 VERTEXTYPE=Leaf],(G138_32:0.037309831[&&PRIME ID=138 VERTEXTYPE=Leaf],G139_33:0.037309831[&&PRIME ID=139 VERTEXTYPE=Leaf])G140_34:0.012986647[&&PRIME ID=140 VERTEXTYPE=Speciation DISCPT=(20,0)])G141_35:0.061780478[&&PRIME ID=141 VERTEXTYPE=Speciation DISCPT=(23,0)])G142_36:0.18341004[&&PRIME ID=142 VERTEXTYPE=Speciation DISCPT=(45,0)],((G143_131:0.030003391[&&PRIME ID=143 VERTEXTYPE=Leaf],G144_131:0.030003391[&&PRIME ID=144 VERTEXTYPE=Leaf])G145_131:0.12233861855998396[&&PRIME ID=145 VERTEXTYPE=Duplication DISCPT=(14,1)],(G146_132:0.11028863[&&PRIME ID=146 VERTEXTYPE=Leaf],G147_132:0.11028863[&&PRIME ID=147 VERTEXTYPE=Leaf])G148_132:0.04205338178087741[&&PRIME ID=148 VERTEXTYPE=Duplication DISCPT=(44,1)])G149_133:0.14314499[&&PRIME ID=149 VERTEXTYPE=Speciation DISCPT=(53,0)])G150_38:0.13237948501537217[&&PRIME ID=150 VERTEXTYPE=Additive Transfer FROMTOLINEAGE=(38,133) DISCPT=(72,2)])G151_39:0.057433734[&&PRIME ID=151 VERTEXTYPE=Speciation DISCPT=(84,0)],(G152_41:0.066850079[&&PRIME ID=152 VERTEXTYPE=Leaf],G153_42:0.066850079[&&PRIME ID=153 VERTEXTYPE=Leaf])G154_43:0.41845014[&&PRIME ID=154 VERTEXTYPE=Speciation DISCPT=(31,0)])G155_45:0.045662343[&&PRIME ID=155 VERTEXTYPE=Speciation DISCPT=(86,0)],((G156_46:0.1127731[&&PRIME ID=156 VERTEXTYPE=Leaf],G157_47:0.1127731[&&PRIME ID=157 VERTEXTYPE=Leaf])G158_48:0.16970016[&&PRIME ID=158 VERTEXTYPE=Speciation DISCPT=(46,0)],((G159_49:0.10219021[&&PRIME ID=159 VERTEXTYPE=Leaf],G160_50:0.10219021[&&PRIME ID=160 VERTEXTYPE=Leaf])G161_51:0.13289026[&&PRIME ID=161 VERTEXTYPE=Speciation DISCPT=(43,0)],((G162_52:0.015965204[&&PRIME ID=162 VERTEXTYPE=Leaf],G163_30:0.015965204[&&PRIME ID=163 VERTEXTYPE=Leaf])G164_52:0.18883371318320222[&&PRIME ID=164 VERTEXTYPE=Additive Transfer FROMTOLINEAGE=(52,30) DISCPT=(10,1)],G165_52:0.20479892[&&PRIME ID=165 VERTEXTYPE=Leaf])G166_52:0.030281553003355003[&&PRIME ID=166 VERTEXTYPE=Duplication DISCPT=(62,1)])G167_53:0.04739279[&&PRIME ID=167 VERTEXTYPE=Speciation DISCPT=(68,0)])G168_54:0.2484893[&&PRIME ID=168 VERTEXTYPE=Speciation DISCPT=(71,0)])G169_55:0.037297992[&&PRIME ID=169 VERTEXTYPE=Speciation DISCPT=(89,0)],(((G170_56:0.12512762[&&PRIME ID=170 VERTEXTYPE=Leaf],(((G171_57:0.0080221033[&&PRIME ID=171 VERTEXTYPE=Leaf],G172_58:0.0080221033[&&PRIME ID=172 VERTEXTYPE=Leaf])G173_59:0.010199158[&&PRIME ID=173 VERTEXTYPE=Speciation DISCPT=(5,0)],(G174_60:0.011461412[&&PRIME ID=174 VERTEXTYPE=Leaf],G175_60:0.011461412[&&PRIME ID=175 VERTEXTYPE=Leaf])G176_60:0.006759848581876703[&&PRIME ID=176 VERTEXTYPE=Duplication DISCPT=(8,1)])G177_59:0.04724092498933202[&&PRIME ID=177 VERTEXTYPE=Additive Transfer FROMTOLINEAGE=(59,60) DISCPT=(11,2)],G178_60:0.065462186[&&PRIME ID=178 VERTEXTYPE=Leaf])G179_61:0.059665432[&&PRIME ID=179 VERTEXTYPE=Speciation DISCPT=(30,0)])G180_62:0.030095562[&&PRIME ID=180 VERTEXTYPE=Speciation DISCPT=(48,0)],G181_63:0.15522318[&&PRIME ID=181 VERTEXTYPE=Leaf])G182_64:0.34139935[&&PRIME ID=182 VERTEXTYPE=Speciation DISCPT=(54,0)],((G183_65:0.073564864[&&PRIME ID=183 VERTEXTYPE=Leaf],G184_66:0.073564864[&&PRIME ID=184 VERTEXTYPE=Leaf])G185_67:0.058491832[&&PRIME ID=185 VERTEXTYPE=Speciation DISCPT=(36,0)],(G186_68:0.094583072[&&PRIME ID=186 VERTEXTYPE=Leaf],(G187_69:0.0024948066[&&PRIME ID=187 VERTEXTYPE=Leaf],G188_70:0.0024948066[&&PRIME ID=188 VERTEXTYPE=Leaf])G189_71:0.092088266[&&PRIME ID=189 VERTEXTYPE=Speciation DISCPT=(1,0)])G190_72:0.037473624[&&PRIME ID=190 VERTEXTYPE=Speciation DISCPT=(41,0)])G191_73:0.36456583[&&PRIME ID=191 VERTEXTYPE=Speciation DISCPT=(49,0)])G192_74:0.071638022[&&PRIME ID=192 VERTEXTYPE=Speciation DISCPT=(87,0)])G193_75:0.0093214285[&&PRIME ID=193 VERTEXTYPE=Speciation DISCPT=(91,0)])G194_76:0.13643575[&&PRIME ID=194 VERTEXTYPE=Speciation DISCPT=(92,0)])G195_76:0.030878207[&&PRIME ID=195 VERTEXTYPE=Additive Transfer FROMTOLINEAGE=(76,139) DISCPT=(96,2)],((((((G196_12:0.064371867[&&PRIME ID=196 VERTEXTYPE=Leaf],((G197_13:0.052498513[&&PRIME ID=197 VERTEXTYPE=Leaf],(G198_14:0.045912905[&&PRIME ID=198 VERTEXTYPE=Leaf],G199_16:0.045912905[&&PRIME ID=199 VERTEXTYPE=Leaf])G200_14:0.006585608280481179[&&PRIME ID=200 VERTEXTYPE=Additive Transfer FROMTOLINEAGE=(14,16) DISCPT=(21,2)])G201_15:0.006057649[&&PRIME ID=201 VERTEXTYPE=Speciation DISCPT=(25,0)],G202_16:0.058556162[&&PRIME ID=202 VERTEXTYPE=Leaf])G203_17:0.0058157049[&&PRIME ID=203 VERTEXTYPE=Speciation DISCPT=(26,0)])G204_18:0.0029460601[&&PRIME ID=204 VERTEXTYPE=Speciation DISCPT=(29,0)],G205_19:0.067317927[&&PRIME ID=205 VERTEXTYPE=Leaf])G206_20:0.004765594[&&PRIME ID=206 VERTEXTYPE=Speciation DISCPT=(33,0)],G207_21:0.072083521[&&PRIME ID=207 VERTEXTYPE=Leaf])G208_22:0.083497648[&&PRIME ID=208 VERTEXTYPE=Speciation DISCPT=(34,0)],((G209_23:0.013294288[&&PRIME ID=209 VERTEXTYPE=Leaf],(G210_24:0.011548482[&&PRIME ID=210 VERTEXTYPE=Leaf],G211_24:0.011548482[&&PRIME ID=211 VERTEXTYPE=Leaf])G212_24:0.001745805946159846[&&PRIME ID=212 VERTEXTYPE=Duplication DISCPT=(8,1)])G213_25:0.024195793[&&PRIME ID=213 VERTEXTYPE=Speciation DISCPT=(9,0)],G214_26:0.037490081[&&PRIME ID=214 VERTEXTYPE=Leaf])G215_27:0.11809109[&&PRIME ID=215 VERTEXTYPE=Speciation DISCPT=(21,0)])G216_28:0.15550043[&&PRIME ID=216 VERTEXTYPE=Speciation DISCPT=(55,0)],(((G217_30:0.11207696[&&PRIME ID=217 VERTEXTYPE=Leaf],(G218_31:0.050296478[&&PRIME ID=218 VERTEXTYPE=Leaf],((G219_32:6.8112302E-4[&&PRIME ID=219 VERTEXTYPE=Leaf],G220_21:6.8112302E-4[&&PRIME ID=220 VERTEXTYPE=Leaf])G221_32:0.03662870798494736[&&PRIME ID=221 VERTEXTYPE=Additive Transfer FROMTOLINEAGE=(32,21) DISCPT=(0,1)],G222_33:0.037309831[&&PRIME ID=222 VERTEXTYPE=Leaf])G223_34:0.012986647[&&PRIME ID=223 VERTEXTYPE=Speciation DISCPT=(20,0)])G224_35:0.061780478[&&PRIME ID=224 VERTEXTYPE=Speciation DISCPT=(23,0)])G225_36:0.0012069671[&&PRIME ID=225 VERTEXTYPE=Speciation DISCPT=(45,0)],G226_158:0.11328392[&&PRIME ID=226 VERTEXTYPE=Leaf])G227_158:0.10251389617874557[&&PRIME ID=227 VERTEXTYPE=Additive Transfer FROMTOLINEAGE=(158,36) DISCPT=(46,1)],(G228_113:0.067020602[&&PRIME ID=228 VERTEXTYPE=Leaf],(G229_114:0.031606355[&&PRIME ID=229 VERTEXTYPE=Leaf],G230_115:0.031606355[&&PRIME ID=230 VERTEXTYPE=Leaf])G231_116:0.035414247[&&PRIME ID=231 VERTEXTYPE=Speciation DISCPT=(15,0)])G232_117:0.14877722[&&PRIME ID=232 VERTEXTYPE=Speciation DISCPT=(32,0)])G233_158:0.09528378044059627[&&PRIME ID=233 VERTEXTYPE=Additive Transfer FROMTOLINEAGE=(158,117) DISCPT=(64,1)])G234_159:0.27896326[&&PRIME ID=234 VERTEXTYPE=Speciation DISCPT=(75,0)],(((G235_0:0.040854518[&&PRIME ID=235 VERTEXTYPE=Leaf],G236_0:0.040854518[&&PRIME ID=236 VERTEXTYPE=Leaf])G237_0:0.14369924360915834[&&PRIME ID=237 VERTEXTYPE=Duplication DISCPT=(21,1)],((G238_56:0.12512762[&&PRIME ID=238 VERTEXTYPE=Leaf],((G239_57:0.0080221033[&&PRIME ID=239 VERTEXTYPE=Leaf],G240_58:0.0080221033[&&PRIME ID=240 VERTEXTYPE=Leaf])G241_59:0.057440083[&&PRIME ID=241 VERTEXTYPE=Speciation DISCPT=(5,0)],G242_60:0.065462186[&&PRIME ID=242 VERTEXTYPE=Leaf])G243_61:0.059665432[&&PRIME ID=243 VERTEXTYPE=Speciation DISCPT=(30,0)])G244_62:0.030095562[&&PRIME ID=244 VERTEXTYPE=Speciation DISCPT=(48,0)],(G245_63:0.11640254[&&PRIME ID=245 VERTEXTYPE=Leaf],G246_56:0.11640254[&&PRIME ID=246 VERTEXTYPE=Leaf])G247_63:0.03882063846103542[&&PRIME ID=247 VERTEXTYPE=Additive Transfer FROMTOLINEAGE=(63,56) DISCPT=(46,2)])G248_64:0.029330582[&&PRIME ID=248 VERTEXTYPE=Speciation DISCPT=(54,0)])G249_0:0.049335503932418055[&&PRIME ID=249 VERTEXTYPE=Additive Transfer FROMTOLINEAGE=(0,64) DISCPT=(58,2)],((G250_80:0.051396952[&&PRIME ID=250 VERTEXTYPE=Leaf],G251_81:0.051396952[&&PRIME ID=251 VERTEXTYPE=Leaf])G252_82:5.1912242E-4[&&PRIME ID=252 VERTEXTYPE=Speciation DISCPT=(24,0)],G253_2:0.051916074[&&PRIME ID=253 VERTEXTYPE=Leaf])G254_2:0.18197319[&&PRIME ID=254 VERTEXTYPE=Additive Transfer FROMTOLINEAGE=(2,82) DISCPT=(24,1)])G255_4:0.3561556[&&PRIME ID=255 VERTEXTYPE=Speciation DISCPT=(67,0)])G256_159:0.15485108[&&PRIME ID=256 VERTEXTYPE=Additive Transfer FROMTOLINEAGE=(159,76) DISCPT=(92,1)])G257_162:0.16642254[&&PRIME ID=257 VERTEXTYPE=Speciation DISCPT=(98,0)])G258_197:0.044058645[&&PRIME ID=258 VERTEXTYPE=Additive Transfer FROMTOLINEAGE=(197,162) DISCPT=(98,2)][&&PRIME NAME=PrunedTree];
