# Supplementary material for: Assessing the accuracy of phylogenetic rooting methods on prokaryotic gene families
Source: PLoS One. 2020 May 15;15(5):e0232950. doi: 10.1371/journal.pone.0232950 (PMC7228096; doi:10.1371/journal.pone.0232950)
Supplement: S1 Dataset — (ZIP) [file pone.0232950.s002.zip › AllSimulatedDatasets/R-025-HI-NR/original_trees/tree54]

((((((G0_0:0.13586198[&&PRIME ID=0 VERTEXTYPE=Leaf],(G1_1:0.11462747[&&PRIME ID=1 VERTEXTYPE=Leaf],G2_0:0.11462747[&&PRIME ID=2 VERTEXTYPE=Leaf])G3_1:0.021234505453182936[&&PRIME ID=3 VERTEXTYPE=Additive Transfer FROMTOLINEAGE=(1,0) DISCPT=(47,2)])G4_2:0.09397747[&&PRIME ID=4 VERTEXTYPE=Speciation DISCPT=(53,0)],((G5_52:0.079600205[&&PRIME ID=5 VERTEXTYPE=Leaf],G6_53:0.079600205[&&PRIME ID=6 VERTEXTYPE=Leaf])G7_54:0.032563907[&&PRIME ID=7 VERTEXTYPE=Speciation DISCPT=(38,0)],G8_3:0.11216411[&&PRIME ID=8 VERTEXTYPE=Leaf])G9_3:0.11767533819501688[&&PRIME ID=9 VERTEXTYPE=Additive Transfer FROMTOLINEAGE=(3,54) DISCPT=(47,1)])G10_4:0.15370969[&&PRIME ID=10 VERTEXTYPE=Speciation DISCPT=(78,0)],(G11_5:0.26263479[&&PRIME ID=11 VERTEXTYPE=Leaf],(((G12_10:0.11690186[&&PRIME ID=12 VERTEXTYPE=Leaf],G13_15:0.11690186[&&PRIME ID=13 VERTEXTYPE=Leaf])G14_16:0.07888238[&&PRIME ID=14 VERTEXTYPE=Speciation DISCPT=(48,0)],(G15_17:0.15528361[&&PRIME ID=15 VERTEXTYPE=Leaf],G16_17:0.15528361[&&PRIME ID=16 VERTEXTYPE=Leaf])G17_17:0.04050062828644712[&&PRIME ID=17 VERTEXTYPE=Duplication DISCPT=(58,1)])G18_18:0.0077744137[&&PRIME ID=18 VERTEXTYPE=Speciation DISCPT=(68,0)],(G19_26:0.063979421[&&PRIME ID=19 VERTEXTYPE=Leaf],G20_27:0.063979421[&&PRIME ID=20 VERTEXTYPE=Leaf])G21_28:0.13957923[&&PRIME ID=21 VERTEXTYPE=Speciation DISCPT=(27,0)])G22_30:0.059076142[&&PRIME ID=22 VERTEXTYPE=Speciation DISCPT=(71,0)])G23_31:0.12091434[&&PRIME ID=23 VERTEXTYPE=Speciation DISCPT=(82,0)])G24_32:0.020260294[&&PRIME ID=24 VERTEXTYPE=Speciation DISCPT=(91,0)],((((G25_41:0.1707356[&&PRIME ID=25 VERTEXTYPE=Leaf],G26_45:0.1707356[&&PRIME ID=26 VERTEXTYPE=Leaf])G27_46:0.12440905[&&PRIME ID=27 VERTEXTYPE=Speciation DISCPT=(64,0)],(((G28_41:0.040704293[&&PRIME ID=28 VERTEXTYPE=Leaf],G29_42:0.040704293[&&PRIME ID=29 VERTEXTYPE=Leaf])G30_43:0.13003131[&&PRIME ID=30 VERTEXTYPE=Speciation DISCPT=(19,0)],((((G31_41:0.040704293[&&PRIME ID=31 VERTEXTYPE=Leaf],G32_42:0.040704293[&&PRIME ID=32 VERTEXTYPE=Leaf])G33_43:0.079536533[&&PRIME ID=33 VERTEXTYPE=Speciation DISCPT=(19,0)],(G34_72:0.076261289[&&PRIME ID=34 VERTEXTYPE=Leaf],(G35_73:0.040025894[&&PRIME ID=35 VERTEXTYPE=Leaf],G36_73:0.040025894[&&PRIME ID=36 VERTEXTYPE=Leaf])G37_73:0.036235394994051436[&&PRIME ID=37 VERTEXTYPE=Duplication DISCPT=(17,2)])G38_74:0.043979537[&&PRIME ID=38 VERTEXTYPE=Speciation DISCPT=(35,0)])G39_74:0.03840710731682195[&&PRIME ID=39 VERTEXTYPE=Additive Transfer FROMTOLINEAGE=(74,43) DISCPT=(48,2)],((G40_75:0.047807943[&&PRIME ID=40 VERTEXTYPE=Leaf],G41_76:0.047807943[&&PRIME ID=41 VERTEXTYPE=Leaf])G42_77:0.049919065[&&PRIME ID=42 VERTEXTYPE=Speciation DISCPT=(21,0)],(G43_78:0.059056677[&&PRIME ID=43 VERTEXTYPE=Leaf],G44_81:0.059056677[&&PRIME ID=44 VERTEXTYPE=Leaf])G45_82:0.038670331[&&PRIME ID=45 VERTEXTYPE=Speciation DISCPT=(24,0)])G46_83:0.060920925[&&PRIME ID=46 VERTEXTYPE=Speciation DISCPT=(43,0)])G47_84:0.001933721[&&PRIME ID=47 VERTEXTYPE=Speciation DISCPT=(60,0)],G48_45:0.16058165[&&PRIME ID=48 VERTEXTYPE=Leaf])G49_45:0.010153945380891068[&&PRIME ID=49 VERTEXTYPE=Additive Transfer FROMTOLINEAGE=(45,84) DISCPT=(63,1)])G50_46:0.033248827[&&PRIME ID=50 VERTEXTYPE=Speciation DISCPT=(64,0)],(((G51_47:0.15848132[&&PRIME ID=51 VERTEXTYPE=Leaf],(G52_48:0.061785078[&&PRIME ID=52 VERTEXTYPE=Leaf],G53_49:0.061785078[&&PRIME ID=53 VERTEXTYPE=Leaf])G54_50:0.09669624[&&PRIME ID=54 VERTEXTYPE=Speciation DISCPT=(25,0)])G55_51:4.4508238E-4[&&PRIME ID=55 VERTEXTYPE=Speciation DISCPT=(59,0)],(G56_52:0.079600205[&&PRIME ID=56 VERTEXTYPE=Leaf],G57_53:0.079600205[&&PRIME ID=57 VERTEXTYPE=Leaf])G58_54:0.079326196[&&PRIME ID=58 VERTEXTYPE=Speciation DISCPT=(38,0)])G59_55:0.023436508[&&PRIME ID=59 VERTEXTYPE=Speciation DISCPT=(62,0)],((G60_56:0.073230877[&&PRIME ID=60 VERTEXTYPE=Leaf],G61_57:0.073230877[&&PRIME ID=61 VERTEXTYPE=Leaf])G62_58:9.85179E-4[&&PRIME ID=62 VERTEXTYPE=Speciation DISCPT=(31,0)],G63_59:0.074216056[&&PRIME ID=63 VERTEXTYPE=Leaf])G64_60:0.10814685[&&PRIME ID=64 VERTEXTYPE=Speciation DISCPT=(33,0)])G65_61:0.021621518[&&PRIME ID=65 VERTEXTYPE=Speciation DISCPT=(66,0)])G66_61:0.09116022582574279[&&PRIME ID=66 VERTEXTYPE=Additive Transfer FROMTOLINEAGE=(61,46) DISCPT=(71,1)])G67_62:0.049579897[&&PRIME ID=67 VERTEXTYPE=Speciation DISCPT=(85,0)],(((((G68_105:0.12381384[&&PRIME ID=68 VERTEXTYPE=Leaf],G69_106:0.12381384[&&PRIME ID=69 VERTEXTYPE=Leaf])G70_107:0.02062978[&&PRIME ID=70 VERTEXTYPE=Speciation DISCPT=(50,0)],(G71_108:0.09134533[&&PRIME ID=71 VERTEXTYPE=Leaf],G72_108:0.09134533[&&PRIME ID=72 VERTEXTYPE=Leaf])G73_108:0.05309829014909741[&&PRIME ID=73 VERTEXTYPE=Duplication DISCPT=(40,1)])G74_109:0.084549935[&&PRIME ID=74 VERTEXTYPE=Speciation DISCPT=(55,0)],G75_118:0.22899356[&&PRIME ID=75 VERTEXTYPE=Leaf])G76_121:0.038292111[&&PRIME ID=76 VERTEXTYPE=Speciation DISCPT=(77,0)],((((G77_34:5.7054845E-4[&&PRIME ID=77 VERTEXTYPE=Leaf],G78_35:5.7054845E-4[&&PRIME ID=78 VERTEXTYPE=Leaf])G79_36:0.073039413[&&PRIME ID=79 VERTEXTYPE=Speciation DISCPT=(1,0)],G80_37:0.073609961[&&PRIME ID=80 VERTEXTYPE=Leaf])G81_38:0.085848538[&&PRIME ID=81 VERTEXTYPE=Speciation DISCPT=(32,0)],G82_122:0.1594585[&&PRIME ID=82 VERTEXTYPE=Leaf])G83_122:0.08152619800135337[&&PRIME ID=83 VERTEXTYPE=Additive Transfer FROMTOLINEAGE=(122,38) DISCPT=(62,1)],(((G84_136:0.013667853[&&PRIME ID=84 VERTEXTYPE=Leaf],G85_123:0.013667853[&&PRIME ID=85 VERTEXTYPE=Leaf])G86_123:0.044302930777538684[&&PRIME ID=86 VERTEXTYPE=Additive Transfer FROMTOLINEAGE=(123,136) DISCPT=(8,1)],G87_104:0.057970783[&&PRIME ID=87 VERTEXTYPE=Leaf])G88_123:0.09449200013984281[&&PRIME ID=88 VERTEXTYPE=Additive Transfer FROMTOLINEAGE=(123,104) DISCPT=(23,2)],((G89_124:0.038707414[&&PRIME ID=89 VERTEXTYPE=Leaf],((G90_125:0.0082234594[&&PRIME ID=90 VERTEXTYPE=Leaf],G91_126:0.0082234594[&&PRIME ID=91 VERTEXTYPE=Leaf])G92_127:0.020400108[&&PRIME ID=92 VERTEXTYPE=Speciation DISCPT=(6,0)],G93_128:0.028623567[&&PRIME ID=93 VERTEXTYPE=Leaf])G94_129:0.010083847[&&PRIME ID=94 VERTEXTYPE=Speciation DISCPT=(10,0)])G95_130:0.035775642[&&PRIME ID=95 VERTEXTYPE=Speciation DISCPT=(16,0)],((G96_37:0.0048226419[&&PRIME ID=96 VERTEXTYPE=Leaf],(G97_34:5.7054845E-4[&&PRIME ID=97 VERTEXTYPE=Leaf],G98_35:5.7054845E-4[&&PRIME ID=98 VERTEXTYPE=Leaf])G99_36:0.0042520935[&&PRIME ID=99 VERTEXTYPE=Speciation DISCPT=(1,0)])G100_37:0.020359451642348383[&&PRIME ID=100 VERTEXTYPE=Additive Transfer FROMTOLINEAGE=(37,36) DISCPT=(5,1)],G101_131:0.025182094[&&PRIME ID=101 VERTEXTYPE=Leaf])G102_131:0.04930096243797519[&&PRIME ID=102 VERTEXTYPE=Additive Transfer FROMTOLINEAGE=(131,37) DISCPT=(8,2)])G103_132:0.077979728[&&PRIME ID=103 VERTEXTYPE=Speciation DISCPT=(34,0)])G104_135:0.088521913[&&PRIME ID=104 VERTEXTYPE=Speciation DISCPT=(57,0)])G105_140:0.026300969[&&PRIME ID=105 VERTEXTYPE=Speciation DISCPT=(80,0)])G106_141:0.0091997279[&&PRIME ID=106 VERTEXTYPE=Speciation DISCPT=(83,0)],((G107_34:5.7054845E-4[&&PRIME ID=107 VERTEXTYPE=Leaf],G108_35:5.7054845E-4[&&PRIME ID=108 VERTEXTYPE=Leaf])G109_36:0.073039413[&&PRIME ID=109 VERTEXTYPE=Speciation DISCPT=(1,0)],G110_37:0.073609961[&&PRIME ID=110 VERTEXTYPE=Leaf])G111_38:0.20287543[&&PRIME ID=111 VERTEXTYPE=Speciation DISCPT=(32,0)])G112_39:0.06823915562320527[&&PRIME ID=112 VERTEXTYPE=Additive Transfer FROMTOLINEAGE=(39,141) DISCPT=(83,2)])G113_39:0.01068651687482695[&&PRIME ID=113 VERTEXTYPE=Additive Transfer FROMTOLINEAGE=(39,62) DISCPT=(88,1)],((G114_15:0.1707356[&&PRIME ID=114 VERTEXTYPE=Leaf],G115_45:0.1707356[&&PRIME ID=115 VERTEXTYPE=Leaf])G116_46:0.12440905[&&PRIME ID=116 VERTEXTYPE=Speciation DISCPT=(64,0)],((G117_47:0.15848132[&&PRIME ID=117 VERTEXTYPE=Leaf],G118_48:0.15848132[&&PRIME ID=118 VERTEXTYPE=Leaf])G119_51:0.02388159[&&PRIME ID=119 VERTEXTYPE=Speciation DISCPT=(59,0)],((G120_56:0.073230877[&&PRIME ID=120 VERTEXTYPE=Leaf],G121_57:0.073230877[&&PRIME ID=121 VERTEXTYPE=Leaf])G122_58:9.85179E-4[&&PRIME ID=122 VERTEXTYPE=Speciation DISCPT=(31,0)],G123_59:0.074216056[&&PRIME ID=123 VERTEXTYPE=Leaf])G124_60:0.10814685[&&PRIME ID=124 VERTEXTYPE=Speciation DISCPT=(33,0)])G125_61:0.11278174[&&PRIME ID=125 VERTEXTYPE=Speciation DISCPT=(66,0)])G126_62:0.060266414[&&PRIME ID=126 VERTEXTYPE=Speciation DISCPT=(85,0)])G127_63:0.048398364[&&PRIME ID=127 VERTEXTYPE=Speciation DISCPT=(89,0)])G128_64:0.19213472[&&PRIME ID=128 VERTEXTYPE=Speciation DISCPT=(92,0)],((((((G129_105:0.12381384[&&PRIME ID=129 VERTEXTYPE=Leaf],G130_106:0.12381384[&&PRIME ID=130 VERTEXTYPE=Leaf])G131_107:0.02062978[&&PRIME ID=131 VERTEXTYPE=Speciation DISCPT=(50,0)],((G132_65:0.0061064887[&&PRIME ID=132 VERTEXTYPE=Leaf],G133_108:0.0061064887[&&PRIME ID=133 VERTEXTYPE=Leaf])G134_108:0.003592084405967868[&&PRIME ID=134 VERTEXTYPE=Additive Transfer FROMTOLINEAGE=(108,65) DISCPT=(5,1)],G135_108:0.0096985731[&&PRIME ID=135 VERTEXTYPE=Leaf])G136_108:0.1347450468695153[&&PRIME ID=136 VERTEXTYPE=Duplication DISCPT=(7,1)])G137_109:0.084549935[&&PRIME ID=137 VERTEXTYPE=Speciation DISCPT=(55,0)],((G138_110:0.094546541[&&PRIME ID=138 VERTEXTYPE=Leaf],G139_113:0.094546541[&&PRIME ID=139 VERTEXTYPE=Leaf])G140_114:0.10330838[&&PRIME ID=140 VERTEXTYPE=Speciation DISCPT=(42,0)],(G141_115:0.04061009[&&PRIME ID=141 VERTEXTYPE=Leaf],G142_115:0.04061009[&&PRIME ID=142 VERTEXTYPE=Leaf])G143_115:0.15724483[&&PRIME ID=143 VERTEXTYPE=Duplication DISCPT=(17,2)])G144_120:0.031138636[&&PRIME ID=144 VERTEXTYPE=Speciation DISCPT=(69,0)])G145_121:0.038292111[&&PRIME ID=145 VERTEXTYPE=Speciation DISCPT=(77,0)],((((G146_87:0.049751773[&&PRIME ID=146 VERTEXTYPE=Leaf],G147_88:0.049751773[&&PRIME ID=147 VERTEXTYPE=Leaf])G148_89:0.025006034[&&PRIME ID=148 VERTEXTYPE=Speciation DISCPT=(22,0)],(G149_75:0.047807943[&&PRIME ID=149 VERTEXTYPE=Leaf],G150_76:0.047807943[&&PRIME ID=150 VERTEXTYPE=Leaf])G151_77:0.026949864[&&PRIME ID=151 VERTEXTYPE=Speciation DISCPT=(21,0)])G152_89:0.12095497489494836[&&PRIME ID=152 VERTEXTYPE=Additive Transfer FROMTOLINEAGE=(89,77) DISCPT=(34,1)],G153_122:0.19571278[&&PRIME ID=153 VERTEXTYPE=Leaf])G154_122:0.04527191436354544[&&PRIME ID=154 VERTEXTYPE=Additive Transfer FROMTOLINEAGE=(122,89) DISCPT=(67,2)],(((G155_123:0.08233742[&&PRIME ID=155 VERTEXTYPE=Leaf],G156_113:0.08233742[&&PRIME ID=156 VERTEXTYPE=Leaf])G157_123:0.07012536346598346[&&PRIME ID=157 VERTEXTYPE=Additive Transfer FROMTOLINEAGE=(123,113) DISCPT=(38,1)],((G158_124:0.074483056[&&PRIME ID=158 VERTEXTYPE=Leaf],(G159_128:0.026413669[&&PRIME ID=159 VERTEXTYPE=Leaf],G160_131:0.026413669[&&PRIME ID=160 VERTEXTYPE=Leaf])G161_131:0.04806938661236953[&&PRIME ID=161 VERTEXTYPE=Additive Transfer FROMTOLINEAGE=(131,128) DISCPT=(8,2)])G162_132:0.058179294[&&PRIME ID=162 VERTEXTYPE=Speciation DISCPT=(34,0)],G163_133:0.13266235[&&PRIME ID=163 VERTEXTYPE=Leaf])G164_134:0.019800434[&&PRIME ID=164 VERTEXTYPE=Speciation DISCPT=(52,0)])G165_135:0.057146779[&&PRIME ID=165 VERTEXTYPE=Speciation DISCPT=(57,0)],(G166_136:0.05085425[&&PRIME ID=166 VERTEXTYPE=Leaf],G167_137:0.05085425[&&PRIME ID=167 VERTEXTYPE=Leaf])G168_138:0.15875531[&&PRIME ID=168 VERTEXTYPE=Speciation DISCPT=(23,0)])G169_139:0.031375134[&&PRIME ID=169 VERTEXTYPE=Speciation DISCPT=(72,0)])G170_140:0.026300969[&&PRIME ID=170 VERTEXTYPE=Speciation DISCPT=(80,0)])G171_141:0.28987414[&&PRIME ID=171 VERTEXTYPE=Speciation DISCPT=(83,0)],(((G172_144:0.22519113[&&PRIME ID=172 VERTEXTYPE=Leaf],G173_160:0.22519113[&&PRIME ID=173 VERTEXTYPE=Leaf])G174_162:0.11863644[&&PRIME ID=174 VERTEXTYPE=Speciation DISCPT=(76,0)],(G175_163:0.078970847[&&PRIME ID=175 VERTEXTYPE=Leaf],G176_164:0.078970847[&&PRIME ID=176 VERTEXTYPE=Leaf])G177_165:0.26485672[&&PRIME ID=177 VERTEXTYPE=Speciation DISCPT=(37,0)])G178_166:0.085457209[&&PRIME ID=178 VERTEXTYPE=Speciation DISCPT=(88,0)],((((G179_154:0.066305056[&&PRIME ID=179 VERTEXTYPE=Leaf],((G180_184:0.0012250079[&&PRIME ID=180 VERTEXTYPE=Leaf],G181_185:0.0012250079[&&PRIME ID=181 VERTEXTYPE=Leaf])G182_186:0.02510668[&&PRIME ID=182 VERTEXTYPE=Speciation DISCPT=(3,0)],G183_167:0.026331688[&&PRIME ID=183 VERTEXTYPE=Leaf])G184_167:0.03997336790908025[&&PRIME ID=184 VERTEXTYPE=Additive Transfer FROMTOLINEAGE=(167,186) DISCPT=(8,2)])G185_167:0.0963674379055094[&&PRIME ID=185 VERTEXTYPE=Additive Transfer FROMTOLINEAGE=(167,154) DISCPT=(28,1)],G186_167:0.16267249[&&PRIME ID=186 VERTEXTYPE=Leaf])G187_167:0.14378801031841157[&&PRIME ID=187 VERTEXTYPE=Duplication DISCPT=(63,1)],((((G188_168:0.070706351[&&PRIME ID=188 VERTEXTYPE=Leaf],((G189_169:0.046643293[&&PRIME ID=189 VERTEXTYPE=Leaf],G190_170:0.046643293[&&PRIME ID=190 VERTEXTYPE=Leaf])G191_171:0.021684495[&&PRIME ID=191 VERTEXTYPE=Speciation DISCPT=(20,0)],((G192_172:0.030966723[&&PRIME ID=192 VERTEXTYPE=Leaf],G193_173:0.030966723[&&PRIME ID=193 VERTEXTYPE=Leaf])G194_174:0.00344389[&&PRIME ID=194 VERTEXTYPE=Speciation DISCPT=(12,0)],G195_175:0.034410613[&&PRIME ID=195 VERTEXTYPE=Leaf])G196_176:0.033917175[&&PRIME ID=196 VERTEXTYPE=Speciation DISCPT=(14,0)])G197_179:0.0023785626[&&PRIME ID=197 VERTEXTYPE=Speciation DISCPT=(29,0)])G198_180:0.038154039[&&PRIME ID=198 VERTEXTYPE=Speciation DISCPT=(30,0)],G199_181:0.10886039[&&PRIME ID=199 VERTEXTYPE=Leaf])G200_182:0.015682221[&&PRIME ID=200 VERTEXTYPE=Speciation DISCPT=(46,0)],((G201_183:0.088882143[&&PRIME ID=201 VERTEXTYPE=Leaf],(G202_184:0.0012250079[&&PRIME ID=202 VERTEXTYPE=Leaf],G203_185:0.0012250079[&&PRIME ID=203 VERTEXTYPE=Leaf])G204_186:0.087657135[&&PRIME ID=204 VERTEXTYPE=Speciation DISCPT=(3,0)])G205_187:0.0039608129[&&PRIME ID=205 VERTEXTYPE=Speciation DISCPT=(40,0)],(G206_183:0.088882143[&&PRIME ID=206 VERTEXTYPE=Leaf],(G207_184:0.0012250079[&&PRIME ID=207 VERTEXTYPE=Leaf],G208_185:0.0012250079[&&PRIME ID=208 VERTEXTYPE=Leaf])G209_186:0.087657135[&&PRIME ID=209 VERTEXTYPE=Speciation DISCPT=(3,0)])G210_187:0.0039608129[&&PRIME ID=210 VERTEXTYPE=Speciation DISCPT=(40,0)])G211_187:0.03169965509528406[&&PRIME ID=211 VERTEXTYPE=Duplication DISCPT=(40,2)])G212_188:0.074364448[&&PRIME ID=212 VERTEXTYPE=Speciation DISCPT=(51,0)],((((G213_168:0.068206705[&&PRIME ID=213 VERTEXTYPE=Leaf],G214_168:0.068206705[&&PRIME ID=214 VERTEXTYPE=Leaf])G215_168:0.00249964584316986[&&PRIME ID=215 VERTEXTYPE=Duplication DISCPT=(28,2)],((G216_169:0.046643293[&&PRIME ID=216 VERTEXTYPE=Leaf],G217_170:0.046643293[&&PRIME ID=217 VERTEXTYPE=Leaf])G218_171:0.021684495[&&PRIME ID=218 VERTEXTYPE=Speciation DISCPT=(20,0)],(((G219_172:0.030966723[&&PRIME ID=219 VERTEXTYPE=Leaf],G220_173:0.030966723[&&PRIME ID=220 VERTEXTYPE=Leaf])G221_174:0.00344389[&&PRIME ID=221 VERTEXTYPE=Speciation DISCPT=(12,0)],G222_175:0.034410613[&&PRIME ID=222 VERTEXTYPE=Leaf])G223_176:0.027431161[&&PRIME ID=223 VERTEXTYPE=Speciation DISCPT=(14,0)],G224_177:0.061841774[&&PRIME ID=224 VERTEXTYPE=Leaf])G225_178:0.0064860144[&&PRIME ID=225 VERTEXTYPE=Speciation DISCPT=(26,0)])G226_179:0.0023785626[&&PRIME ID=226 VERTEXTYPE=Speciation DISCPT=(29,0)])G227_180:0.038154039[&&PRIME ID=227 VERTEXTYPE=Speciation DISCPT=(30,0)],(G228_144:0.033367188[&&PRIME ID=228 VERTEXTYPE=Leaf],G229_181:0.033367188[&&PRIME ID=229 VERTEXTYPE=Leaf])G230_181:0.0754932015508287[&&PRIME ID=230 VERTEXTYPE=Additive Transfer FROMTOLINEAGE=(181,144) DISCPT=(13,2)])G231_182:0.015682221[&&PRIME ID=231 VERTEXTYPE=Speciation DISCPT=(46,0)],((G232_184:0.0012250079[&&PRIME ID=232 VERTEXTYPE=Leaf],G233_185:0.0012250079[&&PRIME ID=233 VERTEXTYPE=Leaf])G234_186:0.043678503[&&PRIME ID=234 VERTEXTYPE=Speciation DISCPT=(3,0)],G235_118:0.044903511[&&PRIME ID=235 VERTEXTYPE=Leaf])G236_186:0.0796391[&&PRIME ID=236 VERTEXTYPE=Additive Transfer FROMTOLINEAGE=(186,119) DISCPT=(19,2)])G237_188:0.074364448[&&PRIME ID=237 VERTEXTYPE=Speciation DISCPT=(51,0)])G238_188:0.10755344551323802[&&PRIME ID=238 VERTEXTYPE=Duplication DISCPT=(69,2)])G239_189:0.0089085305[&&PRIME ID=239 VERTEXTYPE=Speciation DISCPT=(86,0)],((G240_190:0.09448975[&&PRIME ID=240 VERTEXTYPE=Leaf],(G241_191:0.0046860361[&&PRIME ID=241 VERTEXTYPE=Leaf],G242_124:0.0046860361[&&PRIME ID=242 VERTEXTYPE=Leaf])G243_191:0.0898037138654822[&&PRIME ID=243 VERTEXTYPE=Additive Transfer FROMTOLINEAGE=(191,124) DISCPT=(4,2)])G244_192:0.02806441[&&PRIME ID=244 VERTEXTYPE=Speciation DISCPT=(41,0)],(G245_193:0.064879777[&&PRIME ID=245 VERTEXTYPE=Leaf],G246_193:0.064879777[&&PRIME ID=246 VERTEXTYPE=Leaf])G247_193:0.05767438322906128[&&PRIME ID=247 VERTEXTYPE=Duplication DISCPT=(27,2)])G248_194:0.19281487[&&PRIME ID=248 VERTEXTYPE=Speciation DISCPT=(49,0)])G249_195:0.11391574[&&PRIME ID=249 VERTEXTYPE=Speciation DISCPT=(87,0)])G250_196:0.12787504[&&PRIME ID=250 VERTEXTYPE=Speciation DISCPT=(93,0)])G251_197:0.028973796[&&PRIME ID=251 VERTEXTYPE=Speciation DISCPT=(97,0)],(((((G252_72:0.076261289[&&PRIME ID=252 VERTEXTYPE=Leaf],G253_73:0.076261289[&&PRIME ID=253 VERTEXTYPE=Leaf])G254_74:0.082386645[&&PRIME ID=254 VERTEXTYPE=Speciation DISCPT=(35,0)],((G255_75:0.047807943[&&PRIME ID=255 VERTEXTYPE=Leaf],G256_76:0.047807943[&&PRIME ID=256 VERTEXTYPE=Leaf])G257_77:0.049919065[&&PRIME ID=257 VERTEXTYPE=Speciation DISCPT=(21,0)],((G258_78:0.038988492[&&PRIME ID=258 VERTEXTYPE=Leaf],G259_79:0.038988492[&&PRIME ID=259 VERTEXTYPE=Leaf])G260_80:0.020068185[&&PRIME ID=260 VERTEXTYPE=Speciation DISCPT=(17,0)],G261_81:0.059056677[&&PRIME ID=261 VERTEXTYPE=Leaf])G262_82:0.038670331[&&PRIME ID=262 VERTEXTYPE=Speciation DISCPT=(24,0)])G263_83:0.060920925[&&PRIME ID=263 VERTEXTYPE=Speciation DISCPT=(43,0)])G264_84:0.10094153[&&PRIME ID=264 VERTEXTYPE=Speciation DISCPT=(60,0)],(((G265_72:0.076261289[&&PRIME ID=265 VERTEXTYPE=Leaf],G266_73:0.076261289[&&PRIME ID=266 VERTEXTYPE=Leaf])G267_74:0.082386645[&&PRIME ID=267 VERTEXTYPE=Speciation DISCPT=(35,0)],((G268_75:0.047807943[&&PRIME ID=268 VERTEXTYPE=Leaf],G269_76:0.047807943[&&PRIME ID=269 VERTEXTYPE=Leaf])G270_77:0.049919065[&&PRIME ID=270 VERTEXTYPE=Speciation DISCPT=(21,0)],((G271_79:0.059056677[&&PRIME ID=271 VERTEXTYPE=Leaf],G272_81:0.059056677[&&PRIME ID=272 VERTEXTYPE=Leaf])G273_82:0.0028008875[&&PRIME ID=273 VERTEXTYPE=Speciation DISCPT=(24,0)],(G274_79:0.059056677[&&PRIME ID=274 VERTEXTYPE=Leaf],(G275_81:0.039333519[&&PRIME ID=275 VERTEXTYPE=Leaf],G276_81:0.039333519[&&PRIME ID=276 VERTEXTYPE=Leaf])G277_81:0.01972315798160017[&&PRIME ID=277 VERTEXTYPE=Duplication DISCPT=(17,1)])G278_82:0.0028008875[&&PRIME ID=278 VERTEXTYPE=Speciation DISCPT=(24,0)])G279_82:0.03586944394704033[&&PRIME ID=279 VERTEXTYPE=Duplication DISCPT=(26,1)])G280_83:0.060920925[&&PRIME ID=280 VERTEXTYPE=Speciation DISCPT=(43,0)])G281_84:0.092634501[&&PRIME ID=281 VERTEXTYPE=Speciation DISCPT=(60,0)],((G282_72:0.076261289[&&PRIME ID=282 VERTEXTYPE=Leaf],G283_73:0.076261289[&&PRIME ID=283 VERTEXTYPE=Leaf])G284_74:0.082386645[&&PRIME ID=284 VERTEXTYPE=Speciation DISCPT=(35,0)],((G285_75:0.047807943[&&PRIME ID=285 VERTEXTYPE=Leaf],G286_76:0.047807943[&&PRIME ID=286 VERTEXTYPE=Leaf])G287_77:0.049919065[&&PRIME ID=287 VERTEXTYPE=Speciation DISCPT=(21,0)],((G288_78:0.038988492[&&PRIME ID=288 VERTEXTYPE=Leaf],G289_79:0.038988492[&&PRIME ID=289 VERTEXTYPE=Leaf])G290_80:0.020068185[&&PRIME ID=290 VERTEXTYPE=Speciation DISCPT=(17,0)],G291_81:0.059056677[&&PRIME ID=291 VERTEXTYPE=Leaf])G292_82:0.038670331[&&PRIME ID=292 VERTEXTYPE=Speciation DISCPT=(24,0)])G293_83:0.060920925[&&PRIME ID=293 VERTEXTYPE=Speciation DISCPT=(43,0)])G294_84:0.092634501[&&PRIME ID=294 VERTEXTYPE=Speciation DISCPT=(60,0)])G295_84:0.008307033359180255[&&PRIME ID=295 VERTEXTYPE=Duplication DISCPT=(81,1)])G296_84:0.23783875[&&PRIME ID=296 VERTEXTYPE=Duplication DISCPT=(81,2)],((((G297_45:0.072991223[&&PRIME ID=297 VERTEXTYPE=Leaf],G298_86:0.072991223[&&PRIME ID=298 VERTEXTYPE=Leaf])G299_86:0.147522775217143[&&PRIME ID=299 VERTEXTYPE=Additive Transfer FROMTOLINEAGE=(86,45) DISCPT=(30,2)],(G300_90:0.048447628[&&PRIME ID=300 VERTEXTYPE=Leaf],(G301_65:0.013554084[&&PRIME ID=301 VERTEXTYPE=Leaf],G302_66:0.013554084[&&PRIME ID=302 VERTEXTYPE=Leaf])G303_67:0.034893544[&&PRIME ID=303 VERTEXTYPE=Speciation DISCPT=(8,0)])G304_90:0.17206637[&&PRIME ID=304 VERTEXTYPE=Additive Transfer FROMTOLINEAGE=(90,67) DISCPT=(21,1)])G305_92:0.053600934[&&PRIME ID=305 VERTEXTYPE=Speciation DISCPT=(75,0)],G306_97:0.27411493[&&PRIME ID=306 VERTEXTYPE=Leaf])G307_92:0.21392433948580022[&&PRIME ID=307 VERTEXTYPE=Additive Transfer FROMTOLINEAGE=(92,98) DISCPT=(83,2)],((G308_86:0.082152506[&&PRIME ID=308 VERTEXTYPE=Leaf],(G309_11:0.0094358019[&&PRIME ID=309 VERTEXTYPE=Leaf],G310_12:0.0094358019[&&PRIME ID=310 VERTEXTYPE=Leaf])G311_13:0.072716704[&&PRIME ID=311 VERTEXTYPE=Speciation DISCPT=(7,0)])G312_86:0.1535646[&&PRIME ID=312 VERTEXTYPE=Additive Transfer FROMTOLINEAGE=(86,13) DISCPT=(38,1)],G313_68:0.23571711[&&PRIME ID=313 VERTEXTYPE=Leaf])G314_71:0.25232216[&&PRIME ID=314 VERTEXTYPE=Speciation DISCPT=(79,0)])G315_92:0.009388941602775968[&&PRIME ID=315 VERTEXTYPE=Additive Transfer FROMTOLINEAGE=(92,85) DISCPT=(94,2)])G316_93:0.051017775[&&PRIME ID=316 VERTEXTYPE=Speciation DISCPT=(95,0)],((G317_94:0.16047176[&&PRIME ID=317 VERTEXTYPE=Leaf],(G318_45:0.080555576[&&PRIME ID=318 VERTEXTYPE=Leaf],G319_95:0.080555576[&&PRIME ID=319 VERTEXTYPE=Leaf])G320_95:0.07991618354404854[&&PRIME ID=320 VERTEXTYPE=Additive Transfer FROMTOLINEAGE=(95,45) DISCPT=(38,1)])G321_96:0.03850947[&&PRIME ID=321 VERTEXTYPE=Speciation DISCPT=(63,0)],G322_97:0.19898123[&&PRIME ID=322 VERTEXTYPE=Leaf])G323_98:0.34946476[&&PRIME ID=323 VERTEXTYPE=Speciation DISCPT=(70,0)])G324_99:0.037687618[&&PRIME ID=324 VERTEXTYPE=Speciation DISCPT=(96,0)])G325_99:0.009810543740274938[&&PRIME ID=325 VERTEXTYPE=Additive Transfer FROMTOLINEAGE=(99,197) DISCPT=(97,2)])G326_100:0.01139045[&&PRIME ID=326 VERTEXTYPE=Speciation DISCPT=(98,0)],(((G327_104:0.2738755[&&PRIME ID=327 VERTEXTYPE=Leaf],(G328_101:0.065493009[&&PRIME ID=328 VERTEXTYPE=Leaf],G329_102:0.065493009[&&PRIME ID=329 VERTEXTYPE=Leaf])G330_103:0.20838249[&&PRIME ID=330 VERTEXTYPE=Speciation DISCPT=(28,0)])G331_103:0.0939344860998361[&&PRIME ID=331 VERTEXTYPE=Additive Transfer FROMTOLINEAGE=(103,104) DISCPT=(83,2)],(((((G332_110:0.005331906[&&PRIME ID=332 VERTEXTYPE=Leaf],G333_110:0.005331906[&&PRIME ID=333 VERTEXTYPE=Leaf])G334_110:0.026374366962686826[&&PRIME ID=334 VERTEXTYPE=Duplication DISCPT=(5,1)],G335_111:0.031706273[&&PRIME ID=335 VERTEXTYPE=Leaf])G336_112:0.062840268[&&PRIME ID=336 VERTEXTYPE=Speciation DISCPT=(13,0)],(G337_113:0.062155385[&&PRIME ID=337 VERTEXTYPE=Leaf],G338_113:0.062155385[&&PRIME ID=338 VERTEXTYPE=Leaf])G339_113:0.0323911556362258[&&PRIME ID=339 VERTEXTYPE=Duplication DISCPT=(26,1)])G340_114:0.079339169[&&PRIME ID=340 VERTEXTYPE=Speciation DISCPT=(42,0)],G341_115:0.17388571[&&PRIME ID=341 VERTEXTYPE=Leaf])G342_116:0.023969209[&&PRIME ID=342 VERTEXTYPE=Speciation DISCPT=(65,0)],(G343_117:0.038569687[&&PRIME ID=343 VERTEXTYPE=Leaf],G344_118:0.038569687[&&PRIME ID=344 VERTEXTYPE=Leaf])G345_119:0.15928523[&&PRIME ID=345 VERTEXTYPE=Speciation DISCPT=(15,0)])G346_120:0.16995507[&&PRIME ID=346 VERTEXTYPE=Speciation DISCPT=(69,0)])G347_143:0.18934982[&&PRIME ID=347 VERTEXTYPE=Speciation DISCPT=(90,0)],(G348_167:0.3064605[&&PRIME ID=348 VERTEXTYPE=Leaf],((((G349_169:0.046643293[&&PRIME ID=349 VERTEXTYPE=Leaf],G350_170:0.046643293[&&PRIME ID=350 VERTEXTYPE=Leaf])G351_171:0.021684495[&&PRIME ID=351 VERTEXTYPE=Speciation DISCPT=(20,0)],(((G352_172:0.030966723[&&PRIME ID=352 VERTEXTYPE=Leaf],G353_173:0.030966723[&&PRIME ID=353 VERTEXTYPE=Leaf])G354_174:0.00344389[&&PRIME ID=354 VERTEXTYPE=Speciation DISCPT=(12,0)],G355_175:0.034410613[&&PRIME ID=355 VERTEXTYPE=Leaf])G356_176:0.027431161[&&PRIME ID=356 VERTEXTYPE=Speciation DISCPT=(14,0)],G357_177:0.061841774[&&PRIME ID=357 VERTEXTYPE=Leaf])G358_178:0.0064860144[&&PRIME ID=358 VERTEXTYPE=Speciation DISCPT=(26,0)])G359_179:0.040532602[&&PRIME ID=359 VERTEXTYPE=Speciation DISCPT=(29,0)],G360_181:0.10886039[&&PRIME ID=360 VERTEXTYPE=Leaf])G361_182:0.015682221[&&PRIME ID=361 VERTEXTYPE=Speciation DISCPT=(46,0)],(G362_183:0.088882143[&&PRIME ID=362 VERTEXTYPE=Leaf],(G363_184:0.0012250079[&&PRIME ID=363 VERTEXTYPE=Leaf],G364_185:0.0012250079[&&PRIME ID=364 VERTEXTYPE=Leaf])G365_186:0.087657135[&&PRIME ID=365 VERTEXTYPE=Speciation DISCPT=(3,0)])G366_187:0.035660468[&&PRIME ID=366 VERTEXTYPE=Speciation DISCPT=(40,0)])G367_188:0.18191789[&&PRIME ID=367 VERTEXTYPE=Speciation DISCPT=(51,0)])G368_189:0.25069931[&&PRIME ID=368 VERTEXTYPE=Speciation DISCPT=(86,0)])G369_197:0.050174789[&&PRIME ID=369 VERTEXTYPE=Speciation DISCPT=(97,0)])G370_198:0.0[&&PRIME ID=370 VERTEXTYPE=Speciation DISCPT=(99,0)][&&PRIME NAME=PrunedTree];
