# Supplementary material for: Assessing the accuracy of phylogenetic rooting methods on prokaryotic gene families
Source: PLoS One. 2020 May 15;15(5):e0232950. doi: 10.1371/journal.pone.0232950 (PMC7228096; doi:10.1371/journal.pone.0232950)
Supplement: S1 Dataset — (ZIP) [file pone.0232950.s002.zip › AllSimulatedDatasets/R-025-HI-NR/original_trees/tree55]

(((((G0_27:0.64013648[&&PRIME ID=0 VERTEXTYPE=Leaf],(((((G1_29:0.086014509[&&PRIME ID=1 VERTEXTYPE=Leaf],G2_30:0.086014509[&&PRIME ID=2 VERTEXTYPE=Leaf])G3_31:0.040082563[&&PRIME ID=3 VERTEXTYPE=Speciation DISCPT=(30,0)],(G4_29:0.086014509[&&PRIME ID=4 VERTEXTYPE=Leaf],G5_30:0.086014509[&&PRIME ID=5 VERTEXTYPE=Leaf])G6_31:0.040082563[&&PRIME ID=6 VERTEXTYPE=Speciation DISCPT=(30,0)])G7_31:0.10226731775982814[&&PRIME ID=7 VERTEXTYPE=Duplication DISCPT=(39,2)],G8_32:0.22836439[&&PRIME ID=8 VERTEXTYPE=Leaf])G9_33:0.00840084[&&PRIME ID=9 VERTEXTYPE=Speciation DISCPT=(64,0)],G10_34:0.23676523[&&PRIME ID=10 VERTEXTYPE=Leaf])G11_35:0.050347493[&&PRIME ID=11 VERTEXTYPE=Speciation DISCPT=(65,0)],(((((G12_176:0.03714735[&&PRIME ID=12 VERTEXTYPE=Leaf],G13_177:0.03714735[&&PRIME ID=13 VERTEXTYPE=Leaf])G14_178:0.0031723278[&&PRIME ID=14 VERTEXTYPE=Speciation DISCPT=(13,0)],G15_36:0.040319678[&&PRIME ID=15 VERTEXTYPE=Leaf])G16_36:0.010119301176535457[&&PRIME ID=16 VERTEXTYPE=Additive Transfer FROMTOLINEAGE=(36,178) DISCPT=(14,2)],G17_37:0.050438979[&&PRIME ID=17 VERTEXTYPE=Leaf])G18_38:0.019531639[&&PRIME ID=18 VERTEXTYPE=Speciation DISCPT=(19,0)],G19_39:0.069970618[&&PRIME ID=19 VERTEXTYPE=Leaf])G20_40:0.12714555[&&PRIME ID=20 VERTEXTYPE=Speciation DISCPT=(25,0)],(G21_41:0.076278778[&&PRIME ID=21 VERTEXTYPE=Leaf],G22_42:0.076278778[&&PRIME ID=22 VERTEXTYPE=Leaf])G23_43:0.12083739[&&PRIME ID=23 VERTEXTYPE=Speciation DISCPT=(28,0)])G24_44:0.089996557[&&PRIME ID=24 VERTEXTYPE=Speciation DISCPT=(57,0)])G25_45:0.35302376[&&PRIME ID=25 VERTEXTYPE=Speciation DISCPT=(74,0)])G26_46:0.017291691[&&PRIME ID=26 VERTEXTYPE=Speciation DISCPT=(94,0)],(((((((G27_156:0.0054988533[&&PRIME ID=27 VERTEXTYPE=Leaf],G28_157:0.0054988533[&&PRIME ID=28 VERTEXTYPE=Leaf])G29_158:0.010721422[&&PRIME ID=29 VERTEXTYPE=Speciation DISCPT=(4,0)],G30_159:0.016220275[&&PRIME ID=30 VERTEXTYPE=Leaf])G31_160:0.20176274[&&PRIME ID=31 VERTEXTYPE=Speciation DISCPT=(10,0)],(G32_32:0.19756827[&&PRIME ID=32 VERTEXTYPE=Leaf],((G33_161:0.13358547[&&PRIME ID=33 VERTEXTYPE=Leaf],(G34_164:0.075608746[&&PRIME ID=34 VERTEXTYPE=Leaf],G35_162:0.075608746[&&PRIME ID=35 VERTEXTYPE=Leaf])G36_162:0.05797672382830109[&&PRIME ID=36 VERTEXTYPE=Additive Transfer FROMTOLINEAGE=(162,164) DISCPT=(27,2)])G37_163:0.04988103[&&PRIME ID=37 VERTEXTYPE=Speciation DISCPT=(44,0)],G38_164:0.1834665[&&PRIME ID=38 VERTEXTYPE=Leaf])G39_165:0.014101773[&&PRIME ID=39 VERTEXTYPE=Speciation DISCPT=(55,0)])G40_165:0.020414745798892804[&&PRIME ID=40 VERTEXTYPE=Additive Transfer FROMTOLINEAGE=(165,32) DISCPT=(57,1)])G41_166:0.18181887[&&PRIME ID=41 VERTEXTYPE=Speciation DISCPT=(61,0)],((((G42_145:0.063567077[&&PRIME ID=42 VERTEXTYPE=Leaf],(G43_146:0.02616494[&&PRIME ID=43 VERTEXTYPE=Leaf],G44_147:0.02616494[&&PRIME ID=44 VERTEXTYPE=Leaf])G45_148:0.037402137[&&PRIME ID=45 VERTEXTYPE=Speciation DISCPT=(11,0)])G46_149:0.021763339[&&PRIME ID=46 VERTEXTYPE=Speciation DISCPT=(23,0)],G47_150:0.085330416[&&PRIME ID=47 VERTEXTYPE=Leaf])G48_149:0.011931829672160239[&&PRIME ID=48 VERTEXTYPE=Additive Transfer FROMTOLINEAGE=(149,150) DISCPT=(29,2)],G49_150:0.097262246[&&PRIME ID=49 VERTEXTYPE=Leaf])G50_151:0.26169689[&&PRIME ID=50 VERTEXTYPE=Speciation DISCPT=(33,0)],((G51_145:0.063567077[&&PRIME ID=51 VERTEXTYPE=Leaf],(G52_146:0.02616494[&&PRIME ID=52 VERTEXTYPE=Leaf],G53_147:0.02616494[&&PRIME ID=53 VERTEXTYPE=Leaf])G54_148:0.037402137[&&PRIME ID=54 VERTEXTYPE=Speciation DISCPT=(11,0)])G55_149:0.033695169[&&PRIME ID=55 VERTEXTYPE=Speciation DISCPT=(23,0)],G56_150:0.097262246[&&PRIME ID=56 VERTEXTYPE=Leaf])G57_151:0.26169689[&&PRIME ID=57 VERTEXTYPE=Speciation DISCPT=(33,0)])G58_152:0.04084275[&&PRIME ID=58 VERTEXTYPE=Speciation DISCPT=(80,0)])G59_152:0.030096872370609526[&&PRIME ID=59 VERTEXTYPE=Additive Transfer FROMTOLINEAGE=(152,166) DISCPT=(82,1)],(((G60_168:0.048367949[&&PRIME ID=60 VERTEXTYPE=Leaf],G61_169:0.048367949[&&PRIME ID=61 VERTEXTYPE=Leaf])G62_170:0.078734924[&&PRIME ID=62 VERTEXTYPE=Speciation DISCPT=(16,0)],(G63_171:0.063229295[&&PRIME ID=63 VERTEXTYPE=Leaf],G64_172:0.063229295[&&PRIME ID=64 VERTEXTYPE=Leaf])G65_173:0.063873578[&&PRIME ID=65 VERTEXTYPE=Speciation DISCPT=(22,0)])G66_174:0.032295165[&&PRIME ID=66 VERTEXTYPE=Speciation DISCPT=(40,0)],(G67_175:0.14195759[&&PRIME ID=67 VERTEXTYPE=Leaf],(((((G68_176:0.03714735[&&PRIME ID=68 VERTEXTYPE=Leaf],G69_177:0.03714735[&&PRIME ID=69 VERTEXTYPE=Leaf])G70_178:0.03242978[&&PRIME ID=70 VERTEXTYPE=Speciation DISCPT=(13,0)],(G71_179:0.052921947[&&PRIME ID=71 VERTEXTYPE=Leaf],G72_179:0.052921947[&&PRIME ID=72 VERTEXTYPE=Leaf])G73_179:0.016655183234112702[&&PRIME ID=73 VERTEXTYPE=Duplication DISCPT=(20,1)])G74_180:0.00139095[&&PRIME ID=74 VERTEXTYPE=Speciation DISCPT=(24,0)],G75_181:0.07096808[&&PRIME ID=75 VERTEXTYPE=Leaf])G76_182:0.03904708[&&PRIME ID=76 VERTEXTYPE=Speciation DISCPT=(26,0)],G77_183:0.11001516[&&PRIME ID=77 VERTEXTYPE=Leaf])G78_184:0.01860816[&&PRIME ID=78 VERTEXTYPE=Speciation DISCPT=(36,0)],G79_30:0.12862332[&&PRIME ID=79 VERTEXTYPE=Leaf])G80_186:0.013334273[&&PRIME ID=80 VERTEXTYPE=Speciation DISCPT=(42,0)])G81_187:0.017440444[&&PRIME ID=81 VERTEXTYPE=Speciation DISCPT=(45,0)])G82_188:0.27050072[&&PRIME ID=82 VERTEXTYPE=Speciation DISCPT=(51,0)])G83_190:0.02991439434644926[&&PRIME ID=83 VERTEXTYPE=Additive Transfer FROMTOLINEAGE=(190,152) DISCPT=(83,1)],(((G84_3:0.20162592[&&PRIME ID=84 VERTEXTYPE=Leaf],(G85_4:0.19348283[&&PRIME ID=85 VERTEXTYPE=Leaf],(((G86_12:0.0024799722[&&PRIME ID=86 VERTEXTYPE=Leaf],G87_13:0.0024799722[&&PRIME ID=87 VERTEXTYPE=Leaf])G88_14:0.013598432[&&PRIME ID=88 VERTEXTYPE=Speciation DISCPT=(3,0)],G89_5:0.016078404[&&PRIME ID=89 VERTEXTYPE=Leaf])G90_5:0.10038599555747034[&&PRIME ID=90 VERTEXTYPE=Additive Transfer FROMTOLINEAGE=(5,14) DISCPT=(9,1)],G91_6:0.1164644[&&PRIME ID=91 VERTEXTYPE=Leaf])G92_7:0.07701843[&&PRIME ID=92 VERTEXTYPE=Speciation DISCPT=(37,0)])G93_8:0.0081430938[&&PRIME ID=93 VERTEXTYPE=Speciation DISCPT=(56,0)])G94_9:0.019334361[&&PRIME ID=94 VERTEXTYPE=Speciation DISCPT=(58,0)],(G95_11:0.17806514[&&PRIME ID=95 VERTEXTYPE=Leaf],(G96_12:0.0024799722[&&PRIME ID=96 VERTEXTYPE=Leaf],G97_13:0.0024799722[&&PRIME ID=97 VERTEXTYPE=Leaf])G98_14:0.17558517[&&PRIME ID=98 VERTEXTYPE=Speciation DISCPT=(3,0)])G99_15:0.042895142[&&PRIME ID=99 VERTEXTYPE=Speciation DISCPT=(54,0)])G100_16:0.12580904[&&PRIME ID=100 VERTEXTYPE=Speciation DISCPT=(62,0)],((G101_24:0.25147214[&&PRIME ID=101 VERTEXTYPE=Leaf],((G102_17:0.050133662[&&PRIME ID=102 VERTEXTYPE=Leaf],G103_18:0.050133662[&&PRIME ID=103 VERTEXTYPE=Leaf])G104_19:0.081536989[&&PRIME ID=104 VERTEXTYPE=Speciation DISCPT=(18,0)],(G105_20:0.010207121[&&PRIME ID=105 VERTEXTYPE=Leaf],G106_21:0.010207121[&&PRIME ID=106 VERTEXTYPE=Leaf])G107_22:0.12146353[&&PRIME ID=107 VERTEXTYPE=Speciation DISCPT=(7,0)])G108_23:0.11980149[&&PRIME ID=108 VERTEXTYPE=Speciation DISCPT=(43,0)])G109_23:0.062411178868438714[&&PRIME ID=109 VERTEXTYPE=Additive Transfer FROMTOLINEAGE=(23,24) DISCPT=(68,2)],G110_24:0.31388332[&&PRIME ID=110 VERTEXTYPE=Leaf])G111_25:0.032886009[&&PRIME ID=111 VERTEXTYPE=Speciation DISCPT=(77,0)])G112_26:0.11304382[&&PRIME ID=112 VERTEXTYPE=Speciation DISCPT=(79,0)])G113_26:0.18032333[&&PRIME ID=113 VERTEXTYPE=Additive Transfer FROMTOLINEAGE=(26,190) DISCPT=(86,1)],((((G114_29:0.086014509[&&PRIME ID=114 VERTEXTYPE=Leaf],(G115_96:0.029224647[&&PRIME ID=115 VERTEXTYPE=Leaf],G116_30:0.029224647[&&PRIME ID=116 VERTEXTYPE=Leaf])G117_30:0.05678986204860061[&&PRIME ID=117 VERTEXTYPE=Additive Transfer FROMTOLINEAGE=(30,96) DISCPT=(11,1)])G118_31:0.14234988[&&PRIME ID=118 VERTEXTYPE=Speciation DISCPT=(30,0)],G119_32:0.22836439[&&PRIME ID=119 VERTEXTYPE=Leaf])G120_33:0.00840084[&&PRIME ID=120 VERTEXTYPE=Speciation DISCPT=(64,0)],G121_34:0.23676523[&&PRIME ID=121 VERTEXTYPE=Leaf])G122_35:0.050347493[&&PRIME ID=122 VERTEXTYPE=Speciation DISCPT=(65,0)],(((G123_36:0.050438979[&&PRIME ID=123 VERTEXTYPE=Leaf],G124_37:0.050438979[&&PRIME ID=124 VERTEXTYPE=Leaf])G125_38:0.019531639[&&PRIME ID=125 VERTEXTYPE=Speciation DISCPT=(19,0)],G126_39:0.069970618[&&PRIME ID=126 VERTEXTYPE=Leaf])G127_40:0.12714555[&&PRIME ID=127 VERTEXTYPE=Speciation DISCPT=(25,0)],(G128_41:0.076278778[&&PRIME ID=128 VERTEXTYPE=Leaf],G129_42:0.076278778[&&PRIME ID=129 VERTEXTYPE=Leaf])G130_43:0.12083739[&&PRIME ID=130 VERTEXTYPE=Speciation DISCPT=(28,0)])G131_44:0.089996557[&&PRIME ID=131 VERTEXTYPE=Speciation DISCPT=(57,0)])G132_45:0.35302376[&&PRIME ID=132 VERTEXTYPE=Speciation DISCPT=(74,0)])G133_46:0.017291691[&&PRIME ID=133 VERTEXTYPE=Speciation DISCPT=(94,0)])G134_46:0.018444542335349347[&&PRIME ID=134 VERTEXTYPE=Duplication DISCPT=(94,1)],((((((((G135_20:0.010207121[&&PRIME ID=135 VERTEXTYPE=Leaf],G136_21:0.010207121[&&PRIME ID=136 VERTEXTYPE=Leaf])G137_22:0.044950081[&&PRIME ID=137 VERTEXTYPE=Speciation DISCPT=(7,0)],(G138_48:0.035211827[&&PRIME ID=138 VERTEXTYPE=Leaf],G139_48:0.035211827[&&PRIME ID=139 VERTEXTYPE=Leaf])G140_48:0.019945374744599346[&&PRIME ID=140 VERTEXTYPE=Duplication DISCPT=(12,2)])G141_48:0.16723090776243907[&&PRIME ID=141 VERTEXTYPE=Additive Transfer FROMTOLINEAGE=(48,22) DISCPT=(20,1)],G142_49:0.22238811[&&PRIME ID=142 VERTEXTYPE=Leaf])G143_50:0.04090872[&&PRIME ID=143 VERTEXTYPE=Speciation DISCPT=(63,0)],((G144_77:0.071737896[&&PRIME ID=144 VERTEXTYPE=Leaf],(G145_161:2.1389277E-4[&&PRIME ID=145 VERTEXTYPE=Leaf],G146_162:2.1389277E-4[&&PRIME ID=146 VERTEXTYPE=Leaf])G147_161:0.07152400358689864[&&PRIME ID=147 VERTEXTYPE=Additive Transfer FROMTOLINEAGE=(161,162) DISCPT=(0,1)])G148_77:0.1588758866327161[&&PRIME ID=148 VERTEXTYPE=Additive Transfer FROMTOLINEAGE=(77,161) DISCPT=(26,1)],G149_51:0.23061378[&&PRIME ID=149 VERTEXTYPE=Leaf])G150_51:0.032683047005401755[&&PRIME ID=150 VERTEXTYPE=Additive Transfer FROMTOLINEAGE=(51,77) DISCPT=(64,1)])G151_52:0.13061306[&&PRIME ID=151 VERTEXTYPE=Speciation DISCPT=(71,0)],(((((G152_79:0.11971216[&&PRIME ID=152 VERTEXTYPE=Leaf],((G153_80:0.016019405[&&PRIME ID=153 VERTEXTYPE=Leaf],(G154_81:0.0016206975[&&PRIME ID=154 VERTEXTYPE=Leaf],G155_82:0.0016206975[&&PRIME ID=155 VERTEXTYPE=Leaf])G156_83:0.014398707[&&PRIME ID=156 VERTEXTYPE=Speciation DISCPT=(1,0)])G157_84:0.056708247[&&PRIME ID=157 VERTEXTYPE=Speciation DISCPT=(9,0)],G158_85:0.072727652[&&PRIME ID=158 VERTEXTYPE=Leaf])G159_86:0.046984512[&&PRIME ID=159 VERTEXTYPE=Speciation DISCPT=(27,0)])G160_87:0.13699921[&&PRIME ID=160 VERTEXTYPE=Speciation DISCPT=(38,0)],(G161_61:0.15588144[&&PRIME ID=161 VERTEXTYPE=Leaf],((G162_88:0.12726006[&&PRIME ID=162 VERTEXTYPE=Leaf],G163_89:0.12726006[&&PRIME ID=163 VERTEXTYPE=Leaf])G164_90:0.027077617[&&PRIME ID=164 VERTEXTYPE=Speciation DISCPT=(41,0)],((G165_91:0.007671287[&&PRIME ID=165 VERTEXTYPE=Leaf],G166_92:0.007671287[&&PRIME ID=166 VERTEXTYPE=Leaf])G167_93:0.041004116[&&PRIME ID=167 VERTEXTYPE=Speciation DISCPT=(5,0)],G168_77:0.048675403[&&PRIME ID=168 VERTEXTYPE=Leaf])G169_93:0.1056622745209723[&&PRIME ID=169 VERTEXTYPE=Additive Transfer FROMTOLINEAGE=(93,77) DISCPT=(17,1)])G170_94:0.0015437643[&&PRIME ID=170 VERTEXTYPE=Speciation DISCPT=(49,0)])G171_94:0.10082993625434541[&&PRIME ID=171 VERTEXTYPE=Additive Transfer FROMTOLINEAGE=(94,63) DISCPT=(49,2)])G172_95:0.047571205[&&PRIME ID=172 VERTEXTYPE=Speciation DISCPT=(69,0)],(G173_54:0.041745136[&&PRIME ID=173 VERTEXTYPE=Leaf],G174_55:0.041745136[&&PRIME ID=174 VERTEXTYPE=Leaf])G175_56:0.26253745[&&PRIME ID=175 VERTEXTYPE=Speciation DISCPT=(15,0)])G176_57:0.01082147748084542[&&PRIME ID=176 VERTEXTYPE=Additive Transfer FROMTOLINEAGE=(57,95) DISCPT=(75,2)],(((G177_58:0.062213753[&&PRIME ID=177 VERTEXTYPE=Leaf],G178_59:0.062213753[&&PRIME ID=178 VERTEXTYPE=Leaf])G179_60:0.10596453[&&PRIME ID=179 VERTEXTYPE=Speciation DISCPT=(21,0)],((G180_61:0.15328077[&&PRIME ID=180 VERTEXTYPE=Leaf],(G181_64:0.12647664[&&PRIME ID=181 VERTEXTYPE=Leaf],G182_62:0.12647664[&&PRIME ID=182 VERTEXTYPE=Leaf])G183_62:0.026804127025447603[&&PRIME ID=183 VERTEXTYPE=Additive Transfer FROMTOLINEAGE=(62,64) DISCPT=(39,2)])G184_63:0.00359801[&&PRIME ID=184 VERTEXTYPE=Speciation DISCPT=(48,0)],G185_64:0.15687878[&&PRIME ID=185 VERTEXTYPE=Leaf])G186_65:0.011299498[&&PRIME ID=186 VERTEXTYPE=Speciation DISCPT=(50,0)])G187_66:0.035697822[&&PRIME ID=187 VERTEXTYPE=Speciation DISCPT=(53,0)],(G188_67:0.14011522[&&PRIME ID=188 VERTEXTYPE=Leaf],G189_62:0.14011522[&&PRIME ID=189 VERTEXTYPE=Leaf])G190_67:0.063760883[&&PRIME ID=190 VERTEXTYPE=Additive Transfer FROMTOLINEAGE=(67,62) DISCPT=(44,2)])G191_68:0.11122796[&&PRIME ID=191 VERTEXTYPE=Speciation DISCPT=(59,0)])G192_69:0.04849918[&&PRIME ID=192 VERTEXTYPE=Speciation DISCPT=(78,0)],((G193_70:0.037621347[&&PRIME ID=193 VERTEXTYPE=Leaf],G194_71:0.037621347[&&PRIME ID=194 VERTEXTYPE=Leaf])G195_72:0.013056883[&&PRIME ID=195 VERTEXTYPE=Speciation DISCPT=(14,0)],G196_73:0.05067823[&&PRIME ID=196 VERTEXTYPE=Leaf])G197_74:0.31292501[&&PRIME ID=197 VERTEXTYPE=Speciation DISCPT=(20,0)])G198_75:0.03030665[&&PRIME ID=198 VERTEXTYPE=Speciation DISCPT=(81,0)])G199_76:0.046272459[&&PRIME ID=199 VERTEXTYPE=Speciation DISCPT=(82,0)],((G200_48:0.16611332[&&PRIME ID=200 VERTEXTYPE=Leaf],G201_27:0.16611332[&&PRIME ID=201 VERTEXTYPE=Leaf])G202_48:0.05627478829083344[&&PRIME ID=202 VERTEXTYPE=Additive Transfer FROMTOLINEAGE=(48,27) DISCPT=(52,2)],((G203_162:0.040675243[&&PRIME ID=203 VERTEXTYPE=Leaf],G204_49:0.040675243[&&PRIME ID=204 VERTEXTYPE=Leaf])G205_49:0.16752342451217897[&&PRIME ID=205 VERTEXTYPE=Additive Transfer FROMTOLINEAGE=(49,162) DISCPT=(14,2)],G206_48:0.20819867[&&PRIME ID=206 VERTEXTYPE=Leaf])G207_49:0.014189442928027889[&&PRIME ID=207 VERTEXTYPE=Additive Transfer FROMTOLINEAGE=(49,48) DISCPT=(60,1)])G208_50:0.21779424[&&PRIME ID=208 VERTEXTYPE=Speciation DISCPT=(63,0)])G209_78:0.10122836[&&PRIME ID=209 VERTEXTYPE=Speciation DISCPT=(85,0)],(((((G210_139:0.13488661[&&PRIME ID=210 VERTEXTYPE=Leaf],(G211_79:0.11971216[&&PRIME ID=211 VERTEXTYPE=Leaf],((G212_80:0.016019405[&&PRIME ID=212 VERTEXTYPE=Leaf],(G213_81:0.0016206975[&&PRIME ID=213 VERTEXTYPE=Leaf],G214_82:0.0016206975[&&PRIME ID=214 VERTEXTYPE=Leaf])G215_83:0.014398707[&&PRIME ID=215 VERTEXTYPE=Speciation DISCPT=(1,0)])G216_84:0.056708247[&&PRIME ID=216 VERTEXTYPE=Speciation DISCPT=(9,0)],G217_85:0.072727652[&&PRIME ID=217 VERTEXTYPE=Leaf])G218_86:0.046984512[&&PRIME ID=218 VERTEXTYPE=Speciation DISCPT=(27,0)])G219_87:0.015174445[&&PRIME ID=219 VERTEXTYPE=Speciation DISCPT=(38,0)])G220_87:0.12182476943840365[&&PRIME ID=220 VERTEXTYPE=Additive Transfer FROMTOLINEAGE=(87,139) DISCPT=(44,1)],((G221_88:0.12726006[&&PRIME ID=221 VERTEXTYPE=Leaf],G222_89:0.12726006[&&PRIME ID=222 VERTEXTYPE=Leaf])G223_90:0.027077617[&&PRIME ID=223 VERTEXTYPE=Speciation DISCPT=(41,0)],(G224_34:0.016096773[&&PRIME ID=224 VERTEXTYPE=Leaf],(G225_91:0.007671287[&&PRIME ID=225 VERTEXTYPE=Leaf],G226_92:0.007671287[&&PRIME ID=226 VERTEXTYPE=Leaf])G227_93:0.0084254863[&&PRIME ID=227 VERTEXTYPE=Speciation DISCPT=(5,0)])G228_93:0.13824090401027578[&&PRIME ID=228 VERTEXTYPE=Additive Transfer FROMTOLINEAGE=(93,34) DISCPT=(9,1)])G229_94:0.1023737[&&PRIME ID=229 VERTEXTYPE=Speciation DISCPT=(49,0)])G230_95:0.011153957[&&PRIME ID=230 VERTEXTYPE=Speciation DISCPT=(69,0)],(((((G231_80:0.016019405[&&PRIME ID=231 VERTEXTYPE=Leaf],(G232_81:0.0016206975[&&PRIME ID=232 VERTEXTYPE=Leaf],G233_82:0.0016206975[&&PRIME ID=233 VERTEXTYPE=Leaf])G234_83:0.014398707[&&PRIME ID=234 VERTEXTYPE=Speciation DISCPT=(1,0)])G235_84:0.056708247[&&PRIME ID=235 VERTEXTYPE=Speciation DISCPT=(9,0)],G236_85:0.072727652[&&PRIME ID=236 VERTEXTYPE=Leaf])G237_86:0.039525568[&&PRIME ID=237 VERTEXTYPE=Speciation DISCPT=(27,0)],G238_79:0.11225322[&&PRIME ID=238 VERTEXTYPE=Leaf])G239_79:0.0074589433879178385[&&PRIME ID=239 VERTEXTYPE=Additive Transfer FROMTOLINEAGE=(79,86) DISCPT=(36,1)],(((G240_80:0.016019405[&&PRIME ID=240 VERTEXTYPE=Leaf],(G241_81:0.0016206975[&&PRIME ID=241 VERTEXTYPE=Leaf],G242_82:0.0016206975[&&PRIME ID=242 VERTEXTYPE=Leaf])G243_83:0.014398707[&&PRIME ID=243 VERTEXTYPE=Speciation DISCPT=(1,0)])G244_84:0.0074715023[&&PRIME ID=244 VERTEXTYPE=Speciation DISCPT=(9,0)],G245_36:0.023490907[&&PRIME ID=245 VERTEXTYPE=Leaf])G246_84:0.04923674484264257[&&PRIME ID=246 VERTEXTYPE=Additive Transfer FROMTOLINEAGE=(84,36) DISCPT=(10,2)],G247_85:0.072727652[&&PRIME ID=247 VERTEXTYPE=Leaf])G248_86:0.046984512[&&PRIME ID=248 VERTEXTYPE=Speciation DISCPT=(27,0)])G249_87:0.13699921[&&PRIME ID=249 VERTEXTYPE=Speciation DISCPT=(38,0)],(((G250_88:0.073499408[&&PRIME ID=250 VERTEXTYPE=Leaf],G251_88:0.073499408[&&PRIME ID=251 VERTEXTYPE=Leaf])G252_88:0.05376065209407918[&&PRIME ID=252 VERTEXTYPE=Duplication DISCPT=(27,1)],G253_89:0.12726006[&&PRIME ID=253 VERTEXTYPE=Leaf])G254_90:0.027077617[&&PRIME ID=254 VERTEXTYPE=Speciation DISCPT=(41,0)],(G255_91:0.007671287[&&PRIME ID=255 VERTEXTYPE=Leaf],G256_92:0.007671287[&&PRIME ID=256 VERTEXTYPE=Leaf])G257_93:0.14666639[&&PRIME ID=257 VERTEXTYPE=Speciation DISCPT=(5,0)])G258_94:0.1023737[&&PRIME ID=258 VERTEXTYPE=Speciation DISCPT=(49,0)])G259_95:0.011153957[&&PRIME ID=259 VERTEXTYPE=Speciation DISCPT=(69,0)])G260_95:0.13874790324721978[&&PRIME ID=260 VERTEXTYPE=Duplication DISCPT=(71,1)],(((G261_80:0.016019405[&&PRIME ID=261 VERTEXTYPE=Leaf],(G262_81:0.0016206975[&&PRIME ID=262 VERTEXTYPE=Leaf],G263_82:0.0016206975[&&PRIME ID=263 VERTEXTYPE=Leaf])G264_83:0.014398707[&&PRIME ID=264 VERTEXTYPE=Speciation DISCPT=(1,0)])G265_84:0.056708247[&&PRIME ID=265 VERTEXTYPE=Speciation DISCPT=(9,0)],G266_85:0.072727652[&&PRIME ID=266 VERTEXTYPE=Leaf])G267_86:0.18398372[&&PRIME ID=267 VERTEXTYPE=Speciation DISCPT=(27,0)],(((G268_88:0.12726006[&&PRIME ID=268 VERTEXTYPE=Leaf],G269_89:0.12726006[&&PRIME ID=269 VERTEXTYPE=Leaf])G270_90:0.027077617[&&PRIME ID=270 VERTEXTYPE=Speciation DISCPT=(41,0)],((G271_91:0.007671287[&&PRIME ID=271 VERTEXTYPE=Leaf],G272_92:0.007671287[&&PRIME ID=272 VERTEXTYPE=Leaf])G273_93:0.10813784[&&PRIME ID=273 VERTEXTYPE=Speciation DISCPT=(5,0)],G274_129:0.11580913[&&PRIME ID=274 VERTEXTYPE=Leaf])G275_93:0.038528551920136545[&&PRIME ID=275 VERTEXTYPE=Additive Transfer FROMTOLINEAGE=(93,129) DISCPT=(36,2)])G276_94:0.10126909[&&PRIME ID=276 VERTEXTYPE=Speciation DISCPT=(49,0)],(G277_79:0.11971216[&&PRIME ID=277 VERTEXTYPE=Leaf],G278_85:0.11971216[&&PRIME ID=278 VERTEXTYPE=Leaf])G279_87:0.1358946[&&PRIME ID=279 VERTEXTYPE=Speciation DISCPT=(38,0)])G280_94:0.0011046095927013289[&&PRIME ID=280 VERTEXTYPE=Additive Transfer FROMTOLINEAGE=(94,87) DISCPT=(68,2)])G281_95:0.14990186[&&PRIME ID=281 VERTEXTYPE=Speciation DISCPT=(69,0)])G282_95:0.13049374[&&PRIME ID=282 VERTEXTYPE=Duplication DISCPT=(82,1)],((((((G283_122:0.02711421[&&PRIME ID=283 VERTEXTYPE=Leaf],G284_122:0.02711421[&&PRIME ID=284 VERTEXTYPE=Leaf])G285_122:0.16579677424227557[&&PRIME ID=285 VERTEXTYPE=Duplication DISCPT=(11,1)],(G286_118:0.057843319[&&PRIME ID=286 VERTEXTYPE=Leaf],(G287_118:0.040164551[&&PRIME ID=287 VERTEXTYPE=Leaf],G288_117:0.040164551[&&PRIME ID=288 VERTEXTYPE=Leaf])G289_118:0.017678768109652906[&&PRIME ID=289 VERTEXTYPE=Additive Transfer FROMTOLINEAGE=(118,117) DISCPT=(14,2)])G290_118:0.13506766[&&PRIME ID=290 VERTEXTYPE=Duplication DISCPT=(20,2)])G291_119:0.04814479573298004[&&PRIME ID=291 VERTEXTYPE=Additive Transfer FROMTOLINEAGE=(119,122) DISCPT=(55,2)],(G292_120:0.16658241[&&PRIME ID=292 VERTEXTYPE=Leaf],((G293_61:0.15328077[&&PRIME ID=293 VERTEXTYPE=Leaf],(G294_62:0.11520858[&&PRIME ID=294 VERTEXTYPE=Leaf],G295_62:0.11520858[&&PRIME ID=295 VERTEXTYPE=Leaf])G296_62:0.03807219280983618[&&PRIME ID=296 VERTEXTYPE=Duplication DISCPT=(36,2)])G297_63:0.00359801[&&PRIME ID=297 VERTEXTYPE=Speciation DISCPT=(48,0)],G298_64:0.15687878[&&PRIME ID=298 VERTEXTYPE=Leaf])G299_65:0.0097036272[&&PRIME ID=299 VERTEXTYPE=Speciation DISCPT=(50,0)])G300_120:0.0744733728131986[&&PRIME ID=300 VERTEXTYPE=Additive Transfer FROMTOLINEAGE=(120,65) DISCPT=(52,2)])G301_121:0.052936926[&&PRIME ID=301 VERTEXTYPE=Speciation DISCPT=(67,0)],(((G302_104:0.12079426[&&PRIME ID=302 VERTEXTYPE=Leaf],G303_105:0.12079426[&&PRIME ID=303 VERTEXTYPE=Leaf])G304_106:0.12479757[&&PRIME ID=304 VERTEXTYPE=Speciation DISCPT=(39,0)],G305_107:0.24559183[&&PRIME ID=305 VERTEXTYPE=Leaf])G306_108:0.01578174[&&PRIME ID=306 VERTEXTYPE=Speciation DISCPT=(68,0)],((G307_41:0.20582242[&&PRIME ID=307 VERTEXTYPE=Leaf],G308_30:0.20582242[&&PRIME ID=308 VERTEXTYPE=Leaf])G309_44:2.8922984433357783E-4[&&PRIME ID=309 VERTEXTYPE=Additive Transfer FROMTOLINEAGE=(44,31) DISCPT=(60,1)],(G310_109:0.16195393[&&PRIME ID=310 VERTEXTYPE=Leaf],((G311_112:0.083414631[&&PRIME ID=311 VERTEXTYPE=Leaf],G312_113:0.083414631[&&PRIME ID=312 VERTEXTYPE=Leaf])G313_114:0.017060085[&&PRIME ID=313 VERTEXTYPE=Speciation DISCPT=(29,0)],G314_113:0.10047472[&&PRIME ID=314 VERTEXTYPE=Leaf])G315_114:0.06147921358528178[&&PRIME ID=315 VERTEXTYPE=Duplication DISCPT=(35,1)])G316_115:0.04415772[&&PRIME ID=316 VERTEXTYPE=Speciation DISCPT=(52,0)])G317_115:0.05526192078095107[&&PRIME ID=317 VERTEXTYPE=Additive Transfer FROMTOLINEAGE=(115,44) DISCPT=(60,1)])G318_116:0.032619136[&&PRIME ID=318 VERTEXTYPE=Speciation DISCPT=(70,0)])G319_116:0.013499768916857075[&&PRIME ID=319 VERTEXTYPE=Additive Transfer FROMTOLINEAGE=(116,121) DISCPT=(74,2)],(((G320_117:0.15065517[&&PRIME ID=320 VERTEXTYPE=Leaf],G321_118:0.15065517[&&PRIME ID=321 VERTEXTYPE=Leaf])G322_119:0.14833167[&&PRIME ID=322 VERTEXTYPE=Speciation DISCPT=(47,0)],G323_122:0.29898684[&&PRIME ID=323 VERTEXTYPE=Leaf])G324_123:0.0055005023[&&PRIME ID=324 VERTEXTYPE=Speciation DISCPT=(75,0)],((((((G325_117:0.018395811[&&PRIME ID=325 VERTEXTYPE=Leaf],G326_85:0.018395811[&&PRIME ID=326 VERTEXTYPE=Leaf])G327_117:0.08863501487212372[&&PRIME ID=327 VERTEXTYPE=Additive Transfer FROMTOLINEAGE=(117,85) DISCPT=(10,1)],(G328_118:0.05149887[&&PRIME ID=328 VERTEXTYPE=Leaf],G329_118:0.05149887[&&PRIME ID=329 VERTEXTYPE=Leaf])G330_118:0.05553195603951906[&&PRIME ID=330 VERTEXTYPE=Duplication DISCPT=(20,1)])G331_117:0.04362434405494875[&&PRIME ID=331 VERTEXTYPE=Additive Transfer FROMTOLINEAGE=(117,118) DISCPT=(35,2)],G332_118:0.15065517[&&PRIME ID=332 VERTEXTYPE=Leaf])G333_119:0.065004856[&&PRIME ID=333 VERTEXTYPE=Speciation DISCPT=(47,0)],(G334_117:0.15065517[&&PRIME ID=334 VERTEXTYPE=Leaf],(G335_118:0.11080234[&&PRIME ID=335 VERTEXTYPE=Leaf],((G336_58:0.062213753[&&PRIME ID=336 VERTEXTYPE=Leaf],G337_59:0.062213753[&&PRIME ID=337 VERTEXTYPE=Leaf])G338_60:0.030129991[&&PRIME ID=338 VERTEXTYPE=Speciation DISCPT=(21,0)],G339_140:0.092343744[&&PRIME ID=339 VERTEXTYPE=Leaf])G340_140:0.018458592692216953[&&PRIME ID=340 VERTEXTYPE=Additive Transfer FROMTOLINEAGE=(140,60) DISCPT=(31,2)])G341_118:0.03985283288955239[&&PRIME ID=341 VERTEXTYPE=Additive Transfer FROMTOLINEAGE=(118,140) DISCPT=(36,1)])G342_119:0.065004856[&&PRIME ID=342 VERTEXTYPE=Speciation DISCPT=(47,0)])G343_119:0.0253957538620031[&&PRIME ID=343 VERTEXTYPE=Duplication DISCPT=(60,2)],G344_120:0.24105578[&&PRIME ID=344 VERTEXTYPE=Leaf])G345_121:0.05793106[&&PRIME ID=345 VERTEXTYPE=Speciation DISCPT=(67,0)],((G346_122:0.079717912[&&PRIME ID=346 VERTEXTYPE=Leaf],(G347_117:0.015912299[&&PRIME ID=347 VERTEXTYPE=Leaf],G348_117:0.015912299[&&PRIME ID=348 VERTEXTYPE=Leaf])G349_117:0.0638056139264284[&&PRIME ID=349 VERTEXTYPE=Duplication DISCPT=(8,2)])G350_122:0.005388664590916003[&&PRIME ID=350 VERTEXTYPE=Additive Transfer FROMTOLINEAGE=(122,117) DISCPT=(28,1)],G351_105:0.085106577[&&PRIME ID=351 VERTEXTYPE=Leaf])G352_122:0.21388026296245388[&&PRIME ID=352 VERTEXTYPE=Additive Transfer FROMTOLINEAGE=(122,105) DISCPT=(29,2)])G353_123:0.0055005023[&&PRIME ID=353 VERTEXTYPE=Speciation DISCPT=(75,0)])G354_123:0.003005132897390344[&&PRIME ID=354 VERTEXTYPE=Duplication DISCPT=(75,2)])G355_124:0.053336645[&&PRIME ID=355 VERTEXTYPE=Speciation DISCPT=(76,0)],((((G356_156:0.0054988533[&&PRIME ID=356 VERTEXTYPE=Leaf],G357_157:0.0054988533[&&PRIME ID=357 VERTEXTYPE=Leaf])G358_158:0.010721422[&&PRIME ID=358 VERTEXTYPE=Speciation DISCPT=(4,0)],G359_159:0.016220275[&&PRIME ID=359 VERTEXTYPE=Leaf])G360_160:0.070530671[&&PRIME ID=360 VERTEXTYPE=Speciation DISCPT=(10,0)],((G361_156:0.0054988533[&&PRIME ID=361 VERTEXTYPE=Leaf],G362_157:0.0054988533[&&PRIME ID=362 VERTEXTYPE=Leaf])G363_158:0.010721422[&&PRIME ID=363 VERTEXTYPE=Speciation DISCPT=(4,0)],G364_159:0.016220275[&&PRIME ID=364 VERTEXTYPE=Leaf])G365_160:0.070530671[&&PRIME ID=365 VERTEXTYPE=Speciation DISCPT=(10,0)])G366_160:0.13123207284433033[&&PRIME ID=366 VERTEXTYPE=Duplication DISCPT=(30,1)],((G367_161:0.13358547[&&PRIME ID=367 VERTEXTYPE=Leaf],G368_162:0.13358547[&&PRIME ID=368 VERTEXTYPE=Leaf])G369_163:0.04988103[&&PRIME ID=369 VERTEXTYPE=Speciation DISCPT=(44,0)],G370_164:0.1834665[&&PRIME ID=370 VERTEXTYPE=Leaf])G371_165:0.034516519[&&PRIME ID=371 VERTEXTYPE=Speciation DISCPT=(55,0)])G372_166:0.1428461[&&PRIME ID=372 VERTEXTYPE=Speciation DISCPT=(61,0)])G373_124:0.17627785767784251[&&PRIME ID=373 VERTEXTYPE=Additive Transfer FROMTOLINEAGE=(124,166) DISCPT=(80,1)])G374_125:0.0043037318[&&PRIME ID=374 VERTEXTYPE=Speciation DISCPT=(89,0)])G375_126:0.026971683[&&PRIME ID=375 VERTEXTYPE=Speciation DISCPT=(90,0)],((G376_194:0.0077703686[&&PRIME ID=376 VERTEXTYPE=Leaf],G377_194:0.0077703686[&&PRIME ID=377 VERTEXTYPE=Leaf])G378_194:0.2680265613686792[&&PRIME ID=378 VERTEXTYPE=Duplication DISCPT=(5,1)],G379_195:0.27579693[&&PRIME ID=379 VERTEXTYPE=Leaf])G380_196:0.29258546[&&PRIME ID=380 VERTEXTYPE=Speciation DISCPT=(72,0)])G381_126:0.10749032[&&PRIME ID=381 VERTEXTYPE=Additive Transfer FROMTOLINEAGE=(126,196) DISCPT=(92,1)])G382_128:0.0271733[&&PRIME ID=382 VERTEXTYPE=Speciation DISCPT=(95,0)],(G383_129:0.70279965[&&PRIME ID=383 VERTEXTYPE=Leaf],(G384_130:0.0095862314[&&PRIME ID=384 VERTEXTYPE=Leaf],G385_131:0.0095862314[&&PRIME ID=385 VERTEXTYPE=Leaf])G386_132:0.69321341[&&PRIME ID=386 VERTEXTYPE=Speciation DISCPT=(6,0)])G387_137:2.4637263E-4[&&PRIME ID=387 VERTEXTYPE=Speciation DISCPT=(97,0)])G388_138:0.08161665[&&PRIME ID=388 VERTEXTYPE=Speciation DISCPT=(98,0)],(G389_194:0.27579693[&&PRIME ID=389 VERTEXTYPE=Leaf],((G390_79:0.060232137[&&PRIME ID=390 VERTEXTYPE=Leaf],G391_194:0.060232137[&&PRIME ID=391 VERTEXTYPE=Leaf])G392_194:0.19358302933406585[&&PRIME ID=392 VERTEXTYPE=Additive Transfer FROMTOLINEAGE=(194,79) DISCPT=(20,2)],((G393_61:0.120464[&&PRIME ID=393 VERTEXTYPE=Leaf],(G394_79:0.11971216[&&PRIME ID=394 VERTEXTYPE=Leaf],((G395_80:0.016019405[&&PRIME ID=395 VERTEXTYPE=Leaf],(G396_81:0.0016206975[&&PRIME ID=396 VERTEXTYPE=Leaf],G397_82:0.0016206975[&&PRIME ID=397 VERTEXTYPE=Leaf])G398_83:0.014398707[&&PRIME ID=398 VERTEXTYPE=Speciation DISCPT=(1,0)])G399_84:0.056708247[&&PRIME ID=399 VERTEXTYPE=Speciation DISCPT=(9,0)],G400_85:0.072727652[&&PRIME ID=400 VERTEXTYPE=Leaf])G401_86:0.046984512[&&PRIME ID=401 VERTEXTYPE=Speciation DISCPT=(27,0)])G402_87:7.5183607E-4[&&PRIME ID=402 VERTEXTYPE=Speciation DISCPT=(38,0)])G403_87:0.09106069870039343[&&PRIME ID=403 VERTEXTYPE=Additive Transfer FROMTOLINEAGE=(87,61) DISCPT=(38,2)],(G404_195:0.20532862[&&PRIME ID=404 VERTEXTYPE=Leaf],G405_195:0.20532862[&&PRIME ID=405 VERTEXTYPE=Leaf])G406_195:0.006196073480830283[&&PRIME ID=406 VERTEXTYPE=Duplication DISCPT=(60,1)])G407_195:0.04229046807267746[&&PRIME ID=407 VERTEXTYPE=Additive Transfer FROMTOLINEAGE=(195,87) DISCPT=(60,2)])G408_195:0.021981763518590037[&&PRIME ID=408 VERTEXTYPE=Additive Transfer FROMTOLINEAGE=(195,194) DISCPT=(68,2)])G409_196:0.50886573[&&PRIME ID=409 VERTEXTYPE=Speciation DISCPT=(72,0)])G410_198:0.0[&&PRIME ID=410 VERTEXTYPE=Speciation DISCPT=(99,0)][&&PRIME NAME=PrunedTree];
