# Supplementary material for: Assessing the accuracy of phylogenetic rooting methods on prokaryotic gene families
Source: PLoS One. 2020 May 15;15(5):e0232950. doi: 10.1371/journal.pone.0232950 (PMC7228096; doi:10.1371/journal.pone.0232950)
Supplement: S1 Dataset — (ZIP) [file pone.0232950.s002.zip › AllSimulatedDatasets/R-025-HI-NR/original_trees/tree56]

((((((G0_1:0.087945131[&&PRIME ID=0 VERTEXTYPE=Leaf],(G1_2:0.053384562[&&PRIME ID=1 VERTEXTYPE=Leaf],(G2_3:0.041564943[&&PRIME ID=2 VERTEXTYPE=Leaf],G3_4:0.041564943[&&PRIME ID=3 VERTEXTYPE=Leaf])G4_5:0.011819619[&&PRIME ID=4 VERTEXTYPE=Speciation DISCPT=(21,0)])G5_6:0.034560569[&&PRIME ID=5 VERTEXTYPE=Speciation DISCPT=(26,0)])G6_7:0.12739101[&&PRIME ID=6 VERTEXTYPE=Speciation DISCPT=(37,0)],((((G7_9:0.028118842[&&PRIME ID=7 VERTEXTYPE=Leaf],G8_10:0.028118842[&&PRIME ID=8 VERTEXTYPE=Leaf])G9_11:0.034207652[&&PRIME ID=9 VERTEXTYPE=Speciation DISCPT=(16,0)],G10_12:0.062326494[&&PRIME ID=10 VERTEXTYPE=Leaf])G11_13:0.050587816[&&PRIME ID=11 VERTEXTYPE=Speciation DISCPT=(30,0)],G12_14:0.11291431[&&PRIME ID=12 VERTEXTYPE=Leaf])G13_15:0.09913623[&&PRIME ID=13 VERTEXTYPE=Speciation DISCPT=(44,0)],G14_8:0.21205054[&&PRIME ID=14 VERTEXTYPE=Leaf])G15_17:0.003285601[&&PRIME ID=15 VERTEXTYPE=Additive Transfer FROMTOLINEAGE=(17,8) DISCPT=(60,2)])G16_19:0.20082454[&&PRIME ID=16 VERTEXTYPE=Speciation DISCPT=(62,0)],G17_20:0.41616068[&&PRIME ID=17 VERTEXTYPE=Leaf])G18_21:0.24562713[&&PRIME ID=18 VERTEXTYPE=Speciation DISCPT=(81,0)],(G19_0:0.26481545[&&PRIME ID=19 VERTEXTYPE=Leaf],((G20_23:0.026851591[&&PRIME ID=20 VERTEXTYPE=Leaf],(G21_24:0.0010722218[&&PRIME ID=21 VERTEXTYPE=Leaf],G22_25:0.0010722218[&&PRIME ID=22 VERTEXTYPE=Leaf])G23_26:0.025779369[&&PRIME ID=23 VERTEXTYPE=Speciation DISCPT=(1,0)])G24_27:0.22603225[&&PRIME ID=24 VERTEXTYPE=Speciation DISCPT=(15,0)],G25_0:0.25288385[&&PRIME ID=25 VERTEXTYPE=Leaf])G26_0:0.011931606645585473[&&PRIME ID=26 VERTEXTYPE=Additive Transfer FROMTOLINEAGE=(0,27) DISCPT=(68,1)])G27_0:0.39697236[&&PRIME ID=27 VERTEXTYPE=Duplication DISCPT=(69,2)])G28_21:0.16212612[&&PRIME ID=28 VERTEXTYPE=Duplication DISCPT=(92,2)],(((G29_8:0.21335011[&&PRIME ID=29 VERTEXTYPE=Leaf],(G30_16:0.10848803[&&PRIME ID=30 VERTEXTYPE=Leaf],G31_128:0.10848803[&&PRIME ID=31 VERTEXTYPE=Leaf])G32_16:0.10486208[&&PRIME ID=32 VERTEXTYPE=Additive Transfer FROMTOLINEAGE=(16,128) DISCPT=(41,1)])G33_18:0.30911492[&&PRIME ID=33 VERTEXTYPE=Speciation DISCPT=(61,0)],(G34_23:0.026851591[&&PRIME ID=34 VERTEXTYPE=Leaf],(G35_24:0.0010722218[&&PRIME ID=35 VERTEXTYPE=Leaf],G36_25:0.0010722218[&&PRIME ID=36 VERTEXTYPE=Leaf])G37_26:0.025779369[&&PRIME ID=37 VERTEXTYPE=Speciation DISCPT=(1,0)])G38_27:0.49561344[&&PRIME ID=38 VERTEXTYPE=Speciation DISCPT=(15,0)])G39_27:0.27732412356303143[&&PRIME ID=39 VERTEXTYPE=Duplication DISCPT=(87,1)],(((G40_143:0.42520747[&&PRIME ID=40 VERTEXTYPE=Leaf],(G41_143:0.067304667[&&PRIME ID=41 VERTEXTYPE=Leaf],G42_143:0.067304667[&&PRIME ID=42 VERTEXTYPE=Leaf])G43_143:0.35790280261156726[&&PRIME ID=43 VERTEXTYPE=Duplication DISCPT=(31,1)])G44_144:0.12103295[&&PRIME ID=44 VERTEXTYPE=Speciation DISCPT=(83,0)],((((G45_125:0.094237374[&&PRIME ID=45 VERTEXTYPE=Leaf],G46_126:0.094237374[&&PRIME ID=46 VERTEXTYPE=Leaf])G47_127:0.077665326[&&PRIME ID=47 VERTEXTYPE=Speciation DISCPT=(40,0)],G48_128:0.1719027[&&PRIME ID=48 VERTEXTYPE=Leaf])G49_129:0.22770459[&&PRIME ID=49 VERTEXTYPE=Speciation DISCPT=(52,0)],G50_152:0.39960729[&&PRIME ID=50 VERTEXTYPE=Leaf])G51_153:0.086358864[&&PRIME ID=51 VERTEXTYPE=Additive Transfer FROMTOLINEAGE=(153,129) DISCPT=(79,1)],(((G52_145:0.059013631[&&PRIME ID=52 VERTEXTYPE=Leaf],((G53_146:0.0018653629[&&PRIME ID=53 VERTEXTYPE=Leaf],G54_147:0.0018653629[&&PRIME ID=54 VERTEXTYPE=Leaf])G55_148:0.0090341431[&&PRIME ID=55 VERTEXTYPE=Speciation DISCPT=(2,0)],G56_149:0.010899506[&&PRIME ID=56 VERTEXTYPE=Leaf])G57_150:0.048114125[&&PRIME ID=57 VERTEXTYPE=Speciation DISCPT=(7,0)])G58_151:0.055126716[&&PRIME ID=58 VERTEXTYPE=Speciation DISCPT=(28,0)],(G59_145:0.059013631[&&PRIME ID=59 VERTEXTYPE=Leaf],((G60_146:0.0018653629[&&PRIME ID=60 VERTEXTYPE=Leaf],G61_147:0.0018653629[&&PRIME ID=61 VERTEXTYPE=Leaf])G62_148:0.0090341431[&&PRIME ID=62 VERTEXTYPE=Speciation DISCPT=(2,0)],G63_149:0.010899506[&&PRIME ID=63 VERTEXTYPE=Leaf])G64_150:0.048114125[&&PRIME ID=64 VERTEXTYPE=Speciation DISCPT=(7,0)])G65_151:0.055126716[&&PRIME ID=65 VERTEXTYPE=Speciation DISCPT=(28,0)])G66_151:0.09388402245241742[&&PRIME ID=66 VERTEXTYPE=Duplication DISCPT=(44,1)],G67_152:0.20802437[&&PRIME ID=67 VERTEXTYPE=Leaf])G68_153:0.27794179[&&PRIME ID=68 VERTEXTYPE=Speciation DISCPT=(58,0)])G69_153:0.06027426602751323[&&PRIME ID=69 VERTEXTYPE=Duplication DISCPT=(85,2)])G70_154:0.16714677[&&PRIME ID=70 VERTEXTYPE=Speciation DISCPT=(88,0)],(((((G71_75:0.23808114[&&PRIME ID=71 VERTEXTYPE=Leaf],(G72_76:0.060100277[&&PRIME ID=72 VERTEXTYPE=Leaf],G73_77:0.060100277[&&PRIME ID=73 VERTEXTYPE=Leaf])G74_78:0.17798087[&&PRIME ID=74 VERTEXTYPE=Speciation DISCPT=(29,0)])G75_79:0.13605677[&&PRIME ID=75 VERTEXTYPE=Speciation DISCPT=(65,0)],(G76_75:0.23808114[&&PRIME ID=76 VERTEXTYPE=Leaf],(G77_76:0.060100277[&&PRIME ID=77 VERTEXTYPE=Leaf],(G78_77:0.058690232[&&PRIME ID=78 VERTEXTYPE=Leaf],G79_76:0.058690232[&&PRIME ID=79 VERTEXTYPE=Leaf])G80_77:0.0014100450651906011[&&PRIME ID=80 VERTEXTYPE=Additive Transfer FROMTOLINEAGE=(77,76) DISCPT=(27,2)])G81_78:0.17798087[&&PRIME ID=81 VERTEXTYPE=Speciation DISCPT=(29,0)])G82_79:0.13605677[&&PRIME ID=82 VERTEXTYPE=Speciation DISCPT=(65,0)])G83_79:0.04635891702082304[&&PRIME ID=83 VERTEXTYPE=Duplication DISCPT=(78,1)],((G84_81:0.078591399[&&PRIME ID=84 VERTEXTYPE=Leaf],(G85_82:0.045478981[&&PRIME ID=85 VERTEXTYPE=Leaf],G86_82:0.045478982[&&PRIME ID=86 VERTEXTYPE=Leaf])G87_82:0.03311241718701691[&&PRIME ID=87 VERTEXTYPE=Duplication DISCPT=(22,1)])G88_83:0.32700262[&&PRIME ID=88 VERTEXTYPE=Speciation DISCPT=(34,0)],((G89_75:0.23808114[&&PRIME ID=89 VERTEXTYPE=Leaf],(G90_160:0.12891989[&&PRIME ID=90 VERTEXTYPE=Leaf],(G91_76:0.060100277[&&PRIME ID=91 VERTEXTYPE=Leaf],G92_77:0.060100277[&&PRIME ID=92 VERTEXTYPE=Leaf])G93_78:0.068819617[&&PRIME ID=93 VERTEXTYPE=Speciation DISCPT=(29,0)])G94_78:0.1091612497818391[&&PRIME ID=94 VERTEXTYPE=Additive Transfer FROMTOLINEAGE=(78,160) DISCPT=(44,1)])G95_79:0.057205655[&&PRIME ID=95 VERTEXTYPE=Speciation DISCPT=(65,0)],(((G96_76:0.060100277[&&PRIME ID=96 VERTEXTYPE=Leaf],G97_77:0.060100277[&&PRIME ID=97 VERTEXTYPE=Leaf])G98_78:0.064525613[&&PRIME ID=98 VERTEXTYPE=Speciation DISCPT=(29,0)],(G99_76:0.060100277[&&PRIME ID=99 VERTEXTYPE=Leaf],G100_77:0.060100277[&&PRIME ID=100 VERTEXTYPE=Leaf])G101_78:0.064525613[&&PRIME ID=101 VERTEXTYPE=Speciation DISCPT=(29,0)])G102_78:0.11345525[&&PRIME ID=102 VERTEXTYPE=Duplication DISCPT=(44,1)],(G103_76:0.060100277[&&PRIME ID=103 VERTEXTYPE=Leaf],(G104_77:0.030222307[&&PRIME ID=104 VERTEXTYPE=Leaf],G105_77:0.030222307[&&PRIME ID=105 VERTEXTYPE=Leaf])G106_77:0.029877969787434917[&&PRIME ID=106 VERTEXTYPE=Duplication DISCPT=(16,2)])G107_78:0.17798087[&&PRIME ID=107 VERTEXTYPE=Speciation DISCPT=(29,0)])G108_79:0.057205655[&&PRIME ID=108 VERTEXTYPE=Speciation DISCPT=(65,0)])G109_79:0.11030722887064531[&&PRIME ID=109 VERTEXTYPE=Duplication DISCPT=(74,1)])G110_84:0.014902803497280962[&&PRIME ID=110 VERTEXTYPE=Additive Transfer FROMTOLINEAGE=(84,79) DISCPT=(80,1)])G111_85:0.18441837[&&PRIME ID=111 VERTEXTYPE=Speciation DISCPT=(82,0)],(G112_101:0.36412276[&&PRIME ID=112 VERTEXTYPE=Leaf],(G113_103:0.26691494[&&PRIME ID=113 VERTEXTYPE=Leaf],(G114_113:0.092028655[&&PRIME ID=114 VERTEXTYPE=Leaf],(G115_114:0.045047209[&&PRIME ID=115 VERTEXTYPE=Leaf],G116_115:0.045047209[&&PRIME ID=116 VERTEXTYPE=Leaf])G117_116:0.046981446[&&PRIME ID=117 VERTEXTYPE=Speciation DISCPT=(22,0)])G118_117:0.17488628[&&PRIME ID=118 VERTEXTYPE=Speciation DISCPT=(38,0)])G119_119:0.097207815[&&PRIME ID=119 VERTEXTYPE=Speciation DISCPT=(70,0)])G120_120:0.24079244[&&PRIME ID=120 VERTEXTYPE=Speciation DISCPT=(78,0)])G121_121:3.5610818E-4[&&PRIME ID=121 VERTEXTYPE=Speciation DISCPT=(91,0)],(((G122_28:0.072873465[&&PRIME ID=122 VERTEXTYPE=Leaf],G123_29:0.072873465[&&PRIME ID=123 VERTEXTYPE=Leaf])G124_30:0.095168785[&&PRIME ID=124 VERTEXTYPE=Speciation DISCPT=(33,0)],G125_31:0.16804225[&&PRIME ID=125 VERTEXTYPE=Leaf])G126_32:0.42997383[&&PRIME ID=126 VERTEXTYPE=Speciation DISCPT=(49,0)],((((G127_51:0.16225652[&&PRIME ID=127 VERTEXTYPE=Leaf],(G128_53:0.15729171[&&PRIME ID=128 VERTEXTYPE=Leaf],((G129_54:0.0077807956[&&PRIME ID=129 VERTEXTYPE=Leaf],G130_55:0.0077807956[&&PRIME ID=130 VERTEXTYPE=Leaf])G131_56:0.1019166[&&PRIME ID=131 VERTEXTYPE=Speciation DISCPT=(6,0)],G132_57:0.1096974[&&PRIME ID=132 VERTEXTYPE=Leaf])G133_58:0.047594314[&&PRIME ID=133 VERTEXTYPE=Speciation DISCPT=(42,0)])G134_59:0.0049648023[&&PRIME ID=134 VERTEXTYPE=Speciation DISCPT=(47,0)])G135_60:0.072099771[&&PRIME ID=135 VERTEXTYPE=Speciation DISCPT=(48,0)],(G136_61:0.0022641545[&&PRIME ID=136 VERTEXTYPE=Leaf],G137_62:0.0022641545[&&PRIME ID=137 VERTEXTYPE=Leaf])G138_63:0.23209213[&&PRIME ID=138 VERTEXTYPE=Speciation DISCPT=(3,0)])G139_64:0.048977989[&&PRIME ID=139 VERTEXTYPE=Speciation DISCPT=(64,0)],((G140_50:0.11029231[&&PRIME ID=140 VERTEXTYPE=Leaf],G141_51:0.11029231[&&PRIME ID=141 VERTEXTYPE=Leaf])G142_52:0.051964206[&&PRIME ID=142 VERTEXTYPE=Speciation DISCPT=(43,0)],((G143_53:0.11017769[&&PRIME ID=143 VERTEXTYPE=Leaf],G144_53:0.11017769[&&PRIME ID=144 VERTEXTYPE=Leaf])G145_53:0.04711402662461253[&&PRIME ID=145 VERTEXTYPE=Duplication DISCPT=(42,2)],(G146_54:0.0077807956[&&PRIME ID=146 VERTEXTYPE=Leaf],G147_55:0.0077807956[&&PRIME ID=147 VERTEXTYPE=Leaf])G148_56:0.14951091[&&PRIME ID=148 VERTEXTYPE=Speciation DISCPT=(6,0)])G149_59:0.0049648023[&&PRIME ID=149 VERTEXTYPE=Speciation DISCPT=(47,0)])G150_60:0.12107776[&&PRIME ID=150 VERTEXTYPE=Speciation DISCPT=(48,0)])G151_70:0.22783839[&&PRIME ID=151 VERTEXTYPE=Speciation DISCPT=(72,0)],((G152_72:0.018035198[&&PRIME ID=152 VERTEXTYPE=Leaf],G153_47:0.018035198[&&PRIME ID=153 VERTEXTYPE=Leaf])G154_72:0.40258846106460255[&&PRIME ID=154 VERTEXTYPE=Additive Transfer FROMTOLINEAGE=(72,47) DISCPT=(11,1)],G155_172:0.42062366[&&PRIME ID=155 VERTEXTYPE=Leaf])G156_72:0.09054901105161738[&&PRIME ID=156 VERTEXTYPE=Duplication DISCPT=(82,1)])G157_73:0.086843412[&&PRIME ID=157 VERTEXTYPE=Speciation DISCPT=(86,0)])G158_74:0.0072552262[&&PRIME ID=158 VERTEXTYPE=Speciation DISCPT=(90,0)])G159_121:0.10811588501292635[&&PRIME ID=159 VERTEXTYPE=Additive Transfer FROMTOLINEAGE=(121,74) DISCPT=(91,1)])G160_122:0.08640196[&&PRIME ID=160 VERTEXTYPE=Speciation DISCPT=(95,0)])G161_123:0.024124773[&&PRIME ID=161 VERTEXTYPE=Speciation DISCPT=(96,0)])G162_124:0.019321393[&&PRIME ID=162 VERTEXTYPE=Speciation DISCPT=(98,0)],(((((G163_113:0.022057167[&&PRIME ID=163 VERTEXTYPE=Leaf],G164_45:0.022057167[&&PRIME ID=164 VERTEXTYPE=Leaf])G165_113:0.06997148732594057[&&PRIME ID=165 VERTEXTYPE=Additive Transfer FROMTOLINEAGE=(113,45) DISCPT=(13,1)],(G166_114:0.045047209[&&PRIME ID=166 VERTEXTYPE=Leaf],(G167_90:0.01449432[&&PRIME ID=167 VERTEXTYPE=Leaf],G168_115:0.01449432[&&PRIME ID=168 VERTEXTYPE=Leaf])G169_115:0.030552889320260585[&&PRIME ID=169 VERTEXTYPE=Additive Transfer FROMTOLINEAGE=(115,90) DISCPT=(9,1)])G170_116:0.046981446[&&PRIME ID=170 VERTEXTYPE=Speciation DISCPT=(22,0)])G171_117:0.14061055[&&PRIME ID=171 VERTEXTYPE=Speciation DISCPT=(38,0)],((G172_190:0.05569732[&&PRIME ID=172 VERTEXTYPE=Leaf],G173_191:0.05569732[&&PRIME ID=173 VERTEXTYPE=Leaf])G174_192:0.077168522[&&PRIME ID=174 VERTEXTYPE=Speciation DISCPT=(27,0)],(G175_190:0.05569732[&&PRIME ID=175 VERTEXTYPE=Leaf],G176_191:0.05569732[&&PRIME ID=176 VERTEXTYPE=Leaf])G177_192:0.077168522[&&PRIME ID=177 VERTEXTYPE=Speciation DISCPT=(27,0)])G178_192:0.09977336562339971[&&PRIME ID=178 VERTEXTYPE=Duplication DISCPT=(44,2)])G179_192:0.10844972230565832[&&PRIME ID=179 VERTEXTYPE=Additive Transfer FROMTOLINEAGE=(192,72) DISCPT=(63,2)],(G180_193:0.11439786[&&PRIME ID=180 VERTEXTYPE=Leaf],G181_160:0.11439786[&&PRIME ID=181 VERTEXTYPE=Leaf])G182_193:0.2266910689411656[&&PRIME ID=182 VERTEXTYPE=Additive Transfer FROMTOLINEAGE=(193,160) DISCPT=(44,1)])G183_194:0.21655639[&&PRIME ID=183 VERTEXTYPE=Speciation DISCPT=(75,0)],(G184_190:0.05569732[&&PRIME ID=184 VERTEXTYPE=Leaf],G185_191:0.05569732[&&PRIME ID=185 VERTEXTYPE=Leaf])G186_192:0.501948[&&PRIME ID=186 VERTEXTYPE=Speciation DISCPT=(27,0)])G187_195:0.28558999[&&PRIME ID=187 VERTEXTYPE=Speciation DISCPT=(89,0)])G188_198:0.0[&&PRIME ID=188 VERTEXTYPE=Speciation DISCPT=(99,0)][&&PRIME NAME=PrunedTree];
