# Supplementary material for: Assessing the accuracy of phylogenetic rooting methods on prokaryotic gene families
Source: PLoS One. 2020 May 15;15(5):e0232950. doi: 10.1371/journal.pone.0232950 (PMC7228096; doi:10.1371/journal.pone.0232950)
Supplement: S1 Dataset — (ZIP) [file pone.0232950.s002.zip › AllSimulatedDatasets/R-025-HI-NR/original_trees/tree57]

((((((G0_0:0.013769148[&&PRIME ID=0 VERTEXTYPE=Leaf],G1_0:0.013769148[&&PRIME ID=1 VERTEXTYPE=Leaf])G2_0:0.18363406245992467[&&PRIME ID=2 VERTEXTYPE=Duplication DISCPT=(5,2)],((G3_1:0.09346587[&&PRIME ID=3 VERTEXTYPE=Leaf],G4_2:0.09346587[&&PRIME ID=4 VERTEXTYPE=Leaf])G5_3:0.05917156[&&PRIME ID=5 VERTEXTYPE=Speciation DISCPT=(40,0)],G6_4:0.15263743[&&PRIME ID=6 VERTEXTYPE=Leaf])G7_5:0.044765781[&&PRIME ID=7 VERTEXTYPE=Speciation DISCPT=(53,0)])G8_6:0.11095995[&&PRIME ID=8 VERTEXTYPE=Speciation DISCPT=(64,0)],(((((G9_7:0.093379083[&&PRIME ID=9 VERTEXTYPE=Leaf],G10_8:0.093379083[&&PRIME ID=10 VERTEXTYPE=Leaf])G11_9:0.015418644[&&PRIME ID=11 VERTEXTYPE=Speciation DISCPT=(39,0)],(G12_10:0.083707243[&&PRIME ID=12 VERTEXTYPE=Leaf],G13_11:0.083707243[&&PRIME ID=13 VERTEXTYPE=Leaf])G14_12:0.025090484[&&PRIME ID=14 VERTEXTYPE=Speciation DISCPT=(36,0)])G15_13:0.035860863[&&PRIME ID=15 VERTEXTYPE=Speciation DISCPT=(46,0)],G16_14:0.14465859[&&PRIME ID=16 VERTEXTYPE=Leaf])G17_15:0.00657978[&&PRIME ID=17 VERTEXTYPE=Speciation DISCPT=(51,0)],G18_16:0.15123837[&&PRIME ID=18 VERTEXTYPE=Leaf])G19_17:0.039998818[&&PRIME ID=19 VERTEXTYPE=Speciation DISCPT=(52,0)],(G20_31:0.13647783[&&PRIME ID=20 VERTEXTYPE=Leaf],((G21_16:0.013876041[&&PRIME ID=21 VERTEXTYPE=Leaf],G22_18:0.013876041[&&PRIME ID=22 VERTEXTYPE=Leaf])G23_18:0.090271649[&&PRIME ID=23 VERTEXTYPE=Additive Transfer FROMTOLINEAGE=(18,16) DISCPT=(5,2)],(G24_21:0.081469606[&&PRIME ID=24 VERTEXTYPE=Leaf],(G25_163:0.017838747[&&PRIME ID=25 VERTEXTYPE=Leaf],G26_164:0.017838747[&&PRIME ID=26 VERTEXTYPE=Leaf])G27_165:0.063630859[&&PRIME ID=27 VERTEXTYPE=Speciation DISCPT=(7,0)])G28_21:0.022678083683027258[&&PRIME ID=28 VERTEXTYPE=Additive Transfer FROMTOLINEAGE=(21,165) DISCPT=(35,2)])G29_22:0.032330136[&&PRIME ID=29 VERTEXTYPE=Speciation DISCPT=(43,0)])G30_22:0.05475936251239332[&&PRIME ID=30 VERTEXTYPE=Additive Transfer FROMTOLINEAGE=(22,31) DISCPT=(50,1)])G31_23:0.11712598[&&PRIME ID=31 VERTEXTYPE=Speciation DISCPT=(61,0)])G32_24:0.23733175[&&PRIME ID=32 VERTEXTYPE=Speciation DISCPT=(82,0)],((((G33_48:0.23053003[&&PRIME ID=33 VERTEXTYPE=Leaf],(G34_53:0.20619203[&&PRIME ID=34 VERTEXTYPE=Leaf],(G35_54:0.19348615[&&PRIME ID=35 VERTEXTYPE=Leaf],(G36_55:0.12994357[&&PRIME ID=36 VERTEXTYPE=Leaf],((G37_58:0.0665269[&&PRIME ID=37 VERTEXTYPE=Leaf],G38_59:0.0665269[&&PRIME ID=38 VERTEXTYPE=Leaf])G39_60:0.046734987[&&PRIME ID=39 VERTEXTYPE=Speciation DISCPT=(32,0)],((G40_189:0.096654577[&&PRIME ID=40 VERTEXTYPE=Leaf],((G41_184:0.0050319048[&&PRIME ID=41 VERTEXTYPE=Leaf],G42_185:0.0050319048[&&PRIME ID=42 VERTEXTYPE=Leaf])G43_186:6.47633E-5[&&PRIME ID=43 VERTEXTYPE=Speciation DISCPT=(2,0)],G44_187:0.0050966681[&&PRIME ID=44 VERTEXTYPE=Leaf])G45_188:0.091557909[&&PRIME ID=45 VERTEXTYPE=Speciation DISCPT=(3,0)])G46_188:0.0031295608943632406[&&PRIME ID=46 VERTEXTYPE=Additive Transfer FROMTOLINEAGE=(188,189) DISCPT=(41,1)],G47_189:0.099784138[&&PRIME ID=47 VERTEXTYPE=Leaf])G48_190:0.013477749[&&PRIME ID=48 VERTEXTYPE=Speciation DISCPT=(42,0)])G49_60:0.016681677742725692[&&PRIME ID=49 VERTEXTYPE=Additive Transfer FROMTOLINEAGE=(60,190) DISCPT=(46,1)])G50_61:0.063542581[&&PRIME ID=50 VERTEXTYPE=Speciation DISCPT=(50,0)])G51_62:0.01270588[&&PRIME ID=51 VERTEXTYPE=Speciation DISCPT=(62,0)])G52_63:0.024338004[&&PRIME ID=52 VERTEXTYPE=Speciation DISCPT=(65,0)])G53_64:0.013991488[&&PRIME ID=53 VERTEXTYPE=Speciation DISCPT=(69,0)],(G54_0:0.19740321[&&PRIME ID=54 VERTEXTYPE=Leaf],((G55_2:0.074244962[&&PRIME ID=55 VERTEXTYPE=Leaf],G56_11:0.074244962[&&PRIME ID=56 VERTEXTYPE=Leaf])G57_2:0.078392468[&&PRIME ID=57 VERTEXTYPE=Additive Transfer FROMTOLINEAGE=(2,11) DISCPT=(33,2)],(G58_4:0.14592195[&&PRIME ID=58 VERTEXTYPE=Leaf],G59_4:0.14592195[&&PRIME ID=59 VERTEXTYPE=Leaf])G60_4:0.006715482558769282[&&PRIME ID=60 VERTEXTYPE=Duplication DISCPT=(51,1)])G61_5:0.044765781[&&PRIME ID=61 VERTEXTYPE=Speciation DISCPT=(53,0)])G62_6:0.047118307[&&PRIME ID=62 VERTEXTYPE=Speciation DISCPT=(64,0)])G63_6:0.06384164645846872[&&PRIME ID=63 VERTEXTYPE=Additive Transfer FROMTOLINEAGE=(6,64) DISCPT=(70,2)],(((((G64_7:0.093379083[&&PRIME ID=64 VERTEXTYPE=Leaf],G65_8:0.093379083[&&PRIME ID=65 VERTEXTYPE=Leaf])G66_9:0.015418644[&&PRIME ID=66 VERTEXTYPE=Speciation DISCPT=(39,0)],(G67_47:0.097409255[&&PRIME ID=67 VERTEXTYPE=Leaf],(G68_10:0.083707243[&&PRIME ID=68 VERTEXTYPE=Leaf],G69_11:0.083707243[&&PRIME ID=69 VERTEXTYPE=Leaf])G70_12:0.013702012[&&PRIME ID=70 VERTEXTYPE=Speciation DISCPT=(36,0)])G71_12:0.01138847213864896[&&PRIME ID=71 VERTEXTYPE=Additive Transfer FROMTOLINEAGE=(12,47) DISCPT=(41,1)])G72_13:0.035860863[&&PRIME ID=72 VERTEXTYPE=Speciation DISCPT=(46,0)],G73_14:0.14465859[&&PRIME ID=73 VERTEXTYPE=Leaf])G74_15:0.00657978[&&PRIME ID=74 VERTEXTYPE=Speciation DISCPT=(51,0)],G75_16:0.15123837[&&PRIME ID=75 VERTEXTYPE=Leaf])G76_17:0.039998818[&&PRIME ID=76 VERTEXTYPE=Speciation DISCPT=(52,0)],((G77_18:0.037532303[&&PRIME ID=77 VERTEXTYPE=Leaf],G78_19:0.037532303[&&PRIME ID=78 VERTEXTYPE=Leaf])G79_20:0.066615387[&&PRIME ID=79 VERTEXTYPE=Speciation DISCPT=(17,0)],G80_21:0.10414769[&&PRIME ID=80 VERTEXTYPE=Leaf])G81_22:0.087089498[&&PRIME ID=81 VERTEXTYPE=Speciation DISCPT=(43,0)])G82_23:0.11712598[&&PRIME ID=82 VERTEXTYPE=Speciation DISCPT=(61,0)])G83_24:0.23079695[&&PRIME ID=83 VERTEXTYPE=Speciation DISCPT=(82,0)],((((G84_123:0.041818155[&&PRIME ID=84 VERTEXTYPE=Leaf],G85_124:0.041818155[&&PRIME ID=85 VERTEXTYPE=Leaf])G86_125:0.0027953543[&&PRIME ID=86 VERTEXTYPE=Speciation DISCPT=(19,0)],G87_87:0.044613509[&&PRIME ID=87 VERTEXTYPE=Leaf])G88_87:0.22762751[&&PRIME ID=88 VERTEXTYPE=Additive Transfer FROMTOLINEAGE=(87,125) DISCPT=(19,1)],G89_25:0.27224102[&&PRIME ID=89 VERTEXTYPE=Leaf])G90_25:0.15726779833988194[&&PRIME ID=90 VERTEXTYPE=Additive Transfer FROMTOLINEAGE=(25,89) DISCPT=(73,1)],(((((G91_26:0.047949271[&&PRIME ID=91 VERTEXTYPE=Leaf],G92_27:0.047949271[&&PRIME ID=92 VERTEXTYPE=Leaf])G93_28:0.010579167[&&PRIME ID=93 VERTEXTYPE=Speciation DISCPT=(22,0)],G94_29:0.058528438[&&PRIME ID=94 VERTEXTYPE=Leaf])G95_30:0.070924846[&&PRIME ID=95 VERTEXTYPE=Speciation DISCPT=(29,0)],(G96_33:0.054097031[&&PRIME ID=96 VERTEXTYPE=Leaf],G97_34:0.054097031[&&PRIME ID=97 VERTEXTYPE=Leaf])G98_35:0.075356253[&&PRIME ID=98 VERTEXTYPE=Speciation DISCPT=(25,0)])G99_30:0.15638344614680488[&&PRIME ID=99 VERTEXTYPE=Additive Transfer FROMTOLINEAGE=(30,35) DISCPT=(49,2)],G100_31:0.28583673[&&PRIME ID=100 VERTEXTYPE=Leaf])G101_32:0.1300763[&&PRIME ID=101 VERTEXTYPE=Speciation DISCPT=(76,0)],((((G102_42:0.039626147[&&PRIME ID=102 VERTEXTYPE=Leaf],G103_42:0.039626147[&&PRIME ID=103 VERTEXTYPE=Leaf])G104_42:0.1304348432496187[&&PRIME ID=104 VERTEXTYPE=Duplication DISCPT=(17,2)],G105_43:0.17006099[&&PRIME ID=105 VERTEXTYPE=Leaf])G106_44:0.12131225[&&PRIME ID=106 VERTEXTYPE=Speciation DISCPT=(54,0)],(G107_182:0.29043763[&&PRIME ID=107 VERTEXTYPE=Leaf],((G108_33:0.054097031[&&PRIME ID=108 VERTEXTYPE=Leaf],G109_34:0.054097031[&&PRIME ID=109 VERTEXTYPE=Leaf])G110_35:0.022042306[&&PRIME ID=110 VERTEXTYPE=Speciation DISCPT=(25,0)],G111_183:0.076139337[&&PRIME ID=111 VERTEXTYPE=Leaf])G112_183:0.21429829[&&PRIME ID=112 VERTEXTYPE=Additive Transfer FROMTOLINEAGE=(183,35) DISCPT=(34,1)])G113_192:9.3561068E-4[&&PRIME ID=113 VERTEXTYPE=Speciation DISCPT=(77,0)])G114_193:0.07586672[&&PRIME ID=114 VERTEXTYPE=Speciation DISCPT=(78,0)],(G115_33:0.054097031[&&PRIME ID=115 VERTEXTYPE=Leaf],G116_34:0.054097031[&&PRIME ID=116 VERTEXTYPE=Leaf])G117_35:0.31314293[&&PRIME ID=117 VERTEXTYPE=Speciation DISCPT=(25,0)])G118_35:0.048673064871178416[&&PRIME ID=118 VERTEXTYPE=Additive Transfer FROMTOLINEAGE=(35,193) DISCPT=(84,2)])G119_36:0.01359579[&&PRIME ID=119 VERTEXTYPE=Speciation DISCPT=(90,0)])G120_37:0.1096513[&&PRIME ID=120 VERTEXTYPE=Speciation DISCPT=(91,0)])G121_38:0.0065348009[&&PRIME ID=121 VERTEXTYPE=Speciation DISCPT=(94,0)])G122_38:0.25121467010790344[&&PRIME ID=122 VERTEXTYPE=Duplication DISCPT=(94,2)],((((G123_42:0.17006099[&&PRIME ID=123 VERTEXTYPE=Leaf],G124_43:0.17006099[&&PRIME ID=124 VERTEXTYPE=Leaf])G125_44:0.30961412[&&PRIME ID=125 VERTEXTYPE=Speciation DISCPT=(54,0)],((G126_39:0.057691302[&&PRIME ID=126 VERTEXTYPE=Leaf],G127_40:0.057691302[&&PRIME ID=127 VERTEXTYPE=Leaf])G128_41:0.35603533[&&PRIME ID=128 VERTEXTYPE=Speciation DISCPT=(28,0)],(G129_42:0.17006099[&&PRIME ID=129 VERTEXTYPE=Leaf],G130_43:0.17006099[&&PRIME ID=130 VERTEXTYPE=Leaf])G131_44:0.24366564[&&PRIME ID=131 VERTEXTYPE=Speciation DISCPT=(54,0)])G132_41:0.06594847994054669[&&PRIME ID=132 VERTEXTYPE=Additive Transfer FROMTOLINEAGE=(41,44) DISCPT=(89,2)])G133_41:0.011958815120073324[&&PRIME ID=133 VERTEXTYPE=Additive Transfer FROMTOLINEAGE=(41,44) DISCPT=(92,2)],((G134_42:0.10297091[&&PRIME ID=134 VERTEXTYPE=Leaf],G135_42:0.10297091[&&PRIME ID=135 VERTEXTYPE=Leaf])G136_42:0.06709008142418693[&&PRIME ID=136 VERTEXTYPE=Duplication DISCPT=(42,2)],G137_43:0.17006099[&&PRIME ID=137 VERTEXTYPE=Leaf])G138_44:0.32157293[&&PRIME ID=138 VERTEXTYPE=Speciation DISCPT=(54,0)])G139_45:0.22950076[&&PRIME ID=139 VERTEXTYPE=Speciation DISCPT=(93,0)],(G140_42:0.17006099[&&PRIME ID=140 VERTEXTYPE=Leaf],((G141_93:0.077454009[&&PRIME ID=141 VERTEXTYPE=Leaf],(G142_94:0.028821332[&&PRIME ID=142 VERTEXTYPE=Leaf],G143_94:0.028821332[&&PRIME ID=143 VERTEXTYPE=Leaf])G144_94:0.048632676827619764[&&PRIME ID=144 VERTEXTYPE=Duplication DISCPT=(11,2)])G145_95:0.026848732[&&PRIME ID=145 VERTEXTYPE=Speciation DISCPT=(35,0)],(G146_43:0.025284373[&&PRIME ID=146 VERTEXTYPE=Leaf],G147_42:0.025284373[&&PRIME ID=147 VERTEXTYPE=Leaf])G148_43:0.07901836881748105[&&PRIME ID=148 VERTEXTYPE=Additive Transfer FROMTOLINEAGE=(43,42) DISCPT=(10,2)])G149_43:0.06575824861450442[&&PRIME ID=149 VERTEXTYPE=Additive Transfer FROMTOLINEAGE=(43,95) DISCPT=(43,1)])G150_44:0.55107369[&&PRIME ID=150 VERTEXTYPE=Speciation DISCPT=(54,0)])G151_45:0.07577490083844987[&&PRIME ID=151 VERTEXTYPE=Duplication DISCPT=(95,2)])G152_46:0.026915223[&&PRIME ID=152 VERTEXTYPE=Speciation DISCPT=(98,0)],((((((((G153_68:0.015092026[&&PRIME ID=153 VERTEXTYPE=Leaf],(G154_69:0.002403193[&&PRIME ID=154 VERTEXTYPE=Leaf],G155_70:0.002403193[&&PRIME ID=155 VERTEXTYPE=Leaf])G156_71:0.012688833[&&PRIME ID=156 VERTEXTYPE=Speciation DISCPT=(1,0)])G157_72:0.090525184[&&PRIME ID=157 VERTEXTYPE=Speciation DISCPT=(6,0)],(G158_73:0.07183704[&&PRIME ID=158 VERTEXTYPE=Leaf],G159_113:0.07183704[&&PRIME ID=159 VERTEXTYPE=Leaf])G160_73:0.033780170031965755[&&PRIME ID=160 VERTEXTYPE=Additive Transfer FROMTOLINEAGE=(73,113) DISCPT=(33,1)])G161_74:0.14591625[&&PRIME ID=161 VERTEXTYPE=Speciation DISCPT=(44,0)],G162_47:0.25153346[&&PRIME ID=162 VERTEXTYPE=Leaf])G163_47:0.008342360687593585[&&PRIME ID=163 VERTEXTYPE=Additive Transfer FROMTOLINEAGE=(47,74) DISCPT=(71,1)],(((G164_48:0.11818265[&&PRIME ID=164 VERTEXTYPE=Leaf],G165_49:0.11818265[&&PRIME ID=165 VERTEXTYPE=Leaf])G166_50:0.06567299[&&PRIME ID=166 VERTEXTYPE=Speciation DISCPT=(48,0)],G167_51:0.18385564[&&PRIME ID=167 VERTEXTYPE=Leaf])G168_52:0.04667439[&&PRIME ID=168 VERTEXTYPE=Speciation DISCPT=(59,0)],(G169_54:0.19348615[&&PRIME ID=169 VERTEXTYPE=Leaf],(G170_58:0.0665269[&&PRIME ID=170 VERTEXTYPE=Leaf],(G171_34:0.048938174[&&PRIME ID=171 VERTEXTYPE=Leaf],G172_59:0.048938174[&&PRIME ID=172 VERTEXTYPE=Leaf])G173_59:0.01758872631822939[&&PRIME ID=173 VERTEXTYPE=Additive Transfer FROMTOLINEAGE=(59,34) DISCPT=(22,1)])G174_60:0.12695925[&&PRIME ID=174 VERTEXTYPE=Speciation DISCPT=(32,0)])G175_62:0.037043884[&&PRIME ID=175 VERTEXTYPE=Speciation DISCPT=(62,0)])G176_64:0.029345792[&&PRIME ID=176 VERTEXTYPE=Speciation DISCPT=(69,0)])G177_65:0.017047768[&&PRIME ID=177 VERTEXTYPE=Speciation DISCPT=(72,0)],(G178_66:0.041116695[&&PRIME ID=178 VERTEXTYPE=Leaf],(G179_66:0.03652579[&&PRIME ID=179 VERTEXTYPE=Leaf],G180_11:0.03652579[&&PRIME ID=180 VERTEXTYPE=Leaf])G181_66:0.004590904636771073[&&PRIME ID=181 VERTEXTYPE=Additive Transfer FROMTOLINEAGE=(66,11) DISCPT=(15,2)])G182_66:0.2358068949573836[&&PRIME ID=182 VERTEXTYPE=Duplication DISCPT=(18,2)])G183_67:0.11299468[&&PRIME ID=183 VERTEXTYPE=Speciation DISCPT=(74,0)],((((G184_118:0.044584946[&&PRIME ID=184 VERTEXTYPE=Leaf],G185_118:0.044584946[&&PRIME ID=185 VERTEXTYPE=Leaf])G186_118:0.16289143[&&PRIME ID=186 VERTEXTYPE=Duplication DISCPT=(19,1)],((((G187_18:0.037532303[&&PRIME ID=187 VERTEXTYPE=Leaf],G188_19:0.037532303[&&PRIME ID=188 VERTEXTYPE=Leaf])G189_20:0.066615387[&&PRIME ID=189 VERTEXTYPE=Speciation DISCPT=(17,0)],G190_21:0.10414769[&&PRIME ID=190 VERTEXTYPE=Leaf])G191_22:0.055183364[&&PRIME ID=191 VERTEXTYPE=Speciation DISCPT=(43,0)],((G192_120:0.047773669[&&PRIME ID=192 VERTEXTYPE=Leaf],(G193_149:0.026033913[&&PRIME ID=193 VERTEXTYPE=Leaf],G194_121:0.026033913[&&PRIME ID=194 VERTEXTYPE=Leaf])G195_121:0.021739756007918946[&&PRIME ID=195 VERTEXTYPE=Additive Transfer FROMTOLINEAGE=(121,149) DISCPT=(11,1)])G196_122:0.048031337[&&PRIME ID=196 VERTEXTYPE=Speciation DISCPT=(21,0)],(G197_123:0.041818155[&&PRIME ID=197 VERTEXTYPE=Leaf],G198_124:0.041818155[&&PRIME ID=198 VERTEXTYPE=Leaf])G199_125:0.053986851[&&PRIME ID=199 VERTEXTYPE=Speciation DISCPT=(19,0)])G200_126:0.063526048[&&PRIME ID=200 VERTEXTYPE=Speciation DISCPT=(41,0)])G201_126:0.027433971193919254[&&PRIME ID=201 VERTEXTYPE=Additive Transfer FROMTOLINEAGE=(126,22) DISCPT=(53,1)],((G202_128:0.030373982[&&PRIME ID=202 VERTEXTYPE=Leaf],G203_129:0.030373982[&&PRIME ID=203 VERTEXTYPE=Leaf])G204_130:0.024460528[&&PRIME ID=204 VERTEXTYPE=Speciation DISCPT=(12,0)],G205_132:0.05483451[&&PRIME ID=205 VERTEXTYPE=Leaf])G206_133:0.13193052[&&PRIME ID=206 VERTEXTYPE=Speciation DISCPT=(26,0)])G207_134:0.020711349[&&PRIME ID=207 VERTEXTYPE=Speciation DISCPT=(60,0)])G208_135:0.013535063[&&PRIME ID=208 VERTEXTYPE=Speciation DISCPT=(66,0)],G209_43:0.22101144[&&PRIME ID=209 VERTEXTYPE=Leaf])G210_139:0.14783741[&&PRIME ID=210 VERTEXTYPE=Additive Transfer FROMTOLINEAGE=(139,44) DISCPT=(68,1)],G211_75:0.36884884[&&PRIME ID=211 VERTEXTYPE=Leaf])G212_78:0.021069433[&&PRIME ID=212 VERTEXTYPE=Speciation DISCPT=(85,0)])G213_79:0.38645367[&&PRIME ID=213 VERTEXTYPE=Speciation DISCPT=(88,0)],(((((G214_173:0.092175522[&&PRIME ID=214 VERTEXTYPE=Leaf],(G215_174:0.037440565[&&PRIME ID=215 VERTEXTYPE=Leaf],G216_175:0.037440565[&&PRIME ID=216 VERTEXTYPE=Leaf])G217_176:0.054734957[&&PRIME ID=217 VERTEXTYPE=Speciation DISCPT=(16,0)])G218_177:0.068337281[&&PRIME ID=218 VERTEXTYPE=Speciation DISCPT=(38,0)],G219_140:0.1605128[&&PRIME ID=219 VERTEXTYPE=Leaf])G220_142:0.0228608216469159[&&PRIME ID=220 VERTEXTYPE=Additive Transfer FROMTOLINEAGE=(142,177) DISCPT=(53,1)],(G221_143:0.053536054[&&PRIME ID=221 VERTEXTYPE=Leaf],(G222_144:0.034026502[&&PRIME ID=222 VERTEXTYPE=Leaf],G223_145:0.034026502[&&PRIME ID=223 VERTEXTYPE=Leaf])G224_146:0.019509552[&&PRIME ID=224 VERTEXTYPE=Speciation DISCPT=(13,0)])G225_147:0.12983757[&&PRIME ID=225 VERTEXTYPE=Speciation DISCPT=(24,0)])G226_148:0.10905473[&&PRIME ID=226 VERTEXTYPE=Speciation DISCPT=(58,0)],((G227_149:0.040254315[&&PRIME ID=227 VERTEXTYPE=Leaf],G228_150:0.040254315[&&PRIME ID=228 VERTEXTYPE=Leaf])G229_151:0.12165042[&&PRIME ID=229 VERTEXTYPE=Speciation DISCPT=(18,0)],(G230_149:0.040254315[&&PRIME ID=230 VERTEXTYPE=Leaf],G231_150:0.040254315[&&PRIME ID=231 VERTEXTYPE=Leaf])G232_151:0.12165042[&&PRIME ID=232 VERTEXTYPE=Speciation DISCPT=(18,0)])G233_151:0.13052362[&&PRIME ID=233 VERTEXTYPE=Duplication DISCPT=(53,2)])G234_162:0.11700726[&&PRIME ID=234 VERTEXTYPE=Speciation DISCPT=(79,0)],((((G235_173:0.0050300775[&&PRIME ID=235 VERTEXTYPE=Leaf],G236_150:0.0050300775[&&PRIME ID=236 VERTEXTYPE=Leaf])G237_173:0.08714544482346173[&&PRIME ID=237 VERTEXTYPE=Additive Transfer FROMTOLINEAGE=(173,150) DISCPT=(1,2)],(G238_174:0.037440565[&&PRIME ID=238 VERTEXTYPE=Leaf],G239_175:0.037440565[&&PRIME ID=239 VERTEXTYPE=Leaf])G240_176:0.054734957[&&PRIME ID=240 VERTEXTYPE=Speciation DISCPT=(16,0)])G241_177:0.08056637[&&PRIME ID=241 VERTEXTYPE=Speciation DISCPT=(38,0)],(G242_178:0.011044253[&&PRIME ID=242 VERTEXTYPE=Leaf],G243_179:0.011044253[&&PRIME ID=243 VERTEXTYPE=Leaf])G244_180:0.16169764[&&PRIME ID=244 VERTEXTYPE=Speciation DISCPT=(5,0)])G245_181:0.11863135[&&PRIME ID=245 VERTEXTYPE=Speciation DISCPT=(56,0)],((G246_183:0.19547121[&&PRIME ID=246 VERTEXTYPE=Leaf],((((G247_184:0.0050319048[&&PRIME ID=247 VERTEXTYPE=Leaf],G248_185:0.0050319048[&&PRIME ID=248 VERTEXTYPE=Leaf])G249_186:6.47633E-5[&&PRIME ID=249 VERTEXTYPE=Speciation DISCPT=(2,0)],G250_187:0.0050966681[&&PRIME ID=250 VERTEXTYPE=Leaf])G251_188:0.017199866[&&PRIME ID=251 VERTEXTYPE=Speciation DISCPT=(3,0)],G252_1:0.022296534[&&PRIME ID=252 VERTEXTYPE=Leaf])G253_188:0.0774876042133678[&&PRIME ID=253 VERTEXTYPE=Additive Transfer FROMTOLINEAGE=(188,1) DISCPT=(9,1)],G254_189:0.099784138[&&PRIME ID=254 VERTEXTYPE=Leaf])G255_190:0.095687076[&&PRIME ID=255 VERTEXTYPE=Speciation DISCPT=(42,0)])G256_191:0.0019326427[&&PRIME ID=256 VERTEXTYPE=Speciation DISCPT=(63,0)],G257_75:0.19740386[&&PRIME ID=257 VERTEXTYPE=Leaf])G258_191:0.093969384[&&PRIME ID=258 VERTEXTYPE=Additive Transfer FROMTOLINEAGE=(191,75) DISCPT=(64,1)])G259_193:0.11806237[&&PRIME ID=259 VERTEXTYPE=Speciation DISCPT=(78,0)])G260_194:0.36693633[&&PRIME ID=260 VERTEXTYPE=Speciation DISCPT=(89,0)])G261_197:1.5359399E-4[&&PRIME ID=261 VERTEXTYPE=Speciation DISCPT=(97,0)],(((G262_53:0.15551293[&&PRIME ID=262 VERTEXTYPE=Leaf],G263_43:0.15551293[&&PRIME ID=263 VERTEXTYPE=Leaf])G264_43:0.13305333[&&PRIME ID=264 VERTEXTYPE=Additive Transfer FROMTOLINEAGE=(43,53) DISCPT=(53,1)],(G265_42:0.17006099[&&PRIME ID=265 VERTEXTYPE=Leaf],G266_43:0.17006099[&&PRIME ID=266 VERTEXTYPE=Leaf])G267_44:0.11850527[&&PRIME ID=267 VERTEXTYPE=Speciation DISCPT=(54,0)])G268_44:0.41148039[&&PRIME ID=268 VERTEXTYPE=Duplication DISCPT=(76,2)],(((((G269_47:0.011027865[&&PRIME ID=269 VERTEXTYPE=Leaf],G270_56:0.011027865[&&PRIME ID=270 VERTEXTYPE=Leaf])G271_47:0.2488479576502318[&&PRIME ID=271 VERTEXTYPE=Additive Transfer FROMTOLINEAGE=(47,56) DISCPT=(4,2)],(((G272_48:0.11818265[&&PRIME ID=272 VERTEXTYPE=Leaf],(G273_49:0.048008116[&&PRIME ID=273 VERTEXTYPE=Leaf],G274_56:0.048008116[&&PRIME ID=274 VERTEXTYPE=Leaf])G275_49:0.07017453351520943[&&PRIME ID=275 VERTEXTYPE=Additive Transfer FROMTOLINEAGE=(49,57) DISCPT=(22,1)])G276_50:0.06567299[&&PRIME ID=276 VERTEXTYPE=Speciation DISCPT=(48,0)],G277_51:0.18385564[&&PRIME ID=277 VERTEXTYPE=Leaf])G278_52:0.04667439[&&PRIME ID=278 VERTEXTYPE=Speciation DISCPT=(59,0)],(G279_53:0.20619202[&&PRIME ID=279 VERTEXTYPE=Leaf],(G280_54:0.19348615[&&PRIME ID=280 VERTEXTYPE=Leaf],((G281_55:0.025191391[&&PRIME ID=281 VERTEXTYPE=Leaf],G282_56:0.025191391[&&PRIME ID=282 VERTEXTYPE=Leaf])G283_57:0.10475217[&&PRIME ID=283 VERTEXTYPE=Speciation DISCPT=(10,0)],(G284_58:0.0665269[&&PRIME ID=284 VERTEXTYPE=Leaf],(G285_59:0.061503072[&&PRIME ID=285 VERTEXTYPE=Leaf],G286_59:0.061503072[&&PRIME ID=286 VERTEXTYPE=Leaf])G287_59:0.005023828290335702[&&PRIME ID=287 VERTEXTYPE=Duplication DISCPT=(30,1)])G288_60:0.063416664[&&PRIME ID=288 VERTEXTYPE=Speciation DISCPT=(32,0)])G289_61:0.063542581[&&PRIME ID=289 VERTEXTYPE=Speciation DISCPT=(50,0)])G290_62:0.01270588[&&PRIME ID=290 VERTEXTYPE=Speciation DISCPT=(62,0)])G291_63:0.024338004[&&PRIME ID=291 VERTEXTYPE=Speciation DISCPT=(65,0)])G292_64:0.029345792[&&PRIME ID=292 VERTEXTYPE=Speciation DISCPT=(69,0)])G293_65:0.017047768[&&PRIME ID=293 VERTEXTYPE=Speciation DISCPT=(72,0)],(G294_66:0.063235347[&&PRIME ID=294 VERTEXTYPE=Leaf],((G295_55:0.016291976[&&PRIME ID=295 VERTEXTYPE=Leaf],G296_56:0.016291976[&&PRIME ID=296 VERTEXTYPE=Leaf])G297_55:0.008899414677676604[&&PRIME ID=297 VERTEXTYPE=Additive Transfer FROMTOLINEAGE=(55,56) DISCPT=(6,1)],G298_56:0.025191391[&&PRIME ID=298 VERTEXTYPE=Leaf])G299_57:0.038043956[&&PRIME ID=299 VERTEXTYPE=Speciation DISCPT=(10,0)])G300_66:0.2136882430918816[&&PRIME ID=300 VERTEXTYPE=Additive Transfer FROMTOLINEAGE=(66,57) DISCPT=(30,2)])G301_67:0.11299468[&&PRIME ID=301 VERTEXTYPE=Speciation DISCPT=(74,0)],(G302_68:0.015092026[&&PRIME ID=302 VERTEXTYPE=Leaf],(G303_69:0.002403193[&&PRIME ID=303 VERTEXTYPE=Leaf],G304_70:0.002403193[&&PRIME ID=304 VERTEXTYPE=Leaf])G305_71:0.012688833[&&PRIME ID=305 VERTEXTYPE=Speciation DISCPT=(1,0)])G306_72:0.37482624[&&PRIME ID=306 VERTEXTYPE=Speciation DISCPT=(6,0)])G307_79:0.27086431[&&PRIME ID=307 VERTEXTYPE=Speciation DISCPT=(88,0)],((((G308_49:0.18385564[&&PRIME ID=308 VERTEXTYPE=Leaf],G309_51:0.18385564[&&PRIME ID=309 VERTEXTYPE=Leaf])G310_52:0.04667439[&&PRIME ID=310 VERTEXTYPE=Speciation DISCPT=(59,0)],((G311_53:0.009877227[&&PRIME ID=311 VERTEXTYPE=Leaf],G312_53:0.009877227[&&PRIME ID=312 VERTEXTYPE=Leaf])G313_53:0.19631479835660048[&&PRIME ID=313 VERTEXTYPE=Duplication DISCPT=(3,2)],(G314_54:0.19348615[&&PRIME ID=314 VERTEXTYPE=Leaf],(G315_55:0.025191391[&&PRIME ID=315 VERTEXTYPE=Leaf],G316_56:0.025191391[&&PRIME ID=316 VERTEXTYPE=Leaf])G317_57:0.16829475[&&PRIME ID=317 VERTEXTYPE=Speciation DISCPT=(10,0)])G318_62:0.01270588[&&PRIME ID=318 VERTEXTYPE=Speciation DISCPT=(62,0)])G319_63:0.024338004[&&PRIME ID=319 VERTEXTYPE=Speciation DISCPT=(65,0)])G320_64:0.04639356[&&PRIME ID=320 VERTEXTYPE=Speciation DISCPT=(69,0)],(G321_66:0.26861875[&&PRIME ID=321 VERTEXTYPE=Leaf],(((G322_48:0.11818265[&&PRIME ID=322 VERTEXTYPE=Leaf],G323_49:0.11818265[&&PRIME ID=323 VERTEXTYPE=Leaf])G324_50:0.06567299[&&PRIME ID=324 VERTEXTYPE=Speciation DISCPT=(48,0)],G325_51:0.18385564[&&PRIME ID=325 VERTEXTYPE=Leaf])G326_52:0.04667439[&&PRIME ID=326 VERTEXTYPE=Speciation DISCPT=(59,0)],(G327_53:0.20619203[&&PRIME ID=327 VERTEXTYPE=Leaf],((G328_47:0.027170852[&&PRIME ID=328 VERTEXTYPE=Leaf],G329_58:0.027170852[&&PRIME ID=329 VERTEXTYPE=Leaf])G330_58:0.039356047764719855[&&PRIME ID=330 VERTEXTYPE=Additive Transfer FROMTOLINEAGE=(58,47) DISCPT=(11,1)],G331_59:0.0665269[&&PRIME ID=331 VERTEXTYPE=Leaf])G332_60:0.13966513[&&PRIME ID=332 VERTEXTYPE=Speciation DISCPT=(32,0)])G333_63:0.024338004[&&PRIME ID=333 VERTEXTYPE=Speciation DISCPT=(65,0)])G334_64:0.038088715[&&PRIME ID=334 VERTEXTYPE=Speciation DISCPT=(69,0)])G335_66:0.00830484446552364[&&PRIME ID=335 VERTEXTYPE=Additive Transfer FROMTOLINEAGE=(66,65) DISCPT=(73,1)])G336_67:0.11299468[&&PRIME ID=336 VERTEXTYPE=Speciation DISCPT=(74,0)],((((G337_68:0.015092026[&&PRIME ID=337 VERTEXTYPE=Leaf],(G338_69:0.002403193[&&PRIME ID=338 VERTEXTYPE=Leaf],G339_70:0.002403193[&&PRIME ID=339 VERTEXTYPE=Leaf])G340_71:0.012688833[&&PRIME ID=340 VERTEXTYPE=Speciation DISCPT=(1,0)])G341_72:0.05062389[&&PRIME ID=341 VERTEXTYPE=Speciation DISCPT=(6,0)],G342_145:0.065715916[&&PRIME ID=342 VERTEXTYPE=Leaf])G343_72:0.03990129408053031[&&PRIME ID=343 VERTEXTYPE=Additive Transfer FROMTOLINEAGE=(72,147) DISCPT=(31,1)],G344_73:0.10561721[&&PRIME ID=344 VERTEXTYPE=Leaf])G345_74:0.26323163[&&PRIME ID=345 VERTEXTYPE=Speciation DISCPT=(44,0)],((G346_75:0.12877714[&&PRIME ID=346 VERTEXTYPE=Leaf],(G347_143:0.053536054[&&PRIME ID=347 VERTEXTYPE=Leaf],(G348_144:0.034026502[&&PRIME ID=348 VERTEXTYPE=Leaf],G349_145:0.034026502[&&PRIME ID=349 VERTEXTYPE=Leaf])G350_146:0.019509552[&&PRIME ID=350 VERTEXTYPE=Speciation DISCPT=(13,0)])G351_147:0.075241084[&&PRIME ID=351 VERTEXTYPE=Speciation DISCPT=(24,0)])G352_75:0.16901298[&&PRIME ID=352 VERTEXTYPE=Additive Transfer FROMTOLINEAGE=(75,147) DISCPT=(49,2)],G353_76:0.29779012[&&PRIME ID=353 VERTEXTYPE=Leaf])G354_77:0.071058722[&&PRIME ID=354 VERTEXTYPE=Speciation DISCPT=(81,0)])G355_78:0.021069433[&&PRIME ID=355 VERTEXTYPE=Speciation DISCPT=(85,0)])G356_79:0.27086431[&&PRIME ID=356 VERTEXTYPE=Speciation DISCPT=(88,0)])G357_79:0.03926406181899689[&&PRIME ID=357 VERTEXTYPE=Duplication DISCPT=(95,2)])G358_45:0.07647889238191459[&&PRIME ID=358 VERTEXTYPE=Additive Transfer FROMTOLINEAGE=(45,79) DISCPT=(95,2)])G359_197:0.04729926960997985[&&PRIME ID=359 VERTEXTYPE=Additive Transfer FROMTOLINEAGE=(197,45) DISCPT=(97,1)])G360_198:0.0[&&PRIME ID=360 VERTEXTYPE=Speciation DISCPT=(99,0)][&&PRIME NAME=PrunedTree];
