# Supplementary material for: Assessing the accuracy of phylogenetic rooting methods on prokaryotic gene families
Source: PLoS One. 2020 May 15;15(5):e0232950. doi: 10.1371/journal.pone.0232950 (PMC7228096; doi:10.1371/journal.pone.0232950)
Supplement: S1 Dataset — (ZIP) [file pone.0232950.s002.zip › AllSimulatedDatasets/R-025-HI-NR/original_trees/tree58]

((((G0_112:0.15109239[&&PRIME ID=0 VERTEXTYPE=Leaf],(G1_115:0.049849472[&&PRIME ID=1 VERTEXTYPE=Leaf],G2_116:0.049849472[&&PRIME ID=2 VERTEXTYPE=Leaf])G3_117:0.10124292[&&PRIME ID=3 VERTEXTYPE=Speciation DISCPT=(21,0)])G4_118:0.34450095[&&PRIME ID=4 VERTEXTYPE=Speciation DISCPT=(56,0)],(((((G5_120:0.018156694[&&PRIME ID=5 VERTEXTYPE=Leaf],G6_121:0.018156694[&&PRIME ID=6 VERTEXTYPE=Leaf])G7_122:0.076989941[&&PRIME ID=7 VERTEXTYPE=Speciation DISCPT=(9,0)],G8_123:0.095146635[&&PRIME ID=8 VERTEXTYPE=Leaf])G9_124:0.10760107[&&PRIME ID=9 VERTEXTYPE=Speciation DISCPT=(37,0)],(G10_45:0.18569349[&&PRIME ID=10 VERTEXTYPE=Leaf],G11_125:0.18569349[&&PRIME ID=11 VERTEXTYPE=Leaf])G12_125:0.01705420835558024[&&PRIME ID=12 VERTEXTYPE=Additive Transfer FROMTOLINEAGE=(125,45) DISCPT=(62,1)])G13_126:0.12143568[&&PRIME ID=13 VERTEXTYPE=Speciation DISCPT=(66,0)],G14_127:0.32418338[&&PRIME ID=14 VERTEXTYPE=Leaf])G15_128:0.11387613[&&PRIME ID=15 VERTEXTYPE=Speciation DISCPT=(80,0)],(G16_129:0.27914429[&&PRIME ID=16 VERTEXTYPE=Leaf],(G17_107:0.21807698[&&PRIME ID=17 VERTEXTYPE=Leaf],((G18_130:0.011490084[&&PRIME ID=18 VERTEXTYPE=Leaf],G19_131:0.011490084[&&PRIME ID=19 VERTEXTYPE=Leaf])G20_132:0.070619614[&&PRIME ID=20 VERTEXTYPE=Speciation DISCPT=(7,0)],G21_133:0.082109698[&&PRIME ID=21 VERTEXTYPE=Leaf])G22_134:0.13596728[&&PRIME ID=22 VERTEXTYPE=Speciation DISCPT=(35,0)])G23_134:0.06106731630455054[&&PRIME ID=23 VERTEXTYPE=Additive Transfer FROMTOLINEAGE=(134,107) DISCPT=(66,2)])G24_135:0.15891522[&&PRIME ID=24 VERTEXTYPE=Speciation DISCPT=(79,0)])G25_136:0.057533826[&&PRIME ID=25 VERTEXTYPE=Speciation DISCPT=(88,0)])G26_137:0.081333403[&&PRIME ID=26 VERTEXTYPE=Speciation DISCPT=(92,0)],((G27_139:0.16180184[&&PRIME ID=27 VERTEXTYPE=Leaf],G28_141:0.16180185[&&PRIME ID=28 VERTEXTYPE=Leaf])G29_143:0.32134903[&&PRIME ID=29 VERTEXTYPE=Speciation DISCPT=(59,0)],(((((G30_108:0.025709276[&&PRIME ID=30 VERTEXTYPE=Leaf],G31_109:0.025709276[&&PRIME ID=31 VERTEXTYPE=Leaf])G32_110:3.520812E-4[&&PRIME ID=32 VERTEXTYPE=Speciation DISCPT=(14,0)],(G33_130:0.011490084[&&PRIME ID=33 VERTEXTYPE=Leaf],G34_131:0.011490084[&&PRIME ID=34 VERTEXTYPE=Leaf])G35_132:0.014571273[&&PRIME ID=35 VERTEXTYPE=Speciation DISCPT=(7,0)])G36_110:0.01289392401263304[&&PRIME ID=36 VERTEXTYPE=Additive Transfer FROMTOLINEAGE=(110,132) DISCPT=(14,2)],G37_125:0.038955281[&&PRIME ID=37 VERTEXTYPE=Leaf])G38_125:0.23624717[&&PRIME ID=38 VERTEXTYPE=Additive Transfer FROMTOLINEAGE=(125,110) DISCPT=(18,1)],(G39_144:0.021501776[&&PRIME ID=39 VERTEXTYPE=Leaf],(G40_145:0.013616012[&&PRIME ID=40 VERTEXTYPE=Leaf],(G41_146:0.013320762[&&PRIME ID=41 VERTEXTYPE=Leaf],G42_146:0.013320762[&&PRIME ID=42 VERTEXTYPE=Leaf])G43_146:2.9524967981954113E-4[&&PRIME ID=43 VERTEXTYPE=Duplication DISCPT=(7,2)])G44_147:0.0078857637[&&PRIME ID=44 VERTEXTYPE=Speciation DISCPT=(8,0)])G45_148:0.25370067[&&PRIME ID=45 VERTEXTYPE=Speciation DISCPT=(12,0)])G46_148:0.11275343[&&PRIME ID=46 VERTEXTYPE=Additive Transfer FROMTOLINEAGE=(148,126) DISCPT=(78,1)],(G47_154:0.04051469[&&PRIME ID=47 VERTEXTYPE=Leaf],G48_155:0.04051469[&&PRIME ID=48 VERTEXTYPE=Leaf])G49_156:0.34744119[&&PRIME ID=49 VERTEXTYPE=Speciation DISCPT=(19,0)])G50_158:0.095194992[&&PRIME ID=50 VERTEXTYPE=Speciation DISCPT=(85,0)])G51_159:0.093775868[&&PRIME ID=51 VERTEXTYPE=Speciation DISCPT=(91,0)])G52_160:0.005625133[&&PRIME ID=52 VERTEXTYPE=Speciation DISCPT=(94,0)],((((G53_120:0.018156694[&&PRIME ID=53 VERTEXTYPE=Leaf],G54_121:0.018156694[&&PRIME ID=54 VERTEXTYPE=Leaf])G55_122:0.076989941[&&PRIME ID=55 VERTEXTYPE=Speciation DISCPT=(9,0)],G56_123:0.095146635[&&PRIME ID=56 VERTEXTYPE=Leaf])G57_124:0.19423867[&&PRIME ID=57 VERTEXTYPE=Speciation DISCPT=(37,0)],(((G58_162:0.11864873[&&PRIME ID=58 VERTEXTYPE=Leaf],(G59_163:0.062440975[&&PRIME ID=59 VERTEXTYPE=Leaf],G60_164:0.062440975[&&PRIME ID=60 VERTEXTYPE=Leaf])G61_165:0.056207751[&&PRIME ID=61 VERTEXTYPE=Speciation DISCPT=(28,0)])G62_166:0.014019422[&&PRIME ID=62 VERTEXTYPE=Speciation DISCPT=(47,0)],(G63_162:0.11864873[&&PRIME ID=63 VERTEXTYPE=Leaf],(G64_163:0.062440975[&&PRIME ID=64 VERTEXTYPE=Leaf],G65_164:0.062440975[&&PRIME ID=65 VERTEXTYPE=Leaf])G66_165:0.056207751[&&PRIME ID=66 VERTEXTYPE=Speciation DISCPT=(28,0)])G67_166:0.014019422[&&PRIME ID=67 VERTEXTYPE=Speciation DISCPT=(47,0)])G68_166:0.11891501[&&PRIME ID=68 VERTEXTYPE=Duplication DISCPT=(51,2)],(G69_155:0.18688533[&&PRIME ID=69 VERTEXTYPE=Leaf],G70_168:0.18688533[&&PRIME ID=70 VERTEXTYPE=Leaf])G71_168:0.06469783098670671[&&PRIME ID=71 VERTEXTYPE=Additive Transfer FROMTOLINEAGE=(168,156) DISCPT=(63,1)])G72_169:0.03780214[&&PRIME ID=72 VERTEXTYPE=Speciation DISCPT=(73,0)])G73_169:0.15605499310636264[&&PRIME ID=73 VERTEXTYPE=Additive Transfer FROMTOLINEAGE=(169,126) DISCPT=(79,1)],((G74_139:0.27595033[&&PRIME ID=74 VERTEXTYPE=Leaf],G75_107:0.27595034[&&PRIME ID=75 VERTEXTYPE=Leaf])G76_143:0.025318816243866307[&&PRIME ID=76 VERTEXTYPE=Additive Transfer FROMTOLINEAGE=(143,107) DISCPT=(78,1)],((G77_140:0.041482388[&&PRIME ID=77 VERTEXTYPE=Leaf],G78_140:0.041482388[&&PRIME ID=78 VERTEXTYPE=Leaf])G79_140:0.012855229877772264[&&PRIME ID=79 VERTEXTYPE=Duplication DISCPT=(19,1)],G80_141:0.054337618[&&PRIME ID=80 VERTEXTYPE=Leaf])G81_142:0.24693154[&&PRIME ID=81 VERTEXTYPE=Speciation DISCPT=(23,0)])G82_143:0.14417114[&&PRIME ID=82 VERTEXTYPE=Duplication DISCPT=(79,1)])G83_195:0.13711158[&&PRIME ID=83 VERTEXTYPE=Speciation DISCPT=(89,0)])G84_196:0.33634672[&&PRIME ID=84 VERTEXTYPE=Speciation DISCPT=(95,0)][&&PRIME NAME=PrunedTree];
