# Supplementary material for: Assessing the accuracy of phylogenetic rooting methods on prokaryotic gene families
Source: PLoS One. 2020 May 15;15(5):e0232950. doi: 10.1371/journal.pone.0232950 (PMC7228096; doi:10.1371/journal.pone.0232950)
Supplement: S1 Dataset — (ZIP) [file pone.0232950.s002.zip › AllSimulatedDatasets/R-025-HI-NR/original_trees/tree59]

((((G0_72:0.157713[&&PRIME ID=0 VERTEXTYPE=Leaf],G1_73:0.157713[&&PRIME ID=1 VERTEXTYPE=Leaf])G2_74:0.33958461[&&PRIME ID=2 VERTEXTYPE=Speciation DISCPT=(54,0)],(((((G3_23:0.01985385[&&PRIME ID=3 VERTEXTYPE=Leaf],G4_23:0.01985385[&&PRIME ID=4 VERTEXTYPE=Leaf])G5_23:0.1846252338855378[&&PRIME ID=5 VERTEXTYPE=Duplication DISCPT=(11,1)],(G6_24:0.15647146[&&PRIME ID=6 VERTEXTYPE=Leaf],(((G7_25:0.063719763[&&PRIME ID=7 VERTEXTYPE=Leaf],G8_26:0.063719763[&&PRIME ID=8 VERTEXTYPE=Leaf])G9_27:0.042384639[&&PRIME ID=9 VERTEXTYPE=Speciation DISCPT=(25,0)],(G10_28:0.037162936[&&PRIME ID=10 VERTEXTYPE=Leaf],G11_29:0.037162936[&&PRIME ID=11 VERTEXTYPE=Leaf])G12_30:0.068941466[&&PRIME ID=12 VERTEXTYPE=Speciation DISCPT=(12,0)])G13_31:0.042917418[&&PRIME ID=13 VERTEXTYPE=Speciation DISCPT=(36,0)],((G14_32:0.018756661[&&PRIME ID=14 VERTEXTYPE=Leaf],G15_33:0.018756661[&&PRIME ID=15 VERTEXTYPE=Leaf])G16_34:0.12349594[&&PRIME ID=16 VERTEXTYPE=Speciation DISCPT=(10,0)],((G17_36:0.031744635[&&PRIME ID=17 VERTEXTYPE=Leaf],G18_36:0.031744635[&&PRIME ID=18 VERTEXTYPE=Leaf])G19_36:0.09139182220095898[&&PRIME ID=19 VERTEXTYPE=Duplication DISCPT=(11,2)],(G20_144:0.065926808[&&PRIME ID=20 VERTEXTYPE=Leaf],((G21_37:0.049513981[&&PRIME ID=21 VERTEXTYPE=Leaf],(G22_38:0.049448558[&&PRIME ID=22 VERTEXTYPE=Leaf],G23_37:0.049448558[&&PRIME ID=23 VERTEXTYPE=Leaf])G24_38:6.54227295152931E-5[&&PRIME ID=24 VERTEXTYPE=Additive Transfer FROMTOLINEAGE=(38,37) DISCPT=(18,2)])G25_39:0.0047824997[&&PRIME ID=25 VERTEXTYPE=Speciation DISCPT=(19,0)],(((G26_40:0.023508789[&&PRIME ID=26 VERTEXTYPE=Leaf],G27_40:0.023508789[&&PRIME ID=27 VERTEXTYPE=Leaf])G28_40:0.008711561261285203[&&PRIME ID=28 VERTEXTYPE=Duplication DISCPT=(11,1)],G29_40:0.032220351[&&PRIME ID=29 VERTEXTYPE=Leaf])G30_40:0.01953525339181718[&&PRIME ID=30 VERTEXTYPE=Duplication DISCPT=(11,2)],G31_41:0.051755604[&&PRIME ID=31 VERTEXTYPE=Leaf])G32_42:0.0025408767[&&PRIME ID=32 VERTEXTYPE=Speciation DISCPT=(21,0)])G33_43:0.011630328[&&PRIME ID=33 VERTEXTYPE=Speciation DISCPT=(22,0)])G34_43:0.057209649234524054[&&PRIME ID=34 VERTEXTYPE=Additive Transfer FROMTOLINEAGE=(43,144) DISCPT=(26,2)])G35_44:0.019116141[&&PRIME ID=35 VERTEXTYPE=Speciation DISCPT=(41,0)])G36_46:0.0067692213[&&PRIME ID=36 VERTEXTYPE=Speciation DISCPT=(47,0)])G37_47:0.0074496413[&&PRIME ID=37 VERTEXTYPE=Speciation DISCPT=(50,0)])G38_48:0.048007623[&&PRIME ID=38 VERTEXTYPE=Speciation DISCPT=(53,0)])G39_49:0.062430106[&&PRIME ID=39 VERTEXTYPE=Speciation DISCPT=(61,0)],G40_50:0.26690919[&&PRIME ID=40 VERTEXTYPE=Leaf])G41_51:0.015459835[&&PRIME ID=41 VERTEXTYPE=Speciation DISCPT=(73,0)],(((G42_52:0.064153236[&&PRIME ID=42 VERTEXTYPE=Leaf],(G43_53:0.04565181[&&PRIME ID=43 VERTEXTYPE=Leaf],G44_53:0.04565181[&&PRIME ID=44 VERTEXTYPE=Leaf])G45_53:0.018501425796044694[&&PRIME ID=45 VERTEXTYPE=Duplication DISCPT=(16,2)])G46_54:0.079074324[&&PRIME ID=46 VERTEXTYPE=Speciation DISCPT=(26,0)],G47_55:0.14322756[&&PRIME ID=47 VERTEXTYPE=Leaf])G48_56:0.088181979[&&PRIME ID=48 VERTEXTYPE=Speciation DISCPT=(49,0)],(((((G49_28:0.027310435[&&PRIME ID=49 VERTEXTYPE=Leaf],G50_25:0.027310435[&&PRIME ID=50 VERTEXTYPE=Leaf])G51_25:0.03640932813427758[&&PRIME ID=51 VERTEXTYPE=Additive Transfer FROMTOLINEAGE=(25,28) DISCPT=(11,1)],G52_26:0.063719763[&&PRIME ID=52 VERTEXTYPE=Leaf])G53_27:0.042384639[&&PRIME ID=53 VERTEXTYPE=Speciation DISCPT=(25,0)],(G54_28:0.037162936[&&PRIME ID=54 VERTEXTYPE=Leaf],G55_29:0.037162936[&&PRIME ID=55 VERTEXTYPE=Leaf])G56_30:0.068941466[&&PRIME ID=56 VERTEXTYPE=Speciation DISCPT=(12,0)])G57_31:0.035932532[&&PRIME ID=57 VERTEXTYPE=Speciation DISCPT=(36,0)],(G58_52:0.064153236[&&PRIME ID=58 VERTEXTYPE=Leaf],G59_53:0.064153236[&&PRIME ID=59 VERTEXTYPE=Leaf])G60_54:0.077883698[&&PRIME ID=60 VERTEXTYPE=Speciation DISCPT=(26,0)])G61_54:0.001190626063138311[&&PRIME ID=61 VERTEXTYPE=Additive Transfer FROMTOLINEAGE=(54,31) DISCPT=(46,2)],G62_55:0.14322756[&&PRIME ID=62 VERTEXTYPE=Leaf])G63_56:0.088181979[&&PRIME ID=63 VERTEXTYPE=Speciation DISCPT=(49,0)])G64_56:0.050959486[&&PRIME ID=64 VERTEXTYPE=Duplication DISCPT=(65,2)])G65_57:0.16688018[&&PRIME ID=65 VERTEXTYPE=Speciation DISCPT=(77,0)],(G66_60:0.25817848[&&PRIME ID=66 VERTEXTYPE=Leaf],G67_66:0.25817848[&&PRIME ID=67 VERTEXTYPE=Leaf])G68_68:0.19107072[&&PRIME ID=68 VERTEXTYPE=Speciation DISCPT=(71,0)])G69_70:0.048048414[&&PRIME ID=69 VERTEXTYPE=Speciation DISCPT=(92,0)])G70_71:0.008891887036154846[&&PRIME ID=70 VERTEXTYPE=Additive Transfer FROMTOLINEAGE=(71,74) DISCPT=(95,2)],((((((G71_14:0.041138436[&&PRIME ID=71 VERTEXTYPE=Leaf],G72_15:0.041138436[&&PRIME ID=72 VERTEXTYPE=Leaf])G73_16:0.015942549[&&PRIME ID=73 VERTEXTYPE=Speciation DISCPT=(14,0)],G74_59:0.057080985[&&PRIME ID=74 VERTEXTYPE=Leaf])G75_59:0.04640621994801993[&&PRIME ID=75 VERTEXTYPE=Additive Transfer FROMTOLINEAGE=(59,16) DISCPT=(22,2)],G76_72:0.10348721[&&PRIME ID=76 VERTEXTYPE=Leaf])G77_72:0.054225794899995176[&&PRIME ID=77 VERTEXTYPE=Additive Transfer FROMTOLINEAGE=(72,59) DISCPT=(35,2)],G78_73:0.157713[&&PRIME ID=78 VERTEXTYPE=Leaf])G79_74:0.28488201[&&PRIME ID=79 VERTEXTYPE=Speciation DISCPT=(54,0)],(G80_72:0.029945256[&&PRIME ID=80 VERTEXTYPE=Leaf],G81_72:0.029945256[&&PRIME ID=81 VERTEXTYPE=Leaf])G82_72:0.41264975[&&PRIME ID=82 VERTEXTYPE=Duplication DISCPT=(11,2)])G83_74:0.054815875090219644[&&PRIME ID=83 VERTEXTYPE=Duplication DISCPT=(90,2)],(((G84_75:0.042802241[&&PRIME ID=84 VERTEXTYPE=Leaf],G85_76:0.042802241[&&PRIME ID=85 VERTEXTYPE=Leaf])G86_77:0.13761849[&&PRIME ID=86 VERTEXTYPE=Speciation DISCPT=(16,0)],((G87_75:0.042802241[&&PRIME ID=87 VERTEXTYPE=Leaf],G88_76:0.042802241[&&PRIME ID=88 VERTEXTYPE=Leaf])G89_77:0.068845184[&&PRIME ID=89 VERTEXTYPE=Speciation DISCPT=(16,0)],(G90_59:0.01702006[&&PRIME ID=90 VERTEXTYPE=Leaf],(G91_103:0.010722939[&&PRIME ID=91 VERTEXTYPE=Leaf],G92_104:0.010722939[&&PRIME ID=92 VERTEXTYPE=Leaf])G93_105:0.0062971215[&&PRIME ID=93 VERTEXTYPE=Speciation DISCPT=(6,0)])G94_59:0.09462736465088642[&&PRIME ID=94 VERTEXTYPE=Additive Transfer FROMTOLINEAGE=(59,105) DISCPT=(8,1)])G95_77:0.06877330235727487[&&PRIME ID=95 VERTEXTYPE=Additive Transfer FROMTOLINEAGE=(77,59) DISCPT=(37,1)])G96_77:0.04248010250215546[&&PRIME ID=96 VERTEXTYPE=Duplication DISCPT=(56,2)],(G97_78:0.047565506[&&PRIME ID=97 VERTEXTYPE=Leaf],G98_78:0.047565506[&&PRIME ID=98 VERTEXTYPE=Leaf])G99_78:0.17533532448297842[&&PRIME ID=99 VERTEXTYPE=Duplication DISCPT=(17,1)])G100_79:0.27451005[&&PRIME ID=100 VERTEXTYPE=Speciation DISCPT=(65,0)])G101_92:0.0087786125[&&PRIME ID=101 VERTEXTYPE=Speciation DISCPT=(96,0)])G102_93:0.31027468[&&PRIME ID=102 VERTEXTYPE=Speciation DISCPT=(97,0)],(((((((G103_102:0.090820448[&&PRIME ID=103 VERTEXTYPE=Leaf],(G104_103:0.010722939[&&PRIME ID=104 VERTEXTYPE=Leaf],G105_104:0.010722939[&&PRIME ID=105 VERTEXTYPE=Leaf])G106_105:0.080097509[&&PRIME ID=106 VERTEXTYPE=Speciation DISCPT=(6,0)])G107_106:0.14103884[&&PRIME ID=107 VERTEXTYPE=Speciation DISCPT=(34,0)],G108_109:0.23185929[&&PRIME ID=108 VERTEXTYPE=Leaf])G109_110:0.11173081[&&PRIME ID=109 VERTEXTYPE=Speciation DISCPT=(66,0)],((G110_111:0.0087139757[&&PRIME ID=110 VERTEXTYPE=Leaf],(G111_112:0.0011276173[&&PRIME ID=111 VERTEXTYPE=Leaf],G112_113:0.0011276173[&&PRIME ID=112 VERTEXTYPE=Leaf])G113_114:0.0075863584[&&PRIME ID=113 VERTEXTYPE=Speciation DISCPT=(1,0)])G114_115:0.2018531[&&PRIME ID=114 VERTEXTYPE=Speciation DISCPT=(4,0)],(G115_116:0.012971557[&&PRIME ID=115 VERTEXTYPE=Leaf],G116_117:0.012971557[&&PRIME ID=116 VERTEXTYPE=Leaf])G117_118:0.19759552[&&PRIME ID=117 VERTEXTYPE=Speciation DISCPT=(7,0)])G118_121:0.13302303[&&PRIME ID=118 VERTEXTYPE=Speciation DISCPT=(63,0)])G119_122:0.015297689[&&PRIME ID=119 VERTEXTYPE=Speciation DISCPT=(81,0)],((((G120_171:0.11543164[&&PRIME ID=120 VERTEXTYPE=Leaf],(G121_102:0.090820448[&&PRIME ID=121 VERTEXTYPE=Leaf],(G122_100:0.078591131[&&PRIME ID=122 VERTEXTYPE=Leaf],(G123_103:0.010722939[&&PRIME ID=123 VERTEXTYPE=Leaf],G124_104:0.010722939[&&PRIME ID=124 VERTEXTYPE=Leaf])G125_105:0.067868192[&&PRIME ID=125 VERTEXTYPE=Speciation DISCPT=(6,0)])G126_105:0.012229317078256051[&&PRIME ID=126 VERTEXTYPE=Additive Transfer FROMTOLINEAGE=(105,100) DISCPT=(31,1)])G127_106:0.024611188[&&PRIME ID=127 VERTEXTYPE=Speciation DISCPT=(34,0)])G128_106:0.10566582456959013[&&PRIME ID=128 VERTEXTYPE=Additive Transfer FROMTOLINEAGE=(106,171) DISCPT=(37,2)],G129_107:0.22109746[&&PRIME ID=129 VERTEXTYPE=Leaf])G130_108:0.01076183[&&PRIME ID=130 VERTEXTYPE=Speciation DISCPT=(64,0)],G131_109:0.23185929[&&PRIME ID=131 VERTEXTYPE=Leaf])G132_110:0.11173081[&&PRIME ID=132 VERTEXTYPE=Speciation DISCPT=(66,0)],(G133_35:0.11139673[&&PRIME ID=133 VERTEXTYPE=Leaf],(G134_116:0.012971557[&&PRIME ID=134 VERTEXTYPE=Leaf],G135_117:0.012971557[&&PRIME ID=135 VERTEXTYPE=Leaf])G136_118:0.098425172[&&PRIME ID=136 VERTEXTYPE=Speciation DISCPT=(7,0)])G137_120:0.23219337[&&PRIME ID=137 VERTEXTYPE=Additive Transfer FROMTOLINEAGE=(120,35) DISCPT=(37,1)])G138_122:0.015297689[&&PRIME ID=138 VERTEXTYPE=Speciation DISCPT=(81,0)])G139_123:0.07395309[&&PRIME ID=139 VERTEXTYPE=Speciation DISCPT=(83,0)],((((G140_95:0.12345774[&&PRIME ID=140 VERTEXTYPE=Leaf],G141_78:0.12345774[&&PRIME ID=141 VERTEXTYPE=Leaf])G142_97:0.01571866[&&PRIME ID=142 VERTEXTYPE=Speciation DISCPT=(42,0)],(G143_98:0.021949175[&&PRIME ID=143 VERTEXTYPE=Leaf],G144_162:0.021949175[&&PRIME ID=144 VERTEXTYPE=Leaf])G145_98:0.11722722540210154[&&PRIME ID=145 VERTEXTYPE=Additive Transfer FROMTOLINEAGE=(98,162) DISCPT=(11,1)])G146_99:0.00375526[&&PRIME ID=146 VERTEXTYPE=Speciation DISCPT=(45,0)],G147_100:0.14293166[&&PRIME ID=147 VERTEXTYPE=Leaf])G148_101:0.21595613[&&PRIME ID=148 VERTEXTYPE=Speciation DISCPT=(48,0)],((((G149_103:0.010722939[&&PRIME ID=149 VERTEXTYPE=Leaf],G150_104:0.010722939[&&PRIME ID=150 VERTEXTYPE=Leaf])G151_105:0.0025793715[&&PRIME ID=151 VERTEXTYPE=Speciation DISCPT=(6,0)],G152_180:0.013302311[&&PRIME ID=152 VERTEXTYPE=Leaf])G153_105:0.20779515[&&PRIME ID=153 VERTEXTYPE=Additive Transfer FROMTOLINEAGE=(105,180) DISCPT=(7,1)],(G154_107:0.18898103[&&PRIME ID=154 VERTEXTYPE=Leaf],G155_107:0.18898103[&&PRIME ID=155 VERTEXTYPE=Leaf])G156_107:0.03211643378155071[&&PRIME ID=156 VERTEXTYPE=Duplication DISCPT=(58,1)])G157_108:0.01076183[&&PRIME ID=157 VERTEXTYPE=Speciation DISCPT=(64,0)],((G158_147:0.10896773[&&PRIME ID=158 VERTEXTYPE=Leaf],G159_148:0.10896773[&&PRIME ID=159 VERTEXTYPE=Leaf])G160_149:0.042162784[&&PRIME ID=160 VERTEXTYPE=Speciation DISCPT=(37,0)],G161_109:0.15113051[&&PRIME ID=161 VERTEXTYPE=Leaf])G162_109:0.08072877559961021[&&PRIME ID=162 VERTEXTYPE=Additive Transfer FROMTOLINEAGE=(109,149) DISCPT=(50,2)])G163_110:0.1270285[&&PRIME ID=163 VERTEXTYPE=Speciation DISCPT=(66,0)])G164_123:0.07395309[&&PRIME ID=164 VERTEXTYPE=Speciation DISCPT=(83,0)])G165_123:0.02138760283811609[&&PRIME ID=165 VERTEXTYPE=Duplication DISCPT=(90,1)],(G166_124:0.44463435[&&PRIME ID=166 VERTEXTYPE=Leaf],(((G167_134:0.066353559[&&PRIME ID=167 VERTEXTYPE=Leaf],G168_135:0.066353559[&&PRIME ID=168 VERTEXTYPE=Leaf])G169_136:0.31079301[&&PRIME ID=169 VERTEXTYPE=Speciation DISCPT=(27,0)],G170_124:0.37714657[&&PRIME ID=170 VERTEXTYPE=Leaf])G171_137:0.049064501603612025[&&PRIME ID=171 VERTEXTYPE=Additive Transfer FROMTOLINEAGE=(137,124) DISCPT=(86,1)],(((((G172_138:0.075197791[&&PRIME ID=172 VERTEXTYPE=Leaf],G173_139:0.075197791[&&PRIME ID=173 VERTEXTYPE=Leaf])G174_140:0.16771965[&&PRIME ID=174 VERTEXTYPE=Speciation DISCPT=(30,0)],(((G175_141:0.13878031[&&PRIME ID=175 VERTEXTYPE=Leaf],G176_142:0.13878031[&&PRIME ID=176 VERTEXTYPE=Leaf])G177_143:0.01730655[&&PRIME ID=177 VERTEXTYPE=Speciation DISCPT=(44,0)],G178_144:0.15608686[&&PRIME ID=178 VERTEXTYPE=Leaf])G179_145:0.0021909216[&&PRIME ID=179 VERTEXTYPE=Speciation DISCPT=(52,0)],((G180_141:0.13878031[&&PRIME ID=180 VERTEXTYPE=Leaf],(G181_142:0.055042919[&&PRIME ID=181 VERTEXTYPE=Leaf],G182_61:0.055042919[&&PRIME ID=182 VERTEXTYPE=Leaf])G183_142:0.0837373912220474[&&PRIME ID=183 VERTEXTYPE=Additive Transfer FROMTOLINEAGE=(142,61) DISCPT=(22,1)])G184_143:0.01730655[&&PRIME ID=184 VERTEXTYPE=Speciation DISCPT=(44,0)],G185_144:0.15608686[&&PRIME ID=185 VERTEXTYPE=Leaf])G186_145:0.0021909216[&&PRIME ID=186 VERTEXTYPE=Speciation DISCPT=(52,0)])G187_145:0.0846396546810236[&&PRIME ID=187 VERTEXTYPE=Duplication DISCPT=(54,1)])G188_146:0.083175868[&&PRIME ID=188 VERTEXTYPE=Speciation DISCPT=(68,0)],(G189_147:0.10896773[&&PRIME ID=189 VERTEXTYPE=Leaf],G190_148:0.10896773[&&PRIME ID=190 VERTEXTYPE=Leaf])G191_149:0.21712557[&&PRIME ID=191 VERTEXTYPE=Speciation DISCPT=(37,0)])G192_150:0.047460251[&&PRIME ID=192 VERTEXTYPE=Speciation DISCPT=(80,0)],(G193_151:0.050236454[&&PRIME ID=193 VERTEXTYPE=Leaf],(G194_152:0.03763173[&&PRIME ID=194 VERTEXTYPE=Leaf],(G195_153:0.032917656[&&PRIME ID=195 VERTEXTYPE=Leaf],G196_153:0.032917656[&&PRIME ID=196 VERTEXTYPE=Leaf])G197_153:0.004714074285838644[&&PRIME ID=197 VERTEXTYPE=Duplication DISCPT=(11,2)])G198_154:0.012604724[&&PRIME ID=198 VERTEXTYPE=Speciation DISCPT=(13,0)])G199_155:0.3233171[&&PRIME ID=199 VERTEXTYPE=Speciation DISCPT=(20,0)])G200_156:0.051647579[&&PRIME ID=200 VERTEXTYPE=Speciation DISCPT=(86,0)],((G201_157:0.35967744[&&PRIME ID=201 VERTEXTYPE=Leaf],((((((G202_148:0.043154547[&&PRIME ID=202 VERTEXTYPE=Leaf],G203_158:0.043154547[&&PRIME ID=203 VERTEXTYPE=Leaf])G204_158:0.04152928571549234[&&PRIME ID=204 VERTEXTYPE=Additive Transfer FROMTOLINEAGE=(158,148) DISCPT=(16,1)],(G205_86:0.018514776[&&PRIME ID=205 VERTEXTYPE=Leaf],G206_87:0.018514776[&&PRIME ID=206 VERTEXTYPE=Leaf])G207_88:0.066169057[&&PRIME ID=207 VERTEXTYPE=Speciation DISCPT=(9,0)])G208_158:0.0056887484935148995[&&PRIME ID=208 VERTEXTYPE=Additive Transfer FROMTOLINEAGE=(158,88) DISCPT=(32,1)],G209_159:0.090372581[&&PRIME ID=209 VERTEXTYPE=Leaf])G210_160:0.091305595[&&PRIME ID=210 VERTEXTYPE=Speciation DISCPT=(33,0)],(G211_161:0.16754767[&&PRIME ID=211 VERTEXTYPE=Leaf],((G212_162:0.04707124[&&PRIME ID=212 VERTEXTYPE=Leaf],(G213_163:0.008725518[&&PRIME ID=213 VERTEXTYPE=Leaf],G214_164:0.008725518[&&PRIME ID=214 VERTEXTYPE=Leaf])G215_165:0.038345722[&&PRIME ID=215 VERTEXTYPE=Speciation DISCPT=(5,0)])G216_166:0.07109761[&&PRIME ID=216 VERTEXTYPE=Speciation DISCPT=(17,0)],G217_167:0.11816885[&&PRIME ID=217 VERTEXTYPE=Leaf])G218_168:0.049378818[&&PRIME ID=218 VERTEXTYPE=Speciation DISCPT=(39,0)])G219_169:0.014130507[&&PRIME ID=219 VERTEXTYPE=Speciation DISCPT=(56,0)])G220_170:0.092492402[&&PRIME ID=220 VERTEXTYPE=Speciation DISCPT=(57,0)],(((G221_162:0.04707124[&&PRIME ID=221 VERTEXTYPE=Leaf],(G222_163:0.008725518[&&PRIME ID=222 VERTEXTYPE=Leaf],G223_164:0.008725518[&&PRIME ID=223 VERTEXTYPE=Leaf])G224_165:0.038345722[&&PRIME ID=224 VERTEXTYPE=Speciation DISCPT=(5,0)])G225_166:0.07109761[&&PRIME ID=225 VERTEXTYPE=Speciation DISCPT=(17,0)],G226_167:0.11816885[&&PRIME ID=226 VERTEXTYPE=Leaf])G227_168:0.041486015[&&PRIME ID=227 VERTEXTYPE=Speciation DISCPT=(39,0)],(G228_173:0.061952624[&&PRIME ID=228 VERTEXTYPE=Leaf],G229_174:0.061952624[&&PRIME ID=229 VERTEXTYPE=Leaf])G230_175:0.097702241[&&PRIME ID=230 VERTEXTYPE=Speciation DISCPT=(24,0)])G231_175:0.1145157125121225[&&PRIME ID=231 VERTEXTYPE=Additive Transfer FROMTOLINEAGE=(175,168) DISCPT=(54,1)])G232_176:9.3943375E-4[&&PRIME ID=232 VERTEXTYPE=Speciation DISCPT=(74,0)],((G233_177:0.07644439[&&PRIME ID=233 VERTEXTYPE=Leaf],G234_178:0.07644439[&&PRIME ID=234 VERTEXTYPE=Leaf])G235_179:0.11152393[&&PRIME ID=235 VERTEXTYPE=Speciation DISCPT=(31,0)],(G236_180:0.042622801[&&PRIME ID=236 VERTEXTYPE=Leaf],(G237_181:0.018986206[&&PRIME ID=237 VERTEXTYPE=Leaf],G238_182:0.018986206[&&PRIME ID=238 VERTEXTYPE=Leaf])G239_183:0.023636595[&&PRIME ID=239 VERTEXTYPE=Speciation DISCPT=(11,0)])G240_184:0.14534552[&&PRIME ID=240 VERTEXTYPE=Speciation DISCPT=(15,0)])G241_185:0.087141689[&&PRIME ID=241 VERTEXTYPE=Speciation DISCPT=(58,0)])G242_186:0.084567427[&&PRIME ID=242 VERTEXTYPE=Speciation DISCPT=(75,0)])G243_187:4.6860558E-4[&&PRIME ID=243 VERTEXTYPE=Speciation DISCPT=(84,0)],((G244_188:0.11785584[&&PRIME ID=244 VERTEXTYPE=Leaf],((G245_189:0.018707611[&&PRIME ID=245 VERTEXTYPE=Leaf],G246_41:0.018707611[&&PRIME ID=246 VERTEXTYPE=Leaf])G247_189:0.053888650739620195[&&PRIME ID=247 VERTEXTYPE=Additive Transfer FROMTOLINEAGE=(189,41) DISCPT=(9,2)],G248_190:0.072596262[&&PRIME ID=248 VERTEXTYPE=Leaf])G249_191:0.045259576[&&PRIME ID=249 VERTEXTYPE=Speciation DISCPT=(29,0)])G250_192:0.054311061[&&PRIME ID=250 VERTEXTYPE=Speciation DISCPT=(38,0)],((G251_107:0.1270109[&&PRIME ID=251 VERTEXTYPE=Leaf],(G252_103:0.010722939[&&PRIME ID=252 VERTEXTYPE=Leaf],G253_104:0.010722939[&&PRIME ID=253 VERTEXTYPE=Leaf])G254_105:0.11628796[&&PRIME ID=254 VERTEXTYPE=Speciation DISCPT=(6,0)])G255_106:0.016018384164538286[&&PRIME ID=255 VERTEXTYPE=Additive Transfer FROMTOLINEAGE=(106,107) DISCPT=(42,1)],((G256_147:0.078347679[&&PRIME ID=256 VERTEXTYPE=Leaf],G257_147:0.078347679[&&PRIME ID=257 VERTEXTYPE=Leaf])G258_147:0.030620051119798087[&&PRIME ID=258 VERTEXTYPE=Duplication DISCPT=(31,1)],G259_148:0.10896773[&&PRIME ID=259 VERTEXTYPE=Leaf])G260_149:0.03406155[&&PRIME ID=260 VERTEXTYPE=Speciation DISCPT=(37,0)])G261_106:0.029137619781951445[&&PRIME ID=261 VERTEXTYPE=Additive Transfer FROMTOLINEAGE=(106,0) DISCPT=(48,1)])G262_192:0.18797914477147212[&&PRIME ID=262 VERTEXTYPE=Additive Transfer FROMTOLINEAGE=(192,106) DISCPT=(56,1)])G263_193:0.06505509[&&PRIME ID=263 VERTEXTYPE=Speciation DISCPT=(85,0)])G264_194:0.0010099347[&&PRIME ID=264 VERTEXTYPE=Speciation DISCPT=(89,0)])G265_195:0.018423277[&&PRIME ID=265 VERTEXTYPE=Speciation DISCPT=(90,0)])G266_196:0.0095941371[&&PRIME ID=266 VERTEXTYPE=Speciation DISCPT=(91,0)])G267_197:0.28992459[&&PRIME ID=267 VERTEXTYPE=Speciation DISCPT=(93,0)],((((((G268_102:0.090820448[&&PRIME ID=268 VERTEXTYPE=Leaf],(G269_103:0.010722939[&&PRIME ID=269 VERTEXTYPE=Leaf],G270_104:0.010722939[&&PRIME ID=270 VERTEXTYPE=Leaf])G271_105:0.080097509[&&PRIME ID=271 VERTEXTYPE=Speciation DISCPT=(6,0)])G272_106:0.13027701[&&PRIME ID=272 VERTEXTYPE=Speciation DISCPT=(34,0)],(((G273_116:0.012971557[&&PRIME ID=273 VERTEXTYPE=Leaf],G274_117:0.012971557[&&PRIME ID=274 VERTEXTYPE=Leaf])G275_118:0.046169216[&&PRIME ID=275 VERTEXTYPE=Speciation DISCPT=(7,0)],G276_119:0.059140773[&&PRIME ID=276 VERTEXTYPE=Leaf])G277_120:0.04398394[&&PRIME ID=277 VERTEXTYPE=Speciation DISCPT=(23,0)],G278_107:0.10312471[&&PRIME ID=278 VERTEXTYPE=Leaf])G279_107:0.11797274662746467[&&PRIME ID=279 VERTEXTYPE=Additive Transfer FROMTOLINEAGE=(107,120) DISCPT=(35,2)])G280_108:0.01076183[&&PRIME ID=280 VERTEXTYPE=Speciation DISCPT=(64,0)],(G281_147:0.1821597[&&PRIME ID=281 VERTEXTYPE=Leaf],G282_109:0.1821597[&&PRIME ID=282 VERTEXTYPE=Leaf])G283_109:0.049699593[&&PRIME ID=283 VERTEXTYPE=Additive Transfer FROMTOLINEAGE=(109,107) DISCPT=(57,1)])G284_110:0.025283812[&&PRIME ID=284 VERTEXTYPE=Speciation DISCPT=(66,0)],((G285_138:0.075197791[&&PRIME ID=285 VERTEXTYPE=Leaf],G286_139:0.075197791[&&PRIME ID=286 VERTEXTYPE=Leaf])G287_140:0.16771965[&&PRIME ID=287 VERTEXTYPE=Speciation DISCPT=(30,0)],((G288_141:0.13878031[&&PRIME ID=288 VERTEXTYPE=Leaf],G289_142:0.13878031[&&PRIME ID=289 VERTEXTYPE=Leaf])G290_143:0.01730655[&&PRIME ID=290 VERTEXTYPE=Speciation DISCPT=(44,0)],G291_144:0.15608686[&&PRIME ID=291 VERTEXTYPE=Leaf])G292_145:0.086830576[&&PRIME ID=292 VERTEXTYPE=Speciation DISCPT=(52,0)])G293_146:0.014225666[&&PRIME ID=293 VERTEXTYPE=Speciation DISCPT=(68,0)])G294_110:0.08644699841799298[&&PRIME ID=294 VERTEXTYPE=Additive Transfer FROMTOLINEAGE=(110,146) DISCPT=(68,2)],(((G295_102:0.090820448[&&PRIME ID=295 VERTEXTYPE=Leaf],(G296_103:0.010722939[&&PRIME ID=296 VERTEXTYPE=Leaf],G297_104:0.010722939[&&PRIME ID=297 VERTEXTYPE=Leaf])G298_105:0.080097509[&&PRIME ID=298 VERTEXTYPE=Speciation DISCPT=(6,0)])G299_106:0.11586592[&&PRIME ID=299 VERTEXTYPE=Speciation DISCPT=(34,0)],(G300_60:0.10432317[&&PRIME ID=300 VERTEXTYPE=Leaf],G301_60:0.10432317[&&PRIME ID=301 VERTEXTYPE=Leaf])G302_60:0.10236319801504115[&&PRIME ID=302 VERTEXTYPE=Duplication DISCPT=(35,2)])G303_106:0.014411094679587651[&&PRIME ID=303 VERTEXTYPE=Additive Transfer FROMTOLINEAGE=(106,60) DISCPT=(61,2)],(((G304_102:0.090820448[&&PRIME ID=304 VERTEXTYPE=Leaf],(G305_103:0.010722939[&&PRIME ID=305 VERTEXTYPE=Leaf],G306_104:0.010722939[&&PRIME ID=306 VERTEXTYPE=Leaf])G307_105:0.080097509[&&PRIME ID=307 VERTEXTYPE=Speciation DISCPT=(6,0)])G308_106:0.049126013[&&PRIME ID=308 VERTEXTYPE=Speciation DISCPT=(34,0)],(G309_102:0.090820448[&&PRIME ID=309 VERTEXTYPE=Leaf],(G310_103:0.010722939[&&PRIME ID=310 VERTEXTYPE=Leaf],G311_104:0.010722939[&&PRIME ID=311 VERTEXTYPE=Leaf])G312_105:0.080097509[&&PRIME ID=312 VERTEXTYPE=Speciation DISCPT=(6,0)])G313_106:0.049126013[&&PRIME ID=313 VERTEXTYPE=Speciation DISCPT=(34,0)])G314_106:0.009611669011468467[&&PRIME ID=314 VERTEXTYPE=Duplication DISCPT=(45,2)],G315_107:0.14955813[&&PRIME ID=315 VERTEXTYPE=Leaf])G316_107:0.0715393299441477[&&PRIME ID=316 VERTEXTYPE=Additive Transfer FROMTOLINEAGE=(107,106) DISCPT=(50,1)])G317_108:0.12249264[&&PRIME ID=317 VERTEXTYPE=Speciation DISCPT=(64,0)])G318_122:0.11063838[&&PRIME ID=318 VERTEXTYPE=Speciation DISCPT=(81,0)],(((G319_124:0.0099891983[&&PRIME ID=319 VERTEXTYPE=Leaf],G320_124:0.0099891983[&&PRIME ID=320 VERTEXTYPE=Leaf])G321_124:0.32079702234314156[&&PRIME ID=321 VERTEXTYPE=Duplication DISCPT=(5,2)],(G322_124:0.29293932[&&PRIME ID=322 VERTEXTYPE=Leaf],((((G323_78:0.0098253597[&&PRIME ID=323 VERTEXTYPE=Leaf],G324_85:0.0098253597[&&PRIME ID=324 VERTEXTYPE=Leaf])G325_85:0.0497372998594954[&&PRIME ID=325 VERTEXTYPE=Additive Transfer FROMTOLINEAGE=(85,78) DISCPT=(5,2)],G326_82:0.05956266[&&PRIME ID=326 VERTEXTYPE=Leaf])G327_82:0.013940934319513987[&&PRIME ID=327 VERTEXTYPE=Additive Transfer FROMTOLINEAGE=(82,85) DISCPT=(23,1)],(G328_11:0.070168523[&&PRIME ID=328 VERTEXTYPE=Leaf],G329_12:0.070168523[&&PRIME ID=329 VERTEXTYPE=Leaf])G330_13:0.0033350709[&&PRIME ID=330 VERTEXTYPE=Speciation DISCPT=(28,0)])G331_82:0.19149592[&&PRIME ID=331 VERTEXTYPE=Additive Transfer FROMTOLINEAGE=(82,13) DISCPT=(29,1)],(G332_85:0.20690642[&&PRIME ID=332 VERTEXTYPE=Leaf],(G333_86:0.018514776[&&PRIME ID=333 VERTEXTYPE=Leaf],G334_87:0.018514776[&&PRIME ID=334 VERTEXTYPE=Leaf])G335_88:0.18839165[&&PRIME ID=335 VERTEXTYPE=Speciation DISCPT=(9,0)])G336_89:0.058093099[&&PRIME ID=336 VERTEXTYPE=Speciation DISCPT=(62,0)])G337_90:0.0279398[&&PRIME ID=337 VERTEXTYPE=Speciation DISCPT=(72,0)])G338_124:0.03784690039679011[&&PRIME ID=338 VERTEXTYPE=Additive Transfer FROMTOLINEAGE=(124,90) DISCPT=(79,1)])G339_124:0.11384812505921924[&&PRIME ID=339 VERTEXTYPE=Duplication DISCPT=(80,1)],((((G340_125:0.080169776[&&PRIME ID=340 VERTEXTYPE=Leaf],((G341_126:0.015845229[&&PRIME ID=341 VERTEXTYPE=Leaf],(G342_127:0.0025323314[&&PRIME ID=342 VERTEXTYPE=Leaf],G343_128:0.0025323314[&&PRIME ID=343 VERTEXTYPE=Leaf])G344_129:0.013312898[&&PRIME ID=344 VERTEXTYPE=Speciation DISCPT=(2,0)])G345_130:0.033313851[&&PRIME ID=345 VERTEXTYPE=Speciation DISCPT=(8,0)],G346_131:0.04915908[&&PRIME ID=346 VERTEXTYPE=Leaf])G347_132:0.031010696[&&PRIME ID=347 VERTEXTYPE=Speciation DISCPT=(18,0)])G348_125:0.042798545219483494[&&PRIME ID=348 VERTEXTYPE=Additive Transfer FROMTOLINEAGE=(125,132) DISCPT=(31,2)],((G349_126:0.015845229[&&PRIME ID=349 VERTEXTYPE=Leaf],(G350_127:0.0025323314[&&PRIME ID=350 VERTEXTYPE=Leaf],G351_128:0.0025323314[&&PRIME ID=351 VERTEXTYPE=Leaf])G352_129:0.013312898[&&PRIME ID=352 VERTEXTYPE=Speciation DISCPT=(2,0)])G353_130:0.033313851[&&PRIME ID=353 VERTEXTYPE=Speciation DISCPT=(8,0)],G354_131:0.04915908[&&PRIME ID=354 VERTEXTYPE=Leaf])G355_132:0.073809241[&&PRIME ID=355 VERTEXTYPE=Speciation DISCPT=(18,0)])G356_133:0.14553821[&&PRIME ID=356 VERTEXTYPE=Speciation DISCPT=(40,0)],(((G357_134:0.045079869[&&PRIME ID=357 VERTEXTYPE=Leaf],G358_159:0.045079869[&&PRIME ID=358 VERTEXTYPE=Leaf])G359_134:0.021273689751910158[&&PRIME ID=359 VERTEXTYPE=Additive Transfer FROMTOLINEAGE=(134,159) DISCPT=(16,2)],G360_135:0.066353559[&&PRIME ID=360 VERTEXTYPE=Leaf])G361_136:0.047282897[&&PRIME ID=361 VERTEXTYPE=Speciation DISCPT=(27,0)],((G362_134:0.045046375[&&PRIME ID=362 VERTEXTYPE=Leaf],G363_134:0.045046375[&&PRIME ID=363 VERTEXTYPE=Leaf])G364_134:0.021307183663321037[&&PRIME ID=364 VERTEXTYPE=Duplication DISCPT=(16,2)],G365_135:0.066353559[&&PRIME ID=365 VERTEXTYPE=Leaf])G366_136:0.047282897[&&PRIME ID=366 VERTEXTYPE=Speciation DISCPT=(27,0)])G367_136:0.15487007366269814[&&PRIME ID=367 VERTEXTYPE=Duplication DISCPT=(37,2)])G368_136:0.15770454[&&PRIME ID=368 VERTEXTYPE=Additive Transfer FROMTOLINEAGE=(136,133) DISCPT=(73,1)],((((G369_148:0.013978041[&&PRIME ID=369 VERTEXTYPE=Leaf],((G370_127:0.0025323314[&&PRIME ID=370 VERTEXTYPE=Leaf],G371_128:0.0025323314[&&PRIME ID=371 VERTEXTYPE=Leaf])G372_129:0.0077039081[&&PRIME ID=372 VERTEXTYPE=Speciation DISCPT=(2,0)],(G373_127:0.0025323314[&&PRIME ID=373 VERTEXTYPE=Leaf],G374_128:0.0025323314[&&PRIME ID=374 VERTEXTYPE=Leaf])G375_129:0.0077039081[&&PRIME ID=375 VERTEXTYPE=Speciation DISCPT=(2,0)])G376_129:0.003741801148501666[&&PRIME ID=376 VERTEXTYPE=Duplication DISCPT=(5,2)])G377_148:0.2289394[&&PRIME ID=377 VERTEXTYPE=Additive Transfer FROMTOLINEAGE=(148,129) DISCPT=(7,1)],(G378_142:0.15608686[&&PRIME ID=378 VERTEXTYPE=Leaf],G379_144:0.15608686[&&PRIME ID=379 VERTEXTYPE=Leaf])G380_145:0.086830576[&&PRIME ID=380 VERTEXTYPE=Speciation DISCPT=(52,0)])G381_146:0.083175868[&&PRIME ID=381 VERTEXTYPE=Speciation DISCPT=(68,0)],((G382_147:0.10896773[&&PRIME ID=382 VERTEXTYPE=Leaf],G383_148:0.10896773[&&PRIME ID=383 VERTEXTYPE=Leaf])G384_149:0.17330565[&&PRIME ID=384 VERTEXTYPE=Speciation DISCPT=(37,0)],(G385_147:0.10896773[&&PRIME ID=385 VERTEXTYPE=Leaf],G386_148:0.10896773[&&PRIME ID=386 VERTEXTYPE=Leaf])G387_149:0.17330565[&&PRIME ID=387 VERTEXTYPE=Speciation DISCPT=(37,0)])G388_149:0.04381992108263592[&&PRIME ID=388 VERTEXTYPE=Duplication DISCPT=(76,2)])G389_150:0.09910783[&&PRIME ID=389 VERTEXTYPE=Speciation DISCPT=(80,0)],(((((G390_124:0.10493799[&&PRIME ID=390 VERTEXTYPE=Leaf],(G391_75:0.042802241[&&PRIME ID=391 VERTEXTYPE=Leaf],G392_76:0.042802241[&&PRIME ID=392 VERTEXTYPE=Leaf])G393_77:0.062135746[&&PRIME ID=393 VERTEXTYPE=Speciation DISCPT=(16,0)])G394_124:0.1001913826297491[&&PRIME ID=394 VERTEXTYPE=Additive Transfer FROMTOLINEAGE=(124,77) DISCPT=(35,2)],(G395_161:0.16754767[&&PRIME ID=395 VERTEXTYPE=Leaf],((G396_162:0.04707124[&&PRIME ID=396 VERTEXTYPE=Leaf],((G397_163:0.008725518[&&PRIME ID=397 VERTEXTYPE=Leaf],G398_164:0.008725518[&&PRIME ID=398 VERTEXTYPE=Leaf])G399_165:0.0010348205[&&PRIME ID=399 VERTEXTYPE=Speciation DISCPT=(5,0)],G400_116:0.0097603385[&&PRIME ID=400 VERTEXTYPE=Leaf])G401_165:0.037310901693319416[&&PRIME ID=401 VERTEXTYPE=Additive Transfer FROMTOLINEAGE=(165,116) DISCPT=(5,2)])G402_166:0.07109761[&&PRIME ID=402 VERTEXTYPE=Speciation DISCPT=(17,0)],G403_167:0.11816885[&&PRIME ID=403 VERTEXTYPE=Leaf])G404_168:0.049378818[&&PRIME ID=404 VERTEXTYPE=Speciation DISCPT=(39,0)])G405_169:0.037581702[&&PRIME ID=405 VERTEXTYPE=Speciation DISCPT=(56,0)])G406_170:0.03524880962676541[&&PRIME ID=406 VERTEXTYPE=Additive Transfer FROMTOLINEAGE=(170,124) DISCPT=(61,1)],(G407_171:0.12704811[&&PRIME ID=407 VERTEXTYPE=Leaf],G408_171:0.12704811[&&PRIME ID=408 VERTEXTYPE=Leaf])G409_171:0.1133300654080801[&&PRIME ID=409 VERTEXTYPE=Duplication DISCPT=(42,1)])G410_172:0.033792398[&&PRIME ID=410 VERTEXTYPE=Speciation DISCPT=(67,0)],(G411_173:0.061952624[&&PRIME ID=411 VERTEXTYPE=Leaf],G412_174:0.061952624[&&PRIME ID=412 VERTEXTYPE=Leaf])G413_175:0.21221795[&&PRIME ID=413 VERTEXTYPE=Speciation DISCPT=(24,0)])G414_176:9.3943375E-4[&&PRIME ID=414 VERTEXTYPE=Speciation DISCPT=(74,0)],(((G415_153:0.009489812[&&PRIME ID=415 VERTEXTYPE=Leaf],G416_178:0.009489812[&&PRIME ID=416 VERTEXTYPE=Leaf])G417_178:0.17847851[&&PRIME ID=417 VERTEXTYPE=Additive Transfer FROMTOLINEAGE=(178,153) DISCPT=(5,1)],(G418_180:0.042622801[&&PRIME ID=418 VERTEXTYPE=Leaf],(((G419_181:0.0022743041[&&PRIME ID=419 VERTEXTYPE=Leaf],G420_182:0.0022743041[&&PRIME ID=420 VERTEXTYPE=Leaf])G421_181:0.016711901869305452[&&PRIME ID=421 VERTEXTYPE=Additive Transfer FROMTOLINEAGE=(181,182) DISCPT=(1,2)],G422_182:0.018986206[&&PRIME ID=422 VERTEXTYPE=Leaf])G423_183:0.0022209196[&&PRIME ID=423 VERTEXTYPE=Speciation DISCPT=(11,0)],(G424_181:0.018986206[&&PRIME ID=424 VERTEXTYPE=Leaf],G425_182:0.018986206[&&PRIME ID=425 VERTEXTYPE=Leaf])G426_183:0.0022209196[&&PRIME ID=426 VERTEXTYPE=Speciation DISCPT=(11,0)])G427_183:0.021415675332124323[&&PRIME ID=427 VERTEXTYPE=Duplication DISCPT=(11,1)])G428_184:0.14534552[&&PRIME ID=428 VERTEXTYPE=Speciation DISCPT=(15,0)])G429_185:0.0054146554[&&PRIME ID=429 VERTEXTYPE=Speciation DISCPT=(58,0)],(G430_180:0.042622801[&&PRIME ID=430 VERTEXTYPE=Leaf],(G431_181:0.018986206[&&PRIME ID=431 VERTEXTYPE=Leaf],G432_182:0.018986206[&&PRIME ID=432 VERTEXTYPE=Leaf])G433_183:0.023636595[&&PRIME ID=433 VERTEXTYPE=Speciation DISCPT=(11,0)])G434_184:0.15076018[&&PRIME ID=434 VERTEXTYPE=Speciation DISCPT=(15,0)])G435_185:0.08172703355971936[&&PRIME ID=435 VERTEXTYPE=Duplication DISCPT=(60,1)])G436_186:0.15009112[&&PRIME ID=436 VERTEXTYPE=Speciation DISCPT=(75,0)])G437_194:0.0010099347[&&PRIME ID=437 VERTEXTYPE=Speciation DISCPT=(89,0)])G438_195:0.018423277[&&PRIME ID=438 VERTEXTYPE=Speciation DISCPT=(90,0)])G439_196:0.0095941371[&&PRIME ID=439 VERTEXTYPE=Speciation DISCPT=(91,0)])G440_197:0.28992459[&&PRIME ID=440 VERTEXTYPE=Speciation DISCPT=(93,0)])G441_197:0.07231111115536885[&&PRIME ID=441 VERTEXTYPE=Duplication DISCPT=(97,2)])G442_198:0.0[&&PRIME ID=442 VERTEXTYPE=Speciation DISCPT=(99,0)][&&PRIME NAME=PrunedTree];
