# Supplementary material for: Assessing the accuracy of phylogenetic rooting methods on prokaryotic gene families
Source: PLoS One. 2020 May 15;15(5):e0232950. doi: 10.1371/journal.pone.0232950 (PMC7228096; doi:10.1371/journal.pone.0232950)
Supplement: S1 Dataset — (ZIP) [file pone.0232950.s002.zip › AllSimulatedDatasets/R-025-HI-NR/original_trees/tree6]

(((((G0_1:0.0040217291[&&PRIME ID=0 VERTEXTYPE=Leaf],G1_2:0.0040217291[&&PRIME ID=1 VERTEXTYPE=Leaf])G2_3:0.20524414[&&PRIME ID=2 VERTEXTYPE=Speciation DISCPT=(3,0)],(((G3_7:0.016694192[&&PRIME ID=3 VERTEXTYPE=Leaf],G4_77:0.016694192[&&PRIME ID=4 VERTEXTYPE=Leaf])G5_7:0.014205100191746848[&&PRIME ID=5 VERTEXTYPE=Additive Transfer FROMTOLINEAGE=(7,77) DISCPT=(8,1)],G6_8:0.030899292[&&PRIME ID=6 VERTEXTYPE=Leaf])G7_9:0.021452674[&&PRIME ID=7 VERTEXTYPE=Speciation DISCPT=(18,0)],G8_131:0.052351966[&&PRIME ID=8 VERTEXTYPE=Leaf])G9_11:0.1569139[&&PRIME ID=9 VERTEXTYPE=Speciation DISCPT=(26,0)])G10_12:0.19376822[&&PRIME ID=10 VERTEXTYPE=Speciation DISCPT=(69,0)],(((((G11_112:0.04795601[&&PRIME ID=11 VERTEXTYPE=Leaf],(G12_113:0.020691416[&&PRIME ID=12 VERTEXTYPE=Leaf],G13_114:0.020691416[&&PRIME ID=13 VERTEXTYPE=Leaf])G14_115:0.027264594[&&PRIME ID=14 VERTEXTYPE=Speciation DISCPT=(11,0)])G15_116:0.042500653[&&PRIME ID=15 VERTEXTYPE=Speciation DISCPT=(25,0)],(G16_21:0.016118148[&&PRIME ID=16 VERTEXTYPE=Leaf],G17_22:0.016118148[&&PRIME ID=17 VERTEXTYPE=Leaf])G18_23:0.074338515[&&PRIME ID=18 VERTEXTYPE=Speciation DISCPT=(8,0)])G19_23:0.056429586[&&PRIME ID=19 VERTEXTYPE=Additive Transfer FROMTOLINEAGE=(23,116) DISCPT=(43,2)],(G20_26:0.055940247[&&PRIME ID=20 VERTEXTYPE=Leaf],(G21_27:0.043892508[&&PRIME ID=21 VERTEXTYPE=Leaf],G22_28:0.043892508[&&PRIME ID=22 VERTEXTYPE=Leaf])G23_29:0.012047739[&&PRIME ID=23 VERTEXTYPE=Speciation DISCPT=(22,0)])G24_30:0.090946002[&&PRIME ID=24 VERTEXTYPE=Speciation DISCPT=(30,0)])G25_35:0.11850531[&&PRIME ID=25 VERTEXTYPE=Speciation DISCPT=(61,0)],((G26_36:0.032008316[&&PRIME ID=26 VERTEXTYPE=Leaf],G27_37:0.032008316[&&PRIME ID=27 VERTEXTYPE=Leaf])G28_38:0.068035242[&&PRIME ID=28 VERTEXTYPE=Speciation DISCPT=(19,0)],G29_24:0.10004356[&&PRIME ID=29 VERTEXTYPE=Leaf])G30_38:0.16534800060514987[&&PRIME ID=30 VERTEXTYPE=Additive Transfer FROMTOLINEAGE=(38,24) DISCPT=(48,1)])G31_39:0.067470616[&&PRIME ID=31 VERTEXTYPE=Speciation DISCPT=(79,0)],(((G32_0:0.12631881[&&PRIME ID=32 VERTEXTYPE=Leaf],((G33_1:0.0040217291[&&PRIME ID=33 VERTEXTYPE=Leaf],G34_2:0.0040217291[&&PRIME ID=34 VERTEXTYPE=Leaf])G35_3:0.10791824[&&PRIME ID=35 VERTEXTYPE=Speciation DISCPT=(3,0)],G36_4:0.11193997[&&PRIME ID=36 VERTEXTYPE=Leaf])G37_5:0.014378836[&&PRIME ID=37 VERTEXTYPE=Speciation DISCPT=(50,0)])G38_6:0.082947063[&&PRIME ID=38 VERTEXTYPE=Speciation DISCPT=(55,0)],((G39_7:0.030899292[&&PRIME ID=39 VERTEXTYPE=Leaf],G40_8:0.030899292[&&PRIME ID=40 VERTEXTYPE=Leaf])G41_9:0.021452674[&&PRIME ID=41 VERTEXTYPE=Speciation DISCPT=(18,0)],G42_10:0.052351966[&&PRIME ID=42 VERTEXTYPE=Leaf])G43_11:0.1569139[&&PRIME ID=43 VERTEXTYPE=Speciation DISCPT=(26,0)])G44_12:0.045032466[&&PRIME ID=44 VERTEXTYPE=Speciation DISCPT=(69,0)],(G45_58:0.22299467[&&PRIME ID=45 VERTEXTYPE=Leaf],((G46_63:0.023010007[&&PRIME ID=46 VERTEXTYPE=Leaf],G47_66:0.023010007[&&PRIME ID=47 VERTEXTYPE=Leaf])G48_63:0.03487701823611769[&&PRIME ID=48 VERTEXTYPE=Additive Transfer FROMTOLINEAGE=(63,66) DISCPT=(13,2)],(G49_64:0.055046619[&&PRIME ID=49 VERTEXTYPE=Leaf],(G50_65:0.045239776[&&PRIME ID=50 VERTEXTYPE=Leaf],G51_66:0.045239776[&&PRIME ID=51 VERTEXTYPE=Leaf])G52_67:0.0098068433[&&PRIME ID=52 VERTEXTYPE=Speciation DISCPT=(23,0)])G53_68:0.0028404063[&&PRIME ID=53 VERTEXTYPE=Speciation DISCPT=(29,0)])G54_69:0.16510765[&&PRIME ID=54 VERTEXTYPE=Speciation DISCPT=(31,0)])G55_70:0.031303663[&&PRIME ID=55 VERTEXTYPE=Speciation DISCPT=(72,0)])G56_12:0.07856383848467052[&&PRIME ID=56 VERTEXTYPE=Additive Transfer FROMTOLINEAGE=(12,70) DISCPT=(77,1)])G57_40:0.070171918[&&PRIME ID=57 VERTEXTYPE=Additive Transfer FROMTOLINEAGE=(40,12) DISCPT=(87,2)])G58_42:0.14782973[&&PRIME ID=58 VERTEXTYPE=Speciation DISCPT=(90,0)],((((G59_43:0.0015929527[&&PRIME ID=59 VERTEXTYPE=Leaf],G60_44:0.0015929527[&&PRIME ID=60 VERTEXTYPE=Leaf])G61_45:0.2375633[&&PRIME ID=61 VERTEXTYPE=Speciation DISCPT=(1,0)],((G62_47:0.024635301[&&PRIME ID=62 VERTEXTYPE=Leaf],G63_48:0.024635301[&&PRIME ID=63 VERTEXTYPE=Leaf])G64_49:0.18668419[&&PRIME ID=64 VERTEXTYPE=Speciation DISCPT=(15,0)],((G65_53:0.033317894[&&PRIME ID=65 VERTEXTYPE=Leaf],G66_53:0.033317894[&&PRIME ID=66 VERTEXTYPE=Leaf])G67_53:0.05079637303203826[&&PRIME ID=67 VERTEXTYPE=Duplication DISCPT=(19,1)],G68_54:0.084114267[&&PRIME ID=68 VERTEXTYPE=Leaf])G69_55:0.12720522[&&PRIME ID=69 VERTEXTYPE=Speciation DISCPT=(43,0)])G70_56:0.027836763[&&PRIME ID=70 VERTEXTYPE=Speciation DISCPT=(70,0)])G71_57:0.19851207[&&PRIME ID=71 VERTEXTYPE=Speciation DISCPT=(75,0)],((((G72_58:0.055002674[&&PRIME ID=72 VERTEXTYPE=Leaf],G73_59:0.055002674[&&PRIME ID=73 VERTEXTYPE=Leaf])G74_60:0.077482456[&&PRIME ID=74 VERTEXTYPE=Speciation DISCPT=(28,0)],G75_61:0.13248513[&&PRIME ID=75 VERTEXTYPE=Leaf])G76_62:0.090509543[&&PRIME ID=76 VERTEXTYPE=Speciation DISCPT=(57,0)],((G77_63:0.021066908[&&PRIME ID=77 VERTEXTYPE=Leaf],G78_63:0.021066908[&&PRIME ID=78 VERTEXTYPE=Leaf])G79_63:0.03682011766849878[&&PRIME ID=79 VERTEXTYPE=Duplication DISCPT=(11,1)],(G80_65:0.045239776[&&PRIME ID=80 VERTEXTYPE=Leaf],G81_66:0.045239776[&&PRIME ID=81 VERTEXTYPE=Leaf])G82_67:0.01264725[&&PRIME ID=82 VERTEXTYPE=Speciation DISCPT=(23,0)])G83_69:0.16510765[&&PRIME ID=83 VERTEXTYPE=Speciation DISCPT=(31,0)])G84_70:0.036309493[&&PRIME ID=84 VERTEXTYPE=Speciation DISCPT=(72,0)],(G85_71:0.023111042[&&PRIME ID=85 VERTEXTYPE=Leaf],G86_72:0.023111042[&&PRIME ID=86 VERTEXTYPE=Leaf])G87_73:0.23619312[&&PRIME ID=87 VERTEXTYPE=Speciation DISCPT=(14,0)])G88_74:0.17836415[&&PRIME ID=88 VERTEXTYPE=Speciation DISCPT=(78,0)])G89_75:0.056010638[&&PRIME ID=89 VERTEXTYPE=Speciation DISCPT=(92,0)],((G90_84:0.34462114[&&PRIME ID=90 VERTEXTYPE=Leaf],((((G91_79:0.041142371[&&PRIME ID=91 VERTEXTYPE=Leaf],G92_80:0.041142371[&&PRIME ID=92 VERTEXTYPE=Leaf])G93_81:0.13426694[&&PRIME ID=93 VERTEXTYPE=Speciation DISCPT=(21,0)],(G94_65:0.01618561[&&PRIME ID=94 VERTEXTYPE=Leaf],G95_82:0.01618561[&&PRIME ID=95 VERTEXTYPE=Leaf])G96_82:0.1592236998726865[&&PRIME ID=96 VERTEXTYPE=Additive Transfer FROMTOLINEAGE=(82,65) DISCPT=(8,1)])G97_83:0.067103076[&&PRIME ID=97 VERTEXTYPE=Speciation DISCPT=(64,0)],(G98_84:0.018502671[&&PRIME ID=98 VERTEXTYPE=Leaf],G99_85:0.018502671[&&PRIME ID=99 VERTEXTYPE=Leaf])G100_86:0.22400971[&&PRIME ID=100 VERTEXTYPE=Speciation DISCPT=(9,0)])G101_87:0.0076483444[&&PRIME ID=101 VERTEXTYPE=Speciation DISCPT=(76,0)],(G102_84:0.018502671[&&PRIME ID=102 VERTEXTYPE=Leaf],G103_85:0.018502671[&&PRIME ID=103 VERTEXTYPE=Leaf])G104_86:0.23165806[&&PRIME ID=104 VERTEXTYPE=Speciation DISCPT=(9,0)])G105_89:0.094460416[&&PRIME ID=105 VERTEXTYPE=Speciation DISCPT=(77,0)])G106_90:0.10875077915875735[&&PRIME ID=106 VERTEXTYPE=Duplication DISCPT=(88,1)],((G107_36:0.032008316[&&PRIME ID=107 VERTEXTYPE=Leaf],G108_37:0.032008316[&&PRIME ID=108 VERTEXTYPE=Leaf])G109_38:0.15162666[&&PRIME ID=109 VERTEXTYPE=Speciation DISCPT=(19,0)],(((G110_157:0.022083447[&&PRIME ID=110 VERTEXTYPE=Leaf],G111_158:0.022083447[&&PRIME ID=111 VERTEXTYPE=Leaf])G112_159:0.05838107[&&PRIME ID=112 VERTEXTYPE=Speciation DISCPT=(13,0)],G113_160:0.080464517[&&PRIME ID=113 VERTEXTYPE=Leaf])G114_161:0.059923053[&&PRIME ID=114 VERTEXTYPE=Speciation DISCPT=(40,0)],G115_162:0.14038757[&&PRIME ID=115 VERTEXTYPE=Leaf])G116_163:0.043247403[&&PRIME ID=116 VERTEXTYPE=Speciation DISCPT=(60,0)])G117_163:0.26973695[&&PRIME ID=117 VERTEXTYPE=Additive Transfer FROMTOLINEAGE=(163,38) DISCPT=(66,1)])G118_166:0.040307032[&&PRIME ID=118 VERTEXTYPE=Speciation DISCPT=(94,0)])G119_167:0.057184864[&&PRIME ID=119 VERTEXTYPE=Speciation DISCPT=(96,0)])G120_168:0.13540987[&&PRIME ID=120 VERTEXTYPE=Speciation DISCPT=(98,0)],((((((G121_169:0.054619481[&&PRIME ID=121 VERTEXTYPE=Leaf],G122_170:0.054619481[&&PRIME ID=122 VERTEXTYPE=Leaf])G123_171:0.060073449[&&PRIME ID=123 VERTEXTYPE=Speciation DISCPT=(27,0)],G124_172:0.11469293[&&PRIME ID=124 VERTEXTYPE=Leaf])G125_173:0.038902277[&&PRIME ID=125 VERTEXTYPE=Speciation DISCPT=(51,0)],G126_46:0.15359521[&&PRIME ID=126 VERTEXTYPE=Leaf])G127_173:0.3241896664451828[&&PRIME ID=127 VERTEXTYPE=Additive Transfer FROMTOLINEAGE=(173,50) DISCPT=(61,2)],(((G128_174:0.002065972[&&PRIME ID=128 VERTEXTYPE=Leaf],G129_170:0.002065972[&&PRIME ID=129 VERTEXTYPE=Leaf])G130_174:0.060706839993703986[&&PRIME ID=130 VERTEXTYPE=Additive Transfer FROMTOLINEAGE=(174,170) DISCPT=(1,1)],G131_175:0.062772812[&&PRIME ID=131 VERTEXTYPE=Leaf])G132_176:0.19594589[&&PRIME ID=132 VERTEXTYPE=Speciation DISCPT=(35,0)],(G133_174:0.062772812[&&PRIME ID=133 VERTEXTYPE=Leaf],G134_175:0.062772812[&&PRIME ID=134 VERTEXTYPE=Leaf])G135_176:0.19594589[&&PRIME ID=135 VERTEXTYPE=Speciation DISCPT=(35,0)])G136_176:0.2190661671705635[&&PRIME ID=136 VERTEXTYPE=Duplication DISCPT=(77,2)])G137_177:0.069349398[&&PRIME ID=137 VERTEXTYPE=Speciation DISCPT=(95,0)],((((G138_169:0.054619481[&&PRIME ID=138 VERTEXTYPE=Leaf],G139_170:0.054619481[&&PRIME ID=139 VERTEXTYPE=Leaf])G140_171:0.014194019[&&PRIME ID=140 VERTEXTYPE=Speciation DISCPT=(27,0)],G141_125:0.0688135[&&PRIME ID=141 VERTEXTYPE=Leaf])G142_171:0.045879429769653673[&&PRIME ID=142 VERTEXTYPE=Additive Transfer FROMTOLINEAGE=(171,125) DISCPT=(37,2)],G143_172:0.11469293[&&PRIME ID=143 VERTEXTYPE=Leaf])G144_173:0.36309194[&&PRIME ID=144 VERTEXTYPE=Speciation DISCPT=(51,0)],(G145_174:0.062772812[&&PRIME ID=145 VERTEXTYPE=Leaf],G146_175:0.062772812[&&PRIME ID=146 VERTEXTYPE=Leaf])G147_176:0.41501206[&&PRIME ID=147 VERTEXTYPE=Speciation DISCPT=(35,0)])G148_177:0.069349398[&&PRIME ID=148 VERTEXTYPE=Speciation DISCPT=(95,0)])G149_197:0.11900396[&&PRIME ID=149 VERTEXTYPE=Speciation DISCPT=(97,0)],(((((G150_0:0.12631881[&&PRIME ID=150 VERTEXTYPE=Leaf],((G151_1:0.0040217291[&&PRIME ID=151 VERTEXTYPE=Leaf],G152_2:0.0040217291[&&PRIME ID=152 VERTEXTYPE=Leaf])G153_3:0.10791824[&&PRIME ID=153 VERTEXTYPE=Speciation DISCPT=(3,0)],G154_4:0.11193997[&&PRIME ID=154 VERTEXTYPE=Leaf])G155_5:0.014378836[&&PRIME ID=155 VERTEXTYPE=Speciation DISCPT=(50,0)])G156_6:0.082947063[&&PRIME ID=156 VERTEXTYPE=Speciation DISCPT=(55,0)],((G157_7:0.030899292[&&PRIME ID=157 VERTEXTYPE=Leaf],G158_8:0.030899292[&&PRIME ID=158 VERTEXTYPE=Leaf])G159_9:0.021452674[&&PRIME ID=159 VERTEXTYPE=Speciation DISCPT=(18,0)],G160_10:0.052351966[&&PRIME ID=160 VERTEXTYPE=Leaf])G161_11:0.1569139[&&PRIME ID=161 VERTEXTYPE=Speciation DISCPT=(26,0)])G162_12:0.19376822[&&PRIME ID=162 VERTEXTYPE=Speciation DISCPT=(69,0)],((((G163_13:0.007833032[&&PRIME ID=163 VERTEXTYPE=Leaf],G164_14:0.007833032[&&PRIME ID=164 VERTEXTYPE=Leaf])G165_15:0.017595826[&&PRIME ID=165 VERTEXTYPE=Speciation DISCPT=(4,0)],G166_16:0.025428858[&&PRIME ID=166 VERTEXTYPE=Leaf])G167_17:0.26637779[&&PRIME ID=167 VERTEXTYPE=Speciation DISCPT=(17,0)],((G168_13:0.007833032[&&PRIME ID=168 VERTEXTYPE=Leaf],G169_14:0.007833032[&&PRIME ID=169 VERTEXTYPE=Leaf])G170_15:0.017595826[&&PRIME ID=170 VERTEXTYPE=Speciation DISCPT=(4,0)],G171_16:0.025428858[&&PRIME ID=171 VERTEXTYPE=Leaf])G172_17:0.26637779[&&PRIME ID=172 VERTEXTYPE=Speciation DISCPT=(17,0)])G173_17:0.05260544385477901[&&PRIME ID=173 VERTEXTYPE=Duplication DISCPT=(82,1)],((((G174_21:0.016118148[&&PRIME ID=174 VERTEXTYPE=Leaf],G175_22:0.016118148[&&PRIME ID=175 VERTEXTYPE=Leaf])G176_23:0.12409312[&&PRIME ID=176 VERTEXTYPE=Speciation DISCPT=(8,0)],G177_24:0.14021127[&&PRIME ID=177 VERTEXTYPE=Leaf])G178_25:0.006674979[&&PRIME ID=178 VERTEXTYPE=Speciation DISCPT=(59,0)],(((G179_26:0.052754262[&&PRIME ID=179 VERTEXTYPE=Leaf],(G180_26:0.048583229[&&PRIME ID=180 VERTEXTYPE=Leaf],G181_26:0.048583229[&&PRIME ID=181 VERTEXTYPE=Leaf])G182_26:0.00417103350971903[&&PRIME ID=182 VERTEXTYPE=Duplication DISCPT=(25,1)])G183_26:0.003185984826199317[&&PRIME ID=183 VERTEXTYPE=Duplication DISCPT=(26,1)],(G184_27:0.043892508[&&PRIME ID=184 VERTEXTYPE=Leaf],G185_28:0.043892508[&&PRIME ID=185 VERTEXTYPE=Leaf])G186_29:0.012047739[&&PRIME ID=186 VERTEXTYPE=Speciation DISCPT=(22,0)])G187_30:0.078337146[&&PRIME ID=187 VERTEXTYPE=Speciation DISCPT=(30,0)],((G188_31:0.0095314933[&&PRIME ID=188 VERTEXTYPE=Leaf],G189_32:0.0095314933[&&PRIME ID=189 VERTEXTYPE=Leaf])G190_33:0.050858019[&&PRIME ID=190 VERTEXTYPE=Speciation DISCPT=(5,0)],(G191_31:0.0095314933[&&PRIME ID=191 VERTEXTYPE=Leaf],G192_32:0.0095314933[&&PRIME ID=192 VERTEXTYPE=Leaf])G193_33:0.050858019[&&PRIME ID=193 VERTEXTYPE=Speciation DISCPT=(5,0)])G194_33:0.0738878803251595[&&PRIME ID=194 VERTEXTYPE=Duplication DISCPT=(33,2)])G195_34:0.012608856[&&PRIME ID=195 VERTEXTYPE=Speciation DISCPT=(58,0)])G196_35:0.11850531[&&PRIME ID=196 VERTEXTYPE=Speciation DISCPT=(61,0)],((G197_131:0.12788252[&&PRIME ID=197 VERTEXTYPE=Leaf],(G198_132:0.12380979[&&PRIME ID=198 VERTEXTYPE=Leaf],(G199_132:0.026643032[&&PRIME ID=199 VERTEXTYPE=Leaf],G200_131:0.026643032[&&PRIME ID=200 VERTEXTYPE=Leaf])G201_132:0.09716675541858741[&&PRIME ID=201 VERTEXTYPE=Additive Transfer FROMTOLINEAGE=(132,131) DISCPT=(17,1)])G202_132:0.004072732267982399[&&PRIME ID=202 VERTEXTYPE=Duplication DISCPT=(53,2)])G203_133:0.1102941[&&PRIME ID=203 VERTEXTYPE=Speciation DISCPT=(56,0)],(((G204_157:0.022083447[&&PRIME ID=204 VERTEXTYPE=Leaf],G205_158:0.022083447[&&PRIME ID=205 VERTEXTYPE=Leaf])G206_159:0.05838107[&&PRIME ID=206 VERTEXTYPE=Speciation DISCPT=(13,0)],G207_160:0.080464517[&&PRIME ID=207 VERTEXTYPE=Leaf])G208_161:0.02165952[&&PRIME ID=208 VERTEXTYPE=Speciation DISCPT=(40,0)],(G209_63:0.057887026[&&PRIME ID=209 VERTEXTYPE=Leaf],((G210_64:0.040179212[&&PRIME ID=210 VERTEXTYPE=Leaf],G211_64:0.040179212[&&PRIME ID=211 VERTEXTYPE=Leaf])G212_64:0.014867407692619647[&&PRIME ID=212 VERTEXTYPE=Duplication DISCPT=(20,2)],(G213_65:0.045239776[&&PRIME ID=213 VERTEXTYPE=Leaf],G214_66:0.045239776[&&PRIME ID=214 VERTEXTYPE=Leaf])G215_67:0.0098068433[&&PRIME ID=215 VERTEXTYPE=Speciation DISCPT=(23,0)])G216_68:0.0028404063[&&PRIME ID=216 VERTEXTYPE=Speciation DISCPT=(29,0)])G217_69:0.044237011[&&PRIME ID=217 VERTEXTYPE=Speciation DISCPT=(31,0)])G218_161:0.13605258[&&PRIME ID=218 VERTEXTYPE=Additive Transfer FROMTOLINEAGE=(161,69) DISCPT=(48,1)])G219_38:0.027214936664734988[&&PRIME ID=219 VERTEXTYPE=Additive Transfer FROMTOLINEAGE=(38,133) DISCPT=(73,2)])G220_39:0.079020535[&&PRIME ID=220 VERTEXTYPE=Speciation DISCPT=(79,0)])G221_41:0.058621999[&&PRIME ID=221 VERTEXTYPE=Speciation DISCPT=(88,0)])G222_42:0.024065972[&&PRIME ID=222 VERTEXTYPE=Speciation DISCPT=(90,0)],(((G223_0:0.12631881[&&PRIME ID=223 VERTEXTYPE=Leaf],(G224_1:0.0040217291[&&PRIME ID=224 VERTEXTYPE=Leaf],G225_2:0.0040217291[&&PRIME ID=225 VERTEXTYPE=Leaf])G226_3:0.12229708[&&PRIME ID=226 VERTEXTYPE=Speciation DISCPT=(3,0)])G227_6:0.082947063[&&PRIME ID=227 VERTEXTYPE=Speciation DISCPT=(55,0)],((G228_8:0.052351966[&&PRIME ID=228 VERTEXTYPE=Leaf],G229_10:0.052351966[&&PRIME ID=229 VERTEXTYPE=Leaf])G230_11:0.077182339[&&PRIME ID=230 VERTEXTYPE=Speciation DISCPT=(26,0)],((G231_7:0.030899292[&&PRIME ID=231 VERTEXTYPE=Leaf],G232_8:0.030899292[&&PRIME ID=232 VERTEXTYPE=Leaf])G233_9:0.021452674[&&PRIME ID=233 VERTEXTYPE=Speciation DISCPT=(18,0)],G234_10:0.052351966[&&PRIME ID=234 VERTEXTYPE=Leaf])G235_11:0.077182339[&&PRIME ID=235 VERTEXTYPE=Speciation DISCPT=(26,0)])G236_11:0.07973156497309873[&&PRIME ID=236 VERTEXTYPE=Duplication DISCPT=(56,1)])G237_12:0.19376822[&&PRIME ID=237 VERTEXTYPE=Speciation DISCPT=(69,0)],((G238_13:0.007833032[&&PRIME ID=238 VERTEXTYPE=Leaf],G239_14:0.007833032[&&PRIME ID=239 VERTEXTYPE=Leaf])G240_15:0.017595826[&&PRIME ID=240 VERTEXTYPE=Speciation DISCPT=(4,0)],G241_16:0.025428858[&&PRIME ID=241 VERTEXTYPE=Leaf])G242_17:0.37760524[&&PRIME ID=242 VERTEXTYPE=Speciation DISCPT=(17,0)])G243_42:0.024065972[&&PRIME ID=243 VERTEXTYPE=Speciation DISCPT=(90,0)])G244_42:0.12376375601254047[&&PRIME ID=244 VERTEXTYPE=Duplication DISCPT=(90,2)],((((((((G245_46:0.071891662[&&PRIME ID=245 VERTEXTYPE=Leaf],(G246_47:0.024635301[&&PRIME ID=246 VERTEXTYPE=Leaf],G247_48:0.024635301[&&PRIME ID=247 VERTEXTYPE=Leaf])G248_49:0.047256361[&&PRIME ID=248 VERTEXTYPE=Speciation DISCPT=(15,0)])G249_50:0.10369024[&&PRIME ID=249 VERTEXTYPE=Speciation DISCPT=(38,0)],(G250_43:0.0015929527[&&PRIME ID=250 VERTEXTYPE=Leaf],G251_44:0.0015929527[&&PRIME ID=251 VERTEXTYPE=Leaf])G252_45:0.17398895[&&PRIME ID=252 VERTEXTYPE=Speciation DISCPT=(1,0)])G253_45:0.06357434774689413[&&PRIME ID=253 VERTEXTYPE=Additive Transfer FROMTOLINEAGE=(45,52) DISCPT=(64,1)],(((G254_47:0.024635301[&&PRIME ID=254 VERTEXTYPE=Leaf],G255_48:0.024635301[&&PRIME ID=255 VERTEXTYPE=Leaf])G256_49:0.17942365[&&PRIME ID=256 VERTEXTYPE=Speciation DISCPT=(15,0)],(G257_53:0.084114267[&&PRIME ID=257 VERTEXTYPE=Leaf],G258_54:0.084114267[&&PRIME ID=258 VERTEXTYPE=Leaf])G259_55:0.11994468[&&PRIME ID=259 VERTEXTYPE=Speciation DISCPT=(43,0)])G260_52:0.00726054107788421[&&PRIME ID=260 VERTEXTYPE=Additive Transfer FROMTOLINEAGE=(52,55) DISCPT=(67,2)],(G261_53:0.084114267[&&PRIME ID=261 VERTEXTYPE=Leaf],G262_54:0.084114267[&&PRIME ID=262 VERTEXTYPE=Leaf])G263_55:0.12720522[&&PRIME ID=263 VERTEXTYPE=Speciation DISCPT=(43,0)])G264_56:0.027836763[&&PRIME ID=264 VERTEXTYPE=Speciation DISCPT=(70,0)])G265_57:0.14740434[&&PRIME ID=265 VERTEXTYPE=Speciation DISCPT=(75,0)],((G266_58:0.055002674[&&PRIME ID=266 VERTEXTYPE=Leaf],G267_59:0.055002674[&&PRIME ID=267 VERTEXTYPE=Leaf])G268_60:0.077482456[&&PRIME ID=268 VERTEXTYPE=Speciation DISCPT=(28,0)],G269_61:0.13248513[&&PRIME ID=269 VERTEXTYPE=Leaf])G270_62:0.25407547[&&PRIME ID=270 VERTEXTYPE=Speciation DISCPT=(57,0)])G271_57:0.0071549871220672745[&&PRIME ID=271 VERTEXTYPE=Additive Transfer FROMTOLINEAGE=(57,74) DISCPT=(89,2)],(((G272_183:0.063906831[&&PRIME ID=272 VERTEXTYPE=Leaf],(G273_184:0.020503258[&&PRIME ID=273 VERTEXTYPE=Leaf],G274_185:0.020503258[&&PRIME ID=274 VERTEXTYPE=Leaf])G275_186:0.043403573[&&PRIME ID=275 VERTEXTYPE=Speciation DISCPT=(10,0)])G276_187:0.015176175[&&PRIME ID=276 VERTEXTYPE=Speciation DISCPT=(36,0)],G277_188:0.079083006[&&PRIME ID=277 VERTEXTYPE=Leaf])G278_189:0.19708753[&&PRIME ID=278 VERTEXTYPE=Speciation DISCPT=(39,0)],G279_190:0.27617054[&&PRIME ID=279 VERTEXTYPE=Leaf])G280_191:0.11754504[&&PRIME ID=280 VERTEXTYPE=Speciation DISCPT=(81,0)])G281_57:0.015912534077875552[&&PRIME ID=281 VERTEXTYPE=Additive Transfer FROMTOLINEAGE=(57,191) DISCPT=(89,2)],((((G282_46:0.071891662[&&PRIME ID=282 VERTEXTYPE=Leaf],(G283_47:0.024635301[&&PRIME ID=283 VERTEXTYPE=Leaf],G284_48:0.024635301[&&PRIME ID=284 VERTEXTYPE=Leaf])G285_49:0.047256361[&&PRIME ID=285 VERTEXTYPE=Speciation DISCPT=(15,0)])G286_50:0.10045379[&&PRIME ID=286 VERTEXTYPE=Speciation DISCPT=(38,0)],(G287_51:0.013278303[&&PRIME ID=287 VERTEXTYPE=Leaf],G288_169:0.013278303[&&PRIME ID=288 VERTEXTYPE=Leaf])G289_51:0.159067146572704[&&PRIME ID=289 VERTEXTYPE=Additive Transfer FROMTOLINEAGE=(51,169) DISCPT=(7,1)])G290_52:0.038974038[&&PRIME ID=290 VERTEXTYPE=Speciation DISCPT=(63,0)],(G291_53:0.084114267[&&PRIME ID=291 VERTEXTYPE=Leaf],G292_54:0.084114267[&&PRIME ID=292 VERTEXTYPE=Leaf])G293_55:0.12720522[&&PRIME ID=293 VERTEXTYPE=Speciation DISCPT=(43,0)])G294_56:0.076837235[&&PRIME ID=294 VERTEXTYPE=Speciation DISCPT=(70,0)],G295_190:0.28815673[&&PRIME ID=295 VERTEXTYPE=Leaf])G296_57:0.12147139405804339[&&PRIME ID=296 VERTEXTYPE=Additive Transfer FROMTOLINEAGE=(57,17) DISCPT=(82,1)])G297_57:0.028040201729796328[&&PRIME ID=297 VERTEXTYPE=Duplication DISCPT=(90,1)],((((G298_58:0.055002674[&&PRIME ID=298 VERTEXTYPE=Leaf],G299_59:0.055002674[&&PRIME ID=299 VERTEXTYPE=Leaf])G300_60:0.077482456[&&PRIME ID=300 VERTEXTYPE=Speciation DISCPT=(28,0)],G301_61:0.13248513[&&PRIME ID=301 VERTEXTYPE=Leaf])G302_62:0.090509543[&&PRIME ID=302 VERTEXTYPE=Speciation DISCPT=(57,0)],((G303_36:0.032008316[&&PRIME ID=303 VERTEXTYPE=Leaf],G304_37:0.032008316[&&PRIME ID=304 VERTEXTYPE=Leaf])G305_38:0.065210944[&&PRIME ID=305 VERTEXTYPE=Speciation DISCPT=(19,0)],(G306_63:0.057887026[&&PRIME ID=306 VERTEXTYPE=Leaf],(G307_64:0.055046619[&&PRIME ID=307 VERTEXTYPE=Leaf],(G308_65:0.045239776[&&PRIME ID=308 VERTEXTYPE=Leaf],G309_66:0.045239776[&&PRIME ID=309 VERTEXTYPE=Leaf])G310_67:0.0098068433[&&PRIME ID=310 VERTEXTYPE=Speciation DISCPT=(23,0)])G311_68:0.0028404063[&&PRIME ID=311 VERTEXTYPE=Speciation DISCPT=(29,0)])G312_69:0.039332235[&&PRIME ID=312 VERTEXTYPE=Speciation DISCPT=(31,0)])G313_69:0.12577541282380722[&&PRIME ID=313 VERTEXTYPE=Additive Transfer FROMTOLINEAGE=(69,38) DISCPT=(47,1)])G314_70:0.036309493[&&PRIME ID=314 VERTEXTYPE=Speciation DISCPT=(72,0)],(((G315_71:0.023111042[&&PRIME ID=315 VERTEXTYPE=Leaf],G316_72:0.023111042[&&PRIME ID=316 VERTEXTYPE=Leaf])G317_73:0.069726619[&&PRIME ID=317 VERTEXTYPE=Speciation DISCPT=(14,0)],(G318_58:0.055002674[&&PRIME ID=318 VERTEXTYPE=Leaf],G319_59:0.055002674[&&PRIME ID=319 VERTEXTYPE=Leaf])G320_60:0.037834987[&&PRIME ID=320 VERTEXTYPE=Speciation DISCPT=(28,0)])G321_73:0.016659463025901187[&&PRIME ID=321 VERTEXTYPE=Additive Transfer FROMTOLINEAGE=(73,60) DISCPT=(46,1)],((G322_183:0.063906831[&&PRIME ID=322 VERTEXTYPE=Leaf],(G323_184:0.020503258[&&PRIME ID=323 VERTEXTYPE=Leaf],G324_185:0.020503258[&&PRIME ID=324 VERTEXTYPE=Leaf])G325_186:0.043403573[&&PRIME ID=325 VERTEXTYPE=Speciation DISCPT=(10,0)])G326_187:0.015176175[&&PRIME ID=326 VERTEXTYPE=Speciation DISCPT=(36,0)],G327_188:0.079083006[&&PRIME ID=327 VERTEXTYPE=Leaf])G328_189:0.030414119[&&PRIME ID=328 VERTEXTYPE=Speciation DISCPT=(39,0)])G329_73:0.1498070414347855[&&PRIME ID=329 VERTEXTYPE=Additive Transfer FROMTOLINEAGE=(73,189) DISCPT=(49,1)])G330_74:0.17836415[&&PRIME ID=330 VERTEXTYPE=Speciation DISCPT=(78,0)])G331_75:0.056010638[&&PRIME ID=331 VERTEXTYPE=Speciation DISCPT=(92,0)],(((G332_192:0.15367927[&&PRIME ID=332 VERTEXTYPE=Leaf],G333_193:0.15367927[&&PRIME ID=333 VERTEXTYPE=Leaf])G334_194:0.2280126[&&PRIME ID=334 VERTEXTYPE=Speciation DISCPT=(62,0)],((G335_76:0.035415537[&&PRIME ID=335 VERTEXTYPE=Leaf],G336_77:0.035415537[&&PRIME ID=336 VERTEXTYPE=Leaf])G337_78:0.26652096[&&PRIME ID=337 VERTEXTYPE=Speciation DISCPT=(20,0)],((G338_160:0.040170248[&&PRIME ID=338 VERTEXTYPE=Leaf],(G339_84:0.018502671[&&PRIME ID=339 VERTEXTYPE=Leaf],G340_85:0.018502671[&&PRIME ID=340 VERTEXTYPE=Leaf])G341_86:0.021667577[&&PRIME ID=341 VERTEXTYPE=Speciation DISCPT=(9,0)])G342_86:0.20999048[&&PRIME ID=342 VERTEXTYPE=Additive Transfer FROMTOLINEAGE=(86,160) DISCPT=(20,2)],((G343_21:0.016118148[&&PRIME ID=343 VERTEXTYPE=Leaf],G344_22:0.016118148[&&PRIME ID=344 VERTEXTYPE=Leaf])G345_23:0.011063367[&&PRIME ID=345 VERTEXTYPE=Speciation DISCPT=(8,0)],G346_88:0.027181515[&&PRIME ID=346 VERTEXTYPE=Leaf])G347_88:0.22297921507723167[&&PRIME ID=347 VERTEXTYPE=Additive Transfer FROMTOLINEAGE=(88,23) DISCPT=(17,1)])G348_89:0.051775767[&&PRIME ID=348 VERTEXTYPE=Speciation DISCPT=(77,0)])G349_90:0.07975537[&&PRIME ID=349 VERTEXTYPE=Speciation DISCPT=(85,0)])G350_90:0.07168005775844824[&&PRIME ID=350 VERTEXTYPE=Additive Transfer FROMTOLINEAGE=(90,194) DISCPT=(89,2)],((((G351_100:0.27225406[&&PRIME ID=351 VERTEXTYPE=Leaf],(((G352_101:0.025176513[&&PRIME ID=352 VERTEXTYPE=Leaf],((G353_102:0.0033940515[&&PRIME ID=353 VERTEXTYPE=Leaf],G354_103:0.0033940515[&&PRIME ID=354 VERTEXTYPE=Leaf])G355_104:0.0026252759[&&PRIME ID=355 VERTEXTYPE=Speciation DISCPT=(2,0)],G356_101:0.0060193274[&&PRIME ID=356 VERTEXTYPE=Leaf])G357_104:0.01915718575640701[&&PRIME ID=357 VERTEXTYPE=Additive Transfer FROMTOLINEAGE=(104,101) DISCPT=(3,2)])G358_105:0.2118727[&&PRIME ID=358 VERTEXTYPE=Speciation DISCPT=(16,0)],((G359_106:0.064718035[&&PRIME ID=359 VERTEXTYPE=Leaf],G360_107:0.064718035[&&PRIME ID=360 VERTEXTYPE=Leaf])G361_108:0.059478976[&&PRIME ID=361 VERTEXTYPE=Speciation DISCPT=(37,0)],((G362_109:0.060908682[&&PRIME ID=362 VERTEXTYPE=Leaf],G363_110:0.060908682[&&PRIME ID=363 VERTEXTYPE=Leaf])G364_111:0.059541416[&&PRIME ID=364 VERTEXTYPE=Speciation DISCPT=(34,0)],((G365_112:0.04795601[&&PRIME ID=365 VERTEXTYPE=Leaf],(G366_113:0.020691416[&&PRIME ID=366 VERTEXTYPE=Leaf],(G367_114:0.01989556[&&PRIME ID=367 VERTEXTYPE=Leaf],G368_114:0.01989556[&&PRIME ID=368 VERTEXTYPE=Leaf])G369_114:7.958562070538651E-4[&&PRIME ID=369 VERTEXTYPE=Duplication DISCPT=(9,2)])G370_115:0.027264594[&&PRIME ID=370 VERTEXTYPE=Speciation DISCPT=(11,0)])G371_116:0.06868306[&&PRIME ID=371 VERTEXTYPE=Speciation DISCPT=(25,0)],G372_117:0.11663907[&&PRIME ID=372 VERTEXTYPE=Leaf])G373_118:0.0038110283[&&PRIME ID=373 VERTEXTYPE=Speciation DISCPT=(52,0)])G374_119:0.003746913[&&PRIME ID=374 VERTEXTYPE=Speciation DISCPT=(53,0)])G375_120:0.11285221[&&PRIME ID=375 VERTEXTYPE=Speciation DISCPT=(54,0)])G376_121:0.0018945718[&&PRIME ID=376 VERTEXTYPE=Speciation DISCPT=(73,0)],(((G377_122:0.091669325[&&PRIME ID=377 VERTEXTYPE=Leaf],G378_123:0.091669325[&&PRIME ID=378 VERTEXTYPE=Leaf])G379_124:0.016642775[&&PRIME ID=379 VERTEXTYPE=Speciation DISCPT=(45,0)],G380_125:0.1083121[&&PRIME ID=380 VERTEXTYPE=Leaf])G381_126:0.07037341[&&PRIME ID=381 VERTEXTYPE=Speciation DISCPT=(49,0)],G382_127:0.17868551[&&PRIME ID=382 VERTEXTYPE=Leaf])G383_128:0.06025828[&&PRIME ID=383 VERTEXTYPE=Speciation DISCPT=(65,0)])G384_129:0.033310271[&&PRIME ID=384 VERTEXTYPE=Speciation DISCPT=(74,0)])G385_130:0.027072868[&&PRIME ID=385 VERTEXTYPE=Speciation DISCPT=(80,0)],((((G386_135:0.03167121[&&PRIME ID=386 VERTEXTYPE=Leaf],G387_135:0.03167121[&&PRIME ID=387 VERTEXTYPE=Leaf])G388_135:0.051364228513621796[&&PRIME ID=388 VERTEXTYPE=Duplication DISCPT=(18,2)],(G389_136:0.046782363[&&PRIME ID=389 VERTEXTYPE=Leaf],G390_137:0.046782363[&&PRIME ID=390 VERTEXTYPE=Leaf])G391_138:0.036253075[&&PRIME ID=391 VERTEXTYPE=Speciation DISCPT=(24,0)])G392_139:0.11952388[&&PRIME ID=392 VERTEXTYPE=Speciation DISCPT=(42,0)],G393_146:0.20255932[&&PRIME ID=393 VERTEXTYPE=Leaf])G394_147:0.019028588[&&PRIME ID=394 VERTEXTYPE=Speciation DISCPT=(67,0)],G395_149:0.2215879[&&PRIME ID=395 VERTEXTYPE=Leaf])G396_151:0.077739021[&&PRIME ID=396 VERTEXTYPE=Speciation DISCPT=(71,0)])G397_152:0.013884231[&&PRIME ID=397 VERTEXTYPE=Speciation DISCPT=(84,0)],((((G398_58:0.055002674[&&PRIME ID=398 VERTEXTYPE=Leaf],G399_59:0.055002674[&&PRIME ID=399 VERTEXTYPE=Leaf])G400_60:0.077482456[&&PRIME ID=400 VERTEXTYPE=Speciation DISCPT=(28,0)],G401_61:0.13248513[&&PRIME ID=401 VERTEXTYPE=Leaf])G402_62:0.090509543[&&PRIME ID=402 VERTEXTYPE=Speciation DISCPT=(57,0)],(G403_63:0.057887026[&&PRIME ID=403 VERTEXTYPE=Leaf],(G404_64:0.055046619[&&PRIME ID=404 VERTEXTYPE=Leaf],(G405_65:0.045239776[&&PRIME ID=405 VERTEXTYPE=Leaf],G406_66:0.045239776[&&PRIME ID=406 VERTEXTYPE=Leaf])G407_67:0.0098068433[&&PRIME ID=407 VERTEXTYPE=Speciation DISCPT=(23,0)])G408_68:0.0028404063[&&PRIME ID=408 VERTEXTYPE=Speciation DISCPT=(29,0)])G409_69:0.16510765[&&PRIME ID=409 VERTEXTYPE=Speciation DISCPT=(31,0)])G410_70:0.036309493[&&PRIME ID=410 VERTEXTYPE=Speciation DISCPT=(72,0)],((G411_18:0.059741995[&&PRIME ID=411 VERTEXTYPE=Leaf],G412_19:0.059741995[&&PRIME ID=412 VERTEXTYPE=Leaf])G413_20:0.082087973[&&PRIME ID=413 VERTEXTYPE=Speciation DISCPT=(33,0)],(G414_71:0.023111042[&&PRIME ID=414 VERTEXTYPE=Leaf],G415_72:0.023111042[&&PRIME ID=415 VERTEXTYPE=Leaf])G416_73:0.11871893[&&PRIME ID=416 VERTEXTYPE=Speciation DISCPT=(14,0)])G417_73:0.11747419766681408[&&PRIME ID=417 VERTEXTYPE=Additive Transfer FROMTOLINEAGE=(73,20) DISCPT=(60,1)])G418_74:0.053906995[&&PRIME ID=418 VERTEXTYPE=Speciation DISCPT=(78,0)])G419_153:0.043824429565334826[&&PRIME ID=419 VERTEXTYPE=Additive Transfer FROMTOLINEAGE=(153,74) DISCPT=(87,1)],(((G420_157:0.022083447[&&PRIME ID=420 VERTEXTYPE=Leaf],G421_158:0.022083447[&&PRIME ID=421 VERTEXTYPE=Leaf])G422_159:0.05838107[&&PRIME ID=422 VERTEXTYPE=Speciation DISCPT=(13,0)],G423_160:0.080464517[&&PRIME ID=423 VERTEXTYPE=Leaf])G424_161:0.059923053[&&PRIME ID=424 VERTEXTYPE=Speciation DISCPT=(40,0)],G425_162:0.14038757[&&PRIME ID=425 VERTEXTYPE=Leaf])G426_163:0.21664802[&&PRIME ID=426 VERTEXTYPE=Speciation DISCPT=(60,0)])G427_165:0.096336335[&&PRIME ID=427 VERTEXTYPE=Speciation DISCPT=(89,0)])G428_166:0.040307032[&&PRIME ID=428 VERTEXTYPE=Speciation DISCPT=(94,0)])G429_167:0.057184864[&&PRIME ID=429 VERTEXTYPE=Speciation DISCPT=(96,0)])G430_168:0.11527441[&&PRIME ID=430 VERTEXTYPE=Speciation DISCPT=(98,0)])G431_197:0.02013545250130321[&&PRIME ID=431 VERTEXTYPE=Additive Transfer FROMTOLINEAGE=(197,168) DISCPT=(98,2)])G432_198:0.0[&&PRIME ID=432 VERTEXTYPE=Speciation DISCPT=(99,0)][&&PRIME NAME=PrunedTree];
