# Supplementary material for: Assessing the accuracy of phylogenetic rooting methods on prokaryotic gene families
Source: PLoS One. 2020 May 15;15(5):e0232950. doi: 10.1371/journal.pone.0232950 (PMC7228096; doi:10.1371/journal.pone.0232950)
Supplement: S1 Dataset — (ZIP) [file pone.0232950.s002.zip › AllSimulatedDatasets/R-025-HI-NR/original_trees/tree60]

((((((G0_0:0.0063967972[&&PRIME ID=0 VERTEXTYPE=Leaf],G1_0:0.0063967972[&&PRIME ID=1 VERTEXTYPE=Leaf])G2_0:0.12340452284808372[&&PRIME ID=2 VERTEXTYPE=Duplication DISCPT=(3,2)],G3_1:0.12980132[&&PRIME ID=3 VERTEXTYPE=Leaf])G4_2:0.37952596[&&PRIME ID=4 VERTEXTYPE=Speciation DISCPT=(45,0)],((((G5_10:0.029730433[&&PRIME ID=5 VERTEXTYPE=Leaf],G6_11:0.029730433[&&PRIME ID=6 VERTEXTYPE=Leaf])G7_12:0.13778455[&&PRIME ID=7 VERTEXTYPE=Speciation DISCPT=(13,0)],G8_24:0.16751498[&&PRIME ID=8 VERTEXTYPE=Leaf])G9_12:0.21745684168090731[&&PRIME ID=9 VERTEXTYPE=Additive Transfer FROMTOLINEAGE=(12,24) DISCPT=(52,2)],((((G10_17:0.031291689[&&PRIME ID=10 VERTEXTYPE=Leaf],G11_18:0.031291689[&&PRIME ID=11 VERTEXTYPE=Leaf])G12_19:0.27179871[&&PRIME ID=12 VERTEXTYPE=Speciation DISCPT=(16,0)],(G13_22:0.0081102049[&&PRIME ID=13 VERTEXTYPE=Leaf],G14_170:0.0081102049[&&PRIME ID=14 VERTEXTYPE=Leaf])G15_22:0.2949801951298854[&&PRIME ID=15 VERTEXTYPE=Additive Transfer FROMTOLINEAGE=(22,170) DISCPT=(4,1)])G16_23:0.017481862[&&PRIME ID=16 VERTEXTYPE=Speciation DISCPT=(74,0)],(G17_24:0.17250184[&&PRIME ID=17 VERTEXTYPE=Leaf],(G18_25:0.10460858[&&PRIME ID=18 VERTEXTYPE=Leaf],(G19_28:4.6650786E-4[&&PRIME ID=19 VERTEXTYPE=Leaf],G20_57:4.6650786E-4[&&PRIME ID=20 VERTEXTYPE=Leaf])G21_28:0.10414207213883088[&&PRIME ID=21 VERTEXTYPE=Additive Transfer FROMTOLINEAGE=(28,57) DISCPT=(0,2)])G22_29:0.06789326[&&PRIME ID=22 VERTEXTYPE=Speciation DISCPT=(40,0)])G23_30:0.14807042[&&PRIME ID=23 VERTEXTYPE=Speciation DISCPT=(55,0)])G24_31:0.054100415[&&PRIME ID=24 VERTEXTYPE=Speciation DISCPT=(77,0)],(((G25_32:0.11781569[&&PRIME ID=25 VERTEXTYPE=Leaf],(G26_32:0.020214247[&&PRIME ID=26 VERTEXTYPE=Leaf],G27_32:0.020214247[&&PRIME ID=27 VERTEXTYPE=Leaf])G28_32:0.097601439[&&PRIME ID=28 VERTEXTYPE=Duplication DISCPT=(7,2)])G29_32:0.19345596388615896[&&PRIME ID=29 VERTEXTYPE=Duplication DISCPT=(42,1)],G30_33:0.31127165[&&PRIME ID=30 VERTEXTYPE=Leaf])G31_34:0.030393956[&&PRIME ID=31 VERTEXTYPE=Speciation DISCPT=(75,0)],G32_33:0.34166561[&&PRIME ID=32 VERTEXTYPE=Leaf])G33_34:0.03300707129760695[&&PRIME ID=33 VERTEXTYPE=Duplication DISCPT=(81,1)])G34_35:0.010299148[&&PRIME ID=34 VERTEXTYPE=Speciation DISCPT=(84,0)])G35_36:0.052983492[&&PRIME ID=35 VERTEXTYPE=Speciation DISCPT=(85,0)],(((G36_115:0.072022908[&&PRIME ID=36 VERTEXTYPE=Leaf],(G37_1:0.056101915[&&PRIME ID=37 VERTEXTYPE=Leaf],G38_1:0.056101915[&&PRIME ID=38 VERTEXTYPE=Leaf])G39_1:0.015920993413134705[&&PRIME ID=39 VERTEXTYPE=Duplication DISCPT=(25,2)])G40_1:0.01711470927266979[&&PRIME ID=40 VERTEXTYPE=Additive Transfer FROMTOLINEAGE=(1,115) DISCPT=(33,1)],G41_0:0.089137618[&&PRIME ID=41 VERTEXTYPE=Leaf])G42_0:0.04066370225405959[&&PRIME ID=42 VERTEXTYPE=Additive Transfer FROMTOLINEAGE=(0,1) DISCPT=(35,1)],G43_1:0.12980132[&&PRIME ID=43 VERTEXTYPE=Leaf])G44_2:0.308154[&&PRIME ID=44 VERTEXTYPE=Speciation DISCPT=(45,0)])G45_36:0.07137196155774539[&&PRIME ID=45 VERTEXTYPE=Additive Transfer FROMTOLINEAGE=(36,2) DISCPT=(91,1)])G46_37:0.10088061[&&PRIME ID=46 VERTEXTYPE=Speciation DISCPT=(93,0)],((G47_24:0.17250184[&&PRIME ID=47 VERTEXTYPE=Leaf],((G48_25:0.048229778[&&PRIME ID=48 VERTEXTYPE=Leaf],G49_26:0.048229778[&&PRIME ID=49 VERTEXTYPE=Leaf])G50_27:0.056378802[&&PRIME ID=50 VERTEXTYPE=Speciation DISCPT=(22,0)],G51_28:0.10460858[&&PRIME ID=51 VERTEXTYPE=Leaf])G52_29:0.06789326[&&PRIME ID=52 VERTEXTYPE=Speciation DISCPT=(40,0)])G53_30:0.012668445[&&PRIME ID=53 VERTEXTYPE=Speciation DISCPT=(55,0)],(((G54_22:0.0010745036[&&PRIME ID=54 VERTEXTYPE=Leaf],G55_0:0.0010745036[&&PRIME ID=55 VERTEXTYPE=Leaf])G56_0:0.035121033537766154[&&PRIME ID=56 VERTEXTYPE=Additive Transfer FROMTOLINEAGE=(0,22) DISCPT=(1,1)],(G57_17:0.031291689[&&PRIME ID=57 VERTEXTYPE=Leaf],G58_18:0.031291689[&&PRIME ID=58 VERTEXTYPE=Leaf])G59_19:0.0049038482[&&PRIME ID=59 VERTEXTYPE=Speciation DISCPT=(16,0)])G60_0:0.09360578281259231[&&PRIME ID=60 VERTEXTYPE=Additive Transfer FROMTOLINEAGE=(0,19) DISCPT=(17,2)],(G61_66:0.10437758[&&PRIME ID=61 VERTEXTYPE=Leaf],(G62_134:0.080581114[&&PRIME ID=62 VERTEXTYPE=Leaf],(G63_110:0.049867618[&&PRIME ID=63 VERTEXTYPE=Leaf],G64_111:0.049867618[&&PRIME ID=64 VERTEXTYPE=Leaf])G65_112:0.030713496[&&PRIME ID=65 VERTEXTYPE=Speciation DISCPT=(23,0)])G66_1:0.023796462964410483[&&PRIME ID=66 VERTEXTYPE=Additive Transfer FROMTOLINEAGE=(1,112) DISCPT=(33,2)])G67_1:0.025423743190859976[&&PRIME ID=67 VERTEXTYPE=Additive Transfer FROMTOLINEAGE=(1,66) DISCPT=(39,2)])G68_2:0.055368965[&&PRIME ID=68 VERTEXTYPE=Speciation DISCPT=(45,0)])G69_2:0.42503760200730567[&&PRIME ID=69 VERTEXTYPE=Additive Transfer FROMTOLINEAGE=(2,30) DISCPT=(59,1)])G70_2:0.03160833420770859[&&PRIME ID=70 VERTEXTYPE=Additive Transfer FROMTOLINEAGE=(2,37) DISCPT=(95,2)],(((G71_4:0.25163551[&&PRIME ID=71 VERTEXTYPE=Leaf],G72_7:0.25163551[&&PRIME ID=72 VERTEXTYPE=Leaf])G73_9:0.25769177[&&PRIME ID=73 VERTEXTYPE=Speciation DISCPT=(69,0)],(G74_10:0.029730433[&&PRIME ID=74 VERTEXTYPE=Leaf],G75_11:0.029730433[&&PRIME ID=75 VERTEXTYPE=Leaf])G76_12:0.47959684[&&PRIME ID=76 VERTEXTYPE=Speciation DISCPT=(13,0)])G77_37:0.092131891[&&PRIME ID=77 VERTEXTYPE=Speciation DISCPT=(93,0)],(((G78_16:0.21629835[&&PRIME ID=78 VERTEXTYPE=Leaf],(G79_175:0.21036145[&&PRIME ID=79 VERTEXTYPE=Leaf],(G80_17:0.031291689[&&PRIME ID=80 VERTEXTYPE=Leaf],G81_18:0.031291689[&&PRIME ID=81 VERTEXTYPE=Leaf])G82_19:0.17906976[&&PRIME ID=82 VERTEXTYPE=Speciation DISCPT=(16,0)])G83_19:0.005936893093862729[&&PRIME ID=83 VERTEXTYPE=Additive Transfer FROMTOLINEAGE=(19,175) DISCPT=(63,2)])G84_20:0.060640598[&&PRIME ID=84 VERTEXTYPE=Speciation DISCPT=(65,0)],(G85_3:0.25163551[&&PRIME ID=85 VERTEXTYPE=Leaf],(G86_6:0.25001596[&&PRIME ID=86 VERTEXTYPE=Leaf],G87_7:0.25001596[&&PRIME ID=87 VERTEXTYPE=Leaf])G88_8:0.0016195536[&&PRIME ID=88 VERTEXTYPE=Speciation DISCPT=(68,0)])G89_9:0.025303431[&&PRIME ID=89 VERTEXTYPE=Speciation DISCPT=(69,0)])G90_9:0.23238833556520141[&&PRIME ID=90 VERTEXTYPE=Additive Transfer FROMTOLINEAGE=(9,21) DISCPT=(70,2)],((((G91_13:8.539421E-4[&&PRIME ID=91 VERTEXTYPE=Leaf],G92_14:8.539421E-4[&&PRIME ID=92 VERTEXTYPE=Leaf])G93_15:0.22781863[&&PRIME ID=93 VERTEXTYPE=Speciation DISCPT=(1,0)],((G94_16:0.093558303[&&PRIME ID=94 VERTEXTYPE=Leaf],G95_110:0.093558303[&&PRIME ID=95 VERTEXTYPE=Leaf])G96_16:0.12274004424101083[&&PRIME ID=96 VERTEXTYPE=Additive Transfer FROMTOLINEAGE=(16,176) DISCPT=(35,2)],(G97_17:0.031291689[&&PRIME ID=97 VERTEXTYPE=Leaf],G98_18:0.031291689[&&PRIME ID=98 VERTEXTYPE=Leaf])G99_19:0.18500666[&&PRIME ID=99 VERTEXTYPE=Speciation DISCPT=(16,0)])G100_20:0.012374221[&&PRIME ID=100 VERTEXTYPE=Speciation DISCPT=(65,0)])G101_21:0.091899695[&&PRIME ID=101 VERTEXTYPE=Speciation DISCPT=(67,0)],G102_24:0.32057226[&&PRIME ID=102 VERTEXTYPE=Leaf])G103_31:0.054100415[&&PRIME ID=103 VERTEXTYPE=Speciation DISCPT=(77,0)],G104_32:0.37467268[&&PRIME ID=104 VERTEXTYPE=Leaf])G105_35:0.1346546[&&PRIME ID=105 VERTEXTYPE=Speciation DISCPT=(84,0)])G106_37:0.092131891[&&PRIME ID=106 VERTEXTYPE=Speciation DISCPT=(93,0)])G107_37:0.04035704980823961[&&PRIME ID=107 VERTEXTYPE=Duplication DISCPT=(95,1)])G108_38:0.1613674[&&PRIME ID=108 VERTEXTYPE=Speciation DISCPT=(96,0)],((((((G109_54:0.0071831617[&&PRIME ID=109 VERTEXTYPE=Leaf],G110_55:0.0071831617[&&PRIME ID=110 VERTEXTYPE=Leaf])G111_55:0.15261408[&&PRIME ID=111 VERTEXTYPE=Additive Transfer FROMTOLINEAGE=(55,54) DISCPT=(4,1)],(G112_57:0.0052891989[&&PRIME ID=112 VERTEXTYPE=Leaf],G113_58:0.0052891989[&&PRIME ID=113 VERTEXTYPE=Leaf])G114_59:0.15450805[&&PRIME ID=114 VERTEXTYPE=Speciation DISCPT=(3,0)])G115_60:0.06777004[&&PRIME ID=115 VERTEXTYPE=Speciation DISCPT=(51,0)],(G116_61:0.081687333[&&PRIME ID=116 VERTEXTYPE=Leaf],G117_62:0.081687333[&&PRIME ID=117 VERTEXTYPE=Leaf])G118_63:0.14587995[&&PRIME ID=118 VERTEXTYPE=Speciation DISCPT=(35,0)])G119_64:0.10665007[&&PRIME ID=119 VERTEXTYPE=Speciation DISCPT=(66,0)],(G120_66:0.27957232[&&PRIME ID=120 VERTEXTYPE=Leaf],(G121_3:0.036877769[&&PRIME ID=121 VERTEXTYPE=Leaf],G122_68:0.036877769[&&PRIME ID=122 VERTEXTYPE=Leaf])G123_68:0.24269455062529294[&&PRIME ID=123 VERTEXTYPE=Additive Transfer FROMTOLINEAGE=(68,3) DISCPT=(17,2)])G124_69:0.054645031[&&PRIME ID=124 VERTEXTYPE=Speciation DISCPT=(71,0)])G125_70:0.018708601[&&PRIME ID=125 VERTEXTYPE=Speciation DISCPT=(79,0)],(((G126_72:0.013891618[&&PRIME ID=126 VERTEXTYPE=Leaf],G127_91:0.013891618[&&PRIME ID=127 VERTEXTYPE=Leaf])G128_72:0.007100006099202662[&&PRIME ID=128 VERTEXTYPE=Additive Transfer FROMTOLINEAGE=(72,91) DISCPT=(5,2)],G129_73:0.020991624[&&PRIME ID=129 VERTEXTYPE=Leaf])G130_74:0.077718874[&&PRIME ID=130 VERTEXTYPE=Speciation DISCPT=(8,0)],((G131_72:0.020991624[&&PRIME ID=131 VERTEXTYPE=Leaf],G132_73:0.020991624[&&PRIME ID=132 VERTEXTYPE=Leaf])G133_74:0.07383643[&&PRIME ID=133 VERTEXTYPE=Speciation DISCPT=(8,0)],G134_75:0.094828054[&&PRIME ID=134 VERTEXTYPE=Leaf])G135_75:0.003882443681739386[&&PRIME ID=135 VERTEXTYPE=Additive Transfer FROMTOLINEAGE=(75,74) DISCPT=(35,2)])G136_76:0.25421546[&&PRIME ID=136 VERTEXTYPE=Speciation DISCPT=(37,0)])G137_78:0.38032633[&&PRIME ID=137 VERTEXTYPE=Speciation DISCPT=(82,0)],((((G138_97:0.12978754[&&PRIME ID=138 VERTEXTYPE=Leaf],(G139_98:0.11779194[&&PRIME ID=139 VERTEXTYPE=Leaf],G140_99:0.11779194[&&PRIME ID=140 VERTEXTYPE=Leaf])G141_100:0.011995596[&&PRIME ID=141 VERTEXTYPE=Speciation DISCPT=(42,0)])G142_101:0.067090171[&&PRIME ID=142 VERTEXTYPE=Speciation DISCPT=(44,0)],(G143_13:8.539421E-4[&&PRIME ID=143 VERTEXTYPE=Leaf],G144_14:8.539421E-4[&&PRIME ID=144 VERTEXTYPE=Leaf])G145_15:0.19602377[&&PRIME ID=145 VERTEXTYPE=Speciation DISCPT=(1,0)])G146_101:0.1404258794037883[&&PRIME ID=146 VERTEXTYPE=Additive Transfer FROMTOLINEAGE=(101,15) DISCPT=(61,2)],((G147_102:0.022575635[&&PRIME ID=147 VERTEXTYPE=Leaf],G148_103:0.022575635[&&PRIME ID=148 VERTEXTYPE=Leaf])G149_104:0.18855087[&&PRIME ID=149 VERTEXTYPE=Speciation DISCPT=(11,0)],((G150_71:0.044031365[&&PRIME ID=150 VERTEXTYPE=Leaf],(((G151_105:0.021749234[&&PRIME ID=151 VERTEXTYPE=Leaf],G152_106:0.021749234[&&PRIME ID=152 VERTEXTYPE=Leaf])G153_107:0.008906701[&&PRIME ID=153 VERTEXTYPE=Speciation DISCPT=(10,0)],G154_108:0.030655935[&&PRIME ID=154 VERTEXTYPE=Leaf])G155_109:0.0082949203[&&PRIME ID=155 VERTEXTYPE=Speciation DISCPT=(14,0)],(G156_118:0.0235808[&&PRIME ID=156 VERTEXTYPE=Leaf],G157_119:0.0235808[&&PRIME ID=157 VERTEXTYPE=Leaf])G158_120:0.015370055[&&PRIME ID=158 VERTEXTYPE=Speciation DISCPT=(12,0)])G159_109:0.00508050993923876[&&PRIME ID=159 VERTEXTYPE=Additive Transfer FROMTOLINEAGE=(109,120) DISCPT=(18,1)])G160_109:0.14101241[&&PRIME ID=160 VERTEXTYPE=Additive Transfer FROMTOLINEAGE=(109,71) DISCPT=(18,2)],(((G161_54:0.08871722[&&PRIME ID=161 VERTEXTYPE=Leaf],(G162_118:0.0235808[&&PRIME ID=162 VERTEXTYPE=Leaf],G163_119:0.0235808[&&PRIME ID=163 VERTEXTYPE=Leaf])G164_120:0.06513642[&&PRIME ID=164 VERTEXTYPE=Speciation DISCPT=(12,0)])G165_120:0.027368388707579506[&&PRIME ID=165 VERTEXTYPE=Additive Transfer FROMTOLINEAGE=(120,54) DISCPT=(35,1)],(G166_121:0.04631741[&&PRIME ID=166 VERTEXTYPE=Leaf],G167_122:0.04631741[&&PRIME ID=167 VERTEXTYPE=Leaf])G168_123:0.069768199[&&PRIME ID=168 VERTEXTYPE=Speciation DISCPT=(20,0)])G169_124:0.048035471[&&PRIME ID=169 VERTEXTYPE=Speciation DISCPT=(41,0)],(((G170_125:0.012373511[&&PRIME ID=170 VERTEXTYPE=Leaf],G171_115:0.012373511[&&PRIME ID=171 VERTEXTYPE=Leaf])G172_125:0.027928530955848404[&&PRIME ID=172 VERTEXTYPE=Additive Transfer FROMTOLINEAGE=(125,115) DISCPT=(5,1)],G173_125:0.040302041[&&PRIME ID=173 VERTEXTYPE=Leaf])G174_125:0.06149880214076027[&&PRIME ID=174 VERTEXTYPE=Duplication DISCPT=(18,1)],G175_125:0.10180084[&&PRIME ID=175 VERTEXTYPE=Leaf])G176_125:0.06232023637067039[&&PRIME ID=176 VERTEXTYPE=Duplication DISCPT=(38,1)])G177_126:0.020922696[&&PRIME ID=177 VERTEXTYPE=Speciation DISCPT=(52,0)])G178_127:0.026082731[&&PRIME ID=178 VERTEXTYPE=Speciation DISCPT=(59,0)])G179_128:0.12617708[&&PRIME ID=179 VERTEXTYPE=Speciation DISCPT=(64,0)])G180_129:0.080358041[&&PRIME ID=180 VERTEXTYPE=Speciation DISCPT=(80,0)],((G181_130:0.10361544[&&PRIME ID=181 VERTEXTYPE=Leaf],G182_131:0.10361544[&&PRIME ID=182 VERTEXTYPE=Leaf])G183_132:0.22440342[&&PRIME ID=183 VERTEXTYPE=Speciation DISCPT=(39,0)],(((G184_137:0.025869248[&&PRIME ID=184 VERTEXTYPE=Leaf],G185_133:0.025869248[&&PRIME ID=185 VERTEXTYPE=Leaf])G186_133:0.041719456366503996[&&PRIME ID=186 VERTEXTYPE=Additive Transfer FROMTOLINEAGE=(133,137) DISCPT=(12,1)],((G187_134:0.014802409[&&PRIME ID=187 VERTEXTYPE=Leaf],G188_135:0.014802409[&&PRIME ID=188 VERTEXTYPE=Leaf])G189_136:0.047386171[&&PRIME ID=189 VERTEXTYPE=Speciation DISCPT=(6,0)],G190_137:0.06218858[&&PRIME ID=190 VERTEXTYPE=Leaf])G191_138:0.0054001239[&&PRIME ID=191 VERTEXTYPE=Speciation DISCPT=(29,0)])G192_139:0.039156658[&&PRIME ID=192 VERTEXTYPE=Speciation DISCPT=(31,0)],(G193_133:0.067588704[&&PRIME ID=193 VERTEXTYPE=Leaf],((G194_134:0.014802409[&&PRIME ID=194 VERTEXTYPE=Leaf],G195_135:0.014802409[&&PRIME ID=195 VERTEXTYPE=Leaf])G196_136:0.047386171[&&PRIME ID=196 VERTEXTYPE=Speciation DISCPT=(6,0)],G197_137:0.06218858[&&PRIME ID=197 VERTEXTYPE=Leaf])G198_138:0.0054001239[&&PRIME ID=198 VERTEXTYPE=Speciation DISCPT=(29,0)])G199_139:0.039156658[&&PRIME ID=199 VERTEXTYPE=Speciation DISCPT=(31,0)])G200_139:0.2212734976242578[&&PRIME ID=200 VERTEXTYPE=Duplication DISCPT=(40,1)])G201_140:0.089642768[&&PRIME ID=201 VERTEXTYPE=Speciation DISCPT=(78,0)])G202_141:0.31559065[&&PRIME ID=202 VERTEXTYPE=Speciation DISCPT=(90,0)])G203_143:0.069931336[&&PRIME ID=203 VERTEXTYPE=Speciation DISCPT=(97,0)])G204_143:0.093737623[&&PRIME ID=204 VERTEXTYPE=Additive Transfer FROMTOLINEAGE=(143,38) DISCPT=(97,1)][&&PRIME NAME=PrunedTree];
