# Supplementary material for: Assessing the accuracy of phylogenetic rooting methods on prokaryotic gene families
Source: PLoS One. 2020 May 15;15(5):e0232950. doi: 10.1371/journal.pone.0232950 (PMC7228096; doi:10.1371/journal.pone.0232950)
Supplement: S1 Dataset — (ZIP) [file pone.0232950.s002.zip › AllSimulatedDatasets/R-025-HI-NR/original_trees/tree61]

(((((((G0_3:0.031855235[&&PRIME ID=0 VERTEXTYPE=Leaf],G1_4:0.031855235[&&PRIME ID=1 VERTEXTYPE=Leaf])G2_5:0.073138331[&&PRIME ID=2 VERTEXTYPE=Speciation DISCPT=(15,0)],(G3_6:0.040699268[&&PRIME ID=3 VERTEXTYPE=Leaf],G4_7:0.040699268[&&PRIME ID=4 VERTEXTYPE=Leaf])G5_8:0.064294298[&&PRIME ID=5 VERTEXTYPE=Speciation DISCPT=(19,0)])G6_9:0.034454058[&&PRIME ID=6 VERTEXTYPE=Speciation DISCPT=(39,0)],((G7_10:0.029422174[&&PRIME ID=7 VERTEXTYPE=Leaf],G8_11:0.029422174[&&PRIME ID=8 VERTEXTYPE=Leaf])G9_12:0.083556659[&&PRIME ID=9 VERTEXTYPE=Speciation DISCPT=(13,0)],(G10_80:0.067162446[&&PRIME ID=10 VERTEXTYPE=Leaf],(G11_14:0.058501642[&&PRIME ID=11 VERTEXTYPE=Leaf],G12_15:0.058501642[&&PRIME ID=12 VERTEXTYPE=Leaf])G13_16:0.008660804[&&PRIME ID=13 VERTEXTYPE=Speciation DISCPT=(27,0)])G14_16:0.045816387232595936[&&PRIME ID=14 VERTEXTYPE=Additive Transfer FROMTOLINEAGE=(16,80) DISCPT=(28,2)])G15_16:0.026468790800115636[&&PRIME ID=15 VERTEXTYPE=Additive Transfer FROMTOLINEAGE=(16,12) DISCPT=(40,2)])G16_17:0.070914932[&&PRIME ID=16 VERTEXTYPE=Speciation DISCPT=(46,0)],G17_20:0.21036256[&&PRIME ID=17 VERTEXTYPE=Leaf])G18_17:0.13453723471987244[&&PRIME ID=18 VERTEXTYPE=Additive Transfer FROMTOLINEAGE=(17,20) DISCPT=(62,2)],((G19_140:0.12946307[&&PRIME ID=19 VERTEXTYPE=Leaf],G20_141:0.12946307[&&PRIME ID=20 VERTEXTYPE=Leaf])G21_142:0.1681558[&&PRIME ID=21 VERTEXTYPE=Speciation DISCPT=(45,0)],((G22_143:0.018630702[&&PRIME ID=22 VERTEXTYPE=Leaf],(G23_144:0.014509298[&&PRIME ID=23 VERTEXTYPE=Leaf],G24_145:0.014509298[&&PRIME ID=24 VERTEXTYPE=Leaf])G25_146:0.0041214041[&&PRIME ID=25 VERTEXTYPE=Speciation DISCPT=(7,0)])G26_147:0.12347541[&&PRIME ID=26 VERTEXTYPE=Speciation DISCPT=(10,0)],(G27_151:0.035541056[&&PRIME ID=27 VERTEXTYPE=Leaf],G28_152:0.035541056[&&PRIME ID=28 VERTEXTYPE=Leaf])G29_153:0.10656505[&&PRIME ID=29 VERTEXTYPE=Speciation DISCPT=(16,0)])G30_155:0.15551276[&&PRIME ID=30 VERTEXTYPE=Speciation DISCPT=(49,0)])G31_156:0.047280921[&&PRIME ID=31 VERTEXTYPE=Speciation DISCPT=(76,0)])G32_17:0.31447969[&&PRIME ID=32 VERTEXTYPE=Additive Transfer FROMTOLINEAGE=(17,156) DISCPT=(77,2)],(G33_0:0.56078149[&&PRIME ID=33 VERTEXTYPE=Leaf],(((((G34_3:0.031855235[&&PRIME ID=34 VERTEXTYPE=Leaf],G35_4:0.031855235[&&PRIME ID=35 VERTEXTYPE=Leaf])G36_5:0.073138331[&&PRIME ID=36 VERTEXTYPE=Speciation DISCPT=(15,0)],(G37_6:0.040699268[&&PRIME ID=37 VERTEXTYPE=Leaf],G38_7:0.040699268[&&PRIME ID=38 VERTEXTYPE=Leaf])G39_8:0.064294298[&&PRIME ID=39 VERTEXTYPE=Speciation DISCPT=(19,0)])G40_9:0.016991964[&&PRIME ID=40 VERTEXTYPE=Speciation DISCPT=(39,0)],(G41_132:0.10583366[&&PRIME ID=41 VERTEXTYPE=Leaf],(G42_10:0.029422174[&&PRIME ID=42 VERTEXTYPE=Leaf],G43_11:0.029422174[&&PRIME ID=43 VERTEXTYPE=Leaf])G44_12:0.076411484[&&PRIME ID=44 VERTEXTYPE=Speciation DISCPT=(13,0)])G45_12:0.016151872255808997[&&PRIME ID=45 VERTEXTYPE=Additive Transfer FROMTOLINEAGE=(12,132) DISCPT=(39,1)])G46_13:0.017462094[&&PRIME ID=46 VERTEXTYPE=Speciation DISCPT=(42,0)],(G47_14:0.058501642[&&PRIME ID=47 VERTEXTYPE=Leaf],G48_15:0.058501642[&&PRIME ID=48 VERTEXTYPE=Leaf])G49_16:0.080945982[&&PRIME ID=49 VERTEXTYPE=Speciation DISCPT=(27,0)])G50_17:0.33967339[&&PRIME ID=50 VERTEXTYPE=Speciation DISCPT=(46,0)],(((G51_3:0.031855235[&&PRIME ID=51 VERTEXTYPE=Leaf],(G52_4:0.0044234502[&&PRIME ID=52 VERTEXTYPE=Leaf],G53_159:0.0044234502[&&PRIME ID=53 VERTEXTYPE=Leaf])G54_4:0.027431784759820617[&&PRIME ID=54 VERTEXTYPE=Additive Transfer FROMTOLINEAGE=(4,159) DISCPT=(1,2)])G55_5:0.073138331[&&PRIME ID=55 VERTEXTYPE=Speciation DISCPT=(15,0)],(G56_7:0.059458269[&&PRIME ID=56 VERTEXTYPE=Leaf],G57_179:0.059458269[&&PRIME ID=57 VERTEXTYPE=Leaf])G58_8:0.04553529703673905[&&PRIME ID=58 VERTEXTYPE=Additive Transfer FROMTOLINEAGE=(8,179) DISCPT=(27,1)])G59_9:0.016991964[&&PRIME ID=59 VERTEXTYPE=Speciation DISCPT=(39,0)],G60_10:0.12198553[&&PRIME ID=60 VERTEXTYPE=Leaf])G61_13:0.35713548[&&PRIME ID=61 VERTEXTYPE=Speciation DISCPT=(42,0)])G62_17:0.08166047224858318[&&PRIME ID=62 VERTEXTYPE=Duplication DISCPT=(85,2)])G63_18:0.098597998[&&PRIME ID=63 VERTEXTYPE=Speciation DISCPT=(94,0)])G64_18:0.17653303257454345[&&PRIME ID=64 VERTEXTYPE=Duplication DISCPT=(97,1)],(((G65_20:0.48449011[&&PRIME ID=65 VERTEXTYPE=Leaf],(((G66_31:0.042282734[&&PRIME ID=66 VERTEXTYPE=Leaf],G67_31:0.042282734[&&PRIME ID=67 VERTEXTYPE=Leaf])G68_31:0.21732087[&&PRIME ID=68 VERTEXTYPE=Duplication DISCPT=(20,1)],G69_33:0.2596036[&&PRIME ID=69 VERTEXTYPE=Leaf])G70_34:0.02535376[&&PRIME ID=70 VERTEXTYPE=Speciation DISCPT=(75,0)],(G71_132:0.28054864[&&PRIME ID=71 VERTEXTYPE=Leaf],(((G72_176:0.0025710877[&&PRIME ID=72 VERTEXTYPE=Leaf],G73_177:0.0025710877[&&PRIME ID=73 VERTEXTYPE=Leaf])G74_178:0.058128119[&&PRIME ID=74 VERTEXTYPE=Speciation DISCPT=(1,0)],G75_179:0.060699207[&&PRIME ID=75 VERTEXTYPE=Leaf])G76_180:0.095280808[&&PRIME ID=76 VERTEXTYPE=Speciation DISCPT=(28,0)],(G77_181:0.044345102[&&PRIME ID=77 VERTEXTYPE=Leaf],G78_182:0.044345102[&&PRIME ID=78 VERTEXTYPE=Leaf])G79_183:0.11163491[&&PRIME ID=79 VERTEXTYPE=Speciation DISCPT=(21,0)])G80_184:0.12456862[&&PRIME ID=80 VERTEXTYPE=Speciation DISCPT=(54,0)])G81_184:0.004408720514353339[&&PRIME ID=81 VERTEXTYPE=Additive Transfer FROMTOLINEAGE=(184,133) DISCPT=(75,2)])G82_34:0.19953275122193143[&&PRIME ID=82 VERTEXTYPE=Additive Transfer FROMTOLINEAGE=(34,184) DISCPT=(75,2)])G83_35:0.15829614[&&PRIME ID=83 VERTEXTYPE=Speciation DISCPT=(86,0)],(((((G84_37:0.030045877[&&PRIME ID=84 VERTEXTYPE=Leaf],G85_38:0.030045877[&&PRIME ID=85 VERTEXTYPE=Leaf])G86_39:0.1946704[&&PRIME ID=86 VERTEXTYPE=Speciation DISCPT=(14,0)],(G87_41:0.2001753[&&PRIME ID=87 VERTEXTYPE=Leaf],G88_42:0.2001753[&&PRIME ID=88 VERTEXTYPE=Leaf])G89_51:0.024540967[&&PRIME ID=89 VERTEXTYPE=Speciation DISCPT=(61,0)])G90_52:0.29575057[&&PRIME ID=90 VERTEXTYPE=Speciation DISCPT=(65,0)],(((G91_53:0.20424119[&&PRIME ID=91 VERTEXTYPE=Leaf],G92_54:0.20424118[&&PRIME ID=92 VERTEXTYPE=Leaf])G93_57:0.023608761[&&PRIME ID=93 VERTEXTYPE=Speciation DISCPT=(62,0)],(G94_58:0.1504581[&&PRIME ID=94 VERTEXTYPE=Leaf],(G95_59:0.10845698[&&PRIME ID=95 VERTEXTYPE=Leaf],(G96_60:0.045046011[&&PRIME ID=96 VERTEXTYPE=Leaf],G97_61:0.045046011[&&PRIME ID=97 VERTEXTYPE=Leaf])G98_62:0.063410971[&&PRIME ID=98 VERTEXTYPE=Speciation DISCPT=(22,0)])G99_63:0.042001121[&&PRIME ID=99 VERTEXTYPE=Speciation DISCPT=(40,0)])G100_64:0.077391843[&&PRIME ID=100 VERTEXTYPE=Speciation DISCPT=(53,0)])G101_65:0.17504732[&&PRIME ID=101 VERTEXTYPE=Speciation DISCPT=(66,0)],((G102_185:0.068810752[&&PRIME ID=102 VERTEXTYPE=Leaf],G103_88:0.068810752[&&PRIME ID=103 VERTEXTYPE=Leaf])G104_88:0.17448839[&&PRIME ID=104 VERTEXTYPE=Additive Transfer FROMTOLINEAGE=(88,185) DISCPT=(29,1)],G105_91:0.24329914[&&PRIME ID=105 VERTEXTYPE=Leaf])G106_92:0.15959813[&&PRIME ID=106 VERTEXTYPE=Speciation DISCPT=(70,0)])G107_93:0.11756957[&&PRIME ID=107 VERTEXTYPE=Speciation DISCPT=(82,0)])G108_94:0.026683935[&&PRIME ID=108 VERTEXTYPE=Speciation DISCPT=(89,0)],(G109_101:0.53602175[&&PRIME ID=109 VERTEXTYPE=Leaf],((((G110_102:0.096379763[&&PRIME ID=110 VERTEXTYPE=Leaf],G111_103:0.096379763[&&PRIME ID=111 VERTEXTYPE=Leaf])G112_104:0.081118473[&&PRIME ID=112 VERTEXTYPE=Speciation DISCPT=(34,0)],(G113_105:0.038447506[&&PRIME ID=113 VERTEXTYPE=Leaf],G114_106:0.038447506[&&PRIME ID=114 VERTEXTYPE=Leaf])G115_107:0.13905073[&&PRIME ID=115 VERTEXTYPE=Speciation DISCPT=(18,0)])G116_108:0.044235797[&&PRIME ID=116 VERTEXTYPE=Speciation DISCPT=(57,0)],G117_109:0.22173403[&&PRIME ID=117 VERTEXTYPE=Leaf])G118_112:0.0078555967[&&PRIME ID=118 VERTEXTYPE=Speciation DISCPT=(64,0)],G119_113:0.22958963[&&PRIME ID=119 VERTEXTYPE=Leaf])G120_114:0.30643212[&&PRIME ID=120 VERTEXTYPE=Speciation DISCPT=(67,0)])G121_117:0.011129022[&&PRIME ID=121 VERTEXTYPE=Speciation DISCPT=(90,0)])G122_94:0.052726035[&&PRIME ID=122 VERTEXTYPE=Additive Transfer FROMTOLINEAGE=(94,117) DISCPT=(90,2)],(((G123_135:0.34780779[&&PRIME ID=123 VERTEXTYPE=Leaf],((((G124_102:0.096379763[&&PRIME ID=124 VERTEXTYPE=Leaf],G125_103:0.096379763[&&PRIME ID=125 VERTEXTYPE=Leaf])G126_104:0.081118473[&&PRIME ID=126 VERTEXTYPE=Speciation DISCPT=(34,0)],(G127_105:0.038447506[&&PRIME ID=127 VERTEXTYPE=Leaf],G128_106:0.038447506[&&PRIME ID=128 VERTEXTYPE=Leaf])G129_107:0.13905073[&&PRIME ID=129 VERTEXTYPE=Speciation DISCPT=(18,0)])G130_108:0.052091394[&&PRIME ID=130 VERTEXTYPE=Speciation DISCPT=(57,0)],G131_113:0.22958963[&&PRIME ID=131 VERTEXTYPE=Leaf])G132_114:0.1003222[&&PRIME ID=132 VERTEXTYPE=Speciation DISCPT=(67,0)],G133_115:0.32991183[&&PRIME ID=133 VERTEXTYPE=Leaf])G134_116:0.017895958[&&PRIME ID=134 VERTEXTYPE=Speciation DISCPT=(77,0)])G135_116:0.17714343662673543[&&PRIME ID=135 VERTEXTYPE=Additive Transfer FROMTOLINEAGE=(116,136) DISCPT=(77,2)],G136_1:0.52495122[&&PRIME ID=136 VERTEXTYPE=Leaf])G137_116:0.074511856[&&PRIME ID=137 VERTEXTYPE=Additive Transfer FROMTOLINEAGE=(116,2) DISCPT=(89,1)],(((G138_118:0.013461369[&&PRIME ID=138 VERTEXTYPE=Leaf],G139_119:0.013461369[&&PRIME ID=139 VERTEXTYPE=Leaf])G140_120:0.25783643[&&PRIME ID=140 VERTEXTYPE=Speciation DISCPT=(5,0)],(G141_164:0.21142051[&&PRIME ID=141 VERTEXTYPE=Leaf],(G142_159:0.041364218[&&PRIME ID=142 VERTEXTYPE=Leaf],G143_165:0.041364218[&&PRIME ID=143 VERTEXTYPE=Leaf])G144_165:0.1700562923221189[&&PRIME ID=144 VERTEXTYPE=Additive Transfer FROMTOLINEAGE=(165,159) DISCPT=(19,2)])G145_165:0.059877287[&&PRIME ID=145 VERTEXTYPE=Additive Transfer FROMTOLINEAGE=(165,164) DISCPT=(62,2)])G146_120:0.27813199163910085[&&PRIME ID=146 VERTEXTYPE=Additive Transfer FROMTOLINEAGE=(120,155) DISCPT=(75,1)],((((((G147_121:0.046126273[&&PRIME ID=147 VERTEXTYPE=Leaf],(G148_122:0.017989787[&&PRIME ID=148 VERTEXTYPE=Leaf],G149_123:0.017989787[&&PRIME ID=149 VERTEXTYPE=Leaf])G150_124:0.028136486[&&PRIME ID=150 VERTEXTYPE=Speciation DISCPT=(9,0)])G151_125:0.012066401[&&PRIME ID=151 VERTEXTYPE=Speciation DISCPT=(23,0)],G152_126:0.058192674[&&PRIME ID=152 VERTEXTYPE=Leaf])G153_127:0.036828572[&&PRIME ID=153 VERTEXTYPE=Speciation DISCPT=(26,0)],G154_128:0.095021246[&&PRIME ID=154 VERTEXTYPE=Leaf])G155_129:0.048149424[&&PRIME ID=155 VERTEXTYPE=Speciation DISCPT=(33,0)],G156_130:0.14317067[&&PRIME ID=156 VERTEXTYPE=Leaf])G157_131:0.03010412[&&PRIME ID=157 VERTEXTYPE=Speciation DISCPT=(50,0)],(G158_132:0.12417386[&&PRIME ID=158 VERTEXTYPE=Leaf],(G159_27:3.4501219E-4[&&PRIME ID=159 VERTEXTYPE=Leaf],G160_132:3.4501219E-4[&&PRIME ID=160 VERTEXTYPE=Leaf])G161_132:0.12382884958133962[&&PRIME ID=161 VERTEXTYPE=Additive Transfer FROMTOLINEAGE=(132,27) DISCPT=(0,1)])G162_132:0.049100928231877644[&&PRIME ID=162 VERTEXTYPE=Duplication DISCPT=(44,1)])G163_133:0.33650316[&&PRIME ID=163 VERTEXTYPE=Speciation DISCPT=(55,0)],((G164_137:0.1033731[&&PRIME ID=164 VERTEXTYPE=Leaf],(G165_138:0.074111734[&&PRIME ID=165 VERTEXTYPE=Leaf],G166_138:0.074111734[&&PRIME ID=166 VERTEXTYPE=Leaf])G167_138:0.02926136644566864[&&PRIME ID=167 VERTEXTYPE=Duplication DISCPT=(30,1)])G168_139:0.34011531[&&PRIME ID=168 VERTEXTYPE=Speciation DISCPT=(38,0)],((G169_164:0.097062207[&&PRIME ID=169 VERTEXTYPE=Leaf],(G170_141:0.06038296[&&PRIME ID=170 VERTEXTYPE=Leaf],G171_19:0.06038296[&&PRIME ID=171 VERTEXTYPE=Leaf])G172_19:0.03667924708278337[&&PRIME ID=172 VERTEXTYPE=Additive Transfer FROMTOLINEAGE=(19,141) DISCPT=(27,2)])G173_164:0.11623777290802287[&&PRIME ID=173 VERTEXTYPE=Additive Transfer FROMTOLINEAGE=(164,19) DISCPT=(35,1)],G174_165:0.21329998[&&PRIME ID=174 VERTEXTYPE=Leaf])G175_166:0.23018843[&&PRIME ID=175 VERTEXTYPE=Speciation DISCPT=(63,0)])G176_170:0.066289544[&&PRIME ID=176 VERTEXTYPE=Speciation DISCPT=(85,0)])G177_171:0.039651839[&&PRIME ID=177 VERTEXTYPE=Speciation DISCPT=(87,0)])G178_172:0.050033292[&&PRIME ID=178 VERTEXTYPE=Speciation DISCPT=(91,0)])G179_173:4.1372736E-4[&&PRIME ID=179 VERTEXTYPE=Speciation DISCPT=(95,0)])G180_174:0.042909443[&&PRIME ID=180 VERTEXTYPE=Speciation DISCPT=(96,0)])G181_175:0.083775683[&&PRIME ID=181 VERTEXTYPE=Speciation DISCPT=(97,0)],((G182_181:0.044345102[&&PRIME ID=182 VERTEXTYPE=Leaf],G183_182:0.044345102[&&PRIME ID=183 VERTEXTYPE=Leaf])G184_183:0.47402366[&&PRIME ID=184 VERTEXTYPE=Speciation DISCPT=(21,0)],(G185_138:0.4264005[&&PRIME ID=185 VERTEXTYPE=Leaf],G186_185:0.4264005[&&PRIME ID=186 VERTEXTYPE=Leaf])G187_187:0.09196826128953083[&&PRIME ID=187 VERTEXTYPE=Additive Transfer FROMTOLINEAGE=(187,139) DISCPT=(82,2)])G188_188:0.20819317[&&PRIME ID=188 VERTEXTYPE=Speciation DISCPT=(88,0)])G189_197:0.10935058[&&PRIME ID=189 VERTEXTYPE=Speciation DISCPT=(98,0)])G190_198:0.0[&&PRIME ID=190 VERTEXTYPE=Speciation DISCPT=(99,0)][&&PRIME NAME=PrunedTree];
