# Supplementary material for: Assessing the accuracy of phylogenetic rooting methods on prokaryotic gene families
Source: PLoS One. 2020 May 15;15(5):e0232950. doi: 10.1371/journal.pone.0232950 (PMC7228096; doi:10.1371/journal.pone.0232950)
Supplement: S1 Dataset — (ZIP) [file pone.0232950.s002.zip › AllSimulatedDatasets/R-025-HI-NR/original_trees/tree62]

((G0_2:0.045912161[&&PRIME ID=0 VERTEXTYPE=Leaf],G1_3:0.045912161[&&PRIME ID=1 VERTEXTYPE=Leaf])G2_4:0.43686137[&&PRIME ID=2 VERTEXTYPE=Speciation DISCPT=(19,0)],(G3_1:0.4694051[&&PRIME ID=3 VERTEXTYPE=Leaf],(G4_11:0.28079631[&&PRIME ID=4 VERTEXTYPE=Leaf],(G5_13:0.053175978[&&PRIME ID=5 VERTEXTYPE=Leaf],(G6_13:0.048990375[&&PRIME ID=6 VERTEXTYPE=Leaf],G7_14:0.048990375[&&PRIME ID=7 VERTEXTYPE=Leaf])G8_14:0.004185602779841206[&&PRIME ID=8 VERTEXTYPE=Additive Transfer FROMTOLINEAGE=(14,13) DISCPT=(19,2)])G9_15:0.22762034[&&PRIME ID=9 VERTEXTYPE=Speciation DISCPT=(23,0)])G10_16:0.18860878[&&PRIME ID=10 VERTEXTYPE=Speciation DISCPT=(74,0)])G11_21:0.013368434[&&PRIME ID=11 VERTEXTYPE=Speciation DISCPT=(91,0)])G12_22:0.42821042[&&PRIME ID=12 VERTEXTYPE=Speciation DISCPT=(93,0)][&&PRIME NAME=PrunedTree];
