# Supplementary material for: Assessing the accuracy of phylogenetic rooting methods on prokaryotic gene families
Source: PLoS One. 2020 May 15;15(5):e0232950. doi: 10.1371/journal.pone.0232950 (PMC7228096; doi:10.1371/journal.pone.0232950)
Supplement: S1 Dataset — (ZIP) [file pone.0232950.s002.zip › AllSimulatedDatasets/R-025-HI-NR/original_trees/tree63]

(((G0_55:0.051189012[&&PRIME ID=0 VERTEXTYPE=Leaf],G1_76:0.051189012[&&PRIME ID=1 VERTEXTYPE=Leaf])G2_55:0.05042709922480792[&&PRIME ID=2 VERTEXTYPE=Additive Transfer FROMTOLINEAGE=(55,76) DISCPT=(32,1)],(G3_56:0.10059113[&&PRIME ID=3 VERTEXTYPE=Leaf],G4_57:0.10059113[&&PRIME ID=4 VERTEXTYPE=Leaf])G5_58:0.0010249809[&&PRIME ID=5 VERTEXTYPE=Speciation DISCPT=(43,0)])G6_59:0.43356691[&&PRIME ID=6 VERTEXTYPE=Speciation DISCPT=(45,0)],(((((G7_60:0.0036095163[&&PRIME ID=7 VERTEXTYPE=Leaf],G8_61:0.0036095163[&&PRIME ID=8 VERTEXTYPE=Leaf])G9_62:0.09245693[&&PRIME ID=9 VERTEXTYPE=Speciation DISCPT=(4,0)],(G10_136:0.003545842[&&PRIME ID=10 VERTEXTYPE=Leaf],G11_63:0.003545842[&&PRIME ID=11 VERTEXTYPE=Leaf])G12_63:0.09252060402221533[&&PRIME ID=12 VERTEXTYPE=Additive Transfer FROMTOLINEAGE=(63,136) DISCPT=(3,2)])G13_64:0.1952062[&&PRIME ID=13 VERTEXTYPE=Speciation DISCPT=(40,0)],(G14_67:0.10098903[&&PRIME ID=14 VERTEXTYPE=Leaf],G15_68:0.10098903[&&PRIME ID=15 VERTEXTYPE=Leaf])G16_69:0.19028362[&&PRIME ID=16 VERTEXTYPE=Speciation DISCPT=(44,0)])G17_72:0.059781508[&&PRIME ID=17 VERTEXTYPE=Speciation DISCPT=(87,0)],(((G18_73:0.066702748[&&PRIME ID=18 VERTEXTYPE=Leaf],G19_74:0.066702748[&&PRIME ID=19 VERTEXTYPE=Leaf])G20_75:0.12273709[&&PRIME ID=20 VERTEXTYPE=Speciation DISCPT=(34,0)],(G21_76:0.079250094[&&PRIME ID=21 VERTEXTYPE=Leaf],G22_77:0.079250094[&&PRIME ID=22 VERTEXTYPE=Leaf])G23_78:0.11018974[&&PRIME ID=23 VERTEXTYPE=Speciation DISCPT=(36,0)])G24_79:0.13328298[&&PRIME ID=24 VERTEXTYPE=Speciation DISCPT=(69,0)],(G25_89:0.19701732[&&PRIME ID=25 VERTEXTYPE=Leaf],((G26_80:0.036604133[&&PRIME ID=26 VERTEXTYPE=Leaf],G27_81:0.036604133[&&PRIME ID=27 VERTEXTYPE=Leaf])G28_82:0.16035274[&&PRIME ID=28 VERTEXTYPE=Speciation DISCPT=(24,0)],(G29_83:0.036506212[&&PRIME ID=29 VERTEXTYPE=Leaf],G30_84:0.036506212[&&PRIME ID=30 VERTEXTYPE=Leaf])G31_85:0.16045066[&&PRIME ID=31 VERTEXTYPE=Speciation DISCPT=(23,0)])G32_86:6.0450961E-5[&&PRIME ID=32 VERTEXTYPE=Speciation DISCPT=(71,0)])G33_86:0.12570549168063028[&&PRIME ID=33 VERTEXTYPE=Additive Transfer FROMTOLINEAGE=(86,89) DISCPT=(71,1)])G34_87:0.028331345[&&PRIME ID=34 VERTEXTYPE=Speciation DISCPT=(89,0)])G35_88:0.014903514[&&PRIME ID=35 VERTEXTYPE=Speciation DISCPT=(90,0)],G36_89:0.36595767[&&PRIME ID=36 VERTEXTYPE=Leaf])G37_90:0.16922536[&&PRIME ID=37 VERTEXTYPE=Speciation DISCPT=(91,0)])G38_91:0.24816707[&&PRIME ID=38 VERTEXTYPE=Speciation DISCPT=(96,0)][&&PRIME NAME=PrunedTree];
