# Supplementary material for: Assessing the accuracy of phylogenetic rooting methods on prokaryotic gene families
Source: PLoS One. 2020 May 15;15(5):e0232950. doi: 10.1371/journal.pone.0232950 (PMC7228096; doi:10.1371/journal.pone.0232950)
Supplement: S1 Dataset — (ZIP) [file pone.0232950.s002.zip › AllSimulatedDatasets/R-025-HI-NR/original_trees/tree64]

(((((G0_178:0.086697144[&&PRIME ID=0 VERTEXTYPE=Leaf],((G1_179:0.022879321[&&PRIME ID=1 VERTEXTYPE=Leaf],G2_180:0.022879321[&&PRIME ID=2 VERTEXTYPE=Leaf])G3_181:0.030335097[&&PRIME ID=3 VERTEXTYPE=Speciation DISCPT=(14,0)],G4_180:0.053214418[&&PRIME ID=4 VERTEXTYPE=Leaf])G5_181:0.033482725403535536[&&PRIME ID=5 VERTEXTYPE=Duplication DISCPT=(26,1)])G6_182:0.11155999[&&PRIME ID=6 VERTEXTYPE=Speciation DISCPT=(39,0)],G7_183:0.19825713[&&PRIME ID=7 VERTEXTYPE=Leaf])G8_184:0.12501145[&&PRIME ID=8 VERTEXTYPE=Speciation DISCPT=(63,0)],G9_185:0.32326858[&&PRIME ID=9 VERTEXTYPE=Leaf])G10_186:0.28769613[&&PRIME ID=10 VERTEXTYPE=Speciation DISCPT=(78,0)],(G11_35:0.41401333[&&PRIME ID=11 VERTEXTYPE=Leaf],((G12_101:0.31585877[&&PRIME ID=12 VERTEXTYPE=Leaf],(((G13_105:0.084520442[&&PRIME ID=13 VERTEXTYPE=Leaf],G14_106:0.084520442[&&PRIME ID=14 VERTEXTYPE=Leaf])G15_107:0.039887428[&&PRIME ID=15 VERTEXTYPE=Speciation DISCPT=(36,0)],G16_108:0.12440787[&&PRIME ID=16 VERTEXTYPE=Leaf])G17_109:0.032051482[&&PRIME ID=17 VERTEXTYPE=Speciation DISCPT=(45,0)],(G18_138:0.057045977[&&PRIME ID=18 VERTEXTYPE=Leaf],(G19_110:0.04447257[&&PRIME ID=19 VERTEXTYPE=Leaf],G20_111:0.04447257[&&PRIME ID=20 VERTEXTYPE=Leaf])G21_112:0.012573407[&&PRIME ID=21 VERTEXTYPE=Speciation DISCPT=(21,0)])G22_112:0.0994133756201821[&&PRIME ID=22 VERTEXTYPE=Additive Transfer FROMTOLINEAGE=(112,138) DISCPT=(27,2)])G23_113:0.15939941[&&PRIME ID=23 VERTEXTYPE=Speciation DISCPT=(52,0)])G24_115:0.093416943[&&PRIME ID=24 VERTEXTYPE=Speciation DISCPT=(77,0)],((((((G25_30:0.004573649[&&PRIME ID=25 VERTEXTYPE=Leaf],G26_31:0.004573649[&&PRIME ID=26 VERTEXTYPE=Leaf])G27_32:0.013818497[&&PRIME ID=27 VERTEXTYPE=Speciation DISCPT=(3,0)],G28_33:0.018392146[&&PRIME ID=28 VERTEXTYPE=Leaf])G29_34:0.10918763[&&PRIME ID=29 VERTEXTYPE=Speciation DISCPT=(10,0)],(G30_35:0.082367279[&&PRIME ID=30 VERTEXTYPE=Leaf],(G31_36:0.013203671[&&PRIME ID=31 VERTEXTYPE=Leaf],G32_37:0.013203671[&&PRIME ID=32 VERTEXTYPE=Leaf])G33_38:0.069163608[&&PRIME ID=33 VERTEXTYPE=Speciation DISCPT=(8,0)])G34_39:0.0452125[&&PRIME ID=34 VERTEXTYPE=Speciation DISCPT=(35,0)])G35_40:0.050382471[&&PRIME ID=35 VERTEXTYPE=Speciation DISCPT=(46,0)],G36_41:0.17796225[&&PRIME ID=36 VERTEXTYPE=Leaf])G37_42:0.10143945[&&PRIME ID=37 VERTEXTYPE=Speciation DISCPT=(56,0)],((G38_18:0.18451658[&&PRIME ID=38 VERTEXTYPE=Leaf],((G39_20:0.058059425[&&PRIME ID=39 VERTEXTYPE=Leaf],G40_21:0.058059425[&&PRIME ID=40 VERTEXTYPE=Leaf])G41_22:0.0011123521[&&PRIME ID=41 VERTEXTYPE=Speciation DISCPT=(28,0)],(G42_102:0.018410425[&&PRIME ID=42 VERTEXTYPE=Leaf],G43_103:0.018410425[&&PRIME ID=43 VERTEXTYPE=Leaf])G44_104:0.040761352[&&PRIME ID=44 VERTEXTYPE=Speciation DISCPT=(11,0)])G45_22:0.1253448[&&PRIME ID=45 VERTEXTYPE=Additive Transfer FROMTOLINEAGE=(22,104) DISCPT=(28,1)])G46_24:0.0028035172[&&PRIME ID=46 VERTEXTYPE=Speciation DISCPT=(58,0)],(G47_26:0.18069541[&&PRIME ID=47 VERTEXTYPE=Leaf],G48_18:0.18069541[&&PRIME ID=48 VERTEXTYPE=Leaf])G49_27:0.006624686967651801[&&PRIME ID=49 VERTEXTYPE=Additive Transfer FROMTOLINEAGE=(27,18) DISCPT=(57,1)])G50_28:0.092081605[&&PRIME ID=50 VERTEXTYPE=Speciation DISCPT=(59,0)])G51_28:0.001853729474193117[&&PRIME ID=51 VERTEXTYPE=Additive Transfer FROMTOLINEAGE=(28,42) DISCPT=(73,1)],G52_152:0.28125543[&&PRIME ID=52 VERTEXTYPE=Leaf])G53_152:0.12802027578953293[&&PRIME ID=53 VERTEXTYPE=Additive Transfer FROMTOLINEAGE=(152,28) DISCPT=(73,2)])G54_153:0.0047376198[&&PRIME ID=54 VERTEXTYPE=Speciation DISCPT=(87,0)])G55_195:0.19695137569458349[&&PRIME ID=55 VERTEXTYPE=Additive Transfer FROMTOLINEAGE=(195,153) DISCPT=(88,2)])G56_196:0.12496202[&&PRIME ID=56 VERTEXTYPE=Speciation DISCPT=(95,0)],(((G57_192:0.0157569[&&PRIME ID=57 VERTEXTYPE=Leaf],G58_193:0.0157569[&&PRIME ID=58 VERTEXTYPE=Leaf])G59_194:0.5938025[&&PRIME ID=59 VERTEXTYPE=Speciation DISCPT=(9,0)],((((G60_179:0.022879321[&&PRIME ID=60 VERTEXTYPE=Leaf],G61_180:0.022879321[&&PRIME ID=61 VERTEXTYPE=Leaf])G62_181:0.282812[&&PRIME ID=62 VERTEXTYPE=Speciation DISCPT=(14,0)],((((G63_90:0.028819447[&&PRIME ID=63 VERTEXTYPE=Leaf],G64_91:0.028819447[&&PRIME ID=64 VERTEXTYPE=Leaf])G65_92:0.043425419[&&PRIME ID=65 VERTEXTYPE=Speciation DISCPT=(17,0)],G66_93:0.072244866[&&PRIME ID=66 VERTEXTYPE=Leaf])G67_94:0.023138943[&&PRIME ID=67 VERTEXTYPE=Speciation DISCPT=(33,0)],(G68_178:0.086697144[&&PRIME ID=68 VERTEXTYPE=Leaf],((G69_179:0.016219062[&&PRIME ID=69 VERTEXTYPE=Leaf],G70_180:0.016219062[&&PRIME ID=70 VERTEXTYPE=Leaf])G71_179:0.006660258668723251[&&PRIME ID=71 VERTEXTYPE=Additive Transfer FROMTOLINEAGE=(179,180) DISCPT=(9,1)],G72_180:0.022879321[&&PRIME ID=72 VERTEXTYPE=Leaf])G73_181:0.063817823[&&PRIME ID=73 VERTEXTYPE=Speciation DISCPT=(14,0)])G74_182:0.0086866651[&&PRIME ID=74 VERTEXTYPE=Speciation DISCPT=(39,0)])G75_182:0.11899193[&&PRIME ID=75 VERTEXTYPE=Additive Transfer FROMTOLINEAGE=(182,94) DISCPT=(39,2)],(G76_102:0.018410425[&&PRIME ID=76 VERTEXTYPE=Leaf],G77_103:0.018410425[&&PRIME ID=77 VERTEXTYPE=Leaf])G78_104:0.19596531[&&PRIME ID=78 VERTEXTYPE=Speciation DISCPT=(11,0)])G79_184:0.0913155784693739[&&PRIME ID=79 VERTEXTYPE=Additive Transfer FROMTOLINEAGE=(184,104) DISCPT=(66,1)])G80_184:0.017577262966517748[&&PRIME ID=80 VERTEXTYPE=Duplication DISCPT=(75,2)],G81_185:0.32326858[&&PRIME ID=81 VERTEXTYPE=Leaf])G82_186:0.01489227[&&PRIME ID=82 VERTEXTYPE=Speciation DISCPT=(78,0)],G83_187:0.33816085[&&PRIME ID=83 VERTEXTYPE=Leaf])G84_188:0.27139854[&&PRIME ID=84 VERTEXTYPE=Speciation DISCPT=(81,0)])G85_188:0.0014053112431480668[&&PRIME ID=85 VERTEXTYPE=Additive Transfer FROMTOLINEAGE=(188,195) DISCPT=(94,2)],G86_187:0.61096471[&&PRIME ID=86 VERTEXTYPE=Leaf])G87_196:0.12496202[&&PRIME ID=87 VERTEXTYPE=Speciation DISCPT=(95,0)])G88_196:0.22151775[&&PRIME ID=88 VERTEXTYPE=Duplication DISCPT=(96,2)][&&PRIME NAME=PrunedTree];
