# Supplementary material for: Assessing the accuracy of phylogenetic rooting methods on prokaryotic gene families
Source: PLoS One. 2020 May 15;15(5):e0232950. doi: 10.1371/journal.pone.0232950 (PMC7228096; doi:10.1371/journal.pone.0232950)
Supplement: S1 Dataset — (ZIP) [file pone.0232950.s002.zip › AllSimulatedDatasets/R-025-HI-NR/original_trees/tree65]

(((G0_107:0.1570414[&&PRIME ID=0 VERTEXTYPE=Leaf],((G1_108:0.037744866[&&PRIME ID=1 VERTEXTYPE=Leaf],G2_109:0.037744866[&&PRIME ID=2 VERTEXTYPE=Leaf])G3_110:9.22238E-4[&&PRIME ID=3 VERTEXTYPE=Speciation DISCPT=(15,0)],G4_111:0.038667104[&&PRIME ID=4 VERTEXTYPE=Leaf])G5_112:0.11837429[&&PRIME ID=5 VERTEXTYPE=Speciation DISCPT=(16,0)])G6_113:0.0080337095[&&PRIME ID=6 VERTEXTYPE=Speciation DISCPT=(53,0)],G7_51:0.16507511[&&PRIME ID=7 VERTEXTYPE=Leaf])G8_113:0.67111551[&&PRIME ID=8 VERTEXTYPE=Additive Transfer FROMTOLINEAGE=(113,51) DISCPT=(54,1)],(((((((G9_51:0.10466845[&&PRIME ID=9 VERTEXTYPE=Leaf],(G10_53:0.061660075[&&PRIME ID=10 VERTEXTYPE=Leaf],(G11_54:0.052155945[&&PRIME ID=11 VERTEXTYPE=Leaf],G12_55:0.052155945[&&PRIME ID=12 VERTEXTYPE=Leaf])G13_56:0.0095041304[&&PRIME ID=13 VERTEXTYPE=Speciation DISCPT=(24,0)])G14_57:0.043008371[&&PRIME ID=14 VERTEXTYPE=Speciation DISCPT=(27,0)])G15_57:0.019104870338555537[&&PRIME ID=15 VERTEXTYPE=Additive Transfer FROMTOLINEAGE=(57,51) DISCPT=(42,2)],((G16_58:0.0082125709[&&PRIME ID=16 VERTEXTYPE=Leaf],G17_59:0.0082125709[&&PRIME ID=17 VERTEXTYPE=Leaf])G18_60:0.039003926[&&PRIME ID=18 VERTEXTYPE=Speciation DISCPT=(2,0)],((G19_58:0.0082125709[&&PRIME ID=19 VERTEXTYPE=Leaf],G20_59:0.0082125709[&&PRIME ID=20 VERTEXTYPE=Leaf])G21_60:0.0016330975[&&PRIME ID=21 VERTEXTYPE=Speciation DISCPT=(2,0)],G22_61:0.0098456684[&&PRIME ID=22 VERTEXTYPE=Leaf])G23_62:0.037370828[&&PRIME ID=23 VERTEXTYPE=Speciation DISCPT=(3,0)])G24_62:0.07655681950273241[&&PRIME ID=24 VERTEXTYPE=Duplication DISCPT=(20,1)])G25_63:0.02216199[&&PRIME ID=25 VERTEXTYPE=Speciation DISCPT=(47,0)],(G26_150:0.054829124[&&PRIME ID=26 VERTEXTYPE=Leaf],(G27_151:0.047828982[&&PRIME ID=27 VERTEXTYPE=Leaf],(G28_152:0.022431705[&&PRIME ID=28 VERTEXTYPE=Leaf],G29_153:0.022431705[&&PRIME ID=29 VERTEXTYPE=Leaf])G30_154:0.025397277[&&PRIME ID=30 VERTEXTYPE=Speciation DISCPT=(10,0)])G31_155:0.0070001423[&&PRIME ID=31 VERTEXTYPE=Speciation DISCPT=(21,0)])G32_156:0.091106182[&&PRIME ID=32 VERTEXTYPE=Speciation DISCPT=(25,0)])G33_63:0.31652117839382404[&&PRIME ID=33 VERTEXTYPE=Additive Transfer FROMTOLINEAGE=(63,156) DISCPT=(49,2)],((((G34_122:0.17873694[&&PRIME ID=34 VERTEXTYPE=Leaf],(G35_64:0.096969716[&&PRIME ID=35 VERTEXTYPE=Leaf],(G36_65:0.020858616[&&PRIME ID=36 VERTEXTYPE=Leaf],G37_66:0.020858616[&&PRIME ID=37 VERTEXTYPE=Leaf])G38_67:0.0761111[&&PRIME ID=38 VERTEXTYPE=Speciation DISCPT=(8,0)])G39_68:0.081767227[&&PRIME ID=39 VERTEXTYPE=Speciation DISCPT=(40,0)])G40_68:0.04273896538780865[&&PRIME ID=40 VERTEXTYPE=Additive Transfer FROMTOLINEAGE=(68,122) DISCPT=(54,2)],((G41_69:0.039982447[&&PRIME ID=41 VERTEXTYPE=Leaf],G42_70:0.039982447[&&PRIME ID=42 VERTEXTYPE=Leaf])G43_71:0.07270228[&&PRIME ID=43 VERTEXTYPE=Speciation DISCPT=(18,0)],(G44_69:0.039982447[&&PRIME ID=44 VERTEXTYPE=Leaf],G45_70:0.039982447[&&PRIME ID=45 VERTEXTYPE=Leaf])G46_71:0.07270228[&&PRIME ID=46 VERTEXTYPE=Speciation DISCPT=(18,0)])G47_71:0.10879118098748883[&&PRIME ID=47 VERTEXTYPE=Duplication DISCPT=(44,1)])G48_72:0.087731055[&&PRIME ID=48 VERTEXTYPE=Speciation DISCPT=(63,0)],(G49_69:0.039982447[&&PRIME ID=49 VERTEXTYPE=Leaf],G50_70:0.039982447[&&PRIME ID=50 VERTEXTYPE=Leaf])G51_71:0.26922452[&&PRIME ID=51 VERTEXTYPE=Speciation DISCPT=(18,0)])G52_72:0.03827866220805234[&&PRIME ID=52 VERTEXTYPE=Duplication DISCPT=(72,2)],(G53_89:0.12689734[&&PRIME ID=53 VERTEXTYPE=Leaf],(G54_73:0.050661897[&&PRIME ID=54 VERTEXTYPE=Leaf],G55_74:0.050661897[&&PRIME ID=55 VERTEXTYPE=Leaf])G56_75:0.076235442[&&PRIME ID=56 VERTEXTYPE=Speciation DISCPT=(23,0)])G57_75:0.22058829[&&PRIME ID=57 VERTEXTYPE=Additive Transfer FROMTOLINEAGE=(75,91) DISCPT=(47,1)])G58_76:0.11497086[&&PRIME ID=58 VERTEXTYPE=Speciation DISCPT=(76,0)])G59_77:0.056260214[&&PRIME ID=59 VERTEXTYPE=Speciation DISCPT=(85,0)],((((G60_79:0.01468957[&&PRIME ID=60 VERTEXTYPE=Leaf],G61_80:0.01468957[&&PRIME ID=61 VERTEXTYPE=Leaf])G62_81:0.25925136[&&PRIME ID=62 VERTEXTYPE=Speciation DISCPT=(5,0)],(((G63_79:0.01468957[&&PRIME ID=63 VERTEXTYPE=Leaf],G64_80:0.01468957[&&PRIME ID=64 VERTEXTYPE=Leaf])G65_81:0.096761128[&&PRIME ID=65 VERTEXTYPE=Speciation DISCPT=(5,0)],(G66_79:0.01468957[&&PRIME ID=66 VERTEXTYPE=Leaf],G67_80:0.01468957[&&PRIME ID=67 VERTEXTYPE=Leaf])G68_81:0.096761128[&&PRIME ID=68 VERTEXTYPE=Speciation DISCPT=(5,0)])G69_81:0.14507372750922104[&&PRIME ID=69 VERTEXTYPE=Duplication DISCPT=(44,1)],((G70_162:0.031421771[&&PRIME ID=70 VERTEXTYPE=Leaf],G71_163:0.031421771[&&PRIME ID=71 VERTEXTYPE=Leaf])G72_164:0.089449533[&&PRIME ID=72 VERTEXTYPE=Speciation DISCPT=(13,0)],G73_165:0.1208713[&&PRIME ID=73 VERTEXTYPE=Leaf])G74_168:0.13565312[&&PRIME ID=74 VERTEXTYPE=Speciation DISCPT=(46,0)])G75_81:0.017416505037633635[&&PRIME ID=75 VERTEXTYPE=Duplication DISCPT=(69,1)])G76_81:0.06537333982190238[&&PRIME ID=76 VERTEXTYPE=Duplication DISCPT=(70,1)],(G77_82:0.11560582[&&PRIME ID=77 VERTEXTYPE=Leaf],((G78_0:0.086542231[&&PRIME ID=78 VERTEXTYPE=Leaf],G79_1:0.086542231[&&PRIME ID=79 VERTEXTYPE=Leaf])G80_2:0.0061385885[&&PRIME ID=80 VERTEXTYPE=Speciation DISCPT=(35,0)],G81_7:0.09268082[&&PRIME ID=81 VERTEXTYPE=Leaf])G82_2:0.022924995606077397[&&PRIME ID=82 VERTEXTYPE=Additive Transfer FROMTOLINEAGE=(2,7) DISCPT=(37,2)])G83_82:0.223708454883411[&&PRIME ID=83 VERTEXTYPE=Additive Transfer FROMTOLINEAGE=(82,2) DISCPT=(44,2)])G84_83:0.066034127[&&PRIME ID=84 VERTEXTYPE=Speciation DISCPT=(75,0)],G85_84:0.40534839[&&PRIME ID=85 VERTEXTYPE=Leaf])G86_87:0.1133683[&&PRIME ID=86 VERTEXTYPE=Speciation DISCPT=(78,0)])G87_88:0.07326377[&&PRIME ID=87 VERTEXTYPE=Speciation DISCPT=(90,0)],((G88_122:0.49279315[&&PRIME ID=88 VERTEXTYPE=Leaf],((G89_139:0.071534357[&&PRIME ID=89 VERTEXTYPE=Leaf],G90_142:0.071534357[&&PRIME ID=90 VERTEXTYPE=Leaf])G91_143:0.29564038[&&PRIME ID=91 VERTEXTYPE=Speciation DISCPT=(29,0)],((((G92_69:0.039982447[&&PRIME ID=92 VERTEXTYPE=Leaf],G93_70:0.039982447[&&PRIME ID=93 VERTEXTYPE=Leaf])G94_71:0.09160982[&&PRIME ID=94 VERTEXTYPE=Speciation DISCPT=(18,0)],(G95_135:0.056516094[&&PRIME ID=95 VERTEXTYPE=Leaf],G96_136:0.056516094[&&PRIME ID=96 VERTEXTYPE=Leaf])G97_137:0.075076173[&&PRIME ID=97 VERTEXTYPE=Speciation DISCPT=(26,0)])G98_137:0.18169726[&&PRIME ID=98 VERTEXTYPE=Additive Transfer FROMTOLINEAGE=(137,71) DISCPT=(47,2)],((G99_139:0.04843619[&&PRIME ID=99 VERTEXTYPE=Leaf],G100_140:0.04843619[&&PRIME ID=100 VERTEXTYPE=Leaf])G101_141:0.023098167[&&PRIME ID=101 VERTEXTYPE=Speciation DISCPT=(22,0)],G102_142:0.071534357[&&PRIME ID=102 VERTEXTYPE=Leaf])G103_143:0.24175517[&&PRIME ID=103 VERTEXTYPE=Speciation DISCPT=(29,0)])G104_144:0.040390083[&&PRIME ID=104 VERTEXTYPE=Speciation DISCPT=(73,0)],(((G105_192:0.14407015[&&PRIME ID=105 VERTEXTYPE=Leaf],(((G106_21:0.029194388[&&PRIME ID=106 VERTEXTYPE=Leaf],G107_162:0.029194388[&&PRIME ID=107 VERTEXTYPE=Leaf])G108_162:0.002227383165382054[&&PRIME ID=108 VERTEXTYPE=Additive Transfer FROMTOLINEAGE=(162,21) DISCPT=(12,2)],G109_163:0.031421771[&&PRIME ID=109 VERTEXTYPE=Leaf])G110_164:0.089449533[&&PRIME ID=110 VERTEXTYPE=Speciation DISCPT=(13,0)],G111_166:0.1208713[&&PRIME ID=111 VERTEXTYPE=Leaf])G112_168:0.023198846[&&PRIME ID=112 VERTEXTYPE=Speciation DISCPT=(46,0)])G113_168:0.015848360710834758[&&PRIME ID=113 VERTEXTYPE=Additive Transfer FROMTOLINEAGE=(168,192) DISCPT=(49,1)],G114_14:0.15991851[&&PRIME ID=114 VERTEXTYPE=Leaf])G115_168:0.009078922485707944[&&PRIME ID=115 VERTEXTYPE=Additive Transfer FROMTOLINEAGE=(168,14) DISCPT=(54,1)],(G116_186:0.080360325[&&PRIME ID=116 VERTEXTYPE=Leaf],(G117_187:0.036723622[&&PRIME ID=117 VERTEXTYPE=Leaf],G118_188:0.036723622[&&PRIME ID=118 VERTEXTYPE=Leaf])G119_189:0.043636703[&&PRIME ID=119 VERTEXTYPE=Speciation DISCPT=(14,0)])G120_190:0.088637108[&&PRIME ID=120 VERTEXTYPE=Speciation DISCPT=(32,0)])G121_168:0.1846821786423241[&&PRIME ID=121 VERTEXTYPE=Additive Transfer FROMTOLINEAGE=(168,191) DISCPT=(54,1)])G122_144:0.013495124749047262[&&PRIME ID=122 VERTEXTYPE=Additive Transfer FROMTOLINEAGE=(144,168) DISCPT=(76,1)])G123_144:0.1256184[&&PRIME ID=123 VERTEXTYPE=Duplication DISCPT=(76,2)])G124_126:0.013028634037228265[&&PRIME ID=124 VERTEXTYPE=Additive Transfer FROMTOLINEAGE=(126,159) DISCPT=(86,2)],((((G125_122:0.021030397[&&PRIME ID=125 VERTEXTYPE=Leaf],G126_115:0.021030397[&&PRIME ID=126 VERTEXTYPE=Leaf])G127_115:0.31256814[&&PRIME ID=127 VERTEXTYPE=Additive Transfer FROMTOLINEAGE=(115,122) DISCPT=(8,1)],((G128_127:0.04705764[&&PRIME ID=128 VERTEXTYPE=Leaf],G129_128:0.04705764[&&PRIME ID=129 VERTEXTYPE=Leaf])G130_129:0.20140503[&&PRIME ID=130 VERTEXTYPE=Speciation DISCPT=(20,0)],(G131_130:0.025223908[&&PRIME ID=131 VERTEXTYPE=Leaf],G132_131:0.025223908[&&PRIME ID=132 VERTEXTYPE=Leaf])G133_132:0.22323876[&&PRIME ID=133 VERTEXTYPE=Speciation DISCPT=(11,0)])G134_133:0.085135858[&&PRIME ID=134 VERTEXTYPE=Speciation DISCPT=(69,0)])G135_133:0.0767347932202511[&&PRIME ID=135 VERTEXTYPE=Additive Transfer FROMTOLINEAGE=(133,119) DISCPT=(74,1)],(G136_135:0.056516094[&&PRIME ID=136 VERTEXTYPE=Leaf],G137_136:0.056516094[&&PRIME ID=137 VERTEXTYPE=Leaf])G138_137:0.35381724[&&PRIME ID=138 VERTEXTYPE=Speciation DISCPT=(26,0)])G139_145:0.021101197[&&PRIME ID=139 VERTEXTYPE=Speciation DISCPT=(79,0)],((G140_146:0.012876869[&&PRIME ID=140 VERTEXTYPE=Leaf],G141_146:0.012876869[&&PRIME ID=141 VERTEXTYPE=Leaf])G142_146:0.3185839112358527[&&PRIME ID=142 VERTEXTYPE=Duplication DISCPT=(4,2)],((G143_115:0.12214696[&&PRIME ID=143 VERTEXTYPE=Leaf],(G144_147:0.06216048[&&PRIME ID=144 VERTEXTYPE=Leaf],G145_148:0.06216048[&&PRIME ID=145 VERTEXTYPE=Leaf])G146_149:0.059986482[&&PRIME ID=146 VERTEXTYPE=Speciation DISCPT=(28,0)])G147_149:0.06826171836486879[&&PRIME ID=147 VERTEXTYPE=Additive Transfer FROMTOLINEAGE=(149,115) DISCPT=(46,1)],((G148_150:0.054829124[&&PRIME ID=148 VERTEXTYPE=Leaf],(G149_151:0.047828982[&&PRIME ID=149 VERTEXTYPE=Leaf],(G150_152:0.022431705[&&PRIME ID=150 VERTEXTYPE=Leaf],G151_153:0.022431705[&&PRIME ID=151 VERTEXTYPE=Leaf])G152_154:0.025397277[&&PRIME ID=152 VERTEXTYPE=Speciation DISCPT=(10,0)])G153_155:0.0070001423[&&PRIME ID=153 VERTEXTYPE=Speciation DISCPT=(21,0)])G154_156:0.069808178[&&PRIME ID=154 VERTEXTYPE=Speciation DISCPT=(25,0)],((((G155_150:0.029618242[&&PRIME ID=155 VERTEXTYPE=Leaf],G156_139:0.029618242[&&PRIME ID=156 VERTEXTYPE=Leaf])G157_150:0.004747156887421945[&&PRIME ID=157 VERTEXTYPE=Additive Transfer FROMTOLINEAGE=(150,139) DISCPT=(12,2)],G158_151:0.034365399[&&PRIME ID=158 VERTEXTYPE=Leaf])G159_150:0.0027679913577691555[&&PRIME ID=159 VERTEXTYPE=Additive Transfer FROMTOLINEAGE=(150,151) DISCPT=(13,2)],(G160_73:0.0022431775[&&PRIME ID=160 VERTEXTYPE=Leaf],G161_73:0.0022431775[&&PRIME ID=161 VERTEXTYPE=Leaf])G162_73:0.03489021321587899[&&PRIME ID=162 VERTEXTYPE=Duplication DISCPT=(0,2)])G163_150:0.017695733596215447[&&PRIME ID=163 VERTEXTYPE=Additive Transfer FROMTOLINEAGE=(150,73) DISCPT=(14,1)],(G164_151:0.047828982[&&PRIME ID=164 VERTEXTYPE=Leaf],(G165_152:0.022431705[&&PRIME ID=165 VERTEXTYPE=Leaf],G166_153:0.022431705[&&PRIME ID=166 VERTEXTYPE=Leaf])G167_154:0.025397277[&&PRIME ID=167 VERTEXTYPE=Speciation DISCPT=(10,0)])G168_155:0.0070001423[&&PRIME ID=168 VERTEXTYPE=Speciation DISCPT=(21,0)])G169_156:0.069808178[&&PRIME ID=169 VERTEXTYPE=Speciation DISCPT=(25,0)])G170_156:0.06577137855559123[&&PRIME ID=170 VERTEXTYPE=Duplication DISCPT=(47,1)])G171_157:0.1410521[&&PRIME ID=171 VERTEXTYPE=Speciation DISCPT=(56,0)])G172_158:0.09997374[&&PRIME ID=172 VERTEXTYPE=Speciation DISCPT=(74,0)])G173_159:0.074387255[&&PRIME ID=173 VERTEXTYPE=Speciation DISCPT=(81,0)])G174_160:0.086158694[&&PRIME ID=174 VERTEXTYPE=Speciation DISCPT=(87,0)])G175_104:0.12075153[&&PRIME ID=175 VERTEXTYPE=Speciation DISCPT=(94,0)],(((((G176_116:0.093242284[&&PRIME ID=176 VERTEXTYPE=Leaf],(G177_117:0.063715448[&&PRIME ID=177 VERTEXTYPE=Leaf],(G178_117:0.0017373868[&&PRIME ID=178 VERTEXTYPE=Leaf],G179_117:0.0017373868[&&PRIME ID=179 VERTEXTYPE=Leaf])G180_117:0.06197806118822435[&&PRIME ID=180 VERTEXTYPE=Duplication DISCPT=(0,2)])G181_117:0.029526835996393285[&&PRIME ID=181 VERTEXTYPE=Duplication DISCPT=(28,1)])G182_118:0.24659572[&&PRIME ID=182 VERTEXTYPE=Speciation DISCPT=(38,0)],((G183_115:0.19945329[&&PRIME ID=183 VERTEXTYPE=Leaf],(G184_116:0.093242284[&&PRIME ID=184 VERTEXTYPE=Leaf],G185_117:0.093242284[&&PRIME ID=185 VERTEXTYPE=Leaf])G186_118:0.10621101[&&PRIME ID=186 VERTEXTYPE=Speciation DISCPT=(38,0)])G187_119:0.011367709[&&PRIME ID=187 VERTEXTYPE=Speciation DISCPT=(60,0)],(G188_115:0.19945329[&&PRIME ID=188 VERTEXTYPE=Leaf],(G189_116:0.093242284[&&PRIME ID=189 VERTEXTYPE=Leaf],G190_117:0.093242284[&&PRIME ID=190 VERTEXTYPE=Leaf])G191_118:0.10621101[&&PRIME ID=191 VERTEXTYPE=Speciation DISCPT=(38,0)])G192_119:0.011367709[&&PRIME ID=192 VERTEXTYPE=Speciation DISCPT=(60,0)])G193_119:0.1290170001982503[&&PRIME ID=193 VERTEXTYPE=Duplication DISCPT=(62,1)])G194_119:0.17057902898666466[&&PRIME ID=194 VERTEXTYPE=Duplication DISCPT=(75,1)],G195_120:0.51041703[&&PRIME ID=195 VERTEXTYPE=Leaf])G196_121:0.093103748[&&PRIME ID=196 VERTEXTYPE=Speciation DISCPT=(89,0)],(((((G197_42:0.010842237[&&PRIME ID=197 VERTEXTYPE=Leaf],G198_43:0.010842237[&&PRIME ID=198 VERTEXTYPE=Leaf])G199_44:0.080320397[&&PRIME ID=199 VERTEXTYPE=Speciation DISCPT=(4,0)],G200_45:0.091162634[&&PRIME ID=200 VERTEXTYPE=Leaf])G201_46:0.068456296[&&PRIME ID=201 VERTEXTYPE=Speciation DISCPT=(37,0)],(((G202_185:0.078378813[&&PRIME ID=202 VERTEXTYPE=Leaf],G203_51:0.078378813[&&PRIME ID=203 VERTEXTYPE=Leaf])G204_51:0.015183361491907016[&&PRIME ID=204 VERTEXTYPE=Additive Transfer FROMTOLINEAGE=(51,185) DISCPT=(30,2)],((G205_127:0.011913939[&&PRIME ID=205 VERTEXTYPE=Leaf],G206_127:0.011913939[&&PRIME ID=206 VERTEXTYPE=Leaf])G207_127:0.020802866820048744[&&PRIME ID=207 VERTEXTYPE=Duplication DISCPT=(4,1)],G208_161:0.032716806[&&PRIME ID=208 VERTEXTYPE=Leaf])G209_161:0.060845368416314445[&&PRIME ID=209 VERTEXTYPE=Additive Transfer FROMTOLINEAGE=(161,127) DISCPT=(13,1)])G210_51:0.02163102460754498[&&PRIME ID=210 VERTEXTYPE=Additive Transfer FROMTOLINEAGE=(51,161) DISCPT=(39,1)],(G211_48:0.019538789[&&PRIME ID=211 VERTEXTYPE=Leaf],G212_48:0.019538789[&&PRIME ID=212 VERTEXTYPE=Leaf])G213_48:0.09565441[&&PRIME ID=213 VERTEXTYPE=Duplication DISCPT=(7,2)])G214_49:0.044425730628108555[&&PRIME ID=214 VERTEXTYPE=Additive Transfer FROMTOLINEAGE=(49,51) DISCPT=(44,2)])G215_50:0.082040696[&&PRIME ID=215 VERTEXTYPE=Speciation DISCPT=(54,0)],(G216_177:0.069638753[&&PRIME ID=216 VERTEXTYPE=Leaf],G217_136:0.069638753[&&PRIME ID=217 VERTEXTYPE=Leaf])G218_137:0.17202087[&&PRIME ID=218 VERTEXTYPE=Additive Transfer FROMTOLINEAGE=(137,177) DISCPT=(28,2)])G219_40:0.3029307705151505[&&PRIME ID=219 VERTEXTYPE=Additive Transfer FROMTOLINEAGE=(40,50) DISCPT=(66,1)],((G220_123:0.11133385[&&PRIME ID=220 VERTEXTYPE=Leaf],G221_124:0.11133385[&&PRIME ID=221 VERTEXTYPE=Leaf])G222_125:0.39908318[&&PRIME ID=222 VERTEXTYPE=Speciation DISCPT=(44,0)],(G223_120:0.43677747[&&PRIME ID=223 VERTEXTYPE=Leaf],((G224_79:0.01468957[&&PRIME ID=224 VERTEXTYPE=Leaf],((G225_79:0.0010445406[&&PRIME ID=225 VERTEXTYPE=Leaf],G226_80:0.0010445406[&&PRIME ID=226 VERTEXTYPE=Leaf])G227_79:0.010147398526870676[&&PRIME ID=227 VERTEXTYPE=Additive Transfer FROMTOLINEAGE=(79,80) DISCPT=(0,1)],G228_80:0.011191939[&&PRIME ID=228 VERTEXTYPE=Leaf])G229_80:0.003497630880834495[&&PRIME ID=229 VERTEXTYPE=Additive Transfer FROMTOLINEAGE=(80,79) DISCPT=(4,1)])G230_81:0.17814535[&&PRIME ID=230 VERTEXTYPE=Speciation DISCPT=(5,0)],G231_7:0.19283492[&&PRIME ID=231 VERTEXTYPE=Leaf])G232_81:0.24394255[&&PRIME ID=232 VERTEXTYPE=Additive Transfer FROMTOLINEAGE=(81,7) DISCPT=(58,1)])G233_120:0.07363956058715095[&&PRIME ID=233 VERTEXTYPE=Additive Transfer FROMTOLINEAGE=(120,87) DISCPT=(81,1)])G234_121:0.034173366[&&PRIME ID=234 VERTEXTYPE=Speciation DISCPT=(89,0)])G235_121:0.05893038183216197[&&PRIME ID=235 VERTEXTYPE=Additive Transfer FROMTOLINEAGE=(121,40) DISCPT=(91,1)])G236_121:0.00897590966605374[&&PRIME ID=236 VERTEXTYPE=Duplication DISCPT=(94,2)],(((G237_122:0.47150497[&&PRIME ID=237 VERTEXTYPE=Leaf],(((G238_82:0.021114175[&&PRIME ID=238 VERTEXTYPE=Leaf],G239_123:0.021114175[&&PRIME ID=239 VERTEXTYPE=Leaf])G240_123:0.005291628202188545[&&PRIME ID=240 VERTEXTYPE=Additive Transfer FROMTOLINEAGE=(123,82) DISCPT=(8,1)],G241_123:0.026405803[&&PRIME ID=241 VERTEXTYPE=Leaf])G242_123:0.08492804662551327[&&PRIME ID=242 VERTEXTYPE=Duplication DISCPT=(12,1)],G243_124:0.11133385[&&PRIME ID=243 VERTEXTYPE=Leaf])G244_125:0.36017111[&&PRIME ID=244 VERTEXTYPE=Speciation DISCPT=(44,0)])G245_126:0.03431681[&&PRIME ID=245 VERTEXTYPE=Speciation DISCPT=(86,0)],(((((G246_127:0.04705764[&&PRIME ID=246 VERTEXTYPE=Leaf],G247_128:0.04705764[&&PRIME ID=247 VERTEXTYPE=Leaf])G248_129:0.026645382[&&PRIME ID=248 VERTEXTYPE=Speciation DISCPT=(20,0)],G249_123:0.073703022[&&PRIME ID=249 VERTEXTYPE=Leaf])G250_129:0.1747596504442397[&&PRIME ID=250 VERTEXTYPE=Additive Transfer FROMTOLINEAGE=(129,123) DISCPT=(30,1)],((G251_127:0.04705764[&&PRIME ID=251 VERTEXTYPE=Leaf],(G252_128:0.032974199[&&PRIME ID=252 VERTEXTYPE=Leaf],G253_122:0.032974199[&&PRIME ID=253 VERTEXTYPE=Leaf])G254_128:0.014083441455682124[&&PRIME ID=254 VERTEXTYPE=Additive Transfer FROMTOLINEAGE=(128,122) DISCPT=(13,1)])G255_129:0.19980177[&&PRIME ID=255 VERTEXTYPE=Speciation DISCPT=(20,0)],(G256_130:0.025223908[&&PRIME ID=256 VERTEXTYPE=Leaf],G257_131:0.025223908[&&PRIME ID=257 VERTEXTYPE=Leaf])G258_132:0.22163551[&&PRIME ID=258 VERTEXTYPE=Speciation DISCPT=(11,0)])G259_132:0.0016032572880321759[&&PRIME ID=259 VERTEXTYPE=Additive Transfer FROMTOLINEAGE=(132,129) DISCPT=(68,2)])G260_133:0.16187065[&&PRIME ID=260 VERTEXTYPE=Speciation DISCPT=(69,0)],(((G261_134:0.045174254[&&PRIME ID=261 VERTEXTYPE=Leaf],(G262_115:0.026558952[&&PRIME ID=262 VERTEXTYPE=Leaf],G263_182:0.026558952[&&PRIME ID=263 VERTEXTYPE=Leaf])G264_115:0.01861530189759907[&&PRIME ID=264 VERTEXTYPE=Additive Transfer FROMTOLINEAGE=(115,182) DISCPT=(12,1)])G265_134:0.19579159658605205[&&PRIME ID=265 VERTEXTYPE=Additive Transfer FROMTOLINEAGE=(134,115) DISCPT=(19,1)],((((G266_0:0.086542231[&&PRIME ID=266 VERTEXTYPE=Leaf],G267_1:0.086542231[&&PRIME ID=267 VERTEXTYPE=Leaf])G268_2:0.10450652[&&PRIME ID=268 VERTEXTYPE=Speciation DISCPT=(35,0)],G269_4:0.19104875[&&PRIME ID=269 VERTEXTYPE=Leaf])G270_6:0.010776284[&&PRIME ID=270 VERTEXTYPE=Speciation DISCPT=(57,0)],G271_7:0.20182503[&&PRIME ID=271 VERTEXTYPE=Leaf])G272_8:0.027274692[&&PRIME ID=272 VERTEXTYPE=Speciation DISCPT=(61,0)],((G273_142:0.060596157[&&PRIME ID=273 VERTEXTYPE=Leaf],(G274_135:0.056516094[&&PRIME ID=274 VERTEXTYPE=Leaf],(G275_136:0.02968354[&&PRIME ID=275 VERTEXTYPE=Leaf],G276_48:0.02968354[&&PRIME ID=276 VERTEXTYPE=Leaf])G277_136:0.026832553963328423[&&PRIME ID=277 VERTEXTYPE=Additive Transfer FROMTOLINEAGE=(136,48) DISCPT=(12,2)])G278_137:0.0040800633[&&PRIME ID=278 VERTEXTYPE=Speciation DISCPT=(26,0)])G279_137:0.12007356326592751[&&PRIME ID=279 VERTEXTYPE=Additive Transfer FROMTOLINEAGE=(137,142) DISCPT=(26,2)],(((G280_135:0.025134373[&&PRIME ID=280 VERTEXTYPE=Leaf],G281_135:0.025134373[&&PRIME ID=281 VERTEXTYPE=Leaf])G282_135:0.031381720780529164[&&PRIME ID=282 VERTEXTYPE=Duplication DISCPT=(10,2)],G283_136:0.056516094[&&PRIME ID=283 VERTEXTYPE=Leaf])G284_137:0.067269545[&&PRIME ID=284 VERTEXTYPE=Speciation DISCPT=(26,0)],(G285_135:0.056516094[&&PRIME ID=285 VERTEXTYPE=Leaf],G286_136:0.056516094[&&PRIME ID=286 VERTEXTYPE=Leaf])G287_137:0.067269545[&&PRIME ID=287 VERTEXTYPE=Speciation DISCPT=(26,0)])G288_137:0.05688408112333195[&&PRIME ID=288 VERTEXTYPE=Duplication DISCPT=(47,1)])G289_137:0.04843000154531742[&&PRIME ID=289 VERTEXTYPE=Duplication DISCPT=(54,2)])G290_137:0.011866128117595317[&&PRIME ID=290 VERTEXTYPE=Additive Transfer FROMTOLINEAGE=(137,8) DISCPT=(64,2)])G291_138:0.072323678[&&PRIME ID=291 VERTEXTYPE=Speciation DISCPT=(66,0)],((G292_139:0.04843619[&&PRIME ID=292 VERTEXTYPE=Leaf],G293_140:0.04843619[&&PRIME ID=293 VERTEXTYPE=Leaf])G294_141:0.023098167[&&PRIME ID=294 VERTEXTYPE=Speciation DISCPT=(22,0)],G295_142:0.071534357[&&PRIME ID=295 VERTEXTYPE=Leaf])G296_143:0.24175517[&&PRIME ID=296 VERTEXTYPE=Speciation DISCPT=(29,0)])G297_144:0.097043795[&&PRIME ID=297 VERTEXTYPE=Speciation DISCPT=(73,0)])G298_145:0.021101197[&&PRIME ID=298 VERTEXTYPE=Speciation DISCPT=(79,0)],(G299_146:0.33146078[&&PRIME ID=299 VERTEXTYPE=Leaf],(G300_147:0.06216048[&&PRIME ID=300 VERTEXTYPE=Leaf],G301_148:0.06216048[&&PRIME ID=301 VERTEXTYPE=Leaf])G302_149:0.2693003[&&PRIME ID=302 VERTEXTYPE=Speciation DISCPT=(28,0)])G303_158:0.09997374[&&PRIME ID=303 VERTEXTYPE=Speciation DISCPT=(74,0)])G304_159:0.074387255[&&PRIME ID=304 VERTEXTYPE=Speciation DISCPT=(81,0)])G305_160:0.054265962[&&PRIME ID=305 VERTEXTYPE=Speciation DISCPT=(87,0)],((((G306_162:0.031421771[&&PRIME ID=306 VERTEXTYPE=Leaf],G307_163:0.031421771[&&PRIME ID=307 VERTEXTYPE=Leaf])G308_164:0.089449533[&&PRIME ID=308 VERTEXTYPE=Speciation DISCPT=(13,0)],(G309_165:0.078785198[&&PRIME ID=309 VERTEXTYPE=Leaf],G310_166:0.078785198[&&PRIME ID=310 VERTEXTYPE=Leaf])G311_167:0.042086106[&&PRIME ID=311 VERTEXTYPE=Speciation DISCPT=(31,0)])G312_168:0.32734149[&&PRIME ID=312 VERTEXTYPE=Speciation DISCPT=(46,0)],(((G313_171:0.14213881[&&PRIME ID=313 VERTEXTYPE=Leaf],((G314_171:0.021984542[&&PRIME ID=314 VERTEXTYPE=Leaf],G315_172:0.021984542[&&PRIME ID=315 VERTEXTYPE=Leaf])G316_173:0.023047795[&&PRIME ID=316 VERTEXTYPE=Speciation DISCPT=(9,0)],(G317_170:0.021423419[&&PRIME ID=317 VERTEXTYPE=Leaf],G318_174:0.021423419[&&PRIME ID=318 VERTEXTYPE=Leaf])G319_174:0.023608917841829415[&&PRIME ID=319 VERTEXTYPE=Additive Transfer FROMTOLINEAGE=(174,170) DISCPT=(8,2)])G320_175:0.097106471[&&PRIME ID=320 VERTEXTYPE=Speciation DISCPT=(19,0)])G321_176:0.10134089[&&PRIME ID=321 VERTEXTYPE=Speciation DISCPT=(49,0)],G322_177:0.2434797[&&PRIME ID=322 VERTEXTYPE=Leaf])G323_178:0.04395368[&&PRIME ID=323 VERTEXTYPE=Speciation DISCPT=(68,0)],G324_179:0.28743338[&&PRIME ID=324 VERTEXTYPE=Leaf])G325_180:0.16077942[&&PRIME ID=325 VERTEXTYPE=Speciation DISCPT=(72,0)])G326_181:0.0012950244[&&PRIME ID=326 VERTEXTYPE=Speciation DISCPT=(83,0)],G327_192:0.44950782[&&PRIME ID=327 VERTEXTYPE=Leaf])G328_195:0.11057991[&&PRIME ID=328 VERTEXTYPE=Speciation DISCPT=(84,0)])G329_196:0.052408951[&&PRIME ID=329 VERTEXTYPE=Speciation DISCPT=(92,0)])G330_197:0.10023531[&&PRIME ID=330 VERTEXTYPE=Speciation DISCPT=(95,0)])G331_197:0.12345862342253998[&&PRIME ID=331 VERTEXTYPE=Additive Transfer FROMTOLINEAGE=(197,105) DISCPT=(96,1)])G332_198:0.0[&&PRIME ID=332 VERTEXTYPE=Speciation DISCPT=(99,0)][&&PRIME NAME=PrunedTree];
