# Supplementary material for: Assessing the accuracy of phylogenetic rooting methods on prokaryotic gene families
Source: PLoS One. 2020 May 15;15(5):e0232950. doi: 10.1371/journal.pone.0232950 (PMC7228096; doi:10.1371/journal.pone.0232950)
Supplement: S1 Dataset — (ZIP) [file pone.0232950.s002.zip › AllSimulatedDatasets/R-025-HI-NR/original_trees/tree66]

(((((((G0_167:0.057291635[&&PRIME ID=0 VERTEXTYPE=Leaf],G1_0:0.057291635[&&PRIME ID=1 VERTEXTYPE=Leaf])G2_0:0.1366410824461627[&&PRIME ID=2 VERTEXTYPE=Additive Transfer FROMTOLINEAGE=(0,167) DISCPT=(23,1)],(G3_1:0.089173604[&&PRIME ID=3 VERTEXTYPE=Leaf],G4_2:0.089173604[&&PRIME ID=4 VERTEXTYPE=Leaf])G5_3:0.10475911[&&PRIME ID=5 VERTEXTYPE=Speciation DISCPT=(36,0)])G6_4:0.0010266926[&&PRIME ID=6 VERTEXTYPE=Speciation DISCPT=(57,0)],G7_5:0.19495941[&&PRIME ID=7 VERTEXTYPE=Leaf])G8_6:0.26150305[&&PRIME ID=8 VERTEXTYPE=Speciation DISCPT=(58,0)],(G9_7:0.32038454[&&PRIME ID=9 VERTEXTYPE=Leaf],(((G10_22:0.021220882[&&PRIME ID=10 VERTEXTYPE=Leaf],G11_23:0.021220882[&&PRIME ID=11 VERTEXTYPE=Leaf])G12_24:0.056642194[&&PRIME ID=12 VERTEXTYPE=Speciation DISCPT=(10,0)],(G13_15:0.017779233[&&PRIME ID=13 VERTEXTYPE=Leaf],G14_89:0.017779233[&&PRIME ID=14 VERTEXTYPE=Leaf])G15_15:0.060083843452519485[&&PRIME ID=15 VERTEXTYPE=Additive Transfer FROMTOLINEAGE=(15,89) DISCPT=(9,2)])G16_15:0.1603599835040695[&&PRIME ID=16 VERTEXTYPE=Additive Transfer FROMTOLINEAGE=(15,24) DISCPT=(28,1)],G17_16:0.23822306[&&PRIME ID=17 VERTEXTYPE=Leaf])G18_17:0.082161482[&&PRIME ID=18 VERTEXTYPE=Speciation DISCPT=(65,0)])G19_7:0.13607791835482416[&&PRIME ID=19 VERTEXTYPE=Additive Transfer FROMTOLINEAGE=(7,17) DISCPT=(75,1)])G20_8:0.040184433[&&PRIME ID=20 VERTEXTYPE=Speciation DISCPT=(89,0)],(G21_15:0.23822306[&&PRIME ID=21 VERTEXTYPE=Leaf],(G22_16:0.086931047[&&PRIME ID=22 VERTEXTYPE=Leaf],(G23_11:0.011657805[&&PRIME ID=23 VERTEXTYPE=Leaf],G24_16:0.011657805[&&PRIME ID=24 VERTEXTYPE=Leaf])G25_16:0.07527324210775135[&&PRIME ID=25 VERTEXTYPE=Additive Transfer FROMTOLINEAGE=(16,11) DISCPT=(8,2)])G26_16:0.1512920131703462[&&PRIME ID=26 VERTEXTYPE=Duplication DISCPT=(34,1)])G27_17:0.25842383[&&PRIME ID=27 VERTEXTYPE=Speciation DISCPT=(65,0)])G28_20:0.12066025[&&PRIME ID=28 VERTEXTYPE=Speciation DISCPT=(96,0)],(((G29_0:0.19393272[&&PRIME ID=29 VERTEXTYPE=Leaf],(G30_1:0.089173604[&&PRIME ID=30 VERTEXTYPE=Leaf],(G31_2:0.054015567[&&PRIME ID=31 VERTEXTYPE=Leaf],G32_1:0.054015567[&&PRIME ID=32 VERTEXTYPE=Leaf])G33_2:0.03515803665207333[&&PRIME ID=33 VERTEXTYPE=Additive Transfer FROMTOLINEAGE=(2,1) DISCPT=(22,2)])G34_3:0.10475911[&&PRIME ID=34 VERTEXTYPE=Speciation DISCPT=(36,0)])G35_4:0.29983887[&&PRIME ID=35 VERTEXTYPE=Speciation DISCPT=(57,0)],(((((G36_61:0.073659823[&&PRIME ID=36 VERTEXTYPE=Leaf],G37_62:0.073659823[&&PRIME ID=37 VERTEXTYPE=Leaf])G38_63:0.011531786[&&PRIME ID=38 VERTEXTYPE=Speciation DISCPT=(25,0)],(((G39_64:0.0095726455[&&PRIME ID=39 VERTEXTYPE=Leaf],G40_65:0.0095726455[&&PRIME ID=40 VERTEXTYPE=Leaf])G41_66:0.064206459[&&PRIME ID=41 VERTEXTYPE=Speciation DISCPT=(6,0)],G42_67:0.073779105[&&PRIME ID=42 VERTEXTYPE=Leaf])G43_68:0.011120659[&&PRIME ID=43 VERTEXTYPE=Speciation DISCPT=(26,0)],G44_69:0.084899764[&&PRIME ID=44 VERTEXTYPE=Leaf])G45_70:2.918451E-4[&&PRIME ID=45 VERTEXTYPE=Speciation DISCPT=(33,0)])G46_63:0.0014975527675734712[&&PRIME ID=46 VERTEXTYPE=Additive Transfer FROMTOLINEAGE=(63,70) DISCPT=(33,1)],((G47_174:0.021879531[&&PRIME ID=47 VERTEXTYPE=Leaf],G48_67:0.021879531[&&PRIME ID=48 VERTEXTYPE=Leaf])G49_67:0.063020233[&&PRIME ID=49 VERTEXTYPE=Additive Transfer FROMTOLINEAGE=(67,174) DISCPT=(10,1)],G50_69:0.084899764[&&PRIME ID=50 VERTEXTYPE=Leaf])G51_70:0.0017893979[&&PRIME ID=51 VERTEXTYPE=Speciation DISCPT=(33,0)])G52_71:0.26485947[&&PRIME ID=52 VERTEXTYPE=Speciation DISCPT=(34,0)],G53_36:0.35154863[&&PRIME ID=53 VERTEXTYPE=Leaf])G54_71:0.01538510150389207[&&PRIME ID=54 VERTEXTYPE=Additive Transfer FROMTOLINEAGE=(71,36) DISCPT=(77,2)],G55_9:0.36693373[&&PRIME ID=55 VERTEXTYPE=Leaf])G56_9:0.1268378585164122[&&PRIME ID=56 VERTEXTYPE=Additive Transfer FROMTOLINEAGE=(9,71) DISCPT=(78,1)])G57_10:0.002875303[&&PRIME ID=57 VERTEXTYPE=Speciation DISCPT=(95,0)],(G58_14:0.34678859[&&PRIME ID=58 VERTEXTYPE=Leaf],G59_15:0.34678859[&&PRIME ID=59 VERTEXTYPE=Leaf])G60_18:0.1498583[&&PRIME ID=60 VERTEXTYPE=Speciation DISCPT=(77,0)])G61_20:0.12066025[&&PRIME ID=61 VERTEXTYPE=Speciation DISCPT=(96,0)])G62_20:0.19754825[&&PRIME ID=62 VERTEXTYPE=Duplication DISCPT=(96,2)],(G63_36:0.48939664[&&PRIME ID=63 VERTEXTYPE=Leaf],(((G64_61:0.073659823[&&PRIME ID=64 VERTEXTYPE=Leaf],G65_62:0.073659823[&&PRIME ID=65 VERTEXTYPE=Leaf])G66_63:0.013029339[&&PRIME ID=66 VERTEXTYPE=Speciation DISCPT=(25,0)],(((G67_64:0.0095726455[&&PRIME ID=67 VERTEXTYPE=Leaf],G68_65:0.0095726455[&&PRIME ID=68 VERTEXTYPE=Leaf])G69_66:0.064206459[&&PRIME ID=69 VERTEXTYPE=Speciation DISCPT=(6,0)],G70_67:0.073779105[&&PRIME ID=70 VERTEXTYPE=Leaf])G71_68:0.011120659[&&PRIME ID=71 VERTEXTYPE=Speciation DISCPT=(26,0)],G72_69:0.084899764[&&PRIME ID=72 VERTEXTYPE=Leaf])G73_70:0.0017893979[&&PRIME ID=73 VERTEXTYPE=Speciation DISCPT=(33,0)])G74_71:0.35885918[&&PRIME ID=74 VERTEXTYPE=Speciation DISCPT=(34,0)],((((G75_64:0.0095726455[&&PRIME ID=75 VERTEXTYPE=Leaf],G76_65:0.0095726455[&&PRIME ID=76 VERTEXTYPE=Leaf])G77_66:0.057288032[&&PRIME ID=77 VERTEXTYPE=Speciation DISCPT=(6,0)],G78_107:0.066860677[&&PRIME ID=78 VERTEXTYPE=Leaf])G79_107:0.2945925691113495[&&PRIME ID=79 VERTEXTYPE=Additive Transfer FROMTOLINEAGE=(107,66) DISCPT=(24,1)],G80_47:0.36145325[&&PRIME ID=80 VERTEXTYPE=Leaf])G81_94:0.06068898[&&PRIME ID=81 VERTEXTYPE=Additive Transfer FROMTOLINEAGE=(94,107) DISCPT=(78,1)],((G82_96:0.19206347[&&PRIME ID=82 VERTEXTYPE=Leaf],G83_96:0.19206347[&&PRIME ID=83 VERTEXTYPE=Leaf])G84_96:0.06894484291012913[&&PRIME ID=84 VERTEXTYPE=Duplication DISCPT=(56,2)],(G85_97:0.12027618[&&PRIME ID=85 VERTEXTYPE=Leaf],(G86_98:0.062447343[&&PRIME ID=86 VERTEXTYPE=Leaf],(G87_99:0.050550662[&&PRIME ID=87 VERTEXTYPE=Leaf],G88_100:0.050550662[&&PRIME ID=88 VERTEXTYPE=Leaf])G89_101:0.011896681[&&PRIME ID=89 VERTEXTYPE=Speciation DISCPT=(21,0)])G90_102:0.057828833[&&PRIME ID=90 VERTEXTYPE=Speciation DISCPT=(24,0)])G91_103:0.14073213[&&PRIME ID=91 VERTEXTYPE=Speciation DISCPT=(45,0)])G92_104:0.16113392[&&PRIME ID=92 VERTEXTYPE=Speciation DISCPT=(71,0)])G93_105:0.023406109[&&PRIME ID=93 VERTEXTYPE=Speciation DISCPT=(84,0)])G94_106:0.043848314[&&PRIME ID=94 VERTEXTYPE=Speciation DISCPT=(86,0)])G95_123:0.32545875[&&PRIME ID=95 VERTEXTYPE=Speciation DISCPT=(94,0)])G96_194:0.074245744[&&PRIME ID=96 VERTEXTYPE=Speciation DISCPT=(98,0)][&&PRIME NAME=PrunedTree];
