# Supplementary material for: Assessing the accuracy of phylogenetic rooting methods on prokaryotic gene families
Source: PLoS One. 2020 May 15;15(5):e0232950. doi: 10.1371/journal.pone.0232950 (PMC7228096; doi:10.1371/journal.pone.0232950)
Supplement: S1 Dataset — (ZIP) [file pone.0232950.s002.zip › AllSimulatedDatasets/R-025-HI-NR/original_trees/tree67]

((G0_81:0.11365851[&&PRIME ID=0 VERTEXTYPE=Leaf],G1_81:0.11365851[&&PRIME ID=1 VERTEXTYPE=Leaf])G2_81:0.26437204[&&PRIME ID=2 VERTEXTYPE=Duplication DISCPT=(37,2)],(G3_5:0.20742942[&&PRIME ID=3 VERTEXTYPE=Leaf],((((G4_111:0.022451751[&&PRIME ID=4 VERTEXTYPE=Leaf],G5_106:0.022451751[&&PRIME ID=5 VERTEXTYPE=Leaf])G6_111:0.06414981099691043[&&PRIME ID=6 VERTEXTYPE=Additive Transfer FROMTOLINEAGE=(111,106) DISCPT=(9,1)],G7_111:0.086601562[&&PRIME ID=7 VERTEXTYPE=Leaf])G8_111:0.020849593823952735[&&PRIME ID=8 VERTEXTYPE=Duplication DISCPT=(31,1)],(G9_55:0.0039225321[&&PRIME ID=9 VERTEXTYPE=Leaf],G10_56:0.0039225321[&&PRIME ID=10 VERTEXTYPE=Leaf])G11_57:0.10352862[&&PRIME ID=11 VERTEXTYPE=Speciation DISCPT=(1,0)])G12_57:0.00729123096049371[&&PRIME ID=12 VERTEXTYPE=Additive Transfer FROMTOLINEAGE=(57,111) DISCPT=(36,1)],(G13_9:0.020412233[&&PRIME ID=13 VERTEXTYPE=Leaf],G14_10:0.020412233[&&PRIME ID=14 VERTEXTYPE=Leaf])G15_11:0.094330154[&&PRIME ID=15 VERTEXTYPE=Speciation DISCPT=(8,0)])G16_11:0.09268703326494954[&&PRIME ID=16 VERTEXTYPE=Additive Transfer FROMTOLINEAGE=(11,57) DISCPT=(37,2)])G17_12:0.17060112[&&PRIME ID=17 VERTEXTYPE=Speciation DISCPT=(61,0)])G18_12:0.51503362[&&PRIME ID=18 VERTEXTYPE=Additive Transfer FROMTOLINEAGE=(12,85) DISCPT=(81,1)][&&PRIME NAME=PrunedTree];
