# Supplementary material for: Assessing the accuracy of phylogenetic rooting methods on prokaryotic gene families
Source: PLoS One. 2020 May 15;15(5):e0232950. doi: 10.1371/journal.pone.0232950 (PMC7228096; doi:10.1371/journal.pone.0232950)
Supplement: S1 Dataset — (ZIP) [file pone.0232950.s002.zip › AllSimulatedDatasets/R-025-HI-NR/original_trees/tree68]

((((((((((G0_161:0.16096419[&&PRIME ID=0 VERTEXTYPE=Leaf],(G1_162:0.058159962[&&PRIME ID=1 VERTEXTYPE=Leaf],G2_162:0.058159962[&&PRIME ID=2 VERTEXTYPE=Leaf])G3_162:0.10280422835544574[&&PRIME ID=3 VERTEXTYPE=Duplication DISCPT=(18,2)])G4_163:0.052215983[&&PRIME ID=4 VERTEXTYPE=Speciation DISCPT=(49,0)],G5_165:0.21318017[&&PRIME ID=5 VERTEXTYPE=Leaf])G6_167:0.033219147[&&PRIME ID=6 VERTEXTYPE=Speciation DISCPT=(65,0)],(((G7_11:0.090507902[&&PRIME ID=7 VERTEXTYPE=Leaf],G8_12:0.090507902[&&PRIME ID=8 VERTEXTYPE=Leaf])G9_13:0.028325092[&&PRIME ID=9 VERTEXTYPE=Speciation DISCPT=(31,0)],(G10_168:0.064601684[&&PRIME ID=10 VERTEXTYPE=Leaf],(G11_169:0.03573619[&&PRIME ID=11 VERTEXTYPE=Leaf],G12_170:0.03573619[&&PRIME ID=12 VERTEXTYPE=Leaf])G13_171:0.028865494[&&PRIME ID=13 VERTEXTYPE=Speciation DISCPT=(10,0)])G14_172:0.054231311[&&PRIME ID=14 VERTEXTYPE=Speciation DISCPT=(21,0)])G15_172:0.03149373962009278[&&PRIME ID=15 VERTEXTYPE=Additive Transfer FROMTOLINEAGE=(172,13) DISCPT=(38,2)],G16_162:0.15032673[&&PRIME ID=16 VERTEXTYPE=Leaf])G17_172:0.09607258567936458[&&PRIME ID=17 VERTEXTYPE=Additive Transfer FROMTOLINEAGE=(172,162) DISCPT=(45,1)])G18_173:0.12084274[&&PRIME ID=18 VERTEXTYPE=Speciation DISCPT=(71,0)],(((G19_161:0.16096419[&&PRIME ID=19 VERTEXTYPE=Leaf],G20_162:0.16096419[&&PRIME ID=20 VERTEXTYPE=Leaf])G21_163:0.052215982[&&PRIME ID=21 VERTEXTYPE=Speciation DISCPT=(49,0)],(G22_164:0.1717907[&&PRIME ID=22 VERTEXTYPE=Leaf],G23_165:0.1717907[&&PRIME ID=23 VERTEXTYPE=Leaf])G24_166:0.041389473[&&PRIME ID=24 VERTEXTYPE=Speciation DISCPT=(52,0)])G25_167:0.033219147[&&PRIME ID=25 VERTEXTYPE=Speciation DISCPT=(65,0)],(((G26_161:0.16096419[&&PRIME ID=26 VERTEXTYPE=Leaf],(G27_11:0.10504439[&&PRIME ID=27 VERTEXTYPE=Leaf],G28_162:0.10504439[&&PRIME ID=28 VERTEXTYPE=Leaf])G29_162:0.05591979999167387[&&PRIME ID=29 VERTEXTYPE=Additive Transfer FROMTOLINEAGE=(162,13) DISCPT=(36,2)])G30_163:0.052215983[&&PRIME ID=30 VERTEXTYPE=Speciation DISCPT=(49,0)],(G31_164:0.1717907[&&PRIME ID=31 VERTEXTYPE=Leaf],G32_165:0.1717907[&&PRIME ID=32 VERTEXTYPE=Leaf])G33_166:0.041389473[&&PRIME ID=33 VERTEXTYPE=Speciation DISCPT=(52,0)])G34_167:0.028175667[&&PRIME ID=34 VERTEXTYPE=Speciation DISCPT=(65,0)],(G35_168:0.064601684[&&PRIME ID=35 VERTEXTYPE=Leaf],(((G36_165:0.01333944[&&PRIME ID=36 VERTEXTYPE=Leaf],G37_169:0.01333944[&&PRIME ID=37 VERTEXTYPE=Leaf])G38_169:0.02239675034281705[&&PRIME ID=38 VERTEXTYPE=Additive Transfer FROMTOLINEAGE=(169,165) DISCPT=(1,1)],G39_170:0.03573619[&&PRIME ID=39 VERTEXTYPE=Leaf])G40_171:0.014353806[&&PRIME ID=40 VERTEXTYPE=Speciation DISCPT=(10,0)],G41_126:0.050089996[&&PRIME ID=41 VERTEXTYPE=Leaf])G42_171:0.014511687390821867[&&PRIME ID=42 VERTEXTYPE=Additive Transfer FROMTOLINEAGE=(171,126) DISCPT=(16,2)])G43_172:0.17675416[&&PRIME ID=43 VERTEXTYPE=Speciation DISCPT=(21,0)])G44_172:0.005043479576184912[&&PRIME ID=44 VERTEXTYPE=Additive Transfer FROMTOLINEAGE=(172,167) DISCPT=(69,2)])G45_173:0.12084274[&&PRIME ID=45 VERTEXTYPE=Speciation DISCPT=(71,0)])G46_173:0.008162978839476545[&&PRIME ID=46 VERTEXTYPE=Duplication DISCPT=(83,2)],(G47_140:0.36992939[&&PRIME ID=47 VERTEXTYPE=Leaf],(G48_151:0.22197137[&&PRIME ID=48 VERTEXTYPE=Leaf],G49_152:0.22197137[&&PRIME ID=49 VERTEXTYPE=Leaf])G50_159:0.14795802[&&PRIME ID=50 VERTEXTYPE=Speciation DISCPT=(67,0)])G51_160:0.0054756443[&&PRIME ID=51 VERTEXTYPE=Speciation DISCPT=(84,0)])G52_160:0.13317219795876317[&&PRIME ID=52 VERTEXTYPE=Additive Transfer FROMTOLINEAGE=(160,173) DISCPT=(84,1)],((((G53_161:0.15879269[&&PRIME ID=53 VERTEXTYPE=Leaf],(G54_42:0.14996775[&&PRIME ID=54 VERTEXTYPE=Leaf],((G55_43:0.022305225[&&PRIME ID=55 VERTEXTYPE=Leaf],G56_44:0.022305225[&&PRIME ID=56 VERTEXTYPE=Leaf])G57_45:0.12395234[&&PRIME ID=57 VERTEXTYPE=Speciation DISCPT=(3,0)],G58_46:0.14625756[&&PRIME ID=58 VERTEXTYPE=Leaf])G59_47:0.0037101927[&&PRIME ID=59 VERTEXTYPE=Speciation DISCPT=(43,0)])G60_48:0.0088249409[&&PRIME ID=60 VERTEXTYPE=Speciation DISCPT=(45,0)])G61_161:0.0021714964367734236[&&PRIME ID=61 VERTEXTYPE=Additive Transfer FROMTOLINEAGE=(161,48) DISCPT=(48,1)],(G62_104:0.10260853[&&PRIME ID=62 VERTEXTYPE=Leaf],(G63_162:9.0758442E-5[&&PRIME ID=63 VERTEXTYPE=Leaf],G64_174:9.0758442E-5[&&PRIME ID=64 VERTEXTYPE=Leaf])G65_162:0.10251776954633368[&&PRIME ID=65 VERTEXTYPE=Additive Transfer FROMTOLINEAGE=(162,174) DISCPT=(0,1)])G66_162:0.0583556620120479[&&PRIME ID=66 VERTEXTYPE=Additive Transfer FROMTOLINEAGE=(162,104) DISCPT=(36,1)])G67_163:0.052215983[&&PRIME ID=67 VERTEXTYPE=Speciation DISCPT=(49,0)],(G68_164:0.1717907[&&PRIME ID=68 VERTEXTYPE=Leaf],((G69_168:0.012200077[&&PRIME ID=69 VERTEXTYPE=Leaf],G70_162:0.012200077[&&PRIME ID=70 VERTEXTYPE=Leaf])G71_162:0.0730724375667868[&&PRIME ID=71 VERTEXTYPE=Additive Transfer FROMTOLINEAGE=(162,168) DISCPT=(0,2)],G72_165:0.085272515[&&PRIME ID=72 VERTEXTYPE=Leaf])G73_165:0.08651818549587757[&&PRIME ID=73 VERTEXTYPE=Additive Transfer FROMTOLINEAGE=(165,162) DISCPT=(28,1)])G74_166:0.041389473[&&PRIME ID=74 VERTEXTYPE=Speciation DISCPT=(52,0)])G75_167:0.23210151[&&PRIME ID=75 VERTEXTYPE=Speciation DISCPT=(65,0)],G76_174:0.44528168[&&PRIME ID=76 VERTEXTYPE=Leaf])G77_175:0.063295555[&&PRIME ID=77 VERTEXTYPE=Speciation DISCPT=(88,0)])G78_176:0.014126521[&&PRIME ID=78 VERTEXTYPE=Speciation DISCPT=(94,0)],((G79_177:0.18739988[&&PRIME ID=79 VERTEXTYPE=Leaf],(((G80_178:0.012716066[&&PRIME ID=80 VERTEXTYPE=Leaf],G81_179:0.012716066[&&PRIME ID=81 VERTEXTYPE=Leaf])G82_180:0.097125174[&&PRIME ID=82 VERTEXTYPE=Speciation DISCPT=(1,0)],G83_181:0.10984124[&&PRIME ID=83 VERTEXTYPE=Leaf])G84_182:0.04551738[&&PRIME ID=84 VERTEXTYPE=Speciation DISCPT=(37,0)],((G85_183:0.12663478[&&PRIME ID=85 VERTEXTYPE=Leaf],((G86_184:0.028794247[&&PRIME ID=86 VERTEXTYPE=Leaf],G87_185:0.028794247[&&PRIME ID=87 VERTEXTYPE=Leaf])G88_186:0.012963426[&&PRIME ID=88 VERTEXTYPE=Speciation DISCPT=(8,0)],G89_187:0.041757673[&&PRIME ID=89 VERTEXTYPE=Leaf])G90_188:0.084877104[&&PRIME ID=90 VERTEXTYPE=Speciation DISCPT=(13,0)])G91_189:0.0059907725[&&PRIME ID=91 VERTEXTYPE=Speciation DISCPT=(40,0)],(G92_190:0.020656807[&&PRIME ID=92 VERTEXTYPE=Leaf],(G93_30:0.016886804[&&PRIME ID=93 VERTEXTYPE=Leaf],G94_146:0.016886804[&&PRIME ID=94 VERTEXTYPE=Leaf])G95_146:0.0037700027411879406[&&PRIME ID=95 VERTEXTYPE=Additive Transfer FROMTOLINEAGE=(146,30) DISCPT=(1,2)])G96_190:0.11196874333696447[&&PRIME ID=96 VERTEXTYPE=Additive Transfer FROMTOLINEAGE=(190,146) DISCPT=(2,1)])G97_191:0.02273307[&&PRIME ID=97 VERTEXTYPE=Speciation DISCPT=(41,0)])G98_192:0.032041256[&&PRIME ID=98 VERTEXTYPE=Speciation DISCPT=(47,0)])G99_193:0.17169992[&&PRIME ID=99 VERTEXTYPE=Speciation DISCPT=(55,0)],(G100_194:0.15061156[&&PRIME ID=100 VERTEXTYPE=Leaf],G101_194:0.15061156[&&PRIME ID=101 VERTEXTYPE=Leaf])G102_194:0.20848823840201613[&&PRIME ID=102 VERTEXTYPE=Duplication DISCPT=(45,1)])G103_195:0.16360396[&&PRIME ID=103 VERTEXTYPE=Speciation DISCPT=(83,0)])G104_196:0.10776755[&&PRIME ID=104 VERTEXTYPE=Speciation DISCPT=(95,0)],(((G105_112:0.094922477[&&PRIME ID=105 VERTEXTYPE=Leaf],G106_113:0.094922477[&&PRIME ID=106 VERTEXTYPE=Leaf])G107_114:0.11339756[&&PRIME ID=107 VERTEXTYPE=Speciation DISCPT=(34,0)],(G108_80:0.19949018[&&PRIME ID=108 VERTEXTYPE=Leaf],(G109_81:0.17758791[&&PRIME ID=109 VERTEXTYPE=Leaf],(((G110_99:0.04212268[&&PRIME ID=110 VERTEXTYPE=Leaf],(G111_100:0.016102613[&&PRIME ID=111 VERTEXTYPE=Leaf],G112_100:0.016102613[&&PRIME ID=112 VERTEXTYPE=Leaf])G113_100:0.026020066673412074[&&PRIME ID=113 VERTEXTYPE=Duplication DISCPT=(1,1)])G114_101:0.044067679[&&PRIME ID=114 VERTEXTYPE=Speciation DISCPT=(14,0)],G115_82:0.086190359[&&PRIME ID=115 VERTEXTYPE=Leaf])G116_82:0.07939437265398529[&&PRIME ID=116 VERTEXTYPE=Additive Transfer FROMTOLINEAGE=(82,101) DISCPT=(28,2)],(G117_83:0.040382084[&&PRIME ID=117 VERTEXTYPE=Leaf],G118_84:0.040382084[&&PRIME ID=118 VERTEXTYPE=Leaf])G119_85:0.12520265[&&PRIME ID=119 VERTEXTYPE=Speciation DISCPT=(12,0)])G120_86:0.012003181[&&PRIME ID=120 VERTEXTYPE=Speciation DISCPT=(51,0)])G121_87:0.02190227[&&PRIME ID=121 VERTEXTYPE=Speciation DISCPT=(53,0)])G122_88:0.0088298507[&&PRIME ID=122 VERTEXTYPE=Speciation DISCPT=(62,0)])G123_89:0.012049651037617234[&&PRIME ID=123 VERTEXTYPE=Additive Transfer FROMTOLINEAGE=(89,114) DISCPT=(64,2)],((((((G124_90:0.066153654[&&PRIME ID=124 VERTEXTYPE=Leaf],((G125_97:0.039299946[&&PRIME ID=125 VERTEXTYPE=Leaf],G126_181:0.039299946[&&PRIME ID=126 VERTEXTYPE=Leaf])G127_97:0.013923653477806879[&&PRIME ID=127 VERTEXTYPE=Additive Transfer FROMTOLINEAGE=(97,181) DISCPT=(11,2)],((G128_92:0.014529027[&&PRIME ID=128 VERTEXTYPE=Leaf],G129_91:0.014529027[&&PRIME ID=129 VERTEXTYPE=Leaf])G130_91:0.009019732175763495[&&PRIME ID=130 VERTEXTYPE=Additive Transfer FROMTOLINEAGE=(91,92) DISCPT=(1,1)],G131_92:0.023548759[&&PRIME ID=131 VERTEXTYPE=Leaf])G132_93:0.029674841[&&PRIME ID=132 VERTEXTYPE=Speciation DISCPT=(4,0)])G133_93:0.012930054072191756[&&PRIME ID=133 VERTEXTYPE=Additive Transfer FROMTOLINEAGE=(93,97) DISCPT=(17,2)])G134_94:0.00816536[&&PRIME ID=134 VERTEXTYPE=Speciation DISCPT=(22,0)],G135_95:0.074319014[&&PRIME ID=135 VERTEXTYPE=Leaf])G136_96:0.010564055[&&PRIME ID=136 VERTEXTYPE=Speciation DISCPT=(25,0)],G137_97:0.084883069[&&PRIME ID=137 VERTEXTYPE=Leaf])G138_98:0.012982245[&&PRIME ID=138 VERTEXTYPE=Speciation DISCPT=(28,0)],(G139_99:0.04212268[&&PRIME ID=139 VERTEXTYPE=Leaf],G140_100:0.04212268[&&PRIME ID=140 VERTEXTYPE=Leaf])G141_101:0.055742634[&&PRIME ID=141 VERTEXTYPE=Speciation DISCPT=(14,0)])G142_102:0.0053255286[&&PRIME ID=142 VERTEXTYPE=Speciation DISCPT=(35,0)],G143_59:0.10319084[&&PRIME ID=143 VERTEXTYPE=Leaf])G144_102:0.08756431701256273[&&PRIME ID=144 VERTEXTYPE=Additive Transfer FROMTOLINEAGE=(102,59) DISCPT=(36,1)],((G145_103:0.031545212[&&PRIME ID=145 VERTEXTYPE=Leaf],G146_100:0.031545212[&&PRIME ID=146 VERTEXTYPE=Leaf])G147_103:0.13108899812703612[&&PRIME ID=147 VERTEXTYPE=Additive Transfer FROMTOLINEAGE=(103,100) DISCPT=(8,1)],G148_104:0.16263421[&&PRIME ID=148 VERTEXTYPE=Leaf])G149_105:0.028120949[&&PRIME ID=149 VERTEXTYPE=Speciation DISCPT=(50,0)])G150_106:0.029614526[&&PRIME ID=150 VERTEXTYPE=Speciation DISCPT=(57,0)])G151_107:0.41010162[&&PRIME ID=151 VERTEXTYPE=Speciation DISCPT=(66,0)])G152_196:0.12978941308538275[&&PRIME ID=152 VERTEXTYPE=Additive Transfer FROMTOLINEAGE=(196,138) DISCPT=(96,2)],((((G153_79:0.20268883[&&PRIME ID=153 VERTEXTYPE=Leaf],(G154_80:0.19949018[&&PRIME ID=154 VERTEXTYPE=Leaf],((G155_81:0.16525812[&&PRIME ID=155 VERTEXTYPE=Leaf],(G156_81:0.12228174[&&PRIME ID=156 VERTEXTYPE=Leaf],G157_79:0.12228174[&&PRIME ID=157 VERTEXTYPE=Leaf])G158_81:0.04297638064761493[&&PRIME ID=158 VERTEXTYPE=Additive Transfer FROMTOLINEAGE=(81,79) DISCPT=(39,1)])G159_81:0.012329797177637632[&&PRIME ID=159 VERTEXTYPE=Duplication DISCPT=(50,2)],(G160_83:0.040382084[&&PRIME ID=160 VERTEXTYPE=Leaf],G161_84:0.040382084[&&PRIME ID=161 VERTEXTYPE=Leaf])G162_85:0.13720583[&&PRIME ID=162 VERTEXTYPE=Speciation DISCPT=(12,0)])G163_87:0.02190227[&&PRIME ID=163 VERTEXTYPE=Speciation DISCPT=(53,0)])G164_88:0.0031986454[&&PRIME ID=164 VERTEXTYPE=Speciation DISCPT=(62,0)])G165_89:0.017680856[&&PRIME ID=165 VERTEXTYPE=Speciation DISCPT=(64,0)],(((((G166_90:0.066153654[&&PRIME ID=166 VERTEXTYPE=Leaf],(G167_91:0.023548759[&&PRIME ID=167 VERTEXTYPE=Leaf],G168_92:0.023548759[&&PRIME ID=168 VERTEXTYPE=Leaf])G169_93:0.042604895[&&PRIME ID=169 VERTEXTYPE=Speciation DISCPT=(4,0)])G170_94:0.00816536[&&PRIME ID=170 VERTEXTYPE=Speciation DISCPT=(22,0)],G171_95:0.074319014[&&PRIME ID=171 VERTEXTYPE=Leaf])G172_96:0.010564055[&&PRIME ID=172 VERTEXTYPE=Speciation DISCPT=(25,0)],G173_97:0.084883069[&&PRIME ID=173 VERTEXTYPE=Leaf])G174_98:0.012982245[&&PRIME ID=174 VERTEXTYPE=Speciation DISCPT=(28,0)],(G175_97:0.082445144[&&PRIME ID=175 VERTEXTYPE=Leaf],G176_99:0.082445144[&&PRIME ID=176 VERTEXTYPE=Leaf])G177_101:0.01542016935566091[&&PRIME ID=177 VERTEXTYPE=Additive Transfer FROMTOLINEAGE=(101,97) DISCPT=(26,2)])G178_102:0.092889846[&&PRIME ID=178 VERTEXTYPE=Speciation DISCPT=(35,0)],(G179_103:0.16263421[&&PRIME ID=179 VERTEXTYPE=Leaf],G180_97:0.16263421[&&PRIME ID=180 VERTEXTYPE=Leaf])G181_105:0.028120949[&&PRIME ID=181 VERTEXTYPE=Speciation DISCPT=(50,0)])G182_106:0.029614526[&&PRIME ID=182 VERTEXTYPE=Speciation DISCPT=(57,0)])G183_107:0.25370414[&&PRIME ID=183 VERTEXTYPE=Speciation DISCPT=(66,0)],((G184_80:0.19949018[&&PRIME ID=184 VERTEXTYPE=Leaf],((G185_161:0.032596803[&&PRIME ID=185 VERTEXTYPE=Leaf],G186_81:0.032596803[&&PRIME ID=186 VERTEXTYPE=Leaf])G187_81:0.14499111070082296[&&PRIME ID=187 VERTEXTYPE=Additive Transfer FROMTOLINEAGE=(81,161) DISCPT=(8,2)],(G188_82:0.16558473[&&PRIME ID=188 VERTEXTYPE=Leaf],((G189_30:0.0050279115[&&PRIME ID=189 VERTEXTYPE=Leaf],G190_30:0.0050279115[&&PRIME ID=190 VERTEXTYPE=Leaf])G191_30:0.06025393329327291[&&PRIME ID=191 VERTEXTYPE=Duplication DISCPT=(0,1)],G192_83:0.065281845[&&PRIME ID=192 VERTEXTYPE=Leaf])G193_85:0.10030288725302573[&&PRIME ID=193 VERTEXTYPE=Additive Transfer FROMTOLINEAGE=(85,30) DISCPT=(21,1)])G194_86:0.012003181[&&PRIME ID=194 VERTEXTYPE=Speciation DISCPT=(51,0)])G195_87:0.02190227[&&PRIME ID=195 VERTEXTYPE=Speciation DISCPT=(53,0)])G196_88:0.020879501[&&PRIME ID=196 VERTEXTYPE=Speciation DISCPT=(62,0)],(((((G197_90:0.066153654[&&PRIME ID=197 VERTEXTYPE=Leaf],(G198_91:0.023548759[&&PRIME ID=198 VERTEXTYPE=Leaf],G199_92:0.023548759[&&PRIME ID=199 VERTEXTYPE=Leaf])G200_93:0.042604895[&&PRIME ID=200 VERTEXTYPE=Speciation DISCPT=(4,0)])G201_94:0.00816536[&&PRIME ID=201 VERTEXTYPE=Speciation DISCPT=(22,0)],G202_95:0.074319014[&&PRIME ID=202 VERTEXTYPE=Leaf])G203_96:0.010564055[&&PRIME ID=203 VERTEXTYPE=Speciation DISCPT=(25,0)],G204_97:0.084883069[&&PRIME ID=204 VERTEXTYPE=Leaf])G205_98:0.012982245[&&PRIME ID=205 VERTEXTYPE=Speciation DISCPT=(28,0)],(G206_99:0.04212268[&&PRIME ID=206 VERTEXTYPE=Leaf],G207_100:0.04212268[&&PRIME ID=207 VERTEXTYPE=Leaf])G208_101:0.055742634[&&PRIME ID=208 VERTEXTYPE=Speciation DISCPT=(14,0)])G209_102:0.092889846[&&PRIME ID=209 VERTEXTYPE=Speciation DISCPT=(35,0)],(G210_103:0.16263421[&&PRIME ID=210 VERTEXTYPE=Leaf],(G211_104:0.037222719[&&PRIME ID=211 VERTEXTYPE=Leaf],(G212_104:0.0148503[&&PRIME ID=212 VERTEXTYPE=Leaf],G213_100:0.0148503[&&PRIME ID=213 VERTEXTYPE=Leaf])G214_104:0.022372419648854794[&&PRIME ID=214 VERTEXTYPE=Additive Transfer FROMTOLINEAGE=(104,100) DISCPT=(1,1)])G215_104:0.12541149053364423[&&PRIME ID=215 VERTEXTYPE=Duplication DISCPT=(10,2)])G216_105:0.028120949[&&PRIME ID=216 VERTEXTYPE=Speciation DISCPT=(50,0)])G217_106:0.029614526[&&PRIME ID=217 VERTEXTYPE=Speciation DISCPT=(57,0)])G218_107:0.25370414[&&PRIME ID=218 VERTEXTYPE=Speciation DISCPT=(66,0)])G219_107:0.15880193[&&PRIME ID=219 VERTEXTYPE=Duplication DISCPT=(91,1)],((((G220_151:0.15696121[&&PRIME ID=220 VERTEXTYPE=Leaf],(G221_108:0.039266852[&&PRIME ID=221 VERTEXTYPE=Leaf],(G222_177:4.0848732E-4[&&PRIME ID=222 VERTEXTYPE=Leaf],G223_79:4.0848732E-4[&&PRIME ID=223 VERTEXTYPE=Leaf])G224_79:0.038858364581699875[&&PRIME ID=224 VERTEXTYPE=Additive Transfer FROMTOLINEAGE=(79,177) DISCPT=(0,1)])G225_108:0.1176943586688966[&&PRIME ID=225 VERTEXTYPE=Additive Transfer FROMTOLINEAGE=(108,79) DISCPT=(11,2)])G226_108:0.02600345152448598[&&PRIME ID=226 VERTEXTYPE=Additive Transfer FROMTOLINEAGE=(108,151) DISCPT=(47,2)],((G227_83:0.040382084[&&PRIME ID=227 VERTEXTYPE=Leaf],G228_84:0.040382084[&&PRIME ID=228 VERTEXTYPE=Leaf])G229_85:0.052805562[&&PRIME ID=229 VERTEXTYPE=Speciation DISCPT=(12,0)],G230_108:0.093187646[&&PRIME ID=230 VERTEXTYPE=Leaf])G231_108:0.08977701579572407[&&PRIME ID=231 VERTEXTYPE=Additive Transfer FROMTOLINEAGE=(108,85) DISCPT=(32,1)])G232_108:0.008140717900027997[&&PRIME ID=232 VERTEXTYPE=Duplication DISCPT=(54,1)],G233_109:0.19110538[&&PRIME ID=233 VERTEXTYPE=Leaf])G234_110:0.30000601[&&PRIME ID=234 VERTEXTYPE=Speciation DISCPT=(58,0)],(((((G235_118:0.008078697[&&PRIME ID=235 VERTEXTYPE=Leaf],G236_118:0.008078697[&&PRIME ID=236 VERTEXTYPE=Leaf])G237_118:0.24347486[&&PRIME ID=237 VERTEXTYPE=Duplication DISCPT=(0,2)],G238_134:0.25155356[&&PRIME ID=238 VERTEXTYPE=Leaf])G239_111:0.04587085156005508[&&PRIME ID=239 VERTEXTYPE=Additive Transfer FROMTOLINEAGE=(111,135) DISCPT=(72,2)],((G240_112:0.066119425[&&PRIME ID=240 VERTEXTYPE=Leaf],G241_113:0.066119425[&&PRIME ID=241 VERTEXTYPE=Leaf])G242_112:0.028803052238917937[&&PRIME ID=242 VERTEXTYPE=Additive Transfer FROMTOLINEAGE=(112,113) DISCPT=(21,2)],(G243_113:0.081054537[&&PRIME ID=243 VERTEXTYPE=Leaf],G244_113:0.081054537[&&PRIME ID=244 VERTEXTYPE=Leaf])G245_113:0.013867940301568765[&&PRIME ID=245 VERTEXTYPE=Duplication DISCPT=(26,2)])G246_114:0.20250193[&&PRIME ID=246 VERTEXTYPE=Speciation DISCPT=(34,0)])G247_117:0.13019793[&&PRIME ID=247 VERTEXTYPE=Speciation DISCPT=(80,0)],(G248_115:0.2590064[&&PRIME ID=248 VERTEXTYPE=Leaf],(G249_118:0.24332025[&&PRIME ID=249 VERTEXTYPE=Leaf],(G250_119:0.020466098[&&PRIME ID=250 VERTEXTYPE=Leaf],G251_120:0.020466098[&&PRIME ID=251 VERTEXTYPE=Leaf])G252_121:0.22285415[&&PRIME ID=252 VERTEXTYPE=Speciation DISCPT=(2,0)])G253_122:0.015686149[&&PRIME ID=253 VERTEXTYPE=Speciation DISCPT=(70,0)])G254_136:0.16861593476939762[&&PRIME ID=254 VERTEXTYPE=Additive Transfer FROMTOLINEAGE=(136,115) DISCPT=(74,2)])G255_137:0.033127937[&&PRIME ID=255 VERTEXTYPE=Speciation DISCPT=(86,0)],((G256_111:0.29742441[&&PRIME ID=256 VERTEXTYPE=Leaf],(((G257_112:0.094922477[&&PRIME ID=257 VERTEXTYPE=Leaf],G258_113:0.094922477[&&PRIME ID=258 VERTEXTYPE=Leaf])G259_114:0.044399155[&&PRIME ID=259 VERTEXTYPE=Speciation DISCPT=(34,0)],(G260_119:0.020466098[&&PRIME ID=260 VERTEXTYPE=Leaf],G261_120:0.020466098[&&PRIME ID=261 VERTEXTYPE=Leaf])G262_121:0.11885553[&&PRIME ID=262 VERTEXTYPE=Speciation DISCPT=(2,0)])G263_114:0.11979545826289707[&&PRIME ID=263 VERTEXTYPE=Additive Transfer FROMTOLINEAGE=(114,121) DISCPT=(42,1)],G264_115:0.25911709[&&PRIME ID=264 VERTEXTYPE=Leaf])G265_116:0.038307317[&&PRIME ID=265 VERTEXTYPE=Speciation DISCPT=(75,0)])G266_117:0.13019793[&&PRIME ID=266 VERTEXTYPE=Speciation DISCPT=(80,0)],(((G267_118:0.11514746[&&PRIME ID=267 VERTEXTYPE=Leaf],G268_118:0.11514746[&&PRIME ID=268 VERTEXTYPE=Leaf])G269_118:0.12817278943401234[&&PRIME ID=269 VERTEXTYPE=Duplication DISCPT=(38,2)],((G270_42:0.0064059718[&&PRIME ID=270 VERTEXTYPE=Leaf],G271_119:0.0064059718[&&PRIME ID=271 VERTEXTYPE=Leaf])G272_119:0.014060126214644435[&&PRIME ID=272 VERTEXTYPE=Additive Transfer FROMTOLINEAGE=(119,42) DISCPT=(0,2)],G273_120:0.020466098[&&PRIME ID=273 VERTEXTYPE=Leaf])G274_121:0.22285415[&&PRIME ID=274 VERTEXTYPE=Speciation DISCPT=(2,0)])G275_122:0.010173691[&&PRIME ID=275 VERTEXTYPE=Speciation DISCPT=(70,0)],G276_134:0.25349394[&&PRIME ID=276 VERTEXTYPE=Leaf])G277_136:0.17412839[&&PRIME ID=277 VERTEXTYPE=Speciation DISCPT=(73,0)])G278_137:0.033127937[&&PRIME ID=278 VERTEXTYPE=Speciation DISCPT=(86,0)])G279_137:0.030361116997643378[&&PRIME ID=279 VERTEXTYPE=Duplication DISCPT=(91,1)])G280_137:0.14176437[&&PRIME ID=280 VERTEXTYPE=Additive Transfer FROMTOLINEAGE=(137,110) DISCPT=(91,2)])G281_139:0.12738496[&&PRIME ID=281 VERTEXTYPE=Speciation DISCPT=(97,0)])G282_78:0.20694319970758657[&&PRIME ID=282 VERTEXTYPE=Additive Transfer FROMTOLINEAGE=(78,196) DISCPT=(97,2)],((((((G283_151:0.18698882[&&PRIME ID=283 VERTEXTYPE=Leaf],G284_151:0.18698882[&&PRIME ID=284 VERTEXTYPE=Leaf])G285_151:0.03498254732964448[&&PRIME ID=285 VERTEXTYPE=Duplication DISCPT=(54,2)],((G286_152:0.05114316[&&PRIME ID=286 VERTEXTYPE=Leaf],(G287_153:2.0478914E-4[&&PRIME ID=287 VERTEXTYPE=Leaf],G288_153:2.0478914E-4[&&PRIME ID=288 VERTEXTYPE=Leaf])G289_153:0.05093837085868725[&&PRIME ID=289 VERTEXTYPE=Duplication DISCPT=(0,1)])G290_154:0.14035382[&&PRIME ID=290 VERTEXTYPE=Speciation DISCPT=(17,0)],(G291_155:0.055012149[&&PRIME ID=291 VERTEXTYPE=Leaf],G292_156:0.055012149[&&PRIME ID=292 VERTEXTYPE=Leaf])G293_157:0.13648483[&&PRIME ID=293 VERTEXTYPE=Speciation DISCPT=(18,0)])G294_158:0.030474391[&&PRIME ID=294 VERTEXTYPE=Speciation DISCPT=(59,0)])G295_159:0.28660586[&&PRIME ID=295 VERTEXTYPE=Speciation DISCPT=(67,0)],G296_174:0.50857723[&&PRIME ID=296 VERTEXTYPE=Leaf])G297_176:0.014126521[&&PRIME ID=297 VERTEXTYPE=Speciation DISCPT=(94,0)],((((G298_177:2.9629817E-4[&&PRIME ID=298 VERTEXTYPE=Leaf],G299_92:2.9629817E-4[&&PRIME ID=299 VERTEXTYPE=Leaf])G300_177:0.013544391558110413[&&PRIME ID=300 VERTEXTYPE=Additive Transfer FROMTOLINEAGE=(177,92) DISCPT=(0,1)],G301_177:0.01384069[&&PRIME ID=301 VERTEXTYPE=Leaf])G302_177:0.17355918624796335[&&PRIME ID=302 VERTEXTYPE=Duplication DISCPT=(1,1)],((G303_178:0.012716066[&&PRIME ID=303 VERTEXTYPE=Leaf],G304_179:0.012716066[&&PRIME ID=304 VERTEXTYPE=Leaf])G305_180:0.097125174[&&PRIME ID=305 VERTEXTYPE=Speciation DISCPT=(1,0)],G306_181:0.10984124[&&PRIME ID=306 VERTEXTYPE=Leaf])G307_182:0.077558636[&&PRIME ID=307 VERTEXTYPE=Speciation DISCPT=(37,0)])G308_193:0.17169992[&&PRIME ID=308 VERTEXTYPE=Speciation DISCPT=(55,0)],G309_194:0.3590998[&&PRIME ID=309 VERTEXTYPE=Leaf])G310_195:0.16360396[&&PRIME ID=310 VERTEXTYPE=Speciation DISCPT=(83,0)])G311_196:0.17134747[&&PRIME ID=311 VERTEXTYPE=Speciation DISCPT=(95,0)],(((G312_112:0.094922477[&&PRIME ID=312 VERTEXTYPE=Leaf],G313_113:0.094922477[&&PRIME ID=313 VERTEXTYPE=Leaf])G314_114:0.16419461[&&PRIME ID=314 VERTEXTYPE=Speciation DISCPT=(34,0)],G315_115:0.25911709[&&PRIME ID=315 VERTEXTYPE=Leaf])G316_116:0.16850525[&&PRIME ID=316 VERTEXTYPE=Speciation DISCPT=(75,0)],((G317_118:0.24332025[&&PRIME ID=317 VERTEXTYPE=Leaf],((G318_119:0.020466098[&&PRIME ID=318 VERTEXTYPE=Leaf],G319_120:0.020466098[&&PRIME ID=319 VERTEXTYPE=Leaf])G320_121:0.20000861[&&PRIME ID=320 VERTEXTYPE=Speciation DISCPT=(2,0)],(G321_119:0.020466098[&&PRIME ID=321 VERTEXTYPE=Leaf],G322_120:0.020466098[&&PRIME ID=322 VERTEXTYPE=Leaf])G323_121:0.20000861[&&PRIME ID=323 VERTEXTYPE=Speciation DISCPT=(2,0)])G324_121:0.022845545546225646[&&PRIME ID=324 VERTEXTYPE=Duplication DISCPT=(66,1)])G325_122:0.010173691[&&PRIME ID=325 VERTEXTYPE=Speciation DISCPT=(70,0)],(G326_134:0.17153236[&&PRIME ID=326 VERTEXTYPE=Leaf],G327_134:0.17153236[&&PRIME ID=327 VERTEXTYPE=Leaf])G328_134:0.081961578[&&PRIME ID=328 VERTEXTYPE=Duplication DISCPT=(51,2)])G329_136:0.17412839[&&PRIME ID=329 VERTEXTYPE=Speciation DISCPT=(73,0)])G330_137:0.26642889[&&PRIME ID=330 VERTEXTYPE=Speciation DISCPT=(86,0)])G331_139:0.10810195384360645[&&PRIME ID=331 VERTEXTYPE=Additive Transfer FROMTOLINEAGE=(139,196) DISCPT=(97,1)],(((((G332_151:0.22197137[&&PRIME ID=332 VERTEXTYPE=Leaf],(G333_155:0.055012149[&&PRIME ID=333 VERTEXTYPE=Leaf],G334_156:0.055012149[&&PRIME ID=334 VERTEXTYPE=Leaf])G335_157:0.16695922[&&PRIME ID=335 VERTEXTYPE=Speciation DISCPT=(18,0)])G336_159:0.071246688[&&PRIME ID=336 VERTEXTYPE=Speciation DISCPT=(67,0)],((G337_140:0.089307029[&&PRIME ID=337 VERTEXTYPE=Leaf],G338_141:0.089307029[&&PRIME ID=338 VERTEXTYPE=Leaf])G339_142:0.090716313[&&PRIME ID=339 VERTEXTYPE=Speciation DISCPT=(30,0)],((G340_143:0.04549951[&&PRIME ID=340 VERTEXTYPE=Leaf],G341_144:0.04549951[&&PRIME ID=341 VERTEXTYPE=Leaf])G342_145:0.064535738[&&PRIME ID=342 VERTEXTYPE=Speciation DISCPT=(15,0)],(G343_146:0.092224309[&&PRIME ID=343 VERTEXTYPE=Leaf],G344_147:0.092224309[&&PRIME ID=344 VERTEXTYPE=Leaf])G345_148:0.017810939[&&PRIME ID=345 VERTEXTYPE=Speciation DISCPT=(32,0)])G346_149:0.069988094[&&PRIME ID=346 VERTEXTYPE=Speciation DISCPT=(38,0)])G347_150:0.11319471[&&PRIME ID=347 VERTEXTYPE=Speciation DISCPT=(54,0)])G348_150:0.07671133640900142[&&PRIME ID=348 VERTEXTYPE=Additive Transfer FROMTOLINEAGE=(150,159) DISCPT=(78,2)],(G349_151:0.22197137[&&PRIME ID=349 VERTEXTYPE=Leaf],(G350_152:0.05114316[&&PRIME ID=350 VERTEXTYPE=Leaf],((G351_153:2.9667456E-4[&&PRIME ID=351 VERTEXTYPE=Leaf],G352_153:2.9667456E-4[&&PRIME ID=352 VERTEXTYPE=Leaf])G353_153:0.027126546421479235[&&PRIME ID=353 VERTEXTYPE=Duplication DISCPT=(0,1)],G354_153:0.027423221[&&PRIME ID=354 VERTEXTYPE=Leaf])G355_153:0.023719939019881165[&&PRIME ID=355 VERTEXTYPE=Duplication DISCPT=(7,1)])G356_154:0.17082821[&&PRIME ID=356 VERTEXTYPE=Speciation DISCPT=(17,0)])G357_159:0.14795802[&&PRIME ID=357 VERTEXTYPE=Speciation DISCPT=(67,0)])G358_160:0.13864784[&&PRIME ID=358 VERTEXTYPE=Speciation DISCPT=(84,0)],(((G359_161:0.16096419[&&PRIME ID=359 VERTEXTYPE=Leaf],G360_162:0.16096419[&&PRIME ID=360 VERTEXTYPE=Leaf])G361_163:0.052215983[&&PRIME ID=361 VERTEXTYPE=Speciation DISCPT=(49,0)],(G362_164:0.1717907[&&PRIME ID=362 VERTEXTYPE=Leaf],G363_165:0.1717907[&&PRIME ID=363 VERTEXTYPE=Leaf])G364_166:0.041389473[&&PRIME ID=364 VERTEXTYPE=Speciation DISCPT=(52,0)])G365_167:0.033219147[&&PRIME ID=365 VERTEXTYPE=Speciation DISCPT=(65,0)],((G366_52:0.048678167[&&PRIME ID=366 VERTEXTYPE=Leaf],(G367_168:0.039347198[&&PRIME ID=367 VERTEXTYPE=Leaf],G368_97:0.039347198[&&PRIME ID=368 VERTEXTYPE=Leaf])G369_168:0.009330969218016754[&&PRIME ID=369 VERTEXTYPE=Additive Transfer FROMTOLINEAGE=(168,97) DISCPT=(11,2)])G370_168:0.015923516468834265[&&PRIME ID=370 VERTEXTYPE=Additive Transfer FROMTOLINEAGE=(168,52) DISCPT=(16,1)],(G371_169:0.03573619[&&PRIME ID=371 VERTEXTYPE=Leaf],G372_170:0.03573619[&&PRIME ID=372 VERTEXTYPE=Leaf])G373_171:0.028865494[&&PRIME ID=373 VERTEXTYPE=Speciation DISCPT=(10,0)])G374_172:0.18179764[&&PRIME ID=374 VERTEXTYPE=Speciation DISCPT=(21,0)])G375_173:0.26217792[&&PRIME ID=375 VERTEXTYPE=Speciation DISCPT=(71,0)])G376_176:0.014126521[&&PRIME ID=376 VERTEXTYPE=Speciation DISCPT=(94,0)],((((G377_178:0.012716066[&&PRIME ID=377 VERTEXTYPE=Leaf],G378_179:0.012716066[&&PRIME ID=378 VERTEXTYPE=Leaf])G379_180:0.097125174[&&PRIME ID=379 VERTEXTYPE=Speciation DISCPT=(1,0)],G380_181:0.10984124[&&PRIME ID=380 VERTEXTYPE=Leaf])G381_182:0.04551738[&&PRIME ID=381 VERTEXTYPE=Speciation DISCPT=(37,0)],((G382_183:0.12663478[&&PRIME ID=382 VERTEXTYPE=Leaf],((G383_184:0.028794247[&&PRIME ID=383 VERTEXTYPE=Leaf],G384_185:0.028794247[&&PRIME ID=384 VERTEXTYPE=Leaf])G385_186:0.012963426[&&PRIME ID=385 VERTEXTYPE=Speciation DISCPT=(8,0)],G386_187:0.041757673[&&PRIME ID=386 VERTEXTYPE=Leaf])G387_188:0.084877104[&&PRIME ID=387 VERTEXTYPE=Speciation DISCPT=(13,0)])G388_189:0.0059907725[&&PRIME ID=388 VERTEXTYPE=Speciation DISCPT=(40,0)],G389_190:0.13262555[&&PRIME ID=389 VERTEXTYPE=Leaf])G390_191:0.02273307[&&PRIME ID=390 VERTEXTYPE=Speciation DISCPT=(41,0)])G391_192:0.20374118[&&PRIME ID=391 VERTEXTYPE=Speciation DISCPT=(47,0)],G392_194:0.3590998[&&PRIME ID=392 VERTEXTYPE=Leaf])G393_195:0.16360396[&&PRIME ID=393 VERTEXTYPE=Speciation DISCPT=(83,0)])G394_196:0.27944943[&&PRIME ID=394 VERTEXTYPE=Speciation DISCPT=(95,0)])G395_197:0.16505073[&&PRIME ID=395 VERTEXTYPE=Speciation DISCPT=(98,0)])G396_198:0.0[&&PRIME ID=396 VERTEXTYPE=Speciation DISCPT=(99,0)][&&PRIME NAME=PrunedTree];
