# Supplementary material for: Assessing the accuracy of phylogenetic rooting methods on prokaryotic gene families
Source: PLoS One. 2020 May 15;15(5):e0232950. doi: 10.1371/journal.pone.0232950 (PMC7228096; doi:10.1371/journal.pone.0232950)
Supplement: S1 Dataset — (ZIP) [file pone.0232950.s002.zip › AllSimulatedDatasets/R-025-HI-NR/original_trees/tree69]

((G0_24:0.16169388[&&PRIME ID=0 VERTEXTYPE=Leaf],((G1_25:0.011725672[&&PRIME ID=1 VERTEXTYPE=Leaf],G2_26:0.011725672[&&PRIME ID=2 VERTEXTYPE=Leaf])G3_27:0.13449875[&&PRIME ID=3 VERTEXTYPE=Speciation DISCPT=(7,0)],(G4_28:0.12936287[&&PRIME ID=4 VERTEXTYPE=Leaf],G5_41:0.12936287[&&PRIME ID=5 VERTEXTYPE=Leaf])G6_28:0.01686154804898387[&&PRIME ID=6 VERTEXTYPE=Additive Transfer FROMTOLINEAGE=(28,41) DISCPT=(50,2)])G7_29:0.01546946[&&PRIME ID=7 VERTEXTYPE=Speciation DISCPT=(55,0)])G8_30:0.37360421[&&PRIME ID=8 VERTEXTYPE=Speciation DISCPT=(60,0)],(((((((((G9_37:0.025937915[&&PRIME ID=9 VERTEXTYPE=Leaf],G10_37:0.025937915[&&PRIME ID=10 VERTEXTYPE=Leaf])G11_37:0.15969534[&&PRIME ID=11 VERTEXTYPE=Duplication DISCPT=(12,2)],((G12_172:0.040971224[&&PRIME ID=12 VERTEXTYPE=Leaf],G13_40:0.040971224[&&PRIME ID=13 VERTEXTYPE=Leaf])G14_40:0.11131260564545843[&&PRIME ID=14 VERTEXTYPE=Additive Transfer FROMTOLINEAGE=(40,172) DISCPT=(22,1)],G15_41:0.15228383[&&PRIME ID=15 VERTEXTYPE=Leaf])G16_42:0.03334943[&&PRIME ID=16 VERTEXTYPE=Speciation DISCPT=(56,0)])G17_43:0.0078978683[&&PRIME ID=17 VERTEXTYPE=Speciation DISCPT=(66,0)],((G18_35:0.11512137[&&PRIME ID=18 VERTEXTYPE=Leaf],G19_37:0.11512137[&&PRIME ID=19 VERTEXTYPE=Leaf])G20_39:0.070511889[&&PRIME ID=20 VERTEXTYPE=Speciation DISCPT=(47,0)],(G21_40:0.15228383[&&PRIME ID=21 VERTEXTYPE=Leaf],G22_41:0.15228383[&&PRIME ID=22 VERTEXTYPE=Leaf])G23_42:0.03334943[&&PRIME ID=23 VERTEXTYPE=Speciation DISCPT=(56,0)])G24_43:0.0078978683[&&PRIME ID=24 VERTEXTYPE=Speciation DISCPT=(66,0)])G25_43:0.021510931892215018[&&PRIME ID=25 VERTEXTYPE=Duplication DISCPT=(67,2)],((((((G26_44:0.040508445[&&PRIME ID=26 VERTEXTYPE=Leaf],G27_45:0.040508445[&&PRIME ID=27 VERTEXTYPE=Leaf])G28_46:0.0079023289[&&PRIME ID=28 VERTEXTYPE=Speciation DISCPT=(22,0)],(G29_47:0.013091066[&&PRIME ID=29 VERTEXTYPE=Leaf],G30_48:0.013091066[&&PRIME ID=30 VERTEXTYPE=Leaf])G31_49:0.035319708[&&PRIME ID=31 VERTEXTYPE=Speciation DISCPT=(8,0)])G32_50:4.4154805E-4[&&PRIME ID=32 VERTEXTYPE=Speciation DISCPT=(28,0)],G33_51:0.048852322[&&PRIME ID=33 VERTEXTYPE=Leaf])G34_52:0.046909702[&&PRIME ID=34 VERTEXTYPE=Speciation DISCPT=(29,0)],G35_53:0.095762024[&&PRIME ID=35 VERTEXTYPE=Leaf])G36_54:0.026773566[&&PRIME ID=36 VERTEXTYPE=Speciation DISCPT=(43,0)],(G37_55:0.082462554[&&PRIME ID=37 VERTEXTYPE=Leaf],G38_55:0.082462554[&&PRIME ID=38 VERTEXTYPE=Leaf])G39_55:0.04007303612415361[&&PRIME ID=39 VERTEXTYPE=Duplication DISCPT=(36,2)])G40_56:0.037648225[&&PRIME ID=40 VERTEXTYPE=Speciation DISCPT=(50,0)],((G41_57:0.056786341[&&PRIME ID=41 VERTEXTYPE=Leaf],G42_58:0.056786341[&&PRIME ID=42 VERTEXTYPE=Leaf])G43_59:0.046038245[&&PRIME ID=43 VERTEXTYPE=Speciation DISCPT=(31,0)],(G44_60:0.044118997[&&PRIME ID=44 VERTEXTYPE=Leaf],(G45_61:0.010641198[&&PRIME ID=45 VERTEXTYPE=Leaf],(G46_62:0.0099448751[&&PRIME ID=46 VERTEXTYPE=Leaf],G47_63:0.0099448751[&&PRIME ID=47 VERTEXTYPE=Leaf])G48_64:6.9632315E-4[&&PRIME ID=48 VERTEXTYPE=Speciation DISCPT=(4,0)])G49_65:0.033477799[&&PRIME ID=49 VERTEXTYPE=Speciation DISCPT=(5,0)])G50_66:0.058705589[&&PRIME ID=50 VERTEXTYPE=Speciation DISCPT=(25,0)])G51_67:0.057359229[&&PRIME ID=51 VERTEXTYPE=Speciation DISCPT=(45,0)])G52_68:0.054858245[&&PRIME ID=52 VERTEXTYPE=Speciation DISCPT=(59,0)])G53_71:0.072649065[&&PRIME ID=53 VERTEXTYPE=Speciation DISCPT=(74,0)],((G54_106:0.10867391[&&PRIME ID=54 VERTEXTYPE=Leaf],(G55_72:0.03476198[&&PRIME ID=55 VERTEXTYPE=Leaf],G56_55:0.03476198[&&PRIME ID=56 VERTEXTYPE=Leaf])G57_72:0.07391192521973056[&&PRIME ID=57 VERTEXTYPE=Additive Transfer FROMTOLINEAGE=(72,55) DISCPT=(14,2)])G58_72:0.139485248561665[&&PRIME ID=58 VERTEXTYPE=Additive Transfer FROMTOLINEAGE=(72,106) DISCPT=(45,2)],((G59_73:0.011429744[&&PRIME ID=59 VERTEXTYPE=Leaf],(G60_74:0.0022491553[&&PRIME ID=60 VERTEXTYPE=Leaf],G61_74:0.0022491553[&&PRIME ID=61 VERTEXTYPE=Leaf])G62_74:0.009180588747997924[&&PRIME ID=62 VERTEXTYPE=Duplication DISCPT=(0,1)])G63_75:0.14507996[&&PRIME ID=63 VERTEXTYPE=Speciation DISCPT=(6,0)],(G64_76:0.033899315[&&PRIME ID=64 VERTEXTYPE=Leaf],G65_77:0.033899315[&&PRIME ID=65 VERTEXTYPE=Leaf])G66_78:0.12261039[&&PRIME ID=66 VERTEXTYPE=Speciation DISCPT=(14,0)])G67_79:0.091649448[&&PRIME ID=67 VERTEXTYPE=Speciation DISCPT=(58,0)])G68_80:0.039531971[&&PRIME ID=68 VERTEXTYPE=Speciation DISCPT=(79,0)])G69_81:0.032013542[&&PRIME ID=69 VERTEXTYPE=Speciation DISCPT=(84,0)],((((G70_82:0.017220584[&&PRIME ID=70 VERTEXTYPE=Leaf],G71_83:0.017220584[&&PRIME ID=71 VERTEXTYPE=Leaf])G72_84:0.024885824[&&PRIME ID=72 VERTEXTYPE=Speciation DISCPT=(12,0)],G73_85:0.042106408[&&PRIME ID=73 VERTEXTYPE=Leaf])G74_86:0.24753108[&&PRIME ID=74 VERTEXTYPE=Speciation DISCPT=(23,0)],((G75_82:0.017220584[&&PRIME ID=75 VERTEXTYPE=Leaf],G76_83:0.017220584[&&PRIME ID=76 VERTEXTYPE=Leaf])G77_84:0.024885824[&&PRIME ID=77 VERTEXTYPE=Speciation DISCPT=(12,0)],G78_85:0.042106408[&&PRIME ID=78 VERTEXTYPE=Leaf])G79_86:0.24753108[&&PRIME ID=79 VERTEXTYPE=Speciation DISCPT=(23,0)])G80_86:0.01098977561688493[&&PRIME ID=80 VERTEXTYPE=Duplication DISCPT=(84,1)],((G81_88:0.21422583[&&PRIME ID=81 VERTEXTYPE=Leaf],(((G82_90:0.014620636[&&PRIME ID=82 VERTEXTYPE=Leaf],G83_91:0.014620636[&&PRIME ID=83 VERTEXTYPE=Leaf])G84_92:0.12632869[&&PRIME ID=84 VERTEXTYPE=Speciation DISCPT=(9,0)],(G85_95:0.035960909[&&PRIME ID=85 VERTEXTYPE=Leaf],G86_96:0.035960909[&&PRIME ID=86 VERTEXTYPE=Leaf])G87_97:0.10498842[&&PRIME ID=87 VERTEXTYPE=Speciation DISCPT=(16,0)])G88_98:0.069752623[&&PRIME ID=88 VERTEXTYPE=Speciation DISCPT=(52,0)],G89_99:0.21070195[&&PRIME ID=89 VERTEXTYPE=Leaf])G90_100:0.0035238757[&&PRIME ID=90 VERTEXTYPE=Speciation DISCPT=(72,0)])G91_101:0.04379582[&&PRIME ID=91 VERTEXTYPE=Speciation DISCPT=(73,0)],(G92_15:0.18570395[&&PRIME ID=92 VERTEXTYPE=Leaf],((G93_15:0.036453232[&&PRIME ID=93 VERTEXTYPE=Leaf],G94_16:0.036453232[&&PRIME ID=94 VERTEXTYPE=Leaf])G95_17:0.072875633[&&PRIME ID=95 VERTEXTYPE=Speciation DISCPT=(18,0)],G96_19:0.10932887[&&PRIME ID=96 VERTEXTYPE=Leaf])G97_17:0.07637508864959537[&&PRIME ID=97 VERTEXTYPE=Additive Transfer FROMTOLINEAGE=(17,19) DISCPT=(45,2)])G98_17:0.07231769147536517[&&PRIME ID=98 VERTEXTYPE=Duplication DISCPT=(66,1)])G99_101:0.04260562267978977[&&PRIME ID=99 VERTEXTYPE=Additive Transfer FROMTOLINEAGE=(101,17) DISCPT=(80,1)])G100_102:0.019077398[&&PRIME ID=100 VERTEXTYPE=Speciation DISCPT=(87,0)])G101_103:0.065443886[&&PRIME ID=101 VERTEXTYPE=Speciation DISCPT=(89,0)],((G102_32:0.085536129[&&PRIME ID=102 VERTEXTYPE=Leaf],G103_33:0.085536129[&&PRIME ID=103 VERTEXTYPE=Leaf])G104_34:0.14754317[&&PRIME ID=104 VERTEXTYPE=Speciation DISCPT=(38,0)],(G105_32:0.085536129[&&PRIME ID=105 VERTEXTYPE=Leaf],G106_33:0.085536129[&&PRIME ID=106 VERTEXTYPE=Leaf])G107_34:0.14754317[&&PRIME ID=107 VERTEXTYPE=Speciation DISCPT=(38,0)])G108_34:0.15206925752654543[&&PRIME ID=108 VERTEXTYPE=Duplication DISCPT=(77,1)])G109_34:0.007296263280800637[&&PRIME ID=109 VERTEXTYPE=Additive Transfer FROMTOLINEAGE=(34,103) DISCPT=(93,1)],((((((G110_35:0.11413137[&&PRIME ID=110 VERTEXTYPE=Leaf],G111_35:0.11413137[&&PRIME ID=111 VERTEXTYPE=Leaf])G112_35:9.900011990832001E-4[&&PRIME ID=112 VERTEXTYPE=Duplication DISCPT=(46,2)],(G113_36:0.11082155[&&PRIME ID=113 VERTEXTYPE=Leaf],(G114_36:0.020359513[&&PRIME ID=114 VERTEXTYPE=Leaf],G115_37:0.020359513[&&PRIME ID=115 VERTEXTYPE=Leaf])G116_37:0.09046203660008201[&&PRIME ID=116 VERTEXTYPE=Additive Transfer FROMTOLINEAGE=(37,36) DISCPT=(12,1)])G117_38:0.0042998206[&&PRIME ID=117 VERTEXTYPE=Speciation DISCPT=(46,0)])G118_39:0.070511889[&&PRIME ID=118 VERTEXTYPE=Speciation DISCPT=(47,0)],(G119_41:0.015032486[&&PRIME ID=119 VERTEXTYPE=Leaf],G120_41:0.015032486[&&PRIME ID=120 VERTEXTYPE=Leaf])G121_41:0.17060077[&&PRIME ID=121 VERTEXTYPE=Duplication DISCPT=(10,1)])G122_43:0.0294088[&&PRIME ID=122 VERTEXTYPE=Speciation DISCPT=(66,0)],((((((((G123_44:0.040508445[&&PRIME ID=123 VERTEXTYPE=Leaf],G124_45:0.040508445[&&PRIME ID=124 VERTEXTYPE=Leaf])G125_46:0.0079023289[&&PRIME ID=125 VERTEXTYPE=Speciation DISCPT=(22,0)],(G126_47:0.013091066[&&PRIME ID=126 VERTEXTYPE=Leaf],G127_48:0.013091066[&&PRIME ID=127 VERTEXTYPE=Leaf])G128_49:0.035319708[&&PRIME ID=128 VERTEXTYPE=Speciation DISCPT=(8,0)])G129_50:4.4154805E-4[&&PRIME ID=129 VERTEXTYPE=Speciation DISCPT=(28,0)],G130_51:0.048852322[&&PRIME ID=130 VERTEXTYPE=Leaf])G131_52:0.046909702[&&PRIME ID=131 VERTEXTYPE=Speciation DISCPT=(29,0)],G132_53:0.095762024[&&PRIME ID=132 VERTEXTYPE=Leaf])G133_54:0.026773566[&&PRIME ID=133 VERTEXTYPE=Speciation DISCPT=(43,0)],((G134_21:0.0137873[&&PRIME ID=134 VERTEXTYPE=Leaf],G135_108:0.0137873[&&PRIME ID=135 VERTEXTYPE=Leaf])G136_21:0.036591522106717685[&&PRIME ID=136 VERTEXTYPE=Additive Transfer FROMTOLINEAGE=(21,108) DISCPT=(8,1)],G137_55:0.050378822[&&PRIME ID=137 VERTEXTYPE=Leaf])G138_55:0.07215676838878333[&&PRIME ID=138 VERTEXTYPE=Additive Transfer FROMTOLINEAGE=(55,21) DISCPT=(29,1)])G139_56:0.037648225[&&PRIME ID=139 VERTEXTYPE=Speciation DISCPT=(50,0)],((G140_57:0.056786341[&&PRIME ID=140 VERTEXTYPE=Leaf],(G141_58:7.3129358E-4[&&PRIME ID=141 VERTEXTYPE=Leaf],G142_44:7.3129358E-4[&&PRIME ID=142 VERTEXTYPE=Leaf])G143_58:0.05605504741936986[&&PRIME ID=143 VERTEXTYPE=Additive Transfer FROMTOLINEAGE=(58,44) DISCPT=(0,1)])G144_59:0.046038245[&&PRIME ID=144 VERTEXTYPE=Speciation DISCPT=(31,0)],(G145_60:0.044118997[&&PRIME ID=145 VERTEXTYPE=Leaf],(G146_61:0.010641198[&&PRIME ID=146 VERTEXTYPE=Leaf],(G147_62:0.0099448751[&&PRIME ID=147 VERTEXTYPE=Leaf],G148_63:0.0099448751[&&PRIME ID=148 VERTEXTYPE=Leaf])G149_64:6.9632315E-4[&&PRIME ID=149 VERTEXTYPE=Speciation DISCPT=(4,0)])G150_65:0.033477799[&&PRIME ID=150 VERTEXTYPE=Speciation DISCPT=(5,0)])G151_66:0.058705589[&&PRIME ID=151 VERTEXTYPE=Speciation DISCPT=(25,0)])G152_67:0.057359229[&&PRIME ID=152 VERTEXTYPE=Speciation DISCPT=(45,0)])G153_68:0.020670768[&&PRIME ID=153 VERTEXTYPE=Speciation DISCPT=(59,0)],G154_69:0.18085459[&&PRIME ID=154 VERTEXTYPE=Leaf])G155_68:0.0293111266221057[&&PRIME ID=155 VERTEXTYPE=Additive Transfer FROMTOLINEAGE=(68,69) DISCPT=(64,2)],G156_69:0.21016571[&&PRIME ID=156 VERTEXTYPE=Leaf])G157_70:0.0048763499[&&PRIME ID=157 VERTEXTYPE=Speciation DISCPT=(71,0)])G158_71:0.072649065[&&PRIME ID=158 VERTEXTYPE=Speciation DISCPT=(74,0)],((((G159_82:0.017220584[&&PRIME ID=159 VERTEXTYPE=Leaf],G160_83:0.017220584[&&PRIME ID=160 VERTEXTYPE=Leaf])G161_84:0.024885824[&&PRIME ID=161 VERTEXTYPE=Speciation DISCPT=(12,0)],G162_85:0.042106408[&&PRIME ID=162 VERTEXTYPE=Leaf])G163_86:0.11738171[&&PRIME ID=163 VERTEXTYPE=Speciation DISCPT=(23,0)],((G164_82:0.017220584[&&PRIME ID=164 VERTEXTYPE=Leaf],(G165_146:0.0054516374[&&PRIME ID=165 VERTEXTYPE=Leaf],(G166_83:0.0042138649[&&PRIME ID=166 VERTEXTYPE=Leaf],G167_83:0.0042138649[&&PRIME ID=167 VERTEXTYPE=Leaf])G168_83:0.0012377724856784784[&&PRIME ID=168 VERTEXTYPE=Duplication DISCPT=(0,2)])G169_83:0.01176894664572006[&&PRIME ID=169 VERTEXTYPE=Additive Transfer FROMTOLINEAGE=(83,146) DISCPT=(0,2)])G170_84:0.024885824[&&PRIME ID=170 VERTEXTYPE=Speciation DISCPT=(12,0)],(((G171_83:0.0084929974[&&PRIME ID=171 VERTEXTYPE=Leaf],G172_82:0.0084929974[&&PRIME ID=172 VERTEXTYPE=Leaf])G173_82:0.008727586648131454[&&PRIME ID=173 VERTEXTYPE=Additive Transfer FROMTOLINEAGE=(82,83) DISCPT=(3,1)],G174_83:0.017220584[&&PRIME ID=174 VERTEXTYPE=Leaf])G175_84:0.023555624[&&PRIME ID=175 VERTEXTYPE=Speciation DISCPT=(12,0)],G176_85:0.040776208[&&PRIME ID=176 VERTEXTYPE=Leaf])G177_85:0.0013301995583328721[&&PRIME ID=177 VERTEXTYPE=Additive Transfer FROMTOLINEAGE=(85,84) DISCPT=(22,1)])G178_86:0.11738171[&&PRIME ID=178 VERTEXTYPE=Speciation DISCPT=(23,0)])G179_86:0.088671032[&&PRIME ID=179 VERTEXTYPE=Duplication DISCPT=(58,2)],((G180_73:0.011429744[&&PRIME ID=180 VERTEXTYPE=Leaf],G181_74:0.011429744[&&PRIME ID=181 VERTEXTYPE=Leaf])G182_75:0.14507996[&&PRIME ID=182 VERTEXTYPE=Speciation DISCPT=(6,0)],(G183_76:0.033899315[&&PRIME ID=183 VERTEXTYPE=Leaf],G184_77:0.033899315[&&PRIME ID=184 VERTEXTYPE=Leaf])G185_78:0.12261039[&&PRIME ID=185 VERTEXTYPE=Speciation DISCPT=(14,0)])G186_79:0.091649448[&&PRIME ID=186 VERTEXTYPE=Speciation DISCPT=(58,0)])G187_80:0.039531971[&&PRIME ID=187 VERTEXTYPE=Speciation DISCPT=(79,0)])G188_81:0.032013542[&&PRIME ID=188 VERTEXTYPE=Speciation DISCPT=(84,0)],(((G189_82:0.017220584[&&PRIME ID=189 VERTEXTYPE=Leaf],G190_83:0.017220584[&&PRIME ID=190 VERTEXTYPE=Leaf])G191_84:0.024885824[&&PRIME ID=191 VERTEXTYPE=Speciation DISCPT=(12,0)],G192_85:0.042106408[&&PRIME ID=192 VERTEXTYPE=Leaf])G193_86:0.25852086[&&PRIME ID=193 VERTEXTYPE=Speciation DISCPT=(23,0)],(G194_19:0.21422582[&&PRIME ID=194 VERTEXTYPE=Leaf],(((((G195_90:0.014620636[&&PRIME ID=195 VERTEXTYPE=Leaf],G196_91:0.014620636[&&PRIME ID=196 VERTEXTYPE=Leaf])G197_92:0.051749695[&&PRIME ID=197 VERTEXTYPE=Speciation DISCPT=(9,0)],G198_120:0.066370331[&&PRIME ID=198 VERTEXTYPE=Leaf])G199_92:0.011562055538312053[&&PRIME ID=199 VERTEXTYPE=Additive Transfer FROMTOLINEAGE=(92,120) DISCPT=(33,1)],G200_93:0.077932387[&&PRIME ID=200 VERTEXTYPE=Leaf])G201_94:0.06301694[&&PRIME ID=201 VERTEXTYPE=Speciation DISCPT=(36,0)],(G202_95:0.035960909[&&PRIME ID=202 VERTEXTYPE=Leaf],G203_96:0.035960909[&&PRIME ID=203 VERTEXTYPE=Leaf])G204_97:0.10498842[&&PRIME ID=204 VERTEXTYPE=Speciation DISCPT=(16,0)])G205_98:0.069752623[&&PRIME ID=205 VERTEXTYPE=Speciation DISCPT=(52,0)],G206_99:0.21070195[&&PRIME ID=206 VERTEXTYPE=Leaf])G207_100:0.0035238757[&&PRIME ID=207 VERTEXTYPE=Speciation DISCPT=(72,0)])G208_101:0.086401442[&&PRIME ID=208 VERTEXTYPE=Speciation DISCPT=(73,0)])G209_102:0.019077398[&&PRIME ID=209 VERTEXTYPE=Speciation DISCPT=(87,0)])G210_103:0.072740149[&&PRIME ID=210 VERTEXTYPE=Speciation DISCPT=(89,0)])G211_104:0.086866477[&&PRIME ID=211 VERTEXTYPE=Speciation DISCPT=(94,0)],((((G212_112:0.16890431[&&PRIME ID=212 VERTEXTYPE=Leaf],(G213_113:0.11681245[&&PRIME ID=213 VERTEXTYPE=Leaf],(G214_114:0.036349916[&&PRIME ID=214 VERTEXTYPE=Leaf],G215_115:0.036349916[&&PRIME ID=215 VERTEXTYPE=Leaf])G216_116:0.080462531[&&PRIME ID=216 VERTEXTYPE=Speciation DISCPT=(17,0)])G217_117:0.052091864[&&PRIME ID=217 VERTEXTYPE=Speciation DISCPT=(48,0)])G218_118:0.16768095[&&PRIME ID=218 VERTEXTYPE=Speciation DISCPT=(63,0)],((G219_105:0.065916651[&&PRIME ID=219 VERTEXTYPE=Leaf],G220_105:0.065916651[&&PRIME ID=220 VERTEXTYPE=Leaf])G221_105:0.10924918485053142[&&PRIME ID=221 VERTEXTYPE=Duplication DISCPT=(32,2)],G222_107:0.17516584[&&PRIME ID=222 VERTEXTYPE=Leaf])G223_111:0.16141942[&&PRIME ID=223 VERTEXTYPE=Speciation DISCPT=(64,0)])G224_111:0.01577683350586477[&&PRIME ID=224 VERTEXTYPE=Additive Transfer FROMTOLINEAGE=(111,118) DISCPT=(89,2)],((G225_112:0.13823632[&&PRIME ID=225 VERTEXTYPE=Leaf],(G226_113:0.11681245[&&PRIME ID=226 VERTEXTYPE=Leaf],(G227_114:0.036349916[&&PRIME ID=227 VERTEXTYPE=Leaf],G228_115:0.036349916[&&PRIME ID=228 VERTEXTYPE=Leaf])G229_116:0.080462531[&&PRIME ID=229 VERTEXTYPE=Speciation DISCPT=(17,0)])G230_117:0.021423869[&&PRIME ID=230 VERTEXTYPE=Speciation DISCPT=(48,0)])G231_112:0.03066799506181158[&&PRIME ID=231 VERTEXTYPE=Additive Transfer FROMTOLINEAGE=(112,117) DISCPT=(51,2)],(G232_113:0.11681245[&&PRIME ID=232 VERTEXTYPE=Leaf],(G233_114:0.036349916[&&PRIME ID=233 VERTEXTYPE=Leaf],G234_115:0.036349916[&&PRIME ID=234 VERTEXTYPE=Leaf])G235_116:0.080462531[&&PRIME ID=235 VERTEXTYPE=Speciation DISCPT=(17,0)])G236_117:0.052091864[&&PRIME ID=236 VERTEXTYPE=Speciation DISCPT=(48,0)])G237_118:0.18345778[&&PRIME ID=237 VERTEXTYPE=Speciation DISCPT=(63,0)])G238_119:0.083568637[&&PRIME ID=238 VERTEXTYPE=Speciation DISCPT=(92,0)],((((G239_121:0.14375424[&&PRIME ID=239 VERTEXTYPE=Leaf],((G240_122:0.034802539[&&PRIME ID=240 VERTEXTYPE=Leaf],G241_123:0.034802539[&&PRIME ID=241 VERTEXTYPE=Leaf])G242_124:0.03338271[&&PRIME ID=242 VERTEXTYPE=Speciation DISCPT=(15,0)],(G243_122:0.034802539[&&PRIME ID=243 VERTEXTYPE=Leaf],(G244_123:0.024632924[&&PRIME ID=244 VERTEXTYPE=Leaf],G245_0:0.024632924[&&PRIME ID=245 VERTEXTYPE=Leaf])G246_123:0.010169614895272716[&&PRIME ID=246 VERTEXTYPE=Additive Transfer FROMTOLINEAGE=(123,0) DISCPT=(12,2)])G247_124:0.03338271[&&PRIME ID=247 VERTEXTYPE=Speciation DISCPT=(15,0)])G248_124:0.07556899401900721[&&PRIME ID=248 VERTEXTYPE=Duplication DISCPT=(33,1)])G249_125:0.11862018[&&PRIME ID=249 VERTEXTYPE=Speciation DISCPT=(53,0)],(G250_127:0.19408719[&&PRIME ID=250 VERTEXTYPE=Leaf],(G251_128:0.074653458[&&PRIME ID=251 VERTEXTYPE=Leaf],((G252_129:0.0064500192[&&PRIME ID=252 VERTEXTYPE=Leaf],G253_130:0.0064500192[&&PRIME ID=253 VERTEXTYPE=Leaf])G254_131:0.052052397[&&PRIME ID=254 VERTEXTYPE=Speciation DISCPT=(1,0)],G255_132:0.058502416[&&PRIME ID=255 VERTEXTYPE=Leaf])G256_133:0.016151042[&&PRIME ID=256 VERTEXTYPE=Speciation DISCPT=(32,0)])G257_134:0.11943373[&&PRIME ID=257 VERTEXTYPE=Speciation DISCPT=(34,0)])G258_135:0.068287237[&&PRIME ID=258 VERTEXTYPE=Speciation DISCPT=(68,0)])G259_136:0.056994528[&&PRIME ID=259 VERTEXTYPE=Speciation DISCPT=(81,0)],(((G260_137:0.035803083[&&PRIME ID=260 VERTEXTYPE=Leaf],G261_137:0.035803083[&&PRIME ID=261 VERTEXTYPE=Leaf])G262_137:0.0654395555003317[&&PRIME ID=262 VERTEXTYPE=Duplication DISCPT=(15,2)],((G263_138:0.066034538[&&PRIME ID=263 VERTEXTYPE=Leaf],(G264_139:0.041564054[&&PRIME ID=264 VERTEXTYPE=Leaf],G265_138:0.041564054[&&PRIME ID=265 VERTEXTYPE=Leaf])G266_139:0.02447048433681517[&&PRIME ID=266 VERTEXTYPE=Additive Transfer FROMTOLINEAGE=(139,138) DISCPT=(22,2)])G267_140:0.028484334[&&PRIME ID=267 VERTEXTYPE=Speciation DISCPT=(33,0)],G268_141:0.094518872[&&PRIME ID=268 VERTEXTYPE=Leaf])G269_142:0.0067237666[&&PRIME ID=269 VERTEXTYPE=Speciation DISCPT=(41,0)])G270_143:0.16352902[&&PRIME ID=270 VERTEXTYPE=Speciation DISCPT=(44,0)],((G271_144:0.18366956[&&PRIME ID=271 VERTEXTYPE=Leaf],(((G272_69:0.044219692[&&PRIME ID=272 VERTEXTYPE=Leaf],G273_145:0.044219692[&&PRIME ID=273 VERTEXTYPE=Leaf])G274_145:0.010548603408942689[&&PRIME ID=274 VERTEXTYPE=Additive Transfer FROMTOLINEAGE=(145,69) DISCPT=(25,1)],G275_146:0.054768295[&&PRIME ID=275 VERTEXTYPE=Leaf])G276_147:0.078373685[&&PRIME ID=276 VERTEXTYPE=Speciation DISCPT=(30,0)],G277_148:0.13314198[&&PRIME ID=277 VERTEXTYPE=Leaf])G278_149:0.050527585[&&PRIME ID=278 VERTEXTYPE=Speciation DISCPT=(51,0)])G279_152:0.062606969[&&PRIME ID=279 VERTEXTYPE=Speciation DISCPT=(65,0)],(G280_160:0.23254997[&&PRIME ID=280 VERTEXTYPE=Leaf],(((G281_35:0.11512137[&&PRIME ID=281 VERTEXTYPE=Leaf],(G282_36:0.11082155[&&PRIME ID=282 VERTEXTYPE=Leaf],G283_37:0.11082155[&&PRIME ID=283 VERTEXTYPE=Leaf])G284_38:0.0042998206[&&PRIME ID=284 VERTEXTYPE=Speciation DISCPT=(46,0)])G285_39:0.070511889[&&PRIME ID=285 VERTEXTYPE=Speciation DISCPT=(47,0)],(G286_40:0.15228383[&&PRIME ID=286 VERTEXTYPE=Leaf],G287_41:0.15228383[&&PRIME ID=287 VERTEXTYPE=Leaf])G288_42:0.03334943[&&PRIME ID=288 VERTEXTYPE=Speciation DISCPT=(56,0)])G289_43:0.0294088[&&PRIME ID=289 VERTEXTYPE=Speciation DISCPT=(66,0)],(((((((G290_44:0.040508445[&&PRIME ID=290 VERTEXTYPE=Leaf],G291_44:0.040508445[&&PRIME ID=291 VERTEXTYPE=Leaf])G292_46:0.0079023289[&&PRIME ID=292 VERTEXTYPE=Speciation DISCPT=(22,0)],(G293_47:0.013091066[&&PRIME ID=293 VERTEXTYPE=Leaf],G294_48:0.013091066[&&PRIME ID=294 VERTEXTYPE=Leaf])G295_49:0.035319708[&&PRIME ID=295 VERTEXTYPE=Speciation DISCPT=(8,0)])G296_50:4.4154805E-4[&&PRIME ID=296 VERTEXTYPE=Speciation DISCPT=(28,0)],G297_51:0.048852322[&&PRIME ID=297 VERTEXTYPE=Leaf])G298_52:0.046909702[&&PRIME ID=298 VERTEXTYPE=Speciation DISCPT=(29,0)],G299_53:0.095762024[&&PRIME ID=299 VERTEXTYPE=Leaf])G300_54:0.026773566[&&PRIME ID=300 VERTEXTYPE=Speciation DISCPT=(43,0)],G301_55:0.12253559[&&PRIME ID=301 VERTEXTYPE=Leaf])G302_56:0.018430582[&&PRIME ID=302 VERTEXTYPE=Speciation DISCPT=(50,0)],(((G303_45:0.048410774[&&PRIME ID=303 VERTEXTYPE=Leaf],(G304_47:0.013091066[&&PRIME ID=304 VERTEXTYPE=Leaf],G305_48:0.013091066[&&PRIME ID=305 VERTEXTYPE=Leaf])G306_49:0.035319708[&&PRIME ID=306 VERTEXTYPE=Speciation DISCPT=(8,0)])G307_50:4.4154805E-4[&&PRIME ID=307 VERTEXTYPE=Speciation DISCPT=(28,0)],(G308_51:0.048777766[&&PRIME ID=308 VERTEXTYPE=Leaf],G309_51:0.048777766[&&PRIME ID=309 VERTEXTYPE=Leaf])G310_51:7.455607060465179E-5[&&PRIME ID=310 VERTEXTYPE=Duplication DISCPT=(28,2)])G311_52:0.046909702[&&PRIME ID=311 VERTEXTYPE=Speciation DISCPT=(29,0)],G312_53:0.095762024[&&PRIME ID=312 VERTEXTYPE=Leaf])G313_54:0.045204148[&&PRIME ID=313 VERTEXTYPE=Speciation DISCPT=(43,0)])G314_56:0.019217642631717095[&&PRIME ID=314 VERTEXTYPE=Duplication DISCPT=(52,1)],((G315_57:0.056786341[&&PRIME ID=315 VERTEXTYPE=Leaf],G316_58:0.056786341[&&PRIME ID=316 VERTEXTYPE=Leaf])G317_59:0.046038245[&&PRIME ID=317 VERTEXTYPE=Speciation DISCPT=(31,0)],(G318_60:0.044118997[&&PRIME ID=318 VERTEXTYPE=Leaf],(G319_61:0.010641198[&&PRIME ID=319 VERTEXTYPE=Leaf],(G320_62:0.0099448751[&&PRIME ID=320 VERTEXTYPE=Leaf],G321_63:0.0099448751[&&PRIME ID=321 VERTEXTYPE=Leaf])G322_64:6.9632315E-4[&&PRIME ID=322 VERTEXTYPE=Speciation DISCPT=(4,0)])G323_65:0.033477799[&&PRIME ID=323 VERTEXTYPE=Speciation DISCPT=(5,0)])G324_66:0.058705589[&&PRIME ID=324 VERTEXTYPE=Speciation DISCPT=(25,0)])G325_67:0.057359229[&&PRIME ID=325 VERTEXTYPE=Speciation DISCPT=(45,0)])G326_68:0.054858245[&&PRIME ID=326 VERTEXTYPE=Speciation DISCPT=(59,0)])G327_71:0.01750791[&&PRIME ID=327 VERTEXTYPE=Speciation DISCPT=(74,0)])G328_161:0.013726563628506838[&&PRIME ID=328 VERTEXTYPE=Additive Transfer FROMTOLINEAGE=(161,71) DISCPT=(77,1)])G329_162:0.018495125[&&PRIME ID=329 VERTEXTYPE=Speciation DISCPT=(78,0)])G330_163:0.054597295[&&PRIME ID=330 VERTEXTYPE=Speciation DISCPT=(83,0)])G331_164:0.059966919[&&PRIME ID=331 VERTEXTYPE=Speciation DISCPT=(88,0)],(((((G332_165:0.18848996[&&PRIME ID=332 VERTEXTYPE=Leaf],(G333_166:0.037032685[&&PRIME ID=333 VERTEXTYPE=Leaf],G334_167:0.037032685[&&PRIME ID=334 VERTEXTYPE=Leaf])G335_168:0.15145728[&&PRIME ID=335 VERTEXTYPE=Speciation DISCPT=(19,0)])G336_169:0.016382888[&&PRIME ID=336 VERTEXTYPE=Speciation DISCPT=(67,0)],G337_170:0.20487285[&&PRIME ID=337 VERTEXTYPE=Leaf])G338_171:0.092775768[&&PRIME ID=338 VERTEXTYPE=Speciation DISCPT=(70,0)],G339_172:0.29764861[&&PRIME ID=339 VERTEXTYPE=Leaf])G340_181:0.016117588[&&PRIME ID=340 VERTEXTYPE=Speciation DISCPT=(85,0)],(((G341_165:0.18848996[&&PRIME ID=341 VERTEXTYPE=Leaf],(G342_166:0.037032685[&&PRIME ID=342 VERTEXTYPE=Leaf],G343_167:0.037032685[&&PRIME ID=343 VERTEXTYPE=Leaf])G344_168:0.15145728[&&PRIME ID=344 VERTEXTYPE=Speciation DISCPT=(19,0)])G345_169:0.016382888[&&PRIME ID=345 VERTEXTYPE=Speciation DISCPT=(67,0)],G346_170:0.20487285[&&PRIME ID=346 VERTEXTYPE=Leaf])G347_171:0.092775768[&&PRIME ID=347 VERTEXTYPE=Speciation DISCPT=(70,0)],((G348_173:0.04467625[&&PRIME ID=348 VERTEXTYPE=Leaf],((G349_174:0.0072575382[&&PRIME ID=349 VERTEXTYPE=Leaf],G350_175:0.0072575382[&&PRIME ID=350 VERTEXTYPE=Leaf])G351_176:0.032937842[&&PRIME ID=351 VERTEXTYPE=Speciation DISCPT=(3,0)],G352_177:0.04019538[&&PRIME ID=352 VERTEXTYPE=Leaf])G353_178:0.0044808695[&&PRIME ID=353 VERTEXTYPE=Speciation DISCPT=(21,0)])G354_179:0.15190355[&&PRIME ID=354 VERTEXTYPE=Speciation DISCPT=(26,0)],(G355_105:0.17516584[&&PRIME ID=355 VERTEXTYPE=Leaf],(G356_106:0.1195888[&&PRIME ID=356 VERTEXTYPE=Leaf],((((G357_57:0.022007432[&&PRIME ID=357 VERTEXTYPE=Leaf],G358_58:0.022007432[&&PRIME ID=358 VERTEXTYPE=Leaf])G359_57:0.034778909225270334[&&PRIME ID=359 VERTEXTYPE=Additive Transfer FROMTOLINEAGE=(57,58) DISCPT=(12,1)],G360_58:0.056786341[&&PRIME ID=360 VERTEXTYPE=Leaf])G361_59:0.046038245[&&PRIME ID=361 VERTEXTYPE=Speciation DISCPT=(31,0)],(G362_60:0.044118997[&&PRIME ID=362 VERTEXTYPE=Leaf],(G363_61:0.010641198[&&PRIME ID=363 VERTEXTYPE=Leaf],(G364_62:0.0099448751[&&PRIME ID=364 VERTEXTYPE=Leaf],G365_63:0.0099448751[&&PRIME ID=365 VERTEXTYPE=Leaf])G366_64:6.9632315E-4[&&PRIME ID=366 VERTEXTYPE=Speciation DISCPT=(4,0)])G367_65:0.033477799[&&PRIME ID=367 VERTEXTYPE=Speciation DISCPT=(5,0)])G368_66:0.058705589[&&PRIME ID=368 VERTEXTYPE=Speciation DISCPT=(25,0)])G369_67:0.002050645[&&PRIME ID=369 VERTEXTYPE=Speciation DISCPT=(45,0)],((G370_141:0.052393953[&&PRIME ID=370 VERTEXTYPE=Leaf],G371_107:0.052393953[&&PRIME ID=371 VERTEXTYPE=Leaf])G372_107:0.042965546770969185[&&PRIME ID=372 VERTEXTYPE=Additive Transfer FROMTOLINEAGE=(107,141) DISCPT=(29,2)],G373_108:0.0953595[&&PRIME ID=373 VERTEXTYPE=Leaf])G374_109:0.0095157308[&&PRIME ID=374 VERTEXTYPE=Speciation DISCPT=(42,0)])G375_109:0.014713565176402791[&&PRIME ID=375 VERTEXTYPE=Additive Transfer FROMTOLINEAGE=(109,67) DISCPT=(45,1)])G376_110:0.05557704[&&PRIME ID=376 VERTEXTYPE=Speciation DISCPT=(49,0)])G377_111:0.021413966[&&PRIME ID=377 VERTEXTYPE=Speciation DISCPT=(64,0)])G378_180:0.10106881597856411[&&PRIME ID=378 VERTEXTYPE=Additive Transfer FROMTOLINEAGE=(180,111) DISCPT=(69,1)])G379_181:0.016117588[&&PRIME ID=379 VERTEXTYPE=Speciation DISCPT=(85,0)])G380_181:0.004449605475132598[&&PRIME ID=380 VERTEXTYPE=Duplication DISCPT=(87,2)],((G381_154:0.11973858[&&PRIME ID=381 VERTEXTYPE=Leaf],G382_182:0.11973858[&&PRIME ID=382 VERTEXTYPE=Leaf])G383_182:0.18052643[&&PRIME ID=383 VERTEXTYPE=Additive Transfer FROMTOLINEAGE=(182,154) DISCPT=(49,1)],(((G384_183:0.014965715[&&PRIME ID=384 VERTEXTYPE=Leaf],(G385_184:0.0069034007[&&PRIME ID=385 VERTEXTYPE=Leaf],G386_185:0.0069034007[&&PRIME ID=386 VERTEXTYPE=Leaf])G387_186:0.0080623148[&&PRIME ID=387 VERTEXTYPE=Speciation DISCPT=(2,0)])G388_187:0.013373104[&&PRIME ID=388 VERTEXTYPE=Speciation DISCPT=(10,0)],G389_188:0.028338819[&&PRIME ID=389 VERTEXTYPE=Leaf])G390_189:0.11594673[&&PRIME ID=390 VERTEXTYPE=Speciation DISCPT=(13,0)],(G391_190:0.044761404[&&PRIME ID=391 VERTEXTYPE=Leaf],(G392_182:0.022253024[&&PRIME ID=392 VERTEXTYPE=Leaf],G393_182:0.022253024[&&PRIME ID=393 VERTEXTYPE=Leaf])G394_182:0.02250838022609783[&&PRIME ID=394 VERTEXTYPE=Duplication DISCPT=(12,1)])G395_190:0.09952414581181598[&&PRIME ID=395 VERTEXTYPE=Additive Transfer FROMTOLINEAGE=(190,182) DISCPT=(26,1)])G396_191:0.15597946[&&PRIME ID=396 VERTEXTYPE=Speciation DISCPT=(54,0)])G397_192:0.017950802[&&PRIME ID=397 VERTEXTYPE=Speciation DISCPT=(86,0)])G398_192:0.06112006[&&PRIME ID=398 VERTEXTYPE=Additive Transfer FROMTOLINEAGE=(192,181) DISCPT=(87,2)])G399_194:0.056594859[&&PRIME ID=399 VERTEXTYPE=Speciation DISCPT=(93,0)])G400_195:0.043380562[&&PRIME ID=400 VERTEXTYPE=Speciation DISCPT=(95,0)])G401_196:0.055986797[&&PRIME ID=401 VERTEXTYPE=Speciation DISCPT=(96,0)])G402_197:0.046478872[&&PRIME ID=402 VERTEXTYPE=Speciation DISCPT=(98,0)][&&PRIME NAME=PrunedTree];
