# Supplementary material for: Assessing the accuracy of phylogenetic rooting methods on prokaryotic gene families
Source: PLoS One. 2020 May 15;15(5):e0232950. doi: 10.1371/journal.pone.0232950 (PMC7228096; doi:10.1371/journal.pone.0232950)
Supplement: S1 Dataset — (ZIP) [file pone.0232950.s002.zip › AllSimulatedDatasets/R-025-HI-NR/original_trees/tree7]

((((((G0_140:0.016122059[&&PRIME ID=0 VERTEXTYPE=Leaf],G1_0:0.016122059[&&PRIME ID=1 VERTEXTYPE=Leaf])G2_0:0.17309774115625132[&&PRIME ID=2 VERTEXTYPE=Additive Transfer FROMTOLINEAGE=(0,140) DISCPT=(9,1)],G3_1:0.1892198[&&PRIME ID=3 VERTEXTYPE=Leaf])G4_2:0.18701348[&&PRIME ID=4 VERTEXTYPE=Speciation DISCPT=(64,0)],((((G5_29:0.031841811[&&PRIME ID=5 VERTEXTYPE=Leaf],G6_29:0.031841811[&&PRIME ID=6 VERTEXTYPE=Leaf])G7_29:0.09857068834135962[&&PRIME ID=7 VERTEXTYPE=Duplication DISCPT=(13,2)],(G8_3:0.083606839[&&PRIME ID=8 VERTEXTYPE=Leaf],G9_42:0.083606839[&&PRIME ID=9 VERTEXTYPE=Leaf])G10_3:0.04680566[&&PRIME ID=10 VERTEXTYPE=Additive Transfer FROMTOLINEAGE=(3,42) DISCPT=(31,1)])G11_5:0.13354135432288033[&&PRIME ID=11 VERTEXTYPE=Additive Transfer FROMTOLINEAGE=(5,29) DISCPT=(50,1)],G12_6:0.26395385[&&PRIME ID=12 VERTEXTYPE=Leaf])G13_5:0.041059808274121555[&&PRIME ID=13 VERTEXTYPE=Additive Transfer FROMTOLINEAGE=(5,6) DISCPT=(77,2)],(G14_6:0.29700465[&&PRIME ID=14 VERTEXTYPE=Leaf],((G15_7:0.083062725[&&PRIME ID=15 VERTEXTYPE=Leaf],(G16_8:0.036514197[&&PRIME ID=16 VERTEXTYPE=Leaf],G17_8:0.036514197[&&PRIME ID=17 VERTEXTYPE=Leaf])G18_8:0.04654852769639978[&&PRIME ID=18 VERTEXTYPE=Duplication DISCPT=(14,1)])G19_9:0.0043637387[&&PRIME ID=19 VERTEXTYPE=Speciation DISCPT=(31,0)],((G20_10:0.041942716[&&PRIME ID=20 VERTEXTYPE=Leaf],G21_11:0.041942716[&&PRIME ID=21 VERTEXTYPE=Leaf])G22_12:0.010990952[&&PRIME ID=22 VERTEXTYPE=Speciation DISCPT=(16,0)],(G23_13:0.0043682479[&&PRIME ID=23 VERTEXTYPE=Leaf],G24_14:0.0043682479[&&PRIME ID=24 VERTEXTYPE=Leaf])G25_15:0.04856542[&&PRIME ID=25 VERTEXTYPE=Speciation DISCPT=(4,0)])G26_16:0.034492796[&&PRIME ID=26 VERTEXTYPE=Speciation DISCPT=(21,0)])G27_17:0.20957819[&&PRIME ID=27 VERTEXTYPE=Speciation DISCPT=(33,0)])G28_18:0.0080090081[&&PRIME ID=28 VERTEXTYPE=Speciation DISCPT=(82,0)])G29_19:0.071219615[&&PRIME ID=29 VERTEXTYPE=Speciation DISCPT=(83,0)])G30_20:0.30197069[&&PRIME ID=30 VERTEXTYPE=Speciation DISCPT=(88,0)],(((G31_28:0.096120624[&&PRIME ID=31 VERTEXTYPE=Leaf],G32_28:0.096120624[&&PRIME ID=32 VERTEXTYPE=Leaf])G33_28:0.08125035094303219[&&PRIME ID=33 VERTEXTYPE=Duplication DISCPT=(38,1)],(((G34_30:0.015447785[&&PRIME ID=34 VERTEXTYPE=Leaf],G35_31:0.015447785[&&PRIME ID=35 VERTEXTYPE=Leaf])G36_34:0.034035219[&&PRIME ID=36 VERTEXTYPE=Speciation DISCPT=(9,0)],G37_35:0.049483004[&&PRIME ID=37 VERTEXTYPE=Leaf])G38_36:0.053252926[&&PRIME ID=38 VERTEXTYPE=Speciation DISCPT=(18,0)],G39_37:0.10273593[&&PRIME ID=39 VERTEXTYPE=Leaf])G40_38:0.074635045[&&PRIME ID=40 VERTEXTYPE=Speciation DISCPT=(42,0)])G41_40:0.48852371[&&PRIME ID=41 VERTEXTYPE=Speciation DISCPT=(60,0)],((((G42_57:0.27906307[&&PRIME ID=42 VERTEXTYPE=Leaf],G43_0:0.27906307[&&PRIME ID=43 VERTEXTYPE=Leaf])G44_57:0.051923790809994055[&&PRIME ID=44 VERTEXTYPE=Additive Transfer FROMTOLINEAGE=(57,2) DISCPT=(79,2)],(((G45_42:0.12259878[&&PRIME ID=45 VERTEXTYPE=Leaf],(G46_43:0.11790235[&&PRIME ID=46 VERTEXTYPE=Leaf],(G47_42:0.052885762[&&PRIME ID=47 VERTEXTYPE=Leaf],G48_43:0.052885762[&&PRIME ID=48 VERTEXTYPE=Leaf])G49_43:0.06501659222168404[&&PRIME ID=49 VERTEXTYPE=Additive Transfer FROMTOLINEAGE=(43,42) DISCPT=(20,2)])G50_43:0.004696425675168597[&&PRIME ID=50 VERTEXTYPE=Duplication DISCPT=(43,2)])G51_44:0.072843544[&&PRIME ID=51 VERTEXTYPE=Speciation DISCPT=(46,0)],((G52_45:0.050436013[&&PRIME ID=52 VERTEXTYPE=Leaf],G53_46:0.050436013[&&PRIME ID=53 VERTEXTYPE=Leaf])G54_47:0.11297106[&&PRIME ID=54 VERTEXTYPE=Speciation DISCPT=(20,0)],G55_48:0.16340707[&&PRIME ID=55 VERTEXTYPE=Leaf])G56_49:0.032035254[&&PRIME ID=56 VERTEXTYPE=Speciation DISCPT=(56,0)])G57_50:0.015378946[&&PRIME ID=57 VERTEXTYPE=Speciation DISCPT=(66,0)],G58_51:0.21082127[&&PRIME ID=58 VERTEXTYPE=Leaf])G59_52:0.12016559[&&PRIME ID=59 VERTEXTYPE=Speciation DISCPT=(70,0)])G60_52:0.03263045596938089[&&PRIME ID=60 VERTEXTYPE=Additive Transfer FROMTOLINEAGE=(52,57) DISCPT=(84,2)],(((G61_54:0.030342081[&&PRIME ID=61 VERTEXTYPE=Leaf],G62_53:0.030342081[&&PRIME ID=62 VERTEXTYPE=Leaf])G63_53:0.0072039375758867[&&PRIME ID=63 VERTEXTYPE=Additive Transfer FROMTOLINEAGE=(53,54) DISCPT=(13,2)],G64_53:0.037546018[&&PRIME ID=64 VERTEXTYPE=Leaf])G65_53:0.0031645547749477574[&&PRIME ID=65 VERTEXTYPE=Duplication DISCPT=(14,2)],G66_54:0.040710573[&&PRIME ID=66 VERTEXTYPE=Leaf])G67_55:0.32290674[&&PRIME ID=67 VERTEXTYPE=Speciation DISCPT=(15,0)])G68_56:0.26067872[&&PRIME ID=68 VERTEXTYPE=Speciation DISCPT=(86,0)],(G69_57:0.53653143[&&PRIME ID=69 VERTEXTYPE=Leaf],(G70_64:0.28323422[&&PRIME ID=70 VERTEXTYPE=Leaf],((((G71_66:0.07796585[&&PRIME ID=71 VERTEXTYPE=Leaf],G72_67:0.07796585[&&PRIME ID=72 VERTEXTYPE=Leaf])G73_68:0.071407939[&&PRIME ID=73 VERTEXTYPE=Speciation DISCPT=(30,0)],(G74_66:0.10935614[&&PRIME ID=74 VERTEXTYPE=Leaf],(G75_66:0.07796585[&&PRIME ID=75 VERTEXTYPE=Leaf],G76_67:0.07796585[&&PRIME ID=76 VERTEXTYPE=Leaf])G77_68:0.031390292[&&PRIME ID=77 VERTEXTYPE=Speciation DISCPT=(30,0)])G78_68:0.0400176470934603[&&PRIME ID=78 VERTEXTYPE=Duplication DISCPT=(43,1)])G79_68:0.00593637954720632[&&PRIME ID=79 VERTEXTYPE=Duplication DISCPT=(54,1)],((G80_187:0.0020655295[&&PRIME ID=80 VERTEXTYPE=Leaf],G81_188:0.0020655295[&&PRIME ID=81 VERTEXTYPE=Leaf])G82_189:0.053952226[&&PRIME ID=82 VERTEXTYPE=Speciation DISCPT=(2,0)],((G83_190:0.020912779[&&PRIME ID=83 VERTEXTYPE=Leaf],G84_191:0.020912779[&&PRIME ID=84 VERTEXTYPE=Leaf])G85_192:0.002684472[&&PRIME ID=85 VERTEXTYPE=Speciation DISCPT=(11,0)],G86_193:0.023597251[&&PRIME ID=86 VERTEXTYPE=Leaf])G87_194:0.032420505[&&PRIME ID=87 VERTEXTYPE=Speciation DISCPT=(13,0)])G88_195:0.099292413[&&PRIME ID=88 VERTEXTYPE=Speciation DISCPT=(23,0)])G89_68:0.05252757342730762[&&PRIME ID=89 VERTEXTYPE=Additive Transfer FROMTOLINEAGE=(68,195) DISCPT=(54,2)],(((G90_69:0.049973414[&&PRIME ID=90 VERTEXTYPE=Leaf],G91_70:0.049973414[&&PRIME ID=91 VERTEXTYPE=Leaf])G92_71:0.043845532[&&PRIME ID=92 VERTEXTYPE=Speciation DISCPT=(19,0)],G93_72:0.093818946[&&PRIME ID=93 VERTEXTYPE=Leaf])G94_73:0.040181404[&&PRIME ID=94 VERTEXTYPE=Speciation DISCPT=(34,0)],G95_74:0.13400035[&&PRIME ID=95 VERTEXTYPE=Leaf])G96_75:0.073837392[&&PRIME ID=96 VERTEXTYPE=Speciation DISCPT=(51,0)])G97_76:0.075396473[&&PRIME ID=97 VERTEXTYPE=Speciation DISCPT=(68,0)])G98_77:0.25329722[&&PRIME ID=98 VERTEXTYPE=Speciation DISCPT=(81,0)])G99_79:0.08776460070639741[&&PRIME ID=99 VERTEXTYPE=Duplication DISCPT=(92,1)])G100_80:0.041598646[&&PRIME ID=100 VERTEXTYPE=Speciation DISCPT=(94,0)])G101_81:0.012309291[&&PRIME ID=101 VERTEXTYPE=Speciation DISCPT=(95,0)])G102_82:0.054615756[&&PRIME ID=102 VERTEXTYPE=Speciation DISCPT=(96,0)],(((G103_57:0.53310541[&&PRIME ID=103 VERTEXTYPE=Leaf],(((G104_63:0.10281385[&&PRIME ID=104 VERTEXTYPE=Leaf],G105_64:0.10281385[&&PRIME ID=105 VERTEXTYPE=Leaf])G106_65:0.065978966[&&PRIME ID=106 VERTEXTYPE=Speciation DISCPT=(43,0)],(G107_184:0.11905302[&&PRIME ID=107 VERTEXTYPE=Leaf],G108_185:0.11905302[&&PRIME ID=108 VERTEXTYPE=Leaf])G109_186:0.049739796[&&PRIME ID=109 VERTEXTYPE=Speciation DISCPT=(45,0)])G110_65:0.11444139951015773[&&PRIME ID=110 VERTEXTYPE=Additive Transfer FROMTOLINEAGE=(65,186) DISCPT=(57,1)],(((G111_69:0.049973414[&&PRIME ID=111 VERTEXTYPE=Leaf],G112_70:0.049973414[&&PRIME ID=112 VERTEXTYPE=Leaf])G113_71:0.043845532[&&PRIME ID=113 VERTEXTYPE=Speciation DISCPT=(19,0)],G114_72:0.093818946[&&PRIME ID=114 VERTEXTYPE=Leaf])G115_73:0.040181404[&&PRIME ID=115 VERTEXTYPE=Speciation DISCPT=(34,0)],G116_74:0.13400035[&&PRIME ID=116 VERTEXTYPE=Leaf])G117_75:0.14923387[&&PRIME ID=117 VERTEXTYPE=Speciation DISCPT=(51,0)])G118_77:0.2498712[&&PRIME ID=118 VERTEXTYPE=Speciation DISCPT=(81,0)])G119_79:0.08552329[&&PRIME ID=119 VERTEXTYPE=Speciation DISCPT=(92,0)],(G120_0:0.1892198[&&PRIME ID=120 VERTEXTYPE=Leaf],(G121_1:0.0019251263[&&PRIME ID=121 VERTEXTYPE=Leaf],G122_103:0.0019251263[&&PRIME ID=122 VERTEXTYPE=Leaf])G123_1:0.18729467367974342[&&PRIME ID=123 VERTEXTYPE=Additive Transfer FROMTOLINEAGE=(1,103) DISCPT=(1,2)])G124_2:0.4294089[&&PRIME ID=124 VERTEXTYPE=Speciation DISCPT=(64,0)])G125_20:0.05957527188744626[&&PRIME ID=125 VERTEXTYPE=Additive Transfer FROMTOLINEAGE=(20,79) DISCPT=(93,2)],(((((G126_97:0.0045328256[&&PRIME ID=126 VERTEXTYPE=Leaf],G127_98:0.0045328256[&&PRIME ID=127 VERTEXTYPE=Leaf])G128_99:0.081486893[&&PRIME ID=128 VERTEXTYPE=Speciation DISCPT=(5,0)],G129_83:0.086019719[&&PRIME ID=129 VERTEXTYPE=Leaf])G130_83:0.11141572[&&PRIME ID=130 VERTEXTYPE=Additive Transfer FROMTOLINEAGE=(83,99) DISCPT=(31,2)],(G131_107:0.07380109[&&PRIME ID=131 VERTEXTYPE=Leaf],G132_26:0.07380109[&&PRIME ID=132 VERTEXTYPE=Leaf])G133_26:0.12363434132571426[&&PRIME ID=133 VERTEXTYPE=Additive Transfer FROMTOLINEAGE=(26,107) DISCPT=(29,1)])G134_26:0.37658747[&&PRIME ID=134 VERTEXTYPE=Additive Transfer FROMTOLINEAGE=(26,91) DISCPT=(66,1)],((G135_28:0.17737097[&&PRIME ID=135 VERTEXTYPE=Leaf],(G136_29:0.14007353[&&PRIME ID=136 VERTEXTYPE=Leaf],(((G137_30:0.015447785[&&PRIME ID=137 VERTEXTYPE=Leaf],(G138_31:0.01024963[&&PRIME ID=138 VERTEXTYPE=Leaf],G139_32:0.01024963[&&PRIME ID=139 VERTEXTYPE=Leaf])G140_33:0.0051981549[&&PRIME ID=140 VERTEXTYPE=Speciation DISCPT=(7,0)])G141_34:0.034035219[&&PRIME ID=141 VERTEXTYPE=Speciation DISCPT=(9,0)],G142_35:0.049483004[&&PRIME ID=142 VERTEXTYPE=Leaf])G143_36:0.053252926[&&PRIME ID=143 VERTEXTYPE=Speciation DISCPT=(18,0)],G144_37:0.10273593[&&PRIME ID=144 VERTEXTYPE=Leaf])G145_38:0.037337602[&&PRIME ID=145 VERTEXTYPE=Speciation DISCPT=(42,0)])G146_39:0.037297443[&&PRIME ID=146 VERTEXTYPE=Speciation DISCPT=(53,0)])G147_40:0.30739052[&&PRIME ID=147 VERTEXTYPE=Speciation DISCPT=(60,0)],(((G148_30:0.015447785[&&PRIME ID=148 VERTEXTYPE=Leaf],(G149_31:0.01024963[&&PRIME ID=149 VERTEXTYPE=Leaf],G150_32:0.01024963[&&PRIME ID=150 VERTEXTYPE=Leaf])G151_33:0.0051981549[&&PRIME ID=151 VERTEXTYPE=Speciation DISCPT=(7,0)])G152_34:0.034035219[&&PRIME ID=152 VERTEXTYPE=Speciation DISCPT=(9,0)],G153_35:0.049483004[&&PRIME ID=153 VERTEXTYPE=Leaf])G154_36:0.17692107[&&PRIME ID=154 VERTEXTYPE=Speciation DISCPT=(18,0)],G155_54:0.22640407[&&PRIME ID=155 VERTEXTYPE=Leaf])G156_40:0.25835741494413667[&&PRIME ID=156 VERTEXTYPE=Additive Transfer FROMTOLINEAGE=(40,55) DISCPT=(72,1)])G157_40:0.08926141162256479[&&PRIME ID=157 VERTEXTYPE=Duplication DISCPT=(91,1)])G158_41:0.091871777[&&PRIME ID=158 VERTEXTYPE=Speciation DISCPT=(93,0)],(((G159_42:0.12259878[&&PRIME ID=159 VERTEXTYPE=Leaf],G160_43:0.12259878[&&PRIME ID=160 VERTEXTYPE=Leaf])G161_44:0.072843544[&&PRIME ID=161 VERTEXTYPE=Speciation DISCPT=(46,0)],(G162_45:0.16340707[&&PRIME ID=162 VERTEXTYPE=Leaf],G163_48:0.16340707[&&PRIME ID=163 VERTEXTYPE=Leaf])G164_49:0.032035254[&&PRIME ID=164 VERTEXTYPE=Speciation DISCPT=(56,0)])G165_50:0.14629666[&&PRIME ID=165 VERTEXTYPE=Speciation DISCPT=(66,0)],G166_53:0.34173898[&&PRIME ID=166 VERTEXTYPE=Leaf])G167_55:0.3241557[&&PRIME ID=167 VERTEXTYPE=Additive Transfer FROMTOLINEAGE=(55,52) DISCPT=(84,2)])G168_81:0.012309291[&&PRIME ID=168 VERTEXTYPE=Speciation DISCPT=(95,0)])G169_82:0.054615756[&&PRIME ID=169 VERTEXTYPE=Speciation DISCPT=(96,0)])G170_82:0.008963457560376394[&&PRIME ID=170 VERTEXTYPE=Duplication DISCPT=(97,2)],(((G171_21:0.022350243[&&PRIME ID=171 VERTEXTYPE=Leaf],G172_22:0.022350243[&&PRIME ID=172 VERTEXTYPE=Leaf])G173_23:0.047794545[&&PRIME ID=173 VERTEXTYPE=Speciation DISCPT=(12,0)],G174_24:0.070144788[&&PRIME ID=174 VERTEXTYPE=Leaf])G175_25:0.61675273[&&PRIME ID=175 VERTEXTYPE=Speciation DISCPT=(28,0)],(((((G176_173:0.002669881[&&PRIME ID=176 VERTEXTYPE=Leaf],G177_174:0.002669881[&&PRIME ID=177 VERTEXTYPE=Leaf])G178_175:0.20490089[&&PRIME ID=178 VERTEXTYPE=Speciation DISCPT=(3,0)],(G179_143:0.095190595[&&PRIME ID=179 VERTEXTYPE=Leaf],(G180_144:0.060455958[&&PRIME ID=180 VERTEXTYPE=Leaf],G181_145:0.060455958[&&PRIME ID=181 VERTEXTYPE=Leaf])G182_146:0.034734637[&&PRIME ID=182 VERTEXTYPE=Speciation DISCPT=(24,0)])G183_147:0.11238017[&&PRIME ID=183 VERTEXTYPE=Speciation DISCPT=(36,0)])G184_175:0.030951172605755986[&&PRIME ID=184 VERTEXTYPE=Additive Transfer FROMTOLINEAGE=(175,148) DISCPT=(67,2)],G185_135:0.23852194[&&PRIME ID=185 VERTEXTYPE=Leaf])G186_137:0.16709364[&&PRIME ID=186 VERTEXTYPE=Additive Transfer FROMTOLINEAGE=(137,175) DISCPT=(73,2)],(((((G187_138:0.10224067[&&PRIME ID=187 VERTEXTYPE=Leaf],((G188_139:0.067679905[&&PRIME ID=188 VERTEXTYPE=Leaf],G189_140:0.067679905[&&PRIME ID=189 VERTEXTYPE=Leaf])G190_141:0.033448587[&&PRIME ID=190 VERTEXTYPE=Speciation DISCPT=(27,0)],G191_140:0.10112849[&&PRIME ID=191 VERTEXTYPE=Leaf])G192_141:0.0011121790126077942[&&PRIME ID=192 VERTEXTYPE=Duplication DISCPT=(41,2)])G193_138:0.023617828686378975[&&PRIME ID=193 VERTEXTYPE=Additive Transfer FROMTOLINEAGE=(138,141) DISCPT=(41,2)],(G194_139:0.067679905[&&PRIME ID=194 VERTEXTYPE=Leaf],G195_140:0.067679905[&&PRIME ID=195 VERTEXTYPE=Leaf])G196_141:0.058178594[&&PRIME ID=196 VERTEXTYPE=Speciation DISCPT=(27,0)])G197_142:0.051662577[&&PRIME ID=197 VERTEXTYPE=Speciation DISCPT=(49,0)],(G198_143:0.095190595[&&PRIME ID=198 VERTEXTYPE=Leaf],(G199_144:0.060455958[&&PRIME ID=199 VERTEXTYPE=Leaf],G200_145:0.060455958[&&PRIME ID=200 VERTEXTYPE=Leaf])G201_146:0.034734637[&&PRIME ID=201 VERTEXTYPE=Speciation DISCPT=(24,0)])G202_147:0.082330481[&&PRIME ID=202 VERTEXTYPE=Speciation DISCPT=(36,0)])G203_148:0.09485378[&&PRIME ID=203 VERTEXTYPE=Speciation DISCPT=(61,0)],((((G204_152:0.018834769[&&PRIME ID=204 VERTEXTYPE=Leaf],G205_153:0.018834769[&&PRIME ID=205 VERTEXTYPE=Leaf])G206_154:0.20671841[&&PRIME ID=206 VERTEXTYPE=Speciation DISCPT=(10,0)],(((G207_155:0.087352597[&&PRIME ID=207 VERTEXTYPE=Leaf],(((G208_156:0.026165719[&&PRIME ID=208 VERTEXTYPE=Leaf],G209_157:0.026165719[&&PRIME ID=209 VERTEXTYPE=Leaf])G210_156:0.027643488884778324[&&PRIME ID=210 VERTEXTYPE=Additive Transfer FROMTOLINEAGE=(156,157) DISCPT=(13,1)],G211_157:0.053809208[&&PRIME ID=211 VERTEXTYPE=Leaf])G212_158:0.009215573[&&PRIME ID=212 VERTEXTYPE=Speciation DISCPT=(22,0)],G213_159:0.063024781[&&PRIME ID=213 VERTEXTYPE=Leaf])G214_160:0.024327816[&&PRIME ID=214 VERTEXTYPE=Speciation DISCPT=(25,0)])G215_161:0.011692818[&&PRIME ID=215 VERTEXTYPE=Speciation DISCPT=(32,0)],G216_57:0.099045415[&&PRIME ID=216 VERTEXTYPE=Leaf])G217_161:0.0899864197341174[&&PRIME ID=217 VERTEXTYPE=Additive Transfer FROMTOLINEAGE=(161,57) DISCPT=(39,2)],(G218_162:0.14647059[&&PRIME ID=218 VERTEXTYPE=Leaf],(G219_163:0.095996204[&&PRIME ID=219 VERTEXTYPE=Leaf],(G220_164:0.066758709[&&PRIME ID=220 VERTEXTYPE=Leaf],G221_165:0.066758709[&&PRIME ID=221 VERTEXTYPE=Leaf])G222_166:0.029237495[&&PRIME ID=222 VERTEXTYPE=Speciation DISCPT=(26,0)])G223_167:0.050474384[&&PRIME ID=223 VERTEXTYPE=Speciation DISCPT=(38,0)])G224_168:0.042561246[&&PRIME ID=224 VERTEXTYPE=Speciation DISCPT=(54,0)])G225_169:0.036521344[&&PRIME ID=225 VERTEXTYPE=Speciation DISCPT=(63,0)])G226_170:0.0063102071[&&PRIME ID=226 VERTEXTYPE=Speciation DISCPT=(72,0)],(G227_149:0.094137572[&&PRIME ID=227 VERTEXTYPE=Leaf],G228_150:0.094137572[&&PRIME ID=228 VERTEXTYPE=Leaf])G229_151:0.13772581[&&PRIME ID=229 VERTEXTYPE=Speciation DISCPT=(35,0)])G230_151:0.00749845732778277[&&PRIME ID=230 VERTEXTYPE=Additive Transfer FROMTOLINEAGE=(151,170) DISCPT=(72,2)],(G231_152:0.22555318[&&PRIME ID=231 VERTEXTYPE=Leaf],(((G232_155:0.068318584[&&PRIME ID=232 VERTEXTYPE=Leaf],G233_155:0.068318584[&&PRIME ID=233 VERTEXTYPE=Leaf])G234_155:0.01903401330316768[&&PRIME ID=234 VERTEXTYPE=Duplication DISCPT=(27,1)],((G235_156:0.053809208[&&PRIME ID=235 VERTEXTYPE=Leaf],G236_157:0.053809208[&&PRIME ID=236 VERTEXTYPE=Leaf])G237_158:0.009215573[&&PRIME ID=237 VERTEXTYPE=Speciation DISCPT=(22,0)],G238_159:0.063024781[&&PRIME ID=238 VERTEXTYPE=Leaf])G239_160:0.024327816[&&PRIME ID=239 VERTEXTYPE=Speciation DISCPT=(25,0)])G240_161:0.10167924[&&PRIME ID=240 VERTEXTYPE=Speciation DISCPT=(32,0)],(G241_162:0.14647059[&&PRIME ID=241 VERTEXTYPE=Leaf],(G242_163:0.095996204[&&PRIME ID=242 VERTEXTYPE=Leaf],(G243_165:0.066758709[&&PRIME ID=243 VERTEXTYPE=Leaf],G244_165:0.066758709[&&PRIME ID=244 VERTEXTYPE=Leaf])G245_166:0.029237495[&&PRIME ID=245 VERTEXTYPE=Speciation DISCPT=(26,0)])G246_167:0.050474384[&&PRIME ID=246 VERTEXTYPE=Speciation DISCPT=(38,0)])G247_168:0.042561246[&&PRIME ID=247 VERTEXTYPE=Speciation DISCPT=(54,0)])G248_169:0.036521344[&&PRIME ID=248 VERTEXTYPE=Speciation DISCPT=(63,0)])G249_170:0.013808664[&&PRIME ID=249 VERTEXTYPE=Speciation DISCPT=(72,0)])G250_171:0.033013013[&&PRIME ID=250 VERTEXTYPE=Speciation DISCPT=(74,0)])G251_172:0.071874366[&&PRIME ID=251 VERTEXTYPE=Speciation DISCPT=(79,0)],(G252_173:0.002669881[&&PRIME ID=252 VERTEXTYPE=Leaf],G253_174:0.002669881[&&PRIME ID=253 VERTEXTYPE=Leaf])G254_175:0.34157934[&&PRIME ID=254 VERTEXTYPE=Speciation DISCPT=(3,0)])G255_176:0.061366355[&&PRIME ID=255 VERTEXTYPE=Speciation DISCPT=(85,0)])G256_177:0.028350938[&&PRIME ID=256 VERTEXTYPE=Speciation DISCPT=(89,0)],(((((G257_130:3.6064463E-4[&&PRIME ID=257 VERTEXTYPE=Leaf],G258_131:3.6064463E-4[&&PRIME ID=258 VERTEXTYPE=Leaf])G259_132:0.0065479772[&&PRIME ID=259 VERTEXTYPE=Speciation DISCPT=(1,0)],G260_133:0.0069086218[&&PRIME ID=260 VERTEXTYPE=Leaf])G261_132:0.025650657198662476[&&PRIME ID=261 VERTEXTYPE=Additive Transfer FROMTOLINEAGE=(132,133) DISCPT=(5,2)],G262_133:0.032559279[&&PRIME ID=262 VERTEXTYPE=Leaf])G263_134:0.12519622[&&PRIME ID=263 VERTEXTYPE=Speciation DISCPT=(14,0)],G264_110:0.1577555[&&PRIME ID=264 VERTEXTYPE=Leaf])G265_137:0.24786007[&&PRIME ID=265 VERTEXTYPE=Additive Transfer FROMTOLINEAGE=(137,110) DISCPT=(54,2)],(((G266_110:0.095204729[&&PRIME ID=266 VERTEXTYPE=Leaf],G267_110:0.095204729[&&PRIME ID=267 VERTEXTYPE=Leaf])G268_110:0.15179284087802694[&&PRIME ID=268 VERTEXTYPE=Duplication DISCPT=(36,1)],G269_111:0.24699757[&&PRIME ID=269 VERTEXTYPE=Leaf])G270_112:0.067499386[&&PRIME ID=270 VERTEXTYPE=Speciation DISCPT=(76,0)],((G271_113:0.1886324[&&PRIME ID=271 VERTEXTYPE=Leaf],G272_120:0.1886324[&&PRIME ID=272 VERTEXTYPE=Leaf])G273_121:0.02042269[&&PRIME ID=273 VERTEXTYPE=Speciation DISCPT=(62,0)],G274_122:0.20905509[&&PRIME ID=274 VERTEXTYPE=Leaf])G275_123:0.10544187[&&PRIME ID=275 VERTEXTYPE=Speciation DISCPT=(69,0)])G276_128:0.091118621[&&PRIME ID=276 VERTEXTYPE=Speciation DISCPT=(84,0)])G277_177:0.028350938[&&PRIME ID=277 VERTEXTYPE=Speciation DISCPT=(89,0)])G278_178:0.252931[&&PRIME ID=278 VERTEXTYPE=Speciation DISCPT=(90,0)])G279_179:0.05488567[&&PRIME ID=279 VERTEXTYPE=Speciation DISCPT=(97,0)])G280_180:0.094631241[&&PRIME ID=280 VERTEXTYPE=Speciation DISCPT=(98,0)][&&PRIME NAME=PrunedTree];
