# Supplementary material for: Assessing the accuracy of phylogenetic rooting methods on prokaryotic gene families
Source: PLoS One. 2020 May 15;15(5):e0232950. doi: 10.1371/journal.pone.0232950 (PMC7228096; doi:10.1371/journal.pone.0232950)
Supplement: S1 Dataset — (ZIP) [file pone.0232950.s002.zip › AllSimulatedDatasets/R-025-HI-NR/original_trees/tree70]

(((G0_9:0.017800912[&&PRIME ID=0 VERTEXTYPE=Leaf],((G1_10:0.0019635696[&&PRIME ID=1 VERTEXTYPE=Leaf],G2_11:0.0019635696[&&PRIME ID=2 VERTEXTYPE=Leaf])G3_12:0.015353776[&&PRIME ID=3 VERTEXTYPE=Speciation DISCPT=(1,0)],G4_13:0.017317346[&&PRIME ID=4 VERTEXTYPE=Leaf])G5_14:4.8356644E-4[&&PRIME ID=5 VERTEXTYPE=Speciation DISCPT=(9,0)])G6_15:0.10897613[&&PRIME ID=6 VERTEXTYPE=Speciation DISCPT=(10,0)],(G7_9:0.017800912[&&PRIME ID=7 VERTEXTYPE=Leaf],((G8_10:0.0019635696[&&PRIME ID=8 VERTEXTYPE=Leaf],G9_11:0.0019635696[&&PRIME ID=9 VERTEXTYPE=Leaf])G10_12:0.015353776[&&PRIME ID=10 VERTEXTYPE=Speciation DISCPT=(1,0)],G11_13:0.017317346[&&PRIME ID=11 VERTEXTYPE=Leaf])G12_14:4.8356644E-4[&&PRIME ID=12 VERTEXTYPE=Speciation DISCPT=(9,0)])G13_15:0.10897613[&&PRIME ID=13 VERTEXTYPE=Speciation DISCPT=(10,0)])G14_15:0.81582473[&&PRIME ID=14 VERTEXTYPE=Duplication DISCPT=(48,1)],(((((((((G15_80:0.11536543[&&PRIME ID=15 VERTEXTYPE=Leaf],G16_81:0.11536543[&&PRIME ID=16 VERTEXTYPE=Leaf])G17_82:0.11168977[&&PRIME ID=17 VERTEXTYPE=Speciation DISCPT=(43,0)],(G18_85:0.17128214[&&PRIME ID=18 VERTEXTYPE=Leaf],((((G19_86:0.018239216[&&PRIME ID=19 VERTEXTYPE=Leaf],(G20_87:0.0036073099[&&PRIME ID=20 VERTEXTYPE=Leaf],G21_88:0.0036073099[&&PRIME ID=21 VERTEXTYPE=Leaf])G22_89:0.014631906[&&PRIME ID=22 VERTEXTYPE=Speciation DISCPT=(2,0)])G23_90:0.012489345[&&PRIME ID=23 VERTEXTYPE=Speciation DISCPT=(11,0)],G24_91:0.030728561[&&PRIME ID=24 VERTEXTYPE=Leaf])G25_92:0.017013509[&&PRIME ID=25 VERTEXTYPE=Speciation DISCPT=(18,0)],((G26_86:0.018239216[&&PRIME ID=26 VERTEXTYPE=Leaf],(G27_87:0.0036073099[&&PRIME ID=27 VERTEXTYPE=Leaf],G28_88:0.0036073099[&&PRIME ID=28 VERTEXTYPE=Leaf])G29_89:0.014631906[&&PRIME ID=29 VERTEXTYPE=Speciation DISCPT=(2,0)])G30_90:0.012489345[&&PRIME ID=30 VERTEXTYPE=Speciation DISCPT=(11,0)],G31_91:0.030728561[&&PRIME ID=31 VERTEXTYPE=Leaf])G32_92:0.017013509[&&PRIME ID=32 VERTEXTYPE=Speciation DISCPT=(18,0)])G33_92:0.11637248731038226[&&PRIME ID=33 VERTEXTYPE=Duplication DISCPT=(22,2)],(G34_93:0.063318193[&&PRIME ID=34 VERTEXTYPE=Leaf],(G35_94:0.048879874[&&PRIME ID=35 VERTEXTYPE=Leaf],G36_95:0.048879874[&&PRIME ID=36 VERTEXTYPE=Leaf])G37_96:0.014438319[&&PRIME ID=37 VERTEXTYPE=Speciation DISCPT=(23,0)])G38_97:0.10079636[&&PRIME ID=38 VERTEXTYPE=Speciation DISCPT=(26,0)])G39_98:0.0071675846[&&PRIME ID=39 VERTEXTYPE=Speciation DISCPT=(60,0)])G40_99:0.055773055[&&PRIME ID=40 VERTEXTYPE=Speciation DISCPT=(61,0)])G41_100:0.0039841332[&&PRIME ID=41 VERTEXTYPE=Speciation DISCPT=(71,0)],(G42_101:0.091978194[&&PRIME ID=42 VERTEXTYPE=Leaf],(G43_102:0.069678035[&&PRIME ID=43 VERTEXTYPE=Leaf],G44_103:0.069678035[&&PRIME ID=44 VERTEXTYPE=Leaf])G45_104:0.022300159[&&PRIME ID=45 VERTEXTYPE=Speciation DISCPT=(28,0)])G46_105:0.13906114[&&PRIME ID=46 VERTEXTYPE=Speciation DISCPT=(31,0)])G47_106:0.11910419[&&PRIME ID=47 VERTEXTYPE=Speciation DISCPT=(73,0)],((G48_152:0.19800397[&&PRIME ID=48 VERTEXTYPE=Leaf],((G49_148:0.075309432[&&PRIME ID=49 VERTEXTYPE=Leaf],(G50_70:0.013806742[&&PRIME ID=50 VERTEXTYPE=Leaf],G51_148:0.013806742[&&PRIME ID=51 VERTEXTYPE=Leaf])G52_148:0.06150268990926059[&&PRIME ID=52 VERTEXTYPE=Additive Transfer FROMTOLINEAGE=(148,70) DISCPT=(6,2)])G53_148:0.046410838[&&PRIME ID=53 VERTEXTYPE=Duplication DISCPT=(28,2)],((G54_93:0.063318193[&&PRIME ID=54 VERTEXTYPE=Leaf],(G55_94:0.048879874[&&PRIME ID=55 VERTEXTYPE=Leaf],G56_95:0.048879874[&&PRIME ID=56 VERTEXTYPE=Leaf])G57_96:0.014438319[&&PRIME ID=57 VERTEXTYPE=Speciation DISCPT=(23,0)])G58_97:0.048095843[&&PRIME ID=58 VERTEXTYPE=Speciation DISCPT=(26,0)],G59_150:0.11141404[&&PRIME ID=59 VERTEXTYPE=Leaf])G60_150:0.010306234464818109[&&PRIME ID=60 VERTEXTYPE=Additive Transfer FROMTOLINEAGE=(150,97) DISCPT=(39,1)])G61_151:0.076283701[&&PRIME ID=61 VERTEXTYPE=Speciation DISCPT=(47,0)])G62_151:0.051377809[&&PRIME ID=62 VERTEXTYPE=Additive Transfer FROMTOLINEAGE=(151,154) DISCPT=(64,2)],G63_156:0.24938178[&&PRIME ID=63 VERTEXTYPE=Leaf])G64_157:0.10076174[&&PRIME ID=64 VERTEXTYPE=Speciation DISCPT=(75,0)])G65_110:0.07082664[&&PRIME ID=65 VERTEXTYPE=Additive Transfer FROMTOLINEAGE=(110,158) DISCPT=(87,2)],(((((G66_117:0.015129843[&&PRIME ID=66 VERTEXTYPE=Leaf],G67_118:0.015129843[&&PRIME ID=67 VERTEXTYPE=Leaf])G68_119:0.1169785[&&PRIME ID=68 VERTEXTYPE=Speciation DISCPT=(8,0)],G69_120:0.13210834[&&PRIME ID=69 VERTEXTYPE=Leaf])G70_121:0.0779902[&&PRIME ID=70 VERTEXTYPE=Speciation DISCPT=(50,0)],G71_122:0.21009854[&&PRIME ID=71 VERTEXTYPE=Leaf])G72_123:0.044926942[&&PRIME ID=72 VERTEXTYPE=Speciation DISCPT=(68,0)],(((((G73_80:0.11536543[&&PRIME ID=73 VERTEXTYPE=Leaf],G74_81:0.11536543[&&PRIME ID=74 VERTEXTYPE=Leaf])G75_82:0.0098057113[&&PRIME ID=75 VERTEXTYPE=Speciation DISCPT=(43,0)],(G76_117:0.015129843[&&PRIME ID=76 VERTEXTYPE=Leaf],G77_118:0.015129843[&&PRIME ID=77 VERTEXTYPE=Leaf])G78_119:0.1100413[&&PRIME ID=78 VERTEXTYPE=Speciation DISCPT=(8,0)])G79_82:0.03404445867526248[&&PRIME ID=79 VERTEXTYPE=Additive Transfer FROMTOLINEAGE=(82,119) DISCPT=(48,1)],G80_83:0.1592156[&&PRIME ID=80 VERTEXTYPE=Leaf])G81_84:0.067839597[&&PRIME ID=81 VERTEXTYPE=Speciation DISCPT=(59,0)],(G82_85:0.17128214[&&PRIME ID=82 VERTEXTYPE=Leaf],((G83_86:0.018239216[&&PRIME ID=83 VERTEXTYPE=Leaf],(G84_87:0.0036073099[&&PRIME ID=84 VERTEXTYPE=Leaf],G85_88:0.0036073099[&&PRIME ID=85 VERTEXTYPE=Leaf])G86_89:0.014631906[&&PRIME ID=86 VERTEXTYPE=Speciation DISCPT=(2,0)])G87_90:0.012489345[&&PRIME ID=87 VERTEXTYPE=Speciation DISCPT=(11,0)],G88_91:0.030728561[&&PRIME ID=88 VERTEXTYPE=Leaf])G89_92:0.14055358[&&PRIME ID=89 VERTEXTYPE=Speciation DISCPT=(18,0)])G90_99:0.055773055[&&PRIME ID=90 VERTEXTYPE=Speciation DISCPT=(61,0)])G91_100:0.0039841332[&&PRIME ID=91 VERTEXTYPE=Speciation DISCPT=(71,0)],(G92_101:0.091978194[&&PRIME ID=92 VERTEXTYPE=Leaf],G93_102:0.091978194[&&PRIME ID=93 VERTEXTYPE=Leaf])G94_105:0.13906114[&&PRIME ID=94 VERTEXTYPE=Speciation DISCPT=(31,0)])G95_106:0.023986151[&&PRIME ID=95 VERTEXTYPE=Speciation DISCPT=(73,0)])G96_123:0.050060044[&&PRIME ID=96 VERTEXTYPE=Additive Transfer FROMTOLINEAGE=(123,106) DISCPT=(75,1)],(G97_125:0.026502679[&&PRIME ID=97 VERTEXTYPE=Leaf],G98_126:0.026502679[&&PRIME ID=98 VERTEXTYPE=Leaf])G99_127:0.27858285[&&PRIME ID=99 VERTEXTYPE=Speciation DISCPT=(14,0)])G100_128:0.11588464[&&PRIME ID=100 VERTEXTYPE=Speciation DISCPT=(82,0)])G101_129:0.049533554[&&PRIME ID=101 VERTEXTYPE=Speciation DISCPT=(92,0)],(G102_130:0.093406092[&&PRIME ID=102 VERTEXTYPE=Leaf],G103_131:0.093406092[&&PRIME ID=103 VERTEXTYPE=Leaf])G104_132:0.37709763[&&PRIME ID=104 VERTEXTYPE=Speciation DISCPT=(32,0)])G105_141:0.062943231[&&PRIME ID=105 VERTEXTYPE=Speciation DISCPT=(93,0)],((G106_142:0.11673033[&&PRIME ID=106 VERTEXTYPE=Leaf],G107_143:0.11673033[&&PRIME ID=107 VERTEXTYPE=Leaf])G108_146:0.15557171[&&PRIME ID=108 VERTEXTYPE=Speciation DISCPT=(44,0)],((((G109_147:0.12062842[&&PRIME ID=109 VERTEXTYPE=Leaf],G110_148:0.12062842[&&PRIME ID=110 VERTEXTYPE=Leaf])G111_149:0.00109185[&&PRIME ID=111 VERTEXTYPE=Speciation DISCPT=(46,0)],G112_150:0.12172027[&&PRIME ID=112 VERTEXTYPE=Leaf])G113_151:0.086892162[&&PRIME ID=113 VERTEXTYPE=Speciation DISCPT=(47,0)],((G114_152:0.052987847[&&PRIME ID=114 VERTEXTYPE=Leaf],(G115_153:0.034542166[&&PRIME ID=115 VERTEXTYPE=Leaf],G116_153:0.034542166[&&PRIME ID=116 VERTEXTYPE=Leaf])G117_153:0.018445680598881818[&&PRIME ID=117 VERTEXTYPE=Duplication DISCPT=(19,1)])G118_154:0.13343764[&&PRIME ID=118 VERTEXTYPE=Speciation DISCPT=(24,0)],(G119_147:0.12172027[&&PRIME ID=119 VERTEXTYPE=Leaf],G120_152:0.12172027[&&PRIME ID=120 VERTEXTYPE=Leaf])G121_151:0.064705215[&&PRIME ID=121 VERTEXTYPE=Speciation DISCPT=(47,0)])G122_154:0.02218694744799871[&&PRIME ID=122 VERTEXTYPE=Additive Transfer FROMTOLINEAGE=(154,151) DISCPT=(63,2)])G123_155:0.040769348[&&PRIME ID=123 VERTEXTYPE=Speciation DISCPT=(67,0)],G124_156:0.24938178[&&PRIME ID=124 VERTEXTYPE=Leaf])G125_157:0.022920258[&&PRIME ID=125 VERTEXTYPE=Speciation DISCPT=(75,0)])G126_158:0.26114491[&&PRIME ID=126 VERTEXTYPE=Speciation DISCPT=(77,0)])G127_159:0.0734022[&&PRIME ID=127 VERTEXTYPE=Speciation DISCPT=(95,0)],((((((G128_67:0.022625112[&&PRIME ID=128 VERTEXTYPE=Leaf],G129_67:0.022625112[&&PRIME ID=129 VERTEXTYPE=Leaf])G130_67:0.005434355485352381[&&PRIME ID=130 VERTEXTYPE=Duplication DISCPT=(12,2)],G131_68:0.028059467[&&PRIME ID=131 VERTEXTYPE=Leaf])G132_69:0.12249634[&&PRIME ID=132 VERTEXTYPE=Speciation DISCPT=(15,0)],((G133_70:0.093544571[&&PRIME ID=133 VERTEXTYPE=Leaf],G134_71:0.093544571[&&PRIME ID=134 VERTEXTYPE=Leaf])G135_72:0.016314679[&&PRIME ID=135 VERTEXTYPE=Speciation DISCPT=(33,0)],(G136_73:0.0018860424[&&PRIME ID=136 VERTEXTYPE=Leaf],G137_73:0.0018860424[&&PRIME ID=137 VERTEXTYPE=Leaf])G138_73:0.107973207619677[&&PRIME ID=138 VERTEXTYPE=Duplication DISCPT=(0,2)])G139_74:0.040696552[&&PRIME ID=139 VERTEXTYPE=Speciation DISCPT=(39,0)])G140_75:0.21160882[&&PRIME ID=140 VERTEXTYPE=Speciation DISCPT=(56,0)],G141_77:0.36216462[&&PRIME ID=141 VERTEXTYPE=Leaf])G142_79:0.017562232[&&PRIME ID=142 VERTEXTYPE=Speciation DISCPT=(88,0)],(((((G143_80:0.11536543[&&PRIME ID=143 VERTEXTYPE=Leaf],G144_81:0.11536543[&&PRIME ID=144 VERTEXTYPE=Leaf])G145_82:0.04385017[&&PRIME ID=145 VERTEXTYPE=Speciation DISCPT=(43,0)],G146_83:0.1592156[&&PRIME ID=146 VERTEXTYPE=Leaf])G147_84:0.067839597[&&PRIME ID=147 VERTEXTYPE=Speciation DISCPT=(59,0)],((G148_67:0.028059467[&&PRIME ID=148 VERTEXTYPE=Leaf],G149_68:0.028059467[&&PRIME ID=149 VERTEXTYPE=Leaf])G150_69:0.14322267[&&PRIME ID=150 VERTEXTYPE=Speciation DISCPT=(15,0)],(((G151_86:0.018239216[&&PRIME ID=151 VERTEXTYPE=Leaf],((G152_87:0.0036073099[&&PRIME ID=152 VERTEXTYPE=Leaf],G153_88:0.0036073099[&&PRIME ID=153 VERTEXTYPE=Leaf])G154_89:0.0018300428[&&PRIME ID=154 VERTEXTYPE=Speciation DISCPT=(2,0)],(G155_87:0.0036073099[&&PRIME ID=155 VERTEXTYPE=Leaf],G156_88:0.0036073099[&&PRIME ID=156 VERTEXTYPE=Leaf])G157_89:0.0018300428[&&PRIME ID=157 VERTEXTYPE=Speciation DISCPT=(2,0)])G158_89:0.012801863007320868[&&PRIME ID=158 VERTEXTYPE=Duplication DISCPT=(3,1)])G159_90:0.012489345[&&PRIME ID=159 VERTEXTYPE=Speciation DISCPT=(11,0)],G160_91:0.030728561[&&PRIME ID=160 VERTEXTYPE=Leaf])G161_92:0.133386[&&PRIME ID=161 VERTEXTYPE=Speciation DISCPT=(18,0)],(G162_93:0.063318193[&&PRIME ID=162 VERTEXTYPE=Leaf],(((G163_87:0.0036073099[&&PRIME ID=163 VERTEXTYPE=Leaf],G164_88:0.0036073099[&&PRIME ID=164 VERTEXTYPE=Leaf])G165_89:0.0089885986[&&PRIME ID=165 VERTEXTYPE=Speciation DISCPT=(2,0)],G166_94:0.012595908[&&PRIME ID=166 VERTEXTYPE=Leaf])G167_94:0.036283965544665335[&&PRIME ID=167 VERTEXTYPE=Additive Transfer FROMTOLINEAGE=(94,89) DISCPT=(5,2)],G168_95:0.048879874[&&PRIME ID=168 VERTEXTYPE=Leaf])G169_96:0.014438319[&&PRIME ID=169 VERTEXTYPE=Speciation DISCPT=(23,0)])G170_97:0.10079636[&&PRIME ID=170 VERTEXTYPE=Speciation DISCPT=(26,0)])G171_98:0.0071675846[&&PRIME ID=171 VERTEXTYPE=Speciation DISCPT=(60,0)])G172_99:0.055773055[&&PRIME ID=172 VERTEXTYPE=Speciation DISCPT=(61,0)])G173_100:0.0039841332[&&PRIME ID=173 VERTEXTYPE=Speciation DISCPT=(71,0)],(G174_101:0.091978194[&&PRIME ID=174 VERTEXTYPE=Leaf],(G175_102:0.069678035[&&PRIME ID=175 VERTEXTYPE=Leaf],G176_103:0.069678035[&&PRIME ID=176 VERTEXTYPE=Leaf])G177_104:0.022300159[&&PRIME ID=177 VERTEXTYPE=Speciation DISCPT=(28,0)])G178_105:0.13906114[&&PRIME ID=178 VERTEXTYPE=Speciation DISCPT=(31,0)])G179_106:0.090409282[&&PRIME ID=179 VERTEXTYPE=Speciation DISCPT=(73,0)],G180_108:0.32144861[&&PRIME ID=180 VERTEXTYPE=Leaf])G181_110:0.058278238[&&PRIME ID=181 VERTEXTYPE=Speciation DISCPT=(86,0)])G182_111:0.041243313[&&PRIME ID=182 VERTEXTYPE=Speciation DISCPT=(89,0)],(((G183_112:0.20577932[&&PRIME ID=183 VERTEXTYPE=Leaf],(G184_113:0.02288283[&&PRIME ID=184 VERTEXTYPE=Leaf],G185_114:0.02288283[&&PRIME ID=185 VERTEXTYPE=Leaf])G186_115:0.18289649[&&PRIME ID=186 VERTEXTYPE=Speciation DISCPT=(13,0)])G187_116:0.05994747115041015[&&PRIME ID=187 VERTEXTYPE=Duplication DISCPT=(66,1)],(((G188_117:0.015129843[&&PRIME ID=188 VERTEXTYPE=Leaf],G189_118:0.015129843[&&PRIME ID=189 VERTEXTYPE=Leaf])G190_119:0.10091369[&&PRIME ID=190 VERTEXTYPE=Speciation DISCPT=(8,0)],G191_120:0.11604354[&&PRIME ID=191 VERTEXTYPE=Leaf])G192_119:0.016064802438657533[&&PRIME ID=192 VERTEXTYPE=Additive Transfer FROMTOLINEAGE=(119,120) DISCPT=(43,1)],G193_120:0.13210834[&&PRIME ID=193 VERTEXTYPE=Leaf])G194_121:0.13361845[&&PRIME ID=194 VERTEXTYPE=Speciation DISCPT=(50,0)])G195_116:0.007165463809392123[&&PRIME ID=195 VERTEXTYPE=Additive Transfer FROMTOLINEAGE=(116,123) DISCPT=(75,2)],((((G196_117:0.015129843[&&PRIME ID=196 VERTEXTYPE=Leaf],G197_118:0.015129843[&&PRIME ID=197 VERTEXTYPE=Leaf])G198_119:0.078985312[&&PRIME ID=198 VERTEXTYPE=Speciation DISCPT=(8,0)],(G199_117:0.015129843[&&PRIME ID=199 VERTEXTYPE=Leaf],G200_118:0.015129843[&&PRIME ID=200 VERTEXTYPE=Leaf])G201_119:0.078985312[&&PRIME ID=201 VERTEXTYPE=Speciation DISCPT=(8,0)])G202_119:0.03799318548467496[&&PRIME ID=202 VERTEXTYPE=Duplication DISCPT=(34,1)],G203_120:0.13210834[&&PRIME ID=203 VERTEXTYPE=Leaf])G204_121:0.0779902[&&PRIME ID=204 VERTEXTYPE=Speciation DISCPT=(50,0)],G205_122:0.21009854[&&PRIME ID=205 VERTEXTYPE=Leaf])G206_123:0.062793714[&&PRIME ID=206 VERTEXTYPE=Speciation DISCPT=(68,0)])G207_124:0.14807791[&&PRIME ID=207 VERTEXTYPE=Speciation DISCPT=(78,0)])G208_129:0.18587899[&&PRIME ID=208 VERTEXTYPE=Speciation DISCPT=(92,0)])G209_159:0.01079450079124215[&&PRIME ID=209 VERTEXTYPE=Duplication DISCPT=(96,2)],(((((((G210_160:0.028870771[&&PRIME ID=210 VERTEXTYPE=Leaf],G211_161:0.028870771[&&PRIME ID=211 VERTEXTYPE=Leaf])G212_162:0.01111482[&&PRIME ID=212 VERTEXTYPE=Speciation DISCPT=(17,0)],(G213_160:0.028870771[&&PRIME ID=213 VERTEXTYPE=Leaf],G214_161:0.028870771[&&PRIME ID=214 VERTEXTYPE=Leaf])G215_162:0.01111482[&&PRIME ID=215 VERTEXTYPE=Speciation DISCPT=(17,0)])G216_162:0.025379831837135505[&&PRIME ID=216 VERTEXTYPE=Duplication DISCPT=(20,1)],((G217_163:0.032399688[&&PRIME ID=217 VERTEXTYPE=Leaf],G218_164:0.032399688[&&PRIME ID=218 VERTEXTYPE=Leaf])G219_165:0.010300276[&&PRIME ID=219 VERTEXTYPE=Speciation DISCPT=(19,0)],G220_166:0.042699964[&&PRIME ID=220 VERTEXTYPE=Leaf])G221_167:0.022665459[&&PRIME ID=221 VERTEXTYPE=Speciation DISCPT=(21,0)])G222_168:0.24290345[&&PRIME ID=222 VERTEXTYPE=Speciation DISCPT=(27,0)],(((G223_178:0.038047795[&&PRIME ID=223 VERTEXTYPE=Leaf],G224_179:0.038047795[&&PRIME ID=224 VERTEXTYPE=Leaf])G225_180:0.19332179[&&PRIME ID=225 VERTEXTYPE=Speciation DISCPT=(20,0)],(G226_177:0.20381063[&&PRIME ID=226 VERTEXTYPE=Leaf],((G227_178:0.038047795[&&PRIME ID=227 VERTEXTYPE=Leaf],G228_179:0.038047795[&&PRIME ID=228 VERTEXTYPE=Leaf])G229_180:0.083732936[&&PRIME ID=229 VERTEXTYPE=Speciation DISCPT=(20,0)],((G230_178:0.038047795[&&PRIME ID=230 VERTEXTYPE=Leaf],G231_179:0.038047795[&&PRIME ID=231 VERTEXTYPE=Leaf])G232_180:0.015034071[&&PRIME ID=232 VERTEXTYPE=Speciation DISCPT=(20,0)],G233_32:0.053081866[&&PRIME ID=233 VERTEXTYPE=Leaf])G234_180:0.06869886541516299[&&PRIME ID=234 VERTEXTYPE=Additive Transfer FROMTOLINEAGE=(180,32) DISCPT=(24,1)])G235_180:0.0820298972057585[&&PRIME ID=235 VERTEXTYPE=Duplication DISCPT=(47,1)])G236_181:0.027558956[&&PRIME ID=236 VERTEXTYPE=Speciation DISCPT=(66,0)])G237_181:0.044900344360817794[&&PRIME ID=237 VERTEXTYPE=Duplication DISCPT=(73,1)],(((G238_117:0.13210834[&&PRIME ID=238 VERTEXTYPE=Leaf],G239_120:0.13210834[&&PRIME ID=239 VERTEXTYPE=Leaf])G240_121:0.0779902[&&PRIME ID=240 VERTEXTYPE=Speciation DISCPT=(50,0)],G241_122:0.21009854[&&PRIME ID=241 VERTEXTYPE=Leaf])G242_123:0.044976918[&&PRIME ID=242 VERTEXTYPE=Speciation DISCPT=(68,0)],(((G243_169:0.01932298[&&PRIME ID=243 VERTEXTYPE=Leaf],(G244_2:0.014515372[&&PRIME ID=244 VERTEXTYPE=Leaf],G245_3:0.014515372[&&PRIME ID=245 VERTEXTYPE=Leaf])G246_4:0.0048076079[&&PRIME ID=246 VERTEXTYPE=Speciation DISCPT=(7,0)])G247_169:0.12330295385690128[&&PRIME ID=247 VERTEXTYPE=Additive Transfer FROMTOLINEAGE=(169,4) DISCPT=(11,2)],(G248_170:0.0050211319[&&PRIME ID=248 VERTEXTYPE=Leaf],G249_171:0.0050211319[&&PRIME ID=249 VERTEXTYPE=Leaf])G250_172:0.1376048[&&PRIME ID=250 VERTEXTYPE=Speciation DISCPT=(3,0)])G251_173:0.077959816[&&PRIME ID=251 VERTEXTYPE=Speciation DISCPT=(53,0)],G252_174:0.22058575[&&PRIME ID=252 VERTEXTYPE=Leaf])G253_175:0.034489708[&&PRIME ID=253 VERTEXTYPE=Speciation DISCPT=(69,0)])G254_175:0.021194470410783896[&&PRIME ID=254 VERTEXTYPE=Additive Transfer FROMTOLINEAGE=(175,123) DISCPT=(75,1)])G255_175:0.03199894233485734[&&PRIME ID=255 VERTEXTYPE=Additive Transfer FROMTOLINEAGE=(175,181) DISCPT=(78,1)])G256_176:0.016952955[&&PRIME ID=256 VERTEXTYPE=Speciation DISCPT=(84,0)],((G257_177:0.20381063[&&PRIME ID=257 VERTEXTYPE=Leaf],(G258_178:0.052440931[&&PRIME ID=258 VERTEXTYPE=Leaf],(G259_178:0.038047795[&&PRIME ID=259 VERTEXTYPE=Leaf],G260_179:0.038047795[&&PRIME ID=260 VERTEXTYPE=Leaf])G261_180:0.014393136[&&PRIME ID=261 VERTEXTYPE=Speciation DISCPT=(20,0)])G262_180:0.15136969798529173[&&PRIME ID=262 VERTEXTYPE=Duplication DISCPT=(23,2)])G263_181:0.07704431[&&PRIME ID=263 VERTEXTYPE=Speciation DISCPT=(66,0)],((G264_182:0.096807211[&&PRIME ID=264 VERTEXTYPE=Leaf],(G265_182:0.0087911052[&&PRIME ID=265 VERTEXTYPE=Leaf],G266_182:0.0087911052[&&PRIME ID=266 VERTEXTYPE=Leaf])G267_182:0.08801610589985304[&&PRIME ID=267 VERTEXTYPE=Duplication DISCPT=(4,2)])G268_182:0.02676554744851461[&&PRIME ID=268 VERTEXTYPE=Duplication DISCPT=(34,1)],((G269_183:0.0077487423[&&PRIME ID=269 VERTEXTYPE=Leaf],G270_184:0.0077487423[&&PRIME ID=270 VERTEXTYPE=Leaf])G271_185:0.069998599[&&PRIME ID=271 VERTEXTYPE=Speciation DISCPT=(4,0)],G272_186:0.077747341[&&PRIME ID=272 VERTEXTYPE=Leaf])G273_187:0.045825417[&&PRIME ID=273 VERTEXTYPE=Speciation DISCPT=(29,0)])G274_188:0.15728218[&&PRIME ID=274 VERTEXTYPE=Speciation DISCPT=(48,0)])G275_189:0.044366888[&&PRIME ID=275 VERTEXTYPE=Speciation DISCPT=(79,0)])G276_190:0.046523973[&&PRIME ID=276 VERTEXTYPE=Speciation DISCPT=(87,0)],((G277_143:0.0088480186[&&PRIME ID=277 VERTEXTYPE=Leaf],G278_144:0.0088480186[&&PRIME ID=278 VERTEXTYPE=Leaf])G279_145:0.26345402[&&PRIME ID=279 VERTEXTYPE=Speciation DISCPT=(5,0)],((((G280_147:0.02397649[&&PRIME ID=280 VERTEXTYPE=Leaf],G281_147:0.02397649[&&PRIME ID=281 VERTEXTYPE=Leaf])G282_147:0.09665193024212711[&&PRIME ID=282 VERTEXTYPE=Duplication DISCPT=(13,1)],G283_148:0.12062842[&&PRIME ID=283 VERTEXTYPE=Leaf])G284_149:0.00109185[&&PRIME ID=284 VERTEXTYPE=Speciation DISCPT=(46,0)],G285_150:0.12172027[&&PRIME ID=285 VERTEXTYPE=Leaf])G286_151:0.086892162[&&PRIME ID=286 VERTEXTYPE=Speciation DISCPT=(47,0)],((G287_152:0.052987847[&&PRIME ID=287 VERTEXTYPE=Leaf],G288_153:0.052987847[&&PRIME ID=288 VERTEXTYPE=Leaf])G289_154:0.15530741[&&PRIME ID=289 VERTEXTYPE=Speciation DISCPT=(24,0)],((G290_152:0.052987847[&&PRIME ID=290 VERTEXTYPE=Leaf],(G291_152:0.024950863[&&PRIME ID=291 VERTEXTYPE=Leaf],G292_153:0.024950863[&&PRIME ID=292 VERTEXTYPE=Leaf])G293_153:0.028036983906309012[&&PRIME ID=293 VERTEXTYPE=Additive Transfer FROMTOLINEAGE=(153,152) DISCPT=(13,2)])G294_154:0.14847328[&&PRIME ID=294 VERTEXTYPE=Speciation DISCPT=(24,0)],G295_150:0.20146113[&&PRIME ID=295 VERTEXTYPE=Leaf])G296_151:0.006834129056497829[&&PRIME ID=296 VERTEXTYPE=Additive Transfer FROMTOLINEAGE=(151,154) DISCPT=(65,2)])G297_154:3.1717403643656154E-4[&&PRIME ID=297 VERTEXTYPE=Additive Transfer FROMTOLINEAGE=(154,151) DISCPT=(66,2)])G298_155:0.063689606[&&PRIME ID=298 VERTEXTYPE=Speciation DISCPT=(67,0)])G299_158:0.099443761[&&PRIME ID=299 VERTEXTYPE=Speciation DISCPT=(77,0)])G300_190:0.1598697428792353[&&PRIME ID=300 VERTEXTYPE=Additive Transfer FROMTOLINEAGE=(190,158) DISCPT=(88,2)],((((G301_169:0.14262593[&&PRIME ID=301 VERTEXTYPE=Leaf],(G302_170:0.0050211319[&&PRIME ID=302 VERTEXTYPE=Leaf],G303_171:0.0050211319[&&PRIME ID=303 VERTEXTYPE=Leaf])G304_172:0.1376048[&&PRIME ID=304 VERTEXTYPE=Speciation DISCPT=(3,0)])G305_173:0.077959816[&&PRIME ID=305 VERTEXTYPE=Speciation DISCPT=(53,0)],(G306_30:0.070251483[&&PRIME ID=306 VERTEXTYPE=Leaf],G307_174:0.070251483[&&PRIME ID=307 VERTEXTYPE=Leaf])G308_174:0.15033426659764673[&&PRIME ID=308 VERTEXTYPE=Additive Transfer FROMTOLINEAGE=(174,30) DISCPT=(28,1)])G309_175:0.10463608[&&PRIME ID=309 VERTEXTYPE=Speciation DISCPT=(69,0)],(G310_177:0.28085494[&&PRIME ID=310 VERTEXTYPE=Leaf],(G311_182:0.12357276[&&PRIME ID=311 VERTEXTYPE=Leaf],((G312_183:0.0077487423[&&PRIME ID=312 VERTEXTYPE=Leaf],G313_184:0.0077487423[&&PRIME ID=313 VERTEXTYPE=Leaf])G314_185:0.069998599[&&PRIME ID=314 VERTEXTYPE=Speciation DISCPT=(4,0)],G315_186:0.077747341[&&PRIME ID=315 VERTEXTYPE=Leaf])G316_187:0.045825417[&&PRIME ID=316 VERTEXTYPE=Speciation DISCPT=(29,0)])G317_188:0.15728218[&&PRIME ID=317 VERTEXTYPE=Speciation DISCPT=(48,0)])G318_189:0.044366888[&&PRIME ID=318 VERTEXTYPE=Speciation DISCPT=(79,0)])G319_190:0.19123646[&&PRIME ID=319 VERTEXTYPE=Speciation DISCPT=(87,0)],((((G320_133:0.092469889[&&PRIME ID=320 VERTEXTYPE=Leaf],G321_133:0.092469889[&&PRIME ID=321 VERTEXTYPE=Leaf])G322_133:0.013822750933033364[&&PRIME ID=322 VERTEXTYPE=Duplication DISCPT=(31,1)],G323_134:0.10629264[&&PRIME ID=323 VERTEXTYPE=Leaf])G324_135:0.025369865[&&PRIME ID=324 VERTEXTYPE=Speciation DISCPT=(37,0)],((G325_86:0.018239216[&&PRIME ID=325 VERTEXTYPE=Leaf],(G326_87:0.0036073099[&&PRIME ID=326 VERTEXTYPE=Leaf],G327_88:0.0036073099[&&PRIME ID=327 VERTEXTYPE=Leaf])G328_89:0.014631906[&&PRIME ID=328 VERTEXTYPE=Speciation DISCPT=(2,0)])G329_90:0.012489345[&&PRIME ID=329 VERTEXTYPE=Speciation DISCPT=(11,0)],G330_91:0.030728561[&&PRIME ID=330 VERTEXTYPE=Leaf])G331_92:0.10093394[&&PRIME ID=331 VERTEXTYPE=Speciation DISCPT=(18,0)])G332_135:0.06707748679974138[&&PRIME ID=332 VERTEXTYPE=Additive Transfer FROMTOLINEAGE=(135,92) DISCPT=(48,2)],(G333_136:0.044484628[&&PRIME ID=333 VERTEXTYPE=Leaf],G334_137:0.044484628[&&PRIME ID=334 VERTEXTYPE=Leaf])G335_138:0.15425536[&&PRIME ID=335 VERTEXTYPE=Speciation DISCPT=(22,0)])G336_139:0.3177183[&&PRIME ID=336 VERTEXTYPE=Speciation DISCPT=(65,0)])G337_190:0.015157257665042348[&&PRIME ID=337 VERTEXTYPE=Additive Transfer FROMTOLINEAGE=(190,141) DISCPT=(94,2)])G338_190:0.08602810813559293[&&PRIME ID=338 VERTEXTYPE=Duplication DISCPT=(94,2)])G339_191:0.32495812[&&PRIME ID=339 VERTEXTYPE=Speciation DISCPT=(97,0)])G340_198:0.0[&&PRIME ID=340 VERTEXTYPE=Speciation DISCPT=(99,0)][&&PRIME NAME=PrunedTree];
