# Supplementary material for: Assessing the accuracy of phylogenetic rooting methods on prokaryotic gene families
Source: PLoS One. 2020 May 15;15(5):e0232950. doi: 10.1371/journal.pone.0232950 (PMC7228096; doi:10.1371/journal.pone.0232950)
Supplement: S1 Dataset — (ZIP) [file pone.0232950.s002.zip › AllSimulatedDatasets/R-025-HI-NR/original_trees/tree71]

(((G0_0:0.43124667[&&PRIME ID=0 VERTEXTYPE=Leaf],((G1_1:0.32243521[&&PRIME ID=1 VERTEXTYPE=Leaf],(((G2_13:0.012229369[&&PRIME ID=2 VERTEXTYPE=Leaf],G3_14:0.012229369[&&PRIME ID=3 VERTEXTYPE=Leaf])G4_15:0.023493931[&&PRIME ID=4 VERTEXTYPE=Speciation DISCPT=(3,0)],G5_0:0.0357233[&&PRIME ID=5 VERTEXTYPE=Leaf])G6_0:0.12755888952795122[&&PRIME ID=6 VERTEXTYPE=Additive Transfer FROMTOLINEAGE=(0,15) DISCPT=(11,2)],G7_1:0.16328219[&&PRIME ID=7 VERTEXTYPE=Leaf])G8_2:0.15915302[&&PRIME ID=8 VERTEXTYPE=Speciation DISCPT=(51,0)])G9_2:0.07703519242040487[&&PRIME ID=9 VERTEXTYPE=Duplication DISCPT=(82,1)],(((G10_3:0.03762665[&&PRIME ID=10 VERTEXTYPE=Leaf],G11_4:0.03762665[&&PRIME ID=11 VERTEXTYPE=Leaf])G12_5:0.060306471[&&PRIME ID=12 VERTEXTYPE=Speciation DISCPT=(14,0)],(G13_8:0.07679181[&&PRIME ID=13 VERTEXTYPE=Leaf],G14_9:0.07679181[&&PRIME ID=14 VERTEXTYPE=Leaf])G15_10:0.021141311[&&PRIME ID=15 VERTEXTYPE=Speciation DISCPT=(30,0)])G16_11:0.28886556[&&PRIME ID=16 VERTEXTYPE=Speciation DISCPT=(38,0)],(((G17_12:0.14149203[&&PRIME ID=17 VERTEXTYPE=Leaf],G18_14:0.14149203[&&PRIME ID=18 VERTEXTYPE=Leaf])G19_16:0.11051436[&&PRIME ID=19 VERTEXTYPE=Speciation DISCPT=(47,0)],(((G20_17:0.032255289[&&PRIME ID=20 VERTEXTYPE=Leaf],G21_18:0.032255289[&&PRIME ID=21 VERTEXTYPE=Leaf])G22_19:0.059791466[&&PRIME ID=22 VERTEXTYPE=Speciation DISCPT=(10,0)],G23_20:0.092046755[&&PRIME ID=23 VERTEXTYPE=Leaf])G24_21:0.11288205[&&PRIME ID=24 VERTEXTYPE=Speciation DISCPT=(35,0)],G25_26:0.2049288[&&PRIME ID=25 VERTEXTYPE=Leaf])G26_27:0.047077589[&&PRIME ID=26 VERTEXTYPE=Speciation DISCPT=(62,0)])G27_28:0.030577736[&&PRIME ID=27 VERTEXTYPE=Speciation DISCPT=(74,0)],(((G28_29:0.049366585[&&PRIME ID=28 VERTEXTYPE=Leaf],G29_109:0.049366585[&&PRIME ID=29 VERTEXTYPE=Leaf])G30_29:0.028650820024078098[&&PRIME ID=30 VERTEXTYPE=Additive Transfer FROMTOLINEAGE=(29,109) DISCPT=(19,1)],G31_30:0.078017405[&&PRIME ID=31 VERTEXTYPE=Leaf])G32_31:0.015488505[&&PRIME ID=32 VERTEXTYPE=Speciation DISCPT=(31,0)],(G33_32:0.045106158[&&PRIME ID=33 VERTEXTYPE=Leaf],G34_32:0.045106158[&&PRIME ID=34 VERTEXTYPE=Leaf])G35_32:0.04839975158588592[&&PRIME ID=35 VERTEXTYPE=Duplication DISCPT=(17,1)])G36_33:0.18907821[&&PRIME ID=36 VERTEXTYPE=Speciation DISCPT=(36,0)])G37_34:0.10421455[&&PRIME ID=37 VERTEXTYPE=Speciation DISCPT=(80,0)])G38_35:0.012671727[&&PRIME ID=38 VERTEXTYPE=Speciation DISCPT=(86,0)])G39_35:0.031776265795293135[&&PRIME ID=39 VERTEXTYPE=Additive Transfer FROMTOLINEAGE=(35,2) DISCPT=(88,1)])G40_36:0.022356773[&&PRIME ID=40 VERTEXTYPE=Speciation DISCPT=(90,0)],((((G41_37:0.0031437693[&&PRIME ID=41 VERTEXTYPE=Leaf],G42_38:0.0031437693[&&PRIME ID=42 VERTEXTYPE=Leaf])G43_39:0.034539762[&&PRIME ID=43 VERTEXTYPE=Speciation DISCPT=(2,0)],G44_40:0.037683531[&&PRIME ID=44 VERTEXTYPE=Leaf])G45_41:0.012811523[&&PRIME ID=45 VERTEXTYPE=Speciation DISCPT=(15,0)],G46_42:0.050495054[&&PRIME ID=46 VERTEXTYPE=Leaf])G47_43:0.074416196[&&PRIME ID=47 VERTEXTYPE=Speciation DISCPT=(20,0)],G48_44:0.12491125[&&PRIME ID=48 VERTEXTYPE=Leaf])G49_45:0.32869219[&&PRIME ID=49 VERTEXTYPE=Speciation DISCPT=(43,0)])G50_46:0.44195528[&&PRIME ID=50 VERTEXTYPE=Speciation DISCPT=(93,0)],(((((G51_83:0.12969541[&&PRIME ID=51 VERTEXTYPE=Leaf],((G52_84:0.070551565[&&PRIME ID=52 VERTEXTYPE=Leaf],G53_85:0.070551565[&&PRIME ID=53 VERTEXTYPE=Leaf])G54_86:0.0068018823[&&PRIME ID=54 VERTEXTYPE=Speciation DISCPT=(27,0)],G55_98:0.077353447[&&PRIME ID=55 VERTEXTYPE=Leaf])G56_86:0.05234196653496978[&&PRIME ID=56 VERTEXTYPE=Additive Transfer FROMTOLINEAGE=(86,98) DISCPT=(30,1)])G57_87:0.17370283[&&PRIME ID=57 VERTEXTYPE=Speciation DISCPT=(44,0)],(G58_160:0.2116688[&&PRIME ID=58 VERTEXTYPE=Leaf],(G59_161:0.030079338[&&PRIME ID=59 VERTEXTYPE=Leaf],G60_162:0.030079338[&&PRIME ID=60 VERTEXTYPE=Leaf])G61_163:0.18158946[&&PRIME ID=61 VERTEXTYPE=Speciation DISCPT=(8,0)])G62_164:0.091729443[&&PRIME ID=62 VERTEXTYPE=Speciation DISCPT=(64,0)])G63_89:0.19375351106916514[&&PRIME ID=63 VERTEXTYPE=Additive Transfer FROMTOLINEAGE=(89,168) DISCPT=(81,2)],((G64_93:0.014824059[&&PRIME ID=64 VERTEXTYPE=Leaf],G65_94:0.014824059[&&PRIME ID=65 VERTEXTYPE=Leaf])G66_95:0.27001065[&&PRIME ID=66 VERTEXTYPE=Speciation DISCPT=(5,0)],(((G67_97:0.17677089[&&PRIME ID=67 VERTEXTYPE=Leaf],G68_100:0.17677089[&&PRIME ID=68 VERTEXTYPE=Leaf])G69_101:0.090312927[&&PRIME ID=69 VERTEXTYPE=Speciation DISCPT=(58,0)],(G70_98:0.17677089[&&PRIME ID=70 VERTEXTYPE=Leaf],G71_100:0.17677089[&&PRIME ID=71 VERTEXTYPE=Leaf])G72_101:0.090312927[&&PRIME ID=72 VERTEXTYPE=Speciation DISCPT=(58,0)])G73_101:0.01051348445785113[&&PRIME ID=73 VERTEXTYPE=Duplication DISCPT=(75,2)],((G74_102:0.069438969[&&PRIME ID=74 VERTEXTYPE=Leaf],G75_103:0.069438969[&&PRIME ID=75 VERTEXTYPE=Leaf])G76_104:0.15069096[&&PRIME ID=76 VERTEXTYPE=Speciation DISCPT=(26,0)],(G77_105:0.026869054[&&PRIME ID=77 VERTEXTYPE=Leaf],G78_106:0.026869054[&&PRIME ID=78 VERTEXTYPE=Leaf])G79_107:0.19326088[&&PRIME ID=79 VERTEXTYPE=Speciation DISCPT=(6,0)])G80_108:0.057467368[&&PRIME ID=80 VERTEXTYPE=Speciation DISCPT=(66,0)])G81_111:0.0072374051[&&PRIME ID=81 VERTEXTYPE=Speciation DISCPT=(78,0)])G82_112:0.21231705[&&PRIME ID=82 VERTEXTYPE=Speciation DISCPT=(81,0)])G83_117:0.042816891[&&PRIME ID=83 VERTEXTYPE=Speciation DISCPT=(95,0)],(((G84_142:0.033685142[&&PRIME ID=84 VERTEXTYPE=Leaf],G85_143:0.033685142[&&PRIME ID=85 VERTEXTYPE=Leaf])G86_144:0.042036608[&&PRIME ID=86 VERTEXTYPE=Speciation DISCPT=(11,0)],(G87_118:0.031599469[&&PRIME ID=87 VERTEXTYPE=Leaf],(G88_119:9.8420181E-4[&&PRIME ID=88 VERTEXTYPE=Leaf],G89_120:9.8420181E-4[&&PRIME ID=89 VERTEXTYPE=Leaf])G90_121:0.030615267[&&PRIME ID=90 VERTEXTYPE=Speciation DISCPT=(1,0)])G91_122:0.044122281[&&PRIME ID=91 VERTEXTYPE=Speciation DISCPT=(9,0)])G92_122:0.17792391134949723[&&PRIME ID=92 VERTEXTYPE=Additive Transfer FROMTOLINEAGE=(122,144) DISCPT=(28,2)],((G93_97:0.026771309[&&PRIME ID=93 VERTEXTYPE=Leaf],G94_162:0.026771309[&&PRIME ID=94 VERTEXTYPE=Leaf])G95_97:0.14368628123761631[&&PRIME ID=95 VERTEXTYPE=Additive Transfer FROMTOLINEAGE=(97,162) DISCPT=(5,2)],G96_98:0.17045759[&&PRIME ID=96 VERTEXTYPE=Leaf])G97_99:0.083188072[&&PRIME ID=97 VERTEXTYPE=Speciation DISCPT=(55,0)])G98_122:0.28632298[&&PRIME ID=98 VERTEXTYPE=Additive Transfer FROMTOLINEAGE=(122,101) DISCPT=(74,1)])G99_123:0.074411502[&&PRIME ID=99 VERTEXTYPE=Speciation DISCPT=(96,0)],((((G100_124:0.18814493[&&PRIME ID=100 VERTEXTYPE=Leaf],G101_125:0.18814493[&&PRIME ID=101 VERTEXTYPE=Leaf])G102_126:0.091673951[&&PRIME ID=102 VERTEXTYPE=Speciation DISCPT=(60,0)],(G103_127:0.16814625[&&PRIME ID=103 VERTEXTYPE=Leaf],((G104_171:0.013453596[&&PRIME ID=104 VERTEXTYPE=Leaf],G105_172:0.013453596[&&PRIME ID=105 VERTEXTYPE=Leaf])G106_173:0.089994796[&&PRIME ID=106 VERTEXTYPE=Speciation DISCPT=(4,0)],(G107_47:0.056493951[&&PRIME ID=107 VERTEXTYPE=Leaf],G108_127:0.056493951[&&PRIME ID=108 VERTEXTYPE=Leaf])G109_127:0.04695444100193699[&&PRIME ID=109 VERTEXTYPE=Additive Transfer FROMTOLINEAGE=(127,47) DISCPT=(22,1)])G110_127:0.06469785963676367[&&PRIME ID=110 VERTEXTYPE=Additive Transfer FROMTOLINEAGE=(127,173) DISCPT=(39,1)])G111_127:0.11167262937685833[&&PRIME ID=111 VERTEXTYPE=Duplication DISCPT=(52,1)])G112_126:0.10698181867573059[&&PRIME ID=112 VERTEXTYPE=Additive Transfer FROMTOLINEAGE=(126,127) DISCPT=(79,1)],G113_127:0.3868007[&&PRIME ID=113 VERTEXTYPE=Leaf])G114_128:0.085829765[&&PRIME ID=114 VERTEXTYPE=Speciation DISCPT=(87,0)],((((G115_129:0.049753679[&&PRIME ID=115 VERTEXTYPE=Leaf],G116_129:0.049753679[&&PRIME ID=116 VERTEXTYPE=Leaf])G117_129:0.1232253013854402[&&PRIME ID=117 VERTEXTYPE=Duplication DISCPT=(19,2)],(G118_130:0.0036530352[&&PRIME ID=118 VERTEXTYPE=Leaf],G119_130:0.0036530352[&&PRIME ID=119 VERTEXTYPE=Leaf])G120_130:0.1693259447871496[&&PRIME ID=120 VERTEXTYPE=Duplication DISCPT=(2,1)])G121_131:0.065240891[&&PRIME ID=121 VERTEXTYPE=Speciation DISCPT=(56,0)],(G122_132:0.16917753[&&PRIME ID=122 VERTEXTYPE=Leaf],(G123_133:0.055479836[&&PRIME ID=123 VERTEXTYPE=Leaf],G124_134:0.055479836[&&PRIME ID=124 VERTEXTYPE=Leaf])G125_135:0.11369769[&&PRIME ID=125 VERTEXTYPE=Speciation DISCPT=(22,0)])G126_136:0.069042341[&&PRIME ID=126 VERTEXTYPE=Speciation DISCPT=(53,0)])G127_137:0.21005497[&&PRIME ID=127 VERTEXTYPE=Speciation DISCPT=(70,0)],((((G128_160:0.2116688[&&PRIME ID=128 VERTEXTYPE=Leaf],(G129_161:0.030079338[&&PRIME ID=129 VERTEXTYPE=Leaf],G130_162:0.030079338[&&PRIME ID=130 VERTEXTYPE=Leaf])G131_163:0.18158946[&&PRIME ID=131 VERTEXTYPE=Speciation DISCPT=(8,0)])G132_164:0.035793417[&&PRIME ID=132 VERTEXTYPE=Speciation DISCPT=(64,0)],(G133_165:0.19724053[&&PRIME ID=133 VERTEXTYPE=Leaf],G134_166:0.19724053[&&PRIME ID=134 VERTEXTYPE=Leaf])G135_167:0.050221687[&&PRIME ID=135 VERTEXTYPE=Speciation DISCPT=(61,0)])G136_168:0.12861158[&&PRIME ID=136 VERTEXTYPE=Speciation DISCPT=(72,0)],(((((((G137_37:0.0031437693[&&PRIME ID=137 VERTEXTYPE=Leaf],G138_38:0.0031437693[&&PRIME ID=138 VERTEXTYPE=Leaf])G139_39:0.034539762[&&PRIME ID=139 VERTEXTYPE=Speciation DISCPT=(2,0)],G140_40:0.037683531[&&PRIME ID=140 VERTEXTYPE=Leaf])G141_41:0.012811523[&&PRIME ID=141 VERTEXTYPE=Speciation DISCPT=(15,0)],G142_42:0.050495054[&&PRIME ID=142 VERTEXTYPE=Leaf])G143_43:0.060510703[&&PRIME ID=143 VERTEXTYPE=Speciation DISCPT=(20,0)],G144_160:0.11100576[&&PRIME ID=144 VERTEXTYPE=Leaf])G145_160:0.10066304273429562[&&PRIME ID=145 VERTEXTYPE=Additive Transfer FROMTOLINEAGE=(160,43) DISCPT=(40,2)],(G146_161:0.030079338[&&PRIME ID=146 VERTEXTYPE=Leaf],G147_162:0.030079338[&&PRIME ID=147 VERTEXTYPE=Leaf])G148_163:0.18158946[&&PRIME ID=148 VERTEXTYPE=Speciation DISCPT=(8,0)])G149_164:0.035793417[&&PRIME ID=149 VERTEXTYPE=Speciation DISCPT=(64,0)],G150_165:0.24746222[&&PRIME ID=150 VERTEXTYPE=Leaf])G151_168:0.10729647[&&PRIME ID=151 VERTEXTYPE=Speciation DISCPT=(72,0)],(G152_169:0.2788781[&&PRIME ID=152 VERTEXTYPE=Leaf],(G153_176:0.20503352[&&PRIME ID=153 VERTEXTYPE=Leaf],(((G154_133:0.055479836[&&PRIME ID=154 VERTEXTYPE=Leaf],G155_134:0.055479836[&&PRIME ID=155 VERTEXTYPE=Leaf])G156_135:0.029826441[&&PRIME ID=156 VERTEXTYPE=Speciation DISCPT=(22,0)],G157_177:0.085306277[&&PRIME ID=157 VERTEXTYPE=Leaf])G158_177:0.027228711958518597[&&PRIME ID=158 VERTEXTYPE=Additive Transfer FROMTOLINEAGE=(177,135) DISCPT=(32,2)],G159_88:0.11253499[&&PRIME ID=159 VERTEXTYPE=Leaf])G160_177:0.092498523[&&PRIME ID=160 VERTEXTYPE=Additive Transfer FROMTOLINEAGE=(177,88) DISCPT=(41,1)])G161_180:0.07384459[&&PRIME ID=161 VERTEXTYPE=Speciation DISCPT=(63,0)])G162_181:0.075880588[&&PRIME ID=162 VERTEXTYPE=Speciation DISCPT=(79,0)])G163_181:0.0213151017127863[&&PRIME ID=163 VERTEXTYPE=Additive Transfer FROMTOLINEAGE=(181,168) DISCPT=(83,2)])G164_182:0.012908393[&&PRIME ID=164 VERTEXTYPE=Speciation DISCPT=(85,0)],((G165_188:0.038205086[&&PRIME ID=165 VERTEXTYPE=Leaf],G166_189:0.038205086[&&PRIME ID=166 VERTEXTYPE=Leaf])G167_190:0.057839858[&&PRIME ID=167 VERTEXTYPE=Speciation DISCPT=(16,0)],((G168_183:0.010041377[&&PRIME ID=168 VERTEXTYPE=Leaf],G169_83:0.010041377[&&PRIME ID=169 VERTEXTYPE=Leaf])G170_183:0.08193866294998048[&&PRIME ID=170 VERTEXTYPE=Additive Transfer FROMTOLINEAGE=(183,83) DISCPT=(2,2)],(G171_184:0.037523132[&&PRIME ID=171 VERTEXTYPE=Leaf],G172_185:0.037523132[&&PRIME ID=172 VERTEXTYPE=Leaf])G173_186:0.054456908[&&PRIME ID=173 VERTEXTYPE=Speciation DISCPT=(13,0)])G174_187:0.0040649047[&&PRIME ID=174 VERTEXTYPE=Speciation DISCPT=(34,0)])G175_187:0.29293724[&&PRIME ID=175 VERTEXTYPE=Additive Transfer FROMTOLINEAGE=(187,190) DISCPT=(37,2)])G176_192:0.059292659[&&PRIME ID=176 VERTEXTYPE=Speciation DISCPT=(88,0)])G177_195:0.024355621[&&PRIME ID=177 VERTEXTYPE=Speciation DISCPT=(92,0)])G178_196:0.14174968[&&PRIME ID=178 VERTEXTYPE=Speciation DISCPT=(94,0)])G179_197:0.28117857[&&PRIME ID=179 VERTEXTYPE=Speciation DISCPT=(97,0)])G180_82:0.088164699[&&PRIME ID=180 VERTEXTYPE=Speciation DISCPT=(98,0)][&&PRIME NAME=PrunedTree];
