# Supplementary material for: Assessing the accuracy of phylogenetic rooting methods on prokaryotic gene families
Source: PLoS One. 2020 May 15;15(5):e0232950. doi: 10.1371/journal.pone.0232950 (PMC7228096; doi:10.1371/journal.pone.0232950)
Supplement: S1 Dataset — (ZIP) [file pone.0232950.s002.zip › AllSimulatedDatasets/R-025-HI-NR/original_trees/tree72]

(G0_41:0.7750266[&&PRIME ID=0 VERTEXTYPE=Leaf],(((((((G1_104:0.0044748321[&&PRIME ID=1 VERTEXTYPE=Leaf],G2_104:0.0044748321[&&PRIME ID=2 VERTEXTYPE=Leaf])G3_104:0.01386190423101927[&&PRIME ID=3 VERTEXTYPE=Duplication DISCPT=(3,2)],G4_166:0.018336736[&&PRIME ID=4 VERTEXTYPE=Leaf])G5_104:0.01488867836888402[&&PRIME ID=5 VERTEXTYPE=Additive Transfer FROMTOLINEAGE=(104,166) DISCPT=(12,1)],G6_100:0.033225415[&&PRIME ID=6 VERTEXTYPE=Leaf])G7_104:0.12211186[&&PRIME ID=7 VERTEXTYPE=Additive Transfer FROMTOLINEAGE=(104,100) DISCPT=(20,1)],G8_107:0.15533727[&&PRIME ID=8 VERTEXTYPE=Leaf])G9_108:0.003282167[&&PRIME ID=9 VERTEXTYPE=Speciation DISCPT=(63,0)],((G10_109:0.014805598[&&PRIME ID=10 VERTEXTYPE=Leaf],G11_110:0.014805598[&&PRIME ID=11 VERTEXTYPE=Leaf])G12_111:0.10100563[&&PRIME ID=12 VERTEXTYPE=Speciation DISCPT=(8,0)],(G13_112:0.031805237[&&PRIME ID=13 VERTEXTYPE=Leaf],G14_113:0.031805237[&&PRIME ID=14 VERTEXTYPE=Leaf])G15_114:0.08400599[&&PRIME ID=15 VERTEXTYPE=Speciation DISCPT=(19,0)])G16_115:0.042808209[&&PRIME ID=16 VERTEXTYPE=Speciation DISCPT=(53,0)])G17_116:0.25075658[&&PRIME ID=17 VERTEXTYPE=Speciation DISCPT=(65,0)],G18_120:0.40937601[&&PRIME ID=18 VERTEXTYPE=Leaf])G19_122:0.082813807[&&PRIME ID=19 VERTEXTYPE=Speciation DISCPT=(90,0)],((((((G20_124:0.055881781[&&PRIME ID=20 VERTEXTYPE=Leaf],G21_159:0.055881781[&&PRIME ID=21 VERTEXTYPE=Leaf])G22_124:0.02512834359220115[&&PRIME ID=22 VERTEXTYPE=Additive Transfer FROMTOLINEAGE=(124,159) DISCPT=(29,1)],G23_124:0.081010124[&&PRIME ID=23 VERTEXTYPE=Leaf])G24_124:0.2295351272741119[&&PRIME ID=24 VERTEXTYPE=Duplication DISCPT=(42,2)],(G25_125:0.095906933[&&PRIME ID=25 VERTEXTYPE=Leaf],(G26_126:0.074590868[&&PRIME ID=26 VERTEXTYPE=Leaf],G27_127:0.074590868[&&PRIME ID=27 VERTEXTYPE=Leaf])G28_128:0.021316065[&&PRIME ID=28 VERTEXTYPE=Speciation DISCPT=(39,0)])G29_129:0.21463832[&&PRIME ID=29 VERTEXTYPE=Speciation DISCPT=(47,0)])G30_130:0.028171664[&&PRIME ID=30 VERTEXTYPE=Speciation DISCPT=(83,0)],((((G31_104:0.12036641[&&PRIME ID=31 VERTEXTYPE=Leaf],((G32_9:0.01580557[&&PRIME ID=32 VERTEXTYPE=Leaf],G33_10:0.01580557[&&PRIME ID=33 VERTEXTYPE=Leaf])G34_11:0.032936593[&&PRIME ID=34 VERTEXTYPE=Speciation DISCPT=(11,0)],G35_105:0.048742163[&&PRIME ID=35 VERTEXTYPE=Leaf])G36_105:0.0716242470748449[&&PRIME ID=36 VERTEXTYPE=Additive Transfer FROMTOLINEAGE=(105,11) DISCPT=(25,1)])G37_106:0.03497086[&&PRIME ID=37 VERTEXTYPE=Speciation DISCPT=(55,0)],G38_107:0.15533727[&&PRIME ID=38 VERTEXTYPE=Leaf])G39_108:0.003282167[&&PRIME ID=39 VERTEXTYPE=Speciation DISCPT=(63,0)],((G40_109:0.014805598[&&PRIME ID=40 VERTEXTYPE=Leaf],G41_110:0.014805598[&&PRIME ID=41 VERTEXTYPE=Leaf])G42_111:0.10100563[&&PRIME ID=42 VERTEXTYPE=Speciation DISCPT=(8,0)],(G43_112:0.031805237[&&PRIME ID=43 VERTEXTYPE=Leaf],G44_113:0.031805237[&&PRIME ID=44 VERTEXTYPE=Leaf])G45_114:0.08400599[&&PRIME ID=45 VERTEXTYPE=Speciation DISCPT=(19,0)])G46_115:0.042808209[&&PRIME ID=46 VERTEXTYPE=Speciation DISCPT=(53,0)])G47_116:0.15192581[&&PRIME ID=47 VERTEXTYPE=Speciation DISCPT=(65,0)],((G48_125:0.095906933[&&PRIME ID=48 VERTEXTYPE=Leaf],((G49_126:0.03061546[&&PRIME ID=49 VERTEXTYPE=Leaf],G50_127:0.03061546[&&PRIME ID=50 VERTEXTYPE=Leaf])G51_126:0.04397540789716267[&&PRIME ID=51 VERTEXTYPE=Additive Transfer FROMTOLINEAGE=(126,127) DISCPT=(18,2)],G52_127:0.074590868[&&PRIME ID=52 VERTEXTYPE=Leaf])G53_128:0.021316065[&&PRIME ID=53 VERTEXTYPE=Speciation DISCPT=(39,0)])G54_129:0.022594803[&&PRIME ID=54 VERTEXTYPE=Speciation DISCPT=(47,0)],G55_105:0.11850174[&&PRIME ID=55 VERTEXTYPE=Leaf])G56_129:0.19204351593885824[&&PRIME ID=56 VERTEXTYPE=Additive Transfer FROMTOLINEAGE=(129,105) DISCPT=(54,1)])G57_130:0.028171664[&&PRIME ID=57 VERTEXTYPE=Speciation DISCPT=(83,0)])G58_130:0.014575497425051773[&&PRIME ID=58 VERTEXTYPE=Duplication DISCPT=(84,2)],((((G59_131:0.044744613[&&PRIME ID=59 VERTEXTYPE=Leaf],(G60_132:0.021606827[&&PRIME ID=60 VERTEXTYPE=Leaf],(G61_133:0.015203459[&&PRIME ID=61 VERTEXTYPE=Leaf],G62_134:0.015203459[&&PRIME ID=62 VERTEXTYPE=Leaf])G63_135:0.0064033682[&&PRIME ID=63 VERTEXTYPE=Speciation DISCPT=(9,0)])G64_136:0.023137786[&&PRIME ID=64 VERTEXTYPE=Speciation DISCPT=(13,0)])G65_137:0.0039279392[&&PRIME ID=65 VERTEXTYPE=Speciation DISCPT=(24,0)],(G66_131:0.044744613[&&PRIME ID=66 VERTEXTYPE=Leaf],(G67_132:0.021606827[&&PRIME ID=67 VERTEXTYPE=Leaf],(G68_133:0.015203459[&&PRIME ID=68 VERTEXTYPE=Leaf],G69_134:0.015203459[&&PRIME ID=69 VERTEXTYPE=Leaf])G70_135:0.0064033682[&&PRIME ID=70 VERTEXTYPE=Speciation DISCPT=(9,0)])G71_136:0.023137786[&&PRIME ID=71 VERTEXTYPE=Speciation DISCPT=(13,0)])G72_137:0.0039279392[&&PRIME ID=72 VERTEXTYPE=Speciation DISCPT=(24,0)])G73_137:0.005499734895168213[&&PRIME ID=73 VERTEXTYPE=Duplication DISCPT=(25,1)],G74_138:0.054172287[&&PRIME ID=74 VERTEXTYPE=Leaf])G75_139:0.12893406[&&PRIME ID=75 VERTEXTYPE=Speciation DISCPT=(28,0)],((((G76_9:0.060668835[&&PRIME ID=76 VERTEXTYPE=Leaf],G77_63:0.060668835[&&PRIME ID=77 VERTEXTYPE=Leaf])G78_63:0.068412715[&&PRIME ID=78 VERTEXTYPE=Additive Transfer FROMTOLINEAGE=(63,11) DISCPT=(31,2)],G79_65:0.12908155[&&PRIME ID=79 VERTEXTYPE=Leaf])G80_66:0.029004124[&&PRIME ID=80 VERTEXTYPE=Speciation DISCPT=(58,0)],(G81_77:0.11792692[&&PRIME ID=81 VERTEXTYPE=Leaf],(G82_68:0.023552767[&&PRIME ID=82 VERTEXTYPE=Leaf],G83_69:0.023552767[&&PRIME ID=83 VERTEXTYPE=Leaf])G84_70:0.094374152[&&PRIME ID=84 VERTEXTYPE=Speciation DISCPT=(15,0)])G85_73:0.040158756[&&PRIME ID=85 VERTEXTYPE=Speciation DISCPT=(54,0)])G86_74:0.014358441[&&PRIME ID=86 VERTEXTYPE=Speciation DISCPT=(64,0)],(((G87_35:0.004481777[&&PRIME ID=87 VERTEXTYPE=Leaf],G88_36:0.004481777[&&PRIME ID=88 VERTEXTYPE=Leaf])G89_37:0.11294356[&&PRIME ID=89 VERTEXTYPE=Speciation DISCPT=(4,0)],G90_41:0.11742533[&&PRIME ID=90 VERTEXTYPE=Leaf])G91_41:0.0030055300939002254[&&PRIME ID=91 VERTEXTYPE=Additive Transfer FROMTOLINEAGE=(41,37) DISCPT=(53,2)],((G92_132:0.021606827[&&PRIME ID=92 VERTEXTYPE=Leaf],(G93_133:0.015203459[&&PRIME ID=93 VERTEXTYPE=Leaf],G94_134:0.015203459[&&PRIME ID=94 VERTEXTYPE=Leaf])G95_135:0.0064033682[&&PRIME ID=95 VERTEXTYPE=Speciation DISCPT=(9,0)])G96_136:0.03256546[&&PRIME ID=96 VERTEXTYPE=Speciation DISCPT=(13,0)],G97_138:0.054172287[&&PRIME ID=97 VERTEXTYPE=Leaf])G98_139:0.066258577[&&PRIME ID=98 VERTEXTYPE=Speciation DISCPT=(28,0)])G99_139:0.052013251617333105[&&PRIME ID=99 VERTEXTYPE=Additive Transfer FROMTOLINEAGE=(139,41) DISCPT=(55,1)])G100_139:0.010662228824232553[&&PRIME ID=100 VERTEXTYPE=Additive Transfer FROMTOLINEAGE=(139,74) DISCPT=(68,1)])G101_139:0.17018606886902768[&&PRIME ID=101 VERTEXTYPE=Duplication DISCPT=(69,2)])G102_140:0.0051801382[&&PRIME ID=102 VERTEXTYPE=Speciation DISCPT=(87,0)],(G103_124:0.31054525[&&PRIME ID=103 VERTEXTYPE=Leaf],G104_125:0.31054525[&&PRIME ID=104 VERTEXTYPE=Leaf])G105_130:0.0479273[&&PRIME ID=105 VERTEXTYPE=Speciation DISCPT=(83,0)])G106_140:0.13371727[&&PRIME ID=106 VERTEXTYPE=Duplication DISCPT=(87,1)])G107_197:0.28283678[&&PRIME ID=107 VERTEXTYPE=Speciation DISCPT=(93,0)])G108_198:0.0[&&PRIME ID=108 VERTEXTYPE=Speciation DISCPT=(99,0)][&&PRIME NAME=PrunedTree];
