# Supplementary material for: Assessing the accuracy of phylogenetic rooting methods on prokaryotic gene families
Source: PLoS One. 2020 May 15;15(5):e0232950. doi: 10.1371/journal.pone.0232950 (PMC7228096; doi:10.1371/journal.pone.0232950)
Supplement: S1 Dataset — (ZIP) [file pone.0232950.s002.zip › AllSimulatedDatasets/R-025-HI-NR/original_trees/tree73]

(((((((G0_135:0.26968554[&&PRIME ID=0 VERTEXTYPE=Leaf],(G1_134:0.13179644[&&PRIME ID=1 VERTEXTYPE=Leaf],G2_135:0.13179644[&&PRIME ID=2 VERTEXTYPE=Leaf])G3_136:0.1378891[&&PRIME ID=3 VERTEXTYPE=Speciation DISCPT=(48,0)])G4_136:0.22646022[&&PRIME ID=4 VERTEXTYPE=Duplication DISCPT=(74,1)],(((G5_54:0.29237357[&&PRIME ID=5 VERTEXTYPE=Leaf],((((G6_0:0.011540502[&&PRIME ID=6 VERTEXTYPE=Leaf],G7_1:0.011540502[&&PRIME ID=7 VERTEXTYPE=Leaf])G8_2:0.007074829[&&PRIME ID=8 VERTEXTYPE=Speciation DISCPT=(7,0)],G9_3:0.018615331[&&PRIME ID=9 VERTEXTYPE=Leaf])G10_4:0.039811707[&&PRIME ID=10 VERTEXTYPE=Speciation DISCPT=(9,0)],(G11_0:0.011540502[&&PRIME ID=11 VERTEXTYPE=Leaf],G12_1:0.011540502[&&PRIME ID=12 VERTEXTYPE=Leaf])G13_2:0.046886536[&&PRIME ID=13 VERTEXTYPE=Speciation DISCPT=(7,0)])G14_4:0.1283485097457922[&&PRIME ID=14 VERTEXTYPE=Duplication DISCPT=(24,1)],((G15_0:0.011540502[&&PRIME ID=15 VERTEXTYPE=Leaf],G16_1:0.011540502[&&PRIME ID=16 VERTEXTYPE=Leaf])G17_2:0.007074829[&&PRIME ID=17 VERTEXTYPE=Speciation DISCPT=(7,0)],G18_3:0.018615331[&&PRIME ID=18 VERTEXTYPE=Leaf])G19_4:0.16816022[&&PRIME ID=19 VERTEXTYPE=Speciation DISCPT=(9,0)])G20_4:0.10559801693345276[&&PRIME ID=20 VERTEXTYPE=Duplication DISCPT=(59,2)])G21_4:0.053891023[&&PRIME ID=21 VERTEXTYPE=Additive Transfer FROMTOLINEAGE=(4,56) DISCPT=(75,2)],((G22_9:0.044553241[&&PRIME ID=22 VERTEXTYPE=Leaf],G23_10:0.044553241[&&PRIME ID=23 VERTEXTYPE=Leaf])G24_11:0.19112165[&&PRIME ID=24 VERTEXTYPE=Speciation DISCPT=(17,0)],(G25_12:0.18858088[&&PRIME ID=25 VERTEXTYPE=Leaf],((G26_14:0.0051427011[&&PRIME ID=26 VERTEXTYPE=Leaf],(G27_70:0.0042032693[&&PRIME ID=27 VERTEXTYPE=Leaf],G28_71:0.0042032693[&&PRIME ID=28 VERTEXTYPE=Leaf])G29_72:9.3943181E-4[&&PRIME ID=29 VERTEXTYPE=Speciation DISCPT=(5,0)])G30_14:0.019755602983079996[&&PRIME ID=30 VERTEXTYPE=Additive Transfer FROMTOLINEAGE=(14,72) DISCPT=(5,1)],G31_14:0.024898304[&&PRIME ID=31 VERTEXTYPE=Leaf])G32_14:0.16368257[&&PRIME ID=32 VERTEXTYPE=Duplication DISCPT=(11,1)])G33_16:0.047094018[&&PRIME ID=33 VERTEXTYPE=Speciation DISCPT=(60,0)])G34_17:0.11058969[&&PRIME ID=34 VERTEXTYPE=Speciation DISCPT=(70,0)])G35_18:0.013128818[&&PRIME ID=35 VERTEXTYPE=Speciation DISCPT=(79,0)],(((G36_14:0.066070339[&&PRIME ID=36 VERTEXTYPE=Leaf],G37_22:0.066070339[&&PRIME ID=37 VERTEXTYPE=Leaf])G38_22:0.06432556916851116[&&PRIME ID=38 VERTEXTYPE=Additive Transfer FROMTOLINEAGE=(22,14) DISCPT=(25,2)],G39_22:0.13039591[&&PRIME ID=39 VERTEXTYPE=Leaf])G40_22:0.17826739[&&PRIME ID=40 VERTEXTYPE=Duplication DISCPT=(47,2)],G41_25:0.3086633[&&PRIME ID=41 VERTEXTYPE=Leaf])G42_23:0.050730104095877374[&&PRIME ID=42 VERTEXTYPE=Additive Transfer FROMTOLINEAGE=(23,25) DISCPT=(76,2)])G43_24:0.13675235[&&PRIME ID=43 VERTEXTYPE=Speciation DISCPT=(82,0)])G44_24:0.005764145068255125[&&PRIME ID=44 VERTEXTYPE=Additive Transfer FROMTOLINEAGE=(24,90) DISCPT=(88,2)],(G45_26:0.35277235[&&PRIME ID=45 VERTEXTYPE=Leaf],(((((((G46_29:0.074017962[&&PRIME ID=46 VERTEXTYPE=Leaf],(G47_103:0.013040194[&&PRIME ID=47 VERTEXTYPE=Leaf],G48_30:0.013040194[&&PRIME ID=48 VERTEXTYPE=Leaf])G49_30:0.06097776768262292[&&PRIME ID=49 VERTEXTYPE=Additive Transfer FROMTOLINEAGE=(30,103) DISCPT=(7,2)])G50_31:0.01849921[&&PRIME ID=50 VERTEXTYPE=Speciation DISCPT=(28,0)],(G51_32:0.041934902[&&PRIME ID=51 VERTEXTYPE=Leaf],G52_33:0.041934902[&&PRIME ID=52 VERTEXTYPE=Leaf])G53_34:0.05058227[&&PRIME ID=53 VERTEXTYPE=Speciation DISCPT=(15,0)])G54_35:0.0072847795[&&PRIME ID=54 VERTEXTYPE=Speciation DISCPT=(34,0)],G55_36:0.099801951[&&PRIME ID=55 VERTEXTYPE=Leaf])G56_37:0.091696074[&&PRIME ID=56 VERTEXTYPE=Speciation DISCPT=(38,0)],G57_40:0.19149803[&&PRIME ID=57 VERTEXTYPE=Leaf])G58_38:0.014708950609812727[&&PRIME ID=58 VERTEXTYPE=Additive Transfer FROMTOLINEAGE=(38,41) DISCPT=(60,2)],(G59_39:0.038326037[&&PRIME ID=59 VERTEXTYPE=Leaf],G60_40:0.038326037[&&PRIME ID=60 VERTEXTYPE=Leaf])G61_41:0.16788094[&&PRIME ID=61 VERTEXTYPE=Speciation DISCPT=(14,0)])G62_42:0.021718605[&&PRIME ID=62 VERTEXTYPE=Speciation DISCPT=(64,0)],(G63_192:0.0036976467[&&PRIME ID=63 VERTEXTYPE=Leaf],G64_43:0.0036976467[&&PRIME ID=64 VERTEXTYPE=Leaf])G65_43:0.22422793333551796[&&PRIME ID=65 VERTEXTYPE=Additive Transfer FROMTOLINEAGE=(43,192) DISCPT=(4,2)])G66_44:0.0078943713[&&PRIME ID=66 VERTEXTYPE=Speciation DISCPT=(68,0)],G67_45:0.23581995[&&PRIME ID=67 VERTEXTYPE=Leaf])G68_48:0.1169524[&&PRIME ID=68 VERTEXTYPE=Speciation DISCPT=(71,0)])G69_49:0.14913755[&&PRIME ID=69 VERTEXTYPE=Speciation DISCPT=(80,0)])G70_50:0.12590503[&&PRIME ID=70 VERTEXTYPE=Speciation DISCPT=(89,0)],(G71_51:0.36842565[&&PRIME ID=71 VERTEXTYPE=Leaf],(G72_54:0.11694127[&&PRIME ID=72 VERTEXTYPE=Leaf],G73_55:0.11694127[&&PRIME ID=73 VERTEXTYPE=Leaf])G74_56:0.25148438[&&PRIME ID=74 VERTEXTYPE=Speciation DISCPT=(44,0)])G75_57:0.25938928[&&PRIME ID=75 VERTEXTYPE=Speciation DISCPT=(85,0)])G76_58:0.044566233[&&PRIME ID=76 VERTEXTYPE=Speciation DISCPT=(93,0)],(((((((G77_162:0.095320309[&&PRIME ID=77 VERTEXTYPE=Leaf],G78_164:0.095320309[&&PRIME ID=78 VERTEXTYPE=Leaf])G79_166:0.088054895[&&PRIME ID=79 VERTEXTYPE=Speciation DISCPT=(36,0)],(G80_9:0.044553241[&&PRIME ID=80 VERTEXTYPE=Leaf],G81_10:0.044553241[&&PRIME ID=81 VERTEXTYPE=Leaf])G82_11:0.13882196[&&PRIME ID=82 VERTEXTYPE=Speciation DISCPT=(17,0)])G83_11:0.05229969[&&PRIME ID=83 VERTEXTYPE=Additive Transfer FROMTOLINEAGE=(11,166) DISCPT=(59,1)],(G84_13:0.13517485[&&PRIME ID=84 VERTEXTYPE=Leaf],G85_14:0.13517485[&&PRIME ID=85 VERTEXTYPE=Leaf])G86_15:0.10050004[&&PRIME ID=86 VERTEXTYPE=Speciation DISCPT=(49,0)])G87_17:0.12371851[&&PRIME ID=87 VERTEXTYPE=Speciation DISCPT=(70,0)],G88_19:0.35939341[&&PRIME ID=88 VERTEXTYPE=Leaf])G89_24:0.14251649[&&PRIME ID=89 VERTEXTYPE=Speciation DISCPT=(82,0)],((G90_25:0.32998137[&&PRIME ID=90 VERTEXTYPE=Leaf],G91_26:0.32998137[&&PRIME ID=91 VERTEXTYPE=Leaf])G92_27:0.022790979[&&PRIME ID=92 VERTEXTYPE=Speciation DISCPT=(78,0)],((((G93_28:0.18332358[&&PRIME ID=93 VERTEXTYPE=Leaf],(((G94_29:0.074017962[&&PRIME ID=94 VERTEXTYPE=Leaf],G95_30:0.074017962[&&PRIME ID=95 VERTEXTYPE=Leaf])G96_31:0.01849921[&&PRIME ID=96 VERTEXTYPE=Speciation DISCPT=(28,0)],((G97_32:0.041934902[&&PRIME ID=97 VERTEXTYPE=Leaf],G98_33:0.041934902[&&PRIME ID=98 VERTEXTYPE=Leaf])G99_34:0.037245022[&&PRIME ID=99 VERTEXTYPE=Speciation DISCPT=(15,0)],G100_20:0.079179924[&&PRIME ID=100 VERTEXTYPE=Leaf])G101_34:0.01333724768261765[&&PRIME ID=101 VERTEXTYPE=Additive Transfer FROMTOLINEAGE=(34,20) DISCPT=(31,1)])G102_35:0.0072847795[&&PRIME ID=102 VERTEXTYPE=Speciation DISCPT=(34,0)],G103_36:0.099801951[&&PRIME ID=103 VERTEXTYPE=Leaf])G104_37:0.083521629[&&PRIME ID=104 VERTEXTYPE=Speciation DISCPT=(38,0)])G105_38:0.022883394[&&PRIME ID=105 VERTEXTYPE=Speciation DISCPT=(59,0)],(((G106_40:0.019987187[&&PRIME ID=106 VERTEXTYPE=Leaf],G107_39:0.019987187[&&PRIME ID=107 VERTEXTYPE=Leaf])G108_39:0.01746117828795385[&&PRIME ID=108 VERTEXTYPE=Additive Transfer FROMTOLINEAGE=(39,40) DISCPT=(9,2)],G109_39:0.037448365[&&PRIME ID=109 VERTEXTYPE=Leaf])G110_39:8.776715726573732E-4[&&PRIME ID=110 VERTEXTYPE=Duplication DISCPT=(13,2)],G111_40:0.038326037[&&PRIME ID=111 VERTEXTYPE=Leaf])G112_41:0.16788094[&&PRIME ID=112 VERTEXTYPE=Speciation DISCPT=(14,0)])G113_42:0.021718605[&&PRIME ID=113 VERTEXTYPE=Speciation DISCPT=(64,0)],G114_43:0.22792558[&&PRIME ID=114 VERTEXTYPE=Leaf])G115_44:0.0078943713[&&PRIME ID=115 VERTEXTYPE=Speciation DISCPT=(68,0)],G116_46:0.23581995[&&PRIME ID=116 VERTEXTYPE=Leaf])G117_48:0.1169524[&&PRIME ID=117 VERTEXTYPE=Speciation DISCPT=(71,0)])G118_49:0.14913755[&&PRIME ID=118 VERTEXTYPE=Speciation DISCPT=(80,0)])G119_50:0.12151144[&&PRIME ID=119 VERTEXTYPE=Speciation DISCPT=(89,0)],((G120_59:0.19946634[&&PRIME ID=120 VERTEXTYPE=Leaf],(G121_60:0.094713267[&&PRIME ID=121 VERTEXTYPE=Leaf],(G122_61:0.05999891[&&PRIME ID=122 VERTEXTYPE=Leaf],G123_62:0.05999891[&&PRIME ID=123 VERTEXTYPE=Leaf])G124_63:0.034714357[&&PRIME ID=124 VERTEXTYPE=Speciation DISCPT=(25,0)])G125_64:0.10475307[&&PRIME ID=125 VERTEXTYPE=Speciation DISCPT=(35,0)])G126_65:0.40795304[&&PRIME ID=126 VERTEXTYPE=Speciation DISCPT=(62,0)],(G127_134:0.13179644[&&PRIME ID=127 VERTEXTYPE=Leaf],(G128_135:0.036653332[&&PRIME ID=128 VERTEXTYPE=Leaf],G129_43:0.036653332[&&PRIME ID=129 VERTEXTYPE=Leaf])G130_135:0.09514310790788058[&&PRIME ID=130 VERTEXTYPE=Additive Transfer FROMTOLINEAGE=(135,43) DISCPT=(13,1)])G131_136:0.47562295[&&PRIME ID=131 VERTEXTYPE=Speciation DISCPT=(48,0)])G132_139:0.016001956[&&PRIME ID=132 VERTEXTYPE=Speciation DISCPT=(92,0)])G133_139:0.02304082849661194[&&PRIME ID=133 VERTEXTYPE=Additive Transfer FROMTOLINEAGE=(139,50) DISCPT=(92,2)],((((((G134_140:0.13763643[&&PRIME ID=134 VERTEXTYPE=Leaf],G135_141:0.13763643[&&PRIME ID=135 VERTEXTYPE=Leaf])G136_142:0.0015219015[&&PRIME ID=136 VERTEXTYPE=Speciation DISCPT=(50,0)],((G137_131:0.11642225[&&PRIME ID=137 VERTEXTYPE=Leaf],G138_140:0.11642225[&&PRIME ID=138 VERTEXTYPE=Leaf])G139_140:0.02121417821302357[&&PRIME ID=139 VERTEXTYPE=Additive Transfer FROMTOLINEAGE=(140,131) DISCPT=(43,2)],G140_141:0.13763643[&&PRIME ID=140 VERTEXTYPE=Leaf])G141_142:0.0015219015[&&PRIME ID=141 VERTEXTYPE=Speciation DISCPT=(50,0)])G142_142:0.027824288482838282[&&PRIME ID=142 VERTEXTYPE=Duplication DISCPT=(51,1)],G143_143:0.16698262[&&PRIME ID=143 VERTEXTYPE=Leaf])G144_144:0.12219653[&&PRIME ID=144 VERTEXTYPE=Speciation DISCPT=(56,0)],(((G145_140:0.010433932[&&PRIME ID=145 VERTEXTYPE=Leaf],G146_5:0.010433932[&&PRIME ID=146 VERTEXTYPE=Leaf])G147_140:0.1272024983283116[&&PRIME ID=147 VERTEXTYPE=Additive Transfer FROMTOLINEAGE=(140,5) DISCPT=(6,2)],(G148_141:0.01767679[&&PRIME ID=148 VERTEXTYPE=Leaf],G149_10:0.01767679[&&PRIME ID=149 VERTEXTYPE=Leaf])G150_141:0.11995964018347083[&&PRIME ID=150 VERTEXTYPE=Additive Transfer FROMTOLINEAGE=(141,10) DISCPT=(8,2)])G151_142:0.02934619[&&PRIME ID=151 VERTEXTYPE=Speciation DISCPT=(50,0)],(G152_143:0.019838429[&&PRIME ID=152 VERTEXTYPE=Leaf],G153_172:0.019838429[&&PRIME ID=153 VERTEXTYPE=Leaf])G154_143:0.14714419056955505[&&PRIME ID=154 VERTEXTYPE=Additive Transfer FROMTOLINEAGE=(143,172) DISCPT=(9,2)])G155_144:0.12219653[&&PRIME ID=155 VERTEXTYPE=Speciation DISCPT=(56,0)])G156_144:0.1284596610227841[&&PRIME ID=156 VERTEXTYPE=Duplication DISCPT=(75,2)],((G157_67:0.002762855[&&PRIME ID=157 VERTEXTYPE=Leaf],G158_51:0.002762855[&&PRIME ID=158 VERTEXTYPE=Leaf])G159_51:0.3656628[&&PRIME ID=159 VERTEXTYPE=Additive Transfer FROMTOLINEAGE=(51,67) DISCPT=(4,1)],(G160_54:0.11694127[&&PRIME ID=160 VERTEXTYPE=Leaf],G161_55:0.11694127[&&PRIME ID=161 VERTEXTYPE=Leaf])G162_56:0.25148438[&&PRIME ID=162 VERTEXTYPE=Speciation DISCPT=(44,0)])G163_57:0.04921316[&&PRIME ID=163 VERTEXTYPE=Speciation DISCPT=(85,0)])G164_144:0.14380941[&&PRIME ID=164 VERTEXTYPE=Additive Transfer FROMTOLINEAGE=(144,57) DISCPT=(86,2)],((((G165_154:0.055163557[&&PRIME ID=165 VERTEXTYPE=Leaf],G166_155:0.055163557[&&PRIME ID=166 VERTEXTYPE=Leaf])G167_156:0.050515443[&&PRIME ID=167 VERTEXTYPE=Speciation DISCPT=(20,0)],G168_157:0.105679[&&PRIME ID=168 VERTEXTYPE=Leaf])G169_158:0.10414735[&&PRIME ID=169 VERTEXTYPE=Speciation DISCPT=(39,0)],G170_154:0.20982635[&&PRIME ID=170 VERTEXTYPE=Leaf])G171_161:0.20741086[&&PRIME ID=171 VERTEXTYPE=Speciation DISCPT=(65,0)],G172_145:0.41723721[&&PRIME ID=172 VERTEXTYPE=Leaf])G173_149:0.14421100607359258[&&PRIME ID=173 VERTEXTYPE=Additive Transfer FROMTOLINEAGE=(149,161) DISCPT=(86,2)])G174_150:0.085013951[&&PRIME ID=174 VERTEXTYPE=Speciation DISCPT=(90,0)])G175_151:0.025918994[&&PRIME ID=175 VERTEXTYPE=Speciation DISCPT=(94,0)])G176_152:0.053059913[&&PRIME ID=176 VERTEXTYPE=Speciation DISCPT=(96,0)],((((G177_154:0.055163557[&&PRIME ID=177 VERTEXTYPE=Leaf],G178_155:0.055163557[&&PRIME ID=178 VERTEXTYPE=Leaf])G179_156:0.050515443[&&PRIME ID=179 VERTEXTYPE=Speciation DISCPT=(20,0)],G180_157:0.105679[&&PRIME ID=180 VERTEXTYPE=Leaf])G181_158:0.1034502[&&PRIME ID=181 VERTEXTYPE=Speciation DISCPT=(39,0)],G182_160:0.2091292[&&PRIME ID=182 VERTEXTYPE=Leaf])G183_159:0.445438[&&PRIME ID=183 VERTEXTYPE=Additive Transfer FROMTOLINEAGE=(159,160) DISCPT=(64,2)],((((G184_164:0.046737489[&&PRIME ID=184 VERTEXTYPE=Leaf],G185_163:0.046737489[&&PRIME ID=185 VERTEXTYPE=Leaf])G186_163:0.031711328016447896[&&PRIME ID=186 VERTEXTYPE=Additive Transfer FROMTOLINEAGE=(163,164) DISCPT=(18,1)],G187_164:0.078448817[&&PRIME ID=187 VERTEXTYPE=Leaf])G188_165:0.041461849[&&PRIME ID=188 VERTEXTYPE=Speciation DISCPT=(30,0)],((G189_0:0.011540502[&&PRIME ID=189 VERTEXTYPE=Leaf],G190_1:0.011540502[&&PRIME ID=190 VERTEXTYPE=Leaf])G191_2:0.066263168[&&PRIME ID=191 VERTEXTYPE=Speciation DISCPT=(7,0)],(G192_32:0.041934902[&&PRIME ID=192 VERTEXTYPE=Leaf],G193_33:0.041934902[&&PRIME ID=193 VERTEXTYPE=Leaf])G194_34:0.035868768[&&PRIME ID=194 VERTEXTYPE=Speciation DISCPT=(15,0)])G195_4:0.04210699577972325[&&PRIME ID=195 VERTEXTYPE=Additive Transfer FROMTOLINEAGE=(4,34) DISCPT=(29,2)])G196_166:0.17272639459599715[&&PRIME ID=196 VERTEXTYPE=Additive Transfer FROMTOLINEAGE=(166,4) DISCPT=(45,1)],(G197_167:0.16850424[&&PRIME ID=197 VERTEXTYPE=Leaf],G198_160:0.16850424[&&PRIME ID=198 VERTEXTYPE=Leaf])G199_167:0.12413282014782691[&&PRIME ID=199 VERTEXTYPE=Additive Transfer FROMTOLINEAGE=(167,160) DISCPT=(56,1)])G200_168:0.36193014[&&PRIME ID=200 VERTEXTYPE=Speciation DISCPT=(76,0)])G201_169:0.070873879[&&PRIME ID=201 VERTEXTYPE=Speciation DISCPT=(95,0)])G202_170:0.21417123[&&PRIME ID=202 VERTEXTYPE=Speciation DISCPT=(98,0)],(((G203_5:0.04588872[&&PRIME ID=203 VERTEXTYPE=Leaf],G204_6:0.04588872[&&PRIME ID=204 VERTEXTYPE=Leaf])G205_7:0.23442288[&&PRIME ID=205 VERTEXTYPE=Speciation DISCPT=(18,0)],((G206_45:0.10672042[&&PRIME ID=206 VERTEXTYPE=Leaf],G207_46:0.10672042[&&PRIME ID=207 VERTEXTYPE=Leaf])G208_47:0.048353666[&&PRIME ID=208 VERTEXTYPE=Speciation DISCPT=(41,0)],((G209_184:0.086943091[&&PRIME ID=209 VERTEXTYPE=Leaf],G210_185:0.086943091[&&PRIME ID=210 VERTEXTYPE=Leaf])G211_186:0.063959199[&&PRIME ID=211 VERTEXTYPE=Speciation DISCPT=(32,0)],(((G212_187:9.0789832E-5[&&PRIME ID=212 VERTEXTYPE=Leaf],G213_188:9.0789832E-5[&&PRIME ID=213 VERTEXTYPE=Leaf])G214_189:0.06996443[&&PRIME ID=214 VERTEXTYPE=Speciation DISCPT=(1,0)],(G215_190:0.015478783[&&PRIME ID=215 VERTEXTYPE=Leaf],G216_171:0.015478783[&&PRIME ID=216 VERTEXTYPE=Leaf])G217_190:0.054576437[&&PRIME ID=217 VERTEXTYPE=Additive Transfer FROMTOLINEAGE=(190,171) DISCPT=(8,1)])G218_191:0.048522212[&&PRIME ID=218 VERTEXTYPE=Speciation DISCPT=(26,0)],(G219_192:0.043808299[&&PRIME ID=219 VERTEXTYPE=Leaf],G220_193:0.043808299[&&PRIME ID=220 VERTEXTYPE=Leaf])G221_194:0.074769133[&&PRIME ID=221 VERTEXTYPE=Speciation DISCPT=(16,0)])G222_195:0.032324857[&&PRIME ID=222 VERTEXTYPE=Speciation DISCPT=(45,0)])G223_196:0.004171796[&&PRIME ID=223 VERTEXTYPE=Speciation DISCPT=(53,0)])G224_196:0.12523751224540813[&&PRIME ID=224 VERTEXTYPE=Additive Transfer FROMTOLINEAGE=(196,47) DISCPT=(53,2)])G225_196:0.65633449[&&PRIME ID=225 VERTEXTYPE=Additive Transfer FROMTOLINEAGE=(196,7) DISCPT=(74,2)],(((((((((((G226_0:0.011540502[&&PRIME ID=226 VERTEXTYPE=Leaf],G227_1:0.011540502[&&PRIME ID=227 VERTEXTYPE=Leaf])G228_2:0.007074829[&&PRIME ID=228 VERTEXTYPE=Speciation DISCPT=(7,0)],G229_3:0.018615331[&&PRIME ID=229 VERTEXTYPE=Leaf])G230_4:0.11495956[&&PRIME ID=230 VERTEXTYPE=Speciation DISCPT=(9,0)],(((G231_103:0.058129167[&&PRIME ID=231 VERTEXTYPE=Leaf],G232_104:0.058129167[&&PRIME ID=232 VERTEXTYPE=Leaf])G233_105:0.017994533[&&PRIME ID=233 VERTEXTYPE=Speciation DISCPT=(24,0)],((G234_106:0.0022724932[&&PRIME ID=234 VERTEXTYPE=Leaf],G235_107:0.0022724932[&&PRIME ID=235 VERTEXTYPE=Leaf])G236_108:0.054759423[&&PRIME ID=236 VERTEXTYPE=Speciation DISCPT=(3,0)],G237_109:0.057031916[&&PRIME ID=237 VERTEXTYPE=Leaf])G238_110:0.019091784[&&PRIME ID=238 VERTEXTYPE=Speciation DISCPT=(22,0)])G239_111:0.023507353[&&PRIME ID=239 VERTEXTYPE=Speciation DISCPT=(29,0)],(G240_112:0.098829048[&&PRIME ID=240 VERTEXTYPE=Leaf],G241_28:0.098829048[&&PRIME ID=241 VERTEXTYPE=Leaf])G242_112:8.020053106429317E-4[&&PRIME ID=242 VERTEXTYPE=Duplication DISCPT=(36,2)])G243_113:0.033943838[&&PRIME ID=243 VERTEXTYPE=Speciation DISCPT=(37,0)])G244_4:0.1866511378306127[&&PRIME ID=244 VERTEXTYPE=Additive Transfer FROMTOLINEAGE=(4,113) DISCPT=(48,2)],((G245_6:0.037002552[&&PRIME ID=245 VERTEXTYPE=Leaf],G246_5:0.037002552[&&PRIME ID=246 VERTEXTYPE=Leaf])G247_5:0.00888616823973372[&&PRIME ID=247 VERTEXTYPE=Additive Transfer FROMTOLINEAGE=(5,6) DISCPT=(13,2)],G248_6:0.04588872[&&PRIME ID=248 VERTEXTYPE=Leaf])G249_7:0.27433731[&&PRIME ID=249 VERTEXTYPE=Speciation DISCPT=(18,0)])G250_8:0.026038559[&&PRIME ID=250 VERTEXTYPE=Speciation DISCPT=(77,0)],((G251_9:0.044553241[&&PRIME ID=251 VERTEXTYPE=Leaf],G252_10:0.044553241[&&PRIME ID=252 VERTEXTYPE=Leaf])G253_11:0.19112165[&&PRIME ID=253 VERTEXTYPE=Speciation DISCPT=(17,0)],(G254_12:0.18858088[&&PRIME ID=254 VERTEXTYPE=Leaf],(G255_13:0.13517485[&&PRIME ID=255 VERTEXTYPE=Leaf],G256_14:0.13517485[&&PRIME ID=256 VERTEXTYPE=Leaf])G257_15:0.053406025[&&PRIME ID=257 VERTEXTYPE=Speciation DISCPT=(49,0)])G258_16:0.047094018[&&PRIME ID=258 VERTEXTYPE=Speciation DISCPT=(60,0)])G259_17:0.11058969[&&PRIME ID=259 VERTEXTYPE=Speciation DISCPT=(70,0)])G260_18:0.013128818[&&PRIME ID=260 VERTEXTYPE=Speciation DISCPT=(79,0)],(G261_19:0.25877205[&&PRIME ID=261 VERTEXTYPE=Leaf],G262_22:0.25877205[&&PRIME ID=262 VERTEXTYPE=Leaf])G263_23:0.10062136[&&PRIME ID=263 VERTEXTYPE=Speciation DISCPT=(73,0)])G264_24:0.14251649[&&PRIME ID=264 VERTEXTYPE=Speciation DISCPT=(82,0)],((G265_25:0.32998137[&&PRIME ID=265 VERTEXTYPE=Leaf],G266_26:0.32998137[&&PRIME ID=266 VERTEXTYPE=Leaf])G267_27:0.022790979[&&PRIME ID=267 VERTEXTYPE=Speciation DISCPT=(78,0)],(((G268_39:0.038326037[&&PRIME ID=268 VERTEXTYPE=Leaf],G269_40:0.038326037[&&PRIME ID=269 VERTEXTYPE=Leaf])G270_41:0.18959955[&&PRIME ID=270 VERTEXTYPE=Speciation DISCPT=(14,0)],((G271_43:0.076192146[&&PRIME ID=271 VERTEXTYPE=Leaf],G272_43:0.076192146[&&PRIME ID=272 VERTEXTYPE=Leaf])G273_43:0.09367397050219214[&&PRIME ID=273 VERTEXTYPE=Duplication DISCPT=(29,1)],G274_43:0.16986612[&&PRIME ID=274 VERTEXTYPE=Leaf])G275_43:0.05805946313689841[&&PRIME ID=275 VERTEXTYPE=Duplication DISCPT=(56,1)])G276_44:0.0078943713[&&PRIME ID=276 VERTEXTYPE=Speciation DISCPT=(68,0)],(G277_167:0.13703354[&&PRIME ID=277 VERTEXTYPE=Leaf],(G278_45:0.10672042[&&PRIME ID=278 VERTEXTYPE=Leaf],G279_46:0.10672042[&&PRIME ID=279 VERTEXTYPE=Leaf])G280_47:0.030313119[&&PRIME ID=280 VERTEXTYPE=Speciation DISCPT=(41,0)])G281_47:0.09878641270780177[&&PRIME ID=281 VERTEXTYPE=Additive Transfer FROMTOLINEAGE=(47,167) DISCPT=(49,2)])G282_48:0.1169524[&&PRIME ID=282 VERTEXTYPE=Speciation DISCPT=(71,0)])G283_49:0.14913755[&&PRIME ID=283 VERTEXTYPE=Speciation DISCPT=(80,0)])G284_50:0.051263632[&&PRIME ID=284 VERTEXTYPE=Speciation DISCPT=(89,0)],(((G285_140:0.010712352[&&PRIME ID=285 VERTEXTYPE=Leaf],G286_140:0.010712352[&&PRIME ID=286 VERTEXTYPE=Leaf])G287_140:0.12692407824548785[&&PRIME ID=287 VERTEXTYPE=Duplication DISCPT=(6,2)],G288_141:0.13763643[&&PRIME ID=288 VERTEXTYPE=Leaf])G289_142:0.02934619[&&PRIME ID=289 VERTEXTYPE=Speciation DISCPT=(50,0)],G290_143:0.16698262[&&PRIME ID=290 VERTEXTYPE=Leaf])G291_144:0.38619091[&&PRIME ID=291 VERTEXTYPE=Speciation DISCPT=(56,0)])G292_50:0.07464140100673716[&&PRIME ID=292 VERTEXTYPE=Additive Transfer FROMTOLINEAGE=(50,144) DISCPT=(89,2)],(((G293_184:0.086943091[&&PRIME ID=293 VERTEXTYPE=Leaf],G294_185:0.086943091[&&PRIME ID=294 VERTEXTYPE=Leaf])G295_186:0.063959199[&&PRIME ID=295 VERTEXTYPE=Speciation DISCPT=(32,0)],((G296_93:0.087657502[&&PRIME ID=296 VERTEXTYPE=Leaf],((G297_187:9.0789832E-5[&&PRIME ID=297 VERTEXTYPE=Leaf],G298_188:9.0789832E-5[&&PRIME ID=298 VERTEXTYPE=Leaf])G299_189:0.06996443[&&PRIME ID=299 VERTEXTYPE=Speciation DISCPT=(1,0)],G300_190:0.07005522[&&PRIME ID=300 VERTEXTYPE=Leaf])G301_191:0.017602282[&&PRIME ID=301 VERTEXTYPE=Speciation DISCPT=(26,0)])G302_191:0.030919930710472[&&PRIME ID=302 VERTEXTYPE=Additive Transfer FROMTOLINEAGE=(191,93) DISCPT=(33,1)],G303_193:0.11857743[&&PRIME ID=303 VERTEXTYPE=Leaf])G304_195:0.032324857[&&PRIME ID=304 VERTEXTYPE=Speciation DISCPT=(45,0)])G305_196:0.2244877[&&PRIME ID=305 VERTEXTYPE=Speciation DISCPT=(53,0)],((((G306_91:0.21709546[&&PRIME ID=306 VERTEXTYPE=Leaf],(G307_92:0.17816084[&&PRIME ID=307 VERTEXTYPE=Leaf],(G308_93:0.069664385[&&PRIME ID=308 VERTEXTYPE=Leaf],G309_112:0.069664385[&&PRIME ID=309 VERTEXTYPE=Leaf])G310_93:0.1084964554096162[&&PRIME ID=310 VERTEXTYPE=Additive Transfer FROMTOLINEAGE=(93,112) DISCPT=(25,2)])G311_94:0.038934619[&&PRIME ID=311 VERTEXTYPE=Speciation DISCPT=(58,0)])G312_95:0.0071850927[&&PRIME ID=312 VERTEXTYPE=Speciation DISCPT=(66,0)],(((((G313_96:0.001145807[&&PRIME ID=313 VERTEXTYPE=Leaf],G314_97:0.001145807[&&PRIME ID=314 VERTEXTYPE=Leaf])G315_98:0.020540819[&&PRIME ID=315 VERTEXTYPE=Speciation DISCPT=(2,0)],G316_99:0.021686626[&&PRIME ID=316 VERTEXTYPE=Leaf])G317_100:0.036387835[&&PRIME ID=317 VERTEXTYPE=Speciation DISCPT=(11,0)],G318_101:0.058074461[&&PRIME ID=318 VERTEXTYPE=Leaf])G319_102:0.014439245[&&PRIME ID=319 VERTEXTYPE=Speciation DISCPT=(23,0)],G320_93:0.072513706[&&PRIME ID=320 VERTEXTYPE=Leaf])G321_102:0.0658235271844583[&&PRIME ID=321 VERTEXTYPE=Additive Transfer FROMTOLINEAGE=(102,93) DISCPT=(26,2)],(((G322_103:0.058129167[&&PRIME ID=322 VERTEXTYPE=Leaf],G323_104:0.058129167[&&PRIME ID=323 VERTEXTYPE=Leaf])G324_105:0.017994533[&&PRIME ID=324 VERTEXTYPE=Speciation DISCPT=(24,0)],(((G325_106:0.0022724932[&&PRIME ID=325 VERTEXTYPE=Leaf],G326_107:0.0022724932[&&PRIME ID=326 VERTEXTYPE=Leaf])G327_108:0.0088406297[&&PRIME ID=327 VERTEXTYPE=Speciation DISCPT=(3,0)],(G328_96:0.001145807[&&PRIME ID=328 VERTEXTYPE=Leaf],G329_97:0.001145807[&&PRIME ID=329 VERTEXTYPE=Leaf])G330_98:0.0099673159[&&PRIME ID=330 VERTEXTYPE=Speciation DISCPT=(2,0)])G331_108:0.04591879314982514[&&PRIME ID=331 VERTEXTYPE=Additive Transfer FROMTOLINEAGE=(108,98) DISCPT=(6,2)],G332_109:0.057031916[&&PRIME ID=332 VERTEXTYPE=Leaf])G333_110:0.019091784[&&PRIME ID=333 VERTEXTYPE=Speciation DISCPT=(22,0)])G334_111:0.023507353[&&PRIME ID=334 VERTEXTYPE=Speciation DISCPT=(29,0)],(G335_112:0.0079832296[&&PRIME ID=335 VERTEXTYPE=Leaf],(G336_106:0.0022724932[&&PRIME ID=336 VERTEXTYPE=Leaf],G337_107:0.0022724932[&&PRIME ID=337 VERTEXTYPE=Leaf])G338_108:0.0057107364[&&PRIME ID=338 VERTEXTYPE=Speciation DISCPT=(3,0)])G339_112:0.09164782340072221[&&PRIME ID=339 VERTEXTYPE=Additive Transfer FROMTOLINEAGE=(112,108) DISCPT=(6,1)])G340_113:0.03870618[&&PRIME ID=340 VERTEXTYPE=Speciation DISCPT=(37,0)])G341_114:0.085943318[&&PRIME ID=341 VERTEXTYPE=Speciation DISCPT=(51,0)])G342_115:0.056895763[&&PRIME ID=342 VERTEXTYPE=Speciation DISCPT=(67,0)],((((((((G343_116:0.035129107[&&PRIME ID=343 VERTEXTYPE=Leaf],G344_117:0.035129107[&&PRIME ID=344 VERTEXTYPE=Leaf])G345_118:0.020511452[&&PRIME ID=345 VERTEXTYPE=Speciation DISCPT=(13,0)],G346_119:0.055640559[&&PRIME ID=346 VERTEXTYPE=Leaf])G347_120:0.023333625[&&PRIME ID=347 VERTEXTYPE=Speciation DISCPT=(21,0)],(G348_121:0.054085154[&&PRIME ID=348 VERTEXTYPE=Leaf],G349_122:0.054085154[&&PRIME ID=349 VERTEXTYPE=Leaf])G350_123:0.02488903[&&PRIME ID=350 VERTEXTYPE=Speciation DISCPT=(19,0)])G351_124:0.026751706[&&PRIME ID=351 VERTEXTYPE=Speciation DISCPT=(31,0)],G352_125:0.10572589[&&PRIME ID=352 VERTEXTYPE=Leaf])G353_126:0.071663803[&&PRIME ID=353 VERTEXTYPE=Speciation DISCPT=(40,0)],(G354_127:0.0027339894[&&PRIME ID=354 VERTEXTYPE=Leaf],G355_128:0.0027339894[&&PRIME ID=355 VERTEXTYPE=Leaf])G356_129:0.1746557[&&PRIME ID=356 VERTEXTYPE=Speciation DISCPT=(4,0)])G357_130:0.051169763[&&PRIME ID=357 VERTEXTYPE=Speciation DISCPT=(57,0)],((((G358_116:0.035129107[&&PRIME ID=358 VERTEXTYPE=Leaf],G359_117:0.035129107[&&PRIME ID=359 VERTEXTYPE=Leaf])G360_118:0.020511452[&&PRIME ID=360 VERTEXTYPE=Speciation DISCPT=(13,0)],G361_119:0.055640559[&&PRIME ID=361 VERTEXTYPE=Leaf])G362_120:0.023333625[&&PRIME ID=362 VERTEXTYPE=Speciation DISCPT=(21,0)],(G363_121:0.054085154[&&PRIME ID=363 VERTEXTYPE=Leaf],G364_122:0.054085154[&&PRIME ID=364 VERTEXTYPE=Leaf])G365_123:0.02488903[&&PRIME ID=365 VERTEXTYPE=Speciation DISCPT=(19,0)])G366_124:0.026751706[&&PRIME ID=366 VERTEXTYPE=Speciation DISCPT=(31,0)],G367_125:0.10572589[&&PRIME ID=367 VERTEXTYPE=Leaf])G368_126:0.12283357[&&PRIME ID=368 VERTEXTYPE=Speciation DISCPT=(40,0)])G369_130:0.0013879650069217046[&&PRIME ID=369 VERTEXTYPE=Duplication DISCPT=(68,1)],G370_131:0.22994742[&&PRIME ID=370 VERTEXTYPE=Leaf])G371_130:0.004505829103451591[&&PRIME ID=371 VERTEXTYPE=Additive Transfer FROMTOLINEAGE=(130,131) DISCPT=(68,1)],G372_131:0.23445325[&&PRIME ID=372 VERTEXTYPE=Leaf])G373_132:0.046723064[&&PRIME ID=373 VERTEXTYPE=Speciation DISCPT=(69,0)])G374_133:0.052021143[&&PRIME ID=374 VERTEXTYPE=Speciation DISCPT=(75,0)],((G375_184:0.15090229[&&PRIME ID=375 VERTEXTYPE=Leaf],(((G376_187:9.0789832E-5[&&PRIME ID=376 VERTEXTYPE=Leaf],G377_188:9.0789832E-5[&&PRIME ID=377 VERTEXTYPE=Leaf])G378_189:0.06996443[&&PRIME ID=378 VERTEXTYPE=Speciation DISCPT=(1,0)],G379_190:0.07005522[&&PRIME ID=379 VERTEXTYPE=Leaf])G380_191:0.048522212[&&PRIME ID=380 VERTEXTYPE=Speciation DISCPT=(26,0)],(G381_192:0.043808299[&&PRIME ID=381 VERTEXTYPE=Leaf],G382_193:0.043808299[&&PRIME ID=382 VERTEXTYPE=Leaf])G383_194:0.074769133[&&PRIME ID=383 VERTEXTYPE=Speciation DISCPT=(16,0)])G384_195:0.032324857[&&PRIME ID=384 VERTEXTYPE=Speciation DISCPT=(45,0)])G385_196:0.093855022[&&PRIME ID=385 VERTEXTYPE=Speciation DISCPT=(53,0)],((G386_185:0.080728849[&&PRIME ID=386 VERTEXTYPE=Leaf],(G387_39:0.038326037[&&PRIME ID=387 VERTEXTYPE=Leaf],G388_40:0.038326037[&&PRIME ID=388 VERTEXTYPE=Leaf])G389_41:0.042402812[&&PRIME ID=389 VERTEXTYPE=Speciation DISCPT=(14,0)])G390_185:0.0096739094[&&PRIME ID=390 VERTEXTYPE=Additive Transfer FROMTOLINEAGE=(185,41) DISCPT=(31,1)],(G391_184:0.086943091[&&PRIME ID=391 VERTEXTYPE=Leaf],G392_185:0.086943091[&&PRIME ID=392 VERTEXTYPE=Leaf])G393_186:0.0034596675[&&PRIME ID=393 VERTEXTYPE=Speciation DISCPT=(32,0)])G394_186:0.15435455[&&PRIME ID=394 VERTEXTYPE=Duplication DISCPT=(33,2)])G395_196:0.08844014528026448[&&PRIME ID=395 VERTEXTYPE=Duplication DISCPT=(72,1)])G396_196:0.04219252787159393[&&PRIME ID=396 VERTEXTYPE=Additive Transfer FROMTOLINEAGE=(196,133) DISCPT=(78,1)])G397_196:0.25242495[&&PRIME ID=397 VERTEXTYPE=Duplication DISCPT=(85,1)])G398_58:0.044566233[&&PRIME ID=398 VERTEXTYPE=Speciation DISCPT=(93,0)],((G399_140:0.13763643[&&PRIME ID=399 VERTEXTYPE=Leaf],G400_141:0.13763643[&&PRIME ID=400 VERTEXTYPE=Leaf])G401_142:0.02934619[&&PRIME ID=401 VERTEXTYPE=Speciation DISCPT=(50,0)],G402_143:0.16698262[&&PRIME ID=402 VERTEXTYPE=Leaf])G403_144:0.50539854[&&PRIME ID=403 VERTEXTYPE=Speciation DISCPT=(56,0)])G404_152:0.053059913[&&PRIME ID=404 VERTEXTYPE=Speciation DISCPT=(96,0)],((((G405_51:0.11567304[&&PRIME ID=405 VERTEXTYPE=Leaf],G406_52:0.11567304[&&PRIME ID=406 VERTEXTYPE=Leaf])G407_53:0.047659939[&&PRIME ID=407 VERTEXTYPE=Speciation DISCPT=(42,0)],(((G408_46:0.03472695[&&PRIME ID=408 VERTEXTYPE=Leaf],G409_29:0.03472695[&&PRIME ID=409 VERTEXTYPE=Leaf])G410_29:0.03929101215341816[&&PRIME ID=410 VERTEXTYPE=Additive Transfer FROMTOLINEAGE=(29,46) DISCPT=(12,2)],G411_30:0.074017962[&&PRIME ID=411 VERTEXTYPE=Leaf])G412_31:0.010937397[&&PRIME ID=412 VERTEXTYPE=Speciation DISCPT=(28,0)],G413_28:0.084955359[&&PRIME ID=413 VERTEXTYPE=Leaf])G414_28:0.07837761944044022[&&PRIME ID=414 VERTEXTYPE=Additive Transfer FROMTOLINEAGE=(28,31) DISCPT=(31,2)])G415_53:0.11189300030080158[&&PRIME ID=415 VERTEXTYPE=Additive Transfer FROMTOLINEAGE=(53,28) DISCPT=(55,1)],(G416_153:0.12417977[&&PRIME ID=416 VERTEXTYPE=Leaf],(((G417_154:0.045926291[&&PRIME ID=417 VERTEXTYPE=Leaf],G418_154:0.045926291[&&PRIME ID=418 VERTEXTYPE=Leaf])G419_154:0.009237265823563058[&&PRIME ID=419 VERTEXTYPE=Duplication DISCPT=(18,1)],G420_155:0.055163557[&&PRIME ID=420 VERTEXTYPE=Leaf])G421_156:0.050515443[&&PRIME ID=421 VERTEXTYPE=Speciation DISCPT=(20,0)],G422_157:0.105679[&&PRIME ID=422 VERTEXTYPE=Leaf])G423_158:0.018500774[&&PRIME ID=423 VERTEXTYPE=Speciation DISCPT=(39,0)])G424_159:0.1510462[&&PRIME ID=424 VERTEXTYPE=Speciation DISCPT=(47,0)])G425_161:0.3793412202390712[&&PRIME ID=425 VERTEXTYPE=Additive Transfer FROMTOLINEAGE=(161,53) DISCPT=(74,2)],(((((G426_174:0.11604645[&&PRIME ID=426 VERTEXTYPE=Leaf],G427_176:0.11604645[&&PRIME ID=427 VERTEXTYPE=Leaf])G428_174:0.21896631287939824[&&PRIME ID=428 VERTEXTYPE=Additive Transfer FROMTOLINEAGE=(174,176) DISCPT=(43,1)],G429_172:0.33501276[&&PRIME ID=429 VERTEXTYPE=Leaf])G430_173:0.02275297721056428[&&PRIME ID=430 VERTEXTYPE=Additive Transfer FROMTOLINEAGE=(173,174) DISCPT=(78,1)],G431_174:0.35776574[&&PRIME ID=431 VERTEXTYPE=Leaf])G432_175:0.066800256[&&PRIME ID=432 VERTEXTYPE=Speciation DISCPT=(81,0)],(G433_141:0.30477093[&&PRIME ID=433 VERTEXTYPE=Leaf],(((G434_140:0.055568911[&&PRIME ID=434 VERTEXTYPE=Leaf],(G435_73:0.013353084[&&PRIME ID=435 VERTEXTYPE=Leaf],G436_74:0.013353084[&&PRIME ID=436 VERTEXTYPE=Leaf])G437_75:0.042215827[&&PRIME ID=437 VERTEXTYPE=Speciation DISCPT=(8,0)])G438_140:0.0820675185798767[&&PRIME ID=438 VERTEXTYPE=Additive Transfer FROMTOLINEAGE=(140,75) DISCPT=(20,2)],(G439_141:0.11346234[&&PRIME ID=439 VERTEXTYPE=Leaf],G440_141:0.11346234[&&PRIME ID=440 VERTEXTYPE=Leaf])G441_141:0.024174089578517504[&&PRIME ID=441 VERTEXTYPE=Duplication DISCPT=(41,2)])G442_142:0.02934619[&&PRIME ID=442 VERTEXTYPE=Speciation DISCPT=(50,0)],(G443_135:0.061962061[&&PRIME ID=443 VERTEXTYPE=Leaf],G444_143:0.061962061[&&PRIME ID=444 VERTEXTYPE=Leaf])G445_143:0.10502055902986916[&&PRIME ID=445 VERTEXTYPE=Additive Transfer FROMTOLINEAGE=(143,135) DISCPT=(25,1)])G446_144:0.13778831[&&PRIME ID=446 VERTEXTYPE=Speciation DISCPT=(56,0)])G447_144:0.11979506795794778[&&PRIME ID=447 VERTEXTYPE=Duplication DISCPT=(76,1)])G448_144:0.19370143[&&PRIME ID=448 VERTEXTYPE=Additive Transfer FROMTOLINEAGE=(144,175) DISCPT=(86,2)],((((((G449_187:9.0789832E-5[&&PRIME ID=449 VERTEXTYPE=Leaf],G450_188:9.0789832E-5[&&PRIME ID=450 VERTEXTYPE=Leaf])G451_189:0.050217574[&&PRIME ID=451 VERTEXTYPE=Speciation DISCPT=(1,0)],G452_26:0.050308363[&&PRIME ID=452 VERTEXTYPE=Leaf])G453_26:0.07335160136927639[&&PRIME ID=453 VERTEXTYPE=Additive Transfer FROMTOLINEAGE=(26,189) DISCPT=(18,2)],G454_140:0.12365996[&&PRIME ID=454 VERTEXTYPE=Leaf])G455_26:0.2043003443847507[&&PRIME ID=455 VERTEXTYPE=Additive Transfer FROMTOLINEAGE=(26,140) DISCPT=(46,2)],G456_25:0.32796031[&&PRIME ID=456 VERTEXTYPE=Leaf])G457_25:0.0020210607835580542[&&PRIME ID=457 VERTEXTYPE=Additive Transfer FROMTOLINEAGE=(25,26) DISCPT=(77,2)],G458_26:0.32998137[&&PRIME ID=458 VERTEXTYPE=Leaf])G459_27:0.022790979[&&PRIME ID=459 VERTEXTYPE=Speciation DISCPT=(78,0)],(((((G460_29:0.074017962[&&PRIME ID=460 VERTEXTYPE=Leaf],G461_30:0.074017962[&&PRIME ID=461 VERTEXTYPE=Leaf])G462_31:0.01849921[&&PRIME ID=462 VERTEXTYPE=Speciation DISCPT=(28,0)],(G463_32:0.041934902[&&PRIME ID=463 VERTEXTYPE=Leaf],G464_33:0.041934902[&&PRIME ID=464 VERTEXTYPE=Leaf])G465_34:0.05058227[&&PRIME ID=465 VERTEXTYPE=Speciation DISCPT=(15,0)])G466_35:0.0072847795[&&PRIME ID=466 VERTEXTYPE=Speciation DISCPT=(34,0)],G467_36:0.099801951[&&PRIME ID=467 VERTEXTYPE=Leaf])G468_37:0.10640502[&&PRIME ID=468 VERTEXTYPE=Speciation DISCPT=(38,0)],((G469_43:0.09707233[&&PRIME ID=469 VERTEXTYPE=Leaf],(G470_5:0.04588872[&&PRIME ID=470 VERTEXTYPE=Leaf],G471_6:0.04588872[&&PRIME ID=471 VERTEXTYPE=Leaf])G472_7:0.05118361[&&PRIME ID=472 VERTEXTYPE=Speciation DISCPT=(18,0)])G473_43:0.056624094224470414[&&PRIME ID=473 VERTEXTYPE=Additive Transfer FROMTOLINEAGE=(43,7) DISCPT=(36,1)],(G474_39:0.038326037[&&PRIME ID=474 VERTEXTYPE=Leaf],G475_40:0.038326037[&&PRIME ID=475 VERTEXTYPE=Leaf])G476_41:0.11537039[&&PRIME ID=476 VERTEXTYPE=Speciation DISCPT=(14,0)])G477_41:0.05251055101838683[&&PRIME ID=477 VERTEXTYPE=Additive Transfer FROMTOLINEAGE=(41,43) DISCPT=(53,2)])G478_42:0.029612976[&&PRIME ID=478 VERTEXTYPE=Speciation DISCPT=(64,0)],(G479_45:0.10672042[&&PRIME ID=479 VERTEXTYPE=Leaf],G480_46:0.10672042[&&PRIME ID=480 VERTEXTYPE=Leaf])G481_47:0.12909953[&&PRIME ID=481 VERTEXTYPE=Speciation DISCPT=(41,0)])G482_48:0.1169524[&&PRIME ID=482 VERTEXTYPE=Speciation DISCPT=(71,0)])G483_49:0.26549508[&&PRIME ID=483 VERTEXTYPE=Speciation DISCPT=(80,0)])G484_168:0.036299768712470426[&&PRIME ID=484 VERTEXTYPE=Additive Transfer FROMTOLINEAGE=(168,57) DISCPT=(92,2)])G485_169:0.070873879[&&PRIME ID=485 VERTEXTYPE=Speciation DISCPT=(95,0)])G486_170:0.21120501[&&PRIME ID=486 VERTEXTYPE=Speciation DISCPT=(98,0)])G487_197:0.002966217049589326[&&PRIME ID=487 VERTEXTYPE=Additive Transfer FROMTOLINEAGE=(197,170) DISCPT=(98,2)])G488_198:0.0[&&PRIME ID=488 VERTEXTYPE=Speciation DISCPT=(99,0)][&&PRIME NAME=PrunedTree];
