# Supplementary material for: Assessing the accuracy of phylogenetic rooting methods on prokaryotic gene families
Source: PLoS One. 2020 May 15;15(5):e0232950. doi: 10.1371/journal.pone.0232950 (PMC7228096; doi:10.1371/journal.pone.0232950)
Supplement: S1 Dataset — (ZIP) [file pone.0232950.s002.zip › AllSimulatedDatasets/R-025-HI-NR/original_trees/tree74]

(((((G0_44:0.029886434[&&PRIME ID=0 VERTEXTYPE=Leaf],G1_45:0.029886434[&&PRIME ID=1 VERTEXTYPE=Leaf])G2_46:0.22191825[&&PRIME ID=2 VERTEXTYPE=Speciation DISCPT=(12,0)],(G3_48:0.087248947[&&PRIME ID=3 VERTEXTYPE=Leaf],(G4_49:0.047338657[&&PRIME ID=4 VERTEXTYPE=Leaf],G5_50:0.047338657[&&PRIME ID=5 VERTEXTYPE=Leaf])G6_51:0.03991029[&&PRIME ID=6 VERTEXTYPE=Speciation DISCPT=(25,0)])G7_52:0.16455573[&&PRIME ID=7 VERTEXTYPE=Speciation DISCPT=(42,0)])G8_61:0.46773548[&&PRIME ID=8 VERTEXTYPE=Speciation DISCPT=(77,0)],(((G9_96:0.12928443[&&PRIME ID=9 VERTEXTYPE=Leaf],G10_97:0.12928443[&&PRIME ID=10 VERTEXTYPE=Leaf])G11_98:0.076964971[&&PRIME ID=11 VERTEXTYPE=Speciation DISCPT=(54,0)],(G12_91:0.17310566[&&PRIME ID=12 VERTEXTYPE=Leaf],G13_92:0.17310566[&&PRIME ID=13 VERTEXTYPE=Leaf])G14_95:0.033143743[&&PRIME ID=14 VERTEXTYPE=Speciation DISCPT=(66,0)])G15_95:0.46953006[&&PRIME ID=15 VERTEXTYPE=Additive Transfer FROMTOLINEAGE=(95,98) DISCPT=(71,2)],(((((G16_100:0.36939751[&&PRIME ID=16 VERTEXTYPE=Leaf],((G17_101:0.0083730233[&&PRIME ID=17 VERTEXTYPE=Leaf],G18_102:0.0083730233[&&PRIME ID=18 VERTEXTYPE=Leaf])G19_103:0.082426331[&&PRIME ID=19 VERTEXTYPE=Speciation DISCPT=(4,0)],G20_104:0.090799354[&&PRIME ID=20 VERTEXTYPE=Leaf])G21_105:0.27859816[&&PRIME ID=21 VERTEXTYPE=Speciation DISCPT=(44,0)])G22_106:1.5299025E-4[&&PRIME ID=22 VERTEXTYPE=Speciation DISCPT=(83,0)],G23_107:0.3695505[&&PRIME ID=23 VERTEXTYPE=Leaf])G24_108:0.08179459[&&PRIME ID=24 VERTEXTYPE=Speciation DISCPT=(84,0)],((G25_17:0.15457099[&&PRIME ID=25 VERTEXTYPE=Leaf],((G26_18:0.032217746[&&PRIME ID=26 VERTEXTYPE=Leaf],G27_19:0.032217746[&&PRIME ID=27 VERTEXTYPE=Leaf])G28_20:0.024088717[&&PRIME ID=28 VERTEXTYPE=Speciation DISCPT=(13,0)],G29_21:0.056306463[&&PRIME ID=29 VERTEXTYPE=Leaf])G30_22:0.098264526[&&PRIME ID=30 VERTEXTYPE=Speciation DISCPT=(31,0)])G31_27:0.21995421[&&PRIME ID=31 VERTEXTYPE=Speciation DISCPT=(61,0)],((G32_29:0.062625487[&&PRIME ID=32 VERTEXTYPE=Leaf],G33_30:0.062625487[&&PRIME ID=33 VERTEXTYPE=Leaf])G34_31:0.22974811[&&PRIME ID=34 VERTEXTYPE=Speciation DISCPT=(35,0)],G35_33:0.2923736[&&PRIME ID=35 VERTEXTYPE=Leaf])G36_38:0.082151592[&&PRIME ID=36 VERTEXTYPE=Speciation DISCPT=(79,0)])G37_39:0.076819896[&&PRIME ID=37 VERTEXTYPE=Speciation DISCPT=(85,0)])G38_108:0.033117414302965345[&&PRIME ID=38 VERTEXTYPE=Additive Transfer FROMTOLINEAGE=(108,39) DISCPT=(87,2)],(((G39_109:0.1034109[&&PRIME ID=39 VERTEXTYPE=Leaf],G40_110:0.1034109[&&PRIME ID=40 VERTEXTYPE=Leaf])G41_111:0.11468317[&&PRIME ID=41 VERTEXTYPE=Speciation DISCPT=(46,0)],G42_113:0.21809407[&&PRIME ID=42 VERTEXTYPE=Leaf])G43_115:0.045199798[&&PRIME ID=43 VERTEXTYPE=Speciation DISCPT=(73,0)],(((G44_116:0.065660676[&&PRIME ID=44 VERTEXTYPE=Leaf],G45_128:0.065660676[&&PRIME ID=45 VERTEXTYPE=Leaf])G46_116:0.09104510327947696[&&PRIME ID=46 VERTEXTYPE=Additive Transfer FROMTOLINEAGE=(116,128) DISCPT=(35,2)],((G47_117:0.012644168[&&PRIME ID=47 VERTEXTYPE=Leaf],(G48_118:0.0046127668[&&PRIME ID=48 VERTEXTYPE=Leaf],G49_117:0.0046127668[&&PRIME ID=49 VERTEXTYPE=Leaf])G50_118:0.008031401178225431[&&PRIME ID=50 VERTEXTYPE=Additive Transfer FROMTOLINEAGE=(118,117) DISCPT=(3,1)])G51_119:0.031901336[&&PRIME ID=51 VERTEXTYPE=Speciation DISCPT=(5,0)],((G52_120:0.0039163803[&&PRIME ID=52 VERTEXTYPE=Leaf],G53_121:0.0039163803[&&PRIME ID=53 VERTEXTYPE=Leaf])G54_122:0.032411275[&&PRIME ID=54 VERTEXTYPE=Speciation DISCPT=(3,0)],(G55_120:0.0039163803[&&PRIME ID=55 VERTEXTYPE=Leaf],G56_121:0.0039163803[&&PRIME ID=56 VERTEXTYPE=Leaf])G57_122:0.032411275[&&PRIME ID=57 VERTEXTYPE=Speciation DISCPT=(3,0)])G58_122:0.008217848839853614[&&PRIME ID=58 VERTEXTYPE=Duplication DISCPT=(16,2)])G59_123:0.11216028[&&PRIME ID=59 VERTEXTYPE=Speciation DISCPT=(23,0)])G60_124:0.03511921[&&PRIME ID=60 VERTEXTYPE=Speciation DISCPT=(62,0)],((((G61_125:0.084544516[&&PRIME ID=61 VERTEXTYPE=Leaf],G62_126:0.084544516[&&PRIME ID=62 VERTEXTYPE=Leaf])G63_127:0.061283224[&&PRIME ID=63 VERTEXTYPE=Speciation DISCPT=(41,0)],G64_128:0.14582774[&&PRIME ID=64 VERTEXTYPE=Leaf])G65_129:0.028091096[&&PRIME ID=65 VERTEXTYPE=Speciation DISCPT=(58,0)],((G66_130:0.043232595[&&PRIME ID=66 VERTEXTYPE=Leaf],(G67_131:0.017028155[&&PRIME ID=67 VERTEXTYPE=Leaf],G68_132:0.017028155[&&PRIME ID=68 VERTEXTYPE=Leaf])G69_133:0.02620444[&&PRIME ID=69 VERTEXTYPE=Speciation DISCPT=(8,0)])G70_134:0.079940787[&&PRIME ID=70 VERTEXTYPE=Speciation DISCPT=(21,0)],G71_116:0.12317338[&&PRIME ID=71 VERTEXTYPE=Leaf])G72_134:0.050745453808952234[&&PRIME ID=72 VERTEXTYPE=Additive Transfer FROMTOLINEAGE=(134,116) DISCPT=(51,2)])G73_135:0.013159516[&&PRIME ID=73 VERTEXTYPE=Speciation DISCPT=(67,0)],G74_136:0.18707835[&&PRIME ID=74 VERTEXTYPE=Leaf])G75_139:0.0047466371[&&PRIME ID=75 VERTEXTYPE=Speciation DISCPT=(68,0)])G76_140:0.071468874[&&PRIME ID=76 VERTEXTYPE=Speciation DISCPT=(69,0)])G77_141:0.22116864[&&PRIME ID=77 VERTEXTYPE=Speciation DISCPT=(78,0)])G78_142:0.091680105[&&PRIME ID=78 VERTEXTYPE=Speciation DISCPT=(89,0)],(G79_143:0.13270615[&&PRIME ID=79 VERTEXTYPE=Leaf],G80_143:0.13270615[&&PRIME ID=80 VERTEXTYPE=Leaf])G81_143:0.4434364646965675[&&PRIME ID=81 VERTEXTYPE=Duplication DISCPT=(56,1)])G82_144:0.099636856[&&PRIME ID=82 VERTEXTYPE=Speciation DISCPT=(91,0)])G83_145:0.043760697[&&PRIME ID=83 VERTEXTYPE=Speciation DISCPT=(94,0)])G84_146:0.03316165[&&PRIME ID=84 VERTEXTYPE=Speciation DISCPT=(96,0)],(((((G85_0:0.07253521[&&PRIME ID=85 VERTEXTYPE=Leaf],G86_1:0.07253521[&&PRIME ID=86 VERTEXTYPE=Leaf])G87_2:0.059180227[&&PRIME ID=87 VERTEXTYPE=Speciation DISCPT=(39,0)],(((G88_3:0.0029139829[&&PRIME ID=88 VERTEXTYPE=Leaf],(G89_4:0.0010757185[&&PRIME ID=89 VERTEXTYPE=Leaf],G90_5:0.0010757185[&&PRIME ID=90 VERTEXTYPE=Leaf])G91_6:0.0018382644[&&PRIME ID=91 VERTEXTYPE=Speciation DISCPT=(1,0)])G92_7:0.040826959[&&PRIME ID=92 VERTEXTYPE=Speciation DISCPT=(2,0)],G93_8:0.043740942[&&PRIME ID=93 VERTEXTYPE=Leaf])G94_11:0.043772224[&&PRIME ID=94 VERTEXTYPE=Speciation DISCPT=(22,0)],(G95_12:0.039742227[&&PRIME ID=95 VERTEXTYPE=Leaf],G96_13:0.039742227[&&PRIME ID=96 VERTEXTYPE=Leaf])G97_14:0.047770939[&&PRIME ID=97 VERTEXTYPE=Speciation DISCPT=(18,0)])G98_15:0.044202271[&&PRIME ID=98 VERTEXTYPE=Speciation DISCPT=(43,0)])G99_16:0.4000755[&&PRIME ID=99 VERTEXTYPE=Speciation DISCPT=(55,0)],(((G100_131:0.017028155[&&PRIME ID=100 VERTEXTYPE=Leaf],G101_132:0.017028155[&&PRIME ID=101 VERTEXTYPE=Leaf])G102_133:0.14767892[&&PRIME ID=102 VERTEXTYPE=Speciation DISCPT=(8,0)],(G103_17:0.15457099[&&PRIME ID=103 VERTEXTYPE=Leaf],(((G104_18:0.032217746[&&PRIME ID=104 VERTEXTYPE=Leaf],G105_19:0.032217746[&&PRIME ID=105 VERTEXTYPE=Leaf])G106_20:0.024088717[&&PRIME ID=106 VERTEXTYPE=Speciation DISCPT=(13,0)],G107_21:0.056306463[&&PRIME ID=107 VERTEXTYPE=Leaf])G108_22:0.067484501[&&PRIME ID=108 VERTEXTYPE=Speciation DISCPT=(31,0)],((G109_23:0.035146095[&&PRIME ID=109 VERTEXTYPE=Leaf],G110_24:0.035146095[&&PRIME ID=110 VERTEXTYPE=Leaf])G111_25:0.020494439[&&PRIME ID=111 VERTEXTYPE=Speciation DISCPT=(16,0)],(G112_23:0.035146095[&&PRIME ID=112 VERTEXTYPE=Leaf],G113_24:0.035146095[&&PRIME ID=113 VERTEXTYPE=Leaf])G114_25:0.020494439[&&PRIME ID=114 VERTEXTYPE=Speciation DISCPT=(16,0)])G115_25:0.06815042971540602[&&PRIME ID=115 VERTEXTYPE=Duplication DISCPT=(29,2)])G116_26:0.030780025[&&PRIME ID=116 VERTEXTYPE=Speciation DISCPT=(52,0)])G117_27:0.010136082[&&PRIME ID=117 VERTEXTYPE=Speciation DISCPT=(61,0)])G118_27:0.20981812389542492[&&PRIME ID=118 VERTEXTYPE=Additive Transfer FROMTOLINEAGE=(27,134) DISCPT=(63,2)],(((G119_29:0.062625487[&&PRIME ID=119 VERTEXTYPE=Leaf],(G120_165:4.5309201E-4[&&PRIME ID=120 VERTEXTYPE=Leaf],G121_30:4.5309201E-4[&&PRIME ID=121 VERTEXTYPE=Leaf])G122_30:0.06217239498945399[&&PRIME ID=122 VERTEXTYPE=Additive Transfer FROMTOLINEAGE=(30,165) DISCPT=(0,1)])G123_31:0.22307496[&&PRIME ID=123 VERTEXTYPE=Speciation DISCPT=(35,0)],((G124_33:0.054562442[&&PRIME ID=124 VERTEXTYPE=Leaf],(G125_34:0.012713777[&&PRIME ID=125 VERTEXTYPE=Leaf],G126_35:0.012713777[&&PRIME ID=126 VERTEXTYPE=Leaf])G127_36:0.041848665[&&PRIME ID=127 VERTEXTYPE=Speciation DISCPT=(6,0)])G128_37:0.22786131[&&PRIME ID=128 VERTEXTYPE=Speciation DISCPT=(28,0)],(G129_28:0.08010843[&&PRIME ID=129 VERTEXTYPE=Leaf],((G130_29:0.006712981[&&PRIME ID=130 VERTEXTYPE=Leaf],G131_30:0.006712981[&&PRIME ID=131 VERTEXTYPE=Leaf])G132_29:0.05591250602622785[&&PRIME ID=132 VERTEXTYPE=Additive Transfer FROMTOLINEAGE=(29,30) DISCPT=(3,2)],G133_30:0.062625487[&&PRIME ID=133 VERTEXTYPE=Leaf])G134_31:0.017482943[&&PRIME ID=134 VERTEXTYPE=Speciation DISCPT=(35,0)])G135_32:0.20231533[&&PRIME ID=135 VERTEXTYPE=Speciation DISCPT=(40,0)])G136_37:0.0032766969195137555[&&PRIME ID=136 VERTEXTYPE=Additive Transfer FROMTOLINEAGE=(37,32) DISCPT=(78,2)])G137_32:0.006673149324629559[&&PRIME ID=137 VERTEXTYPE=Additive Transfer FROMTOLINEAGE=(32,37) DISCPT=(78,2)],(G138_33:0.069932593[&&PRIME ID=138 VERTEXTYPE=Leaf],(G139_33:0.054562442[&&PRIME ID=139 VERTEXTYPE=Leaf],(G140_34:0.012713777[&&PRIME ID=140 VERTEXTYPE=Leaf],G141_35:0.012713777[&&PRIME ID=141 VERTEXTYPE=Leaf])G142_36:0.041848665[&&PRIME ID=142 VERTEXTYPE=Speciation DISCPT=(6,0)])G143_37:0.015370151[&&PRIME ID=143 VERTEXTYPE=Speciation DISCPT=(28,0)])G144_37:0.22244100985752613[&&PRIME ID=144 VERTEXTYPE=Duplication DISCPT=(38,1)])G145_38:0.082151592[&&PRIME ID=145 VERTEXTYPE=Speciation DISCPT=(79,0)])G146_39:0.15726575[&&PRIME ID=146 VERTEXTYPE=Speciation DISCPT=(85,0)])G147_40:0.05510028[&&PRIME ID=147 VERTEXTYPE=Speciation DISCPT=(90,0)],(((((G148_41:0.041870724[&&PRIME ID=148 VERTEXTYPE=Leaf],(G149_44:0.029886434[&&PRIME ID=149 VERTEXTYPE=Leaf],G150_45:0.029886434[&&PRIME ID=150 VERTEXTYPE=Leaf])G151_46:0.01198429[&&PRIME ID=151 VERTEXTYPE=Speciation DISCPT=(12,0)])G152_41:0.02661443258770182[&&PRIME ID=152 VERTEXTYPE=Additive Transfer FROMTOLINEAGE=(41,46) DISCPT=(18,2)],G153_42:0.068485157[&&PRIME ID=153 VERTEXTYPE=Leaf])G154_43:0.084426873[&&PRIME ID=154 VERTEXTYPE=Speciation DISCPT=(38,0)],G155_45:0.15291203[&&PRIME ID=155 VERTEXTYPE=Leaf])G156_47:0.045767335[&&PRIME ID=156 VERTEXTYPE=Speciation DISCPT=(60,0)],(((G157_53:0.046517371[&&PRIME ID=157 VERTEXTYPE=Leaf],G158_54:0.046517371[&&PRIME ID=158 VERTEXTYPE=Leaf])G159_55:0.021884511[&&PRIME ID=159 VERTEXTYPE=Speciation DISCPT=(24,0)],G160_56:0.068401882[&&PRIME ID=160 VERTEXTYPE=Leaf])G161_57:0.025434443[&&PRIME ID=161 VERTEXTYPE=Speciation DISCPT=(37,0)],G162_58:0.093836325[&&PRIME ID=162 VERTEXTYPE=Leaf])G163_59:0.10484304[&&PRIME ID=163 VERTEXTYPE=Speciation DISCPT=(45,0)])G164_60:0.19995775[&&PRIME ID=164 VERTEXTYPE=Additive Transfer FROMTOLINEAGE=(60,47) DISCPT=(71,1)],((((G165_62:0.10346005[&&PRIME ID=165 VERTEXTYPE=Leaf],G166_62:0.10346005[&&PRIME ID=166 VERTEXTYPE=Leaf])G167_62:0.023465023272274906[&&PRIME ID=167 VERTEXTYPE=Duplication DISCPT=(46,1)],G168_63:0.12692507[&&PRIME ID=168 VERTEXTYPE=Leaf])G169_64:0.032064801[&&PRIME ID=169 VERTEXTYPE=Speciation DISCPT=(53,0)],((G170_65:0.05981597[&&PRIME ID=170 VERTEXTYPE=Leaf],G171_66:0.05981597[&&PRIME ID=171 VERTEXTYPE=Leaf])G172_67:3.56623E-4[&&PRIME ID=172 VERTEXTYPE=Speciation DISCPT=(33,0)],G173_68:0.060172593[&&PRIME ID=173 VERTEXTYPE=Leaf])G174_69:0.098817278[&&PRIME ID=174 VERTEXTYPE=Speciation DISCPT=(34,0)])G175_70:0.18642251[&&PRIME ID=175 VERTEXTYPE=Speciation DISCPT=(63,0)],((((G176_12:0.039742227[&&PRIME ID=176 VERTEXTYPE=Leaf],G177_13:0.039742227[&&PRIME ID=177 VERTEXTYPE=Leaf])G178_14:0.019698198[&&PRIME ID=178 VERTEXTYPE=Speciation DISCPT=(18,0)],G179_191:0.059440425[&&PRIME ID=179 VERTEXTYPE=Leaf])G180_191:0.13335412505875005[&&PRIME ID=180 VERTEXTYPE=Additive Transfer FROMTOLINEAGE=(191,14) DISCPT=(32,1)],G181_192:0.19279455[&&PRIME ID=181 VERTEXTYPE=Leaf])G182_193:0.020251536[&&PRIME ID=182 VERTEXTYPE=Speciation DISCPT=(70,0)],(((G183_71:0.04274848[&&PRIME ID=183 VERTEXTYPE=Leaf],(G184_72:0.029543835[&&PRIME ID=184 VERTEXTYPE=Leaf],G185_72:0.029543835[&&PRIME ID=185 VERTEXTYPE=Leaf])G186_72:0.013204645469969422[&&PRIME ID=186 VERTEXTYPE=Duplication DISCPT=(10,2)])G187_73:0.061650912[&&PRIME ID=187 VERTEXTYPE=Speciation DISCPT=(20,0)],G188_113:0.10439939[&&PRIME ID=188 VERTEXTYPE=Leaf])G189_73:0.046780747332085225[&&PRIME ID=189 VERTEXTYPE=Additive Transfer FROMTOLINEAGE=(73,113) DISCPT=(46,2)],((G190_74:0.036810434[&&PRIME ID=190 VERTEXTYPE=Leaf],G191_75:0.036810434[&&PRIME ID=191 VERTEXTYPE=Leaf])G192_76:0.080156136[&&PRIME ID=192 VERTEXTYPE=Speciation DISCPT=(17,0)],(G193_77:0.048182486[&&PRIME ID=193 VERTEXTYPE=Leaf],G194_79:0.048182486[&&PRIME ID=194 VERTEXTYPE=Leaf])G195_77:0.06878408416759044[&&PRIME ID=195 VERTEXTYPE=Additive Transfer FROMTOLINEAGE=(77,79) DISCPT=(25,2)])G196_78:0.03421357[&&PRIME ID=196 VERTEXTYPE=Speciation DISCPT=(49,0)])G197_81:0.061865946[&&PRIME ID=197 VERTEXTYPE=Speciation DISCPT=(59,0)])G198_81:0.13236629[&&PRIME ID=198 VERTEXTYPE=Additive Transfer FROMTOLINEAGE=(81,193) DISCPT=(72,1)])G199_88:0.053224737[&&PRIME ID=199 VERTEXTYPE=Speciation DISCPT=(82,0)])G200_89:0.18825411[&&PRIME ID=200 VERTEXTYPE=Speciation DISCPT=(87,0)])G201_90:0.13264894[&&PRIME ID=201 VERTEXTYPE=Speciation DISCPT=(92,0)],(((G202_91:0.17310566[&&PRIME ID=202 VERTEXTYPE=Leaf],(G203_92:0.11241151[&&PRIME ID=203 VERTEXTYPE=Leaf],G204_93:0.11241151[&&PRIME ID=204 VERTEXTYPE=Leaf])G205_94:0.060694149[&&PRIME ID=205 VERTEXTYPE=Speciation DISCPT=(48,0)])G206_95:0.49024124[&&PRIME ID=206 VERTEXTYPE=Speciation DISCPT=(66,0)],G207_189:0.66334691[&&PRIME ID=207 VERTEXTYPE=Leaf])G208_99:0.012432567[&&PRIME ID=208 VERTEXTYPE=Speciation DISCPT=(93,0)],(G209_143:0.18524779[&&PRIME ID=209 VERTEXTYPE=Leaf],G210_143:0.18524779[&&PRIME ID=210 VERTEXTYPE=Leaf])G211_143:0.49053167[&&PRIME ID=211 VERTEXTYPE=Duplication DISCPT=(67,2)])G212_145:0.043760697[&&PRIME ID=212 VERTEXTYPE=Speciation DISCPT=(94,0)])G213_146:0.03316165[&&PRIME ID=213 VERTEXTYPE=Speciation DISCPT=(96,0)])G214_146:0.10107444002140309[&&PRIME ID=214 VERTEXTYPE=Duplication DISCPT=(96,2)],(G215_189:0.20816349[&&PRIME ID=215 VERTEXTYPE=Leaf],((G216_65:0.05981597[&&PRIME ID=216 VERTEXTYPE=Leaf],G217_66:0.05981597[&&PRIME ID=217 VERTEXTYPE=Leaf])G218_67:3.56623E-4[&&PRIME ID=218 VERTEXTYPE=Speciation DISCPT=(33,0)],G219_68:0.060172593[&&PRIME ID=219 VERTEXTYPE=Leaf])G220_69:0.1479909[&&PRIME ID=220 VERTEXTYPE=Speciation DISCPT=(34,0)])G221_189:0.64561277[&&PRIME ID=221 VERTEXTYPE=Duplication DISCPT=(71,2)])G222_198:0.0[&&PRIME ID=222 VERTEXTYPE=Speciation DISCPT=(99,0)][&&PRIME NAME=PrunedTree];
