# Supplementary material for: Assessing the accuracy of phylogenetic rooting methods on prokaryotic gene families
Source: PLoS One. 2020 May 15;15(5):e0232950. doi: 10.1371/journal.pone.0232950 (PMC7228096; doi:10.1371/journal.pone.0232950)
Supplement: S1 Dataset — (ZIP) [file pone.0232950.s002.zip › AllSimulatedDatasets/R-025-HI-NR/original_trees/tree75]

((((((G0_122:0.19475942[&&PRIME ID=0 VERTEXTYPE=Leaf],(G1_24:0.014423796[&&PRIME ID=1 VERTEXTYPE=Leaf],G2_123:0.014423796[&&PRIME ID=2 VERTEXTYPE=Leaf])G3_123:0.18033562411862983[&&PRIME ID=3 VERTEXTYPE=Additive Transfer FROMTOLINEAGE=(123,24) DISCPT=(6,2)])G4_124:0.07117349[&&PRIME ID=4 VERTEXTYPE=Speciation DISCPT=(56,0)],G5_125:0.26593291[&&PRIME ID=5 VERTEXTYPE=Leaf])G6_126:0.36375135[&&PRIME ID=6 VERTEXTYPE=Speciation DISCPT=(67,0)],(((G7_89:0.20703849[&&PRIME ID=7 VERTEXTYPE=Leaf],((G8_57:0.024072716[&&PRIME ID=8 VERTEXTYPE=Leaf],((G9_58:0.01014466[&&PRIME ID=9 VERTEXTYPE=Leaf],(G10_175:0.0033340285[&&PRIME ID=10 VERTEXTYPE=Leaf],G11_59:0.0033340285[&&PRIME ID=11 VERTEXTYPE=Leaf])G12_59:0.006810631503306935[&&PRIME ID=12 VERTEXTYPE=Additive Transfer FROMTOLINEAGE=(59,175) DISCPT=(1,1)])G13_60:5.16513E-4[&&PRIME ID=13 VERTEXTYPE=Speciation DISCPT=(4,0)],G14_61:0.010661173[&&PRIME ID=14 VERTEXTYPE=Leaf])G15_62:0.013411543[&&PRIME ID=15 VERTEXTYPE=Speciation DISCPT=(6,0)])G16_63:0.044206668[&&PRIME ID=16 VERTEXTYPE=Speciation DISCPT=(15,0)],G17_147:0.068279384[&&PRIME ID=17 VERTEXTYPE=Leaf])G18_147:0.13875910632389088[&&PRIME ID=18 VERTEXTYPE=Additive Transfer FROMTOLINEAGE=(147,63) DISCPT=(28,2)])G19_147:0.06502474310264116[&&PRIME ID=19 VERTEXTYPE=Additive Transfer FROMTOLINEAGE=(147,90) DISCPT=(59,2)],(G20_148:0.13216326[&&PRIME ID=20 VERTEXTYPE=Leaf],(G21_151:0.010113983[&&PRIME ID=21 VERTEXTYPE=Leaf],(G22_151:8.8625565E-4[&&PRIME ID=22 VERTEXTYPE=Leaf],G23_152:8.8625565E-4[&&PRIME ID=23 VERTEXTYPE=Leaf])G24_152:0.009227727352597428[&&PRIME ID=24 VERTEXTYPE=Additive Transfer FROMTOLINEAGE=(152,151) DISCPT=(1,1)])G25_153:0.12204928[&&PRIME ID=25 VERTEXTYPE=Speciation DISCPT=(3,0)])G26_154:0.13989998[&&PRIME ID=26 VERTEXTYPE=Speciation DISCPT=(48,0)])G27_155:0.19947846[&&PRIME ID=27 VERTEXTYPE=Speciation DISCPT=(71,0)],((G28_156:0.027372492[&&PRIME ID=28 VERTEXTYPE=Leaf],G29_157:0.027372492[&&PRIME ID=29 VERTEXTYPE=Leaf])G30_158:0.27294529[&&PRIME ID=30 VERTEXTYPE=Speciation DISCPT=(18,0)],(((G31_174:0.026783711[&&PRIME ID=31 VERTEXTYPE=Leaf],G32_175:0.026783711[&&PRIME ID=32 VERTEXTYPE=Leaf])G33_176:0.081386256[&&PRIME ID=33 VERTEXTYPE=Speciation DISCPT=(17,0)],(G34_177:0.035047909[&&PRIME ID=34 VERTEXTYPE=Leaf],G35_178:0.035047909[&&PRIME ID=35 VERTEXTYPE=Leaf])G36_179:0.073122058[&&PRIME ID=36 VERTEXTYPE=Speciation DISCPT=(21,0)])G37_180:0.0092099579[&&PRIME ID=37 VERTEXTYPE=Speciation DISCPT=(42,0)],((G38_181:0.028335168[&&PRIME ID=38 VERTEXTYPE=Leaf],G39_182:0.028335168[&&PRIME ID=39 VERTEXTYPE=Leaf])G40_183:0.053076086[&&PRIME ID=40 VERTEXTYPE=Speciation DISCPT=(19,0)],G41_184:0.081411254[&&PRIME ID=41 VERTEXTYPE=Leaf])G42_185:0.035968671[&&PRIME ID=42 VERTEXTYPE=Speciation DISCPT=(33,0)])G43_186:0.18293785[&&PRIME ID=43 VERTEXTYPE=Speciation DISCPT=(45,0)])G44_188:0.17122391[&&PRIME ID=44 VERTEXTYPE=Speciation DISCPT=(74,0)])G45_189:0.15814257[&&PRIME ID=45 VERTEXTYPE=Speciation DISCPT=(89,0)])G46_190:0.039830503[&&PRIME ID=46 VERTEXTYPE=Speciation DISCPT=(95,0)],((G47_75:0.055320177[&&PRIME ID=47 VERTEXTYPE=Leaf],G48_76:0.055320177[&&PRIME ID=48 VERTEXTYPE=Leaf])G49_77:0.23197797[&&PRIME ID=49 VERTEXTYPE=Speciation DISCPT=(26,0)],G50_194:0.28729815[&&PRIME ID=50 VERTEXTYPE=Leaf])G51_194:0.38221661[&&PRIME ID=51 VERTEXTYPE=Additive Transfer FROMTOLINEAGE=(194,77) DISCPT=(72,1)])G52_197:0.23031281798328196[&&PRIME ID=52 VERTEXTYPE=Additive Transfer FROMTOLINEAGE=(197,190) DISCPT=(96,2)],((((G53_165:0.054865697[&&PRIME ID=53 VERTEXTYPE=Leaf],G54_166:0.054865697[&&PRIME ID=54 VERTEXTYPE=Leaf])G55_167:0.039891918[&&PRIME ID=55 VERTEXTYPE=Speciation DISCPT=(25,0)],(G56_168:0.045487609[&&PRIME ID=56 VERTEXTYPE=Leaf],G57_169:0.045487609[&&PRIME ID=57 VERTEXTYPE=Leaf])G58_170:0.049270006[&&PRIME ID=58 VERTEXTYPE=Speciation DISCPT=(24,0)])G59_171:0.17813136[&&PRIME ID=59 VERTEXTYPE=Speciation DISCPT=(37,0)],((((G60_0:0.033892942[&&PRIME ID=60 VERTEXTYPE=Leaf],(G61_1:0.003097116[&&PRIME ID=61 VERTEXTYPE=Leaf],G62_95:0.003097116[&&PRIME ID=62 VERTEXTYPE=Leaf])G63_1:0.03079582547773269[&&PRIME ID=63 VERTEXTYPE=Additive Transfer FROMTOLINEAGE=(1,95) DISCPT=(1,1)])G64_0:0.07781422475554477[&&PRIME ID=64 VERTEXTYPE=Additive Transfer FROMTOLINEAGE=(0,1) DISCPT=(20,2)],(G65_1:0.098156761[&&PRIME ID=65 VERTEXTYPE=Leaf],G66_2:0.098156761[&&PRIME ID=66 VERTEXTYPE=Leaf])G67_3:0.013550405[&&PRIME ID=67 VERTEXTYPE=Speciation DISCPT=(39,0)])G68_4:0.085722194[&&PRIME ID=68 VERTEXTYPE=Speciation DISCPT=(43,0)],G69_5:0.19742936[&&PRIME ID=69 VERTEXTYPE=Leaf])G70_6:0.072996063[&&PRIME ID=70 VERTEXTYPE=Speciation DISCPT=(57,0)],(((G71_7:0.10683617[&&PRIME ID=71 VERTEXTYPE=Leaf],(G72_8:0.095991031[&&PRIME ID=72 VERTEXTYPE=Leaf],G73_9:0.095991031[&&PRIME ID=73 VERTEXTYPE=Leaf])G74_10:0.010845136[&&PRIME ID=74 VERTEXTYPE=Speciation DISCPT=(38,0)])G75_11:0.10388435[&&PRIME ID=75 VERTEXTYPE=Speciation DISCPT=(41,0)],G76_12:0.21072052[&&PRIME ID=76 VERTEXTYPE=Leaf])G77_11:0.0013049580517193124[&&PRIME ID=77 VERTEXTYPE=Additive Transfer FROMTOLINEAGE=(11,12) DISCPT=(60,2)],(G78_12:0.0067487593[&&PRIME ID=78 VERTEXTYPE=Leaf],G79_12:0.0067487593[&&PRIME ID=79 VERTEXTYPE=Leaf])G80_12:0.20527672[&&PRIME ID=80 VERTEXTYPE=Duplication DISCPT=(2,1)])G81_13:0.058399943[&&PRIME ID=81 VERTEXTYPE=Speciation DISCPT=(61,0)])G82_14:0.0024635569[&&PRIME ID=82 VERTEXTYPE=Speciation DISCPT=(70,0)])G83_14:0.08025851832755583[&&PRIME ID=83 VERTEXTYPE=Additive Transfer FROMTOLINEAGE=(14,171) DISCPT=(71,1)],(((G84_0:0.11170717[&&PRIME ID=84 VERTEXTYPE=Leaf],(G85_1:0.098156761[&&PRIME ID=85 VERTEXTYPE=Leaf],G86_2:0.098156761[&&PRIME ID=86 VERTEXTYPE=Leaf])G87_3:0.013550405[&&PRIME ID=87 VERTEXTYPE=Speciation DISCPT=(39,0)])G88_4:0.085722194[&&PRIME ID=88 VERTEXTYPE=Speciation DISCPT=(43,0)],((G89_5:0.015630656[&&PRIME ID=89 VERTEXTYPE=Leaf],G90_5:0.015630656[&&PRIME ID=90 VERTEXTYPE=Leaf])G91_5:0.09529890988575511[&&PRIME ID=91 VERTEXTYPE=Duplication DISCPT=(7,2)],G92_5:0.11092957[&&PRIME ID=92 VERTEXTYPE=Leaf])G93_5:0.08649979363189818[&&PRIME ID=93 VERTEXTYPE=Duplication DISCPT=(42,2)])G94_6:0.072996063[&&PRIME ID=94 VERTEXTYPE=Speciation DISCPT=(57,0)],((((G95_7:0.10683617[&&PRIME ID=95 VERTEXTYPE=Leaf],G96_8:0.10683617[&&PRIME ID=96 VERTEXTYPE=Leaf])G97_11:0.015326727[&&PRIME ID=97 VERTEXTYPE=Speciation DISCPT=(41,0)],G98_5:0.12216289[&&PRIME ID=98 VERTEXTYPE=Leaf])G99_11:0.089862586[&&PRIME ID=99 VERTEXTYPE=Additive Transfer FROMTOLINEAGE=(11,5) DISCPT=(45,2)],G100_12:0.21202548[&&PRIME ID=100 VERTEXTYPE=Leaf])G101_13:0.004387783[&&PRIME ID=101 VERTEXTYPE=Speciation DISCPT=(61,0)],((G102_7:0.10683617[&&PRIME ID=102 VERTEXTYPE=Leaf],(G103_8:0.095991031[&&PRIME ID=103 VERTEXTYPE=Leaf],G104_9:0.095991031[&&PRIME ID=104 VERTEXTYPE=Leaf])G105_10:0.010845136[&&PRIME ID=105 VERTEXTYPE=Speciation DISCPT=(38,0)])G106_11:0.10518931[&&PRIME ID=106 VERTEXTYPE=Speciation DISCPT=(41,0)],(G107_12:0.1795063[&&PRIME ID=107 VERTEXTYPE=Leaf],G108_52:0.1795063[&&PRIME ID=108 VERTEXTYPE=Leaf])G109_12:0.03251917984923614[&&PRIME ID=109 VERTEXTYPE=Additive Transfer FROMTOLINEAGE=(12,52) DISCPT=(53,1)])G110_13:0.004387783[&&PRIME ID=110 VERTEXTYPE=Speciation DISCPT=(61,0)])G111_13:0.054012159971169836[&&PRIME ID=111 VERTEXTYPE=Duplication DISCPT=(61,2)])G112_14:0.082722075[&&PRIME ID=112 VERTEXTYPE=Speciation DISCPT=(70,0)])G113_14:0.54668008[&&PRIME ID=113 VERTEXTYPE=Duplication DISCPT=(80,2)])G114_192:0.06147199295346542[&&PRIME ID=114 VERTEXTYPE=Additive Transfer FROMTOLINEAGE=(192,197) DISCPT=(98,2)],((((G115_123:0.069391815[&&PRIME ID=115 VERTEXTYPE=Leaf],G116_196:0.069391815[&&PRIME ID=116 VERTEXTYPE=Leaf])G117_196:0.11094926015361418[&&PRIME ID=117 VERTEXTYPE=Additive Transfer FROMTOLINEAGE=(196,123) DISCPT=(29,1)],(G118_114:0.05565587[&&PRIME ID=118 VERTEXTYPE=Leaf],(G119_115:0.024987515[&&PRIME ID=119 VERTEXTYPE=Leaf],G120_116:0.024987515[&&PRIME ID=120 VERTEXTYPE=Leaf])G121_117:0.030668355[&&PRIME ID=121 VERTEXTYPE=Speciation DISCPT=(16,0)])G122_118:0.12468521[&&PRIME ID=122 VERTEXTYPE=Speciation DISCPT=(27,0)])G123_196:0.48347372[&&PRIME ID=123 VERTEXTYPE=Additive Transfer FROMTOLINEAGE=(196,119) DISCPT=(53,1)],(((G124_193:0.13319517[&&PRIME ID=124 VERTEXTYPE=Leaf],G125_5:0.13319517[&&PRIME ID=125 VERTEXTYPE=Leaf])G126_193:0.20165038[&&PRIME ID=126 VERTEXTYPE=Additive Transfer FROMTOLINEAGE=(193,5) DISCPT=(48,1)],G127_196:0.33484555[&&PRIME ID=127 VERTEXTYPE=Leaf])G128_195:0.021404691582987533[&&PRIME ID=128 VERTEXTYPE=Additive Transfer FROMTOLINEAGE=(195,196) DISCPT=(79,2)],G129_196:0.35625024[&&PRIME ID=129 VERTEXTYPE=Leaf])G130_197:0.30756456[&&PRIME ID=130 VERTEXTYPE=Speciation DISCPT=(81,0)])G131_197:0.24354169883686205[&&PRIME ID=131 VERTEXTYPE=Duplication DISCPT=(96,1)],(G132_196:0.49846889[&&PRIME ID=132 VERTEXTYPE=Leaf],((((G133_95:0.30396381[&&PRIME ID=133 VERTEXTYPE=Leaf],(G134_47:0.19296756[&&PRIME ID=134 VERTEXTYPE=Leaf],((G135_2:0.01082018[&&PRIME ID=135 VERTEXTYPE=Leaf],G136_97:0.01082018[&&PRIME ID=136 VERTEXTYPE=Leaf])G137_97:0.13821189002106452[&&PRIME ID=137 VERTEXTYPE=Additive Transfer FROMTOLINEAGE=(97,2) DISCPT=(6,1)],G138_98:0.14903207[&&PRIME ID=138 VERTEXTYPE=Leaf])G139_99:0.04393549[&&PRIME ID=139 VERTEXTYPE=Speciation DISCPT=(49,0)])G140_49:0.11099625[&&PRIME ID=140 VERTEXTYPE=Speciation DISCPT=(55,0)])G141_50:0.08107307062470624[&&PRIME ID=141 VERTEXTYPE=Additive Transfer FROMTOLINEAGE=(50,96) DISCPT=(74,2)],(((G142_51:0.22609953[&&PRIME ID=142 VERTEXTYPE=Leaf],(G143_51:0.0012845065[&&PRIME ID=143 VERTEXTYPE=Leaf],G144_68:0.0012845065[&&PRIME ID=144 VERTEXTYPE=Leaf])G145_51:0.22481502181978796[&&PRIME ID=145 VERTEXTYPE=Additive Transfer FROMTOLINEAGE=(51,68) DISCPT=(1,1)])G146_51:0.011226311643072754[&&PRIME ID=146 VERTEXTYPE=Duplication DISCPT=(63,1)],G147_52:0.23732584[&&PRIME ID=147 VERTEXTYPE=Leaf])G148_53:0.01546224[&&PRIME ID=148 VERTEXTYPE=Speciation DISCPT=(64,0)],G149_54:0.25278808[&&PRIME ID=149 VERTEXTYPE=Leaf])G150_55:0.1322488[&&PRIME ID=150 VERTEXTYPE=Speciation DISCPT=(66,0)])G151_74:0.10725418[&&PRIME ID=151 VERTEXTYPE=Speciation DISCPT=(86,0)],(((G152_75:0.055320177[&&PRIME ID=152 VERTEXTYPE=Leaf],G153_76:0.055320177[&&PRIME ID=153 VERTEXTYPE=Leaf])G154_77:0.23172963[&&PRIME ID=154 VERTEXTYPE=Speciation DISCPT=(26,0)],(((G155_15:0.11568323[&&PRIME ID=155 VERTEXTYPE=Leaf],G156_173:0.11568323[&&PRIME ID=156 VERTEXTYPE=Leaf])G157_15:0.0819381531554693[&&PRIME ID=157 VERTEXTYPE=Additive Transfer FROMTOLINEAGE=(15,173) DISCPT=(44,1)],((G158_156:0.027372492[&&PRIME ID=158 VERTEXTYPE=Leaf],G159_157:0.027372492[&&PRIME ID=159 VERTEXTYPE=Leaf])G160_158:0.13579078[&&PRIME ID=160 VERTEXTYPE=Speciation DISCPT=(18,0)],(G161_159:0.1567493[&&PRIME ID=161 VERTEXTYPE=Leaf],(G162_160:0.016091232[&&PRIME ID=162 VERTEXTYPE=Leaf],G163_161:0.016091232[&&PRIME ID=163 VERTEXTYPE=Leaf])G164_162:0.14065806[&&PRIME ID=164 VERTEXTYPE=Speciation DISCPT=(9,0)])G165_163:0.0064139741[&&PRIME ID=165 VERTEXTYPE=Speciation DISCPT=(50,0)])G166_164:0.034458109[&&PRIME ID=166 VERTEXTYPE=Speciation DISCPT=(51,0)])G167_15:0.020409626763376074[&&PRIME ID=167 VERTEXTYPE=Additive Transfer FROMTOLINEAGE=(15,164) DISCPT=(57,1)],(((G168_16:0.0036443881[&&PRIME ID=168 VERTEXTYPE=Leaf],G169_16:0.0036443881[&&PRIME ID=169 VERTEXTYPE=Leaf])G170_16:0.013646389854146169[&&PRIME ID=170 VERTEXTYPE=Duplication DISCPT=(1,2)],G171_17:0.017290778[&&PRIME ID=171 VERTEXTYPE=Leaf])G172_18:0.055387706[&&PRIME ID=172 VERTEXTYPE=Speciation DISCPT=(10,0)],G173_19:0.072678484[&&PRIME ID=173 VERTEXTYPE=Leaf])G174_22:0.14535252[&&PRIME ID=174 VERTEXTYPE=Speciation DISCPT=(30,0)])G175_23:0.069018806[&&PRIME ID=175 VERTEXTYPE=Speciation DISCPT=(62,0)])G176_77:0.04384427731017942[&&PRIME ID=176 VERTEXTYPE=Additive Transfer FROMTOLINEAGE=(77,23) DISCPT=(72,1)],(G177_56:0.20125136[&&PRIME ID=177 VERTEXTYPE=Leaf],((G178_57:0.024072716[&&PRIME ID=178 VERTEXTYPE=Leaf],((G179_58:0.01014466[&&PRIME ID=179 VERTEXTYPE=Leaf],G180_59:0.01014466[&&PRIME ID=180 VERTEXTYPE=Leaf])G181_60:5.16513E-4[&&PRIME ID=181 VERTEXTYPE=Speciation DISCPT=(4,0)],G182_61:0.010661173[&&PRIME ID=182 VERTEXTYPE=Leaf])G183_62:0.013411543[&&PRIME ID=183 VERTEXTYPE=Speciation DISCPT=(6,0)])G184_63:0.055495885[&&PRIME ID=184 VERTEXTYPE=Speciation DISCPT=(15,0)],G185_64:0.079568601[&&PRIME ID=185 VERTEXTYPE=Leaf])G186_65:0.12168276[&&PRIME ID=186 VERTEXTYPE=Speciation DISCPT=(32,0)])G187_66:0.12964273[&&PRIME ID=187 VERTEXTYPE=Speciation DISCPT=(59,0)])G188_77:0.1613969717153655[&&PRIME ID=188 VERTEXTYPE=Additive Transfer FROMTOLINEAGE=(77,66) DISCPT=(79,2)])G189_74:0.0038031844197926124[&&PRIME ID=189 VERTEXTYPE=Additive Transfer FROMTOLINEAGE=(74,77) DISCPT=(89,2)],((G190_75:0.055320177[&&PRIME ID=190 VERTEXTYPE=Leaf],G191_76:0.055320177[&&PRIME ID=191 VERTEXTYPE=Leaf])G192_77:0.21459404[&&PRIME ID=192 VERTEXTYPE=Speciation DISCPT=(26,0)],G193_173:0.26991422[&&PRIME ID=193 VERTEXTYPE=Leaf])G194_77:0.22618003[&&PRIME ID=194 VERTEXTYPE=Additive Transfer FROMTOLINEAGE=(77,173) DISCPT=(69,1)])G195_78:0.00237465[&&PRIME ID=195 VERTEXTYPE=Speciation DISCPT=(90,0)])G196_197:0.4088876047793078[&&PRIME ID=196 VERTEXTYPE=Additive Transfer FROMTOLINEAGE=(197,78) DISCPT=(90,1)])G197_197:0.05394307544708989[&&PRIME ID=197 VERTEXTYPE=Duplication DISCPT=(98,2)])G198_198:0.0[&&PRIME ID=198 VERTEXTYPE=Speciation DISCPT=(99,0)][&&PRIME NAME=PrunedTree];
