# Supplementary material for: Assessing the accuracy of phylogenetic rooting methods on prokaryotic gene families
Source: PLoS One. 2020 May 15;15(5):e0232950. doi: 10.1371/journal.pone.0232950 (PMC7228096; doi:10.1371/journal.pone.0232950)
Supplement: S1 Dataset — (ZIP) [file pone.0232950.s002.zip › AllSimulatedDatasets/R-025-HI-NR/original_trees/tree76]

(((((((((((G0_81:0.11883953[&&PRIME ID=0 VERTEXTYPE=Leaf],((G1_82:0.040694362[&&PRIME ID=1 VERTEXTYPE=Leaf],G2_83:0.040694362[&&PRIME ID=2 VERTEXTYPE=Leaf])G3_84:0.036421676[&&PRIME ID=3 VERTEXTYPE=Speciation DISCPT=(16,0)],((G4_85:0.037318825[&&PRIME ID=4 VERTEXTYPE=Leaf],G5_86:0.037318825[&&PRIME ID=5 VERTEXTYPE=Leaf])G6_87:0.027322351[&&PRIME ID=6 VERTEXTYPE=Speciation DISCPT=(14,0)],(G7_82:0.040694362[&&PRIME ID=7 VERTEXTYPE=Leaf],G8_83:0.040694362[&&PRIME ID=8 VERTEXTYPE=Leaf])G9_84:0.023946814[&&PRIME ID=9 VERTEXTYPE=Speciation DISCPT=(16,0)])G10_87:0.012474861900089784[&&PRIME ID=10 VERTEXTYPE=Additive Transfer FROMTOLINEAGE=(87,84) DISCPT=(29,2)])G11_88:0.041723491[&&PRIME ID=11 VERTEXTYPE=Speciation DISCPT=(34,0)])G12_89:0.10677899[&&PRIME ID=12 VERTEXTYPE=Speciation DISCPT=(47,0)],(((G13_1:0.020141816[&&PRIME ID=13 VERTEXTYPE=Leaf],G14_2:0.020141816[&&PRIME ID=14 VERTEXTYPE=Leaf])G15_3:0.17971711[&&PRIME ID=15 VERTEXTYPE=Speciation DISCPT=(8,0)],((G16_4:0.10825793[&&PRIME ID=16 VERTEXTYPE=Leaf],(G17_5:0.0025723758[&&PRIME ID=17 VERTEXTYPE=Leaf],G18_6:0.0025723758[&&PRIME ID=18 VERTEXTYPE=Leaf])G19_7:0.10568555[&&PRIME ID=19 VERTEXTYPE=Speciation DISCPT=(1,0)])G20_8:0.034435973[&&PRIME ID=20 VERTEXTYPE=Speciation DISCPT=(45,0)],G21_9:0.1426939[&&PRIME ID=21 VERTEXTYPE=Leaf])G22_10:0.057165021[&&PRIME ID=22 VERTEXTYPE=Speciation DISCPT=(53,0)])G23_11:0.018541422[&&PRIME ID=23 VERTEXTYPE=Speciation DISCPT=(70,0)],(G24_12:0.073467992[&&PRIME ID=24 VERTEXTYPE=Leaf],((G25_13:0.0031295194[&&PRIME ID=25 VERTEXTYPE=Leaf],G26_14:0.0031295194[&&PRIME ID=26 VERTEXTYPE=Leaf])G27_15:0.024749115[&&PRIME ID=27 VERTEXTYPE=Speciation DISCPT=(2,0)],G28_185:0.027878634[&&PRIME ID=28 VERTEXTYPE=Leaf])G29_15:0.04558935813680224[&&PRIME ID=29 VERTEXTYPE=Additive Transfer FROMTOLINEAGE=(15,185) DISCPT=(11,1)])G30_16:0.14493235[&&PRIME ID=30 VERTEXTYPE=Speciation DISCPT=(33,0)])G31_17:0.0072181776[&&PRIME ID=31 VERTEXTYPE=Speciation DISCPT=(74,0)])G32_18:0.0017031246[&&PRIME ID=32 VERTEXTYPE=Speciation DISCPT=(77,0)],(((G33_182:0.020713245[&&PRIME ID=33 VERTEXTYPE=Leaf],G34_19:0.020713245[&&PRIME ID=34 VERTEXTYPE=Leaf])G35_19:0.01877854753346608[&&PRIME ID=35 VERTEXTYPE=Additive Transfer FROMTOLINEAGE=(19,182) DISCPT=(9,1)],G36_19:0.039491793[&&PRIME ID=36 VERTEXTYPE=Leaf])G37_19:0.026370012911157637[&&PRIME ID=37 VERTEXTYPE=Duplication DISCPT=(14,2)],(G38_20:0.0074592984[&&PRIME ID=38 VERTEXTYPE=Leaf],G39_21:0.0074592984[&&PRIME ID=39 VERTEXTYPE=Leaf])G40_22:0.058402507[&&PRIME ID=40 VERTEXTYPE=Speciation DISCPT=(4,0)])G41_23:0.16145984[&&PRIME ID=41 VERTEXTYPE=Speciation DISCPT=(30,0)])G42_24:0.041707643[&&PRIME ID=42 VERTEXTYPE=Speciation DISCPT=(78,0)],G43_25:0.26902929[&&PRIME ID=43 VERTEXTYPE=Leaf])G44_28:0.0033676303[&&PRIME ID=44 VERTEXTYPE=Speciation DISCPT=(82,0)],(((G45_0:0.22561852[&&PRIME ID=45 VERTEXTYPE=Leaf],(G46_12:0.073467992[&&PRIME ID=46 VERTEXTYPE=Leaf],(G47_13:0.0031295194[&&PRIME ID=47 VERTEXTYPE=Leaf],G48_14:0.0031295194[&&PRIME ID=48 VERTEXTYPE=Leaf])G49_15:0.070338473[&&PRIME ID=49 VERTEXTYPE=Speciation DISCPT=(2,0)])G50_16:0.15215053[&&PRIME ID=50 VERTEXTYPE=Speciation DISCPT=(33,0)])G51_18:0.0017031246[&&PRIME ID=51 VERTEXTYPE=Speciation DISCPT=(77,0)],((G52_175:0.084466452[&&PRIME ID=52 VERTEXTYPE=Leaf],(G53_12:0.073467992[&&PRIME ID=53 VERTEXTYPE=Leaf],(G54_13:0.0031295194[&&PRIME ID=54 VERTEXTYPE=Leaf],G55_14:0.0031295194[&&PRIME ID=55 VERTEXTYPE=Leaf])G56_15:0.070338473[&&PRIME ID=56 VERTEXTYPE=Speciation DISCPT=(2,0)])G57_16:0.01099846[&&PRIME ID=57 VERTEXTYPE=Speciation DISCPT=(33,0)])G58_16:0.04394590147225177[&&PRIME ID=58 VERTEXTYPE=Additive Transfer FROMTOLINEAGE=(16,175) DISCPT=(36,1)],(G59_19:0.065861806[&&PRIME ID=59 VERTEXTYPE=Leaf],(G60_20:0.0074592984[&&PRIME ID=60 VERTEXTYPE=Leaf],G61_21:0.0074592984[&&PRIME ID=61 VERTEXTYPE=Leaf])G62_22:0.058402507[&&PRIME ID=62 VERTEXTYPE=Speciation DISCPT=(4,0)])G63_23:0.062550548[&&PRIME ID=63 VERTEXTYPE=Speciation DISCPT=(30,0)])G64_23:0.098909292[&&PRIME ID=64 VERTEXTYPE=Additive Transfer FROMTOLINEAGE=(23,16) DISCPT=(49,2)])G65_24:0.041707643[&&PRIME ID=65 VERTEXTYPE=Speciation DISCPT=(78,0)],(G66_25:0.053921209[&&PRIME ID=66 VERTEXTYPE=Leaf],G67_26:0.053921209[&&PRIME ID=67 VERTEXTYPE=Leaf])G68_27:0.21510808[&&PRIME ID=68 VERTEXTYPE=Speciation DISCPT=(26,0)])G69_28:0.0033676303[&&PRIME ID=69 VERTEXTYPE=Speciation DISCPT=(82,0)])G70_28:5.346537072143429E-4[&&PRIME ID=70 VERTEXTYPE=Duplication DISCPT=(82,1)],((((G71_25:0.053921209[&&PRIME ID=71 VERTEXTYPE=Leaf],G72_26:0.053921209[&&PRIME ID=72 VERTEXTYPE=Leaf])G73_27:0.036075508[&&PRIME ID=73 VERTEXTYPE=Speciation DISCPT=(26,0)],G74_0:0.089996717[&&PRIME ID=74 VERTEXTYPE=Leaf])G75_0:0.13562180368311202[&&PRIME ID=75 VERTEXTYPE=Additive Transfer FROMTOLINEAGE=(0,27) DISCPT=(38,1)],((G76_1:0.020141816[&&PRIME ID=76 VERTEXTYPE=Leaf],G77_2:0.020141816[&&PRIME ID=77 VERTEXTYPE=Leaf])G78_3:0.17971711[&&PRIME ID=78 VERTEXTYPE=Speciation DISCPT=(8,0)],((G79_4:0.10825793[&&PRIME ID=79 VERTEXTYPE=Leaf],(G80_5:0.0025723758[&&PRIME ID=80 VERTEXTYPE=Leaf],G81_6:0.0025723758[&&PRIME ID=81 VERTEXTYPE=Leaf])G82_7:0.10568555[&&PRIME ID=82 VERTEXTYPE=Speciation DISCPT=(1,0)])G83_8:0.034435973[&&PRIME ID=83 VERTEXTYPE=Speciation DISCPT=(45,0)],G84_9:0.1426939[&&PRIME ID=84 VERTEXTYPE=Leaf])G85_10:0.057165021[&&PRIME ID=85 VERTEXTYPE=Speciation DISCPT=(53,0)])G86_11:0.0257596[&&PRIME ID=86 VERTEXTYPE=Speciation DISCPT=(70,0)])G87_18:0.0017031246[&&PRIME ID=87 VERTEXTYPE=Speciation DISCPT=(77,0)],((G88_43:9.214814E-4[&&PRIME ID=88 VERTEXTYPE=Leaf],G89_19:9.214814E-4[&&PRIME ID=89 VERTEXTYPE=Leaf])G90_19:0.06494032414980899[&&PRIME ID=90 VERTEXTYPE=Additive Transfer FROMTOLINEAGE=(19,43) DISCPT=(0,1)],((G91_20:0.0074592984[&&PRIME ID=91 VERTEXTYPE=Leaf],G92_21:0.0074592984[&&PRIME ID=92 VERTEXTYPE=Leaf])G93_22:0.017694627[&&PRIME ID=93 VERTEXTYPE=Speciation DISCPT=(4,0)],(G94_20:0.0074592984[&&PRIME ID=94 VERTEXTYPE=Leaf],G95_21:0.0074592984[&&PRIME ID=95 VERTEXTYPE=Leaf])G96_22:0.017694627[&&PRIME ID=96 VERTEXTYPE=Speciation DISCPT=(4,0)])G97_22:0.04070788047065036[&&PRIME ID=97 VERTEXTYPE=Duplication DISCPT=(10,2)])G98_23:0.16145984[&&PRIME ID=98 VERTEXTYPE=Speciation DISCPT=(30,0)])G99_24:0.045609927[&&PRIME ID=99 VERTEXTYPE=Speciation DISCPT=(78,0)])G100_28:0.046381541504770196[&&PRIME ID=100 VERTEXTYPE=Duplication DISCPT=(82,1)],(G101_29:0.020660243[&&PRIME ID=101 VERTEXTYPE=Leaf],G102_30:0.020660243[&&PRIME ID=102 VERTEXTYPE=Leaf])G103_31:0.29865287[&&PRIME ID=103 VERTEXTYPE=Speciation DISCPT=(9,0)])G104_32:0.061981201[&&PRIME ID=104 VERTEXTYPE=Speciation DISCPT=(87,0)],(((G105_29:0.020660243[&&PRIME ID=105 VERTEXTYPE=Leaf],G106_30:0.020660243[&&PRIME ID=106 VERTEXTYPE=Leaf])G107_31:0.085499461[&&PRIME ID=107 VERTEXTYPE=Speciation DISCPT=(9,0)],G108_34:0.1061597[&&PRIME ID=108 VERTEXTYPE=Leaf])G109_34:0.030278894514872257[&&PRIME ID=109 VERTEXTYPE=Additive Transfer FROMTOLINEAGE=(34,31) DISCPT=(44,1)],(((G110_35:0.023682098[&&PRIME ID=110 VERTEXTYPE=Leaf],G111_35:0.023682098[&&PRIME ID=111 VERTEXTYPE=Leaf])G112_35:0.018799428908740114[&&PRIME ID=112 VERTEXTYPE=Duplication DISCPT=(9,2)],G113_36:0.042481527[&&PRIME ID=113 VERTEXTYPE=Leaf])G114_37:0.020298211[&&PRIME ID=114 VERTEXTYPE=Speciation DISCPT=(20,0)],G115_38:0.062779738[&&PRIME ID=115 VERTEXTYPE=Leaf])G116_39:0.073658861[&&PRIME ID=116 VERTEXTYPE=Speciation DISCPT=(29,0)])G117_40:0.24485572[&&PRIME ID=117 VERTEXTYPE=Speciation DISCPT=(52,0)])G118_54:0.29692724[&&PRIME ID=118 VERTEXTYPE=Speciation DISCPT=(91,0)],(G119_68:0.22352118[&&PRIME ID=119 VERTEXTYPE=Leaf],(G120_71:0.040039314[&&PRIME ID=120 VERTEXTYPE=Leaf],G121_72:0.040039314[&&PRIME ID=121 VERTEXTYPE=Leaf])G122_73:0.18348187[&&PRIME ID=122 VERTEXTYPE=Speciation DISCPT=(15,0)])G123_79:0.45470037[&&PRIME ID=123 VERTEXTYPE=Speciation DISCPT=(76,0)])G124_80:0.21910024[&&PRIME ID=124 VERTEXTYPE=Speciation DISCPT=(96,0)],((((((G125_0:0.22561852[&&PRIME ID=125 VERTEXTYPE=Leaf],((((G126_1:0.013375308[&&PRIME ID=126 VERTEXTYPE=Leaf],G127_1:0.013375308[&&PRIME ID=127 VERTEXTYPE=Leaf])G128_1:0.00676650767732438[&&PRIME ID=128 VERTEXTYPE=Duplication DISCPT=(6,2)],G129_2:0.020141816[&&PRIME ID=129 VERTEXTYPE=Leaf])G130_3:0.17971711[&&PRIME ID=130 VERTEXTYPE=Speciation DISCPT=(8,0)],(G131_4:0.1426939[&&PRIME ID=131 VERTEXTYPE=Leaf],G132_9:0.1426939[&&PRIME ID=132 VERTEXTYPE=Leaf])G133_10:0.057165021[&&PRIME ID=133 VERTEXTYPE=Speciation DISCPT=(53,0)])G134_11:0.018541422[&&PRIME ID=134 VERTEXTYPE=Speciation DISCPT=(70,0)],(G135_12:0.19100693[&&PRIME ID=135 VERTEXTYPE=Leaf],((G136_19:0.065861806[&&PRIME ID=136 VERTEXTYPE=Leaf],(G137_20:0.0074592984[&&PRIME ID=137 VERTEXTYPE=Leaf],G138_21:0.0074592984[&&PRIME ID=138 VERTEXTYPE=Leaf])G139_22:0.058402507[&&PRIME ID=139 VERTEXTYPE=Speciation DISCPT=(4,0)])G140_23:0.10990162[&&PRIME ID=140 VERTEXTYPE=Speciation DISCPT=(30,0)],(G141_5:0.0025723758[&&PRIME ID=141 VERTEXTYPE=Leaf],G142_6:0.0025723758[&&PRIME ID=142 VERTEXTYPE=Leaf])G143_7:0.17319104[&&PRIME ID=143 VERTEXTYPE=Speciation DISCPT=(1,0)])G144_10:0.015243506231641455[&&PRIME ID=144 VERTEXTYPE=Additive Transfer FROMTOLINEAGE=(10,23) DISCPT=(60,1)])G145_16:0.027393413499550275[&&PRIME ID=145 VERTEXTYPE=Additive Transfer FROMTOLINEAGE=(16,10) DISCPT=(66,1)])G146_17:0.0072181776[&&PRIME ID=146 VERTEXTYPE=Speciation DISCPT=(74,0)])G147_18:0.0017031246[&&PRIME ID=147 VERTEXTYPE=Speciation DISCPT=(77,0)],(G148_19:0.065861806[&&PRIME ID=148 VERTEXTYPE=Leaf],(G149_20:0.0074592984[&&PRIME ID=149 VERTEXTYPE=Leaf],G150_21:0.0074592984[&&PRIME ID=150 VERTEXTYPE=Leaf])G151_22:0.058402507[&&PRIME ID=151 VERTEXTYPE=Speciation DISCPT=(4,0)])G152_23:0.16145984[&&PRIME ID=152 VERTEXTYPE=Speciation DISCPT=(30,0)])G153_24:0.041707643[&&PRIME ID=153 VERTEXTYPE=Speciation DISCPT=(78,0)],(G154_25:0.053921209[&&PRIME ID=154 VERTEXTYPE=Leaf],G155_26:0.053921209[&&PRIME ID=155 VERTEXTYPE=Leaf])G156_27:0.21510808[&&PRIME ID=156 VERTEXTYPE=Speciation DISCPT=(26,0)])G157_28:0.11226503[&&PRIME ID=157 VERTEXTYPE=Speciation DISCPT=(82,0)],((G158_0:0.19098136[&&PRIME ID=158 VERTEXTYPE=Leaf],(G159_33:0.18306681[&&PRIME ID=159 VERTEXTYPE=Leaf],(G160_34:0.1364386[&&PRIME ID=160 VERTEXTYPE=Leaf],((G161_38:0.060047079[&&PRIME ID=161 VERTEXTYPE=Leaf],((G162_35:0.012181643[&&PRIME ID=162 VERTEXTYPE=Leaf],(G163_35:0.0043516258[&&PRIME ID=163 VERTEXTYPE=Leaf],G164_36:0.0043516258[&&PRIME ID=164 VERTEXTYPE=Leaf])G165_35:0.00783001770529662[&&PRIME ID=165 VERTEXTYPE=Additive Transfer FROMTOLINEAGE=(35,36) DISCPT=(2,1)])G166_35:0.030299883517918947[&&PRIME ID=166 VERTEXTYPE=Duplication DISCPT=(6,1)],G167_36:0.042481527[&&PRIME ID=167 VERTEXTYPE=Leaf])G168_37:0.017565552[&&PRIME ID=168 VERTEXTYPE=Speciation DISCPT=(20,0)])G169_37:0.002732658796490622[&&PRIME ID=169 VERTEXTYPE=Additive Transfer FROMTOLINEAGE=(37,38) DISCPT=(28,2)],G170_38:0.062779738[&&PRIME ID=170 VERTEXTYPE=Leaf])G171_39:0.073658861[&&PRIME ID=171 VERTEXTYPE=Speciation DISCPT=(29,0)])G172_40:0.04662821[&&PRIME ID=172 VERTEXTYPE=Speciation DISCPT=(52,0)])G173_41:0.0079145469[&&PRIME ID=173 VERTEXTYPE=Speciation DISCPT=(61,0)])G174_41:0.054961533241364095[&&PRIME ID=174 VERTEXTYPE=Additive Transfer FROMTOLINEAGE=(41,0) DISCPT=(66,1)],((G175_42:0.20081048[&&PRIME ID=175 VERTEXTYPE=Leaf],G176_44:0.20081048[&&PRIME ID=176 VERTEXTYPE=Leaf])G177_46:0.0097901529[&&PRIME ID=177 VERTEXTYPE=Speciation DISCPT=(71,0)],G178_50:0.21060063[&&PRIME ID=178 VERTEXTYPE=Leaf])G179_52:0.035342259[&&PRIME ID=179 VERTEXTYPE=Speciation DISCPT=(73,0)])G180_53:0.13535143[&&PRIME ID=180 VERTEXTYPE=Speciation DISCPT=(80,0)])G181_54:0.26138845[&&PRIME ID=181 VERTEXTYPE=Speciation DISCPT=(91,0)],(((G182_55:0.11280276[&&PRIME ID=182 VERTEXTYPE=Leaf],(G183_56:0.094720623[&&PRIME ID=183 VERTEXTYPE=Leaf],(G184_57:0.041545374[&&PRIME ID=184 VERTEXTYPE=Leaf],(G185_58:0.040724648[&&PRIME ID=185 VERTEXTYPE=Leaf],G186_59:0.040724648[&&PRIME ID=186 VERTEXTYPE=Leaf])G187_60:8.2072598E-4[&&PRIME ID=187 VERTEXTYPE=Speciation DISCPT=(17,0)])G188_61:0.053175249[&&PRIME ID=188 VERTEXTYPE=Speciation DISCPT=(19,0)])G189_62:0.018082142[&&PRIME ID=189 VERTEXTYPE=Speciation DISCPT=(39,0)])G190_63:0.021867315[&&PRIME ID=190 VERTEXTYPE=Speciation DISCPT=(46,0)],G191_64:0.13467008[&&PRIME ID=191 VERTEXTYPE=Leaf])G192_65:0.037930878[&&PRIME ID=192 VERTEXTYPE=Speciation DISCPT=(51,0)],G193_42:0.17260096[&&PRIME ID=193 VERTEXTYPE=Leaf])G194_65:0.47008180997122645[&&PRIME ID=194 VERTEXTYPE=Additive Transfer FROMTOLINEAGE=(65,42) DISCPT=(59,2)])G195_66:0.12469354[&&PRIME ID=195 VERTEXTYPE=Speciation DISCPT=(95,0)],(((G196_81:0.11883953[&&PRIME ID=196 VERTEXTYPE=Leaf],((G197_82:0.040694362[&&PRIME ID=197 VERTEXTYPE=Leaf],G198_83:0.040694362[&&PRIME ID=198 VERTEXTYPE=Leaf])G199_84:0.036421676[&&PRIME ID=199 VERTEXTYPE=Speciation DISCPT=(16,0)],(G200_85:0.037318825[&&PRIME ID=200 VERTEXTYPE=Leaf],G201_86:0.037318825[&&PRIME ID=201 VERTEXTYPE=Leaf])G202_87:0.039797213[&&PRIME ID=202 VERTEXTYPE=Speciation DISCPT=(14,0)])G203_88:0.041723491[&&PRIME ID=203 VERTEXTYPE=Speciation DISCPT=(34,0)])G204_89:0.070205992[&&PRIME ID=204 VERTEXTYPE=Speciation DISCPT=(47,0)],G205_90:0.18904552[&&PRIME ID=205 VERTEXTYPE=Leaf])G206_91:0.00950213[&&PRIME ID=206 VERTEXTYPE=Speciation DISCPT=(63,0)],(G207_92:0.067957563[&&PRIME ID=207 VERTEXTYPE=Leaf],(G208_140:0.032181648[&&PRIME ID=208 VERTEXTYPE=Leaf],G209_141:0.032181648[&&PRIME ID=209 VERTEXTYPE=Leaf])G210_142:0.035775915[&&PRIME ID=210 VERTEXTYPE=Speciation DISCPT=(12,0)])G211_92:0.13059008652636242[&&PRIME ID=211 VERTEXTYPE=Additive Transfer FROMTOLINEAGE=(92,142) DISCPT=(31,1)])G212_93:0.56882866[&&PRIME ID=212 VERTEXTYPE=Speciation DISCPT=(69,0)])G213_93:0.12994549[&&PRIME ID=213 VERTEXTYPE=Additive Transfer FROMTOLINEAGE=(93,80) DISCPT=(96,2)])G214_130:0.0049889795[&&PRIME ID=214 VERTEXTYPE=Speciation DISCPT=(98,0)],((((G215_137:0.16294779[&&PRIME ID=215 VERTEXTYPE=Leaf],(G216_139:0.098307201[&&PRIME ID=216 VERTEXTYPE=Leaf],(G217_140:0.032181648[&&PRIME ID=217 VERTEXTYPE=Leaf],G218_141:0.032181648[&&PRIME ID=218 VERTEXTYPE=Leaf])G219_142:0.066125553[&&PRIME ID=219 VERTEXTYPE=Speciation DISCPT=(12,0)])G220_143:0.06464059[&&PRIME ID=220 VERTEXTYPE=Speciation DISCPT=(41,0)])G221_145:0.16473068[&&PRIME ID=221 VERTEXTYPE=Speciation DISCPT=(56,0)],(((G222_131:0.043677201[&&PRIME ID=222 VERTEXTYPE=Leaf],(G223_131:0.042983315[&&PRIME ID=223 VERTEXTYPE=Leaf],G224_132:0.042983315[&&PRIME ID=224 VERTEXTYPE=Leaf])G225_132:6.938858812931828E-4[&&PRIME ID=225 VERTEXTYPE=Additive Transfer FROMTOLINEAGE=(132,131) DISCPT=(21,1)])G226_133:0.046121849[&&PRIME ID=226 VERTEXTYPE=Speciation DISCPT=(22,0)],G227_134:0.08979905[&&PRIME ID=227 VERTEXTYPE=Leaf])G228_135:0.1581827[&&PRIME ID=228 VERTEXTYPE=Speciation DISCPT=(38,0)],(G229_136:0.19658022[&&PRIME ID=229 VERTEXTYPE=Leaf],(G230_137:0.16294779[&&PRIME ID=230 VERTEXTYPE=Leaf],(G231_138:0.1286505[&&PRIME ID=231 VERTEXTYPE=Leaf],(G232_139:0.098307201[&&PRIME ID=232 VERTEXTYPE=Leaf],(G233_140:0.032181648[&&PRIME ID=233 VERTEXTYPE=Leaf],(G234_81:0.016542768[&&PRIME ID=234 VERTEXTYPE=Leaf],G235_141:0.016542768[&&PRIME ID=235 VERTEXTYPE=Leaf])G236_141:0.015638879644281813[&&PRIME ID=236 VERTEXTYPE=Additive Transfer FROMTOLINEAGE=(141,81) DISCPT=(7,1)])G237_142:0.066125553[&&PRIME ID=237 VERTEXTYPE=Speciation DISCPT=(12,0)])G238_143:0.0303433[&&PRIME ID=238 VERTEXTYPE=Speciation DISCPT=(41,0)])G239_144:0.03429729[&&PRIME ID=239 VERTEXTYPE=Speciation DISCPT=(50,0)])G240_145:0.033632429[&&PRIME ID=240 VERTEXTYPE=Speciation DISCPT=(56,0)])G241_146:0.051401535[&&PRIME ID=241 VERTEXTYPE=Speciation DISCPT=(68,0)])G242_147:0.079696717[&&PRIME ID=242 VERTEXTYPE=Speciation DISCPT=(81,0)])G243_147:0.09358419991400731[&&PRIME ID=243 VERTEXTYPE=Duplication DISCPT=(87,1)],((G244_148:0.19039354[&&PRIME ID=244 VERTEXTYPE=Leaf],(G245_149:0.12363391[&&PRIME ID=245 VERTEXTYPE=Leaf],G246_150:0.12363391[&&PRIME ID=246 VERTEXTYPE=Leaf])G247_151:0.066759632[&&PRIME ID=247 VERTEXTYPE=Speciation DISCPT=(49,0)])G248_152:0.17336851[&&PRIME ID=248 VERTEXTYPE=Speciation DISCPT=(66,0)],(G249_153:0.35494698[&&PRIME ID=249 VERTEXTYPE=Leaf],(G250_154:0.011729552[&&PRIME ID=250 VERTEXTYPE=Leaf],G251_85:0.011729552[&&PRIME ID=251 VERTEXTYPE=Leaf])G252_154:0.3432174284709398[&&PRIME ID=252 VERTEXTYPE=Additive Transfer FROMTOLINEAGE=(154,85) DISCPT=(6,1)])G253_155:0.008815068[&&PRIME ID=253 VERTEXTYPE=Speciation DISCPT=(89,0)])G254_156:0.057500623[&&PRIME ID=254 VERTEXTYPE=Speciation DISCPT=(90,0)])G255_157:0.15665964[&&PRIME ID=255 VERTEXTYPE=Speciation DISCPT=(93,0)],(((G256_159:0.17373382[&&PRIME ID=256 VERTEXTYPE=Leaf],((G257_161:0.036821564[&&PRIME ID=257 VERTEXTYPE=Leaf],G258_162:0.036821564[&&PRIME ID=258 VERTEXTYPE=Leaf])G259_163:0.053208063[&&PRIME ID=259 VERTEXTYPE=Speciation DISCPT=(13,0)],G260_161:0.090029627[&&PRIME ID=260 VERTEXTYPE=Leaf])G261_163:0.08370419250369233[&&PRIME ID=261 VERTEXTYPE=Duplication DISCPT=(38,1)])G262_164:0.021154145[&&PRIME ID=262 VERTEXTYPE=Speciation DISCPT=(60,0)],(G263_165:0.051804939[&&PRIME ID=263 VERTEXTYPE=Leaf],(G264_166:0.0062952029[&&PRIME ID=264 VERTEXTYPE=Leaf],G265_167:0.0062952029[&&PRIME ID=265 VERTEXTYPE=Leaf])G266_168:0.045509736[&&PRIME ID=266 VERTEXTYPE=Speciation DISCPT=(3,0)])G267_169:0.14308303[&&PRIME ID=267 VERTEXTYPE=Speciation DISCPT=(24,0)])G268_170:0.14315869[&&PRIME ID=268 VERTEXTYPE=Speciation DISCPT=(67,0)],((((G269_178:0.0095530465[&&PRIME ID=269 VERTEXTYPE=Leaf],G270_179:0.0095530465[&&PRIME ID=270 VERTEXTYPE=Leaf])G271_180:0.11118673[&&PRIME ID=271 VERTEXTYPE=Speciation DISCPT=(5,0)],((G272_181:0.015995004[&&PRIME ID=272 VERTEXTYPE=Leaf],G273_181:0.015995004[&&PRIME ID=273 VERTEXTYPE=Leaf])G274_181:0.009210120038130924[&&PRIME ID=274 VERTEXTYPE=Duplication DISCPT=(7,1)],G275_182:0.025205124[&&PRIME ID=275 VERTEXTYPE=Leaf])G276_183:0.095534656[&&PRIME ID=276 VERTEXTYPE=Speciation DISCPT=(11,0)])G277_184:0.045680184[&&PRIME ID=277 VERTEXTYPE=Speciation DISCPT=(48,0)],(G278_185:0.14395797[&&PRIME ID=278 VERTEXTYPE=Leaf],(G279_25:0.080442029[&&PRIME ID=279 VERTEXTYPE=Leaf],(G280_186:0.052585359[&&PRIME ID=280 VERTEXTYPE=Leaf],G281_187:0.052585359[&&PRIME ID=281 VERTEXTYPE=Leaf])G282_188:0.02785667[&&PRIME ID=282 VERTEXTYPE=Speciation DISCPT=(25,0)])G283_190:0.06351594471173055[&&PRIME ID=283 VERTEXTYPE=Additive Transfer FROMTOLINEAGE=(190,27) DISCPT=(35,1)])G284_191:0.022461991[&&PRIME ID=284 VERTEXTYPE=Speciation DISCPT=(54,0)])G285_192:0.0035444659[&&PRIME ID=285 VERTEXTYPE=Speciation DISCPT=(57,0)],(G286_193:0.16369748[&&PRIME ID=286 VERTEXTYPE=Leaf],((G287_0:0.050484812[&&PRIME ID=287 VERTEXTYPE=Leaf],G288_0:0.050484812[&&PRIME ID=288 VERTEXTYPE=Leaf])G289_0:0.07443891904098757[&&PRIME ID=289 VERTEXTYPE=Duplication DISCPT=(23,2)],(G290_121:0.095279764[&&PRIME ID=290 VERTEXTYPE=Leaf],(G291_122:0.084446498[&&PRIME ID=291 VERTEXTYPE=Leaf],G292_123:0.084446498[&&PRIME ID=292 VERTEXTYPE=Leaf])G293_124:0.010833266[&&PRIME ID=293 VERTEXTYPE=Speciation DISCPT=(36,0)])G294_125:0.029643967[&&PRIME ID=294 VERTEXTYPE=Speciation DISCPT=(40,0)])G295_125:0.038773746740405596[&&PRIME ID=295 VERTEXTYPE=Additive Transfer FROMTOLINEAGE=(125,0) DISCPT=(49,1)])G296_193:0.0062669521468471006[&&PRIME ID=296 VERTEXTYPE=Additive Transfer FROMTOLINEAGE=(193,125) DISCPT=(56,1)])G297_194:0.16808222[&&PRIME ID=297 VERTEXTYPE=Speciation DISCPT=(59,0)])G298_196:0.23987565[&&PRIME ID=298 VERTEXTYPE=Speciation DISCPT=(88,0)])G299_197:0.32438847[&&PRIME ID=299 VERTEXTYPE=Speciation DISCPT=(94,0)])G300_198:0.0[&&PRIME ID=300 VERTEXTYPE=Speciation DISCPT=(99,0)][&&PRIME NAME=PrunedTree];
