# Supplementary material for: Assessing the accuracy of phylogenetic rooting methods on prokaryotic gene families
Source: PLoS One. 2020 May 15;15(5):e0232950. doi: 10.1371/journal.pone.0232950 (PMC7228096; doi:10.1371/journal.pone.0232950)
Supplement: S1 Dataset — (ZIP) [file pone.0232950.s002.zip › AllSimulatedDatasets/R-025-HI-NR/original_trees/tree77]

((((((G0_13:0.047841082[&&PRIME ID=0 VERTEXTYPE=Leaf],(G1_12:0.03011823[&&PRIME ID=1 VERTEXTYPE=Leaf],G2_40:0.03011823[&&PRIME ID=2 VERTEXTYPE=Leaf])G3_12:0.017722851264909967[&&PRIME ID=3 VERTEXTYPE=Additive Transfer FROMTOLINEAGE=(12,40) DISCPT=(16,2)])G4_12:0.08171301091041352[&&PRIME ID=4 VERTEXTYPE=Additive Transfer FROMTOLINEAGE=(12,13) DISCPT=(25,1)],(G5_13:0.10160847[&&PRIME ID=5 VERTEXTYPE=Leaf],G6_14:0.10160847[&&PRIME ID=6 VERTEXTYPE=Leaf])G7_15:0.027945623[&&PRIME ID=7 VERTEXTYPE=Speciation DISCPT=(43,0)])G8_16:0.14840961[&&PRIME ID=8 VERTEXTYPE=Speciation DISCPT=(47,0)],(G9_17:0.25028359[&&PRIME ID=9 VERTEXTYPE=Leaf],(G10_18:0.17866657[&&PRIME ID=10 VERTEXTYPE=Leaf],(G11_18:0.17556794[&&PRIME ID=11 VERTEXTYPE=Leaf],G12_19:0.17556794[&&PRIME ID=12 VERTEXTYPE=Leaf])G13_19:0.0030986285611804168[&&PRIME ID=13 VERTEXTYPE=Additive Transfer FROMTOLINEAGE=(19,18) DISCPT=(53,2)])G14_20:0.071617018[&&PRIME ID=14 VERTEXTYPE=Speciation DISCPT=(55,0)])G15_21:0.027680112[&&PRIME ID=15 VERTEXTYPE=Speciation DISCPT=(67,0)])G16_22:0.0086390892[&&PRIME ID=16 VERTEXTYPE=Speciation DISCPT=(70,0)],(G17_23:0.079600786[&&PRIME ID=17 VERTEXTYPE=Leaf],G18_24:0.079600786[&&PRIME ID=18 VERTEXTYPE=Leaf])G19_25:0.207002[&&PRIME ID=19 VERTEXTYPE=Speciation DISCPT=(37,0)])G20_26:0.30306824[&&PRIME ID=20 VERTEXTYPE=Speciation DISCPT=(71,0)],(((G21_8:0.16419648[&&PRIME ID=21 VERTEXTYPE=Leaf],(G22_85:0.13297018[&&PRIME ID=22 VERTEXTYPE=Leaf],G23_88:0.13297018[&&PRIME ID=23 VERTEXTYPE=Leaf])G24_89:0.031226299[&&PRIME ID=24 VERTEXTYPE=Speciation DISCPT=(48,0)])G25_8:0.076163665[&&PRIME ID=25 VERTEXTYPE=Additive Transfer FROMTOLINEAGE=(8,89) DISCPT=(52,2)],(G26_132:0.03050015[&&PRIME ID=26 VERTEXTYPE=Leaf],G27_133:0.03050015[&&PRIME ID=27 VERTEXTYPE=Leaf])G28_134:0.20985999[&&PRIME ID=28 VERTEXTYPE=Speciation DISCPT=(17,0)])G29_9:0.19233888110035105[&&PRIME ID=29 VERTEXTYPE=Additive Transfer FROMTOLINEAGE=(9,134) DISCPT=(61,2)],((((((G30_98:0.045201448[&&PRIME ID=30 VERTEXTYPE=Leaf],(G31_99:0.043888427[&&PRIME ID=31 VERTEXTYPE=Leaf],G32_100:0.043888427[&&PRIME ID=32 VERTEXTYPE=Leaf])G33_101:0.001313021[&&PRIME ID=33 VERTEXTYPE=Speciation DISCPT=(23,0)])G34_102:0.015613424[&&PRIME ID=34 VERTEXTYPE=Speciation DISCPT=(24,0)],G35_103:0.060814872[&&PRIME ID=35 VERTEXTYPE=Leaf])G36_104:0.1852466[&&PRIME ID=36 VERTEXTYPE=Speciation DISCPT=(30,0)],(((G37_138:0.016187586[&&PRIME ID=37 VERTEXTYPE=Leaf],G38_1:0.016187586[&&PRIME ID=38 VERTEXTYPE=Leaf])G39_1:0.06255792566604323[&&PRIME ID=39 VERTEXTYPE=Additive Transfer FROMTOLINEAGE=(1,138) DISCPT=(13,2)],G40_2:0.078745511[&&PRIME ID=40 VERTEXTYPE=Leaf])G41_5:0.10137181[&&PRIME ID=41 VERTEXTYPE=Speciation DISCPT=(36,0)],G42_6:0.18011732[&&PRIME ID=42 VERTEXTYPE=Leaf])G43_7:0.065944153[&&PRIME ID=43 VERTEXTYPE=Speciation DISCPT=(56,0)])G44_105:0.04099665415330895[&&PRIME ID=44 VERTEXTYPE=Additive Transfer FROMTOLINEAGE=(105,9) DISCPT=(64,1)],(((G45_106:0.12247725[&&PRIME ID=45 VERTEXTYPE=Leaf],G46_106:0.12247725[&&PRIME ID=46 VERTEXTYPE=Leaf])G47_106:0.013270581964303764[&&PRIME ID=47 VERTEXTYPE=Duplication DISCPT=(46,2)],(((G48_107:0.051623329[&&PRIME ID=48 VERTEXTYPE=Leaf],G49_108:0.051623329[&&PRIME ID=49 VERTEXTYPE=Leaf])G50_109:0.047756405[&&PRIME ID=50 VERTEXTYPE=Speciation DISCPT=(26,0)],G51_110:0.099379734[&&PRIME ID=51 VERTEXTYPE=Leaf])G52_111:0.028170152[&&PRIME ID=52 VERTEXTYPE=Speciation DISCPT=(42,0)],(G53_142:0.018248994[&&PRIME ID=53 VERTEXTYPE=Leaf],G54_143:0.018248994[&&PRIME ID=54 VERTEXTYPE=Leaf])G55_144:0.10930089[&&PRIME ID=55 VERTEXTYPE=Speciation DISCPT=(14,0)])G56_111:0.008197945604761874[&&PRIME ID=56 VERTEXTYPE=Additive Transfer FROMTOLINEAGE=(111,144) DISCPT=(46,2)])G57_112:0.015107391[&&PRIME ID=57 VERTEXTYPE=Speciation DISCPT=(49,0)],(G58_113:0.059375239[&&PRIME ID=58 VERTEXTYPE=Leaf],(G59_114:0.010911682[&&PRIME ID=59 VERTEXTYPE=Leaf],(G60_115:0.0078656047[&&PRIME ID=60 VERTEXTYPE=Leaf],G61_116:0.0078656047[&&PRIME ID=61 VERTEXTYPE=Leaf])G62_117:0.0030460775[&&PRIME ID=62 VERTEXTYPE=Speciation DISCPT=(6,0)])G63_118:0.048463557[&&PRIME ID=63 VERTEXTYPE=Speciation DISCPT=(10,0)])G64_119:0.091479983[&&PRIME ID=64 VERTEXTYPE=Speciation DISCPT=(29,0)])G65_120:0.1362029[&&PRIME ID=65 VERTEXTYPE=Speciation DISCPT=(50,0)])G66_121:6.1623306E-4[&&PRIME ID=66 VERTEXTYPE=Speciation DISCPT=(72,0)],(G67_122:0.03153062[&&PRIME ID=67 VERTEXTYPE=Leaf],(G68_114:0.010911682[&&PRIME ID=68 VERTEXTYPE=Leaf],(G69_115:0.0078656047[&&PRIME ID=69 VERTEXTYPE=Leaf],G70_116:0.0078656047[&&PRIME ID=70 VERTEXTYPE=Leaf])G71_117:0.0030460775[&&PRIME ID=71 VERTEXTYPE=Speciation DISCPT=(6,0)])G72_118:0.020618938[&&PRIME ID=72 VERTEXTYPE=Speciation DISCPT=(10,0)])G73_122:0.2561437399916476[&&PRIME ID=73 VERTEXTYPE=Additive Transfer FROMTOLINEAGE=(122,118) DISCPT=(17,1)])G74_123:0.13703576[&&PRIME ID=74 VERTEXTYPE=Speciation DISCPT=(73,0)],(((G75_194:0.12153736[&&PRIME ID=75 VERTEXTYPE=Leaf],G76_194:0.12153736[&&PRIME ID=76 VERTEXTYPE=Leaf])G77_194:0.20502288[&&PRIME ID=77 VERTEXTYPE=Duplication DISCPT=(46,2)],((G78_132:0.03050015[&&PRIME ID=78 VERTEXTYPE=Leaf],G79_133:0.03050015[&&PRIME ID=79 VERTEXTYPE=Leaf])G80_134:0.25047696[&&PRIME ID=80 VERTEXTYPE=Speciation DISCPT=(17,0)],G81_81:0.28097711[&&PRIME ID=81 VERTEXTYPE=Leaf])G82_135:0.04558312890183945[&&PRIME ID=82 VERTEXTYPE=Additive Transfer FROMTOLINEAGE=(135,91) DISCPT=(70,1)])G83_136:0.069887351[&&PRIME ID=83 VERTEXTYPE=Speciation DISCPT=(77,0)],((G84_137:0.098489858[&&PRIME ID=84 VERTEXTYPE=Leaf],G85_138:0.098489858[&&PRIME ID=85 VERTEXTYPE=Leaf])G86_139:0.067580902[&&PRIME ID=86 VERTEXTYPE=Speciation DISCPT=(40,0)],G87_140:0.16607076[&&PRIME ID=87 VERTEXTYPE=Leaf])G88_141:0.23037683[&&PRIME ID=88 VERTEXTYPE=Speciation DISCPT=(53,0)])G89_150:0.028262537[&&PRIME ID=89 VERTEXTYPE=Speciation DISCPT=(82,0)])G90_151:0.0079889022[&&PRIME ID=90 VERTEXTYPE=Speciation DISCPT=(85,0)])G91_9:0.156972[&&PRIME ID=91 VERTEXTYPE=Additive Transfer FROMTOLINEAGE=(9,151) DISCPT=(85,1)])G92_11:0.25520432[&&PRIME ID=92 VERTEXTYPE=Additive Transfer FROMTOLINEAGE=(11,32) DISCPT=(94,1)],(((((G93_45:0.10310406[&&PRIME ID=93 VERTEXTYPE=Leaf],G94_50:0.10310406[&&PRIME ID=94 VERTEXTYPE=Leaf])G95_51:0.35532308[&&PRIME ID=95 VERTEXTYPE=Speciation DISCPT=(45,0)],(G96_54:0.24964336[&&PRIME ID=96 VERTEXTYPE=Leaf],((G97_55:0.04628478[&&PRIME ID=97 VERTEXTYPE=Leaf],G98_56:0.04628478[&&PRIME ID=98 VERTEXTYPE=Leaf])G99_57:0.0097344082[&&PRIME ID=99 VERTEXTYPE=Speciation DISCPT=(25,0)],G100_59:0.056019188[&&PRIME ID=100 VERTEXTYPE=Leaf])G101_59:0.19362417179163627[&&PRIME ID=101 VERTEXTYPE=Additive Transfer FROMTOLINEAGE=(59,57) DISCPT=(27,2)])G102_60:0.20878379[&&PRIME ID=102 VERTEXTYPE=Speciation DISCPT=(66,0)])G103_77:0.080740592[&&PRIME ID=103 VERTEXTYPE=Speciation DISCPT=(90,0)],((((G104_78:0.058541069[&&PRIME ID=104 VERTEXTYPE=Leaf],G105_79:0.058541069[&&PRIME ID=105 VERTEXTYPE=Leaf])G106_80:0.26624315[&&PRIME ID=106 VERTEXTYPE=Speciation DISCPT=(28,0)],(((G107_81:0.25085482[&&PRIME ID=107 VERTEXTYPE=Leaf],((G108_82:0.011676421[&&PRIME ID=108 VERTEXTYPE=Leaf],G109_83:0.011676421[&&PRIME ID=109 VERTEXTYPE=Leaf])G110_84:0.21897235[&&PRIME ID=110 VERTEXTYPE=Speciation DISCPT=(11,0)],((G111_85:0.052126292[&&PRIME ID=111 VERTEXTYPE=Leaf],G112_86:0.052126292[&&PRIME ID=112 VERTEXTYPE=Leaf])G113_87:0.080843888[&&PRIME ID=113 VERTEXTYPE=Speciation DISCPT=(27,0)],(G114_79:0.04381613[&&PRIME ID=114 VERTEXTYPE=Leaf],G115_88:0.04381613[&&PRIME ID=115 VERTEXTYPE=Leaf])G116_88:0.08915405001713503[&&PRIME ID=116 VERTEXTYPE=Additive Transfer FROMTOLINEAGE=(88,79) DISCPT=(22,2)])G117_89:0.097678587[&&PRIME ID=117 VERTEXTYPE=Speciation DISCPT=(48,0)])G118_90:0.020206051[&&PRIME ID=118 VERTEXTYPE=Speciation DISCPT=(61,0)])G119_91:0.041157084[&&PRIME ID=119 VERTEXTYPE=Speciation DISCPT=(68,0)],(((G120_12:0.12955409[&&PRIME ID=120 VERTEXTYPE=Leaf],G121_13:0.12955409[&&PRIME ID=121 VERTEXTYPE=Leaf])G122_16:0.14840961[&&PRIME ID=122 VERTEXTYPE=Speciation DISCPT=(47,0)],(G123_19:0.039350882[&&PRIME ID=123 VERTEXTYPE=Leaf],G124_19:0.039350882[&&PRIME ID=124 VERTEXTYPE=Leaf])G125_19:0.23861282[&&PRIME ID=125 VERTEXTYPE=Duplication DISCPT=(19,2)])G126_22:0.0086390892[&&PRIME ID=126 VERTEXTYPE=Speciation DISCPT=(70,0)],G127_23:0.28660279[&&PRIME ID=127 VERTEXTYPE=Leaf])G128_26:0.0054091135[&&PRIME ID=128 VERTEXTYPE=Speciation DISCPT=(71,0)])G129_91:0.012871304289118696[&&PRIME ID=129 VERTEXTYPE=Additive Transfer FROMTOLINEAGE=(91,26) DISCPT=(74,1)],((G130_18:0.10427607[&&PRIME ID=130 VERTEXTYPE=Leaf],G131_81:0.10427607[&&PRIME ID=131 VERTEXTYPE=Leaf])G132_81:0.14657874689972422[&&PRIME ID=132 VERTEXTYPE=Additive Transfer FROMTOLINEAGE=(81,18) DISCPT=(45,1)],((G133_82:0.011676421[&&PRIME ID=133 VERTEXTYPE=Leaf],G134_83:0.011676421[&&PRIME ID=134 VERTEXTYPE=Leaf])G135_84:0.21897235[&&PRIME ID=135 VERTEXTYPE=Speciation DISCPT=(11,0)],(((G136_85:0.052126292[&&PRIME ID=136 VERTEXTYPE=Leaf],G137_86:0.052126292[&&PRIME ID=137 VERTEXTYPE=Leaf])G138_87:0.028389605[&&PRIME ID=138 VERTEXTYPE=Speciation DISCPT=(27,0)],((G139_85:0.011777266[&&PRIME ID=139 VERTEXTYPE=Leaf],G140_85:0.011777266[&&PRIME ID=140 VERTEXTYPE=Leaf])G141_85:0.04034902612980616[&&PRIME ID=141 VERTEXTYPE=Duplication DISCPT=(11,1)],G142_86:0.052126292[&&PRIME ID=142 VERTEXTYPE=Leaf])G143_87:0.028389605[&&PRIME ID=143 VERTEXTYPE=Speciation DISCPT=(27,0)])G144_87:0.052454282575321844[&&PRIME ID=144 VERTEXTYPE=Duplication DISCPT=(37,1)],G145_88:0.13297018[&&PRIME ID=145 VERTEXTYPE=Leaf])G146_89:0.097678587[&&PRIME ID=146 VERTEXTYPE=Speciation DISCPT=(48,0)])G147_90:0.020206051[&&PRIME ID=147 VERTEXTYPE=Speciation DISCPT=(61,0)])G148_91:0.054028389[&&PRIME ID=148 VERTEXTYPE=Speciation DISCPT=(68,0)])G149_91:0.01990100736538638[&&PRIME ID=149 VERTEXTYPE=Duplication DISCPT=(74,1)])G150_92:0.056671366[&&PRIME ID=150 VERTEXTYPE=Speciation DISCPT=(76,0)],G151_93:0.38145558[&&PRIME ID=151 VERTEXTYPE=Leaf])G152_94:0.033999158[&&PRIME ID=152 VERTEXTYPE=Speciation DISCPT=(81,0)],(((G153_40:0.035104165[&&PRIME ID=153 VERTEXTYPE=Leaf],(G154_40:0.02926565[&&PRIME ID=154 VERTEXTYPE=Leaf],G155_41:0.02926565[&&PRIME ID=155 VERTEXTYPE=Leaf])G156_41:0.005838515434798172[&&PRIME ID=156 VERTEXTYPE=Additive Transfer FROMTOLINEAGE=(41,40) DISCPT=(16,2)])G157_42:0.21319125[&&PRIME ID=157 VERTEXTYPE=Speciation DISCPT=(18,0)],G158_43:0.24829541[&&PRIME ID=158 VERTEXTYPE=Leaf])G159_44:0.14908178[&&PRIME ID=159 VERTEXTYPE=Speciation DISCPT=(65,0)],(G160_45:0.077161862[&&PRIME ID=160 VERTEXTYPE=Leaf],(G161_46:0.0089527266[&&PRIME ID=161 VERTEXTYPE=Leaf],G162_47:0.0089527266[&&PRIME ID=162 VERTEXTYPE=Leaf])G163_48:0.068209135[&&PRIME ID=163 VERTEXTYPE=Speciation DISCPT=(8,0)])G164_49:0.32021533[&&PRIME ID=164 VERTEXTYPE=Speciation DISCPT=(34,0)])G165_52:0.018077548[&&PRIME ID=165 VERTEXTYPE=Speciation DISCPT=(83,0)])G166_94:0.12371300068830171[&&PRIME ID=166 VERTEXTYPE=Additive Transfer FROMTOLINEAGE=(94,52) DISCPT=(84,1)])G167_95:0.12109697[&&PRIME ID=167 VERTEXTYPE=Speciation DISCPT=(93,0)],(((G168_97:0.12034847[&&PRIME ID=168 VERTEXTYPE=Leaf],G169_96:0.12034847[&&PRIME ID=169 VERTEXTYPE=Leaf])G170_96:0.3531735[&&PRIME ID=170 VERTEXTYPE=Additive Transfer FROMTOLINEAGE=(96,97) DISCPT=(46,1)],(((G171_138:0.16607076[&&PRIME ID=171 VERTEXTYPE=Leaf],G172_140:0.16607076[&&PRIME ID=172 VERTEXTYPE=Leaf])G173_141:0.12276734[&&PRIME ID=173 VERTEXTYPE=Speciation DISCPT=(53,0)],((G174_142:0.016891533[&&PRIME ID=174 VERTEXTYPE=Leaf],G175_142:0.016891533[&&PRIME ID=175 VERTEXTYPE=Leaf])G176_142:0.001357460858456379[&&PRIME ID=176 VERTEXTYPE=Duplication DISCPT=(13,2)],G177_143:0.018248994[&&PRIME ID=177 VERTEXTYPE=Leaf])G178_144:0.2705891[&&PRIME ID=178 VERTEXTYPE=Speciation DISCPT=(14,0)])G179_149:0.097228702[&&PRIME ID=179 VERTEXTYPE=Speciation DISCPT=(74,0)],(((((G180_98:0.045201448[&&PRIME ID=180 VERTEXTYPE=Leaf],(G181_99:0.043888427[&&PRIME ID=181 VERTEXTYPE=Leaf],(G182_100:0.0099102715[&&PRIME ID=182 VERTEXTYPE=Leaf],G183_100:0.0099102715[&&PRIME ID=183 VERTEXTYPE=Leaf])G184_100:0.03397815554950992[&&PRIME ID=184 VERTEXTYPE=Duplication DISCPT=(8,2)])G185_101:0.001313021[&&PRIME ID=185 VERTEXTYPE=Speciation DISCPT=(23,0)])G186_102:0.015613424[&&PRIME ID=186 VERTEXTYPE=Speciation DISCPT=(24,0)],G187_103:0.060814872[&&PRIME ID=187 VERTEXTYPE=Leaf])G188_104:0.1849829[&&PRIME ID=188 VERTEXTYPE=Speciation DISCPT=(30,0)],((G189_145:0.0062976749[&&PRIME ID=189 VERTEXTYPE=Leaf],G190_146:0.0062976749[&&PRIME ID=190 VERTEXTYPE=Leaf])G191_147:0.10484496[&&PRIME ID=191 VERTEXTYPE=Speciation DISCPT=(5,0)],(((G192_98:0.045201448[&&PRIME ID=192 VERTEXTYPE=Leaf],(G193_99:0.043888427[&&PRIME ID=193 VERTEXTYPE=Leaf],G194_100:0.043888427[&&PRIME ID=194 VERTEXTYPE=Leaf])G195_101:0.001313021[&&PRIME ID=195 VERTEXTYPE=Speciation DISCPT=(23,0)])G196_102:0.015613424[&&PRIME ID=196 VERTEXTYPE=Speciation DISCPT=(24,0)],G197_103:0.060814872[&&PRIME ID=197 VERTEXTYPE=Leaf])G198_104:0.0096675856[&&PRIME ID=198 VERTEXTYPE=Speciation DISCPT=(30,0)],(G199_82:0.011676421[&&PRIME ID=199 VERTEXTYPE=Leaf],G200_83:0.011676421[&&PRIME ID=200 VERTEXTYPE=Leaf])G201_84:0.058806037[&&PRIME ID=201 VERTEXTYPE=Speciation DISCPT=(11,0)])G202_104:0.04066017853909358[&&PRIME ID=202 VERTEXTYPE=Additive Transfer FROMTOLINEAGE=(104,84) DISCPT=(32,2)])G203_104:0.134655138793251[&&PRIME ID=203 VERTEXTYPE=Additive Transfer FROMTOLINEAGE=(104,147) DISCPT=(45,2)])G204_105:0.041260352[&&PRIME ID=204 VERTEXTYPE=Speciation DISCPT=(64,0)],((G205_106:0.13574783[&&PRIME ID=205 VERTEXTYPE=Leaf],((G206_107:0.051623329[&&PRIME ID=206 VERTEXTYPE=Leaf],G207_108:0.051623329[&&PRIME ID=207 VERTEXTYPE=Leaf])G208_109:0.047756405[&&PRIME ID=208 VERTEXTYPE=Speciation DISCPT=(26,0)],G209_110:0.099379734[&&PRIME ID=209 VERTEXTYPE=Leaf])G210_111:0.036368097[&&PRIME ID=210 VERTEXTYPE=Speciation DISCPT=(42,0)])G211_112:0.015107391[&&PRIME ID=211 VERTEXTYPE=Speciation DISCPT=(49,0)],(G212_113:0.059375239[&&PRIME ID=212 VERTEXTYPE=Leaf],(G213_114:0.010911682[&&PRIME ID=213 VERTEXTYPE=Leaf],(G214_115:0.0078656047[&&PRIME ID=214 VERTEXTYPE=Leaf],G215_116:0.0078656047[&&PRIME ID=215 VERTEXTYPE=Leaf])G216_117:0.0030460775[&&PRIME ID=216 VERTEXTYPE=Speciation DISCPT=(6,0)])G217_118:0.048463557[&&PRIME ID=217 VERTEXTYPE=Speciation DISCPT=(10,0)])G218_119:0.091479983[&&PRIME ID=218 VERTEXTYPE=Speciation DISCPT=(29,0)])G219_120:0.1362029[&&PRIME ID=219 VERTEXTYPE=Speciation DISCPT=(50,0)])G220_121:6.1623306E-4[&&PRIME ID=220 VERTEXTYPE=Speciation DISCPT=(72,0)],((G221_157:0.0026511141[&&PRIME ID=221 VERTEXTYPE=Leaf],G222_158:0.0026511141[&&PRIME ID=222 VERTEXTYPE=Leaf])G223_159:0.040980066[&&PRIME ID=223 VERTEXTYPE=Speciation DISCPT=(3,0)],(((G224_160:0.00659963[&&PRIME ID=224 VERTEXTYPE=Leaf],G225_82:0.00659963[&&PRIME ID=225 VERTEXTYPE=Leaf])G226_160:0.006179590011115189[&&PRIME ID=226 VERTEXTYPE=Additive Transfer FROMTOLINEAGE=(160,82) DISCPT=(5,1)],G227_161:0.01277922[&&PRIME ID=227 VERTEXTYPE=Leaf])G228_162:0.01148731[&&PRIME ID=228 VERTEXTYPE=Speciation DISCPT=(12,0)],G229_163:0.02426653[&&PRIME ID=229 VERTEXTYPE=Leaf])G230_164:0.019364651[&&PRIME ID=230 VERTEXTYPE=Speciation DISCPT=(16,0)])G231_165:0.24404318[&&PRIME ID=231 VERTEXTYPE=Speciation DISCPT=(22,0)])G232_123:0.098392442[&&PRIME ID=232 VERTEXTYPE=Speciation DISCPT=(73,0)])G233_123:0.087455172[&&PRIME ID=233 VERTEXTYPE=Additive Transfer FROMTOLINEAGE=(123,149) DISCPT=(81,1)])G234_156:0.11971699[&&PRIME ID=234 VERTEXTYPE=Speciation DISCPT=(91,0)],((((((G235_98:0.045201448[&&PRIME ID=235 VERTEXTYPE=Leaf],(G236_99:0.043888427[&&PRIME ID=236 VERTEXTYPE=Leaf],(G237_100:0.010217286[&&PRIME ID=237 VERTEXTYPE=Leaf],G238_100:0.010217286[&&PRIME ID=238 VERTEXTYPE=Leaf])G239_100:0.033671140937004095[&&PRIME ID=239 VERTEXTYPE=Duplication DISCPT=(8,2)])G240_101:0.001313021[&&PRIME ID=240 VERTEXTYPE=Speciation DISCPT=(23,0)])G241_102:0.015613424[&&PRIME ID=241 VERTEXTYPE=Speciation DISCPT=(24,0)],G242_103:0.060814872[&&PRIME ID=242 VERTEXTYPE=Leaf])G243_104:0.22624325[&&PRIME ID=243 VERTEXTYPE=Speciation DISCPT=(30,0)],(((G244_106:0.13574783[&&PRIME ID=244 VERTEXTYPE=Leaf],((G245_107:0.051623329[&&PRIME ID=245 VERTEXTYPE=Leaf],G246_108:0.051623329[&&PRIME ID=246 VERTEXTYPE=Leaf])G247_109:0.047756405[&&PRIME ID=247 VERTEXTYPE=Speciation DISCPT=(26,0)],G248_110:0.099379734[&&PRIME ID=248 VERTEXTYPE=Leaf])G249_111:0.036368097[&&PRIME ID=249 VERTEXTYPE=Speciation DISCPT=(42,0)])G250_112:0.015107391[&&PRIME ID=250 VERTEXTYPE=Speciation DISCPT=(49,0)],((G251_113:0.018692654[&&PRIME ID=251 VERTEXTYPE=Leaf],G252_127:0.018692654[&&PRIME ID=252 VERTEXTYPE=Leaf])G253_113:0.04068258564003296[&&PRIME ID=253 VERTEXTYPE=Additive Transfer FROMTOLINEAGE=(113,127) DISCPT=(14,2)],((G254_116:0.0060562328[&&PRIME ID=254 VERTEXTYPE=Leaf],G255_114:0.0060562328[&&PRIME ID=255 VERTEXTYPE=Leaf])G256_114:0.004855449389096331[&&PRIME ID=256 VERTEXTYPE=Additive Transfer FROMTOLINEAGE=(114,116) DISCPT=(4,2)],(G257_115:0.0078656047[&&PRIME ID=257 VERTEXTYPE=Leaf],G258_116:0.0078656047[&&PRIME ID=258 VERTEXTYPE=Leaf])G259_117:0.0030460775[&&PRIME ID=259 VERTEXTYPE=Speciation DISCPT=(6,0)])G260_118:0.048463557[&&PRIME ID=260 VERTEXTYPE=Speciation DISCPT=(10,0)])G261_119:0.091479983[&&PRIME ID=261 VERTEXTYPE=Speciation DISCPT=(29,0)])G262_120:0.079228218[&&PRIME ID=262 VERTEXTYPE=Speciation DISCPT=(50,0)],(((G263_106:0.11037666[&&PRIME ID=263 VERTEXTYPE=Leaf],((G264_122:0.049039062[&&PRIME ID=264 VERTEXTYPE=Leaf],G265_122:0.049039062[&&PRIME ID=265 VERTEXTYPE=Leaf])G266_122:0.019149463713950043[&&PRIME ID=266 VERTEXTYPE=Duplication DISCPT=(25,2)],G267_122:0.068188525[&&PRIME ID=267 VERTEXTYPE=Leaf])G268_122:0.042188135307476116[&&PRIME ID=268 VERTEXTYPE=Duplication DISCPT=(32,1)])G269_106:0.025371170619408905[&&PRIME ID=269 VERTEXTYPE=Additive Transfer FROMTOLINEAGE=(106,122) DISCPT=(45,2)],G270_110:0.13574784[&&PRIME ID=270 VERTEXTYPE=Leaf])G271_112:0.015107391[&&PRIME ID=271 VERTEXTYPE=Speciation DISCPT=(49,0)],((G272_113:0.059375239[&&PRIME ID=272 VERTEXTYPE=Leaf],(G273_114:0.010911682[&&PRIME ID=273 VERTEXTYPE=Leaf],(G274_115:0.0078656047[&&PRIME ID=274 VERTEXTYPE=Leaf],G275_116:0.0078656047[&&PRIME ID=275 VERTEXTYPE=Leaf])G276_117:0.0030460775[&&PRIME ID=276 VERTEXTYPE=Speciation DISCPT=(6,0)])G277_118:0.048463557[&&PRIME ID=277 VERTEXTYPE=Speciation DISCPT=(10,0)])G278_119:0.035476983[&&PRIME ID=278 VERTEXTYPE=Speciation DISCPT=(29,0)],(G279_113:0.059375239[&&PRIME ID=279 VERTEXTYPE=Leaf],(G280_114:0.010911682[&&PRIME ID=280 VERTEXTYPE=Leaf],(G281_115:0.0078656047[&&PRIME ID=281 VERTEXTYPE=Leaf],G282_116:0.0078656047[&&PRIME ID=282 VERTEXTYPE=Leaf])G283_117:0.0030460775[&&PRIME ID=283 VERTEXTYPE=Speciation DISCPT=(6,0)])G284_118:0.048463557[&&PRIME ID=284 VERTEXTYPE=Speciation DISCPT=(10,0)])G285_119:0.035476983[&&PRIME ID=285 VERTEXTYPE=Speciation DISCPT=(29,0)])G286_119:0.0560030002927586[&&PRIME ID=286 VERTEXTYPE=Duplication DISCPT=(39,2)])G287_120:0.079228218[&&PRIME ID=287 VERTEXTYPE=Speciation DISCPT=(50,0)])G288_120:0.05697468616859275[&&PRIME ID=288 VERTEXTYPE=Duplication DISCPT=(60,2)])G289_121:0.13765199[&&PRIME ID=289 VERTEXTYPE=Speciation DISCPT=(72,0)],(G290_124:0.32656024[&&PRIME ID=290 VERTEXTYPE=Leaf],((G291_125:0.20536675[&&PRIME ID=291 VERTEXTYPE=Leaf],((G292_126:0.054269604[&&PRIME ID=292 VERTEXTYPE=Leaf],(G293_82:0.011676421[&&PRIME ID=293 VERTEXTYPE=Leaf],G294_83:0.011676421[&&PRIME ID=294 VERTEXTYPE=Leaf])G295_84:0.042593183[&&PRIME ID=295 VERTEXTYPE=Speciation DISCPT=(11,0)])G296_126:0.12254098976676056[&&PRIME ID=296 VERTEXTYPE=Additive Transfer FROMTOLINEAGE=(126,84) DISCPT=(27,1)],(((G297_127:0.012929728[&&PRIME ID=297 VERTEXTYPE=Leaf],G298_127:0.012929728[&&PRIME ID=298 VERTEXTYPE=Leaf])G299_127:0.02327613027629579[&&PRIME ID=299 VERTEXTYPE=Duplication DISCPT=(12,1)],G300_6:0.036205859[&&PRIME ID=300 VERTEXTYPE=Leaf])G301_127:0.05429738747916361[&&PRIME ID=301 VERTEXTYPE=Additive Transfer FROMTOLINEAGE=(127,6) DISCPT=(19,1)],G302_128:0.090503246[&&PRIME ID=302 VERTEXTYPE=Leaf])G303_129:0.086307348[&&PRIME ID=303 VERTEXTYPE=Speciation DISCPT=(39,0)])G304_130:0.028556159[&&PRIME ID=304 VERTEXTYPE=Speciation DISCPT=(54,0)])G305_131:0.036749658[&&PRIME ID=305 VERTEXTYPE=Speciation DISCPT=(59,0)],((G306_132:0.0017534319[&&PRIME ID=306 VERTEXTYPE=Leaf],G307_125:0.0017534319[&&PRIME ID=307 VERTEXTYPE=Leaf])G308_132:0.028746718067288058[&&PRIME ID=308 VERTEXTYPE=Additive Transfer FROMTOLINEAGE=(132,125) DISCPT=(2,1)],G309_133:0.03050015[&&PRIME ID=309 VERTEXTYPE=Leaf])G310_134:0.21161626[&&PRIME ID=310 VERTEXTYPE=Speciation DISCPT=(17,0)])G311_135:0.084443825[&&PRIME ID=311 VERTEXTYPE=Speciation DISCPT=(62,0)])G312_136:0.098149888[&&PRIME ID=312 VERTEXTYPE=Speciation DISCPT=(77,0)])G313_151:0.029287811[&&PRIME ID=313 VERTEXTYPE=Speciation DISCPT=(85,0)],(G314_152:0.0089408753[&&PRIME ID=314 VERTEXTYPE=Leaf],G315_153:0.0089408753[&&PRIME ID=315 VERTEXTYPE=Leaf])G316_154:0.44505706[&&PRIME ID=316 VERTEXTYPE=Speciation DISCPT=(7,0)])G317_155:0.1000618[&&PRIME ID=317 VERTEXTYPE=Speciation DISCPT=(86,0)],(((G318_187:0.0056592374[&&PRIME ID=318 VERTEXTYPE=Leaf],(G319_188:0.0016747303[&&PRIME ID=319 VERTEXTYPE=Leaf],G320_189:0.0016747303[&&PRIME ID=320 VERTEXTYPE=Leaf])G321_190:0.0039845071[&&PRIME ID=321 VERTEXTYPE=Speciation DISCPT=(2,0)])G322_191:0.41333843[&&PRIME ID=322 VERTEXTYPE=Speciation DISCPT=(4,0)],(((G323_163:0.011094489[&&PRIME ID=323 VERTEXTYPE=Leaf],(G324_157:0.0026511141[&&PRIME ID=324 VERTEXTYPE=Leaf],G325_158:0.0026511141[&&PRIME ID=325 VERTEXTYPE=Leaf])G326_159:0.0084433745[&&PRIME ID=326 VERTEXTYPE=Speciation DISCPT=(3,0)])G327_159:0.03253669190432198[&&PRIME ID=327 VERTEXTYPE=Additive Transfer FROMTOLINEAGE=(159,163) DISCPT=(10,1)],((G328_160:0.01277922[&&PRIME ID=328 VERTEXTYPE=Leaf],G329_161:0.01277922[&&PRIME ID=329 VERTEXTYPE=Leaf])G330_162:0.01148731[&&PRIME ID=330 VERTEXTYPE=Speciation DISCPT=(12,0)],G331_163:0.02426653[&&PRIME ID=331 VERTEXTYPE=Leaf])G332_164:0.019364651[&&PRIME ID=332 VERTEXTYPE=Speciation DISCPT=(16,0)])G333_165:0.32670474[&&PRIME ID=333 VERTEXTYPE=Speciation DISCPT=(22,0)],((G334_166:0.019130563[&&PRIME ID=334 VERTEXTYPE=Leaf],G335_167:0.019130563[&&PRIME ID=335 VERTEXTYPE=Leaf])G336_168:0.058696066[&&PRIME ID=336 VERTEXTYPE=Speciation DISCPT=(15,0)],G337_169:0.077826629[&&PRIME ID=337 VERTEXTYPE=Leaf])G338_170:0.29250929[&&PRIME ID=338 VERTEXTYPE=Speciation DISCPT=(35,0)])G339_171:0.048661737[&&PRIME ID=339 VERTEXTYPE=Speciation DISCPT=(78,0)])G340_171:0.03745330417029761[&&PRIME ID=340 VERTEXTYPE=Additive Transfer FROMTOLINEAGE=(171,192) DISCPT=(84,2)],(((((G341_172:0.042873034[&&PRIME ID=341 VERTEXTYPE=Leaf],((G342_173:0.0010922822[&&PRIME ID=342 VERTEXTYPE=Leaf],G343_174:0.0010922822[&&PRIME ID=343 VERTEXTYPE=Leaf])G344_175:0.03858012[&&PRIME ID=344 VERTEXTYPE=Speciation DISCPT=(1,0)],(G345_173:0.0010922822[&&PRIME ID=345 VERTEXTYPE=Leaf],G346_174:0.0010922822[&&PRIME ID=346 VERTEXTYPE=Leaf])G347_175:0.03858012[&&PRIME ID=347 VERTEXTYPE=Speciation DISCPT=(1,0)])G348_175:0.003200631269449907[&&PRIME ID=348 VERTEXTYPE=Duplication DISCPT=(19,2)])G349_176:0.1390341[&&PRIME ID=349 VERTEXTYPE=Speciation DISCPT=(21,0)],(G350_178:0.082092031[&&PRIME ID=350 VERTEXTYPE=Leaf],(G351_179:0.06608237[&&PRIME ID=351 VERTEXTYPE=Leaf],G352_180:0.06608237[&&PRIME ID=352 VERTEXTYPE=Leaf])G353_181:0.016009661[&&PRIME ID=353 VERTEXTYPE=Speciation DISCPT=(32,0)])G354_182:0.0998151[&&PRIME ID=354 VERTEXTYPE=Speciation DISCPT=(38,0)])G355_184:0.058749747[&&PRIME ID=355 VERTEXTYPE=Speciation DISCPT=(57,0)],(G356_185:0.23773804[&&PRIME ID=356 VERTEXTYPE=Leaf],(G357_177:0.15735818[&&PRIME ID=357 VERTEXTYPE=Leaf],(G358_178:0.082092031[&&PRIME ID=358 VERTEXTYPE=Leaf],(G359_179:0.06608237[&&PRIME ID=359 VERTEXTYPE=Leaf],G360_180:0.06608237[&&PRIME ID=360 VERTEXTYPE=Leaf])G361_181:0.016009661[&&PRIME ID=361 VERTEXTYPE=Speciation DISCPT=(32,0)])G362_182:0.075266152[&&PRIME ID=362 VERTEXTYPE=Speciation DISCPT=(38,0)])G363_183:0.080379855[&&PRIME ID=363 VERTEXTYPE=Speciation DISCPT=(52,0)])G364_184:0.0029188398512064967[&&PRIME ID=364 VERTEXTYPE=Additive Transfer FROMTOLINEAGE=(184,185) DISCPT=(61,2)])G365_184:0.08385209152980852[&&PRIME ID=365 VERTEXTYPE=Duplication DISCPT=(61,2)],G366_185:0.32450897[&&PRIME ID=366 VERTEXTYPE=Leaf])G367_186:0.048575213[&&PRIME ID=367 VERTEXTYPE=Speciation DISCPT=(75,0)],(((G368_187:0.0056592374[&&PRIME ID=368 VERTEXTYPE=Leaf],(G369_188:0.0016747303[&&PRIME ID=369 VERTEXTYPE=Leaf],G370_189:0.0016747303[&&PRIME ID=370 VERTEXTYPE=Leaf])G371_190:0.0039845071[&&PRIME ID=371 VERTEXTYPE=Speciation DISCPT=(2,0)])G372_191:0.02148114[&&PRIME ID=372 VERTEXTYPE=Speciation DISCPT=(4,0)],G373_72:0.027140378[&&PRIME ID=373 VERTEXTYPE=Leaf])G374_191:0.08167429422598056[&&PRIME ID=374 VERTEXTYPE=Additive Transfer FROMTOLINEAGE=(191,72) DISCPT=(16,1)],(G375_187:0.0056592374[&&PRIME ID=375 VERTEXTYPE=Leaf],(G376_188:0.0016747303[&&PRIME ID=376 VERTEXTYPE=Leaf],G377_189:0.0016747303[&&PRIME ID=377 VERTEXTYPE=Leaf])G378_190:0.0039845071[&&PRIME ID=378 VERTEXTYPE=Speciation DISCPT=(2,0)])G379_191:0.10315543[&&PRIME ID=379 VERTEXTYPE=Speciation DISCPT=(4,0)])G380_191:0.2642695111990994[&&PRIME ID=380 VERTEXTYPE=Duplication DISCPT=(45,2)])G381_192:0.083366782[&&PRIME ID=381 VERTEXTYPE=Speciation DISCPT=(79,0)])G382_193:0.097608772[&&PRIME ID=382 VERTEXTYPE=Speciation DISCPT=(89,0)])G383_195:0.03917923189553988[&&PRIME ID=383 VERTEXTYPE=Additive Transfer FROMTOLINEAGE=(195,156) DISCPT=(93,1)])G384_196:0.067025743[&&PRIME ID=384 VERTEXTYPE=Speciation DISCPT=(95,0)])G385_197:0.087428962[&&PRIME ID=385 VERTEXTYPE=Speciation DISCPT=(96,0)],(((((G386_35:0.37890007[&&PRIME ID=386 VERTEXTYPE=Leaf],((G387_185:0.10201805[&&PRIME ID=387 VERTEXTYPE=Leaf],G388_36:0.10201805[&&PRIME ID=388 VERTEXTYPE=Leaf])G389_36:0.16530358611056498[&&PRIME ID=389 VERTEXTYPE=Additive Transfer FROMTOLINEAGE=(36,185) DISCPT=(43,1)],G390_37:0.26732164[&&PRIME ID=390 VERTEXTYPE=Leaf])G391_38:0.11157844[&&PRIME ID=391 VERTEXTYPE=Speciation DISCPT=(69,0)])G392_39:0.076214378[&&PRIME ID=392 VERTEXTYPE=Speciation DISCPT=(80,0)],(((G393_40:0.035104165[&&PRIME ID=393 VERTEXTYPE=Leaf],G394_41:0.035104165[&&PRIME ID=394 VERTEXTYPE=Leaf])G395_42:0.024866753[&&PRIME ID=395 VERTEXTYPE=Speciation DISCPT=(18,0)],G396_177:0.059970918[&&PRIME ID=396 VERTEXTYPE=Leaf])G397_42:0.33740627[&&PRIME ID=397 VERTEXTYPE=Additive Transfer FROMTOLINEAGE=(42,177) DISCPT=(29,1)],((G398_45:0.077161862[&&PRIME ID=398 VERTEXTYPE=Leaf],(G399_46:0.0089527266[&&PRIME ID=399 VERTEXTYPE=Leaf],G400_47:0.0089527266[&&PRIME ID=400 VERTEXTYPE=Leaf])G401_48:0.068209135[&&PRIME ID=401 VERTEXTYPE=Speciation DISCPT=(8,0)])G402_49:0.025942198[&&PRIME ID=402 VERTEXTYPE=Speciation DISCPT=(34,0)],G403_50:0.10310406[&&PRIME ID=403 VERTEXTYPE=Leaf])G404_51:0.29427313[&&PRIME ID=404 VERTEXTYPE=Speciation DISCPT=(45,0)])G405_52:0.057737263[&&PRIME ID=405 VERTEXTYPE=Speciation DISCPT=(83,0)])G406_53:0.0033126934[&&PRIME ID=406 VERTEXTYPE=Speciation DISCPT=(87,0)],((((G407_61:0.035466764[&&PRIME ID=407 VERTEXTYPE=Leaf],G408_62:0.035466764[&&PRIME ID=408 VERTEXTYPE=Leaf])G409_63:0.067077655[&&PRIME ID=409 VERTEXTYPE=Speciation DISCPT=(19,0)],(G410_64:0.098699993[&&PRIME ID=410 VERTEXTYPE=Leaf],(G411_65:0.059836286[&&PRIME ID=411 VERTEXTYPE=Leaf],G412_65:0.059836286[&&PRIME ID=412 VERTEXTYPE=Leaf])G413_65:0.0388637071686495[&&PRIME ID=413 VERTEXTYPE=Duplication DISCPT=(29,1)])G414_66:0.0038444263[&&PRIME ID=414 VERTEXTYPE=Speciation DISCPT=(41,0)])G415_67:0.010557221[&&PRIME ID=415 VERTEXTYPE=Speciation DISCPT=(44,0)],(G416_68:0.013501324[&&PRIME ID=416 VERTEXTYPE=Leaf],G417_69:0.013501324[&&PRIME ID=417 VERTEXTYPE=Leaf])G418_70:0.099600316[&&PRIME ID=418 VERTEXTYPE=Speciation DISCPT=(13,0)])G419_71:0.13012752[&&PRIME ID=419 VERTEXTYPE=Speciation DISCPT=(46,0)],(G420_72:0.071104165[&&PRIME ID=420 VERTEXTYPE=Leaf],G421_73:0.071104165[&&PRIME ID=421 VERTEXTYPE=Leaf])G422_74:0.17212499[&&PRIME ID=422 VERTEXTYPE=Speciation DISCPT=(33,0)])G423_75:0.21519799[&&PRIME ID=423 VERTEXTYPE=Speciation DISCPT=(63,0)])G424_77:0.080740592[&&PRIME ID=424 VERTEXTYPE=Speciation DISCPT=(90,0)],((((G425_97:0.12124951[&&PRIME ID=425 VERTEXTYPE=Leaf],G426_177:0.12124951[&&PRIME ID=426 VERTEXTYPE=Leaf])G427_97:0.048585449545384005[&&PRIME ID=427 VERTEXTYPE=Additive Transfer FROMTOLINEAGE=(97,177) DISCPT=(46,1)],(G428_78:0.058541069[&&PRIME ID=428 VERTEXTYPE=Leaf],G429_79:0.058541069[&&PRIME ID=429 VERTEXTYPE=Leaf])G430_80:0.1112939[&&PRIME ID=430 VERTEXTYPE=Speciation DISCPT=(28,0)])G431_80:0.15494925[&&PRIME ID=431 VERTEXTYPE=Additive Transfer FROMTOLINEAGE=(80,97) DISCPT=(53,1)],((G432_81:0.040594256[&&PRIME ID=432 VERTEXTYPE=Leaf],G433_81:0.040594256[&&PRIME ID=433 VERTEXTYPE=Leaf])G434_81:0.21026056277832514[&&PRIME ID=434 VERTEXTYPE=Duplication DISCPT=(19,2)],(((G435_82:0.011676421[&&PRIME ID=435 VERTEXTYPE=Leaf],G436_83:0.011676421[&&PRIME ID=436 VERTEXTYPE=Leaf])G437_84:0.21897235[&&PRIME ID=437 VERTEXTYPE=Speciation DISCPT=(11,0)],((G438_85:0.052126292[&&PRIME ID=438 VERTEXTYPE=Leaf],G439_86:0.052126292[&&PRIME ID=439 VERTEXTYPE=Leaf])G440_87:0.080843888[&&PRIME ID=440 VERTEXTYPE=Speciation DISCPT=(27,0)],G441_88:0.13297018[&&PRIME ID=441 VERTEXTYPE=Leaf])G442_89:0.097678587[&&PRIME ID=442 VERTEXTYPE=Speciation DISCPT=(48,0)])G443_90:0.018773425[&&PRIME ID=443 VERTEXTYPE=Speciation DISCPT=(61,0)],(((G444_82:0.011676421[&&PRIME ID=444 VERTEXTYPE=Leaf],G445_83:0.011676421[&&PRIME ID=445 VERTEXTYPE=Leaf])G446_84:0.06117933[&&PRIME ID=446 VERTEXTYPE=Speciation DISCPT=(11,0)],((G447_98:0.045201448[&&PRIME ID=447 VERTEXTYPE=Leaf],(G448_99:0.043888427[&&PRIME ID=448 VERTEXTYPE=Leaf],G449_100:0.043888427[&&PRIME ID=449 VERTEXTYPE=Leaf])G450_101:0.001313021[&&PRIME ID=450 VERTEXTYPE=Speciation DISCPT=(23,0)])G451_102:0.015613424[&&PRIME ID=451 VERTEXTYPE=Speciation DISCPT=(24,0)],G452_103:0.060814872[&&PRIME ID=452 VERTEXTYPE=Leaf])G453_104:0.012040879[&&PRIME ID=453 VERTEXTYPE=Speciation DISCPT=(30,0)])G454_84:0.15779301610497812[&&PRIME ID=454 VERTEXTYPE=Additive Transfer FROMTOLINEAGE=(84,104) DISCPT=(33,1)],((G455_85:0.052126292[&&PRIME ID=455 VERTEXTYPE=Leaf],(G456_85:0.052088377[&&PRIME ID=456 VERTEXTYPE=Leaf],(G457_86:0.039965271[&&PRIME ID=457 VERTEXTYPE=Leaf],G458_86:0.039965271[&&PRIME ID=458 VERTEXTYPE=Leaf])G459_86:0.01212310686577369[&&PRIME ID=459 VERTEXTYPE=Duplication DISCPT=(19,2)])G460_86:3.79146114753798E-5[&&PRIME ID=460 VERTEXTYPE=Additive Transfer FROMTOLINEAGE=(86,85) DISCPT=(26,2)])G461_87:0.080843888[&&PRIME ID=461 VERTEXTYPE=Speciation DISCPT=(27,0)],G462_88:0.13297018[&&PRIME ID=462 VERTEXTYPE=Leaf])G463_89:0.097678587[&&PRIME ID=463 VERTEXTYPE=Speciation DISCPT=(48,0)])G464_90:0.018773425[&&PRIME ID=464 VERTEXTYPE=Speciation DISCPT=(61,0)])G465_90:0.0014326259068826368[&&PRIME ID=465 VERTEXTYPE=Duplication DISCPT=(65,2)])G466_91:0.073929396[&&PRIME ID=466 VERTEXTYPE=Speciation DISCPT=(68,0)])G467_92:0.056671366[&&PRIME ID=467 VERTEXTYPE=Speciation DISCPT=(76,0)],(G468_125:0.18709496[&&PRIME ID=468 VERTEXTYPE=Leaf],(G469_0:0.08977772[&&PRIME ID=469 VERTEXTYPE=Leaf],G470_93:0.08977772[&&PRIME ID=470 VERTEXTYPE=Leaf])G471_93:0.09731723965757284[&&PRIME ID=471 VERTEXTYPE=Additive Transfer FROMTOLINEAGE=(93,0) DISCPT=(38,2)])G472_93:0.1943606204165829[&&PRIME ID=472 VERTEXTYPE=Additive Transfer FROMTOLINEAGE=(93,125) DISCPT=(57,1)])G473_94:0.15771216[&&PRIME ID=473 VERTEXTYPE=Speciation DISCPT=(81,0)])G474_95:0.12109697[&&PRIME ID=474 VERTEXTYPE=Speciation DISCPT=(93,0)],(((G475_96:0.41944045[&&PRIME ID=475 VERTEXTYPE=Leaf],G476_194:0.41944045[&&PRIME ID=476 VERTEXTYPE=Leaf])G477_96:0.054081528815943795[&&PRIME ID=477 VERTEXTYPE=Additive Transfer FROMTOLINEAGE=(96,194) DISCPT=(84,2)],((((((G478_137:0.098489858[&&PRIME ID=478 VERTEXTYPE=Leaf],(G479_138:0.0070042867[&&PRIME ID=479 VERTEXTYPE=Leaf],G480_138:0.0070042867[&&PRIME ID=480 VERTEXTYPE=Leaf])G481_138:0.09148557127089514[&&PRIME ID=481 VERTEXTYPE=Duplication DISCPT=(5,1)])G482_139:0.067580902[&&PRIME ID=482 VERTEXTYPE=Speciation DISCPT=(40,0)],G483_140:0.16607076[&&PRIME ID=483 VERTEXTYPE=Leaf])G484_141:0.079727015[&&PRIME ID=484 VERTEXTYPE=Speciation DISCPT=(53,0)],((G485_98:0.045201448[&&PRIME ID=485 VERTEXTYPE=Leaf],(G486_99:0.043888427[&&PRIME ID=486 VERTEXTYPE=Leaf],G487_100:0.043888427[&&PRIME ID=487 VERTEXTYPE=Leaf])G488_101:0.001313021[&&PRIME ID=488 VERTEXTYPE=Speciation DISCPT=(23,0)])G489_102:0.015613424[&&PRIME ID=489 VERTEXTYPE=Speciation DISCPT=(24,0)],G490_103:0.060814872[&&PRIME ID=490 VERTEXTYPE=Leaf])G491_104:0.1849829[&&PRIME ID=491 VERTEXTYPE=Speciation DISCPT=(30,0)])G492_105:0.041260352[&&PRIME ID=492 VERTEXTYPE=Speciation DISCPT=(64,0)],((G493_106:0.13574783[&&PRIME ID=493 VERTEXTYPE=Leaf],((G494_107:0.051623329[&&PRIME ID=494 VERTEXTYPE=Leaf],(G495_108:0.039930111[&&PRIME ID=495 VERTEXTYPE=Leaf],G496_125:0.039930111[&&PRIME ID=496 VERTEXTYPE=Leaf])G497_108:0.011693217885312922[&&PRIME ID=497 VERTEXTYPE=Additive Transfer FROMTOLINEAGE=(108,125) DISCPT=(19,2)])G498_109:0.047756405[&&PRIME ID=498 VERTEXTYPE=Speciation DISCPT=(26,0)],((G499_28:0.010252745[&&PRIME ID=499 VERTEXTYPE=Leaf],G500_29:0.010252745[&&PRIME ID=500 VERTEXTYPE=Leaf])G501_30:0.01153002[&&PRIME ID=501 VERTEXTYPE=Speciation DISCPT=(9,0)],G502_110:0.021782765[&&PRIME ID=502 VERTEXTYPE=Leaf])G503_110:0.07759696921422787[&&PRIME ID=503 VERTEXTYPE=Additive Transfer FROMTOLINEAGE=(110,30) DISCPT=(15,2)])G504_111:0.036368097[&&PRIME ID=504 VERTEXTYPE=Speciation DISCPT=(42,0)])G505_112:0.015107391[&&PRIME ID=505 VERTEXTYPE=Speciation DISCPT=(49,0)],G506_113:0.15085522[&&PRIME ID=506 VERTEXTYPE=Leaf])G507_120:0.1362029[&&PRIME ID=507 VERTEXTYPE=Speciation DISCPT=(50,0)])G508_121:0.13765199[&&PRIME ID=508 VERTEXTYPE=Speciation DISCPT=(72,0)],(G509_124:0.39644759[&&PRIME ID=509 VERTEXTYPE=Leaf],(((G510_137:0.098489858[&&PRIME ID=510 VERTEXTYPE=Leaf],G511_138:0.098489858[&&PRIME ID=511 VERTEXTYPE=Leaf])G512_139:0.067580902[&&PRIME ID=512 VERTEXTYPE=Speciation DISCPT=(40,0)],G513_140:0.16607076[&&PRIME ID=513 VERTEXTYPE=Leaf])G514_141:0.12276734[&&PRIME ID=514 VERTEXTYPE=Speciation DISCPT=(53,0)],((G515_142:0.018248994[&&PRIME ID=515 VERTEXTYPE=Leaf],G516_143:0.018248994[&&PRIME ID=516 VERTEXTYPE=Leaf])G517_144:0.13265696[&&PRIME ID=517 VERTEXTYPE=Speciation DISCPT=(14,0)],(G518_145:0.0062976749[&&PRIME ID=518 VERTEXTYPE=Leaf],G519_146:0.0062976749[&&PRIME ID=519 VERTEXTYPE=Leaf])G520_147:0.14460828[&&PRIME ID=520 VERTEXTYPE=Speciation DISCPT=(5,0)])G521_148:0.13793214[&&PRIME ID=521 VERTEXTYPE=Speciation DISCPT=(51,0)])G522_149:0.10760949[&&PRIME ID=522 VERTEXTYPE=Speciation DISCPT=(74,0)])G523_150:0.028262537[&&PRIME ID=523 VERTEXTYPE=Speciation DISCPT=(82,0)])G524_151:0.029287811[&&PRIME ID=524 VERTEXTYPE=Speciation DISCPT=(85,0)],((((G525_137:0.098489858[&&PRIME ID=525 VERTEXTYPE=Leaf],G526_138:0.098489858[&&PRIME ID=526 VERTEXTYPE=Leaf])G527_139:0.067580902[&&PRIME ID=527 VERTEXTYPE=Speciation DISCPT=(40,0)],G528_140:0.16607076[&&PRIME ID=528 VERTEXTYPE=Leaf])G529_141:0.12276734[&&PRIME ID=529 VERTEXTYPE=Speciation DISCPT=(53,0)],((G530_145:0.13939181[&&PRIME ID=530 VERTEXTYPE=Leaf],(G531_142:0.018248994[&&PRIME ID=531 VERTEXTYPE=Leaf],G532_143:0.018248994[&&PRIME ID=532 VERTEXTYPE=Leaf])G533_144:0.12114282[&&PRIME ID=533 VERTEXTYPE=Speciation DISCPT=(14,0)])G534_147:0.05315357[&&PRIME ID=534 VERTEXTYPE=Additive Transfer FROMTOLINEAGE=(147,144) DISCPT=(49,1)],(G535_124:0.17691562[&&PRIME ID=535 VERTEXTYPE=Leaf],((G536_166:0.019130563[&&PRIME ID=536 VERTEXTYPE=Leaf],G537_167:0.019130563[&&PRIME ID=537 VERTEXTYPE=Leaf])G538_168:0.03587606[&&PRIME ID=538 VERTEXTYPE=Speciation DISCPT=(15,0)],G539_169:0.055006623[&&PRIME ID=539 VERTEXTYPE=Leaf])G540_168:0.12190899[&&PRIME ID=540 VERTEXTYPE=Additive Transfer FROMTOLINEAGE=(168,169) DISCPT=(27,1)])G541_124:0.015629765695494846[&&PRIME ID=541 VERTEXTYPE=Additive Transfer FROMTOLINEAGE=(124,170) DISCPT=(54,1)])G542_148:0.096292718[&&PRIME ID=542 VERTEXTYPE=Additive Transfer FROMTOLINEAGE=(148,124) DISCPT=(57,2)])G543_149:0.078153386[&&PRIME ID=543 VERTEXTYPE=Speciation DISCPT=(74,0)],(G544_152:0.0089408753[&&PRIME ID=544 VERTEXTYPE=Leaf],G545_153:0.0089408753[&&PRIME ID=545 VERTEXTYPE=Leaf])G546_154:0.35805061[&&PRIME ID=546 VERTEXTYPE=Speciation DISCPT=(7,0)])G547_154:0.08700644859833659[&&PRIME ID=547 VERTEXTYPE=Additive Transfer FROMTOLINEAGE=(154,149) DISCPT=(77,2)])G548_155:0.01952404[&&PRIME ID=548 VERTEXTYPE=Speciation DISCPT=(86,0)])G549_156:0.11971699[&&PRIME ID=549 VERTEXTYPE=Speciation DISCPT=(91,0)],(((((G550_157:0.0026511141[&&PRIME ID=550 VERTEXTYPE=Leaf],G551_158:0.0026511141[&&PRIME ID=551 VERTEXTYPE=Leaf])G552_159:0.040980066[&&PRIME ID=552 VERTEXTYPE=Speciation DISCPT=(3,0)],((G553_157:0.0026511141[&&PRIME ID=553 VERTEXTYPE=Leaf],G554_158:0.0026511141[&&PRIME ID=554 VERTEXTYPE=Leaf])G555_159:0.037273583[&&PRIME ID=555 VERTEXTYPE=Speciation DISCPT=(3,0)],((G556_160:0.01277922[&&PRIME ID=556 VERTEXTYPE=Leaf],G557_161:0.01277922[&&PRIME ID=557 VERTEXTYPE=Leaf])G558_162:0.01148731[&&PRIME ID=558 VERTEXTYPE=Speciation DISCPT=(12,0)],G559_163:0.02426653[&&PRIME ID=559 VERTEXTYPE=Leaf])G560_164:0.015658167[&&PRIME ID=560 VERTEXTYPE=Speciation DISCPT=(16,0)])G561_164:0.0037064838721534835[&&PRIME ID=561 VERTEXTYPE=Additive Transfer FROMTOLINEAGE=(164,159) DISCPT=(19,2)])G562_165:0.32670474[&&PRIME ID=562 VERTEXTYPE=Speciation DISCPT=(22,0)],((G563_166:0.019130563[&&PRIME ID=563 VERTEXTYPE=Leaf],G564_167:0.019130563[&&PRIME ID=564 VERTEXTYPE=Leaf])G565_168:0.058696066[&&PRIME ID=565 VERTEXTYPE=Speciation DISCPT=(15,0)],G566_169:0.077826629[&&PRIME ID=566 VERTEXTYPE=Leaf])G567_170:0.29250929[&&PRIME ID=567 VERTEXTYPE=Speciation DISCPT=(35,0)])G568_171:0.086115041[&&PRIME ID=568 VERTEXTYPE=Speciation DISCPT=(78,0)],((((G569_0:0.012801106[&&PRIME ID=569 VERTEXTYPE=Leaf],G570_0:0.012801106[&&PRIME ID=570 VERTEXTYPE=Leaf])G571_0:0.1526307876049902[&&PRIME ID=571 VERTEXTYPE=Duplication DISCPT=(12,1)],G572_0:0.16543189[&&PRIME ID=572 VERTEXTYPE=Leaf])G573_0:0.10719322787465276[&&PRIME ID=573 VERTEXTYPE=Duplication DISCPT=(52,2)],(((G574_178:0.082092031[&&PRIME ID=574 VERTEXTYPE=Leaf],(G575_179:0.06608237[&&PRIME ID=575 VERTEXTYPE=Leaf],G576_180:0.06608237[&&PRIME ID=576 VERTEXTYPE=Leaf])G577_181:0.016009661[&&PRIME ID=577 VERTEXTYPE=Speciation DISCPT=(32,0)])G578_182:0.051834654[&&PRIME ID=578 VERTEXTYPE=Speciation DISCPT=(38,0)],(G579_172:0.042873034[&&PRIME ID=579 VERTEXTYPE=Leaf],(G580_173:0.0010922822[&&PRIME ID=580 VERTEXTYPE=Leaf],G581_174:0.0010922822[&&PRIME ID=581 VERTEXTYPE=Leaf])G582_175:0.041780752[&&PRIME ID=582 VERTEXTYPE=Speciation DISCPT=(1,0)])G583_176:0.091053652[&&PRIME ID=583 VERTEXTYPE=Speciation DISCPT=(21,0)])G584_176:0.047980445584584495[&&PRIME ID=584 VERTEXTYPE=Additive Transfer FROMTOLINEAGE=(176,182) DISCPT=(48,1)],(G585_177:0.15735818[&&PRIME ID=585 VERTEXTYPE=Leaf],(G586_178:0.082092031[&&PRIME ID=586 VERTEXTYPE=Leaf],(G587_179:0.06608237[&&PRIME ID=587 VERTEXTYPE=Leaf],(G588_37:0.017913528[&&PRIME ID=588 VERTEXTYPE=Leaf],G589_180:0.017913528[&&PRIME ID=589 VERTEXTYPE=Leaf])G590_180:0.04816884223480497[&&PRIME ID=590 VERTEXTYPE=Additive Transfer FROMTOLINEAGE=(180,37) DISCPT=(13,2)])G591_181:0.016009661[&&PRIME ID=591 VERTEXTYPE=Speciation DISCPT=(32,0)])G592_182:0.075266152[&&PRIME ID=592 VERTEXTYPE=Speciation DISCPT=(38,0)])G593_183:0.024548948[&&PRIME ID=593 VERTEXTYPE=Speciation DISCPT=(52,0)])G594_184:0.09071799[&&PRIME ID=594 VERTEXTYPE=Speciation DISCPT=(57,0)])G595_184:0.05188384894424242[&&PRIME ID=595 VERTEXTYPE=Additive Transfer FROMTOLINEAGE=(184,0) DISCPT=(69,1)],G596_185:0.32450897[&&PRIME ID=596 VERTEXTYPE=Leaf])G597_186:0.131942[&&PRIME ID=597 VERTEXTYPE=Speciation DISCPT=(75,0)])G598_193:0.041098565[&&PRIME ID=598 VERTEXTYPE=Speciation DISCPT=(89,0)],(G599_194:0.32261326[&&PRIME ID=599 VERTEXTYPE=Leaf],((G600_187:0.0056592374[&&PRIME ID=600 VERTEXTYPE=Leaf],(G601_188:0.0016747303[&&PRIME ID=601 VERTEXTYPE=Leaf],G602_189:0.0016747303[&&PRIME ID=602 VERTEXTYPE=Leaf])G603_190:0.0039845071[&&PRIME ID=603 VERTEXTYPE=Speciation DISCPT=(2,0)])G604_191:0.029009398[&&PRIME ID=604 VERTEXTYPE=Speciation DISCPT=(4,0)],G605_36:0.034668635[&&PRIME ID=605 VERTEXTYPE=Leaf])G606_191:0.28794462912100977[&&PRIME ID=606 VERTEXTYPE=Additive Transfer FROMTOLINEAGE=(191,36) DISCPT=(17,2)])G607_194:0.17493627[&&PRIME ID=607 VERTEXTYPE=Additive Transfer FROMTOLINEAGE=(194,191) DISCPT=(74,2)])G608_195:0.095689439[&&PRIME ID=608 VERTEXTYPE=Speciation DISCPT=(92,0)])G609_196:0.067025743[&&PRIME ID=609 VERTEXTYPE=Speciation DISCPT=(95,0)])G610_197:0.087428962[&&PRIME ID=610 VERTEXTYPE=Speciation DISCPT=(96,0)])G611_197:0.09718167130024445[&&PRIME ID=611 VERTEXTYPE=Duplication DISCPT=(98,1)])G612_198:0.0[&&PRIME ID=612 VERTEXTYPE=Speciation DISCPT=(99,0)][&&PRIME NAME=PrunedTree];
