# Supplementary material for: Assessing the accuracy of phylogenetic rooting methods on prokaryotic gene families
Source: PLoS One. 2020 May 15;15(5):e0232950. doi: 10.1371/journal.pone.0232950 (PMC7228096; doi:10.1371/journal.pone.0232950)
Supplement: S1 Dataset — (ZIP) [file pone.0232950.s002.zip › AllSimulatedDatasets/R-025-HI-NR/original_trees/tree78]

(((((((G0_68:0.062249474[&&PRIME ID=0 VERTEXTYPE=Leaf],((G1_123:0.053864838[&&PRIME ID=1 VERTEXTYPE=Leaf],(G2_124:0.039646924[&&PRIME ID=2 VERTEXTYPE=Leaf],G3_125:0.039646924[&&PRIME ID=3 VERTEXTYPE=Leaf])G4_126:0.014217914[&&PRIME ID=4 VERTEXTYPE=Speciation DISCPT=(26,0)])G5_127:3.477266E-4[&&PRIME ID=5 VERTEXTYPE=Speciation DISCPT=(33,0)],(G6_0:0.0066637714[&&PRIME ID=6 VERTEXTYPE=Leaf],G7_1:0.0066637714[&&PRIME ID=7 VERTEXTYPE=Leaf])G8_2:0.047548793[&&PRIME ID=8 VERTEXTYPE=Speciation DISCPT=(6,0)])G9_2:0.00803690862863241[&&PRIME ID=9 VERTEXTYPE=Additive Transfer FROMTOLINEAGE=(2,127) DISCPT=(33,1)])G10_2:0.1341980178700286[&&PRIME ID=10 VERTEXTYPE=Additive Transfer FROMTOLINEAGE=(2,68) DISCPT=(37,1)],(G11_3:0.080673233[&&PRIME ID=11 VERTEXTYPE=Leaf],G12_3:0.080673233[&&PRIME ID=12 VERTEXTYPE=Leaf])G13_3:0.11577425829793832[&&PRIME ID=13 VERTEXTYPE=Duplication DISCPT=(40,2)])G14_2:0.10610451862816242[&&PRIME ID=14 VERTEXTYPE=Additive Transfer FROMTOLINEAGE=(2,3) DISCPT=(61,2)],G15_3:0.30255201[&&PRIME ID=15 VERTEXTYPE=Leaf])G16_4:0.3478609[&&PRIME ID=16 VERTEXTYPE=Speciation DISCPT=(74,0)],((((G17_39:0.016500157[&&PRIME ID=17 VERTEXTYPE=Leaf],G18_40:0.016500157[&&PRIME ID=18 VERTEXTYPE=Leaf])G19_41:0.1407061[&&PRIME ID=19 VERTEXTYPE=Speciation DISCPT=(12,0)],G20_43:0.15720625[&&PRIME ID=20 VERTEXTYPE=Leaf])G21_44:0.30034773[&&PRIME ID=21 VERTEXTYPE=Duplication DISCPT=(55,2)],((((G22_46:0.0063577822[&&PRIME ID=22 VERTEXTYPE=Leaf],G23_47:0.0063577822[&&PRIME ID=23 VERTEXTYPE=Leaf])G24_48:0.20777803[&&PRIME ID=24 VERTEXTYPE=Speciation DISCPT=(5,0)],(G25_52:0.098049698[&&PRIME ID=25 VERTEXTYPE=Leaf],G26_55:0.098049698[&&PRIME ID=26 VERTEXTYPE=Leaf])G27_56:0.11608611[&&PRIME ID=27 VERTEXTYPE=Speciation DISCPT=(46,0)])G28_58:0.19605646[&&PRIME ID=28 VERTEXTYPE=Speciation DISCPT=(65,0)],G29_59:0.41019227[&&PRIME ID=29 VERTEXTYPE=Leaf])G30_60:0.04319898[&&PRIME ID=30 VERTEXTYPE=Speciation DISCPT=(81,0)],((((G31_49:0.040621292[&&PRIME ID=31 VERTEXTYPE=Leaf],G32_50:0.040621292[&&PRIME ID=32 VERTEXTYPE=Leaf])G33_51:0.070914136[&&PRIME ID=33 VERTEXTYPE=Speciation DISCPT=(27,0)],((G34_52:0.012110537[&&PRIME ID=34 VERTEXTYPE=Leaf],G35_52:0.012110537[&&PRIME ID=35 VERTEXTYPE=Leaf])G36_52:0.0071763045355467976[&&PRIME ID=36 VERTEXTYPE=Duplication DISCPT=(10,1)],G37_53:0.019286842[&&PRIME ID=37 VERTEXTYPE=Leaf])G38_54:0.092248586[&&PRIME ID=38 VERTEXTYPE=Speciation DISCPT=(17,0)])G39_57:0.2849404[&&PRIME ID=39 VERTEXTYPE=Speciation DISCPT=(49,0)],G40_59:0.39647583[&&PRIME ID=40 VERTEXTYPE=Leaf])G41_58:0.01371643892199386[&&PRIME ID=41 VERTEXTYPE=Additive Transfer FROMTOLINEAGE=(58,59) DISCPT=(80,2)],(G42_59:0.0018209925[&&PRIME ID=42 VERTEXTYPE=Leaf],G43_59:0.0018209925[&&PRIME ID=43 VERTEXTYPE=Leaf])G44_59:0.40837127748875324[&&PRIME ID=44 VERTEXTYPE=Duplication DISCPT=(0,2)])G45_60:0.04319898[&&PRIME ID=45 VERTEXTYPE=Speciation DISCPT=(81,0)])G46_60:0.0041627288996070695[&&PRIME ID=46 VERTEXTYPE=Duplication DISCPT=(83,2)])G47_61:0.13493401[&&PRIME ID=47 VERTEXTYPE=Speciation DISCPT=(84,0)],(G48_59:0.25209521[&&PRIME ID=48 VERTEXTYPE=Leaf],(G49_63:0.23756524[&&PRIME ID=49 VERTEXTYPE=Leaf],((G50_65:0.018570647[&&PRIME ID=50 VERTEXTYPE=Leaf],G51_66:0.018570647[&&PRIME ID=51 VERTEXTYPE=Leaf])G52_67:0.11249833[&&PRIME ID=52 VERTEXTYPE=Speciation DISCPT=(16,0)],G53_68:0.13106898[&&PRIME ID=53 VERTEXTYPE=Leaf])G54_69:0.10649625[&&PRIME ID=54 VERTEXTYPE=Speciation DISCPT=(52,0)])G55_70:0.014529978[&&PRIME ID=55 VERTEXTYPE=Speciation DISCPT=(68,0)])G56_70:0.34039278134629497[&&PRIME ID=56 VERTEXTYPE=Additive Transfer FROMTOLINEAGE=(70,59) DISCPT=(69,2)])G57_71:0.057924912[&&PRIME ID=57 VERTEXTYPE=Speciation DISCPT=(91,0)])G58_72:0.15125236[&&PRIME ID=58 VERTEXTYPE=Speciation DISCPT=(93,0)],(((G59_75:0.073968693[&&PRIME ID=59 VERTEXTYPE=Leaf],G60_74:0.073968693[&&PRIME ID=60 VERTEXTYPE=Leaf])G61_74:0.02836560907932611[&&PRIME ID=61 VERTEXTYPE=Additive Transfer FROMTOLINEAGE=(74,75) DISCPT=(37,2)],((G62_75:0.05944412[&&PRIME ID=62 VERTEXTYPE=Leaf],G63_68:0.05944412[&&PRIME ID=63 VERTEXTYPE=Leaf])G64_75:0.03143497841034883[&&PRIME ID=64 VERTEXTYPE=Additive Transfer FROMTOLINEAGE=(75,68) DISCPT=(34,2)],G65_63:0.090879098[&&PRIME ID=65 VERTEXTYPE=Leaf])G66_77:0.011455204[&&PRIME ID=66 VERTEXTYPE=Speciation DISCPT=(44,0)])G67_78:0.58613095[&&PRIME ID=67 VERTEXTYPE=Speciation DISCPT=(47,0)],((G68_81:0.058715083[&&PRIME ID=68 VERTEXTYPE=Leaf],(G69_81:0.019050819[&&PRIME ID=69 VERTEXTYPE=Leaf],G70_147:0.019050819[&&PRIME ID=70 VERTEXTYPE=Leaf])G71_81:0.03966426366683944[&&PRIME ID=71 VERTEXTYPE=Additive Transfer FROMTOLINEAGE=(81,147) DISCPT=(16,2)])G72_81:0.47351075[&&PRIME ID=72 VERTEXTYPE=Duplication DISCPT=(34,2)],((((G73_95:0.078855281[&&PRIME ID=73 VERTEXTYPE=Leaf],G74_73:0.078855281[&&PRIME ID=74 VERTEXTYPE=Leaf])G75_95:0.032259447140953405[&&PRIME ID=75 VERTEXTYPE=Additive Transfer FROMTOLINEAGE=(95,73) DISCPT=(39,2)],((G76_96:0.0096395051[&&PRIME ID=76 VERTEXTYPE=Leaf],G77_97:0.0096395051[&&PRIME ID=77 VERTEXTYPE=Leaf])G78_98:0.023543806[&&PRIME ID=78 VERTEXTYPE=Speciation DISCPT=(9,0)],(G79_99:0.032839717[&&PRIME ID=79 VERTEXTYPE=Leaf],G80_100:0.032839717[&&PRIME ID=80 VERTEXTYPE=Leaf])G81_101:3.4359413E-4[&&PRIME ID=81 VERTEXTYPE=Speciation DISCPT=(21,0)])G82_102:0.077931417[&&PRIME ID=82 VERTEXTYPE=Speciation DISCPT=(22,0)])G83_103:0.04776708[&&PRIME ID=83 VERTEXTYPE=Speciation DISCPT=(48,0)],(G84_95:0.11111473[&&PRIME ID=84 VERTEXTYPE=Leaf],((G85_96:0.0096395051[&&PRIME ID=85 VERTEXTYPE=Leaf],G86_97:0.0096395051[&&PRIME ID=86 VERTEXTYPE=Leaf])G87_98:0.023543806[&&PRIME ID=87 VERTEXTYPE=Speciation DISCPT=(9,0)],(G88_99:0.032839717[&&PRIME ID=88 VERTEXTYPE=Leaf],G89_100:0.032839717[&&PRIME ID=89 VERTEXTYPE=Leaf])G90_101:3.4359413E-4[&&PRIME ID=90 VERTEXTYPE=Speciation DISCPT=(21,0)])G91_102:0.077931417[&&PRIME ID=91 VERTEXTYPE=Speciation DISCPT=(22,0)])G92_103:0.04776708[&&PRIME ID=92 VERTEXTYPE=Speciation DISCPT=(48,0)])G93_103:0.026509612936158763[&&PRIME ID=93 VERTEXTYPE=Duplication DISCPT=(56,1)],(G94_104:0.0031122053[&&PRIME ID=94 VERTEXTYPE=Leaf],G95_105:0.0031122053[&&PRIME ID=95 VERTEXTYPE=Leaf])G96_106:0.18227922[&&PRIME ID=96 VERTEXTYPE=Speciation DISCPT=(2,0)])G97_107:0.34683441[&&PRIME ID=97 VERTEXTYPE=Speciation DISCPT=(59,0)])G98_109:0.15623942[&&PRIME ID=98 VERTEXTYPE=Speciation DISCPT=(86,0)])G99_78:0.11320002[&&PRIME ID=99 VERTEXTYPE=Duplication DISCPT=(94,1)])G100_80:0.057640099[&&PRIME ID=100 VERTEXTYPE=Speciation DISCPT=(96,0)],(G101_81:0.53222583[&&PRIME ID=101 VERTEXTYPE=Leaf],(((G102_73:0.36746834[&&PRIME ID=102 VERTEXTYPE=Leaf],((G103_23:0.23306314[&&PRIME ID=103 VERTEXTYPE=Leaf],((G104_91:0.070770511[&&PRIME ID=104 VERTEXTYPE=Leaf],G105_82:0.070770511[&&PRIME ID=105 VERTEXTYPE=Leaf])G106_82:0.06911283473627428[&&PRIME ID=106 VERTEXTYPE=Additive Transfer FROMTOLINEAGE=(82,91) DISCPT=(37,2)],((G107_82:0.051678701[&&PRIME ID=107 VERTEXTYPE=Leaf],G108_83:0.051678701[&&PRIME ID=108 VERTEXTYPE=Leaf])G109_83:0.024076956040351306[&&PRIME ID=109 VERTEXTYPE=Additive Transfer FROMTOLINEAGE=(83,82) DISCPT=(31,2)],((G110_84:0.021965983[&&PRIME ID=110 VERTEXTYPE=Leaf],(G111_85:0.015740262[&&PRIME ID=111 VERTEXTYPE=Leaf],G112_87:0.015740262[&&PRIME ID=112 VERTEXTYPE=Leaf])G113_85:0.006225720608103969[&&PRIME ID=113 VERTEXTYPE=Additive Transfer FROMTOLINEAGE=(85,87) DISCPT=(11,2)])G114_86:0.012031571[&&PRIME ID=114 VERTEXTYPE=Speciation DISCPT=(20,0)],G115_87:0.033997554[&&PRIME ID=115 VERTEXTYPE=Leaf])G116_88:0.041758103[&&PRIME ID=116 VERTEXTYPE=Speciation DISCPT=(23,0)])G117_89:0.064127689[&&PRIME ID=117 VERTEXTYPE=Speciation DISCPT=(39,0)])G118_90:0.093179793[&&PRIME ID=118 VERTEXTYPE=Speciation DISCPT=(53,0)])G119_90:0.013531890486400223[&&PRIME ID=119 VERTEXTYPE=Additive Transfer FROMTOLINEAGE=(90,23) DISCPT=(67,2)],G120_91:0.24659503[&&PRIME ID=120 VERTEXTYPE=Leaf])G121_92:0.12087331[&&PRIME ID=121 VERTEXTYPE=Speciation DISCPT=(69,0)])G122_94:0.04885036059511422[&&PRIME ID=122 VERTEXTYPE=Additive Transfer FROMTOLINEAGE=(94,73) DISCPT=(80,1)],(((G123_95:0.11111473[&&PRIME ID=123 VERTEXTYPE=Leaf],((G124_96:0.0096395051[&&PRIME ID=124 VERTEXTYPE=Leaf],G125_97:0.0096395051[&&PRIME ID=125 VERTEXTYPE=Leaf])G126_98:0.023543806[&&PRIME ID=126 VERTEXTYPE=Speciation DISCPT=(9,0)],(G127_99:0.032839717[&&PRIME ID=127 VERTEXTYPE=Leaf],G128_100:0.032839717[&&PRIME ID=128 VERTEXTYPE=Leaf])G129_101:3.4359413E-4[&&PRIME ID=129 VERTEXTYPE=Speciation DISCPT=(21,0)])G130_102:0.077931417[&&PRIME ID=130 VERTEXTYPE=Speciation DISCPT=(22,0)])G131_103:0.074276693[&&PRIME ID=131 VERTEXTYPE=Speciation DISCPT=(48,0)],((G132_104:0.0031122053[&&PRIME ID=132 VERTEXTYPE=Leaf],G133_105:0.0031122053[&&PRIME ID=133 VERTEXTYPE=Leaf])G134_106:0.072960196[&&PRIME ID=134 VERTEXTYPE=Speciation DISCPT=(2,0)],(G135_83:0.075755657[&&PRIME ID=135 VERTEXTYPE=Leaf],((G136_84:0.021965983[&&PRIME ID=136 VERTEXTYPE=Leaf],G137_85:0.021965983[&&PRIME ID=137 VERTEXTYPE=Leaf])G138_86:0.012031571[&&PRIME ID=138 VERTEXTYPE=Speciation DISCPT=(20,0)],G139_87:0.033997554[&&PRIME ID=139 VERTEXTYPE=Leaf])G140_88:0.041758103[&&PRIME ID=140 VERTEXTYPE=Speciation DISCPT=(23,0)])G141_89:3.167444E-4[&&PRIME ID=141 VERTEXTYPE=Speciation DISCPT=(39,0)])G142_106:0.1093190198183423[&&PRIME ID=142 VERTEXTYPE=Additive Transfer FROMTOLINEAGE=(106,89) DISCPT=(39,1)])G143_107:0.065735292[&&PRIME ID=143 VERTEXTYPE=Speciation DISCPT=(59,0)],((G144_82:0.13988335[&&PRIME ID=144 VERTEXTYPE=Leaf],(G145_83:0.075755657[&&PRIME ID=145 VERTEXTYPE=Leaf],((G146_84:0.021965983[&&PRIME ID=146 VERTEXTYPE=Leaf],G147_85:0.021965983[&&PRIME ID=147 VERTEXTYPE=Leaf])G148_86:0.012031571[&&PRIME ID=148 VERTEXTYPE=Speciation DISCPT=(20,0)],G149_87:0.033997554[&&PRIME ID=149 VERTEXTYPE=Leaf])G150_88:0.041758103[&&PRIME ID=150 VERTEXTYPE=Speciation DISCPT=(23,0)])G151_89:0.064127689[&&PRIME ID=151 VERTEXTYPE=Speciation DISCPT=(39,0)])G152_90:0.10671168[&&PRIME ID=152 VERTEXTYPE=Speciation DISCPT=(53,0)],G153_91:0.24659503[&&PRIME ID=153 VERTEXTYPE=Leaf])G154_92:0.0045316828[&&PRIME ID=154 VERTEXTYPE=Speciation DISCPT=(69,0)])G155_107:0.16519199262069612[&&PRIME ID=155 VERTEXTYPE=Additive Transfer FROMTOLINEAGE=(107,92) DISCPT=(69,2)])G156_108:0.081553258[&&PRIME ID=156 VERTEXTYPE=Speciation DISCPT=(83,0)],(G157_81:0.25545942[&&PRIME ID=157 VERTEXTYPE=Leaf],(G158_95:0.11111473[&&PRIME ID=158 VERTEXTYPE=Leaf],((G159_96:0.0096395051[&&PRIME ID=159 VERTEXTYPE=Leaf],G160_97:0.0096395051[&&PRIME ID=160 VERTEXTYPE=Leaf])G161_98:0.023543806[&&PRIME ID=161 VERTEXTYPE=Speciation DISCPT=(9,0)],(G162_99:0.032839717[&&PRIME ID=162 VERTEXTYPE=Leaf],G163_100:0.032839717[&&PRIME ID=163 VERTEXTYPE=Leaf])G164_101:3.4359413E-4[&&PRIME ID=164 VERTEXTYPE=Speciation DISCPT=(21,0)])G165_102:0.077931417[&&PRIME ID=165 VERTEXTYPE=Speciation DISCPT=(22,0)])G166_103:0.14434469[&&PRIME ID=166 VERTEXTYPE=Speciation DISCPT=(48,0)])G167_81:0.24241254272707102[&&PRIME ID=167 VERTEXTYPE=Additive Transfer FROMTOLINEAGE=(81,107) DISCPT=(70,1)])G168_108:0.034353867941570054[&&PRIME ID=168 VERTEXTYPE=Additive Transfer FROMTOLINEAGE=(108,81) DISCPT=(84,2)])G169_109:0.32707953[&&PRIME ID=169 VERTEXTYPE=Speciation DISCPT=(86,0)])G170_110:0.062901549[&&PRIME ID=170 VERTEXTYPE=Speciation DISCPT=(97,0)],(((((((G171_0:0.0066637714[&&PRIME ID=171 VERTEXTYPE=Leaf],G172_1:0.0066637714[&&PRIME ID=172 VERTEXTYPE=Leaf])G173_2:0.29588824[&&PRIME ID=173 VERTEXTYPE=Speciation DISCPT=(6,0)],(G174_3:0.2962527[&&PRIME ID=174 VERTEXTYPE=Leaf],(G175_3:0.17452647[&&PRIME ID=175 VERTEXTYPE=Leaf],(G176_0:0.0066637714[&&PRIME ID=176 VERTEXTYPE=Leaf],G177_1:0.0066637714[&&PRIME ID=177 VERTEXTYPE=Leaf])G178_2:0.1678627[&&PRIME ID=178 VERTEXTYPE=Speciation DISCPT=(6,0)])G179_3:0.1217262270059268[&&PRIME ID=179 VERTEXTYPE=Additive Transfer FROMTOLINEAGE=(3,2) DISCPT=(56,2)])G180_3:0.006299308910661756[&&PRIME ID=180 VERTEXTYPE=Duplication DISCPT=(73,2)])G181_4:0.19482745[&&PRIME ID=181 VERTEXTYPE=Speciation DISCPT=(74,0)],((((G182_35:0.19105414[&&PRIME ID=182 VERTEXTYPE=Leaf],((G183_36:0.068876733[&&PRIME ID=183 VERTEXTYPE=Leaf],G184_36:0.068876733[&&PRIME ID=184 VERTEXTYPE=Leaf])G185_36:0.02887023024908021[&&PRIME ID=185 VERTEXTYPE=Duplication DISCPT=(37,2)],(G186_36:0.013297811[&&PRIME ID=186 VERTEXTYPE=Leaf],G187_36:0.013297811[&&PRIME ID=187 VERTEXTYPE=Leaf])G188_36:0.08444915199263782[&&PRIME ID=188 VERTEXTYPE=Duplication DISCPT=(10,2)])G189_36:0.09330717717926705[&&PRIME ID=189 VERTEXTYPE=Duplication DISCPT=(45,2)])G190_37:0.071355582[&&PRIME ID=190 VERTEXTYPE=Speciation DISCPT=(61,0)],(G191_38:0.050685422[&&PRIME ID=191 VERTEXTYPE=Leaf],(G192_39:0.016500157[&&PRIME ID=192 VERTEXTYPE=Leaf],G193_40:0.016500157[&&PRIME ID=193 VERTEXTYPE=Leaf])G194_41:0.034185265[&&PRIME ID=194 VERTEXTYPE=Speciation DISCPT=(12,0)])G195_42:0.2117243[&&PRIME ID=195 VERTEXTYPE=Speciation DISCPT=(31,0)])G196_45:0.041993142[&&PRIME ID=196 VERTEXTYPE=Speciation DISCPT=(71,0)],((G197_35:0.19105414[&&PRIME ID=197 VERTEXTYPE=Leaf],G198_36:0.19105414[&&PRIME ID=198 VERTEXTYPE=Leaf])G199_37:0.071355582[&&PRIME ID=199 VERTEXTYPE=Speciation DISCPT=(61,0)],(G200_36:0.17797417[&&PRIME ID=200 VERTEXTYPE=Leaf],((G201_38:0.050685422[&&PRIME ID=201 VERTEXTYPE=Leaf],(G202_39:0.016500157[&&PRIME ID=202 VERTEXTYPE=Leaf],G203_40:0.016500157[&&PRIME ID=203 VERTEXTYPE=Leaf])G204_41:0.034185265[&&PRIME ID=204 VERTEXTYPE=Speciation DISCPT=(12,0)])G205_42:0.028382407[&&PRIME ID=205 VERTEXTYPE=Speciation DISCPT=(31,0)],G206_43:0.079067829[&&PRIME ID=206 VERTEXTYPE=Leaf])G207_44:0.098906341[&&PRIME ID=207 VERTEXTYPE=Speciation DISCPT=(40,0)])G208_44:0.08443555229560268[&&PRIME ID=208 VERTEXTYPE=Additive Transfer FROMTOLINEAGE=(44,36) DISCPT=(56,2)])G209_45:0.041993142[&&PRIME ID=209 VERTEXTYPE=Speciation DISCPT=(71,0)])G210_45:0.15315111588841027[&&PRIME ID=210 VERTEXTYPE=Duplication DISCPT=(74,1)],((((G211_132:0.045804008[&&PRIME ID=211 VERTEXTYPE=Leaf],G212_133:0.045804008[&&PRIME ID=212 VERTEXTYPE=Leaf])G213_134:0.20927609[&&PRIME ID=213 VERTEXTYPE=Speciation DISCPT=(28,0)],(G214_136:0.0379338[&&PRIME ID=214 VERTEXTYPE=Leaf],G215_137:0.0379338[&&PRIME ID=215 VERTEXTYPE=Leaf])G216_138:0.2171463[&&PRIME ID=216 VERTEXTYPE=Speciation DISCPT=(25,0)])G217_140:0.13151178[&&PRIME ID=217 VERTEXTYPE=Speciation DISCPT=(70,0)],((((G218_46:0.0063577822[&&PRIME ID=218 VERTEXTYPE=Leaf],G219_47:0.0063577822[&&PRIME ID=219 VERTEXTYPE=Leaf])G220_48:0.11811393[&&PRIME ID=220 VERTEXTYPE=Speciation DISCPT=(5,0)],(G221_46:0.0063577822[&&PRIME ID=221 VERTEXTYPE=Leaf],G222_47:0.0063577822[&&PRIME ID=222 VERTEXTYPE=Leaf])G223_48:0.11811393[&&PRIME ID=223 VERTEXTYPE=Speciation DISCPT=(5,0)])G224_48:0.08966410204991172[&&PRIME ID=224 VERTEXTYPE=Duplication DISCPT=(51,2)],((G225_49:0.040621292[&&PRIME ID=225 VERTEXTYPE=Leaf],G226_50:0.040621292[&&PRIME ID=226 VERTEXTYPE=Leaf])G227_51:0.070914136[&&PRIME ID=227 VERTEXTYPE=Speciation DISCPT=(27,0)],G228_55:0.11153543[&&PRIME ID=228 VERTEXTYPE=Leaf])G229_57:0.10260038[&&PRIME ID=229 VERTEXTYPE=Speciation DISCPT=(49,0)])G230_58:0.080157642[&&PRIME ID=230 VERTEXTYPE=Speciation DISCPT=(65,0)],(((G231_46:0.0063577822[&&PRIME ID=231 VERTEXTYPE=Leaf],G232_47:0.0063577822[&&PRIME ID=232 VERTEXTYPE=Leaf])G233_48:0.16057961[&&PRIME ID=233 VERTEXTYPE=Speciation DISCPT=(5,0)],(G234_46:0.0063577822[&&PRIME ID=234 VERTEXTYPE=Leaf],G235_47:0.0063577822[&&PRIME ID=235 VERTEXTYPE=Leaf])G236_48:0.16057961[&&PRIME ID=236 VERTEXTYPE=Speciation DISCPT=(5,0)])G237_48:0.04719841554081483[&&PRIME ID=237 VERTEXTYPE=Duplication DISCPT=(56,1)],(G238_7:0.13255824[&&PRIME ID=238 VERTEXTYPE=Leaf],(((G239_49:0.040621292[&&PRIME ID=239 VERTEXTYPE=Leaf],G240_50:0.040621292[&&PRIME ID=240 VERTEXTYPE=Leaf])G241_51:0.047105711[&&PRIME ID=241 VERTEXTYPE=Speciation DISCPT=(27,0)],(G242_49:0.040621292[&&PRIME ID=242 VERTEXTYPE=Leaf],(G243_50:0.020826917[&&PRIME ID=243 VERTEXTYPE=Leaf],G244_53:0.020826917[&&PRIME ID=244 VERTEXTYPE=Leaf])G245_50:0.019794374752798542[&&PRIME ID=245 VERTEXTYPE=Additive Transfer FROMTOLINEAGE=(50,54) DISCPT=(19,1)])G246_51:0.047105711[&&PRIME ID=246 VERTEXTYPE=Speciation DISCPT=(27,0)])G247_51:0.023808425412370948[&&PRIME ID=247 VERTEXTYPE=Duplication DISCPT=(42,2)],((G248_52:0.019286842[&&PRIME ID=248 VERTEXTYPE=Leaf],G249_53:0.019286842[&&PRIME ID=249 VERTEXTYPE=Leaf])G250_54:0.078762856[&&PRIME ID=250 VERTEXTYPE=Speciation DISCPT=(17,0)],G251_55:0.098049698[&&PRIME ID=251 VERTEXTYPE=Leaf])G252_56:0.01348573[&&PRIME ID=252 VERTEXTYPE=Speciation DISCPT=(46,0)])G253_57:0.021022812[&&PRIME ID=253 VERTEXTYPE=Speciation DISCPT=(49,0)])G254_57:0.08157757117746726[&&PRIME ID=254 VERTEXTYPE=Additive Transfer FROMTOLINEAGE=(57,7) DISCPT=(52,1)])G255_58:0.080157642[&&PRIME ID=255 VERTEXTYPE=Speciation DISCPT=(65,0)])G256_58:0.09229842675310233[&&PRIME ID=256 VERTEXTYPE=Duplication DISCPT=(73,2)])G257_140:0.03904642560826268[&&PRIME ID=257 VERTEXTYPE=Additive Transfer FROMTOLINEAGE=(140,58) DISCPT=(80,1)],(((G258_46:0.0063577822[&&PRIME ID=258 VERTEXTYPE=Leaf],G259_47:0.0063577822[&&PRIME ID=259 VERTEXTYPE=Leaf])G260_48:0.20777803[&&PRIME ID=260 VERTEXTYPE=Speciation DISCPT=(5,0)],((G261_49:0.040621292[&&PRIME ID=261 VERTEXTYPE=Leaf],G262_50:0.040621292[&&PRIME ID=262 VERTEXTYPE=Leaf])G263_51:0.070914136[&&PRIME ID=263 VERTEXTYPE=Speciation DISCPT=(27,0)],(((G264_53:0.0081496287[&&PRIME ID=264 VERTEXTYPE=Leaf],G265_52:0.0081496287[&&PRIME ID=265 VERTEXTYPE=Leaf])G266_52:0.011137213335434179[&&PRIME ID=266 VERTEXTYPE=Additive Transfer FROMTOLINEAGE=(52,53) DISCPT=(8,1)],G267_53:0.019286842[&&PRIME ID=267 VERTEXTYPE=Leaf])G268_54:0.078762856[&&PRIME ID=268 VERTEXTYPE=Speciation DISCPT=(17,0)],G269_55:0.098049698[&&PRIME ID=269 VERTEXTYPE=Leaf])G270_56:0.01348573[&&PRIME ID=270 VERTEXTYPE=Speciation DISCPT=(46,0)])G271_57:0.10260038[&&PRIME ID=271 VERTEXTYPE=Speciation DISCPT=(49,0)])G272_58:0.19605646[&&PRIME ID=272 VERTEXTYPE=Speciation DISCPT=(65,0)],G273_59:0.41019227[&&PRIME ID=273 VERTEXTYPE=Leaf])G274_60:0.015446036[&&PRIME ID=274 VERTEXTYPE=Speciation DISCPT=(81,0)])G275_60:0.03191567311674627[&&PRIME ID=275 VERTEXTYPE=Additive Transfer FROMTOLINEAGE=(60,140) DISCPT=(83,1)])G276_61:0.039825476[&&PRIME ID=276 VERTEXTYPE=Speciation DISCPT=(84,0)])G277_4:0.1504657994229649[&&PRIME ID=277 VERTEXTYPE=Additive Transfer FROMTOLINEAGE=(4,61) DISCPT=(84,2)],(((G278_5:0.35201048[&&PRIME ID=278 VERTEXTYPE=Leaf],((G279_27:0.0036114973[&&PRIME ID=279 VERTEXTYPE=Leaf],G280_28:0.0036114973[&&PRIME ID=280 VERTEXTYPE=Leaf])G281_29:0.0073014313[&&PRIME ID=281 VERTEXTYPE=Speciation DISCPT=(3,0)],G282_5:0.010912929[&&PRIME ID=282 VERTEXTYPE=Leaf])G283_5:0.3410975480162328[&&PRIME ID=283 VERTEXTYPE=Additive Transfer FROMTOLINEAGE=(5,29) DISCPT=(9,2)])G284_5:0.18101352047418304[&&PRIME ID=284 VERTEXTYPE=Duplication DISCPT=(77,1)],((((G285_59:0.15437122[&&PRIME ID=285 VERTEXTYPE=Leaf],G286_59:0.15437122[&&PRIME ID=286 VERTEXTYPE=Leaf])G287_59:0.0692232404330303[&&PRIME ID=287 VERTEXTYPE=Duplication DISCPT=(55,2)],((G288_6:0.15114408[&&PRIME ID=288 VERTEXTYPE=Leaf],G289_6:0.15114408[&&PRIME ID=289 VERTEXTYPE=Leaf])G290_6:0.027610466096849574[&&PRIME ID=290 VERTEXTYPE=Duplication DISCPT=(55,1)],G291_7:0.17875455[&&PRIME ID=291 VERTEXTYPE=Leaf])G292_8:0.044839908[&&PRIME ID=292 VERTEXTYPE=Speciation DISCPT=(57,0)])G293_8:0.04595321180925764[&&PRIME ID=293 VERTEXTYPE=Additive Transfer FROMTOLINEAGE=(8,59) DISCPT=(66,2)],G294_9:0.26954767[&&PRIME ID=294 VERTEXTYPE=Leaf])G295_10:0.02161573[&&PRIME ID=295 VERTEXTYPE=Speciation DISCPT=(72,0)],(((G296_0:0.0066637714[&&PRIME ID=296 VERTEXTYPE=Leaf],G297_1:0.0066637714[&&PRIME ID=297 VERTEXTYPE=Leaf])G298_2:0.21096348[&&PRIME ID=298 VERTEXTYPE=Speciation DISCPT=(6,0)],(((G299_12:0.047300773[&&PRIME ID=299 VERTEXTYPE=Leaf],G300_13:0.047300773[&&PRIME ID=300 VERTEXTYPE=Leaf])G301_14:0.0093823831[&&PRIME ID=301 VERTEXTYPE=Speciation DISCPT=(30,0)],(G302_15:0.00278768[&&PRIME ID=302 VERTEXTYPE=Leaf],G303_16:0.00278768[&&PRIME ID=303 VERTEXTYPE=Leaf])G304_17:0.053895476[&&PRIME ID=304 VERTEXTYPE=Speciation DISCPT=(1,0)])G305_18:0.0029362509[&&PRIME ID=305 VERTEXTYPE=Speciation DISCPT=(34,0)],(G306_19:0.014128225[&&PRIME ID=306 VERTEXTYPE=Leaf],G307_20:0.014128225[&&PRIME ID=307 VERTEXTYPE=Leaf])G308_21:0.045491182[&&PRIME ID=308 VERTEXTYPE=Speciation DISCPT=(11,0)])G309_22:0.15800785[&&PRIME ID=309 VERTEXTYPE=Speciation DISCPT=(35,0)])G310_22:0.05993217598480989[&&PRIME ID=310 VERTEXTYPE=Additive Transfer FROMTOLINEAGE=(22,3) DISCPT=(66,1)],G311_23:0.27755943[&&PRIME ID=311 VERTEXTYPE=Leaf])G312_24:0.01360397[&&PRIME ID=312 VERTEXTYPE=Speciation DISCPT=(73,0)])G313_10:0.2418605974413475[&&PRIME ID=313 VERTEXTYPE=Additive Transfer FROMTOLINEAGE=(10,24) DISCPT=(73,2)])G314_11:0.056745414[&&PRIME ID=314 VERTEXTYPE=Speciation DISCPT=(87,0)],((((G315_12:0.047300773[&&PRIME ID=315 VERTEXTYPE=Leaf],G316_13:0.047300773[&&PRIME ID=316 VERTEXTYPE=Leaf])G317_14:0.0093823831[&&PRIME ID=317 VERTEXTYPE=Speciation DISCPT=(30,0)],(G318_15:0.00278768[&&PRIME ID=318 VERTEXTYPE=Leaf],G319_16:0.00278768[&&PRIME ID=319 VERTEXTYPE=Leaf])G320_17:0.053895476[&&PRIME ID=320 VERTEXTYPE=Speciation DISCPT=(1,0)])G321_18:0.0029362509[&&PRIME ID=321 VERTEXTYPE=Speciation DISCPT=(34,0)],((G322_15:0.00278768[&&PRIME ID=322 VERTEXTYPE=Leaf],G323_16:0.00278768[&&PRIME ID=323 VERTEXTYPE=Leaf])G324_17:0.046682116[&&PRIME ID=324 VERTEXTYPE=Speciation DISCPT=(1,0)],(G325_19:0.014128225[&&PRIME ID=325 VERTEXTYPE=Leaf],G326_20:0.014128225[&&PRIME ID=326 VERTEXTYPE=Leaf])G327_21:0.035341571[&&PRIME ID=327 VERTEXTYPE=Speciation DISCPT=(11,0)])G328_21:0.010149610628860167[&&PRIME ID=328 VERTEXTYPE=Additive Transfer FROMTOLINEAGE=(21,17) DISCPT=(30,2)])G329_22:0.291612[&&PRIME ID=329 VERTEXTYPE=Speciation DISCPT=(35,0)],(G330_25:0.20149162[&&PRIME ID=330 VERTEXTYPE=Leaf],(G331_26:0.087866159[&&PRIME ID=331 VERTEXTYPE=Leaf],(G332_27:0.0036114973[&&PRIME ID=332 VERTEXTYPE=Leaf],G333_28:0.0036114973[&&PRIME ID=333 VERTEXTYPE=Leaf])G334_29:0.084254661[&&PRIME ID=334 VERTEXTYPE=Speciation DISCPT=(3,0)])G335_30:0.11362546[&&PRIME ID=335 VERTEXTYPE=Speciation DISCPT=(43,0)])G336_31:0.14973979[&&PRIME ID=336 VERTEXTYPE=Speciation DISCPT=(63,0)])G337_32:0.238538[&&PRIME ID=337 VERTEXTYPE=Speciation DISCPT=(77,0)])G338_33:0.058075844[&&PRIME ID=338 VERTEXTYPE=Speciation DISCPT=(90,0)])G339_34:0.0025676479[&&PRIME ID=339 VERTEXTYPE=Speciation DISCPT=(92,0)],(((G340_62:0.097007625[&&PRIME ID=340 VERTEXTYPE=Leaf],G341_63:0.097007625[&&PRIME ID=341 VERTEXTYPE=Leaf])G342_64:0.14055761[&&PRIME ID=342 VERTEXTYPE=Speciation DISCPT=(45,0)],((G343_62:0.097007625[&&PRIME ID=343 VERTEXTYPE=Leaf],G344_63:0.097007625[&&PRIME ID=344 VERTEXTYPE=Leaf])G345_64:0.043734119[&&PRIME ID=345 VERTEXTYPE=Speciation DISCPT=(45,0)],(G346_65:0.018570647[&&PRIME ID=346 VERTEXTYPE=Leaf],G347_66:0.018570647[&&PRIME ID=347 VERTEXTYPE=Leaf])G348_67:0.12217109[&&PRIME ID=348 VERTEXTYPE=Speciation DISCPT=(16,0)])G349_69:0.09682348756145223[&&PRIME ID=349 VERTEXTYPE=Additive Transfer FROMTOLINEAGE=(69,64) DISCPT=(53,1)])G350_70:0.14530422[&&PRIME ID=350 VERTEXTYPE=Speciation DISCPT=(68,0)],((G351_6:0.17875455[&&PRIME ID=351 VERTEXTYPE=Leaf],G352_7:0.17875455[&&PRIME ID=352 VERTEXTYPE=Leaf])G353_8:0.09079312[&&PRIME ID=353 VERTEXTYPE=Speciation DISCPT=(57,0)],((G354_76:0.060626007[&&PRIME ID=354 VERTEXTYPE=Leaf],G355_9:0.060626007[&&PRIME ID=355 VERTEXTYPE=Leaf])G356_9:0.14410088032722682[&&PRIME ID=356 VERTEXTYPE=Additive Transfer FROMTOLINEAGE=(9,76) DISCPT=(36,1)],G357_9:0.20472689[&&PRIME ID=357 VERTEXTYPE=Leaf])G358_9:0.06482078221048053[&&PRIME ID=358 VERTEXTYPE=Duplication DISCPT=(63,1)])G359_10:0.11332178[&&PRIME ID=359 VERTEXTYPE=Speciation DISCPT=(72,0)])G360_70:0.26754345[&&PRIME ID=360 VERTEXTYPE=Additive Transfer FROMTOLINEAGE=(70,10) DISCPT=(80,1)])G361_72:0.15125236[&&PRIME ID=361 VERTEXTYPE=Speciation DISCPT=(93,0)],(((G362_74:0.1023343[&&PRIME ID=362 VERTEXTYPE=Leaf],((G363_74:0.058877152[&&PRIME ID=363 VERTEXTYPE=Leaf],G364_75:0.058877152[&&PRIME ID=364 VERTEXTYPE=Leaf])G365_75:0.0320019461785506[&&PRIME ID=365 VERTEXTYPE=Additive Transfer FROMTOLINEAGE=(75,74) DISCPT=(34,2)],G366_76:0.090879098[&&PRIME ID=366 VERTEXTYPE=Leaf])G367_77:0.011455204[&&PRIME ID=367 VERTEXTYPE=Speciation DISCPT=(44,0)])G368_78:0.24005439[&&PRIME ID=368 VERTEXTYPE=Speciation DISCPT=(47,0)],((G369_0:0.0066637714[&&PRIME ID=369 VERTEXTYPE=Leaf],G370_1:0.0066637714[&&PRIME ID=370 VERTEXTYPE=Leaf])G371_2:0.29588824[&&PRIME ID=371 VERTEXTYPE=Speciation DISCPT=(6,0)],G372_3:0.30255201[&&PRIME ID=372 VERTEXTYPE=Leaf])G373_4:0.039836683[&&PRIME ID=373 VERTEXTYPE=Speciation DISCPT=(74,0)])G374_78:0.308738546288231[&&PRIME ID=374 VERTEXTYPE=Additive Transfer FROMTOLINEAGE=(78,4) DISCPT=(76,2)],(((((G375_0:0.0066637714[&&PRIME ID=375 VERTEXTYPE=Leaf],G376_1:0.0066637714[&&PRIME ID=376 VERTEXTYPE=Leaf])G377_2:0.29588824[&&PRIME ID=377 VERTEXTYPE=Speciation DISCPT=(6,0)],G378_93:0.30255201[&&PRIME ID=378 VERTEXTYPE=Leaf])G379_4:0.13839653[&&PRIME ID=379 VERTEXTYPE=Speciation DISCPT=(74,0)],(((G380_46:0.0063577822[&&PRIME ID=380 VERTEXTYPE=Leaf],G381_47:0.0063577822[&&PRIME ID=381 VERTEXTYPE=Leaf])G382_48:0.052508446[&&PRIME ID=382 VERTEXTYPE=Speciation DISCPT=(5,0)],G383_23:0.058866228[&&PRIME ID=383 VERTEXTYPE=Leaf])G384_48:0.15526958375103808[&&PRIME ID=384 VERTEXTYPE=Additive Transfer FROMTOLINEAGE=(48,23) DISCPT=(34,2)],((G385_49:0.040621292[&&PRIME ID=385 VERTEXTYPE=Leaf],(G386_55:0.0076099824[&&PRIME ID=386 VERTEXTYPE=Leaf],G387_50:0.0076099824[&&PRIME ID=387 VERTEXTYPE=Leaf])G388_50:0.033011309593651575[&&PRIME ID=388 VERTEXTYPE=Additive Transfer FROMTOLINEAGE=(50,55) DISCPT=(7,2)])G389_51:0.070914136[&&PRIME ID=389 VERTEXTYPE=Speciation DISCPT=(27,0)],(G390_52:0.019286842[&&PRIME ID=390 VERTEXTYPE=Leaf],G391_53:0.019286842[&&PRIME ID=391 VERTEXTYPE=Leaf])G392_54:0.092248586[&&PRIME ID=392 VERTEXTYPE=Speciation DISCPT=(17,0)])G393_57:0.10260038[&&PRIME ID=393 VERTEXTYPE=Speciation DISCPT=(49,0)])G394_58:0.22681273[&&PRIME ID=394 VERTEXTYPE=Speciation DISCPT=(65,0)])G395_4:0.12268534516086137[&&PRIME ID=395 VERTEXTYPE=Additive Transfer FROMTOLINEAGE=(4,10) DISCPT=(83,2)],G396_23:0.56363388[&&PRIME ID=396 VERTEXTYPE=Leaf])G397_4:0.0842113709251453[&&PRIME ID=397 VERTEXTYPE=Duplication DISCPT=(87,2)],(((G398_5:0.19834472[&&PRIME ID=398 VERTEXTYPE=Leaf],G399_91:0.19834472[&&PRIME ID=399 VERTEXTYPE=Leaf])G400_5:0.33467927338861164[&&PRIME ID=400 VERTEXTYPE=Additive Transfer FROMTOLINEAGE=(5,91) DISCPT=(62,1)],((G401_6:0.0041728464[&&PRIME ID=401 VERTEXTYPE=Leaf],G402_6:0.0041728464[&&PRIME ID=402 VERTEXTYPE=Leaf])G403_6:0.174581703593868[&&PRIME ID=403 VERTEXTYPE=Duplication DISCPT=(4,1)],((G404_120:0.011972316[&&PRIME ID=404 VERTEXTYPE=Leaf],G405_121:0.011972316[&&PRIME ID=405 VERTEXTYPE=Leaf])G406_122:0.033374282[&&PRIME ID=406 VERTEXTYPE=Speciation DISCPT=(10,0)],G407_144:0.045346598[&&PRIME ID=407 VERTEXTYPE=Leaf])G408_144:0.13340795[&&PRIME ID=408 VERTEXTYPE=Additive Transfer FROMTOLINEAGE=(144,122) DISCPT=(27,2)])G409_8:0.35426945[&&PRIME ID=409 VERTEXTYPE=Speciation DISCPT=(57,0)])G410_11:0.056745414[&&PRIME ID=410 VERTEXTYPE=Speciation DISCPT=(87,0)],(((((G411_12:0.047300773[&&PRIME ID=411 VERTEXTYPE=Leaf],G412_13:0.047300773[&&PRIME ID=412 VERTEXTYPE=Leaf])G413_14:0.0093823831[&&PRIME ID=413 VERTEXTYPE=Speciation DISCPT=(30,0)],(G414_15:0.00278768[&&PRIME ID=414 VERTEXTYPE=Leaf],G415_16:0.00278768[&&PRIME ID=415 VERTEXTYPE=Leaf])G416_17:0.053895476[&&PRIME ID=416 VERTEXTYPE=Speciation DISCPT=(1,0)])G417_18:0.0029362509[&&PRIME ID=417 VERTEXTYPE=Speciation DISCPT=(34,0)],(G418_19:0.014128225[&&PRIME ID=418 VERTEXTYPE=Leaf],G419_20:0.014128225[&&PRIME ID=419 VERTEXTYPE=Leaf])G420_21:0.045491182[&&PRIME ID=420 VERTEXTYPE=Speciation DISCPT=(11,0)])G421_22:0.21794002[&&PRIME ID=421 VERTEXTYPE=Speciation DISCPT=(35,0)],G422_23:0.27755943[&&PRIME ID=422 VERTEXTYPE=Leaf])G423_24:0.073671981[&&PRIME ID=423 VERTEXTYPE=Speciation DISCPT=(73,0)],(((G424_25:0.016421534[&&PRIME ID=424 VERTEXTYPE=Leaf],G425_25:0.016421534[&&PRIME ID=425 VERTEXTYPE=Leaf])G426_25:0.12438842639152789[&&PRIME ID=426 VERTEXTYPE=Duplication DISCPT=(11,2)],(G427_25:0.13558552[&&PRIME ID=427 VERTEXTYPE=Leaf],G428_25:0.13558552[&&PRIME ID=428 VERTEXTYPE=Leaf])G429_25:0.005224444052559696[&&PRIME ID=429 VERTEXTYPE=Duplication DISCPT=(52,2)])G430_25:0.0606816629289093[&&PRIME ID=430 VERTEXTYPE=Duplication DISCPT=(53,1)],(G431_26:0.087866159[&&PRIME ID=431 VERTEXTYPE=Leaf],(G432_27:0.0036114973[&&PRIME ID=432 VERTEXTYPE=Leaf],G433_28:0.0036114973[&&PRIME ID=433 VERTEXTYPE=Leaf])G434_29:0.084254661[&&PRIME ID=434 VERTEXTYPE=Speciation DISCPT=(3,0)])G435_30:0.11362546[&&PRIME ID=435 VERTEXTYPE=Speciation DISCPT=(43,0)])G436_31:0.14973979[&&PRIME ID=436 VERTEXTYPE=Speciation DISCPT=(63,0)])G437_32:0.238538[&&PRIME ID=437 VERTEXTYPE=Speciation DISCPT=(77,0)])G438_33:0.058075844[&&PRIME ID=438 VERTEXTYPE=Speciation DISCPT=(90,0)])G439_34:0.0032819839[&&PRIME ID=439 VERTEXTYPE=Speciation DISCPT=(92,0)])G440_78:0.15053803[&&PRIME ID=440 VERTEXTYPE=Additive Transfer FROMTOLINEAGE=(78,72) DISCPT=(93,1)])G441_80:0.11371016[&&PRIME ID=441 VERTEXTYPE=Speciation DISCPT=(96,0)],(((G442_116:0.58053183[&&PRIME ID=442 VERTEXTYPE=Leaf],(G443_118:0.41217779[&&PRIME ID=443 VERTEXTYPE=Leaf],(G444_123:0.053864838[&&PRIME ID=444 VERTEXTYPE=Leaf],G445_124:0.053864838[&&PRIME ID=445 VERTEXTYPE=Leaf])G446_127:0.35831294[&&PRIME ID=446 VERTEXTYPE=Speciation DISCPT=(33,0)])G447_130:0.16835405[&&PRIME ID=447 VERTEXTYPE=Speciation DISCPT=(82,0)])G448_131:0.095974821[&&PRIME ID=448 VERTEXTYPE=Speciation DISCPT=(88,0)],(G449_81:0.53222583[&&PRIME ID=449 VERTEXTYPE=Leaf],((G450_83:0.075755657[&&PRIME ID=450 VERTEXTYPE=Leaf],((G451_84:0.021965983[&&PRIME ID=451 VERTEXTYPE=Leaf],G452_85:0.021965983[&&PRIME ID=452 VERTEXTYPE=Leaf])G453_86:0.012031571[&&PRIME ID=453 VERTEXTYPE=Speciation DISCPT=(20,0)],G454_87:0.033997554[&&PRIME ID=454 VERTEXTYPE=Leaf])G455_88:0.041758103[&&PRIME ID=455 VERTEXTYPE=Speciation DISCPT=(23,0)])G456_89:0.17083937[&&PRIME ID=456 VERTEXTYPE=Speciation DISCPT=(39,0)],G457_91:0.24659503[&&PRIME ID=457 VERTEXTYPE=Leaf])G458_92:0.28563081[&&PRIME ID=458 VERTEXTYPE=Speciation DISCPT=(69,0)])G459_109:0.14428082[&&PRIME ID=459 VERTEXTYPE=Speciation DISCPT=(86,0)])G460_131:0.18298416660615738[&&PRIME ID=460 VERTEXTYPE=Additive Transfer FROMTOLINEAGE=(131,109) DISCPT=(94,1)],((((G461_183:0.051750021[&&PRIME ID=461 VERTEXTYPE=Leaf],G462_184:0.051750021[&&PRIME ID=462 VERTEXTYPE=Leaf])G463_185:0.16419778[&&PRIME ID=463 VERTEXTYPE=Speciation DISCPT=(32,0)],((((G464_186:0.0068332498[&&PRIME ID=464 VERTEXTYPE=Leaf],G465_187:0.0068332498[&&PRIME ID=465 VERTEXTYPE=Leaf])G466_188:0.039160506[&&PRIME ID=466 VERTEXTYPE=Speciation DISCPT=(7,0)],G467_189:0.045993756[&&PRIME ID=467 VERTEXTYPE=Leaf])G468_190:0.035447632[&&PRIME ID=468 VERTEXTYPE=Speciation DISCPT=(29,0)],(G469_189:0.039273049[&&PRIME ID=469 VERTEXTYPE=Leaf],G470_191:0.039273049[&&PRIME ID=470 VERTEXTYPE=Leaf])G471_191:0.042168338858704135[&&PRIME ID=471 VERTEXTYPE=Additive Transfer FROMTOLINEAGE=(191,189) DISCPT=(25,2)])G472_192:2.90282E-4[&&PRIME ID=472 VERTEXTYPE=Speciation DISCPT=(41,0)],G473_193:0.08173167[&&PRIME ID=473 VERTEXTYPE=Leaf])G474_194:0.13421613[&&PRIME ID=474 VERTEXTYPE=Speciation DISCPT=(42,0)])G475_195:0.18275394[&&PRIME ID=475 VERTEXTYPE=Speciation DISCPT=(66,0)],((G476_141:0.036116462[&&PRIME ID=476 VERTEXTYPE=Leaf],G477_142:0.036116462[&&PRIME ID=477 VERTEXTYPE=Leaf])G478_143:0.3295376[&&PRIME ID=478 VERTEXTYPE=Speciation DISCPT=(24,0)],(G479_148:0.22381616[&&PRIME ID=479 VERTEXTYPE=Leaf],G480_151:0.22381616[&&PRIME ID=480 VERTEXTYPE=Leaf])G481_154:0.1418379[&&PRIME ID=481 VERTEXTYPE=Speciation DISCPT=(67,0)])G482_155:0.033047678[&&PRIME ID=482 VERTEXTYPE=Speciation DISCPT=(80,0)])G483_155:0.18566771[&&PRIME ID=483 VERTEXTYPE=Additive Transfer FROMTOLINEAGE=(155,195) DISCPT=(80,2)],(((((G484_119:0.096014718[&&PRIME ID=484 VERTEXTYPE=Leaf],G485_23:0.096014718[&&PRIME ID=485 VERTEXTYPE=Leaf])G486_119:0.1008217197811027[&&PRIME ID=486 VERTEXTYPE=Additive Transfer FROMTOLINEAGE=(119,23) DISCPT=(44,2)],(G487_148:0.1944164[&&PRIME ID=487 VERTEXTYPE=Leaf],(G488_183:0.051750021[&&PRIME ID=488 VERTEXTYPE=Leaf],G489_184:0.051750021[&&PRIME ID=489 VERTEXTYPE=Leaf])G490_185:0.14266637[&&PRIME ID=490 VERTEXTYPE=Speciation DISCPT=(32,0)])G491_185:0.0024200419491457264[&&PRIME ID=491 VERTEXTYPE=Additive Transfer FROMTOLINEAGE=(185,149) DISCPT=(61,2)])G492_185:0.019111363950418254[&&PRIME ID=492 VERTEXTYPE=Additive Transfer FROMTOLINEAGE=(185,119) DISCPT=(62,1)],(((G493_193:0.023843946[&&PRIME ID=493 VERTEXTYPE=Leaf],G494_189:0.023843946[&&PRIME ID=494 VERTEXTYPE=Leaf])G495_189:0.057597442[&&PRIME ID=495 VERTEXTYPE=Additive Transfer FROMTOLINEAGE=(189,193) DISCPT=(20,1)],(G496_75:0.043073053[&&PRIME ID=496 VERTEXTYPE=Leaf],G497_191:0.043073053[&&PRIME ID=497 VERTEXTYPE=Leaf])G498_191:0.03836833532400275[&&PRIME ID=498 VERTEXTYPE=Additive Transfer FROMTOLINEAGE=(191,75) DISCPT=(27,1)])G499_192:2.90282E-4[&&PRIME ID=499 VERTEXTYPE=Speciation DISCPT=(41,0)],G500_193:0.08173167[&&PRIME ID=500 VERTEXTYPE=Leaf])G501_194:0.13421613[&&PRIME ID=501 VERTEXTYPE=Speciation DISCPT=(42,0)])G502_195:0.037805999[&&PRIME ID=502 VERTEXTYPE=Speciation DISCPT=(66,0)],G503_157:0.2537538[&&PRIME ID=503 VERTEXTYPE=Leaf])G504_195:0.15205433675564586[&&PRIME ID=504 VERTEXTYPE=Additive Transfer FROMTOLINEAGE=(195,157) DISCPT=(69,2)],((G505_157:0.29936567[&&PRIME ID=505 VERTEXTYPE=Leaf],(G506_183:0.051750021[&&PRIME ID=506 VERTEXTYPE=Leaf],G507_184:0.051750021[&&PRIME ID=507 VERTEXTYPE=Leaf])G508_185:0.24761565[&&PRIME ID=508 VERTEXTYPE=Speciation DISCPT=(32,0)])G509_157:0.028965400376069542[&&PRIME ID=509 VERTEXTYPE=Additive Transfer FROMTOLINEAGE=(157,195) DISCPT=(73,2)],((((G510_158:0.020080733[&&PRIME ID=510 VERTEXTYPE=Leaf],G511_159:0.020080733[&&PRIME ID=511 VERTEXTYPE=Leaf])G512_160:1.6595014E-4[&&PRIME ID=512 VERTEXTYPE=Speciation DISCPT=(18,0)],(G513_161:0.016751975[&&PRIME ID=513 VERTEXTYPE=Leaf],(G514_162:0.016695947[&&PRIME ID=514 VERTEXTYPE=Leaf],G515_163:0.016695947[&&PRIME ID=515 VERTEXTYPE=Leaf])G516_164:5.6027834E-5[&&PRIME ID=516 VERTEXTYPE=Speciation DISCPT=(14,0)])G517_165:0.0034947083[&&PRIME ID=517 VERTEXTYPE=Speciation DISCPT=(15,0)])G518_166:0.041082323[&&PRIME ID=518 VERTEXTYPE=Speciation DISCPT=(19,0)],G519_167:0.061329006[&&PRIME ID=519 VERTEXTYPE=Leaf])G520_168:0.1274274[&&PRIME ID=520 VERTEXTYPE=Speciation DISCPT=(37,0)],(G521_175:0.18174132[&&PRIME ID=521 VERTEXTYPE=Leaf],G522_95:0.18174132[&&PRIME ID=522 VERTEXTYPE=Leaf])G523_179:0.0070150865[&&PRIME ID=523 VERTEXTYPE=Speciation DISCPT=(58,0)])G524_180:0.13957466[&&PRIME ID=524 VERTEXTYPE=Speciation DISCPT=(60,0)])G525_181:0.077477071[&&PRIME ID=525 VERTEXTYPE=Speciation DISCPT=(76,0)])G526_181:0.17856131143071008[&&PRIME ID=526 VERTEXTYPE=Additive Transfer FROMTOLINEAGE=(181,195) DISCPT=(80,2)])G527_182:0.27512137[&&PRIME ID=527 VERTEXTYPE=Speciation DISCPT=(89,0)])G528_197:0.055884605[&&PRIME ID=528 VERTEXTYPE=Speciation DISCPT=(98,0)])G529_197:0.0068314884181124285[&&PRIME ID=529 VERTEXTYPE=Additive Transfer FROMTOLINEAGE=(197,110) DISCPT=(98,2)])G530_197:0.037257366[&&PRIME ID=530 VERTEXTYPE=Additive Transfer FROMTOLINEAGE=(197,110) DISCPT=(98,2)][&&PRIME NAME=PrunedTree];
