# Supplementary material for: Assessing the accuracy of phylogenetic rooting methods on prokaryotic gene families
Source: PLoS One. 2020 May 15;15(5):e0232950. doi: 10.1371/journal.pone.0232950 (PMC7228096; doi:10.1371/journal.pone.0232950)
Supplement: S1 Dataset — (ZIP) [file pone.0232950.s002.zip › AllSimulatedDatasets/R-025-HI-NR/original_trees/tree79]

((((((G0_133:0.35536228[&&PRIME ID=0 VERTEXTYPE=Leaf],(((((G1_166:0.080439344[&&PRIME ID=1 VERTEXTYPE=Leaf],G2_134:0.080439344[&&PRIME ID=2 VERTEXTYPE=Leaf])G3_134:0.05149097020122214[&&PRIME ID=3 VERTEXTYPE=Additive Transfer FROMTOLINEAGE=(134,166) DISCPT=(31,2)],(G4_135:0.084790582[&&PRIME ID=4 VERTEXTYPE=Leaf],((((G5_136:0.013876449[&&PRIME ID=5 VERTEXTYPE=Leaf],G6_137:0.013876449[&&PRIME ID=6 VERTEXTYPE=Leaf])G7_138:0.010849302[&&PRIME ID=7 VERTEXTYPE=Speciation DISCPT=(7,0)],G8_139:0.024725751[&&PRIME ID=8 VERTEXTYPE=Leaf])G9_140:0.001481995[&&PRIME ID=9 VERTEXTYPE=Speciation DISCPT=(12,0)],G10_141:0.026207746[&&PRIME ID=10 VERTEXTYPE=Leaf])G11_142:0.057109281[&&PRIME ID=11 VERTEXTYPE=Speciation DISCPT=(14,0)],G12_143:0.083317027[&&PRIME ID=12 VERTEXTYPE=Leaf])G13_144:0.001473555[&&PRIME ID=13 VERTEXTYPE=Speciation DISCPT=(33,0)])G14_145:0.047139733[&&PRIME ID=14 VERTEXTYPE=Speciation DISCPT=(34,0)])G15_146:0.022503076[&&PRIME ID=15 VERTEXTYPE=Speciation DISCPT=(49,0)],G16_147:0.15443339[&&PRIME ID=16 VERTEXTYPE=Leaf])G17_148:0.11763421[&&PRIME ID=17 VERTEXTYPE=Speciation DISCPT=(57,0)],(((G18_151:0.010862722[&&PRIME ID=18 VERTEXTYPE=Leaf],G19_152:0.010862722[&&PRIME ID=19 VERTEXTYPE=Leaf])G20_153:0.11216008[&&PRIME ID=20 VERTEXTYPE=Speciation DISCPT=(2,0)],G21_154:0.1230228[&&PRIME ID=21 VERTEXTYPE=Leaf])G22_155:0.0060094258[&&PRIME ID=22 VERTEXTYPE=Speciation DISCPT=(46,0)],(((G23_156:0.066004446[&&PRIME ID=23 VERTEXTYPE=Leaf],G24_157:0.066004446[&&PRIME ID=24 VERTEXTYPE=Leaf])G25_158:0.002919194[&&PRIME ID=25 VERTEXTYPE=Speciation DISCPT=(25,0)],G26_159:0.06892364[&&PRIME ID=26 VERTEXTYPE=Leaf])G27_160:0.028688277[&&PRIME ID=27 VERTEXTYPE=Speciation DISCPT=(27,0)],G28_161:0.097611917[&&PRIME ID=28 VERTEXTYPE=Leaf])G29_162:0.031420309[&&PRIME ID=29 VERTEXTYPE=Speciation DISCPT=(40,0)])G30_163:0.14303537[&&PRIME ID=30 VERTEXTYPE=Speciation DISCPT=(48,0)])G31_164:0.024334951[&&PRIME ID=31 VERTEXTYPE=Speciation DISCPT=(75,0)],G32_165:0.29640255[&&PRIME ID=32 VERTEXTYPE=Leaf])G33_168:0.058959731[&&PRIME ID=33 VERTEXTYPE=Speciation DISCPT=(78,0)])G34_169:0.11993321[&&PRIME ID=34 VERTEXTYPE=Speciation DISCPT=(84,0)],((((G35_74:0.032569935[&&PRIME ID=35 VERTEXTYPE=Leaf],((G36_75:0.021440897[&&PRIME ID=36 VERTEXTYPE=Leaf],G37_76:0.021440897[&&PRIME ID=37 VERTEXTYPE=Leaf])G38_77:0.0065068066[&&PRIME ID=38 VERTEXTYPE=Speciation DISCPT=(10,0)],G39_74:0.027947704[&&PRIME ID=39 VERTEXTYPE=Leaf])G40_77:0.00462223180230421[&&PRIME ID=40 VERTEXTYPE=Additive Transfer FROMTOLINEAGE=(77,74) DISCPT=(15,1)])G41_78:0.33123618[&&PRIME ID=41 VERTEXTYPE=Speciation DISCPT=(17,0)],((G42_89:0.18335145[&&PRIME ID=42 VERTEXTYPE=Leaf],(((G43_90:0.094161857[&&PRIME ID=43 VERTEXTYPE=Leaf],(G44_91:0.078561876[&&PRIME ID=44 VERTEXTYPE=Leaf],G45_92:0.078561876[&&PRIME ID=45 VERTEXTYPE=Leaf])G46_93:0.015599981[&&PRIME ID=46 VERTEXTYPE=Speciation DISCPT=(30,0)])G47_94:0.054210463[&&PRIME ID=47 VERTEXTYPE=Speciation DISCPT=(37,0)],G48_95:0.14837232[&&PRIME ID=48 VERTEXTYPE=Leaf])G49_96:0.012634477[&&PRIME ID=49 VERTEXTYPE=Speciation DISCPT=(53,0)],((G50_90:0.094161857[&&PRIME ID=50 VERTEXTYPE=Leaf],G51_91:0.094161857[&&PRIME ID=51 VERTEXTYPE=Leaf])G52_94:0.054210463[&&PRIME ID=52 VERTEXTYPE=Speciation DISCPT=(37,0)],G53_95:0.14837232[&&PRIME ID=53 VERTEXTYPE=Leaf])G54_96:0.012634477[&&PRIME ID=54 VERTEXTYPE=Speciation DISCPT=(53,0)])G55_96:0.022344648208361302[&&PRIME ID=55 VERTEXTYPE=Duplication DISCPT=(57,2)])G56_97:0.0078450829[&&PRIME ID=56 VERTEXTYPE=Speciation DISCPT=(63,0)],(G57_98:0.056093377[&&PRIME ID=57 VERTEXTYPE=Leaf],G58_98:0.056093377[&&PRIME ID=58 VERTEXTYPE=Leaf])G59_98:0.13510315[&&PRIME ID=59 VERTEXTYPE=Duplication DISCPT=(22,2)])G60_101:0.17260959[&&PRIME ID=60 VERTEXTYPE=Speciation DISCPT=(66,0)])G61_114:0.032737739[&&PRIME ID=61 VERTEXTYPE=Speciation DISCPT=(86,0)],(G62_115:0.070226394[&&PRIME ID=62 VERTEXTYPE=Leaf],G63_116:0.070226394[&&PRIME ID=63 VERTEXTYPE=Leaf])G64_117:0.32631747[&&PRIME ID=64 VERTEXTYPE=Speciation DISCPT=(28,0)])G65_132:0.076388341[&&PRIME ID=65 VERTEXTYPE=Speciation DISCPT=(88,0)],((((((G66_134:0.13193031[&&PRIME ID=66 VERTEXTYPE=Leaf],((G67_135:0.084790582[&&PRIME ID=67 VERTEXTYPE=Leaf],G68_143:0.084790582[&&PRIME ID=68 VERTEXTYPE=Leaf])G69_145:0.032842019[&&PRIME ID=69 VERTEXTYPE=Speciation DISCPT=(34,0)],(G70_115:0.11013469[&&PRIME ID=70 VERTEXTYPE=Leaf],G71_5:0.11013469[&&PRIME ID=71 VERTEXTYPE=Leaf])G72_117:0.007497913364297887[&&PRIME ID=72 VERTEXTYPE=Additive Transfer FROMTOLINEAGE=(117,5) DISCPT=(44,1)])G73_145:0.01429771308714421[&&PRIME ID=73 VERTEXTYPE=Additive Transfer FROMTOLINEAGE=(145,117) DISCPT=(45,1)])G74_146:0.022503076[&&PRIME ID=74 VERTEXTYPE=Speciation DISCPT=(49,0)],G75_147:0.15443339[&&PRIME ID=75 VERTEXTYPE=Leaf])G76_148:0.00756637[&&PRIME ID=76 VERTEXTYPE=Speciation DISCPT=(57,0)],G77_149:0.16199976[&&PRIME ID=77 VERTEXTYPE=Leaf])G78_150:0.11006784[&&PRIME ID=78 VERTEXTYPE=Speciation DISCPT=(58,0)],(((G79_151:0.010862722[&&PRIME ID=79 VERTEXTYPE=Leaf],G80_152:0.010862722[&&PRIME ID=80 VERTEXTYPE=Leaf])G81_153:0.11216008[&&PRIME ID=81 VERTEXTYPE=Speciation DISCPT=(2,0)],G82_154:0.1230228[&&PRIME ID=82 VERTEXTYPE=Leaf])G83_155:0.0060094258[&&PRIME ID=83 VERTEXTYPE=Speciation DISCPT=(46,0)],((((G84_157:0.053033814[&&PRIME ID=84 VERTEXTYPE=Leaf],G85_156:0.053033814[&&PRIME ID=85 VERTEXTYPE=Leaf])G86_156:0.012970631667557348[&&PRIME ID=86 VERTEXTYPE=Additive Transfer FROMTOLINEAGE=(156,157) DISCPT=(22,1)],G87_157:0.066004446[&&PRIME ID=87 VERTEXTYPE=Leaf])G88_158:0.002919194[&&PRIME ID=88 VERTEXTYPE=Speciation DISCPT=(25,0)],(G89_157:0.065426868[&&PRIME ID=89 VERTEXTYPE=Leaf],G90_159:0.065426868[&&PRIME ID=90 VERTEXTYPE=Leaf])G91_159:0.0034967718914218557[&&PRIME ID=91 VERTEXTYPE=Additive Transfer FROMTOLINEAGE=(159,157) DISCPT=(24,2)])G92_160:0.028688277[&&PRIME ID=92 VERTEXTYPE=Speciation DISCPT=(27,0)],G93_161:0.097611917[&&PRIME ID=93 VERTEXTYPE=Leaf])G94_162:0.031420309[&&PRIME ID=94 VERTEXTYPE=Speciation DISCPT=(40,0)])G95_163:0.14303537[&&PRIME ID=95 VERTEXTYPE=Speciation DISCPT=(48,0)])G96_164:0.024334951[&&PRIME ID=96 VERTEXTYPE=Speciation DISCPT=(75,0)],G97_166:0.29640255[&&PRIME ID=97 VERTEXTYPE=Leaf])G98_168:0.15367769[&&PRIME ID=98 VERTEXTYPE=Speciation DISCPT=(78,0)],(((G99_74:0.032569935[&&PRIME ID=99 VERTEXTYPE=Leaf],(G100_75:0.021440897[&&PRIME ID=100 VERTEXTYPE=Leaf],G101_76:0.021440897[&&PRIME ID=101 VERTEXTYPE=Leaf])G102_77:0.011129038[&&PRIME ID=102 VERTEXTYPE=Speciation DISCPT=(10,0)])G103_78:0.23111468[&&PRIME ID=103 VERTEXTYPE=Speciation DISCPT=(17,0)],(G104_79:0.13212117[&&PRIME ID=104 VERTEXTYPE=Leaf],((G105_80:0.013718236[&&PRIME ID=105 VERTEXTYPE=Leaf],G106_81:0.013718236[&&PRIME ID=106 VERTEXTYPE=Leaf])G107_82:0.024769728[&&PRIME ID=107 VERTEXTYPE=Speciation DISCPT=(6,0)],G108_84:0.038487964[&&PRIME ID=108 VERTEXTYPE=Leaf])G109_86:0.093633208[&&PRIME ID=109 VERTEXTYPE=Speciation DISCPT=(18,0)])G110_87:0.13156345[&&PRIME ID=110 VERTEXTYPE=Speciation DISCPT=(50,0)])G111_88:0.13285924[&&PRIME ID=111 VERTEXTYPE=Speciation DISCPT=(73,0)],(((G112_118:0.08798647[&&PRIME ID=112 VERTEXTYPE=Leaf],(G113_119:0.034009644[&&PRIME ID=113 VERTEXTYPE=Leaf],G114_119:0.034009644[&&PRIME ID=114 VERTEXTYPE=Leaf])G115_119:0.05397682627699848[&&PRIME ID=115 VERTEXTYPE=Duplication DISCPT=(17,1)])G116_120:0.020140302[&&PRIME ID=116 VERTEXTYPE=Speciation DISCPT=(35,0)],(G117_121:0.07991088[&&PRIME ID=117 VERTEXTYPE=Leaf],G118_122:0.07991088[&&PRIME ID=118 VERTEXTYPE=Leaf])G119_123:0.028215892[&&PRIME ID=119 VERTEXTYPE=Speciation DISCPT=(31,0)])G120_124:0.061957482[&&PRIME ID=120 VERTEXTYPE=Speciation DISCPT=(44,0)],(G121_125:0.14208305[&&PRIME ID=121 VERTEXTYPE=Leaf],(G122_126:0.049013339[&&PRIME ID=122 VERTEXTYPE=Leaf],G123_127:0.049013339[&&PRIME ID=123 VERTEXTYPE=Leaf])G124_128:0.093069709[&&PRIME ID=124 VERTEXTYPE=Speciation DISCPT=(21,0)])G125_129:0.028001206[&&PRIME ID=125 VERTEXTYPE=Speciation DISCPT=(51,0)])G126_130:0.2264596[&&PRIME ID=126 VERTEXTYPE=Speciation DISCPT=(61,0)])G127_132:0.053536383[&&PRIME ID=127 VERTEXTYPE=Speciation DISCPT=(88,0)])G128_169:0.022851957340840178[&&PRIME ID=128 VERTEXTYPE=Additive Transfer FROMTOLINEAGE=(169,132) DISCPT=(91,1)])G129_170:0.0023632862[&&PRIME ID=129 VERTEXTYPE=Speciation DISCPT=(94,0)])G130_170:0.047081562[&&PRIME ID=130 VERTEXTYPE=Duplication DISCPT=(94,1)],(G131_115:0.070226394[&&PRIME ID=131 VERTEXTYPE=Leaf],G132_116:0.070226394[&&PRIME ID=132 VERTEXTYPE=Leaf])G133_117:0.45215066[&&PRIME ID=133 VERTEXTYPE=Speciation DISCPT=(28,0)])G134_8:0.048625219[&&PRIME ID=134 VERTEXTYPE=Speciation DISCPT=(95,0)],((((((G135_18:0.27069729[&&PRIME ID=135 VERTEXTYPE=Leaf],((G136_39:0.21614717[&&PRIME ID=136 VERTEXTYPE=Leaf],((G137_40:0.031504788[&&PRIME ID=137 VERTEXTYPE=Leaf],G138_40:0.031504788[&&PRIME ID=138 VERTEXTYPE=Leaf])G139_40:0.1561287190126319[&&PRIME ID=139 VERTEXTYPE=Duplication DISCPT=(16,2)],(G140_41:0.14408805[&&PRIME ID=140 VERTEXTYPE=Leaf],G141_42:0.14408805[&&PRIME ID=141 VERTEXTYPE=Leaf])G142_43:0.043545457[&&PRIME ID=142 VERTEXTYPE=Speciation DISCPT=(52,0)])G143_44:0.028513665[&&PRIME ID=143 VERTEXTYPE=Speciation DISCPT=(65,0)])G144_45:0.029902218[&&PRIME ID=144 VERTEXTYPE=Speciation DISCPT=(69,0)],(G145_19:0.077518341[&&PRIME ID=145 VERTEXTYPE=Leaf],(G146_121:0.039946548[&&PRIME ID=146 VERTEXTYPE=Leaf],G147_22:0.039946548[&&PRIME ID=147 VERTEXTYPE=Leaf])G148_22:0.03757179284344882[&&PRIME ID=148 VERTEXTYPE=Additive Transfer FROMTOLINEAGE=(22,121) DISCPT=(18,2)])G149_23:0.16853105[&&PRIME ID=149 VERTEXTYPE=Speciation DISCPT=(29,0)])G150_25:0.02464789661782344[&&PRIME ID=150 VERTEXTYPE=Additive Transfer FROMTOLINEAGE=(25,45) DISCPT=(72,1)])G151_26:0.02361271[&&PRIME ID=151 VERTEXTYPE=Speciation DISCPT=(74,0)],((((G152_27:0.056526883[&&PRIME ID=152 VERTEXTYPE=Leaf],(G153_28:0.012993778[&&PRIME ID=153 VERTEXTYPE=Leaf],G154_29:0.012993778[&&PRIME ID=154 VERTEXTYPE=Leaf])G155_30:0.043533105[&&PRIME ID=155 VERTEXTYPE=Speciation DISCPT=(4,0)])G156_31:0.050194097[&&PRIME ID=156 VERTEXTYPE=Speciation DISCPT=(23,0)],G157_32:0.10672098[&&PRIME ID=157 VERTEXTYPE=Leaf])G158_33:0.04671658[&&PRIME ID=158 VERTEXTYPE=Speciation DISCPT=(42,0)],G159_34:0.15343756[&&PRIME ID=159 VERTEXTYPE=Leaf])G160_35:0.02762287[&&PRIME ID=160 VERTEXTYPE=Speciation DISCPT=(56,0)],G161_36:0.18106043[&&PRIME ID=161 VERTEXTYPE=Leaf])G162_37:0.11324957[&&PRIME ID=162 VERTEXTYPE=Speciation DISCPT=(62,0)])G163_38:0.083343065[&&PRIME ID=163 VERTEXTYPE=Speciation DISCPT=(77,0)],(((G164_20:0.077518341[&&PRIME ID=164 VERTEXTYPE=Leaf],(G165_22:0.069550564[&&PRIME ID=165 VERTEXTYPE=Leaf],G166_125:0.069550564[&&PRIME ID=166 VERTEXTYPE=Leaf])G167_22:0.007967776958309358[&&PRIME ID=167 VERTEXTYPE=Additive Transfer FROMTOLINEAGE=(22,125) DISCPT=(27,1)])G168_23:0.072686999[&&PRIME ID=168 VERTEXTYPE=Speciation DISCPT=(29,0)],G169_24:0.15020534[&&PRIME ID=169 VERTEXTYPE=Leaf])G170_25:0.12013422[&&PRIME ID=170 VERTEXTYPE=Speciation DISCPT=(55,0)],(G171_39:0.21614717[&&PRIME ID=171 VERTEXTYPE=Leaf],(G172_40:0.18763351[&&PRIME ID=172 VERTEXTYPE=Leaf],((G173_42:0.0094808558[&&PRIME ID=173 VERTEXTYPE=Leaf],G174_102:0.0094808558[&&PRIME ID=174 VERTEXTYPE=Leaf])G175_42:0.15380054[&&PRIME ID=175 VERTEXTYPE=Additive Transfer FROMTOLINEAGE=(42,102) DISCPT=(1,2)],(((G176_19:0.047727075[&&PRIME ID=176 VERTEXTYPE=Leaf],G177_20:0.047727075[&&PRIME ID=177 VERTEXTYPE=Leaf])G178_21:0.029791266[&&PRIME ID=178 VERTEXTYPE=Speciation DISCPT=(20,0)],G179_22:0.077518341[&&PRIME ID=179 VERTEXTYPE=Leaf])G180_23:0.072686999[&&PRIME ID=180 VERTEXTYPE=Speciation DISCPT=(29,0)],G181_24:0.15020534[&&PRIME ID=181 VERTEXTYPE=Leaf])G182_25:0.013076056[&&PRIME ID=182 VERTEXTYPE=Speciation DISCPT=(55,0)])G183_43:0.024352110751703116[&&PRIME ID=183 VERTEXTYPE=Additive Transfer FROMTOLINEAGE=(43,25) DISCPT=(59,1)])G184_44:0.028513665[&&PRIME ID=184 VERTEXTYPE=Speciation DISCPT=(65,0)])G185_45:0.054192384[&&PRIME ID=185 VERTEXTYPE=Speciation DISCPT=(69,0)])G186_45:0.10731350648055944[&&PRIME ID=186 VERTEXTYPE=Additive Transfer FROMTOLINEAGE=(45,25) DISCPT=(73,2)])G187_46:0.061438223[&&PRIME ID=187 VERTEXTYPE=Speciation DISCPT=(87,0)],(G188_47:0.089654029[&&PRIME ID=188 VERTEXTYPE=Leaf],(G189_48:0.020415198[&&PRIME ID=189 VERTEXTYPE=Leaf],G190_49:0.020415198[&&PRIME ID=190 VERTEXTYPE=Leaf])G191_50:0.069238831[&&PRIME ID=191 VERTEXTYPE=Speciation DISCPT=(9,0)])G192_51:0.34943725[&&PRIME ID=192 VERTEXTYPE=Speciation DISCPT=(36,0)])G193_52:0.03161069[&&PRIME ID=193 VERTEXTYPE=Speciation DISCPT=(90,0)],G194_69:0.47070197[&&PRIME ID=194 VERTEXTYPE=Leaf])G195_73:0.059841665[&&PRIME ID=195 VERTEXTYPE=Speciation DISCPT=(93,0)],(((((G196_89:0.18335145[&&PRIME ID=196 VERTEXTYPE=Leaf],(G197_90:0.14837232[&&PRIME ID=197 VERTEXTYPE=Leaf],G198_95:0.14837232[&&PRIME ID=198 VERTEXTYPE=Leaf])G199_96:0.034979126[&&PRIME ID=199 VERTEXTYPE=Speciation DISCPT=(53,0)])G200_97:0.0078450829[&&PRIME ID=200 VERTEXTYPE=Speciation DISCPT=(63,0)],((G201_98:0.032130633[&&PRIME ID=201 VERTEXTYPE=Leaf],G202_98:0.032130633[&&PRIME ID=202 VERTEXTYPE=Leaf])G203_98:0.13105604724313677[&&PRIME ID=203 VERTEXTYPE=Duplication DISCPT=(16,2)],G204_99:0.16318668[&&PRIME ID=204 VERTEXTYPE=Leaf])G205_100:0.028009848[&&PRIME ID=205 VERTEXTYPE=Speciation DISCPT=(59,0)])G206_101:0.13399518[&&PRIME ID=206 VERTEXTYPE=Speciation DISCPT=(66,0)],(((G207_102:0.013379968[&&PRIME ID=207 VERTEXTYPE=Leaf],(G208_103:0.012769223[&&PRIME ID=208 VERTEXTYPE=Leaf],(G209_104:3.3792958E-4[&&PRIME ID=209 VERTEXTYPE=Leaf],G210_105:3.3792958E-4[&&PRIME ID=210 VERTEXTYPE=Leaf])G211_106:0.012431293[&&PRIME ID=211 VERTEXTYPE=Speciation DISCPT=(1,0)])G212_107:6.107447E-4[&&PRIME ID=212 VERTEXTYPE=Speciation DISCPT=(3,0)])G213_108:0.0094480873[&&PRIME ID=213 VERTEXTYPE=Speciation DISCPT=(5,0)],G214_109:0.022828055[&&PRIME ID=214 VERTEXTYPE=Leaf])G215_110:0.029056968[&&PRIME ID=215 VERTEXTYPE=Speciation DISCPT=(11,0)],G216_111:0.051885023[&&PRIME ID=216 VERTEXTYPE=Leaf])G217_112:0.27330669[&&PRIME ID=217 VERTEXTYPE=Speciation DISCPT=(22,0)])G218_113:0.071352149[&&PRIME ID=218 VERTEXTYPE=Speciation DISCPT=(82,0)],(G219_115:0.070226394[&&PRIME ID=219 VERTEXTYPE=Leaf],(G220_5:0.025573805[&&PRIME ID=220 VERTEXTYPE=Leaf],G221_116:0.025573805[&&PRIME ID=221 VERTEXTYPE=Leaf])G222_116:0.0446525885240069[&&PRIME ID=222 VERTEXTYPE=Additive Transfer FROMTOLINEAGE=(116,5) DISCPT=(12,2)])G223_117:0.32631747[&&PRIME ID=223 VERTEXTYPE=Speciation DISCPT=(28,0)])G224_132:0.076388341[&&PRIME ID=224 VERTEXTYPE=Speciation DISCPT=(88,0)],((G225_133:0.35536228[&&PRIME ID=225 VERTEXTYPE=Leaf],((((G226_134:0.13193031[&&PRIME ID=226 VERTEXTYPE=Leaf],(((((G227_136:0.0028125601[&&PRIME ID=227 VERTEXTYPE=Leaf],G228_136:0.0028125601[&&PRIME ID=228 VERTEXTYPE=Leaf])G229_136:0.011063888909927282[&&PRIME ID=229 VERTEXTYPE=Duplication DISCPT=(1,1)],G230_137:0.013876449[&&PRIME ID=230 VERTEXTYPE=Leaf])G231_138:0.010849302[&&PRIME ID=231 VERTEXTYPE=Speciation DISCPT=(7,0)],G232_139:0.024725751[&&PRIME ID=232 VERTEXTYPE=Leaf])G233_140:0.001481995[&&PRIME ID=233 VERTEXTYPE=Speciation DISCPT=(12,0)],G234_141:0.026207746[&&PRIME ID=234 VERTEXTYPE=Leaf])G235_142:0.057109281[&&PRIME ID=235 VERTEXTYPE=Speciation DISCPT=(14,0)],G236_143:0.083317027[&&PRIME ID=236 VERTEXTYPE=Leaf])G237_144:0.048613288[&&PRIME ID=237 VERTEXTYPE=Speciation DISCPT=(33,0)])G238_146:0.022503076[&&PRIME ID=238 VERTEXTYPE=Speciation DISCPT=(49,0)],G239_147:0.15443339[&&PRIME ID=239 VERTEXTYPE=Leaf])G240_148:0.00756637[&&PRIME ID=240 VERTEXTYPE=Speciation DISCPT=(57,0)],G241_149:0.16199976[&&PRIME ID=241 VERTEXTYPE=Leaf])G242_150:0.11006784[&&PRIME ID=242 VERTEXTYPE=Speciation DISCPT=(58,0)],(((G243_151:0.010862722[&&PRIME ID=243 VERTEXTYPE=Leaf],G244_152:0.010862722[&&PRIME ID=244 VERTEXTYPE=Leaf])G245_153:0.11216008[&&PRIME ID=245 VERTEXTYPE=Speciation DISCPT=(2,0)],G246_154:0.1230228[&&PRIME ID=246 VERTEXTYPE=Leaf])G247_155:0.0060094258[&&PRIME ID=247 VERTEXTYPE=Speciation DISCPT=(46,0)],((G248_157:0.06892364[&&PRIME ID=248 VERTEXTYPE=Leaf],G249_159:0.06892364[&&PRIME ID=249 VERTEXTYPE=Leaf])G250_160:0.028688277[&&PRIME ID=250 VERTEXTYPE=Speciation DISCPT=(27,0)],G251_161:0.097611917[&&PRIME ID=251 VERTEXTYPE=Leaf])G252_162:0.031420309[&&PRIME ID=252 VERTEXTYPE=Speciation DISCPT=(40,0)])G253_163:0.14303537[&&PRIME ID=253 VERTEXTYPE=Speciation DISCPT=(48,0)])G254_164:0.083294682[&&PRIME ID=254 VERTEXTYPE=Speciation DISCPT=(75,0)])G255_169:0.11532524[&&PRIME ID=255 VERTEXTYPE=Speciation DISCPT=(84,0)],(((G256_193:0.027829466[&&PRIME ID=256 VERTEXTYPE=Leaf],G257_193:0.027829466[&&PRIME ID=257 VERTEXTYPE=Leaf])G258_193:0.27722345[&&PRIME ID=258 VERTEXTYPE=Duplication DISCPT=(15,1)],G259_1:0.30505292[&&PRIME ID=259 VERTEXTYPE=Leaf])G260_133:0.050309361441591184[&&PRIME ID=260 VERTEXTYPE=Additive Transfer FROMTOLINEAGE=(133,1) DISCPT=(79,2)],((((G261_154:0.070867276[&&PRIME ID=261 VERTEXTYPE=Leaf],G262_134:0.070867276[&&PRIME ID=262 VERTEXTYPE=Leaf])G263_134:0.083566115[&&PRIME ID=263 VERTEXTYPE=Additive Transfer FROMTOLINEAGE=(134,154) DISCPT=(28,1)],G264_147:0.15443339[&&PRIME ID=264 VERTEXTYPE=Leaf])G265_148:0.11763421[&&PRIME ID=265 VERTEXTYPE=Speciation DISCPT=(57,0)],((((G266_151:0.010862722[&&PRIME ID=266 VERTEXTYPE=Leaf],G267_152:0.010862722[&&PRIME ID=267 VERTEXTYPE=Leaf])G268_153:0.022225021[&&PRIME ID=268 VERTEXTYPE=Speciation DISCPT=(2,0)],G269_154:0.033087743[&&PRIME ID=269 VERTEXTYPE=Leaf])G270_153:0.08993505723571404[&&PRIME ID=270 VERTEXTYPE=Additive Transfer FROMTOLINEAGE=(153,154) DISCPT=(17,1)],G271_154:0.1230228[&&PRIME ID=271 VERTEXTYPE=Leaf])G272_155:0.0060094258[&&PRIME ID=272 VERTEXTYPE=Speciation DISCPT=(46,0)],(((G273_156:0.066004446[&&PRIME ID=273 VERTEXTYPE=Leaf],(G274_1:0.030895671[&&PRIME ID=274 VERTEXTYPE=Leaf],G275_157:0.030895671[&&PRIME ID=275 VERTEXTYPE=Leaf])G276_157:0.03510877492145582[&&PRIME ID=276 VERTEXTYPE=Additive Transfer FROMTOLINEAGE=(157,1) DISCPT=(16,1)])G277_158:0.002919194[&&PRIME ID=277 VERTEXTYPE=Speciation DISCPT=(25,0)],(G278_159:0.028616865[&&PRIME ID=278 VERTEXTYPE=Leaf],G279_159:0.028616865[&&PRIME ID=279 VERTEXTYPE=Leaf])G280_159:0.04030677495141043[&&PRIME ID=280 VERTEXTYPE=Duplication DISCPT=(15,2)])G281_160:0.028688277[&&PRIME ID=281 VERTEXTYPE=Speciation DISCPT=(27,0)],G282_161:0.097611917[&&PRIME ID=282 VERTEXTYPE=Leaf])G283_162:0.031420309[&&PRIME ID=283 VERTEXTYPE=Speciation DISCPT=(40,0)])G284_163:0.14303537[&&PRIME ID=284 VERTEXTYPE=Speciation DISCPT=(48,0)])G285_164:0.024334951[&&PRIME ID=285 VERTEXTYPE=Speciation DISCPT=(75,0)],(G286_165:0.14867448[&&PRIME ID=286 VERTEXTYPE=Leaf],(G287_166:0.031034206[&&PRIME ID=287 VERTEXTYPE=Leaf],G288_166:0.031034206[&&PRIME ID=288 VERTEXTYPE=Leaf])G289_166:0.11764027419071149[&&PRIME ID=289 VERTEXTYPE=Duplication DISCPT=(16,1)])G290_167:0.14772807[&&PRIME ID=290 VERTEXTYPE=Speciation DISCPT=(54,0)])G291_168:0.058959731[&&PRIME ID=291 VERTEXTYPE=Speciation DISCPT=(78,0)])G292_169:0.11532524[&&PRIME ID=292 VERTEXTYPE=Speciation DISCPT=(84,0)])G293_169:0.002244673933998323[&&PRIME ID=293 VERTEXTYPE=Duplication DISCPT=(92,2)])G294_170:0.05761144[&&PRIME ID=294 VERTEXTYPE=Speciation DISCPT=(94,0)])G295_171:0.040458627[&&PRIME ID=295 VERTEXTYPE=Speciation DISCPT=(96,0)])G296_172:0.093887845[&&PRIME ID=296 VERTEXTYPE=Speciation DISCPT=(97,0)],((G297_173:0.40382594[&&PRIME ID=297 VERTEXTYPE=Leaf],(((G298_175:0.32017872[&&PRIME ID=298 VERTEXTYPE=Leaf],(G299_177:0.11368325[&&PRIME ID=299 VERTEXTYPE=Leaf],G300_178:0.11368325[&&PRIME ID=300 VERTEXTYPE=Leaf])G301_179:0.20649547[&&PRIME ID=301 VERTEXTYPE=Speciation DISCPT=(45,0)])G302_180:0.035261868[&&PRIME ID=302 VERTEXTYPE=Speciation DISCPT=(81,0)],G303_181:0.35544059[&&PRIME ID=303 VERTEXTYPE=Leaf])G304_182:0.0076287352[&&PRIME ID=304 VERTEXTYPE=Speciation DISCPT=(85,0)],G305_177:0.36306933[&&PRIME ID=305 VERTEXTYPE=Leaf])G306_182:0.04075660991875241[&&PRIME ID=306 VERTEXTYPE=Duplication DISCPT=(85,2)])G307_183:0.25291434[&&PRIME ID=307 VERTEXTYPE=Speciation DISCPT=(89,0)],((((G308_16:0.26788201[&&PRIME ID=308 VERTEXTYPE=Leaf],(G309_134:0.13177904[&&PRIME ID=309 VERTEXTYPE=Leaf],G310_16:0.13177904[&&PRIME ID=310 VERTEXTYPE=Leaf])G311_16:0.13610297667802562[&&PRIME ID=311 VERTEXTYPE=Duplication DISCPT=(48,2)])G312_16:0.17984074[&&PRIME ID=312 VERTEXTYPE=Duplication DISCPT=(73,2)],(((G313_69:0.27069728[&&PRIME ID=313 VERTEXTYPE=Leaf],(((G314_19:0.047727075[&&PRIME ID=314 VERTEXTYPE=Leaf],G315_20:0.047727075[&&PRIME ID=315 VERTEXTYPE=Leaf])G316_21:0.029791266[&&PRIME ID=316 VERTEXTYPE=Speciation DISCPT=(20,0)],G317_22:0.077518341[&&PRIME ID=317 VERTEXTYPE=Leaf])G318_23:0.072686999[&&PRIME ID=318 VERTEXTYPE=Speciation DISCPT=(29,0)],G319_24:0.15020534[&&PRIME ID=319 VERTEXTYPE=Leaf])G320_25:0.12049195[&&PRIME ID=320 VERTEXTYPE=Speciation DISCPT=(55,0)])G321_26:0.02361271[&&PRIME ID=321 VERTEXTYPE=Speciation DISCPT=(74,0)],(((((G322_27:0.056526883[&&PRIME ID=322 VERTEXTYPE=Leaf],(G323_28:0.012993778[&&PRIME ID=323 VERTEXTYPE=Leaf],G324_29:0.012993778[&&PRIME ID=324 VERTEXTYPE=Leaf])G325_30:0.043533105[&&PRIME ID=325 VERTEXTYPE=Speciation DISCPT=(4,0)])G326_31:0.021234913[&&PRIME ID=326 VERTEXTYPE=Speciation DISCPT=(23,0)],(G327_27:0.056526883[&&PRIME ID=327 VERTEXTYPE=Leaf],(G328_28:0.012993778[&&PRIME ID=328 VERTEXTYPE=Leaf],G329_29:0.012993778[&&PRIME ID=329 VERTEXTYPE=Leaf])G330_30:0.043533105[&&PRIME ID=330 VERTEXTYPE=Speciation DISCPT=(4,0)])G331_31:0.021234913[&&PRIME ID=331 VERTEXTYPE=Speciation DISCPT=(23,0)])G332_31:0.028959184157679445[&&PRIME ID=332 VERTEXTYPE=Duplication DISCPT=(29,1)],G333_32:0.10672098[&&PRIME ID=333 VERTEXTYPE=Leaf])G334_33:0.04671658[&&PRIME ID=334 VERTEXTYPE=Speciation DISCPT=(42,0)],G335_34:0.15343756[&&PRIME ID=335 VERTEXTYPE=Leaf])G336_35:0.02762287[&&PRIME ID=336 VERTEXTYPE=Speciation DISCPT=(56,0)],G337_36:0.18106043[&&PRIME ID=337 VERTEXTYPE=Leaf])G338_37:0.11324957[&&PRIME ID=338 VERTEXTYPE=Speciation DISCPT=(62,0)])G339_38:0.083343065[&&PRIME ID=339 VERTEXTYPE=Speciation DISCPT=(77,0)],(G340_39:0.21614717[&&PRIME ID=340 VERTEXTYPE=Leaf],(G341_40:0.18763351[&&PRIME ID=341 VERTEXTYPE=Leaf],(G342_41:0.14408805[&&PRIME ID=342 VERTEXTYPE=Leaf],(G343_42:0.048020921[&&PRIME ID=343 VERTEXTYPE=Leaf],G344_42:0.048020921[&&PRIME ID=344 VERTEXTYPE=Leaf])G345_42:0.09606712879758077[&&PRIME ID=345 VERTEXTYPE=Duplication DISCPT=(20,1)])G346_43:0.043545457[&&PRIME ID=346 VERTEXTYPE=Speciation DISCPT=(52,0)])G347_44:0.028513665[&&PRIME ID=347 VERTEXTYPE=Speciation DISCPT=(65,0)])G348_45:0.16150589[&&PRIME ID=348 VERTEXTYPE=Speciation DISCPT=(69,0)])G349_46:0.070069684[&&PRIME ID=349 VERTEXTYPE=Speciation DISCPT=(87,0)])G350_53:0.022979229[&&PRIME ID=350 VERTEXTYPE=Speciation DISCPT=(91,0)],(((((((G351_151:0.010862722[&&PRIME ID=351 VERTEXTYPE=Leaf],G352_152:0.010862722[&&PRIME ID=352 VERTEXTYPE=Leaf])G353_153:0.11216008[&&PRIME ID=353 VERTEXTYPE=Speciation DISCPT=(2,0)],G354_154:0.1230228[&&PRIME ID=354 VERTEXTYPE=Leaf])G355_155:0.0060094258[&&PRIME ID=355 VERTEXTYPE=Speciation DISCPT=(46,0)],((G356_156:0.066004446[&&PRIME ID=356 VERTEXTYPE=Leaf],G357_157:0.066004446[&&PRIME ID=357 VERTEXTYPE=Leaf])G358_158:0.002919194[&&PRIME ID=358 VERTEXTYPE=Speciation DISCPT=(25,0)],G359_159:0.06892364[&&PRIME ID=359 VERTEXTYPE=Leaf])G360_160:0.060108586[&&PRIME ID=360 VERTEXTYPE=Speciation DISCPT=(27,0)])G361_163:0.074288532[&&PRIME ID=361 VERTEXTYPE=Speciation DISCPT=(48,0)],G362_59:0.20332076[&&PRIME ID=362 VERTEXTYPE=Leaf])G363_60:0.02767974335995359[&&PRIME ID=363 VERTEXTYPE=Additive Transfer FROMTOLINEAGE=(60,163) DISCPT=(67,1)],(((G364_61:0.025847561[&&PRIME ID=364 VERTEXTYPE=Leaf],G365_62:0.025847561[&&PRIME ID=365 VERTEXTYPE=Leaf])G366_63:0.054866482[&&PRIME ID=366 VERTEXTYPE=Speciation DISCPT=(13,0)],G367_64:0.080714043[&&PRIME ID=367 VERTEXTYPE=Leaf])G368_65:0.022841637[&&PRIME ID=368 VERTEXTYPE=Speciation DISCPT=(32,0)],G369_66:0.10355568[&&PRIME ID=369 VERTEXTYPE=Leaf])G370_67:0.12744482[&&PRIME ID=370 VERTEXTYPE=Speciation DISCPT=(41,0)])G371_68:0.067706669[&&PRIME ID=371 VERTEXTYPE=Speciation DISCPT=(71,0)],(G372_69:0.11992313[&&PRIME ID=372 VERTEXTYPE=Leaf],G373_69:0.11992313[&&PRIME ID=373 VERTEXTYPE=Leaf])G374_69:0.17878404211213106[&&PRIME ID=374 VERTEXTYPE=Duplication DISCPT=(45,2)])G375_70:0.16024572[&&PRIME ID=375 VERTEXTYPE=Speciation DISCPT=(79,0)],G376_71:0.45895289[&&PRIME ID=376 VERTEXTYPE=Leaf])G377_72:0.011749084[&&PRIME ID=377 VERTEXTYPE=Speciation DISCPT=(92,0)])G378_73:0.075115996[&&PRIME ID=378 VERTEXTYPE=Speciation DISCPT=(93,0)],((((G379_184:0.19760907[&&PRIME ID=379 VERTEXTYPE=Leaf],G380_185:0.19760907[&&PRIME ID=380 VERTEXTYPE=Leaf])G381_186:0.01254858[&&PRIME ID=381 VERTEXTYPE=Speciation DISCPT=(67,0)],G382_187:0.21015765[&&PRIME ID=382 VERTEXTYPE=Leaf])G383_188:0.025549707[&&PRIME ID=383 VERTEXTYPE=Speciation DISCPT=(68,0)],(G384_189:0.22246354[&&PRIME ID=384 VERTEXTYPE=Leaf],G385_193:0.22246354[&&PRIME ID=385 VERTEXTYPE=Leaf])G386_195:0.013243821[&&PRIME ID=386 VERTEXTYPE=Speciation DISCPT=(70,0)])G387_196:0.20784067[&&PRIME ID=387 VERTEXTYPE=Speciation DISCPT=(72,0)],(((((((G388_59:0.022584253[&&PRIME ID=388 VERTEXTYPE=Leaf],G389_91:0.022584253[&&PRIME ID=389 VERTEXTYPE=Leaf])G390_59:0.05444846017682064[&&PRIME ID=390 VERTEXTYPE=Additive Transfer FROMTOLINEAGE=(59,91) DISCPT=(10,2)],G391_134:0.077032713[&&PRIME ID=391 VERTEXTYPE=Leaf])G392_134:0.054897601501667156[&&PRIME ID=392 VERTEXTYPE=Additive Transfer FROMTOLINEAGE=(134,59) DISCPT=(28,2)],(G393_135:0.084790582[&&PRIME ID=393 VERTEXTYPE=Leaf],((((G394_136:0.013876449[&&PRIME ID=394 VERTEXTYPE=Leaf],G395_137:0.013876449[&&PRIME ID=395 VERTEXTYPE=Leaf])G396_138:0.010849302[&&PRIME ID=396 VERTEXTYPE=Speciation DISCPT=(7,0)],G397_139:0.024725751[&&PRIME ID=397 VERTEXTYPE=Leaf])G398_140:0.001481995[&&PRIME ID=398 VERTEXTYPE=Speciation DISCPT=(12,0)],G399_141:0.026207746[&&PRIME ID=399 VERTEXTYPE=Leaf])G400_142:0.057109281[&&PRIME ID=400 VERTEXTYPE=Speciation DISCPT=(14,0)],(G401_143:0.0063552335[&&PRIME ID=401 VERTEXTYPE=Leaf],G402_69:0.0063552335[&&PRIME ID=402 VERTEXTYPE=Leaf])G403_143:0.07696179354350885[&&PRIME ID=403 VERTEXTYPE=Additive Transfer FROMTOLINEAGE=(143,69) DISCPT=(1,2)])G404_144:0.001473555[&&PRIME ID=404 VERTEXTYPE=Speciation DISCPT=(33,0)])G405_145:0.047139733[&&PRIME ID=405 VERTEXTYPE=Speciation DISCPT=(34,0)])G406_146:0.09493847[&&PRIME ID=406 VERTEXTYPE=Speciation DISCPT=(49,0)],(((((G407_134:0.022164413[&&PRIME ID=407 VERTEXTYPE=Leaf],G408_32:0.022164413[&&PRIME ID=408 VERTEXTYPE=Leaf])G409_134:0.10976590191745307[&&PRIME ID=409 VERTEXTYPE=Additive Transfer FROMTOLINEAGE=(134,32) DISCPT=(10,2)],(((G410_136:0.013876449[&&PRIME ID=410 VERTEXTYPE=Leaf],G411_137:0.013876449[&&PRIME ID=411 VERTEXTYPE=Leaf])G412_138:0.010849302[&&PRIME ID=412 VERTEXTYPE=Speciation DISCPT=(7,0)],G413_139:0.024725751[&&PRIME ID=413 VERTEXTYPE=Leaf])G414_140:0.001481995[&&PRIME ID=414 VERTEXTYPE=Speciation DISCPT=(12,0)],G415_141:0.026207746[&&PRIME ID=415 VERTEXTYPE=Leaf])G416_142:0.10572257[&&PRIME ID=416 VERTEXTYPE=Speciation DISCPT=(14,0)])G417_146:0.022503076[&&PRIME ID=417 VERTEXTYPE=Speciation DISCPT=(49,0)],G418_147:0.15443339[&&PRIME ID=418 VERTEXTYPE=Leaf])G419_148:0.00756637[&&PRIME ID=419 VERTEXTYPE=Speciation DISCPT=(57,0)],G420_149:0.16199976[&&PRIME ID=420 VERTEXTYPE=Leaf])G421_150:0.01307829[&&PRIME ID=421 VERTEXTYPE=Speciation DISCPT=(58,0)],(((G422_134:0.13193031[&&PRIME ID=422 VERTEXTYPE=Leaf],(G423_135:0.084790582[&&PRIME ID=423 VERTEXTYPE=Leaf],((((G424_136:0.013876449[&&PRIME ID=424 VERTEXTYPE=Leaf],G425_137:0.013876449[&&PRIME ID=425 VERTEXTYPE=Leaf])G426_138:0.010849302[&&PRIME ID=426 VERTEXTYPE=Speciation DISCPT=(7,0)],G427_139:0.024725751[&&PRIME ID=427 VERTEXTYPE=Leaf])G428_140:0.001481995[&&PRIME ID=428 VERTEXTYPE=Speciation DISCPT=(12,0)],G429_141:0.026207746[&&PRIME ID=429 VERTEXTYPE=Leaf])G430_142:0.057109281[&&PRIME ID=430 VERTEXTYPE=Speciation DISCPT=(14,0)],G431_143:0.083317027[&&PRIME ID=431 VERTEXTYPE=Leaf])G432_144:0.001473555[&&PRIME ID=432 VERTEXTYPE=Speciation DISCPT=(33,0)])G433_145:0.047139733[&&PRIME ID=433 VERTEXTYPE=Speciation DISCPT=(34,0)])G434_146:0.022503076[&&PRIME ID=434 VERTEXTYPE=Speciation DISCPT=(49,0)],G435_147:0.15443339[&&PRIME ID=435 VERTEXTYPE=Leaf])G436_148:0.00756637[&&PRIME ID=436 VERTEXTYPE=Speciation DISCPT=(57,0)],G437_149:0.16199976[&&PRIME ID=437 VERTEXTYPE=Leaf])G438_150:0.01307829[&&PRIME ID=438 VERTEXTYPE=Speciation DISCPT=(58,0)])G439_150:0.051790734307089345[&&PRIME ID=439 VERTEXTYPE=Duplication DISCPT=(61,1)])G440_150:0.04519881337372823[&&PRIME ID=440 VERTEXTYPE=Duplication DISCPT=(70,2)],(((G441_151:0.010862722[&&PRIME ID=441 VERTEXTYPE=Leaf],G442_152:0.010862722[&&PRIME ID=442 VERTEXTYPE=Leaf])G443_153:0.11216008[&&PRIME ID=443 VERTEXTYPE=Speciation DISCPT=(2,0)],G444_154:0.1230228[&&PRIME ID=444 VERTEXTYPE=Leaf])G445_155:0.0060094258[&&PRIME ID=445 VERTEXTYPE=Speciation DISCPT=(46,0)],(((G446_161:0.066004446[&&PRIME ID=446 VERTEXTYPE=Leaf],G447_157:0.066004446[&&PRIME ID=447 VERTEXTYPE=Leaf])G448_158:0.002919194[&&PRIME ID=448 VERTEXTYPE=Speciation DISCPT=(25,0)],G449_159:0.06892364[&&PRIME ID=449 VERTEXTYPE=Leaf])G450_160:0.017619223[&&PRIME ID=450 VERTEXTYPE=Speciation DISCPT=(27,0)],G451_161:0.086542863[&&PRIME ID=451 VERTEXTYPE=Leaf])G452_160:0.042489363[&&PRIME ID=452 VERTEXTYPE=Additive Transfer FROMTOLINEAGE=(160,161) DISCPT=(34,2)])G453_163:0.14303537[&&PRIME ID=453 VERTEXTYPE=Speciation DISCPT=(48,0)])G454_164:0.0041863924[&&PRIME ID=454 VERTEXTYPE=Speciation DISCPT=(75,0)],((((G455_19:0.047727075[&&PRIME ID=455 VERTEXTYPE=Leaf],(G456_22:0.02486278[&&PRIME ID=456 VERTEXTYPE=Leaf],G457_20:0.02486278[&&PRIME ID=457 VERTEXTYPE=Leaf])G458_20:0.02286429521341466[&&PRIME ID=458 VERTEXTYPE=Additive Transfer FROMTOLINEAGE=(20,22) DISCPT=(12,1)])G459_21:0.029791266[&&PRIME ID=459 VERTEXTYPE=Speciation DISCPT=(20,0)],G460_22:0.077518341[&&PRIME ID=460 VERTEXTYPE=Leaf])G461_23:0.023068882[&&PRIME ID=461 VERTEXTYPE=Speciation DISCPT=(29,0)],(G462_47:0.089654029[&&PRIME ID=462 VERTEXTYPE=Leaf],(G463_48:0.020415198[&&PRIME ID=463 VERTEXTYPE=Leaf],G464_49:0.020415198[&&PRIME ID=464 VERTEXTYPE=Leaf])G465_50:0.069238831[&&PRIME ID=465 VERTEXTYPE=Speciation DISCPT=(9,0)])G466_51:0.010933193[&&PRIME ID=466 VERTEXTYPE=Speciation DISCPT=(36,0)])G467_51:0.1524380290226962[&&PRIME ID=467 VERTEXTYPE=Additive Transfer FROMTOLINEAGE=(51,23) DISCPT=(40,2)],(G468_47:0.089654029[&&PRIME ID=468 VERTEXTYPE=Leaf],(G469_48:0.020415198[&&PRIME ID=469 VERTEXTYPE=Leaf],G470_49:0.020415198[&&PRIME ID=470 VERTEXTYPE=Leaf])G471_50:0.069238831[&&PRIME ID=471 VERTEXTYPE=Speciation DISCPT=(9,0)])G472_51:0.16337122[&&PRIME ID=472 VERTEXTYPE=Speciation DISCPT=(36,0)])G473_51:0.023228738472700863[&&PRIME ID=473 VERTEXTYPE=Duplication DISCPT=(72,2)])G474_51:0.06811827343162291[&&PRIME ID=474 VERTEXTYPE=Additive Transfer FROMTOLINEAGE=(51,164) DISCPT=(75,1)],((((G475_19:0.047727075[&&PRIME ID=475 VERTEXTYPE=Leaf],G476_20:0.047727075[&&PRIME ID=476 VERTEXTYPE=Leaf])G477_21:0.0061705615[&&PRIME ID=477 VERTEXTYPE=Speciation DISCPT=(20,0)],(G478_19:0.047727075[&&PRIME ID=478 VERTEXTYPE=Leaf],G479_20:0.047727075[&&PRIME ID=479 VERTEXTYPE=Leaf])G480_21:0.0061705615[&&PRIME ID=480 VERTEXTYPE=Speciation DISCPT=(20,0)])G481_21:0.15626001[&&PRIME ID=481 VERTEXTYPE=Duplication DISCPT=(22,1)],G482_187:0.21015765[&&PRIME ID=482 VERTEXTYPE=Leaf])G483_188:0.025549707[&&PRIME ID=483 VERTEXTYPE=Speciation DISCPT=(68,0)],(G484_189:0.22246354[&&PRIME ID=484 VERTEXTYPE=Leaf],((G485_190:0.040658254[&&PRIME ID=485 VERTEXTYPE=Leaf],G486_191:0.040658254[&&PRIME ID=486 VERTEXTYPE=Leaf])G487_192:0.14685727[&&PRIME ID=487 VERTEXTYPE=Speciation DISCPT=(19,0)],G488_193:0.18751552[&&PRIME ID=488 VERTEXTYPE=Leaf])G489_194:0.034948016[&&PRIME ID=489 VERTEXTYPE=Speciation DISCPT=(64,0)])G490_195:0.013243821[&&PRIME ID=490 VERTEXTYPE=Speciation DISCPT=(70,0)])G491_196:0.10866491[&&PRIME ID=491 VERTEXTYPE=Speciation DISCPT=(72,0)])G492_196:0.09917576634689572[&&PRIME ID=492 VERTEXTYPE=Additive Transfer FROMTOLINEAGE=(196,51) DISCPT=(83,2)])G493_196:0.10226993985542841[&&PRIME ID=493 VERTEXTYPE=Duplication DISCPT=(90,2)])G494_196:0.11092230289476265[&&PRIME ID=494 VERTEXTYPE=Additive Transfer FROMTOLINEAGE=(196,171) DISCPT=(96,1)])G495_197:0.008149838[&&PRIME ID=495 VERTEXTYPE=Speciation DISCPT=(98,0)])G496_172:0.021520023060354016[&&PRIME ID=496 VERTEXTYPE=Additive Transfer FROMTOLINEAGE=(172,197) DISCPT=(98,1)],((G497_173:0.40382594[&&PRIME ID=497 VERTEXTYPE=Leaf],G498_181:0.40382594[&&PRIME ID=498 VERTEXTYPE=Leaf])G499_183:0.25291434[&&PRIME ID=499 VERTEXTYPE=Speciation DISCPT=(89,0)],((G500_184:0.21015765[&&PRIME ID=500 VERTEXTYPE=Leaf],G501_187:0.21015765[&&PRIME ID=501 VERTEXTYPE=Leaf])G502_188:0.025549707[&&PRIME ID=502 VERTEXTYPE=Speciation DISCPT=(68,0)],(G503_190:0.18751552[&&PRIME ID=503 VERTEXTYPE=Leaf],G504_193:0.18751552[&&PRIME ID=504 VERTEXTYPE=Leaf])G505_194:0.048191837[&&PRIME ID=505 VERTEXTYPE=Speciation DISCPT=(64,0)])G506_196:0.42103292[&&PRIME ID=506 VERTEXTYPE=Speciation DISCPT=(72,0)])G507_197:0.029669861[&&PRIME ID=507 VERTEXTYPE=Speciation DISCPT=(98,0)])G508_198:0.0[&&PRIME ID=508 VERTEXTYPE=Speciation DISCPT=(99,0)][&&PRIME NAME=PrunedTree];
