# Supplementary material for: Assessing the accuracy of phylogenetic rooting methods on prokaryotic gene families
Source: PLoS One. 2020 May 15;15(5):e0232950. doi: 10.1371/journal.pone.0232950 (PMC7228096; doi:10.1371/journal.pone.0232950)
Supplement: S1 Dataset — (ZIP) [file pone.0232950.s002.zip › AllSimulatedDatasets/R-025-HI-NR/original_trees/tree8]

(((((((((G0_82:0.068532002[&&PRIME ID=0 VERTEXTYPE=Leaf],G1_83:0.068532002[&&PRIME ID=1 VERTEXTYPE=Leaf])G2_84:0.10974642[&&PRIME ID=2 VERTEXTYPE=Speciation DISCPT=(19,0)],(G3_86:0.0019172394[&&PRIME ID=3 VERTEXTYPE=Leaf],G4_86:0.0019172394[&&PRIME ID=4 VERTEXTYPE=Leaf])G5_86:0.17636118064288508[&&PRIME ID=5 VERTEXTYPE=Duplication DISCPT=(2,1)])G6_87:0.01214547[&&PRIME ID=6 VERTEXTYPE=Speciation DISCPT=(51,0)],G7_88:0.19042389[&&PRIME ID=7 VERTEXTYPE=Leaf])G8_89:0.099690484[&&PRIME ID=8 VERTEXTYPE=Speciation DISCPT=(58,0)],((((G9_79:0.071436378[&&PRIME ID=9 VERTEXTYPE=Leaf],(G10_79:0.0094640559[&&PRIME ID=10 VERTEXTYPE=Leaf],G11_80:0.0094640559[&&PRIME ID=11 VERTEXTYPE=Leaf])G12_80:0.06197232211250629[&&PRIME ID=12 VERTEXTYPE=Additive Transfer FROMTOLINEAGE=(80,79) DISCPT=(6,2)])G13_81:0.09126082[&&PRIME ID=13 VERTEXTYPE=Speciation DISCPT=(20,0)],((G14_79:0.071436378[&&PRIME ID=14 VERTEXTYPE=Leaf],G15_80:0.071436378[&&PRIME ID=15 VERTEXTYPE=Leaf])G16_81:0.089602248[&&PRIME ID=16 VERTEXTYPE=Speciation DISCPT=(20,0)],G17_83:0.16103863[&&PRIME ID=17 VERTEXTYPE=Leaf])G18_84:0.0016585713572854995[&&PRIME ID=18 VERTEXTYPE=Additive Transfer FROMTOLINEAGE=(84,81) DISCPT=(47,2)])G19_85:0.015581222[&&PRIME ID=19 VERTEXTYPE=Speciation DISCPT=(49,0)],G20_86:0.17827842[&&PRIME ID=20 VERTEXTYPE=Leaf])G21_87:0.01214547[&&PRIME ID=21 VERTEXTYPE=Speciation DISCPT=(51,0)],G22_88:0.19042389[&&PRIME ID=22 VERTEXTYPE=Leaf])G23_89:0.099690484[&&PRIME ID=23 VERTEXTYPE=Speciation DISCPT=(58,0)])G24_89:0.06457970609283575[&&PRIME ID=24 VERTEXTYPE=Duplication DISCPT=(69,2)],G25_90:0.35469408[&&PRIME ID=25 VERTEXTYPE=Leaf])G26_91:0.27024612[&&PRIME ID=26 VERTEXTYPE=Speciation DISCPT=(79,0)],((((G27_180:0.11693074[&&PRIME ID=27 VERTEXTYPE=Leaf],(G28_102:0.076779585[&&PRIME ID=28 VERTEXTYPE=Leaf],G29_103:0.076779585[&&PRIME ID=29 VERTEXTYPE=Leaf])G30_104:0.040151155[&&PRIME ID=30 VERTEXTYPE=Speciation DISCPT=(24,0)])G31_104:0.06450418072270375[&&PRIME ID=31 VERTEXTYPE=Additive Transfer FROMTOLINEAGE=(104,180) DISCPT=(37,1)],(G32_105:0.090933471[&&PRIME ID=32 VERTEXTYPE=Leaf],(G33_106:0.080826106[&&PRIME ID=33 VERTEXTYPE=Leaf],G34_107:0.080826106[&&PRIME ID=34 VERTEXTYPE=Leaf])G35_108:0.010107365[&&PRIME ID=35 VERTEXTYPE=Speciation DISCPT=(25,0)])G36_109:0.09050145[&&PRIME ID=36 VERTEXTYPE=Speciation DISCPT=(27,0)])G37_110:0.11749824[&&PRIME ID=37 VERTEXTYPE=Speciation DISCPT=(53,0)],((G38_111:0.11652021[&&PRIME ID=38 VERTEXTYPE=Leaf],(G39_112:0.047656247[&&PRIME ID=39 VERTEXTYPE=Leaf],G40_113:0.047656247[&&PRIME ID=40 VERTEXTYPE=Leaf])G41_114:0.068863958[&&PRIME ID=41 VERTEXTYPE=Speciation DISCPT=(13,0)])G42_115:0.1797354[&&PRIME ID=42 VERTEXTYPE=Speciation DISCPT=(37,0)],(((G43_116:8.824723E-4[&&PRIME ID=43 VERTEXTYPE=Leaf],G44_117:8.824723E-4[&&PRIME ID=44 VERTEXTYPE=Leaf])G45_118:0.20348984[&&PRIME ID=45 VERTEXTYPE=Speciation DISCPT=(2,0)],((G46_150:0.10578494[&&PRIME ID=46 VERTEXTYPE=Leaf],(G47_119:0.060552694[&&PRIME ID=47 VERTEXTYPE=Leaf],G48_120:0.060552694[&&PRIME ID=48 VERTEXTYPE=Leaf])G49_121:0.045232251[&&PRIME ID=49 VERTEXTYPE=Speciation DISCPT=(18,0)])G50_121:0.07661558678356362[&&PRIME ID=50 VERTEXTYPE=Additive Transfer FROMTOLINEAGE=(121,150) DISCPT=(31,2)],(G51_120:0.11401572[&&PRIME ID=51 VERTEXTYPE=Leaf],(G52_119:0.029583718[&&PRIME ID=52 VERTEXTYPE=Leaf],G53_119:0.029583718[&&PRIME ID=53 VERTEXTYPE=Leaf])G54_119:0.084431999[&&PRIME ID=54 VERTEXTYPE=Duplication DISCPT=(10,1)])G55_121:0.06838481481117951[&&PRIME ID=55 VERTEXTYPE=Duplication DISCPT=(36,1)])G56_121:0.02197178185666635[&&PRIME ID=56 VERTEXTYPE=Duplication DISCPT=(53,1)])G57_122:0.019775056[&&PRIME ID=57 VERTEXTYPE=Speciation DISCPT=(61,0)],G58_123:0.22414737[&&PRIME ID=58 VERTEXTYPE=Leaf])G59_124:0.072108235[&&PRIME ID=59 VERTEXTYPE=Speciation DISCPT=(64,0)])G60_125:0.0026775581[&&PRIME ID=60 VERTEXTYPE=Speciation DISCPT=(71,0)])G61_126:0.29311583[&&PRIME ID=61 VERTEXTYPE=Speciation DISCPT=(73,0)],((((G62_131:0.017364802[&&PRIME ID=62 VERTEXTYPE=Leaf],G63_132:0.017364802[&&PRIME ID=63 VERTEXTYPE=Leaf])G64_133:0.120943[&&PRIME ID=64 VERTEXTYPE=Speciation DISCPT=(8,0)],(G65_162:0.024072361[&&PRIME ID=65 VERTEXTYPE=Leaf],G66_163:0.024072361[&&PRIME ID=66 VERTEXTYPE=Leaf])G67_164:0.11423544[&&PRIME ID=67 VERTEXTYPE=Speciation DISCPT=(10,0)])G68_133:0.22530257[&&PRIME ID=68 VERTEXTYPE=Additive Transfer FROMTOLINEAGE=(133,164) DISCPT=(42,1)],((G69_134:0.2488733[&&PRIME ID=69 VERTEXTYPE=Leaf],G70_135:0.2488733[&&PRIME ID=70 VERTEXTYPE=Leaf])G71_136:0.10876175[&&PRIME ID=71 VERTEXTYPE=Speciation DISCPT=(67,0)],((G72_135:0.21179867[&&PRIME ID=72 VERTEXTYPE=Leaf],G73_134:0.21179867[&&PRIME ID=73 VERTEXTYPE=Leaf])G74_134:0.03707463029764818[&&PRIME ID=74 VERTEXTYPE=Additive Transfer FROMTOLINEAGE=(134,135) DISCPT=(62,1)],((((G75_116:8.824723E-4[&&PRIME ID=75 VERTEXTYPE=Leaf],G76_117:8.824723E-4[&&PRIME ID=76 VERTEXTYPE=Leaf])G77_118:0.03562327[&&PRIME ID=77 VERTEXTYPE=Speciation DISCPT=(2,0)],G78_103:0.036505742[&&PRIME ID=78 VERTEXTYPE=Leaf])G79_118:0.1276986090844632[&&PRIME ID=79 VERTEXTYPE=Additive Transfer FROMTOLINEAGE=(118,103) DISCPT=(11,1)],(G80_116:8.824723E-4[&&PRIME ID=80 VERTEXTYPE=Leaf],G81_117:8.824723E-4[&&PRIME ID=81 VERTEXTYPE=Leaf])G82_118:0.16332188[&&PRIME ID=82 VERTEXTYPE=Speciation DISCPT=(2,0)])G83_118:0.04016796228914134[&&PRIME ID=83 VERTEXTYPE=Duplication DISCPT=(49,1)],(G84_119:0.060552694[&&PRIME ID=84 VERTEXTYPE=Leaf],G85_120:0.060552694[&&PRIME ID=85 VERTEXTYPE=Leaf])G86_121:0.14381962[&&PRIME ID=86 VERTEXTYPE=Speciation DISCPT=(18,0)])G87_122:0.044500986[&&PRIME ID=87 VERTEXTYPE=Speciation DISCPT=(61,0)])G88_136:0.10876175[&&PRIME ID=88 VERTEXTYPE=Speciation DISCPT=(67,0)])G89_136:0.005975331789970578[&&PRIME ID=89 VERTEXTYPE=Duplication DISCPT=(79,1)])G90_137:0.035105596[&&PRIME ID=90 VERTEXTYPE=Speciation DISCPT=(80,0)],((G91_141:0.18783359[&&PRIME ID=91 VERTEXTYPE=Leaf],((G92_79:0.05309054[&&PRIME ID=92 VERTEXTYPE=Leaf],G93_146:0.05309054[&&PRIME ID=93 VERTEXTYPE=Leaf])G94_146:0.0443852923890465[&&PRIME ID=94 VERTEXTYPE=Additive Transfer FROMTOLINEAGE=(146,79) DISCPT=(15,1)],G95_111:0.097475832[&&PRIME ID=95 VERTEXTYPE=Leaf])G96_146:0.09035775806989874[&&PRIME ID=96 VERTEXTYPE=Additive Transfer FROMTOLINEAGE=(146,111) DISCPT=(28,2)])G97_147:0.10893363[&&PRIME ID=97 VERTEXTYPE=Speciation DISCPT=(56,0)],((G98_149:0.10589477[&&PRIME ID=98 VERTEXTYPE=Leaf],G99_150:0.10589477[&&PRIME ID=99 VERTEXTYPE=Leaf])G100_151:0.16786241[&&PRIME ID=100 VERTEXTYPE=Speciation DISCPT=(32,0)],(G101_149:0.10589477[&&PRIME ID=101 VERTEXTYPE=Leaf],G102_150:0.10589477[&&PRIME ID=102 VERTEXTYPE=Leaf])G103_151:0.16786241[&&PRIME ID=103 VERTEXTYPE=Speciation DISCPT=(32,0)])G104_151:0.02301003821770982[&&PRIME ID=104 VERTEXTYPE=Duplication DISCPT=(67,2)])G105_152:0.10194876[&&PRIME ID=105 VERTEXTYPE=Speciation DISCPT=(72,0)])G106_153:0.19333302[&&PRIME ID=106 VERTEXTYPE=Speciation DISCPT=(81,0)])G107_155:0.0328912[&&PRIME ID=107 VERTEXTYPE=Speciation DISCPT=(93,0)])G108_157:0.03587222[&&PRIME ID=108 VERTEXTYPE=Speciation DISCPT=(96,0)],((((G109_158:0.15655117[&&PRIME ID=109 VERTEXTYPE=Leaf],(G110_159:0.056819494[&&PRIME ID=110 VERTEXTYPE=Leaf],G111_184:0.056819494[&&PRIME ID=111 VERTEXTYPE=Leaf])G112_159:0.09973167593378651[&&PRIME ID=112 VERTEXTYPE=Additive Transfer FROMTOLINEAGE=(159,184) DISCPT=(16,1)])G113_160:0.31782575[&&PRIME ID=113 VERTEXTYPE=Speciation DISCPT=(46,0)],(((G114_161:0.1468993[&&PRIME ID=114 VERTEXTYPE=Leaf],((G115_73:0.094625638[&&PRIME ID=115 VERTEXTYPE=Leaf],((G116_162:0.0091951241[&&PRIME ID=116 VERTEXTYPE=Leaf],G117_42:0.0091951241[&&PRIME ID=117 VERTEXTYPE=Leaf])G118_162:0.014877236922604668[&&PRIME ID=118 VERTEXTYPE=Additive Transfer FROMTOLINEAGE=(162,42) DISCPT=(6,1)],G119_163:0.024072361[&&PRIME ID=119 VERTEXTYPE=Leaf])G120_164:0.070553277[&&PRIME ID=120 VERTEXTYPE=Speciation DISCPT=(10,0)])G121_164:0.04578050022465957[&&PRIME ID=121 VERTEXTYPE=Additive Transfer FROMTOLINEAGE=(164,73) DISCPT=(28,1)],G122_161:0.14040614[&&PRIME ID=122 VERTEXTYPE=Leaf])G123_164:0.0064931579612307645[&&PRIME ID=123 VERTEXTYPE=Duplication DISCPT=(42,1)])G124_165:0.13943241[&&PRIME ID=124 VERTEXTYPE=Speciation DISCPT=(43,0)],((G125_166:0.0036743335[&&PRIME ID=125 VERTEXTYPE=Leaf],G126_167:0.0036743335[&&PRIME ID=126 VERTEXTYPE=Leaf])G127_168:0.18234212[&&PRIME ID=127 VERTEXTYPE=Speciation DISCPT=(3,0)],((G128_169:0.15518236[&&PRIME ID=128 VERTEXTYPE=Leaf],(G129_170:0.071761849[&&PRIME ID=129 VERTEXTYPE=Leaf],G130_171:0.071761849[&&PRIME ID=130 VERTEXTYPE=Leaf])G131_172:0.083420512[&&PRIME ID=131 VERTEXTYPE=Speciation DISCPT=(21,0)])G132_173:0.011826559[&&PRIME ID=132 VERTEXTYPE=Speciation DISCPT=(45,0)],G133_174:0.16700892[&&PRIME ID=133 VERTEXTYPE=Leaf])G134_175:0.019007532[&&PRIME ID=134 VERTEXTYPE=Speciation DISCPT=(50,0)])G135_176:0.10031526[&&PRIME ID=135 VERTEXTYPE=Speciation DISCPT=(54,0)])G136_177:0.17019093[&&PRIME ID=136 VERTEXTYPE=Speciation DISCPT=(69,0)],(((G137_161:0.10612733[&&PRIME ID=137 VERTEXTYPE=Leaf],G138_161:0.10612733[&&PRIME ID=138 VERTEXTYPE=Leaf])G139_161:0.04077197041691684[&&PRIME ID=139 VERTEXTYPE=Duplication DISCPT=(32,1)],(G140_162:0.024072361[&&PRIME ID=140 VERTEXTYPE=Leaf],G141_163:0.024072361[&&PRIME ID=141 VERTEXTYPE=Leaf])G142_164:0.12282694[&&PRIME ID=142 VERTEXTYPE=Speciation DISCPT=(10,0)])G143_165:0.13943241[&&PRIME ID=143 VERTEXTYPE=Speciation DISCPT=(43,0)],((G144_166:0.0036743335[&&PRIME ID=144 VERTEXTYPE=Leaf],G145_167:0.0036743335[&&PRIME ID=145 VERTEXTYPE=Leaf])G146_168:0.18234212[&&PRIME ID=146 VERTEXTYPE=Speciation DISCPT=(3,0)],((G147_169:0.15518236[&&PRIME ID=147 VERTEXTYPE=Leaf],(G148_170:0.071761849[&&PRIME ID=148 VERTEXTYPE=Leaf],G149_171:0.071761849[&&PRIME ID=149 VERTEXTYPE=Leaf])G150_172:0.083420512[&&PRIME ID=150 VERTEXTYPE=Speciation DISCPT=(21,0)])G151_173:0.011826559[&&PRIME ID=151 VERTEXTYPE=Speciation DISCPT=(45,0)],G152_174:0.16700892[&&PRIME ID=152 VERTEXTYPE=Leaf])G153_175:0.019007532[&&PRIME ID=153 VERTEXTYPE=Speciation DISCPT=(50,0)])G154_176:0.10031526[&&PRIME ID=154 VERTEXTYPE=Speciation DISCPT=(54,0)])G155_177:0.17019093[&&PRIME ID=155 VERTEXTYPE=Speciation DISCPT=(69,0)])G156_177:0.017854277480262217[&&PRIME ID=156 VERTEXTYPE=Duplication DISCPT=(87,2)])G157_178:0.075503607[&&PRIME ID=157 VERTEXTYPE=Speciation DISCPT=(90,0)],(((((G158_79:0.071436378[&&PRIME ID=158 VERTEXTYPE=Leaf],G159_80:0.071436378[&&PRIME ID=159 VERTEXTYPE=Leaf])G160_81:0.09126082[&&PRIME ID=160 VERTEXTYPE=Speciation DISCPT=(20,0)],G161_83:0.1626972[&&PRIME ID=161 VERTEXTYPE=Leaf])G162_85:0.015581222[&&PRIME ID=162 VERTEXTYPE=Speciation DISCPT=(49,0)],(G163_86:0.17601775[&&PRIME ID=163 VERTEXTYPE=Leaf],G164_86:0.17601775[&&PRIME ID=164 VERTEXTYPE=Leaf])G165_86:0.0022606735904010028[&&PRIME ID=165 VERTEXTYPE=Duplication DISCPT=(50,2)])G166_87:0.01214547[&&PRIME ID=166 VERTEXTYPE=Speciation DISCPT=(51,0)],G167_88:0.19042389[&&PRIME ID=167 VERTEXTYPE=Leaf])G168_89:0.13675385[&&PRIME ID=168 VERTEXTYPE=Speciation DISCPT=(58,0)],((((G169_179:0.18818096[&&PRIME ID=169 VERTEXTYPE=Leaf],(G170_179:0.17485727[&&PRIME ID=170 VERTEXTYPE=Leaf],G171_180:0.17485727[&&PRIME ID=171 VERTEXTYPE=Leaf])G172_180:0.013323688537280694[&&PRIME ID=172 VERTEXTYPE=Additive Transfer FROMTOLINEAGE=(180,179) DISCPT=(50,2)])G173_181:0.00670573[&&PRIME ID=173 VERTEXTYPE=Speciation DISCPT=(57,0)],G174_182:0.19488669[&&PRIME ID=174 VERTEXTYPE=Leaf])G175_183:0.09121258[&&PRIME ID=175 VERTEXTYPE=Speciation DISCPT=(59,0)],(G176_184:0.21394673[&&PRIME ID=176 VERTEXTYPE=Leaf],G177_184:0.21394673[&&PRIME ID=177 VERTEXTYPE=Leaf])G178_184:0.072152537[&&PRIME ID=178 VERTEXTYPE=Duplication DISCPT=(62,1)])G179_185:0.0044493429[&&PRIME ID=179 VERTEXTYPE=Speciation DISCPT=(68,0)],((G180_189:0.015242254[&&PRIME ID=180 VERTEXTYPE=Leaf],G181_189:0.015242254[&&PRIME ID=181 VERTEXTYPE=Leaf])G182_189:0.14660841[&&PRIME ID=182 VERTEXTYPE=Duplication DISCPT=(7,2)],G183_191:0.16185066[&&PRIME ID=183 VERTEXTYPE=Leaf])G184_192:0.12869795[&&PRIME ID=184 VERTEXTYPE=Speciation DISCPT=(48,0)])G185_195:0.03662913[&&PRIME ID=185 VERTEXTYPE=Speciation DISCPT=(70,0)])G186_195:0.22270278127671025[&&PRIME ID=186 VERTEXTYPE=Additive Transfer FROMTOLINEAGE=(195,89) DISCPT=(78,1)])G187_196:0.0048389931[&&PRIME ID=187 VERTEXTYPE=Speciation DISCPT=(92,0)],((((((G188_79:0.044824009[&&PRIME ID=188 VERTEXTYPE=Leaf],G189_82:0.044824009[&&PRIME ID=189 VERTEXTYPE=Leaf])G190_79:0.11787319[&&PRIME ID=190 VERTEXTYPE=Additive Transfer FROMTOLINEAGE=(79,82) DISCPT=(12,2)],G191_82:0.1626972[&&PRIME ID=191 VERTEXTYPE=Leaf])G192_85:0.015581222[&&PRIME ID=192 VERTEXTYPE=Speciation DISCPT=(49,0)],G193_86:0.17827842[&&PRIME ID=193 VERTEXTYPE=Leaf])G194_87:0.01214547[&&PRIME ID=194 VERTEXTYPE=Speciation DISCPT=(51,0)],G195_88:0.19042389[&&PRIME ID=195 VERTEXTYPE=Leaf])G196_89:0.27421476[&&PRIME ID=196 VERTEXTYPE=Speciation DISCPT=(58,0)],G197_92:0.46463865[&&PRIME ID=197 VERTEXTYPE=Leaf])G198_93:0.023578149[&&PRIME ID=198 VERTEXTYPE=Speciation DISCPT=(88,0)],(((((G199_79:0.012605948[&&PRIME ID=199 VERTEXTYPE=Leaf],G200_79:0.012605948[&&PRIME ID=200 VERTEXTYPE=Leaf])G201_79:0.058830430245744005[&&PRIME ID=201 VERTEXTYPE=Duplication DISCPT=(7,1)],G202_80:0.071436378[&&PRIME ID=202 VERTEXTYPE=Leaf])G203_81:0.09126082[&&PRIME ID=203 VERTEXTYPE=Speciation DISCPT=(20,0)],((G204_82:0.068532002[&&PRIME ID=204 VERTEXTYPE=Leaf],G205_83:0.068532002[&&PRIME ID=205 VERTEXTYPE=Leaf])G206_84:0.0093366111[&&PRIME ID=206 VERTEXTYPE=Speciation DISCPT=(19,0)],G207_187:0.077868613[&&PRIME ID=207 VERTEXTYPE=Leaf])G208_84:0.08482858462005402[&&PRIME ID=208 VERTEXTYPE=Additive Transfer FROMTOLINEAGE=(84,187) DISCPT=(24,1)])G209_85:0.087764694[&&PRIME ID=209 VERTEXTYPE=Speciation DISCPT=(49,0)],(((G210_80:0.1626972[&&PRIME ID=210 VERTEXTYPE=Leaf],((G211_82:0.068532002[&&PRIME ID=211 VERTEXTYPE=Leaf],G212_83:0.068532002[&&PRIME ID=212 VERTEXTYPE=Leaf])G213_84:0.05314794[&&PRIME ID=213 VERTEXTYPE=Speciation DISCPT=(19,0)],(((G214_57:0.070475562[&&PRIME ID=214 VERTEXTYPE=Leaf],G215_57:0.070475562[&&PRIME ID=215 VERTEXTYPE=Leaf])G216_57:0.04283119808410332[&&PRIME ID=216 VERTEXTYPE=Duplication DISCPT=(19,2)],G217_58:0.11330676[&&PRIME ID=217 VERTEXTYPE=Leaf])G218_59:0.008288771[&&PRIME ID=218 VERTEXTYPE=Speciation DISCPT=(36,0)],((G219_60:0.021561771[&&PRIME ID=219 VERTEXTYPE=Leaf],G220_61:0.021561771[&&PRIME ID=220 VERTEXTYPE=Leaf])G221_62:0.062820447[&&PRIME ID=221 VERTEXTYPE=Speciation DISCPT=(9,0)],(G222_65:0.051316459[&&PRIME ID=222 VERTEXTYPE=Leaf],G223_66:0.051316459[&&PRIME ID=223 VERTEXTYPE=Leaf])G224_67:0.033065759[&&PRIME ID=224 VERTEXTYPE=Speciation DISCPT=(15,0)])G225_62:0.03721331349981825[&&PRIME ID=225 VERTEXTYPE=Additive Transfer FROMTOLINEAGE=(62,67) DISCPT=(25,1)])G226_63:8.4410488E-5[&&PRIME ID=226 VERTEXTYPE=Speciation DISCPT=(39,0)])G227_84:0.041017256165835535[&&PRIME ID=227 VERTEXTYPE=Additive Transfer FROMTOLINEAGE=(84,63) DISCPT=(39,1)])G228_85:0.015581222[&&PRIME ID=228 VERTEXTYPE=Speciation DISCPT=(49,0)],G229_86:0.17827842[&&PRIME ID=229 VERTEXTYPE=Leaf])G230_87:0.01214547[&&PRIME ID=230 VERTEXTYPE=Speciation DISCPT=(51,0)],G231_88:0.19042389[&&PRIME ID=231 VERTEXTYPE=Leaf])G232_89:0.060038002[&&PRIME ID=232 VERTEXTYPE=Speciation DISCPT=(58,0)])G233_89:0.21417676[&&PRIME ID=233 VERTEXTYPE=Duplication DISCPT=(67,1)],((G234_92:0.089588691[&&PRIME ID=234 VERTEXTYPE=Leaf],G235_92:0.089588691[&&PRIME ID=235 VERTEXTYPE=Leaf])G236_92:0.3551234142747452[&&PRIME ID=236 VERTEXTYPE=Duplication DISCPT=(25,2)],(G237_90:0.17402367[&&PRIME ID=237 VERTEXTYPE=Leaf],G238_123:0.17402367[&&PRIME ID=238 VERTEXTYPE=Leaf])G239_90:0.27068844[&&PRIME ID=239 VERTEXTYPE=Additive Transfer FROMTOLINEAGE=(90,123) DISCPT=(50,2)])G240_92:0.01992654424583102[&&PRIME ID=240 VERTEXTYPE=Additive Transfer FROMTOLINEAGE=(92,91) DISCPT=(86,2)])G241_93:0.023578149[&&PRIME ID=241 VERTEXTYPE=Speciation DISCPT=(88,0)])G242_93:0.06650271787510152[&&PRIME ID=242 VERTEXTYPE=Duplication DISCPT=(90,1)])G243_196:0.1060929001286602[&&PRIME ID=243 VERTEXTYPE=Additive Transfer FROMTOLINEAGE=(196,93) DISCPT=(92,1)])G244_197:0.092678084[&&PRIME ID=244 VERTEXTYPE=Speciation DISCPT=(97,0)],(G245_4:0.62431756[&&PRIME ID=245 VERTEXTYPE=Leaf],((((((((((G246_57:0.061517969[&&PRIME ID=246 VERTEXTYPE=Leaf],G247_57:0.061517969[&&PRIME ID=247 VERTEXTYPE=Leaf])G248_57:0.051788791313921584[&&PRIME ID=248 VERTEXTYPE=Duplication DISCPT=(18,1)],G249_58:0.11330676[&&PRIME ID=249 VERTEXTYPE=Leaf])G250_59:0.008288771[&&PRIME ID=250 VERTEXTYPE=Speciation DISCPT=(36,0)],(G251_57:0.051415718[&&PRIME ID=251 VERTEXTYPE=Leaf],(G252_60:0.021561771[&&PRIME ID=252 VERTEXTYPE=Leaf],G253_61:0.021561771[&&PRIME ID=253 VERTEXTYPE=Leaf])G254_62:0.029853947[&&PRIME ID=254 VERTEXTYPE=Speciation DISCPT=(9,0)])G255_62:0.07017981313774034[&&PRIME ID=255 VERTEXTYPE=Additive Transfer FROMTOLINEAGE=(62,57) DISCPT=(15,1)])G256_63:0.0080115355[&&PRIME ID=256 VERTEXTYPE=Speciation DISCPT=(39,0)],(G257_64:0.10171336[&&PRIME ID=257 VERTEXTYPE=Leaf],(G258_65:0.051316459[&&PRIME ID=258 VERTEXTYPE=Leaf],(G259_66:0.037697198[&&PRIME ID=259 VERTEXTYPE=Leaf],G260_65:0.037697198[&&PRIME ID=260 VERTEXTYPE=Leaf])G261_66:0.013619261100173688[&&PRIME ID=261 VERTEXTYPE=Additive Transfer FROMTOLINEAGE=(66,65) DISCPT=(11,1)])G262_67:0.050396897[&&PRIME ID=262 VERTEXTYPE=Speciation DISCPT=(15,0)])G263_68:0.027893711[&&PRIME ID=263 VERTEXTYPE=Speciation DISCPT=(30,0)])G264_69:0.2069827[&&PRIME ID=264 VERTEXTYPE=Speciation DISCPT=(41,0)],G265_11:0.33658977[&&PRIME ID=265 VERTEXTYPE=Leaf])G266_12:0.06589836621985434[&&PRIME ID=266 VERTEXTYPE=Additive Transfer FROMTOLINEAGE=(12,69) DISCPT=(78,1)],(G267_13:0.040728942[&&PRIME ID=267 VERTEXTYPE=Leaf],G268_14:0.040728942[&&PRIME ID=268 VERTEXTYPE=Leaf])G269_15:0.36175919[&&PRIME ID=269 VERTEXTYPE=Speciation DISCPT=(12,0)])G270_16:0.017288401[&&PRIME ID=270 VERTEXTYPE=Speciation DISCPT=(82,0)],(((G271_17:0.11383657[&&PRIME ID=271 VERTEXTYPE=Leaf],G272_17:0.11383657[&&PRIME ID=272 VERTEXTYPE=Leaf])G273_17:0.06750272188418095[&&PRIME ID=273 VERTEXTYPE=Duplication DISCPT=(36,1)],G274_52:0.18133929[&&PRIME ID=274 VERTEXTYPE=Leaf])G275_19:0.13800005[&&PRIME ID=275 VERTEXTYPE=Speciation DISCPT=(52,0)],G276_20:0.31933934[&&PRIME ID=276 VERTEXTYPE=Leaf])G277_21:0.10043719[&&PRIME ID=277 VERTEXTYPE=Speciation DISCPT=(78,0)])G278_22:0.012753667[&&PRIME ID=278 VERTEXTYPE=Speciation DISCPT=(85,0)],((G279_23:0.31224107[&&PRIME ID=279 VERTEXTYPE=Leaf],((((((((G280_24:0.0060510939[&&PRIME ID=280 VERTEXTYPE=Leaf],G281_25:0.0060510939[&&PRIME ID=281 VERTEXTYPE=Leaf])G282_26:0.051672583[&&PRIME ID=282 VERTEXTYPE=Speciation DISCPT=(4,0)],(G283_27:8.1876227E-4[&&PRIME ID=283 VERTEXTYPE=Leaf],G284_28:8.1876227E-4[&&PRIME ID=284 VERTEXTYPE=Leaf])G285_29:0.056904914[&&PRIME ID=285 VERTEXTYPE=Speciation DISCPT=(1,0)])G286_30:0.032353573[&&PRIME ID=286 VERTEXTYPE=Speciation DISCPT=(17,0)],((G287_31:0.049677859[&&PRIME ID=287 VERTEXTYPE=Leaf],(G288_32:0.036155321[&&PRIME ID=288 VERTEXTYPE=Leaf],G289_33:0.036155321[&&PRIME ID=289 VERTEXTYPE=Leaf])G290_34:0.013522538[&&PRIME ID=290 VERTEXTYPE=Speciation DISCPT=(11,0)])G291_35:0.038740742[&&PRIME ID=291 VERTEXTYPE=Speciation DISCPT=(14,0)],(G292_31:0.049677859[&&PRIME ID=292 VERTEXTYPE=Leaf],(G293_32:0.036155321[&&PRIME ID=293 VERTEXTYPE=Leaf],G294_33:0.036155321[&&PRIME ID=294 VERTEXTYPE=Leaf])G295_34:0.013522538[&&PRIME ID=295 VERTEXTYPE=Speciation DISCPT=(11,0)])G296_35:0.038740742[&&PRIME ID=296 VERTEXTYPE=Speciation DISCPT=(14,0)])G297_35:0.0016586483676654844[&&PRIME ID=297 VERTEXTYPE=Duplication DISCPT=(25,2)])G298_36:0.0039788141[&&PRIME ID=298 VERTEXTYPE=Speciation DISCPT=(26,0)],G299_37:0.094056064[&&PRIME ID=299 VERTEXTYPE=Leaf])G300_38:0.043279931[&&PRIME ID=300 VERTEXTYPE=Speciation DISCPT=(28,0)],G301_42:0.13733599[&&PRIME ID=301 VERTEXTYPE=Leaf])G302_44:0.019697845[&&PRIME ID=302 VERTEXTYPE=Speciation DISCPT=(42,0)],G303_45:0.15703384[&&PRIME ID=303 VERTEXTYPE=Leaf])G304_46:0.04351149[&&PRIME ID=304 VERTEXTYPE=Speciation DISCPT=(47,0)],G305_47:0.20054533[&&PRIME ID=305 VERTEXTYPE=Leaf])G306_48:0.0089516505[&&PRIME ID=306 VERTEXTYPE=Speciation DISCPT=(60,0)],((G307_49:0.072922604[&&PRIME ID=307 VERTEXTYPE=Leaf],G308_50:0.072922604[&&PRIME ID=308 VERTEXTYPE=Leaf])G309_51:0.052472726[&&PRIME ID=309 VERTEXTYPE=Speciation DISCPT=(23,0)],G310_52:0.12539533[&&PRIME ID=310 VERTEXTYPE=Leaf])G311_53:0.08410165[&&PRIME ID=311 VERTEXTYPE=Speciation DISCPT=(40,0)])G312_54:0.10274409[&&PRIME ID=312 VERTEXTYPE=Speciation DISCPT=(62,0)])G313_55:0.024630996[&&PRIME ID=313 VERTEXTYPE=Speciation DISCPT=(75,0)],((((((G314_24:0.0060510939[&&PRIME ID=314 VERTEXTYPE=Leaf],G315_25:0.0060510939[&&PRIME ID=315 VERTEXTYPE=Leaf])G316_26:0.051672583[&&PRIME ID=316 VERTEXTYPE=Speciation DISCPT=(4,0)],((G317_27:8.1876227E-4[&&PRIME ID=317 VERTEXTYPE=Leaf],G318_28:8.1876227E-4[&&PRIME ID=318 VERTEXTYPE=Leaf])G319_29:0.013909271[&&PRIME ID=319 VERTEXTYPE=Speciation DISCPT=(1,0)],(G320_27:8.1876227E-4[&&PRIME ID=320 VERTEXTYPE=Leaf],G321_28:8.1876227E-4[&&PRIME ID=321 VERTEXTYPE=Leaf])G322_29:0.013909271[&&PRIME ID=322 VERTEXTYPE=Speciation DISCPT=(1,0)])G323_29:0.04299564333862641[&&PRIME ID=323 VERTEXTYPE=Duplication DISCPT=(7,2)])G324_30:0.032353573[&&PRIME ID=324 VERTEXTYPE=Speciation DISCPT=(17,0)],((G325_82:0.0067026932[&&PRIME ID=325 VERTEXTYPE=Leaf],G326_31:0.0067026932[&&PRIME ID=326 VERTEXTYPE=Leaf])G327_31:0.058373014[&&PRIME ID=327 VERTEXTYPE=Additive Transfer FROMTOLINEAGE=(31,82) DISCPT=(4,2)],G328_64:0.065075707[&&PRIME ID=328 VERTEXTYPE=Leaf])G329_35:0.025001542731590626[&&PRIME ID=329 VERTEXTYPE=Additive Transfer FROMTOLINEAGE=(35,64) DISCPT=(18,2)])G330_36:0.047258745[&&PRIME ID=330 VERTEXTYPE=Speciation DISCPT=(26,0)],(((G331_39:0.0068567299[&&PRIME ID=331 VERTEXTYPE=Leaf],G332_40:0.0068567299[&&PRIME ID=332 VERTEXTYPE=Leaf])G333_41:0.0858155[&&PRIME ID=333 VERTEXTYPE=Speciation DISCPT=(5,0)],G334_52:0.09267223[&&PRIME ID=334 VERTEXTYPE=Leaf])G335_41:0.019333420327337102[&&PRIME ID=335 VERTEXTYPE=Additive Transfer FROMTOLINEAGE=(41,52) DISCPT=(27,2)],G336_42:0.11200565[&&PRIME ID=336 VERTEXTYPE=Leaf])G337_43:0.025330345[&&PRIME ID=337 VERTEXTYPE=Speciation DISCPT=(35,0)])G338_44:0.019697845[&&PRIME ID=338 VERTEXTYPE=Speciation DISCPT=(42,0)],G339_45:0.15703384[&&PRIME ID=339 VERTEXTYPE=Leaf])G340_46:0.04351149[&&PRIME ID=340 VERTEXTYPE=Speciation DISCPT=(47,0)],G341_47:0.20054533[&&PRIME ID=341 VERTEXTYPE=Leaf])G342_48:0.13632674[&&PRIME ID=342 VERTEXTYPE=Speciation DISCPT=(60,0)])G343_55:0.09565813572814905[&&PRIME ID=343 VERTEXTYPE=Duplication DISCPT=(78,1)])G344_56:0.013017016[&&PRIME ID=344 VERTEXTYPE=Speciation DISCPT=(86,0)],((G345_57:0.12159553[&&PRIME ID=345 VERTEXTYPE=Leaf],(G346_60:0.021561771[&&PRIME ID=346 VERTEXTYPE=Leaf],G347_61:0.021561771[&&PRIME ID=347 VERTEXTYPE=Leaf])G348_62:0.10003376[&&PRIME ID=348 VERTEXTYPE=Speciation DISCPT=(9,0)])G349_63:0.0080115355[&&PRIME ID=349 VERTEXTYPE=Speciation DISCPT=(39,0)],(G350_64:0.10171336[&&PRIME ID=350 VERTEXTYPE=Leaf],(G351_65:0.051316459[&&PRIME ID=351 VERTEXTYPE=Leaf],G352_66:0.051316459[&&PRIME ID=352 VERTEXTYPE=Leaf])G353_67:0.050396897[&&PRIME ID=353 VERTEXTYPE=Speciation DISCPT=(15,0)])G354_68:0.027893711[&&PRIME ID=354 VERTEXTYPE=Speciation DISCPT=(30,0)])G355_69:0.31594015[&&PRIME ID=355 VERTEXTYPE=Speciation DISCPT=(41,0)])G356_70:0.026665676[&&PRIME ID=356 VERTEXTYPE=Speciation DISCPT=(87,0)],G357_71:0.4722129[&&PRIME ID=357 VERTEXTYPE=Leaf])G358_76:0.15210467[&&PRIME ID=358 VERTEXTYPE=Speciation DISCPT=(89,0)])G359_77:0.12917294[&&PRIME ID=359 VERTEXTYPE=Speciation DISCPT=(95,0)])G360_78:0.011750090974437903[&&PRIME ID=360 VERTEXTYPE=Additive Transfer FROMTOLINEAGE=(78,197) DISCPT=(98,2)],(((((G361_158:0.15655117[&&PRIME ID=361 VERTEXTYPE=Leaf],G362_159:0.15655117[&&PRIME ID=362 VERTEXTYPE=Leaf])G363_160:0.31782575[&&PRIME ID=363 VERTEXTYPE=Speciation DISCPT=(46,0)],(G364_23:0.28633171[&&PRIME ID=364 VERTEXTYPE=Leaf],((G365_166:0.0036743335[&&PRIME ID=365 VERTEXTYPE=Leaf],G366_167:0.0036743335[&&PRIME ID=366 VERTEXTYPE=Leaf])G367_168:0.18234212[&&PRIME ID=367 VERTEXTYPE=Speciation DISCPT=(3,0)],(G368_170:0.071761849[&&PRIME ID=368 VERTEXTYPE=Leaf],G369_171:0.071761849[&&PRIME ID=369 VERTEXTYPE=Leaf])G370_172:0.1142546[&&PRIME ID=370 VERTEXTYPE=Speciation DISCPT=(21,0)])G371_176:0.10031526[&&PRIME ID=371 VERTEXTYPE=Speciation DISCPT=(54,0)])G372_177:0.18804521[&&PRIME ID=372 VERTEXTYPE=Speciation DISCPT=(69,0)])G373_178:0.02834394[&&PRIME ID=373 VERTEXTYPE=Speciation DISCPT=(90,0)],G374_90:0.50272086[&&PRIME ID=374 VERTEXTYPE=Leaf])G375_93:0.12221933976295486[&&PRIME ID=375 VERTEXTYPE=Additive Transfer FROMTOLINEAGE=(93,178) DISCPT=(90,2)],(((((G376_98:0.14107029[&&PRIME ID=376 VERTEXTYPE=Leaf],(G377_116:8.824723E-4[&&PRIME ID=377 VERTEXTYPE=Leaf],G378_117:8.824723E-4[&&PRIME ID=378 VERTEXTYPE=Leaf])G379_118:0.14018782[&&PRIME ID=379 VERTEXTYPE=Speciation DISCPT=(2,0)])G380_99:0.04577521601133557[&&PRIME ID=380 VERTEXTYPE=Additive Transfer FROMTOLINEAGE=(99,118) DISCPT=(42,1)],G381_100:0.18684551[&&PRIME ID=381 VERTEXTYPE=Leaf])G382_101:0.15413748[&&PRIME ID=382 VERTEXTYPE=Speciation DISCPT=(55,0)],((((G383_13:0.040728942[&&PRIME ID=383 VERTEXTYPE=Leaf],G384_14:0.040728942[&&PRIME ID=384 VERTEXTYPE=Leaf])G385_15:0.014961771[&&PRIME ID=385 VERTEXTYPE=Speciation DISCPT=(12,0)],G386_97:0.055690713[&&PRIME ID=386 VERTEXTYPE=Leaf])G387_97:0.016966508283139992[&&PRIME ID=387 VERTEXTYPE=Additive Transfer FROMTOLINEAGE=(97,15) DISCPT=(15,2)],G388_98:0.072657221[&&PRIME ID=388 VERTEXTYPE=Leaf])G389_99:0.11418829[&&PRIME ID=389 VERTEXTYPE=Speciation DISCPT=(22,0)],G390_100:0.18684551[&&PRIME ID=390 VERTEXTYPE=Leaf])G391_101:0.15413748[&&PRIME ID=391 VERTEXTYPE=Speciation DISCPT=(55,0)])G392_101:0.06428999333266208[&&PRIME ID=392 VERTEXTYPE=Duplication DISCPT=(78,2)],(((G393_102:0.14674847[&&PRIME ID=393 VERTEXTYPE=Leaf],(G394_102:0.076779585[&&PRIME ID=394 VERTEXTYPE=Leaf],G395_103:0.076779585[&&PRIME ID=395 VERTEXTYPE=Leaf])G396_104:0.069968883[&&PRIME ID=396 VERTEXTYPE=Speciation DISCPT=(24,0)])G397_104:0.034686453368921864[&&PRIME ID=397 VERTEXTYPE=Duplication DISCPT=(42,2)],(G398_105:0.090933471[&&PRIME ID=398 VERTEXTYPE=Leaf],(G399_106:0.080826106[&&PRIME ID=399 VERTEXTYPE=Leaf],G400_107:0.080826106[&&PRIME ID=400 VERTEXTYPE=Leaf])G401_108:0.010107365[&&PRIME ID=401 VERTEXTYPE=Speciation DISCPT=(25,0)])G402_109:0.09050145[&&PRIME ID=402 VERTEXTYPE=Speciation DISCPT=(27,0)])G403_110:0.11749824[&&PRIME ID=403 VERTEXTYPE=Speciation DISCPT=(53,0)],(((G404_111:0.11652021[&&PRIME ID=404 VERTEXTYPE=Leaf],(G405_112:0.047656247[&&PRIME ID=405 VERTEXTYPE=Leaf],G406_113:0.047656247[&&PRIME ID=406 VERTEXTYPE=Leaf])G407_114:0.068863958[&&PRIME ID=407 VERTEXTYPE=Speciation DISCPT=(13,0)])G408_115:0.010557692[&&PRIME ID=408 VERTEXTYPE=Speciation DISCPT=(37,0)],(G409_112:0.047656247[&&PRIME ID=409 VERTEXTYPE=Leaf],G410_113:0.047656247[&&PRIME ID=410 VERTEXTYPE=Leaf])G411_114:0.07942165[&&PRIME ID=411 VERTEXTYPE=Speciation DISCPT=(13,0)])G412_115:0.16917770763654982[&&PRIME ID=412 VERTEXTYPE=Duplication DISCPT=(40,1)],(((G413_116:8.824723E-4[&&PRIME ID=413 VERTEXTYPE=Leaf],G414_117:8.824723E-4[&&PRIME ID=414 VERTEXTYPE=Leaf])G415_118:0.15133301[&&PRIME ID=415 VERTEXTYPE=Speciation DISCPT=(2,0)],(G416_116:8.824723E-4[&&PRIME ID=416 VERTEXTYPE=Leaf],G417_117:8.824723E-4[&&PRIME ID=417 VERTEXTYPE=Leaf])G418_118:0.15133301[&&PRIME ID=418 VERTEXTYPE=Speciation DISCPT=(2,0)])G419_118:0.05215683268096827[&&PRIME ID=419 VERTEXTYPE=Duplication DISCPT=(43,2)],(G420_119:0.060552694[&&PRIME ID=420 VERTEXTYPE=Leaf],G421_120:0.060552694[&&PRIME ID=421 VERTEXTYPE=Leaf])G422_121:0.14381962[&&PRIME ID=422 VERTEXTYPE=Speciation DISCPT=(18,0)])G423_122:0.091883291[&&PRIME ID=423 VERTEXTYPE=Speciation DISCPT=(61,0)])G424_125:0.0026775581[&&PRIME ID=424 VERTEXTYPE=Speciation DISCPT=(71,0)])G425_126:0.10633982[&&PRIME ID=425 VERTEXTYPE=Speciation DISCPT=(73,0)])G426_127:0.18677601[&&PRIME ID=426 VERTEXTYPE=Speciation DISCPT=(84,0)],((G427_128:0.10200193[&&PRIME ID=427 VERTEXTYPE=Leaf],G428_129:0.10200193[&&PRIME ID=428 VERTEXTYPE=Leaf])G429_130:0.42799131[&&PRIME ID=429 VERTEXTYPE=Speciation DISCPT=(31,0)],G430_135:0.52999324[&&PRIME ID=430 VERTEXTYPE=Leaf])G431_154:0.062055761[&&PRIME ID=431 VERTEXTYPE=Speciation DISCPT=(91,0)])G432_155:0.0328912[&&PRIME ID=432 VERTEXTYPE=Speciation DISCPT=(93,0)])G433_157:0.03587222[&&PRIME ID=433 VERTEXTYPE=Speciation DISCPT=(96,0)],((((((G434_158:0.13555857[&&PRIME ID=434 VERTEXTYPE=Leaf],G435_158:0.13555857[&&PRIME ID=435 VERTEXTYPE=Leaf])G436_158:0.020992601199860992[&&PRIME ID=436 VERTEXTYPE=Duplication DISCPT=(41,2)],G437_159:0.15655117[&&PRIME ID=437 VERTEXTYPE=Leaf])G438_160:0.020797815[&&PRIME ID=438 VERTEXTYPE=Speciation DISCPT=(46,0)],(G439_161:0.1468993[&&PRIME ID=439 VERTEXTYPE=Leaf],(G440_162:0.024072361[&&PRIME ID=440 VERTEXTYPE=Leaf],G441_163:0.024072361[&&PRIME ID=441 VERTEXTYPE=Leaf])G442_164:0.12282694[&&PRIME ID=442 VERTEXTYPE=Speciation DISCPT=(10,0)])G443_165:0.030449689[&&PRIME ID=443 VERTEXTYPE=Speciation DISCPT=(43,0)])G444_160:0.10417305993575603[&&PRIME ID=444 VERTEXTYPE=Additive Transfer FROMTOLINEAGE=(160,165) DISCPT=(50,2)],(G445_158:0.15655117[&&PRIME ID=445 VERTEXTYPE=Leaf],G446_159:0.15655117[&&PRIME ID=446 VERTEXTYPE=Leaf])G447_160:0.12497088[&&PRIME ID=447 VERTEXTYPE=Speciation DISCPT=(46,0)])G448_160:0.19285487228460857[&&PRIME ID=448 VERTEXTYPE=Duplication DISCPT=(67,2)],(((G449_161:0.1468993[&&PRIME ID=449 VERTEXTYPE=Leaf],((G450_162:0.024072361[&&PRIME ID=450 VERTEXTYPE=Leaf],G451_163:0.024072361[&&PRIME ID=451 VERTEXTYPE=Leaf])G452_164:0.053832824[&&PRIME ID=452 VERTEXTYPE=Speciation DISCPT=(10,0)],(G453_163:0.023963821[&&PRIME ID=453 VERTEXTYPE=Leaf],G454_163:0.023963821[&&PRIME ID=454 VERTEXTYPE=Leaf])G455_163:0.053941364[&&PRIME ID=455 VERTEXTYPE=Duplication DISCPT=(9,2)])G456_164:0.068994111290298[&&PRIME ID=456 VERTEXTYPE=Duplication DISCPT=(24,1)])G457_165:0.030511212[&&PRIME ID=457 VERTEXTYPE=Speciation DISCPT=(43,0)],(G458_161:0.1468993[&&PRIME ID=458 VERTEXTYPE=Leaf],(G459_162:0.024072361[&&PRIME ID=459 VERTEXTYPE=Leaf],G460_163:0.024072361[&&PRIME ID=460 VERTEXTYPE=Leaf])G461_164:0.12282694[&&PRIME ID=461 VERTEXTYPE=Speciation DISCPT=(10,0)])G462_165:0.030511212[&&PRIME ID=462 VERTEXTYPE=Speciation DISCPT=(43,0)])G463_165:0.10892119993149277[&&PRIME ID=463 VERTEXTYPE=Duplication DISCPT=(50,2)],((G464_166:0.0036743335[&&PRIME ID=464 VERTEXTYPE=Leaf],G465_167:0.0036743335[&&PRIME ID=465 VERTEXTYPE=Leaf])G466_168:0.18234212[&&PRIME ID=466 VERTEXTYPE=Speciation DISCPT=(3,0)],((G467_169:0.15518236[&&PRIME ID=467 VERTEXTYPE=Leaf],(G468_170:0.071761849[&&PRIME ID=468 VERTEXTYPE=Leaf],(G469_113:0.0073219862[&&PRIME ID=469 VERTEXTYPE=Leaf],G470_171:0.0073219862[&&PRIME ID=470 VERTEXTYPE=Leaf])G471_171:0.06443986279487028[&&PRIME ID=471 VERTEXTYPE=Additive Transfer FROMTOLINEAGE=(171,113) DISCPT=(5,1)])G472_172:0.083420512[&&PRIME ID=472 VERTEXTYPE=Speciation DISCPT=(21,0)])G473_173:0.011826559[&&PRIME ID=473 VERTEXTYPE=Speciation DISCPT=(45,0)],(G474_174:0.089234251[&&PRIME ID=474 VERTEXTYPE=Leaf],G475_169:0.089234251[&&PRIME ID=475 VERTEXTYPE=Leaf])G476_174:0.0777746693026129[&&PRIME ID=476 VERTEXTYPE=Additive Transfer FROMTOLINEAGE=(174,169) DISCPT=(25,2)])G477_175:0.019007532[&&PRIME ID=477 VERTEXTYPE=Speciation DISCPT=(50,0)])G478_176:0.10031526[&&PRIME ID=478 VERTEXTYPE=Speciation DISCPT=(54,0)])G479_177:0.18804521[&&PRIME ID=479 VERTEXTYPE=Speciation DISCPT=(69,0)])G480_178:0.075503607[&&PRIME ID=480 VERTEXTYPE=Speciation DISCPT=(90,0)],((((G481_179:0.18818096[&&PRIME ID=481 VERTEXTYPE=Leaf],G482_180:0.18818096[&&PRIME ID=482 VERTEXTYPE=Leaf])G483_181:0.00670573[&&PRIME ID=483 VERTEXTYPE=Speciation DISCPT=(57,0)],G484_182:0.19488669[&&PRIME ID=484 VERTEXTYPE=Leaf])G485_183:0.09121258[&&PRIME ID=485 VERTEXTYPE=Speciation DISCPT=(59,0)],G486_184:0.28609927[&&PRIME ID=486 VERTEXTYPE=Leaf])G487_185:0.0044493429[&&PRIME ID=487 VERTEXTYPE=Speciation DISCPT=(68,0)],(((G488_42:0.12044577[&&PRIME ID=488 VERTEXTYPE=Leaf],G489_189:0.12044577[&&PRIME ID=489 VERTEXTYPE=Leaf])G490_190:0.04140489[&&PRIME ID=490 VERTEXTYPE=Speciation DISCPT=(38,0)],G491_191:0.16185066[&&PRIME ID=491 VERTEXTYPE=Leaf])G492_192:0.061496724[&&PRIME ID=492 VERTEXTYPE=Speciation DISCPT=(48,0)],G493_184:0.22334738[&&PRIME ID=493 VERTEXTYPE=Leaf])G494_192:0.067201229[&&PRIME ID=494 VERTEXTYPE=Additive Transfer FROMTOLINEAGE=(192,184) DISCPT=(63,2)])G495_195:0.25933191[&&PRIME ID=495 VERTEXTYPE=Speciation DISCPT=(70,0)])G496_196:0.11093189[&&PRIME ID=496 VERTEXTYPE=Speciation DISCPT=(92,0)])G497_197:0.10442818[&&PRIME ID=497 VERTEXTYPE=Speciation DISCPT=(97,0)])G498_198:0.0[&&PRIME ID=498 VERTEXTYPE=Speciation DISCPT=(99,0)][&&PRIME NAME=PrunedTree];
