# Supplementary material for: Assessing the accuracy of phylogenetic rooting methods on prokaryotic gene families
Source: PLoS One. 2020 May 15;15(5):e0232950. doi: 10.1371/journal.pone.0232950 (PMC7228096; doi:10.1371/journal.pone.0232950)
Supplement: S1 Dataset — (ZIP) [file pone.0232950.s002.zip › AllSimulatedDatasets/R-025-HI-NR/original_trees/tree80]

((((((((G0_141:0.0078059523[&&PRIME ID=0 VERTEXTYPE=Leaf],G1_141:0.0078059523[&&PRIME ID=1 VERTEXTYPE=Leaf])G2_141:0.13378736931093752[&&PRIME ID=2 VERTEXTYPE=Duplication DISCPT=(6,2)],(((G3_142:0.02858717[&&PRIME ID=3 VERTEXTYPE=Leaf],(G4_143:0.026638662[&&PRIME ID=4 VERTEXTYPE=Leaf],G5_143:0.026638662[&&PRIME ID=5 VERTEXTYPE=Leaf])G6_143:0.0019485077185815618[&&PRIME ID=6 VERTEXTYPE=Duplication DISCPT=(18,1)])G7_144:0.046084333[&&PRIME ID=7 VERTEXTYPE=Speciation DISCPT=(20,0)],G8_187:0.074671503[&&PRIME ID=8 VERTEXTYPE=Leaf])G9_146:0.058476897[&&PRIME ID=9 VERTEXTYPE=Speciation DISCPT=(32,0)],(((G10_62:0.011641601[&&PRIME ID=10 VERTEXTYPE=Leaf],G11_134:0.011641601[&&PRIME ID=11 VERTEXTYPE=Leaf])G12_62:0.03485154385967809[&&PRIME ID=12 VERTEXTYPE=Additive Transfer FROMTOLINEAGE=(62,134) DISCPT=(8,1)],G13_147:0.046493145[&&PRIME ID=13 VERTEXTYPE=Leaf])G14_147:0.013840119128071664[&&PRIME ID=14 VERTEXTYPE=Additive Transfer FROMTOLINEAGE=(147,62) DISCPT=(26,2)],(G15_142:0.02858717[&&PRIME ID=15 VERTEXTYPE=Leaf],G16_143:0.02858717[&&PRIME ID=16 VERTEXTYPE=Leaf])G17_144:0.031746094[&&PRIME ID=17 VERTEXTYPE=Speciation DISCPT=(20,0)])G18_147:0.07281513567566017[&&PRIME ID=18 VERTEXTYPE=Additive Transfer FROMTOLINEAGE=(147,144) DISCPT=(30,1)])G19_148:0.0084449216[&&PRIME ID=19 VERTEXTYPE=Speciation DISCPT=(47,0)])G20_149:0.016673416[&&PRIME ID=20 VERTEXTYPE=Speciation DISCPT=(48,0)],((G21_66:0.11982885[&&PRIME ID=21 VERTEXTYPE=Leaf],(G22_90:0.079410694[&&PRIME ID=22 VERTEXTYPE=Leaf],G23_160:0.079410694[&&PRIME ID=23 VERTEXTYPE=Leaf])G24_160:0.04041816017135228[&&PRIME ID=24 VERTEXTYPE=Additive Transfer FROMTOLINEAGE=(160,90) DISCPT=(34,1)])G25_160:0.03225467622248398[&&PRIME ID=25 VERTEXTYPE=Additive Transfer FROMTOLINEAGE=(160,66) DISCPT=(42,2)],G26_161:0.15208353[&&PRIME ID=26 VERTEXTYPE=Leaf])G27_162:0.0061832075[&&PRIME ID=27 VERTEXTYPE=Speciation DISCPT=(49,0)])G28_149:0.04494748867192883[&&PRIME ID=28 VERTEXTYPE=Additive Transfer FROMTOLINEAGE=(149,162) DISCPT=(49,2)],(G29_150:0.030637701[&&PRIME ID=29 VERTEXTYPE=Leaf],G30_151:0.030637701[&&PRIME ID=30 VERTEXTYPE=Leaf])G31_152:0.17257653[&&PRIME ID=31 VERTEXTYPE=Speciation DISCPT=(22,0)])G32_153:0.071490999[&&PRIME ID=32 VERTEXTYPE=Speciation DISCPT=(57,0)],((G33_188:0.020253848[&&PRIME ID=33 VERTEXTYPE=Leaf],G34_189:0.020253848[&&PRIME ID=34 VERTEXTYPE=Leaf])G35_189:0.14410957074607814[&&PRIME ID=35 VERTEXTYPE=Additive Transfer FROMTOLINEAGE=(189,188) DISCPT=(10,2)],(G36_102:0.067047296[&&PRIME ID=36 VERTEXTYPE=Leaf],G37_102:0.067047296[&&PRIME ID=37 VERTEXTYPE=Leaf])G38_102:0.097316123[&&PRIME ID=38 VERTEXTYPE=Duplication DISCPT=(30,2)])G39_189:0.1103418066245629[&&PRIME ID=39 VERTEXTYPE=Duplication DISCPT=(51,1)])G40_153:0.21190423845690523[&&PRIME ID=40 VERTEXTYPE=Additive Transfer FROMTOLINEAGE=(153,189) DISCPT=(70,2)],(((((G41_154:0.096807116[&&PRIME ID=41 VERTEXTYPE=Leaf],(G42_155:0.082613742[&&PRIME ID=42 VERTEXTYPE=Leaf],G43_155:0.082613742[&&PRIME ID=43 VERTEXTYPE=Leaf])G44_155:0.014193373723768185[&&PRIME ID=44 VERTEXTYPE=Duplication DISCPT=(34,2)])G45_156:0.16149711[&&PRIME ID=45 VERTEXTYPE=Speciation DISCPT=(39,0)],(((G46_157:0.094104215[&&PRIME ID=46 VERTEXTYPE=Leaf],G47_158:0.094104215[&&PRIME ID=47 VERTEXTYPE=Leaf])G48_159:0.070045773[&&PRIME ID=48 VERTEXTYPE=Speciation DISCPT=(38,0)],((G49_160:0.13168946[&&PRIME ID=49 VERTEXTYPE=Leaf],(G50_133:0.058607042[&&PRIME ID=50 VERTEXTYPE=Leaf],G51_134:0.058607042[&&PRIME ID=51 VERTEXTYPE=Leaf])G52_135:0.073082421[&&PRIME ID=52 VERTEXTYPE=Speciation DISCPT=(30,0)])G53_160:0.02039406687549799[&&PRIME ID=53 VERTEXTYPE=Additive Transfer FROMTOLINEAGE=(160,135) DISCPT=(46,1)],G54_161:0.15208353[&&PRIME ID=54 VERTEXTYPE=Leaf])G55_162:0.012066458[&&PRIME ID=55 VERTEXTYPE=Speciation DISCPT=(49,0)])G56_163:0.086693742[&&PRIME ID=56 VERTEXTYPE=Speciation DISCPT=(51,0)],G57_164:0.25084373[&&PRIME ID=57 VERTEXTYPE=Leaf])G58_165:0.0074604915[&&PRIME ID=58 VERTEXTYPE=Speciation DISCPT=(65,0)])G59_166:0.14574079[&&PRIME ID=59 VERTEXTYPE=Speciation DISCPT=(69,0)],(((G60_169:0.029113944[&&PRIME ID=60 VERTEXTYPE=Leaf],G61_170:0.029113944[&&PRIME ID=61 VERTEXTYPE=Leaf])G62_171:0.01181803[&&PRIME ID=62 VERTEXTYPE=Speciation DISCPT=(21,0)],((G63_172:0.028388622[&&PRIME ID=63 VERTEXTYPE=Leaf],(G64_173:0.024667827[&&PRIME ID=64 VERTEXTYPE=Leaf],G65_174:0.024667827[&&PRIME ID=65 VERTEXTYPE=Leaf])G66_175:0.0037207949[&&PRIME ID=66 VERTEXTYPE=Speciation DISCPT=(15,0)])G67_176:0.0088970061[&&PRIME ID=67 VERTEXTYPE=Speciation DISCPT=(19,0)],G68_177:0.037285628[&&PRIME ID=68 VERTEXTYPE=Leaf])G69_178:0.0036463456[&&PRIME ID=69 VERTEXTYPE=Speciation DISCPT=(23,0)])G70_179:0.061756412[&&PRIME ID=70 VERTEXTYPE=Speciation DISCPT=(24,0)],(G71_59:0.017856816[&&PRIME ID=71 VERTEXTYPE=Leaf],G72_60:0.017856816[&&PRIME ID=72 VERTEXTYPE=Leaf])G73_61:0.08483157[&&PRIME ID=73 VERTEXTYPE=Speciation DISCPT=(10,0)])G74_179:0.30135662[&&PRIME ID=74 VERTEXTYPE=Additive Transfer FROMTOLINEAGE=(179,61) DISCPT=(41,1)])G75_182:0.019840607[&&PRIME ID=75 VERTEXTYPE=Speciation DISCPT=(80,0)],(G76_183:0.0083903367[&&PRIME ID=76 VERTEXTYPE=Leaf],G77_184:0.0083903367[&&PRIME ID=77 VERTEXTYPE=Leaf])G78_185:0.41549528[&&PRIME ID=78 VERTEXTYPE=Speciation DISCPT=(7,0)])G79_186:0.060213142[&&PRIME ID=79 VERTEXTYPE=Speciation DISCPT=(83,0)],G80_188:0.48409877[&&PRIME ID=80 VERTEXTYPE=Leaf])G81_196:0.0025107022[&&PRIME ID=81 VERTEXTYPE=Speciation DISCPT=(90,0)])G82_197:0.25918807[&&PRIME ID=82 VERTEXTYPE=Speciation DISCPT=(91,0)],((((G83_3:0.37591064[&&PRIME ID=83 VERTEXTYPE=Leaf],(((((G84_4:0.12050867[&&PRIME ID=84 VERTEXTYPE=Leaf],G85_5:0.12050867[&&PRIME ID=85 VERTEXTYPE=Leaf])G86_6:0.054086928[&&PRIME ID=86 VERTEXTYPE=Speciation DISCPT=(43,0)],(G87_4:0.12050867[&&PRIME ID=87 VERTEXTYPE=Leaf],G88_5:0.12050867[&&PRIME ID=88 VERTEXTYPE=Leaf])G89_6:0.054086928[&&PRIME ID=89 VERTEXTYPE=Speciation DISCPT=(43,0)])G90_6:0.013112611713045511[&&PRIME ID=90 VERTEXTYPE=Duplication DISCPT=(51,2)],G91_7:0.18770821[&&PRIME ID=91 VERTEXTYPE=Leaf])G92_8:0.00613702[&&PRIME ID=92 VERTEXTYPE=Speciation DISCPT=(53,0)],G93_9:0.19384523[&&PRIME ID=93 VERTEXTYPE=Leaf])G94_10:0.08642043[&&PRIME ID=94 VERTEXTYPE=Speciation DISCPT=(56,0)],G95_11:0.28026566[&&PRIME ID=95 VERTEXTYPE=Leaf])G96_12:0.095644982[&&PRIME ID=96 VERTEXTYPE=Speciation DISCPT=(71,0)])G97_13:0.026539596[&&PRIME ID=97 VERTEXTYPE=Speciation DISCPT=(78,0)],G98_1:0.40245024[&&PRIME ID=98 VERTEXTYPE=Leaf])G99_1:0.27327465[&&PRIME ID=99 VERTEXTYPE=Additive Transfer FROMTOLINEAGE=(1,13) DISCPT=(79,2)],((((G100_4:0.12050867[&&PRIME ID=100 VERTEXTYPE=Leaf],(G101_5:0.071542769[&&PRIME ID=101 VERTEXTYPE=Leaf],G102_5:0.071542769[&&PRIME ID=102 VERTEXTYPE=Leaf])G103_5:0.048965900840659174[&&PRIME ID=103 VERTEXTYPE=Duplication DISCPT=(31,1)])G104_6:0.06719954[&&PRIME ID=104 VERTEXTYPE=Speciation DISCPT=(43,0)],G105_7:0.18770821[&&PRIME ID=105 VERTEXTYPE=Leaf])G106_8:0.00613702[&&PRIME ID=106 VERTEXTYPE=Speciation DISCPT=(53,0)],G107_9:0.19384523[&&PRIME ID=107 VERTEXTYPE=Leaf])G108_10:0.40433126[&&PRIME ID=108 VERTEXTYPE=Speciation DISCPT=(56,0)],((((((G109_18:0.0086140323[&&PRIME ID=109 VERTEXTYPE=Leaf],G110_100:0.0086140323[&&PRIME ID=110 VERTEXTYPE=Leaf])G111_18:0.09337988772921771[&&PRIME ID=111 VERTEXTYPE=Additive Transfer FROMTOLINEAGE=(18,100) DISCPT=(7,1)],G112_19:0.10199392[&&PRIME ID=112 VERTEXTYPE=Leaf])G113_20:6.383408E-4[&&PRIME ID=113 VERTEXTYPE=Speciation DISCPT=(40,0)],(G114_21:0.014104423[&&PRIME ID=114 VERTEXTYPE=Leaf],G115_22:0.014104423[&&PRIME ID=115 VERTEXTYPE=Leaf])G116_23:0.088527838[&&PRIME ID=116 VERTEXTYPE=Speciation DISCPT=(9,0)])G117_24:0.072562029[&&PRIME ID=117 VERTEXTYPE=Speciation DISCPT=(41,0)],(G118_25:0.099637035[&&PRIME ID=118 VERTEXTYPE=Leaf],(G119_25:0.0081653682[&&PRIME ID=119 VERTEXTYPE=Leaf],G120_9:0.0081653682[&&PRIME ID=120 VERTEXTYPE=Leaf])G121_25:0.09147166702691327[&&PRIME ID=121 VERTEXTYPE=Additive Transfer FROMTOLINEAGE=(25,9) DISCPT=(6,2)])G122_25:0.07555725479215968[&&PRIME ID=122 VERTEXTYPE=Duplication DISCPT=(39,2)])G123_26:0.04977747[&&PRIME ID=123 VERTEXTYPE=Speciation DISCPT=(52,0)],((G124_25:0.043960988[&&PRIME ID=124 VERTEXTYPE=Leaf],G125_25:0.043960988[&&PRIME ID=125 VERTEXTYPE=Leaf])G126_25:0.06710893844153538[&&PRIME ID=126 VERTEXTYPE=Duplication DISCPT=(26,1)],(G127_27:0.089286872[&&PRIME ID=127 VERTEXTYPE=Leaf],((((G128_28:0.022470676[&&PRIME ID=128 VERTEXTYPE=Leaf],G129_29:0.022470676[&&PRIME ID=129 VERTEXTYPE=Leaf])G130_30:0.033298422[&&PRIME ID=130 VERTEXTYPE=Speciation DISCPT=(12,0)],(G131_31:0.055656217[&&PRIME ID=131 VERTEXTYPE=Leaf],G132_32:0.055656217[&&PRIME ID=132 VERTEXTYPE=Leaf])G133_33:1.1288124E-4[&&PRIME ID=133 VERTEXTYPE=Speciation DISCPT=(28,0)])G134_34:0.014638064[&&PRIME ID=134 VERTEXTYPE=Speciation DISCPT=(29,0)],G135_35:0.070407162[&&PRIME ID=135 VERTEXTYPE=Leaf])G136_36:0.018468719[&&PRIME ID=136 VERTEXTYPE=Speciation DISCPT=(31,0)],(G137_37:3.003855E-4[&&PRIME ID=137 VERTEXTYPE=Leaf],G138_38:3.003855E-4[&&PRIME ID=138 VERTEXTYPE=Leaf])G139_39:0.088575495[&&PRIME ID=139 VERTEXTYPE=Speciation DISCPT=(1,0)])G140_40:4.1099164E-4[&&PRIME ID=140 VERTEXTYPE=Speciation DISCPT=(36,0)])G141_41:0.021783054[&&PRIME ID=141 VERTEXTYPE=Speciation DISCPT=(37,0)])G142_41:0.11390183360913911[&&PRIME ID=142 VERTEXTYPE=Additive Transfer FROMTOLINEAGE=(41,25) DISCPT=(42,1)])G143_42:0.091832327[&&PRIME ID=143 VERTEXTYPE=Speciation DISCPT=(63,0)],((((G144_18:0.10199392[&&PRIME ID=144 VERTEXTYPE=Leaf],(G145_19:0.032421599[&&PRIME ID=145 VERTEXTYPE=Leaf],G146_136:0.032421599[&&PRIME ID=146 VERTEXTYPE=Leaf])G147_19:0.06957232056168475[&&PRIME ID=147 VERTEXTYPE=Additive Transfer FROMTOLINEAGE=(19,136) DISCPT=(22,1)])G148_20:6.383408E-4[&&PRIME ID=148 VERTEXTYPE=Speciation DISCPT=(40,0)],(G149_21:0.014104423[&&PRIME ID=149 VERTEXTYPE=Leaf],G150_22:0.014104423[&&PRIME ID=150 VERTEXTYPE=Leaf])G151_23:0.088527838[&&PRIME ID=151 VERTEXTYPE=Speciation DISCPT=(9,0)])G152_24:0.072562029[&&PRIME ID=152 VERTEXTYPE=Speciation DISCPT=(41,0)],G153_25:0.17519429[&&PRIME ID=153 VERTEXTYPE=Leaf])G154_26:0.04977747[&&PRIME ID=154 VERTEXTYPE=Speciation DISCPT=(52,0)],(G155_27:0.089286872[&&PRIME ID=155 VERTEXTYPE=Leaf],((((G156_28:0.022470676[&&PRIME ID=156 VERTEXTYPE=Leaf],G157_29:0.022470676[&&PRIME ID=157 VERTEXTYPE=Leaf])G158_30:0.033298422[&&PRIME ID=158 VERTEXTYPE=Speciation DISCPT=(12,0)],(G159_31:0.055656217[&&PRIME ID=159 VERTEXTYPE=Leaf],G160_32:0.055656217[&&PRIME ID=160 VERTEXTYPE=Leaf])G161_33:1.1288124E-4[&&PRIME ID=161 VERTEXTYPE=Speciation DISCPT=(28,0)])G162_34:0.014638064[&&PRIME ID=162 VERTEXTYPE=Speciation DISCPT=(29,0)],G163_35:0.070407162[&&PRIME ID=163 VERTEXTYPE=Leaf])G164_36:0.018468719[&&PRIME ID=164 VERTEXTYPE=Speciation DISCPT=(31,0)],(G165_37:3.003855E-4[&&PRIME ID=165 VERTEXTYPE=Leaf],G166_38:3.003855E-4[&&PRIME ID=166 VERTEXTYPE=Leaf])G167_39:0.088575495[&&PRIME ID=167 VERTEXTYPE=Speciation DISCPT=(1,0)])G168_40:4.1099164E-4[&&PRIME ID=168 VERTEXTYPE=Speciation DISCPT=(36,0)])G169_41:0.13568489[&&PRIME ID=169 VERTEXTYPE=Speciation DISCPT=(37,0)])G170_42:0.091832327[&&PRIME ID=170 VERTEXTYPE=Speciation DISCPT=(63,0)])G171_42:0.2813724[&&PRIME ID=171 VERTEXTYPE=Duplication DISCPT=(74,1)])G172_45:0.077548404[&&PRIME ID=172 VERTEXTYPE=Speciation DISCPT=(93,0)])G173_46:0.062158917[&&PRIME ID=173 VERTEXTYPE=Speciation DISCPT=(95,0)],((((G174_90:0.40658701[&&PRIME ID=174 VERTEXTYPE=Leaf],(G175_90:0.3407733[&&PRIME ID=175 VERTEXTYPE=Leaf],((((G176_4:0.12050867[&&PRIME ID=176 VERTEXTYPE=Leaf],G177_5:0.12050867[&&PRIME ID=177 VERTEXTYPE=Leaf])G178_6:0.06719954[&&PRIME ID=178 VERTEXTYPE=Speciation DISCPT=(43,0)],((G179_180:0.097691259[&&PRIME ID=179 VERTEXTYPE=Leaf],G180_75:0.097691259[&&PRIME ID=180 VERTEXTYPE=Leaf])G181_7:0.08925707010073937[&&PRIME ID=181 VERTEXTYPE=Additive Transfer FROMTOLINEAGE=(7,180) DISCPT=(39,1)],G182_4:0.18694833[&&PRIME ID=182 VERTEXTYPE=Leaf])G183_7:7.598806204875203E-4[&&PRIME ID=183 VERTEXTYPE=Additive Transfer FROMTOLINEAGE=(7,6) DISCPT=(52,2)])G184_8:0.00613702[&&PRIME ID=184 VERTEXTYPE=Speciation DISCPT=(53,0)],G185_9:0.19384523[&&PRIME ID=185 VERTEXTYPE=Leaf])G186_10:0.08642043[&&PRIME ID=186 VERTEXTYPE=Speciation DISCPT=(56,0)],G187_11:0.28026566[&&PRIME ID=187 VERTEXTYPE=Leaf])G188_12:0.060507645[&&PRIME ID=188 VERTEXTYPE=Speciation DISCPT=(71,0)])G189_90:0.06581370638580268[&&PRIME ID=189 VERTEXTYPE=Additive Transfer FROMTOLINEAGE=(90,12) DISCPT=(75,1)])G190_90:0.019065820908239512[&&PRIME ID=190 VERTEXTYPE=Duplication DISCPT=(80,1)],(G191_47:0.33415778[&&PRIME ID=191 VERTEXTYPE=Leaf],(((((G192_48:0.0018457237[&&PRIME ID=192 VERTEXTYPE=Leaf],G193_49:0.0018457237[&&PRIME ID=193 VERTEXTYPE=Leaf])G194_50:0.021350967[&&PRIME ID=194 VERTEXTYPE=Speciation DISCPT=(3,0)],G195_51:0.023196691[&&PRIME ID=195 VERTEXTYPE=Leaf])G196_52:0.002500085[&&PRIME ID=196 VERTEXTYPE=Speciation DISCPT=(13,0)],G197_53:0.025696776[&&PRIME ID=197 VERTEXTYPE=Leaf])G198_54:0.1662439[&&PRIME ID=198 VERTEXTYPE=Speciation DISCPT=(16,0)],(G199_55:0.0059844747[&&PRIME ID=199 VERTEXTYPE=Leaf],G200_56:0.0059844747[&&PRIME ID=200 VERTEXTYPE=Leaf])G201_57:0.1859562[&&PRIME ID=201 VERTEXTYPE=Speciation DISCPT=(5,0)])G202_58:0.024297533[&&PRIME ID=202 VERTEXTYPE=Speciation DISCPT=(54,0)],G203_62:0.21623821[&&PRIME ID=203 VERTEXTYPE=Leaf])G204_64:0.11791957[&&PRIME ID=204 VERTEXTYPE=Speciation DISCPT=(62,0)])G205_65:0.091495052[&&PRIME ID=205 VERTEXTYPE=Speciation DISCPT=(75,0)])G206_90:0.27205005[&&PRIME ID=206 VERTEXTYPE=Additive Transfer FROMTOLINEAGE=(90,65) DISCPT=(83,1)],(G207_66:0.47277838[&&PRIME ID=207 VERTEXTYPE=Leaf],((G208_78:0.25428168[&&PRIME ID=208 VERTEXTYPE=Leaf],(G209_141:0.067791429[&&PRIME ID=209 VERTEXTYPE=Leaf],G210_78:0.067791429[&&PRIME ID=210 VERTEXTYPE=Leaf])G211_78:0.18649025149742784[&&PRIME ID=211 VERTEXTYPE=Additive Transfer FROMTOLINEAGE=(78,141) DISCPT=(30,2)])G212_78:0.001229186301948826[&&PRIME ID=212 VERTEXTYPE=Duplication DISCPT=(66,1)],((G213_79:0.041414356[&&PRIME ID=213 VERTEXTYPE=Leaf],G214_80:0.041414356[&&PRIME ID=214 VERTEXTYPE=Leaf])G215_81:0.19197877[&&PRIME ID=215 VERTEXTYPE=Speciation DISCPT=(25,0)],(G216_82:0.026341106[&&PRIME ID=216 VERTEXTYPE=Leaf],(G217_83:0.0046207978[&&PRIME ID=217 VERTEXTYPE=Leaf],G218_83:0.0046207978[&&PRIME ID=218 VERTEXTYPE=Leaf])G219_83:0.021720308187444224[&&PRIME ID=219 VERTEXTYPE=Duplication DISCPT=(4,1)])G220_84:0.20705202[&&PRIME ID=220 VERTEXTYPE=Speciation DISCPT=(18,0)])G221_85:0.022117742[&&PRIME ID=221 VERTEXTYPE=Speciation DISCPT=(64,0)])G222_86:0.21726751[&&PRIME ID=222 VERTEXTYPE=Speciation DISCPT=(67,0)])G223_88:0.22492451[&&PRIME ID=223 VERTEXTYPE=Speciation DISCPT=(89,0)])G224_91:0.007603974937634164[&&PRIME ID=224 VERTEXTYPE=Duplication DISCPT=(96,1)],((((G225_92:0.10548446[&&PRIME ID=225 VERTEXTYPE=Leaf],G226_92:0.10548446[&&PRIME ID=226 VERTEXTYPE=Leaf])G227_92:0.3099805397768354[&&PRIME ID=227 VERTEXTYPE=Duplication DISCPT=(41,2)],(G228_110:0.25564562[&&PRIME ID=228 VERTEXTYPE=Leaf],(G229_111:0.21388818[&&PRIME ID=229 VERTEXTYPE=Leaf],(G230_119:0.087647341[&&PRIME ID=230 VERTEXTYPE=Leaf],G231_120:0.087647341[&&PRIME ID=231 VERTEXTYPE=Leaf])G232_121:0.12624084[&&PRIME ID=232 VERTEXTYPE=Speciation DISCPT=(35,0)])G233_123:0.041757447[&&PRIME ID=233 VERTEXTYPE=Speciation DISCPT=(61,0)])G234_124:0.15981938[&&PRIME ID=234 VERTEXTYPE=Speciation DISCPT=(68,0)])G235_126:0.0071197886[&&PRIME ID=235 VERTEXTYPE=Speciation DISCPT=(81,0)],(G236_127:0.1263117[&&PRIME ID=236 VERTEXTYPE=Leaf],(G237_128:0.023645564[&&PRIME ID=237 VERTEXTYPE=Leaf],G238_129:0.023645564[&&PRIME ID=238 VERTEXTYPE=Leaf])G239_130:0.10266614[&&PRIME ID=239 VERTEXTYPE=Speciation DISCPT=(14,0)])G240_131:0.29627309[&&PRIME ID=240 VERTEXTYPE=Speciation DISCPT=(45,0)])G241_132:0.017542324[&&PRIME ID=241 VERTEXTYPE=Speciation DISCPT=(82,0)],(((((((G242_93:0.0037506145[&&PRIME ID=242 VERTEXTYPE=Leaf],G243_94:0.0037506145[&&PRIME ID=243 VERTEXTYPE=Leaf])G244_95:0.0029131336[&&PRIME ID=244 VERTEXTYPE=Speciation DISCPT=(4,0)],G245_96:0.0066637481[&&PRIME ID=245 VERTEXTYPE=Leaf])G246_97:0.070112557[&&PRIME ID=246 VERTEXTYPE=Speciation DISCPT=(6,0)],G247_98:0.076776305[&&PRIME ID=247 VERTEXTYPE=Leaf])G248_99:0.18196739[&&PRIME ID=248 VERTEXTYPE=Speciation DISCPT=(34,0)],G249_100:0.25874369[&&PRIME ID=249 VERTEXTYPE=Leaf])G250_101:0.022791531[&&PRIME ID=250 VERTEXTYPE=Speciation DISCPT=(70,0)],(G251_102:0.13045851[&&PRIME ID=251 VERTEXTYPE=Leaf],((G252_103:0.010688851[&&PRIME ID=252 VERTEXTYPE=Leaf],G253_104:0.010688851[&&PRIME ID=253 VERTEXTYPE=Leaf])G254_105:0.06474718[&&PRIME ID=254 VERTEXTYPE=Speciation DISCPT=(8,0)],G255_106:0.075436031[&&PRIME ID=255 VERTEXTYPE=Leaf])G256_107:0.055022484[&&PRIME ID=256 VERTEXTYPE=Speciation DISCPT=(33,0)])G257_108:0.15107671[&&PRIME ID=257 VERTEXTYPE=Speciation DISCPT=(46,0)])G258_109:0.10319718[&&PRIME ID=258 VERTEXTYPE=Speciation DISCPT=(72,0)],(((G259_103:0.010688851[&&PRIME ID=259 VERTEXTYPE=Leaf],G260_104:0.010688851[&&PRIME ID=260 VERTEXTYPE=Leaf])G261_105:0.20935078[&&PRIME ID=261 VERTEXTYPE=Speciation DISCPT=(8,0)],G262_110:0.22003963[&&PRIME ID=262 VERTEXTYPE=Leaf])G263_110:0.0356059905528847[&&PRIME ID=263 VERTEXTYPE=Additive Transfer FROMTOLINEAGE=(110,108) DISCPT=(62,1)],(G264_111:0.21388818[&&PRIME ID=264 VERTEXTYPE=Leaf],G265_119:0.21388818[&&PRIME ID=265 VERTEXTYPE=Leaf])G266_123:0.041757447[&&PRIME ID=266 VERTEXTYPE=Speciation DISCPT=(61,0)])G267_124:0.12908678[&&PRIME ID=267 VERTEXTYPE=Speciation DISCPT=(68,0)])G268_125:0.042094515[&&PRIME ID=268 VERTEXTYPE=Speciation DISCPT=(79,0)],((G269_133:0.058607042[&&PRIME ID=269 VERTEXTYPE=Leaf],G270_134:0.058607042[&&PRIME ID=270 VERTEXTYPE=Leaf])G271_135:0.14655521[&&PRIME ID=271 VERTEXTYPE=Speciation DISCPT=(30,0)],(G272_136:0.038806269[&&PRIME ID=272 VERTEXTYPE=Leaf],G273_136:0.038806269[&&PRIME ID=273 VERTEXTYPE=Leaf])G274_136:0.16635598136813276[&&PRIME ID=274 VERTEXTYPE=Duplication DISCPT=(23,1)])G275_137:0.22166467[&&PRIME ID=275 VERTEXTYPE=Speciation DISCPT=(58,0)])G276_137:0.01330019655906924[&&PRIME ID=276 VERTEXTYPE=Additive Transfer FROMTOLINEAGE=(137,132) DISCPT=(83,1)])G277_138:0.26517974[&&PRIME ID=277 VERTEXTYPE=Speciation DISCPT=(84,0)])G278_139:0.032576956[&&PRIME ID=278 VERTEXTYPE=Speciation DISCPT=(97,0)])G279_140:0.0079137207[&&PRIME ID=279 VERTEXTYPE=Speciation DISCPT=(98,0)])G280_140:0.0169937314509935[&&PRIME ID=280 VERTEXTYPE=Additive Transfer FROMTOLINEAGE=(140,197) DISCPT=(98,1)],(G281_90:0.66671367[&&PRIME ID=281 VERTEXTYPE=Leaf],(((G282_180:0.15867573[&&PRIME ID=282 VERTEXTYPE=Leaf],G283_187:0.15867573[&&PRIME ID=283 VERTEXTYPE=Leaf])G284_180:0.22475396[&&PRIME ID=284 VERTEXTYPE=Additive Transfer FROMTOLINEAGE=(180,187) DISCPT=(49,2)],(G285_183:0.0083903367[&&PRIME ID=285 VERTEXTYPE=Leaf],G286_184:0.0083903367[&&PRIME ID=286 VERTEXTYPE=Leaf])G287_185:0.37503935[&&PRIME ID=287 VERTEXTYPE=Speciation DISCPT=(7,0)])G288_185:0.10066907[&&PRIME ID=288 VERTEXTYPE=Additive Transfer FROMTOLINEAGE=(185,181) DISCPT=(78,2)],((G289_189:0.2797353[&&PRIME ID=289 VERTEXTYPE=Leaf],G290_188:0.2797353[&&PRIME ID=290 VERTEXTYPE=Leaf])G291_189:0.02713471450625603[&&PRIME ID=291 VERTEXTYPE=Additive Transfer FROMTOLINEAGE=(189,188) DISCPT=(70,2)],((G292_190:0.022470121[&&PRIME ID=292 VERTEXTYPE=Leaf],G293_191:0.022470121[&&PRIME ID=293 VERTEXTYPE=Leaf])G294_192:0.010442438[&&PRIME ID=294 VERTEXTYPE=Speciation DISCPT=(11,0)],G295_43:0.032912559[&&PRIME ID=295 VERTEXTYPE=Leaf])G296_192:0.2739574570398412[&&PRIME ID=296 VERTEXTYPE=Additive Transfer FROMTOLINEAGE=(192,43) DISCPT=(22,1)])G297_193:0.17722874[&&PRIME ID=297 VERTEXTYPE=Speciation DISCPT=(74,0)])G298_196:0.1826149[&&PRIME ID=298 VERTEXTYPE=Speciation DISCPT=(90,0)])G299_197:0.09607759987853882[&&PRIME ID=299 VERTEXTYPE=Additive Transfer FROMTOLINEAGE=(197,90) DISCPT=(94,2)])G300_198:0.0[&&PRIME ID=300 VERTEXTYPE=Speciation DISCPT=(99,0)][&&PRIME NAME=PrunedTree];
