# Supplementary material for: Assessing the accuracy of phylogenetic rooting methods on prokaryotic gene families
Source: PLoS One. 2020 May 15;15(5):e0232950. doi: 10.1371/journal.pone.0232950 (PMC7228096; doi:10.1371/journal.pone.0232950)
Supplement: S1 Dataset — (ZIP) [file pone.0232950.s002.zip › AllSimulatedDatasets/R-025-HI-NR/original_trees/tree81]

(((((((G0_19:0.013222132[&&PRIME ID=0 VERTEXTYPE=Leaf],G1_20:0.013222132[&&PRIME ID=1 VERTEXTYPE=Leaf])G2_21:0.14398452[&&PRIME ID=2 VERTEXTYPE=Speciation DISCPT=(6,0)],(G3_19:0.013222132[&&PRIME ID=3 VERTEXTYPE=Leaf],G4_20:0.013222132[&&PRIME ID=4 VERTEXTYPE=Leaf])G5_21:0.14398452[&&PRIME ID=5 VERTEXTYPE=Speciation DISCPT=(6,0)])G6_21:0.07720937249835677[&&PRIME ID=6 VERTEXTYPE=Duplication DISCPT=(52,2)],(((G7_31:0.12287284[&&PRIME ID=7 VERTEXTYPE=Leaf],G8_32:0.12287284[&&PRIME ID=8 VERTEXTYPE=Leaf])G9_33:0.00912026[&&PRIME ID=9 VERTEXTYPE=Speciation DISCPT=(43,0)],G10_34:0.1319931[&&PRIME ID=10 VERTEXTYPE=Leaf])G11_35:0.0054819758[&&PRIME ID=11 VERTEXTYPE=Speciation DISCPT=(49,0)],G12_22:0.13747508[&&PRIME ID=12 VERTEXTYPE=Leaf])G13_22:0.09694094420887761[&&PRIME ID=13 VERTEXTYPE=Additive Transfer FROMTOLINEAGE=(22,35) DISCPT=(49,2)])G14_23:0.28234366[&&PRIME ID=14 VERTEXTYPE=Speciation DISCPT=(64,0)],(G15_27:0.060038617[&&PRIME ID=15 VERTEXTYPE=Leaf],G16_149:0.060038617[&&PRIME ID=16 VERTEXTYPE=Leaf])G17_29:0.45672107[&&PRIME ID=17 VERTEXTYPE=Speciation DISCPT=(24,0)])G18_30:0.041520985[&&PRIME ID=18 VERTEXTYPE=Speciation DISCPT=(88,0)],((G19_31:0.12287284[&&PRIME ID=19 VERTEXTYPE=Leaf],G20_32:0.12287284[&&PRIME ID=20 VERTEXTYPE=Leaf])G21_33:0.00912026[&&PRIME ID=21 VERTEXTYPE=Speciation DISCPT=(43,0)],(G22_34:0.029720332[&&PRIME ID=22 VERTEXTYPE=Leaf],G23_3:0.029720332[&&PRIME ID=23 VERTEXTYPE=Leaf])G24_34:0.10227276838208792[&&PRIME ID=24 VERTEXTYPE=Additive Transfer FROMTOLINEAGE=(34,3) DISCPT=(17,1)])G25_35:0.42628757[&&PRIME ID=25 VERTEXTYPE=Speciation DISCPT=(49,0)])G26_36:0.22659924[&&PRIME ID=26 VERTEXTYPE=Speciation DISCPT=(91,0)],(((((G27_37:0.076924384[&&PRIME ID=27 VERTEXTYPE=Leaf],G28_38:0.076924384[&&PRIME ID=28 VERTEXTYPE=Leaf])G29_39:0.19250941[&&PRIME ID=29 VERTEXTYPE=Speciation DISCPT=(33,0)],((G30_40:0.014152736[&&PRIME ID=30 VERTEXTYPE=Leaf],G31_41:0.014152736[&&PRIME ID=31 VERTEXTYPE=Leaf])G32_42:0.037434152[&&PRIME ID=32 VERTEXTYPE=Speciation DISCPT=(9,0)],G33_43:0.051586888[&&PRIME ID=33 VERTEXTYPE=Leaf])G34_44:0.21784691[&&PRIME ID=34 VERTEXTYPE=Speciation DISCPT=(21,0)])G35_45:0.18379267[&&PRIME ID=35 VERTEXTYPE=Speciation DISCPT=(70,0)],((G36_46:0.087000602[&&PRIME ID=36 VERTEXTYPE=Leaf],(G37_47:0.04855604[&&PRIME ID=37 VERTEXTYPE=Leaf],G38_47:0.04855604[&&PRIME ID=38 VERTEXTYPE=Leaf])G39_47:0.03844456188605829[&&PRIME ID=39 VERTEXTYPE=Duplication DISCPT=(20,2)])G40_48:0.34275513[&&PRIME ID=40 VERTEXTYPE=Speciation DISCPT=(36,0)],((((G41_49:0.08616124[&&PRIME ID=41 VERTEXTYPE=Leaf],G42_54:0.08616124[&&PRIME ID=42 VERTEXTYPE=Leaf])G43_49:0.09932421244109307[&&PRIME ID=43 VERTEXTYPE=Additive Transfer FROMTOLINEAGE=(49,54) DISCPT=(35,2)],(G44_50:0.10021609[&&PRIME ID=44 VERTEXTYPE=Leaf],G45_51:0.10021609[&&PRIME ID=45 VERTEXTYPE=Leaf])G46_52:0.085269363[&&PRIME ID=46 VERTEXTYPE=Speciation DISCPT=(39,0)])G47_53:0.1376221[&&PRIME ID=47 VERTEXTYPE=Speciation DISCPT=(56,0)],(((G48_54:0.23201215[&&PRIME ID=48 VERTEXTYPE=Leaf],((G49_55:0.021089694[&&PRIME ID=49 VERTEXTYPE=Leaf],(G50_56:0.0020555196[&&PRIME ID=50 VERTEXTYPE=Leaf],G51_57:0.0020555196[&&PRIME ID=51 VERTEXTYPE=Leaf])G52_58:0.019034174[&&PRIME ID=52 VERTEXTYPE=Speciation DISCPT=(2,0)])G53_59:0.056996252[&&PRIME ID=53 VERTEXTYPE=Speciation DISCPT=(13,0)],G54_60:0.078085946[&&PRIME ID=54 VERTEXTYPE=Leaf])G55_61:0.15392621[&&PRIME ID=55 VERTEXTYPE=Speciation DISCPT=(34,0)])G56_62:0.029742863[&&PRIME ID=56 VERTEXTYPE=Speciation DISCPT=(63,0)],(G57_37:0.076924384[&&PRIME ID=57 VERTEXTYPE=Leaf],G58_38:0.076924384[&&PRIME ID=58 VERTEXTYPE=Leaf])G59_39:0.18483063[&&PRIME ID=59 VERTEXTYPE=Speciation DISCPT=(33,0)])G60_68:0.055618953[&&PRIME ID=60 VERTEXTYPE=Speciation DISCPT=(69,0)],(G61_72:0.12904186[&&PRIME ID=61 VERTEXTYPE=Leaf],G62_73:0.12904186[&&PRIME ID=62 VERTEXTYPE=Leaf])G63_74:0.18833211[&&PRIME ID=63 VERTEXTYPE=Speciation DISCPT=(47,0)])G64_76:0.0057335829[&&PRIME ID=64 VERTEXTYPE=Speciation DISCPT=(76,0)])G65_77:0.013196655[&&PRIME ID=65 VERTEXTYPE=Speciation DISCPT=(77,0)],(G66_49:0.32310755[&&PRIME ID=66 VERTEXTYPE=Leaf],((((G67_80:0.050946094[&&PRIME ID=67 VERTEXTYPE=Leaf],G68_95:0.050946094[&&PRIME ID=68 VERTEXTYPE=Leaf])G69_80:0.15593232[&&PRIME ID=69 VERTEXTYPE=Additive Transfer FROMTOLINEAGE=(80,95) DISCPT=(20,2)],G70_114:0.20687842[&&PRIME ID=70 VERTEXTYPE=Leaf])G71_80:0.06918299618524092[&&PRIME ID=71 VERTEXTYPE=Additive Transfer FROMTOLINEAGE=(80,115) DISCPT=(60,1)],(((G72_54:0.025481664[&&PRIME ID=72 VERTEXTYPE=Leaf],G73_182:0.025481664[&&PRIME ID=73 VERTEXTYPE=Leaf])G74_54:0.20653048919078842[&&PRIME ID=74 VERTEXTYPE=Additive Transfer FROMTOLINEAGE=(54,182) DISCPT=(15,1)],((G75_55:0.021089694[&&PRIME ID=75 VERTEXTYPE=Leaf],(G76_56:0.0020555196[&&PRIME ID=76 VERTEXTYPE=Leaf],G77_57:0.0020555196[&&PRIME ID=77 VERTEXTYPE=Leaf])G78_58:0.019034174[&&PRIME ID=78 VERTEXTYPE=Speciation DISCPT=(2,0)])G79_59:0.056996252[&&PRIME ID=79 VERTEXTYPE=Speciation DISCPT=(13,0)],(G80_60:0.064517757[&&PRIME ID=80 VERTEXTYPE=Leaf],G81_60:0.064517757[&&PRIME ID=81 VERTEXTYPE=Leaf])G82_60:0.013568189270680714[&&PRIME ID=82 VERTEXTYPE=Duplication DISCPT=(25,1)])G83_61:0.15392621[&&PRIME ID=83 VERTEXTYPE=Speciation DISCPT=(34,0)])G84_62:0.029742863[&&PRIME ID=84 VERTEXTYPE=Speciation DISCPT=(63,0)],(((G85_64:0.089853787[&&PRIME ID=85 VERTEXTYPE=Leaf],G86_65:0.089853787[&&PRIME ID=86 VERTEXTYPE=Leaf])G87_66:0.055345927[&&PRIME ID=87 VERTEXTYPE=Speciation DISCPT=(37,0)],(G88_7:0.041346278[&&PRIME ID=88 VERTEXTYPE=Leaf],G89_63:0.041346278[&&PRIME ID=89 VERTEXTYPE=Leaf])G90_63:0.10385343662000476[&&PRIME ID=90 VERTEXTYPE=Additive Transfer FROMTOLINEAGE=(63,7) DISCPT=(19,2)])G91_63:0.0028306272569969034[&&PRIME ID=91 VERTEXTYPE=Additive Transfer FROMTOLINEAGE=(63,66) DISCPT=(51,2)],(G92_64:0.089853787[&&PRIME ID=92 VERTEXTYPE=Leaf],G93_65:0.089853787[&&PRIME ID=93 VERTEXTYPE=Leaf])G94_66:0.058176555[&&PRIME ID=94 VERTEXTYPE=Speciation DISCPT=(37,0)])G95_67:0.11372467[&&PRIME ID=95 VERTEXTYPE=Speciation DISCPT=(52,0)])G96_68:0.014306395[&&PRIME ID=96 VERTEXTYPE=Speciation DISCPT=(69,0)])G97_68:0.041312557476954385[&&PRIME ID=97 VERTEXTYPE=Additive Transfer FROMTOLINEAGE=(68,80) DISCPT=(70,1)],((G98_132:0.03784935[&&PRIME ID=98 VERTEXTYPE=Leaf],G99_72:0.03784935[&&PRIME ID=99 VERTEXTYPE=Leaf])G100_72:0.09119251037516518[&&PRIME ID=100 VERTEXTYPE=Additive Transfer FROMTOLINEAGE=(72,132) DISCPT=(19,1)],G101_73:0.12904186[&&PRIME ID=101 VERTEXTYPE=Leaf])G102_74:0.18833211[&&PRIME ID=102 VERTEXTYPE=Speciation DISCPT=(47,0)])G103_76:0.0057335829[&&PRIME ID=103 VERTEXTYPE=Speciation DISCPT=(76,0)])G104_77:0.013196655[&&PRIME ID=104 VERTEXTYPE=Speciation DISCPT=(77,0)])G105_77:0.09345152949418184[&&PRIME ID=105 VERTEXTYPE=Duplication DISCPT=(80,1)])G106_78:0.023470729[&&PRIME ID=106 VERTEXTYPE=Speciation DISCPT=(84,0)])G107_79:0.17667451[&&PRIME ID=107 VERTEXTYPE=Speciation DISCPT=(87,0)],G108_82:0.62990097[&&PRIME ID=108 VERTEXTYPE=Leaf])G109_85:0.020857584[&&PRIME ID=109 VERTEXTYPE=Speciation DISCPT=(96,0)],(((G110_83:0.33739037[&&PRIME ID=110 VERTEXTYPE=Leaf],G111_83:0.33739037[&&PRIME ID=111 VERTEXTYPE=Leaf])G112_83:0.14322774[&&PRIME ID=112 VERTEXTYPE=Duplication DISCPT=(80,1)],((G113_86:0.047980287[&&PRIME ID=113 VERTEXTYPE=Leaf],G114_86:0.047980287[&&PRIME ID=114 VERTEXTYPE=Leaf])G115_86:0.31870455[&&PRIME ID=115 VERTEXTYPE=Duplication DISCPT=(20,2)],((G116_86:0.13717835[&&PRIME ID=116 VERTEXTYPE=Leaf],G117_86:0.13717835[&&PRIME ID=117 VERTEXTYPE=Leaf])G118_86:0.09499687469324121[&&PRIME ID=118 VERTEXTYPE=Duplication DISCPT=(49,2)],((((G119_117:0.0045703442[&&PRIME ID=119 VERTEXTYPE=Leaf],G120_31:0.0045703442[&&PRIME ID=120 VERTEXTYPE=Leaf])G121_31:0.02748195847440179[&&PRIME ID=121 VERTEXTYPE=Additive Transfer FROMTOLINEAGE=(31,117) DISCPT=(2,2)],G122_86:0.032052303[&&PRIME ID=122 VERTEXTYPE=Leaf])G123_86:0.027642735612486688[&&PRIME ID=123 VERTEXTYPE=Additive Transfer FROMTOLINEAGE=(86,31) DISCPT=(18,2)],G124_194:0.059695038[&&PRIME ID=124 VERTEXTYPE=Leaf])G125_86:0.047330542246831336[&&PRIME ID=125 VERTEXTYPE=Additive Transfer FROMTOLINEAGE=(86,194) DISCPT=(23,2)],G126_86:0.10702558[&&PRIME ID=126 VERTEXTYPE=Leaf])G127_86:0.1251496464316773[&&PRIME ID=127 VERTEXTYPE=Duplication DISCPT=(39,2)])G128_86:0.13450961284968205[&&PRIME ID=128 VERTEXTYPE=Duplication DISCPT=(63,1)])G129_86:0.11393326865255604[&&PRIME ID=129 VERTEXTYPE=Duplication DISCPT=(82,1)])G130_86:0.12643187515075568[&&PRIME ID=130 VERTEXTYPE=Additive Transfer FROMTOLINEAGE=(86,84) DISCPT=(87,1)],(((G131_87:0.39308996[&&PRIME ID=131 VERTEXTYPE=Leaf],((((G132_88:0.020561215[&&PRIME ID=132 VERTEXTYPE=Leaf],G133_88:0.020561215[&&PRIME ID=133 VERTEXTYPE=Leaf])G134_88:0.09968602120983654[&&PRIME ID=134 VERTEXTYPE=Duplication DISCPT=(11,2)],(G135_88:0.118057[&&PRIME ID=135 VERTEXTYPE=Leaf],(G136_89:0.054230554[&&PRIME ID=136 VERTEXTYPE=Leaf],(G137_90:0.014891585[&&PRIME ID=137 VERTEXTYPE=Leaf],G138_91:0.014891585[&&PRIME ID=138 VERTEXTYPE=Leaf])G139_92:0.039338969[&&PRIME ID=139 VERTEXTYPE=Speciation DISCPT=(11,0)])G140_93:0.063826442[&&PRIME ID=140 VERTEXTYPE=Speciation DISCPT=(22,0)])G141_93:0.002190239488143598[&&PRIME ID=141 VERTEXTYPE=Additive Transfer FROMTOLINEAGE=(93,88) DISCPT=(41,2)])G142_94:0.020984074[&&PRIME ID=142 VERTEXTYPE=Speciation DISCPT=(42,0)],G143_95:0.14123131[&&PRIME ID=143 VERTEXTYPE=Leaf])G144_96:0.16399127[&&PRIME ID=144 VERTEXTYPE=Speciation DISCPT=(50,0)],((G145_97:0.068602902[&&PRIME ID=145 VERTEXTYPE=Leaf],(G146_98:0.025453058[&&PRIME ID=146 VERTEXTYPE=Leaf],G147_99:0.025453058[&&PRIME ID=147 VERTEXTYPE=Leaf])G148_100:0.043149844[&&PRIME ID=148 VERTEXTYPE=Speciation DISCPT=(15,0)])G149_101:0.0061725116[&&PRIME ID=149 VERTEXTYPE=Speciation DISCPT=(27,0)],G150_102:0.074775414[&&PRIME ID=150 VERTEXTYPE=Leaf])G151_103:0.23044717[&&PRIME ID=151 VERTEXTYPE=Speciation DISCPT=(31,0)])G152_108:0.087867385[&&PRIME ID=152 VERTEXTYPE=Speciation DISCPT=(73,0)])G153_127:0.19813064[&&PRIME ID=153 VERTEXTYPE=Speciation DISCPT=(83,0)],((((((G154_55:0.021089694[&&PRIME ID=154 VERTEXTYPE=Leaf],(G155_56:0.0020555196[&&PRIME ID=155 VERTEXTYPE=Leaf],G156_57:0.0020555196[&&PRIME ID=156 VERTEXTYPE=Leaf])G157_58:0.019034174[&&PRIME ID=157 VERTEXTYPE=Speciation DISCPT=(2,0)])G158_59:0.056996252[&&PRIME ID=158 VERTEXTYPE=Speciation DISCPT=(13,0)],G159_60:0.078085946[&&PRIME ID=159 VERTEXTYPE=Leaf])G160_61:0.061300545[&&PRIME ID=160 VERTEXTYPE=Speciation DISCPT=(34,0)],G161_147:0.13938649[&&PRIME ID=161 VERTEXTYPE=Leaf])G162_147:0.20760588309857175[&&PRIME ID=162 VERTEXTYPE=Additive Transfer FROMTOLINEAGE=(147,61) DISCPT=(49,2)],(G163_148:0.17094279[&&PRIME ID=163 VERTEXTYPE=Leaf],(G164_150:0.1116919[&&PRIME ID=164 VERTEXTYPE=Leaf],G165_86:0.1116919[&&PRIME ID=165 VERTEXTYPE=Leaf])G166_151:0.059250890192161766[&&PRIME ID=166 VERTEXTYPE=Additive Transfer FROMTOLINEAGE=(151,86) DISCPT=(41,1)])G167_152:0.17604958[&&PRIME ID=167 VERTEXTYPE=Speciation DISCPT=(54,0)])G168_153:0.13351754[&&PRIME ID=168 VERTEXTYPE=Speciation DISCPT=(81,0)],((G169_80:0.39781448[&&PRIME ID=169 VERTEXTYPE=Leaf],(G170_80:0.28744746[&&PRIME ID=170 VERTEXTYPE=Leaf],(G171_105:0.20307064[&&PRIME ID=171 VERTEXTYPE=Leaf],((G172_97:0.068602902[&&PRIME ID=172 VERTEXTYPE=Leaf],(G173_98:0.025453058[&&PRIME ID=173 VERTEXTYPE=Leaf],G174_99:0.025453058[&&PRIME ID=174 VERTEXTYPE=Leaf])G175_100:0.043149844[&&PRIME ID=175 VERTEXTYPE=Speciation DISCPT=(15,0)])G176_101:0.0061725116[&&PRIME ID=176 VERTEXTYPE=Speciation DISCPT=(27,0)],G177_102:0.074775414[&&PRIME ID=177 VERTEXTYPE=Leaf])G178_103:0.12829523[&&PRIME ID=178 VERTEXTYPE=Speciation DISCPT=(31,0)])G179_106:0.084376818[&&PRIME ID=179 VERTEXTYPE=Additive Transfer FROMTOLINEAGE=(106,103) DISCPT=(58,2)])G180_80:0.11036701330976212[&&PRIME ID=180 VERTEXTYPE=Additive Transfer FROMTOLINEAGE=(80,107) DISCPT=(71,1)])G181_80:0.05671269420383486[&&PRIME ID=181 VERTEXTYPE=Duplication DISCPT=(83,1)],(((G182_37:0.076924384[&&PRIME ID=182 VERTEXTYPE=Leaf],(G183_43:0.044337738[&&PRIME ID=183 VERTEXTYPE=Leaf],G184_38:0.044337738[&&PRIME ID=184 VERTEXTYPE=Leaf])G185_38:0.03258664561637278[&&PRIME ID=185 VERTEXTYPE=Additive Transfer FROMTOLINEAGE=(38,43) DISCPT=(20,1)])G186_39:0.11089026[&&PRIME ID=186 VERTEXTYPE=Speciation DISCPT=(33,0)],((G187_131:0.10900679[&&PRIME ID=187 VERTEXTYPE=Leaf],((G188_131:0.024617322[&&PRIME ID=188 VERTEXTYPE=Leaf],G189_131:0.024617322[&&PRIME ID=189 VERTEXTYPE=Leaf])G190_131:0.06583481680345689[&&PRIME ID=190 VERTEXTYPE=Duplication DISCPT=(14,1)],G191_135:0.090452139[&&PRIME ID=191 VERTEXTYPE=Leaf])G192_131:0.018554656145800298[&&PRIME ID=192 VERTEXTYPE=Additive Transfer FROMTOLINEAGE=(131,135) DISCPT=(37,1)])G193_131:0.06578869501004891[&&PRIME ID=193 VERTEXTYPE=Duplication DISCPT=(39,2)],G194_132:0.17479549[&&PRIME ID=194 VERTEXTYPE=Leaf])G195_133:0.013019155[&&PRIME ID=195 VERTEXTYPE=Speciation DISCPT=(55,0)])G196_133:0.0666244170250483[&&PRIME ID=196 VERTEXTYPE=Additive Transfer FROMTOLINEAGE=(133,39) DISCPT=(56,1)],((((G197_134:0.11121595[&&PRIME ID=197 VERTEXTYPE=Leaf],G198_135:0.11121595[&&PRIME ID=198 VERTEXTYPE=Leaf])G199_136:0.016045113[&&PRIME ID=199 VERTEXTYPE=Speciation DISCPT=(41,0)],(G200_137:0.12323549[&&PRIME ID=200 VERTEXTYPE=Leaf],G201_138:0.12323549[&&PRIME ID=201 VERTEXTYPE=Leaf])G202_139:0.0040255727[&&PRIME ID=202 VERTEXTYPE=Speciation DISCPT=(44,0)])G203_140:0.014588347[&&PRIME ID=203 VERTEXTYPE=Speciation DISCPT=(46,0)],G204_141:0.14184941[&&PRIME ID=204 VERTEXTYPE=Leaf])G205_142:0.09326053[&&PRIME ID=205 VERTEXTYPE=Speciation DISCPT=(51,0)],G206_143:0.23510994[&&PRIME ID=206 VERTEXTYPE=Leaf])G207_144:0.019329122[&&PRIME ID=207 VERTEXTYPE=Speciation DISCPT=(65,0)])G208_145:0.20008811[&&PRIME ID=208 VERTEXTYPE=Speciation DISCPT=(67,0)])G209_145:0.025982740272368708[&&PRIME ID=209 VERTEXTYPE=Additive Transfer FROMTOLINEAGE=(145,80) DISCPT=(87,1)])G210_145:0.05745848[&&PRIME ID=210 VERTEXTYPE=Additive Transfer FROMTOLINEAGE=(145,163) DISCPT=(87,1)],((G211_131:0.17479549[&&PRIME ID=211 VERTEXTYPE=Leaf],(G212_132:0.16062665[&&PRIME ID=212 VERTEXTYPE=Leaf],G213_131:0.16062665[&&PRIME ID=213 VERTEXTYPE=Leaf])G214_132:0.014168844828740028[&&PRIME ID=214 VERTEXTYPE=Additive Transfer FROMTOLINEAGE=(132,131) DISCPT=(52,2)])G215_133:0.079643572[&&PRIME ID=215 VERTEXTYPE=Speciation DISCPT=(55,0)],((G216_147:0.20571344[&&PRIME ID=216 VERTEXTYPE=Leaf],(G217_135:0.12726106[&&PRIME ID=217 VERTEXTYPE=Leaf],(G218_137:0.12323549[&&PRIME ID=218 VERTEXTYPE=Leaf],G219_138:0.12323549[&&PRIME ID=219 VERTEXTYPE=Leaf])G220_139:0.0040255727[&&PRIME ID=220 VERTEXTYPE=Speciation DISCPT=(44,0)])G221_140:0.078452375[&&PRIME ID=221 VERTEXTYPE=Speciation DISCPT=(46,0)])G222_142:0.029396502487356126[&&PRIME ID=222 VERTEXTYPE=Additive Transfer FROMTOLINEAGE=(142,147) DISCPT=(59,1)],G223_143:0.23510994[&&PRIME ID=223 VERTEXTYPE=Leaf])G224_144:0.019329122[&&PRIME ID=224 VERTEXTYPE=Speciation DISCPT=(65,0)])G225_145:0.28352933[&&PRIME ID=225 VERTEXTYPE=Speciation DISCPT=(67,0)])G226_146:0.053252211[&&PRIME ID=226 VERTEXTYPE=Speciation DISCPT=(89,0)])G227_165:0.0013940458[&&PRIME ID=227 VERTEXTYPE=Speciation DISCPT=(93,0)],(((G228_82:0.12873027[&&PRIME ID=228 VERTEXTYPE=Leaf],(G229_166:0.071308019[&&PRIME ID=229 VERTEXTYPE=Leaf],(G230_167:0.012563835[&&PRIME ID=230 VERTEXTYPE=Leaf],(G231_168:9.6822567E-4[&&PRIME ID=231 VERTEXTYPE=Leaf],G232_169:9.6822567E-4[&&PRIME ID=232 VERTEXTYPE=Leaf])G233_170:0.011595609[&&PRIME ID=233 VERTEXTYPE=Speciation DISCPT=(1,0)])G234_171:0.058744184[&&PRIME ID=234 VERTEXTYPE=Speciation DISCPT=(5,0)])G235_172:0.05742225[&&PRIME ID=235 VERTEXTYPE=Speciation DISCPT=(30,0)])G236_172:0.08059898632791644[&&PRIME ID=236 VERTEXTYPE=Additive Transfer FROMTOLINEAGE=(172,82) DISCPT=(46,2)],(G237_166:0.071308019[&&PRIME ID=237 VERTEXTYPE=Leaf],(G238_167:0.012563835[&&PRIME ID=238 VERTEXTYPE=Leaf],(G239_168:9.6822567E-4[&&PRIME ID=239 VERTEXTYPE=Leaf],G240_169:9.6822567E-4[&&PRIME ID=240 VERTEXTYPE=Leaf])G241_170:0.011595609[&&PRIME ID=241 VERTEXTYPE=Speciation DISCPT=(1,0)])G242_171:0.058744184[&&PRIME ID=242 VERTEXTYPE=Speciation DISCPT=(5,0)])G243_172:0.13802124[&&PRIME ID=243 VERTEXTYPE=Speciation DISCPT=(30,0)])G244_172:0.12498598[&&PRIME ID=244 VERTEXTYPE=Duplication DISCPT=(61,1)],((((((G245_134:0.055528829[&&PRIME ID=245 VERTEXTYPE=Leaf],G246_134:0.055528829[&&PRIME ID=246 VERTEXTYPE=Leaf])G247_134:0.05568712086192523[&&PRIME ID=247 VERTEXTYPE=Duplication DISCPT=(22,1)],G248_135:0.11121595[&&PRIME ID=248 VERTEXTYPE=Leaf])G249_136:0.016045113[&&PRIME ID=249 VERTEXTYPE=Speciation DISCPT=(41,0)],(G250_137:0.12323549[&&PRIME ID=250 VERTEXTYPE=Leaf],(G251_138:0.043655731[&&PRIME ID=251 VERTEXTYPE=Leaf],G252_138:0.043655731[&&PRIME ID=252 VERTEXTYPE=Leaf])G253_138:0.07957975879671723[&&PRIME ID=253 VERTEXTYPE=Duplication DISCPT=(19,2)])G254_139:0.0040255727[&&PRIME ID=254 VERTEXTYPE=Speciation DISCPT=(44,0)])G255_140:0.014588347[&&PRIME ID=255 VERTEXTYPE=Speciation DISCPT=(46,0)],G256_141:0.14184941[&&PRIME ID=256 VERTEXTYPE=Leaf])G257_142:0.12177801[&&PRIME ID=257 VERTEXTYPE=Speciation DISCPT=(51,0)],G258_183:0.26362742[&&PRIME ID=258 VERTEXTYPE=Leaf])G259_184:0.008053920965736065[&&PRIME ID=259 VERTEXTYPE=Duplication DISCPT=(69,1)],((((G260_167:0.012563835[&&PRIME ID=260 VERTEXTYPE=Leaf],(G261_168:9.6822567E-4[&&PRIME ID=261 VERTEXTYPE=Leaf],G262_169:9.6822567E-4[&&PRIME ID=262 VERTEXTYPE=Leaf])G263_170:0.011595609[&&PRIME ID=263 VERTEXTYPE=Speciation DISCPT=(1,0)])G264_171:0.058744184[&&PRIME ID=264 VERTEXTYPE=Speciation DISCPT=(5,0)],(G265_167:0.012563835[&&PRIME ID=265 VERTEXTYPE=Leaf],(G266_168:9.6822567E-4[&&PRIME ID=266 VERTEXTYPE=Leaf],G267_169:9.6822567E-4[&&PRIME ID=267 VERTEXTYPE=Leaf])G268_170:0.011595609[&&PRIME ID=268 VERTEXTYPE=Speciation DISCPT=(1,0)])G269_171:0.058744184[&&PRIME ID=269 VERTEXTYPE=Speciation DISCPT=(5,0)])G270_172:0.1127159[&&PRIME ID=270 VERTEXTYPE=Speciation DISCPT=(30,0)],((G271_173:0.010249946[&&PRIME ID=271 VERTEXTYPE=Leaf],G272_173:0.010249946[&&PRIME ID=272 VERTEXTYPE=Leaf])G273_173:0.07314759913698808[&&PRIME ID=273 VERTEXTYPE=Duplication DISCPT=(4,2)],G274_174:0.083397545[&&PRIME ID=274 VERTEXTYPE=Leaf])G275_175:0.10062637[&&PRIME ID=275 VERTEXTYPE=Speciation DISCPT=(35,0)])G276_175:0.076263972[&&PRIME ID=276 VERTEXTYPE=Additive Transfer FROMTOLINEAGE=(175,172) DISCPT=(55,2)],G277_180:0.26028789[&&PRIME ID=277 VERTEXTYPE=Leaf])G278_181:0.01139345[&&PRIME ID=278 VERTEXTYPE=Speciation DISCPT=(68,0)])G279_181:0.062633899[&&PRIME ID=279 VERTEXTYPE=Additive Transfer FROMTOLINEAGE=(181,184) DISCPT=(70,1)])G280_186:0.25829941[&&PRIME ID=280 VERTEXTYPE=Speciation DISCPT=(80,0)])G281_187:0.014435336[&&PRIME ID=281 VERTEXTYPE=Speciation DISCPT=(94,0)])G282_188:0.043708568[&&PRIME ID=282 VERTEXTYPE=Speciation DISCPT=(95,0)])G283_189:0.13412136[&&PRIME ID=283 VERTEXTYPE=Speciation DISCPT=(97,0)])G284_190:0.017292163[&&PRIME ID=284 VERTEXTYPE=Speciation DISCPT=(98,0)],((((G285_191:0.070873902[&&PRIME ID=285 VERTEXTYPE=Leaf],G286_192:0.070873902[&&PRIME ID=286 VERTEXTYPE=Leaf])G287_193:0.13716979[&&PRIME ID=287 VERTEXTYPE=Speciation DISCPT=(29,0)],(G288_72:0.12904186[&&PRIME ID=288 VERTEXTYPE=Leaf],G289_73:0.12904186[&&PRIME ID=289 VERTEXTYPE=Leaf])G290_74:0.079001837[&&PRIME ID=290 VERTEXTYPE=Speciation DISCPT=(47,0)])G291_193:0.03979042046616993[&&PRIME ID=291 VERTEXTYPE=Additive Transfer FROMTOLINEAGE=(193,74) DISCPT=(60,2)],(G292_194:0.20886208[&&PRIME ID=292 VERTEXTYPE=Leaf],G293_195:0.20886208[&&PRIME ID=293 VERTEXTYPE=Leaf])G294_196:0.038972037[&&PRIME ID=294 VERTEXTYPE=Speciation DISCPT=(61,0)])G295_197:0.39209952[&&PRIME ID=295 VERTEXTYPE=Speciation DISCPT=(66,0)],(((((G296_9:0.033250518[&&PRIME ID=296 VERTEXTYPE=Leaf],G297_10:0.033250518[&&PRIME ID=297 VERTEXTYPE=Leaf])G298_11:0.024140335[&&PRIME ID=298 VERTEXTYPE=Speciation DISCPT=(19,0)],((G299_12:0.0063154406[&&PRIME ID=299 VERTEXTYPE=Leaf],G300_13:0.0063154406[&&PRIME ID=300 VERTEXTYPE=Leaf])G301_14:0.017839255[&&PRIME ID=301 VERTEXTYPE=Speciation DISCPT=(4,0)],G302_15:0.024154696[&&PRIME ID=302 VERTEXTYPE=Leaf])G303_16:0.033236157[&&PRIME ID=303 VERTEXTYPE=Speciation DISCPT=(14,0)])G304_17:0.27567157[&&PRIME ID=304 VERTEXTYPE=Speciation DISCPT=(23,0)],(((G305_19:0.013222132[&&PRIME ID=305 VERTEXTYPE=Leaf],G306_20:0.013222132[&&PRIME ID=306 VERTEXTYPE=Leaf])G307_21:0.17300431[&&PRIME ID=307 VERTEXTYPE=Speciation DISCPT=(6,0)],(G308_120:0.098609316[&&PRIME ID=308 VERTEXTYPE=Leaf],((G309_121:0.013741176[&&PRIME ID=309 VERTEXTYPE=Leaf],G310_122:0.013741176[&&PRIME ID=310 VERTEXTYPE=Leaf])G311_123:0.043662104[&&PRIME ID=311 VERTEXTYPE=Speciation DISCPT=(8,0)],G312_120:0.05740328[&&PRIME ID=312 VERTEXTYPE=Leaf])G313_123:0.041206035483863465[&&PRIME ID=313 VERTEXTYPE=Additive Transfer FROMTOLINEAGE=(123,120) DISCPT=(23,1)])G314_124:0.087617123[&&PRIME ID=314 VERTEXTYPE=Speciation DISCPT=(38,0)])G315_21:0.04818958155828728[&&PRIME ID=315 VERTEXTYPE=Additive Transfer FROMTOLINEAGE=(21,124) DISCPT=(56,1)],(G316_22:0.12156149[&&PRIME ID=316 VERTEXTYPE=Leaf],G317_24:0.12156149[&&PRIME ID=317 VERTEXTYPE=Leaf])G318_22:0.11285452610238562[&&PRIME ID=318 VERTEXTYPE=Additive Transfer FROMTOLINEAGE=(22,24) DISCPT=(42,2)])G319_23:0.098646398[&&PRIME ID=319 VERTEXTYPE=Speciation DISCPT=(64,0)])G320_26:0.22521826[&&PRIME ID=320 VERTEXTYPE=Speciation DISCPT=(79,0)],((G321_31:0.037366987[&&PRIME ID=321 VERTEXTYPE=Leaf],G322_31:0.037366987[&&PRIME ID=322 VERTEXTYPE=Leaf])G323_31:0.08550585298515673[&&PRIME ID=323 VERTEXTYPE=Duplication DISCPT=(19,1)],G324_32:0.12287284[&&PRIME ID=324 VERTEXTYPE=Leaf])G325_33:0.43540783[&&PRIME ID=325 VERTEXTYPE=Speciation DISCPT=(43,0)])G326_36:0.073516338[&&PRIME ID=326 VERTEXTYPE=Speciation DISCPT=(91,0)],((((((G327_0:0.066022563[&&PRIME ID=327 VERTEXTYPE=Leaf],G328_3:0.066022563[&&PRIME ID=328 VERTEXTYPE=Leaf])G329_4:0.058363897[&&PRIME ID=329 VERTEXTYPE=Speciation DISCPT=(26,0)],G330_5:0.12438646[&&PRIME ID=330 VERTEXTYPE=Leaf])G331_6:0.1619609[&&PRIME ID=331 VERTEXTYPE=Speciation DISCPT=(45,0)],((G332_9:0.035364122[&&PRIME ID=332 VERTEXTYPE=Leaf],(G333_9:0.033250518[&&PRIME ID=333 VERTEXTYPE=Leaf],G334_10:0.033250518[&&PRIME ID=334 VERTEXTYPE=Leaf])G335_11:0.0021136037[&&PRIME ID=335 VERTEXTYPE=Speciation DISCPT=(19,0)])G336_11:0.02202673083833214[&&PRIME ID=336 VERTEXTYPE=Duplication DISCPT=(19,1)],(G337_12:0.024154696[&&PRIME ID=337 VERTEXTYPE=Leaf],G338_15:0.024154696[&&PRIME ID=338 VERTEXTYPE=Leaf])G339_16:0.033236157[&&PRIME ID=339 VERTEXTYPE=Speciation DISCPT=(14,0)])G340_17:0.22895651[&&PRIME ID=340 VERTEXTYPE=Speciation DISCPT=(23,0)])G341_18:0.23041232[&&PRIME ID=341 VERTEXTYPE=Speciation DISCPT=(71,0)],(((G342_195:0.24783412[&&PRIME ID=342 VERTEXTYPE=Leaf],(G343_194:0.20886208[&&PRIME ID=343 VERTEXTYPE=Leaf],G344_195:0.20886208[&&PRIME ID=344 VERTEXTYPE=Leaf])G345_196:0.038972037[&&PRIME ID=345 VERTEXTYPE=Speciation DISCPT=(61,0)])G346_197:0.16338417[&&PRIME ID=346 VERTEXTYPE=Speciation DISCPT=(66,0)],(G347_87:0.28182148[&&PRIME ID=347 VERTEXTYPE=Leaf],G348_28:0.28182149[&&PRIME ID=348 VERTEXTYPE=Leaf])G349_29:0.1293968063180759[&&PRIME ID=349 VERTEXTYPE=Additive Transfer FROMTOLINEAGE=(29,87) DISCPT=(70,2)])G350_29:0.0695696248153009[&&PRIME ID=350 VERTEXTYPE=Additive Transfer FROMTOLINEAGE=(29,197) DISCPT=(83,1)],(((((G351_0:0.020685669[&&PRIME ID=351 VERTEXTYPE=Leaf],G352_1:0.020685669[&&PRIME ID=352 VERTEXTYPE=Leaf])G353_2:0.045336894[&&PRIME ID=353 VERTEXTYPE=Speciation DISCPT=(12,0)],G354_3:0.066022563[&&PRIME ID=354 VERTEXTYPE=Leaf])G355_4:0.058363897[&&PRIME ID=355 VERTEXTYPE=Speciation DISCPT=(26,0)],G356_5:0.12438646[&&PRIME ID=356 VERTEXTYPE=Leaf])G357_6:0.03677858[&&PRIME ID=357 VERTEXTYPE=Speciation DISCPT=(45,0)],(G358_7:0.0414278[&&PRIME ID=358 VERTEXTYPE=Leaf],G359_114:0.0414278[&&PRIME ID=359 VERTEXTYPE=Leaf])G360_7:0.11973723991909144[&&PRIME ID=360 VERTEXTYPE=Additive Transfer FROMTOLINEAGE=(7,114) DISCPT=(19,2)])G361_8:0.12518232[&&PRIME ID=361 VERTEXTYPE=Speciation DISCPT=(53,0)],(G362_9:0.033250518[&&PRIME ID=362 VERTEXTYPE=Leaf],G363_10:0.033250518[&&PRIME ID=363 VERTEXTYPE=Leaf])G364_11:0.25309684[&&PRIME ID=364 VERTEXTYPE=Speciation DISCPT=(19,0)])G365_18:0.19444056[&&PRIME ID=365 VERTEXTYPE=Speciation DISCPT=(71,0)])G366_29:0.03597176620612314[&&PRIME ID=366 VERTEXTYPE=Additive Transfer FROMTOLINEAGE=(29,26) DISCPT=(87,1)])G367_30:0.0045915673[&&PRIME ID=367 VERTEXTYPE=Speciation DISCPT=(88,0)],(((((G368_0:0.020685669[&&PRIME ID=368 VERTEXTYPE=Leaf],G369_1:0.020685669[&&PRIME ID=369 VERTEXTYPE=Leaf])G370_2:0.045336894[&&PRIME ID=370 VERTEXTYPE=Speciation DISCPT=(12,0)],G371_3:0.066022563[&&PRIME ID=371 VERTEXTYPE=Leaf])G372_4:0.058363897[&&PRIME ID=372 VERTEXTYPE=Speciation DISCPT=(26,0)],G373_5:0.12438646[&&PRIME ID=373 VERTEXTYPE=Leaf])G374_6:0.03677858[&&PRIME ID=374 VERTEXTYPE=Speciation DISCPT=(45,0)],G375_7:0.16116504[&&PRIME ID=375 VERTEXTYPE=Leaf])G376_8:0.17189738[&&PRIME ID=376 VERTEXTYPE=Speciation DISCPT=(53,0)],(((G377_131:0.17479549[&&PRIME ID=377 VERTEXTYPE=Leaf],G378_132:0.17479549[&&PRIME ID=378 VERTEXTYPE=Leaf])G379_133:0.065572451[&&PRIME ID=379 VERTEXTYPE=Speciation DISCPT=(55,0)],((G380_117:0.020960406[&&PRIME ID=380 VERTEXTYPE=Leaf],(G381_19:0.013222132[&&PRIME ID=381 VERTEXTYPE=Leaf],G382_20:0.013222132[&&PRIME ID=382 VERTEXTYPE=Leaf])G383_21:0.0077382744[&&PRIME ID=383 VERTEXTYPE=Speciation DISCPT=(6,0)])G384_21:0.21345561358946213[&&PRIME ID=384 VERTEXTYPE=Additive Transfer FROMTOLINEAGE=(21,117) DISCPT=(12,2)],(G385_22:0.012251437[&&PRIME ID=385 VERTEXTYPE=Leaf],G386_19:0.012251437[&&PRIME ID=386 VERTEXTYPE=Leaf])G387_22:0.22216458269485004[&&PRIME ID=387 VERTEXTYPE=Additive Transfer FROMTOLINEAGE=(22,19) DISCPT=(4,2)])G388_23:0.0059519214[&&PRIME ID=388 VERTEXTYPE=Speciation DISCPT=(64,0)])G389_23:0.07514930862763958[&&PRIME ID=389 VERTEXTYPE=Additive Transfer FROMTOLINEAGE=(23,133) DISCPT=(65,1)],(G390_24:0.0089675436[&&PRIME ID=390 VERTEXTYPE=Leaf],(G391_56:0.0020555196[&&PRIME ID=391 VERTEXTYPE=Leaf],G392_57:0.0020555196[&&PRIME ID=392 VERTEXTYPE=Leaf])G393_58:0.006912024[&&PRIME ID=393 VERTEXTYPE=Speciation DISCPT=(2,0)])G394_24:0.3065497064135916[&&PRIME ID=394 VERTEXTYPE=Additive Transfer FROMTOLINEAGE=(24,58) DISCPT=(4,1)])G395_25:0.017545168[&&PRIME ID=395 VERTEXTYPE=Speciation DISCPT=(75,0)])G396_26:0.18828883[&&PRIME ID=396 VERTEXTYPE=Speciation DISCPT=(79,0)])G397_30:0.03692941767956871[&&PRIME ID=397 VERTEXTYPE=Duplication DISCPT=(88,1)],G398_31:0.55828067[&&PRIME ID=398 VERTEXTYPE=Leaf])G399_36:0.073516338[&&PRIME ID=399 VERTEXTYPE=Speciation DISCPT=(91,0)])G400_36:0.008136637527190821[&&PRIME ID=400 VERTEXTYPE=Duplication DISCPT=(96,1)])G401_197:0.16223843002357768[&&PRIME ID=401 VERTEXTYPE=Additive Transfer FROMTOLINEAGE=(197,36) DISCPT=(96,1)])G402_198:0.0[&&PRIME ID=402 VERTEXTYPE=Speciation DISCPT=(99,0)][&&PRIME NAME=PrunedTree];
