# Supplementary material for: Assessing the accuracy of phylogenetic rooting methods on prokaryotic gene families
Source: PLoS One. 2020 May 15;15(5):e0232950. doi: 10.1371/journal.pone.0232950 (PMC7228096; doi:10.1371/journal.pone.0232950)
Supplement: S1 Dataset — (ZIP) [file pone.0232950.s002.zip › AllSimulatedDatasets/R-025-HI-NR/original_trees/tree82]

(((G0_0:0.013024038[&&PRIME ID=0 VERTEXTYPE=Leaf],G1_1:0.013024038[&&PRIME ID=1 VERTEXTYPE=Leaf])G2_2:0.25177781[&&PRIME ID=2 VERTEXTYPE=Speciation DISCPT=(12,0)],((G3_17:0.0029197129[&&PRIME ID=3 VERTEXTYPE=Leaf],(G4_18:0.0028179358[&&PRIME ID=4 VERTEXTYPE=Leaf],G5_19:0.0028179358[&&PRIME ID=5 VERTEXTYPE=Leaf])G6_20:1.0177712E-4[&&PRIME ID=6 VERTEXTYPE=Speciation DISCPT=(2,0)])G7_21:0.18914155[&&PRIME ID=7 VERTEXTYPE=Speciation DISCPT=(3,0)],((G8_148:0.035420265[&&PRIME ID=8 VERTEXTYPE=Leaf],G9_148:0.035420265[&&PRIME ID=9 VERTEXTYPE=Leaf])G10_148:0.049643625364349325[&&PRIME ID=10 VERTEXTYPE=Duplication DISCPT=(23,2)],(G11_149:0.083444578[&&PRIME ID=11 VERTEXTYPE=Leaf],G12_149:0.083444578[&&PRIME ID=12 VERTEXTYPE=Leaf])G13_149:0.0016193116138970896[&&PRIME ID=13 VERTEXTYPE=Duplication DISCPT=(41,2)])G14_150:0.10699738[&&PRIME ID=14 VERTEXTYPE=Speciation DISCPT=(44,0)])G15_3:0.07274058192620532[&&PRIME ID=15 VERTEXTYPE=Additive Transfer FROMTOLINEAGE=(3,150) DISCPT=(69,1)])G16_4:0.62022264[&&PRIME ID=16 VERTEXTYPE=Speciation DISCPT=(81,0)],((((((((G17_59:0.018660993[&&PRIME ID=17 VERTEXTYPE=Leaf],G18_60:0.018660993[&&PRIME ID=18 VERTEXTYPE=Leaf])G19_61:0.094752475[&&PRIME ID=19 VERTEXTYPE=Speciation DISCPT=(17,0)],(G20_62:0.0043041156[&&PRIME ID=20 VERTEXTYPE=Leaf],G21_63:0.0043041156[&&PRIME ID=21 VERTEXTYPE=Leaf])G22_64:0.10910935[&&PRIME ID=22 VERTEXTYPE=Speciation DISCPT=(6,0)])G23_65:0.087773128[&&PRIME ID=23 VERTEXTYPE=Speciation DISCPT=(54,0)],(G24_66:0.018210607[&&PRIME ID=24 VERTEXTYPE=Leaf],G25_67:0.018210607[&&PRIME ID=25 VERTEXTYPE=Leaf])G26_68:0.18297599[&&PRIME ID=26 VERTEXTYPE=Speciation DISCPT=(16,0)])G27_69:0.039770588[&&PRIME ID=27 VERTEXTYPE=Speciation DISCPT=(70,0)],(G28_71:0.14800831[&&PRIME ID=28 VERTEXTYPE=Leaf],(G29_73:0.079618787[&&PRIME ID=29 VERTEXTYPE=Leaf],(G30_75:0.033092585[&&PRIME ID=30 VERTEXTYPE=Leaf],G31_75:0.033092585[&&PRIME ID=31 VERTEXTYPE=Leaf])G32_75:0.046526202034883696[&&PRIME ID=32 VERTEXTYPE=Duplication DISCPT=(23,1)])G33_76:0.068389525[&&PRIME ID=33 VERTEXTYPE=Speciation DISCPT=(40,0)])G34_77:0.092948873[&&PRIME ID=34 VERTEXTYPE=Speciation DISCPT=(61,0)])G35_78:0.11971175[&&PRIME ID=35 VERTEXTYPE=Speciation DISCPT=(77,0)],G36_151:0.36066894[&&PRIME ID=36 VERTEXTYPE=Leaf])G37_78:0.023438529481062828[&&PRIME ID=37 VERTEXTYPE=Additive Transfer FROMTOLINEAGE=(78,152) DISCPT=(90,1)],(G38_81:0.1457302[&&PRIME ID=38 VERTEXTYPE=Leaf],(G39_83:0.12447454[&&PRIME ID=39 VERTEXTYPE=Leaf],(G40_80:0.094979471[&&PRIME ID=40 VERTEXTYPE=Leaf],G41_81:0.094979471[&&PRIME ID=41 VERTEXTYPE=Leaf])G42_82:0.02949507[&&PRIME ID=42 VERTEXTYPE=Speciation DISCPT=(46,0)])G43_83:0.021255659154598032[&&PRIME ID=43 VERTEXTYPE=Additive Transfer FROMTOLINEAGE=(83,82) DISCPT=(55,1)])G44_84:0.23837727[&&PRIME ID=44 VERTEXTYPE=Speciation DISCPT=(60,0)])G45_78:0.21518732[&&PRIME ID=45 VERTEXTYPE=Additive Transfer FROMTOLINEAGE=(78,84) DISCPT=(90,2)],((G46_80:0.094979471[&&PRIME ID=46 VERTEXTYPE=Leaf],G47_81:0.094979471[&&PRIME ID=47 VERTEXTYPE=Leaf])G48_82:0.050750729[&&PRIME ID=48 VERTEXTYPE=Speciation DISCPT=(46,0)],(G49_83:0.076212913[&&PRIME ID=49 VERTEXTYPE=Leaf],G50_83:0.076212913[&&PRIME ID=50 VERTEXTYPE=Leaf])G51_83:0.06951728738832244[&&PRIME ID=51 VERTEXTYPE=Duplication DISCPT=(38,2)])G52_84:0.45356458[&&PRIME ID=52 VERTEXTYPE=Speciation DISCPT=(60,0)])G53_87:0.18729534[&&PRIME ID=53 VERTEXTYPE=Speciation DISCPT=(96,0)],(((((G54_153:0.060076997[&&PRIME ID=54 VERTEXTYPE=Leaf],G55_154:0.060076997[&&PRIME ID=55 VERTEXTYPE=Leaf])G56_155:0.05035396[&&PRIME ID=56 VERTEXTYPE=Speciation DISCPT=(37,0)],(((G57_156:0.055663349[&&PRIME ID=57 VERTEXTYPE=Leaf],((((G58_157:0.012569254[&&PRIME ID=58 VERTEXTYPE=Leaf],G59_158:0.012569254[&&PRIME ID=59 VERTEXTYPE=Leaf])G60_159:0.014331324[&&PRIME ID=60 VERTEXTYPE=Speciation DISCPT=(11,0)],G61_160:0.026900578[&&PRIME ID=61 VERTEXTYPE=Leaf])G62_161:0.01022318[&&PRIME ID=62 VERTEXTYPE=Speciation DISCPT=(21,0)],G63_167:0.037123758[&&PRIME ID=63 VERTEXTYPE=Leaf])G64_161:0.011972314128014446[&&PRIME ID=64 VERTEXTYPE=Additive Transfer FROMTOLINEAGE=(161,167) DISCPT=(24,1)],(G65_162:0.0090689966[&&PRIME ID=65 VERTEXTYPE=Leaf],G66_163:0.0090689966[&&PRIME ID=66 VERTEXTYPE=Leaf])G67_164:0.040027075[&&PRIME ID=67 VERTEXTYPE=Speciation DISCPT=(9,0)])G68_165:0.0065672771[&&PRIME ID=68 VERTEXTYPE=Speciation DISCPT=(29,0)])G69_166:0.0032722883[&&PRIME ID=69 VERTEXTYPE=Speciation DISCPT=(33,0)],G70_167:0.058935637[&&PRIME ID=70 VERTEXTYPE=Leaf])G71_168:0.00884855[&&PRIME ID=71 VERTEXTYPE=Speciation DISCPT=(35,0)],G72_169:0.067784187[&&PRIME ID=72 VERTEXTYPE=Leaf])G73_170:0.04264677[&&PRIME ID=73 VERTEXTYPE=Speciation DISCPT=(38,0)])G74_171:0.02460301[&&PRIME ID=74 VERTEXTYPE=Speciation DISCPT=(53,0)],((G75_153:0.060076997[&&PRIME ID=75 VERTEXTYPE=Leaf],(G76_154:0.0051199133[&&PRIME ID=76 VERTEXTYPE=Leaf],G77_154:0.0051199133[&&PRIME ID=77 VERTEXTYPE=Leaf])G78_154:0.054957083723059845[&&PRIME ID=78 VERTEXTYPE=Duplication DISCPT=(6,1)])G79_155:0.0025144569[&&PRIME ID=79 VERTEXTYPE=Speciation DISCPT=(37,0)],(G80_172:0.0029242346[&&PRIME ID=80 VERTEXTYPE=Leaf],G81_173:0.0029242346[&&PRIME ID=81 VERTEXTYPE=Leaf])G82_174:0.059667219[&&PRIME ID=82 VERTEXTYPE=Speciation DISCPT=(4,0)])G83_174:0.0724425131589115[&&PRIME ID=83 VERTEXTYPE=Additive Transfer FROMTOLINEAGE=(174,155) DISCPT=(37,1)])G84_175:0.080922185[&&PRIME ID=84 VERTEXTYPE=Speciation DISCPT=(57,0)],(((G85_176:0.043765691[&&PRIME ID=85 VERTEXTYPE=Leaf],G86_177:0.043765691[&&PRIME ID=86 VERTEXTYPE=Leaf])G87_178:0.1188908[&&PRIME ID=87 VERTEXTYPE=Speciation DISCPT=(27,0)],(G88_179:6.3540789E-4[&&PRIME ID=88 VERTEXTYPE=Leaf],G89_180:6.3540789E-4[&&PRIME ID=89 VERTEXTYPE=Leaf])G90_181:0.16202108[&&PRIME ID=90 VERTEXTYPE=Speciation DISCPT=(1,0)])G91_182:0.051063819[&&PRIME ID=91 VERTEXTYPE=Speciation DISCPT=(63,0)],G92_183:0.21372031[&&PRIME ID=92 VERTEXTYPE=Leaf])G93_184:0.0022358419[&&PRIME ID=93 VERTEXTYPE=Speciation DISCPT=(72,0)])G94_185:0.08606198[&&PRIME ID=94 VERTEXTYPE=Speciation DISCPT=(73,0)],((((G95_187:0.025755007[&&PRIME ID=95 VERTEXTYPE=Leaf],G96_188:0.025755007[&&PRIME ID=96 VERTEXTYPE=Leaf])G97_187:0.013862590001849156[&&PRIME ID=97 VERTEXTYPE=Additive Transfer FROMTOLINEAGE=(187,188) DISCPT=(19,2)],G98_188:0.039617597[&&PRIME ID=98 VERTEXTYPE=Leaf])G99_189:0.11637403[&&PRIME ID=99 VERTEXTYPE=Speciation DISCPT=(26,0)],(G100_187:0.039617597[&&PRIME ID=100 VERTEXTYPE=Leaf],G101_188:0.039617597[&&PRIME ID=101 VERTEXTYPE=Leaf])G102_189:0.11637403[&&PRIME ID=102 VERTEXTYPE=Speciation DISCPT=(26,0)])G103_189:0.013490368517526805[&&PRIME ID=103 VERTEXTYPE=Duplication DISCPT=(61,2)],((G104_190:0.022440529[&&PRIME ID=104 VERTEXTYPE=Leaf],G105_191:0.022440529[&&PRIME ID=105 VERTEXTYPE=Leaf])G106_192:0.14004255[&&PRIME ID=106 VERTEXTYPE=Speciation DISCPT=(19,0)],(G107_187:0.039617597[&&PRIME ID=107 VERTEXTYPE=Leaf],G108_188:0.039617597[&&PRIME ID=108 VERTEXTYPE=Leaf])G109_189:0.12286549[&&PRIME ID=109 VERTEXTYPE=Speciation DISCPT=(26,0)])G110_192:0.006998915809086079[&&PRIME ID=110 VERTEXTYPE=Additive Transfer FROMTOLINEAGE=(192,189) DISCPT=(62,2)])G111_193:0.13253613[&&PRIME ID=111 VERTEXTYPE=Speciation DISCPT=(65,0)])G112_195:0.48457199[&&PRIME ID=112 VERTEXTYPE=Speciation DISCPT=(86,0)])G113_197:0.098434362[&&PRIME ID=113 VERTEXTYPE=Speciation DISCPT=(98,0)])G114_198:0.0[&&PRIME ID=114 VERTEXTYPE=Speciation DISCPT=(99,0)][&&PRIME NAME=PrunedTree];
