# Supplementary material for: Assessing the accuracy of phylogenetic rooting methods on prokaryotic gene families
Source: PLoS One. 2020 May 15;15(5):e0232950. doi: 10.1371/journal.pone.0232950 (PMC7228096; doi:10.1371/journal.pone.0232950)
Supplement: S1 Dataset — (ZIP) [file pone.0232950.s002.zip › AllSimulatedDatasets/R-025-HI-NR/original_trees/tree83]

(((((((G0_14:0.13880886[&&PRIME ID=0 VERTEXTYPE=Leaf],G1_16:0.13880886[&&PRIME ID=1 VERTEXTYPE=Leaf])G2_17:0.022730953[&&PRIME ID=2 VERTEXTYPE=Speciation DISCPT=(57,0)],(G3_25:0.15081922[&&PRIME ID=3 VERTEXTYPE=Leaf],(((G4_26:0.043330857[&&PRIME ID=4 VERTEXTYPE=Leaf],G5_26:0.043330857[&&PRIME ID=5 VERTEXTYPE=Leaf])G6_26:0.011314521633224594[&&PRIME ID=6 VERTEXTYPE=Duplication DISCPT=(23,1)],G7_26:0.054645379[&&PRIME ID=7 VERTEXTYPE=Leaf])G8_26:0.08323997148720644[&&PRIME ID=8 VERTEXTYPE=Duplication DISCPT=(27,2)],G9_27:0.13788535[&&PRIME ID=9 VERTEXTYPE=Leaf])G10_28:0.012933868[&&PRIME ID=10 VERTEXTYPE=Speciation DISCPT=(56,0)])G11_29:0.010720595[&&PRIME ID=11 VERTEXTYPE=Speciation DISCPT=(59,0)])G12_17:0.22668983054947506[&&PRIME ID=12 VERTEXTYPE=Additive Transfer FROMTOLINEAGE=(17,29) DISCPT=(60,2)],((((((G13_18:0.018903262[&&PRIME ID=13 VERTEXTYPE=Leaf],G14_19:0.018903262[&&PRIME ID=14 VERTEXTYPE=Leaf])G15_20:0.055592204[&&PRIME ID=15 VERTEXTYPE=Speciation DISCPT=(9,0)],G16_21:0.074495466[&&PRIME ID=16 VERTEXTYPE=Leaf])G17_22:0.050906314[&&PRIME ID=17 VERTEXTYPE=Speciation DISCPT=(35,0)],G18_23:0.12540178[&&PRIME ID=18 VERTEXTYPE=Leaf])G19_24:0.10560039[&&PRIME ID=19 VERTEXTYPE=Speciation DISCPT=(51,0)],((G20_25:0.15081922[&&PRIME ID=20 VERTEXTYPE=Leaf],((G21_21:0.067129177[&&PRIME ID=21 VERTEXTYPE=Leaf],G22_26:0.067129177[&&PRIME ID=22 VERTEXTYPE=Leaf])G23_26:0.07075617296678409[&&PRIME ID=23 VERTEXTYPE=Additive Transfer FROMTOLINEAGE=(26,21) DISCPT=(29,2)],G24_27:0.13788535[&&PRIME ID=24 VERTEXTYPE=Leaf])G25_28:0.012933868[&&PRIME ID=25 VERTEXTYPE=Speciation DISCPT=(56,0)])G26_29:0.033784247[&&PRIME ID=26 VERTEXTYPE=Speciation DISCPT=(59,0)],(G27_26:0.13788535[&&PRIME ID=27 VERTEXTYPE=Leaf],G28_27:0.13788535[&&PRIME ID=28 VERTEXTYPE=Leaf])G29_28:0.046718115[&&PRIME ID=29 VERTEXTYPE=Speciation DISCPT=(56,0)])G30_29:0.04639870958250958[&&PRIME ID=30 VERTEXTYPE=Duplication DISCPT=(68,1)])G31_30:0.0065678514[&&PRIME ID=31 VERTEXTYPE=Speciation DISCPT=(72,0)],((G32_31:0.14870224[&&PRIME ID=32 VERTEXTYPE=Leaf],G33_32:0.14870224[&&PRIME ID=33 VERTEXTYPE=Leaf])G34_33:0.085492434[&&PRIME ID=34 VERTEXTYPE=Speciation DISCPT=(58,0)],(((G35_34:0.032724789[&&PRIME ID=35 VERTEXTYPE=Leaf],G36_34:0.032724789[&&PRIME ID=36 VERTEXTYPE=Leaf])G37_34:0.04047471669910928[&&PRIME ID=37 VERTEXTYPE=Duplication DISCPT=(18,1)],G38_35:0.073199506[&&PRIME ID=38 VERTEXTYPE=Leaf])G39_36:0.030749466[&&PRIME ID=39 VERTEXTYPE=Speciation DISCPT=(33,0)],(G40_37:0.073180434[&&PRIME ID=40 VERTEXTYPE=Leaf],G41_38:0.073180434[&&PRIME ID=41 VERTEXTYPE=Leaf])G42_39:0.030768538[&&PRIME ID=42 VERTEXTYPE=Speciation DISCPT=(32,0)])G43_40:0.1302457[&&PRIME ID=43 VERTEXTYPE=Speciation DISCPT=(43,0)])G44_41:0.0033753526[&&PRIME ID=44 VERTEXTYPE=Speciation DISCPT=(75,0)])G45_42:0.11774544[&&PRIME ID=45 VERTEXTYPE=Speciation DISCPT=(76,0)],((G46_43:0.17740739[&&PRIME ID=46 VERTEXTYPE=Leaf],(G47_47:0.067395424[&&PRIME ID=47 VERTEXTYPE=Leaf],G48_48:0.067395424[&&PRIME ID=48 VERTEXTYPE=Leaf])G49_49:0.11001196[&&PRIME ID=49 VERTEXTYPE=Speciation DISCPT=(30,0)])G50_51:0.038151581[&&PRIME ID=50 VERTEXTYPE=Speciation DISCPT=(68,0)],(G51_93:0.043317782[&&PRIME ID=51 VERTEXTYPE=Leaf],G52_94:0.043317782[&&PRIME ID=52 VERTEXTYPE=Leaf])G53_95:0.17224119[&&PRIME ID=53 VERTEXTYPE=Speciation DISCPT=(23,0)])G54_51:0.13975649810200538[&&PRIME ID=54 VERTEXTYPE=Additive Transfer FROMTOLINEAGE=(51,95) DISCPT=(69,2)])G55_52:0.032914175[&&PRIME ID=55 VERTEXTYPE=Speciation DISCPT=(91,0)])G56_53:0.14799979[&&PRIME ID=56 VERTEXTYPE=Speciation DISCPT=(92,0)],((G57_65:0.084266695[&&PRIME ID=57 VERTEXTYPE=Leaf],(G58_66:0.081732312[&&PRIME ID=58 VERTEXTYPE=Leaf],G59_67:0.081732312[&&PRIME ID=59 VERTEXTYPE=Leaf])G60_68:0.0025343835[&&PRIME ID=60 VERTEXTYPE=Speciation DISCPT=(38,0)])G61_69:0.32374954[&&PRIME ID=61 VERTEXTYPE=Speciation DISCPT=(40,0)],((((G62_74:0.073199838[&&PRIME ID=62 VERTEXTYPE=Leaf],G63_75:0.073199838[&&PRIME ID=63 VERTEXTYPE=Leaf])G64_76:0.02343343[&&PRIME ID=64 VERTEXTYPE=Speciation DISCPT=(34,0)],(G65_5:0.068093523[&&PRIME ID=65 VERTEXTYPE=Leaf],G66_77:0.068093523[&&PRIME ID=66 VERTEXTYPE=Leaf])G67_77:0.02853974473586832[&&PRIME ID=67 VERTEXTYPE=Additive Transfer FROMTOLINEAGE=(77,5) DISCPT=(30,1)])G68_78:0.035292131[&&PRIME ID=68 VERTEXTYPE=Speciation DISCPT=(41,0)],(G69_79:0.016860122[&&PRIME ID=69 VERTEXTYPE=Leaf],(G70_80:0.015327284[&&PRIME ID=70 VERTEXTYPE=Leaf],(G71_175:0.013236036[&&PRIME ID=71 VERTEXTYPE=Leaf],G72_81:0.013236036[&&PRIME ID=72 VERTEXTYPE=Leaf])G73_81:0.002091248483943813[&&PRIME ID=73 VERTEXTYPE=Additive Transfer FROMTOLINEAGE=(81,175) DISCPT=(5,1)])G74_82:0.0015328384[&&PRIME ID=74 VERTEXTYPE=Speciation DISCPT=(6,0)])G75_83:0.11506528[&&PRIME ID=75 VERTEXTYPE=Speciation DISCPT=(7,0)])G76_84:0.19486689[&&PRIME ID=76 VERTEXTYPE=Speciation DISCPT=(53,0)],((G77_89:0.056706923[&&PRIME ID=77 VERTEXTYPE=Leaf],G78_90:0.056706923[&&PRIME ID=78 VERTEXTYPE=Leaf])G79_91:0.24123187[&&PRIME ID=79 VERTEXTYPE=Speciation DISCPT=(28,0)],(((((G80_93:0.039458678[&&PRIME ID=80 VERTEXTYPE=Leaf],(G81_189:0.028287687[&&PRIME ID=81 VERTEXTYPE=Leaf],(G82_190:0.019261277[&&PRIME ID=82 VERTEXTYPE=Leaf],G83_191:0.019261277[&&PRIME ID=83 VERTEXTYPE=Leaf])G84_192:0.00902641[&&PRIME ID=84 VERTEXTYPE=Speciation DISCPT=(10,0)])G85_193:0.011170991[&&PRIME ID=85 VERTEXTYPE=Speciation DISCPT=(15,0)])G86_93:0.003859104114239034[&&PRIME ID=86 VERTEXTYPE=Additive Transfer FROMTOLINEAGE=(93,193) DISCPT=(19,1)],G87_94:0.043317782[&&PRIME ID=87 VERTEXTYPE=Leaf])G88_95:0.0087551061[&&PRIME ID=88 VERTEXTYPE=Speciation DISCPT=(23,0)],(G89_93:0.043317782[&&PRIME ID=89 VERTEXTYPE=Leaf],G90_94:0.043317782[&&PRIME ID=90 VERTEXTYPE=Leaf])G91_95:0.0087551061[&&PRIME ID=91 VERTEXTYPE=Speciation DISCPT=(23,0)])G92_95:0.08573814406470517[&&PRIME ID=92 VERTEXTYPE=Duplication DISCPT=(26,2)],((G93_86:0.059860207[&&PRIME ID=93 VERTEXTYPE=Leaf],G94_87:0.059860207[&&PRIME ID=94 VERTEXTYPE=Leaf])G95_88:0.025615601[&&PRIME ID=95 VERTEXTYPE=Speciation DISCPT=(29,0)],(G96_93:0.043317782[&&PRIME ID=96 VERTEXTYPE=Leaf],G97_94:0.043317782[&&PRIME ID=97 VERTEXTYPE=Leaf])G98_95:0.042158026[&&PRIME ID=98 VERTEXTYPE=Speciation DISCPT=(23,0)])G99_95:0.052335224302092614[&&PRIME ID=99 VERTEXTYPE=Additive Transfer FROMTOLINEAGE=(95,88) DISCPT=(40,1)])G100_95:0.09219618388107116[&&PRIME ID=100 VERTEXTYPE=Duplication DISCPT=(55,2)],(((G101_96:0.032649697[&&PRIME ID=101 VERTEXTYPE=Leaf],G102_97:0.032649697[&&PRIME ID=102 VERTEXTYPE=Leaf])G103_98:0.010448909[&&PRIME ID=103 VERTEXTYPE=Speciation DISCPT=(18,0)],G104_99:0.043098606[&&PRIME ID=104 VERTEXTYPE=Leaf])G105_100:0.1335621[&&PRIME ID=105 VERTEXTYPE=Speciation DISCPT=(22,0)],G106_101:0.1766607[&&PRIME ID=106 VERTEXTYPE=Leaf])G107_106:0.053346512[&&PRIME ID=107 VERTEXTYPE=Speciation DISCPT=(67,0)])G108_107:0.067931571[&&PRIME ID=108 VERTEXTYPE=Speciation DISCPT=(71,0)])G109_108:0.028853498[&&PRIME ID=109 VERTEXTYPE=Speciation DISCPT=(81,0)])G110_109:0.081223949[&&PRIME ID=110 VERTEXTYPE=Speciation DISCPT=(89,0)])G111_110:0.1282132[&&PRIME ID=111 VERTEXTYPE=Speciation DISCPT=(93,0)])G112_163:0.020915437[&&PRIME ID=112 VERTEXTYPE=Speciation DISCPT=(96,0)],(G113_172:0.32015659[&&PRIME ID=113 VERTEXTYPE=Leaf],((G114_175:0.12281991[&&PRIME ID=114 VERTEXTYPE=Leaf],G115_176:0.12281991[&&PRIME ID=115 VERTEXTYPE=Leaf])G116_177:0.17987929[&&PRIME ID=116 VERTEXTYPE=Speciation DISCPT=(50,0)],((G117_65:0.084266695[&&PRIME ID=117 VERTEXTYPE=Leaf],G118_67:0.084266696[&&PRIME ID=118 VERTEXTYPE=Leaf])G119_69:0.11252238[&&PRIME ID=119 VERTEXTYPE=Speciation DISCPT=(40,0)],G120_178:0.19678907[&&PRIME ID=120 VERTEXTYPE=Leaf])G121_178:0.10591012766128195[&&PRIME ID=121 VERTEXTYPE=Additive Transfer FROMTOLINEAGE=(178,69) DISCPT=(68,2)])G122_179:0.017457398[&&PRIME ID=122 VERTEXTYPE=Speciation DISCPT=(82,0)])G123_188:0.23698827[&&PRIME ID=123 VERTEXTYPE=Speciation DISCPT=(88,0)])G124_197:0.051886323[&&PRIME ID=124 VERTEXTYPE=Speciation DISCPT=(97,0)],((G125_1:0.1730814[&&PRIME ID=125 VERTEXTYPE=Leaf],(G126_2:0.0048589491[&&PRIME ID=126 VERTEXTYPE=Leaf],G127_96:0.0048589491[&&PRIME ID=127 VERTEXTYPE=Leaf])G128_2:0.16822245[&&PRIME ID=128 VERTEXTYPE=Additive Transfer FROMTOLINEAGE=(2,96) DISCPT=(2,1)])G129_3:0.060817469[&&PRIME ID=129 VERTEXTYPE=Speciation DISCPT=(65,0)],((G130_4:0.077718941[&&PRIME ID=130 VERTEXTYPE=Leaf],G131_5:0.077718941[&&PRIME ID=131 VERTEXTYPE=Leaf])G132_6:0.056275939[&&PRIME ID=132 VERTEXTYPE=Speciation DISCPT=(36,0)],G133_7:0.13399488[&&PRIME ID=133 VERTEXTYPE=Leaf])G134_8:0.099903989[&&PRIME ID=134 VERTEXTYPE=Speciation DISCPT=(54,0)])G135_9:0.37513233[&&PRIME ID=135 VERTEXTYPE=Speciation DISCPT=(74,0)])G136_10:0.041170931[&&PRIME ID=136 VERTEXTYPE=Speciation DISCPT=(98,0)],(((((G137_175:0.12281991[&&PRIME ID=137 VERTEXTYPE=Leaf],G138_176:0.12281991[&&PRIME ID=138 VERTEXTYPE=Leaf])G139_177:0.022844357[&&PRIME ID=139 VERTEXTYPE=Speciation DISCPT=(50,0)],(G140_164:0.10460107[&&PRIME ID=140 VERTEXTYPE=Leaf],((G141_165:0.017546072[&&PRIME ID=141 VERTEXTYPE=Leaf],G142_166:0.017546072[&&PRIME ID=142 VERTEXTYPE=Leaf])G143_167:0.028718382[&&PRIME ID=143 VERTEXTYPE=Speciation DISCPT=(8,0)],G144_168:0.046264454[&&PRIME ID=144 VERTEXTYPE=Leaf])G145_169:0.058336617[&&PRIME ID=145 VERTEXTYPE=Speciation DISCPT=(25,0)])G146_170:0.041063196[&&PRIME ID=146 VERTEXTYPE=Speciation DISCPT=(44,0)])G147_170:0.1713816267282144[&&PRIME ID=147 VERTEXTYPE=Additive Transfer FROMTOLINEAGE=(170,177) DISCPT=(57,2)],(G148_171:0.1369064[&&PRIME ID=148 VERTEXTYPE=Leaf],G149_172:0.1369064[&&PRIME ID=149 VERTEXTYPE=Leaf])G150_173:0.18013949[&&PRIME ID=150 VERTEXTYPE=Speciation DISCPT=(55,0)])G151_174:0.0031107035[&&PRIME ID=151 VERTEXTYPE=Speciation DISCPT=(85,0)],((G152_86:0.059860207[&&PRIME ID=152 VERTEXTYPE=Leaf],G153_87:0.059860207[&&PRIME ID=153 VERTEXTYPE=Leaf])G154_88:0.0037443049[&&PRIME ID=154 VERTEXTYPE=Speciation DISCPT=(29,0)],G155_178:0.063604512[&&PRIME ID=155 VERTEXTYPE=Leaf])G156_178:0.25655208[&&PRIME ID=156 VERTEXTYPE=Additive Transfer FROMTOLINEAGE=(178,88) DISCPT=(29,1)])G157_188:0.15155255[&&PRIME ID=157 VERTEXTYPE=Speciation DISCPT=(88,0)],((G158_189:0.028287687[&&PRIME ID=158 VERTEXTYPE=Leaf],(G159_190:0.019261277[&&PRIME ID=159 VERTEXTYPE=Leaf],G160_191:0.019261277[&&PRIME ID=160 VERTEXTYPE=Leaf])G161_192:0.00902641[&&PRIME ID=161 VERTEXTYPE=Speciation DISCPT=(10,0)])G162_193:0.014100791[&&PRIME ID=162 VERTEXTYPE=Speciation DISCPT=(15,0)],G163_194:0.042388478[&&PRIME ID=163 VERTEXTYPE=Leaf])G164_195:0.42932067[&&PRIME ID=164 VERTEXTYPE=Speciation DISCPT=(21,0)])G165_196:0.17849298[&&PRIME ID=165 VERTEXTYPE=Speciation DISCPT=(95,0)])G166_198:0.0[&&PRIME ID=166 VERTEXTYPE=Speciation DISCPT=(99,0)][&&PRIME NAME=PrunedTree];
