# Supplementary material for: Assessing the accuracy of phylogenetic rooting methods on prokaryotic gene families
Source: PLoS One. 2020 May 15;15(5):e0232950. doi: 10.1371/journal.pone.0232950 (PMC7228096; doi:10.1371/journal.pone.0232950)
Supplement: S1 Dataset — (ZIP) [file pone.0232950.s002.zip › AllSimulatedDatasets/R-025-HI-NR/original_trees/tree84]

((((((((G0_8:0.018702484[&&PRIME ID=0 VERTEXTYPE=Leaf],(G1_73:0.013652733[&&PRIME ID=1 VERTEXTYPE=Leaf],G2_74:0.013652733[&&PRIME ID=2 VERTEXTYPE=Leaf])G3_75:0.0050497507[&&PRIME ID=3 VERTEXTYPE=Speciation DISCPT=(7,0)])G4_75:0.07915534116677762[&&PRIME ID=4 VERTEXTYPE=Additive Transfer FROMTOLINEAGE=(75,8) DISCPT=(7,2)],(G5_73:0.013652733[&&PRIME ID=5 VERTEXTYPE=Leaf],G6_74:0.013652733[&&PRIME ID=6 VERTEXTYPE=Leaf])G7_75:0.084205092[&&PRIME ID=7 VERTEXTYPE=Speciation DISCPT=(7,0)])G8_75:0.09754684514736724[&&PRIME ID=8 VERTEXTYPE=Duplication DISCPT=(31,1)],(G9_76:0.18060873[&&PRIME ID=9 VERTEXTYPE=Leaf],((G10_102:0.029498466[&&PRIME ID=10 VERTEXTYPE=Leaf],G11_78:0.029498466[&&PRIME ID=11 VERTEXTYPE=Leaf])G12_78:0.10172324166348617[&&PRIME ID=12 VERTEXTYPE=Additive Transfer FROMTOLINEAGE=(78,102) DISCPT=(9,2)],((G13_79:0.0031854404[&&PRIME ID=13 VERTEXTYPE=Leaf],G14_80:0.0031854404[&&PRIME ID=14 VERTEXTYPE=Leaf])G15_81:0.07049762[&&PRIME ID=15 VERTEXTYPE=Speciation DISCPT=(2,0)],G16_82:0.07368306[&&PRIME ID=16 VERTEXTYPE=Leaf])G17_83:0.057538648[&&PRIME ID=17 VERTEXTYPE=Speciation DISCPT=(23,0)])G18_84:0.049387018[&&PRIME ID=18 VERTEXTYPE=Speciation DISCPT=(36,0)])G19_76:0.014795943941998835[&&PRIME ID=19 VERTEXTYPE=Additive Transfer FROMTOLINEAGE=(76,84) DISCPT=(55,1)])G20_77:0.29315984[&&PRIME ID=20 VERTEXTYPE=Speciation DISCPT=(61,0)],(G21_78:0.13122171[&&PRIME ID=21 VERTEXTYPE=Leaf],(((G22_79:0.0031854404[&&PRIME ID=22 VERTEXTYPE=Leaf],G23_80:0.0031854404[&&PRIME ID=23 VERTEXTYPE=Leaf])G24_81:0.07049762[&&PRIME ID=24 VERTEXTYPE=Speciation DISCPT=(2,0)],(G25_82:0.030206635[&&PRIME ID=25 VERTEXTYPE=Leaf],G26_104:0.030206635[&&PRIME ID=26 VERTEXTYPE=Leaf])G27_82:0.0434764254842053[&&PRIME ID=27 VERTEXTYPE=Additive Transfer FROMTOLINEAGE=(82,104) DISCPT=(10,1)])G28_83:0.012651665[&&PRIME ID=28 VERTEXTYPE=Speciation DISCPT=(23,0)],G29_82:0.086334725[&&PRIME ID=29 VERTEXTYPE=Leaf])G30_83:0.04488698318124481[&&PRIME ID=30 VERTEXTYPE=Duplication DISCPT=(26,1)])G31_84:0.3573428[&&PRIME ID=31 VERTEXTYPE=Speciation DISCPT=(36,0)])G32_91:0.11494383[&&PRIME ID=32 VERTEXTYPE=Speciation DISCPT=(87,0)],((G33_148:0.27482121[&&PRIME ID=33 VERTEXTYPE=Leaf],((G34_8:0.2340913[&&PRIME ID=34 VERTEXTYPE=Leaf],((((G35_54:0.058346271[&&PRIME ID=35 VERTEXTYPE=Leaf],G36_55:0.058346271[&&PRIME ID=36 VERTEXTYPE=Leaf])G37_56:0.014910931[&&PRIME ID=37 VERTEXTYPE=Speciation DISCPT=(18,0)],G38_57:0.073257202[&&PRIME ID=38 VERTEXTYPE=Leaf])G39_58:0.0050259469[&&PRIME ID=39 VERTEXTYPE=Speciation DISCPT=(22,0)],G40_5:0.078283149[&&PRIME ID=40 VERTEXTYPE=Leaf])G41_5:0.06210063109687712[&&PRIME ID=41 VERTEXTYPE=Additive Transfer FROMTOLINEAGE=(5,58) DISCPT=(24,1)],G42_6:0.14038378[&&PRIME ID=42 VERTEXTYPE=Leaf])G43_7:0.093707516[&&PRIME ID=43 VERTEXTYPE=Speciation DISCPT=(40,0)])G44_7:0.018396715398022574[&&PRIME ID=44 VERTEXTYPE=Additive Transfer FROMTOLINEAGE=(7,8) DISCPT=(65,1)],G45_8:0.25248801[&&PRIME ID=45 VERTEXTYPE=Leaf])G46_11:0.0223332[&&PRIME ID=46 VERTEXTYPE=Speciation DISCPT=(68,0)])G47_92:0.3140311750987233[&&PRIME ID=47 VERTEXTYPE=Additive Transfer FROMTOLINEAGE=(92,11) DISCPT=(69,2)],((G48_6:0.12577622[&&PRIME ID=48 VERTEXTYPE=Leaf],G49_92:0.12577622[&&PRIME ID=49 VERTEXTYPE=Leaf])G50_92:0.42809190165215444[&&PRIME ID=50 VERTEXTYPE=Additive Transfer FROMTOLINEAGE=(92,6) DISCPT=(35,2)],((((((G51_73:0.013652733[&&PRIME ID=51 VERTEXTYPE=Leaf],G52_74:0.013652733[&&PRIME ID=52 VERTEXTYPE=Leaf])G53_75:0.061909765[&&PRIME ID=53 VERTEXTYPE=Speciation DISCPT=(7,0)],(G54_8:0.05728257[&&PRIME ID=54 VERTEXTYPE=Leaf],G55_8:0.05728257[&&PRIME ID=55 VERTEXTYPE=Leaf])G56_8:0.01827992711295154[&&PRIME ID=56 VERTEXTYPE=Duplication DISCPT=(17,1)])G57_75:0.03389882127788191[&&PRIME ID=57 VERTEXTYPE=Additive Transfer FROMTOLINEAGE=(75,8) DISCPT=(23,1)],(G58_36:0.08968255[&&PRIME ID=58 VERTEXTYPE=Leaf],(G59_37:0.019466207[&&PRIME ID=59 VERTEXTYPE=Leaf],G60_38:0.019466207[&&PRIME ID=60 VERTEXTYPE=Leaf])G61_39:0.070216343[&&PRIME ID=61 VERTEXTYPE=Speciation DISCPT=(8,0)])G62_40:0.019778769[&&PRIME ID=62 VERTEXTYPE=Speciation DISCPT=(29,0)])G63_75:0.08594335112199103[&&PRIME ID=63 VERTEXTYPE=Additive Transfer FROMTOLINEAGE=(75,40) DISCPT=(33,2)],(G64_76:0.067066405[&&PRIME ID=64 VERTEXTYPE=Leaf],G65_185:0.067066405[&&PRIME ID=65 VERTEXTYPE=Leaf])G66_76:0.12833826484650152[&&PRIME ID=66 VERTEXTYPE=Additive Transfer FROMTOLINEAGE=(76,185) DISCPT=(21,1)])G67_77:0.29315984[&&PRIME ID=67 VERTEXTYPE=Speciation DISCPT=(61,0)],((G68_78:0.13122171[&&PRIME ID=68 VERTEXTYPE=Leaf],G69_82:0.13122171[&&PRIME ID=69 VERTEXTYPE=Leaf])G70_84:0.32477398[&&PRIME ID=70 VERTEXTYPE=Speciation DISCPT=(36,0)],(G71_85:0.14203824[&&PRIME ID=71 VERTEXTYPE=Leaf],(G72_86:0.085658787[&&PRIME ID=72 VERTEXTYPE=Leaf],G73_87:0.085658787[&&PRIME ID=73 VERTEXTYPE=Leaf])G74_88:0.056379452[&&PRIME ID=74 VERTEXTYPE=Speciation DISCPT=(26,0)])G75_89:0.31395745[&&PRIME ID=75 VERTEXTYPE=Speciation DISCPT=(42,0)])G76_90:0.032568821[&&PRIME ID=76 VERTEXTYPE=Speciation DISCPT=(86,0)])G77_91:0.057890763[&&PRIME ID=77 VERTEXTYPE=Speciation DISCPT=(87,0)],(((G78_26:0.028675806[&&PRIME ID=78 VERTEXTYPE=Leaf],(G79_104:0.010050519[&&PRIME ID=79 VERTEXTYPE=Leaf],G80_104:0.010050519[&&PRIME ID=80 VERTEXTYPE=Leaf])G81_104:0.018625287062265638[&&PRIME ID=81 VERTEXTYPE=Duplication DISCPT=(4,1)])G82_26:0.09061172897466477[&&PRIME ID=82 VERTEXTYPE=Additive Transfer FROMTOLINEAGE=(26,104) DISCPT=(9,2)],G83_28:0.11928754[&&PRIME ID=83 VERTEXTYPE=Leaf])G84_30:0.083918295[&&PRIME ID=84 VERTEXTYPE=Speciation DISCPT=(35,0)],(((G85_31:0.065339706[&&PRIME ID=85 VERTEXTYPE=Leaf],(G86_32:0.054655035[&&PRIME ID=86 VERTEXTYPE=Leaf],G87_55:0.054655035[&&PRIME ID=87 VERTEXTYPE=Leaf])G88_32:0.010684671481226142[&&PRIME ID=88 VERTEXTYPE=Additive Transfer FROMTOLINEAGE=(32,55) DISCPT=(16,2)])G89_33:0.021880224[&&PRIME ID=89 VERTEXTYPE=Speciation DISCPT=(20,0)],G90_34:0.08721993[&&PRIME ID=90 VERTEXTYPE=Leaf])G91_35:0.08486553[&&PRIME ID=91 VERTEXTYPE=Speciation DISCPT=(27,0)],G92_42:0.17208546[&&PRIME ID=92 VERTEXTYPE=Leaf])G93_43:0.031120369[&&PRIME ID=93 VERTEXTYPE=Speciation DISCPT=(48,0)])G94_44:0.34324944[&&PRIME ID=94 VERTEXTYPE=Speciation DISCPT=(62,0)])G95_45:0.007412856411393378[&&PRIME ID=95 VERTEXTYPE=Additive Transfer FROMTOLINEAGE=(45,91) DISCPT=(90,1)])G96_92:0.03498425992988835[&&PRIME ID=96 VERTEXTYPE=Additive Transfer FROMTOLINEAGE=(92,45) DISCPT=(90,1)])G97_92:0.014655953498093292[&&PRIME ID=97 VERTEXTYPE=Duplication DISCPT=(90,2)])G98_93:0.091545508[&&PRIME ID=98 VERTEXTYPE=Speciation DISCPT=(92,0)],(((((((G99_185:0.062447333[&&PRIME ID=99 VERTEXTYPE=Leaf],G100_60:0.062447333[&&PRIME ID=100 VERTEXTYPE=Leaf])G101_60:0.21953129926495712[&&PRIME ID=101 VERTEXTYPE=Additive Transfer FROMTOLINEAGE=(60,185) DISCPT=(19,1)],(G102_61:0.019959406[&&PRIME ID=102 VERTEXTYPE=Leaf],G103_62:0.019959406[&&PRIME ID=103 VERTEXTYPE=Leaf])G104_63:0.26201923[&&PRIME ID=104 VERTEXTYPE=Speciation DISCPT=(9,0)])G105_64:0.0011945383[&&PRIME ID=105 VERTEXTYPE=Speciation DISCPT=(71,0)],((G106_85:0.14203824[&&PRIME ID=106 VERTEXTYPE=Leaf],(G107_86:0.085658787[&&PRIME ID=107 VERTEXTYPE=Leaf],G108_87:0.085658787[&&PRIME ID=108 VERTEXTYPE=Leaf])G109_88:0.056379452[&&PRIME ID=109 VERTEXTYPE=Speciation DISCPT=(26,0)])G110_89:0.06843117[&&PRIME ID=110 VERTEXTYPE=Speciation DISCPT=(42,0)],((G111_86:0.085658787[&&PRIME ID=111 VERTEXTYPE=Leaf],G112_87:0.085658787[&&PRIME ID=112 VERTEXTYPE=Leaf])G113_88:0.066065796[&&PRIME ID=113 VERTEXTYPE=Speciation DISCPT=(26,0)],(G114_86:0.085658787[&&PRIME ID=114 VERTEXTYPE=Leaf],G115_87:0.085658787[&&PRIME ID=115 VERTEXTYPE=Leaf])G116_88:0.066065796[&&PRIME ID=116 VERTEXTYPE=Speciation DISCPT=(26,0)])G117_89:0.05874482676706174[&&PRIME ID=117 VERTEXTYPE=Duplication DISCPT=(44,1)])G118_89:0.07270376189321129[&&PRIME ID=118 VERTEXTYPE=Duplication DISCPT=(63,1)])G119_89:0.0029648677439753526[&&PRIME ID=119 VERTEXTYPE=Additive Transfer FROMTOLINEAGE=(89,64) DISCPT=(71,2)],(((G120_149:0.013540751[&&PRIME ID=120 VERTEXTYPE=Leaf],G121_150:0.013540751[&&PRIME ID=121 VERTEXTYPE=Leaf])G122_151:0.08972825[&&PRIME ID=122 VERTEXTYPE=Speciation DISCPT=(6,0)],(G123_73:0.013652733[&&PRIME ID=123 VERTEXTYPE=Leaf],G124_74:0.013652733[&&PRIME ID=124 VERTEXTYPE=Leaf])G125_75:0.089616268[&&PRIME ID=125 VERTEXTYPE=Speciation DISCPT=(7,0)])G126_75:0.09213566856964266[&&PRIME ID=126 VERTEXTYPE=Additive Transfer FROMTOLINEAGE=(75,151) DISCPT=(31,2)],G127_76:0.19540467[&&PRIME ID=127 VERTEXTYPE=Leaf])G128_77:0.090733369[&&PRIME ID=128 VERTEXTYPE=Speciation DISCPT=(61,0)])G129_89:0.13548960951560748[&&PRIME ID=129 VERTEXTYPE=Additive Transfer FROMTOLINEAGE=(89,77) DISCPT=(72,2)],(G130_78:0.13122171[&&PRIME ID=130 VERTEXTYPE=Leaf],(((G131_79:0.0031854404[&&PRIME ID=131 VERTEXTYPE=Leaf],G132_80:0.0031854404[&&PRIME ID=132 VERTEXTYPE=Leaf])G133_81:3.1091681E-4[&&PRIME ID=133 VERTEXTYPE=Speciation DISCPT=(2,0)],G134_148:0.0034963572[&&PRIME ID=134 VERTEXTYPE=Leaf])G135_81:0.07018670279089888[&&PRIME ID=135 VERTEXTYPE=Additive Transfer FROMTOLINEAGE=(81,148) DISCPT=(2,1)],G136_82:0.07368306[&&PRIME ID=136 VERTEXTYPE=Leaf])G137_83:0.057538648[&&PRIME ID=137 VERTEXTYPE=Speciation DISCPT=(23,0)])G138_84:0.29040594[&&PRIME ID=138 VERTEXTYPE=Speciation DISCPT=(36,0)])G139_84:0.03436803770980831[&&PRIME ID=139 VERTEXTYPE=Additive Transfer FROMTOLINEAGE=(84,89) DISCPT=(83,2)],(G140_85:0.14203824[&&PRIME ID=140 VERTEXTYPE=Leaf],(G141_86:0.085658787[&&PRIME ID=141 VERTEXTYPE=Leaf],G142_87:0.085658787[&&PRIME ID=142 VERTEXTYPE=Leaf])G143_88:0.056379452[&&PRIME ID=143 VERTEXTYPE=Speciation DISCPT=(26,0)])G144_89:0.31395745[&&PRIME ID=144 VERTEXTYPE=Speciation DISCPT=(42,0)])G145_90:0.15627689[&&PRIME ID=145 VERTEXTYPE=Speciation DISCPT=(86,0)],(((G146_79:0.0031854404[&&PRIME ID=146 VERTEXTYPE=Leaf],G147_80:0.0031854404[&&PRIME ID=147 VERTEXTYPE=Leaf])G148_81:0.29891787[&&PRIME ID=148 VERTEXTYPE=Speciation DISCPT=(2,0)],(G149_78:0.13122171[&&PRIME ID=149 VERTEXTYPE=Leaf],((G150_79:0.0031854404[&&PRIME ID=150 VERTEXTYPE=Leaf],G151_80:0.0031854404[&&PRIME ID=151 VERTEXTYPE=Leaf])G152_81:0.07049762[&&PRIME ID=152 VERTEXTYPE=Speciation DISCPT=(2,0)],G153_82:0.07368306[&&PRIME ID=153 VERTEXTYPE=Leaf])G154_83:0.057538648[&&PRIME ID=154 VERTEXTYPE=Speciation DISCPT=(23,0)])G155_84:0.1708816[&&PRIME ID=155 VERTEXTYPE=Speciation DISCPT=(36,0)])G156_84:0.05749811819842284[&&PRIME ID=156 VERTEXTYPE=Duplication DISCPT=(73,2)],(G157_94:0.27545662[&&PRIME ID=157 VERTEXTYPE=Leaf],(G158_95:0.19387322[&&PRIME ID=158 VERTEXTYPE=Leaf],(G159_96:0.12013624[&&PRIME ID=159 VERTEXTYPE=Leaf],G160_21:0.12013624[&&PRIME ID=160 VERTEXTYPE=Leaf])G161_96:0.07373697991779282[&&PRIME ID=161 VERTEXTYPE=Additive Transfer FROMTOLINEAGE=(96,21) DISCPT=(35,1)])G162_97:0.081583405[&&PRIME ID=162 VERTEXTYPE=Speciation DISCPT=(60,0)])G163_98:0.084144806[&&PRIME ID=163 VERTEXTYPE=Speciation DISCPT=(70,0)])G164_84:0.25267115[&&PRIME ID=164 VERTEXTYPE=Duplication DISCPT=(80,2)])G165_99:0.082781263[&&PRIME ID=165 VERTEXTYPE=Speciation DISCPT=(93,0)])G166_99:0.016576625616978435[&&PRIME ID=166 VERTEXTYPE=Duplication DISCPT=(95,2)],(G167_193:0.15114108[&&PRIME ID=167 VERTEXTYPE=Leaf],(G168_194:0.0043182071[&&PRIME ID=168 VERTEXTYPE=Leaf],G169_194:0.0043182071[&&PRIME ID=169 VERTEXTYPE=Leaf])G170_194:0.14682287290313284[&&PRIME ID=170 VERTEXTYPE=Duplication DISCPT=(2,2)])G171_195:0.56048939[&&PRIME ID=171 VERTEXTYPE=Speciation DISCPT=(44,0)])G172_99:0.12055037[&&PRIME ID=172 VERTEXTYPE=Additive Transfer FROMTOLINEAGE=(99,196) DISCPT=(95,2)],((((G173_25:0.35797754[&&PRIME ID=173 VERTEXTYPE=Leaf],(((G174_113:0.10596508[&&PRIME ID=174 VERTEXTYPE=Leaf],(G175_107:0.013350981[&&PRIME ID=175 VERTEXTYPE=Leaf],G176_119:0.013350981[&&PRIME ID=176 VERTEXTYPE=Leaf])G177_107:0.09261409906964797[&&PRIME ID=177 VERTEXTYPE=Additive Transfer FROMTOLINEAGE=(107,119) DISCPT=(5,2)])G178_108:0.06657214[&&PRIME ID=178 VERTEXTYPE=Speciation DISCPT=(33,0)],G179_109:0.17253722[&&PRIME ID=179 VERTEXTYPE=Leaf])G180_110:0.13771393[&&PRIME ID=180 VERTEXTYPE=Speciation DISCPT=(50,0)],(G181_111:0.11002515[&&PRIME ID=181 VERTEXTYPE=Leaf],(G182_112:0.050271762[&&PRIME ID=182 VERTEXTYPE=Leaf],G183_113:0.050271762[&&PRIME ID=183 VERTEXTYPE=Leaf])G184_114:0.059753386[&&PRIME ID=184 VERTEXTYPE=Speciation DISCPT=(16,0)])G185_115:0.200226[&&PRIME ID=185 VERTEXTYPE=Speciation DISCPT=(34,0)])G186_116:0.047726399[&&PRIME ID=186 VERTEXTYPE=Speciation DISCPT=(77,0)])G187_116:0.039893129[&&PRIME ID=187 VERTEXTYPE=Additive Transfer FROMTOLINEAGE=(116,143) DISCPT=(80,1)],(((G188_128:0.0094442894[&&PRIME ID=188 VERTEXTYPE=Leaf],G189_129:0.0094442894[&&PRIME ID=189 VERTEXTYPE=Leaf])G190_130:0.11541615[&&PRIME ID=190 VERTEXTYPE=Speciation DISCPT=(4,0)],G191_132:0.12486043[&&PRIME ID=191 VERTEXTYPE=Leaf])G192_131:0.049542955943378285[&&PRIME ID=192 VERTEXTYPE=Additive Transfer FROMTOLINEAGE=(131,132) DISCPT=(35,1)],G193_132:0.17440339[&&PRIME ID=193 VERTEXTYPE=Leaf])G194_133:0.22346729[&&PRIME ID=194 VERTEXTYPE=Speciation DISCPT=(53,0)])G195_144:0.033430274[&&PRIME ID=195 VERTEXTYPE=Speciation DISCPT=(82,0)],G196_194:0.43130095[&&PRIME ID=196 VERTEXTYPE=Leaf])G197_147:0.22641724[&&PRIME ID=197 VERTEXTYPE=Speciation DISCPT=(85,0)],((G198_159:0.06068657[&&PRIME ID=198 VERTEXTYPE=Leaf],G199_160:0.06068657[&&PRIME ID=199 VERTEXTYPE=Leaf])G200_161:0.24672767[&&PRIME ID=200 VERTEXTYPE=Speciation DISCPT=(19,0)],(((G201_13:0.0046041045[&&PRIME ID=201 VERTEXTYPE=Leaf],G202_14:0.0046041045[&&PRIME ID=202 VERTEXTYPE=Leaf])G203_15:0.17979049[&&PRIME ID=203 VERTEXTYPE=Speciation DISCPT=(3,0)],(G204_16:0.15339[&&PRIME ID=204 VERTEXTYPE=Leaf],G205_16:0.15339[&&PRIME ID=205 VERTEXTYPE=Leaf])G206_16:0.031004587565357112[&&PRIME ID=206 VERTEXTYPE=Duplication DISCPT=(44,2)])G207_17:0.0030193735[&&PRIME ID=207 VERTEXTYPE=Speciation DISCPT=(56,0)],G208_162:0.18741396[&&PRIME ID=208 VERTEXTYPE=Leaf])G209_162:0.12000027651779413[&&PRIME ID=209 VERTEXTYPE=Additive Transfer FROMTOLINEAGE=(162,17) DISCPT=(56,2)])G210_163:0.35030395[&&PRIME ID=210 VERTEXTYPE=Speciation DISCPT=(76,0)])G211_165:0.17446265[&&PRIME ID=211 VERTEXTYPE=Speciation DISCPT=(95,0)])G212_198:0.0[&&PRIME ID=212 VERTEXTYPE=Speciation DISCPT=(99,0)][&&PRIME NAME=PrunedTree];
