# Supplementary material for: Assessing the accuracy of phylogenetic rooting methods on prokaryotic gene families
Source: PLoS One. 2020 May 15;15(5):e0232950. doi: 10.1371/journal.pone.0232950 (PMC7228096; doi:10.1371/journal.pone.0232950)
Supplement: S1 Dataset — (ZIP) [file pone.0232950.s002.zip › AllSimulatedDatasets/R-025-HI-NR/original_trees/tree85]

(((((G0_0:0.041494525[&&PRIME ID=0 VERTEXTYPE=Leaf],(G1_1:0.017265475[&&PRIME ID=1 VERTEXTYPE=Leaf],(G2_2:0.015703901[&&PRIME ID=2 VERTEXTYPE=Leaf],G3_3:0.015703901[&&PRIME ID=3 VERTEXTYPE=Leaf])G4_4:0.0015615741[&&PRIME ID=4 VERTEXTYPE=Speciation DISCPT=(7,0)])G5_5:0.02422905[&&PRIME ID=5 VERTEXTYPE=Speciation DISCPT=(10,0)])G6_6:0.30784355[&&PRIME ID=6 VERTEXTYPE=Speciation DISCPT=(22,0)],G7_7:0.34933808[&&PRIME ID=7 VERTEXTYPE=Leaf])G8_8:0.40334509[&&PRIME ID=8 VERTEXTYPE=Speciation DISCPT=(74,0)],((((G9_9:0.16319947[&&PRIME ID=9 VERTEXTYPE=Leaf],G10_10:0.16319947[&&PRIME ID=10 VERTEXTYPE=Leaf])G11_11:0.3520918[&&PRIME ID=11 VERTEXTYPE=Speciation DISCPT=(53,0)],((G12_25:0.4649551[&&PRIME ID=12 VERTEXTYPE=Leaf],G13_25:0.4649551[&&PRIME ID=13 VERTEXTYPE=Leaf])G14_25:0.048361713[&&PRIME ID=14 VERTEXTYPE=Duplication DISCPT=(87,1)],(((G15_20:0.13699333[&&PRIME ID=15 VERTEXTYPE=Leaf],G16_21:0.13699333[&&PRIME ID=16 VERTEXTYPE=Leaf])G17_24:0.21828255[&&PRIME ID=17 VERTEXTYPE=Speciation DISCPT=(47,0)],((G18_115:0.10810851[&&PRIME ID=18 VERTEXTYPE=Leaf],G19_116:0.10810851[&&PRIME ID=19 VERTEXTYPE=Leaf])G20_117:0.14352652[&&PRIME ID=20 VERTEXTYPE=Speciation DISCPT=(39,0)],((((G21_45:0.034522197[&&PRIME ID=21 VERTEXTYPE=Leaf],(G22_46:6.1436526E-4[&&PRIME ID=22 VERTEXTYPE=Leaf],G23_47:6.1436526E-4[&&PRIME ID=23 VERTEXTYPE=Leaf])G24_48:0.033907832[&&PRIME ID=24 VERTEXTYPE=Speciation DISCPT=(1,0)])G25_49:0.039077077[&&PRIME ID=25 VERTEXTYPE=Speciation DISCPT=(17,0)],G26_50:0.073599274[&&PRIME ID=26 VERTEXTYPE=Leaf])G27_51:0.068752212[&&PRIME ID=27 VERTEXTYPE=Speciation DISCPT=(32,0)],((G28_46:6.1436526E-4[&&PRIME ID=28 VERTEXTYPE=Leaf],G29_47:6.1436526E-4[&&PRIME ID=29 VERTEXTYPE=Leaf])G30_48:0.072984909[&&PRIME ID=30 VERTEXTYPE=Speciation DISCPT=(1,0)],G31_50:0.073599274[&&PRIME ID=31 VERTEXTYPE=Leaf])G32_51:0.068752212[&&PRIME ID=32 VERTEXTYPE=Speciation DISCPT=(32,0)])G33_51:0.0012088276656742306[&&PRIME ID=33 VERTEXTYPE=Duplication DISCPT=(48,1)],(G34_0:0.041494525[&&PRIME ID=34 VERTEXTYPE=Leaf],(G35_1:0.017265475[&&PRIME ID=35 VERTEXTYPE=Leaf],((G36_2:9.0699465E-4[&&PRIME ID=36 VERTEXTYPE=Leaf],G37_2:9.0699465E-4[&&PRIME ID=37 VERTEXTYPE=Leaf])G38_2:0.014796906349640647[&&PRIME ID=38 VERTEXTYPE=Duplication DISCPT=(1,1)],G39_3:0.015703901[&&PRIME ID=39 VERTEXTYPE=Leaf])G40_4:0.0015615741[&&PRIME ID=40 VERTEXTYPE=Speciation DISCPT=(7,0)])G41_5:0.02422905[&&PRIME ID=41 VERTEXTYPE=Speciation DISCPT=(10,0)])G42_6:0.10206579[&&PRIME ID=42 VERTEXTYPE=Speciation DISCPT=(22,0)])G43_6:0.1080747151054167[&&PRIME ID=43 VERTEXTYPE=Additive Transfer FROMTOLINEAGE=(6,51) DISCPT=(48,1)])G44_36:0.10364084629934542[&&PRIME ID=44 VERTEXTYPE=Additive Transfer FROMTOLINEAGE=(36,6) DISCPT=(65,1)])G45_36:0.096237407[&&PRIME ID=45 VERTEXTYPE=Additive Transfer FROMTOLINEAGE=(36,24) DISCPT=(75,1)],(((G46_39:0.016882604[&&PRIME ID=46 VERTEXTYPE=Leaf],G47_40:0.016882604[&&PRIME ID=47 VERTEXTYPE=Leaf])G48_41:0.018950273[&&PRIME ID=48 VERTEXTYPE=Speciation DISCPT=(8,0)],G49_42:0.035832877[&&PRIME ID=49 VERTEXTYPE=Leaf])G50_43:0.32169219[&&PRIME ID=50 VERTEXTYPE=Speciation DISCPT=(18,0)],(G51_50:0.10859636[&&PRIME ID=51 VERTEXTYPE=Leaf],((G52_45:0.034522197[&&PRIME ID=52 VERTEXTYPE=Leaf],((G53_46:6.1436526E-4[&&PRIME ID=53 VERTEXTYPE=Leaf],G54_47:6.1436526E-4[&&PRIME ID=54 VERTEXTYPE=Leaf])G55_48:0.014406466[&&PRIME ID=55 VERTEXTYPE=Speciation DISCPT=(1,0)],(G56_46:6.1436526E-4[&&PRIME ID=56 VERTEXTYPE=Leaf],G57_47:6.1436526E-4[&&PRIME ID=57 VERTEXTYPE=Leaf])G58_48:0.014406466[&&PRIME ID=58 VERTEXTYPE=Speciation DISCPT=(1,0)])G59_48:0.019501365816894038[&&PRIME ID=59 VERTEXTYPE=Duplication DISCPT=(6,2)])G60_49:0.039077077[&&PRIME ID=60 VERTEXTYPE=Speciation DISCPT=(17,0)],G61_50:0.073599274[&&PRIME ID=61 VERTEXTYPE=Leaf])G62_51:0.034997086[&&PRIME ID=62 VERTEXTYPE=Speciation DISCPT=(32,0)])G63_51:0.24892871[&&PRIME ID=63 VERTEXTYPE=Duplication DISCPT=(39,1)])G64_52:0.093988214[&&PRIME ID=64 VERTEXTYPE=Speciation DISCPT=(76,0)])G65_53:0.061803526[&&PRIME ID=65 VERTEXTYPE=Speciation DISCPT=(85,0)])G66_26:0.0019744585081836494[&&PRIME ID=66 VERTEXTYPE=Additive Transfer FROMTOLINEAGE=(26,53) DISCPT=(89,1)])G67_19:0.06621193583396394[&&PRIME ID=67 VERTEXTYPE=Additive Transfer FROMTOLINEAGE=(19,26) DISCPT=(89,1)],((((G68_38:0.029619629[&&PRIME ID=68 VERTEXTYPE=Leaf],G69_116:0.029619629[&&PRIME ID=69 VERTEXTYPE=Leaf])G70_38:0.17098775294492297[&&PRIME ID=70 VERTEXTYPE=Additive Transfer FROMTOLINEAGE=(38,116) DISCPT=(16,1)],(G71_38:0.19643703[&&PRIME ID=71 VERTEXTYPE=Leaf],((G72_39:0.016882604[&&PRIME ID=72 VERTEXTYPE=Leaf],G73_40:0.016882604[&&PRIME ID=73 VERTEXTYPE=Leaf])G74_41:0.018950273[&&PRIME ID=74 VERTEXTYPE=Speciation DISCPT=(8,0)],G75_42:0.035832877[&&PRIME ID=75 VERTEXTYPE=Leaf])G76_43:0.16060416[&&PRIME ID=76 VERTEXTYPE=Speciation DISCPT=(18,0)])G77_43:0.004170347229395691[&&PRIME ID=77 VERTEXTYPE=Additive Transfer FROMTOLINEAGE=(43,38) DISCPT=(56,2)])G78_44:0.15691769[&&PRIME ID=78 VERTEXTYPE=Speciation DISCPT=(58,0)],((G79_38:0.20060738[&&PRIME ID=79 VERTEXTYPE=Leaf],((G80_39:0.016882604[&&PRIME ID=80 VERTEXTYPE=Leaf],G81_40:0.016882604[&&PRIME ID=81 VERTEXTYPE=Leaf])G82_41:0.018950273[&&PRIME ID=82 VERTEXTYPE=Speciation DISCPT=(8,0)],G83_42:0.035832877[&&PRIME ID=83 VERTEXTYPE=Leaf])G84_43:0.1647745[&&PRIME ID=84 VERTEXTYPE=Speciation DISCPT=(18,0)])G85_44:0.14322385[&&PRIME ID=85 VERTEXTYPE=Speciation DISCPT=(58,0)],(((G86_45:0.034522197[&&PRIME ID=86 VERTEXTYPE=Leaf],(G87_46:6.1436526E-4[&&PRIME ID=87 VERTEXTYPE=Leaf],G88_47:6.1436526E-4[&&PRIME ID=88 VERTEXTYPE=Leaf])G89_48:0.033907832[&&PRIME ID=89 VERTEXTYPE=Speciation DISCPT=(1,0)])G90_49:0.039077077[&&PRIME ID=90 VERTEXTYPE=Speciation DISCPT=(17,0)],G91_50:0.073599274[&&PRIME ID=91 VERTEXTYPE=Leaf])G92_51:0.26588965[&&PRIME ID=92 VERTEXTYPE=Speciation DISCPT=(32,0)],((G93_45:0.034522197[&&PRIME ID=93 VERTEXTYPE=Leaf],(G94_46:6.1436526E-4[&&PRIME ID=94 VERTEXTYPE=Leaf],G95_47:6.1436526E-4[&&PRIME ID=95 VERTEXTYPE=Leaf])G96_48:0.033907832[&&PRIME ID=96 VERTEXTYPE=Speciation DISCPT=(1,0)])G97_49:0.039077077[&&PRIME ID=97 VERTEXTYPE=Speciation DISCPT=(17,0)],G98_50:0.073599274[&&PRIME ID=98 VERTEXTYPE=Leaf])G99_51:0.26588965[&&PRIME ID=99 VERTEXTYPE=Speciation DISCPT=(32,0)])G100_51:0.0043423138720427995[&&PRIME ID=100 VERTEXTYPE=Duplication DISCPT=(73,1)])G101_51:0.013693831414442312[&&PRIME ID=101 VERTEXTYPE=Additive Transfer FROMTOLINEAGE=(51,44) DISCPT=(73,2)])G102_52:0.22383653[&&PRIME ID=102 VERTEXTYPE=Speciation DISCPT=(76,0)],(((((G103_60:0.0098285434[&&PRIME ID=103 VERTEXTYPE=Leaf],G104_25:0.0098285434[&&PRIME ID=104 VERTEXTYPE=Leaf])G105_25:0.1269651833801118[&&PRIME ID=105 VERTEXTYPE=Additive Transfer FROMTOLINEAGE=(25,60) DISCPT=(5,2)],((G106_39:0.016882604[&&PRIME ID=106 VERTEXTYPE=Leaf],G107_40:0.016882604[&&PRIME ID=107 VERTEXTYPE=Leaf])G108_41:0.018950273[&&PRIME ID=108 VERTEXTYPE=Speciation DISCPT=(8,0)],G109_42:0.035832877[&&PRIME ID=109 VERTEXTYPE=Leaf])G110_43:0.10096085[&&PRIME ID=110 VERTEXTYPE=Speciation DISCPT=(18,0)])G111_25:0.1149865643457916[&&PRIME ID=111 VERTEXTYPE=Additive Transfer FROMTOLINEAGE=(25,43) DISCPT=(46,2)],((G112_36:0.117495[&&PRIME ID=112 VERTEXTYPE=Leaf],G113_36:0.117495[&&PRIME ID=113 VERTEXTYPE=Leaf])G114_36:0.013506645245028573[&&PRIME ID=114 VERTEXTYPE=Duplication DISCPT=(39,2)],(G115_151:0.017026444[&&PRIME ID=115 VERTEXTYPE=Leaf],G116_152:0.017026444[&&PRIME ID=116 VERTEXTYPE=Leaf])G117_153:0.1139752[&&PRIME ID=117 VERTEXTYPE=Speciation DISCPT=(9,0)])G118_36:0.12077864714064489[&&PRIME ID=118 VERTEXTYPE=Additive Transfer FROMTOLINEAGE=(36,153) DISCPT=(43,2)])G119_25:0.12577929436731028[&&PRIME ID=119 VERTEXTYPE=Additive Transfer FROMTOLINEAGE=(25,36) DISCPT=(65,1)],((((((G120_55:0.028941337[&&PRIME ID=120 VERTEXTYPE=Leaf],G121_55:0.028941337[&&PRIME ID=121 VERTEXTYPE=Leaf])G122_55:0.013187716759241852[&&PRIME ID=122 VERTEXTYPE=Duplication DISCPT=(16,1)],G123_56:0.042129054[&&PRIME ID=123 VERTEXTYPE=Leaf])G124_57:0.051718285[&&PRIME ID=124 VERTEXTYPE=Speciation DISCPT=(24,0)],G125_58:0.093847339[&&PRIME ID=125 VERTEXTYPE=Leaf])G126_57:0.0033740996263838027[&&PRIME ID=126 VERTEXTYPE=Additive Transfer FROMTOLINEAGE=(57,58) DISCPT=(35,2)],G127_58:0.097221439[&&PRIME ID=127 VERTEXTYPE=Leaf])G128_59:0.037293001[&&PRIME ID=128 VERTEXTYPE=Speciation DISCPT=(36,0)],(G129_60:0.027135895[&&PRIME ID=129 VERTEXTYPE=Leaf],G130_60:0.027135895[&&PRIME ID=130 VERTEXTYPE=Leaf])G131_60:0.10737854544626992[&&PRIME ID=131 VERTEXTYPE=Duplication DISCPT=(13,2)])G132_61:0.027736764[&&PRIME ID=132 VERTEXTYPE=Speciation DISCPT=(46,0)],G133_62:0.1622512[&&PRIME ID=133 VERTEXTYPE=Leaf])G134_65:0.21530838[&&PRIME ID=134 VERTEXTYPE=Speciation DISCPT=(52,0)])G135_65:0.0861544232272171[&&PRIME ID=135 VERTEXTYPE=Additive Transfer FROMTOLINEAGE=(65,25) DISCPT=(77,1)],((((G136_66:0.054981649[&&PRIME ID=136 VERTEXTYPE=Leaf],(G137_67:0.041996906[&&PRIME ID=137 VERTEXTYPE=Leaf],G138_68:0.041996906[&&PRIME ID=138 VERTEXTYPE=Leaf])G139_69:0.012984743[&&PRIME ID=139 VERTEXTYPE=Speciation DISCPT=(23,0)])G140_70:0.073076208[&&PRIME ID=140 VERTEXTYPE=Speciation DISCPT=(29,0)],(G141_66:0.054981649[&&PRIME ID=141 VERTEXTYPE=Leaf],(G142_67:0.041996906[&&PRIME ID=142 VERTEXTYPE=Leaf],G143_68:0.041996906[&&PRIME ID=143 VERTEXTYPE=Leaf])G144_69:0.012984743[&&PRIME ID=144 VERTEXTYPE=Speciation DISCPT=(23,0)])G145_70:0.073076208[&&PRIME ID=145 VERTEXTYPE=Speciation DISCPT=(29,0)])G146_70:0.11546556[&&PRIME ID=146 VERTEXTYPE=Duplication DISCPT=(43,1)],(G147_73:0.06684836[&&PRIME ID=147 VERTEXTYPE=Leaf],G148_74:0.06684836[&&PRIME ID=148 VERTEXTYPE=Leaf])G149_75:0.17667505[&&PRIME ID=149 VERTEXTYPE=Speciation DISCPT=(30,0)])G150_76:0.023336924[&&PRIME ID=150 VERTEXTYPE=Speciation DISCPT=(65,0)],(((G151_66:0.054981649[&&PRIME ID=151 VERTEXTYPE=Leaf],(G152_67:0.041996906[&&PRIME ID=152 VERTEXTYPE=Leaf],G153_68:0.041996906[&&PRIME ID=153 VERTEXTYPE=Leaf])G154_69:0.012984743[&&PRIME ID=154 VERTEXTYPE=Speciation DISCPT=(23,0)])G155_70:0.14171551[&&PRIME ID=155 VERTEXTYPE=Speciation DISCPT=(29,0)],(G156_71:0.049684168[&&PRIME ID=156 VERTEXTYPE=Leaf],G157_38:0.049684168[&&PRIME ID=157 VERTEXTYPE=Leaf])G158_71:0.14701299181222077[&&PRIME ID=158 VERTEXTYPE=Additive Transfer FROMTOLINEAGE=(71,38) DISCPT=(26,2)])G159_72:0.067218986[&&PRIME ID=159 VERTEXTYPE=Speciation DISCPT=(57,0)],G160_78:0.26391615[&&PRIME ID=160 VERTEXTYPE=Leaf])G161_80:0.0029441914[&&PRIME ID=161 VERTEXTYPE=Speciation DISCPT=(66,0)])G162_80:0.19685367118307243[&&PRIME ID=162 VERTEXTYPE=Duplication DISCPT=(67,1)])G163_81:0.11764759[&&PRIME ID=163 VERTEXTYPE=Speciation DISCPT=(86,0)])G164_82:1.416015E-4[&&PRIME ID=164 VERTEXTYPE=Speciation DISCPT=(93,0)])G165_83:0.052022841[&&PRIME ID=165 VERTEXTYPE=Speciation DISCPT=(94,0)],((G166_84:0.043654475[&&PRIME ID=166 VERTEXTYPE=Leaf],(G167_85:0.035443046[&&PRIME ID=167 VERTEXTYPE=Leaf],G168_85:0.035443046[&&PRIME ID=168 VERTEXTYPE=Leaf])G169_85:0.00821142859711064[&&PRIME ID=169 VERTEXTYPE=Duplication DISCPT=(17,2)])G170_86:0.40190978[&&PRIME ID=170 VERTEXTYPE=Speciation DISCPT=(26,0)],((G171_84:0.043654475[&&PRIME ID=171 VERTEXTYPE=Leaf],G172_85:0.043654475[&&PRIME ID=172 VERTEXTYPE=Leaf])G173_86:0.037767773[&&PRIME ID=173 VERTEXTYPE=Speciation DISCPT=(26,0)],(G174_84:0.043654475[&&PRIME ID=174 VERTEXTYPE=Leaf],G175_85:0.043654475[&&PRIME ID=175 VERTEXTYPE=Leaf])G176_86:0.037767773[&&PRIME ID=176 VERTEXTYPE=Speciation DISCPT=(26,0)])G177_86:0.364142[&&PRIME ID=177 VERTEXTYPE=Duplication DISCPT=(33,1)])G178_92:0.18796179154622408[&&PRIME ID=178 VERTEXTYPE=Duplication DISCPT=(83,2)])G179_93:0.11915713[&&PRIME ID=179 VERTEXTYPE=Speciation DISCPT=(95,0)])G180_94:0.0045627639[&&PRIME ID=180 VERTEXTYPE=Speciation DISCPT=(97,0)],(G181_95:0.028792971[&&PRIME ID=181 VERTEXTYPE=Leaf],(G182_96:0.018690193[&&PRIME ID=182 VERTEXTYPE=Leaf],(G183_97:0.0040837993[&&PRIME ID=183 VERTEXTYPE=Leaf],G184_98:0.0040837993[&&PRIME ID=184 VERTEXTYPE=Leaf])G185_99:0.014606393[&&PRIME ID=185 VERTEXTYPE=Speciation DISCPT=(4,0)])G186_100:0.010102778[&&PRIME ID=186 VERTEXTYPE=Speciation DISCPT=(11,0)])G187_101:0.72845297[&&PRIME ID=187 VERTEXTYPE=Speciation DISCPT=(16,0)])G188_94:0.13917598479655605[&&PRIME ID=188 VERTEXTYPE=Additive Transfer FROMTOLINEAGE=(94,101) DISCPT=(97,1)],(((((G189_181:0.12423078[&&PRIME ID=189 VERTEXTYPE=Leaf],(G190_182:0.056564656[&&PRIME ID=190 VERTEXTYPE=Leaf],G191_182:0.056564656[&&PRIME ID=191 VERTEXTYPE=Leaf])G192_182:0.06766612389728986[&&PRIME ID=192 VERTEXTYPE=Duplication DISCPT=(29,1)])G193_183:0.18644634[&&PRIME ID=193 VERTEXTYPE=Speciation DISCPT=(43,0)],(G194_184:0.19368109[&&PRIME ID=194 VERTEXTYPE=Leaf],(G195_185:0.15374595[&&PRIME ID=195 VERTEXTYPE=Leaf],G196_185:0.15374595[&&PRIME ID=196 VERTEXTYPE=Leaf])G197_185:0.039935140618370585[&&PRIME ID=197 VERTEXTYPE=Duplication DISCPT=(50,1)])G198_186:0.11699603[&&PRIME ID=198 VERTEXTYPE=Speciation DISCPT=(56,0)])G199_187:0.11699877[&&PRIME ID=199 VERTEXTYPE=Speciation DISCPT=(69,0)],(G200_188:0.027162312[&&PRIME ID=200 VERTEXTYPE=Leaf],G201_189:0.027162312[&&PRIME ID=201 VERTEXTYPE=Leaf])G202_190:0.40051358[&&PRIME ID=202 VERTEXTYPE=Speciation DISCPT=(14,0)])G203_191:0.012061486[&&PRIME ID=203 VERTEXTYPE=Speciation DISCPT=(81,0)],G204_36:0.43973738[&&PRIME ID=204 VERTEXTYPE=Leaf])G205_193:0.13931334[&&PRIME ID=205 VERTEXTYPE=Speciation DISCPT=(83,0)],G206_194:0.57905072[&&PRIME ID=206 VERTEXTYPE=Leaf])G207_195:0.3173712[&&PRIME ID=207 VERTEXTYPE=Speciation DISCPT=(92,0)])G208_198:0.0[&&PRIME ID=208 VERTEXTYPE=Speciation DISCPT=(99,0)][&&PRIME NAME=PrunedTree];
