# Supplementary material for: Assessing the accuracy of phylogenetic rooting methods on prokaryotic gene families
Source: PLoS One. 2020 May 15;15(5):e0232950. doi: 10.1371/journal.pone.0232950 (PMC7228096; doi:10.1371/journal.pone.0232950)
Supplement: S1 Dataset — (ZIP) [file pone.0232950.s002.zip › AllSimulatedDatasets/R-025-HI-NR/original_trees/tree86]

(((G0_3:0.21073497[&&PRIME ID=0 VERTEXTYPE=Leaf],(((G1_183:0.0030146757[&&PRIME ID=1 VERTEXTYPE=Leaf],G2_5:0.0030146757[&&PRIME ID=2 VERTEXTYPE=Leaf])G3_5:0.026099873253128993[&&PRIME ID=3 VERTEXTYPE=Additive Transfer FROMTOLINEAGE=(5,183) DISCPT=(1,2)],G4_6:0.029114549[&&PRIME ID=4 VERTEXTYPE=Leaf])G5_7:0.1266776[&&PRIME ID=5 VERTEXTYPE=Speciation DISCPT=(17,0)],G6_10:0.15579215[&&PRIME ID=6 VERTEXTYPE=Leaf])G7_11:0.054942819[&&PRIME ID=7 VERTEXTYPE=Speciation DISCPT=(59,0)])G8_12:0.014622921[&&PRIME ID=8 VERTEXTYPE=Speciation DISCPT=(70,0)],(G9_17:0.10560242[&&PRIME ID=9 VERTEXTYPE=Leaf],G10_18:0.10560242[&&PRIME ID=10 VERTEXTYPE=Leaf])G11_21:0.11975547[&&PRIME ID=11 VERTEXTYPE=Speciation DISCPT=(46,0)])G12_22:0.38912819[&&PRIME ID=12 VERTEXTYPE=Speciation DISCPT=(74,0)],((((G13_23:0.1051876[&&PRIME ID=13 VERTEXTYPE=Leaf],G14_24:0.1051876[&&PRIME ID=14 VERTEXTYPE=Leaf])G15_25:0.0697363[&&PRIME ID=15 VERTEXTYPE=Speciation DISCPT=(45,0)],G16_26:0.1749239[&&PRIME ID=16 VERTEXTYPE=Leaf])G17_27:0.10229822[&&PRIME ID=17 VERTEXTYPE=Speciation DISCPT=(63,0)],G18_28:0.27722212[&&PRIME ID=18 VERTEXTYPE=Leaf])G19_29:0.16050251[&&PRIME ID=19 VERTEXTYPE=Speciation DISCPT=(80,0)],((G20_51:0.25245311[&&PRIME ID=20 VERTEXTYPE=Leaf],(((G21_52:0.032338723[&&PRIME ID=21 VERTEXTYPE=Leaf],G22_53:0.032338723[&&PRIME ID=22 VERTEXTYPE=Leaf])G23_54:0.010925273[&&PRIME ID=23 VERTEXTYPE=Speciation DISCPT=(19,0)],(G24_55:0.026157567[&&PRIME ID=24 VERTEXTYPE=Leaf],G25_63:0.026157567[&&PRIME ID=25 VERTEXTYPE=Leaf])G26_55:0.0171064292680237[&&PRIME ID=26 VERTEXTYPE=Additive Transfer FROMTOLINEAGE=(55,63) DISCPT=(15,2)])G27_56:0.20211265[&&PRIME ID=27 VERTEXTYPE=Speciation DISCPT=(23,0)],(G28_57:0.20950627[&&PRIME ID=28 VERTEXTYPE=Leaf],G29_57:0.20950627[&&PRIME ID=29 VERTEXTYPE=Leaf])G30_59:0.035870383355774735[&&PRIME ID=30 VERTEXTYPE=Duplication DISCPT=(69,2)])G31_60:0.0070764603[&&PRIME ID=31 VERTEXTYPE=Speciation DISCPT=(75,0)])G32_61:0.16533987[&&PRIME ID=32 VERTEXTYPE=Speciation DISCPT=(76,0)],(G33_71:0.25958181[&&PRIME ID=33 VERTEXTYPE=Leaf],((G34_74:0.014447702[&&PRIME ID=34 VERTEXTYPE=Leaf],G35_75:0.014447702[&&PRIME ID=35 VERTEXTYPE=Leaf])G36_76:0.043165065[&&PRIME ID=36 VERTEXTYPE=Speciation DISCPT=(10,0)],(G37_74:0.014447702[&&PRIME ID=37 VERTEXTYPE=Leaf],G38_75:0.014447702[&&PRIME ID=38 VERTEXTYPE=Leaf])G39_76:0.043165065[&&PRIME ID=39 VERTEXTYPE=Speciation DISCPT=(10,0)])G40_76:0.20196904066244126[&&PRIME ID=40 VERTEXTYPE=Duplication DISCPT=(30,1)])G41_77:0.15821117[&&PRIME ID=41 VERTEXTYPE=Speciation DISCPT=(77,0)])G42_78:0.019931654[&&PRIME ID=42 VERTEXTYPE=Speciation DISCPT=(90,0)])G43_79:0.17676144[&&PRIME ID=43 VERTEXTYPE=Speciation DISCPT=(91,0)])G44_80:0.042828225[&&PRIME ID=44 VERTEXTYPE=Speciation DISCPT=(97,0)][&&PRIME NAME=PrunedTree];
