# Supplementary material for: Assessing the accuracy of phylogenetic rooting methods on prokaryotic gene families
Source: PLoS One. 2020 May 15;15(5):e0232950. doi: 10.1371/journal.pone.0232950 (PMC7228096; doi:10.1371/journal.pone.0232950)
Supplement: S1 Dataset — (ZIP) [file pone.0232950.s002.zip › AllSimulatedDatasets/R-025-HI-NR/original_trees/tree87]

((((((G0_60:0.058499911[&&PRIME ID=0 VERTEXTYPE=Leaf],G1_61:0.058499911[&&PRIME ID=1 VERTEXTYPE=Leaf])G2_62:0.0252321[&&PRIME ID=2 VERTEXTYPE=Speciation DISCPT=(24,0)],G3_59:0.083732011[&&PRIME ID=3 VERTEXTYPE=Leaf])G4_59:3.1628821650558887E-4[&&PRIME ID=4 VERTEXTYPE=Additive Transfer FROMTOLINEAGE=(59,62) DISCPT=(30,2)],(G5_60:0.058499911[&&PRIME ID=5 VERTEXTYPE=Leaf],G6_61:0.058499911[&&PRIME ID=6 VERTEXTYPE=Leaf])G7_62:0.025548389[&&PRIME ID=7 VERTEXTYPE=Speciation DISCPT=(24,0)])G8_63:0.059515255[&&PRIME ID=8 VERTEXTYPE=Speciation DISCPT=(32,0)],(G9_59:0.0840483[&&PRIME ID=9 VERTEXTYPE=Leaf],(G10_60:0.058499911[&&PRIME ID=10 VERTEXTYPE=Leaf],G11_61:0.058499911[&&PRIME ID=11 VERTEXTYPE=Leaf])G12_62:0.025548389[&&PRIME ID=12 VERTEXTYPE=Speciation DISCPT=(24,0)])G13_63:0.059515255[&&PRIME ID=13 VERTEXTYPE=Speciation DISCPT=(32,0)])G14_63:0.13883155[&&PRIME ID=14 VERTEXTYPE=Duplication DISCPT=(48,1)],(G15_0:0.16875817[&&PRIME ID=15 VERTEXTYPE=Leaf],G16_1:0.16875817[&&PRIME ID=16 VERTEXTYPE=Leaf])G17_2:0.11363693[&&PRIME ID=17 VERTEXTYPE=Speciation DISCPT=(54,0)])G18_2:0.36596277[&&PRIME ID=18 VERTEXTYPE=Additive Transfer FROMTOLINEAGE=(2,65) DISCPT=(72,2)],(((((((((G19_10:0.0071590318[&&PRIME ID=19 VERTEXTYPE=Leaf],G20_11:0.0071590318[&&PRIME ID=20 VERTEXTYPE=Leaf])G21_12:0.17019676[&&PRIME ID=21 VERTEXTYPE=Speciation DISCPT=(3,0)],((G22_13:0.057436623[&&PRIME ID=22 VERTEXTYPE=Leaf],G23_14:0.057436623[&&PRIME ID=23 VERTEXTYPE=Leaf])G24_15:0.075207687[&&PRIME ID=24 VERTEXTYPE=Speciation DISCPT=(23,0)],(G25_89:0.066643316[&&PRIME ID=25 VERTEXTYPE=Leaf],G26_16:0.066643316[&&PRIME ID=26 VERTEXTYPE=Leaf])G27_16:0.0660009941733178[&&PRIME ID=27 VERTEXTYPE=Additive Transfer FROMTOLINEAGE=(16,89) DISCPT=(27,2)])G28_17:0.044711481[&&PRIME ID=28 VERTEXTYPE=Speciation DISCPT=(46,0)])G29_18:0.0069242054[&&PRIME ID=29 VERTEXTYPE=Speciation DISCPT=(57,0)],(G30_151:0.061363236[&&PRIME ID=30 VERTEXTYPE=Leaf],G31_152:0.061363236[&&PRIME ID=31 VERTEXTYPE=Leaf])G32_153:0.12291676[&&PRIME ID=32 VERTEXTYPE=Speciation DISCPT=(26,0)])G33_18:0.01037261391314107[&&PRIME ID=33 VERTEXTYPE=Additive Transfer FROMTOLINEAGE=(18,154) DISCPT=(58,2)],(G34_19:0.044872521[&&PRIME ID=34 VERTEXTYPE=Leaf],G35_14:0.044872521[&&PRIME ID=35 VERTEXTYPE=Leaf])G36_19:0.14978008940911222[&&PRIME ID=36 VERTEXTYPE=Additive Transfer FROMTOLINEAGE=(19,14) DISCPT=(17,1)])G37_20:0.035366108[&&PRIME ID=37 VERTEXTYPE=Speciation DISCPT=(63,0)],(G38_8:0.16801541[&&PRIME ID=38 VERTEXTYPE=Leaf],(G39_3:0.016955384[&&PRIME ID=39 VERTEXTYPE=Leaf],G40_3:0.016955384[&&PRIME ID=40 VERTEXTYPE=Leaf])G41_3:0.15106003[&&PRIME ID=41 VERTEXTYPE=Duplication DISCPT=(7,1)])G42_8:0.06200330300334293[&&PRIME ID=42 VERTEXTYPE=Duplication DISCPT=(53,2)])G43_20:1.7431618932241535E-4[&&PRIME ID=43 VERTEXTYPE=Additive Transfer FROMTOLINEAGE=(20,8) DISCPT=(68,1)],(((G44_10:0.0071590318[&&PRIME ID=44 VERTEXTYPE=Leaf],G45_11:0.0071590318[&&PRIME ID=45 VERTEXTYPE=Leaf])G46_12:0.17019676[&&PRIME ID=46 VERTEXTYPE=Speciation DISCPT=(3,0)],((G47_13:0.057436623[&&PRIME ID=47 VERTEXTYPE=Leaf],G48_14:0.057436623[&&PRIME ID=48 VERTEXTYPE=Leaf])G49_15:0.075207687[&&PRIME ID=49 VERTEXTYPE=Speciation DISCPT=(23,0)],G50_16:0.13264431[&&PRIME ID=50 VERTEXTYPE=Leaf])G51_17:0.044711481[&&PRIME ID=51 VERTEXTYPE=Speciation DISCPT=(46,0)])G52_18:0.017296819[&&PRIME ID=52 VERTEXTYPE=Speciation DISCPT=(57,0)],(G53_16:0.08841793[&&PRIME ID=53 VERTEXTYPE=Leaf],G54_19:0.08841793[&&PRIME ID=54 VERTEXTYPE=Leaf])G55_19:0.10623467959198334[&&PRIME ID=55 VERTEXTYPE=Additive Transfer FROMTOLINEAGE=(19,16) DISCPT=(33,2)])G56_20:0.035540424[&&PRIME ID=56 VERTEXTYPE=Speciation DISCPT=(63,0)])G57_20:0.009713917162194647[&&PRIME ID=57 VERTEXTYPE=Duplication DISCPT=(68,1)],(G58_22:0.029883686[&&PRIME ID=58 VERTEXTYPE=Leaf],G59_23:0.029883686[&&PRIME ID=59 VERTEXTYPE=Leaf])G60_24:0.21002327[&&PRIME ID=60 VERTEXTYPE=Speciation DISCPT=(13,0)])G61_28:0.19370984[&&PRIME ID=61 VERTEXTYPE=Speciation DISCPT=(70,0)],((((G62_29:0.058999156[&&PRIME ID=62 VERTEXTYPE=Leaf],(G63_30:0.027117805[&&PRIME ID=63 VERTEXTYPE=Leaf],G64_31:0.027117805[&&PRIME ID=64 VERTEXTYPE=Leaf])G65_32:0.031881351[&&PRIME ID=65 VERTEXTYPE=Speciation DISCPT=(11,0)])G66_33:0.036976018[&&PRIME ID=66 VERTEXTYPE=Speciation DISCPT=(25,0)],G67_34:0.095975174[&&PRIME ID=67 VERTEXTYPE=Leaf])G68_35:0.051865846[&&PRIME ID=68 VERTEXTYPE=Speciation DISCPT=(36,0)],G69_36:0.14784102[&&PRIME ID=69 VERTEXTYPE=Leaf])G70_37:0.18593963[&&PRIME ID=70 VERTEXTYPE=Speciation DISCPT=(50,0)],(G71_39:0.13623616[&&PRIME ID=71 VERTEXTYPE=Leaf],((G72_40:0.012042266[&&PRIME ID=72 VERTEXTYPE=Leaf],(G73_41:0.003033518[&&PRIME ID=73 VERTEXTYPE=Leaf],G74_42:0.003033518[&&PRIME ID=74 VERTEXTYPE=Leaf])G75_43:0.0090087483[&&PRIME ID=75 VERTEXTYPE=Speciation DISCPT=(2,0)])G76_44:0.038216434[&&PRIME ID=76 VERTEXTYPE=Speciation DISCPT=(5,0)],(G77_45:0.032209147[&&PRIME ID=77 VERTEXTYPE=Leaf],G78_46:0.032209147[&&PRIME ID=78 VERTEXTYPE=Leaf])G79_47:0.018049554[&&PRIME ID=79 VERTEXTYPE=Speciation DISCPT=(14,0)])G80_48:0.085977464[&&PRIME ID=80 VERTEXTYPE=Speciation DISCPT=(19,0)])G81_49:0.19754449[&&PRIME ID=81 VERTEXTYPE=Speciation DISCPT=(47,0)])G82_51:0.099836138[&&PRIME ID=82 VERTEXTYPE=Speciation DISCPT=(78,0)])G83_54:0.21159793[&&PRIME ID=83 VERTEXTYPE=Speciation DISCPT=(87,0)],((((((G84_152:0.11060922[&&PRIME ID=84 VERTEXTYPE=Leaf],(G85_59:0.0840483[&&PRIME ID=85 VERTEXTYPE=Leaf],(G86_60:0.058499911[&&PRIME ID=86 VERTEXTYPE=Leaf],G87_61:0.058499911[&&PRIME ID=87 VERTEXTYPE=Leaf])G88_62:0.025548389[&&PRIME ID=88 VERTEXTYPE=Speciation DISCPT=(24,0)])G89_63:0.02656092[&&PRIME ID=89 VERTEXTYPE=Speciation DISCPT=(32,0)])G90_63:0.036372050541754644[&&PRIME ID=90 VERTEXTYPE=Additive Transfer FROMTOLINEAGE=(63,153) DISCPT=(41,1)],(((G91_192:0.022090608[&&PRIME ID=91 VERTEXTYPE=Leaf],G92_96:0.022090608[&&PRIME ID=92 VERTEXTYPE=Leaf])G93_96:0.03335097322005014[&&PRIME ID=93 VERTEXTYPE=Additive Transfer FROMTOLINEAGE=(96,192) DISCPT=(8,2)],G94_97:0.055441581[&&PRIME ID=94 VERTEXTYPE=Leaf])G95_98:0.038941348[&&PRIME ID=95 VERTEXTYPE=Speciation DISCPT=(22,0)],((G96_109:0.032373166[&&PRIME ID=96 VERTEXTYPE=Leaf],G97_110:0.032373166[&&PRIME ID=97 VERTEXTYPE=Leaf])G98_111:0.032942586[&&PRIME ID=98 VERTEXTYPE=Speciation DISCPT=(15,0)],G99_112:0.065315752[&&PRIME ID=99 VERTEXTYPE=Leaf])G100_113:0.029067177[&&PRIME ID=100 VERTEXTYPE=Speciation DISCPT=(27,0)])G101_113:0.052598341[&&PRIME ID=101 VERTEXTYPE=Additive Transfer FROMTOLINEAGE=(113,98) DISCPT=(35,2)])G102_65:0.16118096[&&PRIME ID=102 VERTEXTYPE=Speciation DISCPT=(49,0)],((G103_66:0.046156581[&&PRIME ID=103 VERTEXTYPE=Leaf],G104_66:0.046156581[&&PRIME ID=104 VERTEXTYPE=Leaf])G105_66:0.05475232865314425[&&PRIME ID=105 VERTEXTYPE=Duplication DISCPT=(17,1)],(G106_68:0.023183952[&&PRIME ID=106 VERTEXTYPE=Leaf],G107_69:0.023183952[&&PRIME ID=107 VERTEXTYPE=Leaf])G108_70:0.077724958[&&PRIME ID=108 VERTEXTYPE=Speciation DISCPT=(9,0)])G109_72:0.20725332[&&PRIME ID=109 VERTEXTYPE=Speciation DISCPT=(39,0)])G110_73:0.11352014[&&PRIME ID=110 VERTEXTYPE=Speciation DISCPT=(75,0)],((((G111_89:0.097638876[&&PRIME ID=111 VERTEXTYPE=Leaf],(G112_84:0.070966147[&&PRIME ID=112 VERTEXTYPE=Leaf],(G113_85:0.020838719[&&PRIME ID=113 VERTEXTYPE=Leaf],G114_86:0.020838719[&&PRIME ID=114 VERTEXTYPE=Leaf])G115_87:0.050127428[&&PRIME ID=115 VERTEXTYPE=Speciation DISCPT=(8,0)])G116_88:0.026672729[&&PRIME ID=116 VERTEXTYPE=Speciation DISCPT=(30,0)])G117_88:0.009972964069272455[&&PRIME ID=117 VERTEXTYPE=Additive Transfer FROMTOLINEAGE=(88,89) DISCPT=(37,2)],G118_89:0.10761184[&&PRIME ID=118 VERTEXTYPE=Leaf])G119_90:0.10073786[&&PRIME ID=119 VERTEXTYPE=Speciation DISCPT=(40,0)],G120_91:0.2083497[&&PRIME ID=120 VERTEXTYPE=Leaf])G121_92:0.18740057[&&PRIME ID=121 VERTEXTYPE=Speciation DISCPT=(65,0)],(((G122_164:0.097885283[&&PRIME ID=122 VERTEXTYPE=Leaf],G123_165:0.097885283[&&PRIME ID=123 VERTEXTYPE=Leaf])G124_166:0.16093828[&&PRIME ID=124 VERTEXTYPE=Speciation DISCPT=(38,0)],((G125_66:0.10090891[&&PRIME ID=125 VERTEXTYPE=Leaf],(G126_67:0.069553421[&&PRIME ID=126 VERTEXTYPE=Leaf],(G127_68:0.023183952[&&PRIME ID=127 VERTEXTYPE=Leaf],G128_69:0.023183952[&&PRIME ID=128 VERTEXTYPE=Leaf])G129_70:0.046369469[&&PRIME ID=129 VERTEXTYPE=Speciation DISCPT=(9,0)])G130_71:0.031355489[&&PRIME ID=130 VERTEXTYPE=Speciation DISCPT=(29,0)])G131_72:0.10056875[&&PRIME ID=131 VERTEXTYPE=Speciation DISCPT=(39,0)],(G132_164:0.097885283[&&PRIME ID=132 VERTEXTYPE=Leaf],G133_165:0.097885283[&&PRIME ID=133 VERTEXTYPE=Leaf])G134_166:0.10359238[&&PRIME ID=134 VERTEXTYPE=Speciation DISCPT=(38,0)])G135_166:0.05734590285638378[&&PRIME ID=135 VERTEXTYPE=Additive Transfer FROMTOLINEAGE=(166,72) DISCPT=(64,1)])G136_166:0.06310852531137812[&&PRIME ID=136 VERTEXTYPE=Duplication DISCPT=(72,1)],G137_91:0.32193209[&&PRIME ID=137 VERTEXTYPE=Leaf])G138_92:0.07381818025735469[&&PRIME ID=138 VERTEXTYPE=Additive Transfer FROMTOLINEAGE=(92,166) DISCPT=(76,2)])G139_92:0.025932098641077053[&&PRIME ID=139 VERTEXTYPE=Duplication DISCPT=(83,1)])G140_93:0.088535526[&&PRIME ID=140 VERTEXTYPE=Speciation DISCPT=(84,0)],G141_91:0.5102179[&&PRIME ID=141 VERTEXTYPE=Leaf])G142_120:0.10613192[&&PRIME ID=142 VERTEXTYPE=Speciation DISCPT=(95,0)],((((((G143_146:0.015737352[&&PRIME ID=143 VERTEXTYPE=Leaf],G144_147:0.015737352[&&PRIME ID=144 VERTEXTYPE=Leaf])G145_148:0.12470137[&&PRIME ID=145 VERTEXTYPE=Speciation DISCPT=(7,0)],G146_149:0.14043872[&&PRIME ID=146 VERTEXTYPE=Leaf])G147_150:0.025285895[&&PRIME ID=147 VERTEXTYPE=Speciation DISCPT=(48,0)],((G148_152:0.041253314[&&PRIME ID=148 VERTEXTYPE=Leaf],G149_151:0.041253314[&&PRIME ID=149 VERTEXTYPE=Leaf])G150_151:0.090480241[&&PRIME ID=150 VERTEXTYPE=Additive Transfer FROMTOLINEAGE=(151,152) DISCPT=(16,2)],(G151_151:0.061363236[&&PRIME ID=151 VERTEXTYPE=Leaf],G152_152:0.061363236[&&PRIME ID=152 VERTEXTYPE=Leaf])G153_153:0.070370319[&&PRIME ID=153 VERTEXTYPE=Speciation DISCPT=(26,0)])G154_153:0.03399106001876752[&&PRIME ID=154 VERTEXTYPE=Duplication DISCPT=(45,1)])G155_154:0.050542501[&&PRIME ID=155 VERTEXTYPE=Speciation DISCPT=(53,0)],((G156_155:0.02702178[&&PRIME ID=156 VERTEXTYPE=Leaf],G157_156:0.02702178[&&PRIME ID=157 VERTEXTYPE=Leaf])G158_157:0.056718119[&&PRIME ID=158 VERTEXTYPE=Speciation DISCPT=(10,0)],(G159_158:0.052690899[&&PRIME ID=159 VERTEXTYPE=Leaf],G160_159:0.052690899[&&PRIME ID=160 VERTEXTYPE=Leaf])G161_160:0.031049[&&PRIME ID=161 VERTEXTYPE=Speciation DISCPT=(21,0)])G162_161:0.13252722[&&PRIME ID=162 VERTEXTYPE=Speciation DISCPT=(31,0)])G163_162:0.25775654[&&PRIME ID=163 VERTEXTYPE=Speciation DISCPT=(67,0)],(G164_167:0.30668331[&&PRIME ID=164 VERTEXTYPE=Leaf],(G165_168:0.12862251[&&PRIME ID=165 VERTEXTYPE=Leaf],G166_168:0.12862251[&&PRIME ID=166 VERTEXTYPE=Leaf])G167_168:0.1780607993693038[&&PRIME ID=167 VERTEXTYPE=Duplication DISCPT=(44,1)])G168_169:0.16734035[&&PRIME ID=168 VERTEXTYPE=Speciation DISCPT=(74,0)])G169_171:0.0093715375[&&PRIME ID=169 VERTEXTYPE=Speciation DISCPT=(90,0)],((((G170_178:0.067771166[&&PRIME ID=170 VERTEXTYPE=Leaf],G171_179:0.067771166[&&PRIME ID=171 VERTEXTYPE=Leaf])G172_180:0.13296981[&&PRIME ID=172 VERTEXTYPE=Speciation DISCPT=(28,0)],(G173_182:0.05038326[&&PRIME ID=173 VERTEXTYPE=Leaf],G174_183:0.05038326[&&PRIME ID=174 VERTEXTYPE=Leaf])G175_184:0.15035772[&&PRIME ID=175 VERTEXTYPE=Speciation DISCPT=(20,0)])G176_185:0.12990904[&&PRIME ID=176 VERTEXTYPE=Speciation DISCPT=(64,0)],(G177_38:0.1892282[&&PRIME ID=177 VERTEXTYPE=Leaf],((G178_40:0.012042266[&&PRIME ID=178 VERTEXTYPE=Leaf],(G179_41:0.003033518[&&PRIME ID=179 VERTEXTYPE=Leaf],G180_42:0.003033518[&&PRIME ID=180 VERTEXTYPE=Leaf])G181_43:0.0090087483[&&PRIME ID=181 VERTEXTYPE=Speciation DISCPT=(2,0)])G182_44:0.038216434[&&PRIME ID=182 VERTEXTYPE=Speciation DISCPT=(5,0)],(G183_45:0.032209147[&&PRIME ID=183 VERTEXTYPE=Leaf],G184_46:0.032209147[&&PRIME ID=184 VERTEXTYPE=Leaf])G185_47:0.018049554[&&PRIME ID=185 VERTEXTYPE=Speciation DISCPT=(14,0)])G186_48:0.1389695[&&PRIME ID=186 VERTEXTYPE=Speciation DISCPT=(19,0)])G187_50:0.14142181[&&PRIME ID=187 VERTEXTYPE=Speciation DISCPT=(60,0)])G188_185:0.14599602[&&PRIME ID=188 VERTEXTYPE=Additive Transfer FROMTOLINEAGE=(185,50) DISCPT=(77,2)],((G189_177:0.18968784[&&PRIME ID=189 VERTEXTYPE=Leaf],(((G190_178:0.067771166[&&PRIME ID=190 VERTEXTYPE=Leaf],G191_179:0.067771166[&&PRIME ID=191 VERTEXTYPE=Leaf])G192_180:0.019615943[&&PRIME ID=192 VERTEXTYPE=Speciation DISCPT=(28,0)],(G193_178:0.067771166[&&PRIME ID=193 VERTEXTYPE=Leaf],G194_179:0.067771166[&&PRIME ID=194 VERTEXTYPE=Leaf])G195_180:0.019615943[&&PRIME ID=195 VERTEXTYPE=Speciation DISCPT=(28,0)])G196_180:0.050334405007070884[&&PRIME ID=196 VERTEXTYPE=Duplication DISCPT=(33,1)],((G197_178:0.067771166[&&PRIME ID=197 VERTEXTYPE=Leaf],G198_179:0.067771166[&&PRIME ID=198 VERTEXTYPE=Leaf])G199_180:0.046896209[&&PRIME ID=199 VERTEXTYPE=Speciation DISCPT=(28,0)],(G200_178:0.067771166[&&PRIME ID=200 VERTEXTYPE=Leaf],G201_179:0.067771166[&&PRIME ID=201 VERTEXTYPE=Leaf])G202_180:0.046896209[&&PRIME ID=202 VERTEXTYPE=Speciation DISCPT=(28,0)])G203_180:0.02305413956910615[&&PRIME ID=203 VERTEXTYPE=Duplication DISCPT=(42,1)])G204_180:0.05196632244101991[&&PRIME ID=204 VERTEXTYPE=Duplication DISCPT=(47,1)])G205_181:0.011053143[&&PRIME ID=205 VERTEXTYPE=Speciation DISCPT=(61,0)],(G206_67:0.069553421[&&PRIME ID=206 VERTEXTYPE=Leaf],(G207_68:0.023183952[&&PRIME ID=207 VERTEXTYPE=Leaf],G208_69:0.023183952[&&PRIME ID=208 VERTEXTYPE=Leaf])G209_70:0.046369469[&&PRIME ID=209 VERTEXTYPE=Speciation DISCPT=(9,0)])G210_71:0.13118756[&&PRIME ID=210 VERTEXTYPE=Speciation DISCPT=(29,0)])G211_185:0.27590506[&&PRIME ID=211 VERTEXTYPE=Speciation DISCPT=(64,0)])G212_186:0.0067491481[&&PRIME ID=212 VERTEXTYPE=Speciation DISCPT=(91,0)])G213_187:0.13295463[&&PRIME ID=213 VERTEXTYPE=Speciation DISCPT=(93,0)])G214_188:0.028864907[&&PRIME ID=214 VERTEXTYPE=Speciation DISCPT=(96,0)])G215_189:0.0031431453[&&PRIME ID=215 VERTEXTYPE=Speciation DISCPT=(97,0)])G216_190:0.15851337[&&PRIME ID=216 VERTEXTYPE=Speciation DISCPT=(98,0)][&&PRIME NAME=PrunedTree];
