# Supplementary material for: Assessing the accuracy of phylogenetic rooting methods on prokaryotic gene families
Source: PLoS One. 2020 May 15;15(5):e0232950. doi: 10.1371/journal.pone.0232950 (PMC7228096; doi:10.1371/journal.pone.0232950)
Supplement: S1 Dataset — (ZIP) [file pone.0232950.s002.zip › AllSimulatedDatasets/R-025-HI-NR/original_trees/tree88]

(((G0_50:0.71673189[&&PRIME ID=0 VERTEXTYPE=Leaf],((((G1_119:0.0014053632[&&PRIME ID=1 VERTEXTYPE=Leaf],G2_120:0.0014053632[&&PRIME ID=2 VERTEXTYPE=Leaf])G3_121:0.58392917[&&PRIME ID=3 VERTEXTYPE=Speciation DISCPT=(2,0)],(((G4_49:0.16184164[&&PRIME ID=4 VERTEXTYPE=Leaf],G5_49:0.16184164[&&PRIME ID=5 VERTEXTYPE=Leaf])G6_49:0.17301035829375913[&&PRIME ID=6 VERTEXTYPE=Duplication DISCPT=(57,1)],((G7_51:0.025755465[&&PRIME ID=7 VERTEXTYPE=Leaf],G8_52:0.025755465[&&PRIME ID=8 VERTEXTYPE=Leaf])G9_53:0.029981476[&&PRIME ID=9 VERTEXTYPE=Speciation DISCPT=(13,0)],G10_106:0.055736941[&&PRIME ID=10 VERTEXTYPE=Leaf])G11_106:0.2791150543907168[&&PRIME ID=11 VERTEXTYPE=Additive Transfer FROMTOLINEAGE=(106,53) DISCPT=(29,1)])G12_106:0.12497048443369725[&&PRIME ID=12 VERTEXTYPE=Additive Transfer FROMTOLINEAGE=(106,49) DISCPT=(78,2)],(((G13_60:0.11412237[&&PRIME ID=13 VERTEXTYPE=Leaf],((G14_61:0.064215444[&&PRIME ID=14 VERTEXTYPE=Leaf],(G15_62:0.019329507[&&PRIME ID=15 VERTEXTYPE=Leaf],G16_63:0.019329507[&&PRIME ID=16 VERTEXTYPE=Leaf])G17_64:0.044885937[&&PRIME ID=17 VERTEXTYPE=Speciation DISCPT=(10,0)])G18_65:0.038409146[&&PRIME ID=18 VERTEXTYPE=Speciation DISCPT=(33,0)],G19_66:0.10262459[&&PRIME ID=19 VERTEXTYPE=Leaf])G20_67:0.01149778[&&PRIME ID=20 VERTEXTYPE=Speciation DISCPT=(46,0)])G21_68:0.063226596[&&PRIME ID=21 VERTEXTYPE=Speciation DISCPT=(49,0)],(G22_69:0.037851049[&&PRIME ID=22 VERTEXTYPE=Leaf],(G23_70:0.02495949[&&PRIME ID=23 VERTEXTYPE=Leaf],G24_71:0.02495949[&&PRIME ID=24 VERTEXTYPE=Leaf])G25_72:0.012891559[&&PRIME ID=25 VERTEXTYPE=Speciation DISCPT=(12,0)])G26_73:0.13949792[&&PRIME ID=26 VERTEXTYPE=Speciation DISCPT=(22,0)])G27_84:0.24162877[&&PRIME ID=27 VERTEXTYPE=Speciation DISCPT=(61,0)],(((G28_85:0.026235465[&&PRIME ID=28 VERTEXTYPE=Leaf],G29_86:0.026235465[&&PRIME ID=29 VERTEXTYPE=Leaf])G30_87:0.13864243[&&PRIME ID=30 VERTEXTYPE=Speciation DISCPT=(14,0)],((G31_88:0.0023166986[&&PRIME ID=31 VERTEXTYPE=Leaf],G32_193:0.0023166986[&&PRIME ID=32 VERTEXTYPE=Leaf])G33_88:0.09554780139116338[&&PRIME ID=33 VERTEXTYPE=Additive Transfer FROMTOLINEAGE=(88,193) DISCPT=(2,1)],G34_89:0.0978645[&&PRIME ID=34 VERTEXTYPE=Leaf])G35_90:0.067013393[&&PRIME ID=35 VERTEXTYPE=Speciation DISCPT=(44,0)])G36_91:0.10514526[&&PRIME ID=36 VERTEXTYPE=Speciation DISCPT=(58,0)],((G37_92:0.044591978[&&PRIME ID=37 VERTEXTYPE=Leaf],G38_179:0.044591978[&&PRIME ID=38 VERTEXTYPE=Leaf])G39_92:0.11703292[&&PRIME ID=39 VERTEXTYPE=Additive Transfer FROMTOLINEAGE=(92,179) DISCPT=(22,2)],(G40_98:0.024581139[&&PRIME ID=40 VERTEXTYPE=Leaf],G41_99:0.024581139[&&PRIME ID=41 VERTEXTYPE=Leaf])G42_100:0.13704376[&&PRIME ID=42 VERTEXTYPE=Speciation DISCPT=(11,0)])G43_102:0.10839826[&&PRIME ID=43 VERTEXTYPE=Speciation DISCPT=(57,0)])G44_103:0.14895458[&&PRIME ID=44 VERTEXTYPE=Speciation DISCPT=(72,0)])G45_104:0.040844743[&&PRIME ID=45 VERTEXTYPE=Speciation DISCPT=(88,0)])G46_106:0.12551205[&&PRIME ID=46 VERTEXTYPE=Additive Transfer FROMTOLINEAGE=(106,104) DISCPT=(88,2)])G47_59:0.01039689714369686[&&PRIME ID=47 VERTEXTYPE=Additive Transfer FROMTOLINEAGE=(59,122) DISCPT=(93,2)],((G48_0:0.4085314[&&PRIME ID=48 VERTEXTYPE=Leaf],((G49_2:0.35358922[&&PRIME ID=49 VERTEXTYPE=Leaf],(G50_4:0.24878786[&&PRIME ID=50 VERTEXTYPE=Leaf],G51_5:0.24878786[&&PRIME ID=51 VERTEXTYPE=Leaf])G52_6:0.10480136[&&PRIME ID=52 VERTEXTYPE=Speciation DISCPT=(68,0)])G53_7:0.04314084[&&PRIME ID=53 VERTEXTYPE=Speciation DISCPT=(80,0)],((((G54_57:0.19453935[&&PRIME ID=54 VERTEXTYPE=Leaf],G55_58:0.19453935[&&PRIME ID=55 VERTEXTYPE=Leaf])G56_59:0.028370474[&&PRIME ID=56 VERTEXTYPE=Speciation DISCPT=(65,0)],((G57_57:0.098429129[&&PRIME ID=57 VERTEXTYPE=Leaf],G58_57:0.098429129[&&PRIME ID=58 VERTEXTYPE=Leaf])G59_57:0.09611022141185828[&&PRIME ID=59 VERTEXTYPE=Duplication DISCPT=(44,1)],G60_58:0.19453935[&&PRIME ID=60 VERTEXTYPE=Leaf])G61_59:0.028370474[&&PRIME ID=61 VERTEXTYPE=Speciation DISCPT=(65,0)])G62_59:0.16262127[&&PRIME ID=62 VERTEXTYPE=Duplication DISCPT=(66,2)],(G63_8:0.10427902[&&PRIME ID=63 VERTEXTYPE=Leaf],((G64_13:0.011212308[&&PRIME ID=64 VERTEXTYPE=Leaf],G65_14:0.011212308[&&PRIME ID=65 VERTEXTYPE=Leaf])G66_15:0.07285308[&&PRIME ID=66 VERTEXTYPE=Speciation DISCPT=(6,0)],G67_16:0.084065388[&&PRIME ID=67 VERTEXTYPE=Leaf])G68_17:0.020213634[&&PRIME ID=68 VERTEXTYPE=Speciation DISCPT=(40,0)])G69_18:0.28125207[&&PRIME ID=69 VERTEXTYPE=Speciation DISCPT=(48,0)])G70_18:0.002739909844602708[&&PRIME ID=70 VERTEXTYPE=Additive Transfer FROMTOLINEAGE=(18,21) DISCPT=(82,2)],G71_20:0.38827101[&&PRIME ID=71 VERTEXTYPE=Leaf])G72_22:0.0084590508[&&PRIME ID=72 VERTEXTYPE=Speciation DISCPT=(83,0)])G73_23:0.011801342[&&PRIME ID=73 VERTEXTYPE=Speciation DISCPT=(84,0)])G74_23:0.08105791923412049[&&PRIME ID=74 VERTEXTYPE=Additive Transfer FROMTOLINEAGE=(23,0) DISCPT=(86,1)],((((G75_24:0.049862695[&&PRIME ID=75 VERTEXTYPE=Leaf],(G76_25:0.048047915[&&PRIME ID=76 VERTEXTYPE=Leaf],G77_26:0.048047915[&&PRIME ID=77 VERTEXTYPE=Leaf])G78_27:0.0018147797[&&PRIME ID=78 VERTEXTYPE=Speciation DISCPT=(23,0)])G79_28:0.024381865[&&PRIME ID=79 VERTEXTYPE=Speciation DISCPT=(26,0)],G80_29:0.07424456[&&PRIME ID=80 VERTEXTYPE=Leaf])G81_30:0.22881113[&&PRIME ID=81 VERTEXTYPE=Speciation DISCPT=(38,0)],((G82_31:0.068018464[&&PRIME ID=82 VERTEXTYPE=Leaf],G83_32:0.068018464[&&PRIME ID=83 VERTEXTYPE=Leaf])G84_33:0.10455933[&&PRIME ID=84 VERTEXTYPE=Speciation DISCPT=(35,0)],(G85_34:0.068240445[&&PRIME ID=85 VERTEXTYPE=Leaf],G86_35:0.068240445[&&PRIME ID=86 VERTEXTYPE=Leaf])G87_36:0.10433735[&&PRIME ID=87 VERTEXTYPE=Speciation DISCPT=(37,0)])G88_37:0.13047789[&&PRIME ID=88 VERTEXTYPE=Speciation DISCPT=(59,0)])G89_38:0.10003202[&&PRIME ID=89 VERTEXTYPE=Speciation DISCPT=(78,0)],((G90_39:0.15437774[&&PRIME ID=90 VERTEXTYPE=Leaf],G91_40:0.15437774[&&PRIME ID=91 VERTEXTYPE=Leaf])G92_41:0.19250672[&&PRIME ID=92 VERTEXTYPE=Speciation DISCPT=(54,0)],(((G93_61:0.064215444[&&PRIME ID=93 VERTEXTYPE=Leaf],(G94_61:0.031679633[&&PRIME ID=94 VERTEXTYPE=Leaf],(G95_62:0.019329507[&&PRIME ID=95 VERTEXTYPE=Leaf],G96_63:0.019329507[&&PRIME ID=96 VERTEXTYPE=Leaf])G97_64:0.012350126[&&PRIME ID=97 VERTEXTYPE=Speciation DISCPT=(10,0)])G98_64:0.03253581007131024[&&PRIME ID=98 VERTEXTYPE=Additive Transfer FROMTOLINEAGE=(64,61) DISCPT=(16,2)])G99_65:0.038409146[&&PRIME ID=99 VERTEXTYPE=Speciation DISCPT=(33,0)],G100_66:0.10262459[&&PRIME ID=100 VERTEXTYPE=Leaf])G101_67:0.074724376[&&PRIME ID=101 VERTEXTYPE=Speciation DISCPT=(46,0)],(((G102_74:0.051956647[&&PRIME ID=102 VERTEXTYPE=Leaf],G103_75:0.051956647[&&PRIME ID=103 VERTEXTYPE=Leaf])G104_78:0.0023911657[&&PRIME ID=104 VERTEXTYPE=Speciation DISCPT=(28,0)],(G105_79:0.030597827[&&PRIME ID=105 VERTEXTYPE=Leaf],G106_80:0.030597827[&&PRIME ID=106 VERTEXTYPE=Leaf])G107_81:0.023749986[&&PRIME ID=107 VERTEXTYPE=Speciation DISCPT=(16,0)])G108_82:0.044298714[&&PRIME ID=108 VERTEXTYPE=Speciation DISCPT=(29,0)],(G109_69:0.037851049[&&PRIME ID=109 VERTEXTYPE=Leaf],(G110_70:0.02495949[&&PRIME ID=110 VERTEXTYPE=Leaf],G111_71:0.02495949[&&PRIME ID=111 VERTEXTYPE=Leaf])G112_72:0.012891559[&&PRIME ID=112 VERTEXTYPE=Speciation DISCPT=(12,0)])G113_73:0.060795478[&&PRIME ID=113 VERTEXTYPE=Speciation DISCPT=(22,0)])G114_82:0.078702439[&&PRIME ID=114 VERTEXTYPE=Additive Transfer FROMTOLINEAGE=(82,73) DISCPT=(44,1)])G115_84:0.16953549[&&PRIME ID=115 VERTEXTYPE=Speciation DISCPT=(61,0)])G116_45:0.05620325352640118[&&PRIME ID=116 VERTEXTYPE=Additive Transfer FROMTOLINEAGE=(45,84) DISCPT=(79,1)])G117_46:0.08650161[&&PRIME ID=117 VERTEXTYPE=Speciation DISCPT=(85,0)])G118_47:0.10614211[&&PRIME ID=118 VERTEXTYPE=Speciation DISCPT=(91,0)])G119_105:0.10078101[&&PRIME ID=119 VERTEXTYPE=Speciation DISCPT=(94,0)],(((((G120_108:0.035085813[&&PRIME ID=120 VERTEXTYPE=Leaf],G121_109:0.035085813[&&PRIME ID=121 VERTEXTYPE=Leaf])G122_110:0.024141007[&&PRIME ID=122 VERTEXTYPE=Speciation DISCPT=(19,0)],G123_111:0.05922682[&&PRIME ID=123 VERTEXTYPE=Leaf])G124_112:0.17015143[&&PRIME ID=124 VERTEXTYPE=Speciation DISCPT=(31,0)],G125_113:0.22937825[&&PRIME ID=125 VERTEXTYPE=Leaf])G126_114:0.031892181[&&PRIME ID=126 VERTEXTYPE=Speciation DISCPT=(67,0)],(G127_115:0.019259231[&&PRIME ID=127 VERTEXTYPE=Leaf],G128_116:0.019259231[&&PRIME ID=128 VERTEXTYPE=Leaf])G129_117:0.2420112[&&PRIME ID=129 VERTEXTYPE=Speciation DISCPT=(9,0)])G130_118:0.27458773[&&PRIME ID=130 VERTEXTYPE=Speciation DISCPT=(69,0)],((G131_171:0.048756983[&&PRIME ID=131 VERTEXTYPE=Leaf],G132_172:0.048756983[&&PRIME ID=132 VERTEXTYPE=Leaf])G133_173:0.066116982[&&PRIME ID=133 VERTEXTYPE=Speciation DISCPT=(24,0)],(G134_119:0.0014053632[&&PRIME ID=134 VERTEXTYPE=Leaf],G135_120:0.0014053632[&&PRIME ID=135 VERTEXTYPE=Leaf])G136_121:0.1134686[&&PRIME ID=136 VERTEXTYPE=Speciation DISCPT=(2,0)])G137_121:0.42098419518313257[&&PRIME ID=137 VERTEXTYPE=Additive Transfer FROMTOLINEAGE=(121,173) DISCPT=(49,1)])G138_122:0.16065427[&&PRIME ID=138 VERTEXTYPE=Speciation DISCPT=(93,0)])G139_123:0.020219458[&&PRIME ID=139 VERTEXTYPE=Speciation DISCPT=(96,0)])G140_56:0.001972832223834107[&&PRIME ID=140 VERTEXTYPE=Additive Transfer FROMTOLINEAGE=(56,123) DISCPT=(97,2)],((((((G141_69:0.037851049[&&PRIME ID=141 VERTEXTYPE=Leaf],(G142_70:0.02495949[&&PRIME ID=142 VERTEXTYPE=Leaf],G143_71:0.02495949[&&PRIME ID=143 VERTEXTYPE=Leaf])G144_72:0.012891559[&&PRIME ID=144 VERTEXTYPE=Speciation DISCPT=(12,0)])G145_73:0.085504384[&&PRIME ID=145 VERTEXTYPE=Speciation DISCPT=(22,0)],((G146_74:0.051956647[&&PRIME ID=146 VERTEXTYPE=Leaf],((G147_75:0.017111344[&&PRIME ID=147 VERTEXTYPE=Leaf],G148_79:0.017111344[&&PRIME ID=148 VERTEXTYPE=Leaf])G149_75:0.010675176976991156[&&PRIME ID=149 VERTEXTYPE=Additive Transfer FROMTOLINEAGE=(75,79) DISCPT=(8,1)],G150_76:0.027786521[&&PRIME ID=150 VERTEXTYPE=Leaf])G151_77:0.024170126[&&PRIME ID=151 VERTEXTYPE=Speciation DISCPT=(15,0)])G152_78:0.0023911657[&&PRIME ID=152 VERTEXTYPE=Speciation DISCPT=(28,0)],((G153_69:0.037851049[&&PRIME ID=153 VERTEXTYPE=Leaf],(G154_70:0.02495949[&&PRIME ID=154 VERTEXTYPE=Leaf],G155_71:0.02495949[&&PRIME ID=155 VERTEXTYPE=Leaf])G156_72:0.012891559[&&PRIME ID=156 VERTEXTYPE=Speciation DISCPT=(12,0)])G157_73:0.0075921169[&&PRIME ID=157 VERTEXTYPE=Speciation DISCPT=(22,0)],G158_79:0.045443166[&&PRIME ID=158 VERTEXTYPE=Leaf])G159_81:0.008904647050841196[&&PRIME ID=159 VERTEXTYPE=Additive Transfer FROMTOLINEAGE=(81,73) DISCPT=(22,2)])G160_82:0.06900762[&&PRIME ID=160 VERTEXTYPE=Speciation DISCPT=(29,0)])G161_83:0.2956223[&&PRIME ID=161 VERTEXTYPE=Speciation DISCPT=(50,0)],(((G162_85:0.026235465[&&PRIME ID=162 VERTEXTYPE=Leaf],G163_86:0.026235465[&&PRIME ID=163 VERTEXTYPE=Leaf])G164_87:0.13864243[&&PRIME ID=164 VERTEXTYPE=Speciation DISCPT=(14,0)],(G165_88:0.0978645[&&PRIME ID=165 VERTEXTYPE=Leaf],G166_89:0.0978645[&&PRIME ID=166 VERTEXTYPE=Leaf])G167_90:0.067013393[&&PRIME ID=167 VERTEXTYPE=Speciation DISCPT=(44,0)])G168_91:0.10514526[&&PRIME ID=168 VERTEXTYPE=Speciation DISCPT=(58,0)],((G169_93:9.6892196E-4[&&PRIME ID=169 VERTEXTYPE=Leaf],G170_94:9.6892196E-4[&&PRIME ID=170 VERTEXTYPE=Leaf])G171_95:0.0085109284[&&PRIME ID=171 VERTEXTYPE=Speciation DISCPT=(1,0)],G172_96:0.0094798504[&&PRIME ID=172 VERTEXTYPE=Leaf])G173_97:0.26054331[&&PRIME ID=173 VERTEXTYPE=Speciation DISCPT=(4,0)])G174_103:0.14895458[&&PRIME ID=174 VERTEXTYPE=Speciation DISCPT=(72,0)])G175_104:0.17675369[&&PRIME ID=175 VERTEXTYPE=Speciation DISCPT=(88,0)],((((G176_57:0.11170887[&&PRIME ID=176 VERTEXTYPE=Leaf],G177_57:0.11170887[&&PRIME ID=177 VERTEXTYPE=Leaf])G178_57:0.08283047574001302[&&PRIME ID=178 VERTEXTYPE=Duplication DISCPT=(48,2)],(G179_58:0.044527458[&&PRIME ID=179 VERTEXTYPE=Leaf],(G180_58:0.024365444[&&PRIME ID=180 VERTEXTYPE=Leaf],G181_85:0.024365444[&&PRIME ID=181 VERTEXTYPE=Leaf])G182_58:0.020162014531873433[&&PRIME ID=182 VERTEXTYPE=Additive Transfer FROMTOLINEAGE=(58,85) DISCPT=(10,2)])G183_58:0.15001189177864316[&&PRIME ID=183 VERTEXTYPE=Duplication DISCPT=(22,2)])G184_59:0.11607594[&&PRIME ID=184 VERTEXTYPE=Speciation DISCPT=(65,0)],(G185_57:0.19453935[&&PRIME ID=185 VERTEXTYPE=Leaf],G186_58:0.19453935[&&PRIME ID=186 VERTEXTYPE=Leaf])G187_59:0.11607594[&&PRIME ID=187 VERTEXTYPE=Speciation DISCPT=(65,0)])G188_59:0.131302403518439[&&PRIME ID=188 VERTEXTYPE=Duplication DISCPT=(78,1)],((((G189_85:0.026235465[&&PRIME ID=189 VERTEXTYPE=Leaf],G190_86:0.026235465[&&PRIME ID=190 VERTEXTYPE=Leaf])G191_87:0.13864243[&&PRIME ID=191 VERTEXTYPE=Speciation DISCPT=(14,0)],(G192_88:0.0978645[&&PRIME ID=192 VERTEXTYPE=Leaf],G193_89:0.0978645[&&PRIME ID=193 VERTEXTYPE=Leaf])G194_90:0.067013393[&&PRIME ID=194 VERTEXTYPE=Speciation DISCPT=(44,0)])G195_91:0.10514526[&&PRIME ID=195 VERTEXTYPE=Speciation DISCPT=(58,0)],(G196_92:0.1616249[&&PRIME ID=196 VERTEXTYPE=Leaf],(((G197_93:9.6892196E-4[&&PRIME ID=197 VERTEXTYPE=Leaf],G198_94:9.6892196E-4[&&PRIME ID=198 VERTEXTYPE=Leaf])G199_95:0.0085109284[&&PRIME ID=199 VERTEXTYPE=Speciation DISCPT=(1,0)],G200_96:0.0094798504[&&PRIME ID=200 VERTEXTYPE=Leaf])G201_97:0.14538662[&&PRIME ID=201 VERTEXTYPE=Speciation DISCPT=(4,0)],(G202_186:0.10824775[&&PRIME ID=202 VERTEXTYPE=Leaf],(G203_98:0.024581139[&&PRIME ID=203 VERTEXTYPE=Leaf],G204_99:0.024581139[&&PRIME ID=204 VERTEXTYPE=Leaf])G205_100:0.083666607[&&PRIME ID=205 VERTEXTYPE=Speciation DISCPT=(11,0)])G206_100:0.04661872258531728[&&PRIME ID=206 VERTEXTYPE=Additive Transfer FROMTOLINEAGE=(100,186) DISCPT=(48,1)])G207_101:0.0067584277[&&PRIME ID=207 VERTEXTYPE=Speciation DISCPT=(55,0)])G208_102:0.10839826[&&PRIME ID=208 VERTEXTYPE=Speciation DISCPT=(57,0)])G209_103:0.0063407088[&&PRIME ID=209 VERTEXTYPE=Speciation DISCPT=(72,0)],(((G210_8:0.084648944[&&PRIME ID=210 VERTEXTYPE=Leaf],(G211_9:0.05854338[&&PRIME ID=211 VERTEXTYPE=Leaf],G212_10:0.05854338[&&PRIME ID=212 VERTEXTYPE=Leaf])G213_11:0.026105564[&&PRIME ID=213 VERTEXTYPE=Speciation DISCPT=(30,0)])G214_12:0.018605871[&&PRIME ID=214 VERTEXTYPE=Speciation DISCPT=(41,0)],((G215_13:0.011212308[&&PRIME ID=215 VERTEXTYPE=Leaf],(G216_13:0.0048759115[&&PRIME ID=216 VERTEXTYPE=Leaf],G217_14:0.0048759115[&&PRIME ID=217 VERTEXTYPE=Leaf])G218_14:0.006336396488536283[&&PRIME ID=218 VERTEXTYPE=Additive Transfer FROMTOLINEAGE=(14,13) DISCPT=(2,1)])G219_15:0.07285308[&&PRIME ID=219 VERTEXTYPE=Speciation DISCPT=(6,0)],G220_16:0.084065388[&&PRIME ID=220 VERTEXTYPE=Leaf])G221_17:0.019189427[&&PRIME ID=221 VERTEXTYPE=Speciation DISCPT=(40,0)])G222_12:0.0010242071330138715[&&PRIME ID=222 VERTEXTYPE=Additive Transfer FROMTOLINEAGE=(12,17) DISCPT=(46,2)],((G223_13:0.011212308[&&PRIME ID=223 VERTEXTYPE=Leaf],G224_14:0.011212308[&&PRIME ID=224 VERTEXTYPE=Leaf])G225_15:0.07285308[&&PRIME ID=225 VERTEXTYPE=Speciation DISCPT=(6,0)],G226_16:0.084065388[&&PRIME ID=226 VERTEXTYPE=Leaf])G227_17:0.020213634[&&PRIME ID=227 VERTEXTYPE=Speciation DISCPT=(40,0)])G228_18:0.17208484[&&PRIME ID=228 VERTEXTYPE=Speciation DISCPT=(48,0)])G229_103:0.16555383[&&PRIME ID=229 VERTEXTYPE=Additive Transfer FROMTOLINEAGE=(103,18) DISCPT=(74,1)])G230_104:0.15381373110374758[&&PRIME ID=230 VERTEXTYPE=Additive Transfer FROMTOLINEAGE=(104,59) DISCPT=(88,1)])G231_105:0.036427062[&&PRIME ID=231 VERTEXTYPE=Speciation DISCPT=(94,0)],G232_106:0.63215849[&&PRIME ID=232 VERTEXTYPE=Leaf])G233_107:0.064353943[&&PRIME ID=233 VERTEXTYPE=Speciation DISCPT=(95,0)],((((G234_108:0.05922682[&&PRIME ID=234 VERTEXTYPE=Leaf],G235_111:0.05922682[&&PRIME ID=235 VERTEXTYPE=Leaf])G236_112:0.17015143[&&PRIME ID=236 VERTEXTYPE=Speciation DISCPT=(31,0)],G237_113:0.22937825[&&PRIME ID=237 VERTEXTYPE=Leaf])G238_114:0.031892181[&&PRIME ID=238 VERTEXTYPE=Speciation DISCPT=(67,0)],(G239_115:0.019259231[&&PRIME ID=239 VERTEXTYPE=Leaf],(G240_116:0.019019274[&&PRIME ID=240 VERTEXTYPE=Leaf],G241_115:0.019019274[&&PRIME ID=241 VERTEXTYPE=Leaf])G242_116:2.3995684032701784E-4[&&PRIME ID=242 VERTEXTYPE=Additive Transfer FROMTOLINEAGE=(116,115) DISCPT=(8,2)])G243_117:0.2420112[&&PRIME ID=243 VERTEXTYPE=Speciation DISCPT=(9,0)])G244_118:0.27458773[&&PRIME ID=244 VERTEXTYPE=Speciation DISCPT=(69,0)],(G245_2:0.29389657[&&PRIME ID=245 VERTEXTYPE=Leaf],(G246_119:0.0014053632[&&PRIME ID=246 VERTEXTYPE=Leaf],G247_120:0.0014053632[&&PRIME ID=247 VERTEXTYPE=Leaf])G248_121:0.2924912[&&PRIME ID=248 VERTEXTYPE=Speciation DISCPT=(2,0)])G249_121:0.2419615937840281[&&PRIME ID=249 VERTEXTYPE=Additive Transfer FROMTOLINEAGE=(121,106) DISCPT=(76,1)])G250_122:0.16065427[&&PRIME ID=250 VERTEXTYPE=Speciation DISCPT=(93,0)])G251_123:0.02219229[&&PRIME ID=251 VERTEXTYPE=Speciation DISCPT=(96,0)])G252_124:0.16460858[&&PRIME ID=252 VERTEXTYPE=Speciation DISCPT=(98,0)],(((G253_147:0.21760403[&&PRIME ID=253 VERTEXTYPE=Leaf],(G254_144:0.010908236[&&PRIME ID=254 VERTEXTYPE=Leaf],G255_145:0.010908236[&&PRIME ID=255 VERTEXTYPE=Leaf])G256_146:0.20669579[&&PRIME ID=256 VERTEXTYPE=Speciation DISCPT=(5,0)])G257_147:0.21481079[&&PRIME ID=257 VERTEXTYPE=Additive Transfer FROMTOLINEAGE=(147,146) DISCPT=(66,2)],(((G258_125:0.013645044[&&PRIME ID=258 VERTEXTYPE=Leaf],(G259_57:4.415323E-4[&&PRIME ID=259 VERTEXTYPE=Leaf],G260_126:4.415323E-4[&&PRIME ID=260 VERTEXTYPE=Leaf])G261_126:0.013203511699750939[&&PRIME ID=261 VERTEXTYPE=Additive Transfer FROMTOLINEAGE=(126,57) DISCPT=(0,1)])G262_127:0.33096386[&&PRIME ID=262 VERTEXTYPE=Speciation DISCPT=(7,0)],((G263_131:0.0326118[&&PRIME ID=263 VERTEXTYPE=Leaf],G264_132:0.0326118[&&PRIME ID=264 VERTEXTYPE=Leaf])G265_133:0.24874842[&&PRIME ID=265 VERTEXTYPE=Speciation DISCPT=(18,0)],((G266_25:0.040113177[&&PRIME ID=266 VERTEXTYPE=Leaf],G267_0:0.040113177[&&PRIME ID=267 VERTEXTYPE=Leaf])G268_0:0.11929740076511747[&&PRIME ID=268 VERTEXTYPE=Additive Transfer FROMTOLINEAGE=(0,25) DISCPT=(22,1)],(G269_135:0.10380376[&&PRIME ID=269 VERTEXTYPE=Leaf],(G270_136:0.068087666[&&PRIME ID=270 VERTEXTYPE=Leaf],G271_137:0.068087666[&&PRIME ID=271 VERTEXTYPE=Leaf])G272_138:0.035716095[&&PRIME ID=272 VERTEXTYPE=Speciation DISCPT=(36,0)])G273_139:0.055606817[&&PRIME ID=273 VERTEXTYPE=Speciation DISCPT=(47,0)])G274_139:0.12194964[&&PRIME ID=274 VERTEXTYPE=Additive Transfer FROMTOLINEAGE=(139,0) DISCPT=(56,2)])G275_142:0.063248685[&&PRIME ID=275 VERTEXTYPE=Speciation DISCPT=(75,0)])G276_143:0.068928457[&&PRIME ID=276 VERTEXTYPE=Speciation DISCPT=(79,0)],(G277_147:0.38547608[&&PRIME ID=277 VERTEXTYPE=Leaf],((G278_19:0.049530908[&&PRIME ID=278 VERTEXTYPE=Leaf],G279_20:0.049530908[&&PRIME ID=279 VERTEXTYPE=Leaf])G280_21:0.042914849[&&PRIME ID=280 VERTEXTYPE=Speciation DISCPT=(25,0)],((G281_19:0.049530908[&&PRIME ID=281 VERTEXTYPE=Leaf],G282_20:0.049530908[&&PRIME ID=282 VERTEXTYPE=Leaf])G283_21:0.0027106649[&&PRIME ID=283 VERTEXTYPE=Speciation DISCPT=(25,0)],(G284_19:0.049530908[&&PRIME ID=284 VERTEXTYPE=Leaf],G285_20:0.049530908[&&PRIME ID=285 VERTEXTYPE=Leaf])G286_21:0.0027106649[&&PRIME ID=286 VERTEXTYPE=Speciation DISCPT=(25,0)])G287_21:0.04020418420062271[&&PRIME ID=287 VERTEXTYPE=Duplication DISCPT=(28,1)])G288_21:0.2930303202900438[&&PRIME ID=288 VERTEXTYPE=Duplication DISCPT=(41,2)])G289_148:0.028061285651753465[&&PRIME ID=289 VERTEXTYPE=Additive Transfer FROMTOLINEAGE=(148,21) DISCPT=(82,2)])G290_149:0.018877461[&&PRIME ID=290 VERTEXTYPE=Speciation DISCPT=(87,0)])G291_149:0.04209751717715597[&&PRIME ID=291 VERTEXTYPE=Duplication DISCPT=(88,1)],((G292_189:0.065350722[&&PRIME ID=292 VERTEXTYPE=Leaf],G293_190:0.065350722[&&PRIME ID=293 VERTEXTYPE=Leaf])G294_191:0.0296984[&&PRIME ID=294 VERTEXTYPE=Speciation DISCPT=(34,0)],(G295_192:0.031726973[&&PRIME ID=295 VERTEXTYPE=Leaf],G296_193:0.031726973[&&PRIME ID=296 VERTEXTYPE=Leaf])G297_194:0.063322149[&&PRIME ID=297 VERTEXTYPE=Speciation DISCPT=(17,0)])G298_195:0.37946322[&&PRIME ID=298 VERTEXTYPE=Speciation DISCPT=(42,0)])G299_197:0.40880096[&&PRIME ID=299 VERTEXTYPE=Speciation DISCPT=(90,0)])G300_198:0.0[&&PRIME ID=300 VERTEXTYPE=Speciation DISCPT=(99,0)][&&PRIME NAME=PrunedTree];
