# Supplementary material for: Assessing the accuracy of phylogenetic rooting methods on prokaryotic gene families
Source: PLoS One. 2020 May 15;15(5):e0232950. doi: 10.1371/journal.pone.0232950 (PMC7228096; doi:10.1371/journal.pone.0232950)
Supplement: S1 Dataset — (ZIP) [file pone.0232950.s002.zip › AllSimulatedDatasets/R-025-HI-NR/original_trees/tree89]

(((((G0_137:0.041908162[&&PRIME ID=0 VERTEXTYPE=Leaf],G1_138:0.041908162[&&PRIME ID=1 VERTEXTYPE=Leaf])G2_139:0.10163875[&&PRIME ID=2 VERTEXTYPE=Speciation DISCPT=(20,0)],(G3_5:0.0051532545[&&PRIME ID=3 VERTEXTYPE=Leaf],G4_6:0.0051532545[&&PRIME ID=4 VERTEXTYPE=Leaf])G5_7:0.13839366[&&PRIME ID=5 VERTEXTYPE=Speciation DISCPT=(4,0)])G6_7:0.15348325469458166[&&PRIME ID=6 VERTEXTYPE=Additive Transfer FROMTOLINEAGE=(7,139) DISCPT=(49,2)],G7_8:0.29703017[&&PRIME ID=7 VERTEXTYPE=Leaf])G8_9:0.17336011[&&PRIME ID=8 VERTEXTYPE=Speciation DISCPT=(71,0)],((G9_0:0.1310456[&&PRIME ID=9 VERTEXTYPE=Leaf],(G10_1:0.06330932[&&PRIME ID=10 VERTEXTYPE=Leaf],(G11_2:0.051142459[&&PRIME ID=11 VERTEXTYPE=Leaf],G12_148:0.051142459[&&PRIME ID=12 VERTEXTYPE=Leaf])G13_2:0.012166861393633634[&&PRIME ID=13 VERTEXTYPE=Additive Transfer FROMTOLINEAGE=(2,148) DISCPT=(26,2)])G14_3:0.067736276[&&PRIME ID=14 VERTEXTYPE=Speciation DISCPT=(32,0)])G15_4:0.22667322[&&PRIME ID=15 VERTEXTYPE=Speciation DISCPT=(47,0)],((((G16_11:5.9855224E-4[&&PRIME ID=16 VERTEXTYPE=Leaf],G17_131:5.9855224E-4[&&PRIME ID=17 VERTEXTYPE=Leaf])G18_11:0.05188225776490634[&&PRIME ID=18 VERTEXTYPE=Additive Transfer FROMTOLINEAGE=(11,131) DISCPT=(1,1)],(G19_11:0.039228437[&&PRIME ID=19 VERTEXTYPE=Leaf],G20_12:0.039228437[&&PRIME ID=20 VERTEXTYPE=Leaf])G21_12:0.013252372885735716[&&PRIME ID=21 VERTEXTYPE=Additive Transfer FROMTOLINEAGE=(12,11) DISCPT=(19,2)])G22_13:0.043480224[&&PRIME ID=22 VERTEXTYPE=Speciation DISCPT=(27,0)],(G23_168:0.084682611[&&PRIME ID=23 VERTEXTYPE=Leaf],G24_79:0.084682611[&&PRIME ID=24 VERTEXTYPE=Leaf])G25_168:0.011278422747163843[&&PRIME ID=25 VERTEXTYPE=Additive Transfer FROMTOLINEAGE=(168,79) DISCPT=(37,1)])G26_13:0.025330351852343395[&&PRIME ID=26 VERTEXTYPE=Additive Transfer FROMTOLINEAGE=(13,168) DISCPT=(38,2)],G27_14:0.12129139[&&PRIME ID=27 VERTEXTYPE=Leaf])G28_13:0.23642743[&&PRIME ID=28 VERTEXTYPE=Additive Transfer FROMTOLINEAGE=(13,14) DISCPT=(44,2)])G29_10:0.11267147[&&PRIME ID=29 VERTEXTYPE=Speciation DISCPT=(77,0)])G30_10:0.41474561[&&PRIME ID=30 VERTEXTYPE=Duplication DISCPT=(85,1)],((((((G31_11:9.5190746E-4[&&PRIME ID=31 VERTEXTYPE=Leaf],G32_11:9.5190746E-4[&&PRIME ID=32 VERTEXTYPE=Leaf])G33_11:0.051528902544975067[&&PRIME ID=33 VERTEXTYPE=Duplication DISCPT=(1,1)],G34_12:0.05248081[&&PRIME ID=34 VERTEXTYPE=Leaf])G35_13:0.10631222[&&PRIME ID=35 VERTEXTYPE=Speciation DISCPT=(27,0)],(G36_14:0.12822633[&&PRIME ID=36 VERTEXTYPE=Leaf],(G37_28:0.024830714[&&PRIME ID=37 VERTEXTYPE=Leaf],G38_29:0.024830714[&&PRIME ID=38 VERTEXTYPE=Leaf])G39_30:0.10339561[&&PRIME ID=39 VERTEXTYPE=Speciation DISCPT=(15,0)])G40_14:0.030566702[&&PRIME ID=40 VERTEXTYPE=Additive Transfer FROMTOLINEAGE=(14,30) DISCPT=(46,2)])G41_15:0.3154800956401098[&&PRIME ID=41 VERTEXTYPE=Duplication DISCPT=(52,1)],((G42_1:0.024884437[&&PRIME ID=42 VERTEXTYPE=Leaf],G43_16:0.024884437[&&PRIME ID=43 VERTEXTYPE=Leaf])G44_16:0.44225894[&&PRIME ID=44 VERTEXTYPE=Additive Transfer FROMTOLINEAGE=(16,1) DISCPT=(15,1)],(G45_63:0.22029315[&&PRIME ID=45 VERTEXTYPE=Leaf],G46_64:0.22029315[&&PRIME ID=46 VERTEXTYPE=Leaf])G47_65:0.24685022[&&PRIME ID=47 VERTEXTYPE=Speciation DISCPT=(61,0)])G48_26:0.007129753365362949[&&PRIME ID=48 VERTEXTYPE=Additive Transfer FROMTOLINEAGE=(26,65) DISCPT=(84,2)])G49_27:0.20811345[&&PRIME ID=49 VERTEXTYPE=Speciation DISCPT=(86,0)],(((G50_44:0.10254418[&&PRIME ID=50 VERTEXTYPE=Leaf],(((G51_45:0.036528711[&&PRIME ID=51 VERTEXTYPE=Leaf],G52_45:0.036528711[&&PRIME ID=52 VERTEXTYPE=Leaf])G53_45:0.03177681984439879[&&PRIME ID=53 VERTEXTYPE=Duplication DISCPT=(19,1)],G54_46:0.068305531[&&PRIME ID=54 VERTEXTYPE=Leaf])G55_47:0.0095428665[&&PRIME ID=55 VERTEXTYPE=Speciation DISCPT=(35,0)],(G56_48:0.034167205[&&PRIME ID=56 VERTEXTYPE=Leaf],G57_49:0.034167205[&&PRIME ID=57 VERTEXTYPE=Leaf])G58_50:0.043681192[&&PRIME ID=58 VERTEXTYPE=Speciation DISCPT=(18,0)])G59_51:0.024695779[&&PRIME ID=59 VERTEXTYPE=Speciation DISCPT=(36,0)])G60_52:0.065997063[&&PRIME ID=60 VERTEXTYPE=Speciation DISCPT=(43,0)],G61_53:0.16854124[&&PRIME ID=61 VERTEXTYPE=Leaf])G62_54:0.12478864[&&PRIME ID=62 VERTEXTYPE=Speciation DISCPT=(55,0)],(((G63_173:0.0085312584[&&PRIME ID=63 VERTEXTYPE=Leaf],G64_173:0.0085312584[&&PRIME ID=64 VERTEXTYPE=Leaf])G65_173:0.20339162519818973[&&PRIME ID=65 VERTEXTYPE=Duplication DISCPT=(5,2)],G66_42:0.21192288[&&PRIME ID=66 VERTEXTYPE=Leaf])G67_173:0.06374486888658111[&&PRIME ID=67 VERTEXTYPE=Additive Transfer FROMTOLINEAGE=(173,42) DISCPT=(58,2)],((G68_175:0.020174402[&&PRIME ID=68 VERTEXTYPE=Leaf],(G69_176:0.014550582[&&PRIME ID=69 VERTEXTYPE=Leaf],G70_177:0.014550582[&&PRIME ID=70 VERTEXTYPE=Leaf])G71_178:0.0056238195[&&PRIME ID=71 VERTEXTYPE=Speciation DISCPT=(10,0)])G72_179:0.19476666[&&PRIME ID=72 VERTEXTYPE=Speciation DISCPT=(14,0)],(((G73_182:6.7942282E-6[&&PRIME ID=73 VERTEXTYPE=Leaf],G74_183:6.7942282E-6[&&PRIME ID=74 VERTEXTYPE=Leaf])G75_184:0.11444897[&&PRIME ID=75 VERTEXTYPE=Speciation DISCPT=(1,0)],G76_188:0.11445576[&&PRIME ID=76 VERTEXTYPE=Leaf])G77_189:0.077803775[&&PRIME ID=77 VERTEXTYPE=Speciation DISCPT=(44,0)],((G78_11:0.05248081[&&PRIME ID=78 VERTEXTYPE=Leaf],G79_12:0.05248081[&&PRIME ID=79 VERTEXTYPE=Leaf])G80_13:0.10528927[&&PRIME ID=80 VERTEXTYPE=Speciation DISCPT=(27,0)],G81_14:0.15777008[&&PRIME ID=81 VERTEXTYPE=Leaf])G82_15:0.034489455[&&PRIME ID=82 VERTEXTYPE=Speciation DISCPT=(52,0)])G83_189:0.022681522074015067[&&PRIME ID=83 VERTEXTYPE=Additive Transfer FROMTOLINEAGE=(189,15) DISCPT=(56,1)])G84_190:0.060726695[&&PRIME ID=84 VERTEXTYPE=Speciation DISCPT=(60,0)])G85_191:0.01766213[&&PRIME ID=85 VERTEXTYPE=Speciation DISCPT=(69,0)])G86_55:0.3890567[&&PRIME ID=86 VERTEXTYPE=Additive Transfer FROMTOLINEAGE=(55,191) DISCPT=(70,2)])G87_57:0.0052927475[&&PRIME ID=87 VERTEXTYPE=Speciation DISCPT=(96,0)],(((G88_58:0.22889157[&&PRIME ID=88 VERTEXTYPE=Leaf],G89_59:0.22889157[&&PRIME ID=89 VERTEXTYPE=Leaf])G90_60:0.23886372[&&PRIME ID=90 VERTEXTYPE=Speciation DISCPT=(62,0)],(G91_63:0.22029315[&&PRIME ID=91 VERTEXTYPE=Leaf],G92_64:0.22029315[&&PRIME ID=92 VERTEXTYPE=Leaf])G93_65:0.24746214[&&PRIME ID=93 VERTEXTYPE=Speciation DISCPT=(61,0)])G94_66:0.21434675[&&PRIME ID=94 VERTEXTYPE=Speciation DISCPT=(85,0)],((((G95_72:0.0087928584[&&PRIME ID=95 VERTEXTYPE=Leaf],G96_73:0.0087928584[&&PRIME ID=96 VERTEXTYPE=Leaf])G97_74:0.38850824[&&PRIME ID=97 VERTEXTYPE=Speciation DISCPT=(7,0)],((G98_72:0.0087928584[&&PRIME ID=98 VERTEXTYPE=Leaf],G99_73:0.0087928584[&&PRIME ID=99 VERTEXTYPE=Leaf])G100_74:0.29227405[&&PRIME ID=100 VERTEXTYPE=Speciation DISCPT=(7,0)],(((G101_85:0.034194933[&&PRIME ID=101 VERTEXTYPE=Leaf],(G102_86:0.010784777[&&PRIME ID=102 VERTEXTYPE=Leaf],G103_87:0.010784777[&&PRIME ID=103 VERTEXTYPE=Leaf])G104_88:0.023410156[&&PRIME ID=104 VERTEXTYPE=Speciation DISCPT=(8,0)])G105_89:0.17586686[&&PRIME ID=105 VERTEXTYPE=Speciation DISCPT=(19,0)],(G106_84:0.1932994[&&PRIME ID=106 VERTEXTYPE=Leaf],(((G107_85:0.031014076[&&PRIME ID=107 VERTEXTYPE=Leaf],(G108_86:0.010784777[&&PRIME ID=108 VERTEXTYPE=Leaf],G109_87:0.010784777[&&PRIME ID=109 VERTEXTYPE=Leaf])G110_88:0.020229299[&&PRIME ID=110 VERTEXTYPE=Speciation DISCPT=(8,0)])G111_85:0.003180857323416397[&&PRIME ID=111 VERTEXTYPE=Additive Transfer FROMTOLINEAGE=(85,88) DISCPT=(16,2)],(G112_86:0.010784777[&&PRIME ID=112 VERTEXTYPE=Leaf],G113_87:0.010784777[&&PRIME ID=113 VERTEXTYPE=Leaf])G114_88:0.023410156[&&PRIME ID=114 VERTEXTYPE=Speciation DISCPT=(8,0)])G115_89:0.14166049[&&PRIME ID=115 VERTEXTYPE=Speciation DISCPT=(19,0)],(G116_85:0.034194933[&&PRIME ID=116 VERTEXTYPE=Leaf],(G117_86:0.010784777[&&PRIME ID=117 VERTEXTYPE=Leaf],G118_87:0.010784777[&&PRIME ID=118 VERTEXTYPE=Leaf])G119_88:0.023410156[&&PRIME ID=119 VERTEXTYPE=Speciation DISCPT=(8,0)])G120_89:0.14166049[&&PRIME ID=120 VERTEXTYPE=Speciation DISCPT=(19,0)])G121_89:0.01744397613796347[&&PRIME ID=121 VERTEXTYPE=Duplication DISCPT=(55,1)])G122_90:0.016762386[&&PRIME ID=122 VERTEXTYPE=Speciation DISCPT=(57,0)])G123_90:0.0015296199799609692[&&PRIME ID=123 VERTEXTYPE=Duplication DISCPT=(58,2)],G124_75:0.21159141[&&PRIME ID=124 VERTEXTYPE=Leaf])G125_75:0.08947550332114869[&&PRIME ID=125 VERTEXTYPE=Additive Transfer FROMTOLINEAGE=(75,90) DISCPT=(58,2)])G126_76:0.096234187[&&PRIME ID=126 VERTEXTYPE=Speciation DISCPT=(73,0)])G127_77:0.065878265[&&PRIME ID=127 VERTEXTYPE=Speciation DISCPT=(78,0)],((G128_78:0.086901619[&&PRIME ID=128 VERTEXTYPE=Leaf],(G129_79:0.0094858488[&&PRIME ID=129 VERTEXTYPE=Leaf],G130_127:0.0094858488[&&PRIME ID=130 VERTEXTYPE=Leaf])G131_79:0.07741577015865629[&&PRIME ID=131 VERTEXTYPE=Additive Transfer FROMTOLINEAGE=(79,127) DISCPT=(7,1)])G132_80:0.073763261[&&PRIME ID=132 VERTEXTYPE=Speciation DISCPT=(38,0)],G133_81:0.16066488[&&PRIME ID=133 VERTEXTYPE=Leaf])G134_82:0.30251448[&&PRIME ID=134 VERTEXTYPE=Speciation DISCPT=(53,0)])G135_83:0.16746591[&&PRIME ID=135 VERTEXTYPE=Speciation DISCPT=(84,0)],(((((((G136_149:0.0072451518[&&PRIME ID=136 VERTEXTYPE=Leaf],G137_150:0.0072451518[&&PRIME ID=137 VERTEXTYPE=Leaf])G138_151:0.0013885691[&&PRIME ID=138 VERTEXTYPE=Speciation DISCPT=(5,0)],G139_152:0.0086337209[&&PRIME ID=139 VERTEXTYPE=Leaf])G140_153:0.03682229[&&PRIME ID=140 VERTEXTYPE=Speciation DISCPT=(6,0)],G141_154:0.045456011[&&PRIME ID=141 VERTEXTYPE=Leaf])G142_155:0.11612078[&&PRIME ID=142 VERTEXTYPE=Speciation DISCPT=(22,0)],(((G143_149:0.0072451518[&&PRIME ID=143 VERTEXTYPE=Leaf],G144_150:0.0072451518[&&PRIME ID=144 VERTEXTYPE=Leaf])G145_151:0.0013885691[&&PRIME ID=145 VERTEXTYPE=Speciation DISCPT=(5,0)],G146_152:0.0086337209[&&PRIME ID=146 VERTEXTYPE=Leaf])G147_153:0.03682229[&&PRIME ID=147 VERTEXTYPE=Speciation DISCPT=(6,0)],G148_154:0.045456011[&&PRIME ID=148 VERTEXTYPE=Leaf])G149_155:0.11612078[&&PRIME ID=149 VERTEXTYPE=Speciation DISCPT=(22,0)])G150_156:0.22239813[&&PRIME ID=150 VERTEXTYPE=Speciation DISCPT=(54,0)],((((G151_11:0.05248081[&&PRIME ID=151 VERTEXTYPE=Leaf],G152_12:0.05248081[&&PRIME ID=152 VERTEXTYPE=Leaf])G153_13:0.028350716[&&PRIME ID=153 VERTEXTYPE=Speciation DISCPT=(27,0)],(G154_141:0.047559607[&&PRIME ID=154 VERTEXTYPE=Leaf],G155_127:0.047559607[&&PRIME ID=155 VERTEXTYPE=Leaf])G156_141:0.03327191860312107[&&PRIME ID=156 VERTEXTYPE=Additive Transfer FROMTOLINEAGE=(141,127) DISCPT=(24,1)])G157_141:0.05021489811915452[&&PRIME ID=157 VERTEXTYPE=Additive Transfer FROMTOLINEAGE=(141,13) DISCPT=(36,2)],((G158_142:0.014957751[&&PRIME ID=158 VERTEXTYPE=Leaf],G159_143:0.014957751[&&PRIME ID=159 VERTEXTYPE=Leaf])G160_144:0.11034784[&&PRIME ID=160 VERTEXTYPE=Speciation DISCPT=(11,0)],G161_145:0.12530559[&&PRIME ID=161 VERTEXTYPE=Leaf])G162_146:0.0057408338[&&PRIME ID=162 VERTEXTYPE=Speciation DISCPT=(46,0)])G163_147:0.020182291[&&PRIME ID=163 VERTEXTYPE=Speciation DISCPT=(48,0)],(G164_141:0.13104642[&&PRIME ID=164 VERTEXTYPE=Leaf],((G165_142:0.014957751[&&PRIME ID=165 VERTEXTYPE=Leaf],G166_143:0.014957751[&&PRIME ID=166 VERTEXTYPE=Leaf])G167_144:0.11034784[&&PRIME ID=167 VERTEXTYPE=Speciation DISCPT=(11,0)],G168_145:0.12530559[&&PRIME ID=168 VERTEXTYPE=Leaf])G169_146:0.0057408338[&&PRIME ID=169 VERTEXTYPE=Speciation DISCPT=(46,0)])G170_147:0.020182291[&&PRIME ID=170 VERTEXTYPE=Speciation DISCPT=(48,0)])G171_147:0.23274621[&&PRIME ID=171 VERTEXTYPE=Duplication DISCPT=(51,1)])G172_157:0.093383047[&&PRIME ID=172 VERTEXTYPE=Duplication DISCPT=(77,2)],(((G173_95:0.0023324417[&&PRIME ID=173 VERTEXTYPE=Leaf],G174_96:0.0023324417[&&PRIME ID=174 VERTEXTYPE=Leaf])G175_97:0.010136904[&&PRIME ID=175 VERTEXTYPE=Speciation DISCPT=(2,0)],G176_98:0.012469346[&&PRIME ID=176 VERTEXTYPE=Leaf])G177_99:0.13149479[&&PRIME ID=177 VERTEXTYPE=Speciation DISCPT=(9,0)],(G178_104:0.13602622[&&PRIME ID=178 VERTEXTYPE=Leaf],((G179_95:0.0023324417[&&PRIME ID=179 VERTEXTYPE=Leaf],G180_96:0.0023324417[&&PRIME ID=180 VERTEXTYPE=Leaf])G181_97:0.010136904[&&PRIME ID=181 VERTEXTYPE=Speciation DISCPT=(2,0)],G182_98:0.012469346[&&PRIME ID=182 VERTEXTYPE=Leaf])G183_99:0.12355688[&&PRIME ID=183 VERTEXTYPE=Speciation DISCPT=(9,0)])G184_99:0.0079379116147134[&&PRIME ID=184 VERTEXTYPE=Additive Transfer FROMTOLINEAGE=(99,105) DISCPT=(48,2)])G185_99:0.33339383[&&PRIME ID=185 VERTEXTYPE=Duplication DISCPT=(49,2)])G186_99:0.080025567[&&PRIME ID=186 VERTEXTYPE=Additive Transfer FROMTOLINEAGE=(99,159) DISCPT=(86,1)],((((G187_113:0.12360879[&&PRIME ID=187 VERTEXTYPE=Leaf],(G188_114:0.067125299[&&PRIME ID=188 VERTEXTYPE=Leaf],G189_115:0.067125299[&&PRIME ID=189 VERTEXTYPE=Leaf])G190_116:0.056483491[&&PRIME ID=190 VERTEXTYPE=Speciation DISCPT=(34,0)])G191_117:0.022236972[&&PRIME ID=191 VERTEXTYPE=Speciation DISCPT=(45,0)],((G192_118:0.11822653[&&PRIME ID=192 VERTEXTYPE=Leaf],G193_118:0.11822653[&&PRIME ID=193 VERTEXTYPE=Leaf])G194_118:0.018060870203987705[&&PRIME ID=194 VERTEXTYPE=Duplication DISCPT=(44,1)],(G195_119:0.063916434[&&PRIME ID=195 VERTEXTYPE=Leaf],G196_120:0.063916434[&&PRIME ID=196 VERTEXTYPE=Leaf])G197_121:0.07237097[&&PRIME ID=197 VERTEXTYPE=Speciation DISCPT=(33,0)])G198_122:0.009558358[&&PRIME ID=198 VERTEXTYPE=Speciation DISCPT=(49,0)])G199_123:0.15489427[&&PRIME ID=199 VERTEXTYPE=Speciation DISCPT=(50,0)],((G200_28:0.024830714[&&PRIME ID=200 VERTEXTYPE=Leaf],G201_29:0.024830714[&&PRIME ID=201 VERTEXTYPE=Leaf])G202_30:0.2661743[&&PRIME ID=202 VERTEXTYPE=Speciation DISCPT=(15,0)],(((G203_124:0.019578283[&&PRIME ID=203 VERTEXTYPE=Leaf],G204_125:0.019578283[&&PRIME ID=204 VERTEXTYPE=Leaf])G205_126:0.17074881[&&PRIME ID=205 VERTEXTYPE=Speciation DISCPT=(13,0)],G206_127:0.1903271[&&PRIME ID=206 VERTEXTYPE=Leaf])G207_126:0.001409253328028547[&&PRIME ID=207 VERTEXTYPE=Additive Transfer FROMTOLINEAGE=(126,127) DISCPT=(55,2)],(G208_127:0.18805133[&&PRIME ID=208 VERTEXTYPE=Leaf],(G209_124:0.019578283[&&PRIME ID=209 VERTEXTYPE=Leaf],G210_125:0.019578283[&&PRIME ID=210 VERTEXTYPE=Leaf])G211_126:0.16847304[&&PRIME ID=211 VERTEXTYPE=Speciation DISCPT=(13,0)])G212_127:0.003685024470286191[&&PRIME ID=212 VERTEXTYPE=Additive Transfer FROMTOLINEAGE=(127,126) DISCPT=(55,2)])G213_128:0.099268656[&&PRIME ID=213 VERTEXTYPE=Speciation DISCPT=(56,0)])G214_128:0.009735030862748177[&&PRIME ID=214 VERTEXTYPE=Additive Transfer FROMTOLINEAGE=(128,36) DISCPT=(70,2)])G215_129:0.2382796[&&PRIME ID=215 VERTEXTYPE=Speciation DISCPT=(72,0)],(((G216_130:0.011757922[&&PRIME ID=216 VERTEXTYPE=Leaf],G217_145:0.011757922[&&PRIME ID=217 VERTEXTYPE=Leaf])G218_130:0.43977162569860984[&&PRIME ID=218 VERTEXTYPE=Additive Transfer FROMTOLINEAGE=(130,145) DISCPT=(8,2)],(G219_131:0.049331453[&&PRIME ID=219 VERTEXTYPE=Leaf],(G220_132:0.0041925587[&&PRIME ID=220 VERTEXTYPE=Leaf],G221_133:0.0041925587[&&PRIME ID=221 VERTEXTYPE=Leaf])G222_134:0.045138895[&&PRIME ID=222 VERTEXTYPE=Speciation DISCPT=(3,0)])G223_135:0.40219809[&&PRIME ID=223 VERTEXTYPE=Speciation DISCPT=(26,0)])G224_136:0.076934432[&&PRIME ID=224 VERTEXTYPE=Speciation DISCPT=(83,0)],((((G225_103:0.025833631[&&PRIME ID=225 VERTEXTYPE=Leaf],G226_104:0.025833631[&&PRIME ID=226 VERTEXTYPE=Leaf])G227_105:0.1886553[&&PRIME ID=227 VERTEXTYPE=Speciation DISCPT=(16,0)],G228_108:0.21448893[&&PRIME ID=228 VERTEXTYPE=Leaf])G229_109:0.02438874[&&PRIME ID=229 VERTEXTYPE=Speciation DISCPT=(59,0)],(G230_84:0.1932994[&&PRIME ID=230 VERTEXTYPE=Leaf],(G231_85:0.034194933[&&PRIME ID=231 VERTEXTYPE=Leaf],(G232_86:0.010784777[&&PRIME ID=232 VERTEXTYPE=Leaf],G233_87:0.010784777[&&PRIME ID=233 VERTEXTYPE=Leaf])G234_88:0.023410156[&&PRIME ID=234 VERTEXTYPE=Speciation DISCPT=(8,0)])G235_89:0.15910447[&&PRIME ID=235 VERTEXTYPE=Speciation DISCPT=(19,0)])G236_90:0.045578269[&&PRIME ID=236 VERTEXTYPE=Speciation DISCPT=(57,0)])G237_90:0.27822586[&&PRIME ID=237 VERTEXTYPE=Additive Transfer FROMTOLINEAGE=(90,109) DISCPT=(64,1)],(((G238_137:0.014904753[&&PRIME ID=238 VERTEXTYPE=Leaf],G239_137:0.014904753[&&PRIME ID=239 VERTEXTYPE=Leaf])G240_137:0.02700340877974766[&&PRIME ID=240 VERTEXTYPE=Duplication DISCPT=(10,2)],G241_138:0.041908162[&&PRIME ID=241 VERTEXTYPE=Leaf])G242_139:0.3993619[&&PRIME ID=242 VERTEXTYPE=Speciation DISCPT=(20,0)],(G243_140:0.42976043[&&PRIME ID=243 VERTEXTYPE=Leaf],((G244_142:0.014957751[&&PRIME ID=244 VERTEXTYPE=Leaf],G245_143:0.014957751[&&PRIME ID=245 VERTEXTYPE=Leaf])G246_144:0.11034784[&&PRIME ID=246 VERTEXTYPE=Speciation DISCPT=(11,0)],G247_145:0.12530559[&&PRIME ID=247 VERTEXTYPE=Leaf])G248_146:0.30445484[&&PRIME ID=248 VERTEXTYPE=Speciation DISCPT=(46,0)])G249_158:0.01150964[&&PRIME ID=249 VERTEXTYPE=Speciation DISCPT=(81,0)])G250_159:0.075833456[&&PRIME ID=250 VERTEXTYPE=Speciation DISCPT=(82,0)])G251_159:0.01136045701462647[&&PRIME ID=251 VERTEXTYPE=Additive Transfer FROMTOLINEAGE=(159,94) DISCPT=(87,2)])G252_160:0.010555655[&&PRIME ID=252 VERTEXTYPE=Speciation DISCPT=(88,0)])G253_161:0.018363896[&&PRIME ID=253 VERTEXTYPE=Speciation DISCPT=(90,0)])G254_162:0.073261741[&&PRIME ID=254 VERTEXTYPE=Speciation DISCPT=(92,0)])G255_163:0.051456766[&&PRIME ID=255 VERTEXTYPE=Speciation DISCPT=(94,0)])G256_164:0.0055772896[&&PRIME ID=256 VERTEXTYPE=Speciation DISCPT=(95,0)])G257_165:0.19745657[&&PRIME ID=257 VERTEXTYPE=Speciation DISCPT=(97,0)])G258_198:0.0[&&PRIME ID=258 VERTEXTYPE=Speciation DISCPT=(99,0)][&&PRIME NAME=PrunedTree];
