# Supplementary material for: Assessing the accuracy of phylogenetic rooting methods on prokaryotic gene families
Source: PLoS One. 2020 May 15;15(5):e0232950. doi: 10.1371/journal.pone.0232950 (PMC7228096; doi:10.1371/journal.pone.0232950)
Supplement: S1 Dataset — (ZIP) [file pone.0232950.s002.zip › AllSimulatedDatasets/R-025-HI-NR/original_trees/tree9]

((((((G0_50:0.058844632[&&PRIME ID=0 VERTEXTYPE=Leaf],G1_51:0.058844632[&&PRIME ID=1 VERTEXTYPE=Leaf])G2_52:0.16167507[&&PRIME ID=2 VERTEXTYPE=Speciation DISCPT=(27,0)],G3_53:0.2205197[&&PRIME ID=3 VERTEXTYPE=Leaf])G4_54:0.11285193[&&PRIME ID=4 VERTEXTYPE=Speciation DISCPT=(72,0)],(((G5_50:0.058844632[&&PRIME ID=5 VERTEXTYPE=Leaf],G6_51:0.058844632[&&PRIME ID=6 VERTEXTYPE=Leaf])G7_52:0.16167507[&&PRIME ID=7 VERTEXTYPE=Speciation DISCPT=(27,0)],G8_53:0.2205197[&&PRIME ID=8 VERTEXTYPE=Leaf])G9_54:0.031214434[&&PRIME ID=9 VERTEXTYPE=Speciation DISCPT=(72,0)],G10_56:0.25173413[&&PRIME ID=10 VERTEXTYPE=Leaf])G11_58:0.081637494[&&PRIME ID=11 VERTEXTYPE=Speciation DISCPT=(77,0)])G12_58:0.04594059536426527[&&PRIME ID=12 VERTEXTYPE=Duplication DISCPT=(85,2)],(((G13_35:0.23856521[&&PRIME ID=13 VERTEXTYPE=Leaf],((G14_36:0.05773603[&&PRIME ID=14 VERTEXTYPE=Leaf],((G15_37:0.033748973[&&PRIME ID=15 VERTEXTYPE=Leaf],G16_38:0.033748973[&&PRIME ID=16 VERTEXTYPE=Leaf])G17_41:8.6077768E-4[&&PRIME ID=17 VERTEXTYPE=Speciation DISCPT=(19,0)],G18_42:0.034609751[&&PRIME ID=18 VERTEXTYPE=Leaf])G19_43:0.023126279[&&PRIME ID=19 VERTEXTYPE=Speciation DISCPT=(21,0)])G20_44:0.0054512018[&&PRIME ID=20 VERTEXTYPE=Speciation DISCPT=(26,0)],G21_45:0.063187232[&&PRIME ID=21 VERTEXTYPE=Leaf])G22_46:0.17537797[&&PRIME ID=22 VERTEXTYPE=Speciation DISCPT=(28,0)])G23_47:0.098156483[&&PRIME ID=23 VERTEXTYPE=Speciation DISCPT=(74,0)],G24_48:0.33672169[&&PRIME ID=24 VERTEXTYPE=Leaf])G25_49:0.0018473104[&&PRIME ID=25 VERTEXTYPE=Speciation DISCPT=(86,0)],(((G26_50:0.058844632[&&PRIME ID=26 VERTEXTYPE=Leaf],G27_51:0.058844632[&&PRIME ID=27 VERTEXTYPE=Leaf])G28_52:0.16167507[&&PRIME ID=28 VERTEXTYPE=Speciation DISCPT=(27,0)],((((G29_50:0.006871232[&&PRIME ID=29 VERTEXTYPE=Leaf],G30_50:0.006871232[&&PRIME ID=30 VERTEXTYPE=Leaf])G31_50:0.05197340000335044[&&PRIME ID=31 VERTEXTYPE=Duplication DISCPT=(6,1)],G32_51:0.058844632[&&PRIME ID=32 VERTEXTYPE=Leaf])G33_52:0.04567428[&&PRIME ID=33 VERTEXTYPE=Speciation DISCPT=(27,0)],(G34_50:0.058844632[&&PRIME ID=34 VERTEXTYPE=Leaf],G35_51:0.058844632[&&PRIME ID=35 VERTEXTYPE=Leaf])G36_52:0.04567428[&&PRIME ID=36 VERTEXTYPE=Speciation DISCPT=(27,0)])G37_52:0.0867968826724649[&&PRIME ID=37 VERTEXTYPE=Duplication DISCPT=(40,2)],G38_53:0.19131579[&&PRIME ID=38 VERTEXTYPE=Leaf])G39_53:0.02920390504607237[&&PRIME ID=39 VERTEXTYPE=Additive Transfer FROMTOLINEAGE=(53,52) DISCPT=(65,1)])G40_54:0.031214434[&&PRIME ID=40 VERTEXTYPE=Speciation DISCPT=(72,0)],(G41_55:0.14625082[&&PRIME ID=41 VERTEXTYPE=Leaf],G42_56:0.14625082[&&PRIME ID=42 VERTEXTYPE=Leaf])G43_57:0.10548331[&&PRIME ID=43 VERTEXTYPE=Speciation DISCPT=(56,0)])G44_58:0.086834866[&&PRIME ID=44 VERTEXTYPE=Speciation DISCPT=(77,0)])G45_49:0.04074322310883371[&&PRIME ID=45 VERTEXTYPE=Additive Transfer FROMTOLINEAGE=(49,58) DISCPT=(86,1)])G46_49:0.34181986[&&PRIME ID=46 VERTEXTYPE=Additive Transfer FROMTOLINEAGE=(49,58) DISCPT=(87,2)],((((G47_80:0.020689665[&&PRIME ID=47 VERTEXTYPE=Leaf],G48_81:0.020689665[&&PRIME ID=48 VERTEXTYPE=Leaf])G49_82:0.089024227[&&PRIME ID=49 VERTEXTYPE=Speciation DISCPT=(13,0)],(G50_83:0.045113094[&&PRIME ID=50 VERTEXTYPE=Leaf],G51_84:0.045113094[&&PRIME ID=51 VERTEXTYPE=Leaf])G52_85:0.064600798[&&PRIME ID=52 VERTEXTYPE=Speciation DISCPT=(23,0)])G53_86:0.32888735[&&PRIME ID=53 VERTEXTYPE=Speciation DISCPT=(42,0)],((G54_80:0.020689665[&&PRIME ID=54 VERTEXTYPE=Leaf],G55_81:0.020689665[&&PRIME ID=55 VERTEXTYPE=Leaf])G56_82:0.089024227[&&PRIME ID=56 VERTEXTYPE=Speciation DISCPT=(13,0)],(G57_83:0.045113094[&&PRIME ID=57 VERTEXTYPE=Leaf],G58_84:0.045113094[&&PRIME ID=58 VERTEXTYPE=Leaf])G59_85:0.064600798[&&PRIME ID=59 VERTEXTYPE=Speciation DISCPT=(23,0)])G60_86:0.32888735[&&PRIME ID=60 VERTEXTYPE=Speciation DISCPT=(42,0)])G61_86:0.14450192299428066[&&PRIME ID=61 VERTEXTYPE=Duplication DISCPT=(92,1)],(((((G62_146:0.10059131[&&PRIME ID=62 VERTEXTYPE=Leaf],G63_147:0.10059131[&&PRIME ID=63 VERTEXTYPE=Leaf])G64_148:0.03759061[&&PRIME ID=64 VERTEXTYPE=Speciation DISCPT=(40,0)],G65_149:0.13818192[&&PRIME ID=65 VERTEXTYPE=Leaf])G66_150:0.05839617[&&PRIME ID=66 VERTEXTYPE=Speciation DISCPT=(53,0)],G67_151:0.19657809[&&PRIME ID=67 VERTEXTYPE=Leaf])G68_152:0.18051708[&&PRIME ID=68 VERTEXTYPE=Speciation DISCPT=(66,0)],((((G69_146:0.13818192[&&PRIME ID=69 VERTEXTYPE=Leaf],G70_149:0.13818192[&&PRIME ID=70 VERTEXTYPE=Leaf])G71_150:0.05839617[&&PRIME ID=71 VERTEXTYPE=Speciation DISCPT=(53,0)],G72_151:0.19657809[&&PRIME ID=72 VERTEXTYPE=Leaf])G73_152:0.043346197[&&PRIME ID=73 VERTEXTYPE=Speciation DISCPT=(66,0)],(G74_111:0.052381646[&&PRIME ID=74 VERTEXTYPE=Leaf],G75_108:0.052381646[&&PRIME ID=75 VERTEXTYPE=Leaf])G76_108:0.18754264102991808[&&PRIME ID=76 VERTEXTYPE=Additive Transfer FROMTOLINEAGE=(108,111) DISCPT=(25,1)])G77_108:0.0744289717509377[&&PRIME ID=77 VERTEXTYPE=Additive Transfer FROMTOLINEAGE=(108,152) DISCPT=(74,2)],(((G78_75:0.008841046[&&PRIME ID=78 VERTEXTYPE=Leaf],G79_76:0.008841046[&&PRIME ID=79 VERTEXTYPE=Leaf])G80_77:0.0067460996[&&PRIME ID=80 VERTEXTYPE=Speciation DISCPT=(7,0)],(G81_75:0.008841046[&&PRIME ID=81 VERTEXTYPE=Leaf],G82_76:0.008841046[&&PRIME ID=82 VERTEXTYPE=Leaf])G83_77:0.0067460996[&&PRIME ID=83 VERTEXTYPE=Speciation DISCPT=(7,0)])G84_77:0.08164274336311607[&&PRIME ID=84 VERTEXTYPE=Duplication DISCPT=(12,1)],G85_78:0.097229889[&&PRIME ID=85 VERTEXTYPE=Leaf])G86_79:0.21712337[&&PRIME ID=86 VERTEXTYPE=Speciation DISCPT=(37,0)])G87_79:0.06274190977434732[&&PRIME ID=87 VERTEXTYPE=Additive Transfer FROMTOLINEAGE=(79,108) DISCPT=(83,1)])G88_79:0.20017459691431208[&&PRIME ID=88 VERTEXTYPE=Additive Transfer FROMTOLINEAGE=(79,153) DISCPT=(87,2)],(((G89_88:0.072733662[&&PRIME ID=89 VERTEXTYPE=Leaf],(G90_88:0.068761913[&&PRIME ID=90 VERTEXTYPE=Leaf],((G91_89:0.0097410378[&&PRIME ID=91 VERTEXTYPE=Leaf],G92_90:0.0097410378[&&PRIME ID=92 VERTEXTYPE=Leaf])G93_91:0.040870378[&&PRIME ID=93 VERTEXTYPE=Speciation DISCPT=(8,0)],G94_92:0.050611416[&&PRIME ID=94 VERTEXTYPE=Leaf])G95_93:0.018150497[&&PRIME ID=95 VERTEXTYPE=Speciation DISCPT=(25,0)])G96_93:0.00397174880527057[&&PRIME ID=96 VERTEXTYPE=Additive Transfer FROMTOLINEAGE=(93,88) DISCPT=(28,2)])G97_94:0.22836528[&&PRIME ID=97 VERTEXTYPE=Speciation DISCPT=(32,0)],(G98_96:0.16736553[&&PRIME ID=98 VERTEXTYPE=Leaf],G99_97:0.16736553[&&PRIME ID=99 VERTEXTYPE=Leaf])G100_106:0.13373341[&&PRIME ID=100 VERTEXTYPE=Speciation DISCPT=(58,0)])G101_107:0.02538374[&&PRIME ID=101 VERTEXTYPE=Speciation DISCPT=(81,0)],G102_108:0.32648268[&&PRIME ID=102 VERTEXTYPE=Leaf])G103_109:0.25078709[&&PRIME ID=103 VERTEXTYPE=Speciation DISCPT=(84,0)])G104_109:0.005833398901076066[&&PRIME ID=104 VERTEXTYPE=Additive Transfer FROMTOLINEAGE=(109,79) DISCPT=(92,2)])G105_110:0.13802893[&&PRIME ID=105 VERTEXTYPE=Speciation DISCPT=(93,0)])G106_157:0.10790252[&&PRIME ID=106 VERTEXTYPE=Speciation DISCPT=(97,0)],(((((G107_0:0.049520542[&&PRIME ID=107 VERTEXTYPE=Leaf],G108_1:0.049520542[&&PRIME ID=108 VERTEXTYPE=Leaf])G109_2:0.2034209[&&PRIME ID=109 VERTEXTYPE=Speciation DISCPT=(24,0)],(G110_4:0.18949418[&&PRIME ID=110 VERTEXTYPE=Leaf],(G111_20:0.15227468[&&PRIME ID=111 VERTEXTYPE=Leaf],G112_22:0.15227468[&&PRIME ID=112 VERTEXTYPE=Leaf])G113_23:0.037219506[&&PRIME ID=113 VERTEXTYPE=Speciation DISCPT=(57,0)])G114_24:0.063447252[&&PRIME ID=114 VERTEXTYPE=Speciation DISCPT=(65,0)])G115_26:0.1084646[&&PRIME ID=115 VERTEXTYPE=Speciation DISCPT=(78,0)],(((G116_184:0.13818192[&&PRIME ID=116 VERTEXTYPE=Leaf],G117_149:0.13818192[&&PRIME ID=117 VERTEXTYPE=Leaf])G118_150:0.05839617[&&PRIME ID=118 VERTEXTYPE=Speciation DISCPT=(53,0)],G119_151:0.19657809[&&PRIME ID=119 VERTEXTYPE=Leaf])G120_152:0.094101[&&PRIME ID=120 VERTEXTYPE=Speciation DISCPT=(66,0)],((G121_27:0.1156854[&&PRIME ID=121 VERTEXTYPE=Leaf],G122_27:0.1156854[&&PRIME ID=122 VERTEXTYPE=Leaf])G123_27:0.028240373535929175[&&PRIME ID=123 VERTEXTYPE=Duplication DISCPT=(43,2)],((G124_146:0.10059131[&&PRIME ID=124 VERTEXTYPE=Leaf],G125_147:0.10059131[&&PRIME ID=125 VERTEXTYPE=Leaf])G126_148:0.03759061[&&PRIME ID=126 VERTEXTYPE=Speciation DISCPT=(40,0)],G127_149:0.13818192[&&PRIME ID=127 VERTEXTYPE=Leaf])G128_150:0.0057438577[&&PRIME ID=128 VERTEXTYPE=Speciation DISCPT=(53,0)])G129_27:0.14675331199941727[&&PRIME ID=129 VERTEXTYPE=Additive Transfer FROMTOLINEAGE=(27,150) DISCPT=(55,2)])G130_27:0.07072694668055701[&&PRIME ID=130 VERTEXTYPE=Additive Transfer FROMTOLINEAGE=(27,152) DISCPT=(80,2)])G131_26:0.028160379208478074[&&PRIME ID=131 VERTEXTYPE=Additive Transfer FROMTOLINEAGE=(26,27) DISCPT=(86,2)],(G132_146:6.9727808E-4[&&PRIME ID=132 VERTEXTYPE=Leaf],G133_27:6.9727808E-4[&&PRIME ID=133 VERTEXTYPE=Leaf])G134_27:0.38886914[&&PRIME ID=134 VERTEXTYPE=Additive Transfer FROMTOLINEAGE=(27,146) DISCPT=(2,1)])G135_34:0.41305042[&&PRIME ID=135 VERTEXTYPE=Speciation DISCPT=(89,0)],(((((((G136_80:0.10971389[&&PRIME ID=136 VERTEXTYPE=Leaf],G137_84:0.10971389[&&PRIME ID=137 VERTEXTYPE=Leaf])G138_86:0.1800154[&&PRIME ID=138 VERTEXTYPE=Speciation DISCPT=(42,0)],(((G139_124:0.13867538[&&PRIME ID=139 VERTEXTYPE=Leaf],(G140_127:0.074342424[&&PRIME ID=140 VERTEXTYPE=Leaf],((G141_112:0.031091577[&&PRIME ID=141 VERTEXTYPE=Leaf],G142_113:0.031091577[&&PRIME ID=142 VERTEXTYPE=Leaf])G143_114:0.039871395[&&PRIME ID=143 VERTEXTYPE=Speciation DISCPT=(16,0)],G144_115:0.070962972[&&PRIME ID=144 VERTEXTYPE=Leaf])G145_116:0.0033794518[&&PRIME ID=145 VERTEXTYPE=Speciation DISCPT=(30,0)])G146_127:0.06433295624692503[&&PRIME ID=146 VERTEXTYPE=Additive Transfer FROMTOLINEAGE=(127,116) DISCPT=(32,1)])G147_128:0.089251682[&&PRIME ID=147 VERTEXTYPE=Speciation DISCPT=(54,0)],((G148_96:0.1193796[&&PRIME ID=148 VERTEXTYPE=Leaf],((G149_112:0.031091577[&&PRIME ID=149 VERTEXTYPE=Leaf],G150_113:0.031091577[&&PRIME ID=150 VERTEXTYPE=Leaf])G151_114:0.039871395[&&PRIME ID=151 VERTEXTYPE=Speciation DISCPT=(16,0)],G152_115:0.070962972[&&PRIME ID=152 VERTEXTYPE=Leaf])G153_116:0.048416625[&&PRIME ID=153 VERTEXTYPE=Speciation DISCPT=(30,0)])G154_116:0.05467325695142047[&&PRIME ID=154 VERTEXTYPE=Additive Transfer FROMTOLINEAGE=(116,96) DISCPT=(45,1)],((G155_117:0.037222728[&&PRIME ID=155 VERTEXTYPE=Leaf],G156_118:0.037222728[&&PRIME ID=156 VERTEXTYPE=Leaf])G157_119:0.062437096[&&PRIME ID=157 VERTEXTYPE=Speciation DISCPT=(22,0)],G158_120:0.099659824[&&PRIME ID=158 VERTEXTYPE=Leaf])G159_121:0.074393029[&&PRIME ID=159 VERTEXTYPE=Speciation DISCPT=(39,0)])G160_122:0.053874208[&&PRIME ID=160 VERTEXTYPE=Speciation DISCPT=(60,0)])G161_123:0.016135956[&&PRIME ID=161 VERTEXTYPE=Speciation DISCPT=(73,0)],((G162_125:0.11001751[&&PRIME ID=162 VERTEXTYPE=Leaf],G163_124:0.11001751[&&PRIME ID=163 VERTEXTYPE=Leaf])G164_124:0.0017635972575169732[&&PRIME ID=164 VERTEXTYPE=Additive Transfer FROMTOLINEAGE=(124,125) DISCPT=(42,1)],((G165_125:0.064919425[&&PRIME ID=165 VERTEXTYPE=Leaf],(G166_125:0.059454579[&&PRIME ID=166 VERTEXTYPE=Leaf],G167_125:0.059454579[&&PRIME ID=167 VERTEXTYPE=Leaf])G168_125:0.0054648464374496605[&&PRIME ID=168 VERTEXTYPE=Duplication DISCPT=(27,1)])G169_125:0.03559553561697073[&&PRIME ID=169 VERTEXTYPE=Duplication DISCPT=(28,1)],G170_125:0.10051496[&&PRIME ID=170 VERTEXTYPE=Leaf])G171_125:0.011266149172804715[&&PRIME ID=171 VERTEXTYPE=Duplication DISCPT=(39,2)])G172_126:0.13228191[&&PRIME ID=172 VERTEXTYPE=Speciation DISCPT=(43,0)])G173_129:0.045666279[&&PRIME ID=173 VERTEXTYPE=Speciation DISCPT=(76,0)])G174_145:0.02417839411449313[&&PRIME ID=174 VERTEXTYPE=Additive Transfer FROMTOLINEAGE=(145,86) DISCPT=(80,1)],((G175_146:0.10059131[&&PRIME ID=175 VERTEXTYPE=Leaf],G176_147:0.10059131[&&PRIME ID=176 VERTEXTYPE=Leaf])G177_148:0.09598678[&&PRIME ID=177 VERTEXTYPE=Speciation DISCPT=(40,0)],G178_151:0.19657809[&&PRIME ID=178 VERTEXTYPE=Leaf])G179_152:0.1173296[&&PRIME ID=179 VERTEXTYPE=Speciation DISCPT=(66,0)])G180_153:0.071688642[&&PRIME ID=180 VERTEXTYPE=Speciation DISCPT=(83,0)],G181_48:0.38559633[&&PRIME ID=181 VERTEXTYPE=Leaf])G182_49:0.023738912595858277[&&PRIME ID=182 VERTEXTYPE=Additive Transfer FROMTOLINEAGE=(49,153) DISCPT=(88,2)],(((((G183_50:0.058844632[&&PRIME ID=183 VERTEXTYPE=Leaf],G184_51:0.058844632[&&PRIME ID=184 VERTEXTYPE=Leaf])G185_52:0.16167507[&&PRIME ID=185 VERTEXTYPE=Speciation DISCPT=(27,0)],G186_53:0.2205197[&&PRIME ID=186 VERTEXTYPE=Leaf])G187_54:0.031214434[&&PRIME ID=187 VERTEXTYPE=Speciation DISCPT=(72,0)],G188_56:0.25173413[&&PRIME ID=188 VERTEXTYPE=Leaf])G189_58:0.083651558[&&PRIME ID=189 VERTEXTYPE=Speciation DISCPT=(77,0)],G190_48:0.33538569[&&PRIME ID=190 VERTEXTYPE=Leaf])G191_58:0.009739888618582576[&&PRIME ID=191 VERTEXTYPE=Additive Transfer FROMTOLINEAGE=(58,48) DISCPT=(85,2)],(((G192_50:0.058844632[&&PRIME ID=192 VERTEXTYPE=Leaf],G193_51:0.058844632[&&PRIME ID=193 VERTEXTYPE=Leaf])G194_52:0.16167507[&&PRIME ID=194 VERTEXTYPE=Speciation DISCPT=(27,0)],G195_53:0.2205197[&&PRIME ID=195 VERTEXTYPE=Leaf])G196_54:0.031214434[&&PRIME ID=196 VERTEXTYPE=Speciation DISCPT=(72,0)],((G197_55:0.14625082[&&PRIME ID=197 VERTEXTYPE=Leaf],G198_56:0.14625082[&&PRIME ID=198 VERTEXTYPE=Leaf])G199_57:0.003124631[&&PRIME ID=199 VERTEXTYPE=Speciation DISCPT=(56,0)],((G200_146:0.10059131[&&PRIME ID=200 VERTEXTYPE=Leaf],G201_147:0.10059131[&&PRIME ID=201 VERTEXTYPE=Leaf])G202_148:0.03759061[&&PRIME ID=202 VERTEXTYPE=Speciation DISCPT=(40,0)],G203_149:0.13818192[&&PRIME ID=203 VERTEXTYPE=Leaf])G204_150:0.011193531[&&PRIME ID=204 VERTEXTYPE=Speciation DISCPT=(53,0)])G205_57:0.1023586831968794[&&PRIME ID=205 VERTEXTYPE=Additive Transfer FROMTOLINEAGE=(57,150) DISCPT=(56,2)])G206_58:0.093391447[&&PRIME ID=206 VERTEXTYPE=Speciation DISCPT=(77,0)])G207_58:0.0642096641766685[&&PRIME ID=207 VERTEXTYPE=Duplication DISCPT=(86,1)])G208_59:0.31179684[&&PRIME ID=208 VERTEXTYPE=Speciation DISCPT=(91,0)],(((((((G209_87:0.19765953[&&PRIME ID=209 VERTEXTYPE=Leaf],((((G210_89:0.0097410378[&&PRIME ID=210 VERTEXTYPE=Leaf],G211_90:0.0097410378[&&PRIME ID=211 VERTEXTYPE=Leaf])G212_91:0.040870378[&&PRIME ID=212 VERTEXTYPE=Speciation DISCPT=(8,0)],G213_92:0.050611416[&&PRIME ID=213 VERTEXTYPE=Leaf])G214_93:0.0065801376[&&PRIME ID=214 VERTEXTYPE=Speciation DISCPT=(25,0)],G215_88:0.057191554[&&PRIME ID=215 VERTEXTYPE=Leaf])G216_88:0.01554210867865782[&&PRIME ID=216 VERTEXTYPE=Additive Transfer FROMTOLINEAGE=(88,93) DISCPT=(25,2)],((G217_89:0.0097410378[&&PRIME ID=217 VERTEXTYPE=Leaf],G218_90:0.0097410378[&&PRIME ID=218 VERTEXTYPE=Leaf])G219_91:0.040870378[&&PRIME ID=219 VERTEXTYPE=Speciation DISCPT=(8,0)],G220_92:0.050611416[&&PRIME ID=220 VERTEXTYPE=Leaf])G221_93:0.022122246[&&PRIME ID=221 VERTEXTYPE=Speciation DISCPT=(25,0)])G222_94:0.12492587[&&PRIME ID=222 VERTEXTYPE=Speciation DISCPT=(32,0)])G223_95:0.094449097[&&PRIME ID=223 VERTEXTYPE=Speciation DISCPT=(67,0)],(G224_97:0.12722229[&&PRIME ID=224 VERTEXTYPE=Leaf],(((G225_98:0.011179837[&&PRIME ID=225 VERTEXTYPE=Leaf],(G226_99:0.010583348[&&PRIME ID=226 VERTEXTYPE=Leaf],G227_100:0.010583348[&&PRIME ID=227 VERTEXTYPE=Leaf])G228_101:5.9648861E-4[&&PRIME ID=228 VERTEXTYPE=Speciation DISCPT=(9,0)])G229_102:0.025999682[&&PRIME ID=229 VERTEXTYPE=Speciation DISCPT=(10,0)],G230_84:0.037179519[&&PRIME ID=230 VERTEXTYPE=Leaf])G231_102:0.03543142816709007[&&PRIME ID=231 VERTEXTYPE=Additive Transfer FROMTOLINEAGE=(102,84) DISCPT=(21,2)],G232_103:0.072610947[&&PRIME ID=232 VERTEXTYPE=Leaf])G233_104:0.054611339[&&PRIME ID=233 VERTEXTYPE=Speciation DISCPT=(31,0)])G234_105:0.16488634[&&PRIME ID=234 VERTEXTYPE=Speciation DISCPT=(47,0)])G235_95:0.008990311073393518[&&PRIME ID=235 VERTEXTYPE=Additive Transfer FROMTOLINEAGE=(95,106) DISCPT=(80,2)],(G236_96:0.16736553[&&PRIME ID=236 VERTEXTYPE=Leaf],(G237_96:0.16438942[&&PRIME ID=237 VERTEXTYPE=Leaf],G238_97:0.16438943[&&PRIME ID=238 VERTEXTYPE=Leaf])G239_105:0.002976103473165238[&&PRIME ID=239 VERTEXTYPE=Additive Transfer FROMTOLINEAGE=(105,96) DISCPT=(57,2)])G240_106:0.13373341[&&PRIME ID=240 VERTEXTYPE=Speciation DISCPT=(58,0)])G241_107:0.02538374[&&PRIME ID=241 VERTEXTYPE=Speciation DISCPT=(81,0)],G242_108:0.32648268[&&PRIME ID=242 VERTEXTYPE=Leaf])G243_109:0.093350359[&&PRIME ID=243 VERTEXTYPE=Speciation DISCPT=(84,0)],((G244_80:0.020689665[&&PRIME ID=244 VERTEXTYPE=Leaf],G245_81:0.020689665[&&PRIME ID=245 VERTEXTYPE=Leaf])G246_82:0.089024227[&&PRIME ID=246 VERTEXTYPE=Speciation DISCPT=(13,0)],(G247_83:0.045113094[&&PRIME ID=247 VERTEXTYPE=Leaf],G248_84:0.045113094[&&PRIME ID=248 VERTEXTYPE=Leaf])G249_85:0.064600798[&&PRIME ID=249 VERTEXTYPE=Speciation DISCPT=(23,0)])G250_86:0.31011915[&&PRIME ID=250 VERTEXTYPE=Speciation DISCPT=(42,0)])G251_86:0.1632701255193612[&&PRIME ID=251 VERTEXTYPE=Additive Transfer FROMTOLINEAGE=(86,109) DISCPT=(92,1)],((((G252_87:0.066268282[&&PRIME ID=252 VERTEXTYPE=Leaf],G253_125:0.066268282[&&PRIME ID=253 VERTEXTYPE=Leaf])G254_87:0.23483066[&&PRIME ID=254 VERTEXTYPE=Additive Transfer FROMTOLINEAGE=(87,125) DISCPT=(28,1)],(G255_97:0.12722229[&&PRIME ID=255 VERTEXTYPE=Leaf],(G256_98:0.011179837[&&PRIME ID=256 VERTEXTYPE=Leaf],(G257_99:0.010583348[&&PRIME ID=257 VERTEXTYPE=Leaf],G258_100:0.010583348[&&PRIME ID=258 VERTEXTYPE=Leaf])G259_101:5.9648861E-4[&&PRIME ID=259 VERTEXTYPE=Speciation DISCPT=(9,0)])G260_102:0.11604245[&&PRIME ID=260 VERTEXTYPE=Speciation DISCPT=(10,0)])G261_105:0.17387665[&&PRIME ID=261 VERTEXTYPE=Speciation DISCPT=(47,0)])G262_107:0.02538374[&&PRIME ID=262 VERTEXTYPE=Speciation DISCPT=(81,0)],G263_108:0.32648268[&&PRIME ID=263 VERTEXTYPE=Leaf])G264_109:0.023224757[&&PRIME ID=264 VERTEXTYPE=Speciation DISCPT=(84,0)],((G265_75:0.008841046[&&PRIME ID=265 VERTEXTYPE=Leaf],G266_76:0.008841046[&&PRIME ID=266 VERTEXTYPE=Leaf])G267_77:0.088388843[&&PRIME ID=267 VERTEXTYPE=Speciation DISCPT=(7,0)],G268_78:0.097229889[&&PRIME ID=268 VERTEXTYPE=Leaf])G269_79:0.25247755[&&PRIME ID=269 VERTEXTYPE=Speciation DISCPT=(37,0)])G270_109:0.23339572697918187[&&PRIME ID=270 VERTEXTYPE=Additive Transfer FROMTOLINEAGE=(109,79) DISCPT=(86,1)])G271_110:0.025900364[&&PRIME ID=271 VERTEXTYPE=Speciation DISCPT=(93,0)],((((G272_111:0.22792706[&&PRIME ID=272 VERTEXTYPE=Leaf],((((G273_112:0.031091577[&&PRIME ID=273 VERTEXTYPE=Leaf],G274_113:0.031091577[&&PRIME ID=274 VERTEXTYPE=Leaf])G275_114:0.039871395[&&PRIME ID=275 VERTEXTYPE=Speciation DISCPT=(16,0)],G276_115:0.070962972[&&PRIME ID=276 VERTEXTYPE=Leaf])G277_116:0.055217441[&&PRIME ID=277 VERTEXTYPE=Speciation DISCPT=(30,0)],G278_167:0.12618041[&&PRIME ID=278 VERTEXTYPE=Leaf])G279_116:0.04787244041318294[&&PRIME ID=279 VERTEXTYPE=Additive Transfer FROMTOLINEAGE=(116,167) DISCPT=(46,1)],((G280_117:0.037222728[&&PRIME ID=280 VERTEXTYPE=Leaf],G281_118:0.037222728[&&PRIME ID=281 VERTEXTYPE=Leaf])G282_119:0.062437096[&&PRIME ID=282 VERTEXTYPE=Speciation DISCPT=(22,0)],G283_120:0.099659824[&&PRIME ID=283 VERTEXTYPE=Leaf])G284_121:0.074393029[&&PRIME ID=284 VERTEXTYPE=Speciation DISCPT=(39,0)])G285_122:0.053874208[&&PRIME ID=285 VERTEXTYPE=Speciation DISCPT=(60,0)])G286_123:0.016135956[&&PRIME ID=286 VERTEXTYPE=Speciation DISCPT=(73,0)],((G287_124:0.11178111[&&PRIME ID=287 VERTEXTYPE=Leaf],G288_125:0.11178111[&&PRIME ID=288 VERTEXTYPE=Leaf])G289_126:0.02689427[&&PRIME ID=289 VERTEXTYPE=Speciation DISCPT=(43,0)],G290_127:0.13867538[&&PRIME ID=290 VERTEXTYPE=Leaf])G291_128:0.10538764[&&PRIME ID=291 VERTEXTYPE=Speciation DISCPT=(54,0)])G292_129:0.022180095[&&PRIME ID=292 VERTEXTYPE=Speciation DISCPT=(76,0)],((((G293_130:0.076734654[&&PRIME ID=293 VERTEXTYPE=Leaf],G294_131:0.076734654[&&PRIME ID=294 VERTEXTYPE=Leaf])G295_132:0.022371241[&&PRIME ID=295 VERTEXTYPE=Speciation DISCPT=(33,0)],G296_133:0.099105895[&&PRIME ID=296 VERTEXTYPE=Leaf])G297_140:0.018563285[&&PRIME ID=297 VERTEXTYPE=Speciation DISCPT=(38,0)],G298_141:0.11766918[&&PRIME ID=298 VERTEXTYPE=Leaf])G299_142:8.3494996E-4[&&PRIME ID=299 VERTEXTYPE=Speciation DISCPT=(44,0)],(((G300_130:0.076734654[&&PRIME ID=300 VERTEXTYPE=Leaf],G301_131:0.076734654[&&PRIME ID=301 VERTEXTYPE=Leaf])G302_132:1.5856292E-4[&&PRIME ID=302 VERTEXTYPE=Speciation DISCPT=(33,0)],(G303_130:0.076734654[&&PRIME ID=303 VERTEXTYPE=Leaf],G304_131:0.076734654[&&PRIME ID=304 VERTEXTYPE=Leaf])G305_132:1.5856292E-4[&&PRIME ID=305 VERTEXTYPE=Speciation DISCPT=(33,0)])G306_132:0.02221267851252444[&&PRIME ID=306 VERTEXTYPE=Duplication DISCPT=(33,1)],((G307_133:0.092649139[&&PRIME ID=307 VERTEXTYPE=Leaf],(G308_134:1.2619934E-4[&&PRIME ID=308 VERTEXTYPE=Leaf],G309_135:1.2619934E-4[&&PRIME ID=309 VERTEXTYPE=Leaf])G310_136:0.09252294[&&PRIME ID=310 VERTEXTYPE=Speciation DISCPT=(1,0)])G311_137:5.637135E-4[&&PRIME ID=311 VERTEXTYPE=Speciation DISCPT=(35,0)],(G312_113:0.02811529[&&PRIME ID=312 VERTEXTYPE=Leaf],G313_138:0.02811529[&&PRIME ID=313 VERTEXTYPE=Leaf])G314_138:0.06509756253932553[&&PRIME ID=314 VERTEXTYPE=Additive Transfer FROMTOLINEAGE=(138,113) DISCPT=(14,2)])G315_139:0.0058930424[&&PRIME ID=315 VERTEXTYPE=Speciation DISCPT=(36,0)])G316_140:0.019398235[&&PRIME ID=316 VERTEXTYPE=Speciation DISCPT=(38,0)])G317_142:0.14773898[&&PRIME ID=317 VERTEXTYPE=Duplication DISCPT=(45,1)])G318_145:0.047664578[&&PRIME ID=318 VERTEXTYPE=Speciation DISCPT=(79,0)],(((((G319_146:0.01367166[&&PRIME ID=319 VERTEXTYPE=Leaf],G320_84:0.01367166[&&PRIME ID=320 VERTEXTYPE=Leaf])G321_146:0.08691964984188154[&&PRIME ID=321 VERTEXTYPE=Additive Transfer FROMTOLINEAGE=(146,84) DISCPT=(11,1)],G322_147:0.10059131[&&PRIME ID=322 VERTEXTYPE=Leaf])G323_148:0.03759061[&&PRIME ID=323 VERTEXTYPE=Speciation DISCPT=(40,0)],G324_149:0.13818192[&&PRIME ID=324 VERTEXTYPE=Leaf])G325_150:0.037122879[&&PRIME ID=325 VERTEXTYPE=Speciation DISCPT=(53,0)],G326_111:0.1753048[&&PRIME ID=326 VERTEXTYPE=Leaf])G327_150:0.02127329095746942[&&PRIME ID=327 VERTEXTYPE=Additive Transfer FROMTOLINEAGE=(150,111) DISCPT=(60,1)],G328_151:0.19657809[&&PRIME ID=328 VERTEXTYPE=Leaf])G329_152:0.1173296[&&PRIME ID=329 VERTEXTYPE=Speciation DISCPT=(66,0)])G330_153:0.29509584[&&PRIME ID=330 VERTEXTYPE=Speciation DISCPT=(83,0)])G331_154:0.11212856[&&PRIME ID=331 VERTEXTYPE=Speciation DISCPT=(94,0)])G332_157:0.080544826[&&PRIME ID=332 VERTEXTYPE=Speciation DISCPT=(97,0)],((((G333_1:0.077447122[&&PRIME ID=333 VERTEXTYPE=Leaf],G334_69:0.077447122[&&PRIME ID=334 VERTEXTYPE=Leaf])G335_2:0.1754943159294412[&&PRIME ID=335 VERTEXTYPE=Additive Transfer FROMTOLINEAGE=(2,69) DISCPT=(33,1)],(G336_3:0.21175792[&&PRIME ID=336 VERTEXTYPE=Leaf],((G337_4:0.17071372[&&PRIME ID=337 VERTEXTYPE=Leaf],(((G338_5:0.022643259[&&PRIME ID=338 VERTEXTYPE=Leaf],G339_10:0.022643259[&&PRIME ID=339 VERTEXTYPE=Leaf])G340_5:0.01101624352971218[&&PRIME ID=340 VERTEXTYPE=Additive Transfer FROMTOLINEAGE=(5,10) DISCPT=(13,1)],(G341_6:0.0043856811[&&PRIME ID=341 VERTEXTYPE=Leaf],G342_7:0.0043856811[&&PRIME ID=342 VERTEXTYPE=Leaf])G343_8:0.029273822[&&PRIME ID=343 VERTEXTYPE=Speciation DISCPT=(4,0)])G344_9:0.097549136[&&PRIME ID=344 VERTEXTYPE=Speciation DISCPT=(18,0)],((G345_12:0.085776585[&&PRIME ID=345 VERTEXTYPE=Leaf],(((G346_5:0.033659503[&&PRIME ID=346 VERTEXTYPE=Leaf],(G347_6:0.0043856811[&&PRIME ID=347 VERTEXTYPE=Leaf],G348_7:0.0043856811[&&PRIME ID=348 VERTEXTYPE=Leaf])G349_8:0.029273822[&&PRIME ID=349 VERTEXTYPE=Speciation DISCPT=(4,0)])G350_9:6.0595834E-4[&&PRIME ID=350 VERTEXTYPE=Speciation DISCPT=(18,0)],G351_10:0.034265461[&&PRIME ID=351 VERTEXTYPE=Leaf])G352_11:0.032740763[&&PRIME ID=352 VERTEXTYPE=Speciation DISCPT=(20,0)],G353_12:0.067006224[&&PRIME ID=353 VERTEXTYPE=Leaf])G354_12:0.018770360904409915[&&PRIME ID=354 VERTEXTYPE=Additive Transfer FROMTOLINEAGE=(12,11) DISCPT=(28,2)])G355_12:0.03966412286659264[&&PRIME ID=355 VERTEXTYPE=Duplication DISCPT=(33,2)],(G356_115:0.059061972[&&PRIME ID=356 VERTEXTYPE=Leaf],G357_14:0.059061972[&&PRIME ID=357 VERTEXTYPE=Leaf])G358_14:0.066378735[&&PRIME ID=358 VERTEXTYPE=Additive Transfer FROMTOLINEAGE=(14,115) DISCPT=(27,1)])G359_16:0.0057679319[&&PRIME ID=359 VERTEXTYPE=Speciation DISCPT=(46,0)])G360_17:0.039505085[&&PRIME ID=360 VERTEXTYPE=Speciation DISCPT=(50,0)])G361_18:0.018780461[&&PRIME ID=361 VERTEXTYPE=Speciation DISCPT=(59,0)],(G362_19:0.10509546[&&PRIME ID=362 VERTEXTYPE=Leaf],G363_20:0.10509546[&&PRIME ID=363 VERTEXTYPE=Leaf])G364_21:0.084398726[&&PRIME ID=364 VERTEXTYPE=Speciation DISCPT=(41,0)])G365_24:0.022263736[&&PRIME ID=365 VERTEXTYPE=Speciation DISCPT=(65,0)])G366_25:0.041183516[&&PRIME ID=366 VERTEXTYPE=Speciation DISCPT=(70,0)])G367_26:0.13662498[&&PRIME ID=367 VERTEXTYPE=Speciation DISCPT=(78,0)],((G368_27:0.20905801[&&PRIME ID=368 VERTEXTYPE=Leaf],((G369_0:0.049520542[&&PRIME ID=369 VERTEXTYPE=Leaf],(G370_1:0.024037277[&&PRIME ID=370 VERTEXTYPE=Leaf],G371_1:0.024037277[&&PRIME ID=371 VERTEXTYPE=Leaf])G372_1:0.02548326450870369[&&PRIME ID=372 VERTEXTYPE=Duplication DISCPT=(13,2)])G373_2:0.10071159[&&PRIME ID=373 VERTEXTYPE=Speciation DISCPT=(24,0)],G374_22:0.15023213[&&PRIME ID=374 VERTEXTYPE=Leaf])G375_2:0.0588258794821947[&&PRIME ID=375 VERTEXTYPE=Additive Transfer FROMTOLINEAGE=(2,22) DISCPT=(56,2)])G376_27:0.17157834612239217[&&PRIME ID=376 VERTEXTYPE=Additive Transfer FROMTOLINEAGE=(27,2) DISCPT=(67,2)],(G377_28:0.026744187[&&PRIME ID=377 VERTEXTYPE=Leaf],G378_29:0.026744187[&&PRIME ID=378 VERTEXTYPE=Leaf])G379_30:0.35389217[&&PRIME ID=379 VERTEXTYPE=Speciation DISCPT=(14,0)])G380_33:0.0089300592[&&PRIME ID=380 VERTEXTYPE=Speciation DISCPT=(88,0)])G381_34:0.14590302[&&PRIME ID=381 VERTEXTYPE=Speciation DISCPT=(89,0)],(((G382_0:0.18916781[&&PRIME ID=382 VERTEXTYPE=Leaf],((G383_50:0.058844632[&&PRIME ID=383 VERTEXTYPE=Leaf],G384_51:0.058844632[&&PRIME ID=384 VERTEXTYPE=Leaf])G385_52:0.11051036[&&PRIME ID=385 VERTEXTYPE=Speciation DISCPT=(27,0)],(G386_0:0.049520542[&&PRIME ID=386 VERTEXTYPE=Leaf],G387_1:0.049520542[&&PRIME ID=387 VERTEXTYPE=Leaf])G388_2:0.11983445[&&PRIME ID=388 VERTEXTYPE=Speciation DISCPT=(24,0)])G389_2:0.01981282259355248[&&PRIME ID=389 VERTEXTYPE=Additive Transfer FROMTOLINEAGE=(2,52) DISCPT=(58,2)])G390_2:0.06377362654316593[&&PRIME ID=390 VERTEXTYPE=Duplication DISCPT=(64,2)],(G391_3:0.18617806[&&PRIME ID=391 VERTEXTYPE=Leaf],(((G392_53:0.064745704[&&PRIME ID=392 VERTEXTYPE=Leaf],G393_19:0.064745704[&&PRIME ID=393 VERTEXTYPE=Leaf])G394_19:0.040349756390319[&&PRIME ID=394 VERTEXTYPE=Additive Transfer FROMTOLINEAGE=(19,53) DISCPT=(28,1)],G395_20:0.10509546[&&PRIME ID=395 VERTEXTYPE=Leaf])G396_21:0.04717922[&&PRIME ID=396 VERTEXTYPE=Speciation DISCPT=(41,0)],G397_22:0.15227468[&&PRIME ID=397 VERTEXTYPE=Leaf])G398_23:0.033903384[&&PRIME ID=398 VERTEXTYPE=Speciation DISCPT=(57,0)])G399_3:0.066763374[&&PRIME ID=399 VERTEXTYPE=Additive Transfer FROMTOLINEAGE=(3,23) DISCPT=(63,2)])G400_26:0.13662498[&&PRIME ID=400 VERTEXTYPE=Speciation DISCPT=(78,0)],G401_27:0.38956642[&&PRIME ID=401 VERTEXTYPE=Leaf])G402_34:0.14590302[&&PRIME ID=402 VERTEXTYPE=Speciation DISCPT=(89,0)])G403_34:0.26620747[&&PRIME ID=403 VERTEXTYPE=Duplication DISCPT=(92,2)])G404_197:9.399259404321162E-4[&&PRIME ID=404 VERTEXTYPE=Additive Transfer FROMTOLINEAGE=(197,157) DISCPT=(97,2)])G405_197:0.026417772241181955[&&PRIME ID=405 VERTEXTYPE=Additive Transfer FROMTOLINEAGE=(197,34) DISCPT=(97,2)])G406_198:0.0[&&PRIME ID=406 VERTEXTYPE=Speciation DISCPT=(99,0)][&&PRIME NAME=PrunedTree];
