# Supplementary material for: Assessing the accuracy of phylogenetic rooting methods on prokaryotic gene families
Source: PLoS One. 2020 May 15;15(5):e0232950. doi: 10.1371/journal.pone.0232950 (PMC7228096; doi:10.1371/journal.pone.0232950)
Supplement: S1 Dataset — (ZIP) [file pone.0232950.s002.zip › AllSimulatedDatasets/R-025-HI-NR/original_trees/tree90]

((((G0_182:0.17558304[&&PRIME ID=0 VERTEXTYPE=Leaf],G1_183:0.17558304[&&PRIME ID=1 VERTEXTYPE=Leaf])G2_184:0.21408633[&&PRIME ID=2 VERTEXTYPE=Speciation DISCPT=(57,0)],(G3_128:0.049606397[&&PRIME ID=3 VERTEXTYPE=Leaf],(G4_129:0.021902514[&&PRIME ID=4 VERTEXTYPE=Leaf],G5_130:0.021902514[&&PRIME ID=5 VERTEXTYPE=Leaf])G6_131:0.027703883[&&PRIME ID=6 VERTEXTYPE=Speciation DISCPT=(17,0)])G7_132:0.34006298[&&PRIME ID=7 VERTEXTYPE=Speciation DISCPT=(24,0)])G8_196:0.28857633[&&PRIME ID=8 VERTEXTYPE=Speciation DISCPT=(83,0)],(((((G9_0:9.249205E-5[&&PRIME ID=9 VERTEXTYPE=Leaf],G10_1:9.249205E-5[&&PRIME ID=10 VERTEXTYPE=Leaf])G11_0:0.0027357523497588015[&&PRIME ID=11 VERTEXTYPE=Additive Transfer FROMTOLINEAGE=(0,1) DISCPT=(0,1)],G12_1:0.0028282444[&&PRIME ID=12 VERTEXTYPE=Leaf])G13_2:0.13519587[&&PRIME ID=13 VERTEXTYPE=Speciation DISCPT=(3,0)],G14_3:0.13802411[&&PRIME ID=14 VERTEXTYPE=Leaf])G15_4:0.27539231[&&PRIME ID=15 VERTEXTYPE=Speciation DISCPT=(53,0)],(((G16_9:0.059872139[&&PRIME ID=16 VERTEXTYPE=Leaf],G17_10:0.059872139[&&PRIME ID=17 VERTEXTYPE=Leaf])G18_11:0.0065162115[&&PRIME ID=18 VERTEXTYPE=Speciation DISCPT=(29,0)],(G19_66:0.016535184[&&PRIME ID=19 VERTEXTYPE=Leaf],(G20_12:0.0094489074[&&PRIME ID=20 VERTEXTYPE=Leaf],G21_13:0.0094489074[&&PRIME ID=21 VERTEXTYPE=Leaf])G22_14:0.007086277[&&PRIME ID=22 VERTEXTYPE=Speciation DISCPT=(8,0)])G23_14:0.04985316612090133[&&PRIME ID=23 VERTEXTYPE=Additive Transfer FROMTOLINEAGE=(14,66) DISCPT=(12,1)])G24_15:0.19766419[&&PRIME ID=24 VERTEXTYPE=Speciation DISCPT=(32,0)],G25_16:0.26405255[&&PRIME ID=25 VERTEXTYPE=Leaf])G26_19:0.14936387[&&PRIME ID=26 VERTEXTYPE=Speciation DISCPT=(72,0)])G27_20:0.20923906[&&PRIME ID=27 VERTEXTYPE=Speciation DISCPT=(86,0)],(((((G28_22:0.12935224[&&PRIME ID=28 VERTEXTYPE=Leaf],G29_23:0.12935224[&&PRIME ID=29 VERTEXTYPE=Leaf])G30_24:0.15001589[&&PRIME ID=30 VERTEXTYPE=Speciation DISCPT=(50,0)],G31_25:0.27936813[&&PRIME ID=31 VERTEXTYPE=Leaf])G32_26:0.12393914[&&PRIME ID=32 VERTEXTYPE=Speciation DISCPT=(75,0)],(((G33_27:0.016993109[&&PRIME ID=33 VERTEXTYPE=Leaf],G34_28:0.016993109[&&PRIME ID=34 VERTEXTYPE=Leaf])G35_29:0.049207748[&&PRIME ID=35 VERTEXTYPE=Speciation DISCPT=(13,0)],G36_30:0.066200857[&&PRIME ID=36 VERTEXTYPE=Leaf])G37_31:0.11279412[&&PRIME ID=37 VERTEXTYPE=Speciation DISCPT=(31,0)],((G38_32:0.0071230267[&&PRIME ID=38 VERTEXTYPE=Leaf],G39_33:0.0071230267[&&PRIME ID=39 VERTEXTYPE=Leaf])G40_34:0.0019600141[&&PRIME ID=40 VERTEXTYPE=Speciation DISCPT=(6,0)],G41_35:0.0090830408[&&PRIME ID=41 VERTEXTYPE=Leaf])G42_36:0.16991193[&&PRIME ID=42 VERTEXTYPE=Speciation DISCPT=(7,0)])G43_37:0.2243123[&&PRIME ID=43 VERTEXTYPE=Speciation DISCPT=(58,0)])G44_46:0.078072795[&&PRIME ID=44 VERTEXTYPE=Speciation DISCPT=(84,0)],(((((G45_48:0.026540198[&&PRIME ID=45 VERTEXTYPE=Leaf],G46_49:0.026540198[&&PRIME ID=46 VERTEXTYPE=Leaf])G47_50:0.055296639[&&PRIME ID=47 VERTEXTYPE=Speciation DISCPT=(19,0)],(G48_51:0.045369718[&&PRIME ID=48 VERTEXTYPE=Leaf],G49_52:0.045369718[&&PRIME ID=49 VERTEXTYPE=Leaf])G50_53:0.036467119[&&PRIME ID=50 VERTEXTYPE=Speciation DISCPT=(23,0)])G51_54:0.070911207[&&PRIME ID=51 VERTEXTYPE=Speciation DISCPT=(40,0)],((G52_62:0.081662491[&&PRIME ID=52 VERTEXTYPE=Leaf],(G53_63:0.015008304[&&PRIME ID=53 VERTEXTYPE=Leaf],G54_63:0.015008304[&&PRIME ID=54 VERTEXTYPE=Leaf])G55_63:0.0666541866701045[&&PRIME ID=55 VERTEXTYPE=Duplication DISCPT=(11,1)])G56_64:0.044216522[&&PRIME ID=56 VERTEXTYPE=Speciation DISCPT=(39,0)],(G57_66:0.074030557[&&PRIME ID=57 VERTEXTYPE=Leaf],(G58_66:0.05947013[&&PRIME ID=58 VERTEXTYPE=Leaf],(G59_69:0.016510682[&&PRIME ID=59 VERTEXTYPE=Leaf],G60_70:0.016510682[&&PRIME ID=60 VERTEXTYPE=Leaf])G61_71:0.042959448[&&PRIME ID=61 VERTEXTYPE=Speciation DISCPT=(12,0)])G62_71:0.014560426678930998[&&PRIME ID=62 VERTEXTYPE=Additive Transfer FROMTOLINEAGE=(71,66) DISCPT=(28,2)])G63_72:0.051848456[&&PRIME ID=63 VERTEXTYPE=Speciation DISCPT=(38,0)])G64_73:0.026869032[&&PRIME ID=64 VERTEXTYPE=Speciation DISCPT=(48,0)])G65_74:0.27745677[&&PRIME ID=65 VERTEXTYPE=Speciation DISCPT=(55,0)],G66_75:0.43020481[&&PRIME ID=66 VERTEXTYPE=Leaf])G67_76:0.0023626715[&&PRIME ID=67 VERTEXTYPE=Speciation DISCPT=(89,0)],((((G68_51:0.070732974[&&PRIME ID=68 VERTEXTYPE=Leaf],(G69_51:0.045369718[&&PRIME ID=69 VERTEXTYPE=Leaf],G70_52:0.045369718[&&PRIME ID=70 VERTEXTYPE=Leaf])G71_53:0.025363256[&&PRIME ID=71 VERTEXTYPE=Speciation DISCPT=(23,0)])G72_50:0.011103863196216639[&&PRIME ID=72 VERTEXTYPE=Additive Transfer FROMTOLINEAGE=(50,53) DISCPT=(34,2)],(G73_51:0.045369718[&&PRIME ID=73 VERTEXTYPE=Leaf],G74_52:0.045369718[&&PRIME ID=74 VERTEXTYPE=Leaf])G75_53:0.036467119[&&PRIME ID=75 VERTEXTYPE=Speciation DISCPT=(23,0)])G76_54:0.070911207[&&PRIME ID=76 VERTEXTYPE=Speciation DISCPT=(40,0)],(((G77_55:0.066835555[&&PRIME ID=77 VERTEXTYPE=Leaf],((G78_56:0.033410501[&&PRIME ID=78 VERTEXTYPE=Leaf],G79_57:0.033410501[&&PRIME ID=79 VERTEXTYPE=Leaf])G80_58:0.003290617[&&PRIME ID=80 VERTEXTYPE=Speciation DISCPT=(20,0)],G81_59:0.036701118[&&PRIME ID=81 VERTEXTYPE=Leaf])G82_60:0.030134437[&&PRIME ID=82 VERTEXTYPE=Speciation DISCPT=(21,0)])G83_60:0.015158302[&&PRIME ID=83 VERTEXTYPE=Additive Transfer FROMTOLINEAGE=(60,55) DISCPT=(32,1)],(G84_62:0.081662491[&&PRIME ID=84 VERTEXTYPE=Leaf],(G85_63:0.066439595[&&PRIME ID=85 VERTEXTYPE=Leaf],G86_63:0.066439595[&&PRIME ID=86 VERTEXTYPE=Leaf])G87_63:0.01522289634149626[&&PRIME ID=87 VERTEXTYPE=Duplication DISCPT=(32,1)])G88_64:3.3136631E-4[&&PRIME ID=88 VERTEXTYPE=Speciation DISCPT=(39,0)])G89_65:0.043885156[&&PRIME ID=89 VERTEXTYPE=Speciation DISCPT=(41,0)],(((G90_66:0.03693233[&&PRIME ID=90 VERTEXTYPE=Leaf],G91_55:0.03693233[&&PRIME ID=91 VERTEXTYPE=Leaf])G92_66:0.024266649075988925[&&PRIME ID=92 VERTEXTYPE=Additive Transfer FROMTOLINEAGE=(66,55) DISCPT=(21,1)],G93_67:0.061198979[&&PRIME ID=93 VERTEXTYPE=Leaf])G94_68:0.012831578[&&PRIME ID=94 VERTEXTYPE=Speciation DISCPT=(30,0)],(G95_69:0.016510682[&&PRIME ID=95 VERTEXTYPE=Leaf],G96_70:0.016510682[&&PRIME ID=96 VERTEXTYPE=Leaf])G97_71:0.057519875[&&PRIME ID=97 VERTEXTYPE=Speciation DISCPT=(12,0)])G98_72:0.051848456[&&PRIME ID=98 VERTEXTYPE=Speciation DISCPT=(38,0)])G99_73:0.026869032[&&PRIME ID=99 VERTEXTYPE=Speciation DISCPT=(48,0)])G100_74:0.27745677[&&PRIME ID=100 VERTEXTYPE=Speciation DISCPT=(55,0)],G101_75:0.43020481[&&PRIME ID=101 VERTEXTYPE=Leaf])G102_76:0.0023626715[&&PRIME ID=102 VERTEXTYPE=Speciation DISCPT=(89,0)])G103_76:0.048812580500420095[&&PRIME ID=103 VERTEXTYPE=Duplication DISCPT=(89,1)])G104_77:0.026751147[&&PRIME ID=104 VERTEXTYPE=Speciation DISCPT=(96,0)],(((((((((G105_79:0.070826604[&&PRIME ID=105 VERTEXTYPE=Leaf],G106_80:0.070826604[&&PRIME ID=106 VERTEXTYPE=Leaf])G107_81:0.00130684[&&PRIME ID=107 VERTEXTYPE=Speciation DISCPT=(35,0)],G108_82:0.072133444[&&PRIME ID=108 VERTEXTYPE=Leaf])G109_83:0.13854262[&&PRIME ID=109 VERTEXTYPE=Speciation DISCPT=(36,0)],((G110_84:0.069584204[&&PRIME ID=110 VERTEXTYPE=Leaf],G111_85:0.069584204[&&PRIME ID=111 VERTEXTYPE=Leaf])G112_86:0.064098766[&&PRIME ID=112 VERTEXTYPE=Speciation DISCPT=(34,0)],G113_87:0.13368297[&&PRIME ID=113 VERTEXTYPE=Leaf])G114_88:0.076993091[&&PRIME ID=114 VERTEXTYPE=Speciation DISCPT=(51,0)])G115_89:0.018583459[&&PRIME ID=115 VERTEXTYPE=Speciation DISCPT=(64,0)],G116_90:0.22925952[&&PRIME ID=116 VERTEXTYPE=Leaf])G117_91:0.031378117[&&PRIME ID=117 VERTEXTYPE=Speciation DISCPT=(66,0)],(G118_182:0.17558304[&&PRIME ID=118 VERTEXTYPE=Leaf],(G119_182:0.17094097[&&PRIME ID=119 VERTEXTYPE=Leaf],(G120_51:0.045369718[&&PRIME ID=120 VERTEXTYPE=Leaf],G121_52:0.045369718[&&PRIME ID=121 VERTEXTYPE=Leaf])G122_53:0.12557124[&&PRIME ID=122 VERTEXTYPE=Speciation DISCPT=(23,0)])G123_183:0.004642074345563693[&&PRIME ID=123 VERTEXTYPE=Additive Transfer FROMTOLINEAGE=(183,182) DISCPT=(56,1)])G124_184:0.085054597[&&PRIME ID=124 VERTEXTYPE=Speciation DISCPT=(57,0)])G125_91:0.1753173445873688[&&PRIME ID=125 VERTEXTYPE=Additive Transfer FROMTOLINEAGE=(91,184) DISCPT=(71,2)],((((G126_92:0.12647511[&&PRIME ID=126 VERTEXTYPE=Leaf],((G127_93:0.01249994[&&PRIME ID=127 VERTEXTYPE=Leaf],G128_94:0.01249994[&&PRIME ID=128 VERTEXTYPE=Leaf])G129_95:0.10730435[&&PRIME ID=129 VERTEXTYPE=Speciation DISCPT=(10,0)],G130_96:0.11980429[&&PRIME ID=130 VERTEXTYPE=Leaf])G131_97:0.0066708229[&&PRIME ID=131 VERTEXTYPE=Speciation DISCPT=(47,0)])G132_98:0.24130789[&&PRIME ID=132 VERTEXTYPE=Speciation DISCPT=(49,0)],((G133_99:0.32330488[&&PRIME ID=133 VERTEXTYPE=Leaf],((((G134_100:0.044396244[&&PRIME ID=134 VERTEXTYPE=Leaf],G135_101:0.044396244[&&PRIME ID=135 VERTEXTYPE=Leaf])G136_102:0.14913331[&&PRIME ID=136 VERTEXTYPE=Speciation DISCPT=(22,0)],(G137_103:0.042251056[&&PRIME ID=137 VERTEXTYPE=Leaf],G138_103:0.042251056[&&PRIME ID=138 VERTEXTYPE=Leaf])G139_103:0.1512785[&&PRIME ID=139 VERTEXTYPE=Duplication DISCPT=(21,2)])G140_106:0.038520577[&&PRIME ID=140 VERTEXTYPE=Speciation DISCPT=(60,0)],G141_107:0.23205014[&&PRIME ID=141 VERTEXTYPE=Leaf])G142_110:0.03566659[&&PRIME ID=142 VERTEXTYPE=Speciation DISCPT=(67,0)],(((G143_100:0.044396244[&&PRIME ID=143 VERTEXTYPE=Leaf],G144_101:0.044396244[&&PRIME ID=144 VERTEXTYPE=Leaf])G145_102:0.071234222[&&PRIME ID=145 VERTEXTYPE=Speciation DISCPT=(22,0)],(G146_111:0.053720285[&&PRIME ID=146 VERTEXTYPE=Leaf],(G147_112:0.0042723935[&&PRIME ID=147 VERTEXTYPE=Leaf],G148_113:0.0042723935[&&PRIME ID=148 VERTEXTYPE=Leaf])G149_114:0.049447892[&&PRIME ID=149 VERTEXTYPE=Speciation DISCPT=(5,0)])G150_115:0.061910181[&&PRIME ID=150 VERTEXTYPE=Speciation DISCPT=(26,0)])G151_115:0.080504309[&&PRIME ID=151 VERTEXTYPE=Additive Transfer FROMTOLINEAGE=(115,102) DISCPT=(46,1)],(G152_118:0.020900293[&&PRIME ID=152 VERTEXTYPE=Leaf],G153_119:0.020900293[&&PRIME ID=153 VERTEXTYPE=Leaf])G154_120:0.17523448[&&PRIME ID=154 VERTEXTYPE=Speciation DISCPT=(15,0)])G155_121:0.071581954[&&PRIME ID=155 VERTEXTYPE=Speciation DISCPT=(61,0)])G156_122:0.055588151[&&PRIME ID=156 VERTEXTYPE=Speciation DISCPT=(73,0)])G157_123:0.030659267[&&PRIME ID=157 VERTEXTYPE=Speciation DISCPT=(80,0)],(((G158_100:0.044396244[&&PRIME ID=158 VERTEXTYPE=Leaf],(G159_107:0.021449391[&&PRIME ID=159 VERTEXTYPE=Leaf],G160_101:0.021449391[&&PRIME ID=160 VERTEXTYPE=Leaf])G161_101:0.022946852785847554[&&PRIME ID=161 VERTEXTYPE=Additive Transfer FROMTOLINEAGE=(101,107) DISCPT=(15,2)])G162_102:0.14913332[&&PRIME ID=162 VERTEXTYPE=Speciation DISCPT=(22,0)],(G163_103:0.07402063[&&PRIME ID=163 VERTEXTYPE=Leaf],G164_104:0.07402063[&&PRIME ID=164 VERTEXTYPE=Leaf])G165_105:0.11950893[&&PRIME ID=165 VERTEXTYPE=Speciation DISCPT=(37,0)])G166_106:0.038520577[&&PRIME ID=166 VERTEXTYPE=Speciation DISCPT=(60,0)],G167_107:0.23205014[&&PRIME ID=167 VERTEXTYPE=Leaf])G168_110:0.12191401[&&PRIME ID=168 VERTEXTYPE=Speciation DISCPT=(67,0)])G169_123:0.013818854535342538[&&PRIME ID=169 VERTEXTYPE=Duplication DISCPT=(81,1)])G170_124:0.037836872[&&PRIME ID=170 VERTEXTYPE=Speciation DISCPT=(82,0)],((G171_125:0.014652171[&&PRIME ID=171 VERTEXTYPE=Leaf],G172_126:0.014652171[&&PRIME ID=172 VERTEXTYPE=Leaf])G173_127:0.040178351[&&PRIME ID=173 VERTEXTYPE=Speciation DISCPT=(11,0)],(G174_128:0.049606397[&&PRIME ID=174 VERTEXTYPE=Leaf],(G175_129:0.021902514[&&PRIME ID=175 VERTEXTYPE=Leaf],G176_130:0.021902514[&&PRIME ID=176 VERTEXTYPE=Leaf])G177_131:0.027703883[&&PRIME ID=177 VERTEXTYPE=Speciation DISCPT=(17,0)])G178_132:0.0052241246[&&PRIME ID=178 VERTEXTYPE=Speciation DISCPT=(24,0)])G179_133:0.35078935[&&PRIME ID=179 VERTEXTYPE=Speciation DISCPT=(27,0)])G180_136:0.015389167[&&PRIME ID=180 VERTEXTYPE=Speciation DISCPT=(85,0)],(G181_137:0.37875814[&&PRIME ID=181 VERTEXTYPE=Leaf],((G182_175:0.14851763[&&PRIME ID=182 VERTEXTYPE=Leaf],G183_99:0.14851763[&&PRIME ID=183 VERTEXTYPE=Leaf])G184_99:0.17478724515337918[&&PRIME ID=184 VERTEXTYPE=Additive Transfer FROMTOLINEAGE=(99,175) DISCPT=(53,2)],((G185_92:0.12647511[&&PRIME ID=185 VERTEXTYPE=Leaf],(G186_93:0.11980429[&&PRIME ID=186 VERTEXTYPE=Leaf],G187_96:0.11980429[&&PRIME ID=187 VERTEXTYPE=Leaf])G188_97:0.0066708229[&&PRIME ID=188 VERTEXTYPE=Speciation DISCPT=(47,0)])G189_98:0.18631955[&&PRIME ID=189 VERTEXTYPE=Speciation DISCPT=(49,0)],(((G190_103:0.07402063[&&PRIME ID=190 VERTEXTYPE=Leaf],G191_104:0.07402063[&&PRIME ID=191 VERTEXTYPE=Leaf])G192_105:0.15802951[&&PRIME ID=192 VERTEXTYPE=Speciation DISCPT=(37,0)],(G193_107:0.22880677[&&PRIME ID=193 VERTEXTYPE=Leaf],G194_108:0.22880677[&&PRIME ID=194 VERTEXTYPE=Leaf])G195_109:0.0032433683[&&PRIME ID=195 VERTEXTYPE=Speciation DISCPT=(65,0)])G196_110:0.03566659[&&PRIME ID=196 VERTEXTYPE=Speciation DISCPT=(67,0)],(G197_150:0.20864977[&&PRIME ID=197 VERTEXTYPE=Leaf],(((G198_111:0.053720285[&&PRIME ID=198 VERTEXTYPE=Leaf],(G199_112:0.0042723935[&&PRIME ID=199 VERTEXTYPE=Leaf],G200_113:0.0042723935[&&PRIME ID=200 VERTEXTYPE=Leaf])G201_114:0.049447892[&&PRIME ID=201 VERTEXTYPE=Speciation DISCPT=(5,0)])G202_115:0.095784855[&&PRIME ID=202 VERTEXTYPE=Speciation DISCPT=(26,0)],G203_116:0.14950514[&&PRIME ID=203 VERTEXTYPE=Leaf])G204_117:0.046629635[&&PRIME ID=204 VERTEXTYPE=Speciation DISCPT=(54,0)],(G205_118:0.020900293[&&PRIME ID=205 VERTEXTYPE=Leaf],G206_119:0.020900293[&&PRIME ID=206 VERTEXTYPE=Leaf])G207_120:0.17523448[&&PRIME ID=207 VERTEXTYPE=Speciation DISCPT=(15,0)])G208_121:0.012514991[&&PRIME ID=208 VERTEXTYPE=Speciation DISCPT=(61,0)])G209_121:0.0590669626424864[&&PRIME ID=209 VERTEXTYPE=Additive Transfer FROMTOLINEAGE=(121,150) DISCPT=(63,2)])G210_122:0.045077932[&&PRIME ID=210 VERTEXTYPE=Speciation DISCPT=(73,0)])G211_122:0.01051021896324396[&&PRIME ID=211 VERTEXTYPE=Additive Transfer FROMTOLINEAGE=(122,98) DISCPT=(78,1)])G212_123:0.055453259[&&PRIME ID=212 VERTEXTYPE=Speciation DISCPT=(80,0)])G213_137:0.04225090034237452[&&PRIME ID=213 VERTEXTYPE=Additive Transfer FROMTOLINEAGE=(137,124) DISCPT=(82,2)])G214_138:0.014945942[&&PRIME ID=214 VERTEXTYPE=Speciation DISCPT=(87,0)])G215_139:0.0048042444[&&PRIME ID=215 VERTEXTYPE=Speciation DISCPT=(90,0)],((((G216_140:0.098141646[&&PRIME ID=216 VERTEXTYPE=Leaf],G217_141:0.098141646[&&PRIME ID=217 VERTEXTYPE=Leaf])G218_142:0.005030874[&&PRIME ID=218 VERTEXTYPE=Speciation DISCPT=(44,0)],G219_143:0.10317252[&&PRIME ID=219 VERTEXTYPE=Leaf])G220_144:0.1712811[&&PRIME ID=220 VERTEXTYPE=Speciation DISCPT=(45,0)],G221_145:0.27445362[&&PRIME ID=221 VERTEXTYPE=Leaf])G222_146:0.15221196[&&PRIME ID=222 VERTEXTYPE=Speciation DISCPT=(74,0)],(((G223_147:0.010621392[&&PRIME ID=223 VERTEXTYPE=Leaf],G224_148:0.010621392[&&PRIME ID=224 VERTEXTYPE=Leaf])G225_147:0.01189621334458059[&&PRIME ID=225 VERTEXTYPE=Additive Transfer FROMTOLINEAGE=(147,148) DISCPT=(9,1)],G226_148:0.022517605[&&PRIME ID=226 VERTEXTYPE=Leaf])G227_149:0.29544009[&&PRIME ID=227 VERTEXTYPE=Speciation DISCPT=(18,0)],G228_150:0.31795769[&&PRIME ID=228 VERTEXTYPE=Leaf])G229_151:0.10870789[&&PRIME ID=229 VERTEXTYPE=Speciation DISCPT=(79,0)])G230_152:0.014093644[&&PRIME ID=230 VERTEXTYPE=Speciation DISCPT=(88,0)])G231_153:0.015255591[&&PRIME ID=231 VERTEXTYPE=Speciation DISCPT=(91,0)],G232_78:0.45601482[&&PRIME ID=232 VERTEXTYPE=Leaf])G233_78:0.010555069259431409[&&PRIME ID=233 VERTEXTYPE=Additive Transfer FROMTOLINEAGE=(78,153) DISCPT=(93,2)],(((((((G234_79:0.070826604[&&PRIME ID=234 VERTEXTYPE=Leaf],G235_80:0.070826604[&&PRIME ID=235 VERTEXTYPE=Leaf])G236_81:0.00130684[&&PRIME ID=236 VERTEXTYPE=Speciation DISCPT=(35,0)],G237_82:0.072133444[&&PRIME ID=237 VERTEXTYPE=Leaf])G238_83:0.13854262[&&PRIME ID=238 VERTEXTYPE=Speciation DISCPT=(36,0)],G239_87:0.21067606[&&PRIME ID=239 VERTEXTYPE=Leaf])G240_89:6.0469808E-4[&&PRIME ID=240 VERTEXTYPE=Speciation DISCPT=(64,0)],(G241_134:0.10645447[&&PRIME ID=241 VERTEXTYPE=Leaf],G242_87:0.10645447[&&PRIME ID=242 VERTEXTYPE=Leaf])G243_87:0.10482629[&&PRIME ID=243 VERTEXTYPE=Additive Transfer FROMTOLINEAGE=(87,134) DISCPT=(45,1)])G244_89:0.017978760724289566[&&PRIME ID=244 VERTEXTYPE=Duplication DISCPT=(64,1)],(G245_90:0.062243399[&&PRIME ID=245 VERTEXTYPE=Leaf],G246_23:0.062243399[&&PRIME ID=246 VERTEXTYPE=Leaf])G247_90:0.16701612146352982[&&PRIME ID=247 VERTEXTYPE=Additive Transfer FROMTOLINEAGE=(90,23) DISCPT=(30,1)])G248_91:0.20669546[&&PRIME ID=248 VERTEXTYPE=Speciation DISCPT=(66,0)],(((G249_92:0.12647511[&&PRIME ID=249 VERTEXTYPE=Leaf],(G250_96:0.044458844[&&PRIME ID=250 VERTEXTYPE=Leaf],G251_96:0.044458844[&&PRIME ID=251 VERTEXTYPE=Leaf])G252_96:0.082016269[&&PRIME ID=252 VERTEXTYPE=Duplication DISCPT=(22,1)])G253_98:0.24130789[&&PRIME ID=253 VERTEXTYPE=Speciation DISCPT=(49,0)],(G254_99:0.32330488[&&PRIME ID=254 VERTEXTYPE=Leaf],((((G255_101:0.02502056[&&PRIME ID=255 VERTEXTYPE=Leaf],G256_162:0.02502056[&&PRIME ID=256 VERTEXTYPE=Leaf])G257_101:0.16850899[&&PRIME ID=257 VERTEXTYPE=Additive Transfer FROMTOLINEAGE=(101,162) DISCPT=(18,2)],(G258_103:0.07402063[&&PRIME ID=258 VERTEXTYPE=Leaf],G259_104:0.07402063[&&PRIME ID=259 VERTEXTYPE=Leaf])G260_105:0.11950893[&&PRIME ID=260 VERTEXTYPE=Speciation DISCPT=(37,0)])G261_106:0.038520577[&&PRIME ID=261 VERTEXTYPE=Speciation DISCPT=(60,0)],(G262_107:0.22880677[&&PRIME ID=262 VERTEXTYPE=Leaf],G263_108:0.22880677[&&PRIME ID=263 VERTEXTYPE=Leaf])G264_109:0.0032433683[&&PRIME ID=264 VERTEXTYPE=Speciation DISCPT=(65,0)])G265_110:0.03566659[&&PRIME ID=265 VERTEXTYPE=Speciation DISCPT=(67,0)],((G266_111:0.053720285[&&PRIME ID=266 VERTEXTYPE=Leaf],(G267_112:0.0042723935[&&PRIME ID=267 VERTEXTYPE=Leaf],G268_113:0.0042723935[&&PRIME ID=268 VERTEXTYPE=Leaf])G269_114:0.049447892[&&PRIME ID=269 VERTEXTYPE=Speciation DISCPT=(5,0)])G270_115:0.14241449[&&PRIME ID=270 VERTEXTYPE=Speciation DISCPT=(26,0)],((G271_118:0.020900293[&&PRIME ID=271 VERTEXTYPE=Leaf],(G272_119:0.0020915015[&&PRIME ID=272 VERTEXTYPE=Leaf],G273_119:0.0020915015[&&PRIME ID=273 VERTEXTYPE=Leaf])G274_119:0.018808791520699305[&&PRIME ID=274 VERTEXTYPE=Duplication DISCPT=(2,1)])G275_120:0.13530624[&&PRIME ID=275 VERTEXTYPE=Speciation DISCPT=(15,0)],(((G276_111:0.0015315171[&&PRIME ID=276 VERTEXTYPE=Leaf],G277_111:0.0015315171[&&PRIME ID=277 VERTEXTYPE=Leaf])G278_111:0.052188768113053535[&&PRIME ID=278 VERTEXTYPE=Duplication DISCPT=(1,1)],(G279_112:0.0042723935[&&PRIME ID=279 VERTEXTYPE=Leaf],G280_113:0.0042723935[&&PRIME ID=280 VERTEXTYPE=Leaf])G281_114:0.049447892[&&PRIME ID=281 VERTEXTYPE=Speciation DISCPT=(5,0)])G282_115:0.095784855[&&PRIME ID=282 VERTEXTYPE=Speciation DISCPT=(26,0)],G283_116:0.14950514[&&PRIME ID=283 VERTEXTYPE=Leaf])G284_117:0.0067013916[&&PRIME ID=284 VERTEXTYPE=Speciation DISCPT=(54,0)])G285_120:0.03992824335042965[&&PRIME ID=285 VERTEXTYPE=Additive Transfer FROMTOLINEAGE=(120,117) DISCPT=(55,1)])G286_121:0.071581954[&&PRIME ID=286 VERTEXTYPE=Speciation DISCPT=(61,0)])G287_122:0.055588151[&&PRIME ID=287 VERTEXTYPE=Speciation DISCPT=(73,0)])G288_123:0.044478121[&&PRIME ID=288 VERTEXTYPE=Speciation DISCPT=(80,0)])G289_124:0.037836872[&&PRIME ID=289 VERTEXTYPE=Speciation DISCPT=(82,0)],((G290_125:0.014652171[&&PRIME ID=290 VERTEXTYPE=Leaf],G291_126:0.014652171[&&PRIME ID=291 VERTEXTYPE=Leaf])G292_127:0.040178351[&&PRIME ID=292 VERTEXTYPE=Speciation DISCPT=(11,0)],(G293_128:0.049606397[&&PRIME ID=293 VERTEXTYPE=Leaf],(G294_129:0.021902514[&&PRIME ID=294 VERTEXTYPE=Leaf],G295_130:0.021902514[&&PRIME ID=295 VERTEXTYPE=Leaf])G296_131:0.027703883[&&PRIME ID=296 VERTEXTYPE=Speciation DISCPT=(17,0)])G297_132:0.0052241246[&&PRIME ID=297 VERTEXTYPE=Speciation DISCPT=(24,0)])G298_133:0.35078935[&&PRIME ID=298 VERTEXTYPE=Speciation DISCPT=(27,0)])G299_136:0.030335109[&&PRIME ID=299 VERTEXTYPE=Speciation DISCPT=(85,0)])G300_139:0.021215223[&&PRIME ID=300 VERTEXTYPE=Speciation DISCPT=(90,0)],(((G301_154:0.03942948[&&PRIME ID=301 VERTEXTYPE=Leaf],(G302_188:0.0017087289[&&PRIME ID=302 VERTEXTYPE=Leaf],G303_189:0.0017087289[&&PRIME ID=303 VERTEXTYPE=Leaf])G304_190:0.037720751[&&PRIME ID=304 VERTEXTYPE=Speciation DISCPT=(2,0)])G305_154:0.30298335[&&PRIME ID=305 VERTEXTYPE=Additive Transfer FROMTOLINEAGE=(154,190) DISCPT=(21,1)],(G306_161:0.2015351[&&PRIME ID=306 VERTEXTYPE=Leaf],(G307_162:0.18481992[&&PRIME ID=307 VERTEXTYPE=Leaf],(G308_155:0.002982393[&&PRIME ID=308 VERTEXTYPE=Leaf],G309_156:0.002982393[&&PRIME ID=309 VERTEXTYPE=Leaf])G310_157:0.18183752[&&PRIME ID=310 VERTEXTYPE=Speciation DISCPT=(4,0)])G311_162:0.016715182269256935[&&PRIME ID=311 VERTEXTYPE=Additive Transfer FROMTOLINEAGE=(162,157) DISCPT=(58,2)])G312_163:0.14087773[&&PRIME ID=312 VERTEXTYPE=Speciation DISCPT=(62,0)])G313_164:0.10112505[&&PRIME ID=313 VERTEXTYPE=Speciation DISCPT=(81,0)],(((G314_165:0.0046120271[&&PRIME ID=314 VERTEXTYPE=Leaf],G315_80:0.0046120271[&&PRIME ID=315 VERTEXTYPE=Leaf])G316_165:0.16165090418770348[&&PRIME ID=316 VERTEXTYPE=Additive Transfer FROMTOLINEAGE=(165,80) DISCPT=(5,1)],G317_162:0.16626293[&&PRIME ID=317 VERTEXTYPE=Leaf])G318_165:0.12814088928388545[&&PRIME ID=318 VERTEXTYPE=Additive Transfer FROMTOLINEAGE=(165,162) DISCPT=(55,2)],((((G319_166:0.042957779[&&PRIME ID=319 VERTEXTYPE=Leaf],G320_166:0.042957779[&&PRIME ID=320 VERTEXTYPE=Leaf])G321_166:0.07014890144556325[&&PRIME ID=321 VERTEXTYPE=Duplication DISCPT=(21,2)],(G322_167:0.057904737[&&PRIME ID=322 VERTEXTYPE=Leaf],(G323_168:0.049902411[&&PRIME ID=323 VERTEXTYPE=Leaf],(G324_169:0.020773825[&&PRIME ID=324 VERTEXTYPE=Leaf],G325_170:0.020773825[&&PRIME ID=325 VERTEXTYPE=Leaf])G326_171:0.029128586[&&PRIME ID=326 VERTEXTYPE=Speciation DISCPT=(14,0)])G327_172:0.0080023255[&&PRIME ID=327 VERTEXTYPE=Speciation DISCPT=(25,0)])G328_173:0.055201943[&&PRIME ID=328 VERTEXTYPE=Speciation DISCPT=(28,0)])G329_174:0.044079825[&&PRIME ID=329 VERTEXTYPE=Speciation DISCPT=(46,0)],(G330_166:0.11310668[&&PRIME ID=330 VERTEXTYPE=Leaf],(G331_167:0.057904737[&&PRIME ID=331 VERTEXTYPE=Leaf],(G332_168:0.049902411[&&PRIME ID=332 VERTEXTYPE=Leaf],(G333_169:0.020773825[&&PRIME ID=333 VERTEXTYPE=Leaf],G334_170:0.020773825[&&PRIME ID=334 VERTEXTYPE=Leaf])G335_171:0.029128586[&&PRIME ID=335 VERTEXTYPE=Speciation DISCPT=(14,0)])G336_172:0.0080023255[&&PRIME ID=336 VERTEXTYPE=Speciation DISCPT=(25,0)])G337_173:0.055201943[&&PRIME ID=337 VERTEXTYPE=Speciation DISCPT=(28,0)])G338_174:0.044079825[&&PRIME ID=338 VERTEXTYPE=Speciation DISCPT=(46,0)])G339_174:0.09497323454833988[&&PRIME ID=339 VERTEXTYPE=Duplication DISCPT=(55,1)],(G340_165:0.1969743[&&PRIME ID=340 VERTEXTYPE=Leaf],G341_175:0.1969743[&&PRIME ID=341 VERTEXTYPE=Leaf])G342_175:0.05518544309413278[&&PRIME ID=342 VERTEXTYPE=Additive Transfer FROMTOLINEAGE=(175,165) DISCPT=(61,1)])G343_176:0.042244081[&&PRIME ID=343 VERTEXTYPE=Speciation DISCPT=(70,0)])G344_177:0.14913406[&&PRIME ID=344 VERTEXTYPE=Speciation DISCPT=(76,0)])G345_178:0.013632327[&&PRIME ID=345 VERTEXTYPE=Speciation DISCPT=(92,0)])G346_179:0.0093996807[&&PRIME ID=346 VERTEXTYPE=Speciation DISCPT=(94,0)])G347_180:0.041561322[&&PRIME ID=347 VERTEXTYPE=Speciation DISCPT=(95,0)])G348_181:0.11452427[&&PRIME ID=348 VERTEXTYPE=Speciation DISCPT=(97,0)])G349_20:0.05559022531495694[&&PRIME ID=349 VERTEXTYPE=Additive Transfer FROMTOLINEAGE=(20,197) DISCPT=(98,1)])G350_20:0.011944537834135465[&&PRIME ID=350 VERTEXTYPE=Additive Transfer FROMTOLINEAGE=(20,197) DISCPT=(98,2)],(((G351_75:0.19830627[&&PRIME ID=351 VERTEXTYPE=Leaf],G352_75:0.19830627[&&PRIME ID=352 VERTEXTYPE=Leaf])G353_75:0.30982494[&&PRIME ID=353 VERTEXTYPE=Duplication DISCPT=(61,1)],((G354_92:0.12647511[&&PRIME ID=354 VERTEXTYPE=Leaf],((G355_93:0.01249994[&&PRIME ID=355 VERTEXTYPE=Leaf],G356_94:0.01249994[&&PRIME ID=356 VERTEXTYPE=Leaf])G357_95:0.10730435[&&PRIME ID=357 VERTEXTYPE=Speciation DISCPT=(10,0)],G358_96:0.11980429[&&PRIME ID=358 VERTEXTYPE=Leaf])G359_97:0.0066708229[&&PRIME ID=359 VERTEXTYPE=Speciation DISCPT=(47,0)])G360_98:0.34009478[&&PRIME ID=360 VERTEXTYPE=Speciation DISCPT=(49,0)],((((G361_99:0.32330488[&&PRIME ID=361 VERTEXTYPE=Leaf],((((G362_100:0.044396244[&&PRIME ID=362 VERTEXTYPE=Leaf],G363_101:0.044396244[&&PRIME ID=363 VERTEXTYPE=Leaf])G364_102:0.14913332[&&PRIME ID=364 VERTEXTYPE=Speciation DISCPT=(22,0)],((G365_55:0.066748739[&&PRIME ID=365 VERTEXTYPE=Leaf],G366_103:0.066748739[&&PRIME ID=366 VERTEXTYPE=Leaf])G367_103:0.007271890704744821[&&PRIME ID=367 VERTEXTYPE=Additive Transfer FROMTOLINEAGE=(103,55) DISCPT=(32,1)],G368_104:0.07402063[&&PRIME ID=368 VERTEXTYPE=Leaf])G369_105:0.11950893[&&PRIME ID=369 VERTEXTYPE=Speciation DISCPT=(37,0)])G370_106:0.038520577[&&PRIME ID=370 VERTEXTYPE=Speciation DISCPT=(60,0)],(((G371_92:0.12647511[&&PRIME ID=371 VERTEXTYPE=Leaf],((G372_93:0.01249994[&&PRIME ID=372 VERTEXTYPE=Leaf],G373_94:0.01249994[&&PRIME ID=373 VERTEXTYPE=Leaf])G374_95:0.10730435[&&PRIME ID=374 VERTEXTYPE=Speciation DISCPT=(10,0)],G375_96:0.11980429[&&PRIME ID=375 VERTEXTYPE=Leaf])G376_97:0.0066708229[&&PRIME ID=376 VERTEXTYPE=Speciation DISCPT=(47,0)])G377_98:0.014772755[&&PRIME ID=377 VERTEXTYPE=Speciation DISCPT=(49,0)],G378_107:0.14124787[&&PRIME ID=378 VERTEXTYPE=Leaf])G379_107:0.08755890188084885[&&PRIME ID=379 VERTEXTYPE=Additive Transfer FROMTOLINEAGE=(107,98) DISCPT=(53,1)],G380_108:0.22880677[&&PRIME ID=380 VERTEXTYPE=Leaf])G381_109:0.0032433683[&&PRIME ID=381 VERTEXTYPE=Speciation DISCPT=(65,0)])G382_110:0.03566659[&&PRIME ID=382 VERTEXTYPE=Speciation DISCPT=(67,0)],((G383_111:0.053720285[&&PRIME ID=383 VERTEXTYPE=Leaf],(G384_112:0.0042723935[&&PRIME ID=384 VERTEXTYPE=Leaf],G385_113:0.0042723935[&&PRIME ID=385 VERTEXTYPE=Leaf])G386_114:0.049447892[&&PRIME ID=386 VERTEXTYPE=Speciation DISCPT=(5,0)])G387_115:0.14241449[&&PRIME ID=387 VERTEXTYPE=Speciation DISCPT=(26,0)],(G388_118:0.020900293[&&PRIME ID=388 VERTEXTYPE=Leaf],G389_119:0.020900293[&&PRIME ID=389 VERTEXTYPE=Leaf])G390_120:0.17523448[&&PRIME ID=390 VERTEXTYPE=Speciation DISCPT=(15,0)])G391_121:0.071581954[&&PRIME ID=391 VERTEXTYPE=Speciation DISCPT=(61,0)])G392_122:0.055588151[&&PRIME ID=392 VERTEXTYPE=Speciation DISCPT=(73,0)])G393_123:0.09770416[&&PRIME ID=393 VERTEXTYPE=Speciation DISCPT=(80,0)],(G394_137:0.21042678[&&PRIME ID=394 VERTEXTYPE=Leaf],G395_137:0.21042678[&&PRIME ID=395 VERTEXTYPE=Leaf])G396_137:0.21058225771705083[&&PRIME ID=396 VERTEXTYPE=Duplication DISCPT=(63,2)])G397_138:0.019750186[&&PRIME ID=397 VERTEXTYPE=Speciation DISCPT=(87,0)],((G398_147:0.022517605[&&PRIME ID=398 VERTEXTYPE=Leaf],G399_148:0.022517605[&&PRIME ID=399 VERTEXTYPE=Leaf])G400_149:0.29544009[&&PRIME ID=400 VERTEXTYPE=Speciation DISCPT=(18,0)],(G401_150:0.087379391[&&PRIME ID=401 VERTEXTYPE=Leaf],G402_6:0.087379391[&&PRIME ID=402 VERTEXTYPE=Leaf])G403_150:0.23057829914349223[&&PRIME ID=403 VERTEXTYPE=Additive Transfer FROMTOLINEAGE=(150,7) DISCPT=(42,2)])G404_151:0.12280153[&&PRIME ID=404 VERTEXTYPE=Speciation DISCPT=(79,0)])G405_153:0.016410979[&&PRIME ID=405 VERTEXTYPE=Speciation DISCPT=(91,0)],(((G406_154:0.34241283[&&PRIME ID=406 VERTEXTYPE=Leaf],(G407_162:0.091232229[&&PRIME ID=407 VERTEXTYPE=Leaf],G408_150:0.091232229[&&PRIME ID=408 VERTEXTYPE=Leaf])G409_162:0.2511806[&&PRIME ID=409 VERTEXTYPE=Additive Transfer FROMTOLINEAGE=(162,150) DISCPT=(43,1)])G410_164:0.087421549[&&PRIME ID=410 VERTEXTYPE=Speciation DISCPT=(81,0)],(((G411_154:0.054713437[&&PRIME ID=411 VERTEXTYPE=Leaf],G412_5:0.054713437[&&PRIME ID=412 VERTEXTYPE=Leaf])G413_154:0.19067805871616927[&&PRIME ID=413 VERTEXTYPE=Additive Transfer FROMTOLINEAGE=(154,5) DISCPT=(26,2)],((G414_155:0.002982393[&&PRIME ID=414 VERTEXTYPE=Leaf],G415_156:0.002982393[&&PRIME ID=415 VERTEXTYPE=Leaf])G416_157:0.20194896[&&PRIME ID=416 VERTEXTYPE=Speciation DISCPT=(4,0)],G417_158:0.20493135[&&PRIME ID=417 VERTEXTYPE=Leaf])G418_159:0.040460146[&&PRIME ID=418 VERTEXTYPE=Speciation DISCPT=(63,0)])G419_160:0.097021334[&&PRIME ID=419 VERTEXTYPE=Speciation DISCPT=(69,0)],G420_162:0.34241283[&&PRIME ID=420 VERTEXTYPE=Leaf])G421_164:0.087421549[&&PRIME ID=421 VERTEXTYPE=Speciation DISCPT=(81,0)])G422_164:0.013703500185039958[&&PRIME ID=422 VERTEXTYPE=Duplication DISCPT=(88,2)],(G423_165:0.29440382[&&PRIME ID=423 VERTEXTYPE=Leaf],G424_175:0.29440382[&&PRIME ID=424 VERTEXTYPE=Leaf])G425_177:0.14913406[&&PRIME ID=425 VERTEXTYPE=Speciation DISCPT=(76,0)])G426_178:0.013632327[&&PRIME ID=426 VERTEXTYPE=Speciation DISCPT=(92,0)])G427_179:0.0093996807[&&PRIME ID=427 VERTEXTYPE=Speciation DISCPT=(94,0)])G428_180:0.041561322[&&PRIME ID=428 VERTEXTYPE=Speciation DISCPT=(95,0)])G429_181:0.11036986[&&PRIME ID=429 VERTEXTYPE=Speciation DISCPT=(97,0)],((G430_183:0.17558304[&&PRIME ID=430 VERTEXTYPE=Leaf],((G431_182:0.11381307[&&PRIME ID=431 VERTEXTYPE=Leaf],G432_182:0.11381307[&&PRIME ID=432 VERTEXTYPE=Leaf])G433_182:0.022039284100469722[&&PRIME ID=433 VERTEXTYPE=Duplication DISCPT=(46,1)],G434_183:0.13585236[&&PRIME ID=434 VERTEXTYPE=Leaf])G435_183:0.0397306815153481[&&PRIME ID=435 VERTEXTYPE=Additive Transfer FROMTOLINEAGE=(183,182) DISCPT=(52,1)])G436_184:0.21408633[&&PRIME ID=436 VERTEXTYPE=Speciation DISCPT=(57,0)],((G437_185:0.11408848[&&PRIME ID=437 VERTEXTYPE=Leaf],(G438_100:0.044396244[&&PRIME ID=438 VERTEXTYPE=Leaf],G439_101:0.044396244[&&PRIME ID=439 VERTEXTYPE=Leaf])G440_102:0.069692238[&&PRIME ID=440 VERTEXTYPE=Speciation DISCPT=(22,0)])G441_185:0.14264384013709636[&&PRIME ID=441 VERTEXTYPE=Additive Transfer FROMTOLINEAGE=(185,102) DISCPT=(46,1)],((G442_186:0.16729804[&&PRIME ID=442 VERTEXTYPE=Leaf],((((G443_188:0.0017087289[&&PRIME ID=443 VERTEXTYPE=Leaf],G444_189:0.0017087289[&&PRIME ID=444 VERTEXTYPE=Leaf])G445_190:0.053076637[&&PRIME ID=445 VERTEXTYPE=Speciation DISCPT=(2,0)],G446_187:0.054785366[&&PRIME ID=446 VERTEXTYPE=Leaf])G447_187:0.08062034866054879[&&PRIME ID=447 VERTEXTYPE=Additive Transfer FROMTOLINEAGE=(187,190) DISCPT=(26,2)],(G448_188:0.0017087289[&&PRIME ID=448 VERTEXTYPE=Leaf],G449_189:0.0017087289[&&PRIME ID=449 VERTEXTYPE=Leaf])G450_190:0.13369699[&&PRIME ID=450 VERTEXTYPE=Speciation DISCPT=(2,0)])G451_191:0.0055785868[&&PRIME ID=451 VERTEXTYPE=Speciation DISCPT=(52,0)],(G452_187:0.13540572[&&PRIME ID=452 VERTEXTYPE=Leaf],(G453_188:0.0017087289[&&PRIME ID=453 VERTEXTYPE=Leaf],G454_189:0.0017087289[&&PRIME ID=454 VERTEXTYPE=Leaf])G455_190:0.13369699[&&PRIME ID=455 VERTEXTYPE=Speciation DISCPT=(2,0)])G456_191:0.0055785868[&&PRIME ID=456 VERTEXTYPE=Speciation DISCPT=(52,0)])G457_191:0.026313735574371666[&&PRIME ID=457 VERTEXTYPE=Duplication DISCPT=(53,1)])G458_192:0.019846853[&&PRIME ID=458 VERTEXTYPE=Speciation DISCPT=(56,0)],(((G459_186:0.061072516[&&PRIME ID=459 VERTEXTYPE=Leaf],((G460_188:0.0017087289[&&PRIME ID=460 VERTEXTYPE=Leaf],G461_189:0.0017087289[&&PRIME ID=461 VERTEXTYPE=Leaf])G462_190:0.026323344[&&PRIME ID=462 VERTEXTYPE=Speciation DISCPT=(2,0)],G463_186:0.028032073[&&PRIME ID=463 VERTEXTYPE=Leaf])G464_186:0.0330404431642071[&&PRIME ID=464 VERTEXTYPE=Additive Transfer FROMTOLINEAGE=(186,190) DISCPT=(19,1)])G465_186:0.10622552125358097[&&PRIME ID=465 VERTEXTYPE=Duplication DISCPT=(29,2)],(G466_187:0.13540572[&&PRIME ID=466 VERTEXTYPE=Leaf],(G467_188:0.0017087289[&&PRIME ID=467 VERTEXTYPE=Leaf],G468_189:0.0017087289[&&PRIME ID=468 VERTEXTYPE=Leaf])G469_190:0.13369699[&&PRIME ID=469 VERTEXTYPE=Speciation DISCPT=(2,0)])G470_191:0.031892322[&&PRIME ID=470 VERTEXTYPE=Speciation DISCPT=(52,0)])G471_192:0.0066520966[&&PRIME ID=471 VERTEXTYPE=Speciation DISCPT=(56,0)],G472_193:0.17395013[&&PRIME ID=472 VERTEXTYPE=Leaf])G473_193:0.013194755935299254[&&PRIME ID=473 VERTEXTYPE=Additive Transfer FROMTOLINEAGE=(193,192) DISCPT=(56,2)])G474_194:0.069587432[&&PRIME ID=474 VERTEXTYPE=Speciation DISCPT=(59,0)])G475_195:0.13293705[&&PRIME ID=475 VERTEXTYPE=Speciation DISCPT=(71,0)])G476_196:0.22883169[&&PRIME ID=476 VERTEXTYPE=Speciation DISCPT=(83,0)])G477_197:0.071689176[&&PRIME ID=477 VERTEXTYPE=Speciation DISCPT=(98,0)])G478_198:0.0[&&PRIME ID=478 VERTEXTYPE=Speciation DISCPT=(99,0)][&&PRIME NAME=PrunedTree];
