# Supplementary material for: Assessing the accuracy of phylogenetic rooting methods on prokaryotic gene families
Source: PLoS One. 2020 May 15;15(5):e0232950. doi: 10.1371/journal.pone.0232950 (PMC7228096; doi:10.1371/journal.pone.0232950)
Supplement: S1 Dataset — (ZIP) [file pone.0232950.s002.zip › AllSimulatedDatasets/R-025-HI-NR/original_trees/tree91]

((((((G0_31:0.18486114[&&PRIME ID=0 VERTEXTYPE=Leaf],(G1_34:0.15171314[&&PRIME ID=1 VERTEXTYPE=Leaf],(G2_35:0.035102276[&&PRIME ID=2 VERTEXTYPE=Leaf],G3_36:0.035102276[&&PRIME ID=3 VERTEXTYPE=Leaf])G4_37:0.11661086[&&PRIME ID=4 VERTEXTYPE=Speciation DISCPT=(15,0)])G5_38:0.033148001[&&PRIME ID=5 VERTEXTYPE=Speciation DISCPT=(53,0)])G6_39:0.053839877[&&PRIME ID=6 VERTEXTYPE=Speciation DISCPT=(61,0)],(((G7_40:0.020231203[&&PRIME ID=7 VERTEXTYPE=Leaf],G8_41:0.020231203[&&PRIME ID=8 VERTEXTYPE=Leaf])G9_42:0.067129878[&&PRIME ID=9 VERTEXTYPE=Speciation DISCPT=(9,0)],G10_43:0.087361081[&&PRIME ID=10 VERTEXTYPE=Leaf])G11_44:0.066427029[&&PRIME ID=11 VERTEXTYPE=Speciation DISCPT=(35,0)],((G12_195:6.872573E-4[&&PRIME ID=12 VERTEXTYPE=Leaf],G13_195:6.872573E-4[&&PRIME ID=13 VERTEXTYPE=Leaf])G14_195:0.059532529659918954[&&PRIME ID=14 VERTEXTYPE=Duplication DISCPT=(0,1)],G15_45:0.060219787[&&PRIME ID=15 VERTEXTYPE=Leaf])G16_45:0.09356832303899781[&&PRIME ID=16 VERTEXTYPE=Additive Transfer FROMTOLINEAGE=(45,195) DISCPT=(25,1)])G17_46:0.084912906[&&PRIME ID=17 VERTEXTYPE=Speciation DISCPT=(54,0)])G18_47:0.013802495[&&PRIME ID=18 VERTEXTYPE=Speciation DISCPT=(69,0)],((((G19_48:0.0098880763[&&PRIME ID=19 VERTEXTYPE=Leaf],(G20_49:0.008939332[&&PRIME ID=20 VERTEXTYPE=Leaf],G21_50:0.008939332[&&PRIME ID=21 VERTEXTYPE=Leaf])G22_51:9.4874427E-4[&&PRIME ID=22 VERTEXTYPE=Speciation DISCPT=(4,0)])G23_52:0.040808008[&&PRIME ID=23 VERTEXTYPE=Speciation DISCPT=(5,0)],G24_53:0.050696084[&&PRIME ID=24 VERTEXTYPE=Leaf])G25_54:0.05019527[&&PRIME ID=25 VERTEXTYPE=Speciation DISCPT=(20,0)],((G26_48:0.0098880763[&&PRIME ID=26 VERTEXTYPE=Leaf],(G27_49:0.008939332[&&PRIME ID=27 VERTEXTYPE=Leaf],G28_50:0.008939332[&&PRIME ID=28 VERTEXTYPE=Leaf])G29_51:9.4874427E-4[&&PRIME ID=29 VERTEXTYPE=Speciation DISCPT=(4,0)])G30_52:0.040808008[&&PRIME ID=30 VERTEXTYPE=Speciation DISCPT=(5,0)],G31_53:0.050696084[&&PRIME ID=31 VERTEXTYPE=Leaf])G32_54:0.05019527[&&PRIME ID=32 VERTEXTYPE=Speciation DISCPT=(20,0)])G33_54:0.02067829582505661[&&PRIME ID=33 VERTEXTYPE=Duplication DISCPT=(38,1)],G34_55:0.12156965[&&PRIME ID=34 VERTEXTYPE=Leaf])G35_56:0.13093386[&&PRIME ID=35 VERTEXTYPE=Speciation DISCPT=(43,0)])G36_57:0.14242651[&&PRIME ID=36 VERTEXTYPE=Speciation DISCPT=(70,0)],((((G37_64:0.12840281[&&PRIME ID=37 VERTEXTYPE=Leaf],((G38_65:0.0093605347[&&PRIME ID=38 VERTEXTYPE=Leaf],G39_65:0.0093605347[&&PRIME ID=39 VERTEXTYPE=Leaf])G40_65:0.10273477[&&PRIME ID=40 VERTEXTYPE=Duplication DISCPT=(4,1)],G41_68:0.1120953[&&PRIME ID=41 VERTEXTYPE=Leaf])G42_69:0.016307514[&&PRIME ID=42 VERTEXTYPE=Speciation DISCPT=(39,0)])G43_70:0.082586982[&&PRIME ID=43 VERTEXTYPE=Speciation DISCPT=(48,0)],(G44_63:0.12893488[&&PRIME ID=44 VERTEXTYPE=Leaf],G45_63:0.12893488[&&PRIME ID=45 VERTEXTYPE=Leaf])G46_63:0.08205491368263147[&&PRIME ID=46 VERTEXTYPE=Duplication DISCPT=(48,1)])G47_63:0.0024664074217868935[&&PRIME ID=47 VERTEXTYPE=Additive Transfer FROMTOLINEAGE=(63,70) DISCPT=(65,2)],(G48_64:0.12840281[&&PRIME ID=48 VERTEXTYPE=Leaf],(((G49_65:0.085198571[&&PRIME ID=49 VERTEXTYPE=Leaf],G50_140:0.085198571[&&PRIME ID=50 VERTEXTYPE=Leaf])G51_65:0.007391225150895425[&&PRIME ID=51 VERTEXTYPE=Additive Transfer FROMTOLINEAGE=(65,140) DISCPT=(32,2)],G52_66:0.092589796[&&PRIME ID=52 VERTEXTYPE=Leaf])G53_67:0.019505504[&&PRIME ID=53 VERTEXTYPE=Speciation DISCPT=(36,0)],G54_68:0.1120953[&&PRIME ID=54 VERTEXTYPE=Leaf])G55_69:0.016307514[&&PRIME ID=55 VERTEXTYPE=Speciation DISCPT=(39,0)])G56_70:0.085053389[&&PRIME ID=56 VERTEXTYPE=Speciation DISCPT=(48,0)])G57_71:0.16823581[&&PRIME ID=57 VERTEXTYPE=Speciation DISCPT=(66,0)],G58_73:0.38169201[&&PRIME ID=58 VERTEXTYPE=Leaf])G59_74:0.013238007[&&PRIME ID=59 VERTEXTYPE=Speciation DISCPT=(83,0)])G60_75:0.18281049[&&PRIME ID=60 VERTEXTYPE=Speciation DISCPT=(87,0)],((((G61_77:0.30555737[&&PRIME ID=61 VERTEXTYPE=Leaf],(G62_77:0.29407277[&&PRIME ID=62 VERTEXTYPE=Leaf],G63_77:0.29407277[&&PRIME ID=63 VERTEXTYPE=Leaf])G64_77:0.011484596372563268[&&PRIME ID=64 VERTEXTYPE=Duplication DISCPT=(74,2)])G65_77:0.06892373163349294[&&PRIME ID=65 VERTEXTYPE=Duplication DISCPT=(75,2)],((((((G66_137:0.14043916[&&PRIME ID=66 VERTEXTYPE=Leaf],G67_138:0.14043916[&&PRIME ID=67 VERTEXTYPE=Leaf])G68_139:0.035789528[&&PRIME ID=68 VERTEXTYPE=Speciation DISCPT=(50,0)],G69_78:0.17622869[&&PRIME ID=69 VERTEXTYPE=Leaf])G70_78:0.062304319334011725[&&PRIME ID=70 VERTEXTYPE=Additive Transfer FROMTOLINEAGE=(78,139) DISCPT=(58,2)],(((G71_79:0.036989824[&&PRIME ID=71 VERTEXTYPE=Leaf],G72_79:0.036989824[&&PRIME ID=72 VERTEXTYPE=Leaf])G73_79:0.04662485159231366[&&PRIME ID=73 VERTEXTYPE=Duplication DISCPT=(15,2)],G74_80:0.083614676[&&PRIME ID=74 VERTEXTYPE=Leaf])G75_81:0.078618077[&&PRIME ID=75 VERTEXTYPE=Speciation DISCPT=(32,0)],(G76_82:0.1251612[&&PRIME ID=76 VERTEXTYPE=Leaf],G77_83:0.1251612[&&PRIME ID=77 VERTEXTYPE=Leaf])G78_84:0.037071553[&&PRIME ID=78 VERTEXTYPE=Speciation DISCPT=(47,0)])G79_85:0.076300255[&&PRIME ID=79 VERTEXTYPE=Speciation DISCPT=(57,0)])G80_86:0.04199548[&&PRIME ID=80 VERTEXTYPE=Speciation DISCPT=(68,0)],(G81_87:0.12322608[&&PRIME ID=81 VERTEXTYPE=Leaf],(G82_88:0.0062309395[&&PRIME ID=82 VERTEXTYPE=Leaf],G83_89:0.0062309395[&&PRIME ID=83 VERTEXTYPE=Leaf])G84_90:0.11699514[&&PRIME ID=84 VERTEXTYPE=Speciation DISCPT=(3,0)])G85_91:0.15730241[&&PRIME ID=85 VERTEXTYPE=Speciation DISCPT=(45,0)])G86_92:0.062360762[&&PRIME ID=86 VERTEXTYPE=Speciation DISCPT=(73,0)],(((G87_95:0.14743493[&&PRIME ID=87 VERTEXTYPE=Leaf],G88_96:0.14743493[&&PRIME ID=88 VERTEXTYPE=Leaf])G89_97:0.047575621[&&PRIME ID=89 VERTEXTYPE=Speciation DISCPT=(52,0)],(G90_87:0.12322608[&&PRIME ID=90 VERTEXTYPE=Leaf],(G91_88:0.0062309395[&&PRIME ID=91 VERTEXTYPE=Leaf],G92_89:0.0062309395[&&PRIME ID=92 VERTEXTYPE=Leaf])G93_90:0.11699514[&&PRIME ID=93 VERTEXTYPE=Speciation DISCPT=(3,0)])G94_91:0.071784469[&&PRIME ID=94 VERTEXTYPE=Speciation DISCPT=(45,0)])G95_91:0.06814387818548216[&&PRIME ID=95 VERTEXTYPE=Additive Transfer FROMTOLINEAGE=(91,97) DISCPT=(61,2)],(G96_93:0.13088263[&&PRIME ID=96 VERTEXTYPE=Leaf],G97_93:0.13088263[&&PRIME ID=97 VERTEXTYPE=Leaf])G98_93:0.13227179913700488[&&PRIME ID=98 VERTEXTYPE=Duplication DISCPT=(48,1)])G99_93:0.07973482073878604[&&PRIME ID=99 VERTEXTYPE=Additive Transfer FROMTOLINEAGE=(93,91) DISCPT=(70,2)])G100_94:0.0041062414[&&PRIME ID=100 VERTEXTYPE=Speciation DISCPT=(78,0)],((G101_181:0.013260104[&&PRIME ID=101 VERTEXTYPE=Leaf],G102_182:0.013260104[&&PRIME ID=102 VERTEXTYPE=Leaf])G103_183:0.13417482[&&PRIME ID=103 VERTEXTYPE=Speciation DISCPT=(6,0)],G104_96:0.14743493[&&PRIME ID=104 VERTEXTYPE=Leaf])G105_97:0.19956056[&&PRIME ID=105 VERTEXTYPE=Speciation DISCPT=(52,0)])G106_98:0.02748561[&&PRIME ID=106 VERTEXTYPE=Speciation DISCPT=(79,0)])G107_99:0.074100681[&&PRIME ID=107 VERTEXTYPE=Speciation DISCPT=(82,0)],(((((((G108_24:0.046606087[&&PRIME ID=108 VERTEXTYPE=Leaf],G109_45:0.046606087[&&PRIME ID=109 VERTEXTYPE=Leaf])G110_26:0.15101331[&&PRIME ID=110 VERTEXTYPE=Speciation DISCPT=(18,0)],((G111_40:0.020231203[&&PRIME ID=111 VERTEXTYPE=Leaf],G112_41:0.020231203[&&PRIME ID=112 VERTEXTYPE=Leaf])G113_42:0.067129878[&&PRIME ID=113 VERTEXTYPE=Speciation DISCPT=(9,0)],G114_43:0.087361081[&&PRIME ID=114 VERTEXTYPE=Leaf])G115_44:0.11025832[&&PRIME ID=115 VERTEXTYPE=Speciation DISCPT=(35,0)])G116_26:0.07163790178801688[&&PRIME ID=116 VERTEXTYPE=Additive Transfer FROMTOLINEAGE=(26,46) DISCPT=(62,1)],G117_27:0.2692573[&&PRIME ID=117 VERTEXTYPE=Leaf])G118_28:0.077658793[&&PRIME ID=118 VERTEXTYPE=Speciation DISCPT=(72,0)],((((G119_1:0.0054504187[&&PRIME ID=119 VERTEXTYPE=Leaf],G120_1:0.0054504187[&&PRIME ID=120 VERTEXTYPE=Leaf])G121_1:0.08065496627725606[&&PRIME ID=121 VERTEXTYPE=Duplication DISCPT=(2,2)],G122_2:0.086105385[&&PRIME ID=122 VERTEXTYPE=Leaf])G123_3:0.097187177[&&PRIME ID=123 VERTEXTYPE=Speciation DISCPT=(33,0)],(G124_4:0.120201[&&PRIME ID=124 VERTEXTYPE=Leaf],(G125_5:0.11940323[&&PRIME ID=125 VERTEXTYPE=Leaf],(G126_6:0.11584418[&&PRIME ID=126 VERTEXTYPE=Leaf],(G127_7:0.086334193[&&PRIME ID=127 VERTEXTYPE=Leaf],G128_8:0.086334193[&&PRIME ID=128 VERTEXTYPE=Leaf])G129_9:0.029509988[&&PRIME ID=129 VERTEXTYPE=Speciation DISCPT=(34,0)])G130_10:0.0035590499[&&PRIME ID=130 VERTEXTYPE=Speciation DISCPT=(40,0)])G131_11:7.9776774E-4[&&PRIME ID=131 VERTEXTYPE=Speciation DISCPT=(41,0)])G132_12:0.063091563[&&PRIME ID=132 VERTEXTYPE=Speciation DISCPT=(42,0)])G133_13:0.13415265[&&PRIME ID=133 VERTEXTYPE=Speciation DISCPT=(60,0)],(G134_19:0.02341785[&&PRIME ID=134 VERTEXTYPE=Leaf],G135_20:0.02341785[&&PRIME ID=135 VERTEXTYPE=Leaf])G136_21:0.29402736[&&PRIME ID=136 VERTEXTYPE=Speciation DISCPT=(10,0)])G137_23:0.029470879[&&PRIME ID=137 VERTEXTYPE=Speciation DISCPT=(77,0)])G138_23:0.034940827802987746[&&PRIME ID=138 VERTEXTYPE=Additive Transfer FROMTOLINEAGE=(23,28) DISCPT=(78,2)],((G139_24:0.046606087[&&PRIME ID=139 VERTEXTYPE=Leaf],G140_25:0.046606087[&&PRIME ID=140 VERTEXTYPE=Leaf])G141_26:0.22265121[&&PRIME ID=141 VERTEXTYPE=Speciation DISCPT=(18,0)],(G142_27:0.059218686[&&PRIME ID=142 VERTEXTYPE=Leaf],G143_5:0.059218686[&&PRIME ID=143 VERTEXTYPE=Leaf])G144_27:0.2100386140273325[&&PRIME ID=144 VERTEXTYPE=Additive Transfer FROMTOLINEAGE=(27,5) DISCPT=(25,1)])G145_28:0.11259962[&&PRIME ID=145 VERTEXTYPE=Speciation DISCPT=(72,0)])G146_29:0.0144715[&&PRIME ID=146 VERTEXTYPE=Speciation DISCPT=(84,0)],(G147_0:0.28780973[&&PRIME ID=147 VERTEXTYPE=Leaf],((G148_124:0.055748856[&&PRIME ID=148 VERTEXTYPE=Leaf],(G149_125:0.015389729[&&PRIME ID=149 VERTEXTYPE=Leaf],G150_126:0.015389729[&&PRIME ID=150 VERTEXTYPE=Leaf])G151_127:0.040359127[&&PRIME ID=151 VERTEXTYPE=Speciation DISCPT=(8,0)])G152_130:0.015448945[&&PRIME ID=152 VERTEXTYPE=Speciation DISCPT=(25,0)],G153_131:0.071197801[&&PRIME ID=153 VERTEXTYPE=Leaf])G154_132:0.21661193[&&PRIME ID=154 VERTEXTYPE=Speciation DISCPT=(29,0)])G155_0:0.10851869441285865[&&PRIME ID=155 VERTEXTYPE=Duplication DISCPT=(73,2)])G156_0:0.0021928362799666958[&&PRIME ID=156 VERTEXTYPE=Additive Transfer FROMTOLINEAGE=(0,29) DISCPT=(87,1)],((G157_2:0.18329256[&&PRIME ID=157 VERTEXTYPE=Leaf],((G158_5:0.03071451[&&PRIME ID=158 VERTEXTYPE=Leaf],G159_5:0.03071451[&&PRIME ID=159 VERTEXTYPE=Leaf])G160_5:0.08868872170691632[&&PRIME ID=160 VERTEXTYPE=Duplication DISCPT=(12,2)],((G161_6:0.085115745[&&PRIME ID=161 VERTEXTYPE=Leaf],G162_1:0.085115745[&&PRIME ID=162 VERTEXTYPE=Leaf])G163_6:0.0307284363529104[&&PRIME ID=163 VERTEXTYPE=Additive Transfer FROMTOLINEAGE=(6,1) DISCPT=(32,2)],(G164_7:0.086334193[&&PRIME ID=164 VERTEXTYPE=Leaf],G165_8:0.086334193[&&PRIME ID=165 VERTEXTYPE=Leaf])G166_9:0.029509988[&&PRIME ID=166 VERTEXTYPE=Speciation DISCPT=(34,0)])G167_10:0.0035590499[&&PRIME ID=167 VERTEXTYPE=Speciation DISCPT=(40,0)])G168_11:0.063889331[&&PRIME ID=168 VERTEXTYPE=Speciation DISCPT=(41,0)])G169_13:0.19856436[&&PRIME ID=169 VERTEXTYPE=Speciation DISCPT=(60,0)],(((G170_24:0.03396167[&&PRIME ID=170 VERTEXTYPE=Leaf],G171_24:0.03396167[&&PRIME ID=171 VERTEXTYPE=Leaf])G172_24:0.012644416502058026[&&PRIME ID=172 VERTEXTYPE=Duplication DISCPT=(13,2)],G173_25:0.046606087[&&PRIME ID=173 VERTEXTYPE=Leaf])G174_26:0.22265121[&&PRIME ID=174 VERTEXTYPE=Speciation DISCPT=(18,0)],G175_27:0.2692573[&&PRIME ID=175 VERTEXTYPE=Leaf])G176_28:0.11259962[&&PRIME ID=176 VERTEXTYPE=Speciation DISCPT=(72,0)])G177_29:0.016664336[&&PRIME ID=177 VERTEXTYPE=Speciation DISCPT=(84,0)])G178_30:0.050060526[&&PRIME ID=178 VERTEXTYPE=Speciation DISCPT=(88,0)])G179_99:0.09284513626163383[&&PRIME ID=179 VERTEXTYPE=Additive Transfer FROMTOLINEAGE=(99,30) DISCPT=(91,2)],((G180_77:0.37031742[&&PRIME ID=180 VERTEXTYPE=Leaf],((G181_1:0.086105385[&&PRIME ID=181 VERTEXTYPE=Leaf],G182_2:0.086105385[&&PRIME ID=182 VERTEXTYPE=Leaf])G183_3:0.097187177[&&PRIME ID=183 VERTEXTYPE=Speciation DISCPT=(33,0)],((G184_4:0.066120092[&&PRIME ID=184 VERTEXTYPE=Leaf],G185_4:0.066120092[&&PRIME ID=185 VERTEXTYPE=Leaf])G186_4:0.0540809073522807[&&PRIME ID=186 VERTEXTYPE=Duplication DISCPT=(25,2)],(G187_5:0.11940323[&&PRIME ID=187 VERTEXTYPE=Leaf],(((G188_19:0.02341785[&&PRIME ID=188 VERTEXTYPE=Leaf],G189_20:0.02341785[&&PRIME ID=189 VERTEXTYPE=Leaf])G190_21:0.068129964[&&PRIME ID=190 VERTEXTYPE=Speciation DISCPT=(10,0)],G191_6:0.091547814[&&PRIME ID=191 VERTEXTYPE=Leaf])G192_6:0.024296367043002833[&&PRIME ID=192 VERTEXTYPE=Additive Transfer FROMTOLINEAGE=(6,21) DISCPT=(35,2)],(G193_7:0.086334193[&&PRIME ID=193 VERTEXTYPE=Leaf],G194_8:0.086334193[&&PRIME ID=194 VERTEXTYPE=Leaf])G195_9:0.029509988[&&PRIME ID=195 VERTEXTYPE=Speciation DISCPT=(34,0)])G196_10:0.0035590499[&&PRIME ID=196 VERTEXTYPE=Speciation DISCPT=(40,0)])G197_11:7.9776774E-4[&&PRIME ID=197 VERTEXTYPE=Speciation DISCPT=(41,0)])G198_12:0.063091563[&&PRIME ID=198 VERTEXTYPE=Speciation DISCPT=(42,0)])G199_13:0.18702486[&&PRIME ID=199 VERTEXTYPE=Speciation DISCPT=(60,0)])G200_77:0.004163680543587886[&&PRIME ID=200 VERTEXTYPE=Additive Transfer FROMTOLINEAGE=(77,23) DISCPT=(81,2)],(((((G201_88:0.0062309395[&&PRIME ID=201 VERTEXTYPE=Leaf],G202_89:0.0062309395[&&PRIME ID=202 VERTEXTYPE=Leaf])G203_90:0.20035063[&&PRIME ID=203 VERTEXTYPE=Speciation DISCPT=(3,0)],G204_78:0.20658158[&&PRIME ID=204 VERTEXTYPE=Leaf])G205_78:0.03195143076576196[&&PRIME ID=205 VERTEXTYPE=Additive Transfer FROMTOLINEAGE=(78,91) DISCPT=(65,1)],((G206_79:0.083614676[&&PRIME ID=206 VERTEXTYPE=Leaf],G207_80:0.083614676[&&PRIME ID=207 VERTEXTYPE=Leaf])G208_81:0.078618077[&&PRIME ID=208 VERTEXTYPE=Speciation DISCPT=(32,0)],G209_83:0.16223275[&&PRIME ID=209 VERTEXTYPE=Leaf])G210_85:0.076300255[&&PRIME ID=210 VERTEXTYPE=Speciation DISCPT=(57,0)])G211_86:0.04199548[&&PRIME ID=211 VERTEXTYPE=Speciation DISCPT=(68,0)],(G212_87:0.12322608[&&PRIME ID=212 VERTEXTYPE=Leaf],(G213_88:0.0062309395[&&PRIME ID=213 VERTEXTYPE=Leaf],G214_89:0.0062309395[&&PRIME ID=214 VERTEXTYPE=Leaf])G215_90:0.11699514[&&PRIME ID=215 VERTEXTYPE=Speciation DISCPT=(3,0)])G216_91:0.15730241[&&PRIME ID=216 VERTEXTYPE=Speciation DISCPT=(45,0)])G217_92:0.066467003[&&PRIME ID=217 VERTEXTYPE=Speciation DISCPT=(73,0)],(G218_95:0.14743493[&&PRIME ID=218 VERTEXTYPE=Leaf],G219_96:0.14743493[&&PRIME ID=219 VERTEXTYPE=Leaf])G220_97:0.19956056[&&PRIME ID=220 VERTEXTYPE=Speciation DISCPT=(52,0)])G221_98:0.02748561[&&PRIME ID=221 VERTEXTYPE=Speciation DISCPT=(79,0)])G222_99:0.16694582[&&PRIME ID=222 VERTEXTYPE=Speciation DISCPT=(82,0)])G223_99:0.03631358511197928[&&PRIME ID=223 VERTEXTYPE=Duplication DISCPT=(95,1)])G224_100:0.16351043[&&PRIME ID=224 VERTEXTYPE=Speciation DISCPT=(96,0)],((((G225_135:0.061595635[&&PRIME ID=225 VERTEXTYPE=Leaf],G226_83:0.061595635[&&PRIME ID=226 VERTEXTYPE=Leaf])G227_135:0.40259562[&&PRIME ID=227 VERTEXTYPE=Additive Transfer FROMTOLINEAGE=(135,83) DISCPT=(25,2)],((((G228_185:0.24486813[&&PRIME ID=228 VERTEXTYPE=Leaf],((G229_163:0.052709479[&&PRIME ID=229 VERTEXTYPE=Leaf],G230_164:0.052709479[&&PRIME ID=230 VERTEXTYPE=Leaf])G231_165:0.10809423[&&PRIME ID=231 VERTEXTYPE=Speciation DISCPT=(23,0)],G232_167:0.16080371[&&PRIME ID=232 VERTEXTYPE=Leaf])G233_169:0.084064422[&&PRIME ID=233 VERTEXTYPE=Speciation DISCPT=(56,0)])G234_185:0.1538150056181331[&&PRIME ID=234 VERTEXTYPE=Additive Transfer FROMTOLINEAGE=(185,169) DISCPT=(69,1)],((((G235_142:0.07088741[&&PRIME ID=235 VERTEXTYPE=Leaf],(G236_143:0.053413363[&&PRIME ID=236 VERTEXTYPE=Leaf],(G237_144:0.032778618[&&PRIME ID=237 VERTEXTYPE=Leaf],G238_144:0.032778618[&&PRIME ID=238 VERTEXTYPE=Leaf])G239_144:0.020634745386096807[&&PRIME ID=239 VERTEXTYPE=Duplication DISCPT=(13,1)])G240_145:0.017474047[&&PRIME ID=240 VERTEXTYPE=Speciation DISCPT=(24,0)])G241_146:0.13275879[&&PRIME ID=241 VERTEXTYPE=Speciation DISCPT=(28,0)],(((G242_147:0.060324402[&&PRIME ID=242 VERTEXTYPE=Leaf],G243_93:0.060324402[&&PRIME ID=243 VERTEXTYPE=Leaf])G244_147:0.007064388179010598[&&PRIME ID=244 VERTEXTYPE=Additive Transfer FROMTOLINEAGE=(147,93) DISCPT=(25,1)],G245_148:0.06738879[&&PRIME ID=245 VERTEXTYPE=Leaf])G246_149:0.0932757[&&PRIME ID=246 VERTEXTYPE=Speciation DISCPT=(27,0)],(G247_150:0.067576012[&&PRIME ID=247 VERTEXTYPE=Leaf],G248_150:0.067576012[&&PRIME ID=248 VERTEXTYPE=Leaf])G249_150:0.09308847827758432[&&PRIME ID=249 VERTEXTYPE=Duplication DISCPT=(27,1)])G250_151:0.042981706[&&PRIME ID=250 VERTEXTYPE=Speciation DISCPT=(55,0)])G251_152:0.061980102[&&PRIME ID=251 VERTEXTYPE=Speciation DISCPT=(64,0)],((G252_153:0.12162271[&&PRIME ID=252 VERTEXTYPE=Leaf],(G253_154:0.014348245[&&PRIME ID=253 VERTEXTYPE=Leaf],G254_155:0.014348245[&&PRIME ID=254 VERTEXTYPE=Leaf])G255_156:0.10727447[&&PRIME ID=255 VERTEXTYPE=Speciation DISCPT=(7,0)])G256_157:0.022455864[&&PRIME ID=256 VERTEXTYPE=Speciation DISCPT=(44,0)],(((G257_131:0.020710709[&&PRIME ID=257 VERTEXTYPE=Leaf],G258_158:0.020710709[&&PRIME ID=258 VERTEXTYPE=Leaf])G259_158:0.0072590470884960545[&&PRIME ID=259 VERTEXTYPE=Additive Transfer FROMTOLINEAGE=(158,131) DISCPT=(9,1)],G260_159:0.027969756[&&PRIME ID=260 VERTEXTYPE=Leaf])G261_160:0.017381221[&&PRIME ID=261 VERTEXTYPE=Speciation DISCPT=(11,0)],(G262_154:0.014348245[&&PRIME ID=262 VERTEXTYPE=Leaf],G263_155:0.014348245[&&PRIME ID=263 VERTEXTYPE=Leaf])G264_156:0.031002732[&&PRIME ID=264 VERTEXTYPE=Speciation DISCPT=(7,0)])G265_160:0.09872760240489939[&&PRIME ID=265 VERTEXTYPE=Additive Transfer FROMTOLINEAGE=(160,156) DISCPT=(16,2)])G266_161:0.12154772[&&PRIME ID=266 VERTEXTYPE=Speciation DISCPT=(51,0)])G267_162:0.11803946[&&PRIME ID=267 VERTEXTYPE=Speciation DISCPT=(71,0)],((G268_173:0.0948263[&&PRIME ID=268 VERTEXTYPE=Leaf],(G269_174:0.046266838[&&PRIME ID=269 VERTEXTYPE=Leaf],G270_175:0.046266838[&&PRIME ID=270 VERTEXTYPE=Leaf])G271_176:0.048559462[&&PRIME ID=271 VERTEXTYPE=Speciation DISCPT=(17,0)])G272_177:0.11885171[&&PRIME ID=272 VERTEXTYPE=Speciation DISCPT=(37,0)],G273_178:0.21367801[&&PRIME ID=273 VERTEXTYPE=Leaf])G274_179:0.16998775[&&PRIME ID=274 VERTEXTYPE=Speciation DISCPT=(67,0)])G275_180:0.015017381[&&PRIME ID=275 VERTEXTYPE=Speciation DISCPT=(85,0)])G276_180:0.0102641327980575[&&PRIME ID=276 VERTEXTYPE=Additive Transfer FROMTOLINEAGE=(180,185) DISCPT=(88,1)],(((G277_181:0.013260104[&&PRIME ID=277 VERTEXTYPE=Leaf],G278_182:0.013260104[&&PRIME ID=278 VERTEXTYPE=Leaf])G279_183:0.10268405[&&PRIME ID=279 VERTEXTYPE=Speciation DISCPT=(6,0)],(G280_154:0.014348245[&&PRIME ID=280 VERTEXTYPE=Leaf],G281_155:0.014348245[&&PRIME ID=281 VERTEXTYPE=Leaf])G282_156:0.10159591[&&PRIME ID=282 VERTEXTYPE=Speciation DISCPT=(7,0)])G283_183:0.15893402635005618[&&PRIME ID=283 VERTEXTYPE=Additive Transfer FROMTOLINEAGE=(183,156) DISCPT=(40,1)],(G284_93:0.23627597[&&PRIME ID=284 VERTEXTYPE=Leaf],(((G285_124:0.055748856[&&PRIME ID=285 VERTEXTYPE=Leaf],((G286_125:0.015389729[&&PRIME ID=286 VERTEXTYPE=Leaf],G287_126:0.015389729[&&PRIME ID=287 VERTEXTYPE=Leaf])G288_127:0.019695902[&&PRIME ID=288 VERTEXTYPE=Speciation DISCPT=(8,0)],G289_128:0.035085631[&&PRIME ID=289 VERTEXTYPE=Leaf])G290_129:0.020663225[&&PRIME ID=290 VERTEXTYPE=Speciation DISCPT=(14,0)])G291_130:0.015448945[&&PRIME ID=291 VERTEXTYPE=Speciation DISCPT=(25,0)],G292_131:0.071197801[&&PRIME ID=292 VERTEXTYPE=Leaf])G293_132:0.002143586[&&PRIME ID=293 VERTEXTYPE=Speciation DISCPT=(29,0)],G294_133:0.073341387[&&PRIME ID=294 VERTEXTYPE=Leaf])G295_134:0.16293459[&&PRIME ID=295 VERTEXTYPE=Speciation DISCPT=(30,0)])G296_134:0.03860220257806344[&&PRIME ID=296 VERTEXTYPE=Additive Transfer FROMTOLINEAGE=(134,93) DISCPT=(67,2)])G297_183:0.13406909414419355[&&PRIME ID=297 VERTEXTYPE=Additive Transfer FROMTOLINEAGE=(183,134) DISCPT=(72,1)])G298_184:0.0047291788[&&PRIME ID=298 VERTEXTYPE=Speciation DISCPT=(89,0)],G299_185:0.41367645[&&PRIME ID=299 VERTEXTYPE=Leaf])G300_186:0.050514805[&&PRIME ID=300 VERTEXTYPE=Speciation DISCPT=(90,0)])G301_188:0.071108583[&&PRIME ID=301 VERTEXTYPE=Speciation DISCPT=(92,0)],((G302_117:0.0016061696[&&PRIME ID=302 VERTEXTYPE=Leaf],G303_118:0.0016061696[&&PRIME ID=303 VERTEXTYPE=Leaf])G304_119:0.046682838[&&PRIME ID=304 VERTEXTYPE=Speciation DISCPT=(2,0)],G305_120:0.048289008[&&PRIME ID=305 VERTEXTYPE=Leaf])G306_121:0.48701083[&&PRIME ID=306 VERTEXTYPE=Speciation DISCPT=(19,0)])G307_123:0.09386931537544528[&&PRIME ID=307 VERTEXTYPE=Additive Transfer FROMTOLINEAGE=(123,196) DISCPT=(95,1)],(((G308_150:0.46419126[&&PRIME ID=308 VERTEXTYPE=Leaf],((((((G309_147:0.06738879[&&PRIME ID=309 VERTEXTYPE=Leaf],G310_148:0.06738879[&&PRIME ID=310 VERTEXTYPE=Leaf])G311_149:0.0932757[&&PRIME ID=311 VERTEXTYPE=Speciation DISCPT=(27,0)],(G312_147:0.06738879[&&PRIME ID=312 VERTEXTYPE=Leaf],G313_148:0.06738879[&&PRIME ID=313 VERTEXTYPE=Leaf])G314_149:0.0932757[&&PRIME ID=314 VERTEXTYPE=Speciation DISCPT=(27,0)])G315_151:0.10496181[&&PRIME ID=315 VERTEXTYPE=Speciation DISCPT=(55,0)],((G316_153:0.12162271[&&PRIME ID=316 VERTEXTYPE=Leaf],(G317_154:0.014348245[&&PRIME ID=317 VERTEXTYPE=Leaf],G318_155:0.014348245[&&PRIME ID=318 VERTEXTYPE=Leaf])G319_156:0.10727447[&&PRIME ID=319 VERTEXTYPE=Speciation DISCPT=(7,0)])G320_157:0.022455864[&&PRIME ID=320 VERTEXTYPE=Speciation DISCPT=(44,0)],(G321_158:0.027969756[&&PRIME ID=321 VERTEXTYPE=Leaf],G322_159:0.027969756[&&PRIME ID=322 VERTEXTYPE=Leaf])G323_160:0.11610882[&&PRIME ID=323 VERTEXTYPE=Speciation DISCPT=(11,0)])G324_161:0.12154772[&&PRIME ID=324 VERTEXTYPE=Speciation DISCPT=(51,0)])G325_162:0.095961916[&&PRIME ID=325 VERTEXTYPE=Speciation DISCPT=(71,0)],((((G326_163:0.052709479[&&PRIME ID=326 VERTEXTYPE=Leaf],G327_164:0.052709479[&&PRIME ID=327 VERTEXTYPE=Leaf])G328_165:0.10809423[&&PRIME ID=328 VERTEXTYPE=Speciation DISCPT=(23,0)],((G329_8:0.043000866[&&PRIME ID=329 VERTEXTYPE=Leaf],G330_166:0.043000866[&&PRIME ID=330 VERTEXTYPE=Leaf])G331_166:0.09653594386997066[&&PRIME ID=331 VERTEXTYPE=Additive Transfer FROMTOLINEAGE=(166,8) DISCPT=(16,2)],G332_167:0.13953681[&&PRIME ID=332 VERTEXTYPE=Leaf])G333_168:0.0212669[&&PRIME ID=333 VERTEXTYPE=Speciation DISCPT=(49,0)])G334_169:0.018300604[&&PRIME ID=334 VERTEXTYPE=Speciation DISCPT=(56,0)],((G335_163:0.052709479[&&PRIME ID=335 VERTEXTYPE=Leaf],G336_164:0.052709479[&&PRIME ID=336 VERTEXTYPE=Leaf])G337_165:0.10809423[&&PRIME ID=337 VERTEXTYPE=Speciation DISCPT=(23,0)],(G338_166:0.13953681[&&PRIME ID=338 VERTEXTYPE=Leaf],G339_167:0.13953681[&&PRIME ID=339 VERTEXTYPE=Leaf])G340_168:0.0212669[&&PRIME ID=340 VERTEXTYPE=Speciation DISCPT=(49,0)])G341_169:0.018300604[&&PRIME ID=341 VERTEXTYPE=Speciation DISCPT=(56,0)])G342_169:0.10962638597821915[&&PRIME ID=342 VERTEXTYPE=Duplication DISCPT=(59,1)],(G343_170:0.091712218[&&PRIME ID=343 VERTEXTYPE=Leaf],G344_170:0.091712218[&&PRIME ID=344 VERTEXTYPE=Leaf])G345_170:0.1970184821559665[&&PRIME ID=345 VERTEXTYPE=Duplication DISCPT=(35,2)])G346_171:0.072857514[&&PRIME ID=346 VERTEXTYPE=Speciation DISCPT=(74,0)])G347_172:0.022077544[&&PRIME ID=347 VERTEXTYPE=Speciation DISCPT=(81,0)],(G348_27:0.37906746[&&PRIME ID=348 VERTEXTYPE=Leaf],(((G349_163:0.052709479[&&PRIME ID=349 VERTEXTYPE=Leaf],G350_164:0.052709479[&&PRIME ID=350 VERTEXTYPE=Leaf])G351_165:0.10809423[&&PRIME ID=351 VERTEXTYPE=Speciation DISCPT=(23,0)],(G352_166:0.13953681[&&PRIME ID=352 VERTEXTYPE=Leaf],G353_167:0.13953681[&&PRIME ID=353 VERTEXTYPE=Leaf])G354_168:0.0212669[&&PRIME ID=354 VERTEXTYPE=Speciation DISCPT=(49,0)])G355_169:0.1276043[&&PRIME ID=355 VERTEXTYPE=Speciation DISCPT=(56,0)],(((G356_87:0.12322608[&&PRIME ID=356 VERTEXTYPE=Leaf],(G357_65:0.04109548[&&PRIME ID=357 VERTEXTYPE=Leaf],(G358_88:0.0062309395[&&PRIME ID=358 VERTEXTYPE=Leaf],G359_89:0.0062309395[&&PRIME ID=359 VERTEXTYPE=Leaf])G360_90:0.03486454[&&PRIME ID=360 VERTEXTYPE=Speciation DISCPT=(3,0)])G361_90:0.08213060268169853[&&PRIME ID=361 VERTEXTYPE=Additive Transfer FROMTOLINEAGE=(90,65) DISCPT=(16,1)])G362_91:0.094057746[&&PRIME ID=362 VERTEXTYPE=Speciation DISCPT=(45,0)],((G363_144:0.044624942[&&PRIME ID=363 VERTEXTYPE=Leaf],G364_173:0.044624942[&&PRIME ID=364 VERTEXTYPE=Leaf])G365_173:0.050201357735647975[&&PRIME ID=365 VERTEXTYPE=Additive Transfer FROMTOLINEAGE=(173,144) DISCPT=(16,2)],(G366_174:0.046266838[&&PRIME ID=366 VERTEXTYPE=Leaf],G367_175:0.046266838[&&PRIME ID=367 VERTEXTYPE=Leaf])G368_176:0.048559462[&&PRIME ID=368 VERTEXTYPE=Speciation DISCPT=(17,0)])G369_177:0.12245753[&&PRIME ID=369 VERTEXTYPE=Speciation DISCPT=(37,0)])G370_179:0.06523114883689678[&&PRIME ID=370 VERTEXTYPE=Additive Transfer FROMTOLINEAGE=(179,91) DISCPT=(67,1)],((G371_173:0.0948263[&&PRIME ID=371 VERTEXTYPE=Leaf],(G372_174:0.046266838[&&PRIME ID=372 VERTEXTYPE=Leaf],G373_175:0.046266838[&&PRIME ID=373 VERTEXTYPE=Leaf])G374_176:0.048559462[&&PRIME ID=374 VERTEXTYPE=Speciation DISCPT=(17,0)])G375_177:0.11885171[&&PRIME ID=375 VERTEXTYPE=Speciation DISCPT=(37,0)],G376_178:0.21367801[&&PRIME ID=376 VERTEXTYPE=Leaf])G377_179:0.068836967[&&PRIME ID=377 VERTEXTYPE=Speciation DISCPT=(67,0)])G378_179:0.005893030526345855[&&PRIME ID=378 VERTEXTYPE=Duplication DISCPT=(73,1)])G379_179:0.09065945379102248[&&PRIME ID=379 VERTEXTYPE=Additive Transfer FROMTOLINEAGE=(179,169) DISCPT=(73,2)])G380_179:0.0045982965158269965[&&PRIME ID=380 VERTEXTYPE=Additive Transfer FROMTOLINEAGE=(179,28) DISCPT=(82,2)])G381_180:0.025281513[&&PRIME ID=381 VERTEXTYPE=Speciation DISCPT=(85,0)],(((((G382_124:0.016572887[&&PRIME ID=382 VERTEXTYPE=Leaf],G383_27:0.016572887[&&PRIME ID=383 VERTEXTYPE=Leaf])G384_124:2.459385084642726E-4[&&PRIME ID=384 VERTEXTYPE=Additive Transfer FROMTOLINEAGE=(124,27) DISCPT=(8,1)],G385_131:0.016818825[&&PRIME ID=385 VERTEXTYPE=Leaf])G386_124:0.03893003124734574[&&PRIME ID=386 VERTEXTYPE=Additive Transfer FROMTOLINEAGE=(124,131) DISCPT=(8,1)],((G387_125:0.015389729[&&PRIME ID=387 VERTEXTYPE=Leaf],G388_126:0.015389729[&&PRIME ID=388 VERTEXTYPE=Leaf])G389_127:0.019695902[&&PRIME ID=389 VERTEXTYPE=Speciation DISCPT=(8,0)],G390_128:0.035085631[&&PRIME ID=390 VERTEXTYPE=Leaf])G391_129:0.020663225[&&PRIME ID=391 VERTEXTYPE=Speciation DISCPT=(14,0)])G392_130:0.015448945[&&PRIME ID=392 VERTEXTYPE=Speciation DISCPT=(25,0)],G393_131:0.071197801[&&PRIME ID=393 VERTEXTYPE=Leaf])G394_132:0.002143586[&&PRIME ID=394 VERTEXTYPE=Speciation DISCPT=(29,0)],G395_133:0.073341387[&&PRIME ID=395 VERTEXTYPE=Leaf])G396_134:0.33560588[&&PRIME ID=396 VERTEXTYPE=Speciation DISCPT=(30,0)])G397_184:0.055243984[&&PRIME ID=397 VERTEXTYPE=Speciation DISCPT=(89,0)])G398_188:0.031295761[&&PRIME ID=398 VERTEXTYPE=Speciation DISCPT=(92,0)],(G399_189:0.35572959[&&PRIME ID=399 VERTEXTYPE=Leaf],(G400_190:0.07608426[&&PRIME ID=400 VERTEXTYPE=Leaf],G401_191:0.07608426[&&PRIME ID=401 VERTEXTYPE=Leaf])G402_192:0.27964533[&&PRIME ID=402 VERTEXTYPE=Speciation DISCPT=(31,0)])G403_193:0.13975743[&&PRIME ID=403 VERTEXTYPE=Speciation DISCPT=(80,0)])G404_194:0.031129894[&&PRIME ID=404 VERTEXTYPE=Speciation DISCPT=(93,0)],((((G405_117:0.0016061696[&&PRIME ID=405 VERTEXTYPE=Leaf],G406_118:0.0016061696[&&PRIME ID=406 VERTEXTYPE=Leaf])G407_119:0.046682838[&&PRIME ID=407 VERTEXTYPE=Speciation DISCPT=(2,0)],G408_120:0.048289008[&&PRIME ID=408 VERTEXTYPE=Leaf])G409_121:0.072483335[&&PRIME ID=409 VERTEXTYPE=Speciation DISCPT=(19,0)],G410_142:0.12077234[&&PRIME ID=410 VERTEXTYPE=Leaf])G411_121:0.07584938717554693[&&PRIME ID=411 VERTEXTYPE=Additive Transfer FROMTOLINEAGE=(121,146) DISCPT=(42,1)],G412_122:0.19662173[&&PRIME ID=412 VERTEXTYPE=Leaf])G413_123:0.32999518[&&PRIME ID=413 VERTEXTYPE=Speciation DISCPT=(62,0)])G414_196:0.10255224[&&PRIME ID=414 VERTEXTYPE=Speciation DISCPT=(95,0)])G415_197:0.11208179[&&PRIME ID=415 VERTEXTYPE=Speciation DISCPT=(98,0)])G416_198:0.0[&&PRIME ID=416 VERTEXTYPE=Speciation DISCPT=(99,0)][&&PRIME NAME=PrunedTree];
