# Supplementary material for: Assessing the accuracy of phylogenetic rooting methods on prokaryotic gene families
Source: PLoS One. 2020 May 15;15(5):e0232950. doi: 10.1371/journal.pone.0232950 (PMC7228096; doi:10.1371/journal.pone.0232950)
Supplement: S1 Dataset — (ZIP) [file pone.0232950.s002.zip › AllSimulatedDatasets/R-025-HI-NR/original_trees/tree92]

(((G0_12:0.039224177[&&PRIME ID=0 VERTEXTYPE=Leaf],G1_186:0.039224177[&&PRIME ID=1 VERTEXTYPE=Leaf])G2_12:0.2014449792121733[&&PRIME ID=2 VERTEXTYPE=Additive Transfer FROMTOLINEAGE=(12,186) DISCPT=(14,1)],G3_16:0.24066916[&&PRIME ID=3 VERTEXTYPE=Leaf])G4_18:0.46599737[&&PRIME ID=4 VERTEXTYPE=Speciation DISCPT=(64,0)],((((((G5_115:0.012505978[&&PRIME ID=5 VERTEXTYPE=Leaf],G6_115:0.012505978[&&PRIME ID=6 VERTEXTYPE=Leaf])G7_115:0.0018903550070500355[&&PRIME ID=7 VERTEXTYPE=Duplication DISCPT=(5,2)],G8_116:0.014396333[&&PRIME ID=8 VERTEXTYPE=Leaf])G9_117:0.033973204[&&PRIME ID=9 VERTEXTYPE=Speciation DISCPT=(7,0)],G10_24:0.048369537[&&PRIME ID=10 VERTEXTYPE=Leaf])G11_24:0.08059302443122002[&&PRIME ID=11 VERTEXTYPE=Additive Transfer FROMTOLINEAGE=(24,117) DISCPT=(14,2)],(G12_25:0.049601188[&&PRIME ID=12 VERTEXTYPE=Leaf],G13_26:0.049601188[&&PRIME ID=13 VERTEXTYPE=Leaf])G14_27:0.079361373[&&PRIME ID=14 VERTEXTYPE=Speciation DISCPT=(15,0)])G15_28:0.12909641[&&PRIME ID=15 VERTEXTYPE=Speciation DISCPT=(46,0)],(((G16_145:0.079485342[&&PRIME ID=16 VERTEXTYPE=Leaf],G17_146:0.079485342[&&PRIME ID=17 VERTEXTYPE=Leaf])G18_147:0.048994988[&&PRIME ID=18 VERTEXTYPE=Speciation DISCPT=(33,0)],G19_148:0.12848033[&&PRIME ID=19 VERTEXTYPE=Leaf])G20_149:0.088103799[&&PRIME ID=20 VERTEXTYPE=Speciation DISCPT=(45,0)],((G21_29:0.027834557[&&PRIME ID=21 VERTEXTYPE=Leaf],G22_29:0.027834557[&&PRIME ID=22 VERTEXTYPE=Leaf])G23_29:0.09286748303157913[&&PRIME ID=23 VERTEXTYPE=Duplication DISCPT=(11,1)],G24_30:0.12070204[&&PRIME ID=24 VERTEXTYPE=Leaf])G25_31:0.095882089[&&PRIME ID=25 VERTEXTYPE=Speciation DISCPT=(44,0)])G26_35:0.04147484671288918[&&PRIME ID=26 VERTEXTYPE=Additive Transfer FROMTOLINEAGE=(35,149) DISCPT=(58,2)])G27_36:0.22025583[&&PRIME ID=27 VERTEXTYPE=Speciation DISCPT=(68,0)],(G28_42:0.34619144[&&PRIME ID=28 VERTEXTYPE=Leaf],(G29_7:0.076874953[&&PRIME ID=29 VERTEXTYPE=Leaf],(G30_111:0.052704335[&&PRIME ID=30 VERTEXTYPE=Leaf],((G31_44:0.027664638[&&PRIME ID=31 VERTEXTYPE=Leaf],G32_45:0.027664638[&&PRIME ID=32 VERTEXTYPE=Leaf])G33_46:0.023156706[&&PRIME ID=33 VERTEXTYPE=Speciation DISCPT=(11,0)],G34_47:0.050821344[&&PRIME ID=34 VERTEXTYPE=Leaf])G35_48:0.0018829912[&&PRIME ID=35 VERTEXTYPE=Speciation DISCPT=(17,0)])G36_48:0.02417061796998607[&&PRIME ID=36 VERTEXTYPE=Additive Transfer FROMTOLINEAGE=(48,111) DISCPT=(17,2)])G37_48:0.2693164865555767[&&PRIME ID=37 VERTEXTYPE=Additive Transfer FROMTOLINEAGE=(48,7) DISCPT=(32,1)])G38_49:0.13212337[&&PRIME ID=38 VERTEXTYPE=Speciation DISCPT=(77,0)])G39_50:0.22835171[&&PRIME ID=39 VERTEXTYPE=Speciation DISCPT=(88,0)])G40_51:0.2616635[&&PRIME ID=40 VERTEXTYPE=Speciation DISCPT=(96,0)][&&PRIME NAME=PrunedTree];
