# Supplementary material for: Assessing the accuracy of phylogenetic rooting methods on prokaryotic gene families
Source: PLoS One. 2020 May 15;15(5):e0232950. doi: 10.1371/journal.pone.0232950 (PMC7228096; doi:10.1371/journal.pone.0232950)
Supplement: S1 Dataset — (ZIP) [file pone.0232950.s002.zip › AllSimulatedDatasets/R-025-HI-NR/original_trees/tree93]

(((((G0_0:0.14859583[&&PRIME ID=0 VERTEXTYPE=Leaf],G1_160:0.14859584[&&PRIME ID=1 VERTEXTYPE=Leaf])G2_0:0.23571792[&&PRIME ID=2 VERTEXTYPE=Additive Transfer FROMTOLINEAGE=(0,160) DISCPT=(47,2)],((G3_4:0.14210574[&&PRIME ID=3 VERTEXTYPE=Leaf],G4_5:0.14210574[&&PRIME ID=4 VERTEXTYPE=Leaf])G5_6:0.18946335[&&PRIME ID=5 VERTEXTYPE=Speciation DISCPT=(47,0)],(G6_9:0.25035771[&&PRIME ID=6 VERTEXTYPE=Leaf],((((G7_11:0.072089287[&&PRIME ID=7 VERTEXTYPE=Leaf],G8_11:0.072089287[&&PRIME ID=8 VERTEXTYPE=Leaf])G9_11:0.004518144556819253[&&PRIME ID=9 VERTEXTYPE=Duplication DISCPT=(26,2)],(((G10_12:1.5542089E-4[&&PRIME ID=10 VERTEXTYPE=Leaf],G11_13:1.5542089E-4[&&PRIME ID=11 VERTEXTYPE=Leaf])G12_14:0.0024223917[&&PRIME ID=12 VERTEXTYPE=Speciation DISCPT=(1,0)],G13_15:0.0025778126[&&PRIME ID=13 VERTEXTYPE=Leaf])G14_16:0.010125765[&&PRIME ID=14 VERTEXTYPE=Speciation DISCPT=(2,0)],G15_94:0.012703578[&&PRIME ID=15 VERTEXTYPE=Leaf])G16_16:0.06390385408403917[&&PRIME ID=16 VERTEXTYPE=Additive Transfer FROMTOLINEAGE=(16,94) DISCPT=(7,1)])G17_17:0.051408738[&&PRIME ID=17 VERTEXTYPE=Speciation DISCPT=(29,0)],G18_18:0.12801617[&&PRIME ID=18 VERTEXTYPE=Leaf])G19_19:0.08824615[&&PRIME ID=19 VERTEXTYPE=Speciation DISCPT=(44,0)],((G20_20:0.1831016[&&PRIME ID=20 VERTEXTYPE=Leaf],((G21_47:0.024792617[&&PRIME ID=21 VERTEXTYPE=Leaf],G22_48:0.024792617[&&PRIME ID=22 VERTEXTYPE=Leaf])G23_49:0.055684307[&&PRIME ID=23 VERTEXTYPE=Speciation DISCPT=(11,0)],(G24_50:0.022774627[&&PRIME ID=24 VERTEXTYPE=Leaf],G25_51:0.022774627[&&PRIME ID=25 VERTEXTYPE=Leaf])G26_52:0.057702297[&&PRIME ID=26 VERTEXTYPE=Speciation DISCPT=(9,0)])G27_53:0.10262467[&&PRIME ID=27 VERTEXTYPE=Speciation DISCPT=(34,0)])G28_20:0.015517170205482886[&&PRIME ID=28 VERTEXTYPE=Additive Transfer FROMTOLINEAGE=(20,53) DISCPT=(54,1)],G29_20:0.19861877[&&PRIME ID=29 VERTEXTYPE=Leaf])G30_20:0.017643553483895732[&&PRIME ID=30 VERTEXTYPE=Duplication DISCPT=(55,2)])G31_21:0.034095391[&&PRIME ID=31 VERTEXTYPE=Speciation DISCPT=(58,0)])G32_22:0.081211383[&&PRIME ID=32 VERTEXTYPE=Speciation DISCPT=(62,0)])G33_23:0.05274466[&&PRIME ID=33 VERTEXTYPE=Speciation DISCPT=(74,0)])G34_24:0.098210976[&&PRIME ID=34 VERTEXTYPE=Speciation DISCPT=(80,0)],(((((G35_140:0.025909685[&&PRIME ID=35 VERTEXTYPE=Leaf],G36_0:0.025909685[&&PRIME ID=36 VERTEXTYPE=Leaf])G37_0:0.22771369481988252[&&PRIME ID=37 VERTEXTYPE=Additive Transfer FROMTOLINEAGE=(0,140) DISCPT=(11,1)],G38_93:0.25362338[&&PRIME ID=38 VERTEXTYPE=Leaf])G39_0:0.0671920949174717[&&PRIME ID=39 VERTEXTYPE=Additive Transfer FROMTOLINEAGE=(0,99) DISCPT=(63,1)],G40_0:0.32081547[&&PRIME ID=40 VERTEXTYPE=Leaf])G41_0:0.013738175423576844[&&PRIME ID=41 VERTEXTYPE=Duplication DISCPT=(72,2)],((G42_56:0.20433516[&&PRIME ID=42 VERTEXTYPE=Leaf],(G43_57:0.036794168[&&PRIME ID=43 VERTEXTYPE=Leaf],G44_58:0.036794168[&&PRIME ID=44 VERTEXTYPE=Leaf])G45_59:0.16754099[&&PRIME ID=45 VERTEXTYPE=Speciation DISCPT=(17,0)])G46_60:0.11361002[&&PRIME ID=46 VERTEXTYPE=Speciation DISCPT=(56,0)],(((G47_61:0.012232882[&&PRIME ID=47 VERTEXTYPE=Leaf],G48_62:0.012232882[&&PRIME ID=48 VERTEXTYPE=Leaf])G49_63:0.096314038[&&PRIME ID=49 VERTEXTYPE=Speciation DISCPT=(7,0)],G50_64:0.10854692[&&PRIME ID=50 VERTEXTYPE=Leaf])G51_65:0.18175278[&&PRIME ID=51 VERTEXTYPE=Speciation DISCPT=(42,0)],(G52_66:0.069712947[&&PRIME ID=52 VERTEXTYPE=Leaf],G53_67:0.069712947[&&PRIME ID=53 VERTEXTYPE=Leaf])G54_68:0.22058675[&&PRIME ID=54 VERTEXTYPE=Speciation DISCPT=(25,0)])G55_69:0.027645478[&&PRIME ID=55 VERTEXTYPE=Speciation DISCPT=(67,0)])G56_70:0.016608471[&&PRIME ID=56 VERTEXTYPE=Speciation DISCPT=(72,0)])G57_0:0.04976010371766149[&&PRIME ID=57 VERTEXTYPE=Additive Transfer FROMTOLINEAGE=(0,70) DISCPT=(74,2)],(((G58_1:0.077762551[&&PRIME ID=58 VERTEXTYPE=Leaf],G59_2:0.077762551[&&PRIME ID=59 VERTEXTYPE=Leaf])G60_3:0.16292841[&&PRIME ID=60 VERTEXTYPE=Speciation DISCPT=(31,0)],(G61_4:0.14210574[&&PRIME ID=61 VERTEXTYPE=Leaf],G62_5:0.14210574[&&PRIME ID=62 VERTEXTYPE=Leaf])G63_6:0.098585222[&&PRIME ID=63 VERTEXTYPE=Speciation DISCPT=(47,0)])G64_7:0.090878132[&&PRIME ID=64 VERTEXTYPE=Speciation DISCPT=(60,0)],((G65_8:0.13005761[&&PRIME ID=65 VERTEXTYPE=Leaf],G66_9:0.13005761[&&PRIME ID=66 VERTEXTYPE=Leaf])G67_10:0.1203001[&&PRIME ID=67 VERTEXTYPE=Speciation DISCPT=(46,0)],(((G68_11:0.076607432[&&PRIME ID=68 VERTEXTYPE=Leaf],((G69_12:1.5542089E-4[&&PRIME ID=69 VERTEXTYPE=Leaf],G70_13:1.5542089E-4[&&PRIME ID=70 VERTEXTYPE=Leaf])G71_14:0.0024223917[&&PRIME ID=71 VERTEXTYPE=Speciation DISCPT=(1,0)],G72_15:0.0025778126[&&PRIME ID=72 VERTEXTYPE=Leaf])G73_16:0.074029619[&&PRIME ID=73 VERTEXTYPE=Speciation DISCPT=(2,0)])G74_17:0.051408738[&&PRIME ID=74 VERTEXTYPE=Speciation DISCPT=(29,0)],G75_18:0.12801617[&&PRIME ID=75 VERTEXTYPE=Leaf])G76_19:0.08824615[&&PRIME ID=76 VERTEXTYPE=Speciation DISCPT=(44,0)],G77_20:0.21626232[&&PRIME ID=77 VERTEXTYPE=Leaf])G78_21:0.034095391[&&PRIME ID=78 VERTEXTYPE=Speciation DISCPT=(58,0)])G79_22:0.081211383[&&PRIME ID=79 VERTEXTYPE=Speciation DISCPT=(62,0)])G80_23:0.05274466[&&PRIME ID=80 VERTEXTYPE=Speciation DISCPT=(74,0)])G81_24:0.098210976[&&PRIME ID=81 VERTEXTYPE=Speciation DISCPT=(80,0)])G82_24:0.0723796095682948[&&PRIME ID=82 VERTEXTYPE=Duplication DISCPT=(85,2)],G83_25:0.55490434[&&PRIME ID=83 VERTEXTYPE=Leaf])G84_26:0.28960849[&&PRIME ID=84 VERTEXTYPE=Speciation DISCPT=(91,0)],(((((((G85_181:0.011737151[&&PRIME ID=85 VERTEXTYPE=Leaf],G86_56:0.011737151[&&PRIME ID=86 VERTEXTYPE=Leaf])G87_56:0.1925980052035495[&&PRIME ID=87 VERTEXTYPE=Additive Transfer FROMTOLINEAGE=(56,181) DISCPT=(6,1)],(G88_57:0.036794168[&&PRIME ID=88 VERTEXTYPE=Leaf],G89_58:0.036794168[&&PRIME ID=89 VERTEXTYPE=Leaf])G90_59:0.16754099[&&PRIME ID=90 VERTEXTYPE=Speciation DISCPT=(17,0)])G91_60:0.11361002[&&PRIME ID=91 VERTEXTYPE=Speciation DISCPT=(56,0)],(G92_67:0.21026074[&&PRIME ID=92 VERTEXTYPE=Leaf],(G93_94:0.12715317[&&PRIME ID=93 VERTEXTYPE=Leaf],((G94_95:0.027704469[&&PRIME ID=94 VERTEXTYPE=Leaf],G95_96:0.027704469[&&PRIME ID=95 VERTEXTYPE=Leaf])G96_97:0.083848716[&&PRIME ID=96 VERTEXTYPE=Speciation DISCPT=(12,0)],(G97_95:0.027704469[&&PRIME ID=97 VERTEXTYPE=Leaf],G98_96:0.027704469[&&PRIME ID=98 VERTEXTYPE=Leaf])G99_97:0.083848716[&&PRIME ID=99 VERTEXTYPE=Speciation DISCPT=(12,0)])G100_97:0.015599986275885895[&&PRIME ID=100 VERTEXTYPE=Duplication DISCPT=(42,1)])G101_98:0.083107564[&&PRIME ID=101 VERTEXTYPE=Speciation DISCPT=(43,0)])G102_68:0.10768444[&&PRIME ID=102 VERTEXTYPE=Duplication DISCPT=(56,2)])G103_70:0.062507162[&&PRIME ID=103 VERTEXTYPE=Speciation DISCPT=(72,0)],G104_146:0.38045234[&&PRIME ID=104 VERTEXTYPE=Leaf])G105_70:0.2012752246074501[&&PRIME ID=105 VERTEXTYPE=Additive Transfer FROMTOLINEAGE=(70,146) DISCPT=(78,2)],((G106_94:0.12715317[&&PRIME ID=106 VERTEXTYPE=Leaf],(G107_95:0.027704469[&&PRIME ID=107 VERTEXTYPE=Leaf],G108_96:0.027704469[&&PRIME ID=108 VERTEXTYPE=Leaf])G109_97:0.099448702[&&PRIME ID=109 VERTEXTYPE=Speciation DISCPT=(12,0)])G110_98:0.15873994[&&PRIME ID=110 VERTEXTYPE=Speciation DISCPT=(43,0)],(((G111_100:0.011393625[&&PRIME ID=111 VERTEXTYPE=Leaf],G112_101:0.011393625[&&PRIME ID=112 VERTEXTYPE=Leaf])G113_102:0.11814529[&&PRIME ID=113 VERTEXTYPE=Speciation DISCPT=(6,0)],(G114_103:0.10330708[&&PRIME ID=114 VERTEXTYPE=Leaf],G115_104:0.10330708[&&PRIME ID=115 VERTEXTYPE=Leaf])G116_105:0.026231834[&&PRIME ID=116 VERTEXTYPE=Speciation DISCPT=(41,0)])G117_106:0.036817206[&&PRIME ID=117 VERTEXTYPE=Speciation DISCPT=(45,0)],(G118_107:0.07031135[&&PRIME ID=118 VERTEXTYPE=Leaf],G119_108:0.07031135[&&PRIME ID=119 VERTEXTYPE=Leaf])G120_109:0.09604477[&&PRIME ID=120 VERTEXTYPE=Speciation DISCPT=(26,0)])G121_110:0.11953699[&&PRIME ID=121 VERTEXTYPE=Speciation DISCPT=(51,0)])G122_111:0.29583446[&&PRIME ID=122 VERTEXTYPE=Speciation DISCPT=(66,0)])G123_122:0.16479711[&&PRIME ID=123 VERTEXTYPE=Speciation DISCPT=(93,0)],(G124_124:0.37383438[&&PRIME ID=124 VERTEXTYPE=Leaf],(((G125_124:0.13922345[&&PRIME ID=125 VERTEXTYPE=Leaf],G126_124:0.13922345[&&PRIME ID=126 VERTEXTYPE=Leaf])G127_124:0.19607188395505698[&&PRIME ID=127 VERTEXTYPE=Duplication DISCPT=(46,2)],(G128_125:0.15068989[&&PRIME ID=128 VERTEXTYPE=Leaf],G129_126:0.15068989[&&PRIME ID=129 VERTEXTYPE=Leaf])G130_127:0.18460544[&&PRIME ID=130 VERTEXTYPE=Speciation DISCPT=(48,0)])G131_128:0.017378452[&&PRIME ID=131 VERTEXTYPE=Speciation DISCPT=(75,0)],G132_129:0.35267379[&&PRIME ID=132 VERTEXTYPE=Leaf])G133_129:0.021160593135870237[&&PRIME ID=133 VERTEXTYPE=Additive Transfer FROMTOLINEAGE=(129,128) DISCPT=(76,1)])G134_130:0.37269029[&&PRIME ID=134 VERTEXTYPE=Speciation DISCPT=(78,0)])G135_149:0.022216284[&&PRIME ID=135 VERTEXTYPE=Speciation DISCPT=(97,0)],((((((G136_57:0.028985499[&&PRIME ID=136 VERTEXTYPE=Leaf],(G137_57:0.028156125[&&PRIME ID=137 VERTEXTYPE=Leaf],(G138_57:0.026853059[&&PRIME ID=138 VERTEXTYPE=Leaf],G139_57:0.026853059[&&PRIME ID=139 VERTEXTYPE=Leaf])G140_57:0.0013030666118952084[&&PRIME ID=140 VERTEXTYPE=Duplication DISCPT=(11,2)])G141_57:8.29373665001377E-4[&&PRIME ID=141 VERTEXTYPE=Duplication DISCPT=(13,1)])G142_57:0.007808669070272125[&&PRIME ID=142 VERTEXTYPE=Duplication DISCPT=(13,1)],G143_58:0.036794168[&&PRIME ID=143 VERTEXTYPE=Leaf])G144_59:0.33562398[&&PRIME ID=144 VERTEXTYPE=Speciation DISCPT=(17,0)],G145_129:0.37241815[&&PRIME ID=145 VERTEXTYPE=Leaf])G146_70:0.012539619008245417[&&PRIME ID=146 VERTEXTYPE=Additive Transfer FROMTOLINEAGE=(70,129) DISCPT=(77,2)],(((((G147_131:0.031522082[&&PRIME ID=147 VERTEXTYPE=Leaf],(G148_132:0.021946254[&&PRIME ID=148 VERTEXTYPE=Leaf],G149_131:0.021946254[&&PRIME ID=149 VERTEXTYPE=Leaf])G150_132:0.009575827720550911[&&PRIME ID=150 VERTEXTYPE=Additive Transfer FROMTOLINEAGE=(132,131) DISCPT=(7,2)])G151_133:0.13196709[&&PRIME ID=151 VERTEXTYPE=Speciation DISCPT=(15,0)],((G152_134:0.076638186[&&PRIME ID=152 VERTEXTYPE=Leaf],(G153_135:0.064192231[&&PRIME ID=153 VERTEXTYPE=Leaf],G154_136:0.064192231[&&PRIME ID=154 VERTEXTYPE=Leaf])G155_137:0.012445955[&&PRIME ID=155 VERTEXTYPE=Speciation DISCPT=(24,0)])G156_138:0.075523724[&&PRIME ID=156 VERTEXTYPE=Speciation DISCPT=(30,0)],(G157_139:0.099413755[&&PRIME ID=157 VERTEXTYPE=Leaf],G158_140:0.099413755[&&PRIME ID=158 VERTEXTYPE=Leaf])G159_141:0.052748154[&&PRIME ID=159 VERTEXTYPE=Speciation DISCPT=(40,0)])G160_142:0.011327267[&&PRIME ID=160 VERTEXTYPE=Speciation DISCPT=(49,0)])G161_143:0.0099224054[&&PRIME ID=161 VERTEXTYPE=Speciation DISCPT=(50,0)],G162_56:0.17341158[&&PRIME ID=162 VERTEXTYPE=Leaf])G163_56:0.030923574394785686[&&PRIME ID=163 VERTEXTYPE=Additive Transfer FROMTOLINEAGE=(56,143) DISCPT=(53,1)],G164_58:0.20433516[&&PRIME ID=164 VERTEXTYPE=Leaf])G165_60:0.11361002[&&PRIME ID=165 VERTEXTYPE=Speciation DISCPT=(56,0)],(((G166_61:0.012232882[&&PRIME ID=166 VERTEXTYPE=Leaf],G167_62:0.012232882[&&PRIME ID=167 VERTEXTYPE=Leaf])G168_63:0.096314038[&&PRIME ID=168 VERTEXTYPE=Speciation DISCPT=(7,0)],G169_64:0.10854692[&&PRIME ID=169 VERTEXTYPE=Leaf])G170_65:0.18175278[&&PRIME ID=170 VERTEXTYPE=Speciation DISCPT=(42,0)],((G171_66:0.069712947[&&PRIME ID=171 VERTEXTYPE=Leaf],G172_67:0.069712947[&&PRIME ID=172 VERTEXTYPE=Leaf])G173_68:0.11748749[&&PRIME ID=173 VERTEXTYPE=Speciation DISCPT=(25,0)],G174_193:0.18720043[&&PRIME ID=174 VERTEXTYPE=Leaf])G175_68:0.10309926798357154[&&PRIME ID=175 VERTEXTYPE=Additive Transfer FROMTOLINEAGE=(68,193) DISCPT=(54,2)])G176_69:0.027645478[&&PRIME ID=176 VERTEXTYPE=Speciation DISCPT=(67,0)])G177_70:0.067012594[&&PRIME ID=177 VERTEXTYPE=Speciation DISCPT=(72,0)])G178_70:0.13169006[&&PRIME ID=178 VERTEXTYPE=Duplication DISCPT=(80,1)],(((((G179_155:0.022675153[&&PRIME ID=179 VERTEXTYPE=Leaf],G180_156:0.022675153[&&PRIME ID=180 VERTEXTYPE=Leaf])G181_157:0.16698656[&&PRIME ID=181 VERTEXTYPE=Speciation DISCPT=(8,0)],G182_158:0.18966171[&&PRIME ID=182 VERTEXTYPE=Leaf])G183_159:0.12335274[&&PRIME ID=183 VERTEXTYPE=Speciation DISCPT=(55,0)],(((G184_155:0.022675153[&&PRIME ID=184 VERTEXTYPE=Leaf],G185_156:0.022675153[&&PRIME ID=185 VERTEXTYPE=Leaf])G186_157:0.16698656[&&PRIME ID=186 VERTEXTYPE=Speciation DISCPT=(8,0)],(G187_158:0.061488019[&&PRIME ID=187 VERTEXTYPE=Leaf],G188_158:0.061488019[&&PRIME ID=188 VERTEXTYPE=Leaf])G189_158:0.12817369124613298[&&PRIME ID=189 VERTEXTYPE=Duplication DISCPT=(23,2)])G190_159:0.08477288[&&PRIME ID=190 VERTEXTYPE=Speciation DISCPT=(55,0)],G191_158:0.27443459[&&PRIME ID=191 VERTEXTYPE=Leaf])G192_159:0.03857985664709811[&&PRIME ID=192 VERTEXTYPE=Duplication DISCPT=(64,2)])G193_159:0.15588789808970122[&&PRIME ID=193 VERTEXTYPE=Duplication DISCPT=(71,1)],((G194_160:0.29865614[&&PRIME ID=194 VERTEXTYPE=Leaf],G195_161:0.29865614[&&PRIME ID=195 VERTEXTYPE=Leaf])G196_162:0.08422821[&&PRIME ID=196 VERTEXTYPE=Speciation DISCPT=(69,0)],G197_163:0.38288435[&&PRIME ID=197 VERTEXTYPE=Leaf])G198_164:0.086017995[&&PRIME ID=198 VERTEXTYPE=Speciation DISCPT=(79,0)])G199_165:0.036822911[&&PRIME ID=199 VERTEXTYPE=Speciation DISCPT=(85,0)],(((G200_166:0.088752494[&&PRIME ID=200 VERTEXTYPE=Leaf],G201_167:0.088752494[&&PRIME ID=201 VERTEXTYPE=Leaf])G202_168:0.081971046[&&PRIME ID=202 VERTEXTYPE=Speciation DISCPT=(39,0)],G203_169:0.17072354[&&PRIME ID=203 VERTEXTYPE=Leaf])G204_170:0.12125857[&&PRIME ID=204 VERTEXTYPE=Speciation DISCPT=(53,0)],((G205_171:0.084910203[&&PRIME ID=205 VERTEXTYPE=Leaf],G206_172:0.084910203[&&PRIME ID=206 VERTEXTYPE=Leaf])G207_173:0.11546632[&&PRIME ID=207 VERTEXTYPE=Speciation DISCPT=(38,0)],(((G208_100:0.011393625[&&PRIME ID=208 VERTEXTYPE=Leaf],G209_101:0.011393625[&&PRIME ID=209 VERTEXTYPE=Leaf])G210_102:0.11814529[&&PRIME ID=210 VERTEXTYPE=Speciation DISCPT=(6,0)],((G211_150:0.0043308753[&&PRIME ID=211 VERTEXTYPE=Leaf],G212_103:0.0043308753[&&PRIME ID=212 VERTEXTYPE=Leaf])G213_103:0.0989762046985803[&&PRIME ID=213 VERTEXTYPE=Additive Transfer FROMTOLINEAGE=(103,150) DISCPT=(2,2)],G214_104:0.10330708[&&PRIME ID=214 VERTEXTYPE=Leaf])G215_105:0.026231834[&&PRIME ID=215 VERTEXTYPE=Speciation DISCPT=(41,0)])G216_106:0.036817206[&&PRIME ID=216 VERTEXTYPE=Speciation DISCPT=(45,0)],((G217_107:0.07031135[&&PRIME ID=217 VERTEXTYPE=Leaf],(G218_108:0.062018464[&&PRIME ID=218 VERTEXTYPE=Leaf],(G219_61:0.012232882[&&PRIME ID=219 VERTEXTYPE=Leaf],(G220_61:0.0042327751[&&PRIME ID=220 VERTEXTYPE=Leaf],G221_62:0.0042327751[&&PRIME ID=221 VERTEXTYPE=Leaf])G222_62:0.008000106865792429[&&PRIME ID=222 VERTEXTYPE=Additive Transfer FROMTOLINEAGE=(62,61) DISCPT=(2,1)])G223_63:0.049785582[&&PRIME ID=223 VERTEXTYPE=Speciation DISCPT=(7,0)])G224_108:0.00829288572934803[&&PRIME ID=224 VERTEXTYPE=Additive Transfer FROMTOLINEAGE=(108,63) DISCPT=(23,2)])G225_109:0.064970597[&&PRIME ID=225 VERTEXTYPE=Speciation DISCPT=(26,0)],G226_169:0.13528195[&&PRIME ID=226 VERTEXTYPE=Leaf])G227_109:0.031074173522451565[&&PRIME ID=227 VERTEXTYPE=Additive Transfer FROMTOLINEAGE=(109,169) DISCPT=(46,1)])G228_110:0.034020404[&&PRIME ID=228 VERTEXTYPE=Speciation DISCPT=(51,0)])G229_173:0.09160558491690339[&&PRIME ID=229 VERTEXTYPE=Additive Transfer FROMTOLINEAGE=(173,110) DISCPT=(55,2)])G230_174:0.21374315[&&PRIME ID=230 VERTEXTYPE=Speciation DISCPT=(68,0)])G231_175:0.01092258[&&PRIME ID=231 VERTEXTYPE=Speciation DISCPT=(88,0)])G232_176:0.15109569[&&PRIME ID=232 VERTEXTYPE=Speciation DISCPT=(89,0)],(((G233_186:0.010224094[&&PRIME ID=233 VERTEXTYPE=Leaf],G234_187:0.010224094[&&PRIME ID=234 VERTEXTYPE=Leaf])G235_188:0.070185868[&&PRIME ID=235 VERTEXTYPE=Speciation DISCPT=(5,0)],((G236_186:0.010224094[&&PRIME ID=236 VERTEXTYPE=Leaf],G237_187:0.010224094[&&PRIME ID=237 VERTEXTYPE=Leaf])G238_188:0.06336034[&&PRIME ID=238 VERTEXTYPE=Speciation DISCPT=(5,0)],G239_190:0.073584434[&&PRIME ID=239 VERTEXTYPE=Leaf])G240_191:0.0068255281[&&PRIME ID=240 VERTEXTYPE=Speciation DISCPT=(27,0)])G241_192:0.13945951[&&PRIME ID=241 VERTEXTYPE=Speciation DISCPT=(33,0)],G242_193:0.21986947[&&PRIME ID=242 VERTEXTYPE=Leaf])G243_194:0.44787406[&&PRIME ID=243 VERTEXTYPE=Speciation DISCPT=(59,0)])G244_196:0.10099743[&&PRIME ID=244 VERTEXTYPE=Speciation DISCPT=(95,0)])G245_197:0.075771877[&&PRIME ID=245 VERTEXTYPE=Speciation DISCPT=(98,0)])G246_198:0.0[&&PRIME ID=246 VERTEXTYPE=Speciation DISCPT=(99,0)][&&PRIME NAME=PrunedTree];
