# Supplementary material for: Assessing the accuracy of phylogenetic rooting methods on prokaryotic gene families
Source: PLoS One. 2020 May 15;15(5):e0232950. doi: 10.1371/journal.pone.0232950 (PMC7228096; doi:10.1371/journal.pone.0232950)
Supplement: S1 Dataset — (ZIP) [file pone.0232950.s002.zip › AllSimulatedDatasets/R-025-HI-NR/original_trees/tree94]

((((G0_134:0.47777484[&&PRIME ID=0 VERTEXTYPE=Leaf],(G1_136:0.43880486[&&PRIME ID=1 VERTEXTYPE=Leaf],((((((G2_99:0.0093645558[&&PRIME ID=2 VERTEXTYPE=Leaf],G3_100:0.0093645558[&&PRIME ID=3 VERTEXTYPE=Leaf])G4_101:0.092630654[&&PRIME ID=4 VERTEXTYPE=Speciation DISCPT=(5,0)],G5_102:0.10199521[&&PRIME ID=5 VERTEXTYPE=Leaf])G6_103:0.0097102063[&&PRIME ID=6 VERTEXTYPE=Speciation DISCPT=(43,0)],G7_137:0.11170542[&&PRIME ID=7 VERTEXTYPE=Leaf])G8_137:0.06285519366279534[&&PRIME ID=8 VERTEXTYPE=Additive Transfer FROMTOLINEAGE=(137,103) DISCPT=(46,2)],G9_138:0.17456061[&&PRIME ID=9 VERTEXTYPE=Leaf])G10_139:0.11543198[&&PRIME ID=10 VERTEXTYPE=Speciation DISCPT=(59,0)],(G11_140:0.23909582[&&PRIME ID=11 VERTEXTYPE=Leaf],(((((G12_141:0.023319502[&&PRIME ID=12 VERTEXTYPE=Leaf],G13_142:0.023319502[&&PRIME ID=13 VERTEXTYPE=Leaf])G14_143:0.064730013[&&PRIME ID=14 VERTEXTYPE=Speciation DISCPT=(12,0)],G15_140:0.088049515[&&PRIME ID=15 VERTEXTYPE=Leaf])G16_143:0.06678897545193407[&&PRIME ID=16 VERTEXTYPE=Additive Transfer FROMTOLINEAGE=(143,140) DISCPT=(35,1)],(G17_148:0.011650197[&&PRIME ID=17 VERTEXTYPE=Leaf],G18_149:0.011650197[&&PRIME ID=18 VERTEXTYPE=Leaf])G19_150:0.1431883[&&PRIME ID=19 VERTEXTYPE=Speciation DISCPT=(6,0)])G20_145:0.0376939[&&PRIME ID=20 VERTEXTYPE=Speciation DISCPT=(57,0)],G21_146:0.19253239[&&PRIME ID=21 VERTEXTYPE=Leaf])G22_147:0.012087938[&&PRIME ID=22 VERTEXTYPE=Speciation DISCPT=(61,0)],(G23_148:0.011650197[&&PRIME ID=23 VERTEXTYPE=Leaf],G24_149:0.011650197[&&PRIME ID=24 VERTEXTYPE=Leaf])G25_150:0.19297013[&&PRIME ID=25 VERTEXTYPE=Speciation DISCPT=(6,0)])G26_151:0.034475487[&&PRIME ID=26 VERTEXTYPE=Speciation DISCPT=(65,0)])G27_152:0.050896774[&&PRIME ID=27 VERTEXTYPE=Speciation DISCPT=(67,0)])G28_153:0.054238078[&&PRIME ID=28 VERTEXTYPE=Speciation DISCPT=(75,0)],G29_155:0.34423067[&&PRIME ID=29 VERTEXTYPE=Leaf])G30_157:0.094574192[&&PRIME ID=30 VERTEXTYPE=Speciation DISCPT=(79,0)])G31_158:0.038969983[&&PRIME ID=31 VERTEXTYPE=Speciation DISCPT=(85,0)])G32_159:0.15800348[&&PRIME ID=32 VERTEXTYPE=Speciation DISCPT=(90,0)],((G33_0:0.28083309[&&PRIME ID=33 VERTEXTYPE=Leaf],G34_1:0.28083309[&&PRIME ID=34 VERTEXTYPE=Leaf])G35_2:0.23283318[&&PRIME ID=35 VERTEXTYPE=Speciation DISCPT=(74,0)],(G36_3:0.12468688[&&PRIME ID=36 VERTEXTYPE=Leaf],(G37_4:0.0055287201[&&PRIME ID=37 VERTEXTYPE=Leaf],G38_5:0.0055287201[&&PRIME ID=38 VERTEXTYPE=Leaf])G39_6:0.11915816[&&PRIME ID=39 VERTEXTYPE=Speciation DISCPT=(4,0)])G40_7:0.38897939[&&PRIME ID=40 VERTEXTYPE=Speciation DISCPT=(50,0)])G41_8:0.12211205[&&PRIME ID=41 VERTEXTYPE=Speciation DISCPT=(91,0)])G42_8:0.12422062019163227[&&PRIME ID=42 VERTEXTYPE=Additive Transfer FROMTOLINEAGE=(8,159) DISCPT=(94,1)],(((G43_9:0.071798351[&&PRIME ID=43 VERTEXTYPE=Leaf],((G44_24:0.045055321[&&PRIME ID=44 VERTEXTYPE=Leaf],G45_10:0.045055321[&&PRIME ID=45 VERTEXTYPE=Leaf])G46_10:0.020857367511724217[&&PRIME ID=46 VERTEXTYPE=Additive Transfer FROMTOLINEAGE=(10,24) DISCPT=(17,2)],G47_11:0.065912689[&&PRIME ID=47 VERTEXTYPE=Leaf])G48_12:0.0058856619[&&PRIME ID=48 VERTEXTYPE=Speciation DISCPT=(24,0)])G49_13:0.36821027[&&PRIME ID=49 VERTEXTYPE=Speciation DISCPT=(30,0)],((((G50_18:0.085154957[&&PRIME ID=50 VERTEXTYPE=Leaf],G51_19:0.085154957[&&PRIME ID=51 VERTEXTYPE=Leaf])G52_20:0.0070570073[&&PRIME ID=52 VERTEXTYPE=Speciation DISCPT=(35,0)],(((G53_21:0.0031113395[&&PRIME ID=53 VERTEXTYPE=Leaf],G54_22:0.0031113395[&&PRIME ID=54 VERTEXTYPE=Leaf])G55_23:0.055180258[&&PRIME ID=55 VERTEXTYPE=Speciation DISCPT=(1,0)],G56_24:0.058291597[&&PRIME ID=56 VERTEXTYPE=Leaf])G57_25:0.0072525178[&&PRIME ID=57 VERTEXTYPE=Speciation DISCPT=(22,0)],(G58_26:0.056968151[&&PRIME ID=58 VERTEXTYPE=Leaf],G59_27:0.056968151[&&PRIME ID=59 VERTEXTYPE=Leaf])G60_28:0.0085759638[&&PRIME ID=60 VERTEXTYPE=Speciation DISCPT=(21,0)])G61_29:0.026667849[&&PRIME ID=61 VERTEXTYPE=Speciation DISCPT=(23,0)])G62_30:0.0010003067[&&PRIME ID=62 VERTEXTYPE=Speciation DISCPT=(36,0)],G63_31:0.093212271[&&PRIME ID=63 VERTEXTYPE=Leaf])G64_32:0.20015667[&&PRIME ID=64 VERTEXTYPE=Speciation DISCPT=(37,0)],((G65_53:0.096607183[&&PRIME ID=65 VERTEXTYPE=Leaf],(G66_54:0.0027001844[&&PRIME ID=66 VERTEXTYPE=Leaf],G67_54:0.0027001844[&&PRIME ID=67 VERTEXTYPE=Leaf])G68_54:0.0939069985528074[&&PRIME ID=68 VERTEXTYPE=Duplication DISCPT=(0,2)])G69_55:0.13647882[&&PRIME ID=69 VERTEXTYPE=Speciation DISCPT=(40,0)],(G70_56:0.19672857[&&PRIME ID=70 VERTEXTYPE=Leaf],(G71_57:0.039217125[&&PRIME ID=71 VERTEXTYPE=Leaf],G72_58:0.039217125[&&PRIME ID=72 VERTEXTYPE=Leaf])G73_59:0.15751144[&&PRIME ID=73 VERTEXTYPE=Speciation DISCPT=(16,0)])G74_60:0.036357436[&&PRIME ID=74 VERTEXTYPE=Speciation DISCPT=(62,0)])G75_65:0.060282939[&&PRIME ID=75 VERTEXTYPE=Speciation DISCPT=(66,0)])G76_66:0.14663968[&&PRIME ID=76 VERTEXTYPE=Speciation DISCPT=(77,0)])G77_13:0.013796934075177032[&&PRIME ID=77 VERTEXTYPE=Additive Transfer FROMTOLINEAGE=(13,76) DISCPT=(86,1)],((G78_14:0.02311345[&&PRIME ID=78 VERTEXTYPE=Leaf],(G79_57:0.0015609093[&&PRIME ID=79 VERTEXTYPE=Leaf],G80_15:0.0015609093[&&PRIME ID=80 VERTEXTYPE=Leaf])G81_15:0.021552540661863104[&&PRIME ID=81 VERTEXTYPE=Additive Transfer FROMTOLINEAGE=(15,57) DISCPT=(0,2)])G82_16:0.26803866[&&PRIME ID=82 VERTEXTYPE=Speciation DISCPT=(11,0)],G83_15:0.29115211[&&PRIME ID=83 VERTEXTYPE=Leaf])G84_16:0.16265343970914348[&&PRIME ID=84 VERTEXTYPE=Duplication DISCPT=(75,1)])G85_17:0.30619339[&&PRIME ID=85 VERTEXTYPE=Speciation DISCPT=(87,0)])G86_78:0.052765144[&&PRIME ID=86 VERTEXTYPE=Speciation DISCPT=(96,0)],(((G87_137:0.17456061[&&PRIME ID=87 VERTEXTYPE=Leaf],G88_138:0.17456061[&&PRIME ID=88 VERTEXTYPE=Leaf])G89_139:0.014176454[&&PRIME ID=89 VERTEXTYPE=Speciation DISCPT=(59,0)],G90_126:0.18873706[&&PRIME ID=90 VERTEXTYPE=Leaf])G91_126:0.61265684[&&PRIME ID=91 VERTEXTYPE=Additive Transfer FROMTOLINEAGE=(126,139) DISCPT=(59,2)],((((G92_79:0.046551132[&&PRIME ID=92 VERTEXTYPE=Leaf],(G93_80:0.010561976[&&PRIME ID=93 VERTEXTYPE=Leaf],G94_80:0.010561976[&&PRIME ID=94 VERTEXTYPE=Leaf])G95_80:0.03598915604319434[&&PRIME ID=95 VERTEXTYPE=Duplication DISCPT=(5,2)])G96_81:0.038074268[&&PRIME ID=96 VERTEXTYPE=Speciation DISCPT=(18,0)],G97_82:0.0846254[&&PRIME ID=97 VERTEXTYPE=Leaf])G98_85:0.60584847[&&PRIME ID=98 VERTEXTYPE=Speciation DISCPT=(34,0)],((((G99_176:0.051210231[&&PRIME ID=99 VERTEXTYPE=Leaf],G100_176:0.051210231[&&PRIME ID=100 VERTEXTYPE=Leaf])G101_176:0.11883332745329059[&&PRIME ID=101 VERTEXTYPE=Duplication DISCPT=(19,2)],G102_185:0.17004356[&&PRIME ID=102 VERTEXTYPE=Leaf])G103_176:0.029156891719603114[&&PRIME ID=103 VERTEXTYPE=Additive Transfer FROMTOLINEAGE=(176,185) DISCPT=(58,1)],((G104_164:0.043184691[&&PRIME ID=104 VERTEXTYPE=Leaf],G105_176:0.043184691[&&PRIME ID=105 VERTEXTYPE=Leaf])G106_176:0.10482355587910834[&&PRIME ID=106 VERTEXTYPE=Additive Transfer FROMTOLINEAGE=(176,164) DISCPT=(17,1)],G107_177:0.14800824[&&PRIME ID=107 VERTEXTYPE=Leaf])G108_177:0.05119220305525251[&&PRIME ID=108 VERTEXTYPE=Additive Transfer FROMTOLINEAGE=(177,176) DISCPT=(54,2)])G109_178:0.010336452[&&PRIME ID=109 VERTEXTYPE=Speciation DISCPT=(64,0)],G110_126:0.2095369[&&PRIME ID=110 VERTEXTYPE=Leaf])G111_126:0.4809369681834017[&&PRIME ID=111 VERTEXTYPE=Additive Transfer FROMTOLINEAGE=(126,178) DISCPT=(65,1)])G112_127:0.011578339[&&PRIME ID=112 VERTEXTYPE=Speciation DISCPT=(95,0)],((G113_82:0.53431901[&&PRIME ID=113 VERTEXTYPE=Leaf],((G114_87:0.0047055783[&&PRIME ID=114 VERTEXTYPE=Leaf],G115_88:0.0047055783[&&PRIME ID=115 VERTEXTYPE=Leaf])G116_89:0.11265544[&&PRIME ID=116 VERTEXTYPE=Speciation DISCPT=(3,0)],G117_90:0.11736102[&&PRIME ID=117 VERTEXTYPE=Leaf])G118_91:0.41695798[&&PRIME ID=118 VERTEXTYPE=Speciation DISCPT=(49,0)])G119_125:0.15615486[&&PRIME ID=119 VERTEXTYPE=Speciation DISCPT=(93,0)],((G120_126:0.56731744[&&PRIME ID=120 VERTEXTYPE=Leaf],G121_126:0.56731744[&&PRIME ID=121 VERTEXTYPE=Leaf])G122_126:0.05262912639280775[&&PRIME ID=122 VERTEXTYPE=Duplication DISCPT=(93,2)],(G123_93:0.01895913[&&PRIME ID=123 VERTEXTYPE=Leaf],G124_126:0.01895913[&&PRIME ID=124 VERTEXTYPE=Leaf])G125_126:0.60098743[&&PRIME ID=125 VERTEXTYPE=Additive Transfer FROMTOLINEAGE=(126,93) DISCPT=(7,2)])G126_126:0.07052730730899102[&&PRIME ID=126 VERTEXTYPE=Duplication DISCPT=(94,1)])G127_127:0.011578339[&&PRIME ID=127 VERTEXTYPE=Speciation DISCPT=(95,0)])G128_127:0.09934168970113808[&&PRIME ID=128 VERTEXTYPE=Additive Transfer FROMTOLINEAGE=(127,196) DISCPT=(95,1)])G129_127:0.011370189040780899[&&PRIME ID=129 VERTEXTYPE=Duplication DISCPT=(97,1)])G130_127:0.1831504[&&PRIME ID=130 VERTEXTYPE=Additive Transfer FROMTOLINEAGE=(127,78) DISCPT=(97,1)][&&PRIME NAME=PrunedTree];
