# Supplementary material for: Assessing the accuracy of phylogenetic rooting methods on prokaryotic gene families
Source: PLoS One. 2020 May 15;15(5):e0232950. doi: 10.1371/journal.pone.0232950 (PMC7228096; doi:10.1371/journal.pone.0232950)
Supplement: S1 Dataset — (ZIP) [file pone.0232950.s002.zip › AllSimulatedDatasets/R-025-HI-NR/original_trees/tree95]

(((((G0_178:0.033573573[&&PRIME ID=0 VERTEXTYPE=Leaf],G1_179:0.033573573[&&PRIME ID=1 VERTEXTYPE=Leaf])G2_180:0.16377487[&&PRIME ID=2 VERTEXTYPE=Speciation DISCPT=(14,0)],G3_181:0.19734844[&&PRIME ID=3 VERTEXTYPE=Leaf])G4_182:0.10387853[&&PRIME ID=4 VERTEXTYPE=Speciation DISCPT=(66,0)],(((G5_183:0.10087817[&&PRIME ID=5 VERTEXTYPE=Leaf],G6_184:0.10087817[&&PRIME ID=6 VERTEXTYPE=Leaf])G7_185:0.017653827[&&PRIME ID=7 VERTEXTYPE=Speciation DISCPT=(40,0)],(G8_186:0.03311352[&&PRIME ID=8 VERTEXTYPE=Leaf],G9_187:0.03311352[&&PRIME ID=9 VERTEXTYPE=Leaf])G10_188:0.085418477[&&PRIME ID=10 VERTEXTYPE=Speciation DISCPT=(13,0)])G11_189:0.021157255[&&PRIME ID=11 VERTEXTYPE=Speciation DISCPT=(50,0)],(G12_190:0.07484041[&&PRIME ID=12 VERTEXTYPE=Leaf],(G13_108:0.019902198[&&PRIME ID=13 VERTEXTYPE=Leaf],G14_191:0.019902198[&&PRIME ID=14 VERTEXTYPE=Leaf])G15_191:0.05493821153379595[&&PRIME ID=15 VERTEXTYPE=Additive Transfer FROMTOLINEAGE=(191,108) DISCPT=(9,2)])G16_192:0.064848842[&&PRIME ID=16 VERTEXTYPE=Speciation DISCPT=(35,0)])G17_193:0.16153771[&&PRIME ID=17 VERTEXTYPE=Speciation DISCPT=(53,0)])G18_194:0.077097427[&&PRIME ID=18 VERTEXTYPE=Speciation DISCPT=(82,0)],((G19_0:0.16374246[&&PRIME ID=19 VERTEXTYPE=Leaf],(G20_1:0.0067652469[&&PRIME ID=20 VERTEXTYPE=Leaf],G21_2:0.0067652469[&&PRIME ID=21 VERTEXTYPE=Leaf])G22_3:0.15697721[&&PRIME ID=22 VERTEXTYPE=Speciation DISCPT=(3,0)])G23_4:0.10623076[&&PRIME ID=23 VERTEXTYPE=Speciation DISCPT=(60,0)],(G24_5:0.12032777[&&PRIME ID=24 VERTEXTYPE=Leaf],(G25_6:0.04678984[&&PRIME ID=25 VERTEXTYPE=Leaf],G26_7:0.04678984[&&PRIME ID=26 VERTEXTYPE=Leaf])G27_8:0.073537927[&&PRIME ID=27 VERTEXTYPE=Speciation DISCPT=(22,0)])G28_9:0.14964546[&&PRIME ID=28 VERTEXTYPE=Speciation DISCPT=(51,0)])G29_10:0.10835117[&&PRIME ID=29 VERTEXTYPE=Speciation DISCPT=(78,0)])G30_10:0.22910188940986462[&&PRIME ID=30 VERTEXTYPE=Additive Transfer FROMTOLINEAGE=(10,194) DISCPT=(90,1)],(((G31_64:0.066542674[&&PRIME ID=31 VERTEXTYPE=Leaf],G32_65:0.066542674[&&PRIME ID=32 VERTEXTYPE=Leaf])G33_66:0.3414267[&&PRIME ID=33 VERTEXTYPE=Speciation DISCPT=(31,0)],(((((G34_72:0.010269444[&&PRIME ID=34 VERTEXTYPE=Leaf],G35_73:0.010269444[&&PRIME ID=35 VERTEXTYPE=Leaf])G36_74:0.065508504[&&PRIME ID=36 VERTEXTYPE=Speciation DISCPT=(6,0)],G37_75:0.075777948[&&PRIME ID=37 VERTEXTYPE=Leaf])G38_76:0.027921699[&&PRIME ID=38 VERTEXTYPE=Speciation DISCPT=(36,0)],(G39_77:0.051893249[&&PRIME ID=39 VERTEXTYPE=Leaf],G40_78:0.051893249[&&PRIME ID=40 VERTEXTYPE=Leaf])G41_79:0.051806398[&&PRIME ID=41 VERTEXTYPE=Speciation DISCPT=(26,0)])G42_80:0.13347495[&&PRIME ID=42 VERTEXTYPE=Speciation DISCPT=(43,0)],(G43_83:0.20703719[&&PRIME ID=43 VERTEXTYPE=Leaf],G44_85:0.20703719[&&PRIME ID=44 VERTEXTYPE=Leaf])G45_86:0.03013741[&&PRIME ID=45 VERTEXTYPE=Speciation DISCPT=(67,0)])G46_87:0.15603105[&&PRIME ID=46 VERTEXTYPE=Speciation DISCPT=(74,0)],(((G47_88:0.034755828[&&PRIME ID=47 VERTEXTYPE=Leaf],G48_89:0.034755828[&&PRIME ID=48 VERTEXTYPE=Leaf])G49_88:0.04559473686698319[&&PRIME ID=49 VERTEXTYPE=Additive Transfer FROMTOLINEAGE=(88,89) DISCPT=(14,2)],G50_89:0.080350565[&&PRIME ID=50 VERTEXTYPE=Leaf])G51_90:0.078788588[&&PRIME ID=51 VERTEXTYPE=Speciation DISCPT=(37,0)],(G52_91:0.047829747[&&PRIME ID=52 VERTEXTYPE=Leaf],(G53_92:0.0080011729[&&PRIME ID=53 VERTEXTYPE=Leaf],G54_93:0.0080011729[&&PRIME ID=54 VERTEXTYPE=Leaf])G55_94:0.039828574[&&PRIME ID=55 VERTEXTYPE=Speciation DISCPT=(4,0)])G56_95:0.11130941[&&PRIME ID=56 VERTEXTYPE=Speciation DISCPT=(24,0)])G57_96:0.2340665[&&PRIME ID=57 VERTEXTYPE=Speciation DISCPT=(59,0)])G58_97:0.014763723[&&PRIME ID=58 VERTEXTYPE=Speciation DISCPT=(91,0)])G59_98:0.19088083[&&PRIME ID=59 VERTEXTYPE=Speciation DISCPT=(92,0)],((((((G60_137:0.14552966[&&PRIME ID=60 VERTEXTYPE=Leaf],G61_140:0.14552966[&&PRIME ID=61 VERTEXTYPE=Leaf])G62_141:0.096686679[&&PRIME ID=62 VERTEXTYPE=Speciation DISCPT=(54,0)],(((G63_142:0.10861887[&&PRIME ID=63 VERTEXTYPE=Leaf],(G64_143:0.043842825[&&PRIME ID=64 VERTEXTYPE=Leaf],G65_144:0.043842825[&&PRIME ID=65 VERTEXTYPE=Leaf])G66_145:0.064776041[&&PRIME ID=66 VERTEXTYPE=Speciation DISCPT=(21,0)])G67_146:0.045636604[&&PRIME ID=67 VERTEXTYPE=Speciation DISCPT=(45,0)],(G68_147:0.017913115[&&PRIME ID=68 VERTEXTYPE=Leaf],G69_75:0.017913115[&&PRIME ID=69 VERTEXTYPE=Leaf])G70_147:0.1363423553166902[&&PRIME ID=70 VERTEXTYPE=Additive Transfer FROMTOLINEAGE=(147,75) DISCPT=(8,2)])G71_148:0.035191594[&&PRIME ID=71 VERTEXTYPE=Speciation DISCPT=(58,0)],(G72_149:6.1824427E-4[&&PRIME ID=72 VERTEXTYPE=Leaf],G73_150:6.1824427E-4[&&PRIME ID=73 VERTEXTYPE=Leaf])G74_151:0.18882882[&&PRIME ID=74 VERTEXTYPE=Speciation DISCPT=(1,0)])G75_152:0.052769276[&&PRIME ID=75 VERTEXTYPE=Speciation DISCPT=(65,0)])G76_153:0.081341458[&&PRIME ID=76 VERTEXTYPE=Speciation DISCPT=(75,0)],((((G77_154:0.11198204[&&PRIME ID=77 VERTEXTYPE=Leaf],(G78_155:0.055839344[&&PRIME ID=78 VERTEXTYPE=Leaf],G79_155:0.055839344[&&PRIME ID=79 VERTEXTYPE=Leaf])G80_155:0.056142699[&&PRIME ID=80 VERTEXTYPE=Duplication DISCPT=(28,1)])G81_160:0.0095705409[&&PRIME ID=81 VERTEXTYPE=Speciation DISCPT=(48,0)],G82_29:0.12155258[&&PRIME ID=82 VERTEXTYPE=Leaf])G83_160:0.14894762[&&PRIME ID=83 VERTEXTYPE=Duplication DISCPT=(51,1)],((G84_161:0.14749467[&&PRIME ID=84 VERTEXTYPE=Leaf],(G85_11:0.059616743[&&PRIME ID=85 VERTEXTYPE=Leaf],G86_161:0.059616743[&&PRIME ID=86 VERTEXTYPE=Leaf])G87_161:0.08787792828556959[&&PRIME ID=87 VERTEXTYPE=Additive Transfer FROMTOLINEAGE=(161,11) DISCPT=(29,1)])G88_161:0.10334233829271847[&&PRIME ID=88 VERTEXTYPE=Duplication DISCPT=(55,1)],((G89_165:0.0094856059[&&PRIME ID=89 VERTEXTYPE=Leaf],G90_171:0.0094856059[&&PRIME ID=90 VERTEXTYPE=Leaf])G91_171:0.20365988236225188[&&PRIME ID=91 VERTEXTYPE=Additive Transfer FROMTOLINEAGE=(171,165) DISCPT=(4,2)],(G92_162:0.17581172[&&PRIME ID=92 VERTEXTYPE=Leaf],(((G93_142:0.10861887[&&PRIME ID=93 VERTEXTYPE=Leaf],(G94_143:0.043842825[&&PRIME ID=94 VERTEXTYPE=Leaf],G95_144:0.043842825[&&PRIME ID=95 VERTEXTYPE=Leaf])G96_145:0.064776041[&&PRIME ID=96 VERTEXTYPE=Speciation DISCPT=(21,0)])G97_146:0.028944607[&&PRIME ID=97 VERTEXTYPE=Speciation DISCPT=(45,0)],(G98_142:0.10861887[&&PRIME ID=98 VERTEXTYPE=Leaf],(G99_140:0.053204028[&&PRIME ID=99 VERTEXTYPE=Leaf],(G100_143:0.043842825[&&PRIME ID=100 VERTEXTYPE=Leaf],G101_144:0.043842825[&&PRIME ID=101 VERTEXTYPE=Leaf])G102_145:0.009361203[&&PRIME ID=102 VERTEXTYPE=Speciation DISCPT=(21,0)])G103_145:0.05541483809045675[&&PRIME ID=103 VERTEXTYPE=Additive Transfer FROMTOLINEAGE=(145,140) DISCPT=(27,1)])G104_146:0.028944607[&&PRIME ID=104 VERTEXTYPE=Speciation DISCPT=(45,0)])G105_146:0.01669199694477322[&&PRIME ID=105 VERTEXTYPE=Duplication DISCPT=(52,2)],G106_147:0.15425547[&&PRIME ID=106 VERTEXTYPE=Leaf])G107_148:0.021556247[&&PRIME ID=107 VERTEXTYPE=Speciation DISCPT=(58,0)])G108_162:0.03733377098252499[&&PRIME ID=108 VERTEXTYPE=Additive Transfer FROMTOLINEAGE=(162,148) DISCPT=(63,1)])G109_162:0.037691521691111625[&&PRIME ID=109 VERTEXTYPE=Additive Transfer FROMTOLINEAGE=(162,171) DISCPT=(68,1)])G110_163:0.019663199[&&PRIME ID=110 VERTEXTYPE=Speciation DISCPT=(76,0)])G111_164:0.051044747[&&PRIME ID=111 VERTEXTYPE=Speciation DISCPT=(79,0)],(G112_165:0.28682031[&&PRIME ID=112 VERTEXTYPE=Leaf],(G113_155:0.073170999[&&PRIME ID=113 VERTEXTYPE=Leaf],(G114_156:0.054295008[&&PRIME ID=114 VERTEXTYPE=Leaf],G115_157:0.054295008[&&PRIME ID=115 VERTEXTYPE=Leaf])G116_158:0.018875991[&&PRIME ID=116 VERTEXTYPE=Speciation DISCPT=(28,0)])G117_159:0.21364931[&&PRIME ID=117 VERTEXTYPE=Speciation DISCPT=(33,0)])G118_167:0.034724646[&&PRIME ID=118 VERTEXTYPE=Speciation DISCPT=(80,0)])G119_168:0.0020128409[&&PRIME ID=119 VERTEXTYPE=Speciation DISCPT=(87,0)])G120_169:0.11871806[&&PRIME ID=120 VERTEXTYPE=Speciation DISCPT=(88,0)],(((G121_120:0.0181517[&&PRIME ID=121 VERTEXTYPE=Leaf],G122_121:0.0181517[&&PRIME ID=122 VERTEXTYPE=Leaf])G123_122:0.096379249[&&PRIME ID=123 VERTEXTYPE=Speciation DISCPT=(9,0)],(G124_123:0.040157364[&&PRIME ID=124 VERTEXTYPE=Leaf],G125_124:0.040157364[&&PRIME ID=125 VERTEXTYPE=Leaf])G126_125:0.074373585[&&PRIME ID=126 VERTEXTYPE=Speciation DISCPT=(18,0)])G127_126:0.10491073[&&PRIME ID=127 VERTEXTYPE=Speciation DISCPT=(49,0)],(G128_85:0.1506788[&&PRIME ID=128 VERTEXTYPE=Leaf],((G129_128:0.052492566[&&PRIME ID=129 VERTEXTYPE=Leaf],G130_129:0.052492566[&&PRIME ID=130 VERTEXTYPE=Leaf])G131_130:0.044690964[&&PRIME ID=131 VERTEXTYPE=Speciation DISCPT=(27,0)],((G132_132:0.0056868131[&&PRIME ID=132 VERTEXTYPE=Leaf],G133_133:0.0056868131[&&PRIME ID=133 VERTEXTYPE=Leaf])G134_132:0.018125053856715857[&&PRIME ID=134 VERTEXTYPE=Additive Transfer FROMTOLINEAGE=(132,133) DISCPT=(2,1)],G135_133:0.023811867[&&PRIME ID=135 VERTEXTYPE=Leaf])G136_134:0.073371663[&&PRIME ID=136 VERTEXTYPE=Speciation DISCPT=(11,0)])G137_135:0.053495274[&&PRIME ID=137 VERTEXTYPE=Speciation DISCPT=(39,0)])G138_135:0.06876287543646803[&&PRIME ID=138 VERTEXTYPE=Additive Transfer FROMTOLINEAGE=(135,85) DISCPT=(56,1)])G139_136:0.22283418[&&PRIME ID=139 VERTEXTYPE=Speciation DISCPT=(70,0)])G140_136:0.027666963103054578[&&PRIME ID=140 VERTEXTYPE=Additive Transfer FROMTOLINEAGE=(136,169) DISCPT=(94,1)],(((((G141_137:0.042293583[&&PRIME ID=141 VERTEXTYPE=Leaf],G142_138:0.042293583[&&PRIME ID=142 VERTEXTYPE=Leaf])G143_139:0.027379972[&&PRIME ID=143 VERTEXTYPE=Speciation DISCPT=(20,0)],G144_44:0.069673555[&&PRIME ID=144 VERTEXTYPE=Leaf])G145_139:0.07585610452969643[&&PRIME ID=145 VERTEXTYPE=Additive Transfer FROMTOLINEAGE=(139,44) DISCPT=(31,2)],((G146_132:0.023811867[&&PRIME ID=146 VERTEXTYPE=Leaf],G147_133:0.023811867[&&PRIME ID=147 VERTEXTYPE=Leaf])G148_134:0.049399378[&&PRIME ID=148 VERTEXTYPE=Speciation DISCPT=(11,0)],(G149_140:0.012988777[&&PRIME ID=149 VERTEXTYPE=Leaf],G150_140:0.012988777[&&PRIME ID=150 VERTEXTYPE=Leaf])G151_140:0.06022246866769404[&&PRIME ID=151 VERTEXTYPE=Duplication DISCPT=(6,2)])G152_140:0.07231841462064376[&&PRIME ID=152 VERTEXTYPE=Additive Transfer FROMTOLINEAGE=(140,134) DISCPT=(33,1)])G153_141:0.096686679[&&PRIME ID=153 VERTEXTYPE=Speciation DISCPT=(54,0)],(((G154_142:0.10861887[&&PRIME ID=154 VERTEXTYPE=Leaf],(G155_143:0.043842825[&&PRIME ID=155 VERTEXTYPE=Leaf],G156_144:0.043842825[&&PRIME ID=156 VERTEXTYPE=Leaf])G157_145:0.064776041[&&PRIME ID=157 VERTEXTYPE=Speciation DISCPT=(21,0)])G158_146:0.045636604[&&PRIME ID=158 VERTEXTYPE=Speciation DISCPT=(45,0)],G159_147:0.15425547[&&PRIME ID=159 VERTEXTYPE=Leaf])G160_148:0.035191594[&&PRIME ID=160 VERTEXTYPE=Speciation DISCPT=(58,0)],G161_113:0.18944707[&&PRIME ID=161 VERTEXTYPE=Leaf])G162_152:0.052769276[&&PRIME ID=162 VERTEXTYPE=Speciation DISCPT=(65,0)])G163_153:0.081341458[&&PRIME ID=163 VERTEXTYPE=Speciation DISCPT=(75,0)],(G164_165:0.28682031[&&PRIME ID=164 VERTEXTYPE=Leaf],G165_166:0.28682031[&&PRIME ID=165 VERTEXTYPE=Leaf])G166_167:0.036737487[&&PRIME ID=166 VERTEXTYPE=Speciation DISCPT=(80,0)])G167_169:0.14638503[&&PRIME ID=167 VERTEXTYPE=Speciation DISCPT=(88,0)])G168_170:0.10300016[&&PRIME ID=168 VERTEXTYPE=Speciation DISCPT=(95,0)],((G169_171:0.37149339[&&PRIME ID=169 VERTEXTYPE=Leaf],((G170_172:0.091598733[&&PRIME ID=170 VERTEXTYPE=Leaf],G171_172:0.091598733[&&PRIME ID=171 VERTEXTYPE=Leaf])G172_172:0.1278231356319519[&&PRIME ID=172 VERTEXTYPE=Duplication DISCPT=(38,2)],(G173_173:0.048599916[&&PRIME ID=173 VERTEXTYPE=Leaf],G174_174:0.048599916[&&PRIME ID=174 VERTEXTYPE=Leaf])G175_175:0.17082195[&&PRIME ID=175 VERTEXTYPE=Speciation DISCPT=(25,0)])G176_176:0.15207152[&&PRIME ID=176 VERTEXTYPE=Speciation DISCPT=(69,0)])G177_177:0.17023033[&&PRIME ID=177 VERTEXTYPE=Speciation DISCPT=(90,0)],((G178_179:0.19734844[&&PRIME ID=178 VERTEXTYPE=Leaf],G179_181:0.19734844[&&PRIME ID=179 VERTEXTYPE=Leaf])G180_182:0.10387853[&&PRIME ID=180 VERTEXTYPE=Speciation DISCPT=(66,0)],((G181_183:0.10087817[&&PRIME ID=181 VERTEXTYPE=Leaf],(G182_184:0.053463207[&&PRIME ID=182 VERTEXTYPE=Leaf],G183_184:0.053463207[&&PRIME ID=183 VERTEXTYPE=Leaf])G184_184:0.047414963142397355[&&PRIME ID=184 VERTEXTYPE=Duplication DISCPT=(27,2)])G185_185:0.038811082[&&PRIME ID=185 VERTEXTYPE=Speciation DISCPT=(40,0)],G186_190:0.13968925[&&PRIME ID=186 VERTEXTYPE=Leaf])G187_193:0.16153771[&&PRIME ID=187 VERTEXTYPE=Speciation DISCPT=(53,0)])G188_194:0.24049675[&&PRIME ID=188 VERTEXTYPE=Speciation DISCPT=(82,0)])G189_195:0.031219268[&&PRIME ID=189 VERTEXTYPE=Speciation DISCPT=(96,0)])G190_196:0.02590722[&&PRIME ID=190 VERTEXTYPE=Speciation DISCPT=(97,0)])G191_197:0.008576082[&&PRIME ID=191 VERTEXTYPE=Speciation DISCPT=(98,0)])G192_198:0.0[&&PRIME ID=192 VERTEXTYPE=Speciation DISCPT=(99,0)][&&PRIME NAME=PrunedTree];
