# Supplementary material for: Assessing the accuracy of phylogenetic rooting methods on prokaryotic gene families
Source: PLoS One. 2020 May 15;15(5):e0232950. doi: 10.1371/journal.pone.0232950 (PMC7228096; doi:10.1371/journal.pone.0232950)
Supplement: S1 Dataset — (ZIP) [file pone.0232950.s002.zip › AllSimulatedDatasets/R-025-HI-NR/original_trees/tree96]

((((((G0_67:0.043152994[&&PRIME ID=0 VERTEXTYPE=Leaf],(G1_68:0.0025298256[&&PRIME ID=1 VERTEXTYPE=Leaf],G2_69:0.0025298256[&&PRIME ID=2 VERTEXTYPE=Leaf])G3_70:0.040623169[&&PRIME ID=3 VERTEXTYPE=Speciation DISCPT=(3,0)])G4_71:0.020684337[&&PRIME ID=4 VERTEXTYPE=Speciation DISCPT=(19,0)],G5_72:0.063837331[&&PRIME ID=5 VERTEXTYPE=Leaf])G6_73:0.13185047[&&PRIME ID=6 VERTEXTYPE=Speciation DISCPT=(28,0)],((G7_85:0.033773705[&&PRIME ID=7 VERTEXTYPE=Leaf],G8_86:0.033773705[&&PRIME ID=8 VERTEXTYPE=Leaf])G9_87:0.054938245[&&PRIME ID=9 VERTEXTYPE=Speciation DISCPT=(13,0)],G10_88:0.08871195[&&PRIME ID=10 VERTEXTYPE=Leaf])G11_89:0.10697585[&&PRIME ID=11 VERTEXTYPE=Speciation DISCPT=(41,0)])G12_89:0.2492328216042448[&&PRIME ID=12 VERTEXTYPE=Additive Transfer FROMTOLINEAGE=(89,73) DISCPT=(69,1)],(((G13_90:0.073978781[&&PRIME ID=13 VERTEXTYPE=Leaf],((G14_91:0.034312826[&&PRIME ID=14 VERTEXTYPE=Leaf],(G15_92:0.025797533[&&PRIME ID=15 VERTEXTYPE=Leaf],G16_93:0.025797533[&&PRIME ID=16 VERTEXTYPE=Leaf])G17_94:0.0085152929[&&PRIME ID=17 VERTEXTYPE=Speciation DISCPT=(10,0)])G18_95:0.0012113161[&&PRIME ID=18 VERTEXTYPE=Speciation DISCPT=(15,0)],G19_96:0.035524142[&&PRIME ID=19 VERTEXTYPE=Leaf])G20_97:0.038454639[&&PRIME ID=20 VERTEXTYPE=Speciation DISCPT=(16,0)])G21_98:0.1278919[&&PRIME ID=21 VERTEXTYPE=Speciation DISCPT=(34,0)],G22_99:0.20187068[&&PRIME ID=22 VERTEXTYPE=Leaf])G23_112:0.05937475[&&PRIME ID=23 VERTEXTYPE=Speciation DISCPT=(71,0)],((G24_90:0.073978781[&&PRIME ID=24 VERTEXTYPE=Leaf],((G25_91:0.034312826[&&PRIME ID=25 VERTEXTYPE=Leaf],(G26_92:0.025797533[&&PRIME ID=26 VERTEXTYPE=Leaf],G27_93:0.025797533[&&PRIME ID=27 VERTEXTYPE=Leaf])G28_94:0.0085152929[&&PRIME ID=28 VERTEXTYPE=Speciation DISCPT=(10,0)])G29_95:0.0012113161[&&PRIME ID=29 VERTEXTYPE=Speciation DISCPT=(15,0)],G30_96:0.035524142[&&PRIME ID=30 VERTEXTYPE=Leaf])G31_97:0.038454639[&&PRIME ID=31 VERTEXTYPE=Speciation DISCPT=(16,0)])G32_98:0.1278919[&&PRIME ID=32 VERTEXTYPE=Speciation DISCPT=(34,0)],(G33_99:0.14034257[&&PRIME ID=33 VERTEXTYPE=Leaf],((((G34_100:0.0039965963[&&PRIME ID=34 VERTEXTYPE=Leaf],(G35_101:0.0012137718[&&PRIME ID=35 VERTEXTYPE=Leaf],G36_102:0.0012137718[&&PRIME ID=36 VERTEXTYPE=Leaf])G37_103:0.0027828245[&&PRIME ID=37 VERTEXTYPE=Speciation DISCPT=(1,0)])G38_104:0.0090017827[&&PRIME ID=38 VERTEXTYPE=Speciation DISCPT=(4,0)],G39_105:0.012998379[&&PRIME ID=39 VERTEXTYPE=Leaf])G40_106:0.01058679[&&PRIME ID=40 VERTEXTYPE=Speciation DISCPT=(5,0)],G41_107:0.023585169[&&PRIME ID=41 VERTEXTYPE=Leaf])G42_108:0.078206831[&&PRIME ID=42 VERTEXTYPE=Speciation DISCPT=(8,0)],(G43_109:0.077389309[&&PRIME ID=43 VERTEXTYPE=Leaf],(G44_168:0.047612981[&&PRIME ID=44 VERTEXTYPE=Leaf],G45_169:0.047612981[&&PRIME ID=45 VERTEXTYPE=Leaf])G46_170:0.029776328[&&PRIME ID=46 VERTEXTYPE=Speciation DISCPT=(21,0)])G47_109:0.024402691035022725[&&PRIME ID=47 VERTEXTYPE=Additive Transfer FROMTOLINEAGE=(109,170) DISCPT=(36,1)])G48_110:0.03855057[&&PRIME ID=48 VERTEXTYPE=Speciation DISCPT=(48,0)])G49_111:0.061528108[&&PRIME ID=49 VERTEXTYPE=Speciation DISCPT=(60,0)])G50_112:0.05937475[&&PRIME ID=50 VERTEXTYPE=Speciation DISCPT=(71,0)])G51_112:0.1836751975464478[&&PRIME ID=51 VERTEXTYPE=Duplication DISCPT=(75,1)])G52_113:0.023389071[&&PRIME ID=52 VERTEXTYPE=Speciation DISCPT=(92,0)],((((G53_148:0.032019292[&&PRIME ID=53 VERTEXTYPE=Leaf],G54_149:0.032019292[&&PRIME ID=54 VERTEXTYPE=Leaf])G55_150:0.11189389[&&PRIME ID=55 VERTEXTYPE=Speciation DISCPT=(12,0)],((G56_152:0.023519453[&&PRIME ID=56 VERTEXTYPE=Leaf],G57_153:0.023519453[&&PRIME ID=57 VERTEXTYPE=Leaf])G58_154:0.094909821[&&PRIME ID=58 VERTEXTYPE=Speciation DISCPT=(7,0)],(G59_157:0.069354151[&&PRIME ID=59 VERTEXTYPE=Leaf],(((G60_68:0.0025298256[&&PRIME ID=60 VERTEXTYPE=Leaf],G61_69:0.0025298256[&&PRIME ID=61 VERTEXTYPE=Leaf])G62_70:0.034649338[&&PRIME ID=62 VERTEXTYPE=Speciation DISCPT=(3,0)],(G63_158:0.013978089[&&PRIME ID=63 VERTEXTYPE=Leaf],G64_158:0.013978089[&&PRIME ID=64 VERTEXTYPE=Leaf])G65_158:0.023201074360846865[&&PRIME ID=65 VERTEXTYPE=Duplication DISCPT=(6,1)])G66_158:0.00659285549434101[&&PRIME ID=66 VERTEXTYPE=Additive Transfer FROMTOLINEAGE=(158,70) DISCPT=(16,2)],G67_159:0.043772019[&&PRIME ID=67 VERTEXTYPE=Leaf])G68_160:0.025582132[&&PRIME ID=68 VERTEXTYPE=Speciation DISCPT=(20,0)])G69_161:0.049075123[&&PRIME ID=69 VERTEXTYPE=Speciation DISCPT=(30,0)])G70_162:0.025483909[&&PRIME ID=70 VERTEXTYPE=Speciation DISCPT=(52,0)])G71_163:0.15466004[&&PRIME ID=71 VERTEXTYPE=Speciation DISCPT=(61,0)],(((G72_114:0.0015050567[&&PRIME ID=72 VERTEXTYPE=Leaf],G73_115:0.0015050567[&&PRIME ID=73 VERTEXTYPE=Leaf])G74_116:0.11750122[&&PRIME ID=74 VERTEXTYPE=Speciation DISCPT=(2,0)],(G75_117:0.03112688[&&PRIME ID=75 VERTEXTYPE=Leaf],G76_117:0.03112688[&&PRIME ID=76 VERTEXTYPE=Leaf])G77_117:0.08787940026334548[&&PRIME ID=77 VERTEXTYPE=Duplication DISCPT=(11,2)])G78_118:0.07573835[&&PRIME ID=78 VERTEXTYPE=Speciation DISCPT=(54,0)],G79_119:0.19474463[&&PRIME ID=79 VERTEXTYPE=Leaf])G80_120:0.10382859[&&PRIME ID=80 VERTEXTYPE=Speciation DISCPT=(69,0)])G81_126:0.12115461680369626[&&PRIME ID=81 VERTEXTYPE=Additive Transfer FROMTOLINEAGE=(126,163) DISCPT=(81,2)],(((((G82_29:0.038956396[&&PRIME ID=82 VERTEXTYPE=Leaf],(G83_159:0.014644882[&&PRIME ID=83 VERTEXTYPE=Leaf],G84_159:0.014644882[&&PRIME ID=84 VERTEXTYPE=Leaf])G85_159:0.02431151416379057[&&PRIME ID=85 VERTEXTYPE=Duplication DISCPT=(6,1)])G86_29:0.24684894[&&PRIME ID=86 VERTEXTYPE=Additive Transfer FROMTOLINEAGE=(29,159) DISCPT=(17,1)],((G87_41:0.16353803[&&PRIME ID=87 VERTEXTYPE=Leaf],(((G88_114:0.0015050567[&&PRIME ID=88 VERTEXTYPE=Leaf],G89_115:0.0015050567[&&PRIME ID=89 VERTEXTYPE=Leaf])G90_116:0.11750122[&&PRIME ID=90 VERTEXTYPE=Speciation DISCPT=(2,0)],(G91_117:0.012953921[&&PRIME ID=91 VERTEXTYPE=Leaf],G92_117:0.012953921[&&PRIME ID=92 VERTEXTYPE=Leaf])G93_117:0.10605235863776895[&&PRIME ID=93 VERTEXTYPE=Duplication DISCPT=(4,2)])G94_118:0.02410291[&&PRIME ID=94 VERTEXTYPE=Speciation DISCPT=(54,0)],G95_42:0.14310919[&&PRIME ID=95 VERTEXTYPE=Leaf])G96_42:0.020428840419653666[&&PRIME ID=96 VERTEXTYPE=Additive Transfer FROMTOLINEAGE=(42,118) DISCPT=(60,2)])G97_43:0.004118[&&PRIME ID=97 VERTEXTYPE=Speciation DISCPT=(65,0)],G98_44:0.16765603[&&PRIME ID=98 VERTEXTYPE=Leaf])G99_45:0.11814931[&&PRIME ID=99 VERTEXTYPE=Speciation DISCPT=(66,0)])G100_47:0.022474085[&&PRIME ID=100 VERTEXTYPE=Speciation DISCPT=(81,0)],(((G101_48:0.13452604[&&PRIME ID=101 VERTEXTYPE=Leaf],((G102_52:0.076630595[&&PRIME ID=102 VERTEXTYPE=Leaf],(G103_53:0.055316016[&&PRIME ID=103 VERTEXTYPE=Leaf],G104_54:0.055316016[&&PRIME ID=104 VERTEXTYPE=Leaf])G105_55:0.021314579[&&PRIME ID=105 VERTEXTYPE=Speciation DISCPT=(25,0)])G106_56:0.018586665[&&PRIME ID=106 VERTEXTYPE=Speciation DISCPT=(35,0)],(G107_189:0.049921804[&&PRIME ID=107 VERTEXTYPE=Leaf],G108_190:0.049921804[&&PRIME ID=108 VERTEXTYPE=Leaf])G109_191:0.045295456[&&PRIME ID=109 VERTEXTYPE=Speciation DISCPT=(23,0)])G110_59:0.039308783[&&PRIME ID=110 VERTEXTYPE=Speciation DISCPT=(45,0)])G111_60:0.14367221[&&PRIME ID=111 VERTEXTYPE=Speciation DISCPT=(57,0)],(((G112_61:0.093479101[&&PRIME ID=112 VERTEXTYPE=Leaf],(G113_72:0.038633235[&&PRIME ID=113 VERTEXTYPE=Leaf],G114_62:0.038633235[&&PRIME ID=114 VERTEXTYPE=Leaf])G115_62:0.054845865860914306[&&PRIME ID=115 VERTEXTYPE=Additive Transfer FROMTOLINEAGE=(62,72) DISCPT=(17,1)])G116_63:0.03740799[&&PRIME ID=116 VERTEXTYPE=Speciation DISCPT=(43,0)],G117_75:0.13088709[&&PRIME ID=117 VERTEXTYPE=Leaf])G118_63:0.021587188784416483[&&PRIME ID=118 VERTEXTYPE=Additive Transfer FROMTOLINEAGE=(63,75) DISCPT=(56,1)],G119_64:0.15247428[&&PRIME ID=119 VERTEXTYPE=Leaf])G120_65:0.12572398[&&PRIME ID=120 VERTEXTYPE=Speciation DISCPT=(63,0)])G121_66:0.0013237738[&&PRIME ID=121 VERTEXTYPE=Speciation DISCPT=(79,0)],((((G122_67:0.026311063[&&PRIME ID=122 VERTEXTYPE=Leaf],G123_67:0.026311063[&&PRIME ID=123 VERTEXTYPE=Leaf])G124_67:0.016841931608211378[&&PRIME ID=124 VERTEXTYPE=Duplication DISCPT=(10,1)],(G125_68:0.0025298256[&&PRIME ID=125 VERTEXTYPE=Leaf],G126_69:0.0025298256[&&PRIME ID=126 VERTEXTYPE=Leaf])G127_70:0.040623169[&&PRIME ID=127 VERTEXTYPE=Speciation DISCPT=(3,0)])G128_71:0.020684337[&&PRIME ID=128 VERTEXTYPE=Speciation DISCPT=(19,0)],G129_72:0.063837331[&&PRIME ID=129 VERTEXTYPE=Leaf])G130_73:0.20307043[&&PRIME ID=130 VERTEXTYPE=Speciation DISCPT=(28,0)],(G131_74:0.2439543[&&PRIME ID=131 VERTEXTYPE=Leaf],(G132_75:0.13764711[&&PRIME ID=132 VERTEXTYPE=Leaf],((G133_155:7.8296025E-4[&&PRIME ID=133 VERTEXTYPE=Leaf],G134_76:7.8296025E-4[&&PRIME ID=134 VERTEXTYPE=Leaf])G135_76:0.0790865217468066[&&PRIME ID=135 VERTEXTYPE=Additive Transfer FROMTOLINEAGE=(76,155) DISCPT=(0,2)],G136_77:0.079869482[&&PRIME ID=136 VERTEXTYPE=Leaf])G137_78:0.057777628[&&PRIME ID=137 VERTEXTYPE=Speciation DISCPT=(37,0)])G138_79:0.10630719[&&PRIME ID=138 VERTEXTYPE=Speciation DISCPT=(59,0)])G139_80:0.022953464[&&PRIME ID=139 VERTEXTYPE=Speciation DISCPT=(72,0)])G140_81:0.012614268[&&PRIME ID=140 VERTEXTYPE=Speciation DISCPT=(76,0)])G141_82:0.028757391[&&PRIME ID=141 VERTEXTYPE=Speciation DISCPT=(80,0)])G142_83:0.028281309[&&PRIME ID=142 VERTEXTYPE=Speciation DISCPT=(82,0)],((G143_29:0.28580534[&&PRIME ID=143 VERTEXTYPE=Leaf],((G144_30:0.15560387[&&PRIME ID=144 VERTEXTYPE=Leaf],(G145_31:0.11751189[&&PRIME ID=145 VERTEXTYPE=Leaf],((G146_119:0.087226547[&&PRIME ID=146 VERTEXTYPE=Leaf],(G147_32:0.041448673[&&PRIME ID=147 VERTEXTYPE=Leaf],G148_33:0.041448673[&&PRIME ID=148 VERTEXTYPE=Leaf])G149_34:0.045777874[&&PRIME ID=149 VERTEXTYPE=Speciation DISCPT=(18,0)])G150_34:0.027370969799862838[&&PRIME ID=150 VERTEXTYPE=Additive Transfer FROMTOLINEAGE=(34,119) DISCPT=(39,2)],(G151_35:0.034216842[&&PRIME ID=151 VERTEXTYPE=Leaf],G152_36:0.034216842[&&PRIME ID=152 VERTEXTYPE=Leaf])G153_37:0.080380674[&&PRIME ID=153 VERTEXTYPE=Speciation DISCPT=(14,0)])G154_38:0.0029143696[&&PRIME ID=154 VERTEXTYPE=Speciation DISCPT=(50,0)])G155_39:0.038091989[&&PRIME ID=155 VERTEXTYPE=Speciation DISCPT=(51,0)])G156_40:0.10157137[&&PRIME ID=156 VERTEXTYPE=Speciation DISCPT=(64,0)],((G157_41:0.16353803[&&PRIME ID=157 VERTEXTYPE=Leaf],G158_42:0.16353803[&&PRIME ID=158 VERTEXTYPE=Leaf])G159_43:0.004118[&&PRIME ID=159 VERTEXTYPE=Speciation DISCPT=(65,0)],G160_44:0.16765603[&&PRIME ID=160 VERTEXTYPE=Leaf])G161_45:0.089519212[&&PRIME ID=161 VERTEXTYPE=Speciation DISCPT=(66,0)])G162_46:0.028630095[&&PRIME ID=162 VERTEXTYPE=Speciation DISCPT=(75,0)])G163_47:0.022474085[&&PRIME ID=163 VERTEXTYPE=Speciation DISCPT=(81,0)],((G164_48:0.13452604[&&PRIME ID=164 VERTEXTYPE=Leaf],(((G165_49:0.031536452[&&PRIME ID=165 VERTEXTYPE=Leaf],G166_52:0.031536452[&&PRIME ID=166 VERTEXTYPE=Leaf])G167_49:0.006000172003870028[&&PRIME ID=167 VERTEXTYPE=Additive Transfer FROMTOLINEAGE=(49,52) DISCPT=(11,2)],G168_50:0.037536624[&&PRIME ID=168 VERTEXTYPE=Leaf])G169_51:0.057680636[&&PRIME ID=169 VERTEXTYPE=Speciation DISCPT=(17,0)],G170_58:0.09521726[&&PRIME ID=170 VERTEXTYPE=Leaf])G171_59:0.039308783[&&PRIME ID=171 VERTEXTYPE=Speciation DISCPT=(45,0)])G172_60:0.14367221[&&PRIME ID=172 VERTEXTYPE=Speciation DISCPT=(57,0)],((G173_61:0.093479101[&&PRIME ID=173 VERTEXTYPE=Leaf],G174_62:0.093479101[&&PRIME ID=174 VERTEXTYPE=Leaf])G175_63:0.058995179[&&PRIME ID=175 VERTEXTYPE=Speciation DISCPT=(43,0)],(G176_44:0.062515371[&&PRIME ID=176 VERTEXTYPE=Leaf],G177_64:0.062515371[&&PRIME ID=177 VERTEXTYPE=Leaf])G178_64:0.08995890948101162[&&PRIME ID=178 VERTEXTYPE=Additive Transfer FROMTOLINEAGE=(64,44) DISCPT=(27,2)])G179_65:0.12572398[&&PRIME ID=179 VERTEXTYPE=Speciation DISCPT=(63,0)])G180_66:0.030081165[&&PRIME ID=180 VERTEXTYPE=Speciation DISCPT=(79,0)])G181_83:0.028281309[&&PRIME ID=181 VERTEXTYPE=Speciation DISCPT=(82,0)])G182_83:0.025471384733549884[&&PRIME ID=182 VERTEXTYPE=Duplication DISCPT=(83,1)],(((((G183_127:0.080896136[&&PRIME ID=183 VERTEXTYPE=Leaf],(G184_128:0.064130977[&&PRIME ID=184 VERTEXTYPE=Leaf],G185_129:0.064130977[&&PRIME ID=185 VERTEXTYPE=Leaf])G186_130:0.016765159[&&PRIME ID=186 VERTEXTYPE=Speciation DISCPT=(29,0)])G187_131:0.039454076[&&PRIME ID=187 VERTEXTYPE=Speciation DISCPT=(38,0)],((G188_132:0.089497055[&&PRIME ID=188 VERTEXTYPE=Leaf],G189_133:0.089497055[&&PRIME ID=189 VERTEXTYPE=Leaf])G190_134:0.01835763[&&PRIME ID=190 VERTEXTYPE=Speciation DISCPT=(42,0)],(G191_127:0.080896136[&&PRIME ID=191 VERTEXTYPE=Leaf],(G192_128:0.064130977[&&PRIME ID=192 VERTEXTYPE=Leaf],G193_129:0.064130977[&&PRIME ID=193 VERTEXTYPE=Leaf])G194_130:0.016765159[&&PRIME ID=194 VERTEXTYPE=Speciation DISCPT=(29,0)])G195_131:0.026958549[&&PRIME ID=195 VERTEXTYPE=Speciation DISCPT=(38,0)])G196_134:0.012495527161273714[&&PRIME ID=196 VERTEXTYPE=Additive Transfer FROMTOLINEAGE=(134,131) DISCPT=(49,1)])G197_135:0.0049471946[&&PRIME ID=197 VERTEXTYPE=Speciation DISCPT=(55,0)],((G198_127:0.080896136[&&PRIME ID=198 VERTEXTYPE=Leaf],(G199_128:0.064130977[&&PRIME ID=199 VERTEXTYPE=Leaf],G200_129:0.064130977[&&PRIME ID=200 VERTEXTYPE=Leaf])G201_130:0.016765159[&&PRIME ID=201 VERTEXTYPE=Speciation DISCPT=(29,0)])G202_131:0.039454076[&&PRIME ID=202 VERTEXTYPE=Speciation DISCPT=(38,0)],(G203_132:0.089497055[&&PRIME ID=203 VERTEXTYPE=Leaf],G204_133:0.089497055[&&PRIME ID=204 VERTEXTYPE=Leaf])G205_134:0.030853157[&&PRIME ID=205 VERTEXTYPE=Speciation DISCPT=(42,0)])G206_135:0.0049471946[&&PRIME ID=206 VERTEXTYPE=Speciation DISCPT=(55,0)])G207_135:0.17626564414003099[&&PRIME ID=207 VERTEXTYPE=Duplication DISCPT=(55,2)],(G208_8:0.027588858[&&PRIME ID=208 VERTEXTYPE=Leaf],G209_9:0.027588858[&&PRIME ID=209 VERTEXTYPE=Leaf])G210_10:0.27397419[&&PRIME ID=210 VERTEXTYPE=Speciation DISCPT=(11,0)])G211_135:3.551920186903216E-4[&&PRIME ID=211 VERTEXTYPE=Additive Transfer FROMTOLINEAGE=(135,11) DISCPT=(81,2)],((((G212_85:0.033773705[&&PRIME ID=212 VERTEXTYPE=Leaf],G213_86:0.033773705[&&PRIME ID=213 VERTEXTYPE=Leaf])G214_87:0.054938245[&&PRIME ID=214 VERTEXTYPE=Speciation DISCPT=(13,0)],G215_88:0.08871195[&&PRIME ID=215 VERTEXTYPE=Leaf])G216_89:0.026793595[&&PRIME ID=216 VERTEXTYPE=Speciation DISCPT=(41,0)],G217_139:0.11550554[&&PRIME ID=217 VERTEXTYPE=Leaf])G218_89:0.0635948816268381[&&PRIME ID=218 VERTEXTYPE=Additive Transfer FROMTOLINEAGE=(89,139) DISCPT=(50,1)],((G219_127:0.080896136[&&PRIME ID=219 VERTEXTYPE=Leaf],(G220_128:0.064130977[&&PRIME ID=220 VERTEXTYPE=Leaf],G221_129:0.064130977[&&PRIME ID=221 VERTEXTYPE=Leaf])G222_130:0.016765159[&&PRIME ID=222 VERTEXTYPE=Speciation DISCPT=(29,0)])G223_131:0.039454076[&&PRIME ID=223 VERTEXTYPE=Speciation DISCPT=(38,0)],(G224_132:0.089497055[&&PRIME ID=224 VERTEXTYPE=Leaf],(G225_133:0.0087870655[&&PRIME ID=225 VERTEXTYPE=Leaf],G226_133:0.0087870655[&&PRIME ID=226 VERTEXTYPE=Leaf])G227_133:0.08070998954518945[&&PRIME ID=227 VERTEXTYPE=Duplication DISCPT=(4,2)])G228_134:0.030853157[&&PRIME ID=228 VERTEXTYPE=Speciation DISCPT=(42,0)])G229_135:0.058750214[&&PRIME ID=229 VERTEXTYPE=Speciation DISCPT=(55,0)])G230_135:0.12281781630816362[&&PRIME ID=230 VERTEXTYPE=Additive Transfer FROMTOLINEAGE=(135,89) DISCPT=(66,2)])G231_135:0.060113873231403644[&&PRIME ID=231 VERTEXTYPE=Duplication DISCPT=(81,2)])G232_135:0.057695721621359324[&&PRIME ID=232 VERTEXTYPE=Additive Transfer FROMTOLINEAGE=(135,83) DISCPT=(84,1)])G233_136:0.048581859[&&PRIME ID=233 VERTEXTYPE=Speciation DISCPT=(88,0)])G234_137:0.07010617[&&PRIME ID=234 VERTEXTYPE=Speciation DISCPT=(93,0)],(((((G235_171:0.058502104[&&PRIME ID=235 VERTEXTYPE=Leaf],(G236_172:0.054994882[&&PRIME ID=236 VERTEXTYPE=Leaf],G237_173:0.054994882[&&PRIME ID=237 VERTEXTYPE=Leaf])G238_174:0.0035072222[&&PRIME ID=238 VERTEXTYPE=Speciation DISCPT=(24,0)])G239_175:0.0088634184[&&PRIME ID=239 VERTEXTYPE=Speciation DISCPT=(27,0)],((G240_149:0.016003856[&&PRIME ID=240 VERTEXTYPE=Leaf],G241_140:0.016003856[&&PRIME ID=241 VERTEXTYPE=Leaf])G242_140:0.008797288488201715[&&PRIME ID=242 VERTEXTYPE=Additive Transfer FROMTOLINEAGE=(140,149) DISCPT=(6,1)],G243_19:0.024801145[&&PRIME ID=243 VERTEXTYPE=Leaf])G244_140:0.04256437791051405[&&PRIME ID=244 VERTEXTYPE=Additive Transfer FROMTOLINEAGE=(140,19) DISCPT=(8,2)])G245_140:0.34342457[&&PRIME ID=245 VERTEXTYPE=Additive Transfer FROMTOLINEAGE=(140,175) DISCPT=(29,2)],(G246_13:0.094976554[&&PRIME ID=246 VERTEXTYPE=Leaf],(G247_14:0.013946549[&&PRIME ID=247 VERTEXTYPE=Leaf],G248_15:0.013946549[&&PRIME ID=248 VERTEXTYPE=Leaf])G249_16:0.081030005[&&PRIME ID=249 VERTEXTYPE=Speciation DISCPT=(6,0)])G250_17:0.31581354[&&PRIME ID=250 VERTEXTYPE=Speciation DISCPT=(44,0)])G251_144:0.12255888[&&PRIME ID=251 VERTEXTYPE=Speciation DISCPT=(87,0)],(G252_12:0.44405159[&&PRIME ID=252 VERTEXTYPE=Leaf],(G253_189:0.049921804[&&PRIME ID=253 VERTEXTYPE=Leaf],G254_190:0.049921804[&&PRIME ID=254 VERTEXTYPE=Leaf])G255_191:0.39412979[&&PRIME ID=255 VERTEXTYPE=Speciation DISCPT=(23,0)])G256_195:0.089297364[&&PRIME ID=256 VERTEXTYPE=Speciation DISCPT=(91,0)])G257_196:4.3864787E-4[&&PRIME ID=257 VERTEXTYPE=Speciation DISCPT=(95,0)],(((((G258_85:0.033773705[&&PRIME ID=258 VERTEXTYPE=Leaf],G259_86:0.033773705[&&PRIME ID=259 VERTEXTYPE=Leaf])G260_87:0.054938245[&&PRIME ID=260 VERTEXTYPE=Speciation DISCPT=(13,0)],G261_88:0.08871195[&&PRIME ID=261 VERTEXTYPE=Leaf])G262_89:0.1122712[&&PRIME ID=262 VERTEXTYPE=Speciation DISCPT=(41,0)],(G263_88:0.0032379365[&&PRIME ID=263 VERTEXTYPE=Leaf],G264_88:0.0032379365[&&PRIME ID=264 VERTEXTYPE=Leaf])G265_88:0.19774521[&&PRIME ID=265 VERTEXTYPE=Duplication DISCPT=(3,1)])G266_89:0.2439374798136046[&&PRIME ID=266 VERTEXTYPE=Duplication DISCPT=(70,1)],((((((G267_114:0.0015050567[&&PRIME ID=267 VERTEXTYPE=Leaf],G268_115:0.0015050567[&&PRIME ID=268 VERTEXTYPE=Leaf])G269_116:0.068045209[&&PRIME ID=269 VERTEXTYPE=Speciation DISCPT=(2,0)],(G270_114:0.0015050567[&&PRIME ID=270 VERTEXTYPE=Leaf],G271_115:0.0015050567[&&PRIME ID=271 VERTEXTYPE=Leaf])G272_116:0.068045209[&&PRIME ID=272 VERTEXTYPE=Speciation DISCPT=(2,0)])G273_116:0.04945601381160761[&&PRIME ID=273 VERTEXTYPE=Duplication DISCPT=(30,1)],G274_117:0.11900628[&&PRIME ID=274 VERTEXTYPE=Leaf])G275_118:0.07573835[&&PRIME ID=275 VERTEXTYPE=Speciation DISCPT=(54,0)],G276_119:0.19474463[&&PRIME ID=276 VERTEXTYPE=Leaf])G277_120:0.060624699[&&PRIME ID=277 VERTEXTYPE=Speciation DISCPT=(69,0)],((G278_121:0.095368186[&&PRIME ID=278 VERTEXTYPE=Leaf],G279_122:0.095368186[&&PRIME ID=279 VERTEXTYPE=Leaf])G280_123:0.15219683[&&PRIME ID=280 VERTEXTYPE=Speciation DISCPT=(46,0)],G281_124:0.24756502[&&PRIME ID=281 VERTEXTYPE=Leaf])G282_125:0.0078043093[&&PRIME ID=282 VERTEXTYPE=Speciation DISCPT=(73,0)])G283_126:0.13675359[&&PRIME ID=283 VERTEXTYPE=Speciation DISCPT=(74,0)],((G284_90:0.073978781[&&PRIME ID=284 VERTEXTYPE=Leaf],((G285_91:0.034312826[&&PRIME ID=285 VERTEXTYPE=Leaf],(G286_92:0.025797533[&&PRIME ID=286 VERTEXTYPE=Leaf],G287_93:0.025797533[&&PRIME ID=287 VERTEXTYPE=Leaf])G288_94:0.0085152929[&&PRIME ID=288 VERTEXTYPE=Speciation DISCPT=(10,0)])G289_95:0.0012113161[&&PRIME ID=289 VERTEXTYPE=Speciation DISCPT=(15,0)],G290_96:0.035524142[&&PRIME ID=290 VERTEXTYPE=Leaf])G291_97:0.038454639[&&PRIME ID=291 VERTEXTYPE=Speciation DISCPT=(16,0)])G292_98:0.1278919[&&PRIME ID=292 VERTEXTYPE=Speciation DISCPT=(34,0)],(G293_99:0.14034257[&&PRIME ID=293 VERTEXTYPE=Leaf],((((G294_100:0.0039965963[&&PRIME ID=294 VERTEXTYPE=Leaf],(G295_101:0.0012137718[&&PRIME ID=295 VERTEXTYPE=Leaf],G296_102:0.0012137718[&&PRIME ID=296 VERTEXTYPE=Leaf])G297_103:0.0027828245[&&PRIME ID=297 VERTEXTYPE=Speciation DISCPT=(1,0)])G298_104:0.0090017827[&&PRIME ID=298 VERTEXTYPE=Speciation DISCPT=(4,0)],G299_105:0.012998379[&&PRIME ID=299 VERTEXTYPE=Leaf])G300_106:0.01058679[&&PRIME ID=300 VERTEXTYPE=Speciation DISCPT=(5,0)],G301_107:0.023585169[&&PRIME ID=301 VERTEXTYPE=Leaf])G302_108:0.078206831[&&PRIME ID=302 VERTEXTYPE=Speciation DISCPT=(8,0)],G303_109:0.101792[&&PRIME ID=303 VERTEXTYPE=Leaf])G304_110:0.03855057[&&PRIME ID=304 VERTEXTYPE=Speciation DISCPT=(48,0)])G305_111:0.061528108[&&PRIME ID=305 VERTEXTYPE=Speciation DISCPT=(60,0)])G306_112:0.19025224[&&PRIME ID=306 VERTEXTYPE=Speciation DISCPT=(71,0)])G307_112:0.05279770515319907[&&PRIME ID=307 VERTEXTYPE=Additive Transfer FROMTOLINEAGE=(112,126) DISCPT=(85,2)])G308_113:0.023389071[&&PRIME ID=308 VERTEXTYPE=Speciation DISCPT=(92,0)],(((((G309_114:0.0015050567[&&PRIME ID=309 VERTEXTYPE=Leaf],G310_115:0.0015050567[&&PRIME ID=310 VERTEXTYPE=Leaf])G311_116:0.11750122[&&PRIME ID=311 VERTEXTYPE=Speciation DISCPT=(2,0)],G312_117:0.11900628[&&PRIME ID=312 VERTEXTYPE=Leaf])G313_118:0.07573835[&&PRIME ID=313 VERTEXTYPE=Speciation DISCPT=(54,0)],G314_119:0.19474463[&&PRIME ID=314 VERTEXTYPE=Leaf])G315_120:0.060624699[&&PRIME ID=315 VERTEXTYPE=Speciation DISCPT=(69,0)],((G316_121:0.095368186[&&PRIME ID=316 VERTEXTYPE=Leaf],((G317_155:0.031992648[&&PRIME ID=317 VERTEXTYPE=Leaf],G318_122:0.031992648[&&PRIME ID=318 VERTEXTYPE=Leaf])G319_122:0.057739107527989365[&&PRIME ID=319 VERTEXTYPE=Additive Transfer FROMTOLINEAGE=(122,155) DISCPT=(11,2)],G320_74:0.089731755[&&PRIME ID=320 VERTEXTYPE=Leaf])G321_122:0.005636430654255644[&&PRIME ID=321 VERTEXTYPE=Additive Transfer FROMTOLINEAGE=(122,74) DISCPT=(42,1)])G322_123:0.15219683[&&PRIME ID=322 VERTEXTYPE=Speciation DISCPT=(46,0)],G323_124:0.24756502[&&PRIME ID=323 VERTEXTYPE=Leaf])G324_125:0.0078043093[&&PRIME ID=324 VERTEXTYPE=Speciation DISCPT=(73,0)])G325_126:0.027018426[&&PRIME ID=325 VERTEXTYPE=Speciation DISCPT=(74,0)],((G326_127:0.080896136[&&PRIME ID=326 VERTEXTYPE=Leaf],(G327_128:0.064130977[&&PRIME ID=327 VERTEXTYPE=Leaf],G328_129:0.064130977[&&PRIME ID=328 VERTEXTYPE=Leaf])G329_130:0.016765159[&&PRIME ID=329 VERTEXTYPE=Speciation DISCPT=(29,0)])G330_131:0.039454076[&&PRIME ID=330 VERTEXTYPE=Speciation DISCPT=(38,0)],(G331_132:0.089497055[&&PRIME ID=331 VERTEXTYPE=Leaf],G332_133:0.089497055[&&PRIME ID=332 VERTEXTYPE=Leaf])G333_134:0.030853157[&&PRIME ID=333 VERTEXTYPE=Speciation DISCPT=(42,0)])G334_135:0.16203754[&&PRIME ID=334 VERTEXTYPE=Speciation DISCPT=(55,0)])G335_126:0.18592194[&&PRIME ID=335 VERTEXTYPE=Additive Transfer FROMTOLINEAGE=(126,135) DISCPT=(80,1)])G336_137:0.065477912[&&PRIME ID=336 VERTEXTYPE=Speciation DISCPT=(93,0)])G337_196:0.004628257965343483[&&PRIME ID=337 VERTEXTYPE=Additive Transfer FROMTOLINEAGE=(196,137) DISCPT=(95,1)])G338_197:0.20384299[&&PRIME ID=338 VERTEXTYPE=Speciation DISCPT=(96,0)][&&PRIME NAME=PrunedTree];
