# Supplementary material for: Assessing the accuracy of phylogenetic rooting methods on prokaryotic gene families
Source: PLoS One. 2020 May 15;15(5):e0232950. doi: 10.1371/journal.pone.0232950 (PMC7228096; doi:10.1371/journal.pone.0232950)
Supplement: S1 Dataset — (ZIP) [file pone.0232950.s002.zip › AllSimulatedDatasets/R-025-HI-NR/original_trees/tree97]

(((((G0_152:0.0077447179[&&PRIME ID=0 VERTEXTYPE=Leaf],(G1_153:0.0076622344[&&PRIME ID=1 VERTEXTYPE=Leaf],G2_154:0.0076622344[&&PRIME ID=2 VERTEXTYPE=Leaf])G3_155:8.2483478E-5[&&PRIME ID=3 VERTEXTYPE=Speciation DISCPT=(4,0)])G4_156:0.049412458[&&PRIME ID=4 VERTEXTYPE=Speciation DISCPT=(5,0)],((G5_157:9.5298872E-4[&&PRIME ID=5 VERTEXTYPE=Leaf],G6_153:9.5298872E-4[&&PRIME ID=6 VERTEXTYPE=Leaf])G7_157:0.047380450279553066[&&PRIME ID=7 VERTEXTYPE=Additive Transfer FROMTOLINEAGE=(157,153) DISCPT=(1,1)],G8_158:0.048333439[&&PRIME ID=8 VERTEXTYPE=Leaf])G9_159:0.0088237368[&&PRIME ID=9 VERTEXTYPE=Speciation DISCPT=(23,0)])G10_160:0.32797953[&&PRIME ID=10 VERTEXTYPE=Speciation DISCPT=(26,0)],(((G11_161:0.13289808[&&PRIME ID=11 VERTEXTYPE=Leaf],G12_163:0.13289809[&&PRIME ID=12 VERTEXTYPE=Leaf])G13_165:0.020647314[&&PRIME ID=13 VERTEXTYPE=Speciation DISCPT=(45,0)],((G14_161:0.022151733[&&PRIME ID=14 VERTEXTYPE=Leaf],G15_161:0.022151733[&&PRIME ID=15 VERTEXTYPE=Leaf])G16_161:0.11074635143367725[&&PRIME ID=16 VERTEXTYPE=Duplication DISCPT=(11,2)],((G17_162:0.067474333[&&PRIME ID=17 VERTEXTYPE=Leaf],G18_162:0.067474333[&&PRIME ID=18 VERTEXTYPE=Leaf])G19_162:0.0048112419339513745[&&PRIME ID=19 VERTEXTYPE=Duplication DISCPT=(29,1)],G20_163:0.072285575[&&PRIME ID=20 VERTEXTYPE=Leaf])G21_164:0.06061251[&&PRIME ID=21 VERTEXTYPE=Speciation DISCPT=(30,0)])G22_165:0.020647314[&&PRIME ID=22 VERTEXTYPE=Speciation DISCPT=(45,0)])G23_165:0.17864839018913833[&&PRIME ID=23 VERTEXTYPE=Duplication DISCPT=(54,1)],(G24_166:0.19990564[&&PRIME ID=24 VERTEXTYPE=Leaf],G25_167:0.19990564[&&PRIME ID=25 VERTEXTYPE=Leaf])G26_168:0.13228815[&&PRIME ID=26 VERTEXTYPE=Speciation DISCPT=(66,0)])G27_183:0.052942912[&&PRIME ID=27 VERTEXTYPE=Speciation DISCPT=(81,0)])G28_184:0.17845471[&&PRIME ID=28 VERTEXTYPE=Speciation DISCPT=(84,0)],(G29_123:0.15088774[&&PRIME ID=29 VERTEXTYPE=Leaf],((G30_131:0.13346516[&&PRIME ID=30 VERTEXTYPE=Leaf],((((G31_124:0.0035108463[&&PRIME ID=31 VERTEXTYPE=Leaf],G32_125:0.0035108463[&&PRIME ID=32 VERTEXTYPE=Leaf])G33_126:0.013287579[&&PRIME ID=33 VERTEXTYPE=Speciation DISCPT=(2,0)],G34_127:0.016798425[&&PRIME ID=34 VERTEXTYPE=Leaf])G35_128:0.024130454[&&PRIME ID=35 VERTEXTYPE=Speciation DISCPT=(9,0)],G36_129:0.040928879[&&PRIME ID=36 VERTEXTYPE=Leaf])G37_130:0.016128626[&&PRIME ID=37 VERTEXTYPE=Speciation DISCPT=(21,0)],(((G38_124:0.0035108463[&&PRIME ID=38 VERTEXTYPE=Leaf],G39_125:0.0035108463[&&PRIME ID=39 VERTEXTYPE=Leaf])G40_126:0.013287579[&&PRIME ID=40 VERTEXTYPE=Speciation DISCPT=(2,0)],G41_127:0.016798425[&&PRIME ID=41 VERTEXTYPE=Leaf])G42_128:0.024130454[&&PRIME ID=42 VERTEXTYPE=Speciation DISCPT=(9,0)],G43_129:0.040928879[&&PRIME ID=43 VERTEXTYPE=Leaf])G44_130:0.016128626[&&PRIME ID=44 VERTEXTYPE=Speciation DISCPT=(21,0)])G45_130:0.07640765929280084[&&PRIME ID=45 VERTEXTYPE=Duplication DISCPT=(25,2)])G46_130:0.015008266161710906[&&PRIME ID=46 VERTEXTYPE=Additive Transfer FROMTOLINEAGE=(130,131) DISCPT=(46,1)],G47_131:0.14847343[&&PRIME ID=47 VERTEXTYPE=Leaf])G48_132:0.0024143125[&&PRIME ID=48 VERTEXTYPE=Speciation DISCPT=(51,0)])G49_133:0.41270368[&&PRIME ID=49 VERTEXTYPE=Speciation DISCPT=(54,0)])G50_136:0.10349967[&&PRIME ID=50 VERTEXTYPE=Speciation DISCPT=(94,0)],(((((G51_57:0.12172052[&&PRIME ID=51 VERTEXTYPE=Leaf],G52_123:0.12172052[&&PRIME ID=52 VERTEXTYPE=Leaf])G53_123:0.029167221082178146[&&PRIME ID=53 VERTEXTYPE=Additive Transfer FROMTOLINEAGE=(123,57) DISCPT=(43,1)],G54_131:0.15088774[&&PRIME ID=54 VERTEXTYPE=Leaf])G55_133:0.043938264[&&PRIME ID=55 VERTEXTYPE=Speciation DISCPT=(54,0)],(G56_161:0.13289808[&&PRIME ID=56 VERTEXTYPE=Leaf],((G57_162:0.072285575[&&PRIME ID=57 VERTEXTYPE=Leaf],G58_163:0.072285575[&&PRIME ID=58 VERTEXTYPE=Leaf])G59_164:0.045249844[&&PRIME ID=59 VERTEXTYPE=Speciation DISCPT=(30,0)],G60_83:0.11753542[&&PRIME ID=60 VERTEXTYPE=Leaf])G61_164:0.01536266566725381[&&PRIME ID=61 VERTEXTYPE=Additive Transfer FROMTOLINEAGE=(164,83) DISCPT=(43,1)])G62_165:0.061927922[&&PRIME ID=62 VERTEXTYPE=Speciation DISCPT=(45,0)])G63_165:0.13736778208632028[&&PRIME ID=63 VERTEXTYPE=Additive Transfer FROMTOLINEAGE=(165,133) DISCPT=(61,2)],((G64_167:0.0034129086[&&PRIME ID=64 VERTEXTYPE=Leaf],G65_167:0.0034129086[&&PRIME ID=65 VERTEXTYPE=Leaf])G66_167:0.32392872[&&PRIME ID=66 VERTEXTYPE=Duplication DISCPT=(1,2)],(G67_170:0.23943426[&&PRIME ID=67 VERTEXTYPE=Leaf],(((G68_48:0.020738815[&&PRIME ID=68 VERTEXTYPE=Leaf],G69_48:0.020738815[&&PRIME ID=69 VERTEXTYPE=Leaf])G70_48:0.033942276884160336[&&PRIME ID=70 VERTEXTYPE=Duplication DISCPT=(11,1)],G71_172:0.054681092[&&PRIME ID=71 VERTEXTYPE=Leaf])G72_172:0.12109112187525715[&&PRIME ID=72 VERTEXTYPE=Additive Transfer FROMTOLINEAGE=(172,48) DISCPT=(25,1)],(((G73_173:0.10367079[&&PRIME ID=73 VERTEXTYPE=Leaf],G74_174:0.10367079[&&PRIME ID=74 VERTEXTYPE=Leaf])G75_175:0.00616014[&&PRIME ID=75 VERTEXTYPE=Speciation DISCPT=(35,0)],G76_176:0.10983093[&&PRIME ID=76 VERTEXTYPE=Leaf])G77_177:0.00118843[&&PRIME ID=77 VERTEXTYPE=Speciation DISCPT=(39,0)],G78_178:0.11101936[&&PRIME ID=78 VERTEXTYPE=Leaf])G79_179:0.064752854[&&PRIME ID=79 VERTEXTYPE=Speciation DISCPT=(41,0)])G80_180:0.063662048[&&PRIME ID=80 VERTEXTYPE=Speciation DISCPT=(58,0)])G81_181:0.087907367[&&PRIME ID=81 VERTEXTYPE=Speciation DISCPT=(71,0)])G82_182:0.0048521596[&&PRIME ID=82 VERTEXTYPE=Speciation DISCPT=(80,0)])G83_183:0.068959798[&&PRIME ID=83 VERTEXTYPE=Speciation DISCPT=(81,0)],((G84_163:0.33219379[&&PRIME ID=84 VERTEXTYPE=Leaf],(G85_166:0.32734163[&&PRIME ID=85 VERTEXTYPE=Leaf],(((G86_163:0.14381482[&&PRIME ID=86 VERTEXTYPE=Leaf],G87_169:0.14381482[&&PRIME ID=87 VERTEXTYPE=Leaf])G88_169:0.05254226432363032[&&PRIME ID=88 VERTEXTYPE=Additive Transfer FROMTOLINEAGE=(169,165) DISCPT=(48,2)],((G89_170:0.080392895[&&PRIME ID=89 VERTEXTYPE=Leaf],G90_170:0.080392895[&&PRIME ID=90 VERTEXTYPE=Leaf])G91_170:0.06796611274405544[&&PRIME ID=91 VERTEXTYPE=Duplication DISCPT=(30,2)],G92_170:0.14835901[&&PRIME ID=92 VERTEXTYPE=Leaf])G93_170:0.04799807241735044[&&PRIME ID=93 VERTEXTYPE=Duplication DISCPT=(50,2)])G94_171:0.043077182[&&PRIME ID=94 VERTEXTYPE=Speciation DISCPT=(64,0)],G95_172:0.23943426[&&PRIME ID=95 VERTEXTYPE=Leaf])G96_181:0.087907367[&&PRIME ID=96 VERTEXTYPE=Speciation DISCPT=(71,0)])G97_182:0.0048521596[&&PRIME ID=97 VERTEXTYPE=Speciation DISCPT=(80,0)])G98_183:0.014187386[&&PRIME ID=98 VERTEXTYPE=Speciation DISCPT=(81,0)],((G99_186:0.10777819[&&PRIME ID=99 VERTEXTYPE=Leaf],G100_188:0.10777819[&&PRIME ID=100 VERTEXTYPE=Leaf])G101_189:0.10520694[&&PRIME ID=101 VERTEXTYPE=Speciation DISCPT=(38,0)],((G102_185:0.017532154[&&PRIME ID=102 VERTEXTYPE=Leaf],G103_186:0.017532154[&&PRIME ID=103 VERTEXTYPE=Leaf])G104_187:0.090246036[&&PRIME ID=104 VERTEXTYPE=Speciation DISCPT=(10,0)],G105_188:0.10777819[&&PRIME ID=105 VERTEXTYPE=Leaf])G106_189:0.10520694[&&PRIME ID=106 VERTEXTYPE=Speciation DISCPT=(38,0)])G107_189:0.13339603978337017[&&PRIME ID=107 VERTEXTYPE=Duplication DISCPT=(67,2)])G108_189:0.05477241241700197[&&PRIME ID=108 VERTEXTYPE=Additive Transfer FROMTOLINEAGE=(189,183) DISCPT=(81,1)])G109_190:0.26593751[&&PRIME ID=109 VERTEXTYPE=Speciation DISCPT=(85,0)])G110_196:0.3108548[&&PRIME ID=110 VERTEXTYPE=Speciation DISCPT=(96,0)][&&PRIME NAME=PrunedTree];
