# Supplementary material for: Assessing the accuracy of phylogenetic rooting methods on prokaryotic gene families
Source: PLoS One. 2020 May 15;15(5):e0232950. doi: 10.1371/journal.pone.0232950 (PMC7228096; doi:10.1371/journal.pone.0232950)
Supplement: S1 Dataset — (ZIP) [file pone.0232950.s002.zip › AllSimulatedDatasets/R-025-HI-NR/original_trees/tree98]

((((G0_0:0.20991622[&&PRIME ID=0 VERTEXTYPE=Leaf],((((G1_2:0.06493629[&&PRIME ID=1 VERTEXTYPE=Leaf],G2_2:0.06493629[&&PRIME ID=2 VERTEXTYPE=Leaf])G3_2:0.004116909924956736[&&PRIME ID=3 VERTEXTYPE=Duplication DISCPT=(28,1)],(G4_3:0.008225907[&&PRIME ID=4 VERTEXTYPE=Leaf],G5_4:0.008225907[&&PRIME ID=5 VERTEXTYPE=Leaf])G6_5:0.060827292[&&PRIME ID=6 VERTEXTYPE=Speciation DISCPT=(10,0)])G7_6:0.11174619[&&PRIME ID=7 VERTEXTYPE=Speciation DISCPT=(31,0)],(G8_8:0.047475684[&&PRIME ID=8 VERTEXTYPE=Leaf],G9_9:0.047475684[&&PRIME ID=9 VERTEXTYPE=Leaf])G10_10:0.13332371[&&PRIME ID=10 VERTEXTYPE=Speciation DISCPT=(21,0)])G11_13:0.0070064464[&&PRIME ID=11 VERTEXTYPE=Speciation DISCPT=(63,0)],G12_14:0.18780584[&&PRIME ID=12 VERTEXTYPE=Leaf])G13_15:0.022110379[&&PRIME ID=13 VERTEXTYPE=Speciation DISCPT=(64,0)])G14_16:0.16965536[&&PRIME ID=14 VERTEXTYPE=Speciation DISCPT=(68,0)],(((((G15_31:0.045662897[&&PRIME ID=15 VERTEXTYPE=Leaf],G16_22:0.045662897[&&PRIME ID=16 VERTEXTYPE=Leaf])G17_22:0.05249987317885154[&&PRIME ID=17 VERTEXTYPE=Additive Transfer FROMTOLINEAGE=(22,31) DISCPT=(19,2)],G18_23:0.09816277[&&PRIME ID=18 VERTEXTYPE=Leaf])G19_24:0.064970662[&&PRIME ID=19 VERTEXTYPE=Speciation DISCPT=(40,0)],(((G20_26:0.002848451[&&PRIME ID=20 VERTEXTYPE=Leaf],G21_27:0.002848451[&&PRIME ID=21 VERTEXTYPE=Leaf])G22_28:0.12007196[&&PRIME ID=22 VERTEXTYPE=Speciation DISCPT=(3,0)],G23_29:0.12292041[&&PRIME ID=23 VERTEXTYPE=Leaf])G24_30:0.035435794[&&PRIME ID=24 VERTEXTYPE=Speciation DISCPT=(50,0)],(G25_31:0.049347646[&&PRIME ID=25 VERTEXTYPE=Leaf],G26_32:0.049347646[&&PRIME ID=26 VERTEXTYPE=Leaf])G27_33:0.10900856[&&PRIME ID=27 VERTEXTYPE=Speciation DISCPT=(23,0)])G28_34:0.0047772286[&&PRIME ID=28 VERTEXTYPE=Speciation DISCPT=(54,0)])G29_35:0.10599558[&&PRIME ID=29 VERTEXTYPE=Speciation DISCPT=(56,0)],(G30_37:0.048458764[&&PRIME ID=30 VERTEXTYPE=Leaf],G31_38:0.048458764[&&PRIME ID=31 VERTEXTYPE=Leaf])G32_39:0.22067024[&&PRIME ID=32 VERTEXTYPE=Speciation DISCPT=(22,0)])G33_41:0.042832155[&&PRIME ID=33 VERTEXTYPE=Speciation DISCPT=(80,0)],((((G34_17:0.031668328[&&PRIME ID=34 VERTEXTYPE=Leaf],(G35_18:0.0074883613[&&PRIME ID=35 VERTEXTYPE=Leaf],G36_19:0.0074883613[&&PRIME ID=36 VERTEXTYPE=Leaf])G37_20:0.024179967[&&PRIME ID=37 VERTEXTYPE=Speciation DISCPT=(9,0)])G38_21:0.11066232[&&PRIME ID=38 VERTEXTYPE=Speciation DISCPT=(16,0)],(G39_22:0.09816277[&&PRIME ID=39 VERTEXTYPE=Leaf],G40_23:0.09816277[&&PRIME ID=40 VERTEXTYPE=Leaf])G41_24:0.044167882[&&PRIME ID=41 VERTEXTYPE=Speciation DISCPT=(40,0)])G42_25:0.02080278[&&PRIME ID=42 VERTEXTYPE=Speciation DISCPT=(52,0)],(((G43_26:0.002848451[&&PRIME ID=43 VERTEXTYPE=Leaf],G44_27:0.002848451[&&PRIME ID=44 VERTEXTYPE=Leaf])G45_28:0.12007196[&&PRIME ID=45 VERTEXTYPE=Speciation DISCPT=(3,0)],(G46_2:0.063192607[&&PRIME ID=46 VERTEXTYPE=Leaf],G47_29:0.063192607[&&PRIME ID=47 VERTEXTYPE=Leaf])G48_29:0.05972780255370032[&&PRIME ID=48 VERTEXTYPE=Additive Transfer FROMTOLINEAGE=(29,2) DISCPT=(27,2)])G49_30:0.035435794[&&PRIME ID=49 VERTEXTYPE=Speciation DISCPT=(50,0)],(G50_31:0.049347646[&&PRIME ID=50 VERTEXTYPE=Leaf],(G51_32:0.044400997[&&PRIME ID=51 VERTEXTYPE=Leaf],G52_31:0.044400997[&&PRIME ID=52 VERTEXTYPE=Leaf])G53_32:0.004946649282062135[&&PRIME ID=53 VERTEXTYPE=Additive Transfer FROMTOLINEAGE=(32,31) DISCPT=(19,1)])G54_33:0.10900856[&&PRIME ID=54 VERTEXTYPE=Speciation DISCPT=(23,0)])G55_34:0.0047772286[&&PRIME ID=55 VERTEXTYPE=Speciation DISCPT=(54,0)])G56_35:0.1208708[&&PRIME ID=56 VERTEXTYPE=Speciation DISCPT=(56,0)],(((G57_92:0.0054520185[&&PRIME ID=57 VERTEXTYPE=Leaf],G58_93:0.0054520185[&&PRIME ID=58 VERTEXTYPE=Leaf])G59_94:0.011636259[&&PRIME ID=59 VERTEXTYPE=Speciation DISCPT=(6,0)],G60_95:0.017088277[&&PRIME ID=60 VERTEXTYPE=Leaf])G61_96:0.15513888[&&PRIME ID=61 VERTEXTYPE=Speciation DISCPT=(13,0)],G62_97:0.17222716[&&PRIME ID=62 VERTEXTYPE=Leaf])G63_98:0.11177707[&&PRIME ID=63 VERTEXTYPE=Speciation DISCPT=(59,0)])G64_41:0.027956932754133117[&&PRIME ID=64 VERTEXTYPE=Additive Transfer FROMTOLINEAGE=(41,98) DISCPT=(80,2)])G65_41:0.06761041409827796[&&PRIME ID=65 VERTEXTYPE=Duplication DISCPT=(84,2)])G66_42:0.28629973[&&PRIME ID=66 VERTEXTYPE=Speciation DISCPT=(87,0)],((((G67_45:0.0097953943[&&PRIME ID=67 VERTEXTYPE=Leaf],(G68_46:0.0021681841[&&PRIME ID=68 VERTEXTYPE=Leaf],G69_47:0.0021681841[&&PRIME ID=69 VERTEXTYPE=Leaf])G70_48:0.0076272102[&&PRIME ID=70 VERTEXTYPE=Speciation DISCPT=(2,0)])G71_49:0.011606433[&&PRIME ID=71 VERTEXTYPE=Speciation DISCPT=(12,0)],G72_44:0.021401827[&&PRIME ID=72 VERTEXTYPE=Leaf])G73_44:0.011027088171102536[&&PRIME ID=73 VERTEXTYPE=Additive Transfer FROMTOLINEAGE=(44,49) DISCPT=(14,1)],G74_102:0.032428915[&&PRIME ID=74 VERTEXTYPE=Leaf])G75_44:0.007198722298595032[&&PRIME ID=75 VERTEXTYPE=Additive Transfer FROMTOLINEAGE=(44,102) DISCPT=(16,1)],(G76_45:0.0097953943[&&PRIME ID=76 VERTEXTYPE=Leaf],(G77_46:0.0021681841[&&PRIME ID=77 VERTEXTYPE=Leaf],G78_47:0.0021681841[&&PRIME ID=78 VERTEXTYPE=Leaf])G79_48:0.0076272102[&&PRIME ID=79 VERTEXTYPE=Speciation DISCPT=(2,0)])G80_49:0.029832243[&&PRIME ID=80 VERTEXTYPE=Speciation DISCPT=(12,0)])G81_50:0.62624368[&&PRIME ID=81 VERTEXTYPE=Speciation DISCPT=(17,0)])G82_52:0.073677672[&&PRIME ID=82 VERTEXTYPE=Speciation DISCPT=(98,0)],((((((G83_43:0.16247933[&&PRIME ID=83 VERTEXTYPE=Leaf],(G84_44:0.039627638[&&PRIME ID=84 VERTEXTYPE=Leaf],(G85_70:0.019466744[&&PRIME ID=85 VERTEXTYPE=Leaf],(G86_45:0.0097953943[&&PRIME ID=86 VERTEXTYPE=Leaf],(G87_46:0.0021681841[&&PRIME ID=87 VERTEXTYPE=Leaf],G88_47:0.0021681841[&&PRIME ID=88 VERTEXTYPE=Leaf])G89_48:0.0076272102[&&PRIME ID=89 VERTEXTYPE=Speciation DISCPT=(2,0)])G90_49:0.0096713495[&&PRIME ID=90 VERTEXTYPE=Speciation DISCPT=(12,0)])G91_49:0.020160893649702583[&&PRIME ID=91 VERTEXTYPE=Additive Transfer FROMTOLINEAGE=(49,70) DISCPT=(14,1)])G92_50:0.12285169[&&PRIME ID=92 VERTEXTYPE=Speciation DISCPT=(17,0)])G93_51:0.11412873[&&PRIME ID=93 VERTEXTYPE=Speciation DISCPT=(55,0)],(G94_56:0.054339671[&&PRIME ID=94 VERTEXTYPE=Leaf],G95_57:0.054339671[&&PRIME ID=95 VERTEXTYPE=Leaf])G96_58:0.22226838[&&PRIME ID=96 VERTEXTYPE=Speciation DISCPT=(26,0)])G97_59:0.14210603126358792[&&PRIME ID=97 VERTEXTYPE=Additive Transfer FROMTOLINEAGE=(59,51) DISCPT=(80,1)],G98_60:0.41871408[&&PRIME ID=98 VERTEXTYPE=Leaf])G99_63:0.045696645[&&PRIME ID=99 VERTEXTYPE=Speciation DISCPT=(91,0)],((G100_102:0.22197096[&&PRIME ID=100 VERTEXTYPE=Leaf],(G101_64:0.11372021[&&PRIME ID=101 VERTEXTYPE=Leaf],G102_65:0.11372021[&&PRIME ID=102 VERTEXTYPE=Leaf])G103_66:0.10825075[&&PRIME ID=103 VERTEXTYPE=Speciation DISCPT=(49,0)])G104_66:0.07421528509714004[&&PRIME ID=104 VERTEXTYPE=Additive Transfer FROMTOLINEAGE=(66,102) DISCPT=(71,2)],((((G105_67:0.1119978[&&PRIME ID=105 VERTEXTYPE=Leaf],G106_68:0.1119978[&&PRIME ID=106 VERTEXTYPE=Leaf])G107_69:5.3829474E-4[&&PRIME ID=107 VERTEXTYPE=Speciation DISCPT=(46,0)],(G108_70:0.09604028[&&PRIME ID=108 VERTEXTYPE=Leaf],G109_71:0.09604028[&&PRIME ID=109 VERTEXTYPE=Leaf])G110_72:0.016495815[&&PRIME ID=110 VERTEXTYPE=Speciation DISCPT=(38,0)])G111_73:0.10358847[&&PRIME ID=111 VERTEXTYPE=Speciation DISCPT=(48,0)],(G112_74:0.070516468[&&PRIME ID=112 VERTEXTYPE=Leaf],(G113_75:0.046450559[&&PRIME ID=113 VERTEXTYPE=Leaf],G114_76:0.046450559[&&PRIME ID=114 VERTEXTYPE=Leaf])G115_77:0.024065909[&&PRIME ID=115 VERTEXTYPE=Speciation DISCPT=(20,0)])G116_78:0.1456081[&&PRIME ID=116 VERTEXTYPE=Speciation DISCPT=(32,0)])G117_79:0.0014244904[&&PRIME ID=117 VERTEXTYPE=Speciation DISCPT=(70,0)],G118_87:0.21754906[&&PRIME ID=118 VERTEXTYPE=Leaf])G119_89:0.078637183[&&PRIME ID=119 VERTEXTYPE=Speciation DISCPT=(71,0)])G120_90:0.16822449[&&PRIME ID=120 VERTEXTYPE=Speciation DISCPT=(83,0)])G121_91:0.095662828[&&PRIME ID=121 VERTEXTYPE=Speciation DISCPT=(92,0)],((((G122_92:0.0054520185[&&PRIME ID=122 VERTEXTYPE=Leaf],G123_93:0.0054520185[&&PRIME ID=123 VERTEXTYPE=Leaf])G124_94:0.011636259[&&PRIME ID=124 VERTEXTYPE=Speciation DISCPT=(6,0)],G125_95:0.017088277[&&PRIME ID=125 VERTEXTYPE=Leaf])G126_96:0.047538561[&&PRIME ID=126 VERTEXTYPE=Speciation DISCPT=(13,0)],G127_70:0.064626838[&&PRIME ID=127 VERTEXTYPE=Leaf])G128_96:0.10760032238186787[&&PRIME ID=128 VERTEXTYPE=Additive Transfer FROMTOLINEAGE=(96,70) DISCPT=(28,1)],G129_97:0.17222716[&&PRIME ID=129 VERTEXTYPE=Leaf])G130_98:0.38784639[&&PRIME ID=130 VERTEXTYPE=Speciation DISCPT=(59,0)])G131_101:0.080464983[&&PRIME ID=131 VERTEXTYPE=Speciation DISCPT=(96,0)],(((((G132_102:0.23952364[&&PRIME ID=132 VERTEXTYPE=Leaf],(((G133_126:0.036334831[&&PRIME ID=133 VERTEXTYPE=Leaf],G134_126:0.036334831[&&PRIME ID=134 VERTEXTYPE=Leaf])G135_126:0.06296105197278534[&&PRIME ID=135 VERTEXTYPE=Duplication DISCPT=(16,2)],((G136_9:0.024082278[&&PRIME ID=136 VERTEXTYPE=Leaf],G137_127:0.024082278[&&PRIME ID=137 VERTEXTYPE=Leaf])G138_127:0.042974033812181865[&&PRIME ID=138 VERTEXTYPE=Additive Transfer FROMTOLINEAGE=(127,9) DISCPT=(14,2)],G139_128:0.067056312[&&PRIME ID=139 VERTEXTYPE=Leaf])G140_129:0.032239571[&&PRIME ID=140 VERTEXTYPE=Speciation DISCPT=(29,0)])G141_130:0.062419268[&&PRIME ID=141 VERTEXTYPE=Speciation DISCPT=(41,0)],G142_103:0.16171515[&&PRIME ID=142 VERTEXTYPE=Leaf])G143_103:0.07780848970770193[&&PRIME ID=143 VERTEXTYPE=Additive Transfer FROMTOLINEAGE=(103,130) DISCPT=(54,2)])G144_104:0.011102397[&&PRIME ID=144 VERTEXTYPE=Speciation DISCPT=(75,0)],((G145_105:0.097415481[&&PRIME ID=145 VERTEXTYPE=Leaf],(G146_106:0.042566507[&&PRIME ID=146 VERTEXTYPE=Leaf],G147_107:0.042566507[&&PRIME ID=147 VERTEXTYPE=Leaf])G148_108:0.054848974[&&PRIME ID=148 VERTEXTYPE=Speciation DISCPT=(19,0)])G149_109:0.011066159[&&PRIME ID=149 VERTEXTYPE=Speciation DISCPT=(39,0)],G150_110:0.10848164[&&PRIME ID=150 VERTEXTYPE=Leaf])G151_111:0.1421444[&&PRIME ID=151 VERTEXTYPE=Speciation DISCPT=(45,0)])G152_112:0.036683358[&&PRIME ID=152 VERTEXTYPE=Speciation DISCPT=(77,0)],(G153_126:0.099295883[&&PRIME ID=153 VERTEXTYPE=Leaf],(G154_127:0.067056312[&&PRIME ID=154 VERTEXTYPE=Leaf],G155_128:0.067056312[&&PRIME ID=155 VERTEXTYPE=Leaf])G156_129:0.032239571[&&PRIME ID=156 VERTEXTYPE=Speciation DISCPT=(29,0)])G157_130:0.18801352[&&PRIME ID=157 VERTEXTYPE=Speciation DISCPT=(41,0)])G158_132:0.11422148[&&PRIME ID=158 VERTEXTYPE=Speciation DISCPT=(82,0)],((((((G159_113:0.019079694[&&PRIME ID=159 VERTEXTYPE=Leaf],(G160_114:0.0050537847[&&PRIME ID=160 VERTEXTYPE=Leaf],G161_115:0.0050537847[&&PRIME ID=161 VERTEXTYPE=Leaf])G162_116:0.014025909[&&PRIME ID=162 VERTEXTYPE=Speciation DISCPT=(5,0)])G163_117:0.031700249[&&PRIME ID=163 VERTEXTYPE=Speciation DISCPT=(14,0)],G164_118:0.050779943[&&PRIME ID=164 VERTEXTYPE=Leaf])G165_119:0.055998688[&&PRIME ID=165 VERTEXTYPE=Speciation DISCPT=(24,0)],(G166_120:0.06417441[&&PRIME ID=166 VERTEXTYPE=Leaf],(G167_121:0.0063688419[&&PRIME ID=167 VERTEXTYPE=Leaf],G168_122:0.0063688419[&&PRIME ID=168 VERTEXTYPE=Leaf])G169_123:0.057805568[&&PRIME ID=169 VERTEXTYPE=Speciation DISCPT=(7,0)])G170_124:0.042604221[&&PRIME ID=170 VERTEXTYPE=Speciation DISCPT=(28,0)])G171_125:0.16139926[&&PRIME ID=171 VERTEXTYPE=Speciation DISCPT=(42,0)],(((((G172_134:0.008700067[&&PRIME ID=172 VERTEXTYPE=Leaf],G173_135:0.008700067[&&PRIME ID=173 VERTEXTYPE=Leaf])G174_136:0.074996794[&&PRIME ID=174 VERTEXTYPE=Speciation DISCPT=(11,0)],G175_137:0.083696861[&&PRIME ID=175 VERTEXTYPE=Leaf])G176_138:0.054224222[&&PRIME ID=176 VERTEXTYPE=Speciation DISCPT=(34,0)],G177_133:0.13792108[&&PRIME ID=177 VERTEXTYPE=Leaf])G178_133:0.012329475044983742[&&PRIME ID=178 VERTEXTYPE=Additive Transfer FROMTOLINEAGE=(133,138) DISCPT=(50,2)],((G179_134:0.008700067[&&PRIME ID=179 VERTEXTYPE=Leaf],G180_135:0.008700067[&&PRIME ID=180 VERTEXTYPE=Leaf])G181_136:0.074996794[&&PRIME ID=181 VERTEXTYPE=Speciation DISCPT=(11,0)],G182_137:0.083696861[&&PRIME ID=182 VERTEXTYPE=Leaf])G183_138:0.066553697[&&PRIME ID=183 VERTEXTYPE=Speciation DISCPT=(34,0)])G184_139:0.0070562138[&&PRIME ID=184 VERTEXTYPE=Speciation DISCPT=(53,0)],(G185_133:0.15025056[&&PRIME ID=185 VERTEXTYPE=Leaf],((G186_134:0.008700067[&&PRIME ID=186 VERTEXTYPE=Leaf],G187_135:0.008700067[&&PRIME ID=187 VERTEXTYPE=Leaf])G188_136:0.074996794[&&PRIME ID=188 VERTEXTYPE=Speciation DISCPT=(11,0)],G189_137:0.083696861[&&PRIME ID=189 VERTEXTYPE=Leaf])G190_138:0.066553697[&&PRIME ID=190 VERTEXTYPE=Speciation DISCPT=(34,0)])G191_139:0.0070562138[&&PRIME ID=191 VERTEXTYPE=Speciation DISCPT=(53,0)])G192_139:0.11087111629887961[&&PRIME ID=192 VERTEXTYPE=Duplication DISCPT=(53,2)])G193_139:0.0518228355511003[&&PRIME ID=193 VERTEXTYPE=Additive Transfer FROMTOLINEAGE=(139,125) DISCPT=(79,2)],(G194_140:0.25795176[&&PRIME ID=194 VERTEXTYPE=Leaf],(((G195_141:0.040805019[&&PRIME ID=195 VERTEXTYPE=Leaf],G196_142:0.040805019[&&PRIME ID=196 VERTEXTYPE=Leaf])G197_143:0.060948721[&&PRIME ID=197 VERTEXTYPE=Speciation DISCPT=(18,0)],G198_165:0.10175374[&&PRIME ID=198 VERTEXTYPE=Leaf])G199_143:0.15224716689532827[&&PRIME ID=199 VERTEXTYPE=Additive Transfer FROMTOLINEAGE=(143,165) DISCPT=(41,1)],(((G200_147:0.094780462[&&PRIME ID=200 VERTEXTYPE=Leaf],((G201_150:6.9954452E-4[&&PRIME ID=201 VERTEXTYPE=Leaf],G202_151:6.9954452E-4[&&PRIME ID=202 VERTEXTYPE=Leaf])G203_152:0.049171908[&&PRIME ID=203 VERTEXTYPE=Speciation DISCPT=(1,0)],((G204_150:6.9954452E-4[&&PRIME ID=204 VERTEXTYPE=Leaf],G205_151:6.9954452E-4[&&PRIME ID=205 VERTEXTYPE=Leaf])G206_152:0.034184333[&&PRIME ID=206 VERTEXTYPE=Speciation DISCPT=(1,0)],(G207_150:6.9954452E-4[&&PRIME ID=207 VERTEXTYPE=Leaf],G208_151:6.9954452E-4[&&PRIME ID=208 VERTEXTYPE=Leaf])G209_152:0.034184333[&&PRIME ID=209 VERTEXTYPE=Speciation DISCPT=(1,0)])G210_152:0.01498757520606046[&&PRIME ID=210 VERTEXTYPE=Duplication DISCPT=(16,1)])G211_152:0.044909009444443176[&&PRIME ID=211 VERTEXTYPE=Duplication DISCPT=(23,1)])G212_153:0.093237828[&&PRIME ID=212 VERTEXTYPE=Speciation DISCPT=(37,0)],G213_155:0.18801829[&&PRIME ID=213 VERTEXTYPE=Leaf])G214_156:0.033110201[&&PRIME ID=214 VERTEXTYPE=Speciation DISCPT=(65,0)],((((G215_121:0.0063688419[&&PRIME ID=215 VERTEXTYPE=Leaf],G216_122:0.0063688419[&&PRIME ID=216 VERTEXTYPE=Leaf])G217_123:0.017206301[&&PRIME ID=217 VERTEXTYPE=Speciation DISCPT=(7,0)],G218_120:0.023575143[&&PRIME ID=218 VERTEXTYPE=Leaf])G219_120:0.011860371681849537[&&PRIME ID=219 VERTEXTYPE=Additive Transfer FROMTOLINEAGE=(120,123) DISCPT=(14,2)],((G220_53:0.01933207[&&PRIME ID=220 VERTEXTYPE=Leaf],G221_54:0.01933207[&&PRIME ID=221 VERTEXTYPE=Leaf])G222_53:0.0062478583829720545[&&PRIME ID=222 VERTEXTYPE=Additive Transfer FROMTOLINEAGE=(53,54) DISCPT=(14,1)],G223_54:0.025579928[&&PRIME ID=223 VERTEXTYPE=Leaf])G224_55:0.0098555864[&&PRIME ID=224 VERTEXTYPE=Speciation DISCPT=(15,0)])G225_55:0.13940266709689347[&&PRIME ID=225 VERTEXTYPE=Additive Transfer FROMTOLINEAGE=(55,120) DISCPT=(16,1)],((G226_103:0.016551159[&&PRIME ID=226 VERTEXTYPE=Leaf],G227_56:0.016551159[&&PRIME ID=227 VERTEXTYPE=Leaf])G228_56:0.03778851225911222[&&PRIME ID=228 VERTEXTYPE=Additive Transfer FROMTOLINEAGE=(56,103) DISCPT=(12,2)],G229_57:0.054339671[&&PRIME ID=229 VERTEXTYPE=Leaf])G230_58:0.12049851[&&PRIME ID=230 VERTEXTYPE=Speciation DISCPT=(26,0)])G231_59:0.046290309[&&PRIME ID=231 VERTEXTYPE=Speciation DISCPT=(60,0)])G232_156:0.032872415844412806[&&PRIME ID=232 VERTEXTYPE=Additive Transfer FROMTOLINEAGE=(156,59) DISCPT=(71,1)])G233_157:0.0039508577[&&PRIME ID=233 VERTEXTYPE=Speciation DISCPT=(78,0)])G234_158:0.062048959[&&PRIME ID=234 VERTEXTYPE=Speciation DISCPT=(79,0)])G235_159:0.074469815[&&PRIME ID=235 VERTEXTYPE=Speciation DISCPT=(85,0)],(G236_160:0.16808039[&&PRIME ID=236 VERTEXTYPE=Leaf],G237_161:0.16808039[&&PRIME ID=237 VERTEXTYPE=Leaf])G238_162:0.22639015[&&PRIME ID=238 VERTEXTYPE=Speciation DISCPT=(58,0)])G239_163:0.0070603359[&&PRIME ID=239 VERTEXTYPE=Speciation DISCPT=(89,0)])G240_164:0.082176277[&&PRIME ID=240 VERTEXTYPE=Speciation DISCPT=(90,0)],(((G241_165:0.16496358[&&PRIME ID=241 VERTEXTYPE=Leaf],G242_166:0.16496358[&&PRIME ID=242 VERTEXTYPE=Leaf])G243_167:0.22472283[&&PRIME ID=243 VERTEXTYPE=Speciation DISCPT=(57,0)],(((G244_174:0.17556563[&&PRIME ID=244 VERTEXTYPE=Leaf],((G245_175:0.003891757[&&PRIME ID=245 VERTEXTYPE=Leaf],G246_175:0.003891757[&&PRIME ID=246 VERTEXTYPE=Leaf])G247_175:0.02640329266750467[&&PRIME ID=247 VERTEXTYPE=Duplication DISCPT=(4,1)],G248_65:0.03029505[&&PRIME ID=248 VERTEXTYPE=Leaf])G249_175:0.14527058033840282[&&PRIME ID=249 VERTEXTYPE=Additive Transfer FROMTOLINEAGE=(175,65) DISCPT=(15,2)])G250_176:0.038701[&&PRIME ID=250 VERTEXTYPE=Speciation DISCPT=(61,0)],G251_177:0.21426663[&&PRIME ID=251 VERTEXTYPE=Leaf])G252_178:0.026292882[&&PRIME ID=252 VERTEXTYPE=Speciation DISCPT=(69,0)],G253_174:0.24055951[&&PRIME ID=253 VERTEXTYPE=Leaf])G254_178:0.1491269022858336[&&PRIME ID=254 VERTEXTYPE=Duplication DISCPT=(76,1)])G255_179:0.091639856[&&PRIME ID=255 VERTEXTYPE=Speciation DISCPT=(88,0)],((G256_180:0.0029018193[&&PRIME ID=256 VERTEXTYPE=Leaf],G257_181:0.0029018193[&&PRIME ID=257 VERTEXTYPE=Leaf])G258_182:0.29967131[&&PRIME ID=258 VERTEXTYPE=Speciation DISCPT=(4,0)],(G259_186:0.22471331[&&PRIME ID=259 VERTEXTYPE=Leaf],G260_186:0.22471331[&&PRIME ID=260 VERTEXTYPE=Leaf])G261_187:0.077859815[&&PRIME ID=261 VERTEXTYPE=Speciation DISCPT=(72,0)])G262_188:0.17875315[&&PRIME ID=262 VERTEXTYPE=Speciation DISCPT=(84,0)])G263_189:0.0023808805[&&PRIME ID=263 VERTEXTYPE=Speciation DISCPT=(93,0)])G264_190:0.15683139[&&PRIME ID=264 VERTEXTYPE=Speciation DISCPT=(94,0)])G265_197:0.099010448[&&PRIME ID=265 VERTEXTYPE=Speciation DISCPT=(97,0)])G266_198:0.0[&&PRIME ID=266 VERTEXTYPE=Speciation DISCPT=(99,0)][&&PRIME NAME=PrunedTree];
