# Supplementary material for: Assessing the accuracy of phylogenetic rooting methods on prokaryotic gene families
Source: PLoS One. 2020 May 15;15(5):e0232950. doi: 10.1371/journal.pone.0232950 (PMC7228096; doi:10.1371/journal.pone.0232950)
Supplement: S1 Dataset — (ZIP) [file pone.0232950.s002.zip › AllSimulatedDatasets/R-025-HI-NR/original_trees/tree99]

(((((((G0_63:0.13407082[&&PRIME ID=0 VERTEXTYPE=Leaf],((G1_64:0.074650848[&&PRIME ID=1 VERTEXTYPE=Leaf],((G2_65:0.042061291[&&PRIME ID=2 VERTEXTYPE=Leaf],(G3_66:0.035321694[&&PRIME ID=3 VERTEXTYPE=Leaf],G4_67:0.035321694[&&PRIME ID=4 VERTEXTYPE=Leaf])G5_68:0.006739597[&&PRIME ID=5 VERTEXTYPE=Speciation DISCPT=(16,0)])G6_69:0.001267799[&&PRIME ID=6 VERTEXTYPE=Speciation DISCPT=(18,0)],G7_70:0.04332909[&&PRIME ID=7 VERTEXTYPE=Leaf])G8_71:0.031321758[&&PRIME ID=8 VERTEXTYPE=Speciation DISCPT=(19,0)])G9_72:0.054878252[&&PRIME ID=9 VERTEXTYPE=Speciation DISCPT=(27,0)],G10_73:0.1295291[&&PRIME ID=10 VERTEXTYPE=Leaf])G11_74:0.0045417216[&&PRIME ID=11 VERTEXTYPE=Speciation DISCPT=(40,0)])G12_75:0.073683618[&&PRIME ID=12 VERTEXTYPE=Speciation DISCPT=(42,0)],((G13_76:0.045772232[&&PRIME ID=13 VERTEXTYPE=Leaf],G14_76:0.045772232[&&PRIME ID=14 VERTEXTYPE=Leaf])G15_76:0.0021292016722185853[&&PRIME ID=15 VERTEXTYPE=Duplication DISCPT=(19,2)],G16_77:0.047901434[&&PRIME ID=16 VERTEXTYPE=Leaf])G17_78:0.15985301[&&PRIME ID=17 VERTEXTYPE=Speciation DISCPT=(20,0)])G18_79:0.12235422[&&PRIME ID=18 VERTEXTYPE=Speciation DISCPT=(60,0)],(G19_104:0.15038837[&&PRIME ID=19 VERTEXTYPE=Leaf],(G20_106:0.14477711[&&PRIME ID=20 VERTEXTYPE=Leaf],G21_80:0.14477711[&&PRIME ID=21 VERTEXTYPE=Leaf])G22_106:0.005611256970691603[&&PRIME ID=22 VERTEXTYPE=Additive Transfer FROMTOLINEAGE=(106,80) DISCPT=(46,1)])G23_107:0.17972029[&&PRIME ID=23 VERTEXTYPE=Speciation DISCPT=(48,0)])G24_109:0.06047979[&&PRIME ID=24 VERTEXTYPE=Speciation DISCPT=(84,0)],(((G25_1:0.095930299[&&PRIME ID=25 VERTEXTYPE=Leaf],(G26_38:0.016836866[&&PRIME ID=26 VERTEXTYPE=Leaf],G27_39:0.016836866[&&PRIME ID=27 VERTEXTYPE=Leaf])G28_40:0.079093433[&&PRIME ID=28 VERTEXTYPE=Speciation DISCPT=(8,0)])G29_1:0.10800463[&&PRIME ID=29 VERTEXTYPE=Additive Transfer FROMTOLINEAGE=(1,40) DISCPT=(30,2)],((G30_3:0.039369053[&&PRIME ID=30 VERTEXTYPE=Leaf],G31_175:0.039369053[&&PRIME ID=31 VERTEXTYPE=Leaf])G32_3:0.08471931207050269[&&PRIME ID=32 VERTEXTYPE=Additive Transfer FROMTOLINEAGE=(3,175) DISCPT=(17,2)],(G33_4:0.013113574[&&PRIME ID=33 VERTEXTYPE=Leaf],G34_5:0.013113574[&&PRIME ID=34 VERTEXTYPE=Leaf])G35_6:0.11097479[&&PRIME ID=35 VERTEXTYPE=Speciation DISCPT=(5,0)])G36_9:0.079846563[&&PRIME ID=36 VERTEXTYPE=Speciation DISCPT=(39,0)])G37_10:0.056048374[&&PRIME ID=37 VERTEXTYPE=Speciation DISCPT=(59,0)],(G38_11:0.17324972[&&PRIME ID=38 VERTEXTYPE=Leaf],(G39_12:0.1546176[&&PRIME ID=39 VERTEXTYPE=Leaf],(G40_0:0.14129671[&&PRIME ID=40 VERTEXTYPE=Leaf],G41_1:0.14129671[&&PRIME ID=41 VERTEXTYPE=Leaf])G42_2:0.013320892[&&PRIME ID=42 VERTEXTYPE=Speciation DISCPT=(44,0)])G43_12:0.018632117900363142[&&PRIME ID=43 VERTEXTYPE=Additive Transfer FROMTOLINEAGE=(12,2) DISCPT=(48,1)])G44_13:0.086733582[&&PRIME ID=44 VERTEXTYPE=Speciation DISCPT=(50,0)])G45_14:0.13060514[&&PRIME ID=45 VERTEXTYPE=Speciation DISCPT=(75,0)])G46_14:0.1437922914951637[&&PRIME ID=46 VERTEXTYPE=Additive Transfer FROMTOLINEAGE=(14,115) DISCPT=(90,1)],((((G47_15:0.0039261127[&&PRIME ID=47 VERTEXTYPE=Leaf],G48_16:0.0039261127[&&PRIME ID=48 VERTEXTYPE=Leaf])G49_17:0.096244217[&&PRIME ID=49 VERTEXTYPE=Speciation DISCPT=(3,0)],G50_18:0.10017033[&&PRIME ID=50 VERTEXTYPE=Leaf])G51_19:0.086084492[&&PRIME ID=51 VERTEXTYPE=Speciation DISCPT=(33,0)],(G52_20:0.088671782[&&PRIME ID=52 VERTEXTYPE=Leaf],G53_21:0.088671782[&&PRIME ID=53 VERTEXTYPE=Leaf])G54_22:0.09758304[&&PRIME ID=54 VERTEXTYPE=Speciation DISCPT=(29,0)])G55_23:0.065877368[&&PRIME ID=55 VERTEXTYPE=Speciation DISCPT=(53,0)],((((G56_33:0.050806599[&&PRIME ID=56 VERTEXTYPE=Leaf],(G57_34:0.03295517[&&PRIME ID=57 VERTEXTYPE=Leaf],G58_35:0.03295517[&&PRIME ID=58 VERTEXTYPE=Leaf])G59_36:0.017851429[&&PRIME ID=59 VERTEXTYPE=Speciation DISCPT=(15,0)])G60_37:0.038766821[&&PRIME ID=60 VERTEXTYPE=Speciation DISCPT=(21,0)],G61_25:0.08957342[&&PRIME ID=61 VERTEXTYPE=Leaf])G62_25:0.07748833892834307[&&PRIME ID=62 VERTEXTYPE=Additive Transfer FROMTOLINEAGE=(25,37) DISCPT=(30,1)],G63_24:0.16706176[&&PRIME ID=63 VERTEXTYPE=Leaf])G64_24:0.009550590915148899[&&PRIME ID=64 VERTEXTYPE=Additive Transfer FROMTOLINEAGE=(24,25) DISCPT=(48,2)],G65_25:0.17661235[&&PRIME ID=65 VERTEXTYPE=Leaf])G66_26:0.07551984[&&PRIME ID=66 VERTEXTYPE=Speciation DISCPT=(51,0)])G67_27:0.28224855[&&PRIME ID=67 VERTEXTYPE=Speciation DISCPT=(70,0)])G68_28:0.087627977[&&PRIME ID=68 VERTEXTYPE=Speciation DISCPT=(94,0)],(((((G69_64:0.0035840657[&&PRIME ID=69 VERTEXTYPE=Leaf],G70_29:0.0035840657[&&PRIME ID=70 VERTEXTYPE=Leaf])G71_29:0.20939938526171795[&&PRIME ID=71 VERTEXTYPE=Additive Transfer FROMTOLINEAGE=(29,64) DISCPT=(2,2)],((G72_1:0.04918081[&&PRIME ID=72 VERTEXTYPE=Leaf],G73_29:0.04918081[&&PRIME ID=73 VERTEXTYPE=Leaf])G74_29:0.1473333730001654[&&PRIME ID=74 VERTEXTYPE=Additive Transfer FROMTOLINEAGE=(29,1) DISCPT=(20,1)],G75_29:0.19651418[&&PRIME ID=75 VERTEXTYPE=Leaf])G76_29:0.016469267772786834[&&PRIME ID=76 VERTEXTYPE=Duplication DISCPT=(55,1)])G77_29:0.04392471001511753[&&PRIME ID=77 VERTEXTYPE=Duplication DISCPT=(60,2)],((((G78_30:0.11896[&&PRIME ID=78 VERTEXTYPE=Leaf],G79_31:0.11896[&&PRIME ID=79 VERTEXTYPE=Leaf])G80_32:0.013356124[&&PRIME ID=80 VERTEXTYPE=Speciation DISCPT=(38,0)],((G81_33:0.050806599[&&PRIME ID=81 VERTEXTYPE=Leaf],(G82_34:0.03295517[&&PRIME ID=82 VERTEXTYPE=Leaf],G83_35:0.03295517[&&PRIME ID=83 VERTEXTYPE=Leaf])G84_36:0.017851429[&&PRIME ID=84 VERTEXTYPE=Speciation DISCPT=(15,0)])G85_37:0.054372463[&&PRIME ID=85 VERTEXTYPE=Speciation DISCPT=(21,0)],(G86_38:0.016836866[&&PRIME ID=86 VERTEXTYPE=Leaf],G87_39:0.016836866[&&PRIME ID=87 VERTEXTYPE=Leaf])G88_40:0.088342195[&&PRIME ID=88 VERTEXTYPE=Speciation DISCPT=(8,0)])G89_41:0.027137063[&&PRIME ID=89 VERTEXTYPE=Speciation DISCPT=(35,0)])G90_42:0.071462627[&&PRIME ID=90 VERTEXTYPE=Speciation DISCPT=(41,0)],(G91_43:0.02918899[&&PRIME ID=91 VERTEXTYPE=Leaf],G92_44:0.02918899[&&PRIME ID=92 VERTEXTYPE=Leaf])G93_45:0.17458976[&&PRIME ID=93 VERTEXTYPE=Speciation DISCPT=(12,0)])G94_46:0.041670131[&&PRIME ID=94 VERTEXTYPE=Speciation DISCPT=(58,0)],G95_48:0.24544888[&&PRIME ID=95 VERTEXTYPE=Leaf])G96_50:0.011459279[&&PRIME ID=96 VERTEXTYPE=Speciation DISCPT=(67,0)])G97_53:0.12781708[&&PRIME ID=97 VERTEXTYPE=Speciation DISCPT=(74,0)],(G98_178:0.18756374[&&PRIME ID=98 VERTEXTYPE=Leaf],(G99_43:0.02918899[&&PRIME ID=99 VERTEXTYPE=Leaf],G100_44:0.02918899[&&PRIME ID=100 VERTEXTYPE=Leaf])G101_45:0.15837475[&&PRIME ID=101 VERTEXTYPE=Speciation DISCPT=(12,0)])G102_178:0.19716150270269306[&&PRIME ID=102 VERTEXTYPE=Additive Transfer FROMTOLINEAGE=(178,45) DISCPT=(53,1)])G103_53:0.2078217816038853[&&PRIME ID=103 VERTEXTYPE=Additive Transfer FROMTOLINEAGE=(53,178) DISCPT=(89,2)],(((((((((G104_149:0.064107402[&&PRIME ID=104 VERTEXTYPE=Leaf],G105_150:0.064107402[&&PRIME ID=105 VERTEXTYPE=Leaf])G106_151:0.071461544[&&PRIME ID=106 VERTEXTYPE=Speciation DISCPT=(25,0)],G107_80:0.13556895[&&PRIME ID=107 VERTEXTYPE=Leaf])G108_80:0.08516317588372098[&&PRIME ID=108 VERTEXTYPE=Additive Transfer FROMTOLINEAGE=(80,151) DISCPT=(42,2)],(((G109_157:0.0095524058[&&PRIME ID=109 VERTEXTYPE=Leaf],G110_157:0.0095524058[&&PRIME ID=110 VERTEXTYPE=Leaf])G111_157:0.024293779999037035[&&PRIME ID=111 VERTEXTYPE=Duplication DISCPT=(3,2)],G112_157:0.033846186[&&PRIME ID=112 VERTEXTYPE=Leaf])G113_157:0.10379357456244105[&&PRIME ID=113 VERTEXTYPE=Duplication DISCPT=(15,1)],G114_157:0.13763976[&&PRIME ID=114 VERTEXTYPE=Leaf])G115_157:0.08309236120892177[&&PRIME ID=115 VERTEXTYPE=Duplication DISCPT=(43,1)])G116_80:0.06469842450395234[&&PRIME ID=116 VERTEXTYPE=Additive Transfer FROMTOLINEAGE=(80,157) DISCPT=(62,2)],(G117_81:0.0028605944[&&PRIME ID=117 VERTEXTYPE=Leaf],G118_82:0.0028605944[&&PRIME ID=118 VERTEXTYPE=Leaf])G119_83:0.28256995[&&PRIME ID=119 VERTEXTYPE=Speciation DISCPT=(2,0)])G120_84:0.017902809[&&PRIME ID=120 VERTEXTYPE=Speciation DISCPT=(78,0)],(((((G121_64:0.074650848[&&PRIME ID=121 VERTEXTYPE=Leaf],(G122_65:0.042061291[&&PRIME ID=122 VERTEXTYPE=Leaf],(G123_66:0.035321694[&&PRIME ID=123 VERTEXTYPE=Leaf],G124_67:0.035321694[&&PRIME ID=124 VERTEXTYPE=Leaf])G125_68:0.006739597[&&PRIME ID=125 VERTEXTYPE=Speciation DISCPT=(16,0)])G126_69:0.032589557[&&PRIME ID=126 VERTEXTYPE=Speciation DISCPT=(18,0)])G127_72:0.054878252[&&PRIME ID=127 VERTEXTYPE=Speciation DISCPT=(27,0)],(G128_73:0.025304117[&&PRIME ID=128 VERTEXTYPE=Leaf],G129_73:0.025304117[&&PRIME ID=129 VERTEXTYPE=Leaf])G130_73:0.10422498307561623[&&PRIME ID=130 VERTEXTYPE=Duplication DISCPT=(11,1)])G131_74:0.034652989[&&PRIME ID=131 VERTEXTYPE=Speciation DISCPT=(40,0)],((G132_106:0.078884119[&&PRIME ID=132 VERTEXTYPE=Leaf],G133_63:0.078884119[&&PRIME ID=133 VERTEXTYPE=Leaf])G134_63:0.055186702941811994[&&PRIME ID=134 VERTEXTYPE=Additive Transfer FROMTOLINEAGE=(63,106) DISCPT=(27,2)],((G135_64:0.074650848[&&PRIME ID=135 VERTEXTYPE=Leaf],((G136_65:0.042061291[&&PRIME ID=136 VERTEXTYPE=Leaf],(G137_66:0.035321694[&&PRIME ID=137 VERTEXTYPE=Leaf],G138_67:0.035321694[&&PRIME ID=138 VERTEXTYPE=Leaf])G139_68:0.006739597[&&PRIME ID=139 VERTEXTYPE=Speciation DISCPT=(16,0)])G140_69:0.001267799[&&PRIME ID=140 VERTEXTYPE=Speciation DISCPT=(18,0)],G141_70:0.04332909[&&PRIME ID=141 VERTEXTYPE=Leaf])G142_71:0.031321758[&&PRIME ID=142 VERTEXTYPE=Speciation DISCPT=(19,0)])G143_72:0.054878252[&&PRIME ID=143 VERTEXTYPE=Speciation DISCPT=(27,0)],G144_73:0.1295291[&&PRIME ID=144 VERTEXTYPE=Leaf])G145_74:0.0045417216[&&PRIME ID=145 VERTEXTYPE=Speciation DISCPT=(40,0)])G146_75:0.030111267[&&PRIME ID=146 VERTEXTYPE=Speciation DISCPT=(42,0)])G147_75:0.043572350873666704[&&PRIME ID=147 VERTEXTYPE=Duplication DISCPT=(48,2)],(G148_76:0.047901434[&&PRIME ID=148 VERTEXTYPE=Leaf],G149_77:0.047901434[&&PRIME ID=149 VERTEXTYPE=Leaf])G150_78:0.15985301[&&PRIME ID=150 VERTEXTYPE=Speciation DISCPT=(20,0)])G151_79:0.033430771[&&PRIME ID=151 VERTEXTYPE=Speciation DISCPT=(60,0)],(((G152_86:0.10072568[&&PRIME ID=152 VERTEXTYPE=Leaf],(G153_117:0.087276065[&&PRIME ID=153 VERTEXTYPE=Leaf],G154_87:0.087276065[&&PRIME ID=154 VERTEXTYPE=Leaf])G155_87:0.013449615345209833[&&PRIME ID=155 VERTEXTYPE=Additive Transfer FROMTOLINEAGE=(87,117) DISCPT=(28,2)])G156_88:0.035426315[&&PRIME ID=156 VERTEXTYPE=Speciation DISCPT=(34,0)],(G157_89:0.052436317[&&PRIME ID=157 VERTEXTYPE=Leaf],(G158_90:0.020686222[&&PRIME ID=158 VERTEXTYPE=Leaf],G159_91:0.020686222[&&PRIME ID=159 VERTEXTYPE=Leaf])G160_92:0.031750095[&&PRIME ID=160 VERTEXTYPE=Speciation DISCPT=(9,0)])G161_93:0.083715678[&&PRIME ID=161 VERTEXTYPE=Speciation DISCPT=(22,0)])G162_94:0.079838226[&&PRIME ID=162 VERTEXTYPE=Speciation DISCPT=(43,0)],((G163_96:0.022760608[&&PRIME ID=163 VERTEXTYPE=Leaf],G164_97:0.022760608[&&PRIME ID=164 VERTEXTYPE=Leaf])G165_98:0.085960682[&&PRIME ID=165 VERTEXTYPE=Speciation DISCPT=(11,0)],G166_99:0.10872129[&&PRIME ID=166 VERTEXTYPE=Leaf])G167_100:0.10726893[&&PRIME ID=167 VERTEXTYPE=Speciation DISCPT=(36,0)])G168_101:0.025194989[&&PRIME ID=168 VERTEXTYPE=Speciation DISCPT=(61,0)])G169_101:0.06214814409384064[&&PRIME ID=169 VERTEXTYPE=Additive Transfer FROMTOLINEAGE=(101,79) DISCPT=(65,2)])G170_102:0.018202112[&&PRIME ID=170 VERTEXTYPE=Speciation DISCPT=(81,0)],(((G171_103:0.0071494735[&&PRIME ID=171 VERTEXTYPE=Leaf],G172_5:0.0071494735[&&PRIME ID=172 VERTEXTYPE=Leaf])G173_103:0.13477192654732575[&&PRIME ID=173 VERTEXTYPE=Additive Transfer FROMTOLINEAGE=(103,5) DISCPT=(3,1)],G174_104:0.1419214[&&PRIME ID=174 VERTEXTYPE=Leaf])G175_105:0.00846697[&&PRIME ID=175 VERTEXTYPE=Speciation DISCPT=(45,0)],G176_106:0.15038837[&&PRIME ID=176 VERTEXTYPE=Leaf])G177_107:0.1711471[&&PRIME ID=177 VERTEXTYPE=Speciation DISCPT=(48,0)])G178_108:0.068089478[&&PRIME ID=178 VERTEXTYPE=Speciation DISCPT=(83,0)],(((G179_110:0.013022009[&&PRIME ID=179 VERTEXTYPE=Leaf],G180_111:0.013022009[&&PRIME ID=180 VERTEXTYPE=Leaf])G181_112:0.1783903[&&PRIME ID=181 VERTEXTYPE=Speciation DISCPT=(4,0)],G182_113:0.19141231[&&PRIME ID=182 VERTEXTYPE=Leaf])G183_114:0.18189366[&&PRIME ID=183 VERTEXTYPE=Speciation DISCPT=(54,0)],((G184_63:0.13407082[&&PRIME ID=184 VERTEXTYPE=Leaf],((G185_64:0.074650848[&&PRIME ID=185 VERTEXTYPE=Leaf],((G186_65:0.042061291[&&PRIME ID=186 VERTEXTYPE=Leaf],(G187_66:0.035321694[&&PRIME ID=187 VERTEXTYPE=Leaf],G188_67:0.035321694[&&PRIME ID=188 VERTEXTYPE=Leaf])G189_68:0.006739597[&&PRIME ID=189 VERTEXTYPE=Speciation DISCPT=(16,0)])G190_69:0.001267799[&&PRIME ID=190 VERTEXTYPE=Speciation DISCPT=(18,0)],G191_70:0.04332909[&&PRIME ID=191 VERTEXTYPE=Leaf])G192_71:0.031321758[&&PRIME ID=192 VERTEXTYPE=Speciation DISCPT=(19,0)])G193_72:0.054878252[&&PRIME ID=193 VERTEXTYPE=Speciation DISCPT=(27,0)],G194_73:0.1295291[&&PRIME ID=194 VERTEXTYPE=Leaf])G195_74:0.0045417216[&&PRIME ID=195 VERTEXTYPE=Speciation DISCPT=(40,0)])G196_75:0.19603784[&&PRIME ID=196 VERTEXTYPE=Speciation DISCPT=(42,0)],((G197_80:0.28543055[&&PRIME ID=197 VERTEXTYPE=Leaf],(G198_81:0.0028605944[&&PRIME ID=198 VERTEXTYPE=Leaf],G199_82:0.0028605944[&&PRIME ID=199 VERTEXTYPE=Leaf])G200_83:0.28256995[&&PRIME ID=200 VERTEXTYPE=Speciation DISCPT=(2,0)])G201_84:0.017902809[&&PRIME ID=201 VERTEXTYPE=Speciation DISCPT=(78,0)],((((G202_60:0.050851754[&&PRIME ID=202 VERTEXTYPE=Leaf],G203_63:0.050851754[&&PRIME ID=203 VERTEXTYPE=Leaf])G204_63:0.08321906812491411[&&PRIME ID=204 VERTEXTYPE=Additive Transfer FROMTOLINEAGE=(63,60) DISCPT=(21,1)],(G205_64:0.1295291[&&PRIME ID=205 VERTEXTYPE=Leaf],(G206_63:0.12540557[&&PRIME ID=206 VERTEXTYPE=Leaf],G207_73:0.12540557[&&PRIME ID=207 VERTEXTYPE=Leaf])G208_73:0.004123532381219204[&&PRIME ID=208 VERTEXTYPE=Additive Transfer FROMTOLINEAGE=(73,63) DISCPT=(39,1)])G209_74:0.0045417216[&&PRIME ID=209 VERTEXTYPE=Speciation DISCPT=(40,0)])G210_75:0.073683618[&&PRIME ID=210 VERTEXTYPE=Speciation DISCPT=(42,0)],(G211_76:0.047901434[&&PRIME ID=211 VERTEXTYPE=Leaf],G212_77:0.047901434[&&PRIME ID=212 VERTEXTYPE=Leaf])G213_78:0.15985301[&&PRIME ID=213 VERTEXTYPE=Speciation DISCPT=(20,0)])G214_79:0.062746969[&&PRIME ID=214 VERTEXTYPE=Speciation DISCPT=(60,0)],(((G215_86:0.10072568[&&PRIME ID=215 VERTEXTYPE=Leaf],G216_87:0.10072568[&&PRIME ID=216 VERTEXTYPE=Leaf])G217_88:0.035426315[&&PRIME ID=217 VERTEXTYPE=Speciation DISCPT=(34,0)],((G218_89:0.052436317[&&PRIME ID=218 VERTEXTYPE=Leaf],((G219_86:0.0016383167[&&PRIME ID=219 VERTEXTYPE=Leaf],G220_90:0.0016383167[&&PRIME ID=220 VERTEXTYPE=Leaf])G221_90:0.01904790532269726[&&PRIME ID=221 VERTEXTYPE=Additive Transfer FROMTOLINEAGE=(90,86) DISCPT=(0,2)],G222_91:0.020686222[&&PRIME ID=222 VERTEXTYPE=Leaf])G223_92:0.031750095[&&PRIME ID=223 VERTEXTYPE=Speciation DISCPT=(9,0)])G224_93:0.055939963[&&PRIME ID=224 VERTEXTYPE=Speciation DISCPT=(22,0)],(G225_89:0.052436317[&&PRIME ID=225 VERTEXTYPE=Leaf],(G226_90:0.020686222[&&PRIME ID=226 VERTEXTYPE=Leaf],G227_91:0.020686222[&&PRIME ID=227 VERTEXTYPE=Leaf])G228_92:0.031750095[&&PRIME ID=228 VERTEXTYPE=Speciation DISCPT=(9,0)])G229_93:0.055939963[&&PRIME ID=229 VERTEXTYPE=Speciation DISCPT=(22,0)])G230_93:0.02777571509363338[&&PRIME ID=230 VERTEXTYPE=Duplication DISCPT=(35,2)])G231_94:0.079838226[&&PRIME ID=231 VERTEXTYPE=Speciation DISCPT=(43,0)],(G232_96:0.022760608[&&PRIME ID=232 VERTEXTYPE=Leaf],G233_97:0.022760608[&&PRIME ID=233 VERTEXTYPE=Leaf])G234_98:0.19322961[&&PRIME ID=234 VERTEXTYPE=Speciation DISCPT=(11,0)])G235_101:0.054511187[&&PRIME ID=235 VERTEXTYPE=Speciation DISCPT=(61,0)])G236_101:0.0328319463608822[&&PRIME ID=236 VERTEXTYPE=Additive Transfer FROMTOLINEAGE=(101,79) DISCPT=(76,2)])G237_102:0.026775302[&&PRIME ID=237 VERTEXTYPE=Speciation DISCPT=(81,0)])G238_109:0.043197314[&&PRIME ID=238 VERTEXTYPE=Speciation DISCPT=(84,0)])G239_114:0.016318973525298385[&&PRIME ID=239 VERTEXTYPE=Additive Transfer FROMTOLINEAGE=(114,109) DISCPT=(89,1)])G240_115:0.077421948[&&PRIME ID=240 VERTEXTYPE=Speciation DISCPT=(90,0)],((((G241_143:0.19615161[&&PRIME ID=241 VERTEXTYPE=Leaf],G242_117:0.19615161[&&PRIME ID=242 VERTEXTYPE=Leaf])G243_117:0.048633274[&&PRIME ID=243 VERTEXTYPE=Additive Transfer FROMTOLINEAGE=(117,143) DISCPT=(54,2)],(((G244_118:0.0030043728[&&PRIME ID=244 VERTEXTYPE=Leaf],G245_149:0.0030043728[&&PRIME ID=245 VERTEXTYPE=Leaf])G246_118:0.14436267329539035[&&PRIME ID=246 VERTEXTYPE=Additive Transfer FROMTOLINEAGE=(118,149) DISCPT=(2,1)],((G247_119:0.031231672[&&PRIME ID=247 VERTEXTYPE=Leaf],G248_120:0.031231672[&&PRIME ID=248 VERTEXTYPE=Leaf])G249_121:0.11152642[&&PRIME ID=249 VERTEXTYPE=Speciation DISCPT=(13,0)],(G250_122:0.094155909[&&PRIME ID=250 VERTEXTYPE=Leaf],G251_122:0.094155909[&&PRIME ID=251 VERTEXTYPE=Leaf])G252_122:0.04860218114394543[&&PRIME ID=252 VERTEXTYPE=Duplication DISCPT=(30,2)])G253_123:0.0046089561[&&PRIME ID=253 VERTEXTYPE=Speciation DISCPT=(46,0)])G254_124:0.032064504[&&PRIME ID=254 VERTEXTYPE=Speciation DISCPT=(47,0)],(G255_125:0.096942143[&&PRIME ID=255 VERTEXTYPE=Leaf],(G256_126:0.0016937115[&&PRIME ID=256 VERTEXTYPE=Leaf],G257_127:0.0016937115[&&PRIME ID=257 VERTEXTYPE=Leaf])G258_128:0.095248431[&&PRIME ID=258 VERTEXTYPE=Speciation DISCPT=(1,0)])G259_129:0.082489408[&&PRIME ID=259 VERTEXTYPE=Speciation DISCPT=(31,0)])G260_130:0.065353329[&&PRIME ID=260 VERTEXTYPE=Speciation DISCPT=(52,0)])G261_131:0.073799831[&&PRIME ID=261 VERTEXTYPE=Speciation DISCPT=(66,0)],(((((G262_132:0.070351967[&&PRIME ID=262 VERTEXTYPE=Leaf],G263_135:0.070351967[&&PRIME ID=263 VERTEXTYPE=Leaf])G264_136:0.018539653[&&PRIME ID=264 VERTEXTYPE=Speciation DISCPT=(26,0)],(G265_137:0.002053483[&&PRIME ID=265 VERTEXTYPE=Leaf],G266_21:0.002053483[&&PRIME ID=266 VERTEXTYPE=Leaf])G267_137:0.08683813697942054[&&PRIME ID=267 VERTEXTYPE=Additive Transfer FROMTOLINEAGE=(137,21) DISCPT=(1,1)])G268_138:0.16510405[&&PRIME ID=268 VERTEXTYPE=Speciation DISCPT=(30,0)],G269_140:0.25399567[&&PRIME ID=269 VERTEXTYPE=Leaf])G270_142:0.033963835[&&PRIME ID=270 VERTEXTYPE=Speciation DISCPT=(72,0)],(G271_144:0.013896145[&&PRIME ID=271 VERTEXTYPE=Leaf],G272_145:0.013896145[&&PRIME ID=272 VERTEXTYPE=Leaf])G273_146:0.27406337[&&PRIME ID=273 VERTEXTYPE=Speciation DISCPT=(6,0)])G274_148:0.013807744[&&PRIME ID=274 VERTEXTYPE=Speciation DISCPT=(79,0)],(G275_149:0.064107402[&&PRIME ID=275 VERTEXTYPE=Leaf],G276_150:0.064107402[&&PRIME ID=276 VERTEXTYPE=Leaf])G277_151:0.23765985[&&PRIME ID=277 VERTEXTYPE=Speciation DISCPT=(25,0)])G278_152:0.016817457[&&PRIME ID=278 VERTEXTYPE=Speciation DISCPT=(80,0)])G279_153:0.044733459[&&PRIME ID=279 VERTEXTYPE=Speciation DISCPT=(82,0)],((G280_126:0.0016937115[&&PRIME ID=280 VERTEXTYPE=Leaf],G281_127:0.0016937115[&&PRIME ID=281 VERTEXTYPE=Leaf])G282_128:0.055060133[&&PRIME ID=282 VERTEXTYPE=Speciation DISCPT=(1,0)],G283_154:0.056753844[&&PRIME ID=283 VERTEXTYPE=Leaf])G284_154:0.3065643258760785[&&PRIME ID=284 VERTEXTYPE=Additive Transfer FROMTOLINEAGE=(154,128) DISCPT=(23,1)])G285_155:0.10372872[&&PRIME ID=285 VERTEXTYPE=Speciation DISCPT=(89,0)])G286_156:0.11148528[&&PRIME ID=286 VERTEXTYPE=Speciation DISCPT=(93,0)],(((((G287_157:0.23254326[&&PRIME ID=287 VERTEXTYPE=Leaf],(G288_158:0.020798126[&&PRIME ID=288 VERTEXTYPE=Leaf],G289_159:0.020798126[&&PRIME ID=289 VERTEXTYPE=Leaf])G290_160:0.21174514[&&PRIME ID=290 VERTEXTYPE=Speciation DISCPT=(10,0)])G291_161:0.035789658[&&PRIME ID=291 VERTEXTYPE=Speciation DISCPT=(65,0)],(((G292_158:0.020798126[&&PRIME ID=292 VERTEXTYPE=Leaf],G293_159:0.020798126[&&PRIME ID=293 VERTEXTYPE=Leaf])G294_160:0.1987972[&&PRIME ID=294 VERTEXTYPE=Speciation DISCPT=(10,0)],(G295_170:0.089417446[&&PRIME ID=295 VERTEXTYPE=Leaf],G296_162:0.089417446[&&PRIME ID=296 VERTEXTYPE=Leaf])G297_162:0.1301778842945141[&&PRIME ID=297 VERTEXTYPE=Additive Transfer FROMTOLINEAGE=(162,170) DISCPT=(30,1)])G298_162:0.03417710986293294[&&PRIME ID=298 VERTEXTYPE=Additive Transfer FROMTOLINEAGE=(162,160) DISCPT=(62,1)],((G299_113:0.1567052[&&PRIME ID=299 VERTEXTYPE=Leaf],G300_163:0.1567052[&&PRIME ID=300 VERTEXTYPE=Leaf])G301_163:0.04076166482378527[&&PRIME ID=301 VERTEXTYPE=Additive Transfer FROMTOLINEAGE=(163,113) DISCPT=(48,1)],G302_164:0.19746686[&&PRIME ID=302 VERTEXTYPE=Leaf])G303_165:0.05630558[&&PRIME ID=303 VERTEXTYPE=Speciation DISCPT=(56,0)])G304_166:0.014560482[&&PRIME ID=304 VERTEXTYPE=Speciation DISCPT=(71,0)])G305_167:0.08706375[&&PRIME ID=305 VERTEXTYPE=Speciation DISCPT=(76,0)],((((G306_170:0.11773193[&&PRIME ID=306 VERTEXTYPE=Leaf],G307_85:0.11773193[&&PRIME ID=307 VERTEXTYPE=Leaf])G308_170:0.13040920448369273[&&PRIME ID=308 VERTEXTYPE=Additive Transfer FROMTOLINEAGE=(170,85) DISCPT=(37,2)],(G309_171:0.059736306[&&PRIME ID=309 VERTEXTYPE=Leaf],G310_172:0.059736306[&&PRIME ID=310 VERTEXTYPE=Leaf])G311_173:0.18840483[&&PRIME ID=311 VERTEXTYPE=Speciation DISCPT=(24,0)])G312_174:0.022388516[&&PRIME ID=312 VERTEXTYPE=Speciation DISCPT=(69,0)],G313_175:0.27052965[&&PRIME ID=313 VERTEXTYPE=Leaf])G314_176:0.076019454[&&PRIME ID=314 VERTEXTYPE=Speciation DISCPT=(77,0)],(G315_171:0.059736306[&&PRIME ID=315 VERTEXTYPE=Leaf],G316_172:0.059736306[&&PRIME ID=316 VERTEXTYPE=Leaf])G317_173:0.2868128[&&PRIME ID=317 VERTEXTYPE=Speciation DISCPT=(24,0)])G318_176:0.008847568971645079[&&PRIME ID=318 VERTEXTYPE=Duplication DISCPT=(85,1)])G319_167:0.0011934271871248472[&&PRIME ID=319 VERTEXTYPE=Additive Transfer FROMTOLINEAGE=(167,176) DISCPT=(86,1)],((G320_12:0.13070734[&&PRIME ID=320 VERTEXTYPE=Leaf],G321_168:0.13070734[&&PRIME ID=321 VERTEXTYPE=Leaf])G322_168:0.008335665058158926[&&PRIME ID=322 VERTEXTYPE=Additive Transfer FROMTOLINEAGE=(168,12) DISCPT=(40,1)],((((G323_132:0.055860159[&&PRIME ID=323 VERTEXTYPE=Leaf],(G324_137:0.018786307[&&PRIME ID=324 VERTEXTYPE=Leaf],G325_133:0.018786307[&&PRIME ID=325 VERTEXTYPE=Leaf])G326_133:0.03707385205704948[&&PRIME ID=326 VERTEXTYPE=Additive Transfer FROMTOLINEAGE=(133,137) DISCPT=(8,2)])G327_134:0.014491808[&&PRIME ID=327 VERTEXTYPE=Speciation DISCPT=(23,0)],G328_135:0.070351967[&&PRIME ID=328 VERTEXTYPE=Leaf])G329_136:0.018539653[&&PRIME ID=329 VERTEXTYPE=Speciation DISCPT=(26,0)],G330_137:0.08889162[&&PRIME ID=330 VERTEXTYPE=Leaf])G331_138:0.002612709[&&PRIME ID=331 VERTEXTYPE=Speciation DISCPT=(30,0)],(((G332_132:0.055860159[&&PRIME ID=332 VERTEXTYPE=Leaf],G333_133:0.055860159[&&PRIME ID=333 VERTEXTYPE=Leaf])G334_134:0.014491808[&&PRIME ID=334 VERTEXTYPE=Speciation DISCPT=(23,0)],G335_135:0.070351967[&&PRIME ID=335 VERTEXTYPE=Leaf])G336_136:0.018539653[&&PRIME ID=336 VERTEXTYPE=Speciation DISCPT=(26,0)],G337_137:0.08889162[&&PRIME ID=337 VERTEXTYPE=Leaf])G338_138:0.002612709[&&PRIME ID=338 VERTEXTYPE=Speciation DISCPT=(30,0)])G339_138:0.04753867465649529[&&PRIME ID=339 VERTEXTYPE=Duplication DISCPT=(30,1)])G340_168:0.21754709631326694[&&PRIME ID=340 VERTEXTYPE=Additive Transfer FROMTOLINEAGE=(168,138) DISCPT=(43,2)])G341_169:0.10529722[&&PRIME ID=341 VERTEXTYPE=Speciation DISCPT=(87,0)],(G342_178:0.43594836[&&PRIME ID=342 VERTEXTYPE=Leaf],((((G343_157:0.23254326[&&PRIME ID=343 VERTEXTYPE=Leaf],(G344_29:0.13087256[&&PRIME ID=344 VERTEXTYPE=Leaf],(G345_158:0.0045807232[&&PRIME ID=345 VERTEXTYPE=Leaf],G346_159:0.0045807232[&&PRIME ID=346 VERTEXTYPE=Leaf])G347_158:0.12629183[&&PRIME ID=347 VERTEXTYPE=Additive Transfer FROMTOLINEAGE=(158,159) DISCPT=(3,1)])G348_160:0.10167070525632022[&&PRIME ID=348 VERTEXTYPE=Additive Transfer FROMTOLINEAGE=(160,29) DISCPT=(40,1)])G349_161:0.035789658[&&PRIME ID=349 VERTEXTYPE=Speciation DISCPT=(65,0)],(G350_162:0.25377244[&&PRIME ID=350 VERTEXTYPE=Leaf],(((G351_164:0.032837549[&&PRIME ID=351 VERTEXTYPE=Leaf],G352_163:0.032837549[&&PRIME ID=352 VERTEXTYPE=Leaf])G353_163:0.030907576572692892[&&PRIME ID=353 VERTEXTYPE=Additive Transfer FROMTOLINEAGE=(163,164) DISCPT=(14,2)],(G354_163:0.039195472[&&PRIME ID=354 VERTEXTYPE=Leaf],(G355_38:0.016836866[&&PRIME ID=355 VERTEXTYPE=Leaf],G356_39:0.016836866[&&PRIME ID=356 VERTEXTYPE=Leaf])G357_40:0.022358606[&&PRIME ID=357 VERTEXTYPE=Speciation DISCPT=(8,0)])G358_163:0.024549653776171073[&&PRIME ID=358 VERTEXTYPE=Additive Transfer FROMTOLINEAGE=(163,40) DISCPT=(17,2)])G359_163:0.13372173447720365[&&PRIME ID=359 VERTEXTYPE=Duplication DISCPT=(24,2)],G360_164:0.19746686[&&PRIME ID=360 VERTEXTYPE=Leaf])G361_165:0.05630558[&&PRIME ID=361 VERTEXTYPE=Speciation DISCPT=(56,0)])G362_166:0.014560482[&&PRIME ID=362 VERTEXTYPE=Speciation DISCPT=(71,0)])G363_167:0.088257178[&&PRIME ID=363 VERTEXTYPE=Speciation DISCPT=(76,0)],G364_168:0.3565901[&&PRIME ID=364 VERTEXTYPE=Leaf])G365_169:0.0010392862[&&PRIME ID=365 VERTEXTYPE=Speciation DISCPT=(87,0)],((((G366_158:0.020798126[&&PRIME ID=366 VERTEXTYPE=Leaf],G367_159:0.020798126[&&PRIME ID=367 VERTEXTYPE=Leaf])G368_160:0.16843363[&&PRIME ID=368 VERTEXTYPE=Speciation DISCPT=(10,0)],G369_170:0.18923176[&&PRIME ID=369 VERTEXTYPE=Leaf])G370_170:0.05890937779952488[&&PRIME ID=370 VERTEXTYPE=Additive Transfer FROMTOLINEAGE=(170,160) DISCPT=(53,2)],G371_171:0.24814114[&&PRIME ID=371 VERTEXTYPE=Leaf])G372_174:0.022388516[&&PRIME ID=372 VERTEXTYPE=Speciation DISCPT=(69,0)],G373_175:0.27052965[&&PRIME ID=373 VERTEXTYPE=Leaf])G374_176:0.087099736[&&PRIME ID=374 VERTEXTYPE=Speciation DISCPT=(77,0)])G375_177:0.078318972[&&PRIME ID=375 VERTEXTYPE=Speciation DISCPT=(88,0)])G376_178:0.025938961476627175[&&PRIME ID=376 VERTEXTYPE=Additive Transfer FROMTOLINEAGE=(178,177) DISCPT=(91,1)])G377_179:0.11664485[&&PRIME ID=377 VERTEXTYPE=Speciation DISCPT=(92,0)])G378_180:0.014014851[&&PRIME ID=378 VERTEXTYPE=Speciation DISCPT=(95,0)])G379_181:0.029461695[&&PRIME ID=379 VERTEXTYPE=Speciation DISCPT=(96,0)])G380_182:0.18266666[&&PRIME ID=380 VERTEXTYPE=Speciation DISCPT=(98,0)],(((((G381_24:0.11072907[&&PRIME ID=381 VERTEXTYPE=Leaf],(G382_184:0.014579287[&&PRIME ID=382 VERTEXTYPE=Leaf],G383_122:0.014579287[&&PRIME ID=383 VERTEXTYPE=Leaf])G384_184:0.0961497788738236[&&PRIME ID=384 VERTEXTYPE=Additive Transfer FROMTOLINEAGE=(184,122) DISCPT=(6,1)])G385_184:0.08985979365753675[&&PRIME ID=385 VERTEXTYPE=Additive Transfer FROMTOLINEAGE=(184,24) DISCPT=(36,2)],G386_185:0.20058886[&&PRIME ID=386 VERTEXTYPE=Leaf])G387_186:0.04556934[&&PRIME ID=387 VERTEXTYPE=Speciation DISCPT=(57,0)],G388_187:0.2461582[&&PRIME ID=388 VERTEXTYPE=Leaf])G389_188:0.36611512[&&PRIME ID=389 VERTEXTYPE=Speciation DISCPT=(68,0)],((G390_194:0.098449187[&&PRIME ID=390 VERTEXTYPE=Leaf],G391_195:0.098449187[&&PRIME ID=391 VERTEXTYPE=Leaf])G392_196:0.1113491[&&PRIME ID=392 VERTEXTYPE=Speciation DISCPT=(32,0)],G393_157:0.20979829[&&PRIME ID=393 VERTEXTYPE=Leaf])G394_196:0.40247502605989316[&&PRIME ID=394 VERTEXTYPE=Additive Transfer FROMTOLINEAGE=(196,157) DISCPT=(60,1)])G395_197:0.12683456[&&PRIME ID=395 VERTEXTYPE=Speciation DISCPT=(97,0)],((((G396_0:0.14129671[&&PRIME ID=396 VERTEXTYPE=Leaf],G397_1:0.14129671[&&PRIME ID=397 VERTEXTYPE=Leaf])G398_2:0.062638218[&&PRIME ID=398 VERTEXTYPE=Speciation DISCPT=(44,0)],((G399_3:0.10479483[&&PRIME ID=399 VERTEXTYPE=Leaf],(G400_125:0.020476534[&&PRIME ID=400 VERTEXTYPE=Leaf],(G401_29:0.018478519[&&PRIME ID=401 VERTEXTYPE=Leaf],(G402_4:0.013113574[&&PRIME ID=402 VERTEXTYPE=Leaf],G403_5:0.013113574[&&PRIME ID=403 VERTEXTYPE=Leaf])G404_6:0.0053649452[&&PRIME ID=404 VERTEXTYPE=Speciation DISCPT=(5,0)])G405_6:0.0019980152459541244[&&PRIME ID=405 VERTEXTYPE=Additive Transfer FROMTOLINEAGE=(6,29) DISCPT=(8,1)])G406_6:0.0843182932135849[&&PRIME ID=406 VERTEXTYPE=Additive Transfer FROMTOLINEAGE=(6,125) DISCPT=(8,2)])G407_6:0.007600452294577212[&&PRIME ID=407 VERTEXTYPE=Additive Transfer FROMTOLINEAGE=(6,3) DISCPT=(34,2)],((G408_4:0.013113574[&&PRIME ID=408 VERTEXTYPE=Leaf],G409_5:0.013113574[&&PRIME ID=409 VERTEXTYPE=Leaf])G410_6:0.073864661[&&PRIME ID=410 VERTEXTYPE=Speciation DISCPT=(5,0)],G411_7:0.086978235[&&PRIME ID=411 VERTEXTYPE=Leaf])G412_7:0.025417045010253964[&&PRIME ID=412 VERTEXTYPE=Additive Transfer FROMTOLINEAGE=(7,6) DISCPT=(28,2)])G413_8:0.091539648[&&PRIME ID=413 VERTEXTYPE=Speciation DISCPT=(37,0)])G414_10:0.056048374[&&PRIME ID=414 VERTEXTYPE=Speciation DISCPT=(59,0)],(G415_12:0.23527058[&&PRIME ID=415 VERTEXTYPE=Leaf],G416_86:0.23527058[&&PRIME ID=416 VERTEXTYPE=Leaf])G417_13:0.02471271934304608[&&PRIME ID=417 VERTEXTYPE=Additive Transfer FROMTOLINEAGE=(13,51) DISCPT=(65,1)])G418_14:0.36202542[&&PRIME ID=418 VERTEXTYPE=Speciation DISCPT=(75,0)],((((((G419_30:0.11896[&&PRIME ID=419 VERTEXTYPE=Leaf],(G420_38:0.0013155774[&&PRIME ID=420 VERTEXTYPE=Leaf],G421_31:0.0013155774[&&PRIME ID=421 VERTEXTYPE=Leaf])G422_31:0.11764442[&&PRIME ID=422 VERTEXTYPE=Additive Transfer FROMTOLINEAGE=(31,38) DISCPT=(0,2)])G423_32:0.013356124[&&PRIME ID=423 VERTEXTYPE=Speciation DISCPT=(38,0)],((G424_33:0.050806599[&&PRIME ID=424 VERTEXTYPE=Leaf],(G425_34:0.03295517[&&PRIME ID=425 VERTEXTYPE=Leaf],G426_35:0.03295517[&&PRIME ID=426 VERTEXTYPE=Leaf])G427_36:0.017851429[&&PRIME ID=427 VERTEXTYPE=Speciation DISCPT=(15,0)])G428_37:0.054372463[&&PRIME ID=428 VERTEXTYPE=Speciation DISCPT=(21,0)],(G429_38:0.016836866[&&PRIME ID=429 VERTEXTYPE=Leaf],G430_39:0.016836866[&&PRIME ID=430 VERTEXTYPE=Leaf])G431_40:0.088342195[&&PRIME ID=431 VERTEXTYPE=Speciation DISCPT=(8,0)])G432_41:0.027137063[&&PRIME ID=432 VERTEXTYPE=Speciation DISCPT=(35,0)])G433_42:0.071462627[&&PRIME ID=433 VERTEXTYPE=Speciation DISCPT=(41,0)],(G434_43:0.02918899[&&PRIME ID=434 VERTEXTYPE=Leaf],G435_44:0.02918899[&&PRIME ID=435 VERTEXTYPE=Leaf])G436_45:0.17458976[&&PRIME ID=436 VERTEXTYPE=Speciation DISCPT=(12,0)])G437_46:0.041670131[&&PRIME ID=437 VERTEXTYPE=Speciation DISCPT=(58,0)],(G438_47:0.22329909[&&PRIME ID=438 VERTEXTYPE=Leaf],G439_48:0.22329909[&&PRIME ID=439 VERTEXTYPE=Leaf])G440_49:0.022149792[&&PRIME ID=440 VERTEXTYPE=Speciation DISCPT=(63,0)])G441_50:0.0095724676[&&PRIME ID=441 VERTEXTYPE=Speciation DISCPT=(67,0)],(G442_143:0.24251967[&&PRIME ID=442 VERTEXTYPE=Leaf],(G443_44:0.015338195[&&PRIME ID=443 VERTEXTYPE=Leaf],G444_51:0.015338195[&&PRIME ID=444 VERTEXTYPE=Leaf])G445_51:0.2271814778147235[&&PRIME ID=445 VERTEXTYPE=Additive Transfer FROMTOLINEAGE=(51,44) DISCPT=(6,2)])G446_51:0.012501676935218491[&&PRIME ID=446 VERTEXTYPE=Additive Transfer FROMTOLINEAGE=(51,147) DISCPT=(65,2)])G447_52:0.33752567[&&PRIME ID=447 VERTEXTYPE=Speciation DISCPT=(73,0)],((((((((((G448_132:0.070351967[&&PRIME ID=448 VERTEXTYPE=Leaf],G449_135:0.070351967[&&PRIME ID=449 VERTEXTYPE=Leaf])G450_136:0.018539653[&&PRIME ID=450 VERTEXTYPE=Speciation DISCPT=(26,0)],G451_137:0.08889162[&&PRIME ID=451 VERTEXTYPE=Leaf])G452_138:0.16510405[&&PRIME ID=452 VERTEXTYPE=Speciation DISCPT=(30,0)],(G453_139:0.079023765[&&PRIME ID=453 VERTEXTYPE=Leaf],G454_140:0.079023765[&&PRIME ID=454 VERTEXTYPE=Leaf])G455_141:0.17497191[&&PRIME ID=455 VERTEXTYPE=Speciation DISCPT=(28,0)])G456_142:0.033963835[&&PRIME ID=456 VERTEXTYPE=Speciation DISCPT=(72,0)],(G457_143:0.22460705[&&PRIME ID=457 VERTEXTYPE=Leaf],(G458_144:0.013896145[&&PRIME ID=458 VERTEXTYPE=Leaf],G459_145:0.013896145[&&PRIME ID=459 VERTEXTYPE=Leaf])G460_146:0.21071091[&&PRIME ID=460 VERTEXTYPE=Speciation DISCPT=(6,0)])G461_147:0.063352456[&&PRIME ID=461 VERTEXTYPE=Speciation DISCPT=(64,0)])G462_148:0.013807744[&&PRIME ID=462 VERTEXTYPE=Speciation DISCPT=(79,0)],((G463_149:0.064107402[&&PRIME ID=463 VERTEXTYPE=Leaf],G464_150:0.064107402[&&PRIME ID=464 VERTEXTYPE=Leaf])G465_151:0.0062862626[&&PRIME ID=465 VERTEXTYPE=Speciation DISCPT=(25,0)],(G466_149:0.064107402[&&PRIME ID=466 VERTEXTYPE=Leaf],G467_150:0.064107402[&&PRIME ID=467 VERTEXTYPE=Leaf])G468_151:0.0062862626[&&PRIME ID=468 VERTEXTYPE=Speciation DISCPT=(25,0)])G469_151:0.23137358942703115[&&PRIME ID=469 VERTEXTYPE=Duplication DISCPT=(26,1)])G470_152:0.011216671[&&PRIME ID=470 VERTEXTYPE=Speciation DISCPT=(80,0)],((G471_25:0.096673341[&&PRIME ID=471 VERTEXTYPE=Leaf],G472_117:0.096673341[&&PRIME ID=472 VERTEXTYPE=Leaf])G473_117:0.14811153831616453[&&PRIME ID=473 VERTEXTYPE=Additive Transfer FROMTOLINEAGE=(117,25) DISCPT=(30,2)],(((G474_118:0.14736705[&&PRIME ID=474 VERTEXTYPE=Leaf],((G475_29:0.12063492[&&PRIME ID=475 VERTEXTYPE=Leaf],(G476_183:0.076987966[&&PRIME ID=476 VERTEXTYPE=Leaf],G477_162:0.076987966[&&PRIME ID=477 VERTEXTYPE=Leaf])G478_162:0.043646952478241643[&&PRIME ID=478 VERTEXTYPE=Additive Transfer FROMTOLINEAGE=(162,183) DISCPT=(27,2)])G479_162:0.022123172[&&PRIME ID=479 VERTEXTYPE=Additive Transfer FROMTOLINEAGE=(162,29) DISCPT=(38,1)],G480_122:0.14275809[&&PRIME ID=480 VERTEXTYPE=Leaf])G481_123:0.0046089561[&&PRIME ID=481 VERTEXTYPE=Speciation DISCPT=(46,0)])G482_124:0.032064504[&&PRIME ID=482 VERTEXTYPE=Speciation DISCPT=(47,0)],(G483_125:0.096942143[&&PRIME ID=483 VERTEXTYPE=Leaf],(G484_126:0.0016937115[&&PRIME ID=484 VERTEXTYPE=Leaf],G485_127:0.0016937115[&&PRIME ID=485 VERTEXTYPE=Leaf])G486_128:0.095248431[&&PRIME ID=486 VERTEXTYPE=Speciation DISCPT=(1,0)])G487_129:0.082489408[&&PRIME ID=487 VERTEXTYPE=Speciation DISCPT=(31,0)])G488_130:0.017359356[&&PRIME ID=488 VERTEXTYPE=Speciation DISCPT=(52,0)],G489_117:0.19679091[&&PRIME ID=489 VERTEXTYPE=Leaf])G490_130:0.04799397338571461[&&PRIME ID=490 VERTEXTYPE=Additive Transfer FROMTOLINEAGE=(130,117) DISCPT=(55,1)])G491_131:0.068199046[&&PRIME ID=491 VERTEXTYPE=Speciation DISCPT=(66,0)])G492_131:0.0056007852383246366[&&PRIME ID=492 VERTEXTYPE=Additive Transfer FROMTOLINEAGE=(131,152) DISCPT=(81,2)],(((((G493_137:0.079840029[&&PRIME ID=493 VERTEXTYPE=Leaf],((G494_132:0.055860159[&&PRIME ID=494 VERTEXTYPE=Leaf],G495_133:0.055860159[&&PRIME ID=495 VERTEXTYPE=Leaf])G496_134:0.014491808[&&PRIME ID=496 VERTEXTYPE=Speciation DISCPT=(23,0)],G497_135:0.070351967[&&PRIME ID=497 VERTEXTYPE=Leaf])G498_136:0.0094880615[&&PRIME ID=498 VERTEXTYPE=Speciation DISCPT=(26,0)])G499_136:0.009051591453157022[&&PRIME ID=499 VERTEXTYPE=Additive Transfer FROMTOLINEAGE=(136,137) DISCPT=(28,1)],G500_137:0.08889162[&&PRIME ID=500 VERTEXTYPE=Leaf])G501_138:0.16510405[&&PRIME ID=501 VERTEXTYPE=Speciation DISCPT=(30,0)],G502_140:0.25399567[&&PRIME ID=502 VERTEXTYPE=Leaf])G503_142:0.033963835[&&PRIME ID=503 VERTEXTYPE=Speciation DISCPT=(72,0)],(G504_143:0.22460705[&&PRIME ID=504 VERTEXTYPE=Leaf],(G505_144:0.013896145[&&PRIME ID=505 VERTEXTYPE=Leaf],G506_145:0.013896145[&&PRIME ID=506 VERTEXTYPE=Leaf])G507_146:0.21071091[&&PRIME ID=507 VERTEXTYPE=Speciation DISCPT=(6,0)])G508_147:0.063352456[&&PRIME ID=508 VERTEXTYPE=Speciation DISCPT=(64,0)])G509_148:0.013807744[&&PRIME ID=509 VERTEXTYPE=Speciation DISCPT=(79,0)],(G510_149:0.064107402[&&PRIME ID=510 VERTEXTYPE=Leaf],G511_150:0.064107402[&&PRIME ID=511 VERTEXTYPE=Leaf])G512_151:0.23765985[&&PRIME ID=512 VERTEXTYPE=Speciation DISCPT=(25,0)])G513_152:0.016817457[&&PRIME ID=513 VERTEXTYPE=Speciation DISCPT=(80,0)])G514_153:0.044733459[&&PRIME ID=514 VERTEXTYPE=Speciation DISCPT=(82,0)],G515_154:0.36331817[&&PRIME ID=515 VERTEXTYPE=Leaf])G516_155:0.0087711748[&&PRIME ID=516 VERTEXTYPE=Speciation DISCPT=(89,0)],(((G517_85:0.16786245[&&PRIME ID=517 VERTEXTYPE=Leaf],((G518_87:0.11219423[&&PRIME ID=518 VERTEXTYPE=Leaf],(G519_89:0.052436317[&&PRIME ID=519 VERTEXTYPE=Leaf],(G520_90:0.020686222[&&PRIME ID=520 VERTEXTYPE=Leaf],G521_91:0.020686222[&&PRIME ID=521 VERTEXTYPE=Leaf])G522_92:0.031750095[&&PRIME ID=522 VERTEXTYPE=Speciation DISCPT=(9,0)])G523_93:0.059757912[&&PRIME ID=523 VERTEXTYPE=Speciation DISCPT=(22,0)])G524_88:0.023957766460256633[&&PRIME ID=524 VERTEXTYPE=Additive Transfer FROMTOLINEAGE=(88,93) DISCPT=(36,2)],(G525_89:0.052436317[&&PRIME ID=525 VERTEXTYPE=Leaf],(G526_90:0.020686222[&&PRIME ID=526 VERTEXTYPE=Leaf],(G527_91:0.01987603[&&PRIME ID=527 VERTEXTYPE=Leaf],G528_90:0.01987603[&&PRIME ID=528 VERTEXTYPE=Leaf])G529_91:8.101921468167144E-4[&&PRIME ID=529 VERTEXTYPE=Additive Transfer FROMTOLINEAGE=(91,90) DISCPT=(8,2)])G530_92:0.031750095[&&PRIME ID=530 VERTEXTYPE=Speciation DISCPT=(9,0)])G531_93:0.083715678[&&PRIME ID=531 VERTEXTYPE=Speciation DISCPT=(22,0)])G532_94:0.031710454[&&PRIME ID=532 VERTEXTYPE=Speciation DISCPT=(43,0)])G533_95:0.048127772[&&PRIME ID=533 VERTEXTYPE=Speciation DISCPT=(49,0)],((G534_96:0.022760608[&&PRIME ID=534 VERTEXTYPE=Leaf],G535_97:0.022760608[&&PRIME ID=535 VERTEXTYPE=Leaf])G536_98:0.085960682[&&PRIME ID=536 VERTEXTYPE=Speciation DISCPT=(11,0)],G537_99:0.10872129[&&PRIME ID=537 VERTEXTYPE=Leaf])G538_100:0.10726893[&&PRIME ID=538 VERTEXTYPE=Speciation DISCPT=(36,0)])G539_101:0.07276541[&&PRIME ID=539 VERTEXTYPE=Speciation DISCPT=(61,0)],G540_154:0.28875563[&&PRIME ID=540 VERTEXTYPE=Leaf])G541_154:0.083333713[&&PRIME ID=541 VERTEXTYPE=Additive Transfer FROMTOLINEAGE=(154,101) DISCPT=(79,1)])G542_155:0.20644283[&&PRIME ID=542 VERTEXTYPE=Duplication DISCPT=(89,1)],(((((G543_158:0.0034252275[&&PRIME ID=543 VERTEXTYPE=Leaf],G544_89:0.0034252275[&&PRIME ID=544 VERTEXTYPE=Leaf])G545_158:0.017372898540426875[&&PRIME ID=545 VERTEXTYPE=Additive Transfer FROMTOLINEAGE=(158,89) DISCPT=(2,2)],G546_159:0.020798126[&&PRIME ID=546 VERTEXTYPE=Leaf])G547_160:0.2475348[&&PRIME ID=547 VERTEXTYPE=Speciation DISCPT=(10,0)],(((G548_59:0.19641384[&&PRIME ID=548 VERTEXTYPE=Leaf],G549_60:0.19641384[&&PRIME ID=549 VERTEXTYPE=Leaf])G550_61:0.017189973[&&PRIME ID=550 VERTEXTYPE=Speciation DISCPT=(55,0)],G551_162:0.21360381[&&PRIME ID=551 VERTEXTYPE=Leaf])G552_162:0.040168627863015[&&PRIME ID=552 VERTEXTYPE=Additive Transfer FROMTOLINEAGE=(162,61) DISCPT=(60,2)],(G553_163:0.19746686[&&PRIME ID=553 VERTEXTYPE=Leaf],G554_164:0.19746686[&&PRIME ID=554 VERTEXTYPE=Leaf])G555_165:0.05630558[&&PRIME ID=555 VERTEXTYPE=Speciation DISCPT=(56,0)])G556_166:0.014560482[&&PRIME ID=556 VERTEXTYPE=Speciation DISCPT=(71,0)])G557_167:0.089296464[&&PRIME ID=557 VERTEXTYPE=Speciation DISCPT=(76,0)],((G558_171:0.059736306[&&PRIME ID=558 VERTEXTYPE=Leaf],G559_172:0.059736306[&&PRIME ID=559 VERTEXTYPE=Leaf])G560_173:0.21079335[&&PRIME ID=560 VERTEXTYPE=Speciation DISCPT=(24,0)],G561_175:0.27052965[&&PRIME ID=561 VERTEXTYPE=Leaf])G562_176:0.087099736[&&PRIME ID=562 VERTEXTYPE=Speciation DISCPT=(77,0)])G563_177:0.10425793[&&PRIME ID=563 VERTEXTYPE=Speciation DISCPT=(88,0)],(((((G564_157:0.23254326[&&PRIME ID=564 VERTEXTYPE=Leaf],(G565_158:0.020798126[&&PRIME ID=565 VERTEXTYPE=Leaf],G566_159:0.020798126[&&PRIME ID=566 VERTEXTYPE=Leaf])G567_160:0.21174514[&&PRIME ID=567 VERTEXTYPE=Speciation DISCPT=(10,0)])G568_161:0.035789658[&&PRIME ID=568 VERTEXTYPE=Speciation DISCPT=(65,0)],(G569_163:0.19746686[&&PRIME ID=569 VERTEXTYPE=Leaf],G570_164:0.19746686[&&PRIME ID=570 VERTEXTYPE=Leaf])G571_165:0.070866062[&&PRIME ID=571 VERTEXTYPE=Speciation DISCPT=(56,0)])G572_167:0.088257178[&&PRIME ID=572 VERTEXTYPE=Speciation DISCPT=(76,0)],((G573_168:0.10245179[&&PRIME ID=573 VERTEXTYPE=Leaf],(G574_171:0.059736306[&&PRIME ID=574 VERTEXTYPE=Leaf],(G575_159:0.010269876[&&PRIME ID=575 VERTEXTYPE=Leaf],G576_172:0.010269876[&&PRIME ID=576 VERTEXTYPE=Leaf])G577_172:0.04946642979789914[&&PRIME ID=577 VERTEXTYPE=Additive Transfer FROMTOLINEAGE=(172,159) DISCPT=(3,2)])G578_173:0.042715479[&&PRIME ID=578 VERTEXTYPE=Speciation DISCPT=(24,0)])G579_168:0.20976492454611537[&&PRIME ID=579 VERTEXTYPE=Additive Transfer FROMTOLINEAGE=(168,173) DISCPT=(34,1)],(G580_18:0.032401914[&&PRIME ID=580 VERTEXTYPE=Leaf],(G581_57:0.025633644[&&PRIME ID=581 VERTEXTYPE=Leaf],G582_168:0.025633644[&&PRIME ID=582 VERTEXTYPE=Leaf])G583_168:0.006768270275134247[&&PRIME ID=583 VERTEXTYPE=Additive Transfer FROMTOLINEAGE=(168,57) DISCPT=(11,1)])G584_168:0.2798148[&&PRIME ID=584 VERTEXTYPE=Additive Transfer FROMTOLINEAGE=(168,18) DISCPT=(14,2)])G585_168:0.044373389969465514[&&PRIME ID=585 VERTEXTYPE=Duplication DISCPT=(81,2)])G586_169:0.0010392862[&&PRIME ID=586 VERTEXTYPE=Speciation DISCPT=(87,0)],((G587_170:0.27052965[&&PRIME ID=587 VERTEXTYPE=Leaf],G588_175:0.27052965[&&PRIME ID=588 VERTEXTYPE=Leaf])G589_176:0.060592811[&&PRIME ID=589 VERTEXTYPE=Speciation DISCPT=(77,0)],(G590_190:0.01542987[&&PRIME ID=590 VERTEXTYPE=Leaf],G591_191:0.01542987[&&PRIME ID=591 VERTEXTYPE=Leaf])G592_192:0.31569259[&&PRIME ID=592 VERTEXTYPE=Speciation DISCPT=(7,0)])G593_176:0.026506925465166253[&&PRIME ID=593 VERTEXTYPE=Additive Transfer FROMTOLINEAGE=(176,192) DISCPT=(84,1)])G594_177:0.078631524[&&PRIME ID=594 VERTEXTYPE=Speciation DISCPT=(88,0)],G595_178:0.43626091[&&PRIME ID=595 VERTEXTYPE=Leaf])G596_178:0.025626410208019635[&&PRIME ID=596 VERTEXTYPE=Additive Transfer FROMTOLINEAGE=(178,177) DISCPT=(91,1)])G597_179:0.11664485[&&PRIME ID=597 VERTEXTYPE=Speciation DISCPT=(92,0)])G598_180:0.014014851[&&PRIME ID=598 VERTEXTYPE=Speciation DISCPT=(95,0)])G599_181:0.029461695[&&PRIME ID=599 VERTEXTYPE=Speciation DISCPT=(96,0)])G600_182:0.11709915[&&PRIME ID=600 VERTEXTYPE=Speciation DISCPT=(98,0)])G601_197:0.06556751046515893[&&PRIME ID=601 VERTEXTYPE=Additive Transfer FROMTOLINEAGE=(197,182) DISCPT=(98,2)])G602_198:0.0[&&PRIME ID=602 VERTEXTYPE=Speciation DISCPT=(99,0)][&&PRIME NAME=PrunedTree];
