# Supplementary material for: Assessing the accuracy of phylogenetic rooting methods on prokaryotic gene families
Source: PLoS One. 2020 May 15;15(5):e0232950. doi: 10.1371/journal.pone.0232950 (PMC7228096; doi:10.1371/journal.pone.0232950)
Supplement: S2 Dataset — (ZIP) [file pone.0232950.s003.zip]

Archive with 3,100 entries (3,099 files):
- EmpiricalDataset/GeneTrees_IQTree/
- EmpiricalDataset/GeneTrees_IQTree/000049.aln.treefile
- EmpiricalDataset/GeneTrees_IQTree/000050.aln.treefile
- EmpiricalDataset/GeneTrees_IQTree/000052.aln.treefile
- EmpiricalDataset/GeneTrees_IQTree/000057.aln.treefile
- EmpiricalDataset/GeneTrees_IQTree/000058.aln.treefile
- EmpiricalDataset/GeneTrees_IQTree/000061.aln.treefile
- EmpiricalDataset/GeneTrees_IQTree/000062.aln.treefile
- EmpiricalDataset/GeneTrees_IQTree/000066.aln.treefile
- EmpiricalDataset/GeneTrees_IQTree/000068.aln.treefile
- EmpiricalDataset/GeneTrees_IQTree/000070.aln.treefile
- EmpiricalDataset/GeneTrees_IQTree/000077.aln.treefile
- EmpiricalDataset/GeneTrees_IQTree/000081.aln.treefile
- EmpiricalDataset/GeneTrees_IQTree/000083.aln.treefile
- EmpiricalDataset/GeneTrees_IQTree/000091.aln.treefile
- EmpiricalDataset/GeneTrees_IQTree/000092.aln.treefile
- EmpiricalDataset/GeneTrees_IQTree/000093.aln.treefile
- EmpiricalDataset/GeneTrees_IQTree/000095.aln.treefile
- EmpiricalDataset/GeneTrees_IQTree/000096.aln.treefile
- EmpiricalDataset/GeneTrees_IQTree/000101.aln.treefile
- EmpiricalDataset/GeneTrees_IQTree/000105.aln.treefile
- EmpiricalDataset/GeneTrees_IQTree/000109.aln.treefile
- EmpiricalDataset/GeneTrees_IQTree/000112.aln.treefile
- EmpiricalDataset/GeneTrees_IQTree/000114.aln.treefile
- EmpiricalDataset/GeneTrees_IQTree/000116.aln.treefile
- EmpiricalDataset/GeneTrees_IQTree/000119.aln.treefile
- EmpiricalDataset/GeneTrees_IQTree/000121.aln.treefile
- EmpiricalDataset/GeneTrees_IQTree/000122.aln.treefile
- EmpiricalDataset/GeneTrees_IQTree/000125.aln.treefile
- EmpiricalDataset/GeneTrees_IQTree/000126.aln.treefile
- EmpiricalDataset/GeneTrees_IQTree/000129.aln.treefile
- EmpiricalDataset/GeneTrees_IQTree/000131.aln.treefile
- EmpiricalDataset/GeneTrees_IQTree/000134.aln.treefile
- EmpiricalDataset/GeneTrees_IQTree/000135.aln.treefile
- EmpiricalDataset/GeneTrees_IQTree/000136.aln.treefile
- EmpiricalDataset/GeneTrees_IQTree/000143.aln.treefile
- EmpiricalDataset/GeneTrees_IQTree/000144.aln.treefile
- EmpiricalDataset/GeneTrees_IQTree/000147.aln.treefile
- EmpiricalDataset/GeneTrees_IQTree/000148.aln.treefile
- EmpiricalDataset/GeneTrees_IQTree/000149.aln.treefile
- EmpiricalDataset/GeneTrees_IQTree/000151.aln.treefile
- EmpiricalDataset/GeneTrees_IQTree/000152.aln.treefile
- EmpiricalDataset/GeneTrees_IQTree/000155.aln.treefile
- EmpiricalDataset/GeneTrees_IQTree/000156.aln.treefile
- EmpiricalDataset/GeneTrees_IQTree/000159.aln.treefile
- EmpiricalDataset/GeneTrees_IQTree/000160.aln.treefile
- EmpiricalDataset/GeneTrees_IQTree/000161.aln.treefile
- EmpiricalDataset/GeneTrees_IQTree/000162.aln.treefile
- EmpiricalDataset/GeneTrees_IQTree/000163.aln.treefile
- EmpiricalDataset/GeneTrees_IQTree/000164.aln.treefile
- EmpiricalDataset/GeneTrees_IQTree/000166.aln.treefile
- EmpiricalDataset/GeneTrees_IQTree/000167.aln.treefile
- EmpiricalDataset/GeneTrees_IQTree/000168.aln.treefile
- EmpiricalDataset/GeneTrees_IQTree/000170.aln.treefile
- EmpiricalDataset/GeneTrees_IQTree/000171.aln.treefile
- EmpiricalDataset/GeneTrees_IQTree/000172.aln.treefile
- EmpiricalDataset/GeneTrees_IQTree/000173.aln.treefile
- EmpiricalDataset/GeneTrees_IQTree/000174.aln.treefile
- EmpiricalDataset/GeneTrees_IQTree/000177.aln.treefile
- EmpiricalDataset/GeneTrees_IQTree/000178.aln.treefile
- EmpiricalDataset/GeneTrees_IQTree/000179.aln.treefile
- EmpiricalDataset/GeneTrees_IQTree/000180.aln.treefile
- EmpiricalDataset/GeneTrees_IQTree/000181.aln.treefile
- EmpiricalDataset/GeneTrees_IQTree/000184.aln.treefile
- EmpiricalDataset/GeneTrees_IQTree/000185.aln.treefile
- EmpiricalDataset/GeneTrees_IQTree/000187.aln.treefile
- EmpiricalDataset/GeneTrees_IQTree/000189.aln.treefile
- EmpiricalDataset/GeneTrees_IQTree/000190.aln.treefile
- EmpiricalDataset/GeneTrees_IQTree/000192.aln.treefile
- EmpiricalDataset/GeneTrees_IQTree/000193.aln.treefile
- EmpiricalDataset/GeneTrees_IQTree/000195.aln.treefile
- EmpiricalDataset/GeneTrees_IQTree/000196.aln.treefile
- EmpiricalDataset/GeneTrees_IQTree/000197.aln.treefile
- EmpiricalDataset/GeneTrees_IQTree/000198.aln.treefile
- EmpiricalDataset/GeneTrees_IQTree/000199.aln.treefile
- EmpiricalDataset/GeneTrees_IQTree/000200.aln.treefile
- EmpiricalDataset/GeneTrees_IQTree/000201.aln.treefile
- EmpiricalDataset/GeneTrees_IQTree/000202.aln.treefile
- EmpiricalDataset/GeneTrees_IQTree/000204.aln.treefile
- EmpiricalDataset/GeneTrees_IQTree/000206.aln.treefile
- EmpiricalDataset/GeneTrees_IQTree/000207.aln.treefile
- EmpiricalDataset/GeneTrees_IQTree/000208.aln.treefile
- EmpiricalDataset/GeneTrees_IQTree/000209.aln.treefile
- EmpiricalDataset/GeneTrees_IQTree/000210.aln.treefile
- EmpiricalDataset/GeneTrees_IQTree/000211.aln.treefile
- EmpiricalDataset/GeneTrees_IQTree/000212.aln.treefile
- EmpiricalDataset/GeneTrees_IQTree/000213.aln.treefile
- EmpiricalDataset/GeneTrees_IQTree/000215.aln.treefile
- EmpiricalDataset/GeneTrees_IQTree/000216.aln.treefile
- EmpiricalDataset/GeneTrees_IQTree/000222.aln.treefile
- EmpiricalDataset/GeneTrees_IQTree/000223.aln.treefile
- EmpiricalDataset/GeneTrees_IQTree/000224.aln.treefile
- EmpiricalDataset/GeneTrees_IQTree/000227.aln.treefile
- EmpiricalDataset/GeneTrees_IQTree/000228.aln.treefile
- EmpiricalDataset/GeneTrees_IQTree/000229.aln.treefile
- EmpiricalDataset/GeneTrees_IQTree/000230.aln.treefile
- EmpiricalDataset/GeneTrees_IQTree/000231.aln.treefile
- EmpiricalDataset/GeneTrees_IQTree/000232.aln.treefile
- EmpiricalDataset/GeneTrees_IQTree/000234.aln.treefile
- EmpiricalDataset/GeneTrees_IQTree/000235.aln.treefile
- EmpiricalDataset/GeneTrees_IQTree/000238.aln.treefile
- EmpiricalDataset/GeneTrees_IQTree/000239.aln.treefile
- EmpiricalDataset/GeneTrees_IQTree/000240.aln.treefile
- EmpiricalDataset/GeneTrees_IQTree/000241.aln.treefile
- EmpiricalDataset/GeneTrees_IQTree/000242.aln.treefile
- EmpiricalDataset/GeneTrees_IQTree/000243.aln.treefile
- EmpiricalDataset/GeneTrees_IQTree/000245.aln.treefile
- EmpiricalDataset/GeneTrees_IQTree/000246.aln.treefile
- EmpiricalDataset/GeneTrees_IQTree/000247.aln.treefile
- EmpiricalDataset/GeneTrees_IQTree/000248.aln.treefile
- EmpiricalDataset/GeneTrees_IQTree/000249.aln.treefile
- EmpiricalDataset/GeneTrees_IQTree/000250.aln.treefile
- EmpiricalDataset/GeneTrees_IQTree/000251.aln.treefile
- EmpiricalDataset/GeneTrees_IQTree/000252.aln.treefile
- EmpiricalDataset/GeneTrees_IQTree/000253.aln.treefile
- EmpiricalDataset/GeneTrees_IQTree/000254.aln.treefile
- EmpiricalDataset/GeneTrees_IQTree/000255.aln.treefile
- EmpiricalDataset/GeneTrees_IQTree/000256.aln.treefile
- EmpiricalDataset/GeneTrees_IQTree/000257.aln.treefile
- EmpiricalDataset/GeneTrees_IQTree/000258.aln.treefile
- EmpiricalDataset/GeneTrees_IQTree/000260.aln.treefile
- EmpiricalDataset/GeneTrees_IQTree/000261.aln.treefile
- EmpiricalDataset/GeneTrees_IQTree/000262.aln.treefile
- EmpiricalDataset/GeneTrees_IQTree/000263.aln.treefile
- EmpiricalDataset/GeneTrees_IQTree/000264.aln.treefile
- EmpiricalDataset/GeneTrees_IQTree/000265.aln.treefile
- EmpiricalDataset/GeneTrees_IQTree/000266.aln.treefile
- EmpiricalDataset/GeneTrees_IQTree/000267.aln.treefile
- EmpiricalDataset/GeneTrees_IQTree/000269.aln.treefile
- EmpiricalDataset/GeneTrees_IQTree/000270.aln.treefile
- EmpiricalDataset/GeneTrees_IQTree/000271.aln.treefile
- EmpiricalDataset/GeneTrees_IQTree/000272.aln.treefile
- EmpiricalDataset/GeneTrees_IQTree/000273.aln.treefile
- EmpiricalDataset/GeneTrees_IQTree/000274.aln.treefile
- EmpiricalDataset/GeneTrees_IQTree/000275.aln.treefile
- EmpiricalDataset/GeneTrees_IQTree/000276.aln.treefile
- EmpiricalDataset/GeneTrees_IQTree/000278.aln.treefile
- EmpiricalDataset/GeneTrees_IQTree/000279.aln.treefile
- EmpiricalDataset/GeneTrees_IQTree/000280.aln.treefile
- EmpiricalDataset/GeneTrees_IQTree/000282.aln.treefile
- EmpiricalDataset/GeneTrees_IQTree/000283.aln.treefile
- EmpiricalDataset/GeneTrees_IQTree/000284.aln.treefile
- EmpiricalDataset/GeneTrees_IQTree/000285.aln.treefile
- EmpiricalDataset/GeneTrees_IQTree/000286.aln.treefile
- EmpiricalDataset/GeneTrees_IQTree/000287.aln.treefile
- EmpiricalDataset/GeneTrees_IQTree/000288.aln.treefile
- EmpiricalDataset/GeneTrees_IQTree/000289.aln.treefile
- EmpiricalDataset/GeneTrees_IQTree/000290.aln.treefile
- EmpiricalDataset/GeneTrees_IQTree/000291.aln.treefile
- EmpiricalDataset/GeneTrees_IQTree/000292.aln.treefile
- EmpiricalDataset/GeneTrees_IQTree/000293.aln.treefile
- EmpiricalDataset/GeneTrees_IQTree/000294.aln.treefile
- EmpiricalDataset/GeneTrees_IQTree/000295.aln.treefile
- EmpiricalDataset/GeneTrees_IQTree/000296.aln.treefile
- EmpiricalDataset/GeneTrees_IQTree/000297.aln.treefile
- EmpiricalDataset/GeneTrees_IQTree/000298.aln.treefile
- EmpiricalDataset/GeneTrees_IQTree/000299.aln.treefile
- EmpiricalDataset/GeneTrees_IQTree/000300.aln.treefile
- EmpiricalDataset/GeneTrees_IQTree/000301.aln.treefile
- EmpiricalDataset/GeneTrees_IQTree/000302.aln.treefile
- EmpiricalDataset/GeneTrees_IQTree/000303.aln.treefile
- EmpiricalDataset/GeneTrees_IQTree/000304.aln.treefile
- EmpiricalDataset/GeneTrees_IQTree/000305.aln.treefile
- EmpiricalDataset/GeneTrees_IQTree/000306.aln.treefile
- EmpiricalDataset/GeneTrees_IQTree/000307.aln.treefile
- EmpiricalDataset/GeneTrees_IQTree/000308.aln.treefile
- EmpiricalDataset/GeneTrees_IQTree/000309.aln.treefile
- EmpiricalDataset/GeneTrees_IQTree/000311.aln.treefile
- EmpiricalDataset/GeneTrees_IQTree/000312.aln.treefile
- EmpiricalDataset/GeneTrees_IQTree/000313.aln.treefile
- EmpiricalDataset/GeneTrees_IQTree/000314.aln.treefile
- EmpiricalDataset/GeneTrees_IQTree/000315.aln.treefile
- EmpiricalDataset/GeneTrees_IQTree/000316.aln.treefile
- EmpiricalDataset/GeneTrees_IQTree/000318.aln.treefile
- EmpiricalDataset/GeneTrees_IQTree/000319.aln.treefile
- EmpiricalDataset/GeneTrees_IQTree/000320.aln.treefile
- EmpiricalDataset/GeneTrees_IQTree/000321.aln.treefile
- EmpiricalDataset/GeneTrees_IQTree/000322.aln.treefile
- EmpiricalDataset/GeneTrees_IQTree/000323.aln.treefile
- EmpiricalDataset/GeneTrees_IQTree/000324.aln.treefile
- EmpiricalDataset/GeneTrees_IQTree/000325.aln.treefile
- EmpiricalDataset/GeneTrees_IQTree/000327.aln.treefile
- EmpiricalDataset/GeneTrees_IQTree/000328.aln.treefile
- EmpiricalDataset/GeneTrees_IQTree/000329.aln.treefile
- EmpiricalDataset/GeneTrees_IQTree/000330.aln.treefile
- EmpiricalDataset/GeneTrees_IQTree/000331.aln.treefile
- EmpiricalDataset/GeneTrees_IQTree/000332.aln.treefile
- EmpiricalDataset/GeneTrees_IQTree/000333.aln.treefile
- EmpiricalDataset/GeneTrees_IQTree/000334.aln.treefile
- EmpiricalDataset/GeneTrees_IQTree/000335.aln.treefile
- EmpiricalDataset/GeneTrees_IQTree/000336.aln.treefile
- EmpiricalDataset/GeneTrees_IQTree/000337.aln.treefile
- EmpiricalDataset/GeneTrees_IQTree/000338.aln.treefile
- EmpiricalDataset/GeneTrees_IQTree/000339.aln.treefile
- EmpiricalDataset/GeneTrees_IQTree/000340.aln.treefile
- EmpiricalDataset/GeneTrees_IQTree/000341.aln.treefile
- EmpiricalDataset/GeneTrees_IQTree/000342.aln.treefile
- EmpiricalDataset/GeneTrees_IQTree/000344.aln.treefile
- EmpiricalDataset/GeneTrees_IQTree/000345.aln.treefile
- EmpiricalDataset/GeneTrees_IQTree/000346.aln.treefile
- EmpiricalDataset/GeneTrees_IQTree/000347.aln.treefile
- EmpiricalDataset/GeneTrees_IQTree/000348.aln.treefile
- EmpiricalDataset/GeneTrees_IQTree/000349.aln.treefile
- EmpiricalDataset/GeneTrees_IQTree/000350.aln.treefile
- EmpiricalDataset/GeneTrees_IQTree/000351.aln.treefile
- EmpiricalDataset/GeneTrees_IQTree/000352.aln.treefile
- EmpiricalDataset/GeneTrees_IQTree/000353.aln.treefile
- EmpiricalDataset/GeneTrees_IQTree/000354.aln.treefile
- EmpiricalDataset/GeneTrees_IQTree/000355.aln.treefile
- EmpiricalDataset/GeneTrees_IQTree/000356.aln.treefile
- EmpiricalDataset/GeneTrees_IQTree/000357.aln.treefile
- EmpiricalDataset/GeneTrees_IQTree/000358.aln.treefile
- EmpiricalDataset/GeneTrees_IQTree/000359.aln.treefile
- EmpiricalDataset/GeneTrees_IQTree/000360.aln.treefile
- EmpiricalDataset/GeneTrees_IQTree/000361.aln.treefile
- EmpiricalDataset/GeneTrees_IQTree/000362.aln.treefile
- EmpiricalDataset/GeneTrees_IQTree/000363.aln.treefile
- EmpiricalDataset/GeneTrees_IQTree/000364.aln.treefile
- EmpiricalDataset/GeneTrees_IQTree/000366.aln.treefile
- EmpiricalDataset/GeneTrees_IQTree/000367.aln.treefile
- EmpiricalDataset/GeneTrees_IQTree/000369.aln.treefile
- EmpiricalDataset/GeneTrees_IQTree/000370.aln.treefile
- EmpiricalDataset/GeneTrees_IQTree/000371.aln.treefile
- EmpiricalDataset/GeneTrees_IQTree/000373.aln.treefile
- EmpiricalDataset/GeneTrees_IQTree/000375.aln.treefile
- EmpiricalDataset/GeneTrees_IQTree/000377.aln.treefile
- EmpiricalDataset/GeneTrees_IQTree/000378.aln.treefile
- EmpiricalDataset/GeneTrees_IQTree/000379.aln.treefile
- EmpiricalDataset/GeneTrees_IQTree/000380.aln.treefile
- EmpiricalDataset/GeneTrees_IQTree/000381.aln.treefile
- EmpiricalDataset/GeneTrees_IQTree/000382.aln.treefile
- EmpiricalDataset/GeneTrees_IQTree/000383.aln.treefile
- EmpiricalDataset/GeneTrees_IQTree/000384.aln.treefile
- EmpiricalDataset/GeneTrees_IQTree/000385.aln.treefile
- EmpiricalDataset/GeneTrees_IQTree/000386.aln.treefile
- EmpiricalDataset/GeneTrees_IQTree/000387.aln.treefile
- EmpiricalDataset/GeneTrees_IQTree/000388.aln.treefile
- EmpiricalDataset/GeneTrees_IQTree/000389.aln.treefile
- EmpiricalDataset/GeneTrees_IQTree/000390.aln.treefile
- EmpiricalDataset/GeneTrees_IQTree/000391.aln.treefile
- EmpiricalDataset/GeneTrees_IQTree/000393.aln.treefile
- EmpiricalDataset/GeneTrees_IQTree/000394.aln.treefile
- EmpiricalDataset/GeneTrees_IQTree/000395.aln.treefile
- EmpiricalDataset/GeneTrees_IQTree/000396.aln.treefile
- EmpiricalDataset/GeneTrees_IQTree/000397.aln.treefile
- EmpiricalDataset/GeneTrees_IQTree/000398.aln.treefile
- EmpiricalDataset/GeneTrees_IQTree/000399.aln.treefile
- EmpiricalDataset/GeneTrees_IQTree/000400.aln.treefile
- EmpiricalDataset/GeneTrees_IQTree/000401.aln.treefile
- EmpiricalDataset/GeneTrees_IQTree/000402.aln.treefile
- EmpiricalDataset/GeneTrees_IQTree/000403.aln.treefile
- EmpiricalDataset/GeneTrees_IQTree/000405.aln.treefile
- EmpiricalDataset/GeneTrees_IQTree/000406.aln.treefile
- EmpiricalDataset/GeneTrees_IQTree/000407.aln.treefile
- EmpiricalDataset/GeneTrees_IQTree/000409.aln.treefile
- EmpiricalDataset/GeneTrees_IQTree/000411.aln.treefile
- EmpiricalDataset/GeneTrees_IQTree/000412.aln.treefile
- EmpiricalDataset/GeneTrees_IQTree/000413.aln.treefile
- EmpiricalDataset/GeneTrees_IQTree/000414.aln.treefile
- EmpiricalDataset/GeneTrees_IQTree/000415.aln.treefile
- EmpiricalDataset/GeneTrees_IQTree/000417.aln.treefile
- EmpiricalDataset/GeneTrees_IQTree/000418.aln.treefile
- EmpiricalDataset/GeneTrees_IQTree/000419.aln.treefile
- EmpiricalDataset/GeneTrees_IQTree/000420.aln.treefile
- EmpiricalDataset/GeneTrees_IQTree/000422.aln.treefile
- EmpiricalDataset/GeneTrees_IQTree/000423.aln.treefile
- EmpiricalDataset/GeneTrees_IQTree/000424.aln.treefile
- EmpiricalDataset/GeneTrees_IQTree/000425.aln.treefile
- EmpiricalDataset/GeneTrees_IQTree/000426.aln.treefile
- EmpiricalDataset/GeneTrees_IQTree/000427.aln.treefile
- EmpiricalDataset/GeneTrees_IQTree/000428.aln.treefile
- EmpiricalDataset/GeneTrees_IQTree/000430.aln.treefile
- EmpiricalDataset/GeneTrees_IQTree/000432.aln.treefile
- EmpiricalDataset/GeneTrees_IQTree/000435.aln.treefile
- EmpiricalDataset/GeneTrees_IQTree/000436.aln.treefile
- EmpiricalDataset/GeneTrees_IQTree/000437.aln.treefile
- EmpiricalDataset/GeneTrees_IQTree/000438.aln.treefile
- EmpiricalDataset/GeneTrees_IQTree/000439.aln.treefile
- EmpiricalDataset/GeneTrees_IQTree/000440.aln.treefile
- EmpiricalDataset/GeneTrees_IQTree/000442.aln.treefile
- EmpiricalDataset/GeneTrees_IQTree/000443.aln.treefile
- EmpiricalDataset/GeneTrees_IQTree/000444.aln.treefile
- EmpiricalDataset/GeneTrees_IQTree/000447.aln.treefile
- EmpiricalDataset/GeneTrees_IQTree/000448.aln.treefile
- EmpiricalDataset/GeneTrees_IQTree/000449.aln.treefile
- EmpiricalDataset/GeneTrees_IQTree/000451.aln.treefile
- EmpiricalDataset/GeneTrees_IQTree/000453.aln.treefile
- EmpiricalDataset/GeneTrees_IQTree/000454.aln.treefile
- EmpiricalDataset/GeneTrees_IQTree/000457.aln.treefile
- EmpiricalDataset/GeneTrees_IQTree/000458.aln.treefile
- EmpiricalDataset/GeneTrees_IQTree/000459.aln.treefile
- EmpiricalDataset/GeneTrees_IQTree/000460.aln.treefile
- EmpiricalDataset/GeneTrees_IQTree/000461.aln.treefile
- EmpiricalDataset/GeneTrees_IQTree/000462.aln.treefile
- EmpiricalDataset/GeneTrees_IQTree/000464.aln.treefile
- EmpiricalDataset/GeneTrees_IQTree/000465.aln.treefile
- EmpiricalDataset/GeneTrees_IQTree/000466.aln.treefile
- EmpiricalDataset/GeneTrees_IQTree/000467.aln.treefile
- EmpiricalDataset/GeneTrees_IQTree/000468.aln.treefile
- EmpiricalDataset/GeneTrees_IQTree/000469.aln.treefile
[truncated: 2,800 more entries]
