# Supplementary material for: Assessing the accuracy of phylogenetic rooting methods on prokaryotic gene families
Source: PLoS One. 2020 May 15;15(5):e0232950. doi: 10.1371/journal.pone.0232950 (PMC7228096; doi:10.1371/journal.pone.0232950)
Supplement: S2 Dataset — (ZIP) [file pone.0232950.s003.zip › EmpiricalDataset/GeneTrees_IQTree/000049.aln.treefile]

(GCA_000006905.1_AAK22012.1:0.3416134395,GCA_000092285.1_ADG08577.1:0.3998286846,((GCA_000017265.1_ACG76701.1:0.2278961028,(((((((((((GCA_001402875.1_ALK09828.1:0.0000021023,GCA_001459775.1_CUU42491.1:0.0000025111)100:1.225001,(GCA_001271345.1_ALA16982.1:0.0269988455,GCA_001887265.1_APF38591.1:0.0555093651)100:0.327256)94:0.251695,(((GCA_000230555.1_AEQ51908.1:0.0872369829,GCA_900100665.1_SDG46124.1:0.1947419450)100:0.111519,(GCA_000970435.1_KKB84862.1:0.2017187089,GCA_000743575.1_KFL28407.1:0.3101795684)100:0.142304)100:0.412537,GCA_000496075.1_ESR22834.1:0.6731286898)94:0.139252)99:0.056550,(((((((GCA_000007125.1_AAL52949.1:0.0000021896,GCA_000157815.1_EEX99555.1:0.0028126077)100:0.125205,(GCA_000017405.1_ABS12919.1:0.0213728374,GCA_000585655.1_EXL07452.1:0.0183130149)100:0.070334)100:0.198180,(GCA_001558695.1_KXF78881.1:0.1955877745,(GCA_900104355.1_SDO54931.1:0.1641773193,GCA_900113985.1_SFI71388.1:0.0912205507)100:0.109221)100:0.080858)100:0.183965,(((GCA_000016285.1_ACM36530.1:0.3347655152,(GCA_001578105.1_AMM86766.1:0.1292475166,GCA_002043005.1_AQZ52285.1:0.1239716989)100:0.390498)93:0.056173,((((((GCA_000017145.1_ABR59950.1:0.0994369591,(GCA_000018545.1_ACP25086.1:0.0668605627,GCA_002288525.1_ASY62768.1:0.1165166634)100:0.027452)100:0.040941,GCA_000697965.2_ANK72245.1:0.1565875614)100:0.100156,(GCA_001687365.1_OBZ94026.1:0.1119102483,GCA_001885585.1_OJF90014.1:0.1628913858)100:0.062847)100:0.073144,(GCA_000092045.1_ABC90744.1:0.0335136261,GCA_000769405.1_KPN24884.1:0.0350863890)100:0.157402)83:0.033319,(GCA_001267455.1_KOC75572.1:0.0232611730,GCA_001652565.1_ANH04278.1:0.0254309173)100:0.250692)61:0.034097,(((GCA_000722615.1_KEQ03450.1:0.0000026273,GCA_000722625.1_KEQ03976.1:0.0000026959)100:0.185145,(GCA_000731295.1_CDN53923.1:0.0172864811,GCA_000731315.1_CDN47795.1:0.0247571185)100:0.162935)100:0.094767,GCA_000092025.1_AAK87246.2:0.2692719484)98:0.059343)100:0.061578)93:0.045392,(GCA_000154705.2_EDQ32804.2:0.1419838972,GCA_001703635.1_OCW58179.1:0.0895925799)100:0.230563)100:0.121073)99:0.059516,((GCA_000014245.1_ABG65356.1:0.2497040611,(GCA_000300335.1_EKF19510.1:0.1047366573,GCA_000300515.1_EKF44295.1:0.1209050379)100:0.166989)99:0.040300,(GCA_000585625.1_EXL09670.1:0.2360323211,((GCA_001424795.1_KQU63975.1:0.0383468361,GCA_001605015.1_AMS39211.1:0.0248559628)100:0.198700,(GCA_001618845.1_AMY02382.1:0.1085595624,GCA_002075885.1_OQM76159.1:0.1990693342)100:0.060110)19:0.047020)100:0.125049)100:0.137878)100:0.240293,(GCA_900102695.1_SCZ38716.1:0.4701671650,GCA_000179775.1_EFL90317.1:0.7282714050)99:0.065608)98:0.066711,(((((((GCA_000148725.1_EFO28504.1:0.1322755224,(GCA_000158095.1_EEE43397.1:0.1110584412,GCA_001403915.1_CTQ44745.1:0.0917473404)100:0.117018)100:0.105523,(GCA_001188555.1_KND20126.1:0.0098618765,GCA_002249885.1_OXS47949.1:0.0034537882)100:0.169939)100:0.106182,GCA_000192745.1_ADZ71956.1:0.1980979857)100:0.122540,GCA_900105595.1_SDT89849.1:0.2657339930)100:0.074491,(GCA_001907205.1_OKL42334.1:0.3160169153,(GCA_900110875.1_SEQ63294.1:0.0745516556,GCA_900114245.1_SFK33237.1:0.0594482114)100:0.355014)100:0.159378)100:0.082704,GCA_900148505.1_SHO60731.1:0.3348801542)100:0.076149,(GCA_900104485.1_SDB34880.1:0.2766933416,GCA_900129325.1_SHE97444.1:0.3403348675)100:0.261505)100:0.120102)99:0.133242)100:0.317985,((((((((((((((((((GCA_000011965.2_AAV95877.1:0.1816710649,(GCA_900172225.1_SLN35055.1:0.1305140460,GCA_900109035.1_SEI49483.1:0.3398597577)68:0.050487)100:0.128111,((GCA_000203975.3_KID09583.1:0.1314744289,GCA_000511355.1_AHD01247.1:0.0765423612)100:0.143951,(((GCA_000376545.2_ANP40199.1:0.2679859917,GCA_001678945.1_ANP38553.1:0.1741733143)92:0.045380,(GCA_000511385.1_AHD09096.1:0.1165721387,(GCA_001258055.1_CRL16098.1:0.0000021330,GCA_900113345.1_SFG84884.1:0.0000021330)100:0.060258)100:0.117515)92:0.074925,GCA_900102795.1_SCZ63197.1:0.2927220284)86:0.032677)100:0.331767)100:0.195174,((GCA_000014045.1_ABG32484.1:0.0531416373,GCA_000154785.2_AEI93461.1:0.0800008184)100:0.177558,(GCA_000152605.1_EAP84125.1:0.1518613598,(GCA_000172095.1_EDQ03996.1:0.2035766499,GCA_000622405.1_KIN66562.1:0.2471611904)52:0.052246)100:0.085235)99:0.059913)59:0.021603,(GCA_900111875.1_SFA98815.1:0.1638068696,(GCA_900116005.1_SFR13932.1:0.2007565737,(GCA_000814025.1_KIC49051.1:0.0128601604,GCA_001969365.1_APX11214.1:0.0443019949)100:0.246110)8:0.025548)22:0.040162)98:0.086929,(((GCA_001046955.1_AKO97462.1:0.0000021916,GCA_900109145.1_SEJ78813.1:0.0029186403)100:0.239085,GCA_002210095.1_OWU78079.1:0.2756923195)7:0.047907,(((GCA_900110425.1_SEP00649.1:0.2117077651,GCA_900142085.1_SHJ92891.1:0.3417488265)98:0.066857,GCA_900129685.1_SHG34430.1:0.3629693502)10:0.044492,(GCA_900107355.1_SDY51995.1:0.3976393394,GCA_900142295.1_SIN97923.1:0.3946093603)78:0.127997)8:0.023701)74:0.060547)9:0.016726,((((GCA_000521865.1_ETX27188.1:0.1452554853,GCA_900107235.1_SDY27922.1:0.2722555661)100:0.086310,(GCA_001038505.1_KMK66878.1:0.1296875153,GCA_900188035.1_SNR28230.1:0.1548580592)100:0.086050)53:0.031434,(GCA_900172295.1_SLN61572.1:0.1537299360,(GCA_000152625.1_EAP76329.1:0.1888637878,GCA_001247715.1_KNX41907.1:0.2727967208)100:0.119543)87:0.066153)91:0.059608,(((((GCA_002211155.1_OWV62903.1:0.0104949925,(GCA_002211205.1_OWV65579.1:0.0137630148,(GCA_002211225.1_OWV49493.1:0.0000021330,GCA_900101505.1_SDC41358.1:0.0000021330)100:0.002751)100:0.003843)100:0.085052,(GCA_002237555.1_ASP21904.1:0.0265240384,GCA_900188425.1_SNS41092.1:0.0619774656)100:0.068643)100:0.082784,GCA_900184945.1_SMX36363.1:0.0658925869)100:0.131669,(GCA_001482405.1_KUF11525.1:0.3064929612,GCA_000169415.1_EBA08810.1:0.3881545701)96:0.070346)96:0.067530,GCA_000018145.1_ABV92897.1:0.3717014722)58:0.057691)6:0.017690)41:0.037760,(((GCA_900113405.1_SFG12668.1:0.0000027719,GCA_900172315.1_SLN14218.1:0.0000021330)100:0.285012,((GCA_900110115.1_SEN44173.1:0.0108067505,GCA_900141995.1_SHJ02220.1:0.0121637158)100:0.270437,GCA_000299575.1_EKE45086.1:0.3611885110)83:0.038795)85:0.042063,GCA_900115815.1_SFQ34032.1:0.2158977896)82:0.029600)49:0.041137,((GCA_001403795.1_CTQ51142.1:0.1157400604,GCA_900109285.1_SEL10449.1:0.1523402967)100:0.188252,GCA_001890925.1_OJI94231.1:0.3255969209)73:0.090945)93:0.049781,((GCA_000153305.1_EAR52793.1:0.2006315700,GCA_900172355.1_SLN54155.1:0.2556841750)99:0.087240,((GCA_900184815.1_SMX24400.1:0.3495428464,GCA_000590925.1_AHM04861.1:0.3602832901)98:0.062557,(GCA_000836695.1_KIQ69575.1:0.2580507069,GCA_900141735.1_SHI37580.1:0.2714998633)100:0.114826)98:0.050775)46:0.027330)4:0.015755,((GCA_900115595.1_SFP57066.1:0.2069076872,(GCA_001908835.1_APO86555.1:0.3303907907,GCA_900172235.1_SLN22916.1:0.2757364766)99:0.104108)89:0.027121,((((((GCA_000155735.2_AGI72148.1:0.1244112179,GCA_001187845.1_AKS45840.1:0.1718336618)62:0.048258,GCA_900172275.1_SLN14047.1:0.1147774524)100:0.094997,GCA_000161835.1_EET46478.1:0.2336874618)99:0.066493,(GCA_900114485.1_SFK71311.1:0.2064937373,(GCA_001404155.1_CRK74664.1:0.0000024664,GCA_900114125.1_SFJ14864.1:0.0000029778)100:0.233120)37:0.058643)39:0.050964,(GCA_000442275.2_EPX79212.1:0.1062114035,GCA_900111945.1_SFR47672.1:0.1130542062)100:0.207669)43:0.047806,(GCA_000765015.1_KGK79045.1:0.0075576626,GCA_900141945.1_SHI55398.1:0.0139549017)100:0.369448)97:0.063358)83:0.033673)99:0.076027,((GCA_000442315.1_EPX82696.1:0.2641947816,GCA_000600335.2_EYD75774.1:0.2610675785)100:0.161854,(GCA_000740775.1_KFI33232.1:0.0682577661,GCA_000740795.1_KFI31089.1:0.0229807293)100:0.392222)98:0.040007)99:0.069419,((GCA_000671395.1_KCV82835.1:0.3077859353,(GCA_001305615.1_ALG91603.1:0.2026168992,GCA_900184935.1_SMX34712.1:0.2715353250)100:0.147494)97:0.083670,GCA_000647975.1_KAJ55425.1:0.3879157388)100:0.119119)96:0.051700,((GCA_900099935.1_SDJ48972.1:0.2827562240,(GCA_900112335.1_SFC04429.1:0.2236854388,GCA_900188335.1_SNS29753.1:0.1652231410)100:0.089421)100:0.148554,(((GCA_000715505.1_KEP71072.1:0.3399974606,GCA_900100005.1_SDJ40905.1:0.3823287380)100:0.118988,(GCA_001293565.1_KPB01189.1:0.4128352723,GCA_900107585.1_SEA53059.1:0.4167580527)100:0.148059)99:0.079757,GCA_000738435.1_AII86982.1:0.6801839492)99:0.069862)96:0.029062)97:0.056122,((((GCA_000442255.1_EPX75519.1:0.2188398126,((GCA_002115725.1_OSQ60259.1:0.0862528884,GCA_002115805.1_OSQ52184.1:0.1232672690)100:0.169719,GCA_001458375.1_CUH80396.1:0.4372425139)100:0.210783)100:0.206655,(GCA_900106675.1_SDX76696.1:0.3805178173,((GCA_000012905.2_ABA78095.1:0.2398415947,GCA_900110135.1_SEN91252.1:0.5871318792)100:0.139500,GCA_900156815.1_SIS53880.1:0.5131148624)92:0.077959)79:0.083163)17:0.066220,((((GCA_000153725.1_EAU44582.1:0.4242667384,GCA_001975705.1_APZ54272.1:0.0649334567)100:0.096534,GCA_900102075.1_SDE95514.1:0.1849430162)99:0.072342,(GCA_001969385.1_APX25218.1:0.0061128419,GCA_900112435.1_SFD07868.1:0.0000026886)100:0.174066)100:0.370249,(GCA_001620265.1_AMY69010.1:0.4027542585,(GCA_000021865.1_ADE85341.1:0.3549327602,GCA_000714535.1_KEO56348.1:0.4062499174)100:0.235564)100:0.119059)100:0.090836)43:0.097200,GCA_900156525.1_SIT76275.1:0.5241937458)47:0.137748)10:0.021443,GCA_001981245.1_APX90678.1:0.4712885065)9:0.029038,((GCA_001548075.1_BAQ69565.1:0.0037926193,GCA_001633165.1_ANB34539.1:0.0057084279)100:0.443334,(GCA_000152725.1_EAQ01871.1:0.4704458885,GCA_900172385.1_SLN48142.1:0.5003961495)100:0.524583)73:0.075682)3:0.041300,(GCA_900107025.1_SDW08563.1:0.3921286912,GCA_001517585.1_CUX79470.1:0.4829382431)94:0.066740)100:0.561249,((((((((GCA_000014045.1_ABG33603.1:0.0658995152,GCA_000154785.2_AEI95882.1:0.0428531442)100:0.140275,GCA_000152605.1_EAP85860.1:0.2083235928)100:0.094211,GCA_900172275.1_SLN28409.1:0.1697909035)100:0.239736,(GCA_000765015.1_KGK79431.1:0.0231850121,GCA_900141945.1_SHJ26103.1:0.0004889257)100:0.332014)100:0.100179,((GCA_000622405.1_KIN68474.1:0.1441761267,(GCA_900111945.1_SFR39534.1:0.1596514957,GCA_001187845.1_AKS46026.1:0.2623429087)100:0.061486)100:0.279130,(GCA_000671395.1_KCV82866.1:0.3447665928,(GCA_000814025.1_KIC47989.1:0.0537667742,GCA_001969365.1_APX12370.1:0.0356170488)100:0.381130)100:0.092222)97:0.094103)97:0.149447,GCA_000018145.1_ABV93413.1:0.5479419105)91:0.025344,(GCA_900172235.1_SLN15468.1:0.4220742991,GCA_000812665.2_AML50129.1:0.6490774433)100:0.284410)66:0.080548,((((((((GCA_900099935.1_SDK75562.1:0.5201021749,GCA_000600975.2_EYD72356.1:0.5671634268)96:0.124847,(((GCA_000299875.1_EKE71891.1:0.1612993096,GCA_900114135.1_SFJ16767.1:0.3386815056)79:0.088493,(GCA_900109555.1_SEK43621.1:0.0000021330,GCA_900172305.1_SLN23599.1:0.0000022041)100:0.269035)96:0.393027,(GCA_900129685.1_SHH03263.1:0.8290290021,(GCA_900106695.1_SDW42501.1:0.4227023252,GCA_900113695.1_SFI20497.1:0.5540076316)100:0.882955)47:0.270043)64:0.123543)66:0.066226,GCA_000442315.1_EPX87729.1:0.7724737728)63:0.060080,GCA_000023785.1_ACT60451.1:1.2928828357)34:0.031991,((((GCA_000153725.1_EAU46594.1:0.0700214570,(GCA_001975705.1_APZ53769.1:0.1700587139,GCA_900102075.1_SDE16136.1:0.1617143128)96:0.053652)100:0.360249,(GCA_000169415.1_EBA06638.1:0.2880549602,(GCA_002210095.1_OWU69995.1:0.2218363726,GCA_900188335.1_SNS52374.1:0.2205768391)91:0.046803)100:0.085419)95:0.046410,GCA_900111875.1_SFA74192.1:0.4061083625)99:0.121988,GCA_900112335.1_SFB74525.1:0.3054937265)99:0.052960)55:0.073792,((GCA_001305615.1_ALG89540.1:0.2890309748,GCA_900142295.1_SIO06149.1:0.2863505309)98:0.073108,(((GCA_000740785.1_KFI28807.1:0.4279026787,GCA_000714535.1_KEO51518.1:0.4673295060)100:0.085419,GCA_001620265.1_AMY68014.1:0.5724881458)99:0.071019,(GCA_900102795.1_SCZ71111.1:0.7744944229,GCA_900110025.1_SEM92292.1:0.9233133654)89:0.038892)96:0.095604)98:0.080064)28:0.040592,(GCA_000740795.1_KFI28314.1:0.4167866629,GCA_900172375.1_SLN44859.1:0.4869333506)98:0.137601)25:0.034379,((((GCA_000647975.1_KAJ57065.1:0.4273939435,(GCA_001458355.1_CUH68447.1:0.3699552904,GCA_900110775.1_SEP54853.1:0.1819475595)100:0.058144)100:0.070082,GCA_900184935.1_SMX30700.1:0.3091670260)100:0.113872,((GCA_001038505.1_KMK68014.1:0.3406844341,(((GCA_001046955.1_AKO96084.1:0.0000024342,GCA_900109145.1_SEI63889.1:0.0060698117)100:0.205938,(((GCA_002211155.1_OWV61748.1:0.0098680139,(GCA_002211205.1_OWV65014.1:0.0089920357,(GCA_002211225.1_OWV48666.1:0.0000021330,GCA_900101505.1_SDD27018.1:0.0000021330)100:0.008846)83:0.005122)100:0.146844,(GCA_002237555.1_ASP19291.1:0.0496906138,GCA_900188425.1_SNS47297.1:0.0457645208)100:0.218643)100:0.272490,(((GCA_000511355.1_AHD03535.1:0.0698554969,GCA_000511385.1_AHD08916.1:0.2855258901)100:0.402422,(GCA_001687105.1_ANT60357.1:0.1088629175,GCA_900116195.1_SFT10894.1:0.0824969084)100:0.447693)84:0.091458,((GCA_001969385.1_APX25272.1:0.0000021330,GCA_900112435.1_SFD06383.1:0.0000021330)100:0.481492,(GCA_001678945.1_ANP37645.1:0.5257404285,GCA_001458375.1_CUH75616.1:0.5861388661)97:0.132432)97:0.104978)99:0.191981)98:0.042313)100:0.073974,((GCA_900113405.1_SFG65771.1:0.0000021330,GCA_900172315.1_SLN33793.1:0.0000021330)100:0.254930,GCA_900110115.1_SEM89742.1:0.4381275724)100:0.113771)100:0.089858)66:0.050885,(GCA_900188035.1_SNR49666.1:0.3237014992,((GCA_001403795.1_CTQ51478.1:0.2730508880,GCA_900114485.1_SFK72210.1:0.1720775710)100:0.081919,GCA_001981245.1_APX89164.1:0.2624836392)100:0.165051)100:0.058526)99:0.111167)99:0.025441,(GCA_900095785.1_SCM69831.1:0.0000023295,GCA_900115865.1_SFQ65030.1:0.0000022558)100:0.443902)98:0.060535)56:0.110712)100:0.552713)99:0.165387)84:0.074553,(((GCA_000013085.1_ABC22733.1:0.3675171839,GCA_900156605.1_SIS38081.1:0.7207170078)100:0.431788,GCA_900101935.1_SDD83908.1:1.0804644634)99:0.148704,((((((((GCA_900167455.1_SJZ41484.1:0.9060570059,((((GCA_000011365.1_BAC46742.1:0.0543930540,GCA_000661935.1_AHY56806.1:0.0346350181)100:0.213093,(((((GCA_000012725.1_ABA06015.1:0.1255248882,GCA_000013885.1_ABE64291.1:0.1150034500)100:0.179325,((GCA_000218565.1_AEI05456.1:0.0000029473,GCA_000218585.1_AEI01881.1:0.0000029908)100:0.154319,GCA_000314735.2_EKS30805.1:0.1174658931)100:0.222815)94:0.052872,GCA_000336555.1_EKS32620.1:0.2315830455)72:0.041891,(GCA_001618955.1_KZD22402.1:0.0417993367,GCA_900108575.1_SEH49745.1:0.0116716903)100:0.150088)57:0.023609,(GCA_000935205.1_KIZ39871.1:0.1903587055,GCA_000195775.1_CAE29656.1:0.3018832878)83:0.059315)66:0.082534)100:0.416306,GCA_001579845.1_AMN41565.1:0.6478333063)93:0.032555,GCA_002119765.1_ARQ01936.1:0.4144954246)100:0.436819)100:0.166288,GCA_002251735.1_OYQ17912.1:0.7829478014)98:0.134927,(((GCA_000016185.1_ACI99564.1:0.2857432735,GCA_002251795.1_OYQ35529.1:0.4038814107)100:0.096399,GCA_000730165.2_ASG23124.1:0.3247564749)100:0.101038,GCA_001618175.1_KZD07404.1:0.6541171905)100:0.220379)97:0.087971,(GCA_000982415.1_KKJ77445.1:0.0292144962,GCA_001026905.1_KLN61129.1:0.0274085601)100:0.722804)92:0.072567,(GCA_900102465.1_SDF51916.1:0.6889859020,GCA_000315795.1_EKV32818.1:0.5857988459)100:0.073706)89:0.045014,(((((GCA_000006905.1_AAK23102.1:0.1932548563,GCA_000092285.1_ADG09744.1:0.0744262799)100:0.356838,GCA_001425915.1_KQW72113.1:0.2531413961)94:0.051787,GCA_000017265.1_ACG78455.1:0.1490450764)100:0.600064,((((((((GCA_000013005.1_ABC62470.1:0.0971247622,(GCA_001304795.1_ALG60728.1:0.0000021330,GCA_001306275.1_KPM14668.1:0.0000021330)100:0.170770)100:0.039538,GCA_001281485.1_ALE17129.1:0.1971715514)99:0.049530,(GCA_001663175.1_ANK13065.1:0.1607932371,GCA_001677335.1_OBV10155.1:0.1314541103)100:0.092305)96:0.020923,GCA_000715015.1_KEO90425.1:0.2744086833)96:0.047654,(GCA_001008165.2_AKH42366.1:0.1816532140,((GCA_001028705.1_AKM10692.1:0.1694773478,GCA_001661675.2_ARU16277.1:0.2772047114)96:0.056783,(GCA_000235975.2_EHJ60286.1:0.2923191791,GCA_000013325.1_ABD26992.1:0.3341189658)100:0.104879)100:0.063490)100:0.105622)100:0.164177,((GCA_000342165.1_EMD82035.1:0.2194389565,GCA_002211145.1_OWV34702.1:0.2701462146)92:0.085740,GCA_002251755.1_OYQ30096.1:0.4901498144)100:0.156420)70:0.127549,((GCA_001295965.1_KPF76327.1:0.0000027197,GCA_001713435.1_AOG00199.1:0.0106979667)100:0.397313,(((GCA_000016765.1_ABQ70404.1:0.0265542173,(GCA_000175255.2_AEH61925.1:0.3440352697,GCA_000218875.1_AEI36958.1:0.1452708626)100:0.775124)81:0.037750,(GCA_002355275.1_ATE64084.1:0.0000021330,GCA_002367875.1_PCE42642.1:0.0000027387)100:0.090672)100:0.167360,GCA_001586395.2_KZB97147.1:0.0799039273)100:0.408819)32:0.115210)62:0.071684,(((GCA_000013985.1_ABF52492.1:0.0989706633,GCA_001610975.1_AMU95728.1:0.0721831358)100:0.428360,(GCA_000091125.1_BAI96420.1:0.0984180817,GCA_000147835.3_AEG47979.1:0.0570536961)100:0.180823)52:0.094820,(GCA_002218195.1_ASK87448.1:0.1548972980,GCA_900128895.1_SIN88485.1:0.1939514291)100:0.231988)51:0.073489)100:0.438728)86:0.190889,((((GCA_000013025.1_ABI78529.1:0.1025019703,GCA_000685315.1_KCZ98035.1:0.0515885331)100:0.237999,GCA_000023785.1_ACT58203.1:0.6728450742)98:0.261169,(GCA_900199215.1_SNT68413.1:0.5105199354,((((GCA_000014745.1_ABI64640.1:0.2222128117,GCA_900103475.1_SDM13969.1:0.1958858355)100:0.414732,GCA_000152745.1_EAP90290.1:0.7476993799)100:0.122601,GCA_000144605.1_ADL00806.1:0.5278273282)100:0.156894,((GCA_000175215.2_ADU13760.1:0.3061392975,GCA_000204015.1_EGF92298.1:0.2082013259)100:0.548976,GCA_000284415.2_CCG07313.1:1.5207050048)46:0.149152)45:0.173783)7:0.046182)7:0.079728,GCA_000152825.2_ADM09067.1:0.7897148636)87:0.189509)73:0.036830)78:0.080047,(((((GCA_000009985.1_BAE50204.1:0.4512928519,GCA_000513295.1_CDK98614.1:0.5593316069)100:0.256890,((((((((GCA_000009985.1_BAE52167.1:0.2508225720,((GCA_000294655.1_CCG40099.1:0.0167055964,GCA_900108475.1_SEH32275.1:0.0639781969)100:0.263073,GCA_900108475.1_SEH40405.1:0.4063236548)100:0.193864)100:0.195326,GCA_000513295.1_CDL00950.1:0.4442518064)100:0.161732,GCA_900100455.1_SDH37425.1:0.6225530203)98:0.028396,((GCA_000968135.1_CCQ74015.1:0.3169256447,GCA_001746755.1_OEJ68392.1:0.6426348386)100:0.144185,GCA_000936425.1_KJB93167.1:0.5688345042)100:0.242027)88:0.123497,(((GCA_001305515.1_KPL53807.1:0.8098963768,GCA_900114245.1_SFL05509.1:0.6199658294)65:0.081441,(((((((((GCA_000011965.2_AAV97355.1:0.2417303586,GCA_900109035.1_SEK02802.1:0.1771234926)100:0.097769,(GCA_900142085.1_SHJ74476.1:0.3568956721,(GCA_001307765.1_KPN61792.1:0.3339170069,GCA_900109955.1_SEW38265.1:0.2235084282)100:0.142090)100:0.065287)100:0.149198,(GCA_001403915.1_CTQ46752.1:0.2357896817,GCA_900110875.1_SER51096.1:0.3673617587)100:0.166594)100:0.114624,((GCA_000442275.2_EPX78563.1:0.3975922269,GCA_900172295.1_SLN44572.1:0.1797990145)100:0.091095,(GCA_900116455.1_SFT38791.1:0.1982444301,GCA_900156525.1_SIT78712.1:0.2979543650)89:0.048174)93:0.084861)99:0.128408,GCA_000192745.1_ADZ69008.1:0.5028479543)73:0.128851,GCA_900102905.1_SDK61125.1:0.5156049069)99:0.143963,GCA_000203895.1_ABL70575.1:0.6381623980)100:0.106490,GCA_000018145.1_ABV94912.1:0.5634370582)97:0.121824,(GCA_000014045.1_ABG31194.1:0.0205786762,GCA_000154785.2_AEI95093.1:0.0421484937)100:0.607066)100:0.201041)99:0.118505,GCA_000936425.1_KJB90318.1:0.7891527223)87:0.214321)30:0.039378,(GCA_001746755.1_OEJ66409.1:0.6562920083,GCA_000315795.1_EKV27615.1:0.6738935597)23:0.067771)52:0.099125,GCA_900093605.1_SCA57648.1:0.8040976271)38:0.073757,GCA_000300235.2_AJD53335.1:0.7567879012)99:0.077764)99:0.122594,GCA_000442255.1_EPX87070.1:2.0260238827)32:0.141980,((GCA_000014285.2_ABI61633.1:0.0136846734,GCA_000576085.2_AHJ62531.1:0.0032207394)100:0.421180,((GCA_000164635.1_EFH10995.1:0.5865824646,(GCA_900101615.1_SDC76760.1:0.0000029713,GCA_900104205.1_SDB54008.1:0.0104618053)100:0.201561)98:0.053319,GCA_000164635.1_EFH11362.1:1.0422861298)99:0.159002)100:0.549685)28:0.056424,(((((((((GCA_000011685.1_AAW61801.1:0.1900541510,GCA_000234355.2_EHH69465.1:0.2218882722)100:0.257133,(GCA_000021325.1_ACI51990.1:0.2760357663,((GCA_000182745.1_BAK83887.1:0.0402712305,GCA_000208635.2_EGG77665.1:0.0629685563)100:0.046533,GCA_000964505.1_GAN99132.1:0.1042276868)100:0.197076)100:0.120513)100:0.140073,(((GCA_000617865.1_GAJ28192.1:0.2752850796,(GCA_002005465.1_AQS87719.1:0.2879649929,((GCA_001787335.1_AOX15972.1:0.0064080980,GCA_001787355.1_AOX21059.1:0.0199927086)100:0.291556,(GCA_000724025.1_CDG41194.1:0.0280166207,GCA_001547995.1_BAT20400.1:0.0136531157)100:0.386169)100:0.068764)99:0.072659)100:0.140408,GCA_000963885.1_GAN52799.1:0.3613391242)100:0.089724,(GCA_000723565.1_CDG34509.1:0.0390703201,GCA_002003665.1_OOL17412.1:0.0173818755)100:0.576594)100:0.139835)48:0.061777,GCA_002005445.1_AQS84565.1:0.4823031935)51:0.071166,GCA_002173735.1_ARW48015.1:0.4890522277)100:0.116909,(GCA_000231445.2_EHD14523.1:0.0000021330,GCA_002153535.1_OUI78838.1:0.0000027910)100:0.662978)100:0.342555,(((GCA_000152805.1_EAQ13991.1:0.2910068988,GCA_900177545.1_SMH44070.1:0.2930966443)100:0.334698,(GCA_900099935.1_SDJ25158.1:0.4467177316,GCA_900102905.1_SDK98673.1:0.3059508948)100:0.110349)100:0.206650,(((GCA_000166055.1_ADP69882.1:0.0443419618,GCA_000636015.1_KAI93437.1:0.0133836438)100:0.301162,(GCA_000166055.1_ADP72574.1:0.0235008023,GCA_000636015.1_KAI93713.1:0.0127909638)100:0.191772)100:0.387408,GCA_900187365.1_SNB60465.1:0.6131875868)100:0.118854)100:0.252436)100:0.116285,GCA_900167455.1_SKA02382.1:0.8466347980)95:0.054012,(((GCA_000175255.2_AEH63022.1:0.2331245705,GCA_000218875.1_AEI37980.1:0.2531633046)100:0.530095,(GCA_001982645.1_ONG37650.1:0.4017346582,GCA_001982645.1_ONG37109.1:0.7477203415)100:0.353040)88:0.086933,((((((((((((((((GCA_000007125.1_AAL51885.1:0.0000023933,GCA_000157815.1_EEY00641.1:0.0000021330)100:0.131388,(GCA_000017405.1_ABS14604.1:0.0118652441,GCA_000585655.1_EXL08009.1:0.0166893970)100:0.080601)100:0.307442,(GCA_900104355.1_SDN96190.1:0.1216290800,GCA_900113985.1_SFI99742.1:0.1113188953)100:0.161553)84:0.067540,((((GCA_000016285.1_ACM36884.1:0.2977019701,(GCA_000092045.1_ABC91261.1:0.0873025908,GCA_000769405.1_KPN25013.1:0.1010635626)100:0.124677)100:0.093656,((((GCA_000017145.1_ABR60581.1:0.0905345587,(GCA_000018545.1_ACP25579.1:0.0368865492,GCA_002288525.1_ASY63377.1:0.1093149009)100:0.042820)94:0.026262,GCA_000697965.2_ANK72703.1:0.1180425890)77:0.026295,(GCA_001687365.1_OBZ93854.1:0.0528010321,GCA_001885585.1_OJF98365.1:0.1811789127)100:0.049501)100:0.057704,(GCA_001267455.1_KOC75418.1:0.0123100382,GCA_001652565.1_ANH04417.1:0.0631459910)100:0.070659)100:0.060577)100:0.055605,GCA_000817775.1_KIF44037.1:0.2349782387)90:0.033849,((GCA_000154705.2_EDQ32284.1:0.1248637603,GCA_001703635.1_OCW57993.1:0.1442577820)100:0.101673,GCA_001293565.1_KPB02967.1:0.2987991452)82:0.087861)22:0.033505)87:0.072806,(GCA_000179775.1_EFL90676.1:0.3468946344,GCA_900102695.1_SCZ38864.1:0.4981135499)37:0.015388)95:0.041534,(GCA_900115225.1_SFN65379.1:0.1733884261,GCA_900215505.1_SNY93559.1:0.2597893498)100:0.400849)13:0.034344,((((((GCA_000148725.1_EFO33041.1:0.1911393921,(GCA_000158095.1_EEE43137.1:0.1228787235,GCA_001403915.1_CTQ45358.1:0.0799816389)100:0.072734)100:0.096568,GCA_000192745.1_ADZ72325.1:0.1925527217)100:0.052278,(GCA_001188555.1_KND17425.1:0.0135218485,GCA_002249885.1_OXS42053.1:0.0057435057)100:0.218245)96:0.074977,GCA_900105595.1_SDU48742.1:0.2740460448)100:0.067420,(GCA_900110875.1_SEQ43591.1:0.1947032333,GCA_900114245.1_SFK01831.1:0.1065332155)100:0.432270)99:0.078264,(((GCA_000576635.1_EWY40271.1:0.1021621256,GCA_000936425.1_KJB97263.1:0.1349980094)100:0.280381,GCA_900172325.1_SLN57666.1:0.4699763085)97:0.114584,((GCA_000982415.1_KKJ75975.1:0.0347013717,GCA_001026905.1_KLN62011.1:0.0000027206)100:0.347671,(GCA_900177295.1_SME92949.1:0.0000025791,GCA_900188055.1_SNR28357.1:0.0000025487)100:0.404388)77:0.049711)82:0.084178)12:0.037134)79:0.073197,((((((((((GCA_000018145.1_ABV93434.1:0.1947256519,((GCA_000765015.1_KGK79020.1:0.0099914835,GCA_900141945.1_SHI54743.1:0.0000026929)100:0.265385,(((GCA_001307765.1_KPN61888.1:0.1563386512,GCA_900109955.1_SEW13884.1:0.1715811820)100:0.064488,GCA_900177545.1_SMH55859.1:0.3969688333)88:0.049524,GCA_000152805.1_EAQ11451.1:0.2503647005)100:0.076514)91:0.038033)97:0.044819,(((((GCA_000152725.1_EAQ01216.1:0.0617440828,GCA_900172385.1_SLN27462.1:0.3573923750)85:0.055305,((GCA_001458355.1_CUH62940.1:0.1377874092,GCA_900110775.1_SEP55452.1:0.0792015289)100:0.040619,GCA_900172295.1_SLN09672.1:0.1131620883)100:0.034463)85:0.026941,GCA_001890925.1_OJI94426.1:0.2291394595)30:0.013480,(GCA_900172235.1_SLN10921.1:0.1165800110,(GCA_000812665.2_AML52542.1:0.1736721756,((GCA_000299875.1_EKE72530.1:0.1019338932,(GCA_900109555.1_SEK97318.1:0.0000021330,GCA_900172305.1_SLN53467.1:0.0000021330)100:0.152904)99:0.050662,GCA_900114135.1_SFJ68811.1:0.1885798986)100:0.166801)99:0.075196)99:0.068422)100:0.061807,(((((GCA_000155735.2_AGI72291.1:0.0766119336,GCA_001187845.1_AKS46167.1:0.1146817352)100:0.058348,GCA_900172275.1_SLN14575.1:0.1139811389)100:0.028071,(GCA_001404155.1_CRK74092.1:0.0000021330,GCA_900114125.1_SFJ28459.1:0.0000021330)100:0.140734)100:0.051865,(((GCA_000161835.1_EET49508.1:0.1143793204,(GCA_000442275.2_EPX78938.1:0.0562675865,GCA_900111945.1_SFR50465.1:0.0229118830)100:0.058136)100:0.033500,GCA_000738435.1_AII87198.1:0.2314574579)99:0.053222,GCA_900114485.1_SFK78331.1:0.1493561301)71:0.006492)96:0.022773,(GCA_900115595.1_SFP54737.1:0.1045130915,(GCA_001908835.1_APO86658.1:0.1799415576,((GCA_000153305.1_EAR51636.1:0.1492446049,(GCA_900110115.1_SEM82586.1:0.0000021330,GCA_900141995.1_SHI38323.1:0.0051028701)100:0.162484)57:0.020903,GCA_900172355.1_SLN13743.1:0.1907129984)56:0.037343)56:0.018715)96:0.035027)92:0.036065)94:0.048562)97:0.039381,GCA_000600975.2_EYD71675.1:0.1974604923)97:0.043630,((GCA_900141735.1_SHI29616.1:0.2257427918,(GCA_000600335.2_EYD76741.1:0.2480424389,GCA_000442315.1_EPX86440.1:0.2655959191)100:0.140592)100:0.080845,GCA_000836695.1_KIQ67808.1:0.2788411361)99:0.078047)99:0.027097,(GCA_001403795.1_CTQ50536.1:0.0619444471,GCA_900109285.1_SEK91555.1:0.1349964245)100:0.182100)99:0.015061,GCA_900172375.1_SLN42018.1:0.6151494283)99:0.061426,(GCA_900106695.1_SDW79855.1:0.1162440457,GCA_900113695.1_SFH91383.1:0.1299493523)100:0.246487)100:0.074923,(GCA_900111545.1_SET67376.1:0.0000029294,GCA_900143155.1_SHN71020.1:0.0000024528)100:0.268194)95:0.060588,(GCA_000024465.1_ADE38802.1:0.3699122977,(GCA_001981245.1_APX90512.1:0.3444095996,(GCA_900099935.1_SDJ83932.1:0.2085495201,(GCA_900112335.1_SFC70835.1:0.2257670443,GCA_900188335.1_SNS49144.1:0.1339701213)100:0.054929)100:0.120234)100:0.139675)100:0.098542)95:0.186304,(GCA_000300235.2_AJD54254.1:0.0944756570,GCA_000300275.1_EKF10308.1:0.0647154250)100:0.686573)83:0.060529)90:0.062358,(((GCA_000017565.1_ABS62677.1:0.2004371141,GCA_000739695.1_GAK45201.1:0.3164746493)100:0.305828,((GCA_000767795.1_KGM30266.1:0.0483867199,GCA_002195995.1_OWJ60786.1:0.0381560764)100:0.212689,(GCA_000264455.2_AFK54606.1:0.0000022851,GCA_001601315.1_KYO53642.1:0.0053956165)100:0.457189)96:0.092924)21:0.021035,GCA_000689395.1_CDO60732.1:0.4299003513)98:0.083133)92:0.055858,(GCA_900100655.1_SDF78718.1:0.4992307821,((GCA_000230555.1_AEQ53923.1:0.2491299020,GCA_900100665.1_SDG60036.1:0.2785773303)100:0.124980,GCA_000970435.1_KKB85626.1:0.3283871738)100:0.566528)85:0.097368)89:0.145615,((((GCA_000009985.1_BAE49319.1:0.2512944399,(GCA_000294655.1_CCG41698.1:0.1514291146,GCA_900108475.1_SEH27834.1:0.0975957536)100:0.358111)94:0.116166,GCA_000513295.1_CDL00441.1:0.5523717047)100:0.158479,(GCA_900100455.1_SDG75776.1:0.8211077677,GCA_900093605.1_SCA58206.1:0.8400930042)90:0.095132)90:0.113437,((GCA_000315795.1_EKV32040.1:0.4436136923,GCA_900156605.1_SIT15094.1:0.4946952434)63:0.088517,((GCA_000013085.1_ABC24156.1:0.3229180981,GCA_000284415.2_CCG07366.1:0.2482618129)100:0.312031,GCA_900101965.1_SDE28221.1:0.3439483235)100:0.240027)100:0.151295)90:0.104393)80:0.069771,(((GCA_000010725.1_BAI76164.1:0.2221079320,GCA_000632475.2_AIB14195.1:0.1202389268)100:0.195142,GCA_000730165.2_ASG25062.1:0.4994564378)100:0.140924,((((GCA_001017175.1_KLK92524.1:0.5310288688,(GCA_001271345.1_ALA17605.1:0.0056963600,GCA_001887265.1_APF36357.1:0.0945122384)100:0.352895)100:0.286979,GCA_002251735.1_OYQ16686.1:0.6799062393)96:0.189406,GCA_001305515.1_KPL52818.1:0.4820322764)65:0.160973,((((((GCA_000092025.1_AAK88507.2:0.3619141614,((GCA_000722615.1_KEQ08522.1:0.0000020531,GCA_000722625.1_KEQ03372.1:0.0000024678)100:0.212787,(GCA_000731295.1_CDN56230.1:0.0235976649,GCA_000731315.1_CDN50115.1:0.0123277623)100:0.312362)100:0.156213)100:0.317498,((GCA_000300335.1_EKF19349.1:0.3569976464,GCA_002238045.1_OXT00480.1:1.0003186891)76:0.171978,((GCA_000585625.1_EXL09933.1:0.2005128396,(GCA_001424795.1_KQU76247.1:0.0422866139,GCA_001605015.1_AMS41838.1:0.0716228905)100:0.164547)100:0.408370,(GCA_001510895.1_KUM27985.1:0.1474286629,GCA_001618845.1_AMY01016.1:0.0396792809)100:0.232717)100:0.169780)100:0.179268)100:0.207224,GCA_001579845.1_AMN43902.1:0.5608315390)100:0.158124,(GCA_000164635.1_EFH11989.1:0.7098496636,GCA_900148505.1_SHO62869.1:0.4331077744)99:0.346855)95:0.142490,(GCA_000503895.1_AHB48197.1:0.6406985317,((GCA_000503895.1_AHB49120.1:0.4416751260,GCA_001708935.1_ODA68256.1:0.6389162252)57:0.092522,(GCA_001618955.1_KZD22819.1:0.4898968885,GCA_900167455.1_SJZ83888.1:0.4245528547)100:0.245129)62:0.094007)100:0.284017)44:0.078690,GCA_900187365.1_SNB78852.1:0.6248389642)65:0.126485)100:0.065496)100:0.201992)74:0.101217,(GCA_000632475.2_AIB11570.1:0.6785669134,(GCA_000016725.1_ABQ31993.1:0.0000021223,GCA_000202835.1_BAJ82481.1:0.0125522819)100:1.044998)95:0.201028)100:0.473422,(GCA_000014865.1_ABK44726.1:0.5013380536,GCA_002109495.1_OSM04873.1:0.4147192987)100:0.325496)100:0.406752,((((GCA_000011345.1_BAC07697.1:0.6356279094,((((((((((((GCA_000012525.1_ABB58640.1:0.4077375095,GCA_000317065.1_AFY70468.1:0.4943300449)87:0.098483,GCA_001746915.1_OEJ76808.1:0.1622402741)85:0.075001,GCA_000317045.1_AFY67980.1:0.2587560333)79:0.107667,(((((GCA_000775285.1_KGF73123.1:0.1945575660,GCA_000473895.1_ERN41322.1:0.3104963699)82:0.104933,GCA_002075285.2_ASC72836.1:0.3028864580)91:0.114914,GCA_001276715.1_KOR38198.1:0.2204150492)40:0.061181,((GCA_000478195.2_ERT04282.1:0.0744552613,GCA_000972705.2_KKD37422.1:0.0900606597)100:0.186808,GCA_001904775.1_OKH44832.1:0.4446002054)56:0.035924)72:0.019561,GCA_001904615.1_OKH17358.1:0.3739415274)72:0.043356)63:0.046926,(GCA_000021825.1_ACK70118.1:0.2587112894,(GCA_000018105.1_ABW29345.1:0.3485644864,GCA_001637395.1_OAB62174.1:0.2993703994)99:0.046876)80:0.036913)65:0.026673,(((((((((((((((GCA_000020025.1_ACC80530.1:0.1357919282,(GCA_000317535.1_AFZ23062.1:0.1161088392,GCA_000316575.1_AFY34075.1:0.1012284157)33:0.019860)26:0.018809,(GCA_000196515.1_ADI65109.1:0.0701909814,(GCA_000317695.1_AFZ57381.1:0.0469371111,(GCA_002368075.1_BAZ78894.1:0.0431195433,(((GCA_000175835.1_EFA69348.1:0.0057549536,GCA_001432185.1_KRH96806.1:0.0000025355)100:0.010000,GCA_002368135.1_BAZ90396.1:0.0401153904)100:0.009934,GCA_000175855.1_EFA73714.1:0.0167269027)100:0.233193)66:0.050210)59:0.023842)70:0.052902)19:0.023276,(GCA_002367975.1_BAY14900.1:0.1247826226,(((GCA_002368055.1_BAZ77543.1:0.0000021330,GCA_002368295.1_BAY98538.1:0.0000021330)100:0.011539,GCA_002368275.1_BAY88927.1:0.0313022865)100:0.076806,(GCA_000312705.1_AFW93838.1:0.0346565082,GCA_002368115.1_BAZ88499.1:0.0457666554)100:0.157688)54:0.032442)51:0.022803)81:0.034575,((GCA_000169135.1_EAW43616.1:0.0587526369,GCA_002218065.1_GAX36550.1:0.0730470621)100:0.072809,GCA_000204075.1_ABA22533.1:0.1388368389)99:0.026286)97:0.068079,(((GCA_000231365.2_EHC18829.1:0.0115528827,GCA_001904645.1_OKH11552.1:0.0000022769)100:0.051181,(GCA_001275395.1_KOP23149.1:0.0805676422,(GCA_000934435.1_KIY14143.1:0.0000027758,GCA_001990805.1_ONN62121.1:0.0000028729)100:0.047418)100:0.030085)100:0.069454,((GCA_000317435.1_AFZ02606.1:0.2550899587,GCA_000350105.1_CCH67998.1:0.3130163334)76:0.056487,((GCA_001456025.1_KST69665.1:0.0000026159,GCA_001456025.1_KST69710.1:0.0000024411)100:0.300813,GCA_000316665.1_AFY55259.1:0.3317351391)46:0.021582)90:0.064415)77:0.034377)67:0.035667,(GCA_000346485.2_KYC36836.1:0.0636502940,GCA_000760695.2_KIE11802.1:0.0638948112)100:0.100170)60:0.030877,GCA_000828085.2_KIJ84831.1:0.1182299880)99:0.060684,(GCA_000180455.1_CBN54844.1:0.1889383717,((GCA_000214075.2_EGK84055.1:0.0161691907,GCA_000317475.1_AFZ07591.1:0.0369806887)100:0.093032,GCA_002412335.1_PCN51992.1:0.0731756107)100:0.054847)99:0.049403)83:0.057714,((GCA_000317125.1_AFY90595.1:0.1741767894,GCA_000952155.1_KJH71799.1:0.1612948867)64:0.051915,(GCA_002142475.1_BAS59352.1:0.2218487962,GCA_000332035.1_ELR97369.1:0.2567943272)87:0.103066)60:0.040840)46:0.048108,(GCA_000317555.1_AFZ33046.1:0.0221250624,GCA_001904655.1_OKH27428.1:0.0304493908)100:0.188785)81:0.087670,GCA_000317495.1_AFZ15105.1:0.1868485504)54:0.047101,GCA_000317515.1_AFZ18205.1:0.2301400335)52:0.050342,(GCA_000211815.1_EGJ30238.1:0.0308635367,(GCA_001942495.1_OLT61746.1:0.0000020843,GCA_000211815.1_EGJ30239.1:0.0787129937)99:0.008082)100:0.269982)59:0.066946,(GCA_001904725.1_OKH32150.1:0.1302501432,(GCA_000317145.1_AFY93941.1:0.3836983401,GCA_000332215.1_ELS32730.1:0.4385775766)98:0.146225)89:0.071477)55:0.066948,((GCA_000317105.1_AFY84723.1:0.1958976774,(GCA_000710505.1_KEI69159.1:0.0678060500,GCA_900009265.1_CUR14769.1:0.0630408030)100:0.128859)100:0.070367,(GCA_000317675.1_AFZ54554.1:0.2770325290,((GCA_001548095.1_BAQ62874.1:0.1386331839,GCA_001548115.1_BAQ64165.1:0.1078909865)100:0.129740,GCA_001747005.1_OEJ80167.1:0.2522809036)100:0.077727)99:0.186617)70:0.015706)44:0.017444)56:0.052600,((((GCA_000021825.1_ACK71513.1:0.1795001764,(GCA_000284135.1_BAL30177.1:0.1011624869,GCA_000478825.2_AIE73423.1:0.0109626589)100:0.358830)90:0.030638,(GCA_000317615.1_AFZ51485.1:0.1734425966,GCA_000317635.1_AFZ44516.1:0.1690182229)100:0.150706)56:0.057357,(GCA_000317025.1_AFY77064.1:0.0106157608,GCA_001904635.1_OKH20598.1:0.0383503453)100:0.228563)42:0.010360,((GCA_000317575.1_AFZ37036.1:0.0546091160,GCA_002355455.1_BAU63617.1:0.0762378184)100:0.186926,(((GCA_000017845.1_ACB53050.1:0.0860942090,(GCA_000167195.1_EAM52144.1:0.0054871591,GCA_000235665.2_EHJ14538.1:0.0000025482)100:0.084590)100:0.112704,GCA_000025125.1_ADB94933.1:0.4068635902)98:0.129307,GCA_000332055.1_ELS03120.1:0.2724370962)94:0.065614)54:0.042618)57:0.054771)86:0.019155,((GCA_000014265.1_ABG50534.1:0.1403356763,GCA_002260545.1_OZH55414.1:0.0695803049)100:0.165800,(GCA_000317025.1_AFY79730.1:0.0546325636,GCA_001904635.1_OKH26740.1:0.0236156527)100:0.280785)66:0.032289)60:0.034463,GCA_000155555.1_EDX77852.1:0.1858623654)93:0.066651,GCA_002368355.1_BAZ43608.1:0.2746391778)100:0.036059,(GCA_000176895.2_CCE15666.1:0.0000021330,GCA_000307915.1_EKD11741.1:0.0000029854)100:0.248299)100:0.064480,(GCA_000297435.1_CCI32254.1:0.0275809378,GCA_000312205.1_CCI07425.1:0.0177947549)100:0.254857)100:0.106642)99:0.137619,GCA_001870225.1_APB32716.1:0.7162799023)90:0.060972,(GCA_000011385.1_BAC90521.1:0.1870036980,GCA_000484535.1_AGY59127.1:0.2552270131)100:0.426657)100:0.190788,(((GCA_000155635.1_EDY37669.1:0.1812564419,GCA_000316515.1_AFY29568.1:0.1647786143)100:0.155267,GCA_001182765.1_CRY93538.1:0.1724625094)100:0.214029,(GCA_000760175.1_KGG13729.1:0.4076664881,GCA_000011465.1_CAE20153.1:0.8454997073)100:0.155477)100:0.509111)100:0.165442)97:0.103320,(((GCA_000011345.1_BAC09707.1:0.0387765525,GCA_000505665.1_AHB88778.1:0.0296210329)100:0.606260,((((((GCA_000012525.1_ABB56303.1:0.3597098686,GCA_000317635.1_AFZ42558.1:0.1287634565)50:0.065191,GCA_000317615.1_AFZ51631.1:0.2160492386)59:0.244778,((GCA_002075285.2_ASC72669.1:0.3527420409,GCA_001904775.1_OKH44807.1:0.3950177857)89:0.040785,GCA_000817775.1_KIF38813.1:0.3158739275)99:0.125947)27:0.031023,((((GCA_001637395.1_OAB60566.1:0.5201642401,GCA_001904615.1_OKH17897.1:0.5320253692)94:0.103418,GCA_000317045.1_AFY64570.1:0.3770866667)89:0.052980,(((((((GCA_000014265.1_ABG52428.1:0.0876838575,GCA_002260545.1_OZH53244.1:0.0670684755)100:0.296172,((GCA_000478195.2_ERT08024.1:0.0836950480,GCA_000972705.2_KKD39883.1:0.1237139658)100:0.157470,((GCA_000710505.1_KEI69236.1:0.0644481314,GCA_900009265.1_CUR10115.1:0.0839473889)100:0.258058,(GCA_000176895.2_CCE18390.1:0.0046672974,GCA_000307915.1_EKD08106.1:0.0000023875)100:0.396352)100:0.034911)100:0.083064)97:0.026393,GCA_001904725.1_OKH32034.1:0.2949248800)45:0.034196,(((GCA_000155555.1_EDX72775.1:0.2285078159,(GCA_000211815.1_EGJ29867.1:0.0321645315,GCA_001942495.1_OLT60606.1:0.0265906446)100:0.262747)100:0.063045,GCA_000317515.1_AFZ17444.1:0.3240108793)100:0.058761,(GCA_000021825.1_ACK70974.1:0.2863265771,(((GCA_000317025.1_AFY78797.1:0.0388543443,GCA_001904635.1_OKH24520.1:0.0254739879)100:0.229686,((GCA_000297435.1_CCI31957.1:0.0097358881,GCA_000312205.1_CCI05589.1:0.0000027660)100:0.498486,((GCA_000317675.1_AFZ52608.1:0.3378345518,(GCA_001548095.1_BAQ60879.1:0.2463366193,GCA_001548115.1_BAQ63266.1:0.2719870315)100:0.143190)100:0.170339,GCA_001747005.1_OEJ79522.1:0.6535165877)100:0.354423)98:0.082105)98:0.052825,((((GCA_000317575.1_AFZ36005.1:0.0804770396,GCA_002355455.1_BAU66473.1:0.0469693303)100:0.206311,GCA_000332055.1_ELS01703.1:0.3530212060)43:0.053888,((GCA_002368355.1_BAZ43635.1:0.3161891303,((GCA_000317675.1_AFZ52609.1:0.2321081105,(GCA_001548095.1_BAQ60878.1:0.1189123202,GCA_001548115.1_BAQ65429.1:0.1578651029)100:0.070814)100:0.058604,GCA_001747005.1_OEJ79013.1:0.2887937273)100:0.141908)81:0.082621,GCA_000332035.1_ELR96333.1:0.4313148491)41:0.053878)58:0.032278,((GCA_000017845.1_ACB51467.1:0.1293903845,(GCA_000167195.1_EAM48649.1:0.0501217276,GCA_000235665.2_EHJ11467.1:0.0235331750)100:0.076308)100:0.093882,GCA_000025125.1_ADB95649.1:0.5314342839)100:0.190148)98:0.045593)99:0.036050)100:0.112598)100:0.044043)75:0.043842,(GCA_000180455.1_CBN56556.1:0.2075480343,((GCA_000214075.2_EGK89117.1:0.0333496277,GCA_000317475.1_AFZ08679.1:0.0430534126)100:0.042815,GCA_002412335.1_PCN51637.1:0.0809926595)100:0.095816)100:0.202969)97:0.035382,((((((((GCA_000020025.1_ACC80523.1:0.1248218798,(GCA_000317535.1_AFZ25029.1:0.1260315076,((GCA_000317695.1_AFZ60617.1:0.0692754677,((GCA_000312705.1_AFW94484.1:0.0572733995,GCA_002368115.1_BAZ87670.1:0.0343413548)100:0.007771,GCA_000789435.1_KHG40635.1:0.0559788933)100:0.197935)100:0.062106,(GCA_002368075.1_BAZ83270.1:0.0973425968,((GCA_000175835.1_EFA69785.1:0.0696279122,(GCA_001432185.1_KRH96051.1:0.0070329143,GCA_002368135.1_BAZ90677.1:0.0000025582)100:0.012551)100:0.022721,GCA_000175855.1_EFA74254.1:0.0293717068)100:0.361644)100:0.070485)100:0.089663)93:0.040259)85:0.024750,GCA_000204075.1_ABA23081.1:0.1626488008)88:0.032488,((((GCA_001298445.1_ALF52668.1:0.0512072275,GCA_002367975.1_BAY17689.1:0.0502456922)100:0.107955,(GCA_000350105.1_CCH67577.1:0.0142949891,GCA_000350125.1_CCH65768.1:0.0117283804)100:0.393730)76:0.036169,(((((((GCA_000175835.1_EFA69784.1:0.0079707612,(GCA_001432185.1_KRH96050.1:0.0000022318,GCA_002368135.1_BAZ90676.1:0.0268599059)100:0.032901)100:0.023608,GCA_000175855.1_EFA74253.1:0.0647805479)100:0.300564,GCA_002368075.1_BAZ83271.1:0.1289535411)100:0.064820,GCA_000317695.1_AFZ60618.1:0.1017242280)100:0.109340,(GCA_000312705.1_AFW94483.1:0.0116282524,(GCA_000789435.1_KHG40637.1:0.0136302652,GCA_002368115.1_BAZ87669.1:0.0394746700)82:0.009698)100:0.164776)100:0.060405,GCA_000317535.1_AFZ25030.1:0.1168277032)99:0.047517,(((GCA_000231365.2_EHC15992.1:0.0070276387,GCA_001904645.1_OKH15360.1:0.0000022036)100:0.040456,((GCA_000934435.1_KIY12898.1:0.0000024629,GCA_001990805.1_ONN60467.1:0.0000023028)100:0.000002,GCA_001275395.1_KOP27541.1:0.0460257113)100:0.065009)100:0.131962,GCA_000316665.1_AFY59024.1:0.2661552637)98:0.052359)79:0.045676)4:0.010917,(GCA_000316575.1_AFY34380.1:0.1683539582,((GCA_002368055.1_BAZ73964.1:0.0000021330,GCA_002368295.1_BAZ02115.1:0.0000021330)100:0.005364,GCA_002368275.1_BAY91903.1:0.0215189453)100:0.137233)72:0.033268)53:0.012138)66:0.048349,(GCA_000169135.1_EAW45726.1:0.0695055932,GCA_002218065.1_GAX34966.1:0.1053073604)100:0.135993)76:0.029550,(((GCA_000828085.2_KIJ81351.1:0.1300523015,GCA_000346485.2_KYC37408.1:0.1973318852)97:0.049945,(GCA_000350105.1_CCH67578.1:0.0000021446,GCA_000350125.1_CCH65237.1:0.0310844818)100:0.464780)24:0.010152,(GCA_000316665.1_AFY59025.1:0.4535561835,GCA_000317435.1_AFZ01187.1:0.2994642943)90:0.084593)30:0.030484)55:0.029247,((GCA_000231365.2_EHC15993.1:0.0065713975,GCA_001275395.1_KOP27542.1:0.1639891519)9:0.014634,GCA_001904645.1_OKH15361.1:0.0000021956)100:0.219511)100:0.107528,GCA_000952155.1_KJH70107.1:0.2548241616)67:0.040104,((GCA_000317495.1_AFZ12511.1:0.2689106084,(((GCA_000317555.1_AFZ33187.1:0.0266438241,GCA_001904655.1_OKH25899.1:0.0410628324)100:0.263840,(GCA_001746915.1_OEJ72938.1:0.3497782482,((GCA_000317145.1_AFY94600.1:0.3987544484,(GCA_000317615.1_AFZ49616.1:0.2825276086,GCA_000317635.1_AFZ42636.1:0.2834145258)100:0.522035)79:0.038007,GCA_000012525.1_ABB56304.1:0.4656264654)93:0.094640)79:0.044345)78:0.029359,GCA_000317125.1_AFY88370.1:0.3385032050)64:0.027474)64:0.025146,(GCA_001904725.1_OKH32035.1:0.3376878175,GCA_000317495.1_AFZ12513.1:0.2378863391)35:0.048019)39:0.022802)57:0.051504)56:0.047845,((GCA_002142475.1_BAS58267.1:0.4529626690,GCA_000817775.1_KIF41926.1:0.5529684606)92:0.089096,((GCA_000317105.1_AFY83248.1:0.3693178785,GCA_001276715.1_KOR34523.1:0.3154564644)100:0.105029,GCA_002142475.1_BAS58268.1:0.4033811104)88:0.027338)48:0.041860)61:0.065362)18:0.033786,(GCA_000018105.1_ABW29627.1:0.4861925109,GCA_000473895.1_ERN41019.1:0.6056773290)8:0.096547)9:0.038822)33:0.088030,((GCA_000317065.1_AFY68887.1:0.3909559334,GCA_000332215.1_ELS34517.1:0.3719613498)100:0.150011,GCA_000484535.1_AGY59769.1:0.8546878290)100:0.152032)96:0.052642,(GCA_000284135.1_BAL29846.1:0.0969188560,GCA_000478825.2_AIE75004.1:0.1306464087)100:0.483446)99:0.080393)100:0.072873,(GCA_001870225.1_APB32448.1:0.8088047600,(GCA_000011465.1_CAE18572.1:0.5360087732,(((GCA_000155635.1_EDY37763.1:0.1754898151,GCA_000316515.1_AFY30036.1:0.1537924481)100:0.175885,GCA_001182765.1_CRY93221.1:0.2118731118)100:0.165029,GCA_000760175.1_KGG13261.1:0.3730674594)95:0.106377)95:0.435040)92:0.050880)95:0.660864)94:0.297468)32:0.173551)31:0.094615)92:0.103751)85:0.109004,((((GCA_000828475.1_BAQ16344.1:0.3264991686,GCA_001708935.1_ODA67079.1:0.3737645240)75:0.092174,(GCA_000981545.1_CPR16761.1:0.0000022252,GCA_900104305.1_SDP59754.1:0.0024787896)100:0.486171)97:0.392207,GCA_000024465.1_ADE40135.1:1.9200447322)25:0.163274,(GCA_000014865.1_ABK43257.1:1.1464510792,GCA_002109495.1_OSM07009.1:0.7195463126)100:3.955267)92:0.142728)91:0.070258)91:0.035512)94:0.105743,((((((GCA_000013325.1_ABD27400.1:0.3620844705,GCA_000235975.2_EHJ60323.1:0.2787664428)100:0.106395,(GCA_001028705.1_AKM08897.1:0.3111453174,GCA_001661675.2_ARU16031.1:0.3796490938)100:0.158885)100:0.114282,GCA_002218195.1_ASK89285.1:0.3356913002)100:0.283064,((GCA_000013985.1_ABF52983.1:0.5891554088,GCA_000016765.1_ABQ68073.1:0.2891201904)74:0.125858,(((GCA_000091125.1_BAI97686.1:0.0303462162,GCA_000147835.3_AEG49405.1:0.0552126644)100:0.295107,(GCA_002355275.1_ATE64612.1:0.0000021330,GCA_002367875.1_PCE40732.1:0.0000021330)100:0.227553)100:0.156335,GCA_001713435.1_AOF98722.1:0.8907620265)100:0.208543)76:0.077725)98:0.419890,GCA_000739695.1_GAK45890.1:0.9791750154)88:0.234389,(((GCA_000016725.1_ABQ28900.1:0.0000020080,GCA_000202835.1_BAJ82984.1:0.0242058524)100:0.731965,((GCA_000306035.1_EKM98405.1:0.2981395985,GCA_000964385.1_GAN80085.1:0.2109462153)100:0.501662,(GCA_000306035.1_EKN00102.1:0.2207592712,GCA_000964385.1_GAN79210.1:0.3269565634)100:0.432128)100:0.282166)19:0.167137,GCA_000730165.2_ASG23541.1:0.8557980031)100:0.273537)9:0.098379)2:0.023226,((((GCA_000963705.1_KJV10601.1:0.2821612929,GCA_002251735.1_OYQ18082.1:0.1769178256)100:0.813490,((GCA_000010725.1_BAI76692.1:0.4283249659,GCA_000632475.2_AIB13422.1:0.2943400507)100:0.541599,(GCA_000576635.1_EWY39387.1:0.2133276267,GCA_000936425.1_KJB92499.1:0.1899250096)100:0.413474)100:0.315793)91:0.103000,(GCA_000014865.1_ABK44017.1:1.4603537313,GCA_002109495.1_OSM05128.1:1.1978341520)98:0.492734)18:0.096758,((((GCA_000315795.1_EKV28968.1:0.3894380888,GCA_002251795.1_OYQ34219.1:0.5332643085)100:0.305176,GCA_900156605.1_SIS39915.1:0.7007835825)100:0.157471,((GCA_000300235.2_AJD52691.1:0.3995738725,GCA_000300275.1_EKF09435.1:0.3464620934)100:0.465907,(GCA_000014865.1_ABK46102.1:0.5019948039,GCA_002109495.1_OSM01396.1:0.7289739839)100:1.271229)84:0.407437)82:0.109442,GCA_900101935.1_SDD92182.1:1.3149992766)67:0.156514)16:0.198493)40:0.090483,((((((GCA_000006905.1_AAK22603.1:0.2999673258,GCA_000092285.1_ADG10521.1:0.2104572721)100:0.397257,GCA_000017265.1_ACG77386.1:0.4563781772)100:0.114197,GCA_001425915.1_KQW71758.1:0.3647965889)100:0.262030,GCA_000204015.1_EGF93168.1:0.9152379133)100:0.190956,GCA_000013025.1_ABI78254.1:1.0447554708)99:0.175680,(GCA_000264455.2_AFK53990.1:0.0227730430,GCA_001601315.1_KYO50288.1:0.0308138547)100:1.002591)72:0.183394)58:0.058065,((((((GCA_000143145.1_ADJ24056.1:0.5997098743,GCA_002238045.1_OXT00660.1:1.2264710854)3:0.066265,(GCA_900177295.1_SMF67045.1:0.0000021330,GCA_900188055.1_SNS00520.1:0.0000022246)100:0.790403)58:0.409196,(((((((((GCA_000011365.1_BAC48538.1:0.0145763897,GCA_000661935.1_AHY51801.1:0.0720151398)100:0.440761,((GCA_000021865.1_ADE85783.1:0.2292366171,GCA_000714535.1_KEO54825.1:0.2920427293)99:0.040161,((GCA_000203895.1_ABL70643.1:0.2142863172,GCA_000444995.1_AGT07464.1:0.2697853682)100:0.134415,GCA_000740785.1_KFI25600.1:0.4270992548)100:0.153691)94:0.113460)83:0.113290,GCA_900104485.1_SDB53000.1:0.3597864650)7:0.027287,((((GCA_001046955.1_AKO96387.1:0.0000022693,GCA_900109145.1_SEI88942.1:0.0206794518)100:0.119195,((GCA_001969385.1_APX25628.1:0.0000022963,GCA_900112435.1_SFD53496.1:0.0000021330)100:0.049753,GCA_900172385.1_SLN15714.1:0.0669568595)100:0.106802)100:0.177861,((((GCA_001458175.1_CUH53184.1:0.0613450023,GCA_900114415.1_SFL34065.1:0.1327196955)100:0.059185,GCA_900142085.1_SHJ72776.1:0.1597623610)94:0.034019,GCA_900129685.1_SHH61556.1:0.0994156748)100:0.201358,GCA_900110425.1_SEO49365.1:0.2575710410)100:0.107424)57:0.023085,(GCA_001548075.1_BAQ69736.1:0.0000028967,GCA_001633165.1_ANB34373.1:0.0142833471)100:0.301052)49:0.020560)7:0.023207,((((((GCA_000011965.2_AAV96114.1:0.1198798044,GCA_900172225.1_SLN56417.1:0.1789099476)99:0.127937,(GCA_900109035.1_SEJ70962.1:0.1181134191,GCA_900116455.1_SFT89578.1:0.2559986219)74:0.060195)41:0.042744,(GCA_002210095.1_OWU72947.1:0.2310365751,GCA_000647975.1_KAJ55171.1:0.2556429638)72:0.069193)56:0.034856,(GCA_000814025.1_KIC50442.1:0.0751335678,GCA_001969365.1_APX12146.1:0.0644070599)100:0.291516)66:0.022262,((((GCA_001482405.1_KUF12437.1:0.1444465085,(GCA_900188035.1_SNR43563.1:0.2151146961,GCA_900107025.1_SDW53494.1:0.2709122471)98:0.039406)92:0.063328,((GCA_001975705.1_APZ51809.1:0.1434402685,(GCA_000153725.1_EAU47240.1:0.1557481848,GCA_000442255.1_EPX79791.1:0.1389206302)100:0.102540)99:0.034254,(((((GCA_002211155.1_OWV52686.1:0.0069881594,GCA_002211205.1_OWV56317.1:0.0211784136)91:0.006940,(GCA_002211225.1_OWV43081.1:0.0000021330,GCA_900101505.1_SDE03615.1:0.0000021330)100:0.000002)96:0.028931,(GCA_002237555.1_ASP21218.1:0.0247891963,GCA_900188425.1_SNS94731.1:0.0391021225)100:0.083713)97:0.107750,GCA_900184945.1_SMX36885.1:0.0482100851)100:0.154469,(((GCA_000521865.1_ETX28044.1:0.1369147094,(GCA_000299575.1_EKE45379.1:0.2723412062,GCA_900116005.1_SFR17997.1:0.2515039518)95:0.062660)95:0.042621,GCA_900107585.1_SEB01761.1:0.2707743671)96:0.064564,((((GCA_900113405.1_SFH44333.1:0.0000026874,GCA_900172315.1_SLN67378.1:0.0000027050)100:0.200500,((GCA_000014045.1_ABG33281.1:0.0353159932,GCA_000154785.2_AEI92655.1:0.0083617630)100:0.193570,GCA_000152625.1_EAP75716.1:0.2101079792)86:0.050466)10:0.028463,GCA_900115815.1_SFQ53114.1:0.2901172184)15:0.037576,(GCA_000590925.1_AHM04513.1:0.2924795482,GCA_001247715.1_KNX40231.1:0.2218452670)98:0.123869)80:0.027628)93:0.057358)48:0.056815)41:0.031454)39:0.047938,(GCA_900107235.1_SDY31245.1:0.2075844096,(GCA_000169415.1_EBA08306.1:0.1790482754,GCA_001458375.1_CUH80812.1:0.2435666040)100:0.075464)98:0.074909)46:0.020289,GCA_900102075.1_SDE48267.1:0.2921288622)98:0.064582)97:0.075924,((GCA_000012905.2_ABA78992.1:0.2206274655,GCA_001620265.1_AMY67317.1:0.2572880435)100:0.092722,(GCA_000202835.1_BAJ82849.1:0.2371555865,GCA_900106675.1_SDX04877.1:0.2515238604)98:0.085073)97:0.071528)93:0.077733)10:0.030981,GCA_001205715.1_KNG94031.1:0.4060456511)10:0.038652,(GCA_900184935.1_SMX34838.1:0.2646232463,(GCA_000981545.1_CPR20766.1:0.0059750414,GCA_900104305.1_SDP18950.1:0.0000025651)100:0.298596)13:0.052052)9:0.026324,(((((GCA_000172095.1_EDQ06173.1:0.1816300126,GCA_000622405.1_KIN67750.1:0.1750263019)100:0.189848,(GCA_900110025.1_SEN31255.1:0.2539802512,GCA_900110135.1_SEO06329.1:0.3918226253)98:0.125359)73:0.074384,GCA_000152605.1_EAP85341.1:0.3182813476)49:0.048344,((((GCA_000203975.3_KID08377.1:0.0665805548,((GCA_000511385.1_AHD10420.1:0.0337445388,(GCA_001258055.1_CRL13211.1:0.0000021330,GCA_900113345.1_SFH43452.1:0.0000021330)100:0.048563)100:0.023322,GCA_001678945.1_ANP36139.1:0.1496092670)95:0.067786)95:0.051376,GCA_000511355.1_AHD00018.1:0.1012988030)100:0.095828,GCA_000376545.2_ANP39678.1:0.1644541954)100:0.099778,GCA_900102795.1_SCZ68867.1:0.2474668389)100:0.172572)41:0.053977,(((GCA_000671395.1_KCV81252.1:0.2058661219,(GCA_900095785.1_SCM67611.1:0.0000021373,GCA_900115865.1_SFQ08305.1:0.0000021498)100:0.419828)100:0.092508,GCA_001305615.1_ALG91481.1:0.2503218288)89:0.043142,(GCA_000715505.1_KEP68097.1:0.3810111404,(((GCA_000740775.1_KFI32448.1:0.0849644392,GCA_000740795.1_KFI29526.1:0.1015240145)100:0.202310,GCA_900156525.1_SIT75570.1:0.2383892250)100:0.191422,((GCA_001687105.1_ANT58960.1:0.0902450939,GCA_900116195.1_SFS42174.1:0.0763237631)100:0.154394,GCA_900100085.1_SDI94172.1:0.1760116851)100:0.312251)100:0.079746)87:0.053129)77:0.049253)10:0.029536)100:0.475203,((GCA_000195775.1_CAE27523.1:0.3815555095,GCA_000935205.1_KIZ33875.1:0.3777504367)100:0.182096,(GCA_001402875.1_ALK09478.1:0.0000020418,GCA_001459775.1_CUU42141.1:0.0000021937)100:0.339197)100:0.294932)100:0.301272)56:0.061134,(((((((((GCA_000010525.1_BAF86232.1:0.1914764677,GCA_000017645.1_ABS67618.1:0.2753470511)100:0.208444,(GCA_000092925.1_ADH91717.1:0.1311446451,GCA_900100155.1_SCW61097.1:0.1160182301)100:0.192716)100:0.143487,((GCA_001426945.1_KQZ00118.1:0.4278152482,(GCA_002119765.1_ARQ03027.1:0.4274311565,GCA_001579845.1_AMN43791.1:0.5757388527)69:0.072315)50:0.042470,GCA_002355335.1_BAT57512.1:0.4419341364)100:0.131153)79:0.060640,((GCA_001741865.1_AOO82409.1:0.1765364567,GCA_900102525.1_SDG98467.1:0.2465850491)100:0.264324,GCA_900104955.1_SEB59849.1:0.6802277268)97:0.136334)56:0.013803,(GCA_000019945.1_ACB81569.1:0.2009801224,GCA_000022085.1_ACL57815.1:0.1880881152)100:0.430541)42:0.040841,GCA_000143145.1_ADJ24501.1:1.5094265733)100:0.035022,(((GCA_000304315.1_CCJ05757.1:0.2753960427,(GCA_001644125.1_OAI30117.1:0.1120169191,GCA_001675455.1_OBS54378.1:0.1803924401)100:0.145300)44:0.041138,GCA_002117405.1_ARN83507.1:0.2893296020)100:0.384893,((GCA_000019845.1_ACB93922.1:0.5175577987,GCA_900114285.1_SFK66979.1:0.4511954599)97:0.069640,GCA_000021745.1_ACK51934.1:0.4568553860)100:0.305735)100:0.154642)58:0.034066,GCA_001676615.1_OCC01462.1:0.6134630134)94:0.079808,(GCA_000981545.1_CPR17910.1:0.0055615397,GCA_900104305.1_SDO26234.1:0.0000027576)100:0.857232)57:0.044638)56:0.082129,(((((((((GCA_000153705.1_EAU41643.1:0.5212864604,(GCA_000153705.1_EAU41075.1:0.3255216815,GCA_900176465.1_SMD00570.1:0.2103304927)100:0.067363)100:0.027414,(GCA_000153465.1_EAS49372.1:0.0163522745,GCA_000153465.1_EAS49659.1:0.0270100302)100:0.209694)97:0.060431,((GCA_000800175.1_KHJ53028.1:0.0524615927,GCA_900141975.1_SHI60257.1:0.0098390418)100:0.235214,GCA_900104035.1_SDN86105.1:0.2240337237)92:0.060332)100:0.340146,(GCA_001017175.1_KLK90821.1:0.5266740411,(GCA_001720135.1_ODN70812.1:0.4335037223,GCA_002088295.1_ORE92868.1:0.4837711144)88:0.096218)95:0.073067)94:0.055627,((GCA_001558695.1_KXF75199.1:0.5139923603,GCA_900110875.1_SEQ53067.1:1.3034578390)89:0.194922,(GCA_001605015.1_AMS45136.1:0.5012460012,GCA_900104355.1_SDP77965.1:0.6303549569)93:0.145688)85:0.346705)50:0.047454,(((GCA_000017645.1_ABS66327.1:0.4221661771,((GCA_001271345.1_ALA19744.1:0.0429173196,GCA_001887265.1_APF37149.1:0.0604921240)100:0.272981,(GCA_000218565.1_AEI05959.1:0.0000020470,GCA_000218585.1_AEI02383.1:0.0000023022)100:0.538137)99:0.097031)84:0.069210,GCA_000300515.1_EKF43202.1:0.4057542690)99:0.075310,GCA_001708935.1_ODA66168.1:0.3722647184)90:0.081303)38:0.055851,((((GCA_000016285.1_ACM38931.1:0.3537348155,GCA_000092025.1_AAK89520.2:0.3797594442)99:0.112395,(((GCA_000731295.1_CDN55679.1:0.0258439412,GCA_000731315.1_CDN49590.1:0.0114808188)100:0.267958,GCA_001687365.1_OBZ94430.1:0.2300476749)68:0.042662,(GCA_000017145.1_ABR63322.1:0.3626224328,(GCA_000018545.1_ACP22589.1:0.2862920915,GCA_002288525.1_ASY65576.1:0.2016629210)100:0.129802)100:0.466110)99:0.058585)97:0.053392,((GCA_000722615.1_KEQ02683.1:0.0000021108,GCA_000722625.1_KEQ02658.1:0.0000024712)100:0.351679,GCA_000697965.2_ANK75106.1:0.4616523507)84:0.073405)95:0.105736,(((GCA_900104485.1_SDB03938.1:0.4296892544,GCA_001885585.1_OJG01447.1:0.3845650047)50:0.094735,(((GCA_000148725.1_EFO31174.1:0.1257036846,GCA_000158095.1_EEE46528.1:0.1024315821)100:0.238262,GCA_001403915.1_CTQ42728.1:0.2919431571)100:0.177019,(GCA_001188555.1_KND19070.1:0.0038752989,GCA_002249885.1_OXS44010.1:0.0191417163)100:0.571893)99:0.087342)20:0.035126,((GCA_001578105.1_AMM83239.1:0.0912293335,GCA_002043005.1_AQZ53467.1:0.0428723388)100:0.408585,GCA_000230555.1_AEQ52335.1:0.5561849394)86:0.165302)19:0.032380)18:0.056398)62:0.093394,GCA_000152825.2_ADM10754.1:0.6079861318)72:0.145395,(GCA_001017175.1_KLK91178.1:0.4243128165,GCA_002355335.1_BAT58298.1:0.6112403986)100:0.458443)58:0.096736)100:0.170039,GCA_000021745.1_ACK52652.1:1.2538634038)97:0.111400)96:0.183319,((GCA_000767795.1_KGM30014.1:0.1178061873,GCA_002195995.1_OWJ66060.1:0.0000026530)100:1.446714,(((((GCA_000013005.1_ABC62496.1:0.3829955179,(GCA_001304795.1_ALG60742.1:0.0000023043,GCA_001306275.1_KPM14682.1:0.0000023687)100:0.416641)100:0.169480,(GCA_001028705.1_AKM10561.1:0.3824142007,GCA_001661675.2_ARU16320.1:0.4269809221)100:0.262864)100:0.081844,((GCA_000013325.1_ABD27110.1:0.4663004187,(GCA_000235975.2_EHJ60955.1:0.3573013090,GCA_001008165.2_AKH42336.1:0.4684126464)99:0.112262)98:0.082493,((GCA_000715015.1_KEO90964.1:0.3144955804,GCA_001281485.1_ALE17089.1:0.3542401241)100:0.144816,GCA_001677335.1_OBV11394.1:0.3388771512)100:0.328315)99:0.128146)100:0.225947,((((GCA_000013985.1_ABF51928.1:0.1793347584,GCA_001610975.1_AMU93657.1:0.3154318346)100:0.245161,(GCA_000091125.1_BAI97700.1:0.0803378941,GCA_000147835.3_AEG49418.1:0.1004437957)100:0.363242)99:0.090878,(GCA_002355275.1_ATE63302.1:0.0000022997,GCA_002367875.1_PCE43516.1:0.0000024120)100:0.518670)100:0.174019,((GCA_001295965.1_KPF74530.1:0.0113893813,GCA_001713435.1_AOG01896.1:0.0000022075)100:0.366151,(GCA_001586395.2_KZB95698.1:0.4913939178,(GCA_002218195.1_ASK89501.1:0.2823928446,GCA_900128895.1_SIN59696.1:0.2867366758)100:0.431558)87:0.075503)100:0.111615)99:0.071859)100:0.246188,((GCA_000342165.1_EMD81742.1:0.6583663565,GCA_002211145.1_OWV32228.1:0.4401085352)100:0.405463,GCA_002251755.1_OYQ36615.1:0.7871318164)97:0.146898)100:0.624778)97:0.100952)100:0.950501)100:0.226886,GCA_001425915.1_KQW69459.1:0.2605071215)100:0.201889);
