# Supplementary material for: Assessing the accuracy of phylogenetic rooting methods on prokaryotic gene families
Source: PLoS One. 2020 May 15;15(5):e0232950. doi: 10.1371/journal.pone.0232950 (PMC7228096; doi:10.1371/journal.pone.0232950)
Supplement: S2 Dataset — (ZIP) [file pone.0232950.s003.zip › EmpiricalDataset/GeneTrees_IQTree/000050.aln.treefile]

(GCA_000006905.1_AAK24528.1:0.0637459703,GCA_000092285.1_ADG09632.1:0.0768872143,((GCA_000017265.1_ACG78737.1:0.1654326794,GCA_001425915.1_KQW72192.1:0.2173426918)100:0.109224,((GCA_000144605.1_ADL02087.1:0.3163287388,GCA_002205555.1_ASD26117.1:0.2762205542)100:0.301926,((GCA_000175215.2_ADU13506.1:0.3499823395,GCA_000204015.1_EGF92677.1:0.2996778588)100:0.240318,(((((((((((((((((((GCA_000007125.1_AAL51756.1:0.0000021383,GCA_000157815.1_EEY00768.1:0.0024689999)100:0.060145,(GCA_000017405.1_ABS14456.1:0.0000025376,GCA_000585655.1_EXL08132.1:0.0025012460)100:0.038690)100:0.190584,GCA_001558695.1_KXF76812.1:0.1102704965)100:0.074238,(GCA_900104355.1_SDO01979.1:0.1054441455,GCA_900113985.1_SFJ02631.1:0.0538519775)100:0.153603)100:0.130500,((((((GCA_001424795.1_KQU76342.1:0.0341133784,GCA_001605015.1_AMS41729.1:0.0321646332)100:0.192902,(GCA_001510895.1_KUM24076.1:0.1238188583,GCA_001618845.1_AMY01137.1:0.1204659740)100:0.086064)100:0.080876,GCA_002075885.1_OQM77347.1:0.2191750489)98:0.062600,GCA_900113935.1_SFJ37307.1:0.4633856866)22:0.028238,(GCA_000014245.1_ABG63404.1:0.3662119909,(GCA_000300335.1_EKF20800.1:0.1284169829,GCA_000300515.1_EKF43398.1:0.1495791267)100:0.212512)100:0.128802)100:0.088756,GCA_002238045.1_OXT00404.1:0.5812446419)21:0.051501)21:0.024633,(((GCA_000153465.1_EAS51521.1:0.3059670221,(GCA_000153705.1_EAU42831.1:0.2786601864,GCA_900176465.1_SMC59747.1:0.2456687115)100:0.169734)100:0.122811,(GCA_900104035.1_SDN55894.1:0.3799518199,GCA_900141975.1_SHJ51636.1:0.3643860868)100:0.111731)100:0.206709,(GCA_000022725.1_ACS51607.1:0.1236251914,GCA_000341385.1_AGF76069.1:0.1363996456)100:0.671682)62:0.064333)53:0.080689,(((((((GCA_000016285.1_ACM37088.1:0.2936865275,GCA_000092025.1_AAK87848.1:0.2150974450)100:0.044356,((GCA_000722615.1_KEQ05038.1:0.0000021724,GCA_000722625.1_KEQ07551.1:0.0000020203)100:0.150735,(GCA_000731295.1_CDN54441.1:0.0011500949,GCA_000731315.1_CDN48356.1:0.0167502639)100:0.166569)100:0.054280)100:0.029878,(GCA_000325745.1_AGA64707.1:0.3903570683,GCA_000496595.1_AHA27832.1:0.5998530705)100:0.436569)94:0.028256,(GCA_000092045.1_ABC91619.1:0.0393239543,GCA_000769405.1_KPN26999.1:0.0449524591)100:0.150223)98:0.076876,((((GCA_000017145.1_ABR60919.1:0.1128385900,(GCA_000018545.1_ACP25874.1:0.0929527406,GCA_002288525.1_ASY63703.1:0.1278896179)95:0.024424)100:0.047682,GCA_000697965.2_ANK73094.1:0.1254248685)100:0.145123,(GCA_001687365.1_OBZ93014.1:0.1441716209,GCA_001885585.1_OJF97308.1:0.1891066154)100:0.063042)100:0.084008,(GCA_001267455.1_KOC73578.1:0.0144626938,GCA_001652565.1_ANH04646.1:0.0201286834)100:0.231712)100:0.090829)92:0.072693,(GCA_001578105.1_AMM83926.1:0.1210102138,GCA_002043005.1_AQZ51798.1:0.1636971383)100:0.375822)100:0.106111,(GCA_000154705.2_EDQ32407.1:0.1659094248,GCA_001703635.1_OCW58584.1:0.1533507810)100:0.232081)94:0.046032)100:0.205889,(GCA_900115225.1_SFO65179.1:0.2480826854,GCA_900215505.1_SNY94376.1:0.3081287893)100:0.487483)100:0.128197,(GCA_900104485.1_SDB39613.1:0.2868846589,GCA_900129325.1_SHF22139.1:0.4466390939)100:0.109400)97:0.064128,GCA_001305515.1_KPL51441.1:0.4135546630)96:0.069048,(GCA_000496075.1_ESR27335.1:0.4718510311,GCA_001720135.1_ODN71562.1:0.5135121866)99:0.116891)97:0.052057,GCA_900102695.1_SCZ31911.1:0.5166836217)79:0.043310,(GCA_900148505.1_SHO63040.1:0.4791215878,GCA_002088295.1_ORE96659.1:0.7717664158)87:0.087302)99:0.085447,(((((GCA_000019945.1_ACB83270.1:0.2646026435,GCA_000022085.1_ACL60311.1:0.2454375213)100:0.130376,(GCA_001017175.1_KLK91080.1:0.0828830295,GCA_900102135.1_SCY68835.1:0.0531394953)100:0.249439)100:0.140673,(GCA_001271345.1_ALA16382.1:0.0154637549,GCA_001887265.1_APF38080.1:0.0169729131)100:0.401827)100:0.065943,(GCA_001741865.1_AOO83311.1:0.1495856208,GCA_900102525.1_SDF91194.1:0.1392692217)100:0.312683)100:0.138716,((GCA_000019845.1_ACB94338.1:0.3735631396,(GCA_000021745.1_ACK52370.1:0.2484221068,GCA_900114285.1_SFK68869.1:0.2570921134)53:0.052311)100:0.159554,(GCA_900104955.1_SEB47380.1:0.3697795703,(GCA_000304315.1_CCJ06132.1:0.2156853726,((GCA_001644125.1_OAI27589.1:0.1544909366,GCA_001675455.1_OBS51375.1:0.1919832064)100:0.105544,GCA_002117405.1_ARN81627.1:0.4261040723)100:0.073634)100:0.244459)100:0.093325)100:0.147504)99:0.085826)99:0.032659,(((GCA_000828475.1_BAQ17028.1:0.1832918514,GCA_001723285.1_ODR98102.1:0.1025784209)100:0.248961,GCA_001708935.1_ODA69020.1:0.4585445216)100:0.207558,((GCA_000143145.1_ADJ22064.1:0.4201205195,GCA_000503895.1_AHB49630.1:0.4058694678)100:0.110189,(GCA_000981545.1_CPR22536.1:0.0077501429,GCA_900104305.1_SDO80952.1:0.0097478632)100:0.623846)100:0.143444)100:0.104850)99:0.080980,(((GCA_000017565.1_ABS64026.1:0.3123979749,GCA_000739695.1_GAK44881.1:0.4059655980)100:0.122737,GCA_000689395.1_CDO58683.1:0.4649599303)100:0.135178,(((GCA_900172325.1_SLN37245.1:0.5260559880,(GCA_900177295.1_SMF71006.1:0.0000021997,GCA_900188055.1_SNS07054.1:0.0000023479)100:0.648983)99:0.161114,((((GCA_000300235.2_AJD53259.1:0.1065135418,GCA_000300275.1_EKF09500.1:0.2564008115)100:0.557346,(GCA_000982415.1_KKJ78439.1:0.0307944896,GCA_001026905.1_KLN60498.1:0.0486383943)100:0.521512)83:0.119994,(GCA_001746755.1_OEJ67897.1:0.6151078064,(GCA_900093605.1_SCA57414.1:0.6146882939,((((GCA_000742835.1_AIK95876.1:0.8316413716,(GCA_000388175.3_ETZ05020.1:0.1834719058,GCA_000469665.2_ETZ07067.1:0.4642765676)100:1.170058)100:0.249368,(((GCA_000219355.1_AEI88343.1:0.7650203202,GCA_000815465.1_KIE04129.1:0.6448320778)100:0.159989,((GCA_000010205.1_BAG41331.1:0.1098786086,GCA_000964595.1_KJV55725.1:0.1546999572)100:0.733455,(GCA_000012385.1_ABE04934.1:0.1532070777,GCA_000195735.1_CAA15040.1:0.2364944711)100:0.473614)100:0.366012)100:0.130435,(((GCA_000008385.1_AAW70827.1:0.1853580481,GCA_000953315.1_CDR79278.1:0.1154229814)100:0.413285,((GCA_000011945.1_AAV86735.1:0.0190664818,GCA_000024505.1_ACZ49143.1:0.0109122647)100:0.798298,GCA_000964795.1_KJV68976.1:0.4926079226)100:0.293275)100:0.317654,((((((((((((GCA_000011345.1_BAC09105.1:0.0154112995,GCA_000505665.1_AHB88205.1:0.0478938611)100:0.572501,GCA_000018105.1_ABW27853.1:0.3459061174)75:0.105191,(GCA_000317045.1_AFY67715.1:0.3413876897,GCA_002142475.1_BAS59457.1:0.2983845793)96:0.091502)58:0.033950,(GCA_001904775.1_OKH48758.1:0.3206302515,GCA_002075285.2_ASC69242.1:0.4207114499)100:0.200482)66:0.072899,(GCA_000012525.1_ABB57871.1:0.6282535687,((((((((GCA_000014265.1_ABG49951.1:0.1014835411,GCA_002260545.1_OZH55212.1:0.0566713841)100:0.292888,(((GCA_000176895.2_CCE16856.1:0.0013347869,GCA_000307915.1_EKD06502.1:0.0115641044)100:0.360023,(GCA_000710505.1_KEI68356.1:0.0683549022,GCA_900009265.1_CUR18896.1:0.0596607209)100:0.230995)99:0.075659,(GCA_000478195.2_ERT04079.1:0.1295155491,GCA_000972705.2_KKD36811.1:0.0743344322)100:0.131374)100:0.075896)100:0.091187,(GCA_000180455.1_CBN59144.1:0.1984972255,((GCA_000214075.2_EGK84629.1:0.0319138567,GCA_000317475.1_AFZ08782.1:0.0462638340)100:0.083570,GCA_002412335.1_PCN51939.1:0.1787557167)100:0.129685)100:0.112462)51:0.050167,(GCA_000317105.1_AFY84960.1:0.2483664206,GCA_001276715.1_KOR34027.1:0.2613285903)100:0.169523)100:0.087474,((((((GCA_000020025.1_ACC82562.1:0.1107849228,((((GCA_000204075.1_ABA22251.1:0.1120251362,(GCA_002367975.1_BAY18651.1:0.1389776188,(GCA_000169135.1_EAW44466.1:0.0780344205,GCA_002218065.1_GAX35300.1:0.0690429638)100:0.104114)100:0.043321)100:0.016267,GCA_000316575.1_AFY33847.1:0.1190795369)98:0.026845,((GCA_002368055.1_BAZ77477.1:0.0000025949,GCA_002368295.1_BAY98605.1:0.0000021937)100:0.012767,GCA_002368275.1_BAY89027.1:0.0204698484)100:0.108061)81:0.019139,(GCA_000317535.1_AFZ23289.1:0.1356047819,((GCA_000196515.1_ADI63045.1:0.0659781303,(GCA_002368075.1_BAZ82268.1:0.0759364681,((GCA_000175835.1_EFA70567.1:0.0083724983,(GCA_001432185.1_KRH95414.1:0.0077510867,GCA_002368135.1_BAZ88609.1:0.0172897685)100:0.009732)100:0.019435,GCA_000175855.1_EFA73489.1:0.0273859177)100:0.307093)100:0.051956)100:0.047263,((GCA_000312705.1_AFW94268.1:0.0429787223,(GCA_000789435.1_KHG39047.1:0.0086761063,GCA_002368115.1_BAZ84920.1:0.0265675450)100:0.022559)100:0.109531,GCA_000317695.1_AFZ57438.1:0.1099322558)68:0.028363)100:0.068041)91:0.018475)64:0.016010)91:0.047943,(GCA_000317435.1_AFZ02587.1:0.2978480137,(GCA_001456025.1_KST63723.1:0.0000021937,GCA_001456025.1_KST69213.1:0.0000021937)100:0.265531)76:0.022367)87:0.031627,(((GCA_000231365.2_EHC18143.1:0.0080613036,GCA_001904645.1_OKH12204.1:0.0166751468)100:0.033143,((GCA_000934435.1_KIY13437.1:0.0000021937,GCA_001990805.1_ONN60776.1:0.0000021937)100:0.038532,GCA_001275395.1_KOP22612.1:0.0322764637)100:0.038552)100:0.108606,(GCA_000316665.1_AFY55979.1:0.1862119643,(GCA_000350105.1_CCH66730.1:0.0094837608,GCA_000350125.1_CCH65057.1:0.0117350229)100:0.366168)99:0.070785)99:0.039659)97:0.016018,((GCA_000346485.2_KYC43988.1:0.0319955253,GCA_000760695.2_KIE12092.1:0.0690145026)100:0.133842,GCA_000828085.2_KIJ84798.1:0.1268542678)100:0.039853)100:0.127214,(GCA_000317125.1_AFY88120.1:0.2263874516,(GCA_000317555.1_AFZ29603.1:0.0135741512,GCA_001904655.1_OKH27336.1:0.0278896942)100:0.253587)96:0.044230)99:0.076893,GCA_000952155.1_KJH73332.1:0.2931331652)100:0.097730)28:0.041613,(((((((GCA_000017845.1_ACB53772.1:0.0978015281,(GCA_000167195.1_EAM51076.1:0.0051827542,GCA_000235665.2_EHJ13014.1:0.0025726338)100:0.146795)100:0.115680,GCA_000025125.1_ADB95470.1:0.5353839427)100:0.224445,((((GCA_000317575.1_AFZ36006.1:0.0833012553,GCA_002355455.1_BAU64238.1:0.0654749014)100:0.238683,(GCA_000332055.1_ELS02537.1:0.3380958740,GCA_002368355.1_BAZ43314.1:0.2875711232)100:0.077219)99:0.044746,((GCA_000317675.1_AFZ53894.1:0.2427601334,(GCA_001548095.1_BAQ61977.1:0.1438763915,GCA_001548115.1_BAQ64703.1:0.1131793702)100:0.095913)100:0.181556,GCA_001747005.1_OEJ78306.1:0.2990094364)100:0.228516)98:0.064317,((GCA_000317615.1_AFZ49550.1:0.2280788152,GCA_000317635.1_AFZ42788.1:0.1718719752)100:0.250749,GCA_001904615.1_OKH18168.1:0.5465613184)98:0.102311)95:0.069318)96:0.043243,(GCA_000021825.1_ACK70430.1:0.3023835073,((GCA_000297435.1_CCI32622.1:0.0217317097,GCA_000312205.1_CCI08573.1:0.0303602279)100:0.373156,GCA_000332035.1_ELR96928.1:0.4442957350)97:0.106458)96:0.040714)100:0.050056,(GCA_000317025.1_AFY79328.1:0.0230596717,GCA_001904635.1_OKH18036.1:0.0231265289)100:0.193363)98:0.073740,(GCA_000317495.1_AFZ12108.1:0.2442641557,GCA_001904725.1_OKH39144.1:0.3368835392)99:0.064821)95:0.051012,((GCA_000155555.1_EDX73042.1:0.2705627347,(GCA_000211815.1_EGJ29174.1:0.0183822183,GCA_001942495.1_OLT58309.1:0.0479792486)100:0.289047)82:0.052664,GCA_000317515.1_AFZ18110.1:0.1684277319)100:0.126677)64:0.028207)79:0.103310,(GCA_001746915.1_OEJ73712.1:0.3413486687,(GCA_000284135.1_BAL29343.1:0.0736066989,GCA_000478825.2_AIE73465.1:0.0851319478)100:0.476830)78:0.085701)69:0.049791,GCA_000473895.1_ERN42425.1:0.5216852820)97:0.094663)73:0.045101)99:0.104621,(GCA_001870225.1_APB32616.1:0.6411911441,(GCA_000317065.1_AFY69960.1:0.4688793868,GCA_000332215.1_ELS30388.1:0.4267326696)100:0.263873)82:0.041237)82:0.088283,((GCA_000011385.1_BAC90339.1:0.2920747292,GCA_000484535.1_AGY58952.1:0.2869901817)100:0.476902,((GCA_000155635.1_EDY39068.1:0.3217872697,(GCA_000316515.1_AFY27548.1:0.3416917314,GCA_001182765.1_CRY91867.1:0.3672593119)100:0.093952)100:0.226167,(GCA_000760175.1_KGG12306.1:0.4616923447,GCA_000011465.1_CAE19069.1:1.3269191009)100:0.389545)100:0.423354)97:0.158336)100:0.436629,GCA_001982645.1_ONG38280.1:1.2491795626)46:0.132787,(GCA_000155635.1_EDY37343.1:1.6318809228,((((((((((GCA_000006905.1_AAK24529.1:0.0459046138,GCA_000092285.1_ADG09631.1:0.0555660478)100:0.226757,(GCA_001425915.1_KQW72193.1:0.2892849746,GCA_000017265.1_ACG78738.1:0.2847468885)100:0.062929)100:0.127100,((GCA_000144605.1_ADL02088.1:0.1521940146,GCA_002205555.1_ASD26118.1:0.1933160535)100:0.162945,(GCA_000175215.2_ADU13507.1:0.2253887566,GCA_000204015.1_EGF92819.1:0.1825307199)100:0.203364)100:0.123913)100:0.279225,(((((((GCA_000011685.1_AAW59946.1:0.2005540491,GCA_000234355.2_EHH68646.1:0.2210293451)100:0.141723,(GCA_000723565.1_CDG33635.1:0.0841768325,GCA_002003665.1_OOL19899.1:0.1277681435)100:0.505141)98:0.084983,(((GCA_000617865.1_GAJ30231.1:0.2358759519,GCA_002005465.1_AQS88896.1:0.2670364954)100:0.077755,(GCA_001787335.1_AOX17135.1:0.0208346587,GCA_001787355.1_AOX19622.1:0.0154708759)100:0.279848)100:0.098795,(GCA_000724025.1_CDG39219.1:0.0311918654,GCA_001547995.1_BAT19311.1:0.0021310612)100:0.354592)100:0.074472)99:0.085610,GCA_000963885.1_GAN55130.1:0.4473089145)84:0.056622,((GCA_000182745.1_BAK83230.1:0.1626435333,GCA_000208635.2_EGG74947.1:0.0746219586)100:0.178459,GCA_000964505.1_GAN99671.1:0.1909221889)100:0.430073)96:0.078047,((GCA_000021325.1_ACI52905.1:0.3081186332,GCA_002005445.1_AQS84071.1:0.4319302778)98:0.120421,(GCA_002173735.1_ARW48337.1:0.2713977633,(GCA_000231445.2_EHD14168.1:0.0000021937,GCA_002153535.1_OUI78432.1:0.0000021937)100:0.826972)99:0.157804)97:0.093942)100:0.079677,((GCA_000014285.2_ABI61332.2:0.5049264877,((GCA_000164635.1_EFH09276.1:0.2519920346,GCA_900141905.1_SHK08735.1:0.2926071533)100:0.050581,(GCA_900101615.1_SDC73432.1:0.0058909431,GCA_900104205.1_SDB52617.1:0.0000029841)100:0.272106)100:0.137862)99:0.071103,((GCA_000016725.1_ABQ29287.1:0.0000026639,GCA_000202835.1_BAJ79429.1:0.0000023375)100:0.417481,(GCA_000306035.1_EKN00090.1:0.0908771925,GCA_000964385.1_GAN79178.1:0.1699091832)100:0.321460)100:0.159631)100:0.075901)100:0.239821)100:0.106924,(((((((((GCA_000013005.1_ABC62446.1:0.1721777263,(GCA_001304795.1_ALG60708.1:0.0000021937,GCA_001306275.1_KPM14647.1:0.0000021937)100:0.309819)85:0.086351,GCA_001281485.1_ALE17158.1:0.1848982428)80:0.035041,(GCA_000715015.1_KEO90401.1:0.2097995560,(GCA_001663175.1_ANK13044.1:0.1568272424,GCA_001677335.1_OBV10130.1:0.1031118506)100:0.188088)97:0.067487)98:0.049714,(GCA_001008165.2_AKH42390.1:0.2427104232,(GCA_001028705.1_AKM10760.1:0.1671445702,GCA_001661675.2_ARU16527.1:0.1729396181)100:0.127940)100:0.048256)97:0.044920,(GCA_000013325.1_ABD25573.1:0.2223785891,GCA_000235975.2_EHJ61839.1:0.2669898986)94:0.021686)100:0.125984,((GCA_001295965.1_KPF76042.1:0.0114890821,GCA_001713435.1_AOG01757.1:0.0083285111)100:0.195066,(GCA_002218195.1_ASK86878.1:0.1843619811,GCA_900128895.1_SIO11139.1:0.2147322720)100:0.157894)100:0.092975)95:0.047156,(GCA_000091125.1_BAI97632.1:0.0351279347,GCA_000147835.3_AEG49117.1:0.0320338679)100:0.213840)80:0.037607,(((GCA_000013985.1_ABF53598.1:0.1345724307,GCA_001610975.1_AMU93364.1:0.1068832193)100:0.170889,GCA_001586395.2_KZB96339.1:0.3130245861)63:0.032144,((GCA_000016765.1_ABQ70297.1:0.0784178132,(GCA_002355275.1_ATE67489.1:0.0000021937,GCA_002367875.1_PCE43901.1:0.0000021937)100:0.067617)100:0.185906,((GCA_000342165.1_EMD82139.1:0.1507553209,GCA_002211145.1_OWV33838.1:0.1788066608)100:0.168566,GCA_002251755.1_OYQ25699.1:0.2930239764)63:0.058024)19:0.044857)7:0.027628)90:0.161860,(GCA_000175255.2_AEH62314.1:0.2522447023,GCA_000218875.1_AEI37340.1:0.2180184887)100:0.280362)100:0.490451)64:0.060880,(((((((((((((((GCA_000007125.1_AAL51755.1:0.0077220394,GCA_000157815.1_EEY00769.1:0.0028401154)100:0.040019,(GCA_000017405.1_ABS14455.1:0.0000020330,GCA_000585655.1_EXL08133.1:0.0077627927)100:0.033508)100:0.156903,GCA_001558695.1_KXF76811.1:0.1299068262)100:0.078622,(GCA_900104355.1_SDO02012.1:0.0580868204,GCA_900113985.1_SFJ02653.1:0.1038962757)100:0.155959)100:0.086919,((GCA_000022725.1_ACS51608.1:0.0677557903,GCA_000341385.1_AGF76070.1:0.1368055521)100:0.446177,(GCA_000325745.1_AGA64708.1:0.4157716063,GCA_000496595.1_AHA27831.1:0.7201466002)100:0.382366)100:0.146847)99:0.070695,(((((GCA_000016285.1_ACM37089.1:0.2400104012,GCA_000092025.1_AAK87849.2:0.2368938217)92:0.060673,((GCA_000722615.1_KEQ05039.1:0.0000021937,GCA_000722625.1_KEQ07552.1:0.0000021937)100:0.122633,(GCA_000731295.1_CDN54442.1:0.0192219114,GCA_000731315.1_CDN48357.1:0.0050362543)100:0.142851)100:0.052283)63:0.033417,((((((GCA_000017145.1_ABR60920.1:0.1101019727,GCA_000018545.1_ACP25875.1:0.0690647202)89:0.008665,GCA_002288525.1_ASY63704.1:0.0961043883)100:0.041946,GCA_000697965.2_ANK74825.1:0.0928666366)100:0.089474,(GCA_001267455.1_KOC73579.1:0.0412779323,GCA_001652565.1_ANH04647.1:0.0426930617)100:0.099307)100:0.048384,(GCA_001687365.1_OBZ93015.1:0.1238472135,GCA_001885585.1_OJF97309.1:0.1333607507)100:0.097476)95:0.035187,(GCA_000092045.1_ABC91620.1:0.0511153181,GCA_000769405.1_KPN27000.1:0.0597575963)100:0.146458)67:0.033433)89:0.058131,(GCA_001578105.1_AMM83925.1:0.1598374404,GCA_002043005.1_AQZ51797.1:0.1472252243)100:0.226674)100:0.088641,((GCA_000154705.2_EDQ32408.1:0.1382642381,GCA_001703635.1_OCW58649.1:0.1464463482)100:0.186016,GCA_000179775.1_EFL90847.1:0.5066084368)97:0.078910)86:0.054540)45:0.039550,((((GCA_000014245.1_ABG63405.1:0.2336855732,(GCA_000300335.1_EKF20799.1:0.1030301079,GCA_000300515.1_EKF43399.1:0.1092699698)100:0.091797)100:0.049357,GCA_002238045.1_OXT00405.1:0.5280544130)100:0.062393,(((GCA_001424795.1_KQU76343.1:0.0586436236,GCA_001605015.1_AMS41728.1:0.0772895947)100:0.138579,(GCA_001510895.1_KUM24075.1:0.0877928746,GCA_001618845.1_AMY01138.1:0.0767850951)100:0.059111)8:0.033908,GCA_002075885.1_OQM77346.1:0.1569592535)100:0.068613)100:0.057271,GCA_900113935.1_SFJ37357.1:0.2488531061)100:0.058775)97:0.075768,(((GCA_000153465.1_EAS51522.1:0.1962732465,(GCA_900176465.1_SMC59671.1:0.1892941946,GCA_000153705.1_EAU42832.1:0.2955077386)100:0.128276)99:0.119286,GCA_900104035.1_SDN55863.1:0.2743544655)96:0.040954,(GCA_000800175.1_KHJ56194.1:0.0476724250,GCA_900141975.1_SHJ51664.1:0.0474941650)100:0.304061)100:0.133072)100:0.188109,(GCA_000496075.1_ESR27336.1:0.6128621900,((GCA_900102695.1_SCZ31905.1:0.5882209537,(GCA_002088295.1_ORE96660.1:0.5674743744,GCA_900148505.1_SHO63037.1:0.3473364081)100:0.133864)83:0.049544,(((((GCA_000010525.1_BAF90540.1:0.1711656157,GCA_000017645.1_ABS67093.1:0.1865373163)100:0.169209,(GCA_000092925.1_ADH90424.1:0.1302819337,GCA_900100155.1_SCW84623.1:0.1077407498)100:0.248128)100:0.169570,((((((((GCA_000012725.1_ABA04309.1:0.1406278183,GCA_000013885.1_ABE62100.1:0.0636388457)100:0.100979,(GCA_000195775.1_CAE28975.1:0.1752620677,GCA_000935205.1_KIZ38908.1:0.1520469006)100:0.052024)100:0.028351,(GCA_001618955.1_KZD23704.1:0.0204352268,GCA_900108575.1_SEI19866.1:0.0263483878)100:0.144089)100:0.037009,(GCA_000336555.1_EKS35834.1:0.1609443838,((GCA_000218565.1_AEI07425.1:0.0000021937,GCA_000218585.1_AEI03848.1:0.0000021937)100:0.105150,GCA_000314735.2_EKS31330.1:0.1152608550)100:0.127546)100:0.039745)100:0.160661,GCA_002119765.1_ARQ00147.1:0.4005182320)100:0.056143,GCA_001579845.1_AMN44259.1:0.2301954387)100:0.080328,GCA_001426945.1_KQY99968.1:0.2633189171)100:0.068781,GCA_002355335.1_BAT59309.1:0.3000354944)100:0.091880)100:0.145501,((((GCA_000148725.1_EFO31046.1:0.3713092471,(GCA_000158095.1_EEE43739.1:0.2570142918,GCA_001403915.1_CTQ43367.1:0.1389773122)100:0.093314)100:0.086333,(GCA_000192745.1_ADZ69771.1:0.1619789971,(GCA_001188555.1_KND17612.1:0.0032557395,GCA_002249885.1_OXS43077.1:0.0059165399)100:0.232348)83:0.044840)99:0.044750,GCA_900105595.1_SDU27043.1:0.3604451734)100:0.123681,(((GCA_000148725.1_EFO31047.1:0.3537244468,(GCA_000158095.1_EEE43485.1:0.1472292089,GCA_001403915.1_CTQ43368.1:0.1738244411)100:0.194876)100:0.104344,(GCA_000192745.1_ADZ69770.1:0.1766687275,(GCA_001188555.1_KND17613.1:0.0000024627,GCA_002249885.1_OXS43106.1:0.0081016145)100:0.290352)100:0.091382)100:0.132097,(GCA_001907205.1_OKL45400.1:0.3389894982,(GCA_900110875.1_SER07005.1:0.1704714081,GCA_900114245.1_SFK21608.1:0.1270758699)100:0.258772)100:0.147201)95:0.050454)100:0.095122)96:0.025515,(GCA_900104485.1_SDB39602.1:0.4841557884,GCA_900129325.1_SHF22093.1:0.3499402136)99:0.119975)94:0.049169)98:0.069004)83:0.038715)94:0.051351,(GCA_001305515.1_KPL51442.1:0.4645637346,((((((((((((((GCA_000011365.1_BAC51872.1:0.0557725850,GCA_000661935.1_AHY53722.1:0.0504233732)100:0.166726,(GCA_000012725.1_ABA04308.1:0.0983463765,GCA_000013885.1_ABE62099.1:0.0759131896)100:0.136224)96:0.027867,((GCA_001618955.1_KZD23722.1:0.0348923348,GCA_900108575.1_SEI19869.1:0.0232516457)100:0.172950,GCA_000195775.1_CAE28976.1:0.1829934759)96:0.056257)97:0.031754,GCA_000935205.1_KIZ38889.1:0.1890423658)99:0.064416,GCA_000336555.1_EKS35835.1:0.1569895140)100:0.069686,((GCA_000218565.1_AEI07426.1:0.0000023500,GCA_000218585.1_AEI03849.1:0.0000028921)100:0.136162,GCA_000314735.2_EKS31329.1:0.0992753301)100:0.113492)100:0.142778,GCA_002119765.1_ARQ00146.1:0.3802506187)19:0.035917,(GCA_001426945.1_KQY99967.1:0.2935425931,GCA_002355335.1_BAT59308.1:0.4034374556)94:0.101528)18:0.045960,GCA_001579845.1_AMN44260.1:0.3294078869)90:0.084926,(GCA_000092925.1_ADH90425.1:0.1394731562,GCA_900100155.1_SCW84613.1:0.1567396217)100:0.539171)93:0.071513,GCA_001676615.1_OCC06565.1:0.4405837150)97:0.064697,(GCA_001402875.1_ALK08198.1:0.0000021019,GCA_001459775.1_CUU44120.1:0.0000020497)100:0.482723)85:0.054671,((GCA_900187365.1_SNB77456.1:0.3788601476,GCA_900104955.1_SEB47357.1:0.4833428684)86:0.074795,((GCA_000019845.1_ACB94337.1:0.4055840103,(GCA_000021745.1_ACK52369.1:0.3456229610,GCA_900114285.1_SFK68881.1:0.3539330379)100:0.062054)100:0.112965,((GCA_000304315.1_CCJ06133.1:0.2112505143,(GCA_001644125.1_OAI27588.1:0.1773198758,GCA_001675455.1_OBS51376.1:0.1666461151)100:0.210557)100:0.105126,GCA_002117405.1_ARN81626.1:0.3235198373)100:0.239987)92:0.065495)88:0.039588)96:0.058781,(((((GCA_000019945.1_ACB83271.1:0.3554376939,GCA_000022085.1_ACL60312.1:0.2587698596)100:0.118261,(GCA_001017175.1_KLK91081.1:0.0583892927,GCA_900102135.1_SCY68810.1:0.0733963022)100:0.335093)100:0.105863,((GCA_001271345.1_ALA16383.1:0.0273054361,GCA_001887265.1_APF38081.1:0.0230865812)100:0.399346,(GCA_001741865.1_AOO83312.1:0.2747433008,GCA_900102525.1_SDF91160.1:0.2072789268)100:0.213837)100:0.123447)100:0.092210,((GCA_000143145.1_ADJ22063.1:0.3067020782,(GCA_000981545.1_CPR22535.1:0.0043299760,GCA_900104305.1_SDO80988.1:0.0222528252)100:0.511004)100:0.123478,GCA_000503895.1_AHB49631.1:0.3340056777)100:0.128918)100:0.066273,(GCA_000010525.1_BAF90541.1:0.3146129951,GCA_000017645.1_ABS67094.1:0.3409095729)100:0.413599)100:0.066971)99:0.049456)91:0.036086)90:0.054615,((((GCA_000230555.1_AEQ52014.1:0.1201629882,GCA_900100665.1_SDG47413.1:0.1950452664)100:0.342270,(GCA_000743575.1_KFL29004.1:0.2242226862,GCA_000970435.1_KKB85023.1:0.1288821820)100:0.321079)100:0.400922,GCA_001720135.1_ODN71563.1:0.6518888446)92:0.087423,(GCA_900115225.1_SFO65166.1:0.2621669822,GCA_900215505.1_SNY94377.1:0.2702239672)100:0.764057)98:0.119015)98:0.035017,((GCA_000166055.1_ADP71346.1:0.0246579924,GCA_000636015.1_KAI95367.1:0.0121927302)100:0.514446,((GCA_000828475.1_BAQ17027.1:0.0792591166,GCA_001723285.1_ODR98101.1:0.0745743859)100:0.270015,GCA_001708935.1_ODA69021.1:0.3992261630)100:0.144839)100:0.121888)100:0.104954,(((GCA_000013025.1_ABI77273.1:0.0626457455,GCA_000685315.1_KCZ97572.1:0.0232152041)100:0.468945,GCA_000023785.1_ACT58090.1:0.4449789737)100:0.189240,((GCA_000014745.1_ABI66375.1:0.2792260131,GCA_900103475.1_SDM33801.1:0.2616989913)100:0.202798,GCA_000152745.1_EAP91594.1:0.3750751339)100:0.260220)100:0.188950)94:0.092619,(((GCA_000017565.1_ABS64025.1:0.2959404463,GCA_000739695.1_GAK44882.1:0.3207583392)100:0.180280,GCA_000689395.1_CDO58684.1:0.4920541128)100:0.090429,GCA_900101935.1_SDE52130.1:0.7062233827)91:0.117744)84:0.041500,(((((((((((((((((GCA_000011965.2_AAV94478.1:0.0961229320,GCA_900172225.1_SLN32878.1:0.1270150629)100:0.042585,GCA_900109035.1_SEJ55566.1:0.1325844206)100:0.056849,(GCA_900116455.1_SFT82062.1:0.1620913779,GCA_900156525.1_SIT77175.1:0.3028113890)100:0.049395)96:0.026537,((((GCA_000203975.3_KID08204.1:0.0399451198,GCA_000511355.1_AHD01401.1:0.0544825399)100:0.087876,(GCA_001678945.1_ANP38381.1:0.1261860859,(GCA_000511385.1_AHD10284.1:0.0409023572,(GCA_001258055.1_CRL13696.1:0.0000021937,GCA_900113345.1_SFG01962.1:0.0000020524)100:0.029251)100:0.117974)84:0.026527)99:0.044973,(GCA_000376545.2_ANP39878.1:0.1678756349,GCA_900102795.1_SCZ63979.1:0.1871551380)100:0.045965)100:0.076194,GCA_002210095.1_OWU77983.1:0.2671222692)96:0.044644)100:0.060845,((((GCA_000014045.1_ABG32860.1:0.0390971477,GCA_000154785.2_AEI94545.1:0.0218521529)100:0.218279,(((GCA_000152605.1_EAP84727.1:0.1036269730,GCA_000622405.1_KIN69161.1:0.1824998669)82:0.026641,GCA_000172095.1_EDQ05278.1:0.1066062103)90:0.028424,(GCA_000814025.1_KIC48416.1:0.0202032889,GCA_001969365.1_APX11846.1:0.0312666241)100:0.175933)99:0.051438)20:0.027401,(((GCA_000155735.2_AGI70997.1:0.1108794557,GCA_001187845.1_AKS45651.1:0.0499220891)100:0.061364,GCA_900172275.1_SLN19970.1:0.1456295052)100:0.161081,((GCA_000161835.1_EET46528.1:0.2678193207,GCA_001890925.1_OJI95609.1:0.2605992226)77:0.034174,(GCA_001404155.1_CRK74557.1:0.0000021937,GCA_900114125.1_SFJ18203.1:0.0000021937)100:0.431416)9:0.011342)60:0.046496)44:0.050784,(((GCA_001458175.1_CUH52892.1:0.1152363608,GCA_900114415.1_SFK51593.1:0.1514187948)100:0.062397,(GCA_900129685.1_SHH73871.1:0.1536389733,GCA_900142085.1_SHK04176.1:0.1432395761)100:0.029130)100:0.029486,GCA_900110425.1_SEO98957.1:0.2584040985)100:0.062461)20:0.014134)61:0.024940,(((((GCA_001247715.1_KNX42407.1:0.2112855777,GCA_000152625.1_EAP76651.1:0.2768087042)91:0.048764,GCA_900172295.1_SLN52640.1:0.1163426765)100:0.079348,(GCA_001458355.1_CUH63861.1:0.2488547442,GCA_900110775.1_SEQ31025.1:0.1189566985)97:0.043544)65:0.035374,GCA_900107355.1_SDY22945.1:0.3213066975)53:0.014655,(GCA_900111875.1_SFA70681.1:0.2000348741,GCA_900116005.1_SFR12852.1:0.1793601669)100:0.132411)86:0.035703)55:0.022589,(GCA_900100005.1_SDI55126.1:0.2036290259,(GCA_001046955.1_AKO96251.1:0.0071386808,GCA_900109145.1_SEI94328.1:0.0008043549)100:0.235151)95:0.048709)30:0.020966,((((((((GCA_000153725.1_EAU47356.1:0.0459893911,((GCA_001969385.1_APX25734.1:0.0000021937,GCA_900112435.1_SFD57197.1:0.0000021937)100:0.084222,GCA_900102075.1_SDE46859.1:0.0729678385)100:0.025344)94:0.033352,GCA_001975705.1_APZ51526.1:0.0516255944)94:0.036417,GCA_000442255.1_EPX82186.1:0.0861136134)100:0.054968,((GCA_001687105.1_ANT60942.1:0.1042704299,GCA_900116195.1_SFT25459.1:0.0290146393)100:0.061521,GCA_900100085.1_SDI30647.1:0.1163630634)100:0.054009)100:0.115617,GCA_000521865.1_ETX26805.1:0.1785745538)97:0.047137,(GCA_002115725.1_OSQ60651.1:0.0493354509,GCA_002115805.1_OSQ43588.1:0.0344475800)100:0.207745)89:0.032620,((GCA_000169415.1_EBA09288.1:0.1230866593,(((GCA_001482405.1_KUF09166.1:0.1387537025,GCA_900184945.1_SMX43411.1:0.0655451436)21:0.018127,(((GCA_002211155.1_OWV54929.1:0.0026117560,GCA_002211205.1_OWV68318.1:0.0000020687)99:0.002610,(GCA_002211225.1_OWV48101.1:0.0000021937,GCA_900101505.1_SDC93388.1:0.0000022092)94:0.000002)99:0.050950,(GCA_002237555.1_ASP22879.1:0.0104665067,GCA_900188425.1_SNS89646.1:0.0078677704)100:0.073078)99:0.032499)77:0.033514,GCA_001458375.1_CUH76077.1:0.1373791166)24:0.026581)100:0.040645,GCA_900107235.1_SDX96176.1:0.1992736212)100:0.035385)74:0.013334,(GCA_900115815.1_SFQ41329.1:0.1894196913,(GCA_001038505.1_KMK66667.1:0.1596344479,GCA_900188035.1_SNR26503.1:0.1604330722)93:0.050011)88:0.030070)100:0.075762)86:0.054133,(((((GCA_000153305.1_EAR52599.1:0.1018199945,GCA_900172355.1_SLN48524.1:0.1141391579)100:0.095964,GCA_001908835.1_APO86321.1:0.2687018008)100:0.063890,(((GCA_000836695.1_KIQ69715.1:0.1196147634,GCA_000442315.1_EPX86562.1:0.6563941158)76:0.050383,GCA_900141735.1_SHJ12992.1:0.1421077375)76:0.079671,((GCA_000600975.2_EYD71222.1:0.2025143693,GCA_000600335.2_EYD75250.1:0.2633407650)84:0.049350,GCA_001399515.1_ALJ81441.1:0.4164843010)67:0.043885)59:0.034733)76:0.058858,(GCA_001403795.1_CTQ48854.1:0.1198330361,GCA_900109285.1_SEL08378.1:0.0990571945)100:0.319604)80:0.060721,(((GCA_000299875.1_EKE73217.1:0.0918950876,GCA_900114135.1_SFK11815.1:0.0901095442)100:0.063284,(GCA_900109555.1_SEK62417.1:0.0000026598,GCA_900172305.1_SLN41082.1:0.0000026938)100:0.200214)100:0.078178,GCA_900172375.1_SLN35330.1:0.2797705377)100:0.127002)60:0.028366)63:0.027444,((((GCA_900106675.1_SDX17930.1:0.2336482697,GCA_900114485.1_SFK73854.1:0.3123831168)98:0.032728,GCA_900172385.1_SLN50370.1:0.3134718687)97:0.045451,(((((GCA_900110115.1_SEN92951.1:0.0053288610,GCA_900141995.1_SHJ79304.1:0.0000024967)100:0.176439,GCA_000299575.1_EKE45335.1:0.3061112570)94:0.054232,(GCA_900113405.1_SFG53742.1:0.0000027583,GCA_900172315.1_SLN23403.1:0.0000024625)100:0.222537)94:0.057436,GCA_900115595.1_SFP02657.1:0.2187897992)100:0.060040,(GCA_900095785.1_SCM67229.1:0.0000021937,GCA_900115865.1_SFQ69728.1:0.0000021937)100:0.403773)78:0.019609)90:0.019770,GCA_000738435.1_AII86585.1:0.5125871954)73:0.032922)49:0.016619,(GCA_900172235.1_SLN26277.1:0.2164391135,(GCA_001205715.1_KNG95141.1:0.1979039129,(GCA_000765015.1_KGK80171.1:0.0028219365,GCA_900141945.1_SHI73258.1:0.0000021937)100:0.289108)73:0.056878)64:0.038617)78:0.020065,((((GCA_000647975.1_KAJ54328.1:0.1689769782,GCA_900107025.1_SDX42690.1:0.2965057270)100:0.052078,(GCA_001305615.1_ALG89821.1:0.1229686048,(GCA_900184935.1_SMX33771.1:0.1493224414,GCA_000671395.1_KCV83102.1:0.2205251355)97:0.039461)97:0.055861)99:0.059841,((GCA_900102905.1_SDK36134.1:0.2340331618,GCA_000152725.1_EAQ02929.1:0.3180126388)81:0.053305,(GCA_900184815.1_SMX23546.1:0.3041396995,GCA_000590925.1_AHM05705.1:0.5343795268)77:0.041285)91:0.049479)77:0.011380,((((GCA_001307765.1_KPN62112.1:0.2047255323,GCA_900109955.1_SEW09937.1:0.1665121927)100:0.084148,(GCA_000152805.1_EAQ11989.1:0.1991390164,GCA_900177545.1_SMH53957.1:0.2814864012)100:0.090417)95:0.038842,(GCA_000442275.2_EPX81230.1:0.0575460195,GCA_900111945.1_SFR43591.1:0.0258885366)100:0.231190)94:0.030327,((GCA_900099935.1_SDJ94189.1:0.1538318750,(GCA_900112335.1_SFC06825.1:0.1128211207,GCA_900188335.1_SNS71365.1:0.0736931989)100:0.046810)100:0.097784,GCA_900142295.1_SIO01550.1:0.2330973651)99:0.062274)90:0.036099)81:0.032325)74:0.029247,((((GCA_000012905.2_ABA78254.1:0.2130365119,GCA_900110025.1_SEN58845.1:0.2491222777)95:0.058611,GCA_900110135.1_SEO12195.1:0.3067595235)100:0.079559,((GCA_000740775.1_KFI33543.1:0.0000028079,GCA_000740795.1_KFI30267.1:0.0303489667)100:0.257883,GCA_900156815.1_SIT02348.1:0.2503577611)62:0.080716)33:0.027198,((GCA_000021865.1_ADE85226.1:0.1973581947,((GCA_000714535.1_KEO51486.1:0.0648944546,GCA_000715505.1_KEP69555.1:0.1086517542)100:0.147406,GCA_000740785.1_KFI28045.1:0.2260754388)49:0.033172)100:0.120541,GCA_000812665.2_AML53266.1:0.3936920413)55:0.047183)77:0.050711)68:0.015599,(((GCA_001548075.1_BAQ68355.1:0.0267685363,GCA_001633165.1_ANB35489.1:0.0000028070)100:0.209690,((GCA_000203895.1_ABL68698.1:0.1114299410,GCA_000444995.1_AGT09616.1:0.1171643573)100:0.146230,GCA_001620265.1_AMY70068.1:0.2756851869)100:0.051903)100:0.072074,(GCA_001981245.1_APX90551.1:0.2592652117,GCA_000018145.1_ABV94205.1:0.3393461364)80:0.051990)68:0.016270)78:0.070376,GCA_001517585.1_CUX80257.1:0.3559677625)100:0.236769,(((GCA_900106695.1_SDX79150.1:0.3084937664,GCA_900113695.1_SFH77579.1:0.2214728571)100:0.075698,(GCA_900111545.1_SET28265.1:0.0000025407,GCA_900143155.1_SHN55711.1:0.0000021937)100:0.335697)100:0.192850,GCA_900107585.1_SEA44014.1:0.4183358929)100:0.149889)100:0.222691,(GCA_900199215.1_SNT73317.1:0.4880668336,GCA_000152825.2_ADM09992.1:0.6089605360)100:0.224999)99:0.114518)88:0.071485)74:0.027933,(GCA_000264455.2_AFK56856.1:0.0000028810,GCA_001601315.1_KYO55266.1:0.0313425234)100:0.678685)81:0.021797,((((((((((GCA_000010725.1_BAI72715.1:0.2464564896,GCA_000632475.2_AIB10970.1:0.1703784537)100:0.247804,(GCA_000576635.1_EWY37521.1:0.1980382946,GCA_000936425.1_KJB95078.1:0.1497223650)100:0.157891)100:0.071982,((GCA_000016185.1_ACI98053.1:0.2342353648,GCA_002251795.1_OYQ32400.1:0.2098422374)99:0.073896,GCA_000730165.2_ASG21931.1:0.2123461299)100:0.266341)100:0.067360,((GCA_000767795.1_KGM30048.1:0.0166279294,GCA_002195995.1_OWJ62787.1:0.0398451384)98:0.014157,GCA_000767795.1_KGM31804.1:0.0118495656)100:0.443264)94:0.060468,((GCA_000299935.1_EKE76009.1:0.1487096005,GCA_001618175.1_KZD07016.1:0.2090300218)100:0.268585,(((GCA_000319385.1_AFX99369.1:0.1384826624,GCA_000510265.1_AHC73857.1:0.1029148004)100:0.419651,GCA_900102465.1_SDF86240.1:0.1103211290)100:0.414432,GCA_900172325.1_SLN37233.1:0.5854655969)81:0.137520)86:0.068260)84:0.060034,((GCA_900101965.1_SDD95296.1:0.4391369848,((GCA_000315795.1_EKV29987.1:0.4539240936,GCA_000284415.2_CCG09292.1:0.5556997635)100:0.110008,GCA_000013085.1_ABC21756.1:0.4747005324)100:0.091192)96:0.079447,((GCA_000226315.1_AEP10214.1:0.0601662589,GCA_000348745.1_AGH98618.1:0.0670825546)100:0.558508,GCA_001746755.1_OEJ67898.1:0.5413075060)98:0.155892)82:0.041424)78:0.056181,(((GCA_900100655.1_SDG42889.1:0.5542811377,((GCA_900177295.1_SMF71003.1:0.0000021937,GCA_900188055.1_SNS07069.1:0.0000021937)100:0.442821,(GCA_000982415.1_KKJ78533.1:0.0727462976,GCA_001026905.1_KLN60605.1:0.1005472239)100:0.743806)87:0.077942)80:0.071511,(GCA_000968135.1_CCQ72809.1:0.5055699944,(GCA_900093605.1_SCA57415.1:0.5946401353,GCA_000513295.1_CDK99707.1:0.5549246407)93:0.114998)83:0.068367)26:0.041030,GCA_900100455.1_SDG44957.1:0.5116144555)84:0.068053)86:0.061673,(GCA_001611975.1_AMW35587.1:0.6843464717,(GCA_000300235.2_AJD53258.1:0.1008146315,GCA_000300275.1_EKF09501.1:0.1206758209)100:0.556996)56:0.075619)44:0.039533,GCA_900167455.1_SJZ32040.1:0.7116668496)72:0.053946,GCA_002251735.1_OYQ17077.1:0.7827979247)56:0.037125)91:0.132280,(((((GCA_000219355.1_AEI88535.1:0.6361968607,GCA_000815465.1_KIE05023.1:0.6732172915)100:0.273684,((((((GCA_000011945.1_AAV86378.1:0.1692080321,GCA_000024505.1_ACZ49499.1:0.2271964310)100:0.454874,GCA_000964795.1_KJV69585.1:0.4662287101)100:0.226278,(GCA_000008385.1_AAW71080.1:0.1965263498,GCA_000953315.1_CDR79425.1:0.1483869021)100:0.492921)50:0.091469,(GCA_000632985.1_AHX11190.1:0.2079273574,GCA_000022525.1_ACT69228.1:0.9386606580)100:0.754972)100:0.246319,GCA_000742835.1_AIK96615.1:1.2782960871)85:0.077429,(((GCA_000010205.1_BAG41332.1:0.1284070402,(GCA_000964595.1_KJV55715.1:0.0603565935,GCA_000964595.1_KJV55726.1:0.0781123882)100:0.067320)100:0.834257,(GCA_000012385.1_ABE04933.1:0.2105511373,GCA_000195735.1_CAA15041.1:0.3305194335)100:0.347482)100:0.306868,(GCA_000388175.3_ETZ04613.1:0.3388625167,GCA_000469665.2_ETZ06971.1:0.2689325806)100:1.317495)98:0.172452)20:0.073053)100:0.156670,GCA_002117145.1_ARN85396.1:0.8898255301)46:0.101014,GCA_001192655.1_GAO97560.1:0.9373634052)74:0.099176,(GCA_000024465.1_ADE40582.1:0.9446375890,GCA_000742835.1_AIK95986.1:0.8577480656)80:0.246246)74:0.107233)99:0.219644,((((((((((((((GCA_000011345.1_BAC08791.1:0.0271966228,GCA_000505665.1_AHB88132.1:0.0220631314)100:0.346499,GCA_000012525.1_ABB57514.1:0.4366253152)95:0.075182,GCA_000473895.1_ERN40879.1:0.4326494222)90:0.097163,(GCA_000817775.1_KIF40578.1:0.3191673780,(GCA_001904775.1_OKH45866.1:0.2554136799,GCA_002075285.2_ASC73332.1:0.3041443355)100:0.056533)100:0.114967)12:0.037355,(((((((GCA_000014265.1_ABG53158.1:0.0807759420,GCA_002260545.1_OZH51732.1:0.0630733185)100:0.232033,((GCA_000180455.1_CBN59296.1:0.1576056066,((GCA_000214075.2_EGK89128.1:0.0449571306,GCA_000317475.1_AFZ08664.1:0.0142894845)100:0.081702,GCA_002412335.1_PCN54642.1:0.0879976820)100:0.141049)98:0.045790,(((GCA_000176895.2_CCE15021.1:0.0000021937,GCA_000307915.1_EKD07100.1:0.0000021263)100:0.217754,(GCA_000710505.1_KEI66686.1:0.0622090183,GCA_900009265.1_CUR19831.1:0.0177390669)100:0.159968)99:0.039675,(GCA_000478195.2_ERT09511.1:0.0800806850,GCA_000972705.2_KKD35977.1:0.0757583555)100:0.149904)98:0.082898)64:0.017816)100:0.053778,(GCA_001904725.1_OKH39449.1:0.1700508940,(GCA_001276715.1_KOR38456.1:0.2670928437,GCA_000317105.1_AFY83257.1:0.2680535352)97:0.102187)95:0.064170)80:0.027772,(GCA_001746915.1_OEJ73297.1:0.2031977457,(GCA_000317045.1_AFY67776.1:0.2682763787,GCA_002142475.1_BAS58485.1:0.3213021511)94:0.049494)83:0.053511)88:0.033339,((((((((((GCA_000020025.1_ACC81047.1:0.1002674332,GCA_000316575.1_AFY34411.1:0.0870730752)98:0.012451,(GCA_000169135.1_EAW44317.1:0.0468358589,GCA_002218065.1_GAX38618.1:0.0420771326)100:0.055074)95:0.016508,(GCA_000317535.1_AFZ25393.1:0.1002549351,(((GCA_000196515.1_ADI65607.1:0.1178147988,(GCA_002368075.1_BAZ79510.1:0.0859385456,(((GCA_000175835.1_EFA70082.1:0.0051618632,GCA_001432185.1_KRH98032.1:0.0077393933)100:0.005354,GCA_002368135.1_BAZ89344.1:0.0102981051)100:0.004280,GCA_000175855.1_EFA72617.1:0.0084765024)100:0.264137)100:0.041394)100:0.072988,(GCA_000312705.1_AFW97005.1:0.0534477398,(GCA_000789435.1_KHG41759.1:0.0297841075,GCA_002368115.1_BAZ86980.1:0.0184725137)100:0.025159)100:0.104580)93:0.014756,GCA_000317695.1_AFZ58612.1:0.1402105235)100:0.042149)93:0.020978)79:0.016314,(GCA_001298445.1_ALF54271.1:0.0435490368,GCA_002367975.1_BAY17226.1:0.0458373227)100:0.088731)84:0.016988,GCA_000204075.1_ABA20771.1:0.1115532008)80:0.014530,((GCA_002368055.1_BAZ74238.1:0.0000021937,GCA_002368295.1_BAZ01837.1:0.0000021937)100:0.006204,GCA_002368275.1_BAY92010.1:0.0146422479)100:0.083075)89:0.042051,((((GCA_000231365.2_EHC09090.1:0.0115284026,GCA_001904645.1_OKH11947.1:0.0061721512)100:0.028771,GCA_001275395.1_KOP26462.1:0.0484276150)100:0.086875,(((GCA_001456025.1_KST64476.1:0.0000021402,GCA_001456025.1_KST67805.1:0.0000020927)100:0.176792,GCA_000316665.1_AFY58402.1:0.1842586666)99:0.055145,GCA_000317435.1_AFZ01923.1:0.2271893069)66:0.017039)58:0.020276,((GCA_000828085.2_KIJ80302.1:0.0862169206,(GCA_000346485.2_KYC43134.1:0.0397691590,GCA_000760695.2_KIE09604.1:0.0652865617)100:0.097001)49:0.015425,(GCA_000350105.1_CCH66400.1:0.0000023558,GCA_000350125.1_CCH65240.1:0.0223743536)100:0.431849)39:0.009854)98:0.046123)100:0.085196,((GCA_000317555.1_AFZ31348.1:0.0194616982,GCA_001904655.1_OKH22100.1:0.0179390478)100:0.185241,(GCA_000317125.1_AFY87377.1:0.1698715474,GCA_000952155.1_KJH70340.1:0.2569074711)100:0.063686)100:0.043126)100:0.053749,((GCA_000155555.1_EDX76897.1:0.2013578758,(GCA_000211815.1_EGJ33471.1:0.0211409396,GCA_001942495.1_OLT58018.1:0.0186063811)100:0.230525)83:0.036587,GCA_000317515.1_AFZ17710.1:0.1263849273)100:0.053719)80:0.035927,(GCA_000317495.1_AFZ11078.1:0.1359353529,GCA_000317145.1_AFY94968.1:0.4047688047)96:0.069921)51:0.032888)96:0.051870,(((((((GCA_000017845.1_ACB50169.1:0.0762377334,(GCA_000167195.1_EAM50775.1:0.0000021937,GCA_000235665.2_EHJ12732.1:0.0000021937)100:0.119599)100:0.106780,GCA_000025125.1_ADB95471.1:0.4232536096)100:0.117519,(GCA_000021825.1_ACK72591.1:0.1848614578,(GCA_000317025.1_AFY77372.1:0.0288897743,GCA_001904635.1_OKH20415.1:0.0229081967)100:0.155136)88:0.034691)66:0.021674,GCA_000332035.1_ELR96742.1:0.4061189803)53:0.024359,(GCA_000297435.1_CCI30877.1:0.0103994212,GCA_000312205.1_CCI07074.1:0.0206785218)100:0.329580)70:0.035147,(((GCA_000317675.1_AFZ54192.1:0.1749997169,GCA_001747005.1_OEJ79835.1:0.1902980796)98:0.027915,(GCA_001548095.1_BAQ60428.1:0.1587656221,GCA_001548115.1_BAQ66036.1:0.1327617315)100:0.065156)100:0.121384,(GCA_000317615.1_AFZ51927.1:0.1938406602,GCA_000317635.1_AFZ42323.1:0.2016832414)100:0.173979)100:0.078785)47:0.019804,((GCA_000317575.1_AFZ37349.1:0.0145195444,GCA_002355455.1_BAU66753.1:0.0153406019)100:0.188968,(GCA_002368355.1_BAZ46185.1:0.1898356393,GCA_000332055.1_ELS01963.1:0.2109062486)99:0.055493)100:0.057167)100:0.068493)97:0.048417,(GCA_001637395.1_OAB62853.1:0.3508916553,((GCA_000284135.1_BAL30598.1:0.0793851153,GCA_000478825.2_AIE72909.1:0.0722507887)100:0.275615,GCA_001904615.1_OKH17617.1:0.3873943117)99:0.059235)100:0.093937)32:0.029354)49:0.069070,GCA_000018105.1_ABW26435.1:0.3909123279)79:0.064469,(GCA_000317065.1_AFY70656.1:0.3696616787,GCA_000332215.1_ELS31922.1:0.3268938512)100:0.185517)95:0.071026,GCA_001870225.1_APB34373.1:0.5881581487)99:0.054765,((((GCA_000155635.1_EDY37377.1:0.2439103725,GCA_000316515.1_AFY28499.1:0.2230945609)100:0.122673,GCA_001182765.1_CRY92656.1:0.2694999752)100:0.184133,GCA_000760175.1_KGG12982.1:0.6159617035)100:0.232744,GCA_000011465.1_CAE18872.1:0.9442380886)100:0.206843)69:0.078043,(GCA_000011385.1_BAC91433.1:0.0843464756,GCA_000484535.1_AGY57664.1:0.2073955197)100:0.330378)100:0.225365,GCA_001765415.1_AOR38280.1:1.0631364381)100:0.156909,GCA_001637395.1_OAB62205.1:1.0296051348)21:0.100901,GCA_001982645.1_ONG38282.1:1.2460971235)100:0.171378,(GCA_000014865.1_ABK43279.1:0.5948298338,GCA_002109495.1_OSM07065.1:0.6954882541)100:0.323382)100:0.112880)100:1.447930)99:0.302856)13:0.091598,(GCA_000014865.1_ABK43278.1:0.9437787010,GCA_002109495.1_OSM07064.1:0.6477218733)100:0.623675)13:0.116139,(GCA_001637395.1_OAB62206.1:1.4920669063,GCA_001765415.1_AOR38122.1:1.1188470347)45:0.204902)26:0.128331,(GCA_000022525.1_ACT69437.1:0.7547219860,(GCA_000632985.1_AHX11389.1:0.0449496263,GCA_000632985.1_AHX11396.1:0.0000020318)100:0.155294)100:1.042867)97:0.169341)96:0.076136)97:0.132347)63:0.064562,GCA_000155635.1_EDY38177.1:1.5488934351)93:0.080273,GCA_001192655.1_GAO97561.1:0.8661103331)92:0.080180)99:0.110998)82:0.058036)99:0.142291,((GCA_000226315.1_AEP10213.1:0.0198678055,GCA_000348745.1_AGH98617.1:0.0490517062)100:0.658443,(((((GCA_000010725.1_BAI72716.1:0.2585760152,GCA_000632475.2_AIB10969.1:0.1566019200)100:0.128489,(GCA_000576635.1_EWY37522.1:0.1836695912,GCA_000936425.1_KJB95079.1:0.1870211080)100:0.142663)100:0.063714,(GCA_000016185.1_ACI98052.1:0.2058361930,GCA_002251795.1_OYQ32399.1:0.4384501892)100:0.093323)72:0.080456,GCA_000730165.2_ASG21117.1:0.3369480534)79:0.056150,(GCA_000767795.1_KGM31805.1:0.0098286889,GCA_002195995.1_OWJ62786.1:0.0098970732)100:0.478973)100:0.116425)49:0.051449)13:0.027905)53:0.045426,(((((GCA_000299935.1_EKE76008.1:0.2758678969,GCA_001618175.1_KZD07002.1:0.2382096559)100:0.404136,GCA_000968135.1_CCQ72808.1:0.5929792565)21:0.073863,(((GCA_900100455.1_SDG44925.1:0.5761641744,GCA_000284415.2_CCG09291.1:0.6151168801)66:0.102945,(((GCA_000319385.1_AFX99370.1:0.0942655333,GCA_000510265.1_AHC73858.1:0.1710810328)100:0.360156,GCA_900102465.1_SDF86220.1:0.1490639303)100:0.539582,GCA_000024465.1_ADE40581.1:1.1034513116)95:0.115060)83:0.120594,((((GCA_001611975.1_AMW34830.1:0.5587797628,GCA_900156605.1_SIS75686.1:0.3890687419)99:0.147885,((GCA_000013085.1_ABC21755.1:0.3351190045,GCA_000284415.2_CCG09290.1:0.3044451171)100:0.171512,GCA_900101965.1_SDD95260.1:0.4368849336)90:0.063382)82:0.040870,(GCA_000009985.1_BAE52647.1:0.2387074691,((GCA_000009985.1_BAE52648.1:0.2382663026,GCA_000513295.1_CDK99708.1:0.3659389345)100:0.069175,(GCA_000294655.1_CCG39647.1:0.0528103471,GCA_900108475.1_SEH35107.1:0.0604874190)100:0.228149)100:0.065988)96:0.090757)83:0.077290,GCA_000315795.1_EKV29988.1:0.5667048488)83:0.102235)97:0.042016)19:0.019308,((GCA_000264455.2_AFK56855.1:0.0203379755,GCA_001601315.1_KYO55265.1:0.0220462261)100:0.694469,GCA_900100655.1_SDG42861.1:0.5234070209)99:0.140839)74:0.059838,((GCA_900167455.1_SJZ32055.1:0.5743686646,GCA_002251735.1_OYQ16923.1:0.7659226878)94:0.134926,((((((((GCA_000011685.1_AAW59947.1:0.1992985508,GCA_000234355.2_EHH68647.1:0.1877065077)100:0.117115,(GCA_000723565.1_CDG33634.1:0.1185870288,GCA_002003665.1_OOL19900.1:0.1513162729)100:0.456682)100:0.179158,(((GCA_000021325.1_ACI52904.1:0.2864391967,(((GCA_000182745.1_BAK83231.1:0.0659188522,GCA_000208635.2_EGG74946.1:0.0671957726)100:0.130467,GCA_000964505.1_GAN99672.1:0.1134154206)100:0.365184,(GCA_000231445.2_EHD14167.1:0.0025050478,GCA_002153535.1_OUI78433.1:0.0000027439)100:0.835359)98:0.132691)87:0.099809,(GCA_002005445.1_AQS84070.1:0.3466865067,GCA_002173735.1_ARW48336.1:0.4022370997)90:0.119897)73:0.087608,(((GCA_000617865.1_GAJ30230.1:0.3152921988,GCA_002005465.1_AQS88895.1:0.2401914536)100:0.101487,(GCA_001787335.1_AOX17136.1:0.0106340345,GCA_001787355.1_AOX19621.1:0.0181777321)100:0.255359)100:0.065793,(GCA_000724025.1_CDG39218.1:0.0238493154,GCA_001547995.1_BAT19310.1:0.0389746906)100:0.380327)99:0.132630)71:0.037082)83:0.086751,GCA_000963885.1_GAN55131.1:0.3834515033)100:0.225160,(GCA_000014285.2_ABI61331.1:0.0227389105,GCA_000576085.2_AHJ62202.1:0.0132384784)100:0.491566)100:0.120967,((GCA_000306035.1_EKN00089.1:0.1537891587,GCA_000964385.1_GAN79179.1:0.1273009616)100:0.445972,(GCA_000016725.1_ABQ29288.1:0.0000022834,GCA_000202835.1_BAJ79430.1:0.0057984585)100:0.463954)100:0.147109)100:0.150201,(((GCA_000164635.1_EFH09277.1:0.3401894289,GCA_900141905.1_SHK08715.1:0.2449427680)99:0.128137,(GCA_900101615.1_SDC73399.1:0.0008308531,GCA_900104205.1_SDB52597.1:0.0079847670)100:0.536924)82:0.119330,GCA_000164635.1_EFH11036.1:0.5076206825)100:0.134531)100:0.128617,((((((((((((((((((((GCA_000011965.2_AAV94479.1:0.2238080524,(((GCA_000203975.3_KID08203.1:0.0610634826,GCA_000511355.1_AHD01400.1:0.1062845045)100:0.146390,(GCA_001678945.1_ANP38382.1:0.2439144138,(GCA_000511385.1_AHD10283.1:0.0829078898,(GCA_001258055.1_CRL13697.1:0.0000021937,GCA_900113345.1_SFG01985.1:0.0000021937)100:0.059588)100:0.189663)81:0.055951)72:0.071964,(GCA_000376545.2_ANP39877.1:0.2364395300,GCA_900102795.1_SCZ63973.1:0.3710155354)72:0.084859)100:0.119855)100:0.055876,GCA_900172225.1_SLN32884.1:0.2840137147)100:0.047895,GCA_900109035.1_SEJ55520.1:0.3537928252)100:0.071805,(GCA_900116455.1_SFT82078.1:0.2512146524,GCA_900156525.1_SIT77169.1:0.3881792655)100:0.062999)100:0.091482,((GCA_001458175.1_CUH52893.1:0.2337946496,(GCA_900114415.1_SFK51620.1:0.1397756874,GCA_900142085.1_SHK04216.1:0.2078396401)99:0.058158)99:0.052252,GCA_900110425.1_SEO98976.1:0.2636080850)96:0.056378)63:0.031190,((((GCA_000014045.1_ABG32859.1:0.0271917037,GCA_000154785.2_AEI94544.1:0.0280718156)100:0.234279,((GCA_000152605.1_EAP84726.1:0.1494093287,GCA_000172095.1_EDQ05279.1:0.2096011036)100:0.072138,GCA_000622405.1_KIN69162.1:0.2927467318)100:0.054203)100:0.096845,(GCA_000814025.1_KIC48417.1:0.0497371170,GCA_001969365.1_APX11845.1:0.0652084127)100:0.152332)100:0.045550,GCA_001890925.1_OJI95610.1:0.3113937261)98:0.081021)65:0.058528,(GCA_001046955.1_AKO96252.1:0.0125724323,GCA_900109145.1_SEI94294.1:0.0034258578)100:0.401905)98:0.074441,(((((((((((((GCA_000153725.1_EAU47357.1:0.1522811004,(((GCA_001969385.1_APX25733.1:0.0000021937,GCA_900112435.1_SFD57161.1:0.0000021937)100:0.110610,GCA_900102075.1_SDE46880.1:0.1054106806)95:0.035478,GCA_001975705.1_APZ51525.1:0.0838098153)94:0.035698)86:0.035636,(GCA_001687105.1_ANT60943.1:0.0625124311,GCA_900116195.1_SFT25463.1:0.0559007795)100:0.071691)94:0.017047,(GCA_000442255.1_EPX82187.1:0.1166347536,GCA_900100085.1_SDI30624.1:0.1429166714)92:0.039006)99:0.051480,GCA_900107235.1_SDX96194.1:0.3717616874)19:0.058142,GCA_001458375.1_CUH76079.1:0.1483286223)17:0.046498,(GCA_000169415.1_EBA09289.1:0.2014574080,((((GCA_002211155.1_OWV54930.1:0.0025394460,(GCA_002211225.1_OWV48100.1:0.0000021937,GCA_900101505.1_SDC93360.1:0.0000021937)100:0.000002)81:0.001509,GCA_002211205.1_OWV68317.1:0.0061185279)99:0.094437,(GCA_002237555.1_ASP22878.1:0.0365061550,GCA_900188425.1_SNS89666.1:0.0485501704)100:0.073957)100:0.132500,GCA_900184945.1_SMX43416.1:0.1211206180)100:0.094910)100:0.035319)17:0.043993,GCA_001482405.1_KUF09165.1:0.2001396417)99:0.088996,GCA_900115815.1_SFQ41343.1:0.2374591744)16:0.041421,(GCA_002115725.1_OSQ60652.1:0.1098139269,GCA_002115805.1_OSQ43587.1:0.0765752369)100:0.274814)35:0.028027,(GCA_000521865.1_ETX26804.1:0.2452004126,(GCA_001038505.1_KMK66668.1:0.1628996149,GCA_900188035.1_SNR26511.1:0.1508798594)100:0.082533)94:0.048064)89:0.054011,GCA_900129685.1_SHH73904.1:0.4057704661)99:0.029097,GCA_002210095.1_OWU77982.1:0.3298128498)54:0.022631,((GCA_900095785.1_SCM67230.1:0.0000027482,GCA_900115865.1_SFQ69738.1:0.0000029607)100:0.351758,(GCA_900111875.1_SFA70695.1:0.3675758217,GCA_900116005.1_SFR12846.1:0.4527252757)100:0.064773)100:0.064786)93:0.047182)99:0.059091,GCA_900107355.1_SDY22970.1:0.5708431431)90:0.030765,(((GCA_000152725.1_EAQ02930.1:0.1990918500,GCA_900172385.1_SLN50334.1:0.3104891756)100:0.082951,GCA_001247715.1_KNX42408.1:0.3395199667)84:0.049458,((GCA_001458355.1_CUH63862.1:0.1495024984,GCA_900110775.1_SEQ31075.1:0.1458937323)100:0.081114,GCA_900100005.1_SDI55159.1:0.2613453547)94:0.090965)77:0.026662)81:0.017315,(((((GCA_000018145.1_ABV94204.1:0.3287322683,(GCA_000153305.1_EAR52598.1:0.1701084638,GCA_900172355.1_SLN48535.1:0.2317887313)100:0.082476)86:0.043414,(GCA_000442315.1_EPX86560.1:0.1882396056,GCA_000600335.2_EYD75249.1:0.1762980986)100:0.200242)68:0.032006,(GCA_000600975.2_EYD71223.1:0.2487227529,(GCA_000836695.1_KIQ69714.1:0.2361884035,GCA_900141735.1_SHJ13019.1:0.2970389565)100:0.067172)71:0.048271)91:0.050586,GCA_001399515.1_ALJ81440.1:0.3498455185)77:0.044683,GCA_001908835.1_APO86322.1:0.2829611513)93:0.071098)91:0.038617,(((GCA_001307765.1_KPN62113.1:0.2354543490,GCA_900109955.1_SEW09944.1:0.2180819806)100:0.119895,(GCA_000152805.1_EAQ11990.1:0.3275862138,GCA_900177545.1_SMH53963.1:0.3022658833)97:0.070203)96:0.057666,(((GCA_000299875.1_EKE73216.1:0.1424667430,GCA_900114135.1_SFK11792.1:0.1893617661)100:0.196633,(GCA_900109555.1_SEK62440.1:0.0000025176,GCA_900172305.1_SLN41072.1:0.0000024394)100:0.211419)100:0.094555,GCA_900172375.1_SLN35319.1:0.2943374748)100:0.137376)72:0.057759)72:0.039669,((GCA_900172295.1_SLN52634.1:0.2529817250,GCA_000152625.1_EAP76650.1:0.3505683485)72:0.067375,(((((GCA_000155735.2_AGI70998.1:0.1781761218,GCA_001187845.1_AKS45652.1:0.1035353848)100:0.128992,GCA_900172275.1_SLN19958.1:0.2559525936)100:0.113545,GCA_900114485.1_SFK73831.1:0.2888834328)74:0.059564,GCA_000161835.1_EET49185.1:0.4054114620)99:0.093659,(GCA_001205715.1_KNG95142.1:0.3355131124,((GCA_001404155.1_CRK74558.1:0.0000021937,GCA_900114125.1_SFJ18170.1:0.0000021937)100:0.391367,GCA_000738435.1_AII86586.1:0.4158825374)99:0.055916)94:0.058304)66:0.028907)70:0.048996)97:0.047519,(GCA_000590925.1_AHM05704.1:0.4044594822,((GCA_900113405.1_SFG53790.1:0.0000021937,GCA_900172315.1_SLN23381.1:0.0000021937)100:0.386306,(GCA_900110115.1_SEN92975.1:0.0060882875,GCA_900141995.1_SHJ79328.1:0.0239092643)100:0.412427)99:0.077129)99:0.095581)86:0.028116,(((((GCA_000012905.2_ABA78255.1:0.2064624394,GCA_900110135.1_SEO12227.1:0.2730608333)100:0.076893,GCA_900110025.1_SEN58812.1:0.2647346875)100:0.058674,GCA_900156815.1_SIT02338.1:0.3351175145)96:0.060421,(((((GCA_000021865.1_ADE85227.1:0.1599386537,(GCA_000714535.1_KEO51487.1:0.1102135019,GCA_000715505.1_KEP69556.1:0.1724280654)100:0.097420)100:0.052158,GCA_000740785.1_KFI28046.1:0.2086224361)100:0.105423,GCA_001620265.1_AMY70067.1:0.2458191926)100:0.078606,((GCA_001305615.1_ALG89822.1:0.1579865300,GCA_900184935.1_SMX33776.1:0.1552426308)100:0.174901,(GCA_900106675.1_SDX17902.1:0.2262926799,(GCA_000740775.1_KFI33542.1:0.0516182368,GCA_000740795.1_KFI30266.1:0.0557311740)100:0.319469)98:0.066538)88:0.052004)7:0.015016,((GCA_001548075.1_BAQ68356.1:0.0172825500,GCA_001633165.1_ANB35488.1:0.0034540615)100:0.296758,(GCA_900107025.1_SDX42661.1:0.3846532335,GCA_001517585.1_CUX80258.1:0.4292253456)100:0.199559)89:0.085798)91:0.054335)83:0.030174,(((GCA_000647975.1_KAJ54329.1:0.3556405589,GCA_000812665.2_AML53265.1:0.3649939698)83:0.075222,(GCA_000299575.1_EKE45336.1:0.4510020836,(GCA_000203895.1_ABL68699.1:0.1986072196,GCA_000444995.1_AGT09615.1:0.2406320780)100:0.308567)76:0.097110)15:0.028504,GCA_900184815.1_SMX23547.1:0.4276453165)36:0.027464)75:0.046525)78:0.041447,((GCA_001981245.1_APX90552.1:0.3162130205,GCA_900115595.1_SFP02675.1:0.2458713512)100:0.071099,GCA_900172235.1_SLN26240.1:0.3942827107)66:0.037303)79:0.052423,GCA_900102905.1_SDK36164.1:0.4234750762)97:0.060649,((GCA_900099935.1_SDJ94233.1:0.2352256040,(GCA_900112335.1_SFC06799.1:0.1934052494,GCA_900188335.1_SNS71394.1:0.1637390647)99:0.055894)100:0.137981,GCA_900142295.1_SIO01534.1:0.3293829518)100:0.085150)100:0.068435,((GCA_000442275.2_EPX81231.1:0.0923531376,GCA_900111945.1_SFR43600.1:0.1302063134)100:0.258431,((GCA_000765015.1_KGK80170.1:0.0238592894,GCA_900141945.1_SHI73280.1:0.0163457038)100:0.332398,(GCA_001403795.1_CTQ48855.1:0.1880683179,GCA_900109285.1_SEL08408.1:0.2529833880)100:0.281339)100:0.129472)100:0.136319)100:0.108861,(((GCA_900106695.1_SDX79126.1:0.2458479320,GCA_900113695.1_SFH77602.1:0.1775864163)100:0.125958,(GCA_900111545.1_SET28295.1:0.0000021937,GCA_900143155.1_SHN55702.1:0.0000021937)100:0.252273)100:0.104763,GCA_900107585.1_SEA43995.1:0.5412283862)100:0.085141)100:0.205311)88:0.081084)79:0.075336)59:0.066929)67:0.061784)96:0.085858)85:0.074541,((GCA_000166055.1_ADP71345.1:0.0307946515,GCA_000636015.1_KAI95368.1:0.0008984332)100:0.611439,((((((((GCA_000013005.1_ABC62447.1:0.1743603971,(((GCA_001304795.1_ALG62286.1:0.0000023650,GCA_001306275.1_KPM14726.1:0.0000022466)100:0.251988,(GCA_000715015.1_KEO90402.1:0.2177891006,(GCA_001663175.1_ANK13045.1:0.1411341084,GCA_001677335.1_OBV10131.1:0.1821655664)100:0.067284)100:0.098959)52:0.040686,GCA_001281485.1_ALE17157.1:0.2107635042)23:0.047675)100:0.052497,GCA_001008165.2_AKH42389.1:0.1897756308)100:0.126734,GCA_000235975.2_EHJ61838.1:0.2741480795)100:0.148082,GCA_000013325.1_ABD25574.1:0.3385895705)100:0.105224,(((GCA_000013985.1_ABF53597.1:0.0655626819,GCA_001610975.1_AMU93363.1:0.0901456506)100:0.291541,((GCA_001295965.1_KPF76331.1:0.0031207508,GCA_001713435.1_AOG02301.1:0.0021278122)100:0.382685,(GCA_002218195.1_ASK86879.1:0.2766552988,GCA_900128895.1_SIO11113.1:0.2161012039)100:0.209474)92:0.090336)2:0.045440,(((GCA_000091125.1_BAI97631.1:0.0537143939,GCA_000147835.3_AEG49116.1:0.0583449950)100:0.275753,(((GCA_000016765.1_ABQ70296.1:0.1328241117,(GCA_002355275.1_ATE66616.1:0.0000021937,GCA_002367875.1_PCE43900.1:0.0000021937)100:0.092645)100:0.229786,GCA_001586395.2_KZB96340.1:0.3514617614)87:0.063738,(GCA_002251755.1_OYQ25700.1:0.5528060601,(GCA_000175255.2_AEH62313.1:0.3009674616,GCA_000218875.1_AEI37339.1:0.1859129728)100:0.398661)87:0.136275)90:0.074815)7:0.057831,GCA_000934435.1_KIY15014.1:0.3656673134)94:0.052736)99:0.092075)100:0.136388,(GCA_000342165.1_EMD82138.1:0.3556262152,GCA_002211145.1_OWV33839.1:0.3730584318)100:0.172546)100:0.196512,GCA_900101935.1_SDE52096.1:1.0290563130)98:0.124757,((GCA_000230555.1_AEQ52013.1:0.2682353782,GCA_900100665.1_SDG47391.1:0.3582187306)100:0.215763,(GCA_000743575.1_KFL29003.1:0.3151260417,GCA_000970435.1_KKB84930.1:0.3767543170)100:0.316423)100:0.328405)96:0.087683)86:0.072867)98:0.087694,(GCA_900199215.1_SNT73318.1:0.4359428088,(GCA_000152825.2_ADM09993.1:0.7175363546,(GCA_000011365.1_BAC51871.1:0.0353056942,GCA_000661935.1_AHY53721.1:0.0397558444)100:1.351838)40:0.075998)92:0.119391)92:0.058644,(((GCA_000014745.1_ABI66374.1:0.1863903520,GCA_900103475.1_SDM33751.1:0.2865519714)100:0.293266,GCA_000152745.1_EAP91593.1:0.5983167272)100:0.160563,((GCA_000013025.1_ABI77992.1:0.0717917093,GCA_000685315.1_KCZ97571.1:0.0319787682)100:0.432203,GCA_000023785.1_ACT58091.1:0.5518224580)100:0.264375)100:0.219581)100:0.319359)96:0.118489)100:0.069329)100:0.270294);
