# Supplementary material for: Assessing the accuracy of phylogenetic rooting methods on prokaryotic gene families
Source: PLoS One. 2020 May 15;15(5):e0232950. doi: 10.1371/journal.pone.0232950 (PMC7228096; doi:10.1371/journal.pone.0232950)
Supplement: S2 Dataset — (ZIP) [file pone.0232950.s003.zip › EmpiricalDataset/GeneTrees_IQTree/000052.aln.treefile]

(GCA_000006905.1_AAK25210.1:0.1206559042,(GCA_000092285.1_ADG09180.1:0.0716352319,(GCA_000144605.1_ADL00595.1:0.1020511979,(GCA_002205555.1_ASD26061.1:0.0360891726,GCA_000800175.1_KHJ55152.1:0.4680908189)100:0.064429)100:0.049232)100:0.061355,((GCA_000017265.1_ACG79600.1:0.1094567807,GCA_001425915.1_KQW73441.1:0.1753663456)100:0.030981,((GCA_000175215.2_ADU13317.1:0.1731446894,GCA_000204015.1_EGF91230.1:0.2129322245)100:0.081800,(((((((((((((((((((GCA_000007125.1_AAL51491.1:0.0096516015,GCA_000157815.1_EEX98951.1:0.0000027758)100:0.023604,(GCA_000017405.1_ABS13906.1:0.0000023635,GCA_000585655.1_EXL04252.1:0.0000023264)100:0.020633)100:0.112981,(GCA_000022725.1_ACS51953.1:0.0891964641,GCA_000341385.1_AGF76434.1:0.0688749252)100:0.274596)96:0.041602,((GCA_000304315.1_CCJ07734.1:0.1161559728,GCA_002117405.1_ARN81724.1:0.1327404643)100:0.077073,(GCA_001644125.1_OAI23591.1:0.1003302968,GCA_001675455.1_OBS53967.1:0.0811082964)100:0.083566)100:0.146880)72:0.034086,(GCA_900187365.1_SNB67004.1:0.1980833199,GCA_900102695.1_SCZ46188.1:0.2023795036)57:0.035842)28:0.027681,(((GCA_000010525.1_BAF86501.1:0.1605225538,(((GCA_000017145.1_ABR61481.1:0.0334760551,(GCA_000018545.1_ACP26553.1:0.0284287940,GCA_002288525.1_ASY64215.1:0.0221394837)96:0.025422)100:0.068520,(GCA_000013025.1_ABI76819.1:0.0395091177,GCA_000685315.1_KCZ99733.1:0.0263493492)100:0.257566)58:0.050380,((((((GCA_000092025.1_AAK89669.1:0.0581942178,(GCA_000092045.1_ABC92252.1:0.0233137322,GCA_000769405.1_KPN28473.1:0.0400354244)100:0.033403)99:0.014427,((GCA_000731295.1_CDN55282.1:0.0096899599,GCA_000731315.1_CDN49189.1:0.0087578063)100:0.033809,(GCA_001687365.1_OBZ95365.1:0.0263189979,GCA_001885585.1_OJF94543.1:0.0525775647)100:0.081052)100:0.024192)100:0.069302,GCA_000697965.2_ANK73807.1:0.0490969024)75:0.024477,GCA_001558695.1_KXF76255.1:0.0976215683)69:0.027340,GCA_001676615.1_OCC05208.1:0.3075843314)100:0.069585,(GCA_000019945.1_ACB80484.1:0.1458871295,GCA_000022085.1_ACL62025.1:0.0870185643)100:0.068286)42:0.031631)57:0.039843)58:0.023592,(GCA_900148505.1_SHO62364.1:0.0714840707,GCA_001720135.1_ODN70050.1:0.1577462982)48:0.025430)48:0.040021,((((((GCA_000017645.1_ABS68305.1:0.1170469670,((GCA_001741865.1_AOO83781.1:0.0680516598,GCA_900102525.1_SDG31657.1:0.0312982624)100:0.221442,((GCA_001402875.1_ALK08053.1:0.0000023635,GCA_001459775.1_CUU43975.1:0.0000023635)100:0.196525,GCA_900129325.1_SHG72911.1:0.2482070349)100:0.136618)94:0.029665)85:0.015747,(GCA_000092925.1_ADH90345.1:0.0537438694,GCA_900100155.1_SCW85492.1:0.0542793718)100:0.107562)47:0.012955,((GCA_000143145.1_ADJ24243.1:0.1176334743,GCA_000503895.1_AHB48404.1:0.1059289063)100:0.045811,(GCA_000981545.1_CPR15123.1:0.0000025012,GCA_900104305.1_SDO70398.1:0.0000023996)100:0.180713)95:0.030809)29:0.016389,((((((GCA_001271345.1_ALA16585.1:0.0203221161,GCA_001887265.1_APF38270.1:0.0190646277)100:0.112779,GCA_900167455.1_SJZ37597.1:0.1044565812)76:0.030811,(((GCA_001579845.1_AMN40293.1:0.0704731416,GCA_002119765.1_ARP98367.1:0.0633170649)100:0.046262,(GCA_001426945.1_KQY99743.1:0.1072318273,(((GCA_000011365.1_BAC46788.1:0.0049624846,GCA_000661935.1_AHY56855.1:0.0289523894)100:0.090098,(GCA_000012725.1_ABA05988.1:0.1082700147,GCA_000013885.1_ABE64261.1:0.0674564164)100:0.101026)99:0.043501,((GCA_000195775.1_CAE26388.1:0.0825119227,GCA_000935205.1_KIZ44006.1:0.1303934854)100:0.044049,(((GCA_000218565.1_AEI05528.1:0.0000023635,GCA_000218585.1_AEI01952.1:0.0000023635)100:0.057713,GCA_000314735.2_EKS29544.1:0.0938882071)100:0.150510,(GCA_000336555.1_EKS35344.1:0.0513613625,(GCA_001618955.1_KZD22435.1:0.0000028891,GCA_900108575.1_SEH49208.1:0.0092326004)100:0.113443)100:0.057872)92:0.036383)92:0.025414)100:0.076087)68:0.033359)68:0.007611,(GCA_000014245.1_ABG64810.1:0.1435121157,(((GCA_000300335.1_EKF18734.1:0.0478052996,GCA_000300515.1_EKF40508.1:0.0586111463)100:0.046434,GCA_900113935.1_SFI55877.1:0.1116694122)100:0.018121,(GCA_000585625.1_EXL10465.1:0.0242840978,(GCA_002075885.1_OQM76253.1:0.0657737996,(GCA_001424795.1_KQU72857.1:0.0168681549,GCA_001605015.1_AMS40484.1:0.0309200006)100:0.096045)99:0.063973)92:0.019853)93:0.049918)100:0.219543)94:0.029713)81:0.035327,GCA_900104955.1_SED23156.1:0.4914311919)84:0.031539,((GCA_001017175.1_KLK92906.1:0.0163037739,GCA_900102135.1_SCZ03404.1:0.0492571639)100:0.132159,GCA_002355335.1_BAT60054.1:0.1580911190)79:0.066572)40:0.024748,(GCA_000019845.1_ACB97025.1:0.1097828595,(GCA_000021745.1_ACK51214.1:0.1324713940,GCA_900114285.1_SFK23477.1:0.1506008524)99:0.095020)98:0.068552)47:0.023482)58:0.051451,(GCA_001305515.1_KPL52180.1:0.1768645080,((((GCA_000230555.1_AEQ52478.1:0.0261263400,GCA_900100665.1_SDH06198.1:0.0593049858)100:0.083462,GCA_001720135.1_ODN70051.1:0.2390031800)96:0.037131,(GCA_900104355.1_SDO73991.1:0.0620401452,GCA_900113985.1_SFI79324.1:0.0582014991)100:0.059171)96:0.025442,((GCA_001510895.1_KUM23196.1:0.0321999345,GCA_001618845.1_AMY02648.1:0.0345890240)100:0.189693,(GCA_000743575.1_KFL29247.1:0.1541412515,GCA_000970435.1_KKB86366.1:0.0885954242)100:0.094839)100:0.116397)95:0.035445)59:0.019849)17:0.000003,((GCA_000218565.1_AEI08118.1:0.0000021227,GCA_000218585.1_AEI04490.1:0.0000028639)100:0.026363,GCA_000314735.2_EKS30001.1:0.0615751191)100:0.293253)14:0.022047)97:0.024387)61:0.063581,(GCA_900107585.1_SDZ91910.1:0.2099631227,((GCA_000153465.1_EAS50517.1:0.0985637165,(GCA_000800175.1_KHJ54798.1:0.0137934316,GCA_900141975.1_SHI47241.1:0.0212279920)100:0.071570)100:0.031686,GCA_900104035.1_SDN57067.1:0.2070233407)100:0.131481)92:0.053001)35:0.040187,(((GCA_000158095.1_EEE43942.1:0.1037462259,GCA_000023785.1_ACT60649.1:0.3482909762)80:0.054636,((GCA_000153705.1_EAU43003.1:0.1461498577,GCA_900176465.1_SMC98854.1:0.0639607978)100:0.137546,(((GCA_900099935.1_SDK90039.1:0.0545979760,GCA_900112335.1_SFC49569.1:0.0743612738)95:0.019486,GCA_900188335.1_SNS23219.1:0.0350656312)100:0.121552,GCA_000152825.2_ADM08624.1:0.2789281922)53:0.038202)52:0.016163)63:0.028523,((GCA_000154705.2_EDQ34397.1:0.0715186488,GCA_001293565.1_KPB01078.1:0.2724312872)99:0.038102,(GCA_001703635.1_OCW59326.1:0.0801128283,GCA_002238045.1_OXT02557.1:0.1571244056)99:0.040314)100:0.150605)86:0.020865)60:0.016707,((((GCA_000148725.1_EFO31496.1:0.0884088268,GCA_001403915.1_CTQ47129.1:0.0940872427)94:0.041771,((GCA_900105595.1_SDU35155.1:0.1227021047,(GCA_002088295.1_ORE96551.1:0.1666724172,GCA_000600335.2_EYD76240.1:0.2880308024)78:0.027245)66:0.035152,(GCA_000192745.1_ADZ69337.1:0.0866071786,(GCA_001188555.1_KND19742.1:0.0045734467,GCA_002249885.1_OXS41700.1:0.0046140166)100:0.026214)100:0.140188)81:0.052579)39:0.029058,((GCA_900111545.1_SET25322.1:0.0000023635,GCA_900143155.1_SHN56473.1:0.0000023635)100:0.121320,(GCA_900106695.1_SDW18066.1:0.0510502666,GCA_900113695.1_SFJ03885.1:0.1023663924)100:0.126568)1:0.008686)36:0.021937,((GCA_001907205.1_OKL44060.1:0.0489502264,(GCA_900215505.1_SNY90967.1:0.0229446412,GCA_900115225.1_SFO50400.1:0.0833900519)100:0.049306)94:0.029872,(GCA_900110875.1_SER21283.1:0.0406369267,GCA_900114245.1_SFK56842.1:0.0347693058)100:0.058489)100:0.110739)77:0.029356)72:0.044194,((((((((GCA_000153725.1_EAU44448.1:0.0502852340,GCA_001975705.1_APZ54851.1:0.1242026738)97:0.031442,GCA_900102075.1_SDF01046.1:0.0365941293)96:0.013805,(GCA_001687105.1_ANT59135.1:0.0309429182,GCA_900116195.1_SFS38081.1:0.0396018930)100:0.077395)98:0.037009,GCA_900100085.1_SDJ37026.1:0.0399712884)98:0.035471,(GCA_001969385.1_APX24567.1:0.0000023635,GCA_900112435.1_SFB82827.1:0.0000023635)100:0.052711)98:0.044033,((GCA_000299575.1_EKE45196.1:0.1457254849,(GCA_000836695.1_KIQ69961.1:0.0710929166,GCA_900141735.1_SHJ12503.1:0.0306032695)100:0.039190)96:0.028338,GCA_000153305.1_EAR49407.1:0.1396498149)99:0.085050)76:0.036703,GCA_002210095.1_OWU74705.1:0.1887227254)56:0.030223,(((GCA_000153725.1_EAU46933.1:0.0788392717,(GCA_001969385.1_APX23808.1:0.0000026158,GCA_900112435.1_SFD28509.1:0.0000021453)100:0.072846)93:0.034642,(GCA_001975705.1_APZ53814.1:0.0645100552,(((GCA_001687105.1_ANT62363.1:0.0134667600,GCA_900116195.1_SFS79747.1:0.0427146432)100:0.052955,((GCA_001458375.1_CUH82429.1:0.0844112740,(GCA_900095785.1_SCM68801.1:0.0000023635,GCA_900115865.1_SFQ41315.1:0.0000023635)100:0.141410)100:0.070361,(GCA_000740775.1_KFI24143.1:0.0157544868,GCA_000740795.1_KFI24554.1:0.0655034159)100:0.211078)99:0.030890)99:0.048201,GCA_000442255.1_EPX79485.1:0.1920233036)94:0.039847)88:0.021204)74:0.017372,(GCA_900184935.1_SMX34371.1:0.1363649500,GCA_000148725.1_EFO29852.1:0.1591574694)80:0.038571)81:0.027468)24:0.018218)70:0.016435,(GCA_900177545.1_SMH45569.1:0.0626470016,((GCA_001908835.1_APO86908.1:0.0841719249,GCA_000444995.1_AGT07819.1:0.1906582144)99:0.076419,(GCA_000152805.1_EAQ13531.1:0.1871513187,GCA_900177545.1_SMH58328.1:0.1073739936)100:0.128493)95:0.031054)83:0.023267)58:0.008433,(((((GCA_000012905.2_ABA80877.1:0.1248058836,GCA_000021865.1_ADE85576.1:0.0434142151)100:0.069536,(((GCA_000714535.1_KEO51588.1:0.0652778369,GCA_000715505.1_KEP69916.1:0.0979222415)99:0.019019,GCA_000714535.1_KEO51791.1:0.0671634698)99:0.035804,GCA_000299875.1_EKE70474.1:0.1196946391)100:0.017316)97:0.034354,(GCA_000442315.1_EPX86315.1:0.1570519573,GCA_001620265.1_AMY67476.1:0.1458175918)100:0.059754)96:0.022320,(((((GCA_000600975.2_EYD72425.1:0.0997725452,GCA_900115595.1_SFP56709.1:0.2081399515)96:0.028658,(GCA_900113405.1_SFG13917.1:0.0000024661,GCA_900172315.1_SLN14765.1:0.0000027177)100:0.164810)57:0.033577,(GCA_900110115.1_SEN68338.1:0.0000029334,GCA_900141995.1_SHJ66253.1:0.0000020542)100:0.168999)83:0.036569,((GCA_000521865.1_ETX28363.1:0.1184899506,GCA_900115815.1_SFQ54644.1:0.1685677661)98:0.054566,(GCA_900095785.1_SCM68449.1:0.0000021688,GCA_900115865.1_SFQ24564.1:0.0000027615)100:0.137453)94:0.035855)47:0.021485,GCA_900102905.1_SDK55380.1:0.2181364345)84:0.038445)81:0.025066,GCA_000671395.1_KCV82428.1:0.1538079258)64:0.024499)80:0.016362,(GCA_001305615.1_ALG90585.1:0.0502056338,GCA_001305615.1_ALG91945.1:0.0521754267)100:0.108799)86:0.007093,((GCA_001548075.1_BAQ68554.1:0.0048707996,GCA_001633165.1_ANB35305.1:0.0000028313)100:0.061925,GCA_900106675.1_SDX30460.1:0.1035356458)100:0.037497)92:0.048137,(((((((GCA_000012905.2_ABA79119.1:0.0824836650,GCA_001620265.1_AMY69041.1:0.2162279658)81:0.021091,(GCA_900110135.1_SEM84443.1:0.0669187764,(GCA_001517585.1_CUX82451.1:0.2882174903,GCA_900107025.1_SDX51538.1:0.1202411994)99:0.130493)87:0.028087)91:0.023753,GCA_900172375.1_SLN66077.1:0.1453453885)66:0.025678,((GCA_000223375.1_AEM41513.1:0.0000023635,GCA_001399515.1_ALJ81638.1:0.0000023635)100:0.103739,GCA_900109955.1_SEW07981.1:0.2353854158)93:0.066540)92:0.026044,(((GCA_000161835.1_EET49799.1:0.1629438323,((GCA_000590925.1_AHM04801.1:0.0576744721,GCA_001307765.1_KPN63790.1:0.4365939473)86:0.038159,GCA_900184935.1_SMX42674.1:0.0789160711)78:0.025293)64:0.008474,((GCA_900172235.1_SLN11269.1:0.0803755030,(GCA_000018145.1_ABV93484.1:0.2496733545,GCA_001247715.1_KNX42380.1:0.4166575233)85:0.068949)70:0.035027,(GCA_000812665.2_AML52443.1:0.0736474499,GCA_000024465.1_ADE39126.1:0.5140449350)70:0.052809)64:0.026791)77:0.035595,GCA_001890925.1_OJI94094.1:0.1754086837)83:0.039057)90:0.043438,(((((((((((((((((GCA_000021865.1_ADE85890.1:0.0714625648,(GCA_000740785.1_KFI26531.1:0.2141444474,GCA_900110025.1_SEM81635.1:0.0895969526)100:0.059268)99:0.048586,GCA_000442255.1_EPX78496.1:0.0866378553)97:0.027172,GCA_900114485.1_SFK70314.1:0.1567072147)98:0.018919,GCA_900184815.1_SMX22258.1:0.0914103943)98:0.050446,GCA_900172355.1_SLN16514.1:0.0768505465)81:0.023334,GCA_900116005.1_SFR04003.1:0.1375785604)80:0.022434,((GCA_000299875.1_EKE72886.1:0.0736941513,GCA_900114135.1_SFJ13194.1:0.1472984843)100:0.030147,(GCA_900109555.1_SEK17907.1:0.0000023635,GCA_900172305.1_SLN19482.1:0.0000023635)100:0.094627)87:0.019818)70:0.022873,((GCA_000169415.1_EBA05972.1:0.0538645647,GCA_001458375.1_CUH77109.1:0.0845115723)100:0.019127,((GCA_900184945.1_SMX35934.1:0.1439413844,((GCA_001038505.1_KMK67412.1:0.1093233328,GCA_900111875.1_SFA79087.1:0.1740273574)79:0.039650,GCA_900188035.1_SNR57496.1:0.0876058128)80:0.038776)94:0.028380,GCA_000203895.1_ABL72529.1:0.1353367748)92:0.037505)91:0.034357)82:0.027669,GCA_001482405.1_KUF11847.1:0.1008101480)10:0.017431,(((GCA_000155735.2_AGI71359.1:0.1018025653,GCA_001187845.1_AKS46241.1:0.0683511607)100:0.080844,(GCA_002237555.1_ASP21561.1:0.0184925748,GCA_900188425.1_SNR97566.1:0.0153878452)100:0.045584)30:0.030253,(GCA_000442275.2_EPX80199.1:0.0434865727,GCA_900111945.1_SFR51469.1:0.0222055466)100:0.135643)4:0.001789)9:0.008655,(GCA_001046955.1_AKO97122.1:0.0000020028,GCA_900109145.1_SEJ13912.1:0.0000025405)100:0.110833)85:0.036611,(((GCA_002115725.1_OSQ58869.1:0.0157268282,GCA_002115805.1_OSQ49328.1:0.0559121958)85:0.027432,(GCA_001403795.1_CTQ50893.1:0.0756796803,GCA_900109285.1_SEL26086.1:0.0756002597)100:0.065076)92:0.024722,GCA_000738435.1_AII87008.1:0.3096432033)50:0.024705)35:0.022155,((GCA_001205715.1_KNG95603.1:0.0951285265,GCA_900142295.1_SIN86700.1:0.1324669856)99:0.066738,(((GCA_001404155.1_CRK75658.1:0.0000023635,GCA_900114125.1_SFJ31000.1:0.0000022464)100:0.138959,(GCA_000814025.1_KIC49291.1:0.0110056950,GCA_001969365.1_APX13711.1:0.0422953715)100:0.138914)98:0.042279,GCA_900172275.1_SLN12130.1:0.0972610164)97:0.032896)81:0.038136)12:0.010355,((GCA_002211155.1_OWV60166.1:0.0000022108,GCA_002211205.1_OWV66708.1:0.0095647976)92:0.004728,(GCA_002211225.1_OWV50270.1:0.0000023635,GCA_900101505.1_SDC06438.1:0.0000023635)87:0.000002)98:0.063457)42:0.043531,(GCA_001404155.1_CRK76432.1:0.0000023635,GCA_900114125.1_SFJ85946.1:0.0000021156)100:0.167728)52:0.031815,GCA_000647975.1_KAJ56230.1:0.0764923921)28:0.022740,(GCA_000765015.1_KGK79977.1:0.0089764112,GCA_900141945.1_SHI80450.1:0.0052241544)100:0.232902)88:0.017502)91:0.037100,(GCA_900107235.1_SDY27117.1:0.2404088517,(GCA_000152725.1_EAQ01479.1:0.4478815077,GCA_900172385.1_SLN27149.1:0.2166279829)99:0.087838)97:0.067766)29:0.022796)99:0.070886,(((((GCA_000016285.1_ACM37620.1:0.1458091041,(GCA_000722615.1_KEQ06571.1:0.0000023635,GCA_000722625.1_KEQ09727.1:0.0000023635)100:0.107736)99:0.058988,(GCA_001267455.1_KOC72932.1:0.0146644535,GCA_001652565.1_ANH05231.1:0.0194848624)100:0.090892)86:0.025219,(GCA_000325745.1_AGA65210.1:0.3462656490,GCA_000496595.1_AHA27407.1:0.4214620103)100:0.208102)90:0.053004,((GCA_001578105.1_AMM85453.1:0.0506576903,GCA_002043005.1_AQZ53059.1:0.0531333482)100:0.161528,GCA_000179775.1_EFL88919.1:0.3655443075)89:0.064561)99:0.085220,((((((((GCA_000011965.2_AAV94007.1:0.1687925409,(GCA_900142085.1_SHI61743.1:0.2182189015,GCA_900172225.1_SLN19555.1:0.3687964379)96:0.056892)96:0.075770,(((GCA_000203975.3_KID07575.1:0.0832570496,GCA_000511355.1_AHC99941.1:0.0663885911)100:0.078706,GCA_001678945.1_ANP37850.1:0.2209522110)100:0.105749,(GCA_000511385.1_AHD08463.1:0.0604491395,(GCA_001258055.1_CRL16486.1:0.0000023635,GCA_900113345.1_SFH17627.1:0.0000023635)100:0.099597)100:0.063597)99:0.050547)96:0.077706,(GCA_900102795.1_SCZ67987.1:0.1712389133,GCA_900129685.1_SHH79223.1:0.1952656097)14:0.035046)13:0.017978,GCA_000376545.2_ANP39498.1:0.1795853834)84:0.040352,(GCA_900109035.1_SEK05966.1:0.2810186475,(GCA_001458175.1_CUH54139.1:0.0478404653,GCA_900114415.1_SFL35359.1:0.1420037141)100:0.212584)64:0.034863)54:0.050776,((GCA_000014045.1_ABG32406.1:0.0554337989,GCA_000154785.2_AEI93555.1:0.0361398172)100:0.409156,(GCA_001981245.1_APX88969.1:0.3566483331,GCA_000172095.1_EDQ05528.1:0.4270276362)38:0.085854)84:0.080089)100:0.249648,(GCA_000152605.1_EAP84100.1:0.3588824954,GCA_000622405.1_KIN66588.1:0.3379172858)100:0.239444)95:0.061478,GCA_900116455.1_SFU19932.1:0.6648112333)100:0.131117)94:0.028264)98:0.055218,((GCA_000496075.1_ESR23672.1:0.2464339636,(GCA_900104485.1_SDB02704.1:0.2501339510,(((((GCA_000010725.1_BAI71609.1:0.0080868326,GCA_000010725.1_BAI74967.1:0.0358554785)100:0.027307,(GCA_000632475.2_AIB11328.1:0.0000025192,GCA_000632475.2_AIB16254.1:0.0239956933)100:0.044671)100:0.094500,(GCA_000576635.1_EWY36349.1:0.0387321682,GCA_000936425.1_KJB93227.1:0.0429025826)100:0.082678)97:0.045938,(GCA_000016185.1_ACI99214.1:0.1265221510,((GCA_000767795.1_KGM33480.1:0.0294791010,GCA_002195995.1_OWJ64417.1:0.0148810319)100:0.170607,(GCA_000226315.1_AEP09488.1:0.0070998846,GCA_000348745.1_AGH97935.1:0.0162418758)100:0.295269)67:0.051266)57:0.016342)78:0.058566,(GCA_000730165.2_ASG21045.1:0.0864923342,GCA_002251795.1_OYQ32808.1:0.1518877454)93:0.044467)100:0.253589)100:0.062209)99:0.092685,((((((((((GCA_000013085.1_ABC21027.1:0.1723395756,GCA_000284415.2_CCG07605.1:0.2026875495)100:0.099424,(GCA_000315795.1_EKV28057.1:0.1816604042,(GCA_001611975.1_AMW34162.1:0.1864178462,GCA_900156605.1_SIT08276.1:0.1967729468)100:0.173166)98:0.042903)74:0.036012,GCA_900100455.1_SDH49380.1:0.3168701294)77:0.062816,GCA_900101965.1_SDE94528.1:0.3368620733)81:0.062129,(GCA_900177295.1_SMF32820.1:0.0000023635,GCA_900188055.1_SNR69023.1:0.0000023635)100:0.487008)93:0.070681,(((GCA_000828475.1_BAQ17102.1:0.0737453150,GCA_001723285.1_ODR98793.1:0.0721357650)100:0.197913,GCA_001708935.1_ODA68930.1:0.2958725536)100:0.344823,((GCA_900100655.1_SDF54393.1:0.7587386210,(((((((((((GCA_000011965.2_AAV94180.1:0.2422355439,(GCA_900172225.1_SLN53876.1:0.2202712739,GCA_900109035.1_SEI69632.1:0.3737159361)100:0.079272)100:0.154074,GCA_001678945.1_ANP38709.1:0.2606881229)53:0.032652,(GCA_000203975.3_KID08519.1:0.0537236073,GCA_000511355.1_AHD01674.1:0.0566277876)100:0.186404)95:0.085382,(GCA_900102795.1_SCZ50820.1:0.3459421401,GCA_900116455.1_SFU19879.1:0.4589046215)82:0.079371)83:0.060649,GCA_000376545.2_ANP41383.1:0.4309690209)83:0.068432,(GCA_000511385.1_AHD10686.1:0.2444915605,(GCA_001258055.1_CRL15559.1:0.0000023635,GCA_900113345.1_SFG48198.1:0.0000023635)100:0.188057)100:0.084807)100:0.260593,(((GCA_000148725.1_EFO30061.1:0.6783065430,(GCA_000158095.1_EEE43546.1:0.3381518540,GCA_001403915.1_CTQ44816.1:0.2359962998)100:0.117490)100:0.219730,((GCA_000521865.1_ETX28424.1:0.4293517220,(GCA_001038505.1_KMK67914.1:0.2913567613,GCA_900188035.1_SNR56462.1:0.1646756196)100:0.172943)100:0.163681,(GCA_900115815.1_SFQ35611.1:0.3932173551,(GCA_002115725.1_OSQ58311.1:0.1010304520,GCA_002115805.1_OSQ44558.1:0.0936752357)100:0.480596)100:0.136407)20:0.090607)67:0.060952,((((((GCA_000153725.1_EAU48041.1:0.2249649398,(GCA_900113405.1_SFG93166.1:0.0000023635,GCA_900172315.1_SLN45479.1:0.0000023635)100:0.230829)50:0.037850,GCA_900100085.1_SDI40900.1:0.2375028317)100:0.351853,GCA_900172275.1_SLN13509.1:0.5222030365)61:0.148496,((GCA_001687105.1_ANT63299.1:0.0694053171,GCA_900116195.1_SFS84260.1:0.0914943737)100:0.382325,GCA_900102075.1_SDF18892.1:0.8630273297)45:0.047841)97:0.067476,(GCA_000814025.1_KIC47707.1:0.1480311581,GCA_001969365.1_APX14016.1:0.1107509781)100:0.358436)100:0.159009,GCA_000622405.1_KIN68922.1:0.7157340762)99:0.104072)100:0.136596)100:0.159253,((((((((GCA_000152625.1_EAP77674.1:0.2485665487,GCA_900172295.1_SLN39048.1:0.1965687119)100:0.080718,GCA_001247715.1_KNX42882.1:0.3268542980)99:0.120351,(GCA_900156525.1_SIT78781.1:0.4010548646,GCA_900142295.1_SIN79664.1:0.4559299960)59:0.084275)92:0.060121,((GCA_000203895.1_ABL69169.1:0.1198301285,GCA_002109495.1_OSM02505.1:7.1848670249)45:0.228635,((GCA_001307765.1_KPN62830.1:0.3746291454,GCA_900109955.1_SEW37641.1:0.2665006335)62:0.194003,GCA_001890925.1_OJI94096.1:0.5218444390)56:0.104181)67:0.059526)60:0.056638,(((GCA_001458175.1_CUH52785.1:0.1850931195,GCA_900129685.1_SHH58352.1:0.3980011795)97:0.094378,GCA_900114415.1_SFL24687.1:0.1712595054)97:0.093044,(GCA_900142085.1_SHK06232.1:0.3351466107,GCA_900110425.1_SEO17910.1:0.2119666579)96:0.069913)99:0.088142)84:0.119644,GCA_900107355.1_SDY07009.1:0.5045087157)88:0.115165,(GCA_001046955.1_AKO97432.1:0.0000020368,GCA_900109145.1_SEJ79556.1:0.0115719720)100:0.533911)89:0.128007,GCA_000738435.1_AII85944.1:0.9515406709)51:0.047457)53:0.065498,(((GCA_000600335.2_EYD74262.1:0.3273688251,GCA_900176465.1_SMC93745.1:0.7350016890)100:0.129107,GCA_001981245.1_APX90926.1:0.5859655384)62:0.071209,GCA_000299575.1_EKE43284.1:0.4913083659)99:0.124082)70:0.104754,((GCA_000442275.2_EPX79439.1:0.0768127057,GCA_900111945.1_SFR46435.1:0.1592834020)100:0.584235,GCA_000161835.1_EET49668.1:0.7908700210)77:0.142884)94:0.104741,(((((GCA_000018145.1_ABV94418.1:0.4193291045,GCA_000590925.1_AHM03025.1:0.5584040416)97:0.172037,((GCA_000765015.1_KGK80784.1:0.0109281256,GCA_900141945.1_SHI35667.1:0.0045239040)100:0.367812,(GCA_001403795.1_CTQ48198.1:0.0744847370,GCA_900109285.1_SEK61915.1:0.1782778809)100:0.231000)100:0.276974)49:0.086828,((GCA_000714535.1_KEO55447.1:0.1239929002,GCA_000715505.1_KEP71370.1:0.1483093653)100:0.285551,(GCA_900110025.1_SEO12497.1:0.1825966289,GCA_900110135.1_SEN28076.1:0.3902696141)100:0.125948)98:0.121336)58:0.077369,(GCA_001517585.1_CUX79769.1:0.4345779928,GCA_900156815.1_SIS54007.1:0.4530513316)98:0.207641)25:0.037750,(GCA_000740775.1_KFI32765.1:0.0670452217,GCA_000740795.1_KFI27149.1:0.0321784450)100:0.320050)27:0.074864)100:1.121260)49:0.107996,((((((((GCA_000011345.1_BAC09018.1:0.0139296058,GCA_000505665.1_AHB87911.1:0.0000024323)100:0.206414,GCA_000018105.1_ABW29348.1:0.2816406793)100:0.120747,(((((GCA_000011385.1_BAC88471.1:0.1000191320,GCA_000484535.1_AGY57464.1:0.0661135875)100:0.247135,(GCA_002142475.1_BAS54223.1:0.2009348080,(GCA_000332215.1_ELS33700.1:0.1862099191,GCA_000317065.1_AFY68399.1:0.2927560075)98:0.061417)22:0.049044)8:0.047235,(((((((((((((GCA_000020025.1_ACC79223.1:0.0400188937,(GCA_000316575.1_AFY30551.1:0.0345987528,GCA_000317535.1_AFZ27398.1:0.0359052281)98:0.008543)100:0.042693,GCA_002368055.1_BAZ75102.1:0.0000028109)18:0.000002,GCA_002368295.1_BAZ00975.1:0.0000028537)36:0.004719,GCA_002368275.1_BAY90693.1:0.0000021281)96:0.022997,((GCA_000204075.1_ABA21936.1:0.0524868662,GCA_002367975.1_BAY14275.1:0.0090704896)9:0.009028,GCA_001298445.1_ALF52604.1:0.0000027826)59:0.024807)96:0.037215,((GCA_000169135.1_EAW44694.1:0.0222967669,GCA_002218065.1_GAX37432.1:0.0000027944)100:0.056887,(((((((GCA_000175835.1_EFA68129.1:0.0044340899,GCA_001432185.1_KRH95621.1:0.0000023635)100:0.008881,GCA_002368135.1_BAZ89065.1:0.0044525841)100:0.016153,GCA_000175855.1_EFA72325.1:0.0071065043)100:0.065028,GCA_002368075.1_BAZ81133.1:0.0661409493)100:0.047706,GCA_000196515.1_ADI63236.1:0.0000023695)98:0.022539,GCA_000317695.1_AFZ55870.1:0.0386074321)98:0.036405,(((GCA_000312705.1_AFW95219.1:0.0419751728,GCA_000789435.1_KHG42922.1:0.0000020591)86:0.018185,GCA_002368115.1_BAZ85131.1:0.0000021770)98:0.062643,GCA_000317435.1_AFZ02932.1:0.1080017990)90:0.025490)99:0.045330)9:0.021574)99:0.035342,(((GCA_000231365.2_EHC08846.1:0.0000023635,GCA_001904645.1_OKH14330.1:0.0000023635)100:0.038243,((GCA_000934435.1_KIY12504.1:0.0000023635,GCA_001990805.1_ONN60434.1:0.0000024127)100:0.017850,GCA_001275395.1_KOP24997.1:0.0050110189)100:0.016659)100:0.028223,((GCA_000316665.1_AFY53337.1:0.1452725018,GCA_001456025.1_KST62751.1:0.1761106203)97:0.037906,GCA_000350105.1_CCH66164.1:0.1731811004)100:0.062429)76:0.033196)94:0.040089,GCA_000828085.2_KIJ84331.1:0.0554690657)70:0.023646,(GCA_000346485.2_KYC36141.1:0.0157291283,GCA_000760695.2_KIE07728.1:0.0246081670)100:0.054524)100:0.060960,(GCA_000317555.1_AFZ32061.1:0.0000023635,GCA_001904655.1_OKH25425.1:0.0000023635)100:0.030787)98:0.023745,GCA_000317125.1_AFY90107.1:0.1318750077)95:0.031738,GCA_000952155.1_KJH70587.1:0.0620001888)100:0.070691,((GCA_000317495.1_AFZ13204.1:0.1394981423,GCA_001904725.1_OKH35590.1:0.0801488827)99:0.029698,GCA_000317145.1_AFY94578.1:0.2194180977)57:0.025172)58:0.053325)6:0.009047,((((((((((GCA_000012525.1_ABB57772.1:0.2131564809,(((GCA_000011465.1_CAE18482.1:0.1613579623,GCA_000760175.1_KGG13369.1:0.1765947167)100:0.084498,GCA_001182765.1_CRY90787.1:0.3002229810)100:0.145934,(GCA_000155635.1_EDY39183.1:0.0828611121,GCA_000316515.1_AFY29440.1:0.0882042707)100:0.110267)100:0.190543)98:0.092199,(((GCA_000284135.1_BAL30675.1:0.0219744238,GCA_000478825.2_AIE73346.1:0.0064903335)100:0.132689,(GCA_000317675.1_AFZ55129.1:0.1202522456,GCA_001904615.1_OKH17879.1:0.3442399276)66:0.050184)87:0.031902,GCA_000332035.1_ELR98919.1:0.1673782387)91:0.039808)53:0.031020,(GCA_000167195.1_EAM48496.1:0.0000023635,GCA_000235665.2_EHJ10253.1:0.0000023635)100:0.122550)56:0.025645,(GCA_000297435.1_CCI33980.1:0.0043808050,GCA_000312205.1_CCI05723.1:0.0194711732)100:0.073899)91:0.052146,GCA_000021825.1_ACK70643.1:0.0866785475)94:0.034023,((GCA_000473895.1_ERN41181.1:0.1743594880,(GCA_000317615.1_AFZ49981.1:0.0418037848,GCA_000317635.1_AFZ42940.1:0.0236842752)100:0.146052)100:0.051522,((GCA_000817775.1_KIF40954.1:0.1977193188,GCA_001904775.1_OKH44533.1:0.0820895150)100:0.039926,GCA_002075285.2_ASC72865.1:0.1316019311)100:0.127431)93:0.042179)65:0.046828,(GCA_000317025.1_AFY79521.1:0.0000020663,GCA_001904635.1_OKH23761.1:0.0089716716)100:0.067286)56:0.006996,(((GCA_000317575.1_AFZ33855.1:0.0168347135,GCA_002355455.1_BAU62774.1:0.0111757520)100:0.063447,(GCA_000332055.1_ELS01873.1:0.1768019923,GCA_002368355.1_BAZ45266.1:0.1525600517)100:0.153406)100:0.082656,((GCA_001548095.1_BAQ62070.1:0.0344804202,GCA_001548115.1_BAQ65876.1:0.0528183569)100:0.074798,GCA_001747005.1_OEJ78752.1:0.0783956195)100:0.047827)95:0.048471)55:0.040366,((GCA_000317515.1_AFZ17908.1:0.1367438771,GCA_000155555.1_EDX77136.1:0.1585596075)94:0.034044,(GCA_000211815.1_EGJ33840.1:0.0133801822,GCA_001942495.1_OLT63143.1:0.0095405855)100:0.186335)57:0.030255)73:0.026936,((((((GCA_000014265.1_ABG53048.1:0.0536327558,GCA_002260545.1_OZH54441.1:0.0265192643)100:0.078482,GCA_000317105.1_AFY80343.1:0.1095299399)91:0.034881,(GCA_000317045.1_AFY67125.1:0.0684544579,(GCA_001637395.1_OAB63056.1:0.1233840208,GCA_001276715.1_KOR37650.1:0.1854777975)99:0.071811)93:0.030929)88:0.024846,(GCA_001746915.1_OEJ73789.1:0.1130572730,(GCA_000176895.2_CCE16669.1:0.0000023635,GCA_000307915.1_EKD06616.1:0.0044828030)100:0.218503)63:0.044619)61:0.037318,((GCA_000478195.2_ERT05629.1:0.0580339578,(GCA_000972705.2_KMW70720.1:0.0000022944,GCA_000972705.2_KMW70758.1:0.0000024773)100:0.071956)100:0.077380,(GCA_000710505.1_KEI65516.1:0.0456600984,GCA_900009265.1_CUR17238.1:0.0246317914)100:0.160105)64:0.046107)64:0.046023,(GCA_000180455.1_CBN58889.1:0.0987718347,((GCA_000214075.2_EGK86134.1:0.0037642328,GCA_000317475.1_AFZ09166.1:0.0230490166)100:0.049247,GCA_002412335.1_PCN55529.1:0.0390641697)100:0.105709)100:0.051742)72:0.061350)99:0.084891)16:0.054930,GCA_000775285.1_KGF73038.1:0.1945251614)15:0.032266)94:0.089607,GCA_001870225.1_APB34803.1:0.2809708737)100:0.392140,GCA_001765415.1_AOR38096.1:0.6818516852)99:0.119001,(GCA_000014865.1_ABK42971.1:0.3463581171,GCA_002109495.1_OSM06953.1:0.3381283443)100:0.507096)98:0.089486,(((GCA_000817775.1_KIF44193.1:1.0067615129,((GCA_000317555.1_AFZ28987.1:0.0076309879,GCA_001904655.1_OKH28421.1:0.0273397622)100:0.302517,GCA_000317635.1_AFZ44637.1:0.3839055299)100:0.413638)97:0.152426,(GCA_000317065.1_AFY69707.1:0.7695644821,((GCA_000017845.1_ACB51482.1:0.5716033052,(GCA_000155555.1_EDX75400.1:0.2473073720,GCA_000317515.1_AFZ21226.1:0.2716014033)91:0.065221)66:0.043984,(GCA_000478195.2_ERT05347.1:0.2936631691,((GCA_000169135.1_EAW43062.1:0.0240387763,GCA_002218065.1_GAX36722.1:0.0636124537)100:0.203988,GCA_900107235.1_SDY48727.1:1.0319867374)79:0.060922)79:0.087949)100:0.856891)99:0.090472)98:0.115823,((((GCA_000009985.1_BAE49316.1:0.1519854979,GCA_000513295.1_CDL00743.1:0.1884650498)100:0.134488,(GCA_000968135.1_CCQ73301.1:0.1486315583,GCA_001746755.1_OEJ68679.1:0.1826557084)100:0.090598)100:0.260944,(GCA_000155635.1_EDY39591.1:0.1354767204,GCA_000316515.1_AFY27884.1:0.2642457775)100:0.218863)100:0.394804,(((((((((((((((((GCA_000011345.1_BAC07596.1:0.0372756026,GCA_000505665.1_AHB89116.1:0.0244975803)100:0.275351,GCA_000317105.1_AFY84823.1:0.1090408053)95:0.051997,(((GCA_000176895.2_CCE15278.1:0.0000028277,GCA_000307915.1_EKD11010.1:0.0000020598)100:0.218161,(GCA_000478195.2_ERT09232.1:0.0766278123,GCA_000972705.2_KKD36853.1:0.0800529570)100:0.104787)100:0.067226,(GCA_000710505.1_KEI68219.1:0.0135108846,GCA_900009265.1_CUR09224.1:0.0098085027)100:0.149818)100:0.124167)89:0.064337,GCA_001276715.1_KOR35033.1:0.1191301109)75:0.035078,(GCA_000317125.1_AFY85946.1:0.0967817264,((GCA_000284135.1_BAL28782.1:0.0485128035,GCA_000478825.2_AIE75534.1:0.0465797626)100:0.177279,(GCA_000332035.1_ELR97506.1:0.2961557725,(GCA_000317145.1_AFY92349.1:0.2558220672,GCA_000473895.1_ERN42250.1:0.2308977869)99:0.053901)100:0.046094)100:0.127738)100:0.131349)44:0.007795,(GCA_000180455.1_CBN58980.1:0.1283566579,((GCA_000214075.2_EGK89473.1:0.0206167198,GCA_000317475.1_AFZ04670.1:0.0162616546)100:0.040327,GCA_002412335.1_PCN53796.1:0.0493244372)100:0.064010)100:0.075910)71:0.037574,((GCA_000484535.1_AGY57242.1:0.2257140629,GCA_000011385.1_BAC91266.1:0.2614755004)97:0.054194,GCA_002142475.1_BAS55673.1:0.2347868944)87:0.097712)81:0.033737,((((((((GCA_000020025.1_ACC78833.1:0.0803553590,GCA_000316575.1_AFY33267.1:0.0477795141)78:0.012131,(((((GCA_000312705.1_AFW95505.1:0.0139292843,GCA_000789435.1_KHG43141.1:0.0000020090)100:0.020767,GCA_002368115.1_BAZ84902.1:0.0071641206)100:0.072717,(GCA_002368075.1_BAZ82938.1:0.0317749231,(((GCA_000175835.1_EFA70597.1:0.0138762256,GCA_001432185.1_KRH95695.1:0.0091928249)98:0.004218,GCA_002368135.1_BAZ88589.1:0.0148559352)98:0.012906,GCA_000175855.1_EFA73408.1:0.0193932028)100:0.139443)100:0.061423)71:0.033876,GCA_000317695.1_AFZ56101.1:0.0309364320)100:0.047602,GCA_000317535.1_AFZ25519.1:0.0680951094)69:0.034051)77:0.021702,(GCA_000204075.1_ABA20119.1:0.0470796408,(GCA_000169135.1_EAW46344.1:0.0165300252,GCA_002218065.1_GAX36746.1:0.0378749664)100:0.077441)97:0.018796)98:0.020498,(GCA_001298445.1_ALF54144.1:0.0430663863,GCA_002367975.1_BAY17598.1:0.0586451115)100:0.035026)99:0.018529,((GCA_002368055.1_BAZ73735.1:0.0000023635,GCA_002368295.1_BAZ02344.1:0.0000023635)98:0.000003,GCA_002368275.1_BAY92481.1:0.0137651158)100:0.101606)99:0.058768,((GCA_000346485.2_KYC42253.1:0.0249600409,GCA_000760695.2_KIE06872.1:0.0000028194)100:0.060922,GCA_000828085.2_KIJ85392.1:0.0647884406)100:0.032624)97:0.022853,((GCA_000231365.2_EHC19606.1:0.0043112712,GCA_001904645.1_OKH11037.1:0.0000023635)100:0.032449,((GCA_000934435.1_KIY14945.1:0.0000021348,GCA_001990805.1_ONN62231.1:0.0000021728)100:0.029744,GCA_001275395.1_KOP28107.1:0.0111612434)100:0.009827)100:0.059063)99:0.038752,GCA_000317435.1_AFZ00842.1:0.1363060338)99:0.017189)72:0.036877,GCA_001870225.1_APB35215.1:0.3509345017)61:0.019787,((GCA_000014265.1_ABG52053.1:0.1121331808,GCA_002260545.1_OZH55774.1:0.0356665685)100:0.157247,((GCA_001456025.1_KST68707.1:0.0000023635,GCA_001456025.1_KST68720.1:0.0000023635)100:0.168685,GCA_000316665.1_AFY54553.1:0.1412566928)99:0.031548)63:0.020231)64:0.016048,(GCA_000817775.1_KIF39573.1:0.1271245254,GCA_002075285.2_ASC73575.1:0.1960962386)100:0.134185)99:0.109694,(((((GCA_000155555.1_EDX77224.1:0.0893826505,GCA_001746915.1_OEJ75298.1:0.1731817327)99:0.045853,GCA_000018105.1_ABW25991.1:0.2391907985)65:0.047487,(GCA_000317025.1_AFY79388.1:0.0086768833,GCA_001904635.1_OKH22807.1:0.0041857050)100:0.136878)61:0.025272,((GCA_000317575.1_AFZ34221.1:0.0317019857,GCA_002355455.1_BAU64625.1:0.0304122995)100:0.060670,(GCA_000332055.1_ELS01377.1:0.1843648655,GCA_002368355.1_BAZ43033.1:0.1755215648)100:0.088049)96:0.034045)59:0.016998,GCA_001904615.1_OKH17481.1:0.5172311982)45:0.017320)38:0.019611,(GCA_000211815.1_EGJ35695.1:0.1606514540,GCA_001942495.1_OLT61929.1:0.0000021913)100:0.176313)24:0.049281,(GCA_000317675.1_AFZ52248.1:0.2323985648,(GCA_001548095.1_BAQ61501.1:0.1147794849,GCA_001548115.1_BAQ65730.1:0.1288737466)99:0.097597)100:0.074665)28:0.024209,(((((GCA_000017845.1_ACB52960.1:0.0744314701,((GCA_000167195.1_EAM48302.1:0.0109649374,GCA_000235665.2_EHJ10573.1:0.0000023648)5:0.000003,GCA_000167195.1_EAM47958.1:0.3644066607)100:0.056985)100:0.064367,GCA_000025125.1_ADB94781.1:0.2927303547)100:0.083217,(GCA_000297435.1_CCI31933.1:0.0000023635,GCA_000312205.1_CCI06943.1:0.0000023635)100:0.234442)92:0.054659,GCA_000021825.1_ACK72164.1:0.1526123529)52:0.019266,GCA_001904725.1_OKH35422.1:0.1857423067)94:0.043175)99:0.211101,GCA_000012525.1_ABB56277.1:0.5853988784)47:0.099000,GCA_001637395.1_OAB63933.1:0.6308099866)95:0.072572)100:0.319894)98:0.118434)99:0.153326,((((((((((GCA_000011345.1_BAC09493.1:0.3717841049,GCA_000505665.1_AHB88585.1:0.0000027878)100:0.345845,(((GCA_000012525.1_ABB57969.1:0.4753932608,GCA_002109495.1_OSM05125.1:0.4483257237)97:0.067796,GCA_000828085.2_KIJ79665.1:0.3957753608)92:0.121572,((((((((((GCA_000014265.1_ABG52386.1:0.0949722917,(GCA_002260545.1_OZH52716.1:0.0000020665,GCA_002260545.1_OZH52717.1:0.0149049079)100:0.068375)100:0.101380,GCA_000346485.2_KYC34817.1:0.1001915011)46:0.024580,GCA_000204075.1_ABA23320.1:0.0983221459)44:0.012283,(GCA_000169135.1_EAW43825.1:0.0169524819,GCA_002218065.1_GAX37494.1:0.0339934860)100:0.028969)43:0.022198,GCA_000316575.1_AFY31490.1:0.0343103540)21:0.012102,GCA_002368275.1_BAY88666.1:0.0748939038)14:0.013296,((((GCA_000312705.1_AFW95814.1:0.0239117799,GCA_002368115.1_BAZ86076.1:0.0335547387)94:0.000003,GCA_000789435.1_KHG39626.1:0.0092820004)99:0.103155,GCA_000317695.1_AFZ60384.1:0.0518485299)99:0.053130,((GCA_000317435.1_AFZ03895.1:0.0840282027,(GCA_000317145.1_AFY94961.1:0.1495969504,GCA_002142475.1_BAS54810.1:0.1138552076)69:0.062337)65:0.038184,(GCA_002368075.1_BAZ82688.1:0.0410236498,(((GCA_000175835.1_EFA70463.1:0.0096019934,GCA_001432185.1_KRH96547.1:0.0191320818)98:0.009592,GCA_002368135.1_BAZ90421.1:0.0196409877)98:0.010467,GCA_000175855.1_EFA74209.1:0.0282830285)100:0.197769)98:0.044137)63:0.017850)95:0.055004)96:0.048437,GCA_000775285.1_KGF72236.1:0.2134808065)78:0.037925,GCA_000317125.1_AFY88316.1:0.1561167779)79:0.045320,(GCA_000817775.1_KIF42443.1:0.1482582605,GCA_001904775.1_OKH46893.1:0.2517861495)100:0.103488)99:0.069802)76:0.047219)75:0.067579,((GCA_000317675.1_AFZ52747.1:0.1206173505,(GCA_001548095.1_BAQ62622.1:0.1236302410,GCA_001548115.1_BAQ64253.1:0.1356677206)100:0.045854)40:0.030358,GCA_001747005.1_OEJ79033.1:0.1994299285)100:0.221017)77:0.069572,(GCA_001456025.1_KST67861.1:0.4051520420,GCA_000092285.1_ADG11036.1:0.6328415611)92:0.098234)84:0.083474,GCA_001618175.1_KZD12066.1:0.5105394713)73:0.039514,(((GCA_000300235.2_AJD50421.1:0.1114971642,GCA_000300275.1_EKF08672.1:0.1075815550)100:0.260786,(GCA_001746755.1_OEJ66753.1:0.3141597150,GCA_000014865.1_ABK45461.1:0.6652715521)100:0.192695)99:0.089229,(((GCA_000315795.1_EKV28577.1:0.3193064512,GCA_900102465.1_SDG02523.1:0.4742564256)91:0.108951,GCA_000968135.1_CCQ72083.1:0.3189263113)89:0.050511,((GCA_000982415.1_KKJ75317.1:0.0566234062,GCA_001026905.1_KLN59914.1:0.0359802421)100:0.299198,GCA_900093605.1_SCA55848.1:0.5217894470)100:0.211811)74:0.055947)93:0.057149)77:0.057481,((((GCA_000017645.1_ABS69184.1:0.1671476711,GCA_001741865.1_AOO81962.1:0.2080454579)26:0.043745,(GCA_000092925.1_ADH88606.1:0.1145675648,GCA_900100155.1_SCW55264.1:0.1090454112)100:0.057331)98:0.050722,GCA_000164635.1_EFH10667.1:0.1371979163)100:0.114744,((GCA_000164635.1_EFH10344.1:0.1154767984,(GCA_900101615.1_SDD95953.1:0.0649584071,GCA_900141905.1_SHJ58242.1:0.1114703704)100:0.102956)100:0.081767,GCA_001618955.1_KZD21219.1:0.3024103712)100:0.072152)100:0.422368)100:0.149798,((GCA_000011465.1_CAE19172.1:0.6418757696,GCA_001182765.1_CRY91648.1:0.1923656232)40:0.125864,(GCA_000155635.1_EDY38206.1:0.2592031433,GCA_000316515.1_AFY28606.1:0.2244805092)100:0.146763)100:0.259963)100:0.155250,(((((((((((((GCA_000011965.2_AAV97092.1:0.0979314289,(GCA_001258055.1_CRL16392.1:0.0000023635,GCA_900113345.1_SFH20604.1:0.0000023635)100:0.092385)92:0.027294,GCA_000376545.2_ANP41279.1:0.1254917817)79:0.030487,(GCA_900115815.1_SFQ29385.1:0.1421593838,GCA_900102795.1_SCZ70744.1:0.2453203437)82:0.008668)74:0.032774,((((((GCA_000014045.1_ABG31968.1:0.0146110610,GCA_000154785.2_AEI93679.1:0.0247757966)100:0.071074,(GCA_900109555.1_SEK54988.1:0.0000028944,GCA_900172305.1_SLN67736.1:0.0000023635)100:0.120850)81:0.029244,GCA_900109035.1_SEJ97811.1:0.1129499546)60:0.020379,(((GCA_000622405.1_KIN67386.1:0.0623428392,GCA_900172275.1_SLN45166.1:0.0592414685)85:0.022140,GCA_001187845.1_AKS47063.1:0.0544946123)87:0.013629,(GCA_001404155.1_CRK76486.1:0.0000027352,GCA_900114125.1_SFJ72694.1:0.0000022730)100:0.113996)97:0.021010)78:0.019502,(GCA_001890925.1_OJI94592.1:0.1010919592,GCA_900109955.1_SEW24287.1:0.1167364728)83:0.038673)99:0.044202,((((((((GCA_000152725.1_EAQ02319.1:0.0969504455,(GCA_900111545.1_SET49896.1:0.0000021140,GCA_900143155.1_SHN67115.1:0.0000023105)100:0.240874)35:0.035880,(((GCA_900113405.1_SFH31833.1:0.0000023635,GCA_900172315.1_SLN61462.1:0.0000021614)100:0.101100,((GCA_900172385.1_SLN61697.1:0.1889322790,(GCA_000836695.1_KIQ67504.1:0.0731782440,GCA_900115595.1_SFQ08528.1:0.1365727809)100:0.117087)98:0.032159,GCA_900106675.1_SDX22665.1:0.1541896896)100:0.033163)100:0.035558,GCA_900100005.1_SDI27089.1:0.1307204501)94:0.018757)34:0.025262,GCA_000590925.1_AHM05718.1:0.1244780070)80:0.016487,GCA_900172235.1_SLN19201.1:0.0686996501)79:0.020937,((GCA_001687105.1_ANT62404.1:0.0675346119,GCA_900116195.1_SFT22348.1:0.0499209612)100:0.058366,(GCA_002115725.1_OSQ62834.1:0.0604855517,GCA_002115805.1_OSQ47618.1:0.0165655333)100:0.120765)93:0.019504)70:0.014538,(((GCA_000714535.1_KEO56395.1:0.0778386349,GCA_900142295.1_SIN75708.1:0.1226261320)59:0.020444,((GCA_001908835.1_APO87001.1:0.0747782218,GCA_000715505.1_KEP70662.1:0.1035688465)69:0.013120,(GCA_900095785.1_SCM66726.1:0.0000027810,GCA_900115865.1_SFQ59389.1:0.0048417505)100:0.078489)66:0.020760)65:0.011501,((GCA_900177545.1_SMH57219.1:0.0976599829,(GCA_001969385.1_APX23216.1:0.0000025558,GCA_900112435.1_SFD50421.1:0.0000023635)100:0.126186)99:0.027087,GCA_900106695.1_SDX26998.1:0.1705310417)95:0.023713)78:0.011514)78:0.020709,(GCA_000172095.1_EDQ05672.1:0.0815999636,GCA_001678945.1_ANP35898.1:0.0786195040)84:0.023675)55:0.014391,(((GCA_000496075.1_ESR25065.1:0.1437147342,((GCA_000521865.1_ETX27053.1:0.0643070239,(GCA_900107025.1_SDX11525.1:0.0690151064,GCA_900107235.1_SDY06128.1:0.0816718378)67:0.015468)66:0.009931,GCA_001247715.1_KNX42316.1:0.1785809431)26:0.015261)84:0.052810,GCA_900111875.1_SFA95869.1:0.1373435215)51:0.008730,GCA_001247715.1_KNX41140.1:0.7227497483)40:0.003965)84:0.016242)98:0.042792)83:0.025554,(GCA_000169415.1_EBA09467.1:0.1170647711,(GCA_001482405.1_KUF08857.1:0.1006287479,((((GCA_002211155.1_OWV52709.1:0.0000029804,GCA_002211205.1_OWV56340.1:0.0000027978)93:0.000002,(GCA_002211225.1_OWV43057.1:0.0000021799,GCA_900101505.1_SDE02796.1:0.0000021836)100:0.004889)100:0.032496,(GCA_002237555.1_ASP21192.1:0.0607705398,GCA_900188425.1_SNS95401.1:0.0259620465)100:0.068478)100:0.017084,GCA_900184945.1_SMX36957.1:0.1525907526)100:0.061134)100:0.063156)94:0.053881)12:0.021315,(((GCA_000715505.1_KEP69287.1:0.0545484212,GCA_900172375.1_SLN28010.1:0.1182215537)100:0.107976,(GCA_000153725.1_EAU43743.1:0.0838510046,((GCA_001975705.1_APZ53371.1:0.0690659600,GCA_900102075.1_SDE69601.1:0.0999137026)89:0.011434,GCA_000442255.1_EPX82364.1:0.1882227528)96:0.017282)100:0.061718)90:0.045391,(GCA_001458375.1_CUH82555.1:0.1970896585,GCA_900116005.1_SFQ96660.1:0.2361879064)15:0.032578)17:0.023012)64:0.038016,GCA_900116455.1_SFT86579.1:0.2819005522)68:0.022735,(((GCA_900110775.1_SEQ69671.1:0.1116087126,((GCA_000814025.1_KIC51124.1:0.0457414659,GCA_001969365.1_APX12030.1:0.0565842121)100:0.075696,(GCA_001046955.1_AKO97925.1:0.0215367159,GCA_900109145.1_SEJ38906.1:0.0182815099)100:0.150026)100:0.045537)97:0.044449,((GCA_000152605.1_EAP84159.1:0.0964000705,(GCA_000155735.2_AGI73859.1:0.0700574686,GCA_000812665.2_AML53362.1:0.0232660183)100:0.072792)96:0.040588,GCA_000812665.2_AML50206.1:0.1758747291)100:0.101257)80:0.019992,GCA_001890925.1_OJI93979.1:0.2320279090)52:0.011740)42:0.024875,(GCA_001038505.1_KMK67612.1:0.2548023913,GCA_900188035.1_SNR27950.1:0.1449042401)99:0.114701)75:0.034411,((GCA_001307765.1_KPN62688.1:0.0999961139,GCA_900102795.1_SCZ71248.1:0.0834408215)100:0.044878,GCA_001458355.1_CUH67139.1:0.1421771209)100:0.090089)100:0.134287,GCA_000152805.1_EAQ12352.1:0.2541671438)97:0.061072,((((((GCA_000012905.2_ABA81659.1:0.1812614538,((GCA_900110115.1_SEN30691.1:0.0241793286,GCA_900141995.1_SHI70982.1:0.0062682452)100:0.328052,(GCA_001403795.1_CTQ50818.1:0.1219408071,GCA_900109285.1_SEL35756.1:0.2035372826)100:0.482551)99:0.133736)94:0.106857,((GCA_000740795.1_KFI25495.1:0.1812058588,GCA_900107585.1_SEA92226.1:0.4636671508)96:0.071439,(((((GCA_000740795.1_KFI26073.1:0.0268611984,GCA_000740785.1_KFI24684.1:0.2771816436)55:0.026565,(GCA_900172355.1_SLN74787.1:0.1157019711,(GCA_000765015.1_KGK78670.1:0.0047401698,GCA_900141945.1_SHJ32662.1:0.0000021665)100:0.188637)52:0.034745)36:0.015783,GCA_900156815.1_SIS60582.1:0.1157634822)39:0.039199,((GCA_900100085.1_SDI14797.1:0.1330124825,(GCA_000264455.2_AFK55886.1:0.0541835572,GCA_001601315.1_KYO52580.1:0.0788176471)100:0.226269)96:0.042623,(GCA_000021865.1_ADE85815.1:0.0000025591,GCA_000021865.1_ADE87342.1:0.0000024514)100:0.337422)30:0.026727)79:0.047993,GCA_001517585.1_CUX83947.1:0.1353856675)77:0.036927)11:0.020523)95:0.056179,GCA_900110025.1_SEM53236.1:0.1503522979)59:0.030834,(GCA_001620265.1_AMY70182.1:0.2481779102,GCA_002088295.1_ORE91731.1:0.2920921040)96:0.079622)67:0.043174,((GCA_000018145.1_ABV92996.1:0.2059020450,GCA_002210095.1_OWU71664.1:0.2452008642)91:0.077539,((GCA_900099935.1_SDI92737.1:0.0974935891,GCA_900188335.1_SNS86179.1:0.0486009464)100:0.069811,GCA_900112335.1_SFD09220.1:0.1847704238)100:0.055838)94:0.074441)12:0.000003,((((GCA_000299875.1_EKE70150.1:0.1058300012,GCA_900114135.1_SFJ80851.1:0.0826649262)100:0.096265,GCA_900184815.1_SMX22261.1:0.3072274261)91:0.058934,(GCA_001305615.1_ALG90075.1:0.1078264673,GCA_900184935.1_SMX34533.1:0.0702334617)100:0.076646)63:0.038991,(GCA_000647975.1_KAJ55606.1:0.2195996741,GCA_900113695.1_SFJ16473.1:0.3652178066)52:0.065222)47:0.052914)94:0.126713)82:0.034350,((GCA_000671395.1_KCV83797.1:0.2141092032,(GCA_001458175.1_CUH52209.1:0.0667274273,(GCA_900114415.1_SFL09678.1:0.0622289775,GCA_900142085.1_SHK14779.1:0.1989094829)93:0.085037)100:0.151132)100:0.135298,(GCA_900129685.1_SHH59998.1:0.2312514148,GCA_900110425.1_SEO92284.1:0.4408341448)100:0.133289)100:0.171338)100:0.234764)100:0.663183,(((((GCA_000148725.1_EFO30224.1:0.0418771125,GCA_001403915.1_CTQ43611.1:0.0420277838)100:0.019863,GCA_000158095.1_EEE47659.1:0.0190953570)100:0.145635,GCA_900093605.1_SCA57002.1:0.1577917629)100:0.425741,GCA_001982645.1_ONG40656.1:0.6181464271)100:1.144330,GCA_000014865.1_ABK44899.1:2.1714778930)100:0.336251)100:0.181155)100:0.180207)97:0.196689)85:0.044238)71:0.058144,(((((((GCA_000011685.1_AAW60286.1:0.1038264673,GCA_000234355.2_EHH67479.1:0.1303818499)91:0.062053,((((GCA_000617865.1_GAJ29436.1:0.1647229736,GCA_002005465.1_AQS86912.1:0.1263269582)99:0.072949,(GCA_000724025.1_CDG40933.1:0.0000022056,GCA_001547995.1_BAT20706.1:0.0000021395)100:0.059047)88:0.037779,(GCA_001787335.1_AOX15905.1:0.0000025593,GCA_001787355.1_AOX20996.1:0.0045225565)100:0.106986)100:0.084026,GCA_000963885.1_GAN52697.1:0.1963603874)84:0.030208)86:0.040682,((GCA_000021325.1_ACI50313.1:0.1297365112,((GCA_000182745.1_BAK84876.1:0.0045435418,GCA_000208635.2_EGG76138.1:0.0046958346)92:0.020032,GCA_000964505.1_GAN99622.1:0.0355957247)99:0.119866)97:0.055698,(GCA_002005445.1_AQS83749.1:0.1112708046,GCA_002173735.1_ARW47577.1:0.1285658736)100:0.056492)100:0.077321)91:0.071961,(GCA_000723565.1_CDG33003.1:0.0083353432,GCA_002003665.1_OOL18865.1:0.0301312378)100:0.253800)100:0.088041,(GCA_000231445.2_EHD13047.1:0.0000023635,GCA_002153535.1_OUI77692.1:0.0000021279)100:0.469050)100:0.086558,(((GCA_000014285.2_ABI61209.1:0.0079049633,GCA_000576085.2_AHJ62072.1:0.0043316390)100:0.126848,GCA_000964365.1_GAN76021.1:0.2215923449)100:0.073258,((GCA_000016725.1_ABQ30432.1:0.0000023635,GCA_000202835.1_BAJ80609.1:0.0000023635)100:0.193650,(GCA_000306035.1_EKN01217.1:0.0564742107,GCA_000964385.1_GAN80800.1:0.0795606407)100:0.078761)100:0.088301)100:0.055825)100:0.086695,(GCA_000164635.1_EFH10766.1:0.1631673317,((GCA_900101615.1_SDC54605.1:0.0000023635,GCA_900104205.1_SDB42649.1:0.0000023635)100:0.107916,GCA_900141905.1_SHJ64558.1:0.0846371757)100:0.093729)100:0.078241)100:0.245295)70:0.061529,((GCA_000294655.1_CCG41689.1:0.0222561887,GCA_900108475.1_SEH27800.1:0.0495863752)100:0.394013,((((GCA_000982415.1_KKJ77967.1:0.0074738839,GCA_001026905.1_KLN62496.1:0.0121997965)100:0.301706,(GCA_000982415.1_KKJ76281.1:0.0129641320,GCA_001026905.1_KLN62120.1:0.0155089164)100:0.623142)99:0.087619,GCA_900093605.1_SCA56788.1:0.4997830180)90:0.087942,(GCA_000300235.2_AJD51537.1:0.0412877166,GCA_000300275.1_EKF07275.1:0.0575499539)100:0.289694)84:0.043342)62:0.101902)85:0.040757,(((((GCA_000963705.1_KJV09742.1:0.0578765365,GCA_002251735.1_OYQ16836.1:0.0606886018)100:0.234395,((GCA_000299935.1_EKE77380.1:0.0406599964,GCA_001618175.1_KZD03536.1:0.0773593192)100:0.201446,((GCA_000319385.1_AFX99622.1:0.1174186627,GCA_000510265.1_AHC73971.1:0.0616944679)100:0.313058,GCA_900102465.1_SDF24502.1:0.0296385095)100:0.230249)99:0.111340)98:0.070280,GCA_900172325.1_SLN73455.1:0.2782796596)84:0.052392,((GCA_000017565.1_ABS63721.1:0.2033634344,GCA_000739695.1_GAK46574.1:0.2429008158)100:0.124341,((GCA_001192655.1_GAO97532.1:0.4189165711,GCA_002117145.1_ARN84105.1:0.2501791502)100:0.106008,GCA_000742835.1_AIK96728.1:0.5842475548)99:0.136867)40:0.021416)47:0.027461,GCA_000689395.1_CDO58918.1:0.4322589257)73:0.057521)94:0.054217,(((GCA_900101935.1_SDE07616.1:0.3496543629,((((((((((((((GCA_000013005.1_ABC63134.1:0.0632846958,GCA_001281485.1_ALE16282.1:0.0680871732)100:0.052175,GCA_000715015.1_KEO91248.1:0.1169620753)100:0.058057,((GCA_001008165.2_AKH41419.1:0.0827780627,(GCA_001663175.1_ANK13443.1:0.0754000847,GCA_001677335.1_OBV11784.1:0.0358959495)100:0.100064)99:0.033256,(GCA_002218195.1_ASK87901.1:0.0790350050,GCA_900128895.1_SIO01782.1:0.0452872639)100:0.126501)99:0.043848)98:0.026325,(GCA_001304795.1_ALG61205.1:0.0000020428,GCA_001306275.1_KPM15366.1:0.0000028746)100:0.165877)98:0.041499,GCA_001028705.1_AKM09913.1:0.1537425245)86:0.023818,(GCA_000342165.1_EMD84257.1:0.1606160783,GCA_002211145.1_OWV33987.1:0.0919076450)91:0.054429)95:0.046250,GCA_001661675.2_ARU15672.1:0.1465551845)100:0.035777,GCA_000235975.2_EHJ58808.1:0.1372052058)100:0.173131,((GCA_000091125.1_BAI96144.1:0.0537533735,GCA_000147835.3_AEG48885.1:0.0074616088)100:0.305164,(GCA_000175255.2_AEH62503.1:0.0440188296,GCA_000218875.1_AEI37890.1:0.0226154655)100:0.441602)39:0.045825)35:0.045383,(GCA_001295965.1_KPF77224.1:0.0048348814,GCA_001713435.1_AOG01833.1:0.0000020646)100:0.166964)73:0.097462,GCA_000013985.1_ABF53033.1:0.1587674270)51:0.050349,GCA_001586395.2_KZB97156.1:0.2286443755)98:0.071598,(((GCA_000013325.1_ABD26407.1:0.0938208004,GCA_001610975.1_AMU95959.1:0.2022250313)100:0.025239,GCA_000016765.1_ABQ68960.1:0.0797499953)100:0.066494,(GCA_002355275.1_ATE63452.1:0.0000028604,GCA_002367875.1_PCE43671.1:0.0000020718)100:0.053785)100:0.072043)99:0.156451,GCA_002251755.1_OYQ27210.1:0.2989874165)100:0.205480)74:0.081975,((GCA_000166055.1_ADP69898.1:0.0198497202,GCA_000636015.1_KAI93295.1:0.0000027076)100:0.429136,((((((GCA_000008385.1_AAW70887.1:0.1978027738,GCA_000953315.1_CDR78872.1:0.0902015224)100:0.376689,(GCA_000022525.1_ACT69388.1:0.3815378396,GCA_000632985.1_AHX11356.1:0.2510128766)100:0.904677)16:0.082294,(((GCA_000026005.1_CAH57709.1:0.1864962831,GCA_000964755.1_KJV63515.1:0.1523625127)100:0.181797,GCA_000964795.1_KJV69390.1:0.4839503298)100:0.312368,(GCA_000011945.1_AAV87081.1:0.0947065978,GCA_000024505.1_ACZ48821.1:0.1373567392)100:1.046630)98:0.202447)56:0.144217,((GCA_000153525.1_EAS84731.1:0.0718674271,GCA_000155895.1_EDZ60936.1:0.1797458931)100:0.724755,(GCA_000010205.1_BAG39461.1:0.2368903712,GCA_000964595.1_KJV55859.1:0.1573574789)100:0.870766)83:0.176864)81:0.224128,(GCA_000815465.1_KIE05910.1:0.4856276344,GCA_000219355.1_AEI89374.1:0.9939315559)88:0.143904)100:0.279225,(GCA_900093605.1_SCA57963.1:1.2203624245,GCA_001982645.1_ONG38170.1:1.3327519262)99:0.473211)91:0.210791)83:0.114468)45:0.016056,(GCA_000264455.2_AFK52723.1:0.0076807513,GCA_001601315.1_KYO51218.1:0.0021862661)100:0.331111)67:0.036072)89:0.106896)54:0.055717)54:0.025420,((((GCA_000014745.1_ABI66883.1:0.0906732733,GCA_900103475.1_SDM80388.1:0.1481340979)100:0.078897,GCA_000152745.1_EAP90173.1:0.2130896803)100:0.278483,GCA_000024465.1_ADE40528.1:0.7600394700)93:0.116227,(((((((((((((((((GCA_000011965.2_AAV95464.1:0.0316780342,(GCA_000376545.2_ANP40670.1:0.1892351306,GCA_900102795.1_SCZ57237.1:0.2466649564)52:0.062589)50:0.028432,(GCA_000203975.3_KID10586.1:0.0070039650,GCA_000511355.1_AHD00811.1:0.0613133085)64:0.018156)44:0.023326,(GCA_900172225.1_SLN38783.1:0.0993308359,GCA_001678945.1_ANP35213.1:0.0960230719)69:0.033140)76:0.052487,(GCA_000511385.1_AHD09360.1:0.0747650161,(GCA_001258055.1_CRL14451.1:0.0000023635,GCA_900113345.1_SFG30671.1:0.0000025562)100:0.030204)100:0.126899)98:0.064912,GCA_900109035.1_SEJ04011.1:0.1404439338)98:0.049518,(GCA_002210095.1_OWU74704.1:0.2413331872,(GCA_900116455.1_SFT84481.1:0.1192533266,GCA_900156525.1_SIT75996.1:0.1523894235)100:0.056785)100:0.064649)63:0.052307,(((GCA_000014045.1_ABG32504.1:0.0133599597,GCA_000154785.2_AEI93441.1:0.0271924132)100:0.282569,(GCA_000814025.1_KIC49071.1:0.0254551292,GCA_001969365.1_APX11193.1:0.0348696440)100:0.092816)100:0.061452,(GCA_000152605.1_EAP84102.1:0.1987677803,(GCA_000172095.1_EDQ04152.1:0.1072851599,GCA_000622405.1_KIN66586.1:0.2157344999)100:0.100741)100:0.118988)100:0.046522)90:0.057703,GCA_000738435.1_AII87009.1:0.3872579541)72:0.075482,((((((GCA_000152625.1_EAP75096.1:0.1187028418,GCA_900172295.1_SLN09920.1:0.0734217299)83:0.033377,GCA_001247715.1_KNX42382.1:0.2499018958)97:0.044390,(GCA_900107355.1_SDY53131.1:0.1926608507,(((GCA_001458175.1_CUH53165.1:0.0465160780,GCA_900114415.1_SFL34309.1:0.0199832055)100:0.101969,GCA_900110425.1_SEO19338.1:0.2554798340)99:0.057462,(GCA_001307765.1_KPN63298.1:0.2370742552,GCA_900142085.1_SHJ29954.1:0.2325060068)78:0.015573)91:0.045574)95:0.045031)97:0.060324,((GCA_001458355.1_CUH62591.1:0.1204999167,GCA_900110775.1_SEP55813.1:0.0678536213)100:0.095998,GCA_900100005.1_SDH97317.1:0.1705841450)99:0.049647)94:0.062363,GCA_900129685.1_SHG59940.1:0.2060822571)75:0.055976,(GCA_000152805.1_EAQ13533.1:0.1370495933,GCA_900109955.1_SEW08009.1:0.2184965576)100:0.105256)68:0.020421)99:0.108588,(((((GCA_000152725.1_EAQ01481.1:0.0762697713,GCA_900172385.1_SLN27144.1:0.1014066558)100:0.082874,(GCA_002115725.1_OSQ58874.1:0.0360358884,GCA_002115805.1_OSQ49323.1:0.0198049615)100:0.063972)72:0.025609,(GCA_900115815.1_SFQ54627.1:0.1048196969,(((GCA_000169415.1_EBA07275.1:0.0685703234,(((((GCA_002211155.1_OWV60013.1:0.0000000000,GCA_002211225.1_OWV50118.1:0.0000000000):0.000000,GCA_900101505.1_SDC13170.1:0.0000000000):0.000002,GCA_002211205.1_OWV66857.1:0.0000025713)100:0.032805,(GCA_002237555.1_ASP21971.1:0.0270034912,GCA_900188425.1_SNS57073.1:0.0170398478)89:0.031192)89:0.029536,(GCA_900184945.1_SMX50854.1:0.0607140907,GCA_001482405.1_KUF11710.1:0.0950253491)100:0.035732)100:0.033111)100:0.060486,GCA_001458375.1_CUH77312.1:0.0921344596)100:0.070873,(((((GCA_000153725.1_EAU43781.1:0.0066068484,(GCA_001969385.1_APX24778.1:0.0000027316,GCA_900112435.1_SFC99512.1:0.0000028767)100:0.054534)99:0.027890,(GCA_900102075.1_SDE91346.1:0.0404906455,GCA_900100085.1_SDI73828.1:0.0874642918)99:0.031100)31:0.009171,GCA_001975705.1_APZ54801.1:0.0187560368)99:0.037931,GCA_000442255.1_EPX78419.1:0.1379349901)100:0.045202,(GCA_001687105.1_ANT58990.1:0.0280983564,GCA_900116195.1_SFS40986.1:0.0287885409)100:0.093819)100:0.060421)99:0.045965)96:0.025106)98:0.045638,(GCA_001046955.1_AKO97117.1:0.0034176568,GCA_900109145.1_SEJ13761.1:0.0006514848)100:0.067699)57:0.010675,GCA_001890925.1_OJI94093.1:0.1764616124)61:0.043805)97:0.045897,GCA_000671395.1_KCV83394.1:0.1179689703)55:0.023611,((GCA_000647975.1_KAJ54494.1:0.0963438518,GCA_000812665.2_AML52444.1:0.2011213611)41:0.032622,((((GCA_001205715.1_KNG95605.1:0.1220780888,GCA_900172235.1_SLN11231.1:0.0749434076)92:0.029926,((((GCA_900095785.1_SCM68447.1:0.0000023635,GCA_900115865.1_SFQ24511.1:0.0000022194)100:0.103264,GCA_900172375.1_SLN66098.1:0.1184072859)98:0.037144,(((GCA_000299875.1_EKE72885.1:0.0573847933,GCA_900114135.1_SFJ13230.1:0.1020244202)100:0.086401,(GCA_900109555.1_SEK17892.1:0.0000023635,GCA_900172305.1_SLN19513.1:0.0000023635)100:0.109804)100:0.042311,GCA_001908835.1_APO86907.1:0.1840326128)98:0.038497)93:0.017217,(GCA_000161835.1_EET47225.1:0.1075667819,((((GCA_000155735.2_AGI71360.1:0.1312589194,GCA_001187845.1_AKS46238.1:0.0628077004)100:0.041601,GCA_900172275.1_SLN12156.1:0.1038624365)100:0.063528,GCA_900142295.1_SIN86739.1:0.2061675755)100:0.081728,(GCA_001404155.1_CRK75657.1:0.0000023635,GCA_900114125.1_SFJ30965.1:0.0000028092)100:0.251898)96:0.019506)87:0.040837)84:0.011295)85:0.008321,(GCA_000442275.2_EPX80201.1:0.0000027913,GCA_900111945.1_SFR51437.1:0.0097977365)100:0.156761)81:0.021646,GCA_001981245.1_APX90720.1:0.2395692801)39:0.022558)43:0.025598)97:0.069154,GCA_000590925.1_AHM04805.1:0.1950730468)76:0.000003,(GCA_001305615.1_ALG90583.1:0.0882977146,GCA_900184935.1_SMX42671.1:0.0590628082)93:0.039701)91:0.024595,(GCA_000018145.1_ABV93482.1:0.0668291578,(GCA_000765015.1_KGK79976.1:0.0000023635,GCA_900141945.1_SHI80493.1:0.0000023635)100:0.211695)46:0.050652)39:0.022503,((((((GCA_000714535.1_KEO51590.1:0.0422872110,GCA_000715505.1_KEP69918.1:0.1113115389)70:0.032735,GCA_000740785.1_KFI26529.1:0.2180900357)99:0.069536,GCA_001620265.1_AMY69043.1:0.0899494972)96:0.031103,(GCA_900110025.1_SEM81557.1:0.0239901272,GCA_900110135.1_SEM84376.1:0.1809381073)96:0.043684)95:0.035257,(GCA_001517585.1_CUX83129.1:0.0898087280,GCA_001403795.1_CTQ50891.1:0.2734380062)52:0.040882)55:0.033388,((GCA_000740775.1_KFI33111.1:0.0044832474,GCA_000740795.1_KFI31683.1:0.0109233330)100:0.180117,GCA_900156815.1_SIS79176.1:0.1927633494)99:0.082076)46:0.024034)99:0.167425,(GCA_001458355.1_CUH64372.1:0.3205490795,GCA_001678945.1_ANP35296.1:0.2201594247)100:0.126175)100:0.308651)92:0.110172)99:0.091428,GCA_900199215.1_SNT75322.1:0.3458845301)99:0.087983)99:0.068683)100:0.142324);
