# Supplementary material for: Assessing the accuracy of phylogenetic rooting methods on prokaryotic gene families
Source: PLoS One. 2020 May 15;15(5):e0232950. doi: 10.1371/journal.pone.0232950 (PMC7228096; doi:10.1371/journal.pone.0232950)
Supplement: S2 Dataset — (ZIP) [file pone.0232950.s003.zip › EmpiricalDataset/GeneTrees_IQTree/000057.aln.treefile]

(GCA_000006905.1_AAK23872.1:0.0615792203,GCA_000092285.1_ADG10648.1:0.0397481603,((GCA_000175215.2_ADU14502.1:0.0649027330,GCA_000204015.1_EGF90522.1:0.0893426655)100:0.135790,((GCA_000017265.1_ACG78170.1:0.1813318956,((GCA_000144605.1_ADL01451.1:0.1219296050,GCA_002205555.1_ASD28089.1:0.1217785524)100:0.143366,((((GCA_000014745.1_ABI65693.1:0.1485082526,GCA_900103475.1_SDL90243.1:0.2275497281)100:0.094221,GCA_000152745.1_EAP91039.1:0.2588764916)100:0.223854,((GCA_000013025.1_ABI77070.1:0.0823532601,GCA_000685315.1_KCZ97713.1:0.0424139602)100:0.290893,GCA_000023785.1_ACT59385.1:0.5346381018)100:0.195728)78:0.082451,(((((((((((((GCA_000009985.1_BAE51665.1:0.1737748623,(GCA_000294655.1_CCG39888.1:0.0802963377,GCA_900108475.1_SEH33726.1:0.0362076692)100:0.152362)100:0.061286,GCA_000513295.1_CDK98088.1:0.2364471480)100:0.073974,((GCA_000013085.1_ABC22695.1:0.1484732941,GCA_000284415.2_CCG07170.1:0.2195018291)100:0.116221,GCA_000315795.1_EKV30802.1:0.2338987378)100:0.128950)95:0.068051,GCA_900156605.1_SIS38013.1:0.4060535849)15:0.042237,GCA_900100455.1_SDG44156.1:0.2486457915)5:0.026652,((((((GCA_000299935.1_EKE75268.1:0.1152020530,GCA_001618175.1_KZD07667.1:0.1145613767)97:0.144555,GCA_001746755.1_OEJ67993.1:0.4701040194)90:0.077832,((((GCA_000143145.1_ADJ23255.1:0.1694102459,GCA_000503895.1_AHB48834.1:0.1240991530)100:0.035045,(GCA_000981545.1_CPR21233.1:0.0127969333,GCA_900104305.1_SDP25487.1:0.0000024611)100:0.138982)100:0.192155,(GCA_000689395.1_CDO61019.1:0.2026119169,(GCA_000828475.1_BAQ17554.1:0.1233201573,GCA_001708935.1_ODA68473.1:0.2184417735)100:0.206066)100:0.111318)100:0.080776,GCA_900102465.1_SDG38692.1:0.4925928435)81:0.051381)60:0.027338,GCA_900100655.1_SDF71007.1:0.3595383979)56:0.030006,((GCA_000300235.2_AJD52195.1:0.1238619804,GCA_000300275.1_EKF07611.1:0.0892344315)100:0.212651,(GCA_900101935.1_SDD63966.1:0.1800838174,GCA_000024465.1_ADE38475.1:1.4514489083)93:0.151869)79:0.083306)54:0.038095,((GCA_900101965.1_SDE42674.1:0.2632768003,GCA_900172325.1_SLN54299.1:0.4132238691)92:0.070510,(GCA_001611975.1_AMW35276.1:0.2703911324,GCA_000024465.1_ADE38737.1:1.0081825449)99:0.125525)86:0.056868)66:0.099067)32:0.041432,(GCA_900177295.1_SMF69884.1:0.0000023314,GCA_900188055.1_SNS05182.1:0.0000020690)100:0.277150)39:0.024978,((((GCA_000010725.1_BAI72238.1:0.1220090575,GCA_000632475.2_AIB11961.1:0.1395046953)100:0.117261,(GCA_000016185.1_ACI97554.1:0.2311730868,(GCA_002251795.1_OYQ33509.1:0.1874382763,GCA_000730165.2_ASG20754.1:0.2772789744)100:0.104648)100:0.093283)99:0.082237,(GCA_000576635.1_EWY36832.1:0.0685677165,GCA_000936425.1_KJB93557.1:0.0737801450)100:0.248013)99:0.072168,(((((((((((((((((((((((GCA_000011965.2_AAV95417.1:0.0416120145,((GCA_000203975.3_KID10553.1:0.0612780439,GCA_000511355.1_AHD00781.1:0.0375562135)100:0.048431,GCA_000376545.2_ANP40638.1:0.0731702055)99:0.028756)97:0.021538,GCA_001458355.1_CUH62649.1:0.0937835326)94:0.028414,(((GCA_000511385.1_AHD09414.1:0.0482313979,(GCA_001258055.1_CRL14415.1:0.0000020502,GCA_900113345.1_SFG29169.1:0.0000021606)100:0.056610)99:0.047017,((((GCA_900102795.1_SCZ57455.1:0.1290769180,GCA_900129685.1_SHG36778.1:0.0647500635)76:0.032898,GCA_900142085.1_SHI88617.1:0.1489332239)74:0.030087,GCA_900114415.1_SFK58362.1:0.1575237874)69:0.022075,GCA_001458175.1_CUH53542.1:0.1335735898)79:0.050374)68:0.000002,GCA_001890925.1_OJI94173.1:0.3764461485)66:0.020532)64:0.028315,((((GCA_900100005.1_SDH98322.1:0.0642256966,GCA_001678945.1_ANP34966.1:0.1549033495)36:0.028756,(GCA_001046955.1_AKO97212.1:0.0000021090,GCA_900109145.1_SEJ56738.1:0.0000023077)100:0.124902)22:0.012369,((GCA_000152625.1_EAP76142.1:0.1040560188,GCA_900172295.1_SLN14838.1:0.0757971538)28:0.043781,(GCA_001247715.1_KNX41597.1:0.1643969574,(((GCA_000521865.1_ETX26624.1:0.0980273951,GCA_900115815.1_SFQ52262.1:0.1189958892)94:0.053078,GCA_900188035.1_SNR40894.1:0.1136406302)86:0.052359,((((((((GCA_000169415.1_EBA07332.1:0.2081226805,(GCA_002237555.1_ASP21422.1:0.0000026353,GCA_900188425.1_SNS00207.1:0.0071054786)100:0.049584)95:0.039302,GCA_900184945.1_SMX48412.1:0.0466765917)95:0.045542,(GCA_002211155.1_OWV60306.1:0.0000023969,(GCA_002211205.1_OWV66568.1:0.0000022383,(GCA_002211225.1_OWV50410.1:0.0000026249,GCA_900101505.1_SDC01225.1:0.0000026070)100:0.007152)99:0.007151)99:0.067731)95:0.055386,GCA_001482405.1_KUF12372.1:0.2235759891)85:0.064905,(((GCA_000299575.1_EKE43552.1:0.2759528803,(GCA_900113405.1_SFH23232.1:0.0000024523,GCA_900172315.1_SLN58407.1:0.0000024523)100:0.155985)100:0.066144,(GCA_900110115.1_SEM67427.1:0.0000023315,GCA_900141995.1_SHJ30926.1:0.0290782854)100:0.213777)100:0.096432,(GCA_000765015.1_KGK78940.1:0.0071613988,GCA_900141945.1_SHJ01968.1:0.0000028114)100:0.301701)43:0.050205)43:0.022377,(GCA_000442275.2_EPX78996.1:0.1103177058,GCA_900111945.1_SFR49135.1:0.0926071639)100:0.196459)30:0.015334,(GCA_900106675.1_SDW84411.1:0.1742000358,(GCA_900111875.1_SFA78740.1:0.1425263476,GCA_900116005.1_SFR04894.1:0.1891087543)100:0.086266)90:0.069172)43:0.019059,(GCA_001404155.1_CRK74028.1:0.0000028264,GCA_900114125.1_SFJ30155.1:0.0000028452)100:0.324719)64:0.033390)63:0.024253)19:0.034679)68:0.049335)5:0.018437,GCA_900110425.1_SEO95135.1:0.1842853467)10:0.030862)43:0.022510,((GCA_002115725.1_OSQ57346.1:0.0099271980,GCA_002115805.1_OSQ50791.1:0.0896639970)100:0.099960,GCA_001458375.1_CUH76883.1:0.2813413688)97:0.070700)8:0.002828,(GCA_900172225.1_SLN36585.1:0.0611440042,(GCA_000152605.1_EAP84562.1:0.1671734461,((GCA_000014045.1_ABG32712.1:0.0680561555,GCA_000154785.2_AEI94398.1:0.0406296097)100:0.132605,(GCA_000172095.1_EDQ04859.1:0.1582662263,GCA_000622405.1_KIN69326.1:0.1815315033)44:0.033424)35:0.047267)65:0.036850)32:0.028466)83:0.020809,((GCA_900110775.1_SEP56287.1:0.0940545763,GCA_900115595.1_SFP26661.1:0.1617650594)9:0.005981,((GCA_900116455.1_SFT83984.1:0.0851321321,(GCA_002210095.1_OWU74673.1:0.1091432247,GCA_900109035.1_SEK05070.1:0.1698547898)70:0.035671)66:0.018771,(GCA_900172355.1_SLN16239.1:0.1411787873,(GCA_000836695.1_KIQ68923.1:0.1349550785,GCA_900141735.1_SHI67989.1:0.1313354531)97:0.042954)98:0.068675)9:0.009703)71:0.036137)61:0.006631,((GCA_900095785.1_SCM68419.1:0.0072622518,GCA_900115865.1_SFQ23849.1:0.0000022518)100:0.038938,GCA_000738435.1_AII87034.1:0.2450156854)67:0.030603)75:0.034394,GCA_001205715.1_KNG92976.1:0.1572038085)41:0.000002,(((GCA_000155735.2_AGI72321.1:0.0620079838,GCA_001187845.1_AKS46207.1:0.0512830238)90:0.023700,GCA_900172275.1_SLN12828.1:0.1350704716)100:0.021290,((GCA_000161835.1_EET46364.1:0.1109358127,GCA_001038505.1_KMK67127.1:0.2196413981)70:0.066238,GCA_900109955.1_SEW22283.1:0.2247261588)67:0.032094)94:0.091233)71:0.055495,GCA_000018145.1_ABV93540.1:0.2048191955)53:0.007339,(GCA_001908835.1_APO86879.1:0.1086674431,(GCA_900114485.1_SFK69700.1:0.2266500975,GCA_001620265.1_AMY68684.1:0.4167532242)24:0.017990)25:0.063437)27:0.018953,GCA_001399515.1_ALJ82279.1:0.2531813838)72:0.017288,GCA_900172375.1_SLN65648.1:0.2794389991)59:0.019860,(((((GCA_000647975.1_KAJ54525.1:0.1773490973,((((GCA_001305615.1_ALG90553.1:0.0944574796,(GCA_001403795.1_CTQ50586.1:0.0792001037,GCA_900109285.1_SEK98118.1:0.1148821994)100:0.237832)96:0.050227,GCA_000812665.2_AML52470.1:0.4163885536)83:0.026363,(((((GCA_000153725.1_EAU46258.1:0.0476340524,(GCA_000442255.1_EPX78128.1:0.1206683537,((GCA_001687105.1_ANT59112.1:0.0608851798,GCA_900116195.1_SFS38607.1:0.0323182941)100:0.048379,GCA_900100085.1_SDI75491.1:0.0883966964)100:0.076260)99:0.094204)88:0.023484,GCA_001975705.1_APZ54617.1:0.1003475805)79:0.048406,(GCA_001969385.1_APX25040.1:0.0000021910,GCA_900112435.1_SFD12202.1:0.0000021737)100:0.053824)67:0.004235,GCA_900102075.1_SDE88324.1:0.0671615829)98:0.096244,(GCA_001548075.1_BAQ69571.1:0.0000022396,GCA_001633165.1_ANB34533.1:0.0000021612)100:0.173715)93:0.053578)85:0.029871,GCA_900184935.1_SMX42562.1:0.1013026820)63:0.025647)51:0.004339,(GCA_900184815.1_SMX22123.1:0.2112403244,GCA_000671395.1_KCV83419.1:0.1763962802)73:0.069777)56:0.017353,(GCA_000814025.1_KIC48572.1:0.0365801511,GCA_001969365.1_APX11681.1:0.0567288085)100:0.152238)51:0.023968,((GCA_000740775.1_KFI34159.1:0.0000026609,GCA_000740795.1_KFI31930.1:0.0197875183)100:0.245035,GCA_900142295.1_SIN97372.1:0.2372989607)76:0.044675)58:0.029771,GCA_900172235.1_SLN41099.1:0.0975599574)62:0.027143)66:0.083609,(GCA_000153305.1_EAR50973.1:0.1904491089,GCA_900107355.1_SDY54522.1:0.1959530724)40:0.045215)12:0.017910,((((GCA_000012905.2_ABA78152.1:0.1072300522,GCA_900110025.1_SEM93056.1:0.0830352686)98:0.071216,(GCA_900110135.1_SEN07521.1:0.1624504109,((GCA_000299875.1_EKE72846.1:0.0478578879,GCA_900114135.1_SFJ14608.1:0.0582092143)99:0.096817,(GCA_900109555.1_SEK17659.1:0.0000024523,GCA_900172305.1_SLN19878.1:0.0000024523)100:0.216592)100:0.199272)93:0.082685)78:0.000003,(GCA_900099935.1_SDK13783.1:0.1348753143,(GCA_900112335.1_SFB80033.1:0.1043460947,GCA_900188335.1_SNS77397.1:0.0571127366)91:0.034068)97:0.085623)94:0.046643,(((GCA_001517585.1_CUX79701.1:0.1428346331,GCA_900177545.1_SMH29909.1:0.1486505721)64:0.041179,GCA_900107025.1_SDX40238.1:0.1592573245)67:0.024611,(((GCA_000152805.1_EAQ11413.1:0.1382245512,(GCA_000714535.1_KEO56329.1:0.0226068887,GCA_000715505.1_KEP69266.1:0.1906254498)100:0.046843)100:0.059053,(GCA_000021865.1_ADE86087.1:0.1377577951,GCA_000740785.1_KFI24704.1:0.1327752600)98:0.093331)98:0.065722,(GCA_900156815.1_SIS79220.1:0.2841854887,GCA_001620265.1_AMY68683.1:0.1662683487)83:0.051456)82:0.046471)66:0.031279)64:0.049081)64:0.062369,GCA_001307765.1_KPN63153.1:0.2792186929)18:0.023762,((GCA_900156525.1_SIT84173.1:0.1562880572,GCA_000600975.2_EYD72456.1:0.2350801806)78:0.045062,GCA_900102905.1_SDK33695.1:0.1615910459)19:0.050700)73:0.067860,GCA_001981245.1_APX88788.1:0.2918801614)58:0.045088,(GCA_900107235.1_SDX98897.1:0.2896798902,(GCA_000203895.1_ABL70228.1:0.0775073420,GCA_000444995.1_AGT07868.1:0.2125507747)100:0.351658)68:0.071575)77:0.076896,(((GCA_900106695.1_SDW24638.1:0.2253791684,GCA_900113695.1_SFH97941.1:0.2041108504)100:0.169239,GCA_900107585.1_SEA75990.1:0.3084177160)73:0.068019,(GCA_900111545.1_SES98956.1:0.0000022636,GCA_900143155.1_SHN50806.1:0.0000025918)100:0.206722)86:0.101022)83:0.061315,(GCA_000264455.2_AFK53597.1:0.0255919498,GCA_001601315.1_KYO51898.1:0.0089178933)100:0.494132)43:0.040985)49:0.029475)73:0.034118,(((GCA_000739695.1_GAK44517.1:0.1807924608,(GCA_000982415.1_KKJ75509.1:0.0156175616,GCA_001026905.1_KLN61366.1:0.0313580922)100:0.306098)98:0.051322,GCA_900093605.1_SCA55047.1:0.3636729806)97:0.060365,(GCA_000767795.1_KGM31076.1:0.0149164267,GCA_002195995.1_OWJ64937.1:0.0000028001)100:0.295700)98:0.087562)80:0.027607,GCA_000017565.1_ABS64777.1:0.2603542424)77:0.070127,(((GCA_002005445.1_AQS86321.1:0.2675020080,(GCA_000231445.2_EHD14886.1:0.0000022979,GCA_002153535.1_OUI79418.1:0.0000021809)100:0.447896)94:0.123228,(((((((((GCA_000010525.1_BAF88205.1:0.1872469286,GCA_000017645.1_ABS69598.1:0.0685425091)100:0.198978,GCA_001676615.1_OCC01492.1:0.3897804925)62:0.037151,(((((GCA_000304315.1_CCJ08948.1:0.2106297535,(GCA_001644125.1_OAI27087.1:0.0452652646,GCA_001675455.1_OBS53841.1:0.0631194121)100:0.086062)100:0.091517,GCA_002117405.1_ARN80421.1:0.1420157768)100:0.078016,GCA_900187365.1_SNB71425.1:0.3343711044)100:0.100977,(GCA_000019845.1_ACB95084.1:0.2817088522,(GCA_000021745.1_ACK49477.1:0.1934280672,GCA_900114285.1_SFK27910.1:0.2219834112)100:0.125245)100:0.096819)100:0.037221,GCA_900104955.1_SEB76447.1:0.2928551337)100:0.081772)57:0.071254,(((GCA_001579845.1_AMN42360.1:0.2022684569,(GCA_002119765.1_ARQ01661.1:0.2024082910,GCA_002355335.1_BAT60296.1:0.3228291458)88:0.037836)100:0.072296,GCA_001426945.1_KQZ01012.1:0.3172560665)100:0.058191,((GCA_000092925.1_ADH89119.1:0.0832535544,GCA_900100155.1_SCW41779.1:0.1016338423)100:0.174911,(GCA_001402875.1_ALK09382.1:0.0000027573,GCA_001459775.1_CUU42045.1:0.0000028727)100:0.272761)86:0.075528)55:0.055497)35:0.009435,(((((GCA_000230555.1_AEQ51395.1:0.0786444241,GCA_900100665.1_SDG77768.1:0.0674123386)100:0.197698,(GCA_000743575.1_KFL27328.1:0.1226705172,GCA_000970435.1_KKB82797.1:0.0661140246)100:0.181170)100:0.187806,GCA_001305515.1_KPL55248.1:0.2194516892)96:0.104072,GCA_900102695.1_SCZ37547.1:0.4158044598)87:0.049655,(GCA_900104485.1_SDB13143.1:0.2229699341,GCA_900129325.1_SHF94993.1:0.1626777795)97:0.118713)98:0.122643)55:0.067887,((((GCA_000019945.1_ACB83304.1:0.2407836189,GCA_000022085.1_ACL60416.1:0.2516329489)100:0.231219,(GCA_001017175.1_KLK94910.1:0.0600840492,GCA_900102135.1_SCY83137.1:0.0000026929)100:0.195418)100:0.117916,(GCA_001271345.1_ALA18928.1:0.0056617140,GCA_001887265.1_APF37505.1:0.0207929592)100:0.241135)100:0.092851,(GCA_001741865.1_AOO84639.1:0.2030394127,GCA_900102525.1_SDG97497.1:0.1521554951)100:0.158699)100:0.172225)43:0.068528,GCA_000496075.1_ESR23490.1:0.4165144644)15:0.023872,GCA_000152825.2_ADM10336.1:1.8852519272)87:0.064646,(GCA_000166055.1_ADP69655.1:0.0078199199,GCA_000636015.1_KAI93751.1:0.0100632625)100:0.603117)61:0.075211)10:0.030419,(((((GCA_000014865.1_ABK43636.1:0.3219212474,GCA_002109495.1_OSM05355.1:0.3700712419)100:0.053617,GCA_001982645.1_ONG40104.1:0.7829018722)87:0.096344,GCA_001637395.1_OAB62755.1:0.9935826378)23:0.027865,((((((((((((GCA_000011345.1_BAC09023.1:0.0359505350,GCA_000505665.1_AHB87916.1:0.0740601653)100:0.253114,GCA_001870225.1_APB35168.1:0.2464086522)100:0.078629,GCA_000473895.1_ERN40715.1:0.4025321494)94:0.044244,((GCA_000478195.2_ERT03842.1:0.0000023602,GCA_000478195.2_ERT04622.1:0.0000027739)100:0.062851,GCA_000972705.2_KKD39628.1:0.0642436257)100:0.112893)75:0.042299,((((((((((GCA_000017845.1_ACB52235.1:0.0725538900,(GCA_000167195.1_EAM53214.1:0.0000021987,GCA_000235665.2_EHJ14883.1:0.0000022165)100:0.109914)100:0.141791,(GCA_000284135.1_BAL30062.1:0.0361912292,GCA_000478825.2_AIE73295.1:0.0276607466)100:0.363501)83:0.044983,(GCA_000317025.1_AFY76872.1:0.0138372835,GCA_001904635.1_OKH22036.1:0.0000027004)100:0.114173)76:0.041615,(GCA_000021825.1_ACK71123.1:0.0696404759,GCA_000317145.1_AFY95243.1:0.3159436267)28:0.065690)6:0.000003,GCA_000332055.1_ELS04942.1:0.2369107038)8:0.013995,(((GCA_000317575.1_AFZ33830.1:0.0254870590,GCA_002355455.1_BAU64842.1:0.0242976598)100:0.088924,GCA_002368355.1_BAZ45758.1:0.1746376138)63:0.046623,(GCA_000332035.1_ELR96825.1:0.2762167802,((GCA_000317675.1_AFZ53101.1:0.1891309136,(GCA_000153525.1_EAS84410.1:0.1403914997,GCA_000155895.1_EDZ60135.1:0.1703703092)100:0.664955)100:0.045367,((GCA_001548095.1_BAQ61706.1:0.1277583288,GCA_001548115.1_BAQ63807.1:0.1743733321)95:0.065826,GCA_001747005.1_OEJ77378.1:0.2215466440)100:0.090709)100:0.180193)99:0.107715)93:0.048581)98:0.069246,(GCA_000317495.1_AFZ14261.1:0.1546947641,(GCA_000317515.1_AFZ16667.1:0.1218915213,(GCA_000211815.1_EGJ34177.1:0.0312296927,GCA_001942495.1_OLT59264.1:0.0378308713)100:0.159777)100:0.057064)93:0.072188)47:0.008667,GCA_000155555.1_EDX76397.1:0.2194761888)86:0.016653,(GCA_002142475.1_BAS56586.1:0.1834294015,GCA_000018105.1_ABW26458.1:0.2060312485)27:0.055816)28:0.057921,(((((((((GCA_000020025.1_ACC80058.1:0.0772555143,((GCA_002368055.1_BAZ75387.1:0.0000024523,GCA_002368295.1_BAZ00690.1:0.0000024523)99:0.000319,GCA_002368275.1_BAY90527.1:0.0130024442)100:0.055490)90:0.022596,GCA_000316575.1_AFY36241.1:0.0563690594)88:0.022168,((GCA_000317535.1_AFZ24440.1:0.0507350897,(GCA_000196515.1_ADI66112.1:0.0560028296,(GCA_002368075.1_BAZ82512.1:0.0273458918,(GCA_000317695.1_AFZ60021.1:0.0696295209,(((GCA_000175835.1_EFA70875.1:0.0068510965,GCA_001432185.1_KRH98239.1:0.0000022817)100:0.013482,GCA_000175855.1_EFA71595.1:0.0079350386)100:0.008922,GCA_002368135.1_BAZ90259.1:0.0575375392)100:0.176425)71:0.017988)83:0.026545)100:0.044250)91:0.021507,(GCA_000312705.1_AFW93927.1:0.0065017240,(GCA_000789435.1_KHG39243.1:0.0291119652,GCA_002368115.1_BAZ87967.1:0.0436797860)100:0.008040)100:0.145096)93:0.031714)77:0.010469,((GCA_001298445.1_ALF53389.1:0.0442893826,GCA_002367975.1_BAY15766.1:0.0258360758)100:0.061639,((GCA_000169135.1_EAW42846.1:0.0000024523,GCA_000169135.1_EAW45158.1:0.0000021219)100:0.051716,GCA_002218065.1_GAX36672.1:0.0225145872)100:0.064005)92:0.013629)80:0.015571,(GCA_000204075.1_ABA22393.1:0.0973278541,GCA_000317435.1_AFZ02942.1:0.1723894321)44:0.000003)84:0.026886,(((GCA_000346485.2_KYC44024.1:0.0297217605,GCA_000760695.2_KIE06607.1:0.0213893956)100:0.038124,(GCA_001456025.1_KST67312.1:0.1347547058,GCA_000828085.2_KIJ82130.1:0.1953380874)71:0.045167)72:0.029828,(((GCA_000231365.2_EHC10111.1:0.0000024490,GCA_001904645.1_OKH12102.1:0.0000024913)100:0.050269,GCA_001275395.1_KOP22630.1:0.0438748225)100:0.075349,GCA_000316665.1_AFY56581.1:0.2404056901)61:0.055440)67:0.008503)90:0.055683,((GCA_000317555.1_AFZ28934.1:0.0082701099,GCA_001904655.1_OKH23951.1:0.0124975800)100:0.124130,GCA_000952155.1_KJH70420.1:0.1283833062)74:0.029557)61:0.043767,GCA_000317125.1_AFY90924.1:0.1485348820)24:0.042488,GCA_000317105.1_AFY81925.1:0.2444155432)11:0.018360)11:0.010570)17:0.033629,((GCA_000014265.1_ABG53941.1:0.2142816042,GCA_001746915.1_OEJ74697.1:0.2496069223)16:0.061791,GCA_001276715.1_KOR34013.1:0.2434043678)15:0.023690)13:0.025902,((((GCA_000012525.1_ABB56432.1:0.3868765098,GCA_000317045.1_AFY66176.1:0.0685810144)17:0.032103,((GCA_000180455.1_CBN56053.1:0.0627749283,((GCA_000214075.2_EGK88034.1:0.0193697521,GCA_000317475.1_AFZ10039.1:0.0086684702)100:0.022627,GCA_002412335.1_PCN52064.1:0.0508385918)100:0.091045)100:0.093698,(GCA_000710505.1_KEI69297.1:0.0285933219,GCA_900009265.1_CUR08943.1:0.0000024083)100:0.116512)40:0.037043)16:0.057482,GCA_000775285.1_KGF73703.1:0.1883125850)17:0.036361,GCA_001904725.1_OKH39156.1:0.1460762137)10:0.017381)93:0.039872,(GCA_001904615.1_OKH17751.1:0.2755259487,(GCA_000176895.2_CCE18833.1:0.0000021417,GCA_000307915.1_EKD11117.1:0.0000027310)100:0.258305)97:0.075211)95:0.037724,(((GCA_000317615.1_AFZ49835.1:0.1984083446,GCA_000317635.1_AFZ42808.1:0.1026060482)100:0.144890,(GCA_000817775.1_KIF41884.1:0.1475142272,GCA_002075285.2_ASC71519.1:0.3403794330)99:0.067961)99:0.056662,GCA_001904775.1_OKH48155.1:0.2125537221)89:0.041378)90:0.045513,(GCA_000317065.1_AFY71438.1:0.2164392297,GCA_000332215.1_ELS34242.1:0.1189196444)100:0.285525)94:0.066697,(GCA_000011385.1_BAC88824.1:0.1884654999,GCA_000484535.1_AGY59342.1:0.0723198881)100:0.291535)100:0.129839,(((((GCA_000155635.1_EDY39719.1:0.0970822840,GCA_000316515.1_AFY29924.1:0.1703006012)95:0.086248,GCA_001182765.1_CRY93336.1:0.1885860060)95:0.069400,GCA_000760175.1_KGG13188.1:0.3837729735)95:0.101552,GCA_000011465.1_CAE18643.1:0.5403620399)100:0.135875,GCA_001982645.1_ONG39722.1:0.8592000057)100:0.102767)100:0.213566)83:0.069341,(((((((((((GCA_000011365.1_BAC47356.1:0.0072011156,GCA_000661935.1_AHY48701.1:0.0000021042)100:0.336464,GCA_001720135.1_ODN70841.1:0.5843105033)40:0.139646,(GCA_001271345.1_ALA17989.1:0.0218678683,GCA_001887265.1_APF36619.1:0.0406562823)100:0.395639)30:0.134130,((GCA_001017175.1_KLK92497.1:0.4359124000,(GCA_001305515.1_KPL52381.1:0.3527405182,GCA_001720135.1_ODN70840.1:0.1791738025)78:0.201735)18:0.073441,(GCA_000021745.1_ACK51327.1:0.2336479185,GCA_900114285.1_SFJ98691.1:0.3299065280)100:0.345830)29:0.062727)79:0.068368,((((((GCA_000019945.1_ACB82479.1:0.1948175164,GCA_000022085.1_ACL55103.1:0.1651268616)100:0.270715,(((GCA_000800175.1_KHJ53359.1:0.0030662972,GCA_900141975.1_SHJ71710.1:0.0513849703)100:0.417194,(GCA_000153465.1_EAS49088.1:0.3525753841,(GCA_000153705.1_EAU43143.1:0.1216269946,GCA_900176465.1_SMC65065.1:0.2388250324)100:0.230062)100:0.127067)100:0.055202,(GCA_000175255.2_AEH62555.1:0.3659758671,GCA_000218875.1_AEI38028.1:0.2959038441)100:0.369329)99:0.068082)74:0.043324,GCA_000019845.1_ACB94780.1:0.6848819808)97:0.055912,(GCA_000671395.1_KCV80882.1:0.3713183069,GCA_001305615.1_ALG90848.1:0.3395766086)100:0.228002)98:0.096537,((GCA_000092925.1_ADH89577.1:0.0784860583,GCA_900100155.1_SCW36200.1:0.1148552553)100:0.287464,(GCA_000496075.1_ESR27052.1:0.3775719828,(GCA_900104355.1_SDP74263.1:0.2222990852,GCA_900113985.1_SFJ12479.1:0.3323585547)100:0.145932)99:0.122727)98:0.069146)74:0.053991,(GCA_900115225.1_SFO28808.1:0.2202954473,GCA_900215505.1_SNY93860.1:0.3404435106)100:0.509860)19:0.033782)19:0.033115,(GCA_001676615.1_OCC02834.1:0.6333992992,GCA_900148505.1_SHO59891.1:0.4404116393)42:0.118020)98:0.094991,(((GCA_000017565.1_ABS63182.1:0.4449138038,GCA_000739695.1_GAK44417.1:0.4896405141)97:0.149168,((GCA_000300235.2_AJD52002.1:0.2929040318,GCA_000300275.1_EKF07403.1:0.1787349581)100:0.285801,GCA_900093605.1_SCA58167.1:0.4482661032)94:0.118822)96:0.105625,(GCA_000689395.1_CDO59290.1:0.5742577536,GCA_900199215.1_SNT68430.1:0.6359020429)97:0.209279)81:0.120104)58:0.012314,(GCA_000013025.1_ABI76582.1:0.2139771535,GCA_000685315.1_KCZ98800.1:0.1607556538)100:0.539689)93:0.186808,(GCA_001644125.1_OAI27855.1:0.7202567748,(GCA_001637395.1_OAB59797.1:1.0775140583,(GCA_000325745.1_AGA65303.1:1.3211540695,((((((((((((GCA_000006905.1_AAK23873.1:0.0775085631,GCA_000092285.1_ADG10649.1:0.0487941410)100:0.055992,(GCA_000204015.1_EGF90521.1:0.1525401036,GCA_000175215.2_ADU14501.1:0.1757931565)100:0.050704)100:0.080042,(GCA_000017265.1_ACG78171.1:0.1624116325,GCA_001425915.1_KQW71562.1:0.2570166121)100:0.123404)100:0.215244,(GCA_000144605.1_ADL01452.1:0.1805712700,GCA_002205555.1_ASD28088.1:0.2588481510)100:0.126290)100:0.354160,((((((((((((((((((GCA_000007125.1_AAL52025.1:0.0040479755,GCA_000157815.1_EEY00494.1:0.0000024523)100:0.061608,(GCA_000017405.1_ABS14765.1:0.0087962965,GCA_000585655.1_EXL05547.1:0.0036274414)100:0.077681)100:0.113944,GCA_001293565.1_KPB01401.1:0.4353335906)48:0.069103,(GCA_001558695.1_KXF77355.1:0.1242500796,(GCA_900104355.1_SDP87260.1:0.0751034626,GCA_900113985.1_SFJ13534.1:0.1028274687)100:0.283091)100:0.114447)94:0.067859,(GCA_000300335.1_EKF18393.1:0.1140002610,GCA_000300515.1_EKF40310.1:0.1502576545)100:0.149722)91:0.038892,GCA_000014245.1_ABG63033.1:0.2239109789)59:0.030353,GCA_900113935.1_SFI80838.1:0.3223779937)94:0.055191,(GCA_000154705.2_EDQ32764.1:0.1692532686,GCA_001703635.1_OCW56566.1:0.1871975962)100:0.159990)92:0.068699,((GCA_000016285.1_ACM36841.1:0.3060658964,(((GCA_000092025.1_AAK87458.1:0.1865674535,((GCA_000722615.1_KEQ08193.1:0.0000021672,GCA_000722625.1_KEQ10389.1:0.0000028462)100:0.188974,(GCA_000731295.1_CDN54141.1:0.0163202119,GCA_000731315.1_CDN48013.1:0.0053991301)100:0.163719)88:0.043365)99:0.060136,(GCA_000092045.1_ABC90956.1:0.0488944594,GCA_000769405.1_KPN24800.1:0.0344327722)100:0.185866)94:0.047912,(GCA_001578105.1_AMM84590.1:0.1078214998,GCA_002043005.1_AQZ52076.1:0.1593226536)100:0.190570)73:0.040297)68:0.032485,(((((GCA_000017145.1_ABR60254.1:0.1156643553,GCA_000018545.1_ACP25232.1:0.0501293736)58:0.006099,GCA_002288525.1_ASY62903.1:0.0391503036)97:0.046441,GCA_000697965.2_ANK72365.1:0.0876808157)100:0.064614,(GCA_001687365.1_OBZ94135.1:0.0887963561,GCA_001885585.1_OJG00018.1:0.1508257493)100:0.059638)100:0.078934,(GCA_001267455.1_KOC73923.1:0.0265611091,GCA_001652565.1_ANH04100.1:0.0087155774)100:0.234654)100:0.107707)100:0.146941)92:0.057129,GCA_002088295.1_ORE94639.1:0.4146412983)94:0.056659,(((((((GCA_000010525.1_BAF88204.1:0.2458578579,GCA_000017645.1_ABS69597.1:0.2119102766)100:0.131577,(GCA_000092925.1_ADH89120.1:0.0946501816,GCA_900100155.1_SCW41765.1:0.0770238453)100:0.237174)99:0.062152,(GCA_001402875.1_ALK09381.1:0.0000024752,GCA_001459775.1_CUU42044.1:0.0000020214)100:0.264858)75:0.054599,((GCA_001426945.1_KQZ01011.1:0.1800250942,GCA_001579845.1_AMN42359.1:0.2887751365)99:0.067579,GCA_002119765.1_ARQ03138.1:0.1924084467)71:0.054291)71:0.034053,(((((GCA_000011365.1_BAC50074.1:0.0449140033,GCA_000661935.1_AHY50243.1:0.0368432839)100:0.071529,(GCA_000011365.1_BAC47314.1:0.0042371396,GCA_000661935.1_AHY48673.1:0.0000021147)100:0.606021)99:0.043072,((GCA_000195775.1_CAE28331.1:0.1758610641,GCA_000935205.1_KIZ43464.1:0.1100611212)100:0.039511,GCA_000336555.1_EKS40319.1:0.1631547736)100:0.037243)97:0.013199,((GCA_000012725.1_ABA05097.1:0.0683375487,GCA_000013885.1_ABE62549.1:0.0710026126)100:0.082923,(GCA_001618955.1_KZD24527.1:0.0137638334,GCA_900108575.1_SEI05386.1:0.0072240262)100:0.141610)98:0.041672)100:0.030754,((GCA_000218565.1_AEI06444.1:0.0000022283,GCA_000218585.1_AEI02868.1:0.0000023535)100:0.063395,GCA_000314735.2_EKS28076.1:0.0634147373)100:0.333126)96:0.063764)86:0.017814,GCA_002355335.1_BAT60295.1:0.2538203295)100:0.118303,((GCA_001676615.1_OCC01491.1:0.3928799166,((((GCA_000019845.1_ACB95083.1:0.2653770844,(GCA_000021745.1_ACK49476.1:0.2835062322,GCA_900114285.1_SFK27898.1:0.2555543086)100:0.096079)100:0.098312,(((GCA_000304315.1_CCJ08947.1:0.2832930435,(GCA_001644125.1_OAI27086.1:0.1436284846,GCA_001675455.1_OBS53842.1:0.2179786856)100:0.152214)100:0.077518,GCA_002117405.1_ARN80422.1:0.3738407796)100:0.217838,GCA_900187365.1_SNB71430.1:0.4797499960)100:0.126140)100:0.039241,GCA_900104955.1_SEB76415.1:0.3588270990)100:0.051846,((((GCA_000019945.1_ACB83305.1:0.2807955828,GCA_000022085.1_ACL60417.1:0.1486308161)100:0.103663,(GCA_001017175.1_KLK94909.1:0.0742653010,GCA_900102135.1_SCY83158.1:0.0701087474)100:0.190134)100:0.143898,(GCA_001271345.1_ALA18927.1:0.0000023592,GCA_001887265.1_APF37504.1:0.0174499981)100:0.192970)87:0.069499,(GCA_001741865.1_AOO82442.1:0.1375411829,GCA_900102525.1_SDG97449.1:0.1252217873)100:0.171363)100:0.115837)100:0.108991)96:0.022214,GCA_002238045.1_OXT00173.1:0.5202707462)97:0.035779)99:0.061686)93:0.040479,(((GCA_900129325.1_SHF95024.1:0.2923164616,GCA_900104485.1_SDB13130.1:0.3971255970)57:0.051187,(((GCA_000585625.1_EXL04073.1:0.1925468304,GCA_002075885.1_OQM75942.1:0.1663904131)100:0.098103,(GCA_001510895.1_KUM24751.1:0.0765128469,GCA_001618845.1_AMY00420.1:0.0630261998)100:0.083827)99:0.076445,(GCA_001424795.1_KQU69910.1:0.0885959353,GCA_001605015.1_AMS42722.1:0.0535317790)100:0.076143)100:0.265429)88:0.050185,(GCA_900148505.1_SHO61065.1:0.3688336463,((GCA_000153465.1_EAS50290.1:0.2666578950,((GCA_000800175.1_KHJ54348.1:0.0344006650,GCA_900141975.1_SHI72316.1:0.0321054328)100:0.323183,GCA_900104035.1_SDO11581.1:0.3168534082)100:0.174174)100:0.091630,(GCA_000153705.1_EAU40107.1:0.1965673189,GCA_900176465.1_SMC98973.1:0.1389868851)100:0.249311)100:0.174457)82:0.062524)82:0.071855)75:0.047471,((((((GCA_000148725.1_EFO33699.1:0.2307767384,GCA_001403915.1_CTQ42389.1:0.1974974347)86:0.041172,GCA_000158095.1_EEE44644.1:0.1945571470)97:0.054213,(GCA_000192745.1_ADZ70609.1:0.2021023392,(GCA_001188555.1_KND20538.1:0.0053551948,GCA_002249885.1_OXS51398.1:0.0167732524)100:0.157625)100:0.084288)98:0.113026,(GCA_001907205.1_OKL43525.1:0.2942724215,(GCA_900110875.1_SEQ83091.1:0.0722445472,GCA_900114245.1_SFK74206.1:0.0859935432)100:0.186193)100:0.163712)100:0.099856,((GCA_001305515.1_KPL55247.1:0.2458469381,GCA_001720135.1_ODN68780.1:0.4010954836)100:0.080263,GCA_900105595.1_SDU11339.1:0.2667263112)96:0.071374)94:0.058914,GCA_000496075.1_ESR23489.1:0.3376383133)79:0.039928)81:0.042538,(GCA_000179775.1_EFL90253.1:0.4695943013,(GCA_900115225.1_SFO23524.1:0.2154730050,GCA_900215505.1_SNY93677.1:0.2844385680)100:0.328632)98:0.148896)33:0.040103,((GCA_000017565.1_ABS64778.1:0.4352144770,((GCA_000230555.1_AEQ51394.1:0.0986864449,GCA_900100665.1_SDG77786.1:0.1503159494)100:0.155498,(GCA_000743575.1_KFL27327.1:0.1695232797,GCA_000970435.1_KKB82796.1:0.2179194237)100:0.151477)100:0.248102)95:0.135060,GCA_900102695.1_SCZ37551.1:0.4092020388)21:0.034145)98:0.066605,(GCA_000689395.1_CDO61018.1:0.4575650603,GCA_000739695.1_GAK44518.1:0.3401246406)99:0.099257)99:0.071593,((GCA_000828475.1_BAQ17553.1:0.2023763395,GCA_001723285.1_ODS00982.1:0.1022216192)100:0.290162,GCA_001708935.1_ODA68474.1:0.2943680116)100:0.303519)78:0.055716,(((((GCA_000009985.1_BAE51666.1:0.2629135732,(GCA_000294655.1_CCG39887.1:0.0681335123,GCA_900108475.1_SEH33731.1:0.0684640365)100:0.170965)100:0.124649,GCA_000513295.1_CDK98087.1:0.2786869927)100:0.188197,(((GCA_000299935.1_EKE75269.1:0.0873012940,GCA_001618175.1_KZD07666.1:0.1787788356)100:0.222871,GCA_900172325.1_SLN54286.1:0.5299446461)83:0.108987,(((GCA_000968135.1_CCQ73961.1:0.2252529970,GCA_900093605.1_SCA55046.1:0.4123059177)100:0.096415,GCA_001746755.1_OEJ67994.1:0.5419089606)99:0.088063,((GCA_900102465.1_SDG38720.1:0.3471171293,GCA_000024465.1_ADE38740.1:0.7839026448)100:0.050862,GCA_900167455.1_SJZ47641.1:0.6267898952)84:0.050793)83:0.025925)97:0.056218)92:0.034515,((GCA_000264455.2_AFK53598.1:0.0000028560,GCA_001601315.1_KYO51899.1:0.0042030742)100:0.510490,(GCA_000014865.1_ABK43635.1:0.3434398227,GCA_002109495.1_OSM05354.1:0.1984564133)100:0.495480)92:0.068028)86:0.030852,(((GCA_900100455.1_SDG44195.1:0.3014074370,GCA_900156605.1_SIS38004.1:0.4228800891)99:0.060650,((((GCA_000010725.1_BAI72239.1:0.1763622735,GCA_000632475.2_AIB11962.1:0.1197654379)100:0.130978,(GCA_000576635.1_EWY36831.1:0.0933533061,GCA_000936425.1_KJB93556.1:0.1329649711)100:0.240675)93:0.089528,((GCA_000016185.1_ACI97553.1:0.2424239083,GCA_002251795.1_OYQ33510.1:0.2885249923)93:0.111946,(GCA_000730165.2_ASG20755.1:0.3381594862,(GCA_000767795.1_KGM31077.1:0.0181270387,GCA_002195995.1_OWJ64938.1:0.0380115168)100:0.541040)87:0.088283)89:0.050280)94:0.037902,((GCA_900177295.1_SMF69890.1:0.0000024021,GCA_900188055.1_SNS05168.1:0.0000029779)100:0.273133,(GCA_000982415.1_KKJ75529.1:0.0000022073,GCA_001026905.1_KLN61513.1:0.0467553487)100:0.624963)98:0.192438)81:0.072123)43:0.019611,((((GCA_000300235.2_AJD52196.1:0.1450830572,GCA_000300275.1_EKF07612.1:0.0943074827)100:0.221276,GCA_900101935.1_SDD63933.1:0.5754229092)99:0.100190,GCA_000315795.1_EKV30803.1:0.3007413399)99:0.143286,(((GCA_000013085.1_ABC22696.1:0.1853581678,GCA_000284415.2_CCG07169.1:0.2248415153)100:0.152822,GCA_900101965.1_SDE42652.1:0.3963666943)100:0.090443,GCA_001611975.1_AMW35277.1:0.6041259208)100:0.073514)86:0.038076)43:0.038721)83:0.048363)87:0.041348)65:0.069018,((GCA_900199215.1_SNT75828.1:0.4894265620,((GCA_000014745.1_ABI65692.1:0.2455298911,GCA_900103475.1_SDM69320.1:0.2279002580)100:0.404061,GCA_000152745.1_EAP91040.1:0.3537694532)100:0.215277)98:0.111238,((GCA_000166055.1_ADP69656.1:0.0054127426,GCA_000636015.1_KAI94617.1:0.0219851601)64:0.000002,GCA_000636015.1_KAI93757.1:0.0874254039)100:0.733263)58:0.103634)25:0.017317,(GCA_900100655.1_SDF70973.1:0.4962622403,(GCA_000143145.1_ADJ23254.1:0.4182617540,(GCA_000503895.1_AHB48835.1:0.4324881607,(GCA_000981545.1_CPR21231.1:0.0000027848,GCA_900104305.1_SDP25455.1:0.0000026125)100:0.514432)80:0.080067)99:0.218942)56:0.078781)86:0.098085,((((GCA_000164635.1_EFH10825.1:0.1816688121,GCA_900141905.1_SHK18808.1:0.2089815871)99:0.074227,(GCA_900101615.1_SDC34735.1:0.0044552216,GCA_900104205.1_SDB70774.1:0.0000026712)100:0.265320)100:0.146743,((GCA_000306035.1_EKM99162.1:0.1268453857,GCA_000964385.1_GAN80226.1:0.1303010004)100:0.370545,((GCA_000014285.2_ABI61718.1:0.0082521671,GCA_000576085.2_AHJ62643.1:0.0000027212)100:0.471472,(((((((GCA_000011685.1_AAW62020.1:0.2632477165,GCA_000234355.2_EHH68316.1:0.3175478516)100:0.120131,(GCA_000723565.1_CDG33994.1:0.0816567101,GCA_002003665.1_OOL19578.1:0.1381029010)100:0.559772)99:0.082756,(GCA_000617865.1_GAJ27711.1:0.4144572298,(((GCA_000724025.1_CDG39433.1:0.0081011335,GCA_001547995.1_BAT19514.1:0.0217397475)100:0.425010,(GCA_001787335.1_AOX16863.1:0.0143647524,GCA_001787355.1_AOX19837.1:0.0000025697)100:0.347605)100:0.135376,GCA_002005465.1_AQS87343.1:0.4163453683)99:0.073520)100:0.115711)100:0.164806,GCA_000963885.1_GAN53351.1:0.5150599170)97:0.095046,((GCA_000182745.1_BAK83171.1:0.1054776472,GCA_000208635.2_EGG74922.1:0.2521327778)100:0.077140,GCA_000964505.1_GAN99009.1:0.1282207390)100:0.561183)70:0.086124,(GCA_000021325.1_ACI49958.1:0.4531658859,GCA_002005445.1_AQS86322.1:0.5065436617)100:0.183473)73:0.100958,(GCA_002173735.1_ARW46375.1:0.4116557664,(GCA_000231445.2_EHD14885.1:0.0000029565,GCA_002153535.1_OUI79417.1:0.0036728296)100:0.989532)73:0.112432)100:0.318147)83:0.116518)78:0.111802)99:0.181764,(((((((((((((((((((GCA_000011965.2_AAV95418.1:0.0667368806,GCA_900172225.1_SLN36571.1:0.1090017286)98:0.032605,(GCA_000203975.3_KID10554.1:0.0645582841,GCA_000511355.1_AHD00782.1:0.0931447843)100:0.105121)94:0.037303,(GCA_001678945.1_ANP34965.1:0.1309951365,(GCA_000152725.1_EAQ01508.1:0.1456721700,GCA_000812665.2_AML52469.1:0.3691063648)94:0.069138)88:0.021788)85:0.011231,GCA_900109035.1_SEK05078.1:0.1709371678)89:0.025832,(((GCA_001458175.1_CUH53541.1:0.0802659124,GCA_900114415.1_SFK58339.1:0.0519318426)100:0.019493,(GCA_900102795.1_SCZ57445.1:0.1506780816,GCA_900129685.1_SHG36821.1:0.0833374232)100:0.198134)99:0.053488,GCA_900142085.1_SHI88572.1:0.1022216370)99:0.056926)73:0.014104,GCA_900111875.1_SFA78753.1:0.1946167749)69:0.017464,(((GCA_000152625.1_EAP76141.1:0.1737322335,GCA_900172385.1_SLN26841.1:0.2339733291)18:0.022792,GCA_900116455.1_SFT84002.1:0.1700317706)17:0.024591,((GCA_001458355.1_CUH62647.1:0.1634595132,GCA_900110775.1_SEP56267.1:0.1673487662)92:0.042901,GCA_900107355.1_SDY54507.1:0.1884174672)77:0.041929)38:0.023729)28:0.012516,((((((((GCA_000153725.1_EAU46259.1:0.0853206537,(GCA_001969385.1_APX25041.1:0.0000027163,GCA_900112435.1_SFD12173.1:0.0000026687)100:0.053104)65:0.011275,(GCA_001975705.1_APZ54616.1:0.0734269850,GCA_900102075.1_SDE88349.1:0.0778510628)61:0.010066)100:0.052789,(GCA_001687105.1_ANT59113.1:0.0645216563,GCA_900116195.1_SFS38589.1:0.0563997178)100:0.053794)100:0.069306,GCA_900100085.1_SDI75466.1:0.1709112143)100:0.032809,GCA_000442255.1_EPX78127.1:0.1414926067)100:0.064481,(((((GCA_000169415.1_EBA07333.1:0.1652762949,(GCA_002237555.1_ASP21421.1:0.0142006037,GCA_900188425.1_SNS00224.1:0.0159761256)100:0.062433)99:0.034197,GCA_001482405.1_KUF12373.1:0.1564254828)81:0.029033,((GCA_002211155.1_OWV60307.1:0.0042191960,(GCA_002211225.1_OWV50411.1:0.0000024523,GCA_900101505.1_SDC01191.1:0.0000024523)100:0.004351)69:0.010673,GCA_002211205.1_OWV66567.1:0.0119768025)99:0.038862)82:0.016113,GCA_900184945.1_SMX48415.1:0.0976692333)99:0.020466,GCA_001458375.1_CUH76880.1:0.0911685381)99:0.035606)99:0.042413,((GCA_001038505.1_KMK67126.1:0.1605030775,GCA_900188035.1_SNR40910.1:0.0801751897)100:0.052604,GCA_900156525.1_SIT84168.1:0.2298572041)27:0.052839)21:0.025382,GCA_900107235.1_SDX98872.1:0.2286672705)82:0.045160)30:0.026610,((GCA_001247715.1_KNX41598.1:0.1204901629,GCA_900172295.1_SLN14847.1:0.1383857826)99:0.035596,GCA_900100005.1_SDH98292.1:0.1778844776)43:0.027645)36:0.025573,GCA_900110425.1_SEO95148.1:0.2284506566)81:0.038682,((((GCA_002210095.1_OWU74674.1:0.1404382795,(((GCA_000014045.1_ABG32713.1:0.0412442057,GCA_000154785.2_AEI94399.1:0.0746026078)100:0.078281,(GCA_000511385.1_AHD09413.1:0.0187386111,(GCA_001258055.1_CRL14416.1:0.0000020886,GCA_900113345.1_SFG29220.1:0.0000025999)100:0.038594)100:0.127128)75:0.034976,GCA_900184815.1_SMX22122.1:0.2654912169)12:0.006884)64:0.044707,(GCA_001205715.1_KNG92977.1:0.1496846311,(((GCA_000814025.1_KIC48571.1:0.0385282825,GCA_001969365.1_APX11682.1:0.0596862447)100:0.119223,GCA_900114485.1_SFK69718.1:0.2772903862)8:0.051988,((GCA_000152605.1_EAP84563.1:0.1076194956,GCA_000622405.1_KIN69325.1:0.1435940540)100:0.047304,GCA_000172095.1_EDQ04860.1:0.2038771929)100:0.076173)4:0.008455)5:0.015293)18:0.020751,(((GCA_001046955.1_AKO97213.1:0.0040732109,GCA_900109145.1_SEJ56663.1:0.0045465460)100:0.124962,(GCA_900172235.1_SLN41113.1:0.1044636321,(GCA_000442275.2_EPX78997.1:0.0829404723,GCA_900111945.1_SFR49127.1:0.0294745903)100:0.185500)98:0.062099)63:0.020034,(GCA_900116005.1_SFR04901.1:0.1371273109,(((GCA_001305615.1_ALG90554.1:0.1267033032,GCA_900184935.1_SMX42565.1:0.1187097017)99:0.034004,(GCA_000647975.1_KAJ54524.1:0.1951713329,GCA_000671395.1_KCV83418.1:0.1874647234)100:0.164461)99:0.030179,((GCA_000765015.1_KGK78941.1:0.0000027268,GCA_900141945.1_SHJ01941.1:0.0129319695)100:0.197564,(GCA_900099935.1_SDK13820.1:0.0924054798,(GCA_900188335.1_SNS77373.1:0.0820138984,GCA_900112335.1_SFB80064.1:0.1610002074)100:0.061204)100:0.072046)99:0.061625)92:0.018242)31:0.004734)80:0.059021)7:0.013696,(((GCA_000018145.1_ABV93541.1:0.1537285877,(GCA_001890925.1_OJI94174.1:0.1698888976,GCA_001187845.1_AKS46208.1:0.1760857706)99:0.037345)17:0.020637,GCA_000738435.1_AII87033.1:0.1981833994)98:0.051590,((GCA_000376545.2_ANP40639.1:0.1654311174,GCA_001307765.1_KPN63154.1:0.1761313920)77:0.033050,(GCA_001981245.1_APX88789.1:0.2127912488,((((((GCA_000153305.1_EAR50974.1:0.0736286376,GCA_001038505.1_KMK64533.1:0.5502884986)99:0.133402,GCA_900172355.1_SLN16246.1:0.1559132981)91:0.086466,(((((GCA_900095785.1_SCM68420.1:0.0000025425,GCA_900115865.1_SFQ23871.1:0.0000020657)100:0.161437,(((GCA_000299875.1_EKE72847.1:0.1034835679,GCA_900172375.1_SLN65669.1:0.2198965464)79:0.067592,GCA_900114135.1_SFJ14576.1:0.1696736945)95:0.052488,(GCA_900109555.1_SEK17666.1:0.0000022640,GCA_900172305.1_SLN19868.1:0.0000029439)100:0.188882)93:0.056377)50:0.031545,GCA_900109955.1_SEW22295.1:0.1702170538)17:0.024600,GCA_001908835.1_APO86880.1:0.2568866986)88:0.043974,((GCA_000155735.2_AGI72322.1:0.1379382192,(GCA_900172275.1_SLN12812.1:0.1660445732,GCA_000161835.1_EET47310.1:0.1718189791)20:0.051130)60:0.064281,(GCA_001404155.1_CRK74027.1:0.0000023458,GCA_900114125.1_SFJ30183.1:0.0000020477)100:0.212522)70:0.038083)32:0.020108)35:0.025770,((GCA_000714535.1_KEO56328.1:0.1073856970,GCA_000715505.1_KEP69267.1:0.1655346666)100:0.064078,(GCA_000836695.1_KIQ68924.1:0.0819051927,GCA_900141735.1_SHI67940.1:0.0694970236)100:0.109350)100:0.122411)45:0.018591,GCA_000590925.1_AHM05412.1:0.1287541871)20:0.021175,(GCA_002115725.1_OSQ57347.1:0.0550060564,GCA_002115805.1_OSQ50790.1:0.0482259313)100:0.077938)100:0.141544)27:0.063690)8:0.013634)8:0.021425)41:0.031047)39:0.017870,(GCA_000152805.1_EAQ11412.1:0.1926708351,GCA_900177545.1_SMH29930.1:0.1557684926)99:0.046106)87:0.040659,(((((GCA_900110115.1_SEM67411.1:0.0131391816,GCA_900141995.1_SHJ30899.1:0.0092539213)100:0.136129,(GCA_000299575.1_EKE43553.1:0.2491356998,(GCA_900113405.1_SFH23211.1:0.0000024523,GCA_900172315.1_SLN58402.1:0.0000028393)100:0.244369)99:0.066974)100:0.060523,GCA_900115595.1_SFP26630.1:0.2065192125)93:0.056855,((GCA_000740775.1_KFI34158.1:0.0064903497,GCA_000740795.1_KFI31931.1:0.0569386291)100:0.274674,(GCA_001403795.1_CTQ50585.1:0.1280453306,GCA_900109285.1_SEK98157.1:0.1625087478)100:0.232610)99:0.043538)96:0.046429,(GCA_001548075.1_BAQ69572.1:0.0041730718,GCA_001633165.1_ANB34532.1:0.0000024045)100:0.249022)75:0.031479)77:0.008067,((GCA_900102905.1_SDK33672.1:0.1449708155,GCA_900142295.1_SIN97385.1:0.2609084483)95:0.084546,(GCA_000521865.1_ETX26625.1:0.1618866200,GCA_900115815.1_SFQ52254.1:0.1820230578)100:0.111469)69:0.024601)74:0.028027,((((GCA_000012905.2_ABA78151.1:0.1455604702,GCA_900110025.1_SEM93091.1:0.1849178816)100:0.051173,(GCA_900110135.1_SEN07549.1:0.1954700829,GCA_900156815.1_SIS79232.1:0.2872539989)79:0.097133)76:0.014011,GCA_900106675.1_SDW84443.1:0.2389297017)85:0.029798,(((GCA_000021865.1_ADE86088.1:0.2037228237,GCA_000740785.1_KFI24703.1:0.2368438702)100:0.087208,(GCA_000203895.1_ABL70229.1:0.1649864455,GCA_000444995.1_AGT07867.1:0.2112938240)100:0.222388)100:0.073867,(GCA_000223375.1_AEM40448.1:0.0000028292,GCA_001399515.1_ALJ80635.1:0.0000028295)100:0.497673)99:0.063237)90:0.039951)71:0.038823,(GCA_000600975.2_EYD72455.1:0.2966327967,GCA_001620265.1_AMY68682.1:0.6715525903)96:0.104802)88:0.015094,(GCA_001517585.1_CUX79702.1:0.2691029007,GCA_900107025.1_SDX40274.1:0.2187599746)98:0.065255)100:0.088002,((GCA_900106695.1_SDW24593.1:0.1826943156,GCA_900113695.1_SFH97912.1:0.1874561031)100:0.101859,(GCA_900111545.1_SES98928.1:0.0000024523,GCA_900143155.1_SHN50815.1:0.0000021368)100:0.139093)99:0.074992)97:0.057286,GCA_900107585.1_SEA76015.1:0.3354655635)100:0.303084)87:0.075449)86:0.102301,((((((((((((GCA_000013005.1_ABC63394.1:0.1140328481,GCA_000715015.1_KEO91502.1:0.5718107849)21:0.051981,GCA_001281485.1_ALE16522.1:0.1333300613)21:0.060657,(GCA_001304795.1_ALG61256.1:0.0000026413,GCA_001306275.1_KPM12673.1:0.0000028684)100:0.198927)33:0.120143,(GCA_001663175.1_ANK13627.1:0.0737745795,GCA_001677335.1_OBV12540.1:0.1213530701)100:0.130170)100:0.251446,GCA_001008165.2_AKH41657.1:0.1089693634)100:0.126439,(GCA_000013325.1_ABD26462.1:0.1771455287,GCA_000235975.2_EHJ58992.1:0.1235533633)96:0.051520)100:0.107764,((GCA_000091125.1_BAI95673.1:0.0515072661,GCA_000147835.3_AEG49426.1:0.0613529062)100:0.271901,((GCA_000013985.1_ABF52554.1:0.1539066852,GCA_001610975.1_AMU96290.1:0.1117374788)100:0.150545,(GCA_001295965.1_KPF77337.1:0.0000021722,GCA_001713435.1_AOG01426.1:0.0088263820)100:0.272537)100:0.115444)86:0.070450)99:0.147934,(GCA_001586395.2_KZB96728.1:0.3847172803,(GCA_001028705.1_AKM09963.1:0.1753316710,GCA_001661675.2_ARU15722.1:0.2902536592)100:0.273503)40:0.060221)54:0.090826,(GCA_002218195.1_ASK87856.1:0.1848773620,GCA_900128895.1_SIO00552.1:0.1726625299)100:0.276574)75:0.103924,((GCA_000016765.1_ABQ69572.1:0.1141481758,(GCA_002355275.1_ATE63044.1:0.0000024523,GCA_002367875.1_PCE43221.1:0.0000024523)100:0.170500)100:0.296683,(GCA_000175255.2_AEH62481.1:0.2273528284,GCA_000218875.1_AEI37869.1:0.2381083102)100:0.747498)100:0.167727)100:0.130360,GCA_002251755.1_OYQ28685.1:0.8030903453)100:0.125995,(GCA_000342165.1_EMD84588.1:0.3905527035,GCA_002211145.1_OWV34106.1:0.4076512560)93:0.229422)93:0.232202)81:0.037700,((GCA_000013025.1_ABI75412.1:0.0951569877,GCA_000685315.1_KCZ97714.1:0.0572001206)100:0.605816,GCA_000023785.1_ACT59386.1:0.6148265483)100:0.454817)52:0.063314,((((GCA_000963705.1_KJV09353.1:0.2306454190,GCA_002251735.1_OYQ20616.1:0.0139422148)100:0.132788,GCA_000963705.1_KJV10380.1:0.0860052805)100:0.769683,(GCA_000153525.1_EAS84411.1:0.2399620711,GCA_000155895.1_EDZ60145.1:0.1493502130)100:1.300253)95:0.158969,((GCA_001982645.1_ONG40105.1:1.0515536893,GCA_900111945.1_SFR40147.1:2.7565424356)64:0.002150,((GCA_001637395.1_OAB59798.1:1.3156849533,((((((GCA_000011345.1_BAC09266.1:0.0395971255,GCA_000505665.1_AHB88360.1:0.0112220626)100:0.451382,GCA_001870225.1_APB33563.1:0.5646861292)67:0.058668,((((((GCA_000012525.1_ABB58153.1:0.4326933219,GCA_000317045.1_AFY68254.1:0.2480859312)97:0.069087,GCA_000018105.1_ABW27929.1:0.3415449004)16:0.056256,((GCA_000817775.1_KIF42008.1:0.2645248106,GCA_002075285.2_ASC71351.1:0.2679944116)99:0.054321,GCA_001904775.1_OKH47883.1:0.2958255759)100:0.186595)14:0.057334,(((((((GCA_000014265.1_ABG51532.1:0.0901650100,GCA_002260545.1_OZH53690.1:0.0490075045)100:0.232717,(GCA_000478195.2_ERT09179.1:0.0509607521,GCA_000972705.2_KKD35362.1:0.0571722083)100:0.198885)96:0.054824,(GCA_000710505.1_KEI66493.1:0.0699986044,GCA_900009265.1_CUR20086.1:0.0247394785)100:0.238849)60:0.016084,(GCA_000176895.2_CCE19547.1:0.0000025984,GCA_000307915.1_EKD08979.1:0.0000026310)100:0.338019)89:0.044487,(GCA_000317495.1_AFZ12742.1:0.2293527601,((GCA_000180455.1_CBN59163.1:0.2220550826,((GCA_000214075.2_EGK88570.1:0.0332626114,GCA_000317475.1_AFZ07348.1:0.0276762050)100:0.080932,GCA_002412335.1_PCN54935.1:0.0992346503)100:0.185540)100:0.081355,GCA_001746915.1_OEJ72880.1:0.3279823446)33:0.037480)33:0.025285)31:0.056619,(((((((GCA_000017845.1_ACB50180.1:0.0575781404,(GCA_000167195.1_EAM51882.1:0.0000029783,GCA_000235665.2_EHJ13805.1:0.0038445455)100:0.114155)100:0.230419,(((GCA_000317675.1_AFZ53419.1:0.2670898090,(GCA_001548095.1_BAQ60450.1:0.1011375352,GCA_001548115.1_BAQ65889.1:0.2157770980)84:0.069550)100:0.104138,GCA_001747005.1_OEJ78233.1:0.2871928120)100:0.073379,GCA_001904615.1_OKH17365.1:0.3702620926)92:0.068247)20:0.035600,(((GCA_000021825.1_ACK72765.1:0.1885530231,(GCA_000297435.1_CCI30569.1:0.0097540661,GCA_000312205.1_CCI06092.1:0.0188564249)100:0.344447)91:0.073010,((GCA_000317575.1_AFZ34800.1:0.0673639133,GCA_002355455.1_BAU65734.1:0.0476636172)100:0.127290,(GCA_000332055.1_ELS01554.1:0.2169543091,GCA_002368355.1_BAZ43592.1:0.2405831577)100:0.046808)100:0.073076)14:0.020275,(GCA_000317025.1_AFY78996.1:0.0196216440,GCA_001904635.1_OKH19662.1:0.0072911751)100:0.163599)54:0.044019)14:0.029009,(GCA_000332035.1_ELR99869.1:0.3204823488,(GCA_000284135.1_BAL28833.1:0.0966241162,GCA_000478825.2_AIE74477.1:0.1156152891)100:0.301002)94:0.103816)98:0.074307,((GCA_000317615.1_AFZ51893.1:0.1816351408,GCA_000317635.1_AFZ44228.1:0.1522819534)100:0.167979,GCA_000473895.1_ERN40103.1:0.2962906909)97:0.087168)67:0.016792,(((GCA_000155555.1_EDX78779.1:0.1633023430,(GCA_000211815.1_EGJ33965.1:0.0232482546,GCA_001942495.1_OLT59087.1:0.0248839383)100:0.175133)47:0.020983,GCA_000317515.1_AFZ16510.1:0.1815140488)100:0.053264,(GCA_000317555.1_AFZ29041.1:0.0059512468,GCA_001904655.1_OKH28473.1:0.0228622173)100:0.243156)100:0.062213)90:0.051687,((GCA_001276715.1_KOR35648.1:0.2673789227,GCA_001904725.1_OKH38150.1:0.2878183031)79:0.045090,GCA_000317105.1_AFY79828.1:0.3148366137)67:0.036783)60:0.054769)27:0.043425,(((GCA_000317125.1_AFY87392.1:0.2655404403,((((GCA_000020025.1_ACC79982.1:0.1025814014,(GCA_002367975.1_BAY16933.1:0.1257848163,GCA_000169135.1_EAW46863.1:0.1430490417)100:0.019453)100:0.085367,((GCA_000346485.2_KYC41757.1:0.0637593332,GCA_000760695.2_KIE10777.1:0.0555398783)100:0.167568,GCA_000316665.1_AFY54420.1:0.3297937870)99:0.046839)99:0.052440,GCA_000952155.1_KJH73346.1:0.2462923520)100:0.086852,(((((GCA_000316665.1_AFY56924.1:0.2988579220,GCA_000828085.2_KIJ81719.1:0.1282216259)100:0.038925,(GCA_000346485.2_KYC38044.1:0.0489070316,GCA_000760695.2_KIE13371.1:0.0249504901)100:0.154038)99:0.031370,((GCA_001456025.1_KST62565.1:0.0000021255,GCA_001456025.1_KST62603.1:0.0000026882)100:0.235781,((GCA_000934435.1_KIY15044.1:0.0000022368,GCA_001990805.1_ONN61563.1:0.0000029493)100:0.043928,GCA_001275395.1_KOP26654.1:0.0495300403)100:0.196963)100:0.045204)100:0.190632,GCA_000021825.1_ACK70693.1:0.4179823630)100:0.068755,(GCA_000478195.2_ERT08650.1:0.2786462147,GCA_002075285.2_ASC71617.1:0.3815650015)100:0.167750)100:0.039227)100:0.114422)98:0.044567,(GCA_000952155.1_KJH70179.1:0.2366142999,GCA_002142475.1_BAS57714.1:0.3138682475)94:0.086179)37:0.024924,(((((((GCA_000020025.1_ACC79920.1:0.1597151325,(((GCA_002368055.1_BAZ77856.1:0.0000024523,GCA_002368295.1_BAY98225.1:0.0000024523)100:0.006644,GCA_002368275.1_BAY95375.1:0.0040666583)100:0.071131,GCA_000316575.1_AFY31585.1:0.1850710192)97:0.032575)65:0.016340,(GCA_000204075.1_ABA24006.1:0.0832177204,(GCA_001298445.1_ALF53527.1:0.0448076810,GCA_002367975.1_BAY15454.1:0.0160485047)100:0.113163)89:0.022163)59:0.029448,(GCA_000169135.1_EAW44951.1:0.0605882351,GCA_002218065.1_GAX37157.1:0.0586642817)100:0.086658)99:0.079019,GCA_000317535.1_AFZ22844.1:0.1777200068)99:0.040971,((GCA_000196515.1_ADI64252.1:0.1353142879,GCA_000317695.1_AFZ57307.1:0.1094382632)100:0.035819,((GCA_002368075.1_BAZ79581.1:0.0609173591,(((GCA_000175835.1_EFA70330.1:0.0078431135,GCA_001432185.1_KRH96311.1:0.0000027810)100:0.017398,GCA_002368135.1_BAZ89723.1:0.0230880801)100:0.016705,GCA_000175855.1_EFA73611.1:0.0343873026)100:0.257046)100:0.034150,(GCA_000312705.1_AFW93550.1:0.0306019891,(GCA_002368115.1_BAZ84138.1:0.0291746483,GCA_000789435.1_KHG39938.1:0.0694252730)100:0.038829)100:0.157479)100:0.029968)100:0.098926)100:0.057376,((GCA_000231365.2_EHC19533.1:0.0000021624,GCA_001904645.1_OKH13890.1:0.0033247321)100:0.116953,((GCA_000934435.1_KIY09941.1:0.0000025482,GCA_001990805.1_ONN61218.1:0.0000026719)100:0.031679,GCA_001275395.1_KOP23672.1:0.0759562290)100:0.050585)100:0.103414)97:0.037720,(GCA_000317435.1_AFZ00574.1:0.2718570554,GCA_001456025.1_KST70355.1:0.3189946872)92:0.063859)100:0.074121)60:0.030567)28:0.076244)12:0.056364,(GCA_000317145.1_AFY92638.1:0.1951660742,GCA_000317145.1_AFY96013.1:0.1615773378)100:0.259961)87:0.061945,(GCA_000317065.1_AFY69585.1:0.3336374747,GCA_000332215.1_ELS30737.1:0.3289884937)100:0.273165)73:0.082499)100:0.218016,(GCA_000011385.1_BAC90736.1:0.2278453757,GCA_000484535.1_AGY60389.1:0.4186488773)100:0.449476)74:0.062850,(((GCA_000011465.1_CAE19411.1:0.7465250450,GCA_000760175.1_KGG12644.1:0.4186926253)100:0.244297,GCA_001182765.1_CRY91891.1:0.3005417302)100:0.173840,(GCA_000155635.1_EDY39786.1:0.2616965226,GCA_000316515.1_AFY27624.1:0.3032544630)96:0.099201)100:0.396189)100:0.316909,GCA_000317125.1_AFY88612.1:1.9904970686)100:0.097820)97:0.119678,GCA_000325745.1_AGA65302.1:1.2237200942)83:0.117218)96:0.128293)98:0.184124)86:0.408623,GCA_000152825.2_ADM10691.1:0.2361897602)100:5.869198)34:0.176027)12:0.000002)77:0.118434)56:0.045463,GCA_001765415.1_AOR38572.1:0.9861307414)61:0.032881,GCA_000742835.1_AIK96707.1:0.6699661199)90:0.102214)100:0.141013)68:0.083065)47:0.022143,(((((GCA_000016725.1_ABQ30444.1:0.0040181760,GCA_000202835.1_BAJ80621.1:0.0000048384)100:0.211422,GCA_000964365.1_GAN77062.1:0.2255313969)98:0.079992,(GCA_000021325.1_ACI49957.1:0.2735875439,(((GCA_000182745.1_BAK83172.1:0.0389645314,GCA_000964505.1_GAN99008.1:0.0613907211)100:0.058618,GCA_000208635.2_EGG74921.1:0.0157822583)100:0.065168,(GCA_002173735.1_ARW46374.1:0.2285061318,(((GCA_000234355.2_EHH68315.1:0.1993864719,(GCA_000723565.1_CDG33995.1:0.0206492709,GCA_002003665.1_OOL19577.1:0.0473262240)100:0.197945)100:0.155833,GCA_000963885.1_GAN53350.1:0.2241294911)67:0.053440,(((GCA_000617865.1_GAJ27712.1:0.1543720614,GCA_002005465.1_AQS87344.1:0.1938154018)75:0.052579,(GCA_001787335.1_AOX16862.1:0.0000027884,GCA_001787355.1_AOX19838.1:0.0069035521)100:0.122338)75:0.075242,(GCA_000724025.1_CDG39432.1:0.0133435826,GCA_001547995.1_BAT19513.1:0.0000022881)100:0.157564)97:0.123374)100:0.104711)98:0.094207)93:0.032123)100:0.109720)85:0.087243,(((GCA_000306035.1_EKM99161.1:0.1076000034,GCA_000964385.1_GAN80227.1:0.0539555867)100:0.273640,(GCA_000014285.2_ABI61719.1:0.0047235755,GCA_000576085.2_AHJ62644.1:0.0081807398)100:0.355739)90:0.049218,((GCA_900101615.1_SDC34774.1:0.0000024523,GCA_900104205.1_SDB70772.1:0.0000024523)100:0.181927,GCA_900141905.1_SHK18775.1:0.3095727017)99:0.155080)57:0.021836)95:0.111922,GCA_900167455.1_SJZ47683.1:0.3546282725)50:0.059601)99:0.162369,(((((((((((((GCA_000013005.1_ABC63393.1:0.1492507015,(GCA_001304795.1_ALG61255.1:0.0000021193,GCA_001306275.1_KPM12674.1:0.0000029580)100:0.098632)100:0.052716,GCA_001008165.2_AKH41656.1:0.2028090383)91:0.045806,(GCA_000715015.1_KEO91501.1:0.1151970038,(GCA_001663175.1_ANK13626.1:0.0582703760,GCA_001677335.1_OBV12541.1:0.0857790466)100:0.076538)100:0.135470)23:0.012214,GCA_001281485.1_ALE16521.1:0.1938270800)23:0.030073,((GCA_002218195.1_ASK87855.1:0.0526295855,GCA_900128895.1_SIO00523.1:0.1600179219)96:0.040644,(GCA_001295965.1_KPF77336.1:0.0000024516,GCA_001713435.1_AOG00522.1:0.0064273147)100:0.308489)89:0.060808)30:0.028187,(GCA_000013985.1_ABF52555.1:0.0364076727,GCA_001610975.1_AMU96289.1:0.1262758773)100:0.114441)93:0.087938,(GCA_000091125.1_BAI95672.1:0.0434226334,GCA_000147835.3_AEG49425.1:0.0194062462)100:0.080513)28:0.026715,GCA_001586395.2_KZB96729.1:0.1995382791)41:0.046363,((GCA_000013325.1_ABD26461.1:0.1561624485,(GCA_001661675.2_ARU15723.1:0.1853443210,GCA_001028705.1_AKM09964.1:0.1924732167)100:0.097842)66:0.052797,GCA_000235975.2_EHJ58993.1:0.0644462392)62:0.061202)72:0.059233,(GCA_000016765.1_ABQ69573.1:0.0583852701,(GCA_002355275.1_ATE63043.1:0.0000022911,GCA_002367875.1_PCE43220.1:0.0000020014)100:0.072964)100:0.132191)100:0.205128,(GCA_000175255.2_AEH62480.1:0.2417863209,GCA_000218875.1_AEI37868.1:0.2636082090)100:0.180584)100:0.116685,((GCA_000342165.1_EMD84587.1:0.2694808968,GCA_002211145.1_OWV34107.1:0.1854619211)100:0.148043,GCA_000152825.2_ADM10690.1:0.7540376113)99:0.087218)99:0.045655,GCA_002251755.1_OYQ28686.1:0.4450519890)96:0.061640)99:0.164466)77:0.032790)72:0.078258)70:0.044710,GCA_001425915.1_KQW71563.1:0.2223841057)100:0.124863)100:0.135602);
