# Supplementary material for: Assessing the accuracy of phylogenetic rooting methods on prokaryotic gene families
Source: PLoS One. 2020 May 15;15(5):e0232950. doi: 10.1371/journal.pone.0232950 (PMC7228096; doi:10.1371/journal.pone.0232950)
Supplement: S2 Dataset — (ZIP) [file pone.0232950.s003.zip › EmpiricalDataset/GeneTrees_IQTree/000058.aln.treefile]

(GCA_000006905.1_AAK22259.1:0.0775122282,GCA_000092285.1_ADG12305.1:0.0515395766,(((GCA_000017265.1_ACG76787.1:0.0859361996,((((GCA_000017565.1_ABS61884.1:0.2444009196,GCA_000689395.1_CDO58282.1:0.3993998156)75:0.091226,(GCA_000739695.1_GAK45308.1:0.2897144117,((GCA_000153525.1_EAS84860.1:0.1515415061,GCA_000155895.1_EDZ60443.1:0.2018539364)100:0.572663,((((((((((((((GCA_000007125.1_AAL53505.1:0.0000023595,GCA_000157815.1_EEY01028.1:0.0000021649)100:0.115162,(GCA_000017405.1_ABS14061.1:0.0000023148,GCA_000585655.1_EXL08490.1:0.0000021670)100:0.102202)100:0.218634,(GCA_900104355.1_SDO40233.1:0.1522889733,GCA_900113985.1_SFI63848.1:0.1060112021)100:0.130520)100:0.059489,GCA_001558695.1_KXF78815.1:0.1254892077)99:0.097748,(GCA_000585625.1_EXL08702.1:0.1893224331,((GCA_001510895.1_KUM25403.1:0.0649847504,GCA_001618845.1_AMX98170.1:0.1069412745)99:0.048559,GCA_002075885.1_OQM73719.1:0.1336826796)90:0.044040)100:0.057485)89:0.042940,(GCA_001424795.1_KQU64268.1:0.0858653260,GCA_001605015.1_AMS44363.1:0.0783823205)100:0.170749)89:0.021208,(((GCA_000014245.1_ABG61798.1:0.1767081815,(GCA_000300335.1_EKF20699.1:0.0801698524,GCA_000300515.1_EKF41197.1:0.1456398091)100:0.120658)91:0.050060,GCA_001293565.1_KPB00550.1:0.4582171464)93:0.089461,(GCA_900113935.1_SFI85312.1:0.1638072743,GCA_002238045.1_OXT01785.1:0.5061131248)94:0.096674)91:0.041807)100:0.116279,(GCA_000153465.1_EAS49589.1:0.2622702802,((GCA_000153705.1_EAU41852.1:0.1411155304,GCA_900176465.1_SMC85086.1:0.0884587575)100:0.129528,GCA_900104035.1_SDO88716.1:0.2790730015)100:0.024993)100:0.146110)91:0.062055,((((GCA_000800175.1_KHJ55900.1:0.0313627085,GCA_900141975.1_SHJ25418.1:0.0203038793)100:0.163356,(GCA_000022725.1_ACS50460.1:0.1886274764,GCA_000341385.1_AGF75226.1:0.0961537102)100:0.553400)54:0.055939,((GCA_001578105.1_AMM86821.1:0.1844230096,GCA_002043005.1_AQZ53072.1:0.1334923732)100:0.220661,((GCA_900129325.1_SHG94461.1:0.3125411393,(((GCA_900102695.1_SCZ34281.1:0.3752126374,GCA_900101935.1_SDD32389.1:0.6403389845)100:0.070645,((GCA_900115225.1_SFN93472.1:0.3422379871,GCA_900215505.1_SNY91856.1:0.2993326085)100:0.418797,((GCA_000143145.1_ADJ24520.1:0.3716412215,GCA_000503895.1_AHB48018.1:0.3660174588)85:0.180492,(GCA_000981545.1_CPR19008.1:0.0000025757,GCA_900104305.1_SDO11299.1:0.0000025757)100:0.406035)100:0.415911)44:0.017317)44:0.109570,GCA_000179775.1_EFL89764.1:0.5632277338)47:0.012241)48:0.086406,GCA_900104485.1_SDB52749.1:0.4314199751)83:0.094610)49:0.107160)17:0.035191,(GCA_000154705.2_EDQ35629.1:0.1409582672,GCA_001703635.1_OCW57276.1:0.1816268730)100:0.258983)12:0.000199)19:0.045564,(((GCA_000016285.1_ACM35385.1:0.2279396870,(GCA_000325745.1_AGA65324.1:0.3900655675,GCA_000496595.1_AHA28222.1:0.7133768546)100:0.288765)72:0.110957,(GCA_000092045.1_ABC89234.1:0.0397017238,(GCA_000769405.1_KPN28752.1:0.0419223313,((GCA_000731295.1_CDN52423.1:0.0234850187,GCA_000731315.1_CDN46251.1:0.0178845013)100:0.082848,((GCA_000722615.1_KEQ03900.1:0.0000020984,GCA_000722625.1_KEQ04616.1:0.0000029603)100:0.173971,GCA_000092025.1_AAK86183.1:0.1580274108)100:0.113400)95:0.041367)92:0.017200)100:0.042931)68:0.039368,((((GCA_000017145.1_ABR58914.1:0.0522601766,GCA_000018545.1_ACP23861.1:0.0622079050)100:0.038099,GCA_002288525.1_ASY61527.1:0.1492819644)100:0.058384,((GCA_000697965.2_ANK74642.1:0.0778101305,(GCA_001267455.1_KOC76552.1:0.0139390402,GCA_001652565.1_ANH02626.1:0.0126755938)100:0.130631)100:0.039539,GCA_001885585.1_OJF90493.1:0.2056778045)15:0.026775)14:0.027236,GCA_001687365.1_OBZ96831.1:0.1080115885)99:0.040109)79:0.115075)52:0.103952,GCA_001676615.1_OCC02228.1:0.3114939232)53:0.110090,(((((((GCA_000010525.1_BAF86796.1:0.3052963609,GCA_000017645.1_ABS68534.1:0.3034947647)99:0.177114,((GCA_000092925.1_ADH87394.1:0.0920107579,GCA_900100155.1_SCW60280.1:0.1586939676)100:0.349314,GCA_001458375.1_CUH77281.1:2.4446464676)31:0.039002)88:0.077947,GCA_002355335.1_BAT57699.1:0.3963264856)55:0.053192,((((((((GCA_000011365.1_BAC53374.1:0.0260340772,GCA_000661935.1_AHY55134.1:0.0394243486)100:0.067519,(GCA_000012725.1_ABA06312.1:0.0599757413,GCA_000013885.1_ABE64419.1:0.0472047401)100:0.140081)99:0.070978,(((GCA_000218565.1_AEI05324.1:0.0000025757,GCA_000218585.1_AEI01749.1:0.0000025757)100:0.090307,GCA_000314735.2_EKS30726.1:0.0421721092)100:0.161899,GCA_000336555.1_EKS33565.1:0.1279636627)100:0.078855)99:0.062498,(GCA_001618955.1_KZD22907.1:0.0089278518,GCA_900108575.1_SEI17601.1:0.0180950421)100:0.134841)98:0.062054,(GCA_000195775.1_CAE26065.1:0.1477743602,GCA_000935205.1_KIZ41505.1:0.0755659794)100:0.278187)100:0.165264,GCA_002119765.1_ARP98134.1:0.2119313818)99:0.096540,GCA_001579845.1_AMN45082.1:0.4379220739)62:0.054778,GCA_001426945.1_KQY97213.1:0.3751199215)99:0.121192)84:0.040163,(GCA_001402875.1_ALK10817.1:0.0000023703,GCA_001459775.1_CUU43479.1:0.0000027101)100:0.597416)85:0.040563,((((GCA_000019945.1_ACB79762.1:0.1591941112,GCA_000022085.1_ACL59614.1:0.2741395609)100:0.106222,(GCA_001017175.1_KLK94363.1:0.0492990986,GCA_900102135.1_SCZ09401.1:0.0977118901)100:0.239432)100:0.158375,(GCA_001741865.1_AOO80670.1:0.2393027957,GCA_900102525.1_SDF65540.1:0.2902690801)99:0.198730)98:0.051159,(GCA_001271345.1_ALA17031.1:0.0000029129,GCA_001887265.1_APF38645.1:0.0475758988)100:0.232365)87:0.047776)85:0.048982,(((GCA_000496075.1_ESR26988.1:0.3459452123,((GCA_900105595.1_SDT89068.1:0.3749537633,GCA_900148505.1_SHO63574.1:0.2365393363)100:0.067911,GCA_001305515.1_KPL54115.1:0.4341561522)98:0.136377)96:0.111064,(GCA_900104955.1_SEC59301.1:0.3674230660,(((GCA_000019845.1_ACB94149.1:0.2725628226,(GCA_000021745.1_ACK50097.1:0.2804514235,GCA_900114285.1_SFK38108.1:0.2756364351)97:0.095103)100:0.202071,GCA_900187365.1_SNB78926.1:0.5796757930)100:0.137497,((GCA_000304315.1_CCJ07748.1:0.1814200973,GCA_002117405.1_ARN81374.1:0.2424369014)100:0.196641,(GCA_001644125.1_OAI24849.1:0.0841487106,GCA_001675455.1_OBS52440.1:0.1336792154)100:0.234360)100:0.198060)99:0.077308)98:0.105834)92:0.055337,(((GCA_001720135.1_ODN72386.1:0.4419141609,((((GCA_000148725.1_EFO33170.1:0.3697779677,GCA_001403915.1_CTQ44658.1:0.1005637150)20:0.034660,((GCA_001188555.1_KND20304.1:0.0000022387,GCA_002249885.1_OXS38009.1:0.0000025757)100:0.182935,GCA_000192745.1_ADZ72073.1:0.2753659407)100:0.126968)18:0.024113,GCA_000158095.1_EEE44253.1:0.1644685768)100:0.149518,(GCA_001907205.1_OKL44192.1:0.3726000621,(GCA_900110875.1_SEQ59183.1:0.1203640662,GCA_900114245.1_SFK35489.1:0.1543065946)100:0.163828)100:0.137809)100:0.131258)99:0.104259,GCA_002088295.1_ORE95694.1:0.5045634856)36:0.039527,(((GCA_000230555.1_AEQ50102.1:0.0448901834,GCA_900100665.1_SDG61185.1:0.0615833430)100:0.496568,(GCA_000743575.1_KFL30925.1:0.1927973813,GCA_000970435.1_KKB77045.1:0.1951817432)100:0.200169)100:0.292801,((((((((((GCA_000007125.1_AAL54054.1:0.0000024900,GCA_000157815.1_EEY02010.1:0.0000025757)100:0.124548,(GCA_000017405.1_ABS15813.1:0.0163089439,GCA_000585655.1_EXL02049.1:0.0780191187)100:0.343304)100:0.169528,(((GCA_000011365.1_BAC49270.1:0.0971913247,GCA_000661935.1_AHY51180.1:0.1614461229)100:0.094482,(GCA_001618955.1_KZD24298.1:0.0899440468,GCA_900108575.1_SEI22636.1:0.1062494060)100:0.138028)100:0.244512,GCA_001741865.1_AOO82581.1:0.5740562837)56:0.021853)92:0.076961,(GCA_001605015.1_AMS43832.1:0.2775182045,GCA_900102525.1_SDF56170.1:0.4741720601)100:0.124138)90:0.019618,GCA_900104355.1_SDO05100.1:0.6693428706)95:0.123347,(GCA_900114285.1_SFK35890.1:0.5523936009,GCA_000019845.1_ACB94173.1:0.6664319082)97:0.099213)31:0.057481,((GCA_000017645.1_ABS65881.1:0.3430647244,GCA_002088295.1_ORE94198.1:0.4750583756)38:0.082827,(GCA_000617865.1_GAJ30497.1:0.5161233272,GCA_002005445.1_AQS85537.1:0.4795487701)100:0.263195)85:0.037366)96:0.168417,(((GCA_001271345.1_ALA17449.1:0.1174182593,GCA_001887265.1_APF38827.1:0.1779736053)100:0.232478,GCA_900113985.1_SFJ32867.1:0.7251438812)74:0.074672,(GCA_000010525.1_BAF86106.1:0.4999833650,((GCA_000182745.1_BAK84015.1:0.1296675485,GCA_000208635.2_EGG78135.1:0.2188734974)100:0.149345,GCA_000964505.1_GAN99396.1:0.3795469335)100:0.776326)54:0.044646)34:0.089209)11:0.049061,((((((GCA_000017145.1_ABR59885.1:0.3494432303,GCA_002288525.1_ASY62680.1:0.3812960957)70:0.044884,GCA_000018545.1_ACP25019.1:0.2419759548)96:0.100393,GCA_000697965.2_ANK72169.1:0.4742404293)99:0.196344,(GCA_000963705.1_KJV11013.1:0.2235018878,GCA_002251735.1_OYQ20095.1:0.3565571190)100:0.417762)16:0.031638,(((GCA_001687365.1_OBZ96386.1:0.3751940264,((GCA_000264455.2_AFK56582.1:0.0123992002,GCA_001601315.1_KYO50918.1:0.0137996390)100:0.497437,((((GCA_000092045.1_ABC91000.1:0.1488769488,GCA_000769405.1_KPN24852.1:0.1418716802)100:0.290971,(((GCA_000731295.1_CDN54183.1:0.0815995383,GCA_000731315.1_CDN48056.1:0.0974389296)100:0.294895,((GCA_000722615.1_KEQ08157.1:0.0000025757,GCA_000722625.1_KEQ10353.1:0.0000025757)100:0.298612,GCA_000016285.1_ACM36443.1:0.9109582859)51:0.138565)46:0.108308,GCA_000092025.1_AAK87337.1:0.6667012341)50:0.129504)95:0.102866,GCA_900113935.1_SFJ30196.1:0.6630020162)98:0.134306,(GCA_001267455.1_KOC73866.1:0.1606572958,GCA_001652565.1_ANH04151.1:0.1209862418)100:0.542188)34:0.044109)39:0.100593)11:0.038778,GCA_001885585.1_OJF97929.1:0.4967113278)13:0.050697,GCA_001676615.1_OCC01529.1:0.4994253829)11:0.112456)30:0.051361,GCA_900148505.1_SHO64186.1:0.7695179458)14:0.038592)95:0.104956,((GCA_001017175.1_KLK93130.1:0.2493494753,GCA_900102135.1_SCZ14425.1:0.2158312175)98:0.184081,((GCA_000019945.1_ACB82524.1:0.5519316688,GCA_000022085.1_ACL61452.1:0.7223275597)94:0.114530,GCA_000970435.1_KKB83688.1:2.5331662864)93:0.258714)46:0.031957)100:0.792226)99:0.185331)89:0.107295)30:0.000003)95:0.099962)97:0.156890,(((((((((((GCA_000013005.1_ABC62508.1:0.2415149607,(GCA_001304795.1_ALG60753.1:0.0000020160,GCA_001306275.1_KPM14693.1:0.0000025043)100:0.157639)40:0.055247,(GCA_000715015.1_KEO90945.1:0.2397725302,GCA_001281485.1_ALE17077.1:0.0932982375)44:0.051323)40:0.016221,(GCA_001663175.1_ANK13101.1:0.1072260255,GCA_001677335.1_OBV11406.1:0.0534713336)100:0.082293)100:0.105834,((GCA_001028705.1_AKM09250.1:0.1233566326,GCA_001661675.2_ARU15140.1:0.1202588017)100:0.083556,GCA_001008165.2_AKH42056.1:0.1334257453)97:0.041147)95:0.063475,(GCA_000013325.1_ABD27332.1:0.0781073189,GCA_000235975.2_EHJ58856.1:0.1446955866)93:0.037546)100:0.162775,((GCA_002218195.1_ASK87748.1:0.1234195167,GCA_900128895.1_SIN91610.1:0.1200711667)100:0.104252,(GCA_000013985.1_ABF51974.1:0.0655082992,GCA_001610975.1_AMU93033.1:0.0000026343)100:0.347622)98:0.055823)100:0.054235,(GCA_001295965.1_KPF75466.1:0.0000025913,GCA_001713435.1_AOG01785.1:0.0000023997)100:0.110525)100:0.180645,((GCA_000016765.1_ABQ70389.1:0.0674837888,(GCA_002355275.1_ATE64071.1:0.0000021418,GCA_002367875.1_PCE42656.1:0.0000027589)100:0.119197)100:0.139449,((GCA_000091125.1_BAI97287.1:0.0000028447,GCA_000147835.3_AEG49231.1:0.0368697300)100:0.183323,(GCA_000175255.2_AEH62325.1:0.1719257017,GCA_000218875.1_AEI37353.1:0.2737191756)100:0.421629)100:0.111449)100:0.099903)98:0.067695,(GCA_000342165.1_EMD82678.1:0.2178390500,GCA_002211145.1_OWV34508.1:0.0862676883)100:0.430927)70:0.105624,GCA_002251755.1_OYQ27067.1:0.4194858009)17:0.066802,(GCA_000934435.1_KIY15150.1:0.4937674715,GCA_001586395.2_KZB96886.1:0.4862388218)29:0.089748)99:0.337709)6:0.081666,(((((((((((((((GCA_000009985.1_BAE49047.1:0.2031374297,(GCA_000294655.1_CCG39847.1:0.1207558910,GCA_900108475.1_SEH57067.1:0.0282101412)100:0.358474)74:0.078800,GCA_000513295.1_CDL00098.1:0.2592344479)100:0.173228,GCA_900172325.1_SLN25268.1:0.6374886054)70:0.111766,(((GCA_000963705.1_KJV10451.1:0.1134256903,GCA_002251735.1_OYQ17419.1:0.0844367218)100:0.270962,(GCA_900177295.1_SMF07693.1:0.0000025757,GCA_900188055.1_SNR35747.1:0.0000029818)100:0.249040)85:0.065788,(GCA_900167455.1_SKA04279.1:0.3003552150,(GCA_000264455.2_AFK54536.1:0.0000022461,GCA_001601315.1_KYO57315.1:0.0000025757)100:0.428212)49:0.091392)6:0.058448)13:0.119597,(((GCA_000319385.1_AFX98549.1:0.1670986508,GCA_000510265.1_AHC73446.1:0.1384799856)100:0.504478,GCA_900102465.1_SDG21347.1:0.1595866980)100:0.389346,GCA_000968135.1_CCQ72238.1:0.5196103011)11:0.058188)34:0.092980,((GCA_000767795.1_KGM35955.1:0.0149313617,GCA_002195995.1_OWJ65664.1:0.0350507293)100:0.468939,GCA_900100455.1_SDH10630.1:0.5461669461)37:0.089319)8:0.057160,GCA_900100655.1_SDG34849.1:0.6005866198)5:0.022958,((((GCA_000010725.1_BAI73043.1:0.3872541809,GCA_000632475.2_AIB10748.1:0.0709861864)100:0.303721,((GCA_000576635.1_EWY39195.1:0.0422409450,GCA_000936425.1_KJB93892.1:0.0824731096)100:0.221225,(GCA_000016185.1_ACI99685.1:0.4129335874,(GCA_000730165.2_ASG19704.1:0.3117737256,GCA_002251795.1_OYQ36937.1:0.2271335426)100:0.116788)100:0.149959)100:0.147233)93:0.158358,((((((GCA_000013085.1_ABC24144.1:0.2598511808,GCA_000284415.2_CCG07946.1:0.2783002185)100:0.175673,(GCA_001611975.1_AMW34349.1:0.2535751564,GCA_900156605.1_SIT19921.1:0.3867853807)99:0.190101)90:0.087139,GCA_900101965.1_SDE82462.1:0.4212960700)10:0.045539,GCA_000315795.1_EKV32434.1:0.3064804482)81:0.060130,(GCA_000299935.1_EKE75835.1:0.0985698447,GCA_001618175.1_KZD06275.1:0.0461574152)100:0.554956)8:0.077800,GCA_001746755.1_OEJ69263.1:0.5568744108)13:0.040953)86:0.032883,(GCA_001192655.1_GAO97863.1:0.6437142044,GCA_002117145.1_ARN84991.1:1.3370855045)94:0.426005)13:0.081999)11:0.080187,((GCA_000300235.2_AJD50179.1:0.0663838720,GCA_000300275.1_EKF10418.1:0.1205952546)100:0.248893,(GCA_000982415.1_KKJ77878.1:0.0000020805,GCA_001026905.1_KLN62416.1:0.0754103084)100:0.405325)95:0.195386)68:0.094623,GCA_900093605.1_SCA55643.1:0.6050853292)82:0.096155,((((GCA_000014865.1_ABK42669.1:0.6846992923,GCA_002109495.1_OSM06119.1:0.2578943225)100:0.301972,((((((((GCA_000008385.1_AAW70705.1:0.1082733908,GCA_000953315.1_CDR78470.1:0.0836441895)100:0.385292,(((GCA_000026005.1_CAH57765.1:0.2483727911,GCA_000964755.1_KJV65745.1:0.4272464886)100:0.342332,(GCA_000011945.1_AAV87050.1:0.1829770084,GCA_000024505.1_ACZ48852.1:0.1111428870)100:0.851336)43:0.166415,GCA_000964795.1_KJV69334.1:0.3785843316)100:0.448874)98:0.324660,(GCA_000022525.1_ACT69367.1:0.4684541783,GCA_000632985.1_AHX11324.1:0.2516024697)100:0.362601)28:0.129714,(GCA_000012385.1_ABE04641.1:0.1793593723,GCA_000195735.1_CAA14673.1:0.2355582532)100:0.506334)65:0.067863,(GCA_000219355.1_AEI89156.1:0.7354750735,GCA_000815465.1_KIE06110.1:0.7295708931)100:0.439633)95:0.125351,(GCA_000012385.1_ABE04747.1:0.6280815306,GCA_000815465.1_KIE04978.1:0.7298561801)100:1.426001)84:0.104080,(GCA_000010205.1_BAG40788.1:0.0950451414,GCA_000964595.1_KJV56194.1:0.3123948819)100:0.835771)84:0.174365,(((((((((((((GCA_000011345.1_BAC09228.1:0.0072253035,GCA_000505665.1_AHB88323.1:0.0672863644)100:0.392475,GCA_002142475.1_BAS55996.1:0.2737226972)71:0.104843,(GCA_000317145.1_AFY92493.1:0.3193115856,GCA_000012525.1_ABB57370.1:0.3762188923)69:0.088269)97:0.080446,((GCA_000155555.1_EDX78706.1:0.1805490887,(GCA_000211815.1_EGJ31236.1:0.0100725375,GCA_001942495.1_OLT58854.1:0.0230879805)100:0.223392)90:0.030201,GCA_000317515.1_AFZ16813.1:0.0686656805)100:0.163335)80:0.064333,((((((((GCA_000017845.1_ACB53956.1:0.0366972602,GCA_000025125.1_ADB95388.1:0.5537554839)77:0.036389,(GCA_000167195.1_EAM50318.1:0.0081124312,GCA_000235665.2_EHJ12355.1:0.0000027992)100:0.092520)100:0.151902,GCA_000021825.1_ACK70493.1:0.1978718365)74:0.031885,(GCA_000297435.1_CCI33149.1:0.0149165245,GCA_000312205.1_CCI09070.1:0.0082167524)100:0.199933)54:0.041084,GCA_001904615.1_OKH12701.1:0.5304153735)42:0.025717,(((GCA_000317025.1_AFY77981.1:0.0068453254,GCA_001904635.1_OKH25999.1:0.0090561653)100:0.140605,((((GCA_000011465.1_CAE18527.1:0.4737863535,GCA_000760175.1_KGG13314.1:0.2142809282)100:0.194633,GCA_001182765.1_CRY91102.1:0.2158957576)100:0.107780,GCA_000316515.1_AFY28662.1:0.2026895158)100:0.072080,GCA_000155635.1_EDY38739.1:0.1797361367)100:0.548124)96:0.071343,((GCA_000317575.1_AFZ37030.1:0.0742173914,GCA_002355455.1_BAU63611.1:0.0182079292)100:0.052805,(GCA_000332055.1_ELS02027.1:0.1632440367,GCA_002368355.1_BAZ44144.1:0.3119612754)92:0.071151)99:0.123152)52:0.052630)64:0.033343,((GCA_000284135.1_BAL28654.1:0.0116542502,GCA_000478825.2_AIE75705.1:0.0126540024)100:0.346785,(((GCA_000317675.1_AFZ52377.1:0.3207004577,(GCA_001548095.1_BAQ60435.1:0.1419188266,GCA_001548115.1_BAQ64370.1:0.0331108001)100:0.142258)99:0.041431,GCA_001747005.1_OEJ79416.1:0.4878855809)99:0.093129,((GCA_000317615.1_AFZ51408.1:0.1951236011,GCA_000317635.1_AFZ44980.1:0.0793161174)100:0.286416,GCA_000473895.1_ERN40605.1:0.3361881873)100:0.180120)98:0.117753)82:0.069962)63:0.023187,GCA_000332035.1_ELR99806.1:0.3887543232)99:0.117296)76:0.038020,(((((((GCA_000014265.1_ABG50225.1:0.1612697846,GCA_002260545.1_OZH53411.1:0.0568662868)100:0.201704,(((GCA_000176895.2_CCE20094.1:0.0132776740,GCA_000307915.1_EKD09603.1:0.0133497952)100:0.122305,(GCA_000478195.2_ERT08952.1:0.0382071921,(GCA_000972705.2_KKD35421.1:0.0000025757,GCA_000972705.2_KMW70711.1:0.0000025757)100:0.116870)100:0.160706)100:0.049842,(GCA_000710505.1_KEI67759.1:0.0488706440,GCA_900009265.1_CUR09973.1:0.0443088023)100:0.040799)100:0.122480)98:0.013718,(GCA_000180455.1_CBN57820.1:0.1002217216,((GCA_000214075.2_EGK83650.1:0.0099635841,GCA_000317475.1_AFZ09036.1:0.0303774403)100:0.082343,GCA_002412335.1_PCN52646.1:0.0544427646)100:0.083048)100:0.090604)98:0.060519,(GCA_001276715.1_KOR36599.1:0.1582101731,GCA_000317105.1_AFY83167.1:0.3743809428)99:0.094954)100:0.075022,GCA_000317045.1_AFY68306.1:0.2595322357)66:0.029907,GCA_000317495.1_AFZ13278.1:0.2389639802)71:0.056233,(GCA_001746915.1_OEJ76591.1:0.2453805254,GCA_001904725.1_OKH36366.1:0.0938796378)94:0.060585)37:0.051893)85:0.043443,(((((((GCA_000020025.1_ACC82425.1:0.0881092881,GCA_000316575.1_AFY33797.1:0.0681984861)48:0.022200,GCA_000317535.1_AFZ25806.1:0.0809518070)50:0.039293,((GCA_000204075.1_ABA20454.1:0.0699778744,((GCA_002368055.1_BAZ72440.1:0.0000029821,GCA_002368295.1_BAY97052.1:0.0000029821)100:0.016121,GCA_002368275.1_BAY93506.1:0.0000020350)100:0.029390)97:0.028624,((GCA_002367975.1_BAY19115.1:0.0391221940,(GCA_001298445.1_ALF53601.1:0.0879149414,(((GCA_000196515.1_ADI64590.1:0.0537706085,(GCA_002368075.1_BAZ81893.1:0.0195684978,((GCA_000175835.1_EFA69195.1:0.0232990535,(GCA_001432185.1_KRH98245.1:0.0000025757,GCA_002368135.1_BAZ90266.1:0.0000027785)100:0.000003)100:0.015424,GCA_000175855.1_EFA73849.1:0.0000025709)100:0.189839)100:0.032697)98:0.006039,GCA_000317695.1_AFZ57041.1:0.0289525297)100:0.058107,(GCA_000312705.1_AFW95001.1:0.0261491327,GCA_002368115.1_BAZ86263.1:0.0497924727)100:0.077519)100:0.053647)79:0.019059)86:0.017579,(GCA_000169135.1_EAW46080.1:0.0358189629,GCA_002218065.1_GAX35795.1:0.0304995825)100:0.090820)98:0.032714)65:0.038088)96:0.047953,(((((GCA_000231365.2_EHC17933.1:0.0000028316,GCA_001904645.1_OKH16223.1:0.0078772502)100:0.063853,GCA_000934435.1_KIY14818.1:0.0416378624)86:0.000002,GCA_001275395.1_KOP26101.1:0.0560392427)100:0.077387,GCA_000316665.1_AFY53662.1:0.2227896939)92:0.063515,((GCA_000346485.2_KYC37889.1:0.0172819162,GCA_000760695.2_KIE07198.1:0.0404430634)100:0.088735,GCA_000828085.2_KIJ80863.1:0.1198846714)93:0.020600)79:0.034483)56:0.022151,((GCA_001456025.1_KST68674.1:0.0000029887,GCA_001456025.1_KST68688.1:0.0000027627)100:0.191305,GCA_000350105.1_CCH67451.1:0.3642246334)65:0.006829)98:0.067398,GCA_000317435.1_AFZ04042.1:0.2139006647)68:0.040944,(GCA_000317125.1_AFY89886.1:0.2152008622,((GCA_000317555.1_AFZ31877.1:0.0224843584,GCA_001904655.1_OKH27953.1:0.0268740399)100:0.148657,GCA_000952155.1_KJH70752.1:0.1421351498)98:0.101235)100:0.112928)100:0.089303)99:0.096263,(GCA_000018105.1_ABW29637.1:0.2898780148,GCA_000775285.1_KGF73310.1:0.3166239691)99:0.083648)100:0.069061,((GCA_000817775.1_KIF40903.1:0.2847536229,GCA_001904775.1_OKH48074.1:0.1872438717)100:0.047083,GCA_002075285.2_ASC72837.1:0.2254592583)100:0.125708)100:0.138155,((GCA_000317065.1_AFY71370.1:0.3444815988,GCA_001870225.1_APB35325.1:0.7159404848)89:0.099070,GCA_000332215.1_ELS31726.1:0.4588956531)100:0.119683)100:0.205179,(GCA_000011385.1_BAC90169.1:0.1085606225,GCA_000484535.1_AGY57763.1:0.0924769090)99:0.367987)99:0.863414,GCA_001637395.1_OAB63978.1:2.1562557734)57:0.219180,(((GCA_000316665.1_AFY59041.1:0.4650795761,GCA_001904645.1_OKH16265.1:0.5554065874)100:1.281118,GCA_001765415.1_AOR38018.1:0.8874823952)99:0.684387,((((((((GCA_000010725.1_BAI72573.1:0.4312584392,((GCA_000016185.1_ACI99459.1:0.2080580057,GCA_002251795.1_OYQ35006.1:0.8196251068)100:0.229812,GCA_000730165.2_ASG21002.1:0.1884896609)100:0.352933)81:0.091753,GCA_000632475.2_AIB12156.1:0.3218269284)81:0.127060,((((((((((GCA_000011685.1_AAW59917.1:0.1582875938,GCA_000234355.2_EHH68616.1:0.1854566385)100:0.339468,(((GCA_000617865.1_GAJ28803.1:0.4498994875,GCA_002005465.1_AQS89280.1:0.3164017414)93:0.117386,(GCA_001787335.1_AOX18205.1:0.0176865293,GCA_001787355.1_AOX21194.1:0.0000027380)100:0.344163)98:0.178903,(GCA_000724025.1_CDG39256.1:0.0095457403,GCA_001547995.1_BAT19344.1:0.0364470519)100:0.461133)100:0.097989)97:0.085767,GCA_000963885.1_GAN55095.1:0.4119415418)96:0.139199,(((GCA_000021325.1_ACI53011.1:0.3328232531,((GCA_000182745.1_BAK83325.1:0.1236880501,GCA_000208635.2_EGG75469.1:0.1367710114)100:0.094489,GCA_000964505.1_GAN98929.1:0.1063332585)100:0.270096)97:0.069748,GCA_002005445.1_AQS85718.1:0.7351821407)98:0.125976,GCA_002173735.1_ARW48505.1:0.6165504012)100:0.119097)100:0.183639,(GCA_000014285.2_ABI61380.1:0.0085482235,GCA_000576085.2_AHJ62254.1:0.0000019940)100:0.523622)88:0.067208,((((GCA_000164635.1_EFH09348.1:0.3468420720,GCA_900141905.1_SHJ50515.1:0.4139243607)100:0.125927,(GCA_900101615.1_SDC11886.1:0.0000021953,GCA_900104205.1_SDB09127.1:0.0000022122)100:0.220657)100:0.213156,((GCA_000016725.1_ABQ29599.1:0.0088794201,GCA_000202835.1_BAJ79812.1:0.0000026510)100:0.815174,(GCA_000306035.1_EKM98674.1:0.2120078308,GCA_000964385.1_GAN82030.1:0.2904702645)100:0.546062)100:0.228325)89:0.094868,GCA_000964365.1_GAN76679.1:0.7296531811)100:0.098932)89:0.147968,((((((GCA_000315795.1_EKV26480.1:0.3506499711,GCA_900156605.1_SIT00914.1:0.8267572056)27:0.078689,(GCA_000013085.1_ABC21845.1:0.3901382579,(GCA_000284415.2_CCG08510.1:0.4860410290,GCA_900100455.1_SDG41033.1:0.7896466010)91:0.174462)91:0.146562)24:0.085955,(GCA_000968135.1_CCQ74374.1:0.3979356551,(((GCA_000155635.1_EDY38110.1:0.2248636611,GCA_000316515.1_AFY27540.1:0.4043630097)100:0.774840,GCA_900102465.1_SDF52546.1:1.0310514963)69:0.178178,((GCA_000299935.1_EKE70307.1:0.1786997586,GCA_002251735.1_OYQ20797.1:1.0526277558)24:0.103669,GCA_001618175.1_KZD05404.1:0.2697781894)90:0.173838)99:0.451498)21:0.091924)73:0.064346,GCA_900172325.1_SLN35601.1:0.5190420064)26:0.021270,((GCA_900093605.1_SCA55736.1:0.4175978520,GCA_001746755.1_OEJ68503.1:0.6173383057)99:0.147906,((GCA_900177295.1_SMF60427.1:0.0000025757,GCA_900188055.1_SNR93399.1:0.0000025757)100:0.394867,GCA_001611975.1_AMW35100.1:0.6463169669)94:0.075311)96:0.122340)34:0.070534,GCA_900101965.1_SDD67245.1:0.9003976705)16:0.027194)29:0.075224,((GCA_000576635.1_EWY36851.1:0.2100911079,GCA_000936425.1_KJB96299.1:0.1156667152)100:0.403258,(GCA_000300235.2_AJD53037.1:0.1873999307,GCA_000300275.1_EKF06838.1:0.0678742036)100:0.529746)44:0.161104)78:0.109088,(((GCA_000017565.1_ABS63682.1:0.3381345575,GCA_000689395.1_CDO58946.1:0.4721408741)100:0.109982,GCA_000739695.1_GAK45648.1:0.2686294326)100:0.393212,(GCA_000982415.1_KKJ76256.1:0.1081158426,GCA_001026905.1_KLN62141.1:0.1452855079)100:0.668274)43:0.084351)82:0.094463,GCA_900100655.1_SDF51699.1:0.9158664614)98:0.083625)98:0.240046,(GCA_000767795.1_KGM36082.1:0.0290252839,GCA_002195995.1_OWJ65592.1:0.0000024711)100:0.531758)100:0.819618,(GCA_900148505.1_SHO67034.1:1.3070311539,(GCA_000011385.1_BAC89670.1:0.6673950594,GCA_001558695.1_KXF75368.1:0.6109708560)100:0.862043)99:0.325500)100:0.365646,(((((((((((((((GCA_000014265.1_ABG53965.1:0.3638250936,((GCA_000710505.1_KEI66329.1:0.1456140932,GCA_900009265.1_CUR10195.1:0.0393903780)100:0.326814,(GCA_000176895.2_CCE19576.1:0.0000025757,GCA_000307915.1_EKD09008.1:0.0000020583)100:0.538788)78:0.114224)81:0.109362,(((GCA_000180455.1_CBN56033.1:0.2228706303,((GCA_000214075.2_EGK89451.1:0.0715902226,GCA_000317475.1_AFZ10428.1:0.0544799850)100:0.048769,GCA_002412335.1_PCN54268.1:0.1441426252)100:0.162495)99:0.115117,GCA_000317515.1_AFZ21975.1:0.2376965280)37:0.059328,(GCA_000211815.1_EGJ31717.1:0.0619290971,GCA_001942495.1_OLT63342.1:0.0438095395)100:0.269025)19:0.010712)38:0.043035,(GCA_001904725.1_OKH33909.1:0.2202660041,(GCA_001276715.1_KOR37372.1:0.3284326962,GCA_000317105.1_AFY85464.1:0.5893293811)87:0.137415)52:0.046828)43:0.050022,GCA_000317495.1_AFZ15482.1:0.1969137338)71:0.038029,GCA_000155555.1_EDX73684.1:0.3201414433)58:0.043318,((((((((GCA_000020025.1_ACC84889.1:0.1436276356,(GCA_000316575.1_AFY36463.1:0.1511134078,(((GCA_002368055.1_BAZ77570.1:0.0000026511,GCA_002368295.1_BAY98511.1:0.0000025757)100:0.034898,GCA_002368275.1_BAY88873.1:0.0078251698)100:0.214920,GCA_000317535.1_AFZ28199.1:0.2195290388)82:0.024228)99:0.022926)97:0.031705,(GCA_000169135.1_EAW47226.1:0.1271280692,GCA_002218065.1_GAX37861.1:0.1619621164)100:0.183913)45:0.014572,(((GCA_000196515.1_ADI64126.1:0.1902481623,GCA_000317695.1_AFZ60934.1:0.1401096635)100:0.030993,(GCA_002368075.1_BAZ82497.1:0.0915843232,((GCA_000175855.1_EFA74496.1:0.1266990124,GCA_002368135.1_BAZ89160.1:0.0379243933)75:0.019672,GCA_001432185.1_KRH97625.1:0.0106900543)100:0.364354)76:0.129879)76:0.073011,(GCA_000312705.1_AFW96463.1:0.0361360431,(GCA_000789435.1_KHG40171.1:0.0117154752,GCA_002368115.1_BAZ86730.1:0.0688923448)100:0.069509)100:0.248373)95:0.044293)73:0.024450,((GCA_000346485.2_KYC36961.1:0.0974037996,GCA_000760695.2_KIE11385.1:0.0802081636)100:0.130200,GCA_000828085.2_KIJ80775.1:0.1156693792)100:0.106634)26:0.032841,((GCA_001298445.1_ALF51659.1:0.0331338494,GCA_002367975.1_BAY18363.1:0.0810896123)100:0.196777,GCA_000204075.1_ABA24664.1:0.2742647954)31:0.048966)97:0.047696,(((GCA_000231365.2_EHC19309.1:0.0082609461,GCA_001904645.1_OKH14056.1:0.0000024786)100:0.114871,((GCA_000934435.1_KIY12393.1:0.0000028134,GCA_001990805.1_ONN60116.1:0.0000020318)100:0.059396,GCA_001275395.1_KOP27529.1:0.0536736039)100:0.042642)100:0.171347,GCA_000316665.1_AFY59224.1:0.3987378218)98:0.082022)91:0.039316,(((GCA_000317555.1_AFZ33302.1:0.0829599082,GCA_001904655.1_OKH25807.1:0.0927529964)100:0.108928,(GCA_000317125.1_AFY90964.1:0.3299170669,GCA_000952155.1_KJH69897.1:0.1316376234)98:0.146942)97:0.093006,(GCA_002142475.1_BAS57076.1:0.4159652222,(GCA_000317065.1_AFY70736.1:0.7142042762,GCA_001904775.1_OKH48390.1:0.8389669955)99:0.265809)69:0.055384)93:0.053885)94:0.048183,GCA_001456025.1_KST61793.1:0.4556791522)87:0.079655)71:0.110023,((GCA_000478195.2_ERT08258.1:0.2637889730,GCA_000972705.2_KKD37006.1:0.0976224004)99:0.225760,GCA_000317435.1_AFZ04127.1:0.5604038763)67:0.054440)89:0.043645,(((GCA_000021825.1_ACK73700.1:0.1824468717,(GCA_000017845.1_ACB53014.1:0.2769822505,(GCA_000167195.1_EAM48543.1:0.0000025757,GCA_000235665.2_EHJ14534.1:0.0000025757)100:0.257971)100:0.349287)39:0.049209,((GCA_000317025.1_AFY79761.1:0.0572370314,GCA_001904635.1_OKH23738.1:0.0228175643)98:0.166553,GCA_000332035.1_ELR96996.1:0.9287842882)74:0.125088)46:0.073488,((((GCA_000317575.1_AFZ37957.1:0.0951259053,GCA_002355455.1_BAU67044.1:0.1553731520)100:0.235214,GCA_000332055.1_ELS05004.1:0.6651525260)69:0.074257,(GCA_000297435.1_CCI32644.1:0.0586756654,GCA_000312205.1_CCI08423.1:0.0381556691)100:0.682208)56:0.055521,GCA_002368355.1_BAZ43361.1:0.6509573804)41:0.079056)63:0.036112)77:0.073944,GCA_000317145.1_AFY91818.1:0.7116860523)96:0.087119,((GCA_000317045.1_AFY64714.1:0.5774821113,GCA_000473895.1_ERN41071.1:0.8078975841)97:0.069684,GCA_001746915.1_OEJ76725.1:0.5912269853)98:0.173032)97:0.101898,(GCA_000775285.1_KGF72231.1:0.4627283421,(GCA_000332215.1_ELS32563.1:0.4517140006,GCA_001637395.1_OAB62248.1:0.7480160922)96:0.080211)96:0.137462)95:0.096755,GCA_000817775.1_KIF41726.1:0.7528748474)95:0.091378,((((GCA_000317675.1_AFZ53187.1:0.4367455578,GCA_001548095.1_BAQ60422.1:0.2692196224)95:0.142300,GCA_001548115.1_BAQ65748.1:0.2230606407)95:0.265196,GCA_001747005.1_OEJ79246.1:0.5780690507)100:0.413815,GCA_002075285.2_ASC73898.1:0.6736651650)95:0.238535)90:0.097922,GCA_000018105.1_ABW28507.1:0.6016129536)94:0.202148,GCA_001870225.1_APB35111.1:0.7339100931)100:0.631304)92:0.057082,GCA_000484535.1_AGY59530.1:1.9530372751)90:0.269568,((GCA_000014865.1_ABK45980.1:0.3124917484,GCA_002109495.1_OSM01484.1:0.5943511327)100:1.591627,(GCA_000742835.1_AIK96477.1:2.3074843575,(GCA_001192655.1_GAO98011.1:1.2976812894,GCA_001192655.1_GAO97503.1:2.3919907661)100:0.876349)90:0.251775)89:0.112317)99:0.200245)81:0.299421)68:0.082852)84:0.086675)73:0.033152,(((((((GCA_000011685.1_AAW61575.1:0.0669129050,GCA_000234355.2_EHH69239.1:0.1166430871)100:0.118379,((GCA_000723565.1_CDG34144.1:0.0923553708,GCA_002003665.1_OOL19452.1:0.0106167109)100:0.173673,((GCA_000724025.1_CDG38351.1:0.0069616007,GCA_001547995.1_BAT20125.1:0.0000020862)100:0.282274,GCA_000963885.1_GAN54293.1:0.2665908080)45:0.027418)43:0.091828)50:0.069399,(GCA_000617865.1_GAJ27569.1:0.2355323666,(GCA_002005465.1_AQS89460.1:0.1113721520,(GCA_001787335.1_AOX18093.1:0.0000028953,GCA_001787355.1_AOX21127.1:0.0000025757)100:0.271925)100:0.133156)83:0.048538)58:0.166337,(GCA_002173735.1_ARW46886.1:0.3986761951,GCA_002005445.1_AQS84046.1:0.3667871185)99:0.196034)100:0.124585,(GCA_000021325.1_ACI50142.1:0.2506934621,((GCA_000182745.1_BAK85013.1:0.0212347584,GCA_000208635.2_EGG75940.1:0.0301635232)85:0.031588,GCA_000964505.1_GAN98355.1:0.0556165792)91:0.188302)58:0.141759)100:0.357223,(((GCA_000014285.2_ABI61591.1:0.0033393585,GCA_000576085.2_AHJ62477.1:0.0170732899)100:0.315712,((((GCA_000164635.1_EFH10750.1:0.1673042990,(GCA_900101615.1_SDD72707.1:0.0000029438,GCA_900104205.1_SDB67924.1:0.0092806581)100:0.227168)100:0.175363,GCA_900141905.1_SHI83895.1:0.4560611482)96:0.114495,GCA_000964365.1_GAN76401.1:0.5562525441)75:0.069418,(GCA_000306035.1_EKN01233.1:0.1389151521,GCA_000964385.1_GAN80787.1:0.1719907926)100:0.329565)98:0.111630)94:0.115087,(GCA_000016725.1_ABQ29634.1:0.0000026558,GCA_000202835.1_BAJ79851.1:0.0000025757)100:0.605649)96:0.155427)42:0.160424,(GCA_000231445.2_EHD13679.1:0.0000022885,GCA_002153535.1_OUI79066.1:0.0000026019)100:0.817064)96:0.406609)62:0.020573,((GCA_000012385.1_ABE04762.1:0.9675498195,GCA_900101935.1_SDD68262.1:0.2879227447)100:0.409924,GCA_001192655.1_GAO98338.1:1.4611052928)97:0.518252)61:0.058587)17:0.080922,GCA_000024465.1_ADE39736.1:0.8804330642)35:0.038814,(GCA_000226315.1_AEP10708.1:0.0355004227,GCA_000348745.1_AGH99140.1:0.0369939408)100:0.779758)39:0.072410,(((((((((((((((((((GCA_000011965.2_AAV96454.1:0.0844611305,GCA_000376545.2_ANP41569.1:0.1367340139)96:0.049702,(GCA_001458375.1_CUH78345.1:0.1244371484,GCA_001890925.1_OJI93232.1:0.2560925341)98:0.034733)96:0.024631,(((GCA_000153725.1_EAU44139.1:0.0869979525,((GCA_001975705.1_APZ53161.1:0.0400607464,(((((GCA_002211155.1_OWV62064.1:0.0092066031,GCA_002211205.1_OWV63872.1:0.0000021310)97:0.009189,(GCA_002211225.1_OWV47265.1:0.0000025757,GCA_900101505.1_SDD43428.1:0.0000025757)97:0.000002)97:0.073403,GCA_900184945.1_SMX40534.1:0.1014633585)98:0.041635,(GCA_002237555.1_ASP18861.1:0.0283249506,GCA_900188425.1_SNS88688.1:0.0100831754)100:0.159298)100:0.037105,GCA_000169415.1_EBA10539.1:0.1132364426)100:0.045026)90:0.014630,(GCA_900102075.1_SDF36951.1:0.1710043406,GCA_900100085.1_SDI13303.1:0.2102754706)89:0.000003)99:0.048001)98:0.011804,(GCA_001687105.1_ANT60416.1:0.0095559088,GCA_900116195.1_SFT10447.1:0.0609649656)100:0.077619)81:0.000002,(GCA_001969385.1_APX22147.1:0.0000025757,GCA_900112435.1_SFC46691.1:0.0000021122)100:0.106251)100:0.067490)94:0.020875,GCA_900102795.1_SCZ70345.1:0.2170854349)95:0.050129,((((GCA_000203975.3_KID08046.1:0.0078164231,GCA_000511355.1_AHC99408.1:0.0488467786)99:0.026718,GCA_001678945.1_ANP36589.1:0.1289666009)99:0.056732,GCA_000511385.1_AHD08021.1:0.0875329895)97:0.044462,(GCA_001258055.1_CRL14896.1:0.0000026804,GCA_900113345.1_SFH07859.1:0.0000028578)100:0.155408)97:0.030670)93:0.023354,((GCA_000442255.1_EPX87029.1:0.0664575902,(GCA_001482405.1_KUF11040.1:0.1074247723,GCA_900107235.1_SDY16106.1:0.1942708134)100:0.138443)100:0.067780,GCA_001458355.1_CUH66269.1:0.3595107090)69:0.042399)70:0.050016,(GCA_900172225.1_SLN21803.1:0.1623893619,(GCA_900172385.1_SLN61482.1:0.1715679209,(GCA_000765015.1_KGK80536.1:0.0000021868,GCA_900141945.1_SHI41808.1:0.0000023438)100:0.331390)12:0.080449)9:0.019440)5:0.017028,GCA_000590925.1_AHM03832.1:0.2827597531)11:0.058883,((GCA_900109035.1_SEK00447.1:0.1019639940,((GCA_000442275.2_EPX76967.1:0.0374604634,GCA_900111945.1_SFR32034.1:0.0759578344)100:0.084503,(GCA_000014045.1_ABG30979.1:0.1105809488,GCA_000154785.2_AEI95389.1:0.0355171368)100:0.230349)13:0.063109)12:0.068911,(((GCA_002210095.1_OWU71701.1:0.1167029466,(GCA_001247715.1_KNX42633.1:0.1174799758,GCA_900107355.1_SDY66754.1:0.1878913097)82:0.062767)100:0.070969,GCA_900172295.1_SLN58877.1:0.1093451225)50:0.031979,(GCA_900116455.1_SFT33400.1:0.2238009450,(GCA_900156525.1_SIT78342.1:0.1404287490,(GCA_900111875.1_SFB07522.1:0.1989353808,GCA_900116005.1_SFR11326.1:0.3284643582)100:0.088533)99:0.044706)94:0.066294)42:0.026567)8:0.032740)8:0.017683,(((GCA_000172095.1_EDQ06099.1:0.1459919222,(GCA_000622405.1_KIN68282.1:0.2070909728,GCA_000152605.1_EAP85262.1:0.2564905586)58:0.000003)75:0.060769,(GCA_000814025.1_KIC52060.1:0.0369101713,GCA_001969365.1_APX13890.1:0.0638894132)100:0.105165)97:0.107012,(((GCA_002115725.1_OSQ65722.1:0.1219020052,GCA_002115805.1_OSQ53163.1:0.0552529944)100:0.121398,(GCA_000521865.1_ETX27807.1:0.2346719894,(GCA_001038505.1_KMK65856.1:0.1472639275,GCA_900188035.1_SNR78937.1:0.2306733976)100:0.114576)54:0.059584)52:0.047262,(((((GCA_001458175.1_CUH53939.1:0.1159478223,(GCA_900142085.1_SHI48165.1:0.1428780779,GCA_900110425.1_SEO57045.1:0.1945593332)100:0.036207)95:0.059884,GCA_900129685.1_SHG87158.1:0.1622099363)96:0.031107,GCA_900114415.1_SFK94922.1:0.0471011582)99:0.156087,(GCA_900095785.1_SCM69748.1:0.0000026221,GCA_900115865.1_SFQ64245.1:0.0000029332)100:0.139358)98:0.075814,((GCA_001046955.1_AKO95759.1:0.0000024073,GCA_900109145.1_SEI53322.1:0.0000021556)100:0.224591,(GCA_001205715.1_KNG94753.1:0.2181989483,GCA_000152625.1_EAP75929.1:0.3065269055)88:0.093554)59:0.052695)40:0.072010)91:0.083394)15:0.027209)11:0.025133,(GCA_900100005.1_SDI33708.1:0.1149955811,(GCA_001403795.1_CTQ50034.1:0.0757561201,GCA_900109285.1_SEK74334.1:0.1119247806)100:0.301493)16:0.006090)64:0.043875,GCA_900110775.1_SEP83696.1:0.1815250813)21:0.042056,((GCA_900099935.1_SDI73060.1:0.1721763036,(GCA_900112335.1_SFD06820.1:0.1094422702,GCA_900188335.1_SNS88761.1:0.1357306878)83:0.043073)98:0.064247,(GCA_900115815.1_SFQ49715.1:0.3167039232,GCA_001981245.1_APX90075.1:0.3074390302)30:0.055248)18:0.031821)55:0.035943,((GCA_001307765.1_KPN63974.1:0.2307611826,GCA_900109955.1_SEV95229.1:0.1171490814)100:0.138939,((GCA_000152805.1_EAQ13130.1:0.2095614469,GCA_900177545.1_SMH41224.1:0.3084076369)99:0.018316,(GCA_000223375.1_AEM40011.1:0.0000022272,GCA_001399515.1_ALJ80216.1:0.0000024798)100:0.411829)29:0.058951)54:0.083887)29:0.049805,GCA_000152725.1_EAQ03864.1:0.2441317306)56:0.043895,(GCA_001404155.1_CRK74940.1:0.0000025757,GCA_900114125.1_SFJ06435.1:0.0000025757)100:0.300843)37:0.044484,(((((GCA_000153305.1_EAR50480.1:0.2116356921,(GCA_900113405.1_SFH12582.1:0.0000020317,GCA_900172315.1_SLN53057.1:0.0000029022)100:0.325885)91:0.038194,(GCA_900115595.1_SFO83103.1:0.2304631766,((GCA_000600975.2_EYD72991.1:0.2103011906,GCA_000738435.1_AII88104.1:0.3659112256)29:0.073009,(GCA_000836695.1_KIQ67526.1:0.2082728921,GCA_900141735.1_SHI84728.1:0.2674212395)15:0.073018)69:0.076988)90:0.065849)86:0.064051,((((((GCA_900172355.1_SLN44687.1:0.1985225771,(GCA_900184815.1_SMX25096.1:0.2274877659,GCA_000299575.1_EKE44100.1:0.3858251374)93:0.095248)93:0.075658,GCA_900114485.1_SFL47153.1:0.2656292228)83:0.065458,GCA_900142295.1_SIO32866.1:0.2545522525)9:0.041604,(((GCA_000155735.2_AGI70470.1:0.2374394911,GCA_001187845.1_AKS44767.1:0.0782354612)100:0.125321,GCA_900172275.1_SLN29455.1:0.2191819145)100:0.098778,((((GCA_000299875.1_EKE74097.1:0.1661880298,GCA_900114135.1_SFJ61534.1:0.1124045456)100:0.132279,(GCA_900109555.1_SEK90226.1:0.0000025757,GCA_900172305.1_SLN32210.1:0.0000025757)100:0.268640)100:0.135536,GCA_900172375.1_SLN17117.1:0.2197278418)100:0.125972,GCA_001908835.1_APO88207.1:0.2308880918)96:0.105354)91:0.116753)9:0.044856,((GCA_000161835.1_EET46222.1:0.2813740830,GCA_000647975.1_KAJ56945.1:0.1507463566)13:0.062689,(GCA_900110115.1_SEN10515.1:0.0283409679,GCA_900141995.1_SHJ14054.1:0.0175311554)100:0.151322)93:0.089347)61:0.035192,(((((((GCA_000714535.1_KEO54566.1:0.0574136322,GCA_000715505.1_KEP70465.1:0.1567428477)100:0.056375,(GCA_000740785.1_KFI28771.1:0.1618714716,GCA_000021865.1_ADE87121.1:0.2855512794)87:0.071921)80:0.075794,(GCA_001517585.1_CUX79622.1:0.3143791597,GCA_900107025.1_SDW25238.1:0.3136580424)98:0.124494)57:0.101387,(GCA_001620265.1_AMY67623.1:0.2138390337,((GCA_900106675.1_SDW00615.1:0.1812939135,(GCA_000203895.1_ABL68759.1:0.1350525198,GCA_000444995.1_AGT07561.1:0.1738492354)100:0.234924)66:0.048744,GCA_900110135.1_SEM66768.1:0.4291476768)75:0.071318)21:0.022123)75:0.062183,((GCA_900156815.1_SIT17122.1:0.2902365761,GCA_000600335.2_EYD78027.1:0.6518177649)85:0.083383,((((GCA_900106695.1_SDW66590.1:0.1919589231,GCA_900113695.1_SFH90155.1:0.3068257072)100:0.108615,(GCA_900111545.1_SET24004.1:0.0000025757,GCA_900143155.1_SHN56699.1:0.0000025757)100:0.192573)100:0.127777,GCA_900107585.1_SDZ78087.1:0.5837634216)99:0.178972,(((((((((((((((((((GCA_000011965.2_AAV96453.1:0.4166312267,GCA_900172225.1_SLN21813.1:0.4843151545)100:0.198817,GCA_001678945.1_ANP36588.1:0.1043175468)100:0.500748,(((GCA_001458175.1_CUH53940.1:0.3845866401,GCA_900114415.1_SFK94933.1:0.6494708152)74:0.307736,((GCA_000299875.1_EKE74096.1:0.3125370290,GCA_900114135.1_SFJ61517.1:0.3430185707)100:0.340204,(GCA_900107355.1_SDY66777.1:0.7131592928,(GCA_900142295.1_SIO32852.1:0.7051006989,(GCA_000203895.1_ABL68758.1:0.7344222991,GCA_000444995.1_AGT07560.1:0.8398022414)100:0.631265)99:0.408238)47:0.168682)46:0.134636)53:0.059439,(GCA_000155735.2_AGI70471.1:0.3953604714,GCA_900172275.1_SLN29436.1:0.4647687343)100:0.995026)2:0.088321)48:0.083611,GCA_000376545.2_ANP41568.1:0.6926662800)43:0.039833,(GCA_002210095.1_OWU71702.1:0.8478554132,((GCA_000442275.2_EPX76968.1:0.3009631477,GCA_900111945.1_SFR32031.1:0.3137141081)100:0.294609,(GCA_001403795.1_CTQ50035.1:0.3616309163,GCA_900109285.1_SEK74375.1:0.3403935287)100:1.188610)84:0.439587)79:0.322282)54:0.093273,GCA_900172385.1_SLN61470.1:0.9304525868)72:0.177782,(GCA_001458355.1_CUH66271.1:0.3316076101,GCA_900110775.1_SEP83662.1:0.3503424713)100:0.312701)52:0.109751,GCA_900100005.1_SDI33681.1:0.4588186790)71:0.237171,((((((((GCA_000153725.1_EAU44140.1:0.3540976828,(GCA_001975705.1_APZ53160.1:0.2315104627,GCA_000442255.1_EPX87031.1:0.3929184024)80:0.081414)72:0.035339,((GCA_001969385.1_APX22148.1:0.0000024161,GCA_900112435.1_SFC46729.1:0.0000024156)100:0.343122,GCA_900102075.1_SDF36969.1:0.2825049252)74:0.128805)99:0.177921,(GCA_001482405.1_KUF11041.1:0.4949788930,((GCA_001687105.1_ANT60417.1:0.1097830939,GCA_900116195.1_SFT10441.1:0.2646945228)58:0.067777,GCA_900100085.1_SDI13289.1:0.3354577698)99:0.163454)77:0.066723)61:0.088149,(((((GCA_002211155.1_OWV62065.1:0.0103963708,(GCA_002211205.1_OWV63873.1:0.0000022625,(GCA_002211225.1_OWV47266.1:0.0000022592,GCA_900101505.1_SDD43463.1:0.0000021211)100:0.010328)98:0.000002)100:0.236588,(GCA_002237555.1_ASP18860.1:0.1279239405,GCA_900188425.1_SNS88709.1:0.1101091079)100:0.211562)98:0.151708,GCA_900184945.1_SMX40532.1:0.2849428567)85:0.000003,GCA_000169415.1_EBA10540.1:1.0438651897)98:0.180882,(GCA_001458375.1_CUH78342.1:0.5186411117,GCA_900107235.1_SDY16087.1:0.7371318073)72:0.113154)69:0.077314)72:0.104770,((GCA_000521865.1_ETX27806.1:0.5266195232,GCA_900115815.1_SFQ49704.1:0.6063188491)100:0.237722,GCA_000152605.1_EAP85261.1:0.9407677517)32:0.061676)50:0.062708,GCA_001038505.1_KMK65857.1:0.6001805708)55:0.065740,GCA_900188035.1_SNR78921.1:0.5267203830)46:0.063178,(GCA_002115725.1_OSQ65514.1:0.4948707113,GCA_001890925.1_OJI93231.1:0.6881437668)93:0.227884)39:0.035289)78:0.107013,GCA_900172235.1_SLN30094.1:0.6187988935)42:0.008145,(GCA_000172095.1_EDQ06098.1:0.2799471971,GCA_000622405.1_KIN68283.1:0.0966596460)100:0.630648)65:0.096187,(((GCA_000814025.1_KIC51979.1:0.1398528235,GCA_001969365.1_APX12628.1:0.1684868636)100:0.570404,((((GCA_000012905.2_ABA80056.1:0.7400699985,GCA_900110025.1_SEM56693.1:0.3669533008)97:0.371208,((GCA_001548075.1_BAQ70995.1:0.0000024123,GCA_001633165.1_ANB33055.1:0.0000026140)100:0.782434,GCA_001205715.1_KNG94754.1:1.3757960784)59:0.096026)95:0.126340,GCA_900184815.1_SMX25097.1:0.9791450888)34:0.062360,(GCA_000511385.1_AHD08022.1:0.3556207269,(GCA_001258055.1_CRL14897.1:0.0000025757,GCA_900113345.1_SFH07879.1:0.0000025757)100:0.444191)100:0.509751)34:0.081122)67:0.064783,(GCA_900110425.1_SEO57078.1:0.3830037603,GCA_900142085.1_SHI48199.1:0.4620711390)100:0.403444)69:0.111838)96:0.199407,(GCA_900099935.1_SDI73104.1:0.3965894113,GCA_900188335.1_SNS88742.1:0.1694892054)100:0.658757)96:0.078243,(GCA_900106675.1_SDW00592.1:0.5766253612,GCA_900172355.1_SLN44698.1:0.6343510370)100:0.243763)97:0.191464,GCA_900156815.1_SIT17110.1:0.6671277502)91:0.168029,((GCA_000600335.2_EYD78026.1:0.4774897245,GCA_000600975.2_EYD72990.1:0.7847762499)90:0.163028,(GCA_000836695.1_KIQ67527.1:0.3760960015,(GCA_900141735.1_SHI84750.1:0.4955581091,GCA_001981245.1_APX90076.1:1.3477338290)99:0.291435)99:0.322567)91:0.205281)88:0.137244,GCA_001620265.1_AMY67624.1:0.8232234124)87:0.125676,(GCA_900110135.1_SEM66795.1:0.9340508751,(GCA_900114485.1_SFL47139.1:0.7669408322,GCA_000590925.1_AHM03833.1:1.0830134755)54:0.114778)57:0.076756)70:0.158657,(GCA_000740775.1_KFI33251.1:0.0740234610,GCA_000740795.1_KFI31108.1:0.0549795462)100:0.984502)100:0.786060)66:0.087450)50:0.075964)71:0.044375,GCA_900102905.1_SDJ92670.1:0.3793571625)59:0.037283,(GCA_000012905.2_ABA80055.1:0.4776970934,GCA_000018145.1_ABV91928.1:0.3354553111)96:0.078325)70:0.070660)55:0.044124)55:0.056225,((GCA_001305615.1_ALG89106.1:0.0855545841,(GCA_001548075.1_BAQ70994.1:0.0102027184,GCA_001633165.1_ANB33054.1:0.0189000520)100:0.417828)98:0.071338,GCA_900184935.1_SMX30798.1:0.1504611229)94:0.078841)57:0.071328,(((GCA_000740775.1_KFI33250.1:0.0027541107,GCA_000740795.1_KFI31107.1:0.0749222166)100:0.287772,GCA_900172235.1_SLN30078.1:0.2718486338)93:0.078625,GCA_000812665.2_AML53592.1:0.4534394884)60:0.025714)49:0.053930)23:0.024004,(GCA_000671395.1_KCV82194.1:0.1588160409,GCA_900110025.1_SEM56724.1:0.3314077438)98:0.108655)59:0.343668,(((GCA_000828475.1_BAQ16232.1:0.3245558258,GCA_001708935.1_ODA66420.1:0.3679621976)100:0.211773,(GCA_000166055.1_ADP71720.1:0.0008338619,GCA_000636015.1_KAI95808.1:0.0253224564)100:0.636446)95:0.123349,(((((((((((((((((((GCA_000011965.2_AAV96452.1:0.0622872325,(((GCA_000203975.3_KID07831.1:0.0512796055,GCA_000511355.1_AHC99409.1:0.0814254015)100:0.034832,(((GCA_000511385.1_AHD08023.1:0.0655635398,(GCA_001258055.1_CRL14898.1:0.0000025757,GCA_900113345.1_SFH07904.1:0.0000025757)100:0.071551)100:0.094199,GCA_900102795.1_SCZ70348.1:0.2751733476)90:0.066485,GCA_001678945.1_ANP36587.1:0.1207768074)99:0.145738)97:0.033726,GCA_900172225.1_SLN21822.1:0.0721080600)100:0.072043)95:0.046676,GCA_000376545.2_ANP41567.1:0.1221223245)75:0.038722,GCA_900109035.1_SEK00437.1:0.1546273999)75:0.046676,(((GCA_000014045.1_ABG30980.1:0.0301955160,GCA_000154785.2_AEI95388.1:0.0339779898)100:0.215800,((GCA_000152605.1_EAP85260.1:0.2012963077,GCA_000172095.1_EDQ06097.1:0.2493917165)100:0.204126,GCA_000622405.1_KIN68284.1:0.3592158486)99:0.026103)100:0.190817,(GCA_000814025.1_KIC51980.1:0.0574757430,GCA_001969365.1_APX12627.1:0.0663963573)100:0.451572)100:0.141855)96:0.048034,(GCA_001205715.1_KNG94755.1:0.3189877214,(GCA_001548075.1_BAQ70996.1:0.0116387389,GCA_001633165.1_ANB33056.1:0.0094132493)100:0.566043)96:0.175887)67:0.032309,GCA_900100005.1_SDI33648.1:0.2070666052)39:0.007991,GCA_900107355.1_SDY66785.1:0.3358474981)27:0.019985,((((((((GCA_000153725.1_EAU44141.1:0.0648688757,GCA_900102075.1_SDF36993.1:0.0546762155)89:0.014028,((GCA_001969385.1_APX22149.1:0.0000022593,GCA_900112435.1_SFC46759.1:0.0000021343)100:0.066828,(GCA_001975705.1_APZ53159.1:0.0480989997,GCA_900172375.1_SLN17088.1:0.4345737706)89:0.079303)85:0.019797)90:0.016060,((GCA_001687105.1_ANT60418.1:0.1325722910,GCA_900116195.1_SFT10433.1:0.0213601318)100:0.147895,(GCA_002115725.1_OSQ65515.1:0.0931043403,GCA_002115805.1_OSQ53162.1:0.1004156433)100:0.243238)47:0.068835)41:0.043889,(GCA_900110775.1_SEP83624.1:0.1718846825,(((GCA_001038505.1_KMK65858.1:0.2493696391,GCA_900188035.1_SNR78911.1:0.1409008455)92:0.038768,GCA_900107025.1_SDW25205.1:0.2701159127)94:0.044779,GCA_001517585.1_CUX79621.1:0.2889255802)74:0.044269)78:0.058758)93:0.034324,((GCA_900100085.1_SDI13264.1:0.1937975663,(((GCA_900115815.1_SFQ49690.1:0.2264278757,GCA_000521865.1_ETX27805.1:0.2670483415)83:0.069267,(GCA_000152725.1_EAQ03863.1:0.2491704393,(GCA_000299575.1_EKE44098.1:0.2489023223,(GCA_900113405.1_SFH12637.1:0.0000025757,GCA_900172315.1_SLN53079.1:0.0000025757)100:0.248334)100:0.102020)92:0.048147)83:0.026573,(GCA_000600335.2_EYD78025.1:0.2580196182,GCA_001247715.1_KNX42632.1:0.2544622651)83:0.104094)97:0.047993)91:0.029400,(GCA_000442255.1_EPX87032.1:0.1168059425,GCA_000152625.1_EAP75930.1:0.2454125697)75:0.039543)76:0.043531)69:0.030464,((GCA_001458355.1_CUH66273.1:0.2336410436,(GCA_900111875.1_SFB07534.1:0.2822824261,(GCA_900116005.1_SFR11318.1:0.2508232136,GCA_002210095.1_OWU71703.1:0.8307795127)12:0.071585)15:0.080826)15:0.097646,(((((GCA_900115595.1_SFO83086.1:0.1324276568,(GCA_900110115.1_SEN10481.1:0.0000020787,GCA_900141995.1_SHJ14084.1:0.0224069768)100:0.259697)98:0.082419,((GCA_000442275.2_EPX76969.1:0.1074232916,GCA_900111945.1_SFR32026.1:0.1117884233)100:0.144747,GCA_000812665.2_AML51243.1:0.3287594704)98:0.128476)17:0.033759,((((((((GCA_000155735.2_AGI70472.1:0.1277027655,GCA_900172275.1_SLN29425.1:0.1525854132)100:0.050279,GCA_001187845.1_AKS44768.1:0.2154722032)100:0.171512,GCA_000836695.1_KIQ67528.1:0.1105222026)100:0.096696,((GCA_000153305.1_EAR50479.1:0.1794271412,GCA_900172355.1_SLN44714.1:0.2376662710)100:0.114696,GCA_900114485.1_SFL47118.1:0.3468077859)99:0.113063)99:0.056876,(GCA_000600975.2_EYD72989.1:0.1909597310,(GCA_000223375.1_AEM40010.1:0.0000028954,GCA_001399515.1_ALJ80215.1:0.0000024545)100:0.221702)99:0.055618)99:0.079398,GCA_001307765.1_KPN63975.1:0.3380537495)82:0.016286,(((GCA_000152805.1_EAQ13131.1:0.1923676134,GCA_900109955.1_SEV95246.1:0.2656168700)83:0.051367,((GCA_000765015.1_KGK80535.1:0.0000024862,GCA_900141945.1_SHI41833.1:0.0110780319)100:0.297686,(GCA_001403795.1_CTQ50036.1:0.2216595629,GCA_900109285.1_SEK74411.1:0.2032156264)100:0.413521)93:0.041364)97:0.108129,GCA_001908835.1_APO85623.1:0.2943557261)29:0.051660)72:0.064253,((GCA_900141735.1_SHI84778.1:0.2607368752,GCA_000161835.1_EET47078.1:0.4244949753)21:0.056301,GCA_900177545.1_SMH41242.1:0.2763714978)17:0.030983)98:0.072802)79:0.013088,((((((GCA_000299875.1_EKE74095.1:0.1746192645,GCA_900114135.1_SFJ61490.1:0.0859106172)100:0.101104,(GCA_900109555.1_SEK90188.1:0.0000025874,GCA_900172305.1_SLN32221.1:0.0000027201)100:0.114450)100:0.164124,GCA_900110025.1_SEM56640.1:0.1669225412)99:0.093985,((GCA_900106675.1_SDW00574.1:0.2367012789,GCA_900156815.1_SIT17096.1:0.1680106292)99:0.053098,(GCA_000012905.2_ABA80057.1:0.2976118917,(GCA_000740775.1_KFI33252.1:0.0587209454,GCA_000740795.1_KFI31109.1:0.0372687410)100:0.222908)99:0.093774)98:0.078561)97:0.059703,((GCA_000647975.1_KAJ56944.1:0.1435814250,GCA_000671395.1_KCV82193.1:0.2151047217)100:0.094797,(GCA_001305615.1_ALG89107.1:0.2395509949,GCA_900184935.1_SMX30799.1:0.1581317983)98:0.078298)98:0.050943)95:0.022617,GCA_900110135.1_SEM66817.1:0.3802871351)93:0.052381)85:0.023202,((GCA_000203895.1_ABL68757.1:0.1165789418,(GCA_000444995.1_AGT07559.1:0.1490462501,(((GCA_000714535.1_KEO54565.1:0.0590279947,GCA_000715505.1_KEP70464.1:0.1354053396)100:0.045552,GCA_001620265.1_AMY67625.1:0.2157797816)98:0.058405,GCA_000740785.1_KFI28772.1:0.2124002672)98:0.072650)96:0.033619)98:0.169657,GCA_000021865.1_ADE87120.1:0.1961217448)99:0.180396)14:0.022310)98:0.100842)52:0.039415,(GCA_900172385.1_SLN61460.1:0.1796384703,((((GCA_001458375.1_CUH78340.1:0.1972962799,(GCA_900095785.1_SCM69749.1:0.0000025322,GCA_900115865.1_SFQ64256.1:0.0000024555)100:0.250103)84:0.047239,(((GCA_001458175.1_CUH53941.1:0.1207675602,GCA_900114415.1_SFK94947.1:0.0693890037)100:0.106860,GCA_900142085.1_SHI48239.1:0.2002582853)100:0.041584,GCA_900129685.1_SHG87130.1:0.2432774181)95:0.076954)86:0.099556,GCA_001890925.1_OJI93230.1:0.3527377985)62:0.025673,(GCA_900172235.1_SLN30105.1:0.2404247402,GCA_900110425.1_SEO57108.1:0.2785683839)54:0.084699)96:0.071864)88:0.033822)51:0.023104,(GCA_900172295.1_SLN58854.1:0.2211694239,(GCA_001046955.1_AKO95760.1:0.0000022803,GCA_900109145.1_SEI53345.1:0.0000023489)100:0.334068)68:0.050053)52:0.027653)83:0.043110,(GCA_000018145.1_ABV91929.1:0.2147844514,(GCA_001404155.1_CRK74939.1:0.0000023024,GCA_900114125.1_SFJ06472.1:0.0000025757)100:0.755125)95:0.123376)75:0.077084,((GCA_000169415.1_EBA10541.1:0.1458515580,GCA_900184945.1_SMX40528.1:0.2138695517)17:0.036235,(GCA_001482405.1_KUF11042.1:0.1457513918,GCA_000738435.1_AII88103.1:0.8355777327)63:0.018583)30:0.054087)7:0.016035,GCA_900107235.1_SDY16068.1:0.3394792308)98:0.077885,(((GCA_002211155.1_OWV62066.1:0.0105080583,(GCA_002211225.1_OWV47267.1:0.0000025388,GCA_900101505.1_SDD43499.1:0.0000025757)100:0.000002)100:0.010621,GCA_002211205.1_OWV63874.1:0.0000024840)100:0.079764,(GCA_002237555.1_ASP18859.1:0.0211873817,GCA_900188425.1_SNS88723.1:0.0541449694)100:0.111561)39:0.043268)100:0.231351,GCA_000590925.1_AHM03834.1:0.3474760006)100:0.063447,GCA_900184815.1_SMX25098.1:0.5980560021)51:0.196809,GCA_900099935.1_SDI73138.1:0.2100402594)46:0.045577,(GCA_900188335.1_SNS88726.1:0.1084011477,GCA_900142295.1_SIO32842.1:0.5309134958)88:0.050129)51:0.090172,GCA_900112335.1_SFD06843.1:0.1139934367)56:0.292226,GCA_001981245.1_APX90077.1:0.6628726665)57:0.257993,(GCA_900111545.1_SET24029.1:0.0000027961,GCA_900143155.1_SHN56690.1:0.0000022406)100:0.644348)100:1.247033)49:0.100914)84:0.160362)95:0.093402,(GCA_001637395.1_OAB62545.1:0.5638744608,GCA_001982645.1_ONG37306.1:0.6645240962)99:0.787985)6:0.019960)90:0.118205)99:0.168943)49:0.089997)71:0.085551,(GCA_000152825.2_ADM09079.1:0.4559448856,GCA_900199215.1_SNT68201.1:0.3004635915)99:0.101161)100:0.109660,(((GCA_000013025.1_ABI78719.1:0.0334371036,GCA_000685315.1_KDA00186.1:0.0233551151)100:0.135017,GCA_000023785.1_ACT58561.1:0.5388786437)97:0.211905,((GCA_000014745.1_ABI64735.1:0.1677325316,GCA_900103475.1_SDL83966.1:0.1572795462)100:0.184560,GCA_000152745.1_EAP90578.1:0.3555783138)100:0.252439)80:0.087334)80:0.122660)77:0.051328,(GCA_001425915.1_KQW73376.1:0.1381923564,(GCA_000204015.1_EGF90947.1:0.2015369716,GCA_000175215.2_ADU12573.1:0.3372161221)81:0.129534)77:0.078215)100:0.206673,(GCA_002205555.1_ASD26567.1:0.1618002115,GCA_000144605.1_ADL00171.1:0.3760034663)100:0.273088)100:0.135686);
