# Supplementary material for: Assessing the accuracy of phylogenetic rooting methods on prokaryotic gene families
Source: PLoS One. 2020 May 15;15(5):e0232950. doi: 10.1371/journal.pone.0232950 (PMC7228096; doi:10.1371/journal.pone.0232950)
Supplement: S2 Dataset — (ZIP) [file pone.0232950.s003.zip › EmpiricalDataset/GeneTrees_IQTree/000061.aln.treefile]

(GCA_000006905.1_AAK25679.1:0.0203907910,GCA_000092285.1_ADG12578.1:0.0273371387,((GCA_000144605.1_ADK99896.1:0.1286231250,(GCA_002205555.1_ASD27074.1:0.0955776819,(GCA_000175215.2_ADU12468.1:0.0820073488,GCA_000204015.1_EGF92310.1:0.1132960731)100:0.206941)98:0.083466)96:0.058446,(((((GCA_000013025.1_ABI78229.1:0.0100466414,GCA_000685315.1_KCZ97139.1:0.0000025832)100:0.134163,GCA_000023785.1_ACT60744.1:0.2295888754)100:0.144320,((GCA_000014745.1_ABI67339.1:0.0667837155,GCA_900103475.1_SDM65928.1:0.0954901786)100:0.129601,GCA_000152745.1_EAP89659.1:0.1282998454)100:0.154202)99:0.100191,((GCA_000152825.2_ADM08831.1:0.2980186069,GCA_900199215.1_SNT68124.1:0.3506980975)95:0.079159,(((((((((((((((((((((((GCA_000007125.1_AAL52693.1:0.0000025832,GCA_000157815.1_EEX99816.1:0.0000025832)100:0.015653,(GCA_000017405.1_ABS13266.1:0.0000027514,GCA_000585655.1_EXL07131.1:0.0000021967)100:0.015226)100:0.044294,(GCA_000022725.1_ACS50789.1:0.0556214847,GCA_000341385.1_AGF75472.1:0.0412553788)100:0.198706)94:0.022572,GCA_001558695.1_KXF78393.1:0.0189593499)100:0.044389,(GCA_900104355.1_SDP14184.1:0.0303352088,GCA_900113985.1_SFI55390.1:0.0170362466)100:0.025833)100:0.057172,GCA_000153465.1_EAS49206.1:0.1108707743)95:0.012346,(GCA_900104035.1_SDO08308.1:0.0926408491,((((((GCA_000092045.1_ABC89749.1:0.0299283635,GCA_000769405.1_KPN26187.1:0.0220225207)100:0.060422,((GCA_001267455.1_KOC74956.1:0.0000026619,GCA_001652565.1_ANH03320.1:0.0150153897)100:0.029514,(GCA_000722615.1_KEQ09202.1:0.0000020808,GCA_000722625.1_KEQ10978.1:0.0000022164)100:0.092342)100:0.024478)86:0.019682,GCA_000697965.2_ANK71627.1:0.0320232199)69:0.016394,((GCA_001885585.1_OJF98773.1:0.0000025832,GCA_001885585.1_OJF98840.1:0.0000025832)100:0.054216,GCA_001687365.1_OBZ92890.1:0.0596482219)85:0.027467)77:0.006224,(GCA_000731295.1_CDN52951.1:0.0000029368,GCA_000731315.1_CDN46742.1:0.0100896707)100:0.047793)100:0.091013,GCA_001720135.1_ODN70954.1:0.1893833557)95:0.032691)95:0.027780)95:0.039671,((GCA_001424795.1_KQU66824.1:0.0080207746,GCA_001605015.1_AMS43769.1:0.0247318803)100:0.033873,GCA_002075885.1_OQM74763.1:0.0641079907)100:0.099273)85:0.017914,GCA_900129325.1_SHE74713.1:0.1652329523)98:0.060558,((((((GCA_000010525.1_BAF87752.1:0.0679268745,GCA_000017645.1_ABS69365.1:0.0898648907)100:0.089266,(GCA_000092925.1_ADH87600.1:0.0311556747,GCA_900100155.1_SCW58463.1:0.0335829225)100:0.122350)99:0.078415,(GCA_002355335.1_BAT61597.1:0.2351109669,GCA_001579845.1_AMN41069.1:0.2674538766)99:0.056700)72:0.025185,(GCA_001426945.1_KQZ01766.1:0.1206512379,GCA_002119765.1_ARQ00389.1:0.1190981791)100:0.162533)63:0.040461,((((((GCA_001017175.1_KLK93179.1:0.0167774359,GCA_900102135.1_SCY90517.1:0.0425860623)100:0.075068,(GCA_000019945.1_ACB82906.1:0.1640360381,GCA_000022085.1_ACL55714.1:0.0610651617)100:0.137869)96:0.050803,(GCA_001741865.1_AOO83720.1:0.0556356726,GCA_900102525.1_SDG76122.1:0.0472052036)100:0.141715)100:0.060108,((GCA_001402875.1_ALK09732.1:0.0000026604,GCA_001459775.1_CUU42395.1:0.0000023752)100:0.190123,(((((GCA_000019845.1_ACB94745.1:0.1346362130,GCA_900114285.1_SFK46441.1:0.1118141551)99:0.046034,GCA_000021745.1_ACK49972.1:0.1121913845)100:0.077380,GCA_900187365.1_SNB77019.1:0.2071833834)99:0.042404,GCA_900104955.1_SEC48741.1:0.1423837030)96:0.022462,(((GCA_000304315.1_CCJ06767.1:0.1078981709,GCA_002117405.1_ARN80736.1:0.1612044308)98:0.052525,GCA_001675455.1_OBS52878.1:0.0660194952)85:0.019614,GCA_001644125.1_OAI24871.1:0.0512577203)100:0.190232)100:0.056743)96:0.060922)97:0.039955,(GCA_001271345.1_ALA19717.1:0.0161149698,GCA_001887265.1_APF36965.1:0.0230847185)100:0.092477)96:0.064923,GCA_001676615.1_OCC05671.1:0.1282847655)33:0.021598)63:0.027708,(((((GCA_000011365.1_BAC47894.1:0.0230343899,GCA_000661935.1_AHY52515.1:0.0247852027)100:0.154580,GCA_000195775.1_CAE26642.1:0.0251935857)36:0.028754,(GCA_001618955.1_KZD22548.1:0.0662975821,GCA_900108575.1_SEH50757.1:0.0259191529)100:0.144862)96:0.033057,GCA_000935205.1_KIZ47921.1:0.1563302944)100:0.049091,((GCA_000218565.1_AEI05898.1:0.0000025832,GCA_000218585.1_AEI02322.1:0.0000025832)100:0.031324,GCA_000314735.2_EKS28938.1:0.0393826442)100:0.111220)100:0.067185)100:0.062149)39:0.027552,(((((((GCA_000014245.1_ABG62127.1:0.1226691771,GCA_000300335.1_EKF19895.1:0.0552778183)95:0.029235,GCA_000300515.1_EKF41359.1:0.0485349860)99:0.078699,(GCA_000154705.2_EDQ32132.1:0.0458339093,GCA_001703635.1_OCW55610.1:0.0366500930)100:0.049555)74:0.037904,GCA_001293565.1_KPB01139.1:0.2998732253)90:0.035684,(((((GCA_000016285.1_ACM35723.1:0.1295987669,((GCA_001578105.1_AMM83799.1:0.0263864163,GCA_002043005.1_AQZ52709.1:0.0512728600)100:0.137729,(GCA_000325745.1_AGA64288.1:0.1501249857,GCA_000496595.1_AHA28156.1:0.3584327781)100:0.180679)95:0.041537)34:0.020652,GCA_002238045.1_OXS99551.1:0.2919981121)81:0.022715,((((GCA_000017145.1_ABR59368.1:0.0072066044,GCA_002288525.1_ASY61967.1:0.0452240856)100:0.019082,GCA_000018545.1_ACP24313.1:0.0217551339)100:0.040007,(GCA_000800175.1_KHJ56016.1:0.0062194963,GCA_900141975.1_SHJ58886.1:0.0144028975)100:0.186706)41:0.023251,GCA_000092025.1_AAK86566.1:0.0925231528)41:0.043686)41:0.061257,((GCA_000585625.1_EXL10187.1:0.1089328337,(GCA_001510895.1_KUM26589.1:0.0385344027,GCA_001618845.1_AMX99439.1:0.0320770619)96:0.054703)100:0.129302,((GCA_001305515.1_KPL52038.1:0.0575683145,GCA_900104485.1_SDB28373.1:0.2227288577)100:0.133834,GCA_900113935.1_SFI36979.1:0.1620023371)26:0.021531)49:0.038566)23:0.020156,(GCA_000153705.1_EAU39700.1:0.1299719583,GCA_900176465.1_SMC99074.1:0.0868359392)100:0.123803)47:0.027734)79:0.063432,(GCA_900115225.1_SFO08727.1:0.1464668136,GCA_900215505.1_SNY92491.1:0.0826209212)100:0.145824)18:0.009291,(((((((GCA_000148725.1_EFO34366.1:0.0737326499,(GCA_001403915.1_CTQ45087.1:0.0368866415,GCA_000158095.1_EEE44668.1:0.0838235661)72:0.021374)100:0.032437,GCA_000192745.1_ADZ71739.1:0.0354664477)98:0.049777,(GCA_001188555.1_KND20077.1:0.0000025832,GCA_002249885.1_OXS48086.1:0.0000025832)100:0.087705)97:0.037933,GCA_900105595.1_SDT92947.1:0.1510029619)100:0.034056,GCA_900148505.1_SHO67593.1:0.1354909713)98:0.065810,(GCA_000496075.1_ESR24739.1:0.1203611598,GCA_900102695.1_SCZ22093.1:0.2375090648)100:0.116325)12:0.011006,(GCA_001907205.1_OKL42565.1:0.2324699243,(GCA_900110875.1_SEP90822.1:0.0515884438,GCA_900114245.1_SFK10945.1:0.0626479121)100:0.110704)100:0.093331)86:0.038323)39:0.018185)70:0.040550,(GCA_000179775.1_EFL88872.1:0.2295134861,GCA_002088295.1_ORE92111.1:0.3265226180)97:0.046301)100:0.060151,(((GCA_000143145.1_ADJ23771.1:0.1192993745,((GCA_000981545.1_CPR19838.1:0.0000025832,GCA_900104305.1_SDO00618.1:0.0000025832)100:0.126911,GCA_000503895.1_AHB48380.1:0.1565152204)99:0.042371)100:0.043811,((GCA_000828475.1_BAQ16549.1:0.0250851778,GCA_001723285.1_ODS00695.1:0.0688268469)100:0.131881,GCA_001708935.1_ODA67321.1:0.1804406058)100:0.063594)100:0.058595,(GCA_000166055.1_ADP69737.1:0.0000029427,GCA_000636015.1_KAI96060.1:0.0000022526)100:0.196947)100:0.079022)45:0.029072,((GCA_000017565.1_ABS62409.1:0.1440245744,GCA_000739695.1_GAK46129.1:0.1914138608)100:0.128147,GCA_000689395.1_CDO60536.1:0.1697019166)77:0.043379)97:0.066654,((GCA_000230555.1_AEQ50624.1:0.0090687221,GCA_900100665.1_SDG39079.1:0.0261604193)100:0.369371,(GCA_000219355.1_AEI88694.1:0.4334964805,GCA_000815465.1_KIE05884.1:0.2927890452)100:0.207272)68:0.088922)61:0.035184,((GCA_900107585.1_SEA73792.1:0.2099987526,((((((((((((((GCA_000011965.2_AAV95410.1:0.0610067428,GCA_900109035.1_SEK06786.1:0.1154839830)99:0.033461,GCA_900172225.1_SLN43322.1:0.0474902239)97:0.023564,((((GCA_000203975.3_KID10547.1:0.0272218149,GCA_000511355.1_AHD00775.1:0.0110368220)100:0.043038,((((((GCA_000152625.1_EAP76150.1:0.0595206680,GCA_900172295.1_SLN14760.1:0.0376935198)98:0.018057,(GCA_000152725.1_EAQ01154.1:0.1348513968,(GCA_900110425.1_SEP12797.1:0.1261425753,GCA_900172385.1_SLN26771.1:0.0859616225)99:0.076321)98:0.064838)96:0.012709,GCA_000812665.2_AML52478.1:0.1995989641)98:0.040253,GCA_900142085.1_SHI89015.1:0.0533516363)95:0.024789,(((GCA_001458175.1_CUH54386.1:0.0804983349,GCA_900129685.1_SHG36327.1:0.0806516880)96:0.033464,((GCA_001458355.1_CUH62664.1:0.0312771713,GCA_900110775.1_SEP56439.1:0.0785007708)60:0.015603,GCA_900100005.1_SDI04788.1:0.0489313912)99:0.021879)81:0.015262,GCA_900114415.1_SFK58564.1:0.0540375646)75:0.000002)100:0.087200,GCA_900107355.1_SDY54683.1:0.1117821775)95:0.032307)60:0.000003,((GCA_900095785.1_SCM68413.1:0.0000025832,GCA_900115865.1_SFQ23697.1:0.0000025832)100:0.083762,((GCA_001404155.1_CRK74035.1:0.0000020834,GCA_900114125.1_SFJ29960.1:0.0000021844)100:0.078942,(GCA_000223375.1_AEM40456.1:0.0000022868,GCA_001399515.1_ALJ80641.1:0.0000020638)100:0.188598)99:0.048379)73:0.030783)59:0.016433,((GCA_000376545.2_ANP40632.1:0.0517527219,GCA_001678945.1_ANP34973.1:0.0975270213)97:0.021575,((GCA_000511385.1_AHD09421.1:0.0319410377,(GCA_001258055.1_CRL14408.1:0.0000025832,GCA_900113345.1_SFG28845.1:0.0000024278)100:0.074195)98:0.021203,GCA_900102795.1_SCZ57540.1:0.0627696160)95:0.015207)56:0.010933)86:0.011829)94:0.018051,(GCA_000814025.1_KIC49219.1:0.0356274264,GCA_001969365.1_APX11674.1:0.0410753726)100:0.065714)82:0.015504,(GCA_001046955.1_AKO96735.1:0.0000020264,GCA_900109145.1_SEJ03769.1:0.0000029339)100:0.110815)52:0.012509,((((GCA_000014045.1_ABG32703.1:0.0059348832,GCA_000154785.2_AEI94389.1:0.0000021973)100:0.113911,GCA_000161835.1_EET46223.1:0.0750381049)56:0.029813,((GCA_000172095.1_EDQ04852.1:0.1015108018,GCA_000152605.1_EAP84555.1:0.0730377649)55:0.048993,GCA_000622405.1_KIN69334.1:0.0490612079)41:0.019047)98:0.040918,((GCA_001038505.1_KMK67240.1:0.0725820702,GCA_900188035.1_SNR58020.1:0.0259224352)100:0.033129,((GCA_900116455.1_SFT83855.1:0.0838852041,(GCA_900110115.1_SEN62385.1:0.0054857764,GCA_900141995.1_SHI35821.1:0.0000025266)100:0.136618)34:0.024839,GCA_900156525.1_SIT84193.1:0.1873899024)34:0.004975)92:0.021766)79:0.030647)77:0.008674,GCA_001205715.1_KNG92968.1:0.1300360155)73:0.012792,(((((((((((GCA_000021865.1_ADE86080.1:0.0720552759,GCA_001517585.1_CUX81075.1:0.1842355663)100:0.053201,((GCA_000714535.1_KEO56337.1:0.0348768687,GCA_000715505.1_KEP69259.1:0.0940190731)100:0.035183,GCA_000740785.1_KFI24712.1:0.1927383694)92:0.019273)95:0.030084,GCA_900156815.1_SIT22546.1:0.0955507904)94:0.014985,(((GCA_000012905.2_ABA78500.1:0.0675896541,GCA_900110135.1_SEN07223.1:0.1714490957)99:0.035945,GCA_001620265.1_AMY68692.1:0.1205959038)70:0.023682,GCA_900110025.1_SEM92795.1:0.0808459773)92:0.052294)92:0.060311,((GCA_000740775.1_KFI32552.1:0.0089156142,GCA_000740795.1_KFI27353.1:0.0210125397)100:0.187776,GCA_900106675.1_SDX50973.1:0.1586718601)96:0.083062)69:0.043649,((GCA_900107025.1_SDX24490.1:0.2092183004,GCA_000738435.1_AII87251.1:0.4671185598)64:0.052494,((((GCA_900099935.1_SDK13404.1:0.0496286200,GCA_900188335.1_SNS77728.1:0.0636674295)100:0.046948,GCA_900112335.1_SFB79757.1:0.1056919501)96:0.035063,GCA_900142295.1_SIN87940.1:0.1516223670)100:0.076628,GCA_000018145.1_ABV93532.1:0.1622717612)69:0.057111)60:0.054990)80:0.038205,GCA_000647975.1_KAJ54533.1:0.1085265356)76:0.027531,(GCA_000671395.1_KCV83426.1:0.0721412102,(GCA_900184935.1_SMX42544.1:0.1095032408,GCA_001305615.1_ALG90545.1:0.1170190211)100:0.033587)100:0.042176)99:0.056529,(GCA_001548075.1_BAQ69841.1:0.0000023621,GCA_001633165.1_ANB34285.1:0.0000024508)100:0.153491)91:0.028840,(GCA_000442315.1_EPX82545.1:0.1101665343,(GCA_000600335.2_EYD77896.1:0.0746779552,GCA_000442315.1_EPX82544.1:0.7398151573)94:0.017683)96:0.109927)83:0.024496,(GCA_000600975.2_EYD72463.1:0.1449180441,(GCA_900114485.1_SFK69563.1:0.1302460598,GCA_900102905.1_SDK33858.1:0.2071138051)24:0.044558)86:0.040957)82:0.047618)73:0.006780,(((((((GCA_000153725.1_EAU45328.1:0.0316862172,GCA_900102075.1_SDF04341.1:0.0510726752)100:0.005334,(GCA_001687105.1_ANT59098.1:0.0277853467,GCA_900116195.1_SFS38984.1:0.0336942965)100:0.027880)100:0.022853,((((GCA_000442255.1_EPX78432.1:0.0441408455,GCA_001975705.1_APZ54660.1:0.1308331169)30:0.014309,(GCA_001969385.1_APX24852.1:0.0000024850,GCA_900112435.1_SFC97191.1:0.0000023689)100:0.034858)28:0.011732,GCA_900100085.1_SDI75847.1:0.0517814826)31:0.016167,GCA_000169415.1_EBA07241.1:0.1433046090)60:0.009075)60:0.021153,(GCA_001482405.1_KUF11618.1:0.1197701961,((GCA_001890925.1_OJI94164.1:0.1356696866,(GCA_000155735.2_AGI72315.1:0.0738422670,(GCA_001187845.1_AKS46195.1:0.0289308405,GCA_900172275.1_SLN12855.1:0.0679009779)100:0.044142)100:0.061882)99:0.042896,(((((GCA_000299575.1_EKE44177.1:0.0938176763,(GCA_900113405.1_SFH32933.1:0.0000025832,GCA_900172315.1_SLN60821.1:0.0000025832)100:0.122292)100:0.069344,GCA_900115595.1_SFP09391.1:0.0999659771)98:0.052804,(GCA_000442275.2_EPX78989.1:0.0118753834,GCA_900111945.1_SFR49187.1:0.0824650130)100:0.104066)99:0.078283,((GCA_000765015.1_KGK79064.1:0.0153779371,GCA_900141945.1_SHI55879.1:0.0000027102)100:0.176797,(GCA_001403795.1_CTQ50781.1:0.0859822301,GCA_900109285.1_SEL34534.1:0.0524929264)100:0.076498)100:0.085262)33:0.023756,(GCA_001981245.1_APX88784.1:0.1682514231,(GCA_000590925.1_AHM04981.1:0.1975316455,GCA_900184815.1_SMX22464.1:0.2217219979)89:0.083261)40:0.025774)100:0.078052)90:0.044902)36:0.005935)61:0.009552,(GCA_001458375.1_CUH77382.1:0.0899601851,(((GCA_002211155.1_OWV62628.1:0.0000022985,GCA_002211205.1_OWV65858.1:0.0000024052)87:0.000002,(GCA_002211225.1_OWV50100.1:0.0000021410,GCA_900101505.1_SDC13869.1:0.0000021616)100:0.005348)100:0.044723,(((GCA_002237555.1_ASP21990.1:0.0218055232,GCA_900188425.1_SNS58722.1:0.0052465250)100:0.013563,GCA_900184945.1_SMX50590.1:0.0419069951)100:0.013025,GCA_900115815.1_SFQ55032.1:0.1646772986)96:0.024234)96:0.016468)72:0.015673)55:0.000003,((GCA_002115725.1_OSQ59693.1:0.0473886852,GCA_002115805.1_OSQ48585.1:0.0391944568)100:0.072440,GCA_900107235.1_SDY10622.1:0.0944829610)71:0.019799)92:0.025647,(((GCA_900111875.1_SFA74686.1:0.0410531250,(((GCA_000521865.1_ETX27322.1:0.1065149957,(GCA_000836695.1_KIQ68913.1:0.0989921478,GCA_900141735.1_SHI68645.1:0.0805713599)100:0.067140)100:0.034794,GCA_002210095.1_OWU74665.1:0.1607000455)100:0.052826,GCA_001247715.1_KNX42762.1:0.1252421224)99:0.050271)88:0.024871,GCA_900116005.1_SFR04122.1:0.1103563128)94:0.046725,(GCA_000153305.1_EAR51676.1:0.0818551484,GCA_900172355.1_SLN59755.1:0.1253649585)98:0.059895)84:0.022380)88:0.015896)79:0.049342,(((GCA_000299875.1_EKE68803.1:0.0421771302,(GCA_900114135.1_SFJ99159.1:0.0751584698,GCA_900172375.1_SLN65559.1:0.0910262093)72:0.010245)87:0.023266,(GCA_900109555.1_SEK86293.1:0.0000025832,GCA_900172305.1_SLN50182.1:0.0000025832)100:0.036499)100:0.116217,GCA_001908835.1_APO86871.1:0.1515395361)70:0.028767)96:0.049737,((GCA_000152805.1_EAQ11235.1:0.1493022210,(GCA_000203895.1_ABL68969.1:0.0855264889,GCA_000444995.1_AGT07876.1:0.2042268191)99:0.125850)70:0.005743,GCA_900177545.1_SMH55724.1:0.2014424491)99:0.033332)97:0.063299,(GCA_001307765.1_KPN61900.1:0.0519960518,GCA_900109955.1_SEW13558.1:0.1226558908)79:0.028332)100:0.134481,(GCA_900111545.1_SES91807.1:0.0000025717,GCA_900143155.1_SHN52330.1:0.0000021635)100:0.148235)67:0.048224,(GCA_900106695.1_SDX46798.1:0.0496856577,GCA_900113695.1_SFH99822.1:0.0922361007)100:0.044662)67:0.058478)98:0.091776,((GCA_000300235.2_AJD51457.1:0.0225802408,GCA_000300275.1_EKF07206.1:0.0274484924)100:0.183879,((((((((((GCA_000013005.1_ABC64773.1:0.0854510007,(GCA_001677335.1_OBV10698.1:0.0985689912,GCA_000715015.1_KEO89508.1:0.1594194877)100:0.030518)99:0.031250,GCA_000235975.2_EHJ61315.1:0.1195678231)95:0.020034,((GCA_001008165.2_AKH43382.1:0.1320966870,GCA_001281485.1_ALE17892.1:0.0650973276)98:0.029549,((GCA_001663175.1_ANK12289.1:0.1159691347,(GCA_001295965.1_KPF75636.1:0.0055071512,GCA_001713435.1_AOF99988.1:0.0000024086)100:0.099845)100:0.046122,GCA_900128895.1_SIN59855.1:0.0986207261)98:0.050831)45:0.024346)95:0.034096,(GCA_001304795.1_ALG59933.1:0.0055284066,GCA_001306275.1_KPM18546.1:0.0000025954)100:0.125431)93:0.026516,(GCA_001661675.2_ARU17045.1:0.1231507667,GCA_001028705.1_AKM11170.1:0.1271752790)62:0.030425)53:0.015951,(((GCA_000016765.1_ABQ71106.1:0.0897750749,(GCA_002355275.1_ATE65929.1:0.0000025832,GCA_002367875.1_PCE43046.1:0.0000025832)100:0.054880)100:0.034188,((GCA_000934435.1_KIY10606.1:0.1016114437,(GCA_000091125.1_BAI95008.1:0.0237521903,GCA_000147835.3_AEG49632.1:0.0369459604)100:0.093782)49:0.012839,(GCA_001586395.2_KZB94183.1:0.1590451616,GCA_002251755.1_OYQ25121.1:0.1860112975)42:0.069780)42:0.045268)38:0.016335,(GCA_000175255.2_AEH63268.1:0.0487873544,GCA_000218875.1_AEI38314.1:0.0869749046)100:0.340631)100:0.055852)76:0.007678,GCA_000013325.1_ABD24500.1:0.1343866925)80:0.032115,((GCA_000013985.1_ABF52378.1:0.0536312976,GCA_001610975.1_AMU95394.1:0.0568282070)100:0.051245,GCA_002218195.1_ASK88815.1:0.2248292780)100:0.194116)90:0.027556,(GCA_000342165.1_EMD83037.1:0.0566846738,GCA_002211145.1_OWV31827.1:0.1375872007)100:0.090149)98:0.143542,GCA_900101935.1_SDE38239.1:0.3734318619)98:0.107607)96:0.061966)79:0.033470)71:0.057528,(GCA_000264455.2_AFK52823.1:0.0103222342,GCA_001601315.1_KYO51340.1:0.0000027637)100:0.539787)35:0.025847,(GCA_900172325.1_SLN36162.1:0.1569859205,GCA_900167455.1_SKA33327.1:0.8025775010)94:0.142991)10:0.000002,((((((((GCA_000010725.1_BAI71629.1:0.0438712344,GCA_000632475.2_AIB11264.1:0.0626084304)100:0.075908,(GCA_000767795.1_KGM33597.1:0.0000020061,GCA_002195995.1_OWJ67290.1:0.0047530249)100:0.150517)91:0.046656,((GCA_000225995.2_EGY01666.1:0.0000021387,GCA_000730165.2_ASG20021.1:0.0000022576)100:0.166631,(GCA_000576635.1_EWY39780.1:0.0564084504,GCA_000936425.1_KJB96864.1:0.0249694773)100:0.110197)83:0.059638)97:0.038979,(GCA_000016185.1_ACI98013.1:0.1458653065,GCA_002251795.1_OYQ37299.1:0.1283958890)100:0.071881)65:0.056701,(GCA_000226315.1_AEP09132.1:0.0142606826,GCA_000348745.1_AGH97536.1:0.0040898320)100:0.330246)98:0.077219,GCA_900167455.1_SKA21302.1:0.2985742860)11:0.039576,((((GCA_000315795.1_EKV30951.1:0.2280842802,GCA_900100455.1_SDH83484.1:0.2914364884)100:0.090280,(GCA_900101965.1_SDE28044.1:0.3221729097,(GCA_000013085.1_ABC23421.1:0.1446061414,GCA_000284415.2_CCG06680.1:0.2020937782)100:0.249681)99:0.087415)98:0.050775,(GCA_001611975.1_AMW34788.1:0.3200638177,GCA_900156605.1_SIT12256.1:0.2269205587)100:0.096213)97:0.080406,GCA_000968135.1_CCQ72695.1:0.3463090478)10:0.014428)63:0.045942,(((GCA_900177295.1_SMF60774.1:0.0000025832,GCA_900188055.1_SNR92762.1:0.0000025832)100:0.135962,GCA_900100655.1_SDF47571.1:0.3321423266)100:0.112511,(GCA_000982415.1_KKJ78401.1:0.0000029239,GCA_001026905.1_KLN60531.1:0.0093836794)100:0.252824)98:0.048843)67:0.105506)88:0.033658,((((((GCA_000009985.1_BAE50395.1:0.0681786930,GCA_000513295.1_CDL01456.1:0.0763795702)100:0.041758,(GCA_000294655.1_CCG42075.1:0.0463177983,GCA_900108475.1_SEH46609.1:0.0039613618)100:0.069014)100:0.078931,(GCA_000963705.1_KJV09793.1:0.0849144379,GCA_002251735.1_OYQ17527.1:0.0138707589)100:0.161148)100:0.063465,GCA_000024465.1_ADE39305.1:0.2173864212)100:0.056841,((((GCA_000299935.1_EKE78792.1:0.0341223960,GCA_001618175.1_KZD10328.1:0.0644414817)100:0.148379,((((GCA_000742835.1_AIK95995.1:0.3243532269,(GCA_000153525.1_EAS84926.1:0.0743574706,GCA_000155895.1_EDZ60605.1:0.0392892413)100:0.654541)97:0.069009,(((GCA_000012385.1_ABE05336.1:0.1627412523,GCA_000195735.1_CAA14824.1:0.1583676505)100:0.436986,(GCA_000010205.1_BAG41339.1:0.1843905113,GCA_000964595.1_KJV55711.1:0.1634872146)100:0.520463)99:0.153288,(GCA_000388175.3_ETZ05260.1:0.0370381213,GCA_000469665.2_ETZ07747.1:0.1500113960)100:0.608038)99:0.131276)93:0.057473,(((GCA_000008385.1_AAW71058.1:0.1388704439,GCA_000953315.1_CDR78544.1:0.0742617633)100:0.346585,(GCA_000022525.1_ACT69040.1:0.1022306659,GCA_000632985.1_AHX11020.1:0.1349036792)100:0.579661)100:0.068697,((GCA_000011945.1_AAV86480.1:0.0000023002,GCA_000024505.1_ACZ49397.1:0.0000021105)100:0.356115,((GCA_000026005.1_CAH58003.1:0.0687002409,GCA_000964755.1_KJV65882.1:0.0765158745)100:0.192902,GCA_000964795.1_KJV68679.1:0.2662689458)100:0.105431)100:0.178933)100:0.141628)95:0.073920,(GCA_002117145.1_ARN85371.1:0.3286652131,GCA_001192655.1_GAO98694.1:0.3205708214)94:0.085311)98:0.062747)94:0.044198,((((((GCA_000017565.1_ABS65232.1:0.2175419359,GCA_000739695.1_GAK43822.1:0.2224415344)100:0.094067,GCA_000689395.1_CDO59871.1:0.2996019088)100:0.165273,((((((((((((((GCA_000007125.1_AAL53139.1:0.0000023195,GCA_000157815.1_EEX99364.1:0.0000026486)100:0.014563,(GCA_000017405.1_ABS13463.1:0.0000022277,GCA_000585655.1_EXL07662.1:0.0000029035)100:0.053831)100:0.062430,GCA_001558695.1_KXF79043.1:0.0411106896)100:0.096914,(((GCA_900104355.1_SDO38731.1:0.0241556078,GCA_900113985.1_SFI63274.1:0.0580633158)100:0.085967,(GCA_000022725.1_ACS50509.1:0.0945714986,GCA_000341385.1_AGF75272.1:0.0310634532)100:0.278500)27:0.009936,(GCA_000154705.2_EDQ35541.2:0.0923629419,GCA_001703635.1_OCW56844.1:0.0980546665)100:0.116811)27:0.021056)100:0.096760,((GCA_000014245.1_ABG65304.1:0.1550155359,(GCA_000300335.1_EKF19450.1:0.0839025056,GCA_000300515.1_EKF44353.1:0.0768103811)100:0.052234)100:0.041791,(GCA_000585625.1_EXL10248.1:0.1114589790,(((GCA_001424795.1_KQU64322.1:0.0061569138,GCA_001605015.1_AMS38956.1:0.0264271155)100:0.078057,((GCA_001510895.1_KUM28275.1:0.0550191588,GCA_002075885.1_OQM74808.1:0.1352833821)99:0.034702,GCA_001618845.1_AMX98674.1:0.0234175258)99:0.053457)99:0.036276,GCA_900113935.1_SFI84942.1:0.1763823229)89:0.047204)100:0.075144)100:0.151530)98:0.046588,((((((GCA_000016285.1_ACM35108.1:0.1367827987,(GCA_000092025.1_AAK85969.2:0.1284318036,((GCA_000722615.1_KEQ04392.1:0.0000026698,GCA_000722625.1_KEQ07241.1:0.0000025832)100:0.076270,(GCA_000731295.1_CDN56462.1:0.0165594986,GCA_000731315.1_CDN50343.1:0.0048612289)100:0.059482)98:0.017514)90:0.018812)99:0.037246,(GCA_000325745.1_AGA64099.1:0.2145239581,GCA_000496595.1_AHA27472.1:0.3650923945)100:0.277265)100:0.014334,(GCA_000092045.1_ABC88934.1:0.0563320143,GCA_000769405.1_KPN25752.1:0.0325496217)100:0.104644)100:0.022292,(GCA_001578105.1_AMM86547.1:0.0199993059,GCA_002043005.1_AQZ53407.1:0.0731322854)100:0.261975)60:0.013335,((((((GCA_000017145.1_ABR62266.1:0.0475420083,GCA_002288525.1_ASY64995.1:0.0374343714)96:0.021277,GCA_000018545.1_ACP27298.1:0.0490272358)97:0.017501,GCA_000697965.2_ANK74474.1:0.0727096683)89:0.025742,GCA_001687365.1_OBZ97025.1:0.0570208095)90:0.030421,GCA_001885585.1_OJF95068.1:0.0750291016)100:0.042768,(GCA_001267455.1_KOC74551.1:0.0146968961,GCA_001652565.1_ANH02802.1:0.0181516470)100:0.056659)100:0.051110)100:0.087027,(GCA_002238045.1_OXT01827.1:0.2933736555,(GCA_001741865.1_AOO80367.1:0.0745423443,GCA_900102525.1_SDG70676.1:0.0773187818)100:0.240255)95:0.072103)97:0.053637)92:0.071783,((GCA_001720135.1_ODN70862.1:0.2189878469,(GCA_000179775.1_EFL89772.1:0.2488950058,(GCA_900115225.1_SFO39265.1:0.1853081787,GCA_900215505.1_SNY90403.1:0.0784478789)100:0.194081)90:0.052052)89:0.067836,((((((((GCA_000148725.1_EFO32275.1:0.1857781414,GCA_001403915.1_CTQ46463.1:0.0479057018)92:0.020214,GCA_000158095.1_EEE47863.1:0.1453660505)99:0.043391,(GCA_000192745.1_ADZ68503.1:0.0563883078,(GCA_001188555.1_KND17731.1:0.0000025832,GCA_002249885.1_OXS47257.1:0.0000025832)100:0.208470)100:0.073475)100:0.086449,(GCA_900148505.1_SHO66139.1:0.2225128450,(GCA_900105595.1_SDU42002.1:0.2127580890,GCA_001305515.1_KPL53033.1:0.2102134368)94:0.053967)93:0.021983)98:0.033549,(((GCA_000153465.1_EAS48995.1:0.1723569594,(GCA_000153705.1_EAU40638.1:0.1239384528,GCA_900176465.1_SMC59360.1:0.1269964788)100:0.069507)100:0.043633,((GCA_000800175.1_KHJ53063.1:0.0322818233,GCA_900141975.1_SHJ76199.1:0.0000026167)100:0.157706,GCA_900104035.1_SDO31613.1:0.1338446397)100:0.088959)100:0.107242,GCA_002088295.1_ORE94483.1:0.3727633596)97:0.086405)89:0.012453,GCA_900129325.1_SHF70104.1:0.2563584621)93:0.026575,((GCA_000496075.1_ESR25860.1:0.3305805784,GCA_900102695.1_SCZ35433.1:0.3918668761)95:0.090357,((((GCA_000143145.1_ADJ25296.1:0.1258856261,GCA_000503895.1_AHB47286.1:0.1984981478)100:0.098537,(GCA_000981545.1_CPR19609.1:0.0035252946,GCA_900104305.1_SDO04215.1:0.0000021270)100:0.111948)100:0.047123,((GCA_000828475.1_BAQ16161.1:0.0217353436,GCA_001723285.1_ODR99890.1:0.0123872383)100:0.227255,GCA_001708935.1_ODA66354.1:0.2844499155)100:0.091001)100:0.090130,(GCA_000166055.1_ADP71812.1:0.0082858196,GCA_000636015.1_KAI95683.1:0.0000028223)100:0.255030)100:0.217033)48:0.008416)50:0.029437,(GCA_001907205.1_OKL44588.1:0.1958221910,(GCA_900110875.1_SEQ26655.1:0.0595464697,GCA_900114245.1_SFJ92916.1:0.0694027327)100:0.121926)100:0.126076)95:0.037646)84:0.025821)91:0.040289,GCA_002355335.1_BAT59858.1:0.2508887375)64:0.015811,(((((GCA_000010525.1_BAF90642.1:0.1142686806,GCA_000017645.1_ABS65311.1:0.0834243620)100:0.096857,(GCA_000092925.1_ADH87583.1:0.0709565107,GCA_900100155.1_SCW58681.1:0.0452577507)100:0.069049)92:0.061593,GCA_000935205.1_KIZ33183.1:0.1573200650)90:0.023222,(GCA_001676615.1_OCC04298.1:0.2006784201,((GCA_001402875.1_ALK10912.1:0.0000020755,GCA_001459775.1_CUU43574.1:0.0000021486)100:0.195965,GCA_900104485.1_SDB50542.1:0.4385290003)94:0.060354)90:0.065970)64:0.025723,((((((GCA_000011365.1_BAC46036.1:0.0000020557,GCA_000661935.1_AHY55536.1:0.0472902567)100:0.152260,GCA_000195775.1_CAE25871.1:0.1356476806)100:0.096459,(((GCA_000012725.1_ABA03300.1:0.0226326433,GCA_000013885.1_ABE60941.1:0.0560939488)100:0.160491,GCA_001579845.1_AMN38853.1:0.1532248821)100:0.033000,(GCA_001426945.1_KQY97939.1:0.1532327022,GCA_002119765.1_ARP99226.1:0.0899267075)100:0.102880)100:0.139708)91:0.013497,(((GCA_000218565.1_AEI04769.1:0.0000026064,GCA_000218585.1_AEI01195.1:0.0000026068)100:0.089963,GCA_000314735.2_EKS30071.1:0.0778898527)100:0.062096,(GCA_001618955.1_KZD25624.1:0.0051073457,GCA_900108575.1_SEH77624.1:0.0280808650)100:0.107703)100:0.067396)94:0.048841,(((GCA_000304315.1_CCJ07773.1:0.0999021714,GCA_001675455.1_OBS51515.1:0.0851342787)99:0.036697,GCA_001644125.1_OAI26516.1:0.0837329524)81:0.040454,GCA_002117405.1_ARN81720.1:0.1179326495)100:0.389881)82:0.048274,(GCA_000019845.1_ACB93985.1:0.1778244123,(GCA_000021745.1_ACK51138.1:0.2085683583,GCA_900114285.1_SFK51267.1:0.1980817969)100:0.092752)100:0.127963)96:0.041089)66:0.023388)90:0.021130,(GCA_001271345.1_ALA17211.1:0.0103782551,GCA_001887265.1_APF35944.1:0.0034968786)100:0.174183)96:0.030305,((GCA_000019945.1_ACB78675.1:0.1664182650,GCA_000022085.1_ACL55426.1:0.2175997545)100:0.062928,(GCA_001017175.1_KLK94141.1:0.0479115364,GCA_900102135.1_SCY46704.1:0.0777099109)100:0.079145)100:0.110970)98:0.035015,GCA_900187365.1_SNB73007.1:0.2454131000)97:0.052321,GCA_001293565.1_KPB01936.1:0.3081431145)50:0.023354,GCA_900104955.1_SED01297.1:0.2981711983)100:0.226295)51:0.074157,(GCA_900167455.1_SKA40990.1:0.6201614960,(((((((((((((((((((((((((((((((((GCA_000011965.2_AAV97570.1:0.0778644072,GCA_900172225.1_SLN24435.1:0.0866150208)90:0.012969,(GCA_900109035.1_SEI65929.1:0.0849173221,GCA_900156525.1_SIT83953.1:0.2525892382)88:0.053213)86:0.017464,GCA_900116455.1_SFT34693.1:0.1214850151)27:0.000003,((GCA_000376545.2_ANP42698.1:0.0338610886,GCA_001678945.1_ANP37500.1:0.0314899106)100:0.038557,(GCA_900100005.1_SDI50271.1:0.1154375219,GCA_002210095.1_OWU70553.1:0.1692235248)93:0.039372)40:0.039561)29:0.006261,(((GCA_000203975.3_KID09207.1:0.0220175169,(GCA_000511355.1_AHC99678.1:0.0194168728,GCA_000511385.1_AHD10765.1:0.0865409609)97:0.024027)100:0.074207,GCA_900102795.1_SCZ50549.1:0.0892957602)67:0.026225,((GCA_000814025.1_KIC50909.1:0.0179540816,GCA_001969365.1_APX10844.1:0.0343857203)100:0.087834,(GCA_000152625.1_EAP76777.1:0.1006435222,(GCA_900172295.1_SLN32615.1:0.1342784744,GCA_001247715.1_KNX41673.1:0.1890043442)96:0.058856)92:0.063052)45:0.013752)30:0.007210)44:0.025595,(((GCA_000152605.1_EAP84959.1:0.0294493080,(((GCA_001038505.1_KMK68907.1:0.0957680465,GCA_900188035.1_SNR33470.1:0.0635688492)23:0.027316,((((GCA_000153725.1_EAU44268.1:0.0392399710,GCA_900102075.1_SDF08285.1:0.0808749472)100:0.046900,(GCA_001687105.1_ANT59772.1:0.0000023051,GCA_900116195.1_SFS92037.1:0.0000024344)100:0.060589)98:0.025042,((GCA_001969385.1_APX21486.1:0.0000025832,GCA_900112435.1_SFC18787.1:0.0000025832)100:0.060339,(GCA_001975705.1_APZ51666.1:0.0609606055,GCA_900100085.1_SDI55354.1:0.0633041154)92:0.021413)98:0.021301)100:0.016670,((((GCA_000169415.1_EBA07693.1:0.0557528400,((((GCA_002211155.1_OWV57385.1:0.0000023898,(GCA_002211205.1_OWV54158.1:0.0000024824,(GCA_002211225.1_OWV41855.1:0.0000025832,GCA_900101505.1_SDE19172.1:0.0000024004)100:0.011375)37:0.005716)97:0.072308,GCA_900184945.1_SMX38657.1:0.1082298734)93:0.017032,(GCA_002237555.1_ASP20557.1:0.0208191143,GCA_900188425.1_SNS15549.1:0.0203808406)100:0.036523)100:0.058810,(GCA_001458375.1_CUH78529.1:0.1008284054,GCA_900107235.1_SDY35614.1:0.1635223586)67:0.035109)69:0.027383)19:0.021406,GCA_001482405.1_KUF11155.1:0.0800671828)100:0.043611,(GCA_000521865.1_ETX28395.1:0.1802880058,GCA_900115815.1_SFQ66157.1:0.2368600010)100:0.050799)100:0.044780,GCA_000442255.1_EPX79668.1:0.1427728896)100:0.015662)98:0.020437)24:0.034550,(GCA_000622405.1_KIN68727.1:0.0808705783,(GCA_000014045.1_ABG33382.1:0.0142267855,GCA_000154785.2_AEI92535.1:0.0196185974)100:0.117019)99:0.034145)67:0.024637)54:0.000003,GCA_000172095.1_EDQ03635.1:0.0343809502)68:0.029275,((((GCA_002115725.1_OSQ61949.1:0.0380970211,GCA_002115805.1_OSQ50654.1:0.0378585915)100:0.039772,(GCA_001046955.1_AKO98040.1:0.0000022556,GCA_900109145.1_SEJ34914.1:0.0000028790)100:0.092715)65:0.027322,(GCA_001890925.1_OJI95467.1:0.0724943624,(GCA_900107355.1_SDY20835.1:0.0705384323,(GCA_000013005.1_ABC63439.1:0.1317812130,GCA_900128895.1_SIN88621.1:0.1463941899)99:0.110270)49:0.029213)74:0.029443)94:0.022330,GCA_001205715.1_KNG94177.1:0.2343440724)60:0.012981)96:0.030294)39:0.015645,GCA_001458355.1_CUH68216.1:0.1456386695)65:0.008640,(GCA_900111875.1_SFB08264.1:0.1113044353,GCA_900116005.1_SFR02098.1:0.1321002619)100:0.075816)80:0.023302,GCA_900110775.1_SEP71489.1:0.0723815642)72:0.031727,GCA_900129685.1_SHG50517.1:0.1324333077)49:0.037572,(GCA_900114415.1_SFK80361.1:0.1690923024,GCA_900142085.1_SHJ34252.1:0.0863501628)97:0.042772)84:0.043317,GCA_900110425.1_SEO62382.1:0.2006839703)37:0.015708,GCA_000018145.1_ABV92750.1:0.1930694740)51:0.035225,GCA_000152725.1_EAQ01710.1:0.1918803443)89:0.022509,(GCA_900113405.1_SFG37350.1:0.0000025832,GCA_900172315.1_SLN29965.1:0.0000026728)100:0.328584)75:0.024684,(GCA_900172385.1_SLN65123.1:0.1644375289,((GCA_001517585.1_CUX82832.1:0.2833975201,(GCA_001403795.1_CTQ48390.1:0.0626420602,GCA_900109285.1_SEL72911.1:0.1343575336)100:0.180151)98:0.017188,(GCA_000299575.1_EKE45360.1:0.2196532726,GCA_000442315.1_EPX87470.1:0.5880438390)99:0.074293)87:0.023170)88:0.048629)97:0.024046,GCA_000812665.2_AML50346.1:0.1700158773)100:0.045124,(GCA_000442275.2_EPX81690.1:0.0180583454,GCA_900111945.1_SFR38263.1:0.0233534732)100:0.083540)93:0.028850,GCA_001981245.1_APX90444.1:0.1426375687)93:0.012020,GCA_000671395.1_KCV81953.1:0.1341905422)92:0.027562,((((GCA_001305615.1_ALG89445.1:0.1030136867,GCA_000647975.1_KAJ55957.1:0.1565785672)99:0.054269,((GCA_000203895.1_ABL69748.1:0.1388034841,GCA_000444995.1_AGT09934.1:0.1428657597)100:0.063079,GCA_000600975.2_EYD72228.1:0.2797400185)100:0.036351)99:0.032414,(GCA_001548075.1_BAQ68215.1:0.0012807987,GCA_001633165.1_ANB35607.1:0.0106989932)100:0.192084)93:0.027289,(GCA_000152805.1_EAQ10493.1:0.0994671287,((GCA_001307765.1_KPN63666.1:0.0821446883,GCA_900109955.1_SEW00108.1:0.0502664124)100:0.105207,GCA_900177545.1_SMH51779.1:0.1743739945)98:0.031639)100:0.135766)93:0.031998)90:0.019670,((GCA_900099935.1_SDK96135.1:0.0971879006,GCA_900112335.1_SFC35851.1:0.1304789354)62:0.020952,GCA_900188335.1_SNS22438.1:0.1123079299)99:0.050289)66:0.019703,(GCA_900106675.1_SDX04310.1:0.0557451014,GCA_900102905.1_SDK49548.1:0.2105134794)96:0.039484)92:0.029633,(GCA_900142295.1_SIO08604.1:0.1247074438,GCA_000738435.1_AII87548.1:0.5154277658)66:0.026718)65:0.022068,(((((GCA_000161835.1_EET46925.1:0.0979126680,(GCA_001404155.1_CRK75943.1:0.0000025832,GCA_900114125.1_SFJ75577.1:0.0000025832)100:0.077997)100:0.052472,(((GCA_000155735.2_AGI73067.1:0.1136896838,GCA_001187845.1_AKS47003.1:0.0326592864)100:0.100020,GCA_900172275.1_SLN45179.1:0.1358038531)100:0.163013,(GCA_000153305.1_EAR50293.1:0.2118297828,GCA_900172355.1_SLN49572.1:0.1799527774)100:0.191306)100:0.063376)100:0.047739,(GCA_001908835.1_APO87726.1:0.1138959934,GCA_900114485.1_SFL05943.1:0.1590716608)98:0.029119)97:0.067885,((((GCA_000299875.1_EKE71177.1:0.0508171989,GCA_900114135.1_SFJ90248.1:0.0610834550)100:0.110679,(GCA_900109555.1_SEK53882.1:0.0000024009,GCA_900172305.1_SLN39063.1:0.0000022216)100:0.072948)100:0.070845,GCA_900172375.1_SLN59630.1:0.1618681592)100:0.099129,GCA_900184815.1_SMX24661.1:0.2352528413)55:0.044837)47:0.019137,(((GCA_900110115.1_SEM98229.1:0.0000028982,GCA_900141995.1_SHJ48992.1:0.0000026159)100:0.096858,GCA_900115595.1_SFO87637.1:0.1901180709)98:0.055852,(GCA_900107025.1_SDW54808.1:0.1657747878,(GCA_000765015.1_KGK80476.1:0.0000021975,GCA_900141945.1_SHI43482.1:0.0000024077)100:0.216175)100:0.066734)60:0.021074)83:0.038571)92:0.022155,(GCA_900095785.1_SCM66997.1:0.0000025832,GCA_900115865.1_SFQ73101.1:0.0000022094)100:0.178170)78:0.022160,(GCA_000012905.2_ABA80791.1:0.0918673171,((GCA_900110025.1_SEN74394.1:0.0788083329,GCA_900110135.1_SEN80371.1:0.2633126746)98:0.045782,GCA_900156815.1_SIS86771.1:0.0855363709)99:0.069847)98:0.052314)82:0.020428,((GCA_000590925.1_AHM04760.1:0.1409152857,(GCA_000021865.1_ADE86397.1:0.1329926077,(GCA_000714535.1_KEO56009.1:0.0165227295,GCA_000715505.1_KEP70934.1:0.1138091769)100:0.113968)96:0.028051)98:0.032913,(GCA_900184935.1_SMX44615.1:0.1053634312,GCA_001620265.1_AMY68132.1:0.1932072358)86:0.018741)81:0.028626)89:0.039145,(((GCA_000223375.1_AEM42283.1:0.0000028618,GCA_001399515.1_ALJ82198.1:0.0000025406)100:0.201795,(GCA_000600335.2_EYD71564.1:0.0885611673,GCA_000442315.1_EPX87471.1:0.3778006473)100:0.059159)100:0.158742,(GCA_000836695.1_KIQ70675.1:0.1746759418,GCA_900141735.1_SHI81059.1:0.1480866341)100:0.095215)91:0.072826)73:0.015507,(GCA_000740775.1_KFI32752.1:0.0210783309,GCA_000740795.1_KFI27136.1:0.0146815818)100:0.167483)80:0.108092,GCA_000740785.1_KFI28147.1:0.1699073848)100:0.291759,((GCA_900106695.1_SDX07163.1:0.1675006300,GCA_900113695.1_SFI07649.1:0.0698355907)100:0.195601,(GCA_900111545.1_SES70203.1:0.0000026906,GCA_900143155.1_SHN61810.1:0.0000023179)100:0.239316)100:0.151837)100:0.131532,GCA_900107585.1_SEA09517.1:0.5954463181)100:0.148786)63:0.094677)5:0.036867,((((GCA_000299935.1_EKE78346.1:0.1414831410,GCA_001618175.1_KZD12940.1:0.0315448108)100:0.273011,((GCA_000982415.1_KKJ77215.1:0.0047317817,GCA_001026905.1_KLN60975.1:0.0226499688)100:0.258374,(GCA_900177295.1_SMF74639.1:0.0000027025,GCA_900188055.1_SNS10983.1:0.0000023143)100:0.492267)98:0.172290)58:0.040871,(((GCA_000319385.1_AFX98325.1:0.0127872070,GCA_000510265.1_AHC73319.1:0.0635699427)100:0.165392,GCA_900102465.1_SDF76581.1:0.0202625528)100:0.414501,(GCA_900100655.1_SDG33747.1:0.3269084316,GCA_000024465.1_ADE39817.1:0.6746031760)96:0.087765)94:0.113275)99:0.125448,(GCA_000767795.1_KGM34787.1:0.0251819816,GCA_002195995.1_OWJ65851.1:0.0165458263)100:0.371755)5:0.021557)98:0.072859,(GCA_000226315.1_AEP09426.1:0.0303647410,GCA_000348745.1_AGH97882.1:0.0427449351)100:0.456569)100:0.130108)79:0.011372,(GCA_900093605.1_SCA57689.1:0.2072577449,GCA_001746755.1_OEJ68410.1:0.3042770981)92:0.134149)95:0.041341)95:0.045078,((GCA_000319385.1_AFX98573.1:0.0063214123,GCA_000510265.1_AHC73454.1:0.0380264292)100:0.103727,GCA_900102465.1_SDF88421.1:0.0351930994)100:0.261672)97:0.016052)89:0.069803,((GCA_000164635.1_EFH12063.1:0.1495464385,(GCA_900101615.1_SDC18979.1:0.0000021842,GCA_900104205.1_SDB12434.1:0.0000020973)100:0.149861)100:0.100314,((GCA_900141905.1_SHK20493.1:0.2620975685,(GCA_000964365.1_GAN76695.1:0.2345461158,(GCA_000014285.2_ABI61123.1:0.0000025832,GCA_000576085.2_AHJ61977.1:0.0000025832)100:0.266028)83:0.058880)73:0.034109,((((((GCA_000011685.1_AAW61726.1:0.1060585354,(GCA_000723565.1_CDG33774.1:0.0202987333,GCA_002003665.1_OOL19780.1:0.0112923360)100:0.156374)100:0.040842,GCA_000234355.2_EHH69389.1:0.0391524422)100:0.045265,GCA_000963885.1_GAN53257.1:0.1129297297)100:0.032088,((GCA_000617865.1_GAJ28769.1:0.1537807625,GCA_002005465.1_AQS87264.1:0.0668667528)94:0.028123,((GCA_000724025.1_CDG38155.1:0.0045992919,GCA_001547995.1_BAT19937.1:0.0000022151)100:0.082996,(GCA_001787335.1_AOX16489.1:0.0000027860,GCA_001787355.1_AOX19449.1:0.0000026728)100:0.025547)98:0.029745)100:0.031341)100:0.081674,(((GCA_000021325.1_ACI52861.1:0.1001620617,((GCA_000182745.1_BAK83029.1:0.0086086745,GCA_000964505.1_GAN99916.1:0.0277953060)99:0.004831,GCA_000208635.2_EGG74523.1:0.0071196968)100:0.115024)96:0.050459,GCA_002173735.1_ARW46447.1:0.1120192867)85:0.025546,GCA_002005445.1_AQS86286.1:0.1229486704)88:0.050655)96:0.068056,(((GCA_000016725.1_ABQ30049.1:0.0000022696,GCA_000202835.1_BAJ80430.1:0.0000021660)100:0.262491,(GCA_000306035.1_EKN00491.1:0.0710782596,GCA_000964385.1_GAN79383.1:0.0999597779)100:0.156520)96:0.055685,(GCA_000231445.2_EHD13426.1:0.0000026627,GCA_002153535.1_OUI78732.1:0.0000026010)100:0.352043)63:0.031603)77:0.042259)94:0.063717)100:0.084803)94:0.142193,(GCA_000014865.1_ABK46105.1:0.3049594653,GCA_002109495.1_OSM06231.1:0.2725977463)100:0.495120)92:0.112408,(((GCA_000828085.2_KIJ71294.1:0.6537126171,GCA_001637395.1_OAB63744.1:1.2858332638)70:0.091327,(GCA_001765415.1_AOR38365.1:0.7052504788,GCA_000576635.1_EWY36597.1:0.9861692732)71:0.137244)94:0.078421,(((((((GCA_000011345.1_BAC09245.1:0.0147088944,GCA_000505665.1_AHB88339.1:0.0029754910)100:0.259651,(GCA_000012525.1_ABB56158.1:0.1587842282,(((GCA_000011465.1_CAE18741.1:0.1200403903,GCA_000760175.1_KGG13082.1:0.0734035580)81:0.052563,GCA_001182765.1_CRY90995.1:0.1493269460)100:0.123657,GCA_000316515.1_AFY29235.1:0.1246615655)100:0.220051)69:0.052910)95:0.085168,(((GCA_000317045.1_AFY65416.1:0.2251651302,GCA_000473895.1_ERN41239.1:0.1642620126)88:0.068449,((((((((((((((GCA_000014265.1_ABG51271.1:0.1097876811,GCA_002260545.1_OZH53046.1:0.0410409717)100:0.126394,GCA_001276715.1_KOR36216.1:0.1212154887)99:0.049237,((((GCA_000176895.2_CCE16952.1:0.0000021464,GCA_000307915.1_EKD06862.1:0.0000025050)100:0.133350,(GCA_000710505.1_KEI66819.1:0.0233787416,GCA_900009265.1_CUR19141.1:0.0000024485)100:0.082025)86:0.011596,(GCA_000478195.2_ERT05592.1:0.0405353436,GCA_000972705.2_KKD34950.1:0.0505222186)100:0.096004)100:0.053247,(GCA_000317105.1_AFY84245.1:0.0839752741,(GCA_000018105.1_ABW28150.1:0.1700674328,(GCA_001904775.1_OKH45682.1:0.1146430964,(GCA_002075285.2_ASC73768.1:0.1799288698,GCA_000817775.1_KIF41735.1:0.1540222067)98:0.063263)100:0.044571)97:0.068412)89:0.033357)96:0.030902)99:0.035740,(GCA_000180455.1_CBN57864.1:0.0462591974,((GCA_000214075.2_EGK86406.1:0.0000029996,GCA_000317475.1_AFZ09660.1:0.0057314700)100:0.025789,GCA_002412335.1_PCN51871.1:0.0731867413)100:0.105885)100:0.057356)97:0.028830,(GCA_000317125.1_AFY86098.1:0.1324511081,GCA_002142475.1_BAS54948.1:0.1603466412)94:0.037768)74:0.011979,GCA_001904725.1_OKH36340.1:0.1192065076)89:0.025786,((GCA_000020025.1_ACC83816.1:0.0446624341,((((GCA_000316575.1_AFY33049.1:0.0600353857,GCA_000204075.1_ABA22892.1:0.0916126969)87:0.014413,((((GCA_000169135.1_EAW42950.1:0.0226828042,GCA_002218065.1_GAX37184.1:0.0183177232)100:0.049666,(GCA_001298445.1_ALF51748.1:0.0292818128,GCA_002367975.1_BAY19604.1:0.0000020093)100:0.022316)100:0.012288,GCA_000317435.1_AFZ02212.1:0.0964943288)90:0.017345,GCA_000317535.1_AFZ26591.1:0.0542934435)87:0.008315)78:0.008028,((((GCA_000196515.1_ADI63421.1:0.0561337419,(GCA_002368075.1_BAZ79630.1:0.0252884110,(((GCA_000175835.1_EFA70603.1:0.0057979860,GCA_001432185.1_KRH95699.1:0.0000026935)100:0.017421,GCA_002368135.1_BAZ88585.1:0.0114546644)100:0.000003,GCA_000175855.1_EFA73404.1:0.0175689917)100:0.105275)97:0.032631)97:0.026628,GCA_000317695.1_AFZ58015.1:0.0223551847)100:0.037612,(GCA_000312705.1_AFW94914.1:0.0069613471,GCA_002368115.1_BAZ87224.1:0.0162186956)100:0.050666)100:0.055381,((((GCA_000231365.2_EHC09451.1:0.0115064467,GCA_001904645.1_OKH10842.1:0.0000022472)100:0.052345,GCA_001275395.1_KOP27676.1:0.0589066813)100:0.062750,(((GCA_000346485.2_KYC36555.1:0.0144917474,GCA_000760695.2_KIE09372.1:0.0205293395)100:0.086016,GCA_000828085.2_KIJ84739.1:0.0932583945)99:0.010665,((GCA_000350105.1_CCH67371.1:0.0000028232,GCA_000350125.1_CCH64577.1:0.1105730160)99:0.030404,GCA_000350125.1_CCH64576.1:0.0209545619)100:0.239115)92:0.014475)84:0.004644,(GCA_000316665.1_AFY55003.1:0.1039389508,GCA_001456025.1_KST64287.1:0.1072276192)95:0.070515)98:0.037474)95:0.012150)82:0.010746,((GCA_002368055.1_BAZ72496.1:0.0000025832,GCA_002368295.1_BAY96996.1:0.0000025832)100:0.005773,GCA_002368275.1_BAY93440.1:0.0000024093)100:0.078521)92:0.008141)99:0.027510,((GCA_000317555.1_AFZ30732.1:0.0062201823,GCA_001904655.1_OKH29156.1:0.0055301757)100:0.140917,GCA_000952155.1_KJH69727.1:0.0712254480)100:0.062973)96:0.032651)97:0.064123,GCA_000317495.1_AFZ12302.1:0.1121831021)95:0.033554,GCA_000317515.1_AFZ17985.1:0.0978499314)93:0.028152,(GCA_000155555.1_EDX71345.1:0.0913047569,(GCA_001746915.1_OEJ73893.1:0.2246147381,(GCA_000211815.1_EGJ33695.1:0.0000021290,GCA_001942495.1_OLT59489.1:0.0172203048)100:0.218831)97:0.048343)96:0.038189)93:0.024639,GCA_000317145.1_AFY91630.1:0.2236813450)98:0.034641,(((GCA_000317575.1_AFZ36018.1:0.0217593165,GCA_002355455.1_BAU64247.1:0.0128514977)100:0.091198,(GCA_002368355.1_BAZ45562.1:0.1824217742,GCA_000332055.1_ELS01337.1:0.2368803388)97:0.065747)95:0.049870,(((GCA_000021825.1_ACK68840.1:0.1241502182,((GCA_000317025.1_AFY77689.1:0.0000028312,GCA_001904635.1_OKH25608.1:0.0173848343)100:0.121468,((GCA_000017845.1_ACB49811.1:0.0538650177,GCA_000025125.1_ADB95577.1:0.2766895057)38:0.025321,(GCA_000167195.1_EAM48195.1:0.0000028215,GCA_000235665.2_EHJ10010.1:0.0057887617)100:0.049500)100:0.184704)42:0.052288)62:0.044874,(GCA_000297435.1_CCI31088.1:0.0000027896,GCA_000312205.1_CCI06900.1:0.0057831688)100:0.139911)64:0.052274,(GCA_000284135.1_BAL28207.1:0.0072498206,GCA_000478825.2_AIE74941.1:0.0102522463)100:0.224695)99:0.055822)82:0.052178)96:0.043602,(((GCA_000317675.1_AFZ52256.1:0.1195692954,(GCA_001548095.1_BAQ61365.1:0.0637333670,GCA_001548115.1_BAQ65339.1:0.0305904361)100:0.035245)100:0.050071,GCA_001747005.1_OEJ78021.1:0.0836287346)100:0.045644,GCA_001904615.1_OKH19788.1:0.1957358659)100:0.050454)94:0.032337,GCA_000332035.1_ELR99583.1:0.1650925197)77:0.039175)42:0.019439,(GCA_000317615.1_AFZ49644.1:0.0458433056,GCA_000317635.1_AFZ45085.1:0.1092513631)100:0.107187)66:0.051736)99:0.049617,((GCA_000317065.1_AFY70897.1:0.2320049019,GCA_000332215.1_ELS34399.1:0.2730792083)100:0.198535,GCA_001870225.1_APB35161.1:0.4855763189)97:0.038143)97:0.219051,(GCA_000011385.1_BAC92129.1:0.1079249925,GCA_000484535.1_AGY56360.1:0.1111409218)100:0.458209)100:0.406590,(((((((((((((GCA_000009985.1_BAE53030.1:0.1189057903,(GCA_000294655.1_CCG42011.1:0.0673910402,GCA_900108475.1_SEH63511.1:0.0188314613)100:0.170349)100:0.148692,GCA_000513295.1_CDL00776.1:0.0929245099)100:0.387944,((((GCA_000013085.1_ABC24021.1:0.4089958143,GCA_000315795.1_EKV31508.1:0.2395744500)100:0.069500,GCA_900156605.1_SIS86387.1:0.1952432613)100:0.129542,(((GCA_000576635.1_EWY40806.1:0.0818093816,GCA_000936425.1_KJB94555.1:0.0576755860)100:0.161752,GCA_000935205.1_KIZ32611.1:0.3130792477)100:0.268211,((((((((GCA_000021865.1_ADE87095.1:0.2435640406,(GCA_001188555.1_KND19409.1:0.0227756262,GCA_002249885.1_OXS50115.1:0.0263256010)100:0.138071)65:0.054241,(GCA_001482405.1_KUF10758.1:0.2234232811,GCA_001620265.1_AMY70221.1:0.1325245716)100:0.066264)100:0.043699,((GCA_000153725.1_EAU43448.1:0.1095381839,GCA_900102075.1_SDE49040.1:0.0790715495)100:0.074522,GCA_001975705.1_APZ53880.1:0.1694086674)100:0.099524)100:0.164976,((GCA_000158095.1_EEE47909.1:0.1107759201,GCA_001403915.1_CTQ45470.1:0.1370947899)100:0.186888,(((GCA_001548075.1_BAQ69919.1:0.0000025832,GCA_001633165.1_ANB34213.1:0.0061352733)100:0.185886,GCA_002210095.1_OWU72889.1:0.2556058808)92:0.038935,GCA_900107585.1_SEB03445.1:0.1595837391)93:0.038293)97:0.069742)79:0.057513,(GCA_001305615.1_ALG89573.1:0.2103341478,(GCA_900188335.1_SNT31673.1:0.2632223804,(GCA_900110875.1_SER57779.1:0.0842585612,GCA_900114245.1_SFK42983.1:0.0467447433)100:0.338157)100:0.089180)46:0.054296)59:0.041165,GCA_900105595.1_SDU30551.1:0.2977722095)99:0.064449,(GCA_000671395.1_KCV83760.1:0.2283031765,(GCA_000828475.1_BAQ15854.1:0.0161721169,GCA_001723285.1_ODS01117.1:0.0349837502)100:0.272636)99:0.114002)99:0.054945,(GCA_900095785.1_SCM67699.1:0.0000023842,GCA_900115865.1_SFQ10712.1:0.0000026902)100:0.483836)100:0.155377)77:0.038657)18:0.021724,(GCA_000016185.1_ACI98085.1:0.2044766228,GCA_002251795.1_OYQ32619.1:0.2341729936)100:0.137642)18:0.055566)22:0.033963,(GCA_000576635.1_EWY36323.1:0.0653609568,GCA_000936425.1_KJB92968.1:0.0981654443)100:0.289622)82:0.096570,GCA_002117145.1_ARN85391.1:0.5648733872)44:0.018668,(GCA_000195775.1_CAE30008.1:0.1835531640,GCA_000935205.1_KIZ40248.1:0.2138727970)100:0.122006)22:0.034212,((((((GCA_000016725.1_ABQ32219.1:0.0118829464,GCA_000202835.1_BAJ82720.1:0.0000029176)100:0.340114,(GCA_000306035.1_EKM98976.1:0.2438813234,GCA_000964385.1_GAN81348.1:0.3090130079)100:0.218629)99:0.158520,GCA_001708935.1_ODA67416.1:0.2952042345)94:0.054211,(((GCA_000235975.2_EHJ58297.1:0.1937149668,(GCA_001008165.2_AKH41834.1:0.1455968981,GCA_001652565.1_ANH06459.1:0.1786797141)100:0.032848)100:0.070530,(GCA_002355275.1_ATE67826.1:0.0000025832,GCA_002367875.1_PCE42461.1:0.0000025832)100:0.169364)100:0.062262,GCA_001008165.2_AKH43430.1:0.1784740081)100:0.082122)94:0.043538,(GCA_000964365.1_GAN76553.1:0.3386176066,GCA_900114285.1_SFK64098.1:0.3724907153)95:0.059059)100:0.171595,((GCA_000143145.1_ADJ23852.1:0.3860806071,GCA_900141905.1_SHK21882.1:0.0946291739)100:0.140465,(((GCA_000218565.1_AEI07768.1:0.0000021420,GCA_000218585.1_AEI04138.1:0.0000021779)100:0.217519,(GCA_000166055.1_ADP70813.1:0.0285486577,GCA_000636015.1_KAI94165.1:0.0217699903)100:0.328923)82:0.066609,((GCA_000444995.1_AGT11684.1:0.1050945418,GCA_000740775.1_KFI29170.1:0.0463503581)100:0.258397,(GCA_000300515.1_EKF42203.1:0.0000028343,GCA_001652565.1_ANH06182.1:0.0000021038)100:0.317528)84:0.096796)97:0.053035)100:0.258856)90:0.112716)18:0.021048,(GCA_000299935.1_EKE78248.1:0.4119852777,GCA_900102465.1_SDF54423.1:0.3553723604)88:0.136557)16:0.063579,((GCA_900177295.1_SMF78075.1:0.0000025832,GCA_900188055.1_SNS17712.1:0.0000025832)100:0.347026,GCA_900093605.1_SCA57504.1:0.4190741238)93:0.117407)85:0.100651,(((GCA_000300235.2_AJD53884.1:0.2962378107,GCA_000300275.1_EKF09921.1:0.1089528254)100:0.395366,((GCA_001267455.1_KOC72568.1:0.1010840833,GCA_001652565.1_ANH05598.1:0.0736686789)100:0.515880,GCA_001305515.1_KPL51645.1:0.7994104150)84:0.105068)81:0.094707,(((GCA_000011965.2_AAV93443.1:0.2251088133,GCA_900110025.1_SEM91118.1:0.3214075779)79:0.118031,(GCA_900172325.1_SLN66249.1:0.3123041161,(((GCA_900109555.1_SEK84783.1:0.0000025832,GCA_900172305.1_SLN49312.1:0.0000025832)100:0.161927,GCA_900111875.1_SFA69027.1:0.2506107671)100:0.238326,(GCA_900114485.1_SFL59978.1:0.4160422555,GCA_900188035.1_SNR63819.1:0.1168510198)100:0.271536)94:0.058255)98:0.086742)99:0.133160,((((GCA_000814025.1_KIC44877.1:0.0948536831,GCA_001969365.1_APX14054.1:0.1005944472)100:0.108300,GCA_900116455.1_SFU21753.1:0.1850427405)100:0.232463,(GCA_000012905.2_ABA80435.1:0.1392164355,(GCA_900107025.1_SDW44940.1:0.1446340190,GCA_001247715.1_KNX40089.1:0.3850962546)100:0.124761)100:0.392308)57:0.127998,GCA_002088295.1_ORE96166.1:0.4813090662)64:0.062657)99:0.145702)67:0.055292)59:0.076283,((GCA_000010725.1_BAI72817.1:0.0390685464,GCA_000632475.2_AIB11828.1:0.0450178076)100:0.303280,((((((GCA_000011365.1_BAC48724.1:0.0279057663,GCA_000661935.1_AHY50489.1:0.0165143595)100:0.007904,(GCA_000013885.1_ABE61732.1:0.0567198339,GCA_900108575.1_SEI00816.1:0.1398032160)100:0.035238)100:0.154948,(((GCA_000018545.1_ACP22816.1:0.0797973847,GCA_000697965.2_ANK75497.1:0.0786847583)100:0.122940,(GCA_000092925.1_ADH91481.1:0.0389573322,GCA_900100155.1_SCW94807.1:0.2082742263)100:0.105996)100:0.086226,GCA_900167455.1_SKA30147.1:0.1906257520)100:0.085568)100:0.204602,((GCA_000143145.1_ADJ23831.1:0.1639323099,GCA_000981545.1_CPR22379.1:0.1723311958)23:0.065152,(GCA_000981545.1_CPR20607.1:0.0000025832,(GCA_900104305.1_SDP16601.1:0.0000028083,GCA_000981545.1_CPR20610.1:0.1576752887)99:0.000002)100:0.156620)100:0.122202)89:0.093150,((GCA_000264455.2_AFK54094.1:0.0000025832,GCA_001601315.1_KYO50270.1:0.0055577290)100:0.374381,GCA_000164635.1_EFH12482.1:0.5173618225)89:0.118421)97:0.058148,(GCA_000019845.1_ACB93857.1:0.2947802411,((GCA_000963705.1_KJV09491.1:0.1280036521,GCA_002251735.1_OYQ20655.1:0.0997004490)100:0.408594,(((((GCA_000010525.1_BAF88767.1:0.2845332347,GCA_000022085.1_ACL61657.1:0.1739676075)99:0.090737,GCA_000017645.1_ABS68485.1:0.2330557310)99:0.096534,GCA_001271345.1_ALA18654.1:0.0976680645)93:0.013274,(GCA_001017175.1_KLK93529.1:0.0827571099,GCA_900102135.1_SCX82352.1:0.0915877995)97:0.040012)99:0.258319,(GCA_000021745.1_ACK51631.1:0.4415494250,GCA_000730165.2_ASG22432.1:0.1974671758)100:0.253108)100:0.312215)99:0.107677)75:0.052845)99:0.139042)99:0.090139)36:0.060925,(GCA_000021745.1_ACK51886.1:0.3621847286,GCA_900187365.1_SNB71911.1:0.4283627399)100:0.305805)99:0.207416,((GCA_000300275.1_EKF06362.1:0.2594697327,GCA_900109285.1_SEL00361.1:0.3683609739)48:0.062882,(((GCA_001205715.1_KNG91922.1:0.0342021978,GCA_900106675.1_SDX88141.1:0.0158801206)100:0.182123,GCA_001205715.1_KNG95035.1:0.1270001638)100:0.153932,(GCA_900100085.1_SDJ46809.1:0.0851989223,(GCA_900109955.1_SEW15302.1:0.1018772468,(GCA_900109035.1_SEI41113.1:0.0945933548,GCA_900110775.1_SEQ52217.1:0.1000972906)59:0.026649)58:0.032122)99:0.158181)100:0.368063)100:0.268237)100:0.508204)85:0.138013,(GCA_001982645.1_ONG37654.1:0.9886398717,(GCA_001403915.1_CTQ44750.1:0.4755864603,(GCA_900115225.1_SFO62661.1:0.3329270270,GCA_900215505.1_SNY90745.1:0.1605523511)100:0.594990)100:2.075210)81:0.204975)92:0.105383)92:0.088497)100:0.457252)96:0.038030)100:0.223709,(GCA_000017265.1_ACG76440.1:0.1710008389,GCA_001425915.1_KQW69168.1:0.1668393557)100:0.187034)95:0.067225)100:0.117875);
