# Supplementary material for: Assessing the accuracy of phylogenetic rooting methods on prokaryotic gene families
Source: PLoS One. 2020 May 15;15(5):e0232950. doi: 10.1371/journal.pone.0232950 (PMC7228096; doi:10.1371/journal.pone.0232950)
Supplement: S2 Dataset — (ZIP) [file pone.0232950.s003.zip › EmpiricalDataset/GeneTrees_IQTree/000062.aln.treefile]

(GCA_000006905.1_AAK23669.1:0.0217327393,GCA_000092285.1_ADG10750.1:0.0290927680,(((GCA_000017265.1_ACG78115.1:0.1291398206,GCA_001425915.1_KQW71769.1:0.1450212070)100:0.157968,((GCA_000144605.1_ADL01886.1:0.2362321284,GCA_002205555.1_ASD25724.1:0.1519479715)100:0.164992,((GCA_000175215.2_ADU14663.1:0.2349000176,GCA_000204015.1_EGF90762.1:0.3067524458)100:0.290222,((((((((((GCA_000009985.1_BAE52480.1:0.0899542074,(GCA_000294655.1_CCG40096.1:0.0360660228,GCA_900108475.1_SEH42852.1:0.0379851823)100:0.154440)100:0.087150,GCA_000513295.1_CDL01218.1:0.2057450359)100:0.111128,((((GCA_000010725.1_BAI72587.1:0.1979480858,GCA_000632475.2_AIB14153.1:0.1893881872)100:0.117236,(GCA_000576635.1_EWY39967.1:0.0808235297,GCA_000936425.1_KJB97688.1:0.1072966489)100:0.227988)100:0.063997,((GCA_000016185.1_ACI98969.1:0.2088116861,GCA_002251795.1_OYQ37709.1:0.2633663992)97:0.052018,(GCA_000225995.2_EGY00839.1:0.0000024631,GCA_000730165.2_ASG22834.1:0.0131524843)100:0.205379)100:0.127571)97:0.065600,(GCA_000299935.1_EKE76105.1:0.0549678237,GCA_001618175.1_KZD01549.1:0.1260280739)100:0.294373)92:0.066726)68:0.027389,(((((GCA_000013085.1_ABC21259.1:0.2309035656,GCA_000284415.2_CCG08432.1:0.3885716636)100:0.096553,GCA_900101965.1_SDE61918.1:0.3017387481)99:0.097582,(((GCA_000264455.2_AFK53685.1:0.0088594495,GCA_001601315.1_KYO51973.1:0.0000026171)100:0.523277,GCA_001746755.1_OEJ65600.1:0.4085794696)98:0.092223,GCA_900100655.1_SDF82884.1:0.5234981456)49:0.018777)99:0.055791,(GCA_900100455.1_SDG86124.1:0.3688474149,((GCA_000315795.1_EKV30481.1:0.2810433052,(GCA_900156605.1_SIS72220.1:0.2303644774,GCA_001611975.1_AMW33893.1:0.3235438107)100:0.073631)68:0.067092,(GCA_000968135.1_CCQ72834.1:0.2922494527,GCA_900093605.1_SCA57614.1:0.4146101208)77:0.072189)51:0.026417)79:0.063931)78:0.025552,(GCA_000767795.1_KGM34562.1:0.0065052134,GCA_002195995.1_OWJ67180.1:0.0110073466)100:0.451351)63:0.028358)39:0.038030,((((GCA_000300235.2_AJD51384.1:0.0820996647,GCA_000300275.1_EKF07143.1:0.0548028931)100:0.277664,(GCA_000982415.1_KKJ76605.1:0.0400849966,GCA_001026905.1_KLN60203.1:0.0454484622)100:0.447720)81:0.097220,(((GCA_000319385.1_AFX99087.1:0.0435025258,GCA_000510265.1_AHC73729.1:0.0912983055)100:0.220980,GCA_900102465.1_SDF06002.1:0.1089111885)100:0.315287,((((((((((((((((((((GCA_000011965.2_AAV95707.1:0.1517044808,GCA_900172225.1_SLN43408.1:0.0987464401)100:0.036172,((GCA_900109035.1_SEI45109.1:0.1402949329,GCA_900156525.1_SIT83712.1:0.2177069865)71:0.033943,GCA_900116455.1_SFT76704.1:0.2057943655)59:0.017250)98:0.032841,(((((GCA_000203975.3_KID10253.1:0.0628584535,GCA_000511355.1_AHD01085.1:0.0362045703)100:0.085285,GCA_001678945.1_ANP38653.1:0.1232072483)100:0.038217,GCA_000376545.2_ANP40830.1:0.1431886292)92:0.040051,(GCA_000511385.1_AHD09212.1:0.0689298022,(GCA_001258055.1_CRL16179.1:0.0000025354,GCA_900113345.1_SFG81968.1:0.0000025354)100:0.097178)100:0.080368)92:0.010635,GCA_900102795.1_SCZ58707.1:0.1894855081)100:0.062450)99:0.038787,(GCA_001205715.1_KNG92356.1:0.2189239854,GCA_002210095.1_OWU77770.1:0.2433151037)97:0.070667)91:0.063722,(((((GCA_000152605.1_EAP84364.1:0.1959141489,GCA_000172095.1_EDQ04743.1:0.1572737000)98:0.061267,GCA_000622405.1_KIN69432.1:0.2446469658)100:0.057590,(GCA_000814025.1_KIC48930.1:0.0579810255,GCA_001969365.1_APX11341.1:0.0376562192)100:0.114619)99:0.021203,GCA_001890925.1_OJI93021.1:0.2717285671)100:0.036896,(GCA_000014045.1_ABG32626.1:0.0413993091,GCA_000154785.2_AEI94317.1:0.0114960132)100:0.281056)90:0.025948)96:0.020289,((GCA_001458355.1_CUH62770.1:0.1507554282,GCA_900110775.1_SEP57574.1:0.1405090961)100:0.078117,(GCA_900100005.1_SDI02022.1:0.2124032942,((GCA_000152625.1_EAP76607.1:0.2349334382,(GCA_001247715.1_KNX39908.1:0.1676278128,GCA_900172295.1_SLN10060.1:0.1294529179)100:0.104880)100:0.058772,GCA_900110425.1_SEO68254.1:0.3380074821)93:0.022025)96:0.038158)95:0.037836)91:0.017378,(((GCA_900111875.1_SFA73338.1:0.2278756563,GCA_900116005.1_SFR10780.1:0.1764510830)100:0.075629,GCA_900107355.1_SDY48557.1:0.2710899843)100:0.061222,((GCA_001458175.1_CUH53612.1:0.2014209549,GCA_900114415.1_SFK59562.1:0.1363218634)100:0.053596,(GCA_900129685.1_SHG31482.1:0.2080331407,GCA_900142085.1_SHJ20099.1:0.2277591303)100:0.037337)100:0.088274)96:0.035370)96:0.042308,(((GCA_001046955.1_AKO96575.1:0.0016741079,GCA_900109145.1_SEI81601.1:0.0051954513)100:0.250128,(GCA_000836695.1_KIQ67890.1:0.4244638968,GCA_900172385.1_SLN73145.1:0.3152647766)97:0.117484)93:0.031722,(GCA_000590925.1_AHM05466.1:0.2736563841,(((((((GCA_000153725.1_EAU44656.1:0.1528269048,(GCA_001969385.1_APX25096.1:0.0022917591,GCA_900112435.1_SFD10902.1:0.0000025354)100:0.131579)55:0.038070,GCA_900102075.1_SDE89453.1:0.1289476022)55:0.027081,GCA_001975705.1_APZ54574.1:0.0990629075)100:0.060551,GCA_000442255.1_EPX81924.1:0.2072693390)98:0.041753,((GCA_001687105.1_ANT61298.1:0.0855806095,GCA_900116195.1_SFS45110.1:0.0612047637)100:0.147629,GCA_900100085.1_SDJ32561.1:0.2283274480)100:0.071121)100:0.053945,(((GCA_001038505.1_KMK67598.1:0.2184007590,GCA_900188035.1_SNR42014.1:0.1700449102)100:0.058539,GCA_000521865.1_ETX30690.1:0.3526331265)80:0.065833,(GCA_002115725.1_OSQ57546.1:0.0717949460,GCA_002115805.1_OSQ44645.1:0.1078771781)100:0.156139)80:0.031400)78:0.015561,(((((GCA_000169415.1_EBA09767.1:0.1860979739,((((GCA_002211155.1_OWV63045.1:0.0113328500,GCA_002211205.1_OWV64385.1:0.0045011453)99:0.002317,(GCA_002211225.1_OWV49628.1:0.0000025354,GCA_900101505.1_SDC36582.1:0.0000025354)100:0.002162)99:0.051383,(GCA_002237555.1_ASP21659.1:0.0076972683,GCA_900188425.1_SNS71787.1:0.0158750249)100:0.126134)100:0.036064,GCA_900184945.1_SMX36743.1:0.1143366948)100:0.066463)100:0.042464,GCA_001482405.1_KUF11954.1:0.1273458369)100:0.041945,GCA_001458375.1_CUH80151.1:0.2601308248)92:0.027999,GCA_900107235.1_SDY08799.1:0.2030402931)100:0.058325,GCA_900115815.1_SFQ25699.1:0.3099732482)80:0.036552)100:0.094496)91:0.034399)96:0.035380)94:0.044040,((((GCA_001404155.1_CRK74722.1:0.0000027886,GCA_900114125.1_SFJ12888.1:0.0000027247)100:0.300121,(((GCA_000299875.1_EKE71946.1:0.1376262476,GCA_900114135.1_SFJ70466.1:0.1922468591)100:0.123416,(GCA_900109555.1_SEL31653.1:0.0000025354,GCA_900172305.1_SLN22559.1:0.0000023837)100:0.161001)100:0.041907,GCA_900172375.1_SLN64915.1:0.1852959644)100:0.109839)98:0.076177,(((((GCA_000299575.1_EKE45821.1:0.1890755132,(GCA_900110115.1_SEM76398.1:0.0058080821,GCA_900141995.1_SHJ26357.1:0.0055857178)100:0.327017)97:0.083690,(GCA_900115595.1_SFP47123.1:0.2013354767,GCA_900102905.1_SDK38462.1:0.3062654644)97:0.045647)59:0.038645,(GCA_000152725.1_EAQ03476.1:0.3438813307,(GCA_900113405.1_SFH22335.1:0.0000025354,GCA_900172315.1_SLN57815.1:0.0000025354)100:0.370545)82:0.067381)60:0.028531,((((GCA_900099935.1_SDI25430.1:0.2380021876,(GCA_900112335.1_SFB78678.1:0.1680732867,GCA_900188335.1_SNS44263.1:0.1428726862)100:0.077305)100:0.102407,GCA_900142295.1_SIN98055.1:0.2296202344)100:0.063728,GCA_900184815.1_SMX22032.1:0.3841641073)73:0.031826,GCA_900177545.1_SMH30940.1:0.3434586242)59:0.027887)89:0.036225,((GCA_001307765.1_KPN61907.1:0.1716088401,GCA_900109955.1_SEW19588.1:0.1972807418)100:0.103919,GCA_000152805.1_EAQ13683.1:0.3940295633)96:0.068248)8:0.020615)91:0.046306,((GCA_001403795.1_CTQ50260.1:0.0872051353,GCA_900109285.1_SEL16767.1:0.1065032995)100:0.249581,(GCA_900095785.1_SCM68387.1:0.0000022178,GCA_900115865.1_SFQ23102.1:0.0000026313)100:0.392385)95:0.052872)91:0.035061)95:0.025804,((((GCA_000155735.2_AGI72337.1:0.0962954697,GCA_001187845.1_AKS46382.1:0.1243471920)100:0.105968,GCA_900172275.1_SLN18515.1:0.0980172834)100:0.170986,GCA_000161835.1_EET46372.1:0.2548644126)99:0.057152,(((GCA_000442275.2_EPX79194.1:0.0523242115,GCA_900111945.1_SFR47805.1:0.0467130229)100:0.222041,GCA_000738435.1_AII87311.1:0.4862111833)100:0.047174,GCA_001981245.1_APX90756.1:0.3645931525)99:0.074526)97:0.039345)96:0.041948,GCA_900172235.1_SLN11132.1:0.2447054617)65:0.014258,((GCA_000647975.1_KAJ55618.1:0.1732216901,GCA_000671395.1_KCV83804.1:0.1854492226)100:0.050272,(GCA_001305615.1_ALG90069.1:0.1335388610,GCA_900184935.1_SMX34511.1:0.1696078067)100:0.038649)100:0.088578)76:0.026080,(((((((GCA_000600335.2_EYD74468.1:0.1457680349,((GCA_000442315.1_EPX85919.1:0.3277390667,(GCA_000223375.1_AEM40985.1:0.0000029864,GCA_001399515.1_ALJ81137.1:0.0000024668)100:0.647143)64:0.050675,GCA_000600335.2_EYD74467.1:0.7208115785)84:0.008549)100:0.051295,GCA_001908835.1_APO86491.1:0.2956536866)99:0.051717,GCA_000600975.2_EYD73717.1:0.3655012225)100:0.058462,GCA_900114485.1_SFK81919.1:0.3094890438)95:0.033466,GCA_000153305.1_EAR50177.1:0.3134157810)93:0.019793,GCA_900172355.1_SLN18151.1:0.2779180943)100:0.044560,((GCA_000765015.1_KGK79106.1:0.0003416696,GCA_900141945.1_SHI56838.1:0.0040651971)100:0.204888,GCA_000018145.1_ABV92933.1:0.3159290557)99:0.086199)85:0.042229)72:0.032267,GCA_000812665.2_AML53127.1:0.3321669926)99:0.040820,(((GCA_900110135.1_SEO32616.1:0.2313939602,(GCA_000012905.2_ABA79059.1:0.2386517885,(GCA_900110025.1_SEM77011.1:0.1575570504,GCA_001620265.1_AMY68969.1:0.2117671589)96:0.047970)94:0.064747)78:0.043778,((GCA_000740775.1_KFI34077.1:0.0272203239,GCA_000740795.1_KFI32016.1:0.0263381233)100:0.253614,GCA_900156815.1_SIS57430.1:0.3119289973)53:0.071694)50:0.027511,GCA_900106675.1_SDX62995.1:0.2093245229)79:0.024658)82:0.034912,(GCA_001548075.1_BAQ69861.1:0.0042634618,GCA_001633165.1_ANB34267.1:0.0070756499)100:0.235724)97:0.043244,((GCA_000021865.1_ADE86425.1:0.1698829471,GCA_000740785.1_KFI27501.1:0.2541504855)100:0.066195,(GCA_000714535.1_KEO51849.1:0.1564358760,GCA_000715505.1_KEP68555.1:0.1618035910)100:0.094019)100:0.096302)93:0.046911,((GCA_000203895.1_ABL69014.1:0.1160344260,GCA_000444995.1_AGT07845.1:0.2343254942)100:0.115089,GCA_001517585.1_CUX81793.1:0.6829622859)88:0.040259)100:0.203836,((GCA_900106695.1_SDW40956.1:0.2019939332,GCA_900113695.1_SFI76696.1:0.1912611103)100:0.168657,(GCA_900111545.1_SES96898.1:0.0000025354,GCA_900143155.1_SHN51321.1:0.0000025354)100:0.233576)100:0.085892)75:0.055645,GCA_900107585.1_SDZ80311.1:0.3730121920)100:0.459069)74:0.132045)44:0.029494,((GCA_001192655.1_GAO98783.1:0.5077950494,(GCA_000742835.1_AIK96698.1:0.6135644106,GCA_002117145.1_ARN85301.1:0.5103307945)99:0.115171)97:0.103542,((((((GCA_000008385.1_AAW71218.1:0.0826141399,GCA_000953315.1_CDR78445.1:0.0819863567)100:0.291092,((GCA_000011945.1_AAV86857.1:0.0418040300,GCA_000024505.1_ACZ49021.1:0.1208777077)100:0.336373,((GCA_000026005.1_CAH58370.1:0.1046706503,GCA_000964755.1_KJV65502.1:0.1475258791)100:0.144265,GCA_000964795.1_KJV69105.1:0.2012634836)100:0.122219)100:0.118837)100:0.313166,(GCA_000153525.1_EAS84610.1:0.0919213243,GCA_000155895.1_EDZ60497.1:0.0553110534)100:0.709496)18:0.027416,((GCA_000022525.1_ACT69436.1:0.2982465027,GCA_000632985.1_AHX11394.1:0.0824101276)100:0.493976,((GCA_000010205.1_BAG40059.1:0.1174074650,GCA_000964595.1_KJV57259.1:0.1144369519)100:0.376242,(GCA_000012385.1_ABE04432.1:0.0931110150,GCA_000195735.1_CAA14610.1:0.1474811688)100:0.330816)100:0.211090)71:0.082477)77:0.060832,(GCA_000219355.1_AEI88516.1:0.4699051367,GCA_000815465.1_KIE05008.1:0.3447300390)100:0.347959)86:0.112621,((((GCA_000226315.1_AEP08537.1:0.0371141630,GCA_000348745.1_AGH97023.1:0.0045124267)100:0.551052,(GCA_000226315.1_AEP08533.1:0.0013738107,GCA_000348745.1_AGH97020.1:0.0611804629)100:0.921509)96:0.136998,(((((((GCA_000009985.1_BAE52479.1:0.2606166008,(GCA_000294655.1_CCG40095.1:0.0586700259,GCA_900108475.1_SEH42868.1:0.0585584842)100:0.191070)100:0.305352,GCA_000513295.1_CDL01219.1:0.5458404750)100:0.469692,(((GCA_000013085.1_ABC22973.1:1.1245567132,GCA_900156605.1_SIS72201.1:0.3716677066)100:0.220656,GCA_900100455.1_SDG86089.1:0.7653931937)93:0.123597,GCA_000315795.1_EKV30480.1:0.6664195827)100:0.158620)99:0.157123,((GCA_000164635.1_EFH10951.1:0.5780850016,(GCA_900141905.1_SHJ07030.1:0.4547690441,(GCA_900101615.1_SDC93527.1:0.0000025766,GCA_900104205.1_SDB64050.1:0.0025128989)100:0.361410)61:0.169003)41:0.003189,GCA_000164635.1_EFH13316.1:0.6223967153)100:0.681573)100:0.134388,(GCA_000021865.1_ADE84853.1:0.4800115121,(GCA_001267455.1_KOC75870.1:0.1436618077,(GCA_001618845.1_AMY00429.1:0.1478029147,GCA_001676615.1_OCC04079.1:0.1465279901)100:0.059044)100:0.331758)100:0.710526)98:0.178852,((((GCA_000014865.1_ABK45172.1:0.4633661965,GCA_002109495.1_OSM02586.1:0.5142288465)100:0.393428,GCA_001982645.1_ONG39123.1:1.0206374724)96:0.134992,((((((GCA_000011345.1_BAC09297.1:0.0137302115,GCA_000505665.1_AHB88390.1:0.0277465674)100:0.312078,((((((((((((GCA_000012525.1_ABB57220.1:0.3179559700,GCA_002142475.1_BAS56092.1:0.2095551805)33:0.041632,GCA_000317045.1_AFY65201.1:0.2407159038)27:0.018632,GCA_001746915.1_OEJ74075.1:0.1647581919)54:0.042658,GCA_001904725.1_OKH39396.1:0.1528334187)40:0.016334,(GCA_000817775.1_KIF39382.1:0.2646027826,((GCA_001904775.1_OKH46448.1:0.1621449661,GCA_002075285.2_ASC69297.1:0.2561039616)98:0.046242,(GCA_000011385.1_BAC90552.1:0.1314037402,GCA_000484535.1_AGY59461.1:0.1050126316)100:0.535836)96:0.048729)96:0.074853)50:0.022844,GCA_000775285.1_KGF72176.1:0.2946073444)94:0.021538,(((GCA_000014265.1_ABG49578.1:0.1212968203,GCA_002260545.1_OZH55128.1:0.0446262597)100:0.135505,((GCA_000176895.2_CCE15479.1:0.0000024628,GCA_000307915.1_EKD11317.1:0.0042616210)100:0.204348,((GCA_000478195.2_ERT09132.1:0.0503513817,GCA_000972705.2_KKD39156.2:0.0516764409)100:0.108749,(GCA_000710505.1_KEI67077.1:0.0410098699,GCA_900009265.1_CUR15150.1:0.0249375620)100:0.122828)100:0.030799)100:0.057861)99:0.024372,(GCA_000180455.1_CBN57037.1:0.1252739753,((GCA_000214075.2_EGK90209.1:0.0200306079,GCA_000317475.1_AFZ06419.1:0.0082113554)100:0.039036,GCA_002412335.1_PCN54880.1:0.0664273197)100:0.080277)100:0.043536)99:0.039204)26:0.018808,(GCA_000317105.1_AFY83744.1:0.1782699821,GCA_001276715.1_KOR33977.1:0.1838930933)99:0.063041)92:0.021595,((((((((((GCA_000017845.1_ACB50059.1:0.0703876441,(GCA_000167195.1_EAM50183.1:0.0021177120,GCA_000235665.2_EHJ12052.1:0.0000029030)100:0.080017)100:0.068836,GCA_000025125.1_ADB95767.1:0.3226282611)100:0.049394,(GCA_000284135.1_BAL29210.1:0.0368448933,GCA_000478825.2_AIE73879.1:0.0154372457)100:0.281045)94:0.024210,((GCA_000021825.1_ACK70215.1:0.1401665901,((GCA_000317575.1_AFZ34110.1:0.0225334825,GCA_002355455.1_BAU64019.1:0.0282907769)100:0.136670,(GCA_000332055.1_ELS03128.1:0.1667787417,GCA_002368355.1_BAZ44337.1:0.1382285807)100:0.062222)100:0.056916)100:0.031475,(GCA_000297435.1_CCI34585.1:0.0162866907,GCA_000312205.1_CCI06078.1:0.0123171775)100:0.184297)96:0.030655)60:0.019032,(GCA_000317025.1_AFY76171.1:0.0220357027,GCA_001904635.1_OKH24816.1:0.0168814054)100:0.120354)87:0.027673,((GCA_000317615.1_AFZ51094.1:0.0635047877,GCA_000317635.1_AFZ42737.1:0.0624096086)100:0.141704,GCA_001904615.1_OKH11065.1:0.5154664137)68:0.083766)70:0.019483,(GCA_000473895.1_ERN42862.1:0.2899913574,((GCA_000317675.1_AFZ53701.1:0.1349397584,(GCA_001548095.1_BAQ62362.1:0.1035198203,GCA_001548115.1_BAQ63386.1:0.1102833810)100:0.056408)100:0.082279,GCA_001747005.1_OEJ78814.1:0.2728650909)100:0.126204)76:0.036423)84:0.017941,GCA_000332035.1_ELR97633.1:0.2308564326)93:0.025477,((GCA_000155555.1_EDX75780.1:0.1486609380,GCA_000317515.1_AFZ20880.1:0.0890170739)100:0.035297,(GCA_000211815.1_EGJ29521.1:0.0173432603,GCA_001942495.1_OLT62062.1:0.0155343190)100:0.127230)100:0.050389)92:0.019463,GCA_000317145.1_AFY94526.1:0.2858957113)95:0.035007)74:0.011351,(((((((((GCA_000020025.1_ACC78898.1:0.0710536819,(GCA_000204075.1_ABA22340.1:0.0804251860,GCA_002367975.1_BAY19459.1:0.0763677942)100:0.039667)97:0.015793,((GCA_002368055.1_BAZ72336.1:0.0000025354,GCA_002368295.1_BAY97156.1:0.0000025354)100:0.004885,GCA_002368275.1_BAY93965.1:0.0030379144)100:0.100701)100:0.023627,GCA_000316575.1_AFY33664.1:0.0794989195)99:0.022837,((GCA_000169135.1_EAW44110.1:0.0448171378,GCA_002218065.1_GAX35639.1:0.0248960460)100:0.075736,GCA_000317535.1_AFZ27811.1:0.0718610153)96:0.014699)99:0.026127,((((((GCA_000175835.1_EFA69277.1:0.0041166449,GCA_001432185.1_KRH98437.1:0.0000026161)100:0.004598,(GCA_000175855.1_EFA73521.1:0.0140834848,GCA_002368135.1_BAZ89122.1:0.0057978936)98:0.006859)100:0.130739,GCA_002368075.1_BAZ79898.1:0.0349952559)98:0.013687,(GCA_000312705.1_AFW93126.1:0.0283214921,((GCA_000789435.1_KHG42686.1:0.0000025354,GCA_000789435.1_KHG43244.1:0.0000025354)100:0.019566,GCA_002368115.1_BAZ85628.1:0.0224751245)100:0.034063)100:0.049801)84:0.017772,GCA_000196515.1_ADI64083.1:0.0463992889)84:0.011034,GCA_000317695.1_AFZ60508.1:0.0445540707)100:0.063285)100:0.034077,(((GCA_000231365.2_EHC12054.1:0.0021203250,GCA_001904645.1_OKH14342.1:0.0000022115)100:0.038499,((GCA_000934435.1_KIY14964.1:0.0000026874,GCA_001990805.1_ONN62251.1:0.0000025339)100:0.038917,GCA_001275395.1_KOP23379.1:0.0307560036)100:0.024995)100:0.069492,((GCA_000346485.2_KYC36232.1:0.0210053763,GCA_000760695.2_KIE07840.1:0.0090198290)100:0.057608,GCA_000828085.2_KIJ84608.1:0.0575663717)100:0.032667)100:0.022210)100:0.033915,(((GCA_000316665.1_AFY52724.1:0.1245619068,(GCA_001456025.1_KST63958.1:0.0000025354,GCA_001456025.1_KST64668.1:0.0000022142)100:0.175112)89:0.021545,((GCA_000350105.1_CCH67052.1:0.0012073370,GCA_000350125.1_CCH64879.1:0.0185001702)100:0.018424,GCA_000350105.1_CCH67053.1:0.0358957037)100:0.262451)91:0.027690,GCA_000317435.1_AFZ02368.1:0.1723802979)98:0.030811)100:0.049510,(GCA_000317125.1_AFY90282.1:0.1163168863,(GCA_000952155.1_KJH71236.1:0.1791991628,(GCA_000317555.1_AFZ29494.1:0.0166393330,GCA_001904655.1_OKH22855.1:0.0171090000)100:0.118255)87:0.028095)96:0.030642)87:0.023045,GCA_000317495.1_AFZ14909.1:0.1607787034)97:0.025531)92:0.070946,(GCA_000018105.1_ABW27985.1:0.3004319780,GCA_001870225.1_APB32828.1:0.4445571212)37:0.060989)32:0.040028,(GCA_000317065.1_AFY70758.1:0.2361291380,GCA_000332215.1_ELS33911.1:0.3082056113)100:0.234463)97:0.083197)100:0.203707,((GCA_000011465.1_CAE19791.1:0.5031828820,GCA_000760175.1_KGG11944.1:0.3242164477)100:0.268955,((GCA_000155635.1_EDY37990.1:0.2465296641,GCA_000316515.1_AFY30189.1:0.2546531748)100:0.153730,GCA_001182765.1_CRY91388.1:0.3768368987)99:0.126489)100:0.197206)100:0.377967,GCA_001765415.1_AOR38287.1:0.8039124515)100:0.190001,(((((((((((GCA_000006905.1_AAK24899.1:0.0953458547,GCA_000092285.1_ADG11865.1:0.0522799181)100:0.295553,(GCA_000017265.1_ACG76772.1:0.2969708774,GCA_001425915.1_KQW70989.1:0.1992618157)57:0.093667)57:0.075326,(GCA_000175215.2_ADU12131.1:0.3222769021,GCA_000204015.1_EGF92151.1:0.3191773544)100:0.445461)99:0.092151,(GCA_000144605.1_ADK99914.1:0.2325757795,GCA_002205555.1_ASD26635.1:0.2875222621)100:0.245361)100:0.315040,(((GCA_000014745.1_ABI64721.1:0.3042543425,GCA_900103475.1_SDL84411.1:0.2550686423)100:0.285228,GCA_000152745.1_EAP90665.1:0.4941837842)100:0.206135,((GCA_000013025.1_ABI78412.1:0.0409410213,GCA_000685315.1_KCZ97549.1:0.0699399822)100:0.535286,GCA_000023785.1_ACT58547.1:0.5620665415)100:0.359120)91:0.042382)97:0.108056,(((((((((GCA_000007125.1_AAL53129.1:0.0063832329,GCA_000157815.1_EEX99374.1:0.0095628636)100:0.156746,(GCA_000017405.1_ABS13452.1:0.0128931764,GCA_000585655.1_EXL07651.1:0.0093203013)100:0.118999)100:0.115403,GCA_001558695.1_KXF79050.1:0.3006384470)100:0.073959,(GCA_900104355.1_SDO37297.1:0.1270786738,GCA_900113985.1_SFI62333.1:0.1917200137)100:0.174261)100:0.101654,(GCA_002238045.1_OXT01803.1:0.4392869973,(((GCA_000153465.1_EAS49560.1:0.2418103094,(GCA_000800175.1_KHJ54613.1:0.0251438755,GCA_900141975.1_SHI39969.1:0.0134522330)100:0.431847)94:0.117652,(GCA_000153705.1_EAU40744.1:0.2978159932,GCA_900176465.1_SMC46003.1:0.2146446296)100:0.258966)82:0.055415,GCA_900104035.1_SDO71808.1:0.5248950151)97:0.083790)52:0.033068)52:0.053634,(GCA_000014245.1_ABG65320.1:0.4158682203,(((((GCA_000585625.1_EXL10215.1:0.2518047380,(GCA_001424795.1_KQU64294.1:0.1238747365,GCA_001605015.1_AMS44393.1:0.0962469063)100:0.136293)92:0.037969,(GCA_001510895.1_KUM28295.1:0.1391161049,GCA_001618845.1_AMX98698.1:0.1250814304)100:0.061508)92:0.056088,GCA_002075885.1_OQM74952.1:0.2617933509)99:0.069383,(GCA_000300335.1_EKF19477.1:0.1993920450,GCA_000300515.1_EKF44326.1:0.2531468384)100:0.203090)37:0.028578,GCA_900113935.1_SFJ60374.1:0.3811948060)97:0.057108)98:0.056799)100:0.113202,(((((((GCA_000016285.1_ACM35188.1:0.2238273635,(GCA_000092045.1_ABC89037.1:0.0153042188,GCA_000769405.1_KPN25848.1:0.0458599751)100:0.079876)98:0.041319,(((((GCA_000017145.1_ABR62180.1:0.0601036844,GCA_000018545.1_ACP27199.1:0.0586085593)43:0.017881,GCA_000697965.2_ANK74382.1:0.0685781788)40:0.006887,GCA_002288525.1_ASY64901.1:0.0563040694)100:0.029992,(GCA_001687365.1_OBZ97237.1:0.0742912071,GCA_001885585.1_OJF94238.1:0.0731121044)100:0.032706)100:0.031653,(GCA_001267455.1_KOC76290.1:0.0176970280,GCA_001652565.1_ANH06294.1:0.0192932137)100:0.081683)100:0.038782)98:0.050461,GCA_000092025.1_AAK86032.1:0.2123629342)99:0.077132,((GCA_000722615.1_KEQ03523.1:0.0000024039,GCA_000722625.1_KEQ03866.1:0.0000025354)100:0.251927,(GCA_000731295.1_CDN56665.1:0.0254406842,GCA_000731315.1_CDN50534.1:0.0155246281)100:0.168806)100:0.178032)99:0.144135,((GCA_000154705.2_EDQ35418.1:0.1545169353,GCA_001703635.1_OCW58079.1:0.1452567295)100:0.210481,(GCA_001578105.1_AMM86548.1:0.1623117702,GCA_002043005.1_AQZ53395.1:0.2492946879)100:0.437727)30:0.078413)100:0.283795,(GCA_000022725.1_ACS50581.1:0.0734867857,GCA_000341385.1_AGF75336.1:0.1538716471)100:0.619600)45:0.011850,GCA_001293565.1_KPB01974.1:0.6249031266)45:0.028427)98:0.109846,((((GCA_900115225.1_SFN92655.1:0.2496892786,GCA_900215505.1_SNY91830.1:0.1735895151)100:0.374389,GCA_000179775.1_EFL89839.1:0.4977417409)99:0.109311,(GCA_001305515.1_KPL56012.1:0.3713327226,GCA_001720135.1_ODN66105.1:0.3615867095)84:0.178759)4:0.045950,(((GCA_000230555.1_AEQ50093.1:0.2025996363,GCA_900100665.1_SDG61009.1:0.1594205526)100:0.185974,(GCA_000743575.1_KFL30991.1:0.2855629254,GCA_000970435.1_KKB77037.1:0.3112631785)100:0.106134)100:0.315185,((((GCA_000017565.1_ABS61865.1:0.2882283556,GCA_000739695.1_GAK45326.1:0.4664160975)99:0.118043,GCA_000689395.1_CDO59902.1:0.4067844006)100:0.173027,(((GCA_000828475.1_BAQ16207.1:0.3751442657,GCA_001708935.1_ODA66398.1:0.3336634474)100:0.142556,(GCA_000166055.1_ADP71826.1:0.0140819656,GCA_000636015.1_KAI95672.1:0.0077841274)100:0.753734)100:0.140777,(GCA_000143145.1_ADJ22151.1:0.3624665608,(GCA_000503895.1_AHB47937.1:0.3489004275,(GCA_000981545.1_CPR18932.1:0.0000025354,GCA_900104305.1_SDO12402.1:0.0000025354)100:0.383340)100:0.130488)100:0.279355)100:0.177667)100:0.076731,(GCA_002088295.1_ORE92260.1:0.5617373491,GCA_900102695.1_SCZ34452.1:0.5565539478)96:0.128163)90:0.040198)8:0.024775)14:0.045792)54:0.061190,(((((GCA_000010525.1_BAF86278.1:0.1822733198,GCA_000017645.1_ABS65539.1:0.3208452991)100:0.129396,(GCA_000092925.1_ADH87597.1:0.0807549004,GCA_900100155.1_SCW58506.1:0.1037514959)100:0.219769)99:0.127963,((((GCA_001402875.1_ALK10536.1:0.0000028478,GCA_001459775.1_CUU43198.1:0.0000028873)100:0.531731,(((((((((GCA_000011365.1_BAC46696.1:0.0339490894,GCA_000661935.1_AHY56760.1:0.0353938047)100:0.125491,(GCA_001618955.1_KZD22016.1:0.0301030851,GCA_900108575.1_SEI13764.1:0.0327646131)100:0.094588)91:0.046657,((GCA_000195775.1_CAE29126.1:0.1357127664,GCA_000935205.1_KIZ40917.1:0.1564279533)100:0.084174,(GCA_000012725.1_ABA03561.1:0.1473880901,GCA_000013885.1_ABE61275.1:0.0776102059)100:0.150987)78:0.018828)85:0.033693,GCA_000336555.1_EKS32570.1:0.1576098866)100:0.045234,((GCA_000218565.1_AEI05428.1:0.0000025354,GCA_000218585.1_AEI01853.1:0.0000025354)100:0.098864,GCA_000314735.2_EKS30774.1:0.0859017687)100:0.185381)100:0.139461,GCA_002355335.1_BAT57804.1:0.2839647567)25:0.034348,(GCA_002119765.1_ARP98790.1:0.2867002798,GCA_001579845.1_AMN45118.1:0.2954315733)27:0.058989)99:0.086148,(GCA_001676615.1_OCC06093.1:0.3628511302,GCA_001426945.1_KQY97238.1:0.4757392326)92:0.089403)94:0.061977,(((GCA_000019845.1_ACB96602.1:0.2871205782,(GCA_000021745.1_ACK50095.1:0.2601417609,GCA_900114285.1_SFK38064.1:0.2279819349)100:0.111433)100:0.065099,((GCA_000304315.1_CCJ06380.1:0.2763516149,GCA_002117405.1_ARN79980.1:0.3446624863)100:0.092940,(GCA_001644125.1_OAI30498.1:0.1653600351,GCA_001675455.1_OBS51460.1:0.0791228210)100:0.190766)100:0.210294)100:0.081558,(GCA_900104955.1_SEC61610.1:0.4499136270,GCA_900187365.1_SNB65995.1:0.6257473593)83:0.071383)100:0.121825)35:0.016540)32:0.043682,((GCA_001271345.1_ALA19528.1:0.0042662902,GCA_001887265.1_APF39179.1:0.0145256976)100:0.319226,(GCA_001741865.1_AOO84225.1:0.1410031746,GCA_900102525.1_SDG49462.1:0.1746783481)100:0.247730)100:0.105104)12:0.051204,((GCA_000019945.1_ACB81310.1:0.3586546205,GCA_000022085.1_ACL61540.1:0.2459106219)100:0.163420,(GCA_001017175.1_KLK94388.1:0.0769883176,GCA_900102135.1_SCZ10503.1:0.0882398928)100:0.282635)100:0.093887)41:0.074148)100:0.068599,(GCA_900129325.1_SHG95462.1:0.5070311787,GCA_000496075.1_ESR24049.1:0.6514430386)77:0.110487)18:0.020798,(((((GCA_000148725.1_EFO33166.1:0.4396235133,(GCA_000158095.1_EEE45065.1:0.2352725343,GCA_001403915.1_CTQ44653.1:0.1883276407)100:0.101596)100:0.099244,GCA_900105595.1_SDT89006.1:0.4929217863)100:0.064633,(GCA_001907205.1_OKL44179.1:0.3992419189,(GCA_900110875.1_SEQ59725.1:0.1052810496,GCA_900114245.1_SFK35177.1:0.1036940772)100:0.376687)100:0.169081)100:0.069233,(GCA_000192745.1_ADZ72077.1:0.2431802961,(GCA_001188555.1_KND20305.1:0.0000022104,GCA_002249885.1_OXS38061.1:0.0000025354)100:0.297608)100:0.131831)100:0.138686,(GCA_900104485.1_SDB56107.1:0.3552909054,GCA_900148505.1_SHO62425.1:0.3773150417)100:0.097761)100:0.140381)44:0.064110)91:0.087759)76:0.052457,((((((GCA_900106695.1_SDW82411.1:0.2808407695,GCA_900113695.1_SFH65894.1:0.2447237032)100:0.138080,(GCA_900111545.1_SET50880.1:0.0000026444,GCA_900143155.1_SHN67338.1:0.0000025951)100:0.292056)100:0.141132,(((((((((((((GCA_000011965.2_AAV96938.2:0.1596758603,GCA_900109035.1_SEJ82587.1:0.2414863810)100:0.054431,GCA_900172225.1_SLN62616.1:0.3053078900)100:0.064670,(GCA_900102795.1_SCZ66026.1:0.2913104941,((GCA_000203975.3_KID08807.1:0.1006532809,GCA_000511355.1_AHD02359.1:0.0956858903)100:0.165385,(GCA_001678945.1_ANP36685.1:0.2045765207,(GCA_000511385.1_AHD07898.1:0.1653956994,(GCA_001258055.1_CRL14788.1:0.0000028048,GCA_900113345.1_SFH05316.1:0.0000021602)100:0.168073)100:0.186418)95:0.074013)75:0.034497)100:0.062900)99:0.037781,(GCA_900107355.1_SDY70050.1:0.3285525239,(GCA_001046955.1_AKO98271.1:0.0202804623,GCA_900109145.1_SEJ20701.1:0.0023709427)100:0.323747)97:0.138542)33:0.034876,(((GCA_900110425.1_SEO04591.1:0.3133110156,((GCA_001458175.1_CUH52475.1:0.2095507166,GCA_900114415.1_SFL32155.1:0.2267953910)100:0.066740,GCA_900142085.1_SHJ54968.1:0.2700131714)100:0.076267)83:0.035326,GCA_002210095.1_OWU75920.1:0.2751913655)48:0.026599,GCA_900116455.1_SFU02631.1:0.3892947349)53:0.031218)49:0.015349,((((((GCA_000014045.1_ABG30038.1:0.0523411171,GCA_000154785.2_AEI96168.1:0.0342589412)100:0.288232,GCA_000622405.1_KIN67696.1:0.2464427768)57:0.056859,(GCA_000152605.1_EAP85518.1:0.2039137917,GCA_000172095.1_EDQ06630.1:0.1601240460)76:0.062382)81:0.037915,(GCA_000814025.1_KIC49895.1:0.0563281999,GCA_001969365.1_APX13003.1:0.1056002880)100:0.155042)82:0.042491,GCA_000161835.1_EET47839.1:0.3423859514)97:0.049115,GCA_001890925.1_OJI93089.1:0.3923813045)61:0.046130)77:0.036743,((((((((GCA_000153725.1_EAU46872.1:0.0868805061,(GCA_001969385.1_APX22853.1:0.0000025354,GCA_900112435.1_SFC58571.1:0.0000025354)100:0.172791)100:0.043448,GCA_900102075.1_SDE58090.1:0.1496097180)89:0.032109,GCA_001975705.1_APZ52394.1:0.1054625123)100:0.055053,GCA_000442255.1_EPX79786.1:0.2075870054)100:0.057383,((GCA_001687105.1_ANT60447.1:0.0772976820,GCA_900116195.1_SFT10155.1:0.0816094435)100:0.065789,GCA_900100085.1_SDI11057.1:0.1708698127)100:0.062736)100:0.069083,((((GCA_001038505.1_KMK65693.1:0.1718493529,GCA_900188035.1_SNR33152.1:0.2055889275)100:0.075596,(GCA_002115725.1_OSQ59251.1:0.1118980401,GCA_002115805.1_OSQ51050.1:0.0803593275)100:0.282944)100:0.051765,GCA_900107235.1_SDX90983.1:0.3205112106)100:0.043804,GCA_900115815.1_SFQ01582.1:0.2726343483)99:0.058193)99:0.044207,(GCA_000169415.1_EBA05898.1:0.2265392296,(GCA_001482405.1_KUF09476.1:0.2330120552,(((((GCA_002211155.1_OWV60950.1:0.0000025134,(GCA_002211225.1_OWV47823.1:0.0000025354,GCA_900101505.1_SDD12179.1:0.0000025354)100:0.010329)100:0.012920,GCA_002211205.1_OWV60524.1:0.0000023135)100:0.218421,(GCA_002237555.1_ASP20133.1:0.0371572718,GCA_900188425.1_SNS18746.1:0.0621377461)100:0.083561)39:0.051472,GCA_900184945.1_SMX46789.1:0.1647452360)38:0.030059,GCA_001458375.1_CUH74765.1:0.3086932617)98:0.033057)98:0.026013)100:0.061922)96:0.013711,GCA_000521865.1_ETX27634.1:0.2349837155)100:0.130723)76:0.017945,(((((GCA_001247715.1_KNX40256.1:0.2416066162,GCA_900172295.1_SLN45629.1:0.1700894935)100:0.068934,(GCA_000152625.1_EAP77093.1:0.1826023226,GCA_000376545.2_ANP42631.1:0.4153372684)97:0.087610)97:0.038018,(GCA_001458355.1_CUH65300.1:0.1847639231,GCA_900110775.1_SEQ16205.1:0.1620423876)100:0.167704)88:0.043552,GCA_900100005.1_SDI88593.1:0.2024103113)87:0.054420,(((GCA_000152725.1_EAQ03756.1:0.3445874139,(GCA_900111875.1_SFB01910.1:0.2351826142,GCA_900116005.1_SFR09079.1:0.2664073306)100:0.095212)79:0.041207,((GCA_900095785.1_SCM69155.1:0.0000021034,GCA_900115865.1_SFQ35049.1:0.0000022226)100:0.305043,GCA_900172385.1_SLN60400.1:0.2487809020)97:0.099985)76:0.023805,GCA_900156525.1_SIT83602.1:0.3811515640)73:0.020403)81:0.025464)94:0.031091,((((GCA_001404155.1_CRK75025.1:0.0000022693,GCA_900114125.1_SFJ03709.1:0.0000020691)100:0.275745,GCA_900142295.1_SIO32291.1:0.3982087081)80:0.085296,((GCA_000442275.2_EPX77491.1:0.2122750503,GCA_900111945.1_SFR34846.1:0.1134294654)100:0.211458,GCA_900114485.1_SFK97710.1:0.3573595726)96:0.081362)71:0.023568,GCA_900102905.1_SDK05585.1:0.4037096469)73:0.033291)72:0.040021,((((GCA_000765015.1_KGK79637.1:0.0225672744,GCA_900141945.1_SHI88141.1:0.0136739350)100:0.286453,(GCA_001403795.1_CTQ48954.1:0.1063724728,GCA_900109285.1_SEK31514.1:0.1673623813)100:0.159958)100:0.152573,(((GCA_000155735.2_AGI70379.1:0.1078165531,GCA_001187845.1_AKS44670.1:0.1282043665)100:0.117711,GCA_900172275.1_SLN30453.1:0.2514004561)100:0.112907,GCA_000812665.2_AML50670.1:0.3794783563)98:0.097781)3:0.013650,(((GCA_900129685.1_SHG89131.1:0.2546725232,GCA_900106675.1_SDW94036.1:0.3921919186)85:0.060175,GCA_001981245.1_APX89968.1:0.5602877599)43:0.012327,(((GCA_001305615.1_ALG89053.1:0.1296659624,GCA_900184935.1_SMX30651.1:0.2161776128)100:0.057373,(GCA_001548075.1_BAQ71056.1:0.0233020021,GCA_001633165.1_ANB33109.1:0.0159554092)100:0.247821)100:0.115992,(GCA_900099935.1_SDK52973.1:0.2662866384,(GCA_900112335.1_SFD01059.1:0.1569209306,GCA_900188335.1_SNT25078.1:0.2658933170)100:0.101412)100:0.112887)100:0.058540)40:0.034292)26:0.018457)82:0.050654,((((((GCA_000442315.1_EPX84606.1:0.3114908774,GCA_000600335.2_EYD75663.1:0.1452430225)100:0.259919,((GCA_000223375.1_AEM39873.1:0.0000029942,GCA_001399515.1_ALJ80091.1:0.0000021881)100:0.396140,GCA_001908835.1_APO87856.1:0.4445406031)92:0.065122)90:0.062328,(((GCA_000153305.1_EAR50525.1:0.2540701762,GCA_900172355.1_SLN33888.1:0.2605098163)94:0.092126,GCA_000600975.2_EYD73047.1:0.3180260391)66:0.017793,(GCA_000836695.1_KIQ70020.1:0.2537181700,GCA_900141735.1_SHI79510.1:0.2837804209)93:0.147001)56:0.026845)79:0.031309,GCA_000590925.1_AHM03604.1:0.4744364190)87:0.039329,(((GCA_900115595.1_SFO93358.1:0.1822837647,(GCA_900113405.1_SFG87846.1:0.0000025354,GCA_900172315.1_SLN43237.1:0.0000020016)100:0.381153)93:0.062649,GCA_900184815.1_SMX23221.1:0.3701945882)45:0.031720,(GCA_000299575.1_EKE44111.1:0.3214615502,(GCA_900110115.1_SEN31530.1:0.0126491846,GCA_900141995.1_SHI71661.1:0.0244955586)100:0.286201)97:0.103470)95:0.079938)85:0.070068,((((GCA_000671395.1_KCV82253.1:0.2494881635,GCA_000647975.1_KAJ57015.1:0.3041055392)99:0.090797,((GCA_000299875.1_EKE74176.1:0.2123976509,GCA_900114135.1_SFJ63052.1:0.1871112105)100:0.072249,(GCA_900109555.1_SEK92206.1:0.0000028268,GCA_900172305.1_SLN31297.1:0.0000023527)100:0.326680)100:0.069565)99:0.062143,(((GCA_900172235.1_SLN28512.1:0.3524816483,GCA_000738435.1_AII86038.1:0.5146994996)83:0.104307,GCA_900172375.1_SLN15619.1:0.3790171250)80:0.026181,(GCA_001205715.1_KNG93313.1:0.4299699495,GCA_000018145.1_ABV94967.1:0.3909536286)74:0.032029)92:0.068596)86:0.029837,((GCA_000152805.1_EAQ14375.1:0.2441357027,GCA_900177545.1_SMH47502.1:0.2470211442)38:0.038441,(GCA_001307765.1_KPN64960.1:0.2094451865,GCA_900109955.1_SEW31224.1:0.2582202406)100:0.146377)100:0.061245)92:0.032129)52:0.017746)96:0.043993,(((GCA_000714535.1_KEO51165.1:0.2047470625,GCA_000715505.1_KEP69767.1:0.2584553587)100:0.109902,(GCA_000021865.1_ADE86435.1:0.2838869262,GCA_000740785.1_KFI29128.1:0.2184314967)100:0.167303)100:0.085661,(((((GCA_000012905.2_ABA80559.2:0.2194735693,(GCA_900110025.1_SEN84607.1:0.3001781398,GCA_900110135.1_SEM70927.1:0.3754360824)93:0.063611)100:0.125990,GCA_000740795.1_KFI27415.1:0.3231202065)67:0.054611,GCA_900156815.1_SIS82102.1:0.3645226674)67:0.027539,GCA_001620265.1_AMY71891.1:0.3020799320)100:0.052890,(GCA_900107025.1_SDW69782.1:0.3500889145,GCA_001517585.1_CUX83997.1:0.4516906915)100:0.120727)99:0.081376)58:0.026358)97:0.072151,(GCA_000203895.1_ABL70791.1:0.2349570399,GCA_000444995.1_AGT10300.1:0.2067132645)100:0.336447)100:0.151728)100:0.079293,GCA_900107585.1_SEA80368.1:0.6090212379)97:0.061020,GCA_000152825.2_ADM09155.1:0.8548044562)42:0.040784,GCA_900199215.1_SNT67756.1:0.6899674486)80:0.090310)89:0.060667,(((((((((((((((GCA_000013005.1_ABC62428.1:0.1851337402,(GCA_001304795.1_ALG60693.1:0.0000025354,GCA_001306275.1_KPM14632.1:0.0000024411)100:0.339865)99:0.028884,(GCA_000715015.1_KEO90384.1:0.2413788562,(GCA_001663175.1_ANK13028.1:0.1762369184,GCA_001677335.1_OBV10109.1:0.0733291994)100:0.116767)100:0.098494)92:0.033827,GCA_001281485.1_ALE17176.1:0.1422067513)99:0.067806,GCA_001008165.2_AKH42410.1:0.1688627194)100:0.103713,(GCA_001028705.1_AKM10769.1:0.1858787919,GCA_001661675.2_ARU16538.1:0.1767172622)100:0.059650)94:0.064509,(GCA_000013325.1_ABD25557.1:0.2452008681,GCA_000235975.2_EHJ60826.1:0.2501708425)94:0.082623)100:0.130053,(GCA_000013985.1_ABF52434.1:0.1065868181,GCA_001610975.1_AMU95445.1:0.0754554841)100:0.263708)99:0.057079,(GCA_000091125.1_BAI96098.1:0.0839773560,GCA_000147835.3_AEG47939.1:0.0254403792)100:0.273201)91:0.032360,(GCA_001295965.1_KPF76357.1:0.0043073620,GCA_001713435.1_AOG01324.1:0.0084467267)100:0.456853)96:0.073583,((GCA_000016765.1_ABQ66470.1:0.1326740161,(GCA_002355275.1_ATE64946.1:0.0000021184,GCA_002367875.1_PCE44220.1:0.0000022589)100:0.084944)100:0.240385,(GCA_000175255.2_AEH62331.1:0.2183894809,GCA_000218875.1_AEI37359.1:0.2209562591)100:0.427119)95:0.104361)68:0.028739,GCA_001586395.2_KZB96736.1:0.4509946109)68:0.016004,(GCA_002218195.1_ASK89768.1:0.1972318720,GCA_900128895.1_SIN63041.1:0.2142884752)100:0.402646)95:0.107479,GCA_002251755.1_OYQ30019.1:0.5545147172)100:0.126322,(GCA_000342165.1_EMD84147.1:0.2645380767,GCA_002211145.1_OWV33935.1:0.4744916205)100:0.239861)100:0.212660,GCA_900101935.1_SDE63211.1:0.6480997147)97:0.115192)100:0.086514,(((((GCA_000009985.1_BAE52911.1:0.2542957976,((GCA_000294655.1_CCG41093.1:0.1186814983,GCA_900108475.1_SEH61044.1:0.0947457715)100:0.258907,GCA_000513295.1_CDL01223.1:0.3451443895)100:0.083170)100:0.212348,((GCA_000968135.1_CCQ75144.1:0.3771578842,GCA_900093605.1_SCA55454.1:0.6213610584)99:0.098662,GCA_001746755.1_OEJ64008.1:0.6686502647)99:0.089151)83:0.074643,((GCA_900167455.1_SKA02246.1:0.5923196013,(GCA_002251735.1_OYQ17259.1:0.4363311932,GCA_000024465.1_ADE39726.1:1.0248402581)85:0.168044)58:0.083394,((GCA_000817775.1_KIF42257.1:0.4010607321,(GCA_001904775.1_OKH46316.1:0.3879223127,GCA_002075285.2_ASC72276.1:0.3074844420)100:0.099115)100:0.284998,(GCA_000982415.1_KKJ78070.1:0.0947560745,GCA_001026905.1_KLN62434.1:0.0844420525)100:0.456573)84:0.091540)93:0.069453)99:0.057198,(GCA_000300235.2_AJD53833.1:0.2670208054,GCA_000300275.1_EKF09886.1:0.1008982422)100:0.588723)75:0.045582,((((GCA_000010725.1_BAI70734.1:0.3086048040,((GCA_000576635.1_EWY39215.1:0.1140262460,GCA_000936425.1_KJB93914.1:0.1304040297)100:0.190651,((GCA_000299935.1_EKE78329.1:0.2289661224,GCA_001618175.1_KZD08266.1:0.1497128295)100:0.199869,GCA_900102465.1_SDF78184.1:0.4059490701)98:0.152576)97:0.088441)91:0.040632,((GCA_000016185.1_ACI99717.1:0.2073043922,(GCA_002251795.1_OYQ34624.1:0.2464442466,(GCA_000225995.2_EGY01530.1:0.0137217882,GCA_000730165.2_ASG21759.1:0.0186827386)100:0.310897)100:0.094632)100:0.121071,(GCA_000767795.1_KGM30662.1:0.0298306400,GCA_002195995.1_OWJ61987.1:0.0141883668)100:0.440812)100:0.065913)91:0.050264,((GCA_900177295.1_SMF07233.1:0.0000025354,GCA_900188055.1_SNR35999.1:0.0000025354)100:0.382161,GCA_900100655.1_SDG37742.1:0.4858677796)99:0.178075)93:0.064509,((((((GCA_000013085.1_ABC20943.1:0.2878602077,GCA_000284415.2_CCG08911.1:0.5813031674)100:0.052887,GCA_000284415.2_CCG08912.1:0.9771576342)94:0.110887,GCA_900100455.1_SDH11040.1:0.6664138183)97:0.144090,(GCA_000315795.1_EKV30357.1:0.4964497150,(GCA_900172325.1_SLN24596.1:0.6603545632,(GCA_000264455.2_AFK55020.1:0.0024955857,GCA_001601315.1_KYO57436.1:0.0000029684)100:0.628791)100:0.172215)84:0.055248)92:0.092006,(GCA_001611975.1_AMW34213.1:0.4683810047,GCA_900156605.1_SIS50238.1:0.5339835369)100:0.216176)84:0.047544,GCA_900101965.1_SDE61946.1:0.5692342244)77:0.038541)77:0.045738)94:0.092588)54:0.075541,((((((((GCA_000011685.1_AAW61656.1:0.1991621976,GCA_000234355.2_EHH69319.1:0.2424618000)100:0.256105,(GCA_000723565.1_CDG34072.1:0.1362943584,GCA_002003665.1_OOL19510.1:0.0807700257)100:0.445972)100:0.208667,(((GCA_000617865.1_GAJ28850.1:0.3492712729,GCA_002005465.1_AQS87121.1:0.3050550761)100:0.127259,(GCA_001787335.1_AOX16404.1:0.0083459178,GCA_001787355.1_AOX19364.1:0.0116335355)100:0.205420)91:0.071058,(GCA_000724025.1_CDG38241.1:0.0255286865,GCA_001547995.1_BAT20020.1:0.0324632463)100:0.436247)100:0.169431)97:0.067523,GCA_000963885.1_GAN53881.1:0.5274527451)99:0.124149,((GCA_000021325.1_ACI50049.1:0.3970287429,((GCA_000182745.1_BAK85083.1:0.0895895514,GCA_000208635.2_EGG76021.1:0.0780116562)100:0.080756,GCA_000964505.1_GAN98425.1:0.0847049409)100:0.300368)100:0.074682,(GCA_002005445.1_AQS86462.1:0.4396834882,GCA_002173735.1_ARW47635.1:0.2716043262)100:0.142511)100:0.177385)100:0.213557,(GCA_000014285.2_ABI61215.1:0.0048118881,GCA_000576085.2_AHJ62079.1:0.0046984475)100:0.524113)58:0.054326,(((GCA_000016725.1_ABQ29644.1:0.0000020434,GCA_000202835.1_BAJ79861.1:0.0064593237)100:0.454988,GCA_000964365.1_GAN76316.1:0.4696155945)96:0.120691,(GCA_000306035.1_EKN00112.1:0.2819960791,GCA_000964385.1_GAN79202.1:0.3755768565)100:0.361669)97:0.079149)99:0.155960,((GCA_900101615.1_SDD63480.1:0.0000027430,GCA_900104205.1_SDB29541.1:0.0127630635)100:0.357361,GCA_900141905.1_SHI56301.1:0.4198558789)100:0.227137)100:0.330697)98:0.163914,GCA_001637395.1_OAB60788.1:0.7359569561)100:1.012442)94:0.070636,GCA_001637395.1_OAB60572.1:1.3354437005)88:0.137118)87:0.119995,GCA_000203895.1_ABL72697.1:1.7412541373)32:0.065447)33:0.117001,(GCA_000013025.1_ABI78648.1:0.1260209488,GCA_000685315.1_KCZ99960.1:0.0684691536)100:0.940057)89:0.060725)95:0.096294,(GCA_000388175.3_ETZ05227.1:0.1566852630,GCA_000469665.2_ETZ07693.1:0.2430439579)100:1.237946)40:0.032821)29:0.038129)74:0.093933)81:0.080795)43:0.014061,(((((GCA_000014285.2_ABI63100.1:0.0028735387,GCA_000576085.2_AHJ64103.1:0.0125049461)100:0.353762,(GCA_000164635.1_EFH13315.1:0.1583484805,(GCA_900101615.1_SDC93497.1:0.0000023232,GCA_900104205.1_SDB64059.1:0.0042862101)100:0.210800)100:0.112535)75:0.046195,(GCA_900141905.1_SHJ06996.1:0.3588975925,((GCA_000016725.1_ABQ30416.1:0.0000025354,GCA_000202835.1_BAJ80046.1:0.0000025354)100:0.239774,(GCA_000306035.1_EKN00278.1:0.1188900785,GCA_000964385.1_GAN80322.1:0.1172843631)100:0.349668)99:0.101786)73:0.033092)100:0.084184,((GCA_002005445.1_AQS86563.1:0.2573925528,GCA_002173735.1_ARW46839.1:0.3204866347)100:0.120689,((GCA_000021325.1_ACI52781.1:0.3362403084,((GCA_000182745.1_BAK83394.1:0.1055760635,GCA_000208635.2_EGG75395.1:0.2367709132)100:0.189008,GCA_000964505.1_GAN98861.1:0.0971585228)100:0.186197)100:0.140798,((((GCA_000011685.1_AAW60076.1:0.2215447125,GCA_000234355.2_EHH67187.1:0.1749003572)100:0.155716,(GCA_000723565.1_CDG32839.1:0.0533684070,GCA_002003665.1_OOL19061.1:0.1008021215)100:0.344428)100:0.154048,(((GCA_000617865.1_GAJ29222.1:0.3333974177,GCA_002005465.1_AQS88853.1:0.2607182873)89:0.096306,((GCA_000724025.1_CDG40963.1:0.0035197711,GCA_001547995.1_BAT20683.1:0.0029641038)100:0.153973,(GCA_001787335.1_AOX15924.1:0.0000022295,GCA_001787355.1_AOX21013.1:0.0108874294)100:0.108231)100:0.094200)100:0.218152,GCA_000963885.1_GAN53692.1:0.5604401018)99:0.076735)100:0.135482,(GCA_000231445.2_EHD14310.1:0.0000026349,GCA_002153535.1_OUI78303.1:0.0021709765)100:0.602688)83:0.023312)99:0.063165)100:0.138550)98:0.054876,GCA_000284415.2_CCG08431.1:0.3889368591)85:0.110111)73:0.029712,((GCA_900177295.1_SMF83352.1:0.0000025354,GCA_900188055.1_SNS32662.1:0.0000025354)100:0.344725,GCA_900167455.1_SJZ42617.1:0.3759115591)97:0.095373)81:0.032329,(GCA_900172325.1_SLN48410.1:0.4249968405,(GCA_900101935.1_SDD69743.1:0.4229616532,((GCA_000152825.2_ADM09850.1:0.5550307891,GCA_900199215.1_SNT75185.1:0.2334480757)100:0.211009,(((((((((((((GCA_000013005.1_ABC63868.1:0.2684488387,GCA_001281485.1_ALE16167.1:0.2746002354)92:0.063633,(GCA_000715015.1_KEO91968.1:0.2661270531,(GCA_001663175.1_ANK11695.1:0.0933050130,GCA_001677335.1_OBV12040.1:0.1236181554)100:0.080809)100:0.131867)83:0.043090,(GCA_001304795.1_ALG62020.1:0.0000022560,GCA_001306275.1_KPM16245.1:0.0000025354)100:0.224939)100:0.071385,GCA_001008165.2_AKH42169.1:0.2801660497)100:0.041251,GCA_000235975.2_EHJ62567.1:0.2573984534)87:0.041515,(GCA_001028705.1_AKM09179.1:0.2454171341,GCA_001661675.2_ARU16632.1:0.2077367909)100:0.094027)87:0.052103,GCA_000013325.1_ABD25335.1:0.1811342043)100:0.166152,((GCA_001295965.1_KPF77268.1:0.0046301622,GCA_001713435.1_AOF99849.1:0.0000028502)100:0.239860,(GCA_002218195.1_ASK88104.1:0.2381323446,GCA_900128895.1_SIO07100.1:0.1310867678)100:0.162927)100:0.147153)96:0.060780,((GCA_000091125.1_BAI97386.1:0.0228248213,GCA_000147835.3_AEG49269.1:0.0336110457)100:0.218666,(GCA_000013985.1_ABF53474.1:0.0871765532,GCA_001610975.1_AMU96475.1:0.0752224149)100:0.327574)96:0.113540)75:0.060019,((GCA_000016765.1_ABQ66780.1:0.0436432296,(GCA_002355275.1_ATE65328.1:0.0000025354,GCA_002367875.1_PCE42344.1:0.0000025354)100:0.108211)100:0.187741,(GCA_000175255.2_AEH61897.1:0.1660880163,GCA_000218875.1_AEI36934.1:0.1800535190)100:0.473402)98:0.074136)74:0.053896,GCA_001586395.2_KZB97008.1:0.3842100943)100:0.148763,GCA_002251755.1_OYQ27229.1:0.3716225340)100:0.062261,(GCA_000342165.1_EMD84367.1:0.1777304122,GCA_002211145.1_OWV34160.1:0.2330508261)100:0.334669)100:0.221235)87:0.069080)25:0.030774)72:0.043734)85:0.028255,(((((GCA_000013025.1_ABI77263.1:0.0230007886,GCA_000685315.1_KCZ99930.1:0.0359307504)100:0.384292,GCA_000023785.1_ACT59611.1:0.3496914906)100:0.149457,((GCA_000014745.1_ABI65520.1:0.1722890519,GCA_900103475.1_SDM42286.1:0.1060097606)100:0.217197,GCA_000152745.1_EAP89323.1:0.2319724907)100:0.202539)100:0.084743,GCA_000689395.1_CDO60887.1:0.3638680753)99:0.074975,(((((((((((((GCA_000007125.1_AAL52442.1:0.0339276828,GCA_000157815.1_EEY00068.1:0.0044079199)100:0.045739,(GCA_000017405.1_ABS15313.1:0.0064492455,GCA_000585655.1_EXL06897.1:0.0000020399)100:0.039959)100:0.196888,(GCA_001558695.1_KXF77752.1:0.1728247804,(GCA_900104355.1_SDO96851.1:0.1150566147,GCA_900113985.1_SFI49228.1:0.0635356819)100:0.145935)28:0.045952)100:0.151767,(((GCA_000014245.1_ABG63150.1:0.1807418154,(GCA_000300335.1_EKF20324.1:0.0785066139,GCA_000300515.1_EKF42895.1:0.1199934527)100:0.131570)100:0.055222,GCA_900113935.1_SFJ05630.1:0.2453944064)100:0.045458,((GCA_001424795.1_KQU65895.1:0.0903462494,GCA_001605015.1_AMS43433.1:0.0302848564)100:0.079345,(GCA_001618845.1_AMY03488.1:0.1090066130,(GCA_002075885.1_OQM73253.1:0.2763091006,GCA_000585625.1_EXL08754.1:0.2941041459)100:0.067421)100:0.041774)100:0.110807)99:0.074719)96:0.034285,(((((GCA_000016285.1_ACM36106.1:0.2752189114,((GCA_000731295.1_CDN53398.1:0.0101155127,GCA_000731315.1_CDN47250.1:0.0094659375)100:0.112996,((GCA_000722615.1_KEQ04653.1:0.0000025354,GCA_000722625.1_KEQ06984.1:0.0000025354)100:0.204215,GCA_000092025.1_AAK86915.2:0.1841096704)100:0.062190)99:0.066237)85:0.035694,(GCA_000092045.1_ABC90259.1:0.0475833148,GCA_000769405.1_KPN28224.1:0.0412852117)100:0.098433)77:0.026836,((((GCA_000017145.1_ABR59622.1:0.0665345150,(GCA_000018545.1_ACP24694.1:0.0475997210,GCA_002288525.1_ASY62261.1:0.0333574316)100:0.017319)100:0.050040,GCA_000697965.2_ANK71935.1:0.1001421446)100:0.082078,(GCA_001687365.1_OBZ96157.1:0.0910980893,GCA_001885585.1_OJG00720.1:0.0929454446)100:0.035298)100:0.053953,GCA_001652565.1_ANH03700.1:0.1847872062)100:0.040606)99:0.055075,(GCA_000154705.2_EDQ33826.1:0.1281110453,GCA_001703635.1_OCW55822.1:0.1245771653)100:0.211362)100:0.057084,((GCA_001578105.1_AMM84700.1:0.1960496060,GCA_002043005.1_AQZ52380.1:0.1486818441)100:0.286770,(GCA_000325745.1_AGA64237.1:0.2407595959,GCA_000496595.1_AHA27673.1:0.4717858034)100:0.233817)100:0.044005)100:0.095392)95:0.045477,GCA_001293565.1_KPB02462.1:0.4317889363)29:0.067769,((((GCA_000153465.1_EAS50181.1:0.1456815882,GCA_900176465.1_SMC51022.1:0.1181973559)100:0.078406,GCA_000153705.1_EAU42683.1:0.1873895407)100:0.126199,(GCA_900104035.1_SDO03719.1:0.2650007394,(GCA_000800175.1_KHJ54235.1:0.0520546503,GCA_900141975.1_SHI68623.1:0.0000022579)100:0.286780)100:0.132109)100:0.199185,GCA_000179775.1_EFL90591.1:0.4501575930)49:0.062126)68:0.043333,(((((GCA_000192745.1_ADZ70817.1:0.2108249105,(GCA_001188555.1_KND16358.1:0.0065650619,GCA_002249885.1_OXS50867.1:0.0000023399)100:0.173490)100:0.082202,(GCA_000148725.1_EFO29634.1:0.3480922873,(GCA_000158095.1_EEE46557.1:0.1222085456,GCA_001403915.1_CTQ41791.1:0.1581211123)100:0.147618)100:0.062869)100:0.040588,GCA_900105595.1_SDU16603.1:0.2737798231)100:0.067575,(GCA_001907205.1_OKL42984.1:0.2914381195,(GCA_900110875.1_SEP69332.1:0.0721422647,GCA_900114245.1_SFK63663.1:0.0544915411)100:0.284870)100:0.224408)99:0.035273,(GCA_002238045.1_OXS99314.1:0.4465580584,(GCA_900115225.1_SFO27718.1:0.1725831432,GCA_900215505.1_SNY93826.1:0.1764406728)100:0.276569)74:0.072004)74:0.059422)75:0.026708,(((GCA_001305515.1_KPL54897.1:0.2963030222,GCA_001720135.1_ODN69604.1:0.3486853281)75:0.042512,(GCA_900129325.1_SHE54958.1:0.3730747897,GCA_900148505.1_SHO65675.1:0.3695516308)96:0.093563)90:0.040838,((GCA_900104485.1_SDB44367.1:0.3111841046,GCA_002088295.1_ORE96426.1:0.5666772188)99:0.081807,GCA_900102695.1_SCZ31557.1:0.4845506601)90:0.065516)79:0.056874)99:0.037047,(GCA_000970435.1_KKB85764.1:0.3833534386,(GCA_000230555.1_AEQ51063.1:0.2918191709,GCA_900100665.1_SDG63667.1:0.3477457066)100:0.307846)100:0.214807)100:0.033885,((((GCA_000828475.1_BAQ17595.1:0.2342817990,GCA_001708935.1_ODA68432.1:0.1994184397)100:0.215989,(GCA_000166055.1_ADP70152.1:0.0034913560,GCA_000636015.1_KAI94124.1:0.0191096923)100:0.592837)98:0.079528,(GCA_000143145.1_ADJ23506.1:0.3140671390,(GCA_000503895.1_AHB48816.1:0.3186546014,(GCA_000981545.1_CPR21617.1:0.0000025354,GCA_900104305.1_SDP62238.1:0.0020908080)100:0.339265)100:0.121681)100:0.132777)100:0.063354,GCA_000496075.1_ESR27222.1:0.4876449125)100:0.087309)99:0.029769,(((((GCA_000817775.1_KIF43736.1:0.4091672580,GCA_900187365.1_SNB50953.1:0.2698379244)91:0.084132,((GCA_002117405.1_ARN80393.1:0.3047038839,GCA_000304315.1_CCJ08732.1:0.2805264990)93:0.061425,(GCA_001644125.1_OAI30891.1:0.0934782788,GCA_001675455.1_OBS50686.1:0.0758694159)100:0.151056)93:0.157960)98:0.155038,(GCA_900104955.1_SEC12590.1:0.3302059917,((GCA_000019845.1_ACB94300.1:0.2370898212,GCA_900114285.1_SFK05862.1:0.2231953673)97:0.037195,GCA_000021745.1_ACK51155.1:0.1819275067)100:0.144651)32:0.044482)97:0.047071,(((GCA_001271345.1_ALA18486.1:0.0177993237,GCA_001887265.1_APF37215.1:0.0348890513)100:0.252891,(GCA_001741865.1_AOO82474.1:0.0973975408,GCA_900102525.1_SDG95865.1:0.1209093385)100:0.205210)100:0.065740,((GCA_001017175.1_KLK90227.1:0.0481259744,GCA_900102135.1_SCX88645.1:0.0222328366)100:0.262044,(GCA_000019945.1_ACB82064.1:0.3108352104,GCA_000022085.1_ACL60663.1:0.2019704900)100:0.131562)100:0.041563)100:0.055407)97:0.062326,((((((GCA_000010525.1_BAF86535.1:0.1781563881,GCA_000017645.1_ABS66710.1:0.1684745115)100:0.152474,(GCA_000092925.1_ADH88417.1:0.0734082945,GCA_900100155.1_SCW92209.1:0.0774080535)100:0.233501)99:0.044054,(GCA_001402875.1_ALK08479.1:0.0000024584,GCA_001459775.1_CUU41141.1:0.0000025809)100:0.315687)100:0.038223,GCA_002355335.1_BAT60958.1:0.3727932698)53:0.048591,((((GCA_000011365.1_BAC49373.1:0.0308737647,GCA_000661935.1_AHY51070.1:0.0176449284)100:0.139297,(GCA_000012725.1_ABA04937.1:0.0616055682,GCA_000013885.1_ABE63131.1:0.0724661697)100:0.097937)63:0.023180,((((GCA_000195775.1_CAE28501.1:0.1251809571,(GCA_001618955.1_KZD24432.1:0.0051466276,GCA_900108575.1_SEH97443.1:0.0203924571)100:0.136416)46:0.034860,GCA_000935205.1_KIZ42760.1:0.1349828683)44:0.028408,GCA_000336555.1_EKS40184.1:0.1334875165)16:0.025359,((GCA_000218565.1_AEI06404.1:0.0000025599,GCA_000218585.1_AEI02828.1:0.0000020094)100:0.081911,GCA_000314735.2_EKS28512.1:0.0490999990)100:0.156384)99:0.041666)100:0.158110,((GCA_002119765.1_ARQ02130.1:0.2218142128,GCA_001579845.1_AMN42907.1:0.2800831385)42:0.038047,GCA_001426945.1_KQZ01274.1:0.2927788555)72:0.035137)72:0.056848)98:0.061058,GCA_001676615.1_OCC04560.1:0.3348308263)60:0.041534)99:0.113968)100:0.168475,(GCA_000017565.1_ABS64941.1:0.2421707532,GCA_000739695.1_GAK44668.1:0.3357590065)100:0.101560)100:0.093197)98:0.084181)94:0.026027,((GCA_000963705.1_KJV09563.1:0.0853060079,GCA_002251735.1_OYQ18561.1:0.0597036330)100:0.362655,GCA_000024465.1_ADE38873.1:0.6718249272)97:0.075963)100:0.164139)100:0.092231)100:0.060853)100:0.088622,GCA_002205555.1_ASD27501.1:0.5222927629)100:0.148516);
