# Supplementary material for: Assessing the accuracy of phylogenetic rooting methods on prokaryotic gene families
Source: PLoS One. 2020 May 15;15(5):e0232950. doi: 10.1371/journal.pone.0232950 (PMC7228096; doi:10.1371/journal.pone.0232950)
Supplement: S2 Dataset — (ZIP) [file pone.0232950.s003.zip › EmpiricalDataset/GeneTrees_IQTree/000066.aln.treefile]

(GCA_000006905.1_AAK23880.1:0.0390784638,GCA_000092285.1_ADG10655.1:0.0308322864,((GCA_000017265.1_ACG78175.1:0.1723800124,GCA_001425915.1_KQW71558.1:0.1513160544)100:0.187520,((GCA_000144605.1_ADL01456.1:0.1894201388,GCA_002205555.1_ASD28036.1:0.1004868741)100:0.284015,((((((((((((((((((((((GCA_000007125.1_AAL52018.1:0.0049028923,GCA_000157815.1_EEY00501.1:0.0000021831)100:0.044454,(GCA_000017405.1_ABS14759.1:0.0095524010,GCA_000585655.1_EXL05541.1:0.0066193054)100:0.067823)100:0.054746,(GCA_001558695.1_KXF77361.1:0.0959960035,(GCA_900104355.1_SDP87385.1:0.0543522837,GCA_900113985.1_SFJ13360.1:0.0693730983)100:0.097439)88:0.011043)100:0.028782,(GCA_000022725.1_ACS51033.1:0.0807277300,GCA_000341385.1_AGF75534.1:0.0659745521)100:0.281375)100:0.059601,((GCA_000014245.1_ABG63040.1:0.1741795228,(GCA_000300335.1_EKF19523.1:0.1272036708,GCA_000300515.1_EKF43749.1:0.0718216156)100:0.063188)100:0.053030,(((GCA_000585625.1_EXL04079.1:0.1034365985,GCA_002075885.1_OQM73182.1:0.1324905142)100:0.080338,((GCA_001424795.1_KQU70132.1:0.0424534583,GCA_001605015.1_AMS42728.1:0.0411467901)100:0.093251,(GCA_001510895.1_KUM24757.1:0.0588605550,GCA_001618845.1_AMY03585.1:0.0881981971)100:0.059504)100:0.035164)100:0.058301,GCA_900113935.1_SFI67620.1:0.1853663709)100:0.020612)100:0.042761)94:0.035524,((((GCA_000153465.1_EAS50284.1:0.1321577551,(GCA_900176465.1_SMC99014.1:0.1047260515,GCA_000153705.1_EAU41861.1:0.1735830916)100:0.049028)100:0.064101,(GCA_000800175.1_KHJ54342.1:0.0325802145,GCA_900141975.1_SHI72118.1:0.0151184626)100:0.151446)91:0.026645,GCA_900104035.1_SDO11447.1:0.2341562333)100:0.099499,(GCA_002238045.1_OXT00179.1:0.2365875708,GCA_001293565.1_KPB01406.1:0.3111252521)91:0.069323)89:0.019934)97:0.054043,((GCA_001305515.1_KPL55230.1:0.2288449659,GCA_900102695.1_SCZ37577.1:0.2719574715)95:0.027832,((GCA_000230555.1_AEQ51372.1:0.0984187027,GCA_900100665.1_SDG77897.1:0.0858816132)100:0.102149,(GCA_000743575.1_KFL32511.1:0.1126416113,GCA_000970435.1_KKB82780.1:0.1152049259)100:0.126022)100:0.218916)94:0.054732)92:0.015465,GCA_900104485.1_SDB13038.1:0.3109549642)93:0.012033,(GCA_001720135.1_ODN71158.1:0.2503542470,(GCA_900129325.1_SHG03325.1:0.2136492846,GCA_900148505.1_SHO67126.1:0.1803158890)96:0.054447)94:0.038805)98:0.030779,(((((((GCA_000010525.1_BAF88197.1:0.1231394116,GCA_000017645.1_ABS69590.1:0.1114824395)100:0.070676,(GCA_000092925.1_ADH89128.1:0.0839140256,GCA_900100155.1_SCW41646.1:0.0698682523)100:0.124747)100:0.071983,GCA_001676615.1_OCC01481.1:0.2005643258)100:0.050720,((((GCA_000019945.1_ACB83317.1:0.1777942018,(GCA_000022085.1_ACL56515.1:0.0010127343,GCA_000022085.1_ACL59882.1:0.0108554652)100:0.087815)100:0.056603,(GCA_001017175.1_KLK94903.1:0.0602164180,GCA_900102135.1_SCY83281.1:0.0639837428)100:0.118731)100:0.046177,((GCA_001271345.1_ALA18922.1:0.0284049548,GCA_001887265.1_APF37498.1:0.0213886138)100:0.132964,(GCA_001741865.1_AOO82446.1:0.0952988634,GCA_900102525.1_SDG97186.1:0.0761531565)100:0.117492)97:0.025897)100:0.096205,((((((((GCA_000011365.1_BAC50103.1:0.0066195123,GCA_000661935.1_AHY50220.1:0.0200840083)100:0.132400,((GCA_000195775.1_CAE28347.1:0.1037066572,GCA_000935205.1_KIZ40839.1:0.0695032061)100:0.048918,(GCA_001618955.1_KZD24542.1:0.0089555376,GCA_900108575.1_SEI05556.1:0.0022932728)100:0.110975)87:0.012352)87:0.035438,(GCA_000012725.1_ABA05104.1:0.0807649564,GCA_000013885.1_ABE62525.1:0.0771339546)100:0.068530)98:0.051060,(((GCA_000218565.1_AEI06759.1:0.0000022070,GCA_000218585.1_AEI03182.1:0.0000022070)100:0.066410,GCA_000314735.2_EKS28068.1:0.0868809736)100:0.040750,GCA_000336555.1_EKS40312.1:0.1297330912)100:0.032987)100:0.107197,GCA_002119765.1_ARQ01655.1:0.1644103275)85:0.027506,GCA_002355335.1_BAT60287.1:0.2543424950)62:0.031114,(GCA_001426945.1_KQZ01005.1:0.2069624871,GCA_001579845.1_AMN42352.1:0.1856818304)82:0.024086)62:0.034775,(GCA_001402875.1_ALK10189.1:0.0021209693,GCA_001459775.1_CUU42853.1:0.0000023901)100:0.212796)100:0.053308)95:0.029926)87:0.017784,GCA_900104955.1_SEC20626.1:0.2725805668)62:0.009321,((GCA_000019845.1_ACB95050.1:0.1699529061,(GCA_000021745.1_ACK50628.1:0.1503791430,GCA_900114285.1_SFK22723.1:0.1622979013)100:0.051871)100:0.096429,(((GCA_000304315.1_CCJ05487.1:0.1654347654,(GCA_001644125.1_OAI26968.1:0.0513836965,GCA_001675455.1_OBS52594.1:0.0969157378)100:0.088302)100:0.039496,GCA_002117405.1_ARN83618.1:0.1832416235)100:0.083525,GCA_900187365.1_SNB69900.1:0.2370453998)100:0.023178)99:0.057668)99:0.033674,GCA_002088295.1_ORE95305.1:0.4214886932)99:0.032697)97:0.049233,((GCA_900115225.1_SFO24431.1:0.0854444560,GCA_900215505.1_SNY93697.1:0.0924620957)100:0.224264,GCA_000179775.1_EFL90247.1:0.3633288420)94:0.049384)44:0.005585,((((((GCA_000148725.1_EFO33660.1:0.1610109533,(GCA_000158095.1_EEE43064.1:0.1013657096,GCA_001403915.1_CTQ42453.1:0.0729562988)100:0.077455)100:0.060389,(GCA_000192745.1_ADZ70533.1:0.0884976874,(GCA_001188555.1_KND18730.1:0.0070511694,GCA_002249885.1_OXS50456.1:0.0047697802)100:0.120485)100:0.059239)100:0.091120,(GCA_900110875.1_SEQ82815.1:0.0683903051,GCA_900114245.1_SFK74071.1:0.0642013118)100:0.135391)100:0.064745,GCA_001907205.1_OKL43531.1:0.1579117614)95:0.053649,GCA_900105595.1_SDU11439.1:0.2090779170)100:0.067384,GCA_000496075.1_ESR23483.1:0.2558307644)94:0.055079)99:0.053148,(((GCA_000143145.1_ADJ23704.1:0.3459315548,GCA_000503895.1_AHB50212.1:0.1519446792)100:0.138433,(GCA_000981545.1_CPR21215.1:0.0088757776,GCA_900104305.1_SDP25241.1:0.0000026414)100:0.243079)100:0.118720,((GCA_000166055.1_ADP72422.1:0.0259826951,GCA_000636015.1_KAI94207.1:0.0141388148)100:0.351301,((((((((((((GCA_000011965.2_AAV95424.1:0.0701571516,GCA_900109035.1_SEK05133.1:0.1236474017)64:0.042521,(((((((GCA_000203975.3_KID10561.1:0.0432170963,GCA_000511355.1_AHD00789.1:0.0484731837)100:0.052065,(GCA_000511385.1_AHD09406.1:0.0519001972,((GCA_001258055.1_CRL14423.1:0.0000022070,GCA_900113345.1_SFG29537.1:0.0000022070)100:0.043174,GCA_900102795.1_SCZ57401.1:0.1610248701)91:0.017612)98:0.019709)90:0.014631,GCA_001678945.1_ANP34957.1:0.0482294652)99:0.030793,(GCA_900172225.1_SLN36502.1:0.0567324178,GCA_900116455.1_SFT84112.1:0.1247890764)92:0.020599)66:0.029733,GCA_002210095.1_OWU74680.1:0.1148990767)4:0.010381,(GCA_000376545.2_ANP40646.1:0.1331981580,((((GCA_000152605.1_EAP84570.1:0.1162738442,GCA_000622405.1_KIN69318.1:0.1616694095)70:0.023837,GCA_000172095.1_EDQ04868.1:0.0749196298)100:0.042818,(GCA_000014045.1_ABG32720.1:0.0415539600,GCA_000154785.2_AEI94406.1:0.0477087629)100:0.119183)37:0.013890,(GCA_001458175.1_CUH53534.1:0.1015013263,(GCA_900129685.1_SHG37120.1:0.1063459501,(GCA_900142085.1_SHI88257.1:0.1183056550,GCA_900110425.1_SEO95300.1:0.2113367785)97:0.046904)23:0.018299)97:0.055599)93:0.022552)2:0.005372)4:0.009134,((GCA_000814025.1_KIC48566.1:0.0374285213,GCA_001969365.1_APX11687.1:0.0463594166)100:0.090655,GCA_001890925.1_OJI94180.1:0.2345795687)82:0.047141)4:0.015066)60:0.024338,((((GCA_001458355.1_CUH62634.1:0.0974011171,GCA_900110775.1_SEP56160.1:0.1033898168)100:0.036320,GCA_900100005.1_SDH98118.1:0.0731152037)96:0.024724,(((GCA_000152625.1_EAP76135.1:0.1523188987,GCA_900107355.1_SDY57875.1:0.2175029572)68:0.030921,((GCA_900095785.1_SCM68426.1:0.0000022070,GCA_900115865.1_SFQ23997.1:0.0000022070)100:0.200733,((GCA_000152725.1_EAQ01501.1:0.1684725854,GCA_900172385.1_SLN26939.1:0.1528165961)96:0.052572,GCA_001205715.1_KNG92982.1:0.1830480265)95:0.016365)93:0.035476)62:0.013108,(GCA_001247715.1_KNX42778.1:0.1338335001,GCA_900172295.1_SLN14914.1:0.0964190633)100:0.051170)75:0.032395)73:0.046564,((GCA_001404155.1_CRK75637.1:0.0000027701,GCA_900114125.1_SFJ30364.1:0.0000022261)100:0.193002,(GCA_900111875.1_SFA78819.1:0.1385432094,GCA_900116005.1_SFQ95901.1:0.1291838873)100:0.083540)53:0.023551)51:0.023449)99:0.036518,(((((GCA_002115725.1_OSQ57354.1:0.0478089641,GCA_002115805.1_OSQ50814.1:0.0359274518)100:0.044567,GCA_900188035.1_SNR41002.1:0.1686324053)90:0.031926,GCA_001038505.1_KMK67179.1:0.2079252603)58:0.027154,(((((((GCA_000153725.1_EAU46266.1:0.0725703441,(GCA_001969385.1_APX25048.1:0.0000024082,GCA_900112435.1_SFD11998.1:0.0000022469)100:0.067363)89:0.008485,(GCA_001975705.1_APZ54609.1:0.0709505242,GCA_900102075.1_SDE88490.1:0.0885711242)93:0.018838)97:0.028652,(GCA_001687105.1_ANT59120.1:0.0561792745,(GCA_900116195.1_SFS38452.1:0.0385882655,GCA_900100085.1_SDI75319.1:0.1053942198)100:0.022098)100:0.047013)100:0.034639,GCA_001458375.1_CUH76865.1:0.1288526287)91:0.018213,((((GCA_002211155.1_OWV60313.1:0.0046468818,(GCA_002211225.1_OWV50417.1:0.0000022070,GCA_900101505.1_SDC00965.1:0.0000020442)100:0.002314)100:0.000003,GCA_002211205.1_OWV66561.1:0.0069486469)100:0.056239,GCA_900184945.1_SMX48436.1:0.1127160622)99:0.005793,(GCA_002237555.1_ASP21414.1:0.0443256852,GCA_900188425.1_SNS00354.1:0.0293484555)100:0.052809)100:0.037199)91:0.016400,(((GCA_001482405.1_KUF12379.1:0.0699120859,GCA_900115815.1_SFQ29799.1:0.2304369048)7:0.008842,GCA_000442255.1_EPX78382.1:0.1557452909)94:0.046176,GCA_000169415.1_EBA07340.1:0.1285503118)18:0.016760)50:0.026249,GCA_900107235.1_SDX98713.1:0.1549921712)96:0.023637)59:0.028256,(GCA_001046955.1_AKO97220.1:0.0000024414,GCA_900109145.1_SEJ56482.1:0.0022957128)100:0.142828)89:0.013898)100:0.027651,(((((GCA_000153305.1_EAR51520.1:0.1426791709,GCA_900172355.1_SLN16289.1:0.1497086294)100:0.055333,((((GCA_000155735.2_AGI71384.1:0.0769171004,GCA_001187845.1_AKS46215.1:0.0778727594)100:0.071756,GCA_900172275.1_SLN12787.1:0.0778007946)100:0.060903,GCA_900114485.1_SFK69844.1:0.2801722388)99:0.042651,(GCA_000600975.2_EYD72448.1:0.1474743331,((((GCA_000442315.1_EPX86294.1:0.1296159446,GCA_000600335.2_EYD76261.1:0.1571786866)99:0.014044,GCA_000600335.2_EYD76262.1:0.0712151813)100:0.106439,(GCA_000223375.1_AEM41497.1:0.0000027897,GCA_001399515.1_ALJ82379.1:0.0000020948)100:0.265538)100:0.037847,(GCA_000836695.1_KIQ68931.1:0.1102676042,GCA_900141735.1_SHI67768.1:0.1084724797)100:0.067678)99:0.021429)98:0.033428)99:0.016983)100:0.048862,GCA_000161835.1_EET46300.1:0.2047712134)100:0.027741,GCA_000738435.1_AII87027.1:0.3302176463)93:0.024132,GCA_900184815.1_SMX22113.1:0.2260192766)92:0.021641)91:0.008129,((GCA_900172235.1_SLN41164.1:0.1232193574,(GCA_001908835.1_APO86886.1:0.1468189972,(((GCA_900099935.1_SDK14130.1:0.1142546253,(GCA_900112335.1_SFB80243.1:0.0704505462,GCA_900188335.1_SNS76953.1:0.1108879717)100:0.026322)100:0.083149,GCA_900142295.1_SIN97483.1:0.2405853529)100:0.043972,GCA_000812665.2_AML52464.1:0.2953046772)100:0.026760)99:0.041909)87:0.019233,(((GCA_001307765.1_KPN63276.1:0.1226450241,GCA_900109955.1_SEW08454.1:0.0851377461)100:0.084151,(GCA_000152805.1_EAQ11307.1:0.1732839711,GCA_900177545.1_SMH58017.1:0.1188406229)100:0.119901)99:0.048096,(GCA_900102905.1_SDK56350.1:0.1921179782,GCA_900156525.1_SIT84140.1:0.2981828594)98:0.048544)63:0.024204)56:0.033104)65:0.031929,((GCA_001620265.1_AMY69217.1:0.1420047099,((((GCA_000012905.2_ABA78145.1:0.1504353108,GCA_900110025.1_SEM93354.1:0.1738080864)80:0.042571,GCA_900110135.1_SEN07746.1:0.2247329094)80:0.035740,GCA_900156815.1_SIS79335.1:0.2756362590)96:0.040435,(GCA_000740775.1_KFI32614.1:0.0128939462,GCA_000740795.1_KFI27400.1:0.0242843248)100:0.224943)97:0.021418)66:0.019837,GCA_900106675.1_SDW84167.1:0.1375053681)100:0.039639)49:0.018915,((((GCA_000152805.1_EAQ11306.1:0.2929013118,(((((GCA_000299875.1_EKE72860.1:0.1229176972,GCA_900114135.1_SFJ14073.1:0.1270836903)99:0.030800,(GCA_900109555.1_SEK17740.1:0.0000022070,GCA_900172305.1_SLN19735.1:0.0000023081)100:0.097133)99:0.078392,GCA_900172375.1_SLN65743.1:0.1500438765)100:0.102940,GCA_000647975.1_KAJ54517.1:0.2856858646)89:0.010995,(GCA_001403795.1_CTQ50579.1:0.1249158340,GCA_900109285.1_SEK98407.1:0.1425358435)100:0.188306)95:0.023900)84:0.022322,(GCA_000590925.1_AHM05419.1:0.2299053633,(GCA_000765015.1_KGK78946.1:0.0043428930,GCA_900141945.1_SHJ01817.1:0.0000025207)100:0.225138)96:0.090997)76:0.034645,(((GCA_000021865.1_ADE86093.1:0.1488406814,GCA_000740785.1_KFI26176.1:0.2291954642)100:0.061334,(GCA_000714535.1_KEO56323.1:0.1173194915,GCA_000715505.1_KEP69273.1:0.1179579343)100:0.069929)100:0.054218,(GCA_000203895.1_ABL71784.1:0.1426593106,GCA_000444995.1_AGT09410.1:0.0966600941)100:0.141471)84:0.046768)64:0.016109,((GCA_900115595.1_SFP27466.1:0.1229717209,GCA_000299575.1_EKE43681.1:0.3249828225)90:0.045831,(GCA_000018145.1_ABV93547.1:0.1531406206,((GCA_900110115.1_SEN64462.1:0.0068848521,GCA_900141995.1_SHI33907.1:0.0110530468)100:0.204990,(GCA_900113405.1_SFG19462.1:0.0000022070,GCA_900172315.1_SLN17200.1:0.0000023788)100:0.187672)100:0.076540)89:0.041380)96:0.042586)81:0.033427)64:0.023399,(GCA_900107025.1_SDX51679.1:0.2023660992,GCA_001517585.1_CUX82550.1:0.1551743741)100:0.085750)36:0.012764,((GCA_000671395.1_KCV83412.1:0.1565163354,(GCA_001305615.1_ALG90561.1:0.0949334057,GCA_900184935.1_SMX42583.1:0.0905245673)100:0.034546)100:0.060138,(GCA_001548075.1_BAQ69578.1:0.0030416460,GCA_001633165.1_ANB34528.1:0.0115164459)100:0.126900)92:0.033240)100:0.050511,(GCA_001981245.1_APX88794.1:0.2335361046,(GCA_000442275.2_EPX79003.1:0.0473533867,GCA_900111945.1_SFR49083.1:0.0827690073)100:0.300824)99:0.061592)100:0.210805,(((GCA_900106695.1_SDW24246.1:0.1782411952,GCA_900113695.1_SFI50252.1:0.1471507367)100:0.141191,(GCA_900111545.1_SET05487.1:0.0000022070,GCA_900143155.1_SHN49248.1:0.0000020162)100:0.123668)100:0.103515,GCA_900107585.1_SEA46605.1:0.3034614742)100:0.068669)100:0.130561)99:0.060844)87:0.082106)42:0.023877,(GCA_000828475.1_BAQ17547.1:0.2373734510,GCA_001708935.1_ODA68481.1:0.1343555348)100:0.099399)97:0.070798,((GCA_000963705.1_KJV10232.1:0.0823948089,GCA_002251735.1_OYQ21446.1:0.0403181817)100:0.644495,(((GCA_000014865.1_ABK43462.1:0.2930545824,GCA_002109495.1_OSM02490.1:0.2517293426)100:0.488506,(((((((((((((GCA_000011345.1_BAC08058.1:0.0251441252,GCA_000505665.1_AHB89009.1:0.0066383498)100:0.318094,GCA_000775285.1_KGF71939.1:0.2669886238)99:0.081103,((GCA_000012525.1_ABB58423.1:0.2352477222,(((GCA_000155635.1_EDY37850.1:0.1647526663,GCA_000316515.1_AFY28295.1:0.2321905601)100:0.151158,GCA_001182765.1_CRY92799.1:0.2363457320)90:0.067275,(GCA_000760175.1_KGG12919.1:0.1935524799,GCA_000011465.1_CAE18932.1:0.7824615053)100:0.222105)100:0.213909)100:0.070939,GCA_001870225.1_APB34171.1:0.4158688197)100:0.048892)100:0.045171,(GCA_000018105.1_ABW30091.1:0.2943135394,(GCA_000817775.1_KIF39524.1:0.1883583527,(GCA_002075285.2_ASC71480.1:0.1513146225,GCA_001904775.1_OKH45387.1:0.2466191623)98:0.029990)100:0.060915)78:0.040339)90:0.035798,GCA_000317045.1_AFY65340.1:0.2126481719)97:0.045663,(((GCA_000014265.1_ABG49679.1:0.3915305103,(GCA_000710505.1_KEI66701.1:0.0307307556,GCA_900009265.1_CUR16005.1:0.0250477977)100:0.152340)100:0.046897,((GCA_000176895.2_CCE15631.1:0.0000026903,GCA_000307915.1_EKD11780.1:0.0000027091)100:0.176699,(GCA_000478195.2_ERT07308.1:0.0744787067,GCA_000972705.2_KKD35252.1:0.0544685220)100:0.091333)100:0.064161)100:0.071354,(GCA_000180455.1_CBN57669.1:0.0803331243,(GCA_000317475.1_AFZ10321.1:0.0527885666,GCA_002412335.1_PCN54990.1:0.0629045286)100:0.101190)100:0.136462)88:0.051449)34:0.017944,(GCA_001904725.1_OKH40114.1:0.1608342377,GCA_002142475.1_BAS58802.1:0.2725393083)80:0.035531)35:0.011986,(((((((GCA_000017845.1_ACB51108.1:0.0537367048,(GCA_000167195.1_EAM52041.1:0.0064756822,GCA_000235665.2_EHJ14672.1:0.0000022070)100:0.052843)100:0.104387,((GCA_000284135.1_BAL30212.1:0.0575861352,GCA_000478825.2_AIE75786.1:0.0232997397)100:0.212431,GCA_001904615.1_OKH17371.1:0.2211180542)90:0.052377)58:0.020552,(GCA_000021825.1_ACK72669.1:0.1653797477,((GCA_000317025.1_AFY77168.1:0.0094506555,GCA_001904635.1_OKH26213.1:0.0091121673)100:0.099867,((GCA_000297435.1_CCI31695.1:0.0115679965,GCA_000312205.1_CCI06534.1:0.0086450776)100:0.201659,GCA_000332035.1_ELR97836.1:0.2191451871)89:0.029980)88:0.021983)89:0.027646)59:0.009456,(((GCA_000317575.1_AFZ34435.1:0.0357950795,GCA_002355455.1_BAU63925.1:0.0244552913)100:0.116263,GCA_000332055.1_ELS04281.1:0.2291446566)100:0.058884,((((GCA_000317675.1_AFZ52449.1:0.1283119765,(GCA_001548095.1_BAQ61964.1:0.0819135208,GCA_001548115.1_BAQ65611.1:0.0738188743)100:0.050837)99:0.036055,GCA_001747005.1_OEJ79293.1:0.1430220426)100:0.131887,GCA_002368355.1_BAZ43645.1:0.2069774315)98:0.053353,GCA_000025125.1_ADB95604.1:0.4007880643)54:0.012146)63:0.019533)99:0.050227,((GCA_000317615.1_AFZ50237.1:0.0776090777,GCA_000317635.1_AFZ42807.1:0.0911141731)100:0.129969,GCA_000473895.1_ERN42107.1:0.3024694673)100:0.105368)100:0.038919,GCA_001746915.1_OEJ72814.1:0.2403419937)95:0.028664,((((((((((GCA_000020025.1_ACC80068.1:0.0712101820,((GCA_000317535.1_AFZ24429.1:0.0496025253,GCA_000316575.1_AFY36260.1:0.0981995766)99:0.023564,(((GCA_000196515.1_ADI64826.1:0.0837324924,GCA_000317695.1_AFZ60178.1:0.0509733250)95:0.010206,(GCA_002368075.1_BAZ82523.1:0.0352005892,(((GCA_000175835.1_EFA70069.1:0.0021395748,GCA_001432185.1_KRH97838.1:0.0066959068)100:0.010651,GCA_000175855.1_EFA72606.1:0.0227822938)100:0.005320,GCA_002368135.1_BAZ89356.1:0.0064633347)100:0.158998)95:0.026614)100:0.017397,(GCA_000312705.1_AFW93272.1:0.0272531349,GCA_002368115.1_BAZ88191.1:0.0276655971)100:0.078290)100:0.044435)99:0.012400)99:0.011893,(GCA_000169135.1_EAW42818.1:0.0238288606,GCA_002218065.1_GAX36680.1:0.0296249792)100:0.088359)99:0.024180,(GCA_000204075.1_ABA24458.1:0.0843391880,((GCA_002368055.1_BAZ73175.1:0.0000023994,GCA_002368295.1_BAY96318.1:0.0000022070)100:0.006392,GCA_002368275.1_BAY93563.1:0.0021898637)100:0.058129)99:0.032411)99:0.008062,(GCA_001298445.1_ALF55881.1:0.0509637198,GCA_002367975.1_BAY19777.1:0.0522816102)100:0.045125)100:0.039132,((((GCA_000231365.2_EHC08657.1:0.0000021340,GCA_001904645.1_OKH11843.1:0.0021320079)100:0.020538,((GCA_000934435.1_KIY11325.1:0.0000022070,GCA_001990805.1_ONN63298.1:0.0000022070)100:0.016109,GCA_001275395.1_KOP28087.1:0.0236841017)100:0.019668)100:0.070984,(GCA_000346485.2_KYC37067.1:0.0969828029,GCA_000828085.2_KIJ82154.1:0.0562108349)100:0.034368)20:0.023483,GCA_000317435.1_AFZ02263.1:0.2224296160)19:0.020121)19:0.014807,((GCA_001456025.1_KST67252.1:0.1599973231,GCA_000316665.1_AFY55809.1:0.2010369728)26:0.016528,GCA_000350105.1_CCH67562.1:0.2899814970)99:0.035593)100:0.071235,(GCA_000317125.1_AFY89757.1:0.1335480544,((GCA_000317555.1_AFZ30857.1:0.0128981578,GCA_001904655.1_OKH27039.1:0.0129847175)100:0.132208,GCA_000952155.1_KJH72524.1:0.1263568318)100:0.037399)100:0.041275)99:0.042999,(GCA_000317495.1_AFZ14824.1:0.1402675458,GCA_000317145.1_AFY95840.1:0.2578419352)100:0.062878)67:0.031296,((GCA_000155555.1_EDX71262.1:0.1298898733,GCA_000317515.1_AFZ21251.1:0.1120093885)99:0.045892,(GCA_000211815.1_EGJ35737.1:0.0122461580,GCA_001942495.1_OLT60007.1:0.0067463482)100:0.154775)100:0.054342)63:0.018605,(GCA_001276715.1_KOR34780.1:0.2225290697,GCA_000317105.1_AFY81517.1:0.3110135501)68:0.070078)94:0.010858)97:0.026911)99:0.112267,(GCA_000317065.1_AFY68739.1:0.3395470861,GCA_000332215.1_ELS34540.1:0.2508246263)100:0.164391)99:0.150028,GCA_000484535.1_AGY58541.1:0.6112771034)100:0.226948,GCA_001765415.1_AOR39144.1:0.8410034429)100:0.288965,((GCA_000011385.1_BAC90319.1:1.3351574137,((((((((GCA_000016285.1_ACM37778.1:0.1233202107,GCA_000092025.1_AAK88968.2:0.0831131078)96:0.021833,((GCA_000722615.1_KEQ06247.1:0.0000022070,GCA_000722625.1_KEQ09519.1:0.0000022070)100:0.047045,(GCA_000731295.1_CDN55470.1:0.0062463864,GCA_000731315.1_CDN49378.1:0.0023993215)100:0.041022)100:0.035645)97:0.049535,(GCA_000092045.1_ABC92411.1:0.0218259689,GCA_000769405.1_KPN27170.1:0.0348664333)100:0.065544)99:0.042542,((((GCA_000017145.1_ABR61629.1:0.0317023526,(GCA_000018545.1_ACP26701.1:0.0250596556,GCA_002288525.1_ASY64349.1:0.0488015112)100:0.008831)100:0.027707,GCA_000697965.2_ANK73951.1:0.0381987485)100:0.026003,(GCA_000154705.2_EDQ34522.1:0.1602534067,GCA_001703635.1_OCW59436.1:0.1332724569)100:0.104770)89:0.010563,((GCA_001687365.1_OBZ95233.1:0.0536419107,GCA_001885585.1_OJG01421.1:0.0526154890)100:0.038258,(GCA_001267455.1_KOC76721.1:0.0106097756,GCA_001652565.1_ANH05357.1:0.0063620646)100:0.061276)99:0.016149)96:0.030691)98:0.054737,(GCA_001578105.1_AMM85543.1:0.0339871074,GCA_002043005.1_AQZ53573.1:0.0339891248)100:0.196563)100:0.086087,(GCA_000325745.1_AGA64633.1:0.2673147727,GCA_000496595.1_AHA27976.1:0.3805469988)100:0.170880)100:0.202161,(GCA_000521865.1_ETX29317.1:0.4202395986,GCA_000204015.1_EGF91520.1:0.6047581612)99:0.131318)100:0.231803,GCA_001982645.1_ONG39952.1:0.5196269655)100:0.330042)89:0.070355,((GCA_000148725.1_EFO28688.1:0.4468321201,GCA_000175215.2_ADU12267.1:0.2614594685)100:0.207344,GCA_900114415.1_SFL28705.1:0.3667083175)100:1.536271)100:0.171355)44:0.138298,(((((((((((((((((GCA_000006905.1_AAK24176.1:0.1491204703,GCA_000092285.1_ADG11304.1:0.1594547909)100:0.141420,(GCA_000017265.1_ACG79249.1:0.1645559140,GCA_001425915.1_KQW73020.1:0.4098857165)100:0.151492)90:0.048138,GCA_002205555.1_ASD26312.1:0.4151411720)97:0.041957,GCA_000144605.1_ADL00409.1:0.6096117063)100:0.137545,(GCA_900199215.1_SNT67731.1:0.4048358939,((GCA_000014745.1_ABI66645.1:0.2985647659,GCA_900103475.1_SDM63556.1:0.2617470435)100:0.282478,GCA_000152745.1_EAP89969.1:0.4730376866)100:0.096012)98:0.061828)99:0.097843,(GCA_000175215.2_ADU13064.1:0.5590659707,GCA_000204015.1_EGF89280.1:0.4726951734)100:0.598471)36:0.037429,(GCA_000013025.1_ABI77851.1:0.1104687107,GCA_000685315.1_KCZ98766.1:0.1471752737)100:0.817806)67:0.194390,(((((((((((((((GCA_000007125.1_AAL51562.1:0.0051365347,GCA_000157815.1_EEX98876.1:0.0000021160)100:0.095127,(GCA_000017405.1_ABS13987.1:0.0257006783,GCA_000585655.1_EXL04350.1:0.0000023917)100:0.126319)100:0.372270,GCA_001558695.1_KXF76182.1:0.2576917982)93:0.141749,(GCA_900104355.1_SDO81809.1:0.4510048582,GCA_900113985.1_SFI83253.1:0.3034845155)100:0.331786)85:0.047743,((GCA_000014245.1_ABG64398.1:0.3752665512,(GCA_000300335.1_EKF17776.1:0.2954080018,GCA_000300515.1_EKF40436.1:0.3642689577)95:0.057279)87:0.055189,(GCA_900113935.1_SFJ31099.1:0.4626421855,((GCA_000585625.1_EXL06605.1:0.3870584237,(GCA_001424795.1_KQU74138.1:0.1323046216,GCA_001605015.1_AMS40699.1:0.2378608891)100:0.261366)100:0.067160,((GCA_001510895.1_KUM25247.1:0.1747272242,GCA_001618845.1_AMY03840.1:0.1783106289)100:0.130249,GCA_002075885.1_OQM75469.1:0.3863709864)100:0.141422)100:0.259840)93:0.073198)94:0.066530)100:0.120292,((((GCA_000153465.1_EAS49344.1:0.5547530525,GCA_900176465.1_SMD08978.1:0.2781864222)63:0.129602,GCA_000153705.1_EAU42439.1:0.2833585055)100:0.233947,GCA_900104035.1_SDO29429.1:0.7117866020)61:0.076586,(GCA_000800175.1_KHJ53071.1:0.0508615350,GCA_900141975.1_SHJ76475.1:0.0500629471)100:0.526006)98:0.126110)85:0.044458,((((((GCA_000017145.1_ABR61356.1:0.2781047235,(GCA_000018545.1_ACP26433.1:0.1698910167,GCA_002288525.1_ASY64086.1:0.1754828045)99:0.051955)100:0.091200,GCA_000697965.2_ANK73639.1:0.2833796781)100:0.127905,(GCA_001687365.1_OBZ91981.1:0.2284726596,GCA_001885585.1_OJF92311.1:0.2018243461)100:0.121465)98:0.066062,(GCA_001267455.1_KOC74272.1:0.0455718649,GCA_001652565.1_ANH05705.1:0.0808666238)100:0.594439)99:0.083077,(((GCA_000092025.1_AAK89808.1:0.3963302601,((GCA_000092045.1_ABC92534.1:0.0578184666,GCA_000769405.1_KPN25632.1:0.0903292029)100:0.298375,(GCA_001578105.1_AMM85940.1:0.5377306262,GCA_002043005.1_AQZ50387.1:0.2036736546)100:0.375374)81:0.062973)99:0.095252,((GCA_000722615.1_KEQ07198.1:0.0000022070,GCA_000722625.1_KEQ10143.1:0.0000024027)100:0.340338,(GCA_000731295.1_CDN55845.1:0.0506066639,GCA_000731315.1_CDN49738.1:0.0458799078)100:0.261869)96:0.120223)92:0.030508,GCA_000016285.1_ACM37890.1:0.7031621265)99:0.101216)100:0.133077,((GCA_000154705.2_EDQ33149.1:0.3214064077,GCA_001703635.1_OCW58294.1:0.3255479865)100:0.292263,GCA_001293565.1_KPB00227.1:0.8405992351)94:0.121940)13:0.061197)5:0.008025,((GCA_001305515.1_KPL53935.1:0.3679212287,GCA_900129325.1_SHG85835.1:0.6837049653)95:0.072377,(((GCA_000192745.1_ADZ68670.1:0.2998939026,((GCA_001188555.1_KND17821.1:0.0176324760,GCA_002249885.1_OXS47637.1:0.0094990398)100:0.410776,(((GCA_900110875.1_SEQ21955.1:0.2352905912,GCA_900114245.1_SFJ90012.1:0.2572464262)100:0.236733,GCA_001907205.1_OKL44908.1:0.6625483958)99:0.156296,(GCA_000148725.1_EFO32659.1:0.4904895051,(GCA_000158095.1_EEE46272.1:0.2735580728,GCA_001403915.1_CTQ46206.1:0.1773737810)100:0.131813)100:0.203904)98:0.122966)95:0.115133)96:0.081965,GCA_900105595.1_SDU41442.1:0.4146126926)100:0.089196,GCA_900148505.1_SHO62375.1:0.5146247146)90:0.101570)80:0.088866)53:0.031221,GCA_900104485.1_SDB22926.1:0.7843654036)42:0.068194,(((GCA_900102695.1_SCZ39143.1:0.5609131099,GCA_002238045.1_OXT02704.1:0.9597459779)80:0.086554,GCA_000179775.1_EFL88038.1:0.8156546377)87:0.093880,((GCA_900115225.1_SFO61009.1:0.4272569897,GCA_900215505.1_SNY90829.1:0.2791191598)100:0.504712,GCA_002088295.1_ORE92987.1:0.9665283771)95:0.171054)88:0.161533)72:0.044145,((((((((GCA_000011365.1_BAC46637.1:0.0597729464,GCA_000661935.1_AHY54899.1:0.1227847591)100:0.186051,(GCA_000012725.1_ABA04013.1:0.1700863919,GCA_000013885.1_ABE64215.1:0.1583015131)100:0.246517)100:0.072110,((GCA_000336555.1_EKS32687.1:0.3932899583,GCA_000195775.1_CAE30194.1:0.3167890176)45:0.069675,GCA_000935205.1_KIZ35135.1:0.3907161132)16:0.042289)59:0.103718,(GCA_001618955.1_KZD25199.1:0.0317634838,GCA_900108575.1_SEH69377.1:0.0594388902)100:0.202490)93:0.082579,(GCA_002119765.1_ARP99699.1:0.3481475202,((GCA_000218565.1_AEI07881.1:0.0000022070,GCA_000218585.1_AEI04251.1:0.0000022070)100:0.207922,GCA_000314735.2_EKS30835.1:0.2466211916)100:0.238984)96:0.112239)95:0.054191,GCA_001579845.1_AMN39636.1:0.5241249903)97:0.089576,((GCA_001402875.1_ALK08076.1:0.0000024580,GCA_001459775.1_CUU43998.1:0.0000025608)100:0.450310,((GCA_001426945.1_KQY98235.1:0.2164015200,GCA_002355335.1_BAT58021.1:0.6171364695)87:0.025384,GCA_001720135.1_ODN72057.1:0.6390948440)75:0.060445)49:0.041494)76:0.044900,(((GCA_000092925.1_ADH90590.1:0.2480048270,GCA_900100155.1_SCW90890.1:0.3341196020)100:0.219795,(GCA_000010525.1_BAF86370.1:0.4142504082,GCA_000017645.1_ABS69064.1:0.4789470721)100:0.229686)100:0.111148,GCA_001676615.1_OCC05961.1:0.7849255022)86:0.066121)83:0.047864)89:0.062947,(((((GCA_001271345.1_ALA18027.1:0.0193902630,GCA_001887265.1_APF36660.1:0.0878841583)100:0.472754,GCA_900102525.1_SDH69067.1:0.5068835754)30:0.075835,((GCA_000019945.1_ACB79134.1:0.6237390565,GCA_000022085.1_ACL56837.1:0.4695355571)100:0.150799,(GCA_001017175.1_KLK90947.1:0.1989402313,GCA_900102135.1_SCY59253.1:0.1559327498)100:0.321449)53:0.123906)55:0.112097,((GCA_000230555.1_AEQ52987.1:0.3753243199,GCA_900100665.1_SDG13881.1:0.3494707072)100:0.292770,(GCA_000743575.1_KFL29283.1:0.3945581095,GCA_000970435.1_KKB85239.1:0.4747188826)100:0.396603)100:0.357477)98:0.154165,(GCA_000496075.1_ESR24160.1:0.4781701821,(GCA_000143145.1_ADJ25189.1:0.4815055891,(GCA_000503895.1_AHB47725.1:0.5598171529,(GCA_000981545.1_CPR16573.1:0.0000029503,GCA_900104305.1_SDP57911.1:0.0041867534)100:0.717270)98:0.110771)100:0.395672)97:0.204520)26:0.071615)26:0.057736,((((GCA_000304315.1_CCJ05477.1:0.3378782511,GCA_002117405.1_ARN80020.1:0.4670601771)91:0.097748,(GCA_001644125.1_OAI23323.1:0.2709875595,GCA_001675455.1_OBS53423.1:0.2286971455)100:0.209581)100:0.292720,(GCA_000019845.1_ACB94086.1:0.6790613366,(GCA_000021745.1_ACK52193.1:0.4825850079,GCA_900114285.1_SFK72911.1:0.4369227816)99:0.049300)100:0.324251)97:0.095630,(GCA_900104955.1_SEB49758.1:0.5388022901,GCA_900187365.1_SNB65670.1:0.8718559428)13:0.130710)39:0.107274)67:0.092429,(GCA_000017565.1_ABS63250.1:0.3749305196,GCA_000739695.1_GAK44478.1:0.3797949188)100:0.421154)100:0.130771,(((((((((((((((((((GCA_000011965.2_AAV94970.1:0.2070572097,GCA_900100005.1_SDH98761.1:0.2529888793)98:0.064633,(GCA_900109035.1_SEJ04918.1:0.2857168381,GCA_900109955.1_SEW17777.1:0.3030004653)97:0.083831)94:0.083276,(GCA_001678945.1_ANP34944.1:0.0000029090,GCA_001678945.1_ANP38851.1:0.0000028122)100:0.191788)93:0.059827,GCA_900129685.1_SHG23787.1:0.2209034070)96:0.136392,(GCA_000152605.1_EAP84299.1:0.2481583019,(GCA_900109555.1_SEL25229.1:0.0000022070,GCA_900172305.1_SLN64892.1:0.0000026482)100:0.250558)100:0.499956)100:0.231940,(GCA_001305615.1_ALG91885.1:0.2460910911,GCA_900184935.1_SMX34980.1:0.2957194153)100:0.262604)61:0.042425,((((GCA_000814025.1_KIC48624.1:0.1305232856,GCA_001969365.1_APX11627.1:0.1429557821)100:0.107156,(GCA_900116455.1_SFU14365.1:0.2352815340,GCA_900172225.1_SLN37608.1:0.4043608535)38:0.070325)79:0.111344,GCA_900106675.1_SDX60021.1:0.3197820846)40:0.080933,GCA_900156525.1_SIT75930.1:0.4868414330)89:0.081265)98:0.124513,(GCA_000152805.1_EAQ11576.1:0.4207902272,(GCA_900110115.1_SEM87621.1:0.0434171171,GCA_900141995.1_SHI44370.1:0.0184724095)100:0.539085)100:0.435202)83:0.041628,((GCA_000299875.1_EKE72052.1:0.1974259627,GCA_900114135.1_SFJ69743.1:0.1973698061)100:0.308761,GCA_001908835.1_APO86667.1:0.2117004552)100:0.378457)65:0.078444,(GCA_000153305.1_EAR50402.1:0.2325716279,GCA_900172355.1_SLN59625.1:0.4014450406)100:0.207032)71:0.062558,(((((((((GCA_000014045.1_ABG32158.1:0.1987292874,GCA_000154785.2_AEI93937.1:0.2260531398)100:0.311795,(((((((GCA_000203975.3_KID10349.1:0.1307290798,GCA_000511355.1_AHD00989.1:0.1394875465)100:0.110442,((GCA_001258055.1_CRL14168.1:0.0000022070,GCA_900113345.1_SFG19317.1:0.0000022070)100:0.179607,GCA_000511385.1_AHD09712.1:0.1805134432)100:0.081822)95:0.040999,GCA_000376545.2_ANP40430.1:0.3526492645)95:0.053689,GCA_900102795.1_SCZ58310.1:0.5383260620)99:0.049416,GCA_900110425.1_SEO27754.1:0.4168264776)99:0.040093,GCA_002210095.1_OWU77458.1:0.3949475589)100:0.053174,(((GCA_001458175.1_CUH53101.1:0.3144448272,(GCA_900114415.1_SFK64733.1:0.1863766882,GCA_900142085.1_SHJ25550.1:0.3344235509)100:0.068879)100:0.276484,(GCA_900111875.1_SFA79662.1:0.3594011801,GCA_900116005.1_SFQ95562.1:0.4039473130)75:0.114653)68:0.015878,(GCA_000590925.1_AHM04957.1:0.4494532585,GCA_900142295.1_SIN91129.1:0.2637237937)93:0.148014)100:0.093167)100:0.138560)91:0.084929,((((((GCA_000021865.1_ADE85705.1:0.3284628116,GCA_000740785.1_KFI30839.1:0.1462268886)100:0.153536,(GCA_000714535.1_KEO51715.1:0.1665076528,GCA_000715505.1_KEP68277.1:0.2965059646)100:0.191607)97:0.218936,((((GCA_000152625.1_EAP76451.1:0.3821442747,(GCA_001404155.1_CRK74295.1:0.0000022070,GCA_900114125.1_SFJ45280.1:0.0000022070)100:0.616356)25:0.127365,GCA_900188035.1_SNR70558.1:0.4056354000)13:0.027840,(((GCA_900172295.1_SLN12464.1:0.4177865296,(GCA_000442255.1_EPX76067.1:0.2735941252,((GCA_001687105.1_ANT59236.1:0.1735940060,GCA_900116195.1_SFS36037.1:0.1502049416)100:0.093431,(GCA_900100085.1_SDI93571.1:0.0000022070,GCA_900100085.1_SDJ43651.1:0.0000027466)100:0.281379)98:0.086041)99:0.066476)95:0.103894,((GCA_000671395.1_KCV83633.1:0.1991469670,GCA_001307765.1_KPN62624.1:0.4483392362)85:0.077812,GCA_900107235.1_SDY00907.1:0.7267298227)46:0.054609)28:0.066362,(((GCA_001458375.1_CUH77261.1:0.3040897310,(((GCA_002211155.1_OWV60048.1:0.0044949297,GCA_002211205.1_OWV66824.1:0.0202777102)100:0.036440,(GCA_002211225.1_OWV50151.1:0.0000022070,GCA_900101505.1_SDC11759.1:0.0000022070)100:0.011356)100:0.146213,((GCA_002237555.1_ASP21940.1:0.1265553495,GCA_900188425.1_SNS56327.1:0.1501260215)100:0.093315,GCA_900184945.1_SMX36276.1:0.2707695029)97:0.072911)100:0.160651)15:0.046841,(GCA_001205715.1_KNG95538.1:0.4948611286,(GCA_000169415.1_EBA08847.1:0.4369547148,GCA_001458355.1_CUH62496.1:0.3642793182)99:0.079840)93:0.079231)28:0.058314,GCA_001038505.1_KMK67372.1:0.4630920010)11:0.020577)71:0.074595)13:0.024942,(GCA_001247715.1_KNX42565.1:0.3995869146,(GCA_000622405.1_KIN69755.1:0.4400490185,GCA_900184815.1_SMX22235.1:0.4724563180)74:0.061888)59:0.068868)7:0.015431)36:0.027012,(GCA_002115725.1_OSQ59751.1:0.1279235448,GCA_002115805.1_OSQ52140.1:0.1617192415)100:0.544620)68:0.063265,(GCA_900107355.1_SDY57645.1:0.4507363931,(GCA_900172235.1_SLN10194.1:0.5924954242,GCA_001890925.1_OJI92284.1:0.7891442095)65:0.071018)64:0.067668)62:0.022519,(GCA_000647975.1_KAJ56860.1:0.3792402059,((GCA_900110025.1_SEM79972.1:0.4802896226,(GCA_900110135.1_SEN09111.1:0.3683702237,GCA_900156815.1_SIS54452.1:0.3470247211)100:0.100138)32:0.070447,GCA_000161835.1_EET46821.1:0.5976662862)87:0.061942)86:0.086532)31:0.027128)32:0.032584,((((((GCA_000153725.1_EAU43577.1:0.2367192747,GCA_001975705.1_APZ54358.1:0.1500399007)93:0.059475,((GCA_001969385.1_APX24306.1:0.0000022070,GCA_900112435.1_SFB84395.1:0.0000028751)100:0.230164,GCA_900102075.1_SDE98219.1:0.2914394953)49:0.017828)59:0.072938,GCA_001482405.1_KUF11751.1:0.6066877525)97:0.114911,GCA_001981245.1_APX88699.1:0.5134284340)95:0.031127,GCA_000738435.1_AII87075.1:0.7345983778)84:0.121343,GCA_900115595.1_SFP48022.1:0.4198343234)8:0.025239)9:0.039482,((((GCA_900111945.1_SFR48518.1:0.3422829202,GCA_000442275.2_EPX79091.1:0.4869204105)100:0.141264,GCA_000812665.2_AML52762.1:0.4419306062)100:0.137457,((GCA_000152725.1_EAQ03326.1:0.4211242730,GCA_000299575.1_EKE43600.1:0.5433608119)96:0.050818,((GCA_000155735.2_AGI72221.1:0.3592963419,GCA_001187845.1_AKS46079.1:0.2441382190)100:0.132802,GCA_900172275.1_SLN16753.1:0.3823189565)98:0.152332)87:0.052579)86:0.078669,((((GCA_900099935.1_SDK36807.1:0.2580044371,GCA_900112335.1_SFC54671.1:0.3040900205)99:0.041500,GCA_900188335.1_SNT37798.1:0.2510765592)99:0.086869,(GCA_900115815.1_SFQ41498.1:0.4251073449,GCA_000018145.1_ABV93216.1:0.5498795406)28:0.022713)96:0.085177,GCA_900110775.1_SEP61065.1:0.4124752473)75:0.029102)90:0.027705)26:0.032238,((GCA_900114485.1_SFL50268.1:0.3439868590,((GCA_001403795.1_CTQ50555.1:0.3360308618,GCA_900109285.1_SEK90921.1:0.1931606941)100:0.296203,GCA_900141945.1_SHI56504.1:0.4298757311)99:0.218563)20:0.041475,(GCA_000172095.1_EDQ04126.1:0.4356006095,((((GCA_000223375.1_AEM40869.1:0.0000022533,GCA_001399515.1_ALJ81028.1:0.0000021714)100:0.550014,(GCA_001046955.1_AKO96536.1:0.0133484586,GCA_900109145.1_SEI83280.1:0.0064206627)100:0.346146)92:0.083064,(GCA_900095785.1_SCM67890.1:0.0000022328,GCA_900115865.1_SFQ54252.1:0.0000026157)100:0.538096)97:0.050469,GCA_900172375.1_SLN40198.1:0.5064864220)94:0.088367)90:0.051570)88:0.070767)74:0.081974,((((GCA_000442315.1_EPX86108.1:0.2150777713,GCA_000600335.2_EYD73500.1:0.1591145219)100:0.263606,GCA_000836695.1_KIQ68743.1:0.3363140938)100:0.089743,GCA_000600975.2_EYD71837.1:0.4158423226)99:0.086658,GCA_900141735.1_SHI30216.1:0.5218557890)95:0.139802)46:0.017296,((GCA_900113405.1_SFH34278.1:0.0000027788,GCA_900172315.1_SLN60079.1:0.0000022070)100:0.296386,GCA_000521865.1_ETX29823.1:0.5664646804)49:0.057658)49:0.031139,GCA_900172385.1_SLN73419.1:0.3939768904)100:0.145422)81:0.047389,GCA_000012905.2_ABA78784.1:0.4495174706)80:0.057123,(((GCA_001548075.1_BAQ69220.1:0.0221919251,GCA_001633165.1_ANB34863.1:0.0000027301)100:0.299370,(GCA_000203895.1_ABL72145.1:0.2455648156,GCA_000444995.1_AGT09293.1:0.2121583758)100:0.360414)90:0.075884,GCA_001517585.1_CUX81115.1:0.6428976608)75:0.045432)80:0.091168,(GCA_900107025.1_SDX53393.1:0.4742783902,((GCA_000740775.1_KFI34218.1:0.0540729049,GCA_000740795.1_KFI31872.1:0.0722570154)100:0.400740,(GCA_001620265.1_AMY69201.1:0.4952667220,GCA_900102905.1_SDL01601.1:0.3849934809)66:0.084124)86:0.092352)20:0.034536)20:0.035648,GCA_900177545.1_SMH56638.1:0.3755439959)57:0.025004,(GCA_000828475.1_BAQ15817.1:0.3066101957,GCA_001723285.1_ODS01151.1:0.2399966749)100:0.346624)100:0.336150,(GCA_001708935.1_ODA66734.1:0.7055103295,(((GCA_900106695.1_SDX58964.1:0.2032471057,(GCA_900111545.1_SES67143.1:0.0000020396,GCA_900143155.1_SHN60842.1:0.0000022070)100:0.347182)100:0.121492,GCA_900113695.1_SFH81753.1:0.2480173456)100:0.177643,GCA_900107585.1_SDZ77752.1:0.5110110241)99:0.109145)100:0.187494)99:0.140919,GCA_000689395.1_CDO59234.1:0.7998588742)75:0.083284,GCA_000152825.2_ADM08714.1:1.4209894257)59:0.099224)48:0.074105)99:0.032389,GCA_900101935.1_SDD81107.1:0.6276377245)97:0.102058,(((((((((GCA_000009985.1_BAE53116.1:0.2118474856,(GCA_000294655.1_CCG41755.1:0.1669992355,GCA_900108475.1_SEH28197.1:0.1501378438)100:0.312610)97:0.075450,(GCA_001611975.1_AMW34074.1:0.6501025717,GCA_900156605.1_SIS90832.1:0.4215016126)97:0.295966)99:0.073462,(GCA_900177295.1_SME97884.1:0.0000028650,GCA_900188055.1_SNR57255.1:0.0000022314)100:0.497275)85:0.051443,GCA_000315795.1_EKV32485.1:0.3664609491)76:0.048654,(GCA_000513295.1_CDL00453.1:0.5650575122,((GCA_000968135.1_CCQ72570.1:0.6366845716,(((GCA_000300235.2_AJD50557.1:0.2343188390,GCA_000300275.1_EKF08806.1:0.1661199746)100:0.227283,(GCA_900093605.1_SCA55429.1:0.3444845052,(GCA_000014865.1_ABK46137.1:0.6694951407,(GCA_000982415.1_KKJ78063.1:0.1763618427,GCA_001026905.1_KLN62360.1:0.2092682456)100:0.509781)97:0.166477)89:0.133028)97:0.119866,(GCA_001746755.1_OEJ67634.1:0.5902248629,(GCA_000226315.1_AEP09966.1:0.0680961244,GCA_000348745.1_AGH98378.1:0.0632544941)100:0.689682)95:0.096018)96:0.110070)62:0.088856,GCA_900102465.1_SDG09878.1:0.5680482949)45:0.000002)60:0.041563)55:0.067078,(((GCA_000010725.1_BAI73153.1:0.2399649451,GCA_000632475.2_AIB10893.1:0.3369106687)100:0.162430,(GCA_000016185.1_ACJ01454.1:0.2753509953,(GCA_002251795.1_OYQ35847.1:0.5846621916,GCA_000730165.2_ASG19815.1:0.4927670261)99:0.089644)99:0.086428)71:0.048900,(GCA_000576635.1_EWY39614.1:0.3272786461,GCA_000936425.1_KJB95209.1:0.2416226862)100:0.135539)100:0.183216)81:0.040844,(GCA_900101965.1_SDE41734.1:0.3745871840,(GCA_000767795.1_KGM30463.1:0.0301946869,GCA_002195995.1_OWJ57610.1:0.0458142127)100:0.403198)69:0.035646)97:0.095603,GCA_900172325.1_SLN26718.1:0.5132224213)52:0.034096,(((GCA_000299935.1_EKE68895.1:0.1651125441,GCA_001618175.1_KZD12272.1:0.1834614921)100:0.255835,GCA_900167455.1_SKA35682.1:0.8615739789)97:0.098168,((((GCA_000164635.1_EFH10076.1:0.3864889977,GCA_900141905.1_SHJ96677.1:0.2601368248)100:0.090311,(GCA_900101615.1_SDD26161.1:0.0000025787,GCA_900104205.1_SDB67799.1:0.0057707640)100:0.305924)99:0.114409,(GCA_000021325.1_ACI52970.1:0.5384341531,((((GCA_000182745.1_BAK83360.1:0.1443416761,GCA_000208635.2_EGG75433.1:0.1211092513)100:0.201101,GCA_000964505.1_GAN98895.1:0.1622656774)100:0.322739,(GCA_002005445.1_AQS85013.1:0.5213565833,GCA_002173735.1_ARW48276.1:0.6007010064)100:0.291596)98:0.052703,((GCA_000014285.2_ABI61607.1:0.0321939472,GCA_000576085.2_AHJ62499.1:0.0148465989)100:0.618838,((GCA_000011685.1_AAW61690.1:0.2831316799,GCA_000234355.2_EHH69350.1:0.3471678332)100:0.198072,((GCA_000963885.1_GAN53218.1:0.5549167003,((GCA_001787335.1_AOX16462.1:0.0353788280,GCA_001787355.1_AOX19421.1:0.0249423511)100:0.361089,(GCA_000617865.1_GAJ29000.1:0.6240595543,GCA_002005465.1_AQS86995.1:0.8019778411)100:0.092554)100:0.102871)100:0.100231,(GCA_000724025.1_CDG38189.1:0.0633984064,GCA_001547995.1_BAT19970.1:0.0111915335)100:0.703148)100:0.113619)100:0.700628)90:0.089986)91:0.133660)97:0.111056)98:0.098017,((GCA_000016725.1_ABQ30536.1:0.0069362266,GCA_000202835.1_BAJ80718.1:0.0039460564)100:0.584630,(GCA_000306035.1_EKN00624.1:0.2432624075,GCA_000964385.1_GAN79307.1:0.5151728733)100:0.463033)99:0.185178)96:0.117055)86:0.047775)99:0.143420)86:0.054939,GCA_002251755.1_OYQ35482.1:0.7597133454)74:0.063217,((GCA_000013085.1_ABC24528.1:0.4518307417,GCA_000284415.2_CCG07125.1:0.4298031585)100:0.179390,((GCA_000264455.2_AFK55006.1:0.0596579789,GCA_001601315.1_KYO57440.1:0.0265974569)100:0.407363,GCA_900100455.1_SDH51421.1:0.6702179667)100:0.121627)98:0.054081)85:0.121834,((GCA_000016765.1_ABQ69459.1:0.0847914607,(GCA_002355275.1_ATE63525.1:0.0000022070,GCA_002367875.1_PCE41420.1:0.0000022070)100:0.262536)100:0.315101,(GCA_001586395.2_KZB95494.1:0.3993423045,(((GCA_000091125.1_BAI95629.1:0.0501844659,GCA_000147835.3_AEG47748.1:0.2140522792)100:0.384834,(GCA_000013985.1_ABF54788.1:0.1884059320,GCA_001610975.1_AMU94919.1:0.2187235891)100:0.428578)71:0.092412,((((((((GCA_000013005.1_ABC64925.1:0.3309717526,GCA_001281485.1_ALE18023.1:0.3160406019)95:0.086720,(GCA_000715015.1_KEO87728.1:0.4093286744,(GCA_001663175.1_ANK14074.1:0.2089456681,GCA_001677335.1_OBV09921.1:0.1565451516)100:0.245515)100:0.130554)95:0.097002,(GCA_001304795.1_ALG59760.1:0.0000028490,GCA_001306275.1_KPM17146.1:0.0000022142)100:0.499314)100:0.119538,GCA_001008165.2_AKH43504.1:0.3732866015)100:0.059483,GCA_000013325.1_ABD24998.1:0.5725151424)100:0.081784,GCA_000235975.2_EHJ61223.1:0.3700832803)100:0.094596,(GCA_001028705.1_AKM08989.1:0.2259717204,GCA_001661675.2_ARU16852.1:0.2381930547)100:0.187543)100:0.276032,((GCA_001295965.1_KPF76894.1:0.0000023582,GCA_001713435.1_AOF99434.1:0.0193401056)100:0.345721,(GCA_002218195.1_ASK88600.1:0.2785268523,GCA_900128895.1_SIN63374.1:0.9731844463)100:0.415641)100:0.138438)100:0.166048)40:0.067905)100:0.124421)100:0.110822)99:0.126542,(GCA_000342165.1_EMD84009.1:0.5342552176,GCA_002211145.1_OWV32729.1:0.8636903248)100:0.393880)99:0.206984,GCA_000024465.1_ADE39396.1:1.1439450867)100:0.598604,((((GCA_000012525.1_ABB56952.1:1.1399910771,(GCA_000166055.1_ADP71717.1:0.0233300711,GCA_000636015.1_KAI95811.1:0.0465536831)100:0.690283)100:0.433011,GCA_001982645.1_ONG39105.1:2.1636102157)98:0.461351,(((GCA_000155635.1_EDY37504.1:0.2607507786,GCA_000316515.1_AFY30092.1:0.3248774902)100:0.357585,GCA_001182765.1_CRY91415.1:0.5616956903)100:0.386919,GCA_000760175.1_KGG11957.1:1.1586200323)100:0.534790)96:0.192756,GCA_000473895.1_ERN41108.1:2.0622542454)90:0.198990)93:0.322013,GCA_001637395.1_OAB59225.1:1.3964320941)100:1.399877)100:0.142713)48:0.061430,GCA_000484535.1_AGY60670.1:1.0785831036)100:0.264887)54:0.104174)43:0.037513,((GCA_000017565.1_ABS64786.1:0.2269361359,GCA_000739695.1_GAK44526.1:0.2027447654)100:0.087226,GCA_000689395.1_CDO61011.1:0.3716612252)100:0.079616)18:0.044891,GCA_900172325.1_SLN54178.1:0.3221361446)13:0.025121,(((((((((((GCA_000009985.1_BAE51607.1:0.1377946109,(GCA_000294655.1_CCG41435.1:0.0470806665,GCA_900108475.1_SEH41048.1:0.0261182254)100:0.133692)100:0.092099,GCA_000513295.1_CDK98557.1:0.1740309633)100:0.094314,((GCA_000013085.1_ABC22401.1:0.1535773095,GCA_000284415.2_CCG07811.1:0.2516589886)100:0.116370,(GCA_900100455.1_SDG44002.1:0.2472179953,GCA_900101965.1_SDE07783.1:0.1844827685)70:0.050141)93:0.056260)57:0.014907,(GCA_000968135.1_CCQ73969.1:0.3111048571,(GCA_000264455.2_AFK53604.1:0.0171448408,GCA_001601315.1_KYO51905.1:0.0000026833)100:0.359125)88:0.064421)92:0.033034,(GCA_001611975.1_AMW35281.1:0.2412617380,GCA_900156605.1_SIS37947.1:0.1744434828)100:0.087300)94:0.045984,((GCA_000963705.1_KJV08284.1:0.0527553081,GCA_002251735.1_OYQ18437.1:0.0891030594)100:0.289461,GCA_000315795.1_EKV30809.1:0.2977294638)81:0.072326)83:0.028887,((GCA_000010725.1_BAI72246.1:0.0920536682,GCA_000632475.2_AIB11969.1:0.0709386115)100:0.120255,((GCA_000576635.1_EWY42154.1:0.1013764082,GCA_000936425.1_KJB97034.1:0.0788989564)100:0.142619,((GCA_000225995.2_EGX99707.1:0.0000027557,GCA_000730165.2_ASG20762.1:0.0023543009)100:0.171124,(GCA_000016185.1_ACI98605.1:0.1681778131,GCA_002251795.1_OYQ33626.1:0.1942109085)100:0.130992)90:0.034551)89:0.025815)99:0.094009)63:0.034513,GCA_900167455.1_SJZ47523.1:0.3939975777)94:0.024846,((GCA_000299935.1_EKE75276.1:0.0761277224,GCA_001618175.1_KZD07194.1:0.1285270496)100:0.138049,((GCA_900177295.1_SMF69939.1:0.0000029941,GCA_900188055.1_SNS05048.1:0.0000022399)100:0.309630,(GCA_000767795.1_KGM31222.1:0.0116542984,GCA_002195995.1_OWJ64949.1:0.0154163528)100:0.321228)93:0.039969)91:0.029363)95:0.025900,(((GCA_001746755.1_OEJ68001.1:0.3947514615,(GCA_900093605.1_SCA55040.1:0.3398959945,(GCA_000226315.1_AEP09644.1:0.0157958046,GCA_000348745.1_AGH98067.1:0.0240674615)100:0.510013)99:0.076409)96:0.059785,((GCA_000219355.1_AEI89012.1:0.6533525673,GCA_000815465.1_KIE05109.1:0.3495418709)100:0.208933,(((((GCA_000010205.1_BAG40431.1:0.0688346120,GCA_000964595.1_KJV56635.1:0.1329142028)100:0.474776,(GCA_000012385.1_ABE04538.1:0.1171937576,GCA_000195735.1_CAA15066.1:0.1567462821)100:0.304117)100:0.220333,(GCA_000153525.1_EAS84414.1:0.1875981791,GCA_000155895.1_EDZ59980.1:0.0000020376)100:0.993516)76:0.086395,(((GCA_000008385.1_AAW71041.1:0.0876300760,GCA_000953315.1_CDR78859.1:0.0332173783)100:0.362161,(((GCA_000026005.1_CAH58157.1:0.1879902464,GCA_000964755.1_KJV66043.1:0.1386833150)100:0.197436,GCA_000964795.1_KJV68946.1:0.3759170404)100:0.167084,(GCA_000011945.1_AAV86712.1:0.0033437169,GCA_000024505.1_ACZ49166.1:0.0094680197)100:0.688465)100:0.171481)100:0.201109,(GCA_000022525.1_ACT69691.1:0.2734230502,GCA_000632985.1_AHX11631.1:0.2541801960)100:0.817894)66:0.146665)71:0.076532,(GCA_000388175.3_ETZ05289.1:0.1989574265,GCA_000469665.2_ETZ07235.1:0.1377572339)100:1.080978)99:0.070980)97:0.131514)12:0.025368,(GCA_000742835.1_AIK96515.1:0.3299104725,(GCA_001192655.1_GAO98504.1:0.3625667572,GCA_002117145.1_ARN84096.1:0.2681076783)100:0.090064)100:0.075077)98:0.075651)59:0.033037,(((GCA_000300235.2_AJD52201.1:0.0743047331,GCA_000300275.1_EKF07617.1:0.0647202679)100:0.247361,(GCA_000982415.1_KKJ75515.1:0.0419421276,GCA_001026905.1_KLN61372.1:0.0330536174)100:0.215893)97:0.078102,(GCA_900100655.1_SDF70794.1:0.4040047826,(((GCA_000319385.1_AFX99014.1:0.1056091725,GCA_000510265.1_AHC73691.1:0.1228930470)100:0.370164,GCA_900102465.1_SDG38857.1:0.0615381927)100:0.198780,((((((((GCA_000011685.1_AAW61029.1:0.0411624088,GCA_000234355.2_EHH67068.1:0.0574487206)100:0.056004,(GCA_000723565.1_CDG34419.1:0.0238895725,GCA_002003665.1_OOL18270.1:0.0234789283)100:0.171087)100:0.081092,GCA_000963885.1_GAN52918.1:0.2051288508)36:0.019789,(GCA_000617865.1_GAJ28441.1:0.1150861950,((GCA_000724025.1_CDG40890.1:0.0008824356,GCA_001547995.1_BAT20742.1:0.0062669183)100:0.086120,((GCA_001787335.1_AOX18302.1:0.0000026410,GCA_001787355.1_AOX20562.1:0.0118785593)100:0.045839,GCA_002005465.1_AQS89174.1:0.0914403734)78:0.019360)79:0.041080)100:0.071643)100:0.046450,((GCA_000021325.1_ACI51417.1:0.1428478863,((GCA_000182745.1_BAK83657.1:0.0313867504,GCA_000964505.1_GAN99814.1:0.0327037141)99:0.004484,GCA_000208635.2_EGG75148.1:0.0243052095)100:0.104330)88:0.026545,(GCA_002173735.1_ARW46802.1:0.1433192923,(GCA_002005445.1_AQS86386.1:0.1482202728,(GCA_000231445.2_EHD14415.1:0.0045222486,GCA_002153535.1_OUI78212.1:0.0000026392)100:0.280300)62:0.031603)33:0.021047)95:0.040012)100:0.188766,(GCA_000306035.1_EKN00668.1:0.0418429624,GCA_000964385.1_GAN78631.1:0.0980151664)100:0.138296)72:0.046528,((GCA_000016725.1_ABQ31160.1:0.0023866669,GCA_000202835.1_BAJ81550.1:0.0000020746)100:0.307295,(GCA_000014285.2_ABI61712.1:0.0000026365,GCA_000576085.2_AHJ62637.1:0.0116713324)100:0.277836)87:0.079173)74:0.065618,((GCA_000164635.1_EFH10831.1:0.1319193150,GCA_900141905.1_SHK18978.1:0.2852203694)100:0.078957,(GCA_900101615.1_SDC34542.1:0.0020194663,GCA_900104205.1_SDB70786.1:0.0028571842)100:0.217273)100:0.169618)100:0.270279)99:0.073265)85:0.047379)45:0.042518)94:0.064066)46:0.043089,(((((((GCA_000013005.1_ABC63400.1:0.1540408543,GCA_001008165.2_AKH41665.1:0.1811417683)73:0.031919,GCA_001281485.1_ALE16528.1:0.1140918179)74:0.045055,((GCA_000715015.1_KEO91508.1:0.1367795303,(GCA_001663175.1_ANK13633.1:0.0817822751,GCA_001677335.1_OBV12534.1:0.0703527567)100:0.096317)99:0.016604,(GCA_001304795.1_ALG61261.1:0.0000022234,GCA_001306275.1_KPM12668.1:0.0000022070)100:0.200688)92:0.027933)75:0.061354,(GCA_001028705.1_AKM09960.1:0.1275513273,GCA_001661675.2_ARU15719.1:0.1718529340)100:0.142232)100:0.064538,((GCA_001295965.1_KPF75311.1:0.0000020700,GCA_001713435.1_AOG01588.1:0.0022070985)100:0.307511,(GCA_002218195.1_ASK87865.1:0.1553655584,GCA_900128895.1_SIO00729.1:0.0784657271)100:0.113632)100:0.105154)99:0.040092,((GCA_000013325.1_ABD26470.1:0.1820478246,GCA_000235975.2_EHJ58986.1:0.2183611343)100:0.122083,((GCA_000013985.1_ABF52548.1:0.1014833447,GCA_001610975.1_AMU95702.1:0.0804956956)100:0.219506,GCA_001586395.2_KZB96722.1:0.2721401963)45:0.035215)66:0.070163)53:0.031186,((((GCA_000016765.1_ABQ69560.1:0.0456585125,(GCA_002355275.1_ATE63054.1:0.0000022070,GCA_002367875.1_PCE43231.1:0.0000020721)100:0.066219)100:0.064828,GCA_002251755.1_OYQ28707.1:0.3452451294)99:0.054459,((GCA_000175255.2_AEH63054.1:0.0745263692,GCA_000218875.1_AEI38077.1:0.0429864860)100:0.247285,(GCA_000342165.1_EMD84595.1:0.0876337295,GCA_002211145.1_OWV34101.1:0.1582963993)100:0.279666)96:0.081806)62:0.045636,(GCA_000091125.1_BAI95728.1:0.0066823317,GCA_000147835.3_AEG49434.1:0.0252275467)100:0.239530)42:0.020398)100:0.158921)93:0.067957,(GCA_900101935.1_SDD63754.1:0.4157433736,GCA_000024465.1_ADE38746.1:0.6734974151)99:0.136383)100:0.120759,((GCA_000013025.1_ABI77242.1:0.0669102797,GCA_000685315.1_KCZ97719.1:0.0501096161)100:0.376676,GCA_000023785.1_ACT59390.1:0.5072315899)100:0.238218)75:0.053364,(((GCA_000014745.1_ABI65688.1:0.1745924624,GCA_900103475.1_SDM69190.1:0.2112315168)100:0.104759,GCA_000152745.1_EAP91045.1:0.2772836484)100:0.185464,(GCA_900199215.1_SNT75820.1:0.2903008446,GCA_000152825.2_ADM10593.1:0.5380642332)100:0.224603)75:0.075996)100:0.183651)100:0.110752)100:0.263319);
