# Supplementary material for: Assessing the accuracy of phylogenetic rooting methods on prokaryotic gene families
Source: PLoS One. 2020 May 15;15(5):e0232950. doi: 10.1371/journal.pone.0232950 (PMC7228096; doi:10.1371/journal.pone.0232950)
Supplement: S2 Dataset — (ZIP) [file pone.0232950.s003.zip › EmpiricalDataset/GeneTrees_IQTree/000068.aln.treefile]

(GCA_000006905.1_AAK22460.1:0.0350507052,GCA_000092285.1_ADG09050.1:0.0665984649,((GCA_000017265.1_ACG79280.1:0.1459307399,GCA_001425915.1_KQW73058.1:0.0721247265)100:0.041275,(((GCA_000144605.1_ADL01987.1:0.1748761186,GCA_002205555.1_ASD25852.1:0.1188523574)100:0.150636,(GCA_000175215.2_ADU12818.1:0.0864288633,GCA_000204015.1_EGF89709.1:0.2415343180)100:0.085251)100:0.120270,((((GCA_000152745.1_EAP89796.1:0.0563801404,GCA_001637395.1_OAB55829.1:0.0805172804)100:0.161544,(GCA_000014745.1_ABI65030.1:0.1174723060,GCA_900103475.1_SDL77856.1:0.1248502419)100:0.149343)100:0.121599,(((((((((((GCA_000010525.1_BAF89498.1:0.0751846300,GCA_000017645.1_ABS68194.1:0.0737944391)100:0.133705,((GCA_900104485.1_SDB47633.1:0.2422556202,(((GCA_000304315.1_CCJ05549.1:0.1352928730,(GCA_001644125.1_OAI31707.1:0.0807411120,GCA_001675455.1_OBS51974.1:0.0877254425)100:0.087303)100:0.073306,GCA_002117405.1_ARN82520.1:0.2307738897)100:0.167515,GCA_900187365.1_SNB76880.1:0.2575787022)100:0.102137)98:0.044791,GCA_001676615.1_OCC04097.1:0.3618835247)94:0.023774)95:0.024720,(GCA_900104955.1_SED50206.1:0.2120017105,(GCA_000019845.1_ACB93813.1:0.1332758389,(GCA_000021745.1_ACK52682.1:0.2117902835,GCA_900114285.1_SFK03755.1:0.1815297096)100:0.085681)100:0.109508)97:0.049310)89:0.032422,(((((((GCA_000011365.1_BAC47751.1:0.0204940817,GCA_000661935.1_AHY49122.1:0.0131632276)100:0.146437,(((GCA_000218565.1_AEI05814.1:0.0000020267,GCA_000218585.1_AEI02238.1:0.0000020267)100:0.063801,GCA_000314735.2_EKS29029.1:0.0421444915)100:0.060263,GCA_000336555.1_EKS32841.1:0.0818953051)100:0.032700)68:0.040071,(GCA_000012725.1_ABA05869.1:0.0607657034,GCA_000013885.1_ABE63975.1:0.0588907097)100:0.106811)67:0.024599,(GCA_001618955.1_KZD23080.1:0.0169687829,GCA_900108575.1_SEI16795.1:0.0052071906)100:0.096909)68:0.037076,(GCA_000195775.1_CAE26636.1:0.1459294516,GCA_000935205.1_KIZ47928.1:0.0964601118)100:0.112267)100:0.119575,(GCA_001426945.1_KQZ01854.1:0.1648288889,((GCA_001579845.1_AMN40919.1:0.0747508791,GCA_002355335.1_BAT59209.1:0.1588996045)55:0.033554,GCA_002119765.1_ARP97734.1:0.1262363496)50:0.015586)98:0.067026)99:0.068443,(GCA_000092925.1_ADH89773.1:0.0150781327,GCA_900100155.1_SCW32536.1:0.0409415755)100:0.124438)99:0.063267)91:0.038695,((GCA_001271345.1_ALA16493.1:0.0028674312,GCA_001887265.1_APF38172.1:0.0000023094)100:0.166672,(((GCA_001741865.1_AOO83598.1:0.0822860130,GCA_900102525.1_SDF81317.1:0.0627905021)100:0.083599,GCA_001017175.1_KLK90327.1:0.3159866820)100:0.122879,((GCA_000019945.1_ACB80633.1:0.1318123771,GCA_000022085.1_ACL62272.1:0.0630227101)100:0.158410,(GCA_001017175.1_KLK93303.1:0.0338224060,GCA_900102135.1_SCX99515.1:0.0175959320)100:0.109757)99:0.107934)88:0.055500)63:0.020462)65:0.038671,((GCA_001305515.1_KPL52309.1:0.2109088114,(GCA_900115225.1_SFO47337.1:0.1013363014,GCA_900215505.1_SNY91488.1:0.1013977270)100:0.123418)99:0.084499,(GCA_001720135.1_ODN71584.1:0.2833091325,(((((((((GCA_000007125.1_AAL51655.1:0.0028899297,GCA_000157815.1_EEY00871.1:0.0000029533)100:0.022333,(GCA_000017405.1_ABS14340.1:0.0000023424,GCA_000585655.1_EXL08292.1:0.0000022799)100:0.037137)100:0.113757,(GCA_001558695.1_KXF76717.1:0.0492213931,(GCA_900104355.1_SDO09721.1:0.0416752921,GCA_900113985.1_SFJ35342.1:0.0461629103)100:0.081124)100:0.036868)89:0.021250,(((GCA_000014245.1_ABG63557.1:0.1030297242,((GCA_000300335.1_EKF17230.1:0.0288574347,GCA_000300515.1_EKF43596.1:0.0418954783)100:0.030726,GCA_900113935.1_SFI91481.1:0.1949504377)100:0.040003)100:0.033816,((GCA_001424795.1_KQU76644.1:0.0278939802,GCA_001605015.1_AMS41334.1:0.0151491649)100:0.055680,((GCA_000585625.1_EXL04418.1:0.0834860449,(GCA_001618845.1_AMY01993.1:0.0405831630,GCA_002075885.1_OQM76857.1:0.0401920022)100:0.068383)42:0.018877,((GCA_001510895.1_KUM27268.1:0.1571118375,GCA_900113985.1_SFJ39598.1:0.1632605197)96:0.035477,GCA_001618845.1_AMY04150.1:0.1289673478)100:0.115934)99:0.032613)98:0.017477)99:0.031175,((((GCA_000016285.1_ACM37297.1:0.1286595320,GCA_000092025.1_AAK87980.1:0.0392898792)100:0.025903,(GCA_000092045.1_ABC91804.1:0.0232337775,GCA_000769405.1_KPN27903.1:0.0485943387)100:0.096590)98:0.024495,((((GCA_000017145.1_ABR60382.1:0.0240218143,(GCA_000018545.1_ACP25437.1:0.0172620108,GCA_002288525.1_ASY63166.1:0.0276412887)81:0.010359)81:0.014214,GCA_000697965.2_ANK72552.1:0.0229579895)83:0.021455,((GCA_001687365.1_OBZ92370.1:0.0344762599,GCA_001885585.1_OJF93409.1:0.0464629711)100:0.024224,GCA_001703635.1_OCW59126.1:0.1673405773)84:0.025781)61:0.009801,(((GCA_001267455.1_KOC77103.1:0.0223892749,GCA_001652565.1_ANH04854.1:0.0080468042)100:0.042043,((GCA_000731295.1_CDN54864.1:0.0120069385,GCA_000731315.1_CDN48696.1:0.0000020267)100:0.040038,(GCA_001578105.1_AMM83414.1:0.0691256052,GCA_002043005.1_AQZ53356.1:0.0340323196)100:0.123279)99:0.028488)63:0.014202,(GCA_000722615.1_KEQ08885.1:0.0000023106,GCA_000722625.1_KEQ09875.1:0.0000020267)100:0.062534)80:0.022456)69:0.016279)100:0.124085,GCA_002238045.1_OXT00555.1:0.1795299703)78:0.052298)66:0.020455)72:0.038074,(GCA_000154705.2_EDQ31506.1:0.1083917936,GCA_001293565.1_KPB02958.1:0.1827824262)94:0.065071)98:0.047389,(((GCA_000153465.1_EAS51616.1:0.0866379613,(GCA_000153705.1_EAU42241.1:0.0809612601,GCA_900176465.1_SMC60200.1:0.0305076276)100:0.025307)100:0.031843,GCA_900104035.1_SDN83899.1:0.0667040548)100:0.043236,(GCA_000800175.1_KHJ55596.1:0.0027923310,GCA_900141975.1_SHJ14354.1:0.0061835458)100:0.109732)100:0.093230)99:0.052199,(GCA_000179775.1_EFL91002.1:0.3086309510,GCA_000022725.1_ACS50851.1:0.9607325850)96:0.096880)97:0.043247,(GCA_900102695.1_SCZ43671.1:0.2484008328,(GCA_001402875.1_ALK10250.1:0.0000022971,GCA_001459775.1_CUU42912.1:0.0000020267)100:0.378935)79:0.057178)91:0.039615,GCA_001720135.1_ODN71583.1:0.3348171705)66:0.065508)55:0.023849)59:0.031872)77:0.030185,((GCA_900148505.1_SHO63084.1:0.1321361256,GCA_001720135.1_ODN71586.1:0.2938857564)82:0.048534,GCA_900129325.1_SHF14316.1:0.1967108502)80:0.052046)96:0.045373,(((((GCA_000148725.1_EFO31737.1:0.0484144961,GCA_000158095.1_EEE46522.1:0.0734737113)100:0.026404,((GCA_001188555.1_KND16692.1:0.0000020267,GCA_002249885.1_OXS38986.1:0.0000026443)100:0.060443,GCA_001403915.1_CTQ43696.1:0.0573146750)100:0.015746)100:0.019596,GCA_900105595.1_SDU29706.1:0.0988290414)89:0.018597,GCA_000192745.1_ADZ69602.1:0.0442522261)100:0.061138,(GCA_001907205.1_OKL45521.1:0.0856659906,(GCA_900110875.1_SER12377.1:0.0371342823,GCA_900114245.1_SFK24679.1:0.2415064775)100:0.072740)100:0.109527)100:0.105899)99:0.058535,((GCA_000496075.1_ESR23169.1:0.2167644768,GCA_002088295.1_ORE91963.1:0.2724426679)99:0.097126,(((GCA_000143145.1_ADJ24323.1:0.2434327025,(GCA_000981545.1_CPR20004.1:0.0000023202,GCA_900104305.1_SDP08471.1:0.0029163237)100:0.140040)94:0.038581,GCA_000503895.1_AHB49380.1:0.1543689023)100:0.183534,((((GCA_000828475.1_BAQ18153.1:0.0072417078,GCA_001723285.1_ODS00165.1:0.0243852079)100:0.246485,GCA_001708935.1_ODA66966.1:0.2667977178)98:0.088906,(GCA_000166055.1_ADP70556.1:0.0201186939,GCA_000636015.1_KAI93555.1:0.0000027595)100:0.421210)100:0.065382,(((((((GCA_000011345.1_BAC08347.1:0.0000023250,GCA_000505665.1_AHB89338.1:0.0000025836)100:0.062112,(((GCA_000297435.1_CCI32745.1:0.0000022503,GCA_000312205.1_CCI08889.1:0.0000027302)100:0.058037,(GCA_000284135.1_BAL29930.1:0.0000023782,GCA_000478825.2_AIE75595.1:0.0000026846)100:0.114153)99:0.010394,GCA_000332035.1_ELR97482.1:0.0983391264)7:0.006469)92:0.018642,GCA_000473895.1_ERN42744.1:0.0971994982)97:0.013017,(((GCA_000012525.1_ABB58361.1:0.0683197420,(GCA_000317045.1_AFY68009.1:0.0300353025,((((((((GCA_000020025.1_ACC79095.1:0.0197906882,((GCA_001298445.1_ALF56036.1:0.0000024396,(((GCA_000231365.2_EHC14101.1:0.0000020832,GCA_001904645.1_OKH14496.1:0.0000022896)100:0.007770,((GCA_000934435.1_KIY13483.1:0.0000022556,GCA_001990805.1_ONN60822.1:0.0000023823)100:0.007777,GCA_001275395.1_KOP24018.1:0.0183261783)100:0.013151)100:0.032178,GCA_000350105.1_CCH66311.1:0.0478917224)87:0.019926)78:0.006577,GCA_002367975.1_BAY16368.1:0.0000021576)96:0.026437)79:0.006424,((((((GCA_000175835.1_EFA69772.1:0.0000020173,GCA_001432185.1_KRH96038.1:0.0000021800)100:0.006501,GCA_002368135.1_BAZ90664.1:0.0000025158)85:0.000002,GCA_000175855.1_EFA74239.1:0.0129857705)91:0.000002,GCA_002368075.1_BAZ81044.1:0.0064633022)99:0.013115,(GCA_000196515.1_ADI63853.1:0.0000024863,GCA_000317695.1_AFZ56292.1:0.0065419983)93:0.006530)97:0.013058,GCA_000204075.1_ABA23048.1:0.0000025812)93:0.006483)75:0.006497,((GCA_000317535.1_AFZ23151.1:0.0131607798,(GCA_000312705.1_AFW96822.1:0.0000029907,GCA_002368115.1_BAZ85224.1:0.0065084957)100:0.039853)100:0.006570,((GCA_000169135.1_EAW43604.1:0.0000021289,GCA_002218065.1_GAX35187.1:0.0000021566)100:0.033281,GCA_000316665.1_AFY54936.1:0.0767222843)91:0.006566)99:0.019513)54:0.000003,(((GCA_002368055.1_BAZ77466.1:0.0000000000,GCA_002368295.1_BAY98616.1:0.0000000000):0.000002,GCA_002368275.1_BAY89038.1:0.0000020267)99:0.000003,GCA_000316575.1_AFY33993.1:0.0328482889)99:0.006481)99:0.019827,(GCA_000828085.2_KIJ83758.1:0.0064119826,GCA_001456025.1_KST66780.1:0.0331256452)67:0.006602)75:0.013126,(GCA_000760695.2_KIE08668.1:0.0128464663,(GCA_000346485.2_KYC42499.1:0.0131716388,GCA_000952155.1_KJH70852.1:0.0466155497)91:0.008333)69:0.011637)68:0.000002,GCA_000317435.1_AFZ00839.1:0.0464534919)75:0.013323,(GCA_002142475.1_BAS57640.1:0.0484060803,(GCA_001904725.1_OKH35389.1:0.0325149110,GCA_001275395.1_KOP27300.1:0.3145203823)97:0.070736)68:0.005847)96:0.044919)31:0.022233)33:0.020044,((GCA_000018105.1_ABW29640.1:0.0539385745,(GCA_000317065.1_AFY70838.1:0.1030909366,(((GCA_000011465.1_CAE18784.1:0.0589418549,GCA_000760175.1_KGG13028.1:0.0133860772)100:0.023164,((GCA_000155635.1_EDY37310.1:0.0179110137,GCA_000316515.1_AFY28754.1:0.0463156381)99:0.020699,GCA_001182765.1_CRY92958.1:0.0000025876)99:0.039317)100:0.107991,(GCA_000011385.1_BAC89860.1:0.0187235392,GCA_000484535.1_AGY59007.1:0.0145684508)100:0.156088)89:0.033014)46:0.033437)4:0.014828,GCA_000317495.1_AFZ11738.1:0.0599000449)14:0.015598)95:0.041505,((((GCA_000014265.1_ABG50499.1:0.0334689349,GCA_002260545.1_OZH55771.1:0.0053358342)100:0.070391,(GCA_001637395.1_OAB63629.1:0.0517831364,(((GCA_000176895.2_CCE16453.1:0.0000028450,GCA_000307915.1_EKD06166.1:0.0000020580)100:0.044239,(GCA_000710505.1_KEI66522.1:0.0321600516,GCA_900009265.1_CUR15586.1:0.0000027605)100:0.079133)100:0.021929,(GCA_000478195.2_ERT06722.1:0.0308106354,GCA_000972705.2_KKD37179.1:0.0223574309)100:0.069272)100:0.038282)80:0.013081)77:0.019176,((((GCA_000817775.1_KIF40386.1:0.0320347322,GCA_001904775.1_OKH48079.1:0.0126840011)100:0.028598,GCA_002075285.2_ASC69828.1:0.0637705694)97:0.026426,(GCA_001746915.1_OEJ74980.1:0.0264081187,GCA_000332215.1_ELS32315.1:0.1251223165)93:0.022590)97:0.044754,((GCA_000317615.1_AFZ50944.1:0.0255587242,GCA_000317635.1_AFZ45189.1:0.0265252165)100:0.064991,GCA_001870225.1_APB34594.1:0.1773131339)96:0.001721)67:0.021819)11:0.008313,((((((GCA_000155555.1_EDX71670.1:0.0657633925,(GCA_000317125.1_AFY89530.1:0.0250474956,(GCA_000317555.1_AFZ31046.1:0.0000028764,GCA_001904655.1_OKH27721.1:0.0000021427)100:0.109814)99:0.042281)97:0.020788,GCA_000317515.1_AFZ21632.1:0.0371790023)97:0.037660,GCA_000317105.1_AFY81642.1:0.0264898833)71:0.007995,(GCA_000180455.1_CBN54174.1:0.0482447010,((GCA_000214075.2_EGK87696.1:0.0000026055,GCA_002412335.1_PCN53367.1:0.0582099873)100:0.006363,GCA_000317475.1_AFZ05471.1:0.0000025776)100:0.037531)99:0.033213)96:0.030180,(GCA_001276715.1_KOR34995.1:0.0432853555,GCA_000317145.1_AFY96116.1:0.1497653365)96:0.023831)80:0.012398,(GCA_000211815.1_EGJ30786.1:0.0062353472,GCA_001942495.1_OLT58606.1:0.0000022412)100:0.065963)85:0.016014)11:0.011906)98:0.020476)99:0.034596,(((GCA_000017845.1_ACB50733.1:0.0000021419,(GCA_000167195.1_EAM51148.1:0.0000024177,GCA_000235665.2_EHJ13157.1:0.0000020584)100:0.038328)99:0.018738,GCA_000025125.1_ADB95647.1:0.0655016045)100:0.021473,((GCA_000317675.1_AFZ55077.1:0.0000025305,((GCA_001548115.1_BAQ63775.1:0.0070185762,GCA_001548095.1_BAQ61057.1:0.0121990090)93:0.006421,GCA_001747005.1_OEJ80120.1:0.0186032415)97:0.006962)97:0.067042,GCA_001904615.1_OKH19378.1:0.0881180472)99:0.030998)95:0.010111)100:0.009718,((GCA_000021825.1_ACK70673.1:0.0324041938,(GCA_000317025.1_AFY76819.1:0.0000020737,GCA_001904635.1_OKH23002.1:0.0000020267)100:0.032524)100:0.014440,((GCA_000317575.1_AFZ36234.1:0.0063772252,GCA_002355455.1_BAU66025.1:0.0061951532)100:0.012752,GCA_000332055.1_ELS01662.1:0.0459974164)100:0.023463)98:0.018849)89:0.000002,GCA_002368355.1_BAZ46330.1:0.0553809491)100:2.285740)81:0.020620)98:0.134168)32:0.049535)19:0.021212,(((((((((((((((GCA_000013005.1_ABC64820.1:0.1176843954,(GCA_001304795.1_ALG59845.1:0.0000020267,GCA_001306275.1_KPM17057.1:0.0000027027)100:0.075687)100:0.045771,((GCA_001663175.1_ANK12142.1:0.0528920898,GCA_001677335.1_OBV10606.1:0.0502670125)100:0.019432,GCA_000715015.1_KEO89549.1:0.2668814341)100:0.082838)95:0.020855,GCA_001281485.1_ALE17937.1:0.0887399776)98:0.058110,(((GCA_001028705.1_AKM10865.1:0.0077272007,GCA_001720135.1_ODN71585.1:0.0709284153)35:0.113552,GCA_001661675.2_ARU16728.1:0.1086712058)30:0.029655,GCA_000235975.2_EHJ61245.1:0.1870465882)58:0.042667)60:0.033786,GCA_001008165.2_AKH43423.1:0.1211269875)60:0.040741,GCA_000013325.1_ABD25124.1:0.0859011835)61:0.088901,(GCA_001295965.1_KPF74903.1:0.0000020267,GCA_001713435.1_AOG00411.1:0.0000020267)100:0.134271)60:0.032151,((GCA_000016765.1_ABQ67759.1:0.0282240111,(GCA_002355275.1_ATE64308.1:0.0000020267,GCA_002367875.1_PCE40925.1:0.0000020267)100:0.017288)100:0.080664,(GCA_000091125.1_BAI97886.1:0.0000027644,GCA_000147835.3_AEG50321.1:0.0115051077)100:0.177153)39:0.032391)19:0.034670,((GCA_000013985.1_ABF53058.1:0.0730679017,GCA_001610975.1_AMU96310.1:0.0410131042)100:0.066064,(GCA_001586395.2_KZB94413.1:0.1022708643,GCA_001586395.2_KZB95821.1:0.2010925373)100:0.079018)99:0.111470)18:0.022225,(GCA_002218195.1_ASK87526.1:0.0813744540,GCA_900128895.1_SIN90608.1:0.1093559091)100:0.202757)71:0.061891,(GCA_002251755.1_OYQ25032.1:0.2320430393,(GCA_000175255.2_AEH62198.1:0.1492115870,GCA_000218875.1_AEI37219.1:0.2029695781)100:0.596466)93:0.075354)89:0.066687,(GCA_000342165.1_EMD83652.1:0.0880854531,GCA_002211145.1_OWV33058.1:0.0683257957)100:0.188752)93:0.239546,((((((((((((((GCA_000010725.1_BAI75777.1:0.1079086379,GCA_000632475.2_AIB13966.1:0.0381347089)100:0.196751,(GCA_000576635.1_EWY41149.1:0.0607748449,GCA_000936425.1_KJB92548.1:0.0542618238)100:0.080591)44:0.044808,GCA_000936425.1_KJB91624.1:0.3493416798)99:0.073665,((((GCA_000164635.1_EFH09485.1:0.0930251975,GCA_900141905.1_SHJ09531.1:0.2143002554)100:0.069758,(GCA_900101615.1_SDC75394.1:0.0000021737,GCA_900104205.1_SDB53426.1:0.0030234632)100:0.109170)100:0.079280,GCA_000964365.1_GAN76449.1:0.2685665057)63:0.064129,((((GCA_000016185.1_ACJ00781.1:0.1668328378,(GCA_000225995.2_EGY02428.1:0.0000020267,GCA_000730165.2_ASG21161.1:0.0000020267)100:0.199738)100:0.045426,GCA_002251795.1_OYQ36434.1:0.1605308052)100:0.098333,((GCA_000767795.1_KGM33240.1:0.0005765501,GCA_002195995.1_OWJ65659.1:0.0082692346)100:0.239303,(GCA_000226315.1_AEP09987.1:0.0156656411,GCA_000348745.1_AGH98399.1:0.0000021546)100:0.355702)81:0.049064)82:0.037755,(GCA_900167455.1_SJZ89100.1:0.2488786107,((((GCA_000011685.1_AAW60344.1:0.1814469979,GCA_000234355.2_EHH68863.1:0.1434020499)100:0.114105,(GCA_000723565.1_CDG33157.1:0.0866524655,GCA_002003665.1_OOL17301.1:0.0704275264)100:0.833013)100:0.144946,((GCA_001787335.1_AOX16142.1:0.0015236296,GCA_001787355.1_AOX19102.1:0.0161775387)100:0.198953,GCA_002005465.1_AQS86872.1:0.4075467316)100:0.099695)100:0.256129,(((GCA_000021325.1_ACI50075.1:0.2950796380,(((GCA_000182745.1_BAK84180.1:0.0709915032,GCA_000208635.2_EGG77911.1:0.0554205388)100:0.118472,GCA_000964505.1_GAN99433.1:0.1073019293)100:0.140372,(GCA_002005445.1_AQS85150.1:0.1470234783,GCA_002173735.1_ARW48373.1:0.1974943613)100:0.141706)72:0.135845)68:0.044188,((GCA_002005445.1_AQS83462.1:0.4968643438,GCA_002173735.1_ARW46757.1:0.8574535420)100:0.145344,GCA_000963885.1_GAN54664.1:0.7449588226)69:0.133574)100:0.173074,(GCA_000231445.2_EHD13757.1:0.0131677604,GCA_002153535.1_OUI79131.1:0.0200298438)100:0.598390)100:0.129884)100:0.625009)67:0.100138)40:0.026264)80:0.076179)80:0.063736,(((GCA_000024465.1_ADE40431.1:0.1987466175,(GCA_000982415.1_KKJ77716.1:0.0274886076,GCA_001026905.1_KLN62250.1:0.0061025968)100:0.273205)99:0.054782,(GCA_900102465.1_SDF28053.1:0.0743444533,(GCA_000319385.1_AFX98851.1:0.1002554965,GCA_000510265.1_AHC73599.1:0.0655931612)100:0.275460)100:0.045683)99:0.046712,GCA_000299935.1_EKE73872.1:0.1618425351)100:0.053047)69:0.013558,(GCA_001676615.1_OCC06541.1:1.1016392202,GCA_900142295.1_SIN79154.1:1.3568985487)100:1.795980)54:0.012200,((GCA_900177295.1_SMF46471.1:0.0000020267,GCA_900188055.1_SNR78383.1:0.0000020267)100:0.256000,GCA_900100655.1_SDF47130.1:0.2446279068)57:0.033454)53:0.049917,(GCA_000742835.1_AIK96733.1:0.2750205908,(GCA_001192655.1_GAO98475.1:0.2368983042,GCA_002117145.1_ARN84673.1:0.2377530303)100:0.133978)98:0.094993)39:0.000002,GCA_001708935.1_ODA66965.1:2.5109803870)54:0.027998,(GCA_000963705.1_KJV09791.1:0.0511815790,GCA_002251735.1_OYQ16846.1:0.0321975808)100:0.227168)79:0.052152,((((GCA_000013085.1_ABC21168.1:0.1589392403,GCA_000284415.2_CCG07782.1:0.1924865308)100:0.163179,(GCA_000315795.1_EKV26616.1:0.2280391586,GCA_900156605.1_SIT16185.1:0.2531525596)53:0.071090)70:0.036966,(GCA_001746755.1_OEJ67112.1:0.3453107081,(GCA_000968135.1_CCQ72646.1:0.3587202390,(GCA_900100455.1_SDG70588.1:0.2973844502,GCA_900101965.1_SDE81946.1:0.4516994727)99:0.080499)99:0.036714)98:0.074878)54:0.051658,(GCA_000264455.2_AFK56763.1:0.0064034058,GCA_001601315.1_KYO52242.1:0.0000024591)100:0.241657)41:0.046751)21:0.023885,((GCA_000014865.1_ABK42883.1:0.1482362406,GCA_002109495.1_OSM06949.1:0.1678922186)100:0.239084,GCA_001982645.1_ONG40291.1:1.2111637060)91:0.308506)66:0.026157,(GCA_900172325.1_SLN74634.1:0.2145521720,GCA_900101935.1_SDE48626.1:0.3275883518)97:0.104123)72:0.059007,((((GCA_000008385.1_AAW71363.1:0.0441643057,GCA_000953315.1_CDR79392.1:0.0555525424)100:0.108061,(((GCA_000026005.1_CAH58232.1:0.0703540209,GCA_000964755.1_KJV65369.1:0.0548970905)100:0.108000,GCA_000964795.1_KJV68958.1:0.1375983388)41:0.016100,(GCA_000011945.1_AAV86718.1:0.0040246960,GCA_000024505.1_ACZ49160.1:0.0338882080)100:0.241574)97:0.079749)100:0.169204,(GCA_000022525.1_ACT69581.1:0.1400321760,GCA_000632985.1_AHX11536.1:0.1668526379)100:0.323865)100:0.146278,(((GCA_000010205.1_BAG40180.1:0.0399020777,GCA_000964595.1_KJV55518.1:0.0703279505)100:0.156246,(GCA_000012385.1_ABE04910.1:0.0468947396,GCA_000195735.1_CAA14733.1:0.1069223165)100:0.100243)100:0.118685,(GCA_000219355.1_AEI89512.1:0.2293363100,GCA_000815465.1_KIE04925.1:0.2241887242)100:0.164571)30:0.030696)98:0.158620)84:0.100449)91:0.112161,((GCA_000152825.2_ADM10177.1:0.2825464573,GCA_900199215.1_SNT73670.1:0.1610794275)100:0.083723,((((((((((((((((((((GCA_000011965.2_AAV93592.1:0.0393917548,GCA_900109035.1_SEK00730.1:0.0531203456)94:0.018684,((((GCA_000203975.3_KID07203.1:0.0232789620,GCA_900102795.1_SCZ65535.1:0.0862597876)87:0.014294,GCA_000511355.1_AHD02719.1:0.0177540720)87:0.015477,GCA_001678945.1_ANP37037.1:0.0429594101)90:0.017398,(GCA_000376545.2_ANP41858.1:0.0310916720,((GCA_000511385.1_AHD11180.1:0.0197217736,(GCA_001258055.1_CRL15699.1:0.0000020267,GCA_900113345.1_SFG66711.1:0.0000020267)100:0.014882)100:0.034616,GCA_900172225.1_SLN10843.1:0.0913144973)81:0.016117)77:0.008655)99:0.021970)100:0.041624,GCA_900116455.1_SFT93116.1:0.0790683696)99:0.017237,(((((((GCA_000153725.1_EAU46347.1:0.0279611408,((GCA_900102075.1_SDF42037.1:0.0157720546,(GCA_001969385.1_APX23282.1:0.0000020267,GCA_900112435.1_SFD48112.1:0.0000020267)100:0.060775)99:0.011526,GCA_001975705.1_APZ51912.1:0.0352286831)66:0.016618)98:0.017227,GCA_000442255.1_EPX86777.1:0.0418670659)96:0.023597,GCA_001687105.1_ANT59905.1:0.0060810426)62:0.009252,GCA_900116195.1_SFS92240.1:0.0263078765)96:0.022816,GCA_900100085.1_SDI51934.1:0.0431149125)99:0.023298,GCA_001458375.1_CUH78632.1:0.0574968726)98:0.009196,((((GCA_001981245.1_APX89913.1:0.0811469932,GCA_900107235.1_SDY22283.1:0.0757690992)96:0.017330,((GCA_001890925.1_OJI91888.1:0.1089857805,GCA_900184815.1_SMX23117.1:0.0785921972)54:0.023019,GCA_900116005.1_SFR08431.1:0.1103047566)94:0.032410)51:0.020230,((GCA_000152605.1_EAP85835.1:0.0298850855,GCA_000172095.1_EDQ06466.1:0.0494003954)100:0.031847,GCA_000622405.1_KIN68019.1:0.0995718602)99:0.045423)67:0.011952,((((((GCA_000299575.1_EKE44185.1:0.0787381079,((GCA_900110115.1_SEN30315.1:0.0054288241,GCA_900141995.1_SHI70558.1:0.0027908440)100:0.061495,(GCA_900113405.1_SFH44142.1:0.0000020899,GCA_900172315.1_SLN67244.1:0.0000020521)100:0.094482)100:0.031989)100:0.028908,(GCA_001403795.1_CTQ49268.1:0.1304608158,GCA_900109285.1_SEK37729.1:0.1372489912)100:0.104886)91:0.041160,GCA_900115595.1_SFP34809.1:0.0704710066)89:0.016448,((GCA_000521865.1_ETX30913.1:0.0998740859,GCA_900115815.1_SFQ18185.1:0.0613742242)100:0.033600,(GCA_001038505.1_KMK68514.1:0.0676782256,GCA_900188035.1_SNR48192.1:0.0502174745)100:0.069881)93:0.019829)96:0.023527,GCA_900111875.1_SFB18485.1:0.0711038166)96:0.033648,GCA_001482405.1_KUF12572.1:0.0690678083)96:0.035294)66:0.014988)68:0.019626)57:0.012925,(GCA_000169415.1_EBA10163.1:0.0547473713,((((GCA_002211155.1_OWV61139.1:0.0000000000,GCA_900101505.1_SDD95535.1:0.0000000000):0.000002,GCA_002211225.1_OWV44080.1:0.0000020267)78:0.000003,GCA_002211205.1_OWV59403.1:0.0027969737)100:0.022294,(GCA_900184945.1_SMX38900.1:0.0174386408,(GCA_002237555.1_ASP20341.1:0.0028314326,GCA_900188425.1_SNS06209.1:0.0027265200)100:0.045910)99:0.017853)100:0.032972)100:0.031921)59:0.017684,((GCA_001046955.1_AKO98204.1:0.0000020267,GCA_900109145.1_SEK09882.1:0.0000020267)100:0.067691,GCA_000671395.1_KCV82363.1:0.1024358477)65:0.024803)80:0.031452,GCA_900142295.1_SIO18429.1:0.1213100960)48:0.017190,GCA_900100005.1_SDJ02659.1:0.0392997511)59:0.018487,((GCA_900172295.1_SLN67844.1:0.0593321508,GCA_000152625.1_EAP77155.1:0.0495136018)87:0.016377,GCA_001247715.1_KNX40336.1:0.0526521384)91:0.018313)88:0.031827,((((((GCA_900114415.1_SFK92191.1:0.0658320881,GCA_900107355.1_SDY74216.1:0.1162411900)75:0.029643,GCA_900156525.1_SIT76932.1:0.2059869663)81:0.032835,(GCA_001458175.1_CUH51622.1:0.1097154057,GCA_900172375.1_SLN09989.1:0.1766532951)77:0.043972)31:0.022063,((((GCA_000152725.1_EAQ01126.1:0.0976938286,GCA_900142085.1_SHK34444.1:0.1055817132)72:0.023380,GCA_900129685.1_SHG93619.1:0.0935309680)71:0.012664,GCA_001458355.1_CUH63366.1:0.0791860581)69:0.017167,GCA_900172385.1_SLN56011.1:0.0865606179)29:0.005246)32:0.013503,GCA_900110425.1_SEO59500.1:0.1001780230)76:0.026914,GCA_002210095.1_OWU66630.1:0.1292629241)92:0.016976)78:0.010838,(GCA_000814025.1_KIC49707.1:0.0129491038,GCA_001969365.1_APX13023.1:0.0229706239)100:0.129093)94:0.014291,((((GCA_000765015.1_KGK80383.1:0.0000022579,GCA_900141945.1_SHI45722.1:0.0000022357)100:0.101195,(GCA_002115725.1_OSQ55669.1:0.0229827851,GCA_002115805.1_OSQ52485.1:0.0162788579)100:0.048746)87:0.022678,((GCA_000014045.1_ABG30269.1:0.0111511949,GCA_000154785.2_AEI95938.1:0.0110217866)100:0.123782,GCA_000590925.1_AHM03302.1:0.1281437121)86:0.020119)98:0.034226,GCA_000018145.1_ABV95010.1:0.0914814837)92:0.029197)91:0.009349,(GCA_001205715.1_KNG94543.1:0.0926343631,(GCA_900099935.1_SDI99420.1:0.0506764848,(GCA_900112335.1_SFC76674.1:0.0652163612,GCA_900188335.1_SNT01261.1:0.0324742968)100:0.024024)100:0.106072)79:0.028619)73:0.010019,(((((GCA_000153305.1_EAR52909.1:0.0988237963,(GCA_000836695.1_KIQ71171.1:0.1061887593,GCA_900141735.1_SHI79657.1:0.0746610239)96:0.025168)94:0.029113,((GCA_900172355.1_SLN75872.1:0.0763740358,(((GCA_000442315.1_EPX84608.1:0.0303081471,GCA_000600335.2_EYD75134.1:0.4730070188)100:0.098578,GCA_000600335.2_EYD75135.1:0.1057255331)100:0.038943,GCA_001399515.1_ALJ79781.1:0.6899077327)95:0.082651)62:0.019471,(GCA_001908835.1_APO87956.1:0.0871696945,GCA_900114485.1_SFK93456.1:0.0912567203)67:0.038384)22:0.023207)33:0.026542,GCA_000600975.2_EYD73296.1:0.1092709910)55:0.029682,(((GCA_000155735.2_AGI74561.1:0.1006409532,GCA_001187845.1_AKS47614.1:0.0481325505)100:0.048196,GCA_900172275.1_SLN34671.1:0.0470760242)91:0.054613,((GCA_000161835.1_EET48059.1:0.0370301837,GCA_000738435.1_AII85608.1:0.1945847039)40:0.040123,(GCA_001404155.1_CRK75059.1:0.0000020918,GCA_900114125.1_SFJ02723.1:0.0000021478)100:0.054338)74:0.037446)60:0.024793)45:0.016700,((GCA_900172235.1_SLN28124.1:0.0760563454,GCA_000647975.1_KAJ57117.1:0.1227911231)54:0.033738,(GCA_900095785.1_SCM69227.1:0.0046835203,GCA_900115865.1_SFQ44224.1:0.0154070685)100:0.102886)45:0.023605)100:0.054086)96:0.017741,(GCA_900110775.1_SEQ70199.1:0.0800756356,((GCA_001620265.1_AMY71461.1:0.0822514378,(GCA_900110025.1_SEM59132.1:0.0743252814,GCA_900156815.1_SIT23472.1:0.0772379006)93:0.014675)95:0.016050,(((GCA_000442275.2_EPX77733.1:0.0434159749,GCA_900111945.1_SFR36060.1:0.0155792710)100:0.091992,(GCA_001305615.1_ALG91613.1:0.0702197927,GCA_900184935.1_SMX47558.1:0.0752112881)100:0.042143)84:0.008620,(GCA_000012905.2_ABA80574.1:0.1577385818,GCA_900110135.1_SEM71610.1:0.0923041559)86:0.021178)98:0.022836)96:0.034492)88:0.027204)88:0.027307,(((((GCA_000203895.1_ABL70397.1:0.0606056907,GCA_000444995.1_AGT10077.1:0.1054803112)100:0.043755,((GCA_000714535.1_KEO56020.1:0.0299553348,GCA_000715505.1_KEP70687.1:0.0579298154)100:0.039215,GCA_000021865.1_ADE86498.1:0.1503137065)100:0.062988)89:0.024445,((GCA_000299875.1_EKE74439.1:0.0427226809,GCA_900114135.1_SFJ98307.1:0.0309424791)100:0.055647,((GCA_000812665.2_AML51101.1:0.1083748834,(GCA_900109555.1_SEL12715.1:0.0000020267,GCA_900172305.1_SLN61002.1:0.0000020267)100:0.069833)100:0.026495,(((GCA_001307765.1_KPN64783.1:0.0808835476,GCA_000152805.1_EAQ12503.1:0.0832035418)78:0.014148,GCA_900109955.1_SEV94055.1:0.0530971458)100:0.041849,GCA_900177545.1_SMH37565.1:0.1387329596)100:0.048669)100:0.040405)100:0.057097)74:0.015051,(GCA_000740775.1_KFI33692.1:0.0040050022,GCA_000740795.1_KFI30443.1:0.0042038691)100:0.112121)80:0.013201,((GCA_001517585.1_CUX83802.1:0.0850676563,GCA_900107025.1_SDW10833.1:0.1311950925)100:0.069709,(GCA_001548075.1_BAQ71377.1:0.0028508279,GCA_001633165.1_ANB33361.1:0.0000029814)100:0.204608)90:0.050495)76:0.021632)92:0.030792,((GCA_900102905.1_SDK67125.1:0.0000021764,((((((((((((((((GCA_000006905.1_AAK22461.1:0.1691734348,GCA_000092285.1_ADG09051.1:0.1950648745)100:0.186988,(GCA_000017265.1_ACG79279.1:0.2424964391,GCA_001425915.1_KQW73057.1:0.2481817102)100:0.104106)100:0.138099,((GCA_000144605.1_ADL01986.1:0.3680610258,GCA_002205555.1_ASD25851.1:0.3451105332)100:0.069088,(GCA_000175215.2_ADU12819.1:0.3672035660,GCA_000204015.1_EGF89710.1:0.3586741402)100:0.194537)69:0.091662)69:0.101307,GCA_000023785.1_ACT58441.1:0.5651948468)99:0.124292,(GCA_000013025.1_ABI75662.1:0.0705163340,GCA_000685315.1_KCZ98068.1:0.0575071514)100:0.560633)100:0.214097,(((GCA_000014745.1_ABI65031.1:0.3373689775,GCA_900103475.1_SDL77826.1:0.2379560622)100:0.343746,(GCA_000152745.1_EAP89795.1:0.1900610270,GCA_001637395.1_OAB55828.1:0.3618891966)100:0.207815)100:0.160061,(GCA_900199215.1_SNT73672.1:0.5198691239,GCA_000152825.2_ADM10178.1:0.6902417487)94:0.116754)93:0.051173)94:0.115950,(GCA_900101935.1_SDE48594.1:0.7887295793,(((((((((((((((GCA_000011965.2_AAV93593.1:0.2907667345,((((GCA_000203975.3_KID07204.1:0.0227774636,GCA_000511355.1_AHD02720.1:0.0258072086)100:0.054217,(GCA_000511385.1_AHD11179.1:0.0288175955,(GCA_001258055.1_CRL15698.1:0.0000020267,GCA_900113345.1_SFG66674.1:0.0000020267)100:0.024054)100:0.087513)100:0.050827,GCA_900102795.1_SCZ65541.1:0.1889014244)97:0.011123,(GCA_000376545.2_ANP41859.1:0.1269940275,GCA_001678945.1_ANP37038.1:0.0843862479)97:0.040182)94:0.044386)94:0.013761,(GCA_900172225.1_SLN10849.1:0.1369446891,GCA_900109035.1_SEK00721.1:0.1800815711)96:0.041398)93:0.045075,GCA_900116455.1_SFT93129.1:0.1088473841)100:0.115732,(((((GCA_000153725.1_EAU46348.1:0.1678982396,(((GCA_001687105.1_ANT59904.1:0.0200403407,(GCA_900116195.1_SFS92222.1:0.0317193354,GCA_900100085.1_SDI51948.1:0.2087588182)99:0.051383)99:0.079419,GCA_900102075.1_SDF42010.1:0.0906504446)99:0.052763,GCA_001975705.1_APZ51913.1:0.0610565972)96:0.019128)97:0.022087,(GCA_001969385.1_APX23281.1:0.0000021325,GCA_900112435.1_SFD48139.1:0.0000022149)100:0.086281)99:0.065673,((GCA_900099935.1_SDI99475.1:0.2274011892,GCA_900188335.1_SNT01232.1:0.0602619847)100:0.080221,GCA_900112335.1_SFC76707.1:0.1549557874)100:0.114817)100:0.032272,GCA_000442255.1_EPX86776.1:0.1202616026)98:0.054576,((GCA_001038505.1_KMK68515.1:0.1620970715,GCA_900188035.1_SNR48203.1:0.2055388095)99:0.080321,GCA_900111875.1_SFB18498.1:0.2138862131)48:0.037088)26:0.030477)17:0.019622,(((GCA_001458375.1_CUH78634.1:0.1572700919,((GCA_000169415.1_EBA10162.1:0.2811475649,(GCA_002237555.1_ASP20340.1:0.0087004266,GCA_900188425.1_SNS06191.1:0.0231993945)100:0.058757)100:0.045871,((((GCA_002211155.1_OWV61138.1:0.0000000000,GCA_900101505.1_SDD95503.1:0.0000000000):0.000000,GCA_002211225.1_OWV44081.1:0.0000000000):0.000002,GCA_002211205.1_OWV59402.1:0.0000020267)100:0.075950,GCA_900184945.1_SMX38902.1:0.1113113954)100:0.027798)100:0.136438)98:0.038857,GCA_900142295.1_SIO18444.1:0.4012235192)86:0.052388,((((GCA_000765015.1_KGK80384.1:0.0000024586,GCA_900141945.1_SHI45698.1:0.0000025628)100:0.294114,(GCA_001403795.1_CTQ49269.1:0.2499171486,GCA_900109285.1_SEK37682.1:0.2501692992)100:0.183826)96:0.108602,(GCA_001205715.1_KNG94542.1:0.2435206762,(GCA_001404155.1_CRK75060.1:0.0000021772,GCA_900114125.1_SFJ02694.1:0.0000020267)100:0.293235)80:0.058356)54:0.052496,((((((GCA_000153305.1_EAR52908.1:0.3642760638,GCA_900172355.1_SLN75875.1:0.1435201812)100:0.077435,((GCA_000155735.2_AGI74560.1:0.1169969319,GCA_001187845.1_AKS47615.1:0.1695500967)100:0.056627,GCA_900172275.1_SLN34663.1:0.1664270833)94:0.057833)94:0.067191,GCA_000161835.1_EET49359.1:0.3329052941)75:0.069240,((GCA_001908835.1_APO87957.1:0.2469719742,(GCA_000836695.1_KIQ71170.1:0.1662146165,GCA_900141735.1_SHI79672.1:0.2705549029)100:0.152060)61:0.046639,(GCA_000442315.1_EPX84609.1:0.1923237323,GCA_000600335.2_EYD75136.1:0.2505248326)100:0.215074)56:0.037497)56:0.049261,((GCA_001247715.1_KNX40335.1:0.2292047321,GCA_001399515.1_ALJ82187.1:0.8115861366)45:0.053811,(GCA_900114485.1_SFK93440.1:0.2617888513,GCA_000600975.2_EYD73295.1:0.3486841069)97:0.082238)51:0.052904)76:0.077290,((GCA_900095785.1_SCM69228.1:0.1049750362,GCA_900115865.1_SFQ44235.1:0.0449499525)100:0.196805,GCA_002210095.1_OWU66629.1:0.3854934262)75:0.024793)86:0.080126)25:0.042995)17:0.012209)12:0.036049,((((GCA_000014045.1_ABG30270.1:0.0378481061,GCA_000154785.2_AEI95937.1:0.0132563629)100:0.143302,(GCA_000738435.1_AII85607.1:0.4970997885,GCA_000590925.1_AHM03303.1:0.4287680848)62:0.100731)62:0.066604,(GCA_000814025.1_KIC49706.1:0.0474120042,GCA_001969365.1_APX13022.1:0.0258401976)100:0.318009)57:0.025840,(((((GCA_000521865.1_ETX30914.1:0.2546268315,GCA_900115815.1_SFQ18170.1:0.0908072631)100:0.089684,(GCA_002115725.1_OSQ55670.1:0.0630936341,GCA_002115805.1_OSQ52484.1:0.0242032769)100:0.172393)91:0.048082,(GCA_900107235.1_SDY22276.1:0.1848940655,GCA_001482405.1_KUF12573.1:0.3394962599)96:0.083507)56:0.044393,((((GCA_900110115.1_SEN30278.1:0.0048130350,GCA_900141995.1_SHI70527.1:0.0098473333)100:0.198117,(GCA_900115595.1_SFP34775.1:0.2107883635,((GCA_900113405.1_SFH44162.1:0.0000020267,GCA_900172315.1_SLN67251.1:0.0000020267)100:0.221495,GCA_000299575.1_EKE44184.1:0.3537161596)99:0.081273)99:0.088817)100:0.072365,(GCA_000018145.1_ABV95009.1:0.2276051024,GCA_900184815.1_SMX23116.1:0.2269655910)100:0.110739)82:0.038580,((GCA_001548075.1_BAQ71378.1:0.0000025042,GCA_001633165.1_ANB33362.1:0.0000021902)100:0.394509,(GCA_001517585.1_CUX83804.1:0.2344084273,GCA_900107025.1_SDW10881.1:0.1681172389)100:0.229897)97:0.102264)73:0.025588)78:0.076862,GCA_900102905.1_SDK67151.1:0.2974145733)74:0.052246)36:0.052386)42:0.030437,GCA_000152725.1_EAQ01125.1:0.2418271796)20:0.018979,((((((GCA_001458175.1_CUH51623.1:0.0563345657,GCA_900114415.1_SFK92173.1:0.1428657725)100:0.031487,GCA_900142085.1_SHK34498.1:0.1839073987)95:0.042568,(((GCA_900109555.1_SEL12684.1:0.0000022723,GCA_900172305.1_SLN60994.1:0.0000026484)100:0.140532,(GCA_000299875.1_EKE74440.1:0.0386717245,GCA_900114135.1_SFJ98294.1:0.0966368670)100:0.193421)97:0.087722,(GCA_001458355.1_CUH63364.1:0.0690358223,GCA_900110775.1_SEQ70215.1:0.1379360708)100:0.101182)82:0.049045)86:0.034329,GCA_900172295.1_SLN67834.1:0.1568103904)52:0.023433,GCA_000671395.1_KCV82364.1:0.2199407640)87:0.052936,(GCA_001890925.1_OJI91889.1:0.2265863892,(GCA_900116005.1_SFR08435.1:0.1810212508,GCA_900172385.1_SLN56022.1:0.2938432088)98:0.103644)23:0.050041)16:0.027141)41:0.025644,((GCA_001305615.1_ALG91614.1:0.1788226669,GCA_900184935.1_SMX47562.1:0.0996735181)100:0.069472,(GCA_000812665.2_AML51100.1:0.2385330261,((GCA_000442275.2_EPX77732.1:0.1551786618,GCA_900111945.1_SFR36066.1:0.0750782845)100:0.231367,GCA_001981245.1_APX91083.1:0.4530610038)53:0.062114)39:0.039779)39:0.051524)83:0.018394,(((GCA_900172235.1_SLN28114.1:0.2225636500,(GCA_000152625.1_EAP77154.1:0.2387896360,GCA_900129685.1_SHG93574.1:0.1606315420)79:0.050677)88:0.031987,(GCA_900100005.1_SDJ02687.1:0.1216182550,(GCA_900107355.1_SDY74239.1:0.2312898109,GCA_000647975.1_KAJ57118.1:0.2698386978)94:0.036051)84:0.029424)98:0.060408,((GCA_000152605.1_EAP85836.1:0.2559886892,(GCA_000172095.1_EDQ06467.1:0.2917160110,GCA_000622405.1_KIN68020.1:0.2234372745)100:0.132320)99:0.057935,GCA_900156525.1_SIT76938.1:0.4017613644)87:0.083678)37:0.001791)72:0.025814,(GCA_900110425.1_SEO59470.1:0.1832448174,(GCA_001046955.1_AKO98203.1:0.0049920500,GCA_900109145.1_SEK09876.1:0.0000026512)100:0.304751)87:0.037223)99:0.067468,(((GCA_000012905.2_ABA80573.1:0.2976477282,GCA_900110135.1_SEM71578.1:0.1943907060)32:0.083572,GCA_001620265.1_AMY71462.1:0.2323119628)30:0.062392,(((((GCA_000740775.1_KFI33693.1:0.0292777194,GCA_000740795.1_KFI30444.1:0.0533341102)100:0.278759,GCA_900106675.1_SDW08590.1:0.4628578315)49:0.091531,GCA_900110025.1_SEM59171.1:0.2985354746)46:0.093683,((((GCA_000152805.1_EAQ12504.1:0.2534376977,(GCA_001307765.1_KPN64784.1:0.2777773258,GCA_900109955.1_SEV94031.1:0.1743791617)100:0.109362)35:0.060428,GCA_900177545.1_SMH37556.1:0.2591347136)100:0.217414,((GCA_000714535.1_KEO56019.1:0.1143816444,GCA_000715505.1_KEP70688.1:0.2085770170)100:0.103436,GCA_000021865.1_ADE86499.1:0.5259761964)100:0.150182)80:0.047090,(GCA_000203895.1_ABL70398.1:0.1655694160,GCA_000444995.1_AGT10078.1:0.1974888393)100:0.221901)100:0.091716)26:0.032465,GCA_900156815.1_SIT23467.1:0.3519027996)17:0.052952)83:0.058905)91:0.103800,GCA_900172375.1_SLN09992.1:0.2957374965)100:0.160899,((GCA_900106695.1_SDW83250.1:0.1649074202,GCA_900113695.1_SFH65684.1:0.2144513378)100:0.151997,(GCA_900111545.1_SET51167.1:0.0000024264,GCA_900143155.1_SHN67403.1:0.0000020267)100:0.204072)100:0.153551)100:0.129332,GCA_900107585.1_SEA38756.1:0.6024000462)100:0.396105)77:0.113617)77:0.087500,((((((((((((((((((GCA_000007125.1_AAL51656.1:0.0000022315,GCA_000157815.1_EEY00870.1:0.0049840869)100:0.132598,(GCA_000017405.1_ABS14341.1:0.0000020267,GCA_000585655.1_EXL08291.1:0.0000021306)100:0.034148)100:0.185494,(GCA_900104355.1_SDO09690.1:0.0997510686,GCA_900113985.1_SFJ35317.1:0.1177953145)100:0.197898)58:0.060002,(GCA_001424795.1_KQU76643.1:0.0623875517,GCA_001605015.1_AMS41335.1:0.0657453272)100:0.076751)47:0.049115,GCA_001558695.1_KXF76718.1:0.2104460504)82:0.048499,(GCA_000585625.1_EXL04417.1:0.1282084556,((GCA_001510895.1_KUM24820.1:0.0639011213,GCA_001618845.1_AMY01992.1:0.1191066802)100:0.076883,GCA_002075885.1_OQM76858.1:0.1605214431)100:0.150474)100:0.035651)100:0.154690,(((((((GCA_000016285.1_ACM37296.1:0.1344589962,((GCA_001687365.1_OBZ92371.1:0.0959071179,GCA_001885585.1_OJF93408.1:0.0790176754)100:0.119932,(GCA_000092025.1_AAK87979.2:0.2116683253,(GCA_000154705.2_EDQ31505.1:0.3120232366,GCA_001703635.1_OCW59125.1:0.3170948677)94:0.087806)44:0.026460)90:0.058739)46:0.038783,(((GCA_000017145.1_ABR60381.1:0.0433459057,GCA_002288525.1_ASY63165.1:0.0783322256)95:0.018646,GCA_000018545.1_ACP25436.1:0.0894207016)100:0.025164,GCA_000697965.2_ANK72551.1:0.0969283644)100:0.056317)34:0.029883,(GCA_000092045.1_ABC91803.1:0.0561375215,GCA_000769405.1_KPN27904.1:0.0681822244)100:0.175918)31:0.018469,(GCA_001267455.1_KOC77237.1:0.0526234624,GCA_001652565.1_ANH04853.1:0.0089231659)100:0.085958)65:0.062681,(GCA_000731295.1_CDN54863.1:0.0121343587,GCA_000731315.1_CDN48695.1:0.0009691709)100:0.185008)75:0.045677,(GCA_000722615.1_KEQ08886.1:0.0000020267,GCA_000722625.1_KEQ09876.1:0.0000022826)100:0.105712)92:0.090239,(GCA_001578105.1_AMM83415.1:0.1126600976,GCA_002043005.1_AQZ53355.1:0.1430108439)100:0.278398)99:0.104808)97:0.023923,((GCA_001293565.1_KPB02957.1:0.3023331917,GCA_000179775.1_EFL91003.1:0.5503301206)99:0.127896,GCA_002238045.1_OXT00922.1:0.3934741910)96:0.103489)94:0.027513,((GCA_000014245.1_ABG63556.1:0.1795411129,(GCA_000300335.1_EKF17231.1:0.1185048073,GCA_000300515.1_EKF43595.1:0.0757585167)100:0.124912)100:0.084302,(GCA_900113935.1_SFI91514.1:0.3536593768,(GCA_000022725.1_ACS50852.1:0.0962806834,GCA_000341385.1_AGF76121.1:0.2999945885)100:0.937482)96:0.033082)98:0.094862)98:0.067475,((GCA_000153465.1_EAS51615.1:0.1923184352,(GCA_000153705.1_EAU42242.1:0.1707882756,GCA_900176465.1_SMC60210.1:0.2173689007)100:0.163899)100:0.093452,((GCA_000800175.1_KHJ55597.1:0.0332696002,GCA_900141975.1_SHJ14383.1:0.0052523745)100:0.236261,GCA_900104035.1_SDN83919.1:0.3318839952)40:0.056955)100:0.166963)100:0.085022,GCA_900104485.1_SDB47645.1:0.5019137569)95:0.087601,GCA_001720135.1_ODN71582.1:0.4370168525)92:0.060925,GCA_900102695.1_SCZ43665.1:0.5339080658)70:0.046855,((((((((GCA_000010525.1_BAF89497.1:0.3165848569,(GCA_000092925.1_ADH89772.1:0.1124785412,GCA_900100155.1_SCW32555.1:0.1122718887)100:0.156385)99:0.141761,(((GCA_001017175.1_KLK93304.1:0.0611980150,GCA_900102135.1_SCX99483.1:0.0668665181)100:0.237728,(GCA_000019945.1_ACB80634.1:0.5310025845,GCA_000022085.1_ACL62271.1:0.3098091226)100:0.168995)99:0.103397,((GCA_001271345.1_ALA16492.1:0.0143322909,GCA_001887265.1_APF38171.1:0.0092868359)100:0.272398,(GCA_001741865.1_AOO83597.1:0.1892045481,GCA_900102525.1_SDF81364.1:0.1520998832)100:0.232771)100:0.115380)98:0.047405)93:0.043761,GCA_002355335.1_BAT59210.1:0.4830663004)60:0.044741,(GCA_001426945.1_KQZ01853.1:0.3138645588,GCA_002119765.1_ARP97733.1:0.3077241552)74:0.123940)86:0.055552,GCA_001579845.1_AMN40920.1:0.3621469523)92:0.055887,(((GCA_000021745.1_ACK52681.1:0.4839594825,(GCA_000019845.1_ACB93814.1:0.3303794485,GCA_900114285.1_SFK03742.1:0.3261565736)100:0.110194)97:0.071044,(GCA_900104955.1_SED50166.1:0.4888165166,GCA_900187365.1_SNB76876.1:0.6407926056)76:0.056284)100:0.162618,((GCA_000304315.1_CCJ05550.1:0.3329825118,GCA_002117405.1_ARN82521.1:0.3713546969)100:0.114122,(GCA_001644125.1_OAI31708.1:0.1688451633,GCA_001675455.1_OBS51999.1:0.2116221997)100:0.122109)100:0.302651)94:0.092002)95:0.064944,GCA_001676615.1_OCC04098.1:0.5231089578)87:0.059272,(GCA_900129325.1_SHF14279.1:0.3355634089,GCA_900148505.1_SHO63081.1:0.3847683649)100:0.128312)87:0.074425)68:0.030733,GCA_002088295.1_ORE91962.1:0.6360085505)100:0.085244,(((GCA_000230555.1_AEQ52204.1:0.2265651825,GCA_900100665.1_SDG50366.1:0.1481477650)100:0.325014,(GCA_000743575.1_KFL31990.1:0.2611862632,GCA_000970435.1_KKB85872.1:0.2620114156)100:0.231092)100:0.220060,(GCA_001402875.1_ALK10249.1:0.0000024676,GCA_001459775.1_CUU42911.1:0.0000025278)100:0.936518)97:0.083156)50:0.031511,(((((GCA_000148725.1_EFO31738.1:0.2027765341,GCA_000158095.1_EEE45511.1:0.2188986237)100:0.064537,(GCA_000192745.1_ADZ69603.1:0.1468674932,((GCA_001188555.1_KND16693.1:0.0000021066,GCA_002249885.1_OXS38983.1:0.0000020267)100:0.155538,GCA_001403915.1_CTQ43695.1:0.2262284451)100:0.040630)100:0.090134)100:0.054085,GCA_900105595.1_SDU29690.1:0.3287499485)100:0.087479,GCA_001305515.1_KPL52308.1:0.5310497352)97:0.040796,((GCA_001907205.1_OKL45520.1:0.2175069512,(GCA_900110875.1_SER12322.1:0.1087146317,GCA_900114245.1_SFK24659.1:0.0387656829)100:0.162237)100:0.152161,(GCA_900115225.1_SFO47316.1:0.2960362298,GCA_900215505.1_SNY91489.1:0.1530218290)100:0.375628)100:0.075410)100:0.116833)56:0.025378,((GCA_000496075.1_ESR23170.1:0.5117116907,((GCA_000828475.1_BAQ18152.1:0.1479310049,GCA_001723285.1_ODS00166.1:0.1409837001)100:0.258865,GCA_001708935.1_ODA66964.1:0.2343577941)100:0.307399)98:0.096393,(GCA_000739695.1_GAK45940.1:0.4436486273,GCA_000017565.1_ABS63858.1:0.5540592346)80:0.146041)79:0.146766)74:0.052559)98:0.148155,(((((((GCA_000300235.2_AJD53437.1:0.0712536020,GCA_000300275.1_EKF09343.1:0.0832802845)100:0.350148,(GCA_900093605.1_SCA56411.1:0.5574133721,GCA_000968135.1_CCQ72645.1:0.5388771199)20:0.070226)27:0.050442,GCA_000013085.1_ABC21167.1:0.5623875196)96:0.102720,(GCA_001611975.1_AMW34036.1:0.3406590558,GCA_900156605.1_SIT16195.1:0.3970417016)100:0.433135)89:0.023998,(GCA_000315795.1_EKV26617.1:0.3240625058,(GCA_900101965.1_SDE81970.1:0.7619747140,GCA_900100455.1_SDG70559.1:0.6571141200)97:0.162365)93:0.105511)99:0.179723,GCA_900100655.1_SDF47168.1:0.6477062517)11:0.042118,((((((((((((GCA_000013005.1_ABC64821.1:0.3207602433,(GCA_001304795.1_ALG59844.1:0.0000029750,GCA_001306275.1_KPM17058.1:0.0000020267)100:0.224354)100:0.166608,GCA_001281485.1_ALE17938.1:0.2237542030)77:0.095698,GCA_001008165.2_AKH43424.1:0.2742703736)71:0.062525,(GCA_000715015.1_KEO89550.1:0.4313280215,(GCA_001663175.1_ANK12141.1:0.1201434939,GCA_001677335.1_OBV10605.1:0.0789907799)100:0.111310)100:0.371023)100:0.076845,(GCA_001661675.2_ARU16727.1:0.3190554244,GCA_001028705.1_AKM10864.1:0.3197543907)91:0.092456)91:0.068944,GCA_000235975.2_EHJ61246.1:0.2273420945)87:0.073567,((GCA_000091125.1_BAI97885.1:0.0193779321,GCA_000147835.3_AEG50322.1:0.0135124892)100:0.304069,((GCA_001295965.1_KPF74902.1:0.0000020267,GCA_001713435.1_AOF99861.1:0.0000020267)100:0.255328,(GCA_002218195.1_ASK87527.1:0.1147546509,GCA_900128895.1_SIN90631.1:0.1962033183)100:0.160231)100:0.103789)98:0.097585)97:0.082268,(GCA_000013325.1_ABD25123.1:0.3993475842,(GCA_000016765.1_ABQ67758.1:0.0467828017,(GCA_002355275.1_ATE64309.1:0.0000028721,GCA_002367875.1_PCE40924.1:0.0000026740)100:0.121700)100:0.183790)21:0.043836)18:0.068751,GCA_001586395.2_KZB94412.1:0.5032270224)15:0.059398,(GCA_000013985.1_ABF53057.1:0.1382409576,GCA_001610975.1_AMU96309.1:0.1554751430)100:0.357510)100:0.142061,((GCA_000342165.1_EMD83653.1:0.1964669206,GCA_002211145.1_OWV33057.1:0.2627508053)100:0.304758,GCA_002251755.1_OYQ25033.1:0.4924161886)100:0.148405)98:0.218636,(GCA_000175255.2_AEH62197.1:0.2943561429,GCA_000218875.1_AEI37218.1:0.2180446018)100:0.793047)100:0.377567)88:0.041135)96:0.134431,((((GCA_000264455.2_AFK56762.1:0.0159038737,GCA_001601315.1_KYO52241.1:0.0000025928)100:0.475670,(GCA_900177295.1_SMF46459.1:0.0000020267,GCA_900188055.1_SNR78397.1:0.0000020267)100:0.376419)83:0.069152,GCA_000024465.1_ADE40432.1:0.7936338299)78:0.022585,(GCA_000982415.1_KKJ77715.1:0.0123722308,GCA_001026905.1_KLN62249.1:0.0398235914)100:0.524284)80:0.080474)84:0.071007,(GCA_900172325.1_SLN74609.1:0.3888827974,(GCA_000014865.1_ABK42882.1:0.2700191509,GCA_002109495.1_OSM06948.1:0.3440327648)100:0.761383)82:0.048087)95:0.085922,(((GCA_000010725.1_BAI75776.1:0.1174630147,GCA_000632475.2_AIB13965.1:0.0958338370)100:0.297855,(GCA_000576635.1_EWY41148.1:0.1148574023,GCA_000936425.1_KJB92549.1:0.1477678065)100:0.113665)100:0.111017,(((GCA_000016185.1_ACJ00782.1:0.2943648816,GCA_002251795.1_OYQ36433.1:0.4506619149)100:0.150706,(GCA_000225995.2_EGY02429.1:0.0000021972,GCA_000730165.2_ASG21934.1:0.0000021976)100:0.373192)100:0.094105,(GCA_000767795.1_KGM33246.1:0.0059364550,GCA_002195995.1_OWJ65665.1:0.0438391152)100:0.637231)72:0.064890)72:0.075999)71:0.041988,(GCA_000226315.1_AEP09986.1:0.0071920691,GCA_000348745.1_AGH98398.1:0.0087234697)100:0.577858)70:0.059898,((((((((((GCA_000008385.1_AAW71362.1:0.1665840760,GCA_000953315.1_CDR79391.1:0.0917409044)100:0.348193,((GCA_000026005.1_CAH58231.1:0.2236011310,GCA_000964755.1_KJV65368.1:0.1468371198)100:0.124070,GCA_000964795.1_KJV68957.1:0.3317025040)100:0.113909)100:0.075679,(GCA_000011945.1_AAV86717.1:0.0555090372,GCA_000024505.1_ACZ49161.1:0.0391691961)100:0.410094)100:0.257510,(GCA_000022525.1_ACT69529.1:0.3032303593,GCA_000632985.1_AHX11537.1:0.2767713543)100:0.455931)100:0.106300,(GCA_000219355.1_AEI89175.1:0.3724510988,GCA_000815465.1_KIE04578.1:0.4812672692)100:0.120466)100:0.108630,((GCA_000010205.1_BAG40842.1:0.1056772176,GCA_000964595.1_KJV56283.1:0.1488257635)100:0.347208,(GCA_000012385.1_ABE04911.1:0.1490111878,GCA_000195735.1_CAA14734.1:0.1522098018)100:0.218719)100:0.147690)100:0.219681,(GCA_000742835.1_AIK96734.1:0.7108346504,(GCA_001192655.1_GAO98474.1:0.5733623614,GCA_002117145.1_ARN84672.1:0.3761018302)99:0.148495)99:0.109629)79:0.145369,((GCA_000153525.1_EAS85223.1:0.6447471372,(((GCA_000143145.1_ADJ24322.1:0.3689184491,GCA_000503895.1_AHB49379.1:0.4784562097)86:0.068020,(GCA_000981545.1_CPR20006.1:0.0000028483,GCA_900104305.1_SDP08506.1:0.0000026382)100:0.381024)98:0.219257,(GCA_000166055.1_ADP70555.1:0.0184143835,GCA_000636015.1_KAI93556.1:0.0000028776)100:0.761724)100:0.256273)99:0.101566,(((((((GCA_000021325.1_ACI50074.1:0.3737589889,((GCA_000182745.1_BAK85058.1:0.1605683406,GCA_000208635.2_EGG75990.1:0.0674140676)100:0.076392,GCA_000964505.1_GAN98400.1:0.1030417930)100:0.413450)95:0.111396,(GCA_002005445.1_AQS83463.1:0.5946764200,GCA_002173735.1_ARW46756.1:0.8843018354)100:0.175424)99:0.149695,(GCA_002005445.1_AQS86421.1:0.3184177392,GCA_002173735.1_ARW48372.1:0.2708706199)100:0.582377)98:0.086640,GCA_000963885.1_GAN54663.1:0.8857228703)100:0.177842,((GCA_000011685.1_AAW60345.1:0.4543679203,(GCA_000723565.1_CDG33158.1:0.0483615850,GCA_002003665.1_OOL17302.1:0.0237872900)100:0.985780)100:0.238475,(GCA_001787335.1_AOX18058.1:0.0136345389,GCA_001787355.1_AOX21091.1:0.0116610558)100:0.587892)100:0.383830)82:0.119448,(GCA_000231445.2_EHD13756.1:0.0000025627,GCA_002153535.1_OUI79130.1:0.0076544128)100:1.322920)80:0.045398,(GCA_000016725.1_ABQ32136.1:0.0000023571,GCA_000202835.1_BAJ82636.1:0.0000021239)100:1.224640)96:0.340628)74:0.038159)90:0.099360,(GCA_000963705.1_KJV09788.1:0.1154967925,GCA_002251735.1_OYQ16847.1:0.0844757351)100:0.315763)65:0.049611,((GCA_000299935.1_EKE73871.1:0.3159185677,(GCA_900102465.1_SDF28083.1:0.1635440404,(GCA_000319385.1_AFX98850.1:0.2068745149,GCA_000510265.1_AHC73598.1:0.1374103489)100:0.550264)100:0.206577)70:0.082046,GCA_001746755.1_OEJ67111.1:0.7232162322)97:0.125027)86:0.033373)71:0.076385,((GCA_000164635.1_EFH09484.1:0.1191958846,GCA_900141905.1_SHJ09496.1:0.2862994259)100:0.144122,(GCA_900101615.1_SDC75360.1:0.0000021152,GCA_900104205.1_SDB53408.1:0.0000026722)100:0.252662)99:0.254269)76:0.135579,(GCA_900167455.1_SJZ89079.1:0.4763396376,GCA_000964365.1_GAN76450.1:0.6155220348)71:0.032447)100:5.032000)87:0.113186,GCA_900106675.1_SDW08636.1:0.1827031189)77:0.028943)94:0.149864,(GCA_900106695.1_SDW83211.1:0.0651802966,GCA_900113695.1_SFH65704.1:0.0318436838)100:0.118059)21:0.019865,(GCA_900111545.1_SET51146.1:0.0000021645,GCA_900143155.1_SHN67398.1:0.0000029675)100:0.075108)94:0.121348,GCA_900107585.1_SEA38726.1:0.1788459039)95:0.303870)84:0.035889)87:0.045383,((GCA_000153525.1_EAS85222.1:0.0469414792,GCA_000155895.1_EDZ61053.1:0.0402613220)100:0.365953,(((GCA_000230555.1_AEQ52205.1:0.0607244935,GCA_900100665.1_SDG50381.1:0.0661994229)100:0.021943,GCA_000230555.1_AEQ52830.1:0.0873982812)100:0.103363,(GCA_000970435.1_KKB85873.1:0.1012448036,GCA_000743575.1_KFL31991.1:0.2117424266)100:0.067403)100:0.219323)30:0.051905)33:0.038886)96:0.061187,(GCA_000017565.1_ABS63857.1:0.2027795633,GCA_000739695.1_GAK45939.1:0.2236117319)100:0.116268)99:0.055024)97:0.025295,(GCA_000023785.1_ACT58440.1:0.2497995298,(GCA_000013025.1_ABI76044.1:0.0494265563,GCA_000685315.1_KCZ98067.1:0.0000027284)100:0.328740)98:0.076360)100:0.057418)100:0.067825)100:0.158242);
