# Supplementary material for: Assessing the accuracy of phylogenetic rooting methods on prokaryotic gene families
Source: PLoS One. 2020 May 15;15(5):e0232950. doi: 10.1371/journal.pone.0232950 (PMC7228096; doi:10.1371/journal.pone.0232950)
Supplement: S2 Dataset — (ZIP) [file pone.0232950.s003.zip › EmpiricalDataset/GeneTrees_IQTree/000070.aln.treefile]

(GCA_000006905.1_AAK23221.1:0.0000024041,GCA_000006905.1_AAK25161.1:0.0000018559,((GCA_000092285.1_ADG09972.1:0.0154184137,(GCA_000092285.1_ADG09262.1:0.0213270303,(((GCA_000017265.1_ACG77624.1:0.0000022560,GCA_000017265.1_ACG77641.1:0.0000020287)100:0.036157,GCA_001425915.1_KQW72251.1:0.0362519543)91:0.023332,((GCA_002205555.1_ASD25790.1:0.0000018607,GCA_002205555.1_ASD27851.1:0.0000023131)100:0.066468,(((((((((((((GCA_900100155.1_SCW96898.1:0.0000023715,(GCA_000092925.1_ADH88738.1:0.0000023796,GCA_000092925.1_ADH88756.1:0.0000019480)100:0.012397)54:0.000002,(GCA_900100155.1_SCW96447.1:0.0000023013,GCA_900100155.1_SCW96617.1:0.0000029315)100:0.019187)83:0.015822,(GCA_000017645.1_ABS66922.1:0.0000022748,GCA_000017645.1_ABS68585.1:0.0000023131)100:0.014290)99:0.030650,((GCA_000019945.1_ACB80283.1:0.0049347241,GCA_000019945.1_ACB82998.1:0.0041587076)100:0.046484,(GCA_000022085.1_ACL56881.1:0.0000023131,GCA_000022085.1_ACL56895.1:0.0000023131)100:0.040211)62:0.030591)89:0.016914,(GCA_000010525.1_BAF86878.1:0.0000026803,GCA_000010525.1_BAF88554.1:0.0000018693)100:0.048600)73:0.020248,((((((((((GCA_900187365.1_SNB70085.1:0.0000023578,GCA_900187365.1_SNB79699.1:0.0000023131)93:0.000003,GCA_900187365.1_SNB85628.1:0.0000024839)86:0.000003,(GCA_900187365.1_SNB72414.1:0.0000026015,GCA_900187365.1_SNB81551.1:0.0000023131)94:0.000002)99:0.046648,((GCA_001741865.1_AOO82953.1:0.0027332595,GCA_001741865.1_AOO82969.1:0.0153774158)100:0.032857,(GCA_900102525.1_SDH41762.1:0.0000020907,GCA_900102525.1_SDH42443.1:0.0000022852)100:0.025520)100:0.033843)98:0.026171,(GCA_900104955.1_SEB61123.1:0.0000021427,GCA_900104955.1_SEB61806.1:0.0000025122)100:0.039373)100:0.032451,(((GCA_000019845.1_ACB94992.1:0.0000023131,GCA_000019845.1_ACB95571.1:0.0000020125)100:0.035038,GCA_000021745.1_ACK49554.1:0.0278165526)100:0.007867,GCA_900114285.1_SFK29603.1:0.0000022898)100:0.013542)84:0.021795,(GCA_002355335.1_BAT61057.1:0.0059250791,GCA_002355335.1_BAT61083.1:0.0033751606)100:0.035009)70:0.014435,(((GCA_001271345.1_ALA16169.1:0.0000028046,GCA_001271345.1_ALA16183.1:0.0000026132)99:0.000002,(GCA_001887265.1_APF37874.1:0.0000024313,GCA_001887265.1_APF37888.1:0.0000027325)100:0.012592)100:0.040252,(GCA_900102135.1_SCY96148.1:0.0000024685,GCA_900102135.1_SCZ10965.1:0.0000028213)100:0.065465)99:0.022016)95:0.019333,(((GCA_001402875.1_ALK09157.1:0.0000026656,GCA_001459775.1_CUU41820.1:0.0000022979)98:0.000003,GCA_900100155.1_SCW96860.1:0.0000023131)25:0.027990,(((GCA_000304315.1_CCJ05780.1:0.0000020063,GCA_000304315.1_CCJ06732.1:0.0000029831)98:0.014923,(GCA_001675455.1_OBS54301.1:0.0179665211,(GCA_001644125.1_OAI31403.1:0.0371953085,(GCA_002117405.1_ARN82003.1:0.0000020815,GCA_002117405.1_ARN82260.1:0.0000025775)100:0.037106)97:0.025036)78:0.006415)65:0.023844,(((GCA_000828475.1_BAQ17751.1:0.0091377966,GCA_001723285.1_ODR98612.1:0.0000020976)100:0.062735,GCA_001708935.1_ODA68301.1:0.0259991108)100:0.038509,(GCA_000166055.1_ADP72182.1:0.0031332199,GCA_000636015.1_KAI96220.1:0.0028327233)100:0.096770)99:0.036508)42:0.017232)85:0.027271)56:0.017005,((((GCA_000011365.1_BAC50667.1:0.0171207463,GCA_000661935.1_AHY49747.1:0.0045967248)99:0.012607,((((GCA_900108575.1_SEI21774.1:0.0000025490,(GCA_001618955.1_KZD24024.1:0.0000023131,GCA_001618955.1_KZD24045.1:0.0000023131)100:0.000002)85:0.008938,GCA_900108575.1_SEI24581.1:0.0011642849)89:0.013135,(GCA_000195775.1_CAE28693.1:0.0000021622,GCA_000195775.1_CAE28724.1:0.0000024823)100:0.032501)92:0.004614,((GCA_000012725.1_ABA04623.1:0.0160190563,(GCA_000013885.1_ABE62365.1:0.0059683321,GCA_900108575.1_SEI24416.1:0.0000023131)46:0.000033)80:0.009858,GCA_000336555.1_EKS38968.1:0.0534034045)76:0.020363)72:0.007890)27:0.008024,((GCA_000218565.1_AEI07032.1:0.0000023131,GCA_000218585.1_AEI03455.1:0.0000023131)100:0.018775,GCA_000314735.2_EKS27765.1:0.0158538158)76:0.011690)51:0.017742,(GCA_002119765.1_ARQ01336.1:0.0387438526,(GCA_001426945.1_KQZ00543.1:0.0218301215,GCA_001579845.1_AMN42607.1:0.0628820392)99:0.010225)99:0.013461)99:0.027974)31:0.008534)94:0.011972,((((((((((((((GCA_000009985.1_BAE51936.1:0.0000029159,GCA_000009985.1_BAE51952.1:0.0000022333)100:0.019551,((GCA_000742835.1_AIK96769.1:0.0000020036,GCA_000742835.1_AIK96780.1:0.0000029737)100:0.049151,(GCA_900167455.1_SKA15072.1:0.0000027075,GCA_900167455.1_SKA19652.1:0.0000022981)100:0.083733)96:0.043626)20:0.014054,(GCA_000294655.1_CCG39864.1:0.0000029578,(GCA_900108475.1_SEH31691.1:0.0000026664,GCA_900108475.1_SEH36216.1:0.0000023131)93:0.000002)96:0.032574)19:0.018877,(GCA_000513295.1_CDK97237.1:0.0000024305,GCA_000513295.1_CDK97251.1:0.0000022635)100:0.027285)71:0.015742,GCA_900108475.1_SEH57431.1:0.0000024717)28:0.000002,GCA_900108475.1_SEH63870.1:0.0000024293)86:0.011017,GCA_002195995.1_OWJ65468.1:0.0808124312)25:0.000002,((GCA_000730165.2_ASG20090.1:0.0000018546,GCA_000730165.2_ASG20988.1:0.0000019324)100:0.022001,(GCA_000016185.1_ACI98125.1:0.0000026539,GCA_000016185.1_ACI98140.1:0.0000027922)100:0.089887)89:0.027547)77:0.021126,(GCA_000010725.1_BAI71203.1:0.0000020125,GCA_000010725.1_BAI71217.1:0.0000022613)100:0.040963)48:0.006724,(GCA_000632475.2_AIB11106.1:0.0029951807,GCA_000632475.2_AIB11119.1:0.0000021913)100:0.020660)52:0.014918,GCA_000963705.1_KJV10069.1:0.0326093169)47:0.013861,((((GCA_900101615.1_SDE07362.1:0.0000022805,(((((GCA_000011685.1_AAW60165.1:0.0259487153,((((GCA_000724025.1_CDG40099.1:0.0000023131,GCA_001547995.1_BAT19025.1:0.0000023131)100:0.006426,(GCA_001787335.1_AOX17388.1:0.0000023131,GCA_001787355.1_AOX20265.1:0.0000023131)100:0.011950)23:0.003527,GCA_000617865.1_GAJ29496.1:0.0411500006)21:0.003617,(GCA_002005465.1_AQS87611.1:0.0089213840,GCA_000963885.1_GAN53607.1:0.0227871580)97:0.003470)92:0.021926)94:0.014791,GCA_000234355.2_EHH67272.1:0.0124815986)94:0.020579,((GCA_000021325.1_ACI52694.1:0.0129148502,((GCA_000182745.1_BAK83481.1:0.0000025562,(GCA_000208635.2_EGG75624.1:0.0000027376,GCA_000964505.1_GAO00676.1:0.0095020427)99:0.009422)99:0.017074,GCA_002005445.1_AQS84641.1:1.5892472866)73:0.000003)90:0.022295,(GCA_002005445.1_AQS83545.1:0.0213834809,GCA_002173735.1_ARW46667.1:0.0308192815)89:0.001595)95:0.034376)97:0.023584,(GCA_000231445.2_EHD14232.1:0.0000019896,GCA_002153535.1_OUI78374.1:0.0000025483)100:0.101014)84:0.015907,((GCA_000723565.1_CDG32762.1:0.0030872328,GCA_002003665.1_OOL18997.1:0.0000022359)97:0.000002,GCA_900100655.1_SDG54955.1:0.2163293241)96:0.057280)97:0.037485)26:0.000002,GCA_900101615.1_SDE48220.1:0.0000022627)16:0.000002,(GCA_000014285.2_ABI61450.1:0.0000023131,GCA_000576085.2_AHJ62329.1:0.0000025260)100:0.036591)27:0.013904,((((GCA_900104205.1_SDB69283.1:0.0000028831,GCA_900104205.1_SDB73873.1:0.0000020404)87:0.000003,(GCA_900101615.1_SDE33496.1:0.0000018547,GCA_900101615.1_SDE48672.1:0.0000023131)98:0.000002)99:0.051376,(GCA_000164635.1_EFH09021.1:0.0127272157,(GCA_900141905.1_SHI44860.1:0.0000026500,GCA_900141905.1_SHK34921.1:0.0000023131)100:0.019900)100:0.021259)38:0.021621,(GCA_000964365.1_GAN76218.1:0.0519521593,((GCA_000016725.1_ABQ31149.1:0.0000023131,GCA_000202835.1_BAJ81539.1:0.0000023131)100:0.068623,(GCA_000306035.1_EKM99180.1:0.0394786096,GCA_000964385.1_GAN80208.1:0.0111138425)100:0.053657)100:0.040933)95:0.006329)35:0.019704)71:0.018341)36:0.009760,((GCA_000576635.1_EWY35639.1:0.0351785435,GCA_000936425.1_KJB89845.1:0.0000023731)90:0.031383,(GCA_000576635.1_EWY35648.1:0.0000020243,GCA_000936425.1_KJB92483.1:0.0371317575)91:0.036319)95:0.019176)90:0.035754,((((((((GCA_900177295.1_SMF15829.1:0.0000000000,GCA_900188055.1_SNR41862.1:0.0000000000):0.000002,(GCA_900188055.1_SNR41705.1:0.0000023131,GCA_900177295.1_SMF42825.1:0.0000023131)54:0.000003)96:0.000002,GCA_900177295.1_SMF84274.1:0.0000023131)26:0.000002,GCA_900177295.1_SMF84226.1:0.0000019327)33:0.031888,(GCA_000981545.1_CPR15613.1:0.0000026467,(GCA_900104305.1_SDO61739.1:0.0000020882,GCA_900104305.1_SDP64977.1:0.0000023280)43:0.000002)100:0.089546)24:0.006983,GCA_000299935.1_EKE67167.1:0.1025750540)24:0.011797,((GCA_900172325.1_SLN39902.1:0.0000020651,GCA_900172325.1_SLN40129.1:0.0000023776)100:0.059462,(GCA_900100655.1_SDG54638.1:0.0000025888,(GCA_900100655.1_SDG03825.1:0.0000021958,GCA_900100655.1_SDG47608.1:0.0000019483)93:0.000002)92:0.300770)87:0.044016)35:0.004475,GCA_000767795.1_KGM30154.1:0.0711249118)50:0.023641)90:0.032632)61:0.011780,(((GCA_000743575.1_KFL31773.1:0.0401168623,GCA_000970435.1_KKB77335.1:0.0377670194)100:0.062856,((GCA_900129325.1_SHG44575.1:0.0000023131,GCA_900129325.1_SHH06640.1:0.0000023131)100:0.058278,GCA_900104485.1_SDB17051.1:0.0891467728)93:0.004991)95:0.033773,(((GCA_900148505.1_SHO67143.1:0.0000020670,(GCA_900148505.1_SHO59609.1:0.0000023131,GCA_900148505.1_SHO67587.1:0.0000021931)99:0.000003)100:0.017885,(GCA_900129325.1_SHF31364.1:0.0000020839,GCA_900129325.1_SHH06002.1:0.0000026907)100:0.064647)98:0.039185,(GCA_001305515.1_KPL51484.1:0.0000029998,GCA_001305515.1_KPL51496.1:0.0000022242)100:0.085544)97:0.041070)69:0.011736)60:0.018860,GCA_001720135.1_ODN65647.1:0.0524735465)50:0.013218,(((((((((((((((((GCA_000007125.1_AAL51923.1:0.0000023131,GCA_000007125.1_AAL51936.1:0.0000023131)67:0.000002,GCA_000157815.1_EEX98862.1:0.0000026740)100:0.018433,((GCA_000017405.1_ABS14656.1:0.0000020128,GCA_000017405.1_ABS14670.1:0.0000019322)58:0.000003,GCA_000585655.1_EXL01250.1:0.0000025815)91:0.010839)100:0.039423,GCA_001558695.1_KXF77612.1:0.0329296253)71:0.008359,(((GCA_900104355.1_SDN78408.1:0.0000029967,GCA_900104355.1_SDP91357.1:0.0000023890)100:0.032577,(GCA_900113985.1_SFI92262.1:0.0000023131,GCA_900113985.1_SFJ18361.1:0.0000026260)97:0.000003)58:0.000003,GCA_900113985.1_SFJ56247.1:0.0000025921)99:0.025988)91:0.018734,((GCA_000022725.1_ACS50996.1:0.0000025815,GCA_000022725.1_ACS51548.1:0.0000025626)92:0.000003,(GCA_000341385.1_AGF75672.1:0.0000025855,GCA_000341385.1_AGF76032.1:0.0000023911)100:0.006167)100:0.056796)84:0.023862,(GCA_000014245.1_ABG63075.1:0.0000025863,GCA_000014245.1_ABG63219.1:0.0000021203)100:0.017835)90:0.016783,(GCA_000300515.1_EKF39767.1:0.0000023131,GCA_000300515.1_EKF39990.1:0.0000024765)100:0.013258)73:0.015152,((GCA_000300515.1_EKF39768.1:0.0058926879,GCA_000300515.1_EKF40003.1:0.0000027072)100:0.006194,((((((GCA_002075885.1_OQM74410.1:0.0000000000,GCA_002075885.1_OQM76560.1:0.0000000000):0.000000,GCA_002075885.1_OQM75722.1:0.0000000000):0.000003,GCA_002075885.1_OQM74426.1:0.0000023131)100:0.031847,GCA_000585625.1_EXL01253.1:0.0492283131)99:0.015196,(GCA_001510895.1_KUM27842.1:0.0165888992,(GCA_001618845.1_AMY00640.1:0.0000023131,GCA_001618845.1_AMY00731.1:0.0000023131)100:0.017891)100:0.061762)88:0.013641,((GCA_002238045.1_OXS99151.1:0.0000023243,GCA_002238045.1_OXS99172.1:0.0000023211)100:0.025939,GCA_001293565.1_KPA99923.1:0.1255565581)100:0.037164)98:0.019620)95:0.012418)68:0.010707,(GCA_900113935.1_SFI75416.1:0.0000024498,GCA_900113935.1_SFJ21507.1:0.0000018982)100:0.061472)60:0.013171,((((GCA_000153465.1_EAS51088.1:0.0000024011,GCA_000153465.1_EAS51103.1:0.0000022093)100:0.020098,(GCA_900104035.1_SDO45975.1:0.0000021901,GCA_900104035.1_SDO82801.1:0.0000027096)100:0.018868)96:0.013534,(((GCA_900176465.1_SMC60569.1:0.0000021899,GCA_900176465.1_SMC60776.1:0.0000022190)100:0.002403,(GCA_000153705.1_EAU42368.1:0.0000028773,GCA_000153705.1_EAU42387.1:0.0000028746)100:0.064495)91:0.008617,GCA_000300335.1_EKF16819.1:0.0309656755)23:0.004815)24:0.006426,((GCA_000800175.1_KHJ55072.1:0.0000023131,GCA_000800175.1_KHJ55083.1:0.0030971419)94:0.000002,GCA_900141975.1_SHI57848.1:0.0030941498)100:0.022386)54:0.015713)64:0.010826,((((((((GCA_000016285.1_ACM36298.1:0.0000023618,GCA_000016285.1_ACM36315.1:0.0000022899)100:0.024419,(((GCA_000731295.1_CDN53610.1:0.0023759187,(GCA_000731295.1_CDN53623.1:0.0000028983,(GCA_000731315.1_CDN47470.1:0.0000023131,GCA_000731315.1_CDN47483.1:0.0000021441)100:0.003079)99:0.020665)98:0.006910,((GCA_001885585.1_OJF97874.1:0.0000023250,GCA_001885585.1_OJF97887.1:0.0061189932)92:0.004796,GCA_000769405.1_KPN28567.1:0.0115976467)68:0.004479)88:0.012242,GCA_001687365.1_OBZ96344.1:0.0032658518)74:0.009124)43:0.003800,(GCA_000092025.1_AAK87709.1:0.0000019458,GCA_000092025.1_AAK87724.1:0.0000023271)99:0.000003)32:0.009727,(GCA_001424795.1_KQU73577.1:0.0334075851,(GCA_001605015.1_AMS42406.1:0.0000021068,GCA_001605015.1_AMS42424.1:0.0000023131)100:0.009520)100:0.066940)28:0.002529,(((GCA_000092045.1_ABC90454.1:0.0000021077,(GCA_000092045.1_ABC90468.1:0.0031389234,GCA_900104035.1_SDO91560.1:0.0000023131)11:0.000002)11:0.000003,GCA_001687365.1_OBZ91974.1:0.0000024980)1:0.000003,GCA_900113985.1_SFJ56456.1:0.0000020051)2:0.019209)53:0.003423,((((GCA_000017145.1_ABR59822.1:0.0000018849,GCA_000017145.1_ABR59837.1:0.0000024336)100:0.003029,((GCA_000018545.1_ACP24956.1:0.0062807106,GCA_000018545.1_ACP24971.1:0.0000023429)100:0.006539,(GCA_002288525.1_ASY62551.1:0.0000026302,GCA_002288525.1_ASY62628.1:0.0000026303)100:0.029059)99:0.003264)95:0.017435,(GCA_001652565.1_ANH03884.1:0.0031456540,GCA_001652565.1_ANH03901.1:0.0000019038)100:0.004845)83:0.003332,(GCA_001267455.1_KOC77581.1:0.0065107894,GCA_001267455.1_KOC77595.1:0.0000022083)100:0.017465)91:0.014105)82:0.003434,(GCA_000697965.2_ANK72109.1:0.0000023131,GCA_000697965.2_ANK72123.1:0.0000023131)100:0.006055)95:0.008048,(GCA_000722615.1_KEQ06773.1:0.0000021026,GCA_000722625.1_KEQ08616.1:0.0000026208)100:0.039566)87:0.015243)95:0.029685,((GCA_001578105.1_AMM83884.1:0.0000020201,GCA_001578105.1_AMM85058.1:0.0000023131)100:0.024478,(GCA_002043005.1_AQZ51695.1:0.0000022966,GCA_002043005.1_AQZ53283.1:0.0000021197)100:0.027307)100:0.042344)69:0.018368,(((GCA_900102905.1_SDK14906.1:0.0000021507,GCA_900102905.1_SDL12166.1:0.0000022466)100:0.080337,(GCA_000496075.1_ESR24395.1:0.0635236319,((GCA_900102695.1_SCZ45633.1:0.0000000000,GCA_900102695.1_SCZ46643.1:0.0000000000):0.000002,GCA_900102695.1_SCZ46429.1:0.0000022336)100:0.060899)100:0.015196)98:0.013891,(((((GCA_000154705.2_EDQ34087.1:0.0000019695,GCA_000154705.2_KGB27108.1:0.0000022865)100:0.007491,(GCA_000300335.1_EKF16890.1:0.0000028379,GCA_000300335.1_EKF17339.1:0.0000026269)100:0.076837)81:0.010523,(GCA_001703635.1_OCW56661.1:0.0000022503,GCA_001703635.1_OCW56676.1:0.0000022158)100:0.033528)96:0.021953,GCA_900104355.1_SDP91607.1:0.0000022457)97:0.019695,(((GCA_900111545.1_SET37244.1:0.0000000000,GCA_900143155.1_SHN64411.1:0.0000000000):0.000000,GCA_900143155.1_SHN73216.1:0.0000000000):0.000002,GCA_900111545.1_SET78569.1:0.0000027514)100:0.078258)39:0.002956)98:0.024823)79:0.018217,(GCA_000179775.1_EFL90038.1:0.1047015577,(((GCA_001188555.1_KND16078.1:0.0000023131,GCA_001188555.1_KND16961.1:0.0000023131)100:0.029639,(GCA_900105595.1_SDU21235.1:0.0000026137,GCA_900105595.1_SDU21462.1:0.0000028810)100:0.023767)100:0.023969,((((GCA_900110875.1_SEQ90993.1:0.0000023131,GCA_900110875.1_SEQ91542.1:0.0000023606)100:0.000002,(GCA_900114245.1_SFL10686.1:0.0000023192,GCA_900114245.1_SFL10401.1:0.0000021711)100:0.016500)100:0.032491,GCA_900114245.1_SFL24110.1:0.0237552069)98:0.011636,GCA_001907205.1_OKL45173.1:0.0657453740)100:0.035192)100:0.042571)37:0.017495)48:0.022346,((((GCA_000148725.1_EFO29158.1:0.0000025961,GCA_000148725.1_EFO29174.1:0.0000021651)100:0.039693,(GCA_000158095.1_EEE43096.1:0.0000022156,GCA_000158095.1_EEE43238.1:0.0000018970)100:0.010477)99:0.013228,((GCA_001403915.1_CTQ42678.1:0.0000023456,GCA_001403915.1_CTQ42691.1:0.0000029311)100:0.012752,((GCA_900115225.1_SFO82984.1:0.0000025949,GCA_900115225.1_SFO32691.1:0.0000024297)100:0.015894,(GCA_900215505.1_SNY94014.1:0.0000020472,GCA_900215505.1_SNY94029.1:0.0000022588)100:0.019150)100:0.097035)91:0.003498)91:0.027865,((GCA_000192745.1_ADZ70150.1:0.0000021299,GCA_000192745.1_ADZ70163.1:0.0000023131)97:0.000002,(GCA_001188555.1_KND16066.1:0.0000023334,GCA_001188555.1_KND21412.1:0.0000026244)100:0.043197)100:0.025600)93:0.032711)96:0.032806,GCA_002088295.1_ORE94593.1:0.1003819731)74:0.013720)61:0.012382,((((((GCA_900115815.1_SFP95196.1:0.0000024323,GCA_900115815.1_SFQ33354.1:0.0000028956)100:0.414249,(GCA_000153525.1_EAS84211.1:0.0526711814,GCA_000155895.1_EDZ60237.1:0.0378161935)100:0.140718)57:0.138266,(((((GCA_900199215.1_SNT72299.1:0.0739233588,GCA_000152825.2_ADM09939.1:0.0549182163)100:0.033822,((((((((((((GCA_000011965.2_AAV94034.1:0.0000026210,GCA_000011965.2_AAV96723.1:0.0000023775)99:0.051232,(((((GCA_900099935.1_SDJ91131.1:0.0000023131,GCA_900099935.1_SDL36337.1:0.0000020569)68:0.000002,GCA_900099935.1_SDK16698.1:0.0000028031)100:0.039142,(((GCA_900112335.1_SFD11417.1:0.0000020452,GCA_900112335.1_SFC61783.1:0.0000024298)100:0.030818,(GCA_900115595.1_SFP74531.1:0.0000024375,GCA_900115595.1_SFQ19543.1:0.0000020461)100:0.015533)99:0.008775,(GCA_900188335.1_SNS87776.1:0.0000023131,GCA_900188335.1_SNS93123.1:0.0000024451)100:0.007139)99:0.048407)97:0.015730,(((((((GCA_900110115.1_SEN13475.1:0.0000023098,((GCA_900110115.1_SEM96185.1:0.0000023131,GCA_900110115.1_SEN36162.1:0.0000023131)98:0.000002,(((GCA_900141995.1_SHI76322.1:0.0000000000,GCA_900141995.1_SHJ46815.1:0.0000000000):0.000000,GCA_900141995.1_SHJ68798.1:0.0000000000):0.000002,GCA_900141995.1_SHJ10658.1:0.0000023131)100:0.000003)96:0.000002)99:0.034805,((GCA_900113405.1_SFG36349.1:0.0000022206,GCA_900113405.1_SFH38458.1:0.0000021081)67:0.000003,(GCA_900113405.1_SFH40506.1:0.0000023131,GCA_900113405.1_SFH54348.1:0.0000023131)100:0.000003)99:0.024001)82:0.010064,(GCA_900116455.1_SFU07672.1:0.0000027043,(GCA_900116455.1_SFU20266.1:0.0000027597,GCA_900116455.1_SFU18116.1:0.0000020932)98:0.000003)100:0.035741)53:0.010470,((((((GCA_000014045.1_ABG31036.1:0.0000028088,GCA_000014045.1_ABG33459.1:0.0000020765)100:0.009896,((GCA_900106695.1_SDX50258.1:0.0000000000,GCA_900156815.1_SIS51603.1:0.0000000000):0.000000,GCA_900156815.1_SIT15701.1:0.0000000000):0.000002)22:0.000002,(GCA_000154785.2_AEI92457.1:0.0000024503,GCA_000154785.2_AEI95331.1:0.0000023131)99:0.000002)22:0.015976,((GCA_001969365.1_APX12527.1:0.0000023131,GCA_001969365.1_APX13887.1:0.0000023131)100:0.010020,GCA_000814025.1_KIC43930.1:0.0538269447)100:0.014285)22:0.023670,GCA_001403795.1_CTQ50085.1:0.0169252102)25:0.000104,((GCA_900109285.1_SEK76002.1:0.0000022020,GCA_900109285.1_SEL61256.1:0.0000023467)100:0.000240,GCA_900106695.1_SDX65363.1:0.0000023131)9:0.005987)20:0.003535)62:0.013891,(GCA_000172095.1_EDQ05950.1:0.0000023131,GCA_000172095.1_EDQ06762.1:0.0000023509)100:0.021040)86:0.023613,GCA_900184815.1_SMX25921.1:0.0442181937)94:0.014566,(((GCA_900114485.1_SFL41208.1:0.0000023131,GCA_900114485.1_SFL67004.1:0.0000023131)94:0.000002,GCA_900142295.1_SIO34065.1:0.0284547240)96:0.014239,GCA_000715505.1_KEP67784.1:0.0318611911)93:0.024830)96:0.016953)88:0.005227,(GCA_900172235.1_SLN38711.1:0.0000025743,GCA_900172235.1_SLN65968.1:0.0000022915)100:0.028275)29:0.000002)11:0.011437,((((((GCA_000836695.1_KIQ67544.1:0.0000021826,GCA_000836695.1_KIQ69161.1:0.0000022451)100:0.014659,(GCA_900141735.1_SHI56088.1:0.0000026368,GCA_900141735.1_SHI56758.1:0.0000022346)99:0.035671)87:0.032271,((((GCA_900113695.1_SFH69533.1:0.0000023755,(((GCA_900110025.1_SEO31317.1:0.0000018786,(GCA_000012905.2_ABA77846.1:0.0000023131,GCA_000012905.2_ABA77860.1:0.0000023131)100:0.000003)98:0.015218,GCA_900110025.1_SEN97067.1:0.0240288874)98:0.020102,GCA_900110135.1_SEN22061.1:0.0635398174)87:0.000002)92:0.060578,((GCA_000021865.1_ADE83912.1:0.0000023131,GCA_000021865.1_ADE84062.1:0.0000029681)100:0.028743,((GCA_900156815.1_SIT26332.1:0.0376579487,((((GCA_000223375.1_AEM41944.1:0.0000000000,GCA_001399515.1_ALJ82062.1:0.0000000000):0.000000,GCA_001399515.1_ALJ82045.1:0.0000000000):0.000002,GCA_000223375.1_AEM41961.1:0.0000022503)100:0.049259,(GCA_001620265.1_AMY67670.1:0.0000024895,GCA_001620265.1_AMY67686.1:0.0000021830)100:0.068693)100:0.020081)100:0.018287,(GCA_000600335.2_EYD76847.1:0.0000020926,GCA_000600335.2_EYD76868.1:0.0178788738)98:0.081374)97:0.005777)97:0.065596)91:0.002879,((GCA_001517585.1_CUX79514.1:0.0000024670,GCA_001517585.1_CUX80305.1:0.0000021001)100:0.025901,((GCA_900107025.1_SDW26566.1:0.0000026354,GCA_900107025.1_SDX78524.1:0.0000020645)99:0.000002,GCA_900107585.1_SEB06113.1:0.0000023994)90:0.054701)89:0.035708)62:0.014398,(GCA_000600975.2_EYD73478.1:0.0583701614,(GCA_001908835.1_APO85757.1:0.0000023131,GCA_001908835.1_APO85773.1:0.0000020629)100:0.068766)79:0.011269)32:0.003739)33:0.007916,(GCA_000714535.1_KEO52209.1:0.0175682050,((((((((GCA_001305615.1_ALG89139.1:0.0000018955,GCA_001305615.1_ALG89152.1:0.0000023131)100:0.000002,GCA_900106675.1_SDX01797.1:0.0000023131)49:0.000002,GCA_900106675.1_SDX80382.1:0.0000023131)94:0.000002,GCA_900107585.1_SEA97048.1:0.0000023131)17:0.000003,GCA_900106695.1_SDX63288.1:0.0000023131)14:0.000003,GCA_900106695.1_SDX97749.1:0.0000023131)32:0.000002,GCA_900107585.1_SEA08129.1:0.0000023619)82:0.025180,(GCA_000740795.1_KFI24623.1:0.0544899147,(((((GCA_000203895.1_ABL68846.1:0.0000024565,GCA_000203895.1_ABL68868.1:0.0000022751)100:0.032938,(GCA_000444995.1_AGT10249.1:0.0000022138,(GCA_900113695.1_SFJ00666.1:0.0000020742,GCA_900113695.1_SFJ23702.1:0.0000024586)99:0.028810)87:0.035345)59:0.000003,GCA_900115595.1_SFO82233.1:0.0000023131)54:0.021783,(GCA_000442315.1_EPX84224.1:0.0833589395,(GCA_900102905.1_SDK22831.1:0.0000019178,GCA_900102905.1_SDL11806.1:0.0000023113)100:0.082453)94:0.025802)62:0.009626,GCA_000740785.1_KFI24130.1:0.0485105944)95:0.027075)72:0.012035)83:0.017126)70:0.012887)35:0.000474,GCA_900142295.1_SIN74193.1:0.0000023131)3:0.000003,GCA_900100005.1_SDJ33101.1:0.0000023131)6:0.003939)16:0.003557,((((GCA_900110775.1_SEQ04524.1:0.0000000000,GCA_900110775.1_SEQ68413.1:0.0000000000):0.000002,GCA_900110775.1_SEQ19562.1:0.0000021975)99:0.000002,GCA_900142295.1_SIO22230.1:0.0000019295)9:0.033099,(GCA_900172295.1_SLN71847.1:0.0238015501,(GCA_900172355.1_SLN78097.1:0.0160594711,(GCA_900114485.1_SFL26437.1:0.0000026089,GCA_900114485.1_SFL66684.1:0.0000024830)100:0.077709)90:0.038762)74:0.014354)12:0.015630)14:0.003767,GCA_900142295.1_SIO33474.1:0.0000023131)9:0.000060,(((GCA_000155735.2_AGI70514.1:0.0000020910,GCA_000155735.2_AGI70532.1:0.0000021072)100:0.089822,(((GCA_000152605.1_EAP85197.1:0.0000024765,GCA_000152605.1_EAP85214.1:0.0000026830)100:0.046202,(((((GCA_000442275.2_EPX76898.1:0.0000029937,GCA_000442275.2_EPX76915.1:0.0000021219)100:0.031314,(GCA_000738435.1_AII86098.1:0.0000024787,GCA_000738435.1_AII87942.1:0.0000022958)100:0.056958)84:0.035166,((GCA_000765015.1_KGK78006.1:0.0000018625,GCA_900141945.1_SHI98151.1:0.0000024766)100:0.027988,(GCA_900172375.1_SLN18892.1:0.0000018603,GCA_900172375.1_SLN19128.1:0.0000019636)100:0.059828)93:0.007992)71:0.013265,(((GCA_001404155.1_CRK76270.1:0.0000023131,((GCA_001404155.1_CRK76843.1:0.0000023131,GCA_900114125.1_SFJ93069.1:0.0000023131)85:0.000002,GCA_900114125.1_SFJ69434.1:0.0000026268)98:0.000002)66:0.000003,GCA_001404155.1_CRK76463.1:0.0000018947)100:0.050417,(GCA_001890925.1_OJI95060.1:0.0000024389,GCA_900116455.1_SFT88015.1:0.0000023818)96:0.079038)73:0.023866)67:0.000002,GCA_900111945.1_SFR60141.1:0.0184607161)92:0.015644)52:0.019159,(GCA_900184935.1_SMX30881.1:0.0000024808,GCA_900184935.1_SMX30913.1:0.0000025348)100:0.047062)36:0.003498)40:0.008050,((GCA_000161835.1_EET47026.1:0.0000027211,GCA_000161835.1_EET48666.1:0.0000027397)99:0.049336,(GCA_001187845.1_AKS44811.1:0.0000021349,GCA_001187845.1_AKS44832.1:0.0000023493)100:0.031489)79:0.019429)38:0.013520)15:0.013768,(((GCA_000152625.1_EAP76994.1:0.0000021778,GCA_000152625.1_EAP77011.1:0.0000023131)99:0.014108,(((GCA_000203975.3_KID07764.1:0.0163652399,((((((GCA_000511385.1_AHD08066.1:0.0000026946,GCA_000511385.1_AHD08087.1:0.0000023131)100:0.000001,GCA_900113345.1_SFG92852.1:0.0000021786)51:0.003934,GCA_900113345.1_SFH63594.1:0.0000020832)71:0.000001,(((GCA_900102795.1_SCZ65229.1:0.0000000000,GCA_900102795.1_SCZ74107.1:0.0000000000):0.000000,GCA_900102795.1_SCZ72216.1:0.0000000000):0.000003,GCA_900102795.1_SCZ70541.1:0.0000023131)100:0.015950)78:0.003318,(GCA_900172225.1_SLN16640.1:0.0000029191,GCA_900172225.1_SLN22279.1:0.0000026820)100:0.010696)80:0.006391,((GCA_001258055.1_CRL14944.1:0.0000029374,GCA_001258055.1_CRL14964.1:0.0000020031)99:0.000002,GCA_900113345.1_SFH63078.1:0.0000029318)100:0.013309)83:0.008082)83:0.015597,((GCA_000622405.1_KIN68333.1:0.0000019170,GCA_000622405.1_KIN68353.1:0.0000018805)100:0.014178,(GCA_900172275.1_SLN28537.1:0.0000023837,GCA_900172275.1_SLN28935.1:0.0000020730)98:0.041543)45:0.019234)31:0.013886,((GCA_000511355.1_AHC99453.1:0.0000025918,GCA_000511355.1_AHC99470.1:0.0000024504)99:0.010016,GCA_900113345.1_SFH09185.1:0.0000023131)25:0.000103)98:0.031724)78:0.018205,((((GCA_000018145.1_ABV91972.1:0.0000023131,GCA_000018145.1_ABV92023.1:0.0000023131)100:0.000002,(GCA_900100005.1_SDI26386.1:0.0000019749,GCA_900100005.1_SDI93343.1:0.0000023131)88:0.000002)20:0.014250,(GCA_900100005.1_SDJ12663.1:0.0000000000,GCA_900109035.1_SEK05543.1:0.0000000000):0.000002)15:0.000451,GCA_000647975.1_KAJ53942.1:0.0544886080)16:0.026728)18:0.008574)24:0.006297,(((((((((((((GCA_000153305.1_EAR49801.1:0.0000021828,GCA_000153305.1_EAR50065.1:0.0000027656)100:0.057054,(GCA_000152725.1_EAQ00993.1:0.0000024287,GCA_000152725.1_EAQ04090.1:0.0000023199)100:0.024920)97:0.011738,GCA_001975705.1_APZ51878.1:0.0000024866)90:0.003376,GCA_001975705.1_APZ51898.1:0.0000027384)76:0.013640,(((GCA_001687105.1_ANT60016.1:0.0000022726,GCA_001687105.1_ANT60540.1:0.0000026869)99:0.003555,GCA_002211205.1_OWV51724.1:0.0000022236)5:0.000001,(((GCA_002115805.1_OSQ41866.1:0.0193720229,(GCA_900107235.1_SDY50490.1:0.0000023131,(GCA_900107235.1_SDY50878.1:0.0032981892,GCA_900100085.1_SDJ50495.1:0.0627584522)53:0.000002)33:0.024087)12:0.012334,(GCA_900100085.1_SDJ50959.1:0.0000021238,GCA_900100085.1_SDJ56378.1:0.0000025419)100:0.029929)8:0.013186,(GCA_900184945.1_SMX46620.1:0.0000022772,GCA_900184945.1_SMX46673.1:0.0000020611)100:0.063028)12:0.010711)56:0.007202)48:0.000002,((((GCA_001969385.1_APX23297.1:0.0000000000,GCA_900112435.1_SFD47118.1:0.0000000000):0.000000,GCA_900112435.1_SFD47702.1:0.0000000000):0.000003,GCA_001969385.1_APX23316.1:0.0000026788)99:0.010447,(((GCA_001482405.1_KUF12535.1:0.0035551021,(((GCA_000442255.1_EPX86848.1:0.0000022462,GCA_000442255.1_EPX86867.1:0.0000026958)99:0.000003,GCA_900110425.1_SEO83865.1:0.0000021975)46:0.026387,(GCA_900110425.1_SEO87283.1:0.0000027627,GCA_900110425.1_SEP16089.1:0.0000023884)100:0.046571)55:0.020039)38:0.008991,((GCA_001046955.1_AKO98104.1:0.0658568470,GCA_000153725.1_EAU46315.1:0.5758159228)79:0.059872,((GCA_001046955.1_AKO98298.1:0.0029300197,GCA_900109145.1_SEJ32585.1:0.0000018914)93:0.000287,(GCA_900109145.1_SEJ21619.1:0.0000023131,GCA_900109145.1_SEK10921.1:0.0000023131)81:0.000002)91:0.001324)78:0.032343)29:0.006994,((GCA_002211155.1_OWV61620.1:0.0033324761,((GCA_002211155.1_OWV61644.1:0.0000023131,GCA_002211225.1_OWV48529.1:0.0000023131)29:0.000002,(GCA_002211225.1_OWV48553.1:0.0033200225,GCA_002211205.1_OWV47358.1:0.0000023131)28:0.000002)53:0.000002)90:0.000003,GCA_900101505.1_SDE36859.1:0.0000022237)95:0.028340)51:0.007059)56:0.014771)60:0.010147,GCA_000153725.1_EAU46333.1:0.0000025293)34:0.000002,GCA_000153725.1_EAU46314.1:0.0000027101)63:0.011585,((((GCA_000169415.1_EBA06213.1:0.0000021146,GCA_000169415.1_EBA06237.1:0.0000022330)100:0.035065,(GCA_900102075.1_SDE71510.1:0.0000023131,GCA_900102075.1_SDF42356.1:0.0000019297)99:0.003973)98:0.026455,GCA_000521865.1_ETX26447.1:0.0236024178)66:0.004558,GCA_900115815.1_SFQ71338.1:0.0203976805)94:0.019849)89:0.007540,GCA_900116195.1_SFS92835.1:0.0040374007)88:0.019608,(((GCA_001205715.1_KNG91739.1:0.0480176867,(((GCA_900114415.1_SFK97757.1:0.0000018404,GCA_900114415.1_SFL20405.1:0.0000023131)99:0.012198,((GCA_900129685.1_SHG80040.1:0.0157517386,((GCA_001458175.1_CUH52233.1:0.0000024638,GCA_001458175.1_CUH52500.1:0.0000021156)100:0.013747,GCA_900114415.1_SFL36649.1:0.0167260763)99:0.031092)59:0.016887,((GCA_900142085.1_SHJ80131.1:0.0000022952,GCA_900142085.1_SHJ80886.1:0.0000027069)100:0.051403,(GCA_000812665.2_AML50600.1:0.0013419152,GCA_000812665.2_AML50617.1:0.0050446928)100:0.057860)93:0.027789)90:0.012268)92:0.019178,((GCA_900109555.1_SEK89124.1:0.0000000000,GCA_900172305.1_SLN32652.1:0.0000000000):0.000002,GCA_900172305.1_SLN32522.1:0.0000021936)100:0.039516)64:0.010064)64:0.016983,GCA_000299875.1_EKE67171.1:0.0158530605)98:0.026477,(GCA_900101505.1_SDE27340.1:0.0000027231,((((((((GCA_002237555.1_ASP19384.1:0.0000023131,GCA_002237555.1_ASP19405.1:0.0000023131)100:0.003244,GCA_900188425.1_SNT15348.1:0.0000029911)100:0.005028,GCA_900188425.1_SNT26016.1:0.0195154577)100:0.034891,(((GCA_002115725.1_OSQ62000.1:0.0000023131,GCA_002115725.1_OSQ62021.1:0.0000023131)99:0.000002,GCA_900115815.1_SFQ57113.1:0.0000025607)14:0.000002,GCA_900115815.1_SFQ66687.1:0.0000028730)99:0.041615)97:0.018860,(((GCA_001307765.1_KPN64022.1:0.0000023131,GCA_001307765.1_KPN64038.1:0.0000023131)99:0.000003,GCA_900110425.1_SEO74047.1:0.0799632179)93:0.047225,(GCA_900109955.1_SEV96080.1:0.0000024452,GCA_900109955.1_SEV96387.1:0.0000023537)100:0.051952)92:0.039147)14:0.007185,(GCA_001458375.1_CUH78898.1:0.0000023673,GCA_001458375.1_CUH78939.1:0.0000023862)100:0.039106)73:0.008024,(GCA_900116195.1_SFT27084.1:0.0000019431,GCA_900116195.1_SFT27424.1:0.0000023330)100:0.013531)57:0.006662,GCA_900101505.1_SDE34011.1:0.0000018647)67:0.000183)72:0.008123)17:0.007984)16:0.005487,((GCA_900107355.1_SDY13358.1:0.0000024665,GCA_900107355.1_SDY16312.1:0.0000020681)100:0.053651,(GCA_900172385.1_SLN42277.1:0.0000023172,GCA_900172385.1_SLN74979.1:0.0000021172)93:0.000002)21:0.016038)93:0.003546,(((GCA_001038505.1_KMK66091.1:0.0000026634,GCA_001038505.1_KMK68160.1:0.0000023131)100:0.015043,GCA_900110025.1_SEN89133.1:0.0527848522)94:0.013487,(GCA_900188035.1_SNR33705.1:0.0000023786,GCA_900188035.1_SNR33816.1:0.0000022426)100:0.046172)93:0.016295)94:0.021367)21:0.004599,(((GCA_001981245.1_APX90121.1:0.0000023131,GCA_001981245.1_APX90137.1:0.0000023131)99:0.000002,GCA_001981245.1_APX91451.1:0.0000025437)100:0.025899,(GCA_900156525.1_SIT79283.1:0.0000022625,GCA_900156525.1_SIT79610.1:0.0000025413)100:0.048032)97:0.007717)21:0.019137,(((((((GCA_000376545.2_ANP39296.1:0.0000023131,GCA_000376545.2_ANP39314.1:0.0407013895)91:0.000003,GCA_900109035.1_SEJ25110.1:0.0000025361)43:0.000002,GCA_900109035.1_SEJ99787.1:0.0000023131)86:0.031041,(GCA_000590925.1_AHM03911.1:0.0000021608,GCA_000590925.1_AHM03936.1:0.0000023788)100:0.017460)27:0.008685,((GCA_900100005.1_SDJ46878.1:0.0188029437,GCA_900109035.1_SEK08551.1:0.0357324905)27:0.016994,GCA_900114245.1_SFL10423.1:0.1512869355)25:0.000002)84:0.007560,(((GCA_900116005.1_SFR06949.1:0.0000027028,GCA_900116005.1_SFR20314.1:0.0000023131)100:0.007079,((GCA_900111875.1_SFA89765.1:0.0000023131,GCA_900111875.1_SFA90030.1:0.0031987148)100:0.038113,((GCA_002210095.1_OWU68715.1:0.0000027793,GCA_002210095.1_OWU71744.1:0.0000024295)100:0.006395,GCA_002210095.1_OWU68696.1:0.0000022561)100:0.067922)99:0.020296)98:0.027004,(((GCA_000152805.1_EAQ13068.1:0.0000020659,GCA_000152805.1_EAQ13144.1:0.0000025448)100:0.023728,((GCA_900177545.1_SMH48456.1:0.0000000000,GCA_900177545.1_SMH58863.1:0.0000000000):0.000002,GCA_900177545.1_SMH48634.1:0.0000020136)100:0.103705)99:0.026524,(GCA_000671395.1_KCV80734.1:0.0365319214,((GCA_900115865.1_SFQ38167.1:0.0220820154,GCA_900115865.1_SFQ38475.1:0.0000024732)100:0.040814,(GCA_001458355.1_CUH64393.1:0.0000028217,GCA_001458355.1_CUH66164.1:0.0138163106)100:0.052322)99:0.026817)99:0.013416)99:0.017376)94:0.011813)78:0.010779,((GCA_001678945.1_ANP36515.1:0.0000023131,GCA_001678945.1_ANP36537.1:0.0000023131)100:0.011724,GCA_900142295.1_SIO28888.1:0.0000023131)10:0.000002)23:0.003091)88:0.013568,((((GCA_900113695.1_SFI00942.1:0.0437337983,(GCA_900115595.1_SFQ19250.1:0.0564786266,(((GCA_900106675.1_SDW00087.1:0.0000022021,GCA_900107585.1_SEB10200.1:0.0000027988)38:0.000003,GCA_900106675.1_SDX54897.1:0.0000028806)100:0.060712,GCA_900106695.1_SDY00647.1:0.0327114197)92:0.015617)89:0.012850)88:0.021051,(((GCA_900111545.1_SES81121.1:0.0000000000,GCA_900143155.1_SHN71599.1:0.0000000000):0.000000,GCA_900143155.1_SHN74903.1:0.0000000000):0.000002,GCA_900111545.1_SET69915.1:0.0000020530)100:0.047037)88:0.026637,((GCA_001548075.1_BAQ70656.1:0.0000023131,GCA_001548075.1_BAQ70671.1:0.0000023131)92:0.000003,(GCA_001633165.1_ANB32823.1:0.0000027252,GCA_001633165.1_ANB32836.1:0.0000027251)100:0.003368)100:0.049963)84:0.008291,GCA_900106675.1_SDY01087.1:0.0605460724)64:0.000003)89:0.016383,(GCA_900110115.1_SEO05046.1:0.0000023769,(GCA_900172315.1_SLN30389.1:0.0000023131,GCA_900172315.1_SLN63410.1:0.0000024095)100:0.058326)99:0.064424)99:0.033716)99:0.013677,(GCA_000152745.1_EAP91243.1:0.0000024421,GCA_000152745.1_EAP91257.1:0.0000023131)100:0.055010)99:0.051267,((((GCA_000014745.1_ABI66089.1:0.0000021516,GCA_000014745.1_ABI66106.1:0.0000020039)98:0.000002,GCA_900103475.1_SDM88082.1:0.1451525190)89:0.021051,((GCA_900103475.1_SDM45598.1:0.0000020894,GCA_900103475.1_SDM87579.1:0.0000023131)77:0.000002,GCA_000230555.1_AEQ51704.1:0.0480210911)96:0.037418)93:0.051936,GCA_000023785.1_ACT59768.1:0.1602992002)94:0.021175)93:0.021558,GCA_000689395.1_CDO61509.1:0.0898227329)96:0.031056)56:0.009465,(((((((((((((GCA_000016765.1_ABQ67720.1:0.0210672898,(GCA_002355275.1_ATE64340.1:0.0000021219,GCA_002367875.1_PCE40892.1:0.0000023131)100:0.023668)100:0.017695,GCA_001586395.2_KZB96424.1:0.1587502055)7:0.012536,(GCA_000091125.1_BAI95459.1:0.0128202288,GCA_000147835.3_AEG49515.1:0.0163068965)100:0.054934)33:0.034539,GCA_002251755.1_OYQ27809.1:0.0896882203)100:0.038620,(GCA_000175255.2_AEH62876.1:0.0165414026,GCA_000218875.1_AEI37603.1:0.0197275430)100:0.075796)86:0.016726,(GCA_000013985.1_ABF54525.1:0.0302522033,GCA_001610975.1_AMU94532.1:0.0431545785)100:0.085950)99:0.046756,(((((((((GCA_000013005.1_ABC63733.1:0.0275818038,(GCA_001304795.1_ALG61859.1:0.0000023131,GCA_001306275.1_KPM16409.1:0.0000023131)100:0.028891)98:0.016166,GCA_001281485.1_ALE16840.1:0.0113614888)98:0.014822,((GCA_001663175.1_ANK13868.1:0.0379838580,GCA_001677335.1_OBV12276.1:0.0072843405)100:0.032000,GCA_000715015.1_KEO91822.1:0.0935648586)97:0.009528)88:0.014800,((GCA_900101935.1_SDE46044.1:0.0000023578,GCA_900101935.1_SDE74519.1:0.0000022726)100:0.022123,(GCA_002218195.1_ASK88201.1:0.0346659465,GCA_900128895.1_SIN66609.1:0.0229942443)100:0.026756)98:0.015499)77:0.014936,GCA_001008165.2_AKH41143.1:0.0423719388)98:0.028273,(GCA_000013325.1_ABD25691.1:0.0643819689,(GCA_001295965.1_KPF76217.1:0.0000023131,GCA_001713435.1_AOF99308.1:0.0000023131)100:0.055071)94:0.032320)68:0.013343,(GCA_001028705.1_AKM09582.1:0.0529454291,GCA_001661675.2_ARU15497.1:0.0196816555)99:0.018104)70:0.018116,GCA_000235975.2_EHJ62364.1:0.0521778249)75:0.025736,(GCA_000342165.1_EMD82297.1:0.0289531184,GCA_002211145.1_OWV33352.1:0.0419297596)100:0.072138)37:0.011647)97:0.050377,(GCA_900093605.1_SCA55301.1:0.0000026087,GCA_900093605.1_SCA55317.1:0.0030225422)100:0.230514)100:0.050860,((GCA_000982415.1_KKJ75114.1:0.0000022381,GCA_001026905.1_KLN58824.1:0.0119887718)98:0.032542,(GCA_000982415.1_KKJ75109.1:0.0801225545,GCA_001026905.1_KLN58843.1:0.0000029637)96:0.021610)99:0.034828)98:0.064737,(GCA_001746755.1_OEJ65380.1:0.0000020764,GCA_001746755.1_OEJ65455.1:0.0000023399)100:0.085452)90:0.016523,(GCA_000739695.1_GAK45985.1:0.0000020481,GCA_000739695.1_GAK46760.1:0.0000020288)99:0.019499)74:0.000003,(((((((((GCA_900107585.1_SEA01830.1:0.0000022843,GCA_000503895.1_AHB49297.1:0.0000024358)99:0.068448,GCA_000143145.1_ADJ22829.1:0.1220768710)98:0.047330,GCA_001676615.1_OCC03095.1:0.6545920684)100:0.214813,(((GCA_000008385.1_AAW70932.1:0.0065919966,GCA_000008385.1_AAW71241.1:0.0000021569)100:0.038185,(GCA_000953315.1_CDR78416.1:0.0000023314,GCA_000953315.1_CDR78991.1:0.0031355991)94:0.028619)100:0.312815,(((((GCA_000011945.1_AAV86358.1:0.0000024182,GCA_000011945.1_AAV86824.1:0.0000023103)100:0.008370,(GCA_000024505.1_ACZ49055.1:0.0000023338,GCA_000024505.1_ACZ49521.1:0.0000028020)100:0.016768)100:0.069159,(GCA_000964795.1_KJV69066.1:0.0028970462,GCA_000964795.1_KJV69563.1:0.0000022765)100:0.101906)100:0.051629,(GCA_000026005.1_CAH57882.1:0.0000024830,GCA_000026005.1_CAH58341.1:0.0000023244)100:0.026086)100:0.021681,(GCA_000964755.1_KJV63349.1:0.0000019219,GCA_000964755.1_KJV65474.1:0.0000025615)100:0.008439)100:0.335625)99:0.129933)96:0.060929,((GCA_000219355.1_AEI88862.1:0.1697658325,(GCA_000815465.1_KIE05457.1:0.0000023131,GCA_000815465.1_KIE05821.1:0.0000023131)100:0.093886)100:0.088397,(((GCA_000325745.1_AGA64400.1:0.0000020104,GCA_000325745.1_AGA64844.1:0.0000024851)100:0.309845,(GCA_000496595.1_AHA27813.1:0.0000024200,GCA_000496595.1_AHA28277.1:0.0000023899)100:0.500399)100:0.172321,(GCA_000022525.1_ACT69638.1:0.0597559819,GCA_000632985.1_AHX11583.1:0.0438492824)100:0.637747)93:0.079486)90:0.027637)89:0.032357,((((GCA_000012385.1_ABE05145.1:0.1357082716,(GCA_900104305.1_SDP66992.1:0.0000023260,GCA_000195735.1_CAA15101.1:0.0580705735)85:0.011740)99:0.084014,(((GCA_000010205.1_BAG40500.1:0.0000024118,GCA_002211205.1_OWV49926.1:14.9953634694)90:0.002758,GCA_000010205.1_BAG41259.1:0.0058399338)90:0.033709,(GCA_000964595.1_KJV55274.1:0.0000027003,(GCA_000964595.1_KJV57475.1:0.0000027207,GCA_000964595.1_KJV55440.1:0.0000023131)96:0.000002)100:0.041543)92:0.441996)93:0.069314,(((((((((GCA_000011385.1_BAC91869.1:0.0329498334,GCA_000484535.1_AGY58890.1:0.0187625091)100:0.135268,(((GCA_000317515.1_AFZ21811.1:0.0339600525,(GCA_000155555.1_EDX73596.1:0.0922952586,GCA_000317495.1_AFZ13861.1:0.0874407386)97:0.019266)99:0.035534,((GCA_000775285.1_KGF72934.1:0.0671651433,GCA_002142475.1_BAS57344.1:0.0752110898)96:0.030761,(GCA_000297435.1_CCI32506.1:0.0191911267,GCA_000312205.1_CCI06895.1:0.0176811946)100:0.117650)20:0.004361)21:0.002956,((((((((((((GCA_000020025.1_ACC82268.1:0.0306493559,(GCA_002368075.1_BAZ81661.1:0.0296468080,GCA_000196515.1_ADI63130.1:0.0307445525)98:0.013548)31:0.011779,GCA_000317535.1_AFZ27050.1:0.0282058933)29:0.007099,((GCA_002368115.1_BAZ88245.1:0.0214471655,(GCA_000312705.1_AFW92937.1:0.0333039113,GCA_000789435.1_KHG40420.1:0.0340946821)100:0.034413)100:0.047053,(GCA_001298445.1_ALF55682.1:0.0410659235,GCA_002367975.1_BAY14431.1:0.0198289595)100:0.046515)95:0.010121)99:0.030449,GCA_000316575.1_AFY33346.1:0.0336657331)89:0.005171,(((GCA_000175835.1_EFA71037.1:0.0055869654,GCA_001432185.1_KRH95487.1:0.0028005305)100:0.010706,(GCA_000175855.1_EFA73873.1:0.0196098396,GCA_002368135.1_BAZ90298.1:0.0033066464)100:0.020883)100:0.021354,GCA_000204075.1_ABA20911.1:0.0571702610)33:0.013957)35:0.016278,(((GCA_002368055.1_BAZ74327.1:0.0000023131,GCA_002368295.1_BAZ01748.1:0.0000021427)100:0.009637,GCA_002368275.1_BAY91787.1:0.0014679630)100:0.031501,GCA_000828085.2_KIJ81265.1:0.0426081385)20:0.006232)98:0.016257,(((GCA_000169135.1_EAW45390.1:0.0245279769,GCA_002218065.1_GAX36160.1:0.0127894624)100:0.036055,GCA_000317695.1_AFZ57935.1:0.0465707203)99:0.017904,GCA_000317435.1_AFZ00559.1:0.0870146768)94:0.010762)96:0.017315,(((GCA_000231365.2_EHC16076.1:0.0000021787,GCA_001904645.1_OKH15436.1:0.0000024322)100:0.021176,GCA_001275395.1_KOP24945.1:0.0293048653)100:0.019748,GCA_000350105.1_CCH66935.1:0.1125599578)90:0.019262)87:0.008011,(GCA_000316665.1_AFY53635.1:0.0767551522,(GCA_001456025.1_KST62519.1:0.0000023538,GCA_001456025.1_KST69139.1:0.0000019047)100:0.050128)100:0.053118)92:0.009312,((GCA_000346485.2_KYC37995.1:0.0193915861,GCA_000760695.2_KIE07510.1:0.0126083623)100:0.051975,(GCA_000011345.1_BAC09302.1:0.0055052542,GCA_000505665.1_AHB88393.1:0.0087227396)100:0.128904)91:0.010444)92:0.009961,GCA_000952155.1_KJH72639.1:0.0513256710)98:0.013797,(GCA_000710505.1_KEI66094.1:0.0298952605,GCA_900009265.1_CUR08644.1:0.0234679925)100:0.085028)83:0.020224)86:0.019870)25:0.008709,(((((((GCA_000317045.1_AFY67305.1:0.0538572847,GCA_002075285.2_ASC69976.1:0.0978011076)88:0.018892,(GCA_001904775.1_OKH51118.1:0.0732295981,((GCA_000817775.1_KIF42521.1:0.0768073119,GCA_001904615.1_OKH19244.1:0.0973512856)73:0.017884,GCA_001637395.1_OAB59499.1:0.1034370710)88:0.038597)75:0.015790)66:0.006839,(GCA_000176895.2_CCE18360.1:0.0000028706,GCA_000307915.1_EKD08124.1:0.0000021410)100:0.127429)85:0.001619,(GCA_000317065.1_AFY69489.1:0.0515761364,GCA_000332215.1_ELS32097.1:0.1573883515)100:0.100969)79:0.005887,(GCA_000018105.1_ABW26815.1:0.0714909120,(GCA_001276715.1_KOR37950.1:0.0526517616,(GCA_000317105.1_AFY83712.1:0.0648595898,(GCA_000180455.1_CBN55108.1:0.0125110687,((GCA_000214075.2_EGK89508.1:0.0000024947,GCA_002412335.1_PCN52480.1:0.0815527900)100:0.025558,GCA_000317475.1_AFZ04708.1:0.0217974853)100:0.037138)100:0.051848)99:0.019478)98:0.021923)94:0.007607)84:0.018582,(((GCA_000014265.1_ABG49932.1:0.0325305283,GCA_002260545.1_OZH52443.1:0.0155121378)100:0.046939,(GCA_000211815.1_EGJ34803.1:0.0076459763,GCA_001942495.1_OLT62438.1:0.0105309451)100:0.095726)100:0.033570,GCA_000012525.1_ABB56914.1:0.1192204528)85:0.013664)87:0.010888,(((GCA_000317675.1_AFZ52553.1:0.0307621541,GCA_001747005.1_OEJ78791.1:0.0361773817)93:0.019604,(GCA_001548095.1_BAQ60788.1:0.0099067796,GCA_001548115.1_BAQ64979.1:0.0013800392)100:0.032479)100:0.041610,GCA_000332035.1_ELR96231.1:0.0715135787)91:0.020394)84:0.014174)26:0.005135,((GCA_000317125.1_AFY90167.1:0.0427865029,(GCA_000317555.1_AFZ32205.1:0.0083811634,GCA_001904655.1_OKH24596.1:0.0000027441)100:0.030899)100:0.030619,((GCA_001904725.1_OKH36425.1:0.0698471498,GCA_000317145.1_AFY95223.1:0.1330206936)99:0.032449,(GCA_000214075.2_EGK85641.1:0.0068485928,GCA_000317475.1_AFZ05008.1:0.0244548826)100:0.211384)69:0.006049)80:0.017419)98:0.016560,(((((((GCA_000017845.1_ACB53436.1:0.0376009966,(GCA_000025125.1_ADB95517.1:0.0728361472,(GCA_000167195.1_EAM51552.1:0.0000023131,GCA_000235665.2_EHJ13604.1:0.0000023131)100:0.060335)100:0.021822)100:0.036507,(((GCA_000317575.1_AFZ35828.1:0.0000019831,GCA_002355455.1_BAU62678.1:0.0027286390)100:0.045904,(GCA_002368355.1_BAZ46658.1:0.0564996475,GCA_000332055.1_ELS04758.1:0.0748231178)100:0.026771)100:0.016401,((GCA_000317615.1_AFZ49355.1:0.0365270103,GCA_000317635.1_AFZ43570.1:0.0289819022)100:0.068640,GCA_000473895.1_ERN42715.1:0.0803799610)100:0.065312)72:0.012470)69:0.012722,GCA_000021825.1_ACK68522.1:0.1025290251)70:0.003503,(GCA_000934435.1_KIY11548.1:0.0000020902,(GCA_000317025.1_AFY77938.1:0.0000023131,GCA_001904635.1_OKH26033.1:0.0000023131)99:0.000002)37:0.075771)72:0.021567,(GCA_000284135.1_BAL29493.1:0.0190166702,GCA_000478825.2_AIE75179.1:0.0000021044)100:0.059785)83:0.016972,(GCA_000972705.2_KKD39463.1:0.0462362764,GCA_000478195.2_ERT05687.1:0.0509738415)97:0.044643)97:0.025152,GCA_001746915.1_OEJ72363.1:0.0514182038)97:0.009883)98:0.032614,GCA_001870225.1_APB33530.1:0.1038557255)99:0.065618,((((GCA_000011465.1_CAE19967.1:0.0301151151,GCA_000760175.1_KGG13536.1:0.0530389144)100:0.022500,GCA_001182765.1_CRY93145.1:0.0469847293)100:0.037969,GCA_000155635.1_EDY38729.1:0.0170146233)100:0.066322,GCA_000316515.1_AFY29002.1:0.0475127850)100:0.105584)100:0.091253,GCA_001765415.1_AOR39180.1:0.2391805620)99:0.133425,(((GCA_001982645.1_ONG39198.1:0.0031012081,GCA_001982645.1_ONG40927.1:0.0000020304)100:0.190736,GCA_000204015.1_EGF92359.1:1.2866992132)61:0.000003,GCA_000710505.1_KEI65192.1:0.4323313403)96:0.105290)53:0.019553)55:0.032862,(GCA_000388175.3_ETZ04751.1:0.0245599424,GCA_000469665.2_ETZ07210.1:0.0563956300)100:0.398209)86:0.021698)91:0.055744,((GCA_000014865.1_ABK43351.1:0.0000021854,GCA_000014865.1_ABK43364.1:0.0000025033)100:0.104655,(GCA_002109495.1_OSM02434.1:0.0000021255,GCA_002109495.1_OSM02447.1:0.0000021728)100:0.078270)100:0.080989)97:0.061475,(GCA_000024465.1_ADE40618.1:0.0000024788,GCA_000024465.1_ADE40632.1:0.0000023059)100:0.107292)82:0.019473,(((((((((GCA_900156605.1_SIS58188.1:0.0000026695,GCA_900156605.1_SIS58568.1:0.0000028504)100:0.069313,GCA_000315795.1_EKV25964.1:0.0942764560)100:0.029123,(GCA_001611975.1_AMW33984.1:0.0000022698,GCA_001611975.1_AMW33995.1:0.0000022673)100:0.091898)67:0.007339,(GCA_001192655.1_GAO97958.1:0.0780392301,(GCA_002117145.1_ARN85309.1:0.0000021387,GCA_002117145.1_ARN85321.1:0.0000022011)100:0.140713)100:0.098339)99:0.017613,((GCA_900100455.1_SDH31325.1:0.0000026086,GCA_900100455.1_SDH31970.1:0.0000021514)100:0.030785,(GCA_900101965.1_SDD62854.1:0.0000026239,GCA_900101965.1_SDD63280.1:0.0029351026)100:0.043941)100:0.031339)96:0.011772,(GCA_000284415.2_CCG06646.1:0.0000027800,GCA_000284415.2_CCG07846.1:0.0000027132)100:0.084481)73:0.015521,(GCA_000013085.1_ABC23487.1:0.0000021568,GCA_000013085.1_ABC23499.1:0.0061085035)100:0.059626)81:0.023068,(GCA_000968135.1_CCQ74608.1:0.0000021372,GCA_000968135.1_CCQ74623.1:0.0000020878)100:0.096901)99:0.022292,((((GCA_000300235.2_AJD51304.1:0.0000023131,GCA_000300235.2_AJD51317.1:0.0000023131)100:0.000003,GCA_000300275.1_EKF06386.1:0.0000023131)100:0.049223,GCA_000300275.1_EKF06273.1:0.0026074864)100:0.043162,GCA_900101935.1_SDE31496.1:0.1487586156)99:0.027497)96:0.018008)85:0.022319)79:0.005610,((GCA_000264455.2_AFK54472.1:0.0000024094,GCA_000264455.2_AFK54485.1:0.0031664587)100:0.161976,((GCA_000319385.1_AFX98451.1:0.0181246438,GCA_000510265.1_AHC73398.1:0.0244732092)100:0.086900,(GCA_900102465.1_SDG48212.1:0.0000025599,GCA_900102465.1_SDG51702.1:0.0000023597)98:0.052228)91:0.030663)56:0.017101)56:0.022058)86:0.022261,((GCA_000017565.1_ABS64330.1:0.0000024933,GCA_000017565.1_ABS64342.1:0.0000020135)100:0.058651,(GCA_000739695.1_GAK46432.1:0.0000026520,GCA_000739695.1_GAK46772.1:0.0000023131)100:0.061337)31:0.008601)21:0.028828,(GCA_000230555.1_AEQ51689.1:0.0080159218,GCA_900100665.1_SDH15494.1:0.0200096400)100:0.084811)12:0.034435)37:0.031674,((GCA_000226315.1_AEP10443.1:0.0000023131,GCA_000226315.1_AEP10470.1:0.0000021186)96:0.000002,((GCA_000348745.1_AGH98859.1:0.0000020703,GCA_000348745.1_AGH98881.1:0.0000020062)98:0.000002,GCA_000226315.1_AEP10471.1:0.0174299400)59:0.006246)100:0.187486)99:0.052338,((GCA_000013025.1_ABI77504.1:0.0021797679,(GCA_000013025.1_ABI77727.1:0.0000019301,GCA_000685315.1_KDA00364.1:0.0284756886)60:0.004029)100:0.059749,GCA_000685315.1_KCZ95157.1:0.0318651230)100:0.061743)99:0.047865)82:0.017201)81:0.003947)84:0.006687)98:0.010200,(GCA_000175215.2_ADU12622.1:0.0333356571,((GCA_000144605.1_ADL00902.1:0.0000018962,GCA_000144605.1_ADL01105.1:0.0000019167)100:0.015562,GCA_000204015.1_EGF90087.1:0.2875839094)100:0.020649)100:0.058095)100:0.011128);
