# Supplementary material for: Assessing the accuracy of phylogenetic rooting methods on prokaryotic gene families
Source: PLoS One. 2020 May 15;15(5):e0232950. doi: 10.1371/journal.pone.0232950 (PMC7228096; doi:10.1371/journal.pone.0232950)
Supplement: S2 Dataset — (ZIP) [file pone.0232950.s003.zip › EmpiricalDataset/GeneTrees_IQTree/000077.aln.treefile]

(GCA_000006905.1_AAK24317.1:0.0312635188,GCA_000092285.1_ADG11570.1:0.0588520175,(GCA_001425915.1_KQW66437.1:0.1172725616,(GCA_000017265.1_ACG78610.1:0.1342678179,(((((((((((((((((((GCA_000007125.1_AAL52849.1:0.0031590479,GCA_000157815.1_EEX99659.1:0.0000022464)100:0.064267,(GCA_000017405.1_ABS13057.1:0.0031553803,GCA_000585655.1_EXL07332.1:0.0000024318)100:0.070565)100:0.087440,GCA_001558695.1_KXF76546.1:0.1218360603)100:0.062198,(GCA_900104355.1_SDP56510.1:0.1291083071,GCA_900113985.1_SFI60466.1:0.1204306839)100:0.086149)84:0.053876,GCA_002238045.1_OXT01621.1:0.2927871948)98:0.038507,((GCA_000585625.1_EXL01536.1:0.1421395232,(GCA_001510895.1_KUM25635.1:0.1163205983,(GCA_001618845.1_AMY01793.1:0.0901217018,GCA_002075885.1_OQM73635.1:0.2685010731)100:0.025798)100:0.041288)96:0.021001,(GCA_001424795.1_KQU66648.1:0.0663952757,GCA_001605015.1_AMS44144.1:0.0454710479)100:0.101806)100:0.103447)94:0.040805,GCA_900113935.1_SFI33835.1:0.2841377852)66:0.026026,(GCA_000154705.2_EDQ31797.1:0.1403552129,GCA_001703635.1_OCW56318.1:0.1050772386)100:0.227016)84:0.009995,((((((GCA_000016285.1_ACM35458.1:0.1187766336,GCA_000092025.1_AAK86351.1:0.1463300153)89:0.028453,((GCA_000731295.1_CDN57404.1:0.0101428324,GCA_000731315.1_CDN51218.1:0.0079812496)100:0.098944,(GCA_000722615.1_KEQ05771.1:0.0000022268,GCA_000722625.1_KEQ10715.1:0.0000023102)100:0.152890)98:0.052918)100:0.017793,(GCA_000092045.1_ABC89398.1:0.0577341606,GCA_000769405.1_KPN26346.1:0.0249682076)100:0.173087)83:0.033873,(((((GCA_000017145.1_ABR59067.1:0.0676198089,GCA_002288525.1_ASY61676.1:0.0762930091)96:0.020020,GCA_000018545.1_ACP24023.1:0.0510518712)100:0.044868,(GCA_001885585.1_OJF95318.1:0.1021178662,GCA_001687365.1_OBZ96628.1:0.1031760211)97:0.040014)67:0.010375,GCA_000697965.2_ANK71355.1:0.0903781652)99:0.098664,(GCA_001267455.1_KOC76642.1:0.0274503619,GCA_001652565.1_ANH02758.1:0.0039595093)100:0.151061)96:0.049510)75:0.029248,((GCA_001578105.1_AMM83132.1:0.1493965391,GCA_002043005.1_AQZ51524.1:0.1089430202)96:0.166024,(GCA_000325745.1_AGA64984.1:0.5917701033,(GCA_000153525.1_EAS84841.1:0.0714737945,GCA_000155895.1_EDZ60255.1:0.1849986573)100:1.708519)87:0.208127)81:0.049750)99:0.090293,(GCA_001293565.1_KPB02884.1:0.2084610065,GCA_000817775.1_KIF38410.1:0.2053450788)97:0.149761)91:0.056812)98:0.048848,(GCA_900129325.1_SHF03792.1:0.1911910367,GCA_900104485.1_SDB37185.1:0.3602501115)80:0.075866)77:0.039047,(((GCA_001305515.1_KPL54711.1:0.1480653614,GCA_900102695.1_SCZ20593.1:0.4776691806)55:0.056175,GCA_001720135.1_ODN69572.1:0.1782333725)94:0.085553,(((((GCA_000148725.1_EFO28854.1:0.2096921350,((GCA_000158095.1_EEE43175.1:0.1308997174,(GCA_001907205.1_OKL42678.1:0.1954836666,(GCA_900110875.1_SEP86167.1:0.0541949784,GCA_900114245.1_SFK08585.1:0.0419892166)100:0.108161)100:0.226312)94:0.045447,GCA_001403915.1_CTQ45407.1:0.1512190885)94:0.038824)96:0.064438,(GCA_000192745.1_ADZ71526.1:0.1702175010,(GCA_001188555.1_KND21047.1:0.0000020268,GCA_002249885.1_OXS48920.1:0.0000020268)100:0.091086)100:0.068168)96:0.056622,(GCA_900115225.1_SFN99349.1:0.0765809148,GCA_900215505.1_SNY91982.1:0.1264350045)100:0.355596)97:0.039867,GCA_900105595.1_SDT95082.1:0.2633242989)66:0.075030,GCA_900148505.1_SHO62664.1:0.3791738605)91:0.055350)25:0.019796)50:0.030584,((((GCA_000153465.1_EAS49687.1:0.2312352310,(GCA_000153705.1_EAU40592.1:0.2795467139,GCA_900176465.1_SMC72090.1:0.1379624130)100:0.101456)100:0.048175,(GCA_900104035.1_SDO63018.1:0.2907125616,(GCA_000800175.1_KHJ53300.1:0.0489271225,GCA_900141975.1_SHJ69672.1:0.0176567943)100:0.247967)98:0.058218)97:0.034914,((GCA_000230555.1_AEQ50444.1:0.1197673010,GCA_900100665.1_SDG91725.1:0.1643616063)100:0.187191,(GCA_000743575.1_KFL30965.1:0.1529138002,GCA_000970435.1_KKB85983.1:0.1387601513)100:0.154102)100:0.325539)59:0.053128,(((GCA_000143145.1_ADJ24509.1:0.2235655044,(GCA_000981545.1_CPR19047.1:0.0000020280,GCA_900104305.1_SDO10827.1:0.0059477894)100:0.345686)100:0.126082,GCA_000503895.1_AHB47191.1:0.2363670918)100:0.146004,(GCA_000828475.1_BAQ16359.1:0.3045917662,GCA_001708935.1_ODA67091.1:0.2529856819)100:0.107237)100:0.080416)86:0.047705)64:0.031828,GCA_000014245.1_ABG61595.1:0.3427346613)61:0.015882,(((((((((GCA_000011365.1_BAC46521.1:0.0286974518,GCA_000661935.1_AHY55004.1:0.0281580770)100:0.152751,((GCA_000012725.1_ABA03515.1:0.0484728020,GCA_000013885.1_ABE61184.1:0.0443114238)100:0.076170,((GCA_000195775.1_CAE29971.1:0.1698921188,GCA_000935205.1_KIZ46216.1:0.0911305325)100:0.032663,(GCA_001618955.1_KZD22240.1:0.0208541879,GCA_900108575.1_SEH52407.1:0.0176303832)100:0.092887)100:0.045628)95:0.022137)95:0.030452,GCA_000336555.1_EKS33402.1:0.1641484379)44:0.018600,((GCA_000218565.1_AEI07897.1:0.0000027305,GCA_000218585.1_AEI04267.1:0.0000025561)100:0.095569,GCA_000314735.2_EKS29691.1:0.0384527111)100:0.163628)100:0.114930,((GCA_001426945.1_KQY98319.1:0.2267393944,GCA_001579845.1_AMN44747.1:0.1584097453)63:0.043226,GCA_002119765.1_ARP99604.1:0.2075680699)43:0.032313)48:0.058224,(GCA_002355335.1_BAT58820.1:0.2463894769,(GCA_001402875.1_ALK08533.1:0.0000020764,GCA_001459775.1_CUU41196.1:0.0000020268)100:0.265235)93:0.069843)92:0.034774,((GCA_000092925.1_ADH87466.1:0.0660057656,GCA_900100155.1_SCW59318.1:0.1368761580)100:0.155770,(GCA_000010525.1_BAF89147.1:0.2101836545,GCA_000017645.1_ABS66480.1:0.2271585071)100:0.194047)100:0.092540)97:0.047184,((GCA_000019845.1_ACB94318.1:0.3089868430,(GCA_000021745.1_ACK51979.1:0.2193905148,GCA_900114285.1_SFK25398.1:0.2926319681)100:0.119509)41:0.061880,(GCA_900104955.1_SEC98141.1:0.2375974598,(((GCA_000304315.1_CCJ08914.1:0.0940858105,GCA_002117405.1_ARN82611.1:0.2098145169)100:0.093059,(GCA_001644125.1_OAI23773.1:0.0484924764,GCA_001675455.1_OBS52670.1:0.0576739053)100:0.149036)100:0.126022,GCA_900187365.1_SNB78139.1:0.2753676195)100:0.087142)41:0.052185)100:0.075526)89:0.065282,((((GCA_000019945.1_ACB80102.1:0.2417595579,GCA_000022085.1_ACL59654.1:0.2218603284)100:0.110152,(GCA_001017175.1_KLK90767.1:0.0579620686,GCA_900102135.1_SCZ04654.1:0.0202748660)100:0.145644)100:0.096374,(GCA_001741865.1_AOO83379.1:0.1082965470,GCA_900102525.1_SDF61870.1:0.1184877628)100:0.216263)98:0.024701,((GCA_001271345.1_ALA17931.1:0.0174264659,GCA_001887265.1_APF36547.1:0.0377478464)100:0.217133,GCA_001676615.1_OCC04812.1:0.2740289145)69:0.042396)99:0.075483)100:0.100196)100:0.136210,(((((((((((GCA_000009985.1_BAE52146.1:0.1421142147,(GCA_000294655.1_CCG40521.1:0.0735472905,GCA_900108475.1_SEH30501.1:0.0191028725)100:0.139163)100:0.076713,GCA_000513295.1_CDK97590.1:0.2026270313)100:0.125909,((GCA_000315795.1_EKV27280.1:0.3017075812,GCA_900156605.1_SIT06636.1:0.2729059730)100:0.053193,GCA_900100455.1_SDH37566.1:0.4041696533)83:0.040627)81:0.035081,GCA_900101965.1_SDE86021.1:0.4093427991)95:0.044490,(((GCA_000013085.1_ABC23568.1:0.2183193811,GCA_000284415.2_CCG07146.1:0.2169667379)100:0.146020,(GCA_001746755.1_OEJ67188.1:0.2842043012,((GCA_000300235.2_AJD53152.1:0.0394725881,GCA_000300275.1_EKF06929.1:0.0681443942)100:0.279568,(GCA_000014865.1_ABK43731.1:0.3145409343,GCA_002109495.1_OSM04184.1:0.2929823664)100:0.521043)98:0.102809)88:0.054900)89:0.063984,GCA_000968135.1_CCQ74342.1:0.3312901610)91:0.045996)88:0.033430,((((GCA_000982415.1_KKJ76656.1:0.0681832607,GCA_001026905.1_KLN60144.1:0.0425564626)100:0.285349,GCA_900093605.1_SCA56756.1:0.3620329730)90:0.063178,((GCA_900177295.1_SMF83520.1:0.0000028576,GCA_900188055.1_SNS33751.1:0.0000020516)100:0.384300,GCA_900100655.1_SDF99396.1:0.4554788162)100:0.102697)89:0.035202,(GCA_000264455.2_AFK52841.1:0.0059362783,GCA_001601315.1_KYO51630.1:0.0195428870)100:0.458047)83:0.028058)95:0.030467,((((GCA_000319385.1_AFX98509.1:0.0845210320,GCA_000510265.1_AHC73429.1:0.1158263451)100:0.386149,GCA_900102465.1_SDG56005.1:0.1078551790)100:0.242447,GCA_000024465.1_ADE39562.1:0.6070595828)99:0.080473,GCA_900101935.1_SDD40516.1:0.4415143794)96:0.076993)96:0.048973,(((GCA_000010725.1_BAI76186.1:0.1468287195,GCA_000632475.2_AIB14319.1:0.1481890498)100:0.196176,((GCA_000016185.1_ACI99051.1:0.1921392924,(GCA_000225995.2_EGY01498.1:0.0095515227,GCA_000730165.2_ASG23326.1:0.0032709090)100:0.338104)73:0.026751,(GCA_002251795.1_OYQ33725.1:0.2109859609,(GCA_000576635.1_EWY38061.1:0.1137452159,GCA_000936425.1_KJB96005.1:0.0654490184)100:0.136799)98:0.053826)81:0.048629)80:0.026427,(GCA_000767795.1_KGM33045.1:0.0133183503,GCA_002195995.1_OWJ60830.1:0.0372882587)100:0.459380)88:0.044222)86:0.050712,((GCA_000299935.1_EKE78234.1:0.1290618237,GCA_001618175.1_KZD10588.1:0.0829932459)100:0.383275,(GCA_000963705.1_KJV09501.1:0.0955875105,GCA_002251735.1_OYQ18872.1:0.1375008589)100:0.222594)98:0.105984)37:0.004436,(((((((((((((((((((((((((((GCA_000011965.2_AAV97336.1:0.1339677077,GCA_900172225.1_SLN26215.1:0.1484981973)99:0.034663,(((((GCA_000203975.3_KID08899.1:0.0431597160,GCA_000511355.1_AHD02302.1:0.0994006866)100:0.041109,GCA_001678945.1_ANP37609.1:0.1358871731)99:0.016731,GCA_000376545.2_ANP42531.1:0.1326504247)99:0.034034,(GCA_000511385.1_AHD07929.1:0.0995040925,(GCA_001258055.1_CRL14822.1:0.0000024423,GCA_900113345.1_SFH06120.1:0.0000020268)100:0.052094)100:0.056833)100:0.052506,GCA_900102795.1_SCZ50244.1:0.1331962338)99:0.021666)100:0.031669,(GCA_900109035.1_SEJ76535.1:0.1439456881,GCA_900116455.1_SFU18565.1:0.1454651286)84:0.031878)77:0.025648,GCA_002210095.1_OWU70571.1:0.1887456832)96:0.037533,(GCA_900172385.1_SLN11760.1:0.1737586095,GCA_000152725.1_EAQ04190.1:0.1908929325)95:0.044030)24:0.021297,((((((((GCA_000152605.1_EAP83197.1:0.1250912982,GCA_000172095.1_EDQ05659.1:0.1162044611)99:0.023103,(GCA_000622405.1_KIN67233.1:0.1248340863,(GCA_000014045.1_ABG30728.1:0.0281276737,GCA_000154785.2_AEI92300.1:0.0365832652)100:0.135370)99:0.022027)98:0.020359,GCA_900114485.1_SFL48917.1:0.1612834349)100:0.028300,(GCA_000814025.1_KIC48218.1:0.0711513788,GCA_001969365.1_APX10321.1:0.0334903874)100:0.083330)100:0.037301,(GCA_900111875.1_SFA80317.1:0.1345001435,GCA_900116005.1_SFQ94452.1:0.1691802033)96:0.056255)92:0.044612,(((GCA_000152805.1_EAQ14917.1:0.1147299637,(GCA_002115725.1_OSQ61300.1:0.0481189260,GCA_002115805.1_OSQ51682.1:0.0302572945)100:0.082022)100:0.040051,GCA_900115815.1_SFQ55874.1:0.1525250044)91:0.017619,(((GCA_000169415.1_EBA09191.1:0.1372880503,((((GCA_002211155.1_OWV58161.1:0.0061950951,GCA_002211205.1_OWV68495.1:0.0000025284)98:0.006208,(GCA_002211225.1_OWV48291.1:0.0000020268,GCA_900101505.1_SDC99742.1:0.0000020268)95:0.000002)99:0.045269,(GCA_002237555.1_ASP22985.1:0.0318035659,GCA_900188425.1_SNS20190.1:0.0084188693)100:0.043554)99:0.035287,GCA_900184945.1_SMX42489.1:0.1078147662)100:0.029967)100:0.044625,GCA_001458375.1_CUH75799.1:0.1027395336)98:0.034331,(((GCA_001046955.1_AKO95519.1:0.0031769760,GCA_900109145.1_SEJ64530.1:0.0000022401)100:0.138586,((((((GCA_000153725.1_EAU43946.1:0.0469346377,GCA_001975705.1_APZ51397.1:0.0672995194)100:0.019497,(GCA_001969385.1_APX21634.1:0.0000020268,GCA_900112435.1_SFC12500.1:0.0000020268)100:0.066237)100:0.017789,GCA_900102075.1_SDF28534.1:0.0516804848)100:0.017155,GCA_900100085.1_SDI21145.1:0.0981913994)100:0.041271,(GCA_001687105.1_ANT59600.1:0.0490327021,GCA_900116195.1_SFS88017.1:0.0847837139)100:0.045108)100:0.022775,GCA_000442255.1_EPX82006.1:0.1956530586)99:0.053117)90:0.019547,GCA_001482405.1_KUF12416.1:0.1099388889)88:0.012592)80:0.018749)97:0.037705)53:0.016073,(GCA_001038505.1_KMK67775.1:0.1443212918,GCA_900188035.1_SNR52356.1:0.1043064267)100:0.072513)37:0.011555,GCA_001205715.1_KNG95263.1:0.1589304180)86:0.032381)22:0.006921,(((GCA_000299875.1_EKE67789.1:0.1167308018,GCA_900114135.1_SFJ11648.1:0.0925188663)100:0.047204,(GCA_900109555.1_SEL40162.1:0.0000027367,GCA_900172305.1_SLN70211.1:0.0000026938)100:0.205874)100:0.067449,(GCA_900177545.1_SMH39857.1:0.1851531705,GCA_900110425.1_SEO92464.1:0.1575510558)82:0.020461)53:0.027862)61:0.024073,((((GCA_001458175.1_CUH50839.1:0.0836189006,GCA_900114415.1_SFK95564.1:0.0874326192)94:0.018292,(GCA_900142085.1_SHI50259.1:0.1093108233,GCA_900129685.1_SHH34485.1:0.1084772878)74:0.006698)94:0.028964,(((GCA_001247715.1_KNX40953.1:0.1228773379,GCA_900107355.1_SDY68055.1:0.1070971944)100:0.041396,(GCA_900172295.1_SLN55710.1:0.1358119624,GCA_000152625.1_EAP77130.1:0.1624535240)100:0.060124)91:0.024715,(((GCA_001458355.1_CUH63934.1:0.0942949122,((GCA_900095785.1_SCM66920.1:0.0000020121,GCA_900115865.1_SFQ61670.1:0.0030906439)100:0.137712,(GCA_000223375.1_AEM41446.1:0.0000022005,GCA_001399515.1_ALJ81580.1:0.0000024010)100:0.266353)100:0.070871)98:0.034201,GCA_900110775.1_SEQ45567.1:0.0754055797)98:0.016332,GCA_900100005.1_SDI64777.1:0.1560076582)91:0.029830)100:0.060864)99:0.018343,((GCA_000155735.2_AGI72452.1:0.1132908828,GCA_001187845.1_AKS44950.1:0.0901497285)100:0.034796,GCA_900172275.1_SLN42015.1:0.0912672470)100:0.130324)69:0.014928)75:0.014924,((GCA_000647975.1_KAJ55790.1:0.1738295230,(GCA_001307765.1_KPN63443.1:0.1183330252,GCA_900109955.1_SEW04217.1:0.1157629163)100:0.036190)100:0.044749,GCA_900172355.1_SLN35349.1:0.2978549712)92:0.025783)87:0.007673,((GCA_000161835.1_EET49892.1:0.1483479385,GCA_000600975.2_EYD70838.1:0.1912293167)99:0.030497,(GCA_900172375.1_SLN60477.1:0.1555792732,(((GCA_001403795.1_CTQ51422.1:0.1063157810,GCA_900109285.1_SEL45280.1:0.1194328067)100:0.122779,GCA_900110135.1_SEO10558.1:0.2075979936)100:0.028056,(GCA_001404155.1_CRK76732.1:0.0000020268,GCA_900114125.1_SFJ81061.1:0.0000028218)100:0.188738)99:0.022686)98:0.043013)96:0.032318)92:0.018050,(((GCA_900172235.1_SLN52204.1:0.1347963444,(GCA_001908835.1_APO87633.1:0.1499239152,(GCA_000812665.2_AML50175.1:0.1876575491,(GCA_000442275.2_EPX81127.1:0.0576340494,GCA_900111945.1_SFR42796.1:0.0574481942)100:0.204656)100:0.035181)100:0.033173)100:0.032863,GCA_000738435.1_AII85880.1:0.2192287003)99:0.027679,GCA_001890925.1_OJI95260.1:0.1696196219)95:0.014579)96:0.014657,(((GCA_000012905.2_ABA79805.1:0.1411983867,((GCA_000714535.1_KEO55455.1:0.0877849267,GCA_000715505.1_KEP68514.1:0.1102079935)100:0.052365,(GCA_000021865.1_ADE86288.1:0.0833085773,GCA_000740785.1_KFI27465.1:0.2085370898)100:0.088385)99:0.028514)100:0.034615,(GCA_900110025.1_SEM54352.1:0.1069416472,GCA_900156815.1_SIT03945.1:0.1837428841)23:0.020980)23:0.026191,GCA_001620265.1_AMY68345.1:0.1170996386)99:0.061261)95:0.016165,(GCA_000018145.1_ABV92721.1:0.1027274243,(GCA_001517585.1_CUX81385.1:0.1210818888,GCA_900107025.1_SDW74008.1:0.1511287642)100:0.089942)63:0.047906)62:0.018245,(GCA_000671395.1_KCV82093.1:0.1577828633,((GCA_001305615.1_ALG91158.1:0.1010166603,GCA_900184935.1_SMX32241.1:0.0495908037)100:0.024128,(GCA_001548075.1_BAQ71268.1:0.0028038079,GCA_001633165.1_ANB33260.1:0.0033234296)100:0.140270)100:0.012431)62:0.028957)98:0.032946,GCA_900106675.1_SDX74596.1:0.1455499046)100:0.028092,GCA_000590925.1_AHM05795.1:0.1632459482)98:0.015816,((GCA_000765015.1_KGK80349.1:0.0030863395,GCA_900141945.1_SHJ29444.1:0.0000023158)100:0.114406,GCA_900142295.1_SIN78020.1:0.1924021247)96:0.028874)99:0.033306,((GCA_000521865.1_ETX27132.1:0.1564726456,GCA_900107235.1_SDY65320.1:0.1385571571)99:0.056103,((GCA_001981245.1_APX90486.1:0.1627651955,(GCA_000442315.1_EPX86263.1:0.3574986682,GCA_000600335.2_EYD76055.1:0.1373382868)100:0.131347)100:0.026323,GCA_900156525.1_SIT75013.1:0.2484490059)93:0.031499)93:0.042434)80:0.025665,GCA_900102905.1_SDK47806.1:0.1708060163)93:0.039912,(GCA_900099935.1_SDL63172.1:0.1315319821,(GCA_900112335.1_SFC86171.1:0.1507917982,GCA_900188335.1_SNT39768.1:0.0577320127)99:0.022679)100:0.054930)87:0.035089,((GCA_900115595.1_SFP78053.1:0.1701921047,(((GCA_900110115.1_SEN53545.1:0.0197010588,GCA_900141995.1_SHJ78317.1:0.0091119940)100:0.172417,(GCA_900113405.1_SFH32255.1:0.0000022133,GCA_900172315.1_SLN61287.1:0.0000023818)100:0.221083)96:0.033728,GCA_000299575.1_EKE44975.1:0.2820632899)96:0.033170)96:0.031232,GCA_900184815.1_SMX25262.1:0.2492607725)100:0.053257)94:0.048197,(GCA_000740775.1_KFI32784.1:0.0374798891,GCA_000740795.1_KFI27168.1:0.0195067087)100:0.262351)86:0.014736,((GCA_900106695.1_SDW11940.1:0.1604209917,GCA_900113695.1_SFJ19756.1:0.1679786391)100:0.204832,(GCA_900111545.1_SES97501.1:0.0000028555,GCA_900143155.1_SHN51170.1:0.0000023341)100:0.218023)97:0.072847)75:0.022115,(GCA_000153305.1_EAR49932.1:0.1907634038,(GCA_000836695.1_KIQ70086.1:0.1539349687,GCA_900141735.1_SHI61985.1:0.2303696414)100:0.056370)100:0.093938)70:0.054781,(GCA_000203895.1_ABL70051.1:0.1734640180,GCA_000444995.1_AGT07941.1:0.1943745577)100:0.153976)100:0.110316,GCA_900107585.1_SDZ77147.1:0.4701287637)100:0.126039,(GCA_002088295.1_ORE93018.1:0.5472491825,(((((((GCA_000011685.1_AAW60763.1:0.0976066522,GCA_000234355.2_EHH68105.1:0.0928164854)100:0.150554,(GCA_000723565.1_CDG33349.1:0.0553914776,GCA_002003665.1_OOL17771.1:0.0127323322)100:0.274767)100:0.114839,((GCA_000617865.1_GAJ28892.1:0.2233017128,((GCA_000724025.1_CDG40598.1:0.0276736663,GCA_001547995.1_BAT20932.1:0.0000021501)100:0.213573,((GCA_001787335.1_AOX15860.1:0.0000024137,GCA_001787355.1_AOX20952.1:0.0122602951)100:0.125033,GCA_002005465.1_AQS88686.1:0.2270754991)100:0.035497)100:0.043556)100:0.066334,GCA_000963885.1_GAN55480.1:0.3124853118)66:0.045794)100:0.155464,GCA_002005445.1_AQS85132.1:0.2783869582)68:0.041801,((GCA_000021325.1_ACI51898.1:0.1840496136,((GCA_000182745.1_BAK83706.1:0.0363402214,GCA_000208635.2_EGG75359.1:0.0534522048)100:0.033474,GCA_000964505.1_GAN99762.1:0.1272695250)100:0.156664)100:0.102586,GCA_002173735.1_ARW48242.1:0.3291499781)57:0.038885)73:0.027975,(GCA_000231445.2_EHD13150.1:0.0000020951,GCA_002153535.1_OUI78536.1:0.0000021676)100:0.716309)97:0.087675,(((GCA_000014285.2_ABI61929.1:0.0000021534,GCA_000576085.2_AHJ62868.1:0.0125637798)100:0.302717,(((GCA_000164635.1_EFH12858.1:0.2228454039,GCA_900141905.1_SHJ58449.1:0.2490623357)100:0.085793,(GCA_900101615.1_SDD21215.1:0.0000022778,GCA_900104205.1_SDB60258.1:0.0031457038)100:0.225494)100:0.105383,GCA_000964365.1_GAN77952.1:0.2264552010)8:0.063491)99:0.103252,((GCA_000016725.1_ABQ31884.1:0.0000028107,GCA_000202835.1_BAJ82369.1:0.0151402122)100:0.312774,(GCA_000306035.1_EKN01237.1:0.2264925674,GCA_000964385.1_GAN80781.1:0.1505311595)100:0.372021)100:0.160248)99:0.086420)100:0.158300)64:0.102383)14:0.084123)10:0.029378,(GCA_000017565.1_ABS62144.1:0.2734885707,(GCA_000689395.1_CDO60260.1:0.2555150436,GCA_000739695.1_GAK46519.1:0.1977976949)100:0.100589)100:0.137417)2:0.020944)7:0.060845,((GCA_900199215.1_SNT73349.1:0.4890033887,((((((((GCA_000169135.1_EAW46519.1:0.0588924776,GCA_002218065.1_GAX36920.1:0.0180524599)100:0.104209,((GCA_002368055.1_BAZ75636.1:0.0000020268,GCA_002368295.1_BAZ00442.1:0.0000020268)99:0.000003,GCA_002368275.1_BAY89904.1:0.0182112285)100:0.121458)98:0.026124,GCA_000204075.1_ABA20479.1:0.1067291517)97:0.015224,(GCA_001298445.1_ALF55409.1:0.0242730641,GCA_002367975.1_BAY18013.1:0.0213512877)100:0.067384)100:0.045882,GCA_000316575.1_AFY34801.1:0.1329057366)100:0.028615,(((GCA_000231365.2_EHC15037.1:0.0059366771,GCA_001904645.1_OKH12073.1:0.0145985948)100:0.034826,((GCA_000934435.1_KIY10318.1:0.0000020268,GCA_001990805.1_ONN59443.1:0.0000020268)100:0.032731,GCA_001275395.1_KOP26487.1:0.0406110120)100:0.045021)100:0.099488,GCA_000350105.1_CCH67756.1:0.3792503971)62:0.036190)63:0.097960,GCA_000317435.1_AFZ03591.1:0.1786339558)100:0.502977,(((((((((GCA_000013005.1_ABC62611.1:0.1874371158,(GCA_001304795.1_ALG60849.1:0.0000020629,GCA_001306275.1_KPM13378.1:0.0000023389)100:0.361120)100:0.083613,GCA_001008165.2_AKH42073.1:0.2193767153)100:0.055174,(GCA_001281485.1_ALE15846.1:0.3046531116,(GCA_000715015.1_KEO90849.1:0.2220478760,(GCA_001663175.1_ANK13166.1:0.1186199498,GCA_001677335.1_OBV11485.1:0.1035226462)100:0.082079)100:0.081663)99:0.054528)99:0.065655,(GCA_000013325.1_ABD27355.1:0.2189725693,(GCA_001028705.1_AKM09219.1:0.1468396458,GCA_001661675.2_ARU15123.1:0.2052819785)100:0.223450)84:0.061981)83:0.056802,GCA_000235975.2_EHJ58839.1:0.2416324461)100:0.093192,((GCA_000091125.1_BAI95113.1:0.0370069891,GCA_000147835.3_AEG50044.1:0.0015007283)100:0.272922,(GCA_001295965.1_KPF75358.1:0.0681297388,GCA_001713435.1_AOG02363.1:0.0591273402)100:0.199738)52:0.057043)72:0.053675,(((GCA_000016765.1_ABQ69131.1:0.0575801124,(GCA_002355275.1_ATE63252.1:0.0000024437,GCA_002367875.1_PCE43465.1:0.0000027009)100:0.085779)100:0.225892,GCA_001586395.2_KZB96090.1:0.2983104486)66:0.059281,((GCA_002218195.1_ASK86825.1:0.1984593960,GCA_900128895.1_SIO12409.1:0.1689737097)100:0.189895,(GCA_000013985.1_ABF53737.1:0.1132746525,GCA_001610975.1_AMU93043.1:0.0493215983)100:0.262832)95:0.048684)62:0.022855)97:0.074766,(GCA_000175255.2_AEH63394.1:0.1405878110,GCA_000218875.1_AEI38446.1:0.1294536894)100:0.415310)98:0.089872,(GCA_002251755.1_OYQ29289.1:0.5134077880,(GCA_000342165.1_EMD81885.1:0.3034444578,GCA_002211145.1_OWV32654.1:0.4391194376)100:0.352123)69:0.121324)100:0.171629)58:0.074950)2:0.023374,(((GCA_000166055.1_ADP69829.1:0.0187735855,GCA_000636015.1_KAI93206.1:0.0042810955)100:0.688517,(GCA_001982645.1_ONG37464.1:0.9700569364,(((((GCA_000011345.1_BAC09804.1:0.0084032484,GCA_000505665.1_AHB88853.1:0.0134837748)100:0.284023,(((((((GCA_000012525.1_ABB57549.1:0.3001710575,GCA_000018105.1_ABW28579.1:0.7811637659)86:0.071243,(GCA_000317495.1_AFZ13542.1:0.1455235267,(((GCA_001904775.1_OKH49008.1:0.2039010975,GCA_000817775.1_KIF39001.1:0.2232007286)100:0.044541,GCA_002075285.2_ASC72757.1:0.1413153437)100:0.101772,(GCA_000317145.1_AFY94996.1:0.2154241294,((GCA_000317065.1_AFY68461.1:0.1777320019,GCA_000332215.1_ELS31945.1:0.2013631222)100:0.071568,(GCA_000011385.1_BAC89265.1:0.1134296503,GCA_000484535.1_AGY58760.1:0.0708085842)100:0.358264)99:0.092519)77:0.022540)76:0.036267)47:0.006986)43:0.020428,(((((((GCA_000014265.1_ABG52106.1:0.0854716713,GCA_002260545.1_OZH54505.1:0.0218591013)100:0.163357,(((GCA_000176895.2_CCE20466.1:0.0000024027,GCA_000307915.1_EKD10563.1:0.0028736702)100:0.118510,(GCA_000478195.2_ERT08107.1:0.1260993761,(GCA_000710505.1_KEI68520.1:0.0279897317,GCA_900009265.1_CUR14137.1:0.0151478125)100:0.088839)89:0.021326)57:0.029736,(GCA_000180455.1_CBN56632.1:0.0542569533,((GCA_000214075.2_EGK88104.1:0.0105704828,GCA_000317475.1_AFZ09951.1:0.0163392848)100:0.033304,GCA_002412335.1_PCN53310.1:0.0271431451)100:0.077087)100:0.071854)53:0.015489)56:0.025302,GCA_002142475.1_BAS54151.1:0.2489687916)52:0.031904,(GCA_000317045.1_AFY67377.1:0.1621104444,(GCA_000317105.1_AFY85393.1:0.1256037075,GCA_001276715.1_KOR35995.1:0.2231421811)98:0.043949)40:0.025761)71:0.011585,((((((GCA_000020025.1_ACC83326.1:0.0566579451,((GCA_000169135.1_EAW44720.1:0.0202737351,GCA_002218065.1_GAX36506.1:0.0249565858)100:0.058496,(GCA_000204075.1_ABA23803.1:0.0535700004,(GCA_001298445.1_ALF52719.1:0.0152148804,GCA_002367975.1_BAY16711.1:0.0182215504)100:0.040753)100:0.020242)97:0.016391)36:0.003913,(GCA_000317535.1_AFZ27282.1:0.0387989511,((((GCA_002368075.1_BAZ79919.1:0.0204268142,(((GCA_000175835.1_EFA69672.1:0.0085047786,GCA_001432185.1_KRH97961.1:0.0000025916)100:0.026357,GCA_000175855.1_EFA74160.1:0.0236694295)100:0.007743,GCA_002368135.1_BAZ89831.1:0.0176544678)100:0.183519)96:0.030138,(GCA_000196515.1_ADI63387.1:0.0542192858,GCA_000317695.1_AFZ58039.1:0.0526150350)100:0.028077)93:0.025894,(GCA_000312705.1_AFW97170.1:0.0127236815,GCA_002368115.1_BAZ85752.1:0.0146765063)100:0.087722)95:0.023383,GCA_000317435.1_AFZ01968.1:0.3019530721)73:0.017842)34:0.005247)65:0.010948,(GCA_000316575.1_AFY33511.1:0.0667432691,((GCA_002368055.1_BAZ74830.1:0.0000027964,GCA_002368295.1_BAZ01248.1:0.0000020268)100:0.012069,GCA_002368275.1_BAY91563.1:0.0000026147)100:0.096470)95:0.016764)97:0.018320,((((GCA_000231365.2_EHC14000.1:0.0029911341,GCA_001904645.1_OKH14416.1:0.0000023398)100:0.009761,((GCA_000934435.1_KIY14941.1:0.0000020268,GCA_001990805.1_ONN62227.1:0.0000020268)100:0.024393,GCA_001275395.1_KOP24538.1:0.0276892566)100:0.032163)100:0.067527,(GCA_000346485.2_KYC38517.1:0.0230130933,GCA_000760695.2_KIE13448.1:0.0404853526)100:0.139991)96:0.029585,(GCA_001456025.1_KST67751.1:0.1538171002,GCA_000316665.1_AFY52993.1:0.1812335193)99:0.056191)49:0.012870)24:0.012671,GCA_000828085.2_KIJ81219.1:0.0518394315)99:0.078883,((GCA_000317555.1_AFZ32021.1:0.0085132636,GCA_001904655.1_OKH25401.1:0.0142452834)100:0.097803,(GCA_000952155.1_KJH69430.1:0.1617452074,GCA_000317125.1_AFY85994.1:0.1358271670)64:0.028952)65:0.039431)100:0.045520)55:0.012388,GCA_001904725.1_OKH40773.1:0.2023000184)74:0.025587,(GCA_000155555.1_EDX77331.1:0.1154945531,(GCA_000317515.1_AFZ21194.1:0.0998532920,(GCA_000211815.1_EGJ32265.1:0.0170281473,GCA_001942495.1_OLT60832.1:0.0211955098)100:0.197170)88:0.027279)99:0.060449)46:0.023075)52:0.027254,(GCA_001746915.1_OEJ76371.1:0.1477263245,GCA_001637395.1_OAB63023.1:0.1966541255)51:0.054946)54:0.061835,((((GCA_000317575.1_AFZ35035.1:0.0124298971,GCA_002355455.1_BAU66616.1:0.0164156380)100:0.093565,GCA_002368355.1_BAZ43178.1:0.1547708049)77:0.036892,(GCA_000332055.1_ELS01323.1:0.4560679822,((GCA_000021825.1_ACK69194.1:0.3121379181,((GCA_000317025.1_AFY79145.1:0.0000023089,GCA_001904635.1_OKH25212.1:0.0059752156)100:0.348217,((GCA_000017845.1_ACB53868.1:0.0715475787,(GCA_000167195.1_EAM52198.1:0.0000023773,GCA_000235665.2_EHJ14490.1:0.0000023311)100:0.130965)100:0.414399,(GCA_000284135.1_BAL28134.1:0.1488522153,GCA_000478825.2_AIE73692.1:0.1330478941)100:2.450094)73:0.216312)73:0.064921)42:0.059300,((GCA_000297435.1_CCI33170.1:0.0178302130,GCA_000312205.1_CCI07706.1:0.0000029509)100:0.588943,GCA_000473895.1_ERN43150.1:1.0329495808)43:0.146986)97:0.098559)73:0.030014)94:0.052734,(GCA_000332035.1_ELR98217.1:0.2236370871,((GCA_000317675.1_AFZ54529.1:0.1122833411,(GCA_001548095.1_BAQ59873.1:0.0717909882,GCA_001548115.1_BAQ63390.1:0.0911800871)100:0.042965)100:0.067146,GCA_001747005.1_OEJ78867.1:0.1787910271)100:0.173445)96:0.031795)91:0.039018)9:0.014250,(GCA_000317615.1_AFZ49399.1:0.1034070681,GCA_000317635.1_AFZ44283.1:0.0992397305)100:0.191627)54:0.071130,GCA_001904615.1_OKH19233.1:0.3151123566)99:0.069715)100:0.079479,GCA_001870225.1_APB34633.1:0.3663330330)100:0.281307,(((GCA_000011465.1_CAE19947.1:0.7948789293,GCA_000760175.1_KGG13517.1:0.6004598457)100:0.232122,GCA_001182765.1_CRY91443.1:0.2879521083)100:0.196948,(GCA_000155635.1_EDY38777.1:0.2907702718,GCA_000316515.1_AFY30109.1:0.2089209108)100:0.199484)100:0.343241)100:0.413375,(((((GCA_000014745.1_ABI65906.1:0.1517513380,GCA_900103475.1_SDM78873.1:0.2847975020)100:0.194094,GCA_000152745.1_EAP90840.1:0.6430165863)100:0.405908,((GCA_000144605.1_ADL00355.1:0.3271934290,GCA_002205555.1_ASD26510.1:0.2114523332)100:0.247637,(GCA_000175215.2_ADU12501.1:0.2425794523,GCA_000204015.1_EGF93438.1:0.2520793334)100:0.626048)100:0.545726)100:0.363544,(GCA_001637395.1_OAB63286.1:1.7896820003,((((((((((((((((((GCA_000011965.2_AAV93909.1:0.1412209888,((GCA_000018145.1_ABV93773.1:0.1252600823,(((GCA_001046955.1_AKO96415.1:0.0000022988,GCA_900109145.1_SEI87836.1:0.0030630943)100:0.087778,(GCA_900172235.1_SLN59795.1:0.0756549592,GCA_900184945.1_SMX35895.1:0.1002871359)96:0.021649)51:0.022217,((GCA_900110115.1_SEN00621.1:0.0000023011,GCA_900141995.1_SHJ73934.1:0.0157060194)100:0.151998,(GCA_000148725.1_EFO33302.1:0.1248070204,GCA_000158095.1_EEE44245.1:0.1241697804)100:0.061986)70:0.020604)18:0.031170)99:0.051720,GCA_900172295.1_SLN23387.1:0.1235296244)100:0.077587)38:0.014943,((GCA_000152625.1_EAP77625.1:0.0520428951,GCA_900114415.1_SFK86161.1:0.2409056416)97:0.018174,(GCA_001247715.1_KNX41032.1:0.0961534669,GCA_900102795.1_SCZ70888.1:0.1572844499)97:0.030673)98:0.028057)38:0.013902,(((((GCA_000203975.3_KID09736.1:0.0278522099,GCA_000511385.1_AHD10450.1:0.0372228732)100:0.048319,GCA_900172225.1_SLN52368.1:0.0521450142)87:0.015192,(GCA_900129685.1_SHG45439.1:0.0963654955,((GCA_001046955.1_AKO96004.1:0.0000024513,GCA_900109145.1_SEI61079.1:0.0031731867)100:0.078484,(GCA_001981245.1_APX89346.1:0.1931048190,(GCA_001403795.1_CTQ51187.1:0.1045941941,GCA_900109285.1_SEL09168.1:0.1750975442)100:0.383240)99:0.098129)99:0.066867)98:0.032860)98:0.034020,(GCA_900111945.1_SFR59300.1:0.1222402317,(((GCA_900107355.1_SDY87463.1:0.0364957291,(GCA_900172275.1_SLN57627.1:0.0000023869,GCA_900172275.1_SLN63993.1:0.0000020268)92:0.000002)95:0.044667,(((GCA_000155735.2_AGI72474.1:0.0030419289,GCA_000155735.2_AGI74665.1:0.0000020268)100:0.044643,GCA_900109285.1_SEL31632.1:0.1134020221)100:0.027042,GCA_001187845.1_AKS47762.1:0.1197363230)100:0.080197)87:0.033465,GCA_001890925.1_OJI95104.1:0.1128766553)90:0.040231)83:0.015664)85:0.021449,(GCA_002115725.1_OSQ60239.1:0.0467130152,GCA_002115805.1_OSQ51967.1:0.0300998649)100:0.069206)50:0.021386)32:0.024992,((GCA_000179775.1_EFL88183.1:0.1128732592,GCA_900184815.1_SMX23877.1:0.1375360989)97:0.026510,(GCA_000814025.1_KIC48853.1:0.0949250767,GCA_000161835.1_EET48884.1:0.1321370300)82:0.021822)44:0.007263)95:0.082069,(((GCA_000014045.1_ABG33272.1:0.0182077355,GCA_000154785.2_AEI92665.1:0.0199633119)100:0.103718,(GCA_001404155.1_CRK76257.1:0.0000020085,GCA_900114125.1_SFJ60058.1:0.0000028902)100:0.151357)99:0.052363,(GCA_000765015.1_KGK79820.1:0.0000023063,GCA_900141945.1_SHI84156.1:0.0030223769)100:0.161691)98:0.023721)41:0.025402,(GCA_001205715.1_KNG94074.1:0.1831265629,GCA_000738435.1_AII87717.1:0.2699523402)38:0.020416)94:0.076272,(GCA_000300515.1_EKF40112.1:0.1497806588,GCA_900105595.1_SDU04203.1:0.0885252619)100:0.132769)98:0.021345,(GCA_900176465.1_SMD11689.1:0.2217771666,GCA_001293565.1_KPB02731.1:0.2437514027)84:0.056070)82:0.026876,((GCA_000154705.2_EDQ35720.1:0.0629183229,GCA_001703635.1_OCW58334.1:0.0868113651)100:0.084782,GCA_002043005.1_AQZ53605.1:0.2435758014)75:0.056409)71:0.039573,((GCA_001548075.1_BAQ71566.1:0.0087215274,GCA_001633165.1_ANB36311.1:0.0000027644)100:0.230215,GCA_900107585.1_SEA83481.1:0.2075927194)92:0.089893)71:0.041605,GCA_000179775.1_EFL88739.1:0.2069667138)100:0.129038,((GCA_000092925.1_ADH90237.1:0.0892443958,GCA_900100155.1_SCW29560.1:0.0897905667)100:0.237315,((GCA_000600335.2_EYD77491.1:0.2870553023,((GCA_000172095.1_EDQ04726.1:0.1418775473,(((GCA_000203975.3_KID07691.1:0.0784545740,GCA_000511355.1_AHD01772.1:0.0597032547)100:0.100317,GCA_000511355.1_AHD03556.1:0.0999271774)100:0.065507,(GCA_900188335.1_SNS17425.1:0.1831681338,GCA_900099935.1_SDJ77911.1:0.1770020579)98:0.035905)100:0.057088)100:0.250135,(((((((GCA_000011965.2_AAV94285.1:0.1419860709,GCA_900172225.1_SLN29371.1:0.2040364343)98:0.057102,GCA_900109035.1_SEI71863.1:0.2112944716)100:0.087101,(((((GCA_000153725.1_EAU47386.1:0.1319266570,((GCA_001969385.1_APX25645.1:0.0000020268,GCA_900112435.1_SFD54123.1:0.0000025168)100:0.144163,GCA_900102075.1_SDE25266.1:0.1890343363)100:0.044562)100:0.120438,GCA_000442255.1_EPX85429.1:0.1785392370)100:0.082011,((GCA_001687105.1_ANT61834.1:0.1255748373,GCA_900116195.1_SFT20086.1:0.0800702499)100:0.074161,GCA_900100085.1_SDI34231.1:0.1979111304)100:0.090048)100:0.155169,(GCA_001038505.1_KMK68288.1:0.2953249480,GCA_900116005.1_SFR14054.1:0.5561435337)76:0.073097)77:0.046123,((GCA_000169415.1_EBA07105.1:0.2540199160,((GCA_002211155.1_OWV59273.1:0.0080258211,(GCA_002211205.1_OWV67667.1:0.0094106053,(GCA_002211225.1_OWV49290.1:0.0000020268,GCA_900101505.1_SDC67646.1:0.0000020268)100:0.028228)95:0.004687)100:0.142362,((GCA_002237555.1_ASP23123.1:0.0468570720,GCA_900188425.1_SNT30911.1:0.0206699257)100:0.074231,GCA_900184945.1_SMX49266.1:0.2018564110)100:0.038141)100:0.088720)100:0.126361,GCA_001482405.1_KUF12179.1:0.2651855506)100:0.212912)79:0.061190)95:0.082847,(GCA_900100005.1_SDI64586.1:0.3687398154,(GCA_900142085.1_SHJ32086.1:0.3273985498,GCA_001458175.1_CUH54200.1:0.4865788795)100:0.086590)99:0.065042)96:0.051301,(GCA_900107355.1_SDY08856.1:0.3145376975,GCA_900110775.1_SEQ11979.1:0.2878508383)99:0.101627)97:0.063411,(GCA_000152625.1_EAP76919.1:0.2424123281,(GCA_001247715.1_KNX41860.1:0.1240107195,GCA_900172295.1_SLN59114.1:0.1904480080)100:0.086251)100:0.208719)98:0.114657,GCA_002088295.1_ORE90772.1:0.5161484762)100:0.135633)78:0.089283)39:0.059424,GCA_000714535.1_KEO54908.1:0.2200098719)35:0.035928)100:0.174478)100:0.229709,(GCA_000024465.1_ADE40381.1:0.3744951648,(GCA_000314735.2_EKS30970.1:0.3617334025,GCA_001517585.1_CUX83196.1:0.2867018634)100:0.244239)46:0.101656)43:0.055663,(GCA_000153525.1_EAS84531.1:0.1041680597,GCA_000155895.1_EDZ60565.1:0.0450275911)100:0.390035)99:0.184414,((GCA_000442275.2_EPX81753.1:0.0656037325,GCA_900111945.1_SFR37766.1:0.0433846201)100:0.233828,GCA_001026905.1_KLN59584.1:0.2816280068)100:0.603140)100:0.314886,GCA_002355335.1_BAT59432.1:0.8770689176)100:0.140425,(((((((((((GCA_000013325.1_ABP64283.1:0.0220051020,GCA_001713435.1_AOF98649.1:0.1004063512)100:0.138929,((GCA_000225995.2_EGY00285.1:0.0034068980,GCA_000730165.2_ASG22993.1:0.0052857920)100:0.143004,(GCA_002355275.1_ATE64660.1:0.0000020268,GCA_002367875.1_PCE39639.1:0.0000020268)100:0.131484)69:0.054035)100:0.050691,(GCA_002251755.1_OYQ34719.1:0.1895506656,GCA_900128895.1_SIN65326.1:0.1853620408)100:0.073435)100:0.084800,(GCA_000743575.1_KFL31264.1:0.0000022230,GCA_000743575.1_KFL31544.1:0.0143902367)100:0.260065)97:0.075803,((GCA_000022085.1_ACL59143.1:0.2496339708,GCA_001618845.1_AMY04004.1:0.2253672056)99:0.037163,(GCA_900101615.1_SDC39866.1:0.0078661249,GCA_900104205.1_SDB49688.1:0.0138891550)100:0.129285)53:0.070656)9:0.023753,((((GCA_000018545.1_ACP23058.1:0.0956456380,((GCA_001267455.1_KOC73055.1:0.0706423951,GCA_001558695.1_KXF78185.1:0.0881640768)100:0.030779,GCA_001652565.1_ANH08235.1:0.0803406905)58:0.030372)100:0.123454,(GCA_000203895.1_ABL69199.1:0.0723678964,GCA_000444995.1_AGT08951.1:0.0612781228)100:0.065918)100:0.166010,GCA_900102525.1_SDF40600.1:0.1954083806)100:0.142808,GCA_000014245.1_ABG63321.1:0.3714917264)100:0.068478)44:0.067961,((GCA_000092925.1_ADH87548.1:0.2024620509,GCA_002251735.1_OYQ21898.1:0.1832093735)100:0.059544,((GCA_001579845.1_AMN44434.1:0.0975670718,(GCA_002119765.1_ARQ00445.1:0.1275847346,GCA_002355335.1_BAT58382.1:0.1621813557)100:0.022238)100:0.085315,GCA_001618845.1_AMY04370.1:0.1431255776)100:0.031520)100:0.039351)5:0.031997,((GCA_900102465.1_SDF65372.1:0.1620529449,GCA_900106695.1_SDX45647.1:0.1787760024)100:0.151421,((((((((GCA_000014045.1_ABG33403.1:0.0000024304,GCA_000154785.2_AEI92516.1:0.0178334146)100:0.084394,((GCA_000814025.1_KIC50928.1:0.0070784077,GCA_001969365.1_APX10824.1:0.0076603924)100:0.059106,((GCA_900176465.1_SMC91704.1:0.1258614136,(GCA_000299575.1_EKE43122.1:0.0819116594,GCA_000521865.1_ETX26455.1:0.1560267090)100:0.054704)99:0.030694,(GCA_001458375.1_CUH81995.1:0.1333813631,GCA_900100085.1_SDI92247.1:0.1188322169)100:0.085865)71:0.037239)17:0.003474)52:0.035049,((GCA_000161835.1_EET46533.1:0.0754581309,(GCA_001403795.1_CTQ50801.1:0.0536636709,GCA_900109285.1_SEL35217.1:0.1173029300)100:0.085588)99:0.031208,(GCA_002115725.1_OSQ56674.1:0.0164046375,GCA_002115805.1_OSQ47854.1:0.0259755436)100:0.061378)78:0.033572)11:0.014003,(((((((GCA_001046955.1_AKO99217.1:0.0000020268,GCA_900109145.1_SEJ89933.1:0.0000020268)100:0.000001,GCA_900109145.1_SEK00643.1:0.0000028392)74:0.002687,GCA_001046955.1_AKP00143.1:0.0031449332)100:0.086257,(GCA_001969385.1_APX24532.1:0.0000020115,GCA_900112435.1_SFD41345.1:0.0000028030)100:0.098675)96:0.032630,GCA_900114415.1_SFL35739.1:0.0669206819)40:0.014888,((((GCA_900188335.1_SNT01497.1:0.0331373017,GCA_900109035.1_SEK02472.1:0.1292540028)100:0.040593,GCA_900116455.1_SFT54185.1:0.0949178471)99:0.022679,(((((GCA_000511385.1_AHD08474.1:0.0567289836,(GCA_001258055.1_CRL13110.1:0.0000020268,GCA_900113345.1_SFH34038.1:0.0000020268)100:0.020440)100:0.036060,GCA_900109955.1_SEW35531.1:0.0679964119)97:0.018338,((GCA_001482405.1_KUF10057.1:0.0386087315,(((GCA_002211155.1_OWV58218.1:0.0000021229,(GCA_002211225.1_OWV48181.1:0.0000020194,GCA_900101505.1_SDC96020.1:0.0000026705)100:0.017498)98:0.012225,GCA_002211205.1_OWV68440.1:0.0144236388)99:0.028587,GCA_002237555.1_ASP23337.1:0.0463709819)98:0.010101)100:0.051044,(((GCA_001026905.1_KLN59874.1:0.0875995917,GCA_900172235.1_SLN51629.1:0.1462011096)100:0.039665,(GCA_000765015.1_KGK80324.1:0.0034156444,GCA_900141945.1_SHJ28935.1:0.0022958355)100:0.119607)99:0.027416,GCA_000812665.2_AML51718.1:0.1626272890)97:0.005333)97:0.028707)95:0.003056,GCA_900107355.1_SDY72949.1:0.1420744876)100:0.023505,(((GCA_000442275.2_EPX80971.1:0.1155124969,GCA_000738435.1_AII88203.1:0.0428284228)100:0.024052,GCA_900172275.1_SLN40419.1:0.0573775315)100:0.036505,GCA_900184945.1_SMX46262.1:0.1236321892)100:0.037256)99:0.022218)99:0.025828,((GCA_001458175.1_CUH52099.1:0.0398157083,GCA_900102795.1_SCZ61947.1:0.0419143082)32:0.016307,GCA_900129685.1_SHG94332.1:0.0609763376)44:0.018000)28:0.009933)54:0.012560,GCA_900141945.1_SHI64204.1:0.1270664719)8:0.006286)6:0.029201,GCA_000152605.1_EAP83626.1:0.1175180033)60:0.043099,((GCA_900110115.1_SEN79670.1:0.0092385707,GCA_900141995.1_SHI90984.1:0.0058083605)100:0.084282,GCA_900113695.1_SFH98478.1:0.1735277284)98:0.037927)75:0.014765,((((GCA_000148725.1_EFO32915.1:0.0761751587,(GCA_002043005.1_AQZ54464.1:0.0981334112,GCA_900105595.1_SDU48281.1:0.2177557313)78:0.047867)64:0.020193,(((((GCA_900113935.1_SFJ58505.1:0.1188776164,GCA_000154705.2_EDQ33050.1:0.1892667412)59:0.035059,(((GCA_000017145.1_ABR63095.1:0.0634589036,GCA_900113935.1_SFJ41762.1:0.1205396081)100:0.025038,GCA_001652565.1_ANH05156.1:0.0504431271)100:0.092615,((((((((GCA_000152805.1_EAQ12978.1:0.0500253068,((GCA_000018145.1_ABV93978.1:0.0642332876,(GCA_001404155.1_CRK74461.1:0.0000020268,GCA_900114125.1_SFJ20888.1:0.0000020268)100:0.247447)100:0.045896,GCA_000590925.1_AHM02683.1:0.1155464045)100:0.075818)98:0.030982,GCA_001038505.1_KMK64500.1:0.1742272890)90:0.032889,(GCA_001482405.1_KUF10826.1:0.0591481117,GCA_900172355.1_SLN76754.1:0.0684512906)87:0.026332)98:0.039011,((GCA_000836695.1_KIQ69799.1:0.0497435270,GCA_900141735.1_SHJ27166.1:0.0492181620)100:0.008976,(GCA_000442315.1_EPX84824.1:0.2442996190,GCA_000600335.2_EYD77214.1:0.6555932039)67:0.048567)86:0.036294)59:0.015058,(GCA_000155735.2_AGI72976.1:0.0000027537,GCA_000155735.2_AGI74845.1:0.0000025188)100:0.084339)97:0.021223,(GCA_900184815.1_SMX23411.1:0.0867215066,GCA_001890925.1_OJI91748.1:0.0924181821)85:0.022595)47:0.017323,GCA_900110135.1_SEM95549.1:0.1043837005)95:0.027982,GCA_000179775.1_EFL89165.1:0.1454018323)46:0.020042)97:0.047626)33:0.007116,(GCA_000152725.1_EAQ02203.1:0.1112056399,(GCA_900188035.1_SNR53564.1:0.1350690699,GCA_000153305.1_EAR52891.1:0.1710078534)5:0.021232)4:0.022107)4:0.012913,((GCA_000018545.1_ACP21904.1:0.1171041928,GCA_900148505.1_SHO66980.1:0.1185863585)100:0.024470,GCA_002210095.1_OWU71498.1:0.0892003271)100:0.038025)75:0.017760,GCA_900176465.1_SMC46833.1:0.1174017113)74:0.022438)95:0.019291,((GCA_000817775.1_KIF44258.1:0.0903444957,GCA_000024465.1_ADE38289.1:0.1613436636)35:0.015770,GCA_001205715.1_KNG92854.1:0.1329345159)70:0.029735)37:0.010980,(GCA_900102075.1_SDE83271.1:0.1278918188,GCA_000203895.1_ABL71647.1:0.2373870137)77:0.085555)31:0.015594)100:0.142197,GCA_001605015.1_AMS45175.1:0.1634093428)100:0.083162)5:0.026029)77:0.064407,GCA_000018545.1_ACP21894.1:0.2648311294)84:0.030851,(GCA_000164635.1_EFH09734.1:0.2578310723,GCA_002251735.1_OYQ22457.1:0.3436184685)99:0.078256)94:0.128134,GCA_000964385.1_GAN79227.1:0.3597046682)100:0.331146)100:0.287930,((GCA_000017145.1_ABR60548.1:0.1504426376,((GCA_900113985.1_SFJ17501.1:0.2264459785,(((GCA_001271345.1_ALA18071.1:0.0149000994,GCA_001887265.1_APF36789.1:0.0498257927)100:0.137117,(GCA_000800175.1_KHJ54657.1:0.0254678510,GCA_900141975.1_SHI41656.1:0.0307402976)100:0.383514)100:0.107387,GCA_900100155.1_SCW53559.1:0.1676314309)100:0.059077)97:0.082821,GCA_001676615.1_OCC02979.1:0.2291722397)95:0.054410)100:0.106147,(GCA_000743575.1_KFL31272.1:0.1366827882,(((((GCA_001458375.1_CUH81978.1:0.0787411297,GCA_002210095.1_OWU75024.1:0.0383333987)100:0.041755,GCA_900100085.1_SDI89661.1:0.1464998532)100:0.058680,GCA_002043005.1_AQZ54476.1:0.1070996352)100:0.077396,GCA_900172375.1_SLN63869.1:0.1590255149)100:0.091888,(((GCA_000836695.1_KIQ69811.1:0.1520818712,GCA_900141735.1_SHI42145.1:0.1197302467)99:0.066491,(GCA_900184945.1_SMX46288.1:0.1598465367,((GCA_002211155.1_OWV58229.1:0.0085962055,(GCA_002211225.1_OWV48422.1:0.0000020612,GCA_900101505.1_SDC95694.1:0.0000020268)100:0.016982)100:0.005584,GCA_002211205.1_OWV68429.1:0.0000022663)100:0.172723)100:0.053552)99:0.090739,GCA_000600335.2_EYD77203.1:0.8915636743)99:0.037855)97:0.052753)98:0.063781)100:0.712111)100:0.401589)100:0.232241)14:0.201680,((((((((((GCA_000012905.2_ABA78308.1:0.1582498506,(GCA_900112335.1_SFC22601.1:0.1580599424,(GCA_900172385.1_SLN54686.1:0.1757189136,GCA_900172355.1_SLN15060.1:0.3063185735)95:0.022052)100:0.156094)100:0.131990,(((GCA_000017145.1_ABR64907.1:0.0449349862,(GCA_001267455.1_KOC74140.1:0.0207211584,GCA_001652565.1_ANH08205.1:0.0146888578)95:0.011194)100:0.031580,GCA_001676615.1_OCC03948.1:0.0817259063)100:0.098867,(GCA_000800175.1_KHJ54881.1:0.0312893483,GCA_900141975.1_SHI49968.1:0.0140257551)100:0.219880)100:0.036573)100:0.052211,((((GCA_000017405.1_ABS16287.1:0.0030354056,GCA_000585655.1_EXL06104.1:0.0000020268)100:0.074705,GCA_001885585.1_OJF92568.1:0.0841536264)86:0.024290,(GCA_001558695.1_KXF78200.1:0.0678717760,GCA_001687365.1_OBZ95781.1:0.0518682560)100:0.039126)100:0.038429,GCA_900129325.1_SHF66844.1:0.1739570391)100:0.045208)99:0.040544,GCA_001618845.1_AMY01534.1:0.2127106584)100:0.193856,(GCA_000264455.2_AFK52276.1:0.0061888520,GCA_001601315.1_KYO50252.1:0.0067509869)100:0.266826)99:0.097882,GCA_900107585.1_SDZ90888.1:0.4774841024)100:0.186075,(GCA_000179775.1_EFL88596.1:0.4565507865,((GCA_000300335.1_EKF20024.1:0.0860172605,GCA_000300515.1_EKF44373.1:0.0744423042)100:0.259556,GCA_001703635.1_OCW56346.1:0.2656457562)100:0.056912)100:0.293853)100:0.158083,GCA_000496075.1_ESR24833.1:0.5950708226)100:0.525957,(((((GCA_000017845.1_ACB51664.1:0.0252641380,((GCA_000167195.1_EAM47746.1:0.0000021876,GCA_000235665.2_EHJ10121.1:0.0000020268)100:0.004121,GCA_000235665.2_EHJ09698.1:0.0041489395)100:0.048381)100:0.186214,(GCA_000284135.1_BAL28251.1:0.0429822141,GCA_000478825.2_AIE73782.1:0.0316686323)100:0.346979)99:0.057122,(GCA_000317025.1_AFY79257.1:0.0535828661,GCA_001904635.1_OKH18842.1:0.0000029155)100:0.122396)99:0.035998,(GCA_000021825.1_ACK71101.1:0.1318085258,(GCA_000297435.1_CCI31051.1:0.0181765987,GCA_000312205.1_CCI08720.1:0.0193246392)100:0.251191)99:0.052476)98:0.088680,((GCA_000018105.1_ABW27901.1:0.1902594143,(GCA_000332055.1_ELS03846.1:0.2198768655,GCA_000473895.1_ERN41589.1:0.2825239206)81:0.042492)81:0.033834,(GCA_000346485.2_KYC38270.1:0.0059019120,GCA_000760695.2_KIE09841.1:0.0332183826)100:0.175324)97:0.075936)100:0.530648)100:0.812926,GCA_000817775.1_KIF44287.1:1.0885373588)12:0.071831)100:0.206316)100:0.152521)99:0.124725)54:0.100202,GCA_000152825.2_ADM08479.1:0.6501048197)33:0.076718)10:0.089055)4:0.036512,GCA_900172325.1_SLN31273.1:0.3851260229)3:0.063652,GCA_900167455.1_SJZ67973.1:0.6068314190)100:0.152043,((GCA_000013025.1_ABI75545.1:0.0572872358,GCA_000685315.1_KCZ97926.1:0.0527380350)100:0.475340,GCA_000023785.1_ACT59457.1:0.5437850144)100:0.222801)100:0.315628)100:0.082076)100:0.147741);
