# Supplementary material for: Assessing the accuracy of phylogenetic rooting methods on prokaryotic gene families
Source: PLoS One. 2020 May 15;15(5):e0232950. doi: 10.1371/journal.pone.0232950 (PMC7228096; doi:10.1371/journal.pone.0232950)
Supplement: S2 Dataset — (ZIP) [file pone.0232950.s003.zip › EmpiricalDataset/GeneTrees_IQTree/000081.aln.treefile]

(GCA_000006905.1_AAK22872.1:0.7779159181,GCA_000743575.1_KFL29712.1:0.3610952038,(((GCA_001578105.1_AMM83098.1:0.2843627702,GCA_002043005.1_AQZ53423.1:0.3023352375)100:0.393440,(GCA_000223375.1_AEM40038.1:0.0000023609,GCA_001399515.1_ALJ80244.1:0.0000028660)100:0.756882)84:0.086707,((((((GCA_000011685.1_AAW60752.1:0.0783487201,GCA_000234355.2_EHH68096.1:0.1186455036)100:0.291038,(GCA_000723565.1_CDG33371.1:0.0466089342,GCA_002003665.1_OOL17786.1:0.0470842484)100:0.520327)100:0.183273,(GCA_000617865.1_GAJ28662.1:0.4693348647,((GCA_000724025.1_CDG38601.1:0.0064380437,GCA_001547995.1_BAT18774.1:0.0161422537)100:0.352056,(GCA_001787335.1_AOX17833.1:0.0006207637,GCA_001787355.1_AOX20652.1:0.0129407366)100:0.317720)100:0.219732)100:0.152281)100:0.293306,((GCA_000021325.1_ACI51625.1:0.3893205577,((GCA_000182745.1_BAK84160.1:0.0542090501,GCA_000208635.2_EGG77930.1:0.0923980980)100:0.067163,GCA_000964505.1_GAN99420.1:0.0902133362)100:0.349403)100:0.165603,(GCA_002005445.1_AQS86214.1:0.3805784020,GCA_002173735.1_ARW48376.1:0.5096136701)100:0.159515)100:0.165018)99:0.193946,(GCA_000231445.2_EHD13984.1:0.0000024922,GCA_002153535.1_OUI77930.1:0.0000022793)100:1.099114)99:0.310314,((((GCA_000152825.2_ADM08614.1:0.7870968675,GCA_900199215.1_SNT72188.1:0.7557230396)98:0.341690,((((((((((((((((((GCA_000007125.1_AAL52686.1:0.0051693372,GCA_000157815.1_EEX99824.1:0.0051836345)100:0.084427,(GCA_000017405.1_ABS13271.1:0.0000028607,GCA_000585655.1_EXL07126.1:0.0000028607)100:0.059438)100:0.154672,(GCA_000022725.1_ACS50791.1:0.2144954881,GCA_000341385.1_AGF75474.1:0.1651391799)100:0.602613)100:0.082373,(GCA_001558695.1_KXF78390.1:0.1216392794,(GCA_900104355.1_SDP14029.1:0.0485120548,GCA_900113985.1_SFI55287.1:0.0387509052)100:0.203188)99:0.042623)100:0.151047,(((GCA_000014245.1_ABG62131.1:0.1905387007,(GCA_000300335.1_EKF19891.1:0.1108440379,GCA_000300515.1_EKF41355.1:0.1534049515)100:0.055784)100:0.099008,((((GCA_000585625.1_EXL10183.1:0.1915379690,(GCA_001510895.1_KUM26592.1:0.0403348797,GCA_001618845.1_AMX99443.1:0.0585275217)80:0.027057)81:0.032837,GCA_002075885.1_OQM74759.1:0.1253518898)100:0.056173,(GCA_001424795.1_KQU66828.1:0.0466477423,GCA_001605015.1_AMS43765.1:0.0735476862)100:0.115273)100:0.134779,GCA_900113935.1_SFI37082.1:0.2292953133)100:0.066963)100:0.137663,(((((GCA_000016285.1_ACM35718.1:0.2362461864,(GCA_001267455.1_KOC74952.1:0.0252784012,GCA_001652565.1_ANH03315.1:0.0377461103)100:0.070069)98:0.029082,(((GCA_000017145.1_ABR59372.1:0.0674125814,(GCA_000018545.1_ACP24317.1:0.0540773933,GCA_002288525.1_ASY61972.1:0.0935823616)100:0.014847)100:0.046843,GCA_000697965.2_ANK71632.1:0.0848862592)100:0.036349,(GCA_001687365.1_OBZ92886.1:0.1068954772,(GCA_001885585.1_OJF98776.1:0.0000023553,GCA_001885585.1_OJF98837.1:0.0000019958)100:0.121694)100:0.067595)100:0.040045)99:0.082527,((((GCA_000722615.1_KEQ09207.1:0.0000028607,GCA_000722625.1_KEQ10973.1:0.0000028607)100:0.162871,(GCA_000731295.1_CDN52946.1:0.0052971234,GCA_000731315.1_CDN46737.1:0.0053121844)100:0.109938)100:0.114188,(GCA_000092025.1_AAK86562.1:0.2184393389,GCA_000769405.1_KPN26191.1:0.1502885636)98:0.043317)63:0.023284,(GCA_000325745.1_AGA64217.1:0.4967251766,GCA_000496595.1_AHA27658.1:0.7170932967)100:0.928286)100:0.062401)100:0.135918,(GCA_000154705.2_EDQ32128.1:0.1420115745,GCA_001703635.1_OCW55604.1:0.1575463694)100:0.137795)99:0.072571,GCA_001293565.1_KPB01135.1:0.4831506465)100:0.066318)53:0.043985)100:0.211878,GCA_000179775.1_EFL88861.1:0.4762890948)91:0.070159,GCA_900104485.1_SDB28326.1:0.6528973721)45:0.069572,GCA_001305515.1_KPL54804.1:0.3562014073)14:0.032609,((((((((GCA_000148725.1_EFO34359.1:0.1351286746,(GCA_000158095.1_EEE45352.1:0.0482670767,GCA_001403915.1_CTQ45095.1:0.0450740136)100:0.067268)100:0.075113,(GCA_001188555.1_KND20082.1:0.0073687322,GCA_002249885.1_OXS48091.1:0.0000021388)100:0.080949)100:0.038234,GCA_000192745.1_ADZ71732.1:0.0927974664)100:0.078289,GCA_900105595.1_SDT93006.1:0.2483558478)100:0.101672,(GCA_001907205.1_OKL42723.1:0.1651178494,(GCA_900110875.1_SEP90710.1:0.1448686936,GCA_900114245.1_SFK10869.1:0.0441592200)100:0.286940)95:0.091988)95:0.044141,GCA_900102695.1_SCZ21973.1:0.4705045833)100:0.079214,GCA_002088295.1_ORE92115.1:0.7166528432)43:0.051928,(GCA_900115225.1_SFO08610.1:0.2101924139,GCA_900215505.1_SNY92496.1:0.2851609845)100:0.437320)34:0.028836)40:0.085241,GCA_000496075.1_ESR24743.1:0.4327320873)56:0.121578,GCA_900156815.1_SIS96264.1:1.0336787633)83:0.023933,((((GCA_000010525.1_BAF89100.1:0.1985012072,GCA_000017645.1_ABS69358.1:0.1157153952)100:0.131685,(GCA_000092925.1_ADH91704.1:0.1174122843,GCA_900100155.1_SCW61434.1:0.0805105371)100:0.303428)100:0.157619,((((((GCA_000019845.1_ACB94590.1:0.2314119386,(GCA_900114285.1_SFK14153.1:0.2658814725,GCA_000021745.1_ACK49815.1:0.2008715032)100:0.081256)100:0.212705,(((GCA_000304315.1_CCJ08411.1:0.2883307640,(GCA_001644125.1_OAI29659.1:0.0954175261,GCA_001675455.1_OBS50463.1:0.0117756864)100:0.211072)100:0.066255,GCA_002117405.1_ARN80307.1:0.2669471241)100:0.076034,GCA_900187365.1_SNB80728.1:0.3901172711)100:0.071628)100:0.142142,(((GCA_000019945.1_ACB81329.1:0.1881601354,GCA_000022085.1_ACL56864.1:0.1837434864)100:0.104658,(GCA_001017175.1_KLK93174.1:0.0540174422,GCA_900102135.1_SCY90579.1:0.0531505213)100:0.213787)100:0.094860,((GCA_001271345.1_ALA19718.1:0.0209088283,GCA_001887265.1_APF38923.1:0.0493644914)100:0.255586,(GCA_001741865.1_AOO84835.1:0.1043513112,GCA_900102525.1_SDG75841.1:0.1303765765)100:0.198490)87:0.020509)95:0.091088)100:0.103116,GCA_001676615.1_OCC05695.1:0.4044400616)97:0.062386,(GCA_001426945.1_KQZ01763.1:0.2842616954,(GCA_001579845.1_AMN41072.1:0.3155579646,GCA_002119765.1_ARQ00392.1:0.3135365659)100:0.121539)100:0.175115)97:0.051878,(GCA_002355335.1_BAT58362.1:0.5089974998,(((((GCA_000011365.1_BAC47880.1:0.0357670895,GCA_000661935.1_AHY52531.1:0.0122689207)100:0.172543,(GCA_000012725.1_ABA03874.1:0.1177297261,GCA_000013885.1_ABE61634.1:0.0873412285)100:0.102941)95:0.034741,(GCA_000195775.1_CAE26536.1:0.1240145703,GCA_000935205.1_KIZ40634.1:0.0581560554)100:0.138138)95:0.032695,(GCA_001618955.1_KZD23403.1:0.0407520612,GCA_900108575.1_SEI15891.1:0.0102271673)100:0.195919)99:0.083097,(((GCA_000218565.1_AEI05880.1:0.0000028607,GCA_000218585.1_AEI02304.1:0.0000028607)100:0.098862,GCA_000314735.2_EKS28956.1:0.1231810397)100:0.148897,GCA_000336555.1_EKS32428.1:0.1352494250)100:0.042105)100:0.564551)98:0.110467)99:0.085663)99:0.140629,(GCA_001402875.1_ALK09729.1:0.0000023968,GCA_001459775.1_CUU42392.1:0.0000024191)100:0.550471)97:0.108399)84:0.091276,(((((GCA_000153465.1_EAS48925.1:0.2254289574,(GCA_000800175.1_KHJ56050.1:0.0189215266,GCA_900141975.1_SHJ57618.1:0.0140058933)100:0.306317)93:0.069341,((GCA_000153705.1_EAU43151.1:0.1751976255,GCA_900176465.1_SMC74497.1:0.1456653143)100:0.174355,GCA_001720135.1_ODN68663.1:0.4388554369)65:0.092774)66:0.101283,GCA_900104035.1_SDO09160.1:0.4565647813)68:0.102055,((GCA_900148505.1_SHO67238.1:0.3943661594,GCA_001720135.1_ODN68662.1:1.8522444244)94:0.058139,GCA_000970435.1_KKB84821.1:0.7456482734)98:0.146027)100:0.223785,GCA_900129325.1_SHG65363.1:0.5482323594)100:0.775848)12:0.137702,(GCA_000230555.1_AEQ50628.1:0.1261334438,GCA_900100665.1_SDG39013.1:0.1356489312)100:0.516225)49:0.459432,(GCA_000203895.1_ABL68318.1:0.1656480888,GCA_900110025.1_SEO15462.1:0.2787561181)100:0.823578)100:0.714067,((((GCA_000013085.1_ABC22997.1:0.4860250876,GCA_000632475.2_AIB12513.1:0.2357254839)74:0.138121,GCA_900156605.1_SIT11725.1:0.4889759899)47:0.118916,(GCA_000225995.2_EGY00330.1:0.0000025818,GCA_000730165.2_ASG23443.1:0.0195289642)100:0.287466)96:0.295340,(((GCA_000300235.2_AJD52006.1:0.1600240029,GCA_000300275.1_EKF07406.1:0.0899111682)100:0.261077,(GCA_000982415.1_KKJ75653.1:0.0039780175,GCA_001026905.1_KLN60074.1:0.0418570142)100:0.344583)99:0.239488,(GCA_900101935.1_SDE03498.1:0.4425415622,GCA_900172325.1_SLN59161.1:0.6038879680)100:0.194065)95:0.146615)100:0.578298)50:0.353646,((((((GCA_000019845.1_ACB96213.1:0.5122897406,GCA_002288525.1_ASY66395.1:0.3222514943)49:0.083236,((GCA_000092025.1_AAK87658.1:0.2252687878,GCA_001558695.1_KXF75779.1:0.2076748769)100:0.231864,(GCA_001267455.1_KOC74785.1:0.3112609839,(GCA_001703635.1_OCW57018.1:0.1709536187,GCA_001885585.1_OJF95580.1:0.2168624294)100:0.158682)100:0.180327)93:0.069245)55:0.109255,GCA_000731315.1_CDN51078.1:0.2859821516)100:0.379377,GCA_000092045.1_AAM54929.2:0.5475661851)100:0.443539,GCA_000815465.1_KIE05396.1:1.4393990545)49:0.147555,(GCA_002117405.1_ARN80441.1:0.9523215257,GCA_002088295.1_ORE92010.1:2.5271873809)36:0.343341)36:0.120912)35:0.150394,(((((((((((GCA_000008385.1_AAW70867.1:0.2626070093,GCA_000953315.1_CDR78405.1:0.2278460654)100:0.846142,((GCA_000011945.1_AAV87109.1:0.2031443231,GCA_000024505.1_ACZ48793.1:0.1975960973)100:1.006727,((GCA_000026005.1_CAH57738.1:0.3020876336,GCA_000964755.1_KJV65767.1:0.3305384769)100:0.478497,GCA_000964795.1_KJV69357.1:0.4087743305)100:0.362925)100:0.502174)100:0.632076,(GCA_000022525.1_ACT69650.1:0.5487158546,GCA_000632985.1_AHX11639.1:0.7221265735)100:1.215695)100:0.374651,GCA_000180455.1_CBN58482.1:3.1611192246)94:0.554534,GCA_000024465.1_ADE39900.1:1.4167762223)87:0.365277,(((((((((GCA_000009985.1_BAE48824.1:0.3440960893,GCA_000513295.1_CDL00700.1:0.7174682584)65:0.109607,(GCA_000294655.1_CCG41626.1:0.1684065837,GCA_900108475.1_SEH27580.1:0.0986353118)100:0.497637)100:0.192923,((((((GCA_000013085.1_ABC24431.1:0.4241745124,GCA_000284415.2_CCG07679.1:0.4834929666)100:0.296643,GCA_900100455.1_SDH86708.1:0.9557943548)75:0.161944,GCA_000315795.1_EKV32150.1:0.7032985380)60:0.113697,GCA_900156605.1_SIS57351.1:0.7747467877)60:0.058753,GCA_001611975.1_AMW34405.1:0.9266357648)73:0.087809,GCA_900101965.1_SDD76061.1:0.7366201209)97:0.091823)100:0.256551,(((GCA_000010725.1_BAI73270.1:0.2614280636,GCA_000632475.2_AIB13070.1:0.2120342844)100:0.395808,(GCA_000576635.1_EWY40611.1:0.1807155032,GCA_000936425.1_KJB95819.1:0.2237764042)100:0.400973)100:0.151221,((GCA_000016185.1_ACJ00301.1:0.4240838012,GCA_002251795.1_OYQ36036.1:0.4762903705)100:0.192057,GCA_000730165.2_ASG21701.1:0.9626675191)100:0.221748)99:0.166707)55:0.107113,(((GCA_000968135.1_CCQ75596.1:0.5662712598,GCA_001746755.1_OEJ64113.1:0.5796485637)100:0.231453,GCA_900093605.1_SCA56375.1:1.2195956531)33:0.170329,(GCA_900167455.1_SKA01338.1:0.8176444359,(GCA_000300235.2_AJD54079.1:0.1900711719,GCA_000300275.1_EKF10114.1:0.0967858357)100:1.103175)32:0.181239)51:0.109224)76:0.150340,((GCA_000982415.1_KKJ77098.1:0.0058006828,GCA_001026905.1_KLN60851.1:0.0714656099)100:1.020623,((GCA_000319385.1_AFX98735.1:0.0731226956,GCA_000510265.1_AHC73532.1:0.0887940001)100:0.214159,GCA_900102465.1_SDG12079.1:0.0602541987)100:0.975711)11:0.148293)68:0.144821,((GCA_000299935.1_EKE78521.1:0.3241857588,GCA_001618175.1_KZD12847.1:0.3028904392)100:0.468615,(GCA_000264455.2_AFK55270.1:0.0000029415,GCA_001601315.1_KYO57549.1:0.0265243645)100:1.227814)99:0.136930)64:0.136037,((((((GCA_000016725.1_ABQ32005.1:0.0000023026,GCA_000202835.1_BAJ82500.1:0.0000028607)100:0.365602,(GCA_000306035.1_EKM99971.1:0.0834258269,GCA_000964385.1_GAN81967.1:0.1342100825)100:0.271965)100:0.448866,(GCA_000164635.1_EFH09280.1:0.2865120653,((GCA_900101615.1_SDC92093.1:0.0000020355,GCA_900104205.1_SDB64443.1:0.0092041914)100:0.389880,GCA_900141905.1_SHJ07953.1:0.4956265311)87:0.093477)86:0.122983)86:0.177735,GCA_001708935.1_ODA67735.1:2.0899294255)99:0.232952,(GCA_900177295.1_SMF09262.1:0.0000025438,GCA_900188055.1_SNR34716.1:0.0000028607)100:0.972527)98:0.348882,(GCA_000963705.1_KJV10971.1:0.1312919541,GCA_002251735.1_OYQ18997.1:0.1833295170)100:1.332818)77:0.156527)95:0.203255,(GCA_900172325.1_SLN20202.1:0.9194039046,GCA_900101935.1_SDD28907.1:1.0198783095)97:0.264199)96:0.224318)85:0.216616,((((((((((((((((((((GCA_000011965.2_AAV96653.1:0.1371030653,GCA_900172225.1_SLN61338.1:0.2717683397)100:0.133465,GCA_900109035.1_SEJ29794.1:0.2315233250)100:0.048687,GCA_900116455.1_SFT92380.1:0.3965616350)90:0.063104,(GCA_002210095.1_OWU73601.1:0.2091325904,GCA_000161835.1_EET49779.1:0.6183081616)100:0.182141)99:0.089359,(((((GCA_001247715.1_KNX41483.1:0.2777020405,GCA_900172295.1_SLN15783.1:0.2404866913)98:0.100921,((GCA_001458355.1_CUH63431.1:0.1892457564,GCA_900110775.1_SEP99907.1:0.1206691485)100:0.086369,GCA_900100005.1_SDI87861.1:0.3616873734)100:0.154345)93:0.072774,(((GCA_000152605.1_EAP85477.1:0.2837919927,GCA_000622405.1_KIN67656.1:0.4505773476)66:0.081499,GCA_000172095.1_EDQ06662.1:0.2312753272)92:0.130762,(GCA_000014045.1_ABG29782.1:0.0836887096,GCA_000154785.2_AEI95835.1:0.1495261423)100:0.531373)100:0.119154)71:0.050130,(((((GCA_001458175.1_CUH51055.1:0.3923166483,GCA_900114415.1_SFL17258.1:0.1796320236)100:0.108769,GCA_900142085.1_SHJ96949.1:0.2783060917)98:0.062233,GCA_900129685.1_SHH43886.1:0.5179212041)68:0.073231,GCA_900110425.1_SEO21527.1:0.3117302595)62:0.037700,(GCA_900095785.1_SCM69555.1:0.0000022282,GCA_900115865.1_SFQ48253.1:0.0000027788)100:0.641642)92:0.058752)52:0.037136,(GCA_900156525.1_SIT82231.1:0.4279829674,(GCA_900172385.1_SLN62756.1:0.4389213129,(GCA_001046955.1_AKO98471.1:0.0000028124,GCA_900109145.1_SEJ27418.1:0.0054139515)100:0.552966)64:0.084723)59:0.123093)48:0.027031)60:0.067725,((((GCA_000153305.1_EAR49973.1:0.2202631905,GCA_900172355.1_SLN42814.1:0.3416436900)100:0.277501,(((((((GCA_000153725.1_EAU44854.1:0.0789392034,GCA_900102075.1_SDE68614.1:0.1882782972)99:0.047175,GCA_001975705.1_APZ53424.1:0.1118477525)100:0.286944,(GCA_001969385.1_APX21887.1:0.0000020461,GCA_900112435.1_SFC35874.1:0.0000028127)100:0.216290)100:0.047145,((GCA_001687105.1_ANT61440.1:0.0672030064,GCA_900116195.1_SFS91672.1:0.0640341370)100:0.221293,GCA_900100085.1_SDI54785.1:0.1417278227)100:0.122283)100:0.065039,GCA_000442255.1_EPX86037.1:0.2420339560)100:0.135644,(((GCA_000521865.1_ETX27173.1:0.2538494975,GCA_900115815.1_SFQ45710.1:0.3710562820)100:0.104989,(GCA_001038505.1_KMK68796.1:0.2300578763,GCA_900188035.1_SNR33665.1:0.3650025758)100:0.114387)99:0.060387,((((GCA_000169415.1_EBA08178.1:0.2958222823,GCA_900107235.1_SDY38979.1:0.4282235292)65:0.104699,GCA_001482405.1_KUF12701.1:0.3361726508)65:0.043752,((((GCA_002211155.1_OWV59090.1:0.0060297934,(GCA_002211225.1_OWV49105.1:0.0000024843,GCA_900101505.1_SDC60291.1:0.0000028607)100:0.000002)100:0.006050,GCA_002211205.1_OWV67483.1:0.0000023590)100:0.155469,(GCA_002237555.1_ASP20756.1:0.1033423752,GCA_900188425.1_SNT28503.1:0.0374488088)100:0.100591)100:0.052206,GCA_900184945.1_SMX38405.1:0.2540405816)100:0.108806)77:0.055711,GCA_001458375.1_CUH78092.1:0.3401074796)100:0.118729)93:0.046368)95:0.077678,(GCA_002115725.1_OSQ65450.1:0.1500716087,GCA_002115805.1_OSQ53230.1:0.2142265132)100:0.374903)87:0.080070)69:0.084070,(GCA_000152725.1_EAQ03868.1:0.5764864314,((GCA_900111875.1_SFA90302.1:0.3996491384,GCA_900116005.1_SFR20169.1:0.4757500856)100:0.209657,GCA_000018145.1_ABV91788.1:0.4093514950)100:0.112308)56:0.100903)15:0.024495,GCA_900107355.1_SDY82180.1:0.5671662620)64:0.110792)13:0.023717,(((((((GCA_000203975.3_KID08020.1:0.1338944585,GCA_000511355.1_AHD02473.1:0.1117144173)100:0.132196,GCA_001678945.1_ANP36973.1:0.1581103866)78:0.058789,GCA_900102795.1_SCZ66389.1:0.4007372512)100:0.094542,((GCA_000511385.1_AHD11112.1:0.1932310408,(GCA_001258055.1_CRL16279.1:0.0000028607,GCA_900113345.1_SFH13094.1:0.0000028607)100:0.156014)100:0.168218,GCA_000376545.2_ANP39199.1:0.3355388235)73:0.054825)100:0.165575,(GCA_000814025.1_KIC49929.1:0.0371544040,GCA_001969365.1_APX13935.1:0.0600847347)100:0.444223)96:0.094334,GCA_000152625.1_EAP78106.1:0.5182288967)87:0.089331,((GCA_000442275.2_EPX77808.1:0.0783252516,GCA_900111945.1_SFR36340.1:0.1754523279)100:0.459992,(GCA_001890925.1_OJI93823.1:0.5043924902,(GCA_000738435.1_AII88427.1:0.7851630056,(GCA_001404155.1_CRK75307.1:0.0000028607,GCA_900114125.1_SFJ71025.1:0.0000028607)100:0.757049)93:0.253279)82:0.124862)77:0.113190)23:0.038522)14:0.075998,(((GCA_000647975.1_KAJ57468.1:0.4833234970,GCA_900172235.1_SLN35797.1:0.2704969116)100:0.141803,((GCA_900177545.1_SMH43537.1:0.3877715825,GCA_000152805.1_EAQ10516.1:0.5664804077)82:0.079964,(GCA_001307765.1_KPN61635.1:0.4195852763,GCA_900109955.1_SEV90096.1:0.2951898261)100:0.249707)94:0.107463)100:0.160148,(GCA_000836695.1_KIQ70368.1:0.3437858269,GCA_900141735.1_SHJ02091.1:0.5542447635)100:0.330360)98:0.128279)9:0.017205,((((GCA_000155735.2_AGI74035.1:0.1958423107,GCA_001187845.1_AKS47566.1:0.2916230141)100:0.284585,(GCA_001908835.1_APO87891.1:0.3553574327,GCA_900172275.1_SLN35498.1:0.6118387724)69:0.103030)72:0.087568,GCA_900114485.1_SFL11275.1:0.4124004285)90:0.132534,GCA_000600975.2_EYD72986.1:0.6735104357)44:0.072542)75:0.080499,GCA_000812665.2_AML50798.1:0.6481835332)5:0.024885,((((GCA_900106695.1_SDX11926.1:0.2897387264,GCA_900113695.1_SFI12673.1:0.2062438332)100:0.255133,(GCA_900111545.1_SES72862.1:0.0000024375,GCA_900143155.1_SHN62478.1:0.0000029255)100:0.402472)100:0.199563,GCA_900107585.1_SEA17829.1:0.6152811529)99:0.146254,(GCA_900184815.1_SMX23272.1:0.6509712636,(GCA_000442315.1_EPX87525.1:0.6452405475,GCA_000600335.2_EYD74695.1:0.3166739313)100:0.384577)99:0.090032)97:0.091175)12:0.040817,((((GCA_001305615.1_ALG91570.1:0.2827654891,GCA_900184935.1_SMX46335.1:0.2797714101)100:0.220788,(GCA_001548075.1_BAQ71388.1:0.0060728621,GCA_001633165.1_ANB33372.1:0.0000023489)100:0.482030)44:0.098631,GCA_900102905.1_SDK03987.1:0.4630329138)21:0.061980,(((GCA_000299875.1_EKE74705.1:0.2171136674,GCA_900114135.1_SFJ64124.1:0.3610520589)100:0.100019,(GCA_900109555.1_SEL13590.1:0.0000028607,GCA_900172305.1_SLN61465.1:0.0000028607)100:0.512768)100:0.151253,GCA_900172375.1_SLN68662.1:0.4477574422)100:0.175772)50:0.074941)30:0.037830,GCA_001981245.1_APX89739.1:0.5669467792)70:0.096242,(((((((GCA_000012905.2_ABA80027.1:0.2799841636,(GCA_000740775.1_KFI32869.1:0.0228500664,GCA_000740795.1_KFI27957.1:0.0386160625)100:0.504287)99:0.171669,GCA_900110025.1_SEN80555.1:0.2664310054)59:0.105020,((GCA_900107025.1_SDW86852.1:0.4425893681,(GCA_001517585.1_CUX83744.1:0.4952725737,GCA_001620265.1_AMY71855.1:1.2181678270)92:0.060945)75:0.073533,(GCA_900110135.1_SEN71071.1:0.4555352317,GCA_001205715.1_KNG93504.1:0.8943194055)70:0.113275)83:0.069889)16:0.052620,(GCA_900106675.1_SDX06654.1:0.4247420847,GCA_900156815.1_SIT21031.1:0.3776573507)25:0.056636)33:0.095884,((GCA_000765015.1_KGK78518.1:0.0094348467,GCA_900141945.1_SHJ31006.1:0.0024505280)100:0.388299,(GCA_001403795.1_CTQ49386.1:0.3363567551,GCA_900109285.1_SEK33042.1:0.1849753278)100:0.487369)100:0.376163)16:0.038458,GCA_001620265.1_AMY71854.1:0.3819097480)27:0.081940,(((GCA_900099935.1_SDI64944.1:0.2607360595,(GCA_900112335.1_SFC64333.1:0.2038267652,GCA_900188335.1_SNT05790.1:0.2277223547)100:0.123443)100:0.119432,GCA_900142295.1_SIO17372.1:0.6787389910)98:0.134476,(GCA_900115595.1_SFQ15487.1:0.4678480767,((GCA_000299575.1_EKE44277.1:0.2909810909,((GCA_900113405.1_SFG87153.1:0.0000024971,GCA_900172315.1_SLN43023.1:0.0000021719)100:0.538498,(GCA_900110115.1_SEN33194.1:0.0160100574,GCA_900141995.1_SHI73091.1:0.0012290015)100:0.903266)100:0.223140)99:0.055535,GCA_000299575.1_EKE44276.1:0.9299637544)98:0.189897)98:0.224882)95:0.089910)23:0.039797)64:0.081586,GCA_000590925.1_AHM03257.1:0.7437228899)5:0.055143,GCA_000671395.1_KCV82414.1:0.6538683778)13:0.064375,(((GCA_000021865.1_ADE84027.1:0.2773556784,(GCA_000714535.1_KEO54207.1:0.1989861587,GCA_000715505.1_KEP69671.1:0.3023344497)100:0.128355)100:0.110817,GCA_000740785.1_KFI28997.1:0.4923352560)99:0.095544,(GCA_000203895.1_ABL70465.1:0.2773504015,GCA_000444995.1_AGT10439.1:0.2609853557)100:0.348283)40:0.089917)93:0.251496,GCA_900102795.1_SCZ70866.1:1.1731281223)100:0.214068,((GCA_002115725.1_OSQ58092.1:0.8966847102,((GCA_900110115.1_SEN05505.1:0.0196403318,GCA_900141995.1_SHJ75810.1:0.0106222570)100:0.653796,GCA_900115815.1_SFQ69962.1:0.7513388054)97:0.199217)100:0.280649,GCA_900107025.1_SDW43223.1:0.9299771394)100:0.137064)100:0.652228,(GCA_002088295.1_ORE95285.1:1.3427144808,(((((((GCA_000010525.1_BAF90170.1:0.4603358549,GCA_000017645.1_ABS67282.1:0.4679074540)99:0.210673,((GCA_001271345.1_ALA16524.1:0.0000020049,GCA_001887265.1_APF38199.1:0.0205811690)100:0.527769,(((GCA_001741865.1_AOO83630.1:0.2473715821,GCA_900102525.1_SDF79892.1:0.1525857260)100:0.314062,GCA_900104955.1_SEC73586.1:0.6765463191)100:0.125798,(GCA_001017175.1_KLK95032.1:0.0635261841,GCA_900102135.1_SCY54422.1:0.1157521211)100:0.708735)16:0.070117)16:0.076416)17:0.083421,(((GCA_001402875.1_ALK10796.1:0.0000025607,GCA_001459775.1_CUU43458.1:0.0000028607)100:0.609474,GCA_000022085.1_ACL55294.1:0.8264850322)97:0.151893,(((GCA_001644125.1_OAI23748.1:0.5600420782,GCA_001675455.1_OBS52833.1:0.5530429587)100:0.227177,GCA_002117405.1_ARN80473.1:0.6547212245)100:0.166518,GCA_900187365.1_SNB66673.1:0.9876878233)97:0.213615)93:0.083491)99:0.216950,(GCA_900100155.1_SCW93595.1:1.1564423924,(GCA_000166055.1_ADP72672.1:0.0000021662,GCA_000636015.1_KAI95131.1:0.0195236882)100:1.134313)100:0.302504)100:0.503480,(((((GCA_000153465.1_EAS49609.1:0.6365645059,GCA_900176465.1_SMC87910.1:0.6909825376)100:0.264659,GCA_000153705.1_EAU42421.1:1.0143043498)29:0.180836,(GCA_000800175.1_KHJ52958.1:0.0257858545,GCA_900141975.1_SHJ43499.1:0.0417681796)100:0.827009)92:0.194041,((GCA_000722615.1_KEQ07754.1:0.0000020700,GCA_000722625.1_KEQ10491.1:0.0000024214)100:0.729256,(GCA_001578105.1_AMM86155.1:0.5493334608,GCA_002043005.1_AQZ52459.1:0.5518374712)100:0.319933)100:0.186012)92:0.249518,GCA_900104035.1_SDN93593.1:0.9299221697)100:1.078234)98:0.153030,GCA_001305515.1_KPL55282.1:1.1820846336)100:0.262960,(GCA_001579845.1_AMN41429.1:0.6250784263,GCA_002355335.1_BAT60505.1:1.0660458396)100:0.700763)100:0.480686)99:0.252831)91:0.221436)95:0.412905,((((((((((((GCA_000013005.1_ABC64487.1:0.5014604663,(GCA_001304795.1_ALG62129.1:0.0000027649,GCA_001306275.1_KPM17447.1:0.0000024189)100:0.610249)100:0.169060,((GCA_000715015.1_KEO88808.1:0.3910463235,(GCA_001663175.1_ANK14117.1:0.1418214466,GCA_001677335.1_OBV11056.1:0.0807737750)100:0.130160)100:0.164550,GCA_001281485.1_ALE17625.1:0.2176016643)100:0.096647)12:0.066726,GCA_001008165.2_AKH43122.1:0.4712377469)100:0.148458,GCA_000235975.2_EHJ60551.1:0.3643928772)100:0.102734,(GCA_000013325.1_ABD27626.1:0.4977400069,(GCA_001028705.1_AKM11951.1:0.3842333480,GCA_001661675.2_ARU16800.1:0.2668456934)100:0.122964)100:0.129762)100:0.401225,(GCA_001295965.1_KPF73534.1:0.0000020924,GCA_001713435.1_AOG01217.1:0.0000028607)100:0.604295)100:0.182994,(GCA_000013985.1_ABF54377.1:0.0763487999,GCA_001610975.1_AMU94296.1:0.1747335845)100:0.498493)94:0.091006,(GCA_002218195.1_ASK90067.1:0.3018653685,GCA_900128895.1_SIO15693.1:0.3245447227)100:0.675291)98:0.105720,(GCA_000091125.1_BAI98340.1:0.0164567805,GCA_000147835.3_AEG49870.1:0.0304458172)100:0.410804)98:0.110160,((GCA_000016765.1_ABQ70134.1:0.1162480452,(GCA_002355275.1_ATE66941.1:0.0000026011,GCA_002367875.1_PCE42186.1:0.0000023606)100:0.167310)100:0.436162,GCA_001586395.2_KZB95379.1:0.7543535528)100:0.099980)100:0.204512,(GCA_000175255.2_AEH63261.1:0.3087338769,GCA_000218875.1_AEI38310.1:0.2365182469)100:0.781418)88:0.289929,((GCA_000342165.1_EMD83966.1:0.4081222346,GCA_002211145.1_OWV32771.1:0.3413095969)100:0.409294,GCA_002251755.1_OYQ30790.1:0.9050078185)100:0.364523)78:0.407360)95:0.606467,GCA_001982645.1_ONG37471.1:1.3325727269)29:0.210222,(GCA_000143145.1_ADJ23207.1:0.6098863463,(GCA_000981545.1_CPR19401.1:0.0000028607,GCA_900104305.1_SDO07555.1:0.0000028607)100:0.532646)100:1.233345)22:0.209963,(((GCA_002195995.1_OWJ68788.1:0.6316582629,GCA_900105595.1_SDU44203.1:1.0032846466)100:0.296873,GCA_900114245.1_SFL22740.1:1.5881637496)100:0.763707,GCA_002075285.2_ASC73511.1:2.6600804696)43:0.183751)41:0.528118)49:0.095942)21:0.026488,((GCA_000013985.1_ABF53370.1:0.4785877647,(GCA_001295965.1_KPF76911.1:0.0109387745,GCA_001713435.1_AOG02011.1:0.0108585982)100:0.586596)99:0.285331,GCA_001663175.1_ANK12943.1:0.4140897917)100:1.329272)13:0.022750,(((((GCA_000011385.1_BAC88929.1:0.1432067458,GCA_000484535.1_AGY57355.1:0.1319906883)100:0.385371,(((((((GCA_000012525.1_ABB57462.1:0.4592787630,GCA_000317045.1_AFY65375.1:0.1471306280)91:0.092849,((((((GCA_000014265.1_ABG53449.1:0.1940479013,GCA_002260545.1_OZH54066.1:0.0576180339)100:0.201853,GCA_000180455.1_CBN54006.1:0.1979762685)98:0.064781,(GCA_001904725.1_OKH33374.1:0.2047380034,GCA_001708935.1_ODA69068.1:3.0648972202)48:0.000002)75:0.032924,(((((((GCA_000021825.1_ACK70393.1:0.2036132553,((GCA_000317675.1_AFZ52288.1:0.1084176637,(GCA_001548095.1_BAQ62830.1:0.0763469407,GCA_001548115.1_BAQ64244.1:0.0832330248)100:0.063305)100:0.041900,GCA_001747005.1_OEJ79935.1:0.1886917021)100:0.190643)79:0.046283,(GCA_002368355.1_BAZ46715.1:0.2008228652,GCA_000332055.1_ELS03570.1:0.1873145316)100:0.084415)79:0.035276,(GCA_000017845.1_ACB50428.1:0.0830096311,GCA_000025125.1_ADB94905.1:0.2255553390)100:0.171883)71:0.032185,GCA_000332035.1_ELR99742.1:0.2408378039)71:0.050126,((GCA_000284135.1_BAL29362.1:0.0678901527,GCA_000478825.2_AIE73740.1:0.0509389850)100:0.350568,GCA_000473895.1_ERN42117.1:0.3299111741)50:0.053364)79:0.037709,GCA_001904615.1_OKH18724.1:0.3708602453)94:0.034597,(GCA_000155555.1_EDX71702.1:0.1822054568,GCA_000317515.1_AFZ21954.1:0.1190379825)99:0.048576)89:0.031830)91:0.021261,(GCA_000317495.1_AFZ12934.1:0.1540820558,GCA_000317145.1_AFY94497.1:0.3366884719)98:0.046344)94:0.032187,((GCA_000317125.1_AFY89854.1:0.1807944088,GCA_000952155.1_KJH72027.1:0.1666442257)97:0.034876,((GCA_000317105.1_AFY81103.1:0.2080310298,GCA_001276715.1_KOR35926.1:0.1978150447)100:0.089292,GCA_001637395.1_OAB63068.1:0.3666467574)94:0.058991)79:0.028975)64:0.012176)72:0.014866,(((((((((GCA_000020025.1_ACC81912.1:0.0638511800,GCA_000204075.1_ABA23122.1:0.0886538585)92:0.007016,((GCA_000196515.1_ADI63824.1:0.0566233040,GCA_002368075.1_BAZ79667.1:0.0798690763)100:0.038691,GCA_000317695.1_AFZ58115.1:0.0671864058)100:0.043987)95:0.027774,GCA_000317535.1_AFZ27642.1:0.0953836245)96:0.016006,GCA_000316575.1_AFY32572.1:0.0881672285)89:0.022617,((GCA_001298445.1_ALF56294.1:0.0335753458,GCA_002367975.1_BAY17447.1:0.0598894975)100:0.057876,((GCA_002368055.1_BAZ72517.1:0.0000028607,GCA_002368295.1_BAY96975.1:0.0000028607)100:0.006560,GCA_002368275.1_BAY93028.1:0.0039634892)100:0.088076)26:0.007855)100:0.054117,(GCA_000934435.1_KIY13058.1:0.0000025165,GCA_001990805.1_ONN60620.1:0.0000029451)100:0.110065)72:0.027648,GCA_000828085.2_KIJ82900.1:0.1180412693)24:0.014950,(GCA_000316665.1_AFY54124.1:0.1812283617,(GCA_000350105.1_CCH68050.1:0.0000029058,GCA_000350125.1_CCH65496.1:0.0236588526)100:0.277501)96:0.042678)88:0.031113,GCA_000317435.1_AFY99834.1:0.1772474773)100:0.092456)89:0.022370,GCA_000018105.1_ABW25658.1:0.3160274045)96:0.020327,((GCA_001746915.1_OEJ74513.1:0.1632812300,((GCA_000817775.1_KIF41860.1:0.2901654460,GCA_001904775.1_OKH50735.1:0.1964361805)100:0.076655,GCA_002075285.2_ASC73069.1:0.2104556385)100:0.222781)99:0.020461,(GCA_002142475.1_BAS56472.1:0.2929668913,GCA_001870225.1_APB33733.1:0.4139579007)77:0.075446)77:0.020328)88:0.073533,(GCA_000317065.1_AFY69405.1:0.3400821769,GCA_000332215.1_ELS33933.1:0.3560043049)100:0.291234)89:0.072900,(((GCA_000011465.1_CAE19352.1:0.4604849936,GCA_000760175.1_KGG12473.1:0.2749364494)100:0.326152,GCA_001182765.1_CRY92129.1:0.3145787009)100:0.151989,(GCA_000155635.1_EDY37125.1:0.2118434296,GCA_000316515.1_AFY27783.1:0.2025024222)100:0.222646)100:0.484256)99:0.147006)99:0.274821,GCA_001765415.1_AOR38854.1:1.0503333117)99:0.215449,((GCA_000014865.1_ABK42693.1:0.2032352675,GCA_002109495.1_OSM06263.1:0.3092942111)100:0.445849,((((((((GCA_000008385.1_AAW70901.1:0.1598324384,GCA_000953315.1_CDR78960.1:0.0602920627)100:0.589486,(((GCA_000011945.1_AAV87004.1:0.0742936447,GCA_000024505.1_ACZ48895.1:0.1248131664)100:0.669215,GCA_000964795.1_KJV69298.1:0.5144041556)100:0.198319,(GCA_000026005.1_CAH57794.1:0.2604961839,GCA_000964755.1_KJV65712.1:0.1890751949)99:0.347710)94:0.226860)95:0.460602,GCA_000632985.1_AHX11555.1:2.0768372055)98:0.239488,(GCA_000153525.1_EAS84294.1:0.1432737411,GCA_000155895.1_EDZ60981.1:0.0236055663)100:1.350761)97:0.371103,GCA_900104955.1_SED00725.1:0.4470464605)74:0.185456,(((((((GCA_000009985.1_BAE51148.1:0.1909570960,GCA_000513295.1_CDK98384.1:0.2082388043)99:0.087968,(GCA_000294655.1_CCG42138.1:0.0662867073,GCA_900108475.1_SEH25866.1:0.0259420593)100:0.320152)100:0.207995,(((GCA_000315795.1_EKV31593.1:0.2643973090,(GCA_001611975.1_AMW35154.1:0.4451246674,GCA_900156605.1_SIS38642.1:0.1720113968)100:0.238430)99:0.097886,(GCA_900101965.1_SDD75404.1:0.3892565544,GCA_900100455.1_SDG91707.1:0.4632521488)49:0.080523)63:0.097895,(GCA_000013085.1_ABC22623.1:0.2825655410,GCA_000284415.2_CCG07540.1:0.2766465538)100:0.293985)98:0.094137)85:0.097411,(((((GCA_000014285.2_ABI61903.1:0.0000023253,GCA_000576085.2_AHJ62838.1:0.0137607501)100:0.500312,GCA_000964365.1_GAN78046.1:0.3216137739)100:0.105149,((GCA_000016725.1_ABQ31318.1:0.0049942548,GCA_000202835.1_BAJ81711.1:0.0000023246)100:0.412134,(GCA_000306035.1_EKN00471.1:0.1006320204,GCA_000964385.1_GAN79370.1:0.1235644872)100:0.422211)100:0.204911)99:0.100214,(((GCA_000164635.1_EFH12712.1:0.1950470480,GCA_900141905.1_SHJ34513.1:0.1972803186)100:0.154891,(GCA_900101615.1_SDC28783.1:0.0050337654,GCA_900104205.1_SDB18098.1:0.0000021254)100:0.370328)100:0.234096,(GCA_001708935.1_ODA67740.1:0.3624271521,GCA_001708935.1_ODA69067.1:0.7564363701)100:0.448691)91:0.102342)100:0.243175,(GCA_000264455.2_AFK53660.1:0.0000028607,GCA_001601315.1_KYO51950.1:0.0000028607)100:0.667203)41:0.051767)23:0.079202,((((GCA_000968135.1_CCQ73828.1:0.2509747836,GCA_001746755.1_OEJ64611.1:0.7291162259)97:0.105459,(GCA_900093605.1_SCA55124.1:0.4826199915,(GCA_000300235.2_AJD52116.1:0.1209633982,GCA_000300275.1_EKF07534.1:0.1229579519)100:0.450429)89:0.124987)98:0.122296,((GCA_900100655.1_SDF78084.1:0.4417883013,(GCA_900177295.1_SMF20932.1:0.0000028607,GCA_900188055.1_SNR47362.1:0.0000028607)100:0.561272)99:0.133937,(GCA_000982415.1_KKJ75874.1:0.0392487938,GCA_001026905.1_KLN59358.1:0.0637589263)100:0.414770)99:0.104192)82:0.083264,((((((GCA_000010725.1_BAI71654.1:0.2952463051,GCA_000632475.2_AIB11551.1:0.1646392691)100:0.180152,((GCA_000016185.1_ACI98742.1:0.1656766467,(GCA_000225995.2_EGY00215.1:0.0000028607,GCA_000730165.2_ASG20609.1:0.0000028607)100:0.648858)100:0.151091,GCA_002251795.1_OYQ35627.1:0.3270340905)100:0.337629)99:0.111956,(GCA_000576635.1_EWY39189.1:0.1290117310,GCA_000936425.1_KJB93807.1:0.1395558468)100:0.172337)81:0.054571,((GCA_000767795.1_KGM33575.1:0.0015476779,GCA_002195995.1_OWJ67639.1:0.0747366451)100:0.487293,GCA_900167455.1_SJZ52616.1:0.6640205654)76:0.096536)90:0.057551,(((GCA_000319385.1_AFX99029.1:0.0541085132,GCA_000510265.1_AHC73700.1:0.0591786100)100:0.240000,GCA_900102465.1_SDF10523.1:0.0473154002)100:0.305332,GCA_000024465.1_ADE38408.1:1.0096408111)97:0.198848)90:0.078296,(GCA_000299935.1_EKE77701.1:0.1474171499,GCA_001618175.1_KZD09841.1:0.1304808844)100:0.315828)75:0.060827)43:0.069654)26:0.064439,((GCA_900172325.1_SLN44912.1:0.4518790126,(((GCA_000017565.1_ABS64519.1:0.1358859872,GCA_000739695.1_GAK44112.1:0.2015115820)100:0.159789,GCA_000689395.1_CDO61346.1:0.4044841585)100:0.243307,(((((GCA_000828475.1_BAQ17423.1:0.1320167594,GCA_001723285.1_ODR99103.1:0.1057566459)100:0.252442,GCA_001708935.1_ODA68574.1:0.4221061533)100:0.184553,((GCA_000143145.1_ADJ22778.1:0.3985473456,(GCA_000981545.1_CPR20375.1:0.0047205183,GCA_900104305.1_SDP14119.1:0.0000020329)100:0.523134)94:0.105013,GCA_000503895.1_AHB48550.1:0.4572415327)100:0.459413)99:0.084046,(GCA_000166055.1_ADP70011.1:0.0055645424,GCA_000636015.1_KAI96340.1:0.0000021609)100:0.643220)100:0.280843,((((GCA_000013025.1_ABI78118.1:0.0508621402,GCA_000685315.1_KCZ97896.1:0.0884165989)100:0.466950,GCA_000023785.1_ACT59068.1:0.4070992478)100:0.224629,(((((((GCA_000013325.1_ABD24967.1:0.5658731817,GCA_000147835.3_AEG50683.1:0.2719784007)100:0.193782,GCA_000013325.1_ABD25916.1:0.4463069473)100:0.236414,GCA_000091125.1_BAI98746.1:1.1470042458)100:0.111148,(GCA_000017265.1_ACG79705.1:0.1981616776,GCA_001425915.1_KQW70946.1:0.1276891331)100:0.293848)100:0.076021,(GCA_000144605.1_ADL01198.1:0.1586294414,GCA_002205555.1_ASD28190.1:0.2076681068)100:0.273270)98:0.121104,(GCA_000175215.2_ADU14576.1:0.2681295993,GCA_000204015.1_EGF90462.1:0.2963667116)100:0.329949)96:0.099640,GCA_000016765.1_ABQ70116.1:0.8872160165)100:0.262907)99:0.145681,((GCA_000014745.1_ABI65825.1:0.1384737204,GCA_900103475.1_SDL95778.1:0.1542844571)100:0.310936,GCA_000152745.1_EAP90902.1:0.5123654802)100:0.135031)100:0.172277)76:0.068415)100:0.166255)26:0.038954,((((((((((GCA_000013005.1_ABC63245.1:0.1462916852,GCA_001281485.1_ALE16389.1:0.1421524968)100:0.102807,(GCA_000715015.1_KEO91353.1:0.2175444451,(GCA_001663175.1_ANK13517.1:0.1097521568,GCA_001677335.1_OBV12668.1:0.0892372795)100:0.058540)100:0.078292)100:0.260108,(GCA_001304795.1_ALG61123.1:0.0000020536,GCA_001306275.1_KPM15285.1:0.0000021192)100:0.424534)69:0.045929,(GCA_000013325.1_ABD26022.1:0.4187719503,((GCA_000013985.1_ABF54686.1:0.0802065723,GCA_001610975.1_AMU94377.1:0.0679440918)100:0.265639,(GCA_000225995.2_EGY02481.1:0.5838306853,GCA_000152805.1_EAQ12869.1:0.9718702542)99:0.176202)97:0.101688)97:0.067000)99:0.152625,((((((GCA_000016765.1_ABQ68804.1:0.1121828537,GCA_002367875.1_PCE40475.1:0.1452825297)100:0.261160,(((GCA_001295965.1_KPF72007.1:0.0000021508,GCA_001713435.1_AOF99512.1:0.0038873939)100:0.212740,(GCA_002218195.1_ASK89437.1:0.2116259966,GCA_900128895.1_SIN61341.1:0.1443032438)100:0.250890)100:0.160160,(GCA_000091125.1_BAI95127.1:0.0650051935,GCA_000147835.3_AEG50030.1:0.0377077151)100:0.307727)98:0.074530)96:0.064647,(GCA_001305615.1_ALG91646.1:0.5836953940,GCA_001586395.2_KZB95609.1:0.3428198827)98:0.127389)98:0.068012,(GCA_001028705.1_AKM11618.1:0.3450330064,GCA_001661675.2_ARU15861.1:0.5136804871)96:0.107503)75:0.031551,((GCA_001008165.2_AKH41493.1:0.2970683450,GCA_001661675.2_ARU17691.1:0.4585570354)100:0.127333,GCA_000235975.2_EHJ62947.1:0.3628393383)80:0.059579)75:0.042159,(((GCA_000175255.2_AEH62836.1:0.1171544537,GCA_000218875.1_AEI37646.1:0.1361203709)100:0.414889,GCA_000016765.1_ABQ67371.1:0.6049241685)79:0.089479,(GCA_000264455.2_AFK53873.1:0.0000023361,GCA_001601315.1_KYO57803.1:0.0244838276)100:0.486797)96:0.171787)90:0.121436)34:0.089846,(GCA_000342165.1_EMD83405.1:0.1358605022,GCA_002211145.1_OWV33020.1:0.1420978854)100:0.829084)95:0.095010,GCA_002251755.1_OYQ31993.1:0.4638485036)79:0.111143,(GCA_001028705.1_AKM09461.1:1.0172957984,(GCA_002355275.1_ATE64249.1:0.0000028607,GCA_002367875.1_PCE40541.1:0.0000023317)100:0.826465)96:0.315698)99:0.151151,GCA_900101935.1_SDD60819.1:0.8479642925)98:0.098560,(((((((((((((((((GCA_000011965.2_AAV95041.1:0.0926781197,GCA_000376545.2_ANP39775.1:0.1933436380)99:0.031736,GCA_900109035.1_SEJ57176.1:0.1384837137)95:0.054497,(((GCA_000511385.1_AHD10337.1:0.0906322553,(GCA_001258055.1_CRL13289.1:0.0000027957,GCA_900113345.1_SFH41543.1:0.0000023308)100:0.124586)100:0.084425,((GCA_000203975.3_KID08297.1:0.0179182667,GCA_000511355.1_AHD01479.1:0.0428216422)100:0.162466,GCA_001678945.1_ANP35832.1:0.0986062564)99:0.055482)93:0.035172,GCA_001458355.1_CUH65535.1:0.1866675885)72:0.038931)70:0.034735,(GCA_900110425.1_SEO20503.1:0.1955930644,(GCA_900116455.1_SFT67483.1:0.2046420092,GCA_900156525.1_SIT77016.1:0.2097420190)99:0.083870)99:0.047888)97:0.050808,((GCA_001458175.1_CUH53255.1:0.0923604192,GCA_900114415.1_SFK53289.1:0.1115608142)100:0.083793,GCA_900142085.1_SHJ40506.1:0.1395819344)100:0.106747)87:0.023201,(GCA_900102795.1_SCZ64293.1:0.3132880955,((GCA_000814025.1_KIC47959.1:0.0539990091,GCA_001969365.1_APX12342.1:0.0362986003)100:0.287957,GCA_900129685.1_SHH72299.1:0.2743427912)100:0.159863)95:0.042855)90:0.068100,(GCA_001307765.1_KPN62216.1:0.1657509710,GCA_900109955.1_SEW11291.1:0.1522413598)100:0.262650)100:0.074962,(((GCA_000014045.1_ABG31419.1:0.0034769497,GCA_000154785.2_AEI94873.1:0.0572650609)100:0.174666,((GCA_000152605.1_EAP84839.1:0.1912801413,GCA_000172095.1_EDQ03709.1:0.1582244267)100:0.064532,GCA_000622405.1_KIN69093.1:0.3311113817)89:0.032993)100:0.138653,(((GCA_000152625.1_EAP76647.1:0.1647835991,GCA_900172295.1_SLN52255.1:0.1401568933)100:0.058475,GCA_001247715.1_KNX42899.1:0.2065906490)100:0.190012,GCA_900107355.1_SDY41927.1:0.4342301676)99:0.046749)94:0.078939)100:0.080612,GCA_000671395.1_KCV81499.1:0.3919238806)100:0.125408,((GCA_000714535.1_KEO56238.1:0.1839688518,GCA_000715505.1_KEP71427.1:0.1413998969)100:0.145115,GCA_900111945.1_SFR46780.1:0.1954595682)100:0.284662)84:0.088882,((GCA_001046955.1_AKO97406.1:0.0000024106,GCA_900109145.1_SEK03128.1:0.0000028607)100:0.355555,(GCA_900099935.1_SDK37956.1:0.1725302075,(GCA_900112335.1_SFC72257.1:0.2141728746,GCA_900188335.1_SNS46841.1:0.1444210697)100:0.097152)100:0.097407)83:0.089412)100:0.180313,(GCA_000299875.1_EKE69983.1:0.1728515529,GCA_900114135.1_SFJ44472.1:0.2026255384)100:0.222114)84:0.026351,((((((GCA_000012905.2_ABA79935.1:0.2394162776,GCA_900156815.1_SIT08114.1:0.2324015257)66:0.024598,GCA_900110025.1_SEM98134.1:0.3460645232)91:0.047279,GCA_001620265.1_AMY70229.1:0.1846919993)99:0.044372,GCA_900107025.1_SDX51475.1:0.2666455370)99:0.080225,(((GCA_001305615.1_ALG90994.1:0.1255816310,GCA_900184935.1_SMX33480.1:0.2251994194)100:0.043951,(GCA_001548075.1_BAQ68252.1:0.0056087745,GCA_001633165.1_ANB35572.1:0.0046200645)100:0.205482)99:0.050906,(GCA_000152805.1_EAQ10431.1:0.1572765275,GCA_900177545.1_SMH54510.1:0.2496538615)100:0.167764)89:0.020331)92:0.052169,(GCA_000442275.2_EPX80927.1:0.1880772129,(((GCA_000765015.1_KGK80951.1:0.0000028607,GCA_900141945.1_SHI31456.1:0.0000028607)100:0.143143,(GCA_001403795.1_CTQ49768.1:0.1522326357,GCA_900109285.1_SEK24463.1:0.1124673483)100:0.137331)100:0.134940,GCA_000836695.1_KIQ68318.1:0.7091879603)62:0.060226)61:0.059874)59:0.051385)69:0.045975,((((((((((GCA_001981245.1_APX88872.1:0.2971008547,GCA_900106675.1_SDX86727.1:0.2058469943)95:0.068249,GCA_900102905.1_SDK28652.1:0.2601150908)48:0.035049,(GCA_900115595.1_SFP51195.1:0.1773715550,GCA_900172375.1_SLN37068.1:0.3133454921)100:0.069709)50:0.052135,GCA_001517585.1_CUX80460.1:0.2938636712)86:0.032663,GCA_000018145.1_ABV93987.1:0.2525457701)41:0.029976,GCA_900172235.1_SLN30936.1:0.2729709324)83:0.047401,(((((((GCA_000153305.1_EAR52590.1:0.2699596731,GCA_900172355.1_SLN46324.1:0.1705856799)87:0.050625,(GCA_000155735.2_AGI72792.1:0.0654932848,(GCA_001187845.1_AKS45486.1:0.0577701905,GCA_900172275.1_SLN22510.1:0.1375575373)100:0.036865)100:0.155778)100:0.076643,(((((((((GCA_000153725.1_EAU43455.1:0.1147094576,((GCA_001969385.1_APX21602.1:0.0000028607,GCA_900112435.1_SFC13839.1:0.0000028607)100:0.150221,GCA_000153725.1_EAU43382.1:0.3115087575)81:0.008074)98:0.073014,GCA_001975705.1_APZ51303.1:0.0780473952)98:0.065452,GCA_900102075.1_SDF29381.1:0.1888489948)50:0.033416,GCA_000442255.1_EPX82029.1:0.1574102824)98:0.052708,((GCA_001687105.1_ANT60760.1:0.0251934280,GCA_900116195.1_SFS75714.1:0.0063408228)100:0.033237,GCA_900100085.1_SDJ17559.1:0.1007150238)100:0.112708)71:0.031953,(((((((GCA_000169415.1_EBA09212.1:0.1666528430,GCA_001458375.1_CUH75843.1:0.2480661038)97:0.068268,(GCA_900107235.1_SDX95069.1:0.0976189128,((GCA_002211155.1_OWV58180.1:0.0000025042,(GCA_002211205.1_OWV68477.1:0.0000029733,(GCA_002211225.1_OWV48218.1:0.0000020771,GCA_900101505.1_SDC97248.1:0.0000020042)100:0.004957)100:0.004955)100:0.113351,((GCA_002237555.1_ASP22964.1:0.0381895561,GCA_900188425.1_SNS20680.1:0.0282915099)100:0.051865,GCA_900184945.1_SMX42427.1:0.1036248187)43:0.018212)100:0.061482)45:0.025354)98:0.043214,GCA_001482405.1_KUF12270.1:0.1077467831)97:0.025748,GCA_900188035.1_SNR25801.1:0.1416617726)88:0.027882,(GCA_002115725.1_OSQ60668.1:0.0813993900,GCA_002115805.1_OSQ43168.1:0.0375895402)100:0.044413)39:0.000002,GCA_001038505.1_KMK66942.1:0.1236360815)96:0.031028,(GCA_000521865.1_ETX30069.1:0.1393470967,GCA_900115815.1_SFQ37248.1:0.1550953708)100:0.084127)60:0.013474)99:0.059491,GCA_900116005.1_SFQ98037.1:0.2716766660)92:0.030730,GCA_001205715.1_KNG95315.1:0.2237638191)91:0.044899,(GCA_001890925.1_OJI94997.1:0.1486391663,GCA_900111875.1_SFA94732.1:0.2075573552)91:0.026887)99:0.050222)93:0.044866,GCA_900184815.1_SMX24738.1:0.2394157987)82:0.039558,(((((GCA_900172385.1_SLN09795.1:0.1764375094,GCA_900172225.1_SLN48010.1:0.3650018608)86:0.040920,GCA_000152725.1_EAQ01961.1:0.2435255585)98:0.050411,GCA_002210095.1_OWU75049.1:0.3553125581)90:0.039413,GCA_900142295.1_SIN82329.1:0.2825919151)80:0.040195,((GCA_000161835.1_EET48256.1:0.1401476273,(GCA_001404155.1_CRK74507.1:0.0000028607,GCA_900114125.1_SFJ19688.1:0.0000028607)100:0.145056)99:0.085261,(GCA_000299575.1_EKE45846.1:0.1680602832,((GCA_900110115.1_SEN95875.1:0.0050935267,GCA_900141995.1_SHJ43823.1:0.0000021300)100:0.176174,(GCA_900113405.1_SFG15110.1:0.0000023680,GCA_900172315.1_SLN15563.1:0.0000022082)100:0.191724)100:0.046065)100:0.060975)94:0.046331)61:0.011679)59:0.018271,(GCA_900114485.1_SFL20073.1:0.2331601992,(GCA_000600975.2_EYD72734.1:0.1916568021,((GCA_900141735.1_SHJ15650.1:0.1758150634,(GCA_000442315.1_EPX86254.1:0.1396532609,GCA_000600335.2_EYD75912.1:0.3047653726)100:0.130898)100:0.073708,(GCA_000812665.2_AML51652.1:0.2438675831,GCA_000836695.1_KIQ67936.1:0.4066922682)94:0.048588)94:0.034322)85:0.024033)97:0.064179)72:0.024612,((GCA_900100005.1_SDI52918.1:0.2375529859,((GCA_000738435.1_AII87685.1:0.2897123354,GCA_001908835.1_APO87342.1:0.2593363165)48:0.049752,(GCA_900095785.1_SCM67188.1:0.0000021008,GCA_900115865.1_SFQ69329.1:0.0000025841)100:0.262019)21:0.028967)65:0.048176,GCA_900110775.1_SEQ89813.1:0.2473530703)86:0.052617)98:0.066331)73:0.030230,GCA_900110135.1_SEM98529.1:0.3924411778)98:0.045944,GCA_000647975.1_KAJ55294.1:0.3032174490)100:0.082889,(GCA_000203895.1_ABL69655.1:0.1858304121,GCA_000444995.1_AGT08642.1:0.2771551469)100:0.208191)64:0.022546)54:0.053662,(GCA_000740775.1_KFI34144.1:0.0360044432,GCA_000740795.1_KFI31946.1:0.0047976816)100:0.404388)70:0.053892,(GCA_000021865.1_ADE86799.1:0.2314213122,GCA_000740785.1_KFI24810.1:0.2319370654)100:0.126429)100:0.156247,((GCA_900106695.1_SDX23962.1:0.1854153547,GCA_900113695.1_SFJ19098.1:0.2869251098)99:0.104294,((GCA_900111545.1_SET84246.1:0.0000027484,GCA_900143155.1_SHN76432.1:0.0000027133)100:0.352302,GCA_900107585.1_SEA98492.1:0.4468182730)100:0.149302)100:0.141317)100:0.427802)61:0.089734)65:0.172402)71:0.083177,GCA_002251735.1_OYQ18845.1:0.4852522633)93:0.083786)92:0.238302,GCA_900172325.1_SLN63785.1:0.7914213270)100:0.311224,GCA_001982645.1_ONG39053.1:1.5791454746)97:0.224196)98:0.153042)97:0.247241,GCA_000828475.1_BAQ18086.1:1.2081350373)73:0.087746)99:0.231147)100:0.231836)100:0.231400);
