# Supplementary material for: Assessing the accuracy of phylogenetic rooting methods on prokaryotic gene families
Source: PLoS One. 2020 May 15;15(5):e0232950. doi: 10.1371/journal.pone.0232950 (PMC7228096; doi:10.1371/journal.pone.0232950)
Supplement: S2 Dataset — (ZIP) [file pone.0232950.s003.zip › EmpiricalDataset/GeneTrees_IQTree/000083.aln.treefile]

(GCA_000006905.1_AAK24618.1:0.0879751386,GCA_000092285.1_ADG09555.1:0.0111620676,((GCA_000017265.1_ACG78635.1:0.1693266459,GCA_001425915.1_KQW70328.1:0.1852807148)100:0.152930,((GCA_000175215.2_ADU13497.1:0.2778885624,GCA_000204015.1_EGF89351.1:0.2147491781)100:0.359179,(((GCA_000144605.1_ADL00930.1:0.2052378568,GCA_002205555.1_ASD27945.1:0.1905189001)100:0.158481,((GCA_000011365.1_BAC52423.1:0.2477512091,GCA_000661935.1_AHY54276.1:0.1268082291)100:0.700742,GCA_002355335.1_BAT58318.1:1.4063861173)100:1.503210)97:0.172494,(((GCA_000013025.1_ABI75553.1:0.0722701733,GCA_000685315.1_KCZ99287.1:0.0225896003)100:0.753179,GCA_000023785.1_ACT58340.1:0.8957321839)98:0.081719,(((GCA_000014745.1_ABI65360.1:0.1985148590,GCA_900103475.1_SDM51621.1:0.3112973999)100:0.126348,GCA_000152745.1_EAP88870.1:0.5669251188)100:0.344638,((((GCA_000152825.2_ADM08433.1:0.6615261329,GCA_900199215.1_SNT72047.1:0.2799896055)100:0.351611,(GCA_000019945.1_ACB79717.1:0.1820599838,GCA_000022085.1_ACL59750.1:0.1543284456)100:1.057760)96:0.090064,((((((((((((((((((((((GCA_000007125.1_AAL51915.1:0.0000025244,GCA_000157815.1_EEY00610.1:0.0000028665)100:0.121212,(GCA_000017405.1_ABS14642.1:0.0000022794,GCA_000585655.1_EXL07970.1:0.0000026874)100:0.108541)100:0.162483,GCA_001558695.1_KXF77622.1:0.2810953833)100:0.165178,(GCA_900104355.1_SDP75796.1:0.1514515542,GCA_900113985.1_SFJ11383.1:0.0920269968)100:0.252286)100:0.093518,(GCA_000014245.1_ABG63123.1:0.3430034762,(((GCA_000300335.1_EKF17282.1:0.1802976651,GCA_000300515.1_EKF42724.1:0.0982813090)100:0.186144,GCA_900113935.1_SFI71515.1:0.4310570943)99:0.085890,((((GCA_000585625.1_EXL09034.1:0.1893801650,GCA_001510895.1_KUM28162.1:0.0326732247)87:0.006958,GCA_002075885.1_OQM76592.1:0.1514087071)91:0.045099,GCA_001618845.1_AMY03637.1:0.0426869205)93:0.074972,(GCA_001424795.1_KQU75767.1:0.0158973977,GCA_001605015.1_AMS42208.1:0.0175676262)100:0.113680)100:0.197081)100:0.117115)100:0.079153)100:0.080760,((GCA_000016285.1_ACM36823.1:0.3408219816,((((((GCA_000017145.1_ABR59964.1:0.0854836220,GCA_000018545.1_ACP25102.1:0.0449018211)100:0.024936,GCA_002288525.1_ASY62782.1:0.0311516424)100:0.037187,GCA_000697965.2_ANK72265.1:0.0793228048)100:0.050819,(GCA_001687365.1_OBZ94046.1:0.0845376123,GCA_001885585.1_OJF89992.1:0.1064993342)100:0.096245)100:0.065500,(GCA_001267455.1_KOC73776.1:0.0184811310,GCA_001652565.1_ANH04240.1:0.0228383743)100:0.224580)100:0.032611,((GCA_000092025.1_AAK87355.2:0.2313461414,((GCA_000722615.1_KEQ08011.1:0.0000022580,GCA_000722625.1_KEQ10208.1:0.0000027898)100:0.129863,(GCA_000731295.1_CDN53860.1:0.0000027105,GCA_000731315.1_CDN47738.1:0.0066926710)100:0.127237)100:0.073304)100:0.069241,(GCA_000092045.1_ABC90689.1:0.0356683899,GCA_000769405.1_KPN24585.1:0.0417142676)100:0.130620)100:0.080546)100:0.099461)91:0.070874,((GCA_000154705.2_EDQ32993.1:0.2034309859,GCA_001703635.1_OCW58821.1:0.0719622711)100:0.158184,(GCA_001578105.1_AMM84971.1:0.0402492033,GCA_002043005.1_AQZ52790.1:0.0812442591)100:0.355751)92:0.067217)100:0.166532)95:0.051398,GCA_000179775.1_EFL90467.1:0.7522795849)93:0.127352,(((GCA_000817775.1_KIF44115.1:0.4193063921,GCA_001293565.1_KPB00145.1:0.4442539451)100:0.138374,(((GCA_000153465.1_EAS50236.1:0.3270628995,((GCA_000800175.1_KHJ54071.1:0.0215012241,GCA_900141975.1_SHI61605.1:0.0424397906)100:0.362524,GCA_900104035.1_SDO44770.1:0.4114000048)94:0.117078)99:0.204373,GCA_900176465.1_SMD04183.1:0.3790042641)95:0.110356,GCA_000153705.1_EAU42822.1:0.5750986974)100:0.239582)94:0.051400,GCA_002238045.1_OXS99610.1:0.9041408662)64:0.042609)55:0.153869,GCA_900104485.1_SDB44795.1:0.6444494960)31:0.108296,GCA_001720135.1_ODN70681.1:0.2172150350)66:0.017208,((((((((((GCA_000011365.1_BAC50851.1:0.0119430317,GCA_000661935.1_AHY49605.1:0.0289362907)100:0.112861,((GCA_000012725.1_ABA05430.1:0.1413972319,GCA_000013885.1_ABE63361.1:0.0449204557)97:0.058012,((GCA_001618955.1_KZD21995.1:0.0000020791,GCA_900108575.1_SEH39936.1:0.0000025019)100:0.089619,(GCA_000935205.1_KIZ45657.1:0.0854741053,GCA_000195775.1_CAE28870.1:0.1916931920)99:0.117118)70:0.023038)70:0.025205)100:0.166345,((GCA_000218565.1_AEI07169.1:0.0000028899,GCA_000218585.1_AEI03592.1:0.0000028899)100:0.136991,GCA_000314735.2_EKS27695.1:0.0884172464)100:0.089712)80:0.027830,GCA_000336555.1_EKS37568.1:0.1411990926)99:0.230541,GCA_002355335.1_BAT60139.1:0.3328667346)88:0.078523,GCA_001426945.1_KQZ00400.1:0.3396295187)72:0.049367,(GCA_002119765.1_ARQ01239.1:0.3553765104,GCA_001579845.1_AMN42739.1:0.4421479527)91:0.051284)88:0.128535,(GCA_001402875.1_ALK09135.1:0.0000020376,GCA_001459775.1_CUU41798.1:0.0000024168)100:0.610718)94:0.090141,(((GCA_000092925.1_ADH89323.1:0.2050917202,GCA_900100155.1_SCW39694.1:0.1799418171)100:0.322011,GCA_001676615.1_OCC01690.1:0.5763728428)53:0.048470,((GCA_000010525.1_BAF89458.1:0.2609350808,GCA_000017645.1_ABS68437.1:0.4208748465)100:0.314120,GCA_000164635.1_EFH10072.1:0.5291849818)98:0.229771)61:0.056215)94:0.086577,((((GCA_001271345.1_ALA16211.1:0.0319124186,GCA_001887265.1_APF37912.1:0.0135458153)100:0.374886,(GCA_001741865.1_AOO84725.1:0.1716507170,GCA_900102525.1_SDG00433.1:0.1766824604)100:0.371078)68:0.066243,(((GCA_001017175.1_KLK93713.1:0.0703363607,(GCA_900102135.1_SCZ11207.1:0.0000026670,GCA_000936425.1_KJB97733.1:3.4347525841)92:0.080431)93:0.413070,(GCA_000019945.1_ACB80226.1:0.2843344276,GCA_000022085.1_ACL57762.1:0.2187904211)98:0.328223)75:0.068147,(((GCA_000019845.1_ACB93867.1:0.1959817613,GCA_900114285.1_SFK45176.1:0.3869326871)100:0.161083,(((GCA_001644125.1_OAI26581.1:0.2449355487,GCA_001675455.1_OBS52684.1:0.2092183390)100:0.173911,(GCA_002117405.1_ARN83421.1:0.6687359399,(GCA_000304315.1_CCJ08549.1:0.5240274822,(GCA_000166055.1_ADP69842.1:0.0468040698,GCA_000636015.1_KAI94179.1:0.0117031803)100:1.331650)99:0.091510)92:0.160002)91:0.111860,((((GCA_000009985.1_BAE50656.1:0.3492662939,(GCA_000294655.1_CCG41116.1:0.1377017164,GCA_900108475.1_SEH61468.1:0.0946878848)100:0.245609)100:0.171731,GCA_000730165.2_ASG24333.1:0.5318450606)99:0.060798,(GCA_000013085.1_ABC21596.1:0.1692650453,GCA_000284415.2_CCG09456.1:0.2149255024)100:0.334924)100:0.380057,GCA_900187365.1_SNB79533.1:0.8356102186)30:0.077907)57:0.088304)99:0.233312,(GCA_001402875.1_ALK09890.1:0.0000027544,GCA_001459775.1_CUU42553.1:0.0000022317)100:0.778405)88:0.153320)81:0.097809)93:0.084468,((GCA_000019845.1_ACB94575.1:0.3897268939,GCA_900104955.1_SED41205.1:0.5083471709)100:0.136194,(GCA_900187365.1_SNB55006.1:0.6222843205,(GCA_000304315.1_CCJ06509.1:0.5807134818,((GCA_001644125.1_OAI31270.1:0.2678171059,GCA_001675455.1_OBS51020.1:0.2766346283)100:0.309774,GCA_002117405.1_ARN81273.1:0.6968006941)100:0.195503)100:0.256236)88:0.081160)99:0.180469)94:0.060560)69:0.084274)37:0.046823,((((((((((GCA_000148725.1_EFO30612.1:0.2414980157,(GCA_000158095.1_EEE46238.1:0.0299632438,GCA_001403915.1_CTQ42781.1:0.0649880432)100:0.139093)100:0.133823,(GCA_000192745.1_ADZ70057.1:0.1191779208,(GCA_001188555.1_KND19356.1:0.0000027973,GCA_002249885.1_OXS49939.1:0.0000028899)100:0.233008)100:0.086713)100:0.172308,GCA_900105595.1_SDU22105.1:0.3333024056)100:0.124096,(GCA_001907205.1_OKL45224.1:0.2468436505,(GCA_900110875.1_SEQ93702.1:0.0645174836,GCA_900114245.1_SFK80674.1:0.0171333997)100:0.371215)100:0.176246)83:0.078459,GCA_900148505.1_SHO66276.1:0.5494090379)26:0.062547,GCA_001305515.1_KPL51599.1:0.5100940513)28:0.091792,(GCA_900115225.1_SFO80196.1:0.3361009185,GCA_900215505.1_SNY94184.1:0.2311894879)100:0.390092)24:0.063672,GCA_001720135.1_ODN70680.1:0.7855032718)22:0.034224,(GCA_900102695.1_SCZ45737.1:0.5556842572,GCA_002088295.1_ORE92209.1:1.0233604955)23:0.089998)93:0.099582,(GCA_900129325.1_SHF29979.1:0.4825335166,(GCA_001676615.1_OCC04581.1:0.8897290382,GCA_900104355.1_SDP47046.1:1.2603892906)98:0.348652)85:0.064993)99:0.083037)100:0.166849,GCA_000496075.1_ESR25149.1:0.7631641157)18:0.111198,(((GCA_000143145.1_ADJ23599.1:0.3024150950,GCA_000503895.1_AHB49012.1:0.4844615981)88:0.177877,(GCA_000981545.1_CPR21499.1:0.0000021822,GCA_900104305.1_SDP29411.1:0.0000025553)100:0.349510)100:0.245894,((GCA_000166055.1_ADP70306.1:0.0154820637,GCA_000636015.1_KAI93659.1:0.0027055021)100:0.713440,((GCA_000828475.1_BAQ17824.1:0.0287059251,GCA_001723285.1_ODR98547.1:0.0769019366)100:0.524880,GCA_001708935.1_ODA68204.1:0.4357697337)100:0.328776)94:0.103539)100:0.227201)12:0.076704,GCA_002251795.1_OYQ35640.1:0.9342966090)76:0.065823,((GCA_000230555.1_AEQ51792.1:0.1033744842,GCA_900100665.1_SDG83310.1:0.1362747239)100:0.304416,(GCA_000743575.1_KFL30847.1:0.1173868294,GCA_000970435.1_KKB84055.1:0.2436417441)100:0.204706)100:0.488678)100:0.310587,(((((((((((GCA_000011965.2_AAV95513.1:0.2281683017,(((GCA_000376545.2_ANP40704.1:0.1680975570,GCA_001678945.1_ANP35250.1:0.1285581033)100:0.043735,((GCA_000511385.1_AHD09326.1:0.0669432830,(GCA_001258055.1_CRL14484.1:0.0132326159,GCA_900113345.1_SFG31531.1:0.0000028899)100:0.059934)94:0.071614,GCA_900102795.1_SCZ71689.1:0.2577758252)99:0.056516)99:0.066587,(GCA_000203975.3_KID10626.1:0.0740849785,GCA_000511355.1_AHD00844.1:0.0486203238)100:0.224782)59:0.041365)94:0.072214,((((GCA_001458175.1_CUH53467.1:0.1470020734,GCA_900114415.1_SFK66469.1:0.1529501481)100:0.081541,GCA_900142085.1_SHI85140.1:0.1568182373)98:0.015810,GCA_900110425.1_SEO50982.1:0.1684497225)99:0.083953,(GCA_001890925.1_OJI93355.1:0.4127731214,((GCA_001307765.1_KPN61975.1:0.2433571297,GCA_900109955.1_SEW20538.1:0.1680444589)100:0.146266,(GCA_000152805.1_EAQ11062.1:0.2325293421,GCA_900177545.1_SMH29857.1:0.3422579537)100:0.156598)99:0.111613)94:0.024051)93:0.071902)54:0.013211,((((GCA_900116455.1_SFT75382.1:0.1192384682,(GCA_900156525.1_SIT75735.1:0.2835556814,GCA_002210095.1_OWU77506.1:0.3491602927)94:0.055613)57:0.055344,GCA_900109035.1_SEJ02102.1:0.2287642796)54:0.022883,GCA_900172225.1_SLN44644.1:0.1723237366)62:0.069654,(((GCA_000014045.1_ABG32531.1:0.0591743793,GCA_000154785.2_AEI93414.1:0.0357735660)100:0.139065,(GCA_000814025.1_KIC49297.1:0.0189170056,GCA_001969365.1_APX13706.1:0.0364435573)100:0.119216)100:0.056727,((GCA_000152605.1_EAP84074.1:0.1422598674,GCA_000172095.1_EDQ04183.1:0.1645470794)100:0.076964,GCA_000622405.1_KIN66616.1:0.2362771992)100:0.063745)100:0.132695)61:0.063138)100:0.156507,(GCA_900110115.1_SEN63083.1:0.0000023243,GCA_900141995.1_SHI35231.1:0.0000021596)100:0.346903)91:0.048128,(GCA_000671395.1_KCV83514.1:0.2926930695,(GCA_001305615.1_ALG90166.1:0.1307376223,GCA_900184935.1_SMX41997.1:0.1340001557)100:0.066704)100:0.152232)17:0.052840,((((((GCA_000153305.1_EAR51070.1:0.2532112306,GCA_900172355.1_SLN54440.1:0.2682475797)100:0.146060,GCA_900141735.1_SHJ11417.1:0.3078273819)55:0.033804,((GCA_000836695.1_KIQ69925.1:0.1971704589,GCA_900114485.1_SFL02745.1:0.6720469528)93:0.076995,(GCA_000600975.2_EYD73787.1:0.3182121667,GCA_001908835.1_APO86918.1:0.2701101690)100:0.107869)31:0.023541)100:0.129978,(GCA_000152725.1_EAQ01238.1:0.3006281359,GCA_900172385.1_SLN27726.1:0.2940897624)71:0.110156)28:0.017995,((GCA_900111875.1_SFA78018.1:0.2277699982,GCA_900116005.1_SFR04717.1:0.2291154981)100:0.132370,GCA_000738435.1_AII87336.1:0.5068143410)87:0.061662)34:0.067024,GCA_900142295.1_SIN89327.1:0.3202021048)3:0.038518)2:0.027431,((((((((GCA_000299875.1_EKE72734.1:0.1004370563,GCA_900114135.1_SFJ26197.1:0.1522050613)100:0.112612,(GCA_900109555.1_SEK38041.1:0.0000028899,GCA_900172305.1_SLN26020.1:0.0000028899)100:0.150382)100:0.220872,GCA_900172375.1_SLN46103.1:0.2356767887)96:0.124080,GCA_900102905.1_SDK26789.1:0.3138231684)72:0.065724,(GCA_000590925.1_AHM04754.1:0.2855523057,(GCA_900095785.1_SCM67933.1:0.0000028899,GCA_900115865.1_SFQ53860.1:0.0000028899)100:0.298756)76:0.119894)38:0.043624,((((((GCA_000152625.1_EAP77666.1:0.2782256822,GCA_001247715.1_KNX42389.1:0.1982587911)100:0.064892,GCA_900172295.1_SLN09644.1:0.1376913369)100:0.144983,(GCA_900129685.1_SHG39829.1:0.3113098203,GCA_900107355.1_SDY49456.1:0.3939681536)62:0.021329)81:0.037594,((((((((GCA_000153725.1_EAU44352.1:0.0768518135,GCA_900102075.1_SDF10215.1:0.0580733950)92:0.010865,GCA_001975705.1_APZ55063.1:0.0485749004)72:0.023788,(GCA_001969385.1_APX21406.1:0.0000028899,GCA_900112435.1_SFC22222.1:0.0000028899)100:0.060648)100:0.107583,GCA_000442255.1_EPX81954.1:0.1870185601)100:0.079846,((GCA_001687105.1_ANT61326.1:0.0405345407,GCA_900116195.1_SFS44494.1:0.0170989174)100:0.064066,GCA_900100085.1_SDJ32883.1:0.0980798341)100:0.070906)100:0.161753,((((GCA_000169415.1_EBA09737.1:0.1308064099,GCA_001458375.1_CUH80204.1:0.1485219951)100:0.069702,((((GCA_002211155.1_OWV63017.1:0.0000028899,GCA_002211205.1_OWV64359.1:0.0000028899)95:0.000002,(GCA_002211225.1_OWV49601.1:0.0000027945,GCA_900101505.1_SDC37474.1:0.0000027957)100:0.007340)100:0.092244,(GCA_002237555.1_ASP21688.1:0.0000020102,GCA_900188425.1_SNS28097.1:0.0148899095)100:0.071361)100:0.054422,GCA_900184945.1_SMX36699.1:0.0970041564)100:0.088575)87:0.042518,GCA_001482405.1_KUF11926.1:0.1337546921)82:0.034088,GCA_900107235.1_SDY08217.1:0.2034581428)78:0.041416)100:0.034048,(GCA_002115725.1_OSQ60170.1:0.0069103810,GCA_002115805.1_OSQ52010.1:0.0000020209)100:0.214524)92:0.022865,(GCA_000521865.1_ETX28254.1:0.1607673968,((GCA_001038505.1_KMK67699.1:0.0813649986,GCA_900188035.1_SNR60754.1:0.0838610829)100:0.043277,GCA_900115815.1_SFQ15127.1:0.2370942623)47:0.026322)39:0.043364)99:0.071801)90:0.065096,(GCA_001046955.1_AKO97282.1:0.0000028899,GCA_900109145.1_SEJ54615.1:0.0000026197)100:0.274277)88:0.039131,(GCA_001205715.1_KNG92922.1:0.2538723959,((GCA_001458355.1_CUH62982.1:0.1019489172,GCA_900110775.1_SEQ64143.1:0.1649839008)100:0.138307,GCA_900100005.1_SDI07275.1:0.1974118573)100:0.174837)91:0.058141)89:0.031239)32:0.038388,((GCA_900172235.1_SLN21785.1:0.3204914024,(((GCA_000161835.1_EET49707.1:0.2781240794,(((GCA_000299575.1_EKE43640.1:0.3495142336,((GCA_001403795.1_CTQ50901.1:0.2221211264,GCA_900109285.1_SEL26427.1:0.2187750236)100:0.206712,(GCA_001517585.1_CUX81748.1:0.2984208452,GCA_900107025.1_SDW49113.1:0.3077630890)100:0.193953)91:0.074632)64:0.039189,(GCA_900113405.1_SFG18451.1:0.0000028899,GCA_900172315.1_SLN16937.1:0.0000028899)100:0.458008)68:0.043472,(GCA_900184815.1_SMX24446.1:0.3757932386,((GCA_000018145.1_ABV93897.1:0.2620346274,(GCA_001404155.1_CRK74122.1:0.0000028899,GCA_900114125.1_SFJ27617.1:0.0000027917)100:0.415659)93:0.052522,(GCA_000765015.1_KGK79984.1:0.0068781199,GCA_900141945.1_SHI80321.1:0.0000024187)100:0.378134)93:0.047699)98:0.079172)66:0.046674)67:0.051570,(((GCA_000155735.2_AGI71285.1:0.1209201148,GCA_900172275.1_SLN59914.1:0.1543224311)80:0.023425,GCA_001187845.1_AKS46479.1:0.1836222998)100:0.234143,(GCA_000442275.2_EPX80190.1:0.1154598363,GCA_900111945.1_SFR51542.1:0.1283169988)100:0.252297)90:0.093881)64:0.036569,GCA_900115595.1_SFP07150.1:0.2543213862)74:0.055439)56:0.000003,((((GCA_000012905.2_ABA78642.1:0.2005002684,((GCA_900099935.1_SDL88301.1:0.3460879738,GCA_900188335.1_SNS42661.1:0.1791521215)99:0.066103,GCA_900112335.1_SFB83275.1:0.1919928565)100:0.156077)77:0.092002,((GCA_900110025.1_SEN35758.1:0.2183063186,GCA_900156815.1_SIS75955.1:0.3091492045)20:0.045634,(GCA_001620265.1_AMY69902.1:0.2464934283,(GCA_001548075.1_BAQ69893.1:0.0000023143,GCA_001633165.1_ANB34237.1:0.0071378387)100:0.313037)74:0.062083)31:0.022097)98:0.060292,(GCA_000740775.1_KFI33115.1:0.0178928852,GCA_000740795.1_KFI31679.1:0.0320590198)100:0.283859)51:0.043908,(GCA_900110135.1_SEN03954.1:0.3261656454,(((GCA_000021865.1_ADE85445.1:0.1631256170,GCA_000740785.1_KFI28076.1:0.2229429764)99:0.086762,((GCA_000714535.1_KEO56540.1:0.1365167276,GCA_000715505.1_KEP71663.1:0.1714832634)100:0.173277,(GCA_000203895.1_ABL70969.1:0.1706545351,GCA_000444995.1_AGT07718.1:0.2250315349)100:0.374869)59:0.053852)100:0.128492,GCA_900106675.1_SDW63628.1:0.4477364934)48:0.054679)26:0.019234)77:0.082459)90:0.061656)41:0.013288,GCA_001981245.1_APX88386.1:0.4754923653)11:0.058099)2:0.044816,(GCA_000647975.1_KAJ56590.1:0.3464289404,GCA_000812665.2_AML52403.1:0.3961687279)96:0.125667)96:0.100545,(GCA_000442315.1_EPX87263.1:0.2413274061,GCA_000600335.2_EYD74429.1:0.2164760805)100:0.119547)100:0.108632,(GCA_000223375.1_AEM40505.1:0.0000021638,GCA_001399515.1_ALJ80690.1:0.0000024704)100:0.705912)96:0.133240,(((GCA_900106695.1_SDW35942.1:0.1890194405,GCA_900113695.1_SFI24531.1:0.2251139128)100:0.335676,(GCA_900111545.1_SET83773.1:0.0000027497,GCA_900143155.1_SHN76283.1:0.0000023895)100:0.357855)100:0.118730,GCA_900107585.1_SEA22697.1:0.6466537651)72:0.078896)100:0.206156)77:0.091505,GCA_000689395.1_CDO58431.1:0.5985863965)99:0.138842,GCA_900102465.1_SDG32287.1:0.7922003504)36:0.043061,(GCA_000017565.1_ABS64232.1:0.4236643497,GCA_000739695.1_GAK46071.1:0.7092523869)98:0.222031)51:0.077600,((GCA_000982415.1_KKJ77354.1:0.1155534929,GCA_001026905.1_KLN61216.1:0.0233587433)100:0.685955,GCA_900167455.1_SJZ69964.1:0.8293465559)96:0.251435)88:0.128784,((((((((((GCA_000010725.1_BAI73622.1:0.2550993623,GCA_000632475.2_AIB15351.1:0.1452097768)100:0.432790,((GCA_000576635.1_EWY39169.1:0.0973746338,GCA_000936425.1_KJB91831.1:0.2006849270)100:0.419353,GCA_000632475.2_AIB16341.1:0.5286623111)77:0.100301)36:0.021423,GCA_000010725.1_BAI75928.1:0.5497633630)70:0.116354,GCA_900141905.1_SHJ15262.1:0.7635818934)95:0.141686,(GCA_900101615.1_SDC79408.1:0.0000023905,GCA_900104205.1_SDB55198.1:0.0000025890)100:0.832892)100:0.275551,(GCA_000767795.1_KGM34539.1:0.0000026134,GCA_002195995.1_OWJ61994.1:0.0412065722)100:1.046680)98:0.204115,(((((((GCA_000011685.1_AAW60524.1:0.2930782411,GCA_000234355.2_EHH67859.1:0.2157173046)98:0.209898,GCA_000723565.1_CDG33106.1:0.7754467932)100:0.537741,((((GCA_000617865.1_GAJ28454.1:0.2036747418,GCA_002005465.1_AQS88518.1:0.1501558760)80:0.056113,(GCA_001787335.1_AOX17969.1:0.0129015573,GCA_001787355.1_AOX20845.1:0.0000024597)100:0.179805)78:0.040487,(GCA_000724025.1_CDG38594.1:0.0000025367,GCA_001547995.1_BAT18780.1:0.0142258300)100:0.169829)97:0.231113,GCA_000963885.1_GAN53556.1:0.3522939900)99:0.093510)100:0.248875,((GCA_000021325.1_ACI50387.1:0.2270421678,((GCA_000182745.1_BAK84834.1:0.0286442142,GCA_000208635.2_EGG76230.1:0.0080273252)100:0.046680,GCA_000964505.1_GAN98773.1:0.0810167803)100:0.097749)100:0.280084,(GCA_002173735.1_ARW48441.1:0.3148034804,GCA_002005445.1_AQS84872.1:0.5127844287)56:0.065664)100:0.157494)99:0.161316,(GCA_000231445.2_EHD14048.1:0.0000028789,GCA_002153535.1_OUI77589.1:0.0000023428)100:0.976456)55:0.175442,(GCA_000021325.1_ACI50650.1:0.4340381650,GCA_002005445.1_AQS84391.1:0.5040789532)100:0.490192)100:0.249797,((GCA_000014285.2_ABI63170.1:0.0000020903,GCA_000576085.2_AHJ64176.1:0.0064082211)100:0.911798,((GCA_000769405.1_KPN25744.1:0.2872202755,GCA_001687365.1_OBZ94972.1:0.5361035960)100:0.257055,GCA_001652565.1_ANH07850.1:0.4386230463)100:0.490943)100:0.214832)92:0.177899)33:0.062787,(GCA_000325745.1_AGA64583.1:1.7714326994,(((GCA_000164635.1_EFH11054.1:1.1572914299,GCA_000306035.1_EKM99137.1:0.9280304726)100:0.311026,GCA_000182745.1_BAK82485.1:1.4310353938)100:0.490826,((((GCA_000376545.2_ANP41295.1:0.6103526763,((((GCA_001548075.1_BAQ67790.1:0.1289959223,(GCA_001969385.1_APX24759.1:0.0000028899,GCA_900112435.1_SFD00021.1:0.0000028899)100:0.213553)100:0.076814,GCA_900102075.1_SDF40967.1:0.2288855434)100:0.112216,GCA_001687105.1_ANT62525.1:0.0668963527)100:0.258411,GCA_900116195.1_SFT18871.1:0.1800955576)99:0.213425)99:0.101649,GCA_000715505.1_KEP71709.1:0.4598898333)99:0.446532,GCA_900102795.1_SCZ74255.1:1.3028082094)100:1.012430,(((GCA_000622405.1_KIN67271.1:0.4530149650,(GCA_900109555.1_SEK39591.1:0.0000028899,GCA_900172305.1_SLN25443.1:0.0000028899)100:0.468733)100:0.344201,GCA_900116455.1_SFT32796.1:0.6239860578)100:0.243666,GCA_900111945.1_SFR37200.1:0.5425064101)100:1.127980)100:0.952396)100:1.088450)96:0.532877)90:0.168303,GCA_000016185.1_ACI99585.1:1.1184483466)99:0.137221,((GCA_000014045.1_ABG30785.1:0.7890393323,GCA_900172295.1_SLN38956.1:0.5968878842)100:0.668095,(((GCA_000092045.1_ABC92382.1:0.1908930430,GCA_000769405.1_KPN27201.1:0.0992059732)100:0.446635,(GCA_000697965.2_ANK73915.1:0.6088993695,(GCA_001267455.1_KOC76907.1:0.1479817179,GCA_001652565.1_ANH05325.1:0.1067939932)100:1.191340)95:0.203855)100:0.333857,GCA_000299875.1_EKE69374.1:1.1355783136)100:0.219964)100:0.518645)80:0.268797)50:0.144627)60:0.138858,((((((((((((((GCA_000009985.1_BAE51835.1:0.2894040564,(GCA_000294655.1_CCG40616.1:0.0921551084,GCA_900108475.1_SEH48729.1:0.0364574726)100:0.198715)100:0.247885,GCA_000513295.1_CDK98604.1:0.3964471830)100:0.486542,(GCA_900093605.1_SCA58068.1:0.6674445901,((GCA_000315795.1_EKV26121.1:0.4355541221,GCA_900156605.1_SIT11652.1:0.5001047192)100:0.303837,((GCA_000013085.1_ABC22829.1:0.4225870179,GCA_000284415.2_CCG08201.1:0.5837068181)100:0.534194,(GCA_900100455.1_SDG88304.1:0.7044311029,GCA_900101965.1_SDD96479.1:0.6353316668)96:0.122329)99:0.317206)93:0.088012)81:0.088196)99:0.159238,((GCA_000299935.1_EKE78854.1:0.1108525280,GCA_001618175.1_KZD00881.1:0.2160794546)100:0.248710,(GCA_000963705.1_KJV09780.1:0.0999200743,GCA_002251735.1_OYQ21012.1:0.1854168873)100:0.651467)99:0.196629)55:0.093186,((GCA_000010725.1_BAI72645.1:0.4213224067,GCA_000632475.2_AIB12276.1:0.3627568646)100:0.397364,(GCA_000016185.1_ACI99021.1:0.4645323547,(GCA_000730165.2_ASG23314.1:0.6377138205,((((GCA_000016725.1_ABQ30970.1:0.0077310075,GCA_000202835.1_BAJ81161.1:0.0000026706)100:0.807646,GCA_000964385.1_GAN80235.1:0.3388642081)44:0.018501,GCA_000306035.1_EKN00120.1:0.2924727291)100:0.478811,((GCA_900101615.1_SDC37115.1:0.0000026453,GCA_900104205.1_SDB70600.1:0.0000020807)100:0.673371,GCA_900141905.1_SHK45332.1:0.6966200637)100:1.064330)97:0.543785)54:0.199288)54:0.101322)100:0.384680)53:0.092245,(GCA_000968135.1_CCQ74479.1:0.7080579056,GCA_001746755.1_OEJ65218.1:0.7304042583)100:0.373603)92:0.119518,((((GCA_000153525.1_EAS84539.1:0.3160487173,GCA_000155895.1_EDZ61109.1:0.5235129977)100:1.127020,(((((((GCA_000013005.1_ABC63859.1:0.3100542454,GCA_000715015.1_KEO91958.1:0.4483443072)96:0.084472,((GCA_001281485.1_ALE16178.1:0.2285600160,(GCA_001304795.1_ALG62014.1:0.0000024643,GCA_001306275.1_KPM16252.1:0.0000023260)100:0.491245)8:0.017250,(GCA_001663175.1_ANK11688.1:0.1922254352,GCA_001677335.1_OBV12050.1:0.1843804853)100:0.245238)8:0.101000)97:0.118144,GCA_001008165.2_AKH42160.1:0.3179880108)97:0.167855,GCA_000013325.1_ABD25347.1:0.4059880708)94:0.147612,(GCA_000235975.2_EHJ62558.1:0.5260687836,GCA_001028705.1_AKM09188.1:0.5699842268)38:0.136651)100:0.346976,((((GCA_000013985.1_ABF52249.1:0.1148561896,GCA_001610975.1_AMU95575.1:0.2991680043)100:0.314630,(GCA_002218195.1_ASK87491.1:0.1719743606,GCA_900128895.1_SIN89784.1:0.3385815134)100:0.191054)94:0.087660,((GCA_000016765.1_ABQ69931.1:0.0954347955,(GCA_002355275.1_ATE66713.1:0.0000022094,GCA_002367875.1_PCE43800.1:0.0000022035)100:0.171584)100:0.336133,(GCA_001295965.1_KPF77259.1:0.0000026548,GCA_001713435.1_AOG00473.1:0.0000022535)100:0.506158)98:0.239402)92:0.087723,((GCA_002251755.1_OYQ26422.1:0.6397973415,((GCA_000091125.1_BAI97107.1:0.1149356806,GCA_000147835.3_AEG48801.1:0.1382074585)100:0.496937,GCA_001586395.2_KZB95915.1:0.6625642750)98:0.127590)83:0.145465,(GCA_000342165.1_EMD84239.1:0.2600083014,GCA_002211145.1_OWV33972.1:0.3915572345)100:0.601070)70:0.069340)88:0.188205)94:0.266925,(GCA_000175255.2_AEH63229.1:0.3117245857,GCA_000218875.1_AEI38277.1:0.3589675733)100:0.615789)100:0.900893)95:0.458480,((((GCA_000982415.1_KKJ78310.1:0.0491115824,GCA_001026905.1_KLN59580.1:0.1310598539)100:0.609299,GCA_900100655.1_SDG00542.1:0.6865546822)96:0.150627,(GCA_900177295.1_SMF41033.1:0.0000028899,GCA_900188055.1_SNR74165.1:0.0000020435)100:0.470277)97:0.230583,(GCA_900172325.1_SLN49384.1:0.6146213721,GCA_000024465.1_ADE39267.1:1.4343517541)100:0.364055)93:0.115224)83:0.035382,(GCA_000300235.2_AJD52485.1:0.1077773278,GCA_000300275.1_EKF08159.1:0.1213372909)100:0.776992)94:0.138203)100:0.270078,(GCA_000264455.2_AFK57278.1:0.0000028136,GCA_001601315.1_KYO54087.1:0.0000025603)100:0.889156)84:0.163751,((GCA_000014865.1_ABK45556.1:0.3522862293,GCA_002109495.1_OSM02401.1:0.3253743251)100:0.520572,((((((((GCA_000010525.1_BAF89386.1:0.3607356895,GCA_000017645.1_ABS65410.1:0.2604799038)100:0.145257,(((GCA_000225995.2_EGX99784.1:0.0080648781,GCA_000730165.2_ASG20320.1:0.0119886336)100:0.459590,GCA_000022085.1_ACL58902.1:1.1174688086)98:0.187711,(GCA_900187365.1_SNB74301.1:0.5735297319,((GCA_001723285.1_ODR98137.1:0.5666078517,(GCA_000304315.1_CCJ08120.1:0.3714451701,GCA_002117405.1_ARN83489.1:0.3809720027)100:0.389347)99:0.155514,((GCA_001305615.1_ALG89643.1:0.3203130519,GCA_900112335.1_SFC19582.1:0.4763163226)100:0.182789,GCA_900116195.1_SFS55973.1:0.3314811504)100:0.901778)99:0.248056)72:0.138903)69:0.077559)69:0.155365,GCA_001305515.1_KPL51943.1:0.3495498657)95:0.087009,(GCA_000021745.1_ACK52503.1:0.5751368262,(GCA_001644125.1_OAI26571.1:0.1925733776,GCA_001675455.1_OBS53767.1:0.1479345319)100:0.260131)100:0.365079)100:0.252204,GCA_000315795.1_EKV31421.1:0.8862149493)94:0.083984,(GCA_000010725.1_BAI71291.1:0.2309721084,((GCA_000576635.1_EWY39582.1:0.1350043754,GCA_000936425.1_KJB93736.1:0.1445314860)100:0.336710,GCA_000632475.2_AIB12341.1:0.2111026566)100:0.133346)100:0.407336)96:0.179915,(GCA_001746755.1_OEJ66261.1:0.7838643968,GCA_900215505.1_SNY92936.1:0.9501078988)99:0.234935)100:0.504360,GCA_001982645.1_ONG40731.1:1.2544150634)99:0.211615)97:0.147525)96:0.510469,GCA_000211815.1_EGJ33045.1:1.4106687770)89:0.311389,(((GCA_000011345.1_BAC08403.1:0.0291215795,GCA_000505665.1_AHB89405.1:0.0100252092)100:0.259581,(((((((((((((GCA_000020025.1_ACC84050.1:0.1601689012,GCA_000350105.1_CCH67074.1:0.3687735617)17:0.035117,((GCA_002368055.1_BAZ74741.1:0.0000028899,GCA_002368295.1_BAZ01336.1:0.0000028899)100:0.031069,GCA_002368275.1_BAY92293.1:0.0042759228)100:0.128834)16:0.034424,((GCA_000169135.1_EAW43078.1:0.0547621089,GCA_002218065.1_GAX38678.1:0.0201702022)100:0.165433,(GCA_001298445.1_ALF52738.1:0.0392227365,GCA_002367975.1_BAY17122.1:0.0929383376)100:0.092145)94:0.079918)13:0.031568,(((GCA_000231365.2_EHC08414.1:0.0000028899,GCA_001904645.1_OKH16805.1:0.0000023129)100:0.053426,(GCA_000934435.1_KIY14422.1:0.0006496274,GCA_001275395.1_KOP25719.1:0.0453579460)78:0.055756)98:0.112166,(((GCA_000317535.1_AFZ26326.1:0.0976635540,GCA_000316575.1_AFY33645.1:0.1479774229)85:0.039004,GCA_000317125.1_AFY89100.1:0.9028330743)23:0.023643,((GCA_000196515.1_ADI63461.1:0.1676410595,((GCA_000175835.1_EFA71444.1:0.0000021436,GCA_001432185.1_KRH97086.1:0.0000028899)100:0.009861,(GCA_002368135.1_BAZ90955.1:0.0130447229,GCA_000175855.1_EFA72495.1:0.0262211145)100:0.009664)100:0.240154)100:0.076568,((((GCA_000312705.1_AFW95407.1:0.0224682207,GCA_000789435.1_KHG40780.1:0.0000028899)99:0.000003,GCA_002368115.1_BAZ84496.1:0.0299419533)100:0.138230,GCA_000317695.1_AFZ56583.1:0.0687002248)100:0.052510,GCA_002368075.1_BAZ80694.1:0.1356356721)99:0.087036)96:0.058280)62:0.069826)12:0.018228)75:0.049913,GCA_000204075.1_ABA21291.1:0.1803996121)98:0.050803,(((((((((GCA_000020025.1_ACC83715.1:0.1384361804,GCA_000317535.1_AFZ24907.1:0.2337741996)99:0.049916,(((GCA_002368055.1_BAZ77198.1:0.0000024697,GCA_002368295.1_BAY98883.1:0.0000028899)100:0.023868,GCA_002368275.1_BAY90264.1:0.0073579346)100:0.239781,GCA_002367975.1_BAY14863.1:0.2468108884)92:0.040540)92:0.054471,GCA_000316575.1_AFY31849.1:0.3477263301)95:0.051206,GCA_000828085.2_KIJ81694.1:0.2980215242)100:0.095289,(GCA_000204075.1_ABA24614.1:0.1508873087,GCA_001298445.1_ALF56110.1:0.0835588582)100:0.258561)100:0.291164,GCA_000317515.1_AFZ20776.1:0.5835635419)22:0.078421,((GCA_001904725.1_OKH33275.1:0.3476750290,(GCA_001746915.1_OEJ76292.1:0.8239959350,GCA_002368355.1_BAZ44238.1:0.7528346409)100:0.731880)32:0.168603,GCA_000317145.1_AFY91322.1:0.9498516926)19:0.169087)72:0.067975,((GCA_000214075.2_EGK90726.1:0.0145265226,GCA_000317475.1_AFZ08951.1:0.0471937983)100:0.172695,GCA_002412335.1_PCN53585.1:0.1401665801)100:0.460609)95:0.090451,((GCA_000952155.1_KJH70170.1:0.5603950015,GCA_000332215.1_ELS34308.1:0.7666493218)99:0.055626,GCA_001275395.1_KOP26328.1:0.8443053285)98:0.135209)99:0.361297)90:0.025003,((GCA_000317125.1_AFY89884.1:0.2303959297,GCA_000952155.1_KJH72943.1:0.2019161211)95:0.093670,(GCA_000317555.1_AFZ33105.1:0.0609777821,GCA_001904655.1_OKH28364.1:0.0592349018)100:0.198326)100:0.197208)88:0.056469,(GCA_000317105.1_AFY85268.1:0.3332382347,GCA_000317145.1_AFY95201.1:0.3685086554)83:0.105420)57:0.059831,((((GCA_000346485.2_KYC39710.1:0.0452547990,GCA_000760695.2_KIE11087.1:0.0408224214)100:0.145026,GCA_000828085.2_KIJ83429.1:0.3122739606)100:0.095294,(GCA_001456025.1_KST66491.1:0.3629111816,GCA_000316665.1_AFY53800.1:0.3478681647)100:0.033179)100:0.042834,GCA_000317435.1_AFY99700.1:0.3420304226)99:0.085755)41:0.024253,(((GCA_000817775.1_KIF41247.1:0.3419832876,GCA_002142475.1_BAS59337.1:0.3207626126)28:0.084152,(((GCA_000775285.1_KGF73903.1:0.3056467558,GCA_001904775.1_OKH51239.1:0.3236883257)92:0.062902,GCA_000018105.1_ABW26044.1:0.5457997286)21:0.074902,(GCA_002075285.2_ASC73440.1:0.3001415841,((GCA_001870225.1_APB32522.1:0.3789887277,GCA_001765415.1_AOR38941.1:1.4979085295)95:0.286921,GCA_000972705.2_KKD39723.1:0.9829785209)89:0.143284)54:0.160237)19:0.014583)38:0.150254,((((((GCA_000214075.2_EGK86387.1:0.0613655300,GCA_000317475.1_AFZ09632.1:0.0482628389)100:0.054150,GCA_002412335.1_PCN53506.1:0.0715049552)100:0.212393,GCA_000180455.1_CBN55000.1:0.2812997231)94:0.081682,(GCA_000176895.2_CCE15193.1:0.0000025229,GCA_000307915.1_EKD11129.1:0.0062913492)100:0.404043)37:0.022252,(GCA_000710505.1_KEI66723.1:0.0536180171,GCA_900009265.1_CUR09090.1:0.0083991022)100:0.285154)76:0.051096,((GCA_000014265.1_ABG52172.1:0.3392811950,GCA_002260545.1_OZH55935.1:0.1790034723)100:0.284999,(GCA_000478195.2_ERT08353.1:0.1365642033,GCA_000972705.2_KKD39119.1:0.0504645687)100:0.254069)92:0.086734)94:0.046281)1:0.022460)1:0.038841,((((((((GCA_000317025.1_AFY78323.1:0.0042810180,GCA_001904635.1_OKH23462.1:0.0417663694)100:0.241141,(GCA_000021825.1_ACK72082.1:0.2233121785,(GCA_000297435.1_CCI32714.1:0.0340700525,GCA_000312205.1_CCI06506.1:0.0486473567)100:0.485676)98:0.096212)93:0.063810,(GCA_000317575.1_AFZ34160.1:0.0235680443,GCA_002355455.1_BAU66384.1:0.0162451028)100:0.179142)90:0.069430,GCA_000332055.1_ELS04561.1:0.2995481356)99:0.087789,(GCA_002368355.1_BAZ46792.1:0.3463842353,(((GCA_000017845.1_ACB53227.1:0.1134141432,GCA_000025125.1_ADB95464.1:0.5229207495)100:0.041780,(GCA_000167195.1_EAM50948.1:0.0000028978,GCA_000235665.2_EHJ12902.1:0.0000020616)100:0.144124)100:0.198488,(GCA_000284135.1_BAL29339.1:0.0000026887,GCA_000478825.2_AIE73628.1:0.0460816106)100:0.364532)100:0.210246)79:0.031132)82:0.069495,(((GCA_000317675.1_AFZ55126.1:0.1143429444,(GCA_001548095.1_BAQ60012.1:0.1150894715,GCA_001548115.1_BAQ66084.1:0.0873567093)100:0.084191)100:0.222948,GCA_001747005.1_OEJ80136.1:0.3374767186)98:0.168272,(GCA_000332035.1_ELR98888.1:0.2908308416,GCA_000317495.1_AFZ14440.1:0.3343219390)91:0.063731)74:0.046443)88:0.092952,((GCA_001904615.1_OKH19347.1:0.3037895206,GCA_001904725.1_OKH31785.1:0.4070283886)76:0.048911,(GCA_001276715.1_KOR35548.1:0.4461861439,((GCA_000211815.1_EGJ30377.1:0.0283021075,GCA_001942495.1_OLT61574.1:0.0452997811)100:0.257657,(GCA_000155555.1_EDX73795.1:0.2356176123,GCA_000317515.1_AFZ20874.1:0.2618934406)100:0.085165)100:0.067727)68:0.028229)67:0.038337)53:0.023130,(GCA_000317045.1_AFY65381.1:0.3280330623,((GCA_000317615.1_AFZ49777.1:0.1125332954,GCA_000317635.1_AFZ44264.1:0.0859467314)100:0.186949,(((GCA_000012525.1_ABB58450.1:0.4645246944,(((GCA_000011465.1_CAE20097.1:0.4088691374,GCA_000760175.1_KGG13668.1:0.2394837760)100:0.235875,GCA_001182765.1_CRY90849.1:0.3213900625)100:0.072342,(GCA_000155635.1_EDY38417.1:0.1977731889,GCA_000316515.1_AFY29359.1:0.2581155760)100:0.140123)100:0.611338)93:0.094232,(GCA_000317065.1_AFY70998.1:0.4783070143,GCA_000332215.1_ELS30294.1:0.4785931011)100:0.564295)39:0.127566,GCA_000473895.1_ERN41053.1:0.3167818967)37:0.070484)43:0.064004)55:0.087190)51:0.050639)36:0.101838,GCA_001746915.1_OEJ74313.1:0.3157391499)50:0.128439,((((((((GCA_000017845.1_ACB49904.1:0.1001042884,(GCA_000167195.1_EAM50524.1:0.0000023504,GCA_000235665.2_EHJ12379.1:0.0135612551)100:0.249709)100:0.374027,(GCA_000478195.2_ERT08452.1:0.1199747780,GCA_000972705.2_KKD36049.1:0.1751620776)100:0.360193)98:0.164060,((GCA_000317025.1_AFY78725.1:0.0288811766,GCA_001904635.1_OKH24441.1:0.0793533787)100:0.414750,(GCA_000317635.1_AFZ43949.1:0.4970236062,GCA_000332055.1_ELS05201.1:0.3980337257)100:0.365015)98:0.160181)100:0.112072,GCA_000021825.1_ACK70552.1:0.3461675582)100:0.249204,((((((((GCA_000020025.1_ACC79206.1:0.2864585265,(((((GCA_002368055.1_BAZ75122.1:0.0000028899,GCA_002368295.1_BAZ00955.1:0.0000028899)100:0.068043,GCA_002368275.1_BAY90715.1:0.0692082306)100:0.121717,GCA_000316575.1_AFY30572.1:0.2002295417)100:0.079829,(GCA_001298445.1_ALF54169.1:0.1220666906,GCA_002367975.1_BAY15172.1:0.0740102668)100:0.221182)59:0.068051,((GCA_000169135.1_EAW47025.1:0.0826571553,GCA_002218065.1_GAX37685.1:0.0575012457)100:0.263555,GCA_000204075.1_ABA23558.1:0.3340379722)53:0.042596)95:0.029112)96:0.063198,(((GCA_000196515.1_ADI63628.1:0.3201559102,GCA_000317695.1_AFZ55821.1:0.0543350892)100:0.074699,(((GCA_000312705.1_AFW93693.1:0.0900386333,GCA_002368115.1_BAZ85084.1:0.0812397647)100:0.009353,GCA_000789435.1_KHG41518.1:0.0433706053)100:0.216415,GCA_002368075.1_BAZ80963.1:0.0775620486)100:0.068685)100:0.128873,GCA_000317535.1_AFZ27419.1:0.2989647434)97:0.124714)99:0.046974,((GCA_000346485.2_KYC38819.1:0.0575409162,GCA_000760695.2_KIE12864.1:0.0598253328)100:0.285137,GCA_000828085.2_KIJ82356.1:0.2441151662)100:0.130607)52:0.029676,((GCA_000231365.2_EHC14073.1:0.0086009871,GCA_001904645.1_OKH14473.1:0.0000024769)100:0.111604,((GCA_000934435.1_KIY14316.1:0.0000021681,GCA_001990805.1_ONN60169.1:0.0000028899)100:0.013087,GCA_001275395.1_KOP27877.1:0.1091467045)100:0.117520)100:0.217515)52:0.079357,GCA_000316665.1_AFY58708.1:0.6565427612)100:0.159665,(GCA_000317125.1_AFY89980.1:0.2097637216,GCA_001904655.1_OKH27803.1:0.2174020560)100:0.275625)100:0.178724,(((GCA_000775285.1_KGF73804.1:0.6120043142,(GCA_001637395.1_OAB60330.1:0.6010721900,((GCA_001746915.1_OEJ73190.1:0.4826482107,GCA_001904725.1_OKH39118.1:0.3045107691)100:0.332892,(GCA_000817775.1_KIF40124.1:0.5971633263,GCA_002075285.2_ASC70549.1:1.0414377562)94:0.314748)90:0.086159)100:0.268468)100:0.180260,GCA_002142475.1_BAS56400.1:0.5992647739)69:0.105226,GCA_000180455.1_CBN57726.1:0.7103174172)77:0.172026)77:0.117201,GCA_000317515.1_AFZ17182.1:0.7915268684)88:0.066021)88:0.175645,GCA_000014265.1_ABG53140.1:0.9878885236)99:0.132544,GCA_000155555.1_EDX77503.1:0.6895703920)99:0.082487,((GCA_000316665.1_AFY55419.1:0.3355960967,GCA_000828085.2_KIJ81843.1:0.1912081516)45:0.135068,GCA_001456025.1_KST62083.1:0.2900936304)100:1.041810)44:0.129638)47:0.091866)91:0.320462,((GCA_000011385.1_BAC90455.1:0.2036378762,GCA_000484535.1_AGY59203.1:0.2580264817)100:0.195845,(GCA_000211815.1_EGJ33324.1:0.0803364832,GCA_001942495.1_OLT63036.1:0.0254170035)100:0.980855)100:0.692168)99:0.725870)82:0.403470,(((((((((GCA_000012525.1_ABB58692.1:0.5263689011,(((GCA_000176895.2_CCE16582.1:0.0000023411,GCA_000307915.1_EKD06735.1:0.0053200608)100:0.075013,GCA_001276715.1_KOR37157.1:0.0540252850)100:0.247428,GCA_000312205.1_CCI09878.1:0.2840231000)100:0.340636)100:0.283814,((GCA_000306035.1_EKN01389.1:0.0823839828,GCA_000964385.1_GAN80152.1:0.0653144364)100:0.523798,(GCA_001676615.1_OCC06188.1:0.3514901008,GCA_900108575.1_SEI13397.1:0.7478458977)100:0.281619)100:0.312610)95:0.061353,(GCA_000143145.1_ADJ22575.1:0.5773245766,GCA_000503895.1_AHB49208.1:0.6928441794)98:0.304128)61:0.131957,((GCA_000021745.1_ACK51349.1:0.4609903357,GCA_900114285.1_SFK33905.1:0.2632645316)100:0.242589,(GCA_000316515.1_AFY28216.1:0.8531394618,((((GCA_000016765.1_ABQ70758.1:0.1152241249,GCA_001586395.2_KZB95451.1:1.8266470363)61:0.026108,(GCA_002355275.1_ATE66151.1:0.0000028899,GCA_002367875.1_PCE42077.1:0.0000023055)100:0.203036)94:0.208801,(GCA_000091125.1_BAI97411.1:0.0000027485,GCA_000147835.3_AEG49072.1:0.0382749152)100:0.448077)100:0.518115,GCA_000021865.1_ADE85976.1:1.0015423544)97:0.243839)87:0.081998)92:0.148127)52:0.257948,(GCA_000195775.1_CAE26868.1:0.5115773048,(GCA_002117405.1_ARN82811.1:0.3363600333,GCA_001675455.1_OBS51333.1:0.5264447869)100:0.124603)96:0.083448)48:0.037388,(GCA_900187365.1_SNB79494.1:0.5880619435,(GCA_000203895.1_ABL73076.1:0.3383897258,GCA_000444995.1_AGT08301.1:0.6431589968)100:0.712064)97:0.257581)48:0.066999,GCA_001644125.1_OAI31757.1:0.3388514969)99:1.347370,GCA_900101935.1_SDE62083.1:1.6427209766)100:1.297860,(((GCA_000317145.1_AFY92565.1:1.5497070827,GCA_002260545.1_OZH51912.1:1.0090474110)41:1.129780,GCA_001307765.1_KPN64149.1:2.6486198191)40:0.308807,GCA_000294655.1_CCG40971.1:5.0107264134)99:1.290060)60:0.340727)45:0.087018,(GCA_000226315.1_AEP09932.1:0.1309384217,GCA_000348745.1_AGH98348.1:0.0775105370)100:1.892060)88:0.301526,(((((GCA_000011385.1_BAC89726.1:2.1524921775,GCA_900115865.1_SFQ78734.1:3.7503659919)60:0.536706,(((GCA_000017645.1_ABS68792.1:1.6582794477,GCA_002195995.1_OWJ64805.1:2.5846975707)100:0.889090,GCA_900141945.1_SHI45949.1:6.2443565163)97:0.715864,(GCA_000211815.1_EGJ31558.1:0.7558230008,(GCA_000317435.1_AFY99670.1:1.1057367263,(GCA_000346485.2_KYC39315.1:0.2198086326,GCA_000760695.2_KIE08287.1:0.1567375565)100:0.541435)99:0.368296)100:1.947180)98:0.735639)95:0.547953,(GCA_000235975.2_EHJ61946.1:0.7613320826,GCA_000342165.1_EMD84329.1:0.9069984813)100:3.025920)71:0.380375,((((GCA_000017645.1_ABS68798.1:1.5573368443,GCA_001028705.1_AKM11508.1:1.8042193090)100:1.553380,((((((((((GCA_000155555.1_EDX71905.1:0.3921886987,(GCA_000332035.1_ELR99275.1:0.7838880088,((GCA_000478195.2_ERT03767.1:0.0000028899,GCA_000478195.2_ERT06100.1:0.0000028899)100:0.357746,GCA_000972705.2_KKD35761.1:0.5195584831)100:0.478866)99:0.220694)89:0.191945,(GCA_002368355.1_BAZ43132.1:0.7118114820,GCA_000317675.1_AFZ52323.1:0.9046107308)84:0.230091)86:0.161753,GCA_000317515.1_AFZ16941.1:0.4482869362)90:0.097393,(GCA_000180455.1_CBN57944.1:0.4893889699,((GCA_000214075.2_EGK83772.1:0.1394455221,GCA_000317475.1_AFZ08746.1:0.1566059064)70:0.058441,GCA_002412335.1_PCN51317.1:0.3586652998)100:0.416340)99:0.129325)100:0.827760,((((((((((((GCA_000169415.1_EBA06357.1:0.5208318463,GCA_001458375.1_CUH79397.1:0.1744090069)83:0.077255,((((GCA_002211155.1_OWV60816.1:0.0000000000,GCA_002211225.1_OWV47961.1:0.0000000000):0.000000,GCA_900101505.1_SDD17233.1:0.0000000000):0.000003,GCA_002211205.1_OWV61516.1:0.0000028899)100:0.119795,GCA_900184945.1_SMX31719.1:0.1914110590)100:0.071996)97:0.071296,(GCA_002237555.1_ASP19580.1:0.0218370800,GCA_900188425.1_SNS38844.1:0.0605962981)100:0.072289)100:0.322583,GCA_001482405.1_KUF10163.1:0.2401162113)100:0.248485,GCA_000442255.1_EPX82320.1:0.4087205297)100:0.150063,(GCA_001038505.1_KMK65656.1:0.5169145546,GCA_900116195.1_SFS96616.1:1.0477197942)87:0.179867)41:0.108328,GCA_001205715.1_KNG93544.1:0.6078044543)77:0.113107,GCA_900107355.1_SDY21751.1:0.8152963460)88:0.197159,(GCA_001458175.1_CUH51128.1:0.7531576590,GCA_900114415.1_SFL28456.1:0.5741416713)100:0.378740)51:0.143578,GCA_900129685.1_SHH54328.1:0.9709933562)48:0.093401,GCA_900110425.1_SEO35131.1:0.5994968637)98:0.494266,GCA_900115815.1_SFQ18951.1:1.2409617182)77:0.359150)72:0.265329,GCA_900156815.1_SIS62928.1:0.9035991182)67:0.430956,((GCA_000800175.1_KHJ55052.1:0.0532145621,GCA_900141975.1_SHI56708.1:0.2541189821)100:1.255180,(GCA_900109035.1_SEK06341.1:1.2138195715,GCA_900107025.1_SDW29305.1:0.9455325328)36:0.060187)60:0.110482)57:0.210456,GCA_900113695.1_SFI40969.1:1.6279610165)99:1.084950,(GCA_900116455.1_SFU12432.1:1.6289276034,GCA_900199215.1_SNT74515.1:2.1078123881)100:0.865273)99:0.586073,GCA_000740775.1_KFI26931.1:3.1429663891)99:1.077850)96:0.817635,GCA_000316575.1_AFY32696.1:3.6994866389)65:0.514350,(((((((((GCA_000018105.1_ABW25977.1:0.7584588693,GCA_002142475.1_BAS56729.1:0.6736824315)91:0.283980,(GCA_000317515.1_AFZ22136.1:0.3734806899,GCA_000332035.1_ELR96460.1:0.4700186170)85:0.121120)46:0.068946,(((GCA_000021825.1_ACK73641.1:0.5303809177,((GCA_000214075.2_EGK83770.1:0.0381171069,GCA_000317475.1_AFZ08744.1:0.0501826765)99:0.047000,GCA_002412335.1_PCN51324.1:0.1087395088)99:0.272994)100:0.093530,GCA_000180455.1_CBN57942.1:0.3499536014)93:0.134280,(GCA_001276715.1_KOR35939.1:0.4703354940,(GCA_000972705.2_KKD37753.1:0.6422362245,GCA_900009265.1_CUR08990.1:0.4132754976)100:0.281653)92:0.093756)95:0.049735)56:0.109552,(GCA_000155555.1_EDX71931.1:0.3438877789,(GCA_000211815.1_EGJ30896.1:0.0533112801,GCA_001942495.1_OLT55643.1:0.0232026857)100:0.441735)71:0.030323)46:0.123460,((GCA_000316575.1_AFY35655.1:0.5299216669,GCA_000828085.2_KIJ82053.1:0.2215174014)75:0.131220,(((GCA_000760695.2_KIE10357.1:0.3570591756,(GCA_000316665.1_AFY55947.1:0.4932154440,GCA_000317435.1_AFZ02572.1:0.6563733226)98:0.096030)93:0.147460,(GCA_002218065.1_GAX37577.1:0.5077049675,(GCA_001456025.1_KST62307.1:0.0000021047,GCA_001456025.1_KST70268.1:0.0000027289)100:0.494159)95:0.222001)56:0.010549,((GCA_000231365.2_EHC18689.1:0.0000025234,GCA_001904645.1_OKH13612.1:0.0000028918)100:0.090178,((GCA_000934435.1_KIY09383.1:0.0000022465,GCA_001990805.1_ONN59250.1:0.0000026824)100:0.036986,GCA_001275395.1_KOP23424.1:0.0927611766)100:0.150559)100:0.646034)64:0.029188)98:0.155320)54:0.060580,GCA_002368355.1_BAZ43133.1:0.7476528790)90:0.273470,GCA_000316665.1_AFY56285.1:0.8091373824)100:1.190970,((GCA_000147835.3_AEG48181.1:2.2359696328,GCA_900199215.1_SNT67816.1:1.8858941994)100:0.722640,GCA_000016765.1_ABQ69009.1:3.9699486200)76:0.352207)82:0.474180,GCA_000012905.2_ABA80677.2:3.6116790760)96:0.489423)72:0.602225)91:0.499074,(((GCA_000092025.1_AAK87350.2:1.6861173629,(((((GCA_000312205.1_CCI06412.1:1.8490960943,GCA_002367975.1_BAY17037.1:0.0827002655)96:0.155464,GCA_001298445.1_ALF56458.1:0.1069736035)97:0.589891,GCA_001904725.1_OKH36039.1:0.9118432643)88:0.136892,GCA_001747005.1_OEJ77845.1:0.7313678440)95:0.265154,GCA_001637395.1_OAB61741.1:0.7361573563)99:0.504765)53:0.397113,GCA_000952155.1_KJH72321.1:0.9144849535)100:2.640770,(GCA_000317065.1_AFY69422.1:3.6568640006,GCA_001687365.1_OBZ96085.1:4.1379223063)94:0.351320)92:0.771983)95:0.501544)100:1.433310)95:0.102040)97:0.268572)97:0.314839)100:0.090777)99:0.089132)100:0.145932);
