# Supplementary material for: Assessing the accuracy of phylogenetic rooting methods on prokaryotic gene families
Source: PLoS One. 2020 May 15;15(5):e0232950. doi: 10.1371/journal.pone.0232950 (PMC7228096; doi:10.1371/journal.pone.0232950)
Supplement: S2 Dataset — (ZIP) [file pone.0232950.s003.zip › EmpiricalDataset/GeneTrees_IQTree/000091.aln.treefile]

(GCA_000006905.1_AAK23846.1:0.0193752887,GCA_000092285.1_ADG10623.1:0.0320150270,((((((((((((GCA_000742835.1_AIK96135.1:0.4906197972,((((GCA_000008385.1_AAW70718.1:0.1003489574,GCA_000953315.1_CDR79629.1:0.0800505433)100:0.282244,(((GCA_000011945.1_AAV86662.1:0.1237469759,GCA_000024505.1_ACZ49214.1:0.0785218155)100:0.306397,GCA_000964795.1_KJV68898.1:0.5608061151)100:0.093271,(GCA_000026005.1_CAH58216.1:0.1449958332,GCA_000964755.1_KJV65354.1:0.0693744487)100:0.260358)100:0.152942)99:0.071094,(GCA_000022525.1_ACT69680.1:0.2856986306,GCA_000632985.1_AHX11618.1:0.2289984389)100:0.479852)41:0.061295,(GCA_000012385.1_ABE04260.1:0.4254076309,(GCA_000219355.1_AEI89212.1:0.6590363741,((GCA_000153525.1_EAS84513.1:0.2186484228,GCA_000155895.1_EDZ60890.1:0.1332897649)100:0.430986,(GCA_000010205.1_BAG40258.1:0.0153184461,((GCA_000010205.1_BAG40684.1:0.0000000000,GCA_000010205.1_BAG41361.1:0.0000000000):0.000003,GCA_000010205.1_BAG40718.1:0.0000026912)98:0.000002)100:0.789729)98:0.119470)93:0.050980)99:0.203806)99:0.190080)80:0.053631,((((((((((((((GCA_000011345.1_BAC08750.1:0.0263279537,GCA_000505665.1_AHB88095.1:0.0203022462)100:0.065562,GCA_000018105.1_ABW30392.1:0.2132752316)55:0.010162,(GCA_000317045.1_AFY66798.1:0.1317721479,GCA_000012525.1_ABB58210.1:0.3395538833)72:0.056778)73:0.032814,(((GCA_000317495.1_AFZ14851.1:0.0577712416,GCA_000317145.1_AFY94366.1:0.3008537765)100:0.036586,GCA_001870225.1_APB35269.1:0.4347384476)79:0.017511,(((GCA_000710505.1_KEI68623.1:0.0689116593,(((GCA_000014265.1_ABG52985.1:0.1634629380,(((GCA_000317105.1_AFY80004.1:0.1328209037,(GCA_001637395.1_OAB55398.1:0.1082092290,GCA_002075285.2_ASC69674.1:0.3874693169)100:0.108292)71:0.048346,GCA_001276715.1_KOR34351.1:0.0700970481)71:0.059853,(((GCA_000180455.1_CBN56883.1:0.0474738772,(GCA_000214075.2_EGK88068.1:0.0477702952,(GCA_000317475.1_AFZ09912.1:0.0000021175,GCA_002412335.1_PCN53022.1:0.1970767935)96:0.016247)96:0.171514)100:0.133052,GCA_000317105.1_AFY80005.1:0.3714407326)100:0.070646,GCA_001746915.1_OEJ73938.1:0.1173622407)97:0.115375)94:0.044726)92:0.011185,(((GCA_000176895.2_CCE20600.1:0.0000026912,GCA_000307915.1_EKD10369.1:0.0000021057)100:0.085495,GCA_000478195.2_ERT05408.1:0.2171414757)91:0.062902,(((((((((GCA_000017845.1_ACB52706.1:0.0165744828,GCA_000025125.1_ADB95479.1:0.5117937791)97:0.096339,GCA_000021825.1_ACK72022.1:0.0941199431)12:0.015058,((GCA_000317025.1_AFY79547.1:0.0088777295,GCA_001904635.1_OKH23733.1:0.0000020824)100:0.091800,(GCA_000332035.1_ELR96562.1:0.1520380272,(GCA_000317615.1_AFZ48873.1:0.0889291908,GCA_000317635.1_AFZ45107.1:0.0014557541)100:0.289143)17:0.011048)40:0.033263)94:0.063479,(GCA_000297435.1_CCI31130.1:0.0106522822,GCA_000312205.1_CCI08404.1:0.0338935000)100:0.128617)95:0.076042,(GCA_000317575.1_AFZ34181.1:0.0340701389,GCA_002355455.1_BAU64798.1:0.0191026214)100:0.065849)95:0.085931,GCA_002368355.1_BAZ44897.1:0.1513745752)94:0.037274,GCA_001747005.1_OEJ78989.1:0.1267614852)96:0.050357,((GCA_001548095.1_BAQ62575.1:0.1397488745,GCA_001548115.1_BAQ63311.1:0.1214244012)92:0.033780,GCA_000317675.1_AFZ53631.1:0.1213160076)100:0.077237)99:0.038747,(GCA_000155555.1_EDX78756.1:0.1802936386,((GCA_000211815.1_EGJ34903.1:0.0000024113,GCA_001942495.1_OLT59048.1:0.0180487863)100:0.043403,GCA_000317515.1_AFZ20305.1:0.1381260631)80:0.033490)91:0.027176)89:0.036711)93:0.022575)91:0.104748,((GCA_002142475.1_BAS55091.1:0.1550146464,(GCA_000011385.1_BAC90316.1:0.1883716245,GCA_000484535.1_AGY60666.1:0.2954788154)100:0.222830)96:0.133385,GCA_000775285.1_KGF71432.1:0.3028068888)96:0.044770)85:0.027560)36:0.021487,GCA_900009265.1_CUR15347.1:0.0940192191)89:0.110547,((((((GCA_000020025.1_ACC79270.1:0.0491600528,(GCA_000317435.1_AFZ00130.1:0.1148071170,GCA_000316665.1_AFY59218.1:0.1766477224)74:0.035932)73:0.019288,(((GCA_000317535.1_AFZ28031.1:0.0859421543,GCA_000317695.1_AFZ57799.1:0.0556406549)100:0.027483,GCA_000332215.1_ELS34076.1:0.1390571408)99:0.043560,((((GCA_001456025.1_KST62962.1:0.0000024980,GCA_001456025.1_KST63053.1:0.0000022690)100:0.059762,GCA_002368075.1_BAZ80038.1:0.0446859503)100:0.035539,(((GCA_000175835.1_EFA71053.1:0.0087871287,GCA_002368135.1_BAZ90314.1:0.0177380251)95:0.008757,GCA_001432185.1_KRH95500.1:0.0000025633)95:0.011751,GCA_000175855.1_EFA73890.1:0.0609787689)100:0.093167)77:0.010275,((GCA_002368055.1_BAZ72626.1:0.0000022820,GCA_002368295.1_BAY96866.1:0.0000022324)100:0.023068,GCA_002368275.1_BAY92975.1:0.0133764609)100:0.044088)88:0.020528)30:0.009120)7:0.000003,(((GCA_000169135.1_EAW47187.1:0.0321638017,GCA_002218065.1_GAX38172.1:0.0397944719)99:0.025993,GCA_000204075.1_ABA19820.1:0.0845353984)69:0.011507,(((GCA_001298445.1_ALF53000.1:0.0174266983,GCA_002367975.1_BAY15881.1:0.0268355586)100:0.053094,(GCA_000316575.1_AFY34338.1:0.0895343829,GCA_000196515.1_ADI65372.1:0.1290933059)60:0.026813)56:0.017188,(((((GCA_000231365.2_EHC11057.1:0.0087964693,GCA_001904645.1_OKH16438.1:0.0000022083)100:0.047463,GCA_001275395.1_KOP22650.1:0.0080706358)98:0.033641,(GCA_000350105.1_CCH66901.1:0.0259272030,GCA_000350125.1_CCH65590.1:0.0689238330)98:0.131654)93:0.027763,((GCA_000346485.2_KYC40613.1:0.0239986281,GCA_000760695.2_KIE07970.1:0.0388465344)100:0.051329,GCA_000828085.2_KIJ80709.1:0.1034639022)59:0.023440)55:0.009921,(GCA_000952155.1_KJH71291.1:0.0490543054,GCA_000317125.1_AFY89447.1:0.1949142158)61:0.020663)91:0.033154)46:0.018004)63:0.028415)98:0.018235,(GCA_000312705.1_AFW93261.1:0.0770944572,(GCA_000789435.1_KHG39464.1:0.0564209724,GCA_002368115.1_BAZ88197.1:0.0687387921)100:0.059683)100:0.072853)100:0.021773,GCA_001904725.1_OKH36645.1:0.0705575001)99:0.031301,(GCA_000317555.1_AFZ32886.1:0.0140604644,GCA_001904655.1_OKH25028.1:0.0123009304)100:0.051389)100:0.086676)82:0.069778)83:0.073231)98:0.107740,GCA_001870225.1_APB35270.1:0.2771213750)100:0.429157,GCA_000317065.1_AFY71016.1:0.1987478081)96:0.071557,((GCA_000011465.1_CAE18538.1:0.5293881318,(((GCA_000155635.1_EDY39253.1:0.1129604570,GCA_000316515.1_AFY28724.1:0.1398966735)100:0.051364,GCA_001182765.1_CRY93168.1:0.1761072304)100:0.091606,GCA_000760175.1_KGG13302.1:0.3372472550)100:0.065804)100:0.100359,GCA_000012525.1_ABB57836.1:0.1961162350)100:0.295636)89:0.107046,(((((GCA_000176895.2_CCE17079.1:0.0000025498,GCA_000307915.1_EKD06987.1:0.0000026912)100:0.310728,(GCA_000478195.2_ERT04644.1:0.2288720528,GCA_000972705.2_KMW70894.1:0.0778849080)100:0.472105)84:0.051751,GCA_001276715.1_KOR37398.1:0.2282361594)85:0.043593,(((GCA_000180455.1_CBN58125.1:0.1885407452,((GCA_000214075.2_EGK88552.1:0.0252937107,GCA_000317475.1_AFZ07365.1:0.0304674002)100:0.159200,(GCA_002412335.1_PCN55263.1:0.2812164363,GCA_001746915.1_OEJ72420.1:0.5028820765)98:0.061299)100:0.081417)98:0.108286,((GCA_000817775.1_KIF39468.1:0.2663685934,(GCA_002075285.2_ASC73657.1:0.1278504396,GCA_001904775.1_OKH50997.1:0.2653904450)94:0.023147)100:0.082403,GCA_002142475.1_BAS59282.1:0.2576540304)92:0.050046)92:0.077701,(GCA_000775285.1_KGF73432.1:0.2852406854,(GCA_000317045.1_AFY67408.1:0.2225160769,GCA_000332215.1_ELS33626.1:0.3397363094)94:0.093097)97:0.047469)88:0.084704)74:0.019215,(GCA_000710505.1_KEI68504.1:0.0734030864,GCA_900009265.1_CUR19030.1:0.0963467091)100:0.295840)85:0.055916)87:0.127002,GCA_000018105.1_ABW26198.1:0.4429202121)42:0.089014,((GCA_000011345.1_BAC09003.1:0.0030917332,GCA_000505665.1_AHB87898.1:0.0681193307)100:0.473407,GCA_001870225.1_APB32564.1:0.2690903417)100:0.228456)97:0.107255,(GCA_000011385.1_BAC90317.1:0.2057965817,GCA_000484535.1_AGY60667.1:0.2292330905)100:0.358872)100:0.244999,(GCA_001611975.1_AMW34926.1:0.3079690973,((((((GCA_000009985.1_BAE51487.1:0.1787630147,GCA_000513295.1_CDK98106.1:0.3064123303)94:0.075369,(GCA_000294655.1_CCG41016.1:0.0528627459,GCA_900108475.1_SEH25951.1:0.0417512959)100:0.151570)100:0.209868,(GCA_900172325.1_SLN49319.1:0.4483075266,GCA_900199215.1_SNT73465.1:0.8997880382)94:0.130356)82:0.073886,(GCA_000315795.1_EKV26138.1:0.3193914986,GCA_900156605.1_SIS36504.1:0.3650728968)100:0.082982)71:0.050338,GCA_900101965.1_SDE36937.1:0.4705635069)83:0.059102,GCA_900100455.1_SDG41772.1:0.4010133561)95:0.367335)100:1.701010)41:0.043774,((((((((((((((GCA_000020025.1_ACC84740.1:0.0511088623,GCA_000317535.1_AFZ25039.1:0.0893244440)100:0.055417,GCA_000316575.1_AFY35041.1:0.1086938387)59:0.019071,(((GCA_000169135.1_EAW45967.1:0.0554434142,GCA_002218065.1_GAX34272.1:0.0581120075)100:0.087846,GCA_000204075.1_ABA20061.1:0.1284105212)100:0.036316,(((GCA_000317695.1_AFZ60030.1:0.1440064807,GCA_002368075.1_BAZ83278.1:0.0927871791)98:0.043743,(((GCA_000175835.1_EFA68932.1:0.0000029757,GCA_000175855.1_EFA73445.1:0.0815346683)100:0.017887,(GCA_001432185.1_KRH97296.1:0.0157040357,GCA_002368135.1_BAZ90075.1:0.0077210140)99:0.006550)82:0.003554,GCA_000175855.1_EFA73444.1:0.0272029564)100:0.249022)54:0.023376,((GCA_000312705.1_AFW95305.1:0.0796168381,GCA_002368115.1_BAZ85587.1:0.0242937198)100:0.026979,GCA_000789435.1_KHG41725.1:0.0120559904)100:0.133918)100:0.063727)60:0.041100)57:0.023886,GCA_002367975.1_BAY14347.1:0.1602475849)96:0.042995,((GCA_002368055.1_BAZ74101.1:0.0000026912,GCA_002368295.1_BAZ01975.1:0.0000026912)100:0.016600,GCA_002368275.1_BAY92134.1:0.0253657813)100:0.150139)95:0.057664,(((GCA_000346485.2_KYC36612.1:0.0480658610,GCA_000760695.2_KIE10401.1:0.0749516416)100:0.079402,GCA_000828085.2_KIJ85533.1:0.1401873629)96:0.051104,(GCA_000317125.1_AFY86332.1:0.2006171755,GCA_000317435.1_AFZ01902.1:0.4307860339)83:0.065444)100:0.085267)100:0.070786,(((GCA_000231365.2_EHC10170.1:0.0073452081,GCA_001904645.1_OKH15041.1:0.0073443579)100:0.040140,(GCA_001275395.1_KOP26051.1:0.0639693877,(GCA_000934435.1_KIY14739.1:0.0000026912,GCA_001990805.1_ONN62282.1:0.0000026912)100:0.074481)100:0.054197)100:0.150565,(GCA_000317515.1_AFZ17849.1:0.2048338608,GCA_000332055.1_ELS02461.1:0.3900952814)56:0.074391)41:0.039822)52:0.084780,(GCA_000316665.1_AFY53625.1:0.2887859307,(GCA_000317575.1_AFZ37881.1:0.0477535788,GCA_002355455.1_BAU65635.1:0.0760869205)100:0.234247)70:0.079645)72:0.070041,GCA_000021825.1_ACK72649.1:0.1905614732)49:0.023337,(GCA_000317025.1_AFY79539.1:0.0144470562,GCA_001904635.1_OKH23747.1:0.0242941480)100:0.257618)92:0.130863,(GCA_000297435.1_CCI34031.1:0.0383284285,GCA_000312205.1_CCI07572.1:0.0254829877)100:0.270682)69:0.042330,(((GCA_000167195.1_EAM48174.1:0.0000026912,GCA_000235665.2_EHJ10171.1:0.0000026912)100:0.149527,GCA_000025125.1_ADB95487.1:0.5567463129)100:0.085925,GCA_001904615.1_OKH17144.1:0.3878936858)99:0.118171)11:0.063215,(GCA_000284135.1_BAL27875.1:0.1087610706,GCA_000478825.2_AIE75888.1:0.1253803770)100:0.172855)11:0.065537,(GCA_000317145.1_AFY91487.1:0.0026714876,(GCA_000350105.1_CCH66983.1:0.2947303741,GCA_000350125.1_CCH65762.1:0.0000023120)100:0.527054)98:0.479870)100:0.339921)10:0.074775,((GCA_000014865.1_ABK43981.1:0.2281034445,GCA_002109495.1_OSM04852.1:0.3204914465)100:0.476661,GCA_001982645.1_ONG37629.1:0.9592664898)99:0.145227)26:0.172621)3:0.000003,(GCA_000175215.2_ADU14393.1:0.5727967663,GCA_000204015.1_EGF90399.1:0.5657237664)100:0.391437)6:0.023075,(GCA_001192655.1_GAO98637.1:0.7584322811,(((((((((((GCA_000011345.1_BAC08025.1:0.0598699328,GCA_000505665.1_AHB88731.1:0.0115878511)100:0.540913,GCA_000317435.1_AFZ02897.1:0.1766094804)93:0.104316,((((((GCA_000020025.1_ACC81405.1:0.0841888301,(GCA_001298445.1_ALF54276.1:0.0227807201,GCA_002367975.1_BAY17220.1:0.0346509713)100:0.088383)62:0.010147,(((GCA_000196515.1_ADI64810.1:0.0750478747,(GCA_000317535.1_AFZ23543.1:0.0494582440,GCA_000317695.1_AFZ60072.1:0.0586568027)100:0.011154)99:0.009107,(GCA_002368075.1_BAZ83056.1:0.0877356626,(((GCA_000312705.1_AFW95375.1:0.0711896311,GCA_002368115.1_BAZ87825.1:0.0332704415)100:0.024268,GCA_000789435.1_KHG42278.1:0.0355038581)100:0.081842,(((GCA_000175835.1_EFA71268.1:0.0000026912,GCA_002368135.1_BAZ88782.1:0.0076832267)94:0.000002,GCA_001432185.1_KRH96104.1:0.0076632037)100:0.012101,GCA_000175855.1_EFA73161.1:0.0354740289)100:0.135833)35:0.025350)33:0.020899)64:0.043105,(GCA_000169135.1_EAW46365.1:0.0536372437,GCA_002218065.1_GAX36765.1:0.0195427228)100:0.076596)96:0.038745)68:0.009504,GCA_000316575.1_AFY31212.1:0.1538734108)77:0.011381,(GCA_000204075.1_ABA23486.1:0.0821888976,((GCA_002368055.1_BAZ73405.1:0.0000027887,GCA_002368295.1_BAY96088.1:0.0000026912)100:0.007905,GCA_002368275.1_BAY93287.1:0.0000029431)100:0.133686)83:0.033180)94:0.054653,GCA_000828085.2_KIJ83152.1:0.0925349552)49:0.032998,((GCA_000346485.2_KYC36797.1:0.0892438199,GCA_000760695.2_KIE11830.1:0.0517885455)97:0.074440,(GCA_000350105.1_CCH66557.1:0.0000026218,GCA_000350125.1_CCH65977.1:0.0484479462)100:0.418245)18:0.000298)47:0.027149)99:0.112026,((GCA_000317555.1_AFZ30379.1:0.0000023179,GCA_001904655.1_OKH27635.1:0.0243580131)100:0.098415,GCA_000952155.1_KJH72086.1:0.1282313222)100:0.040242)83:0.000003,(GCA_000231365.2_EHC13846.1:0.0000026372,GCA_001904645.1_OKH15544.1:0.0074446205)100:0.222412)97:0.062419,(GCA_000317045.1_AFY65079.1:0.1711194824,GCA_001870225.1_APB34972.1:0.6084890001)84:0.105948)83:0.046827,((((((GCA_000014265.1_ABG52307.1:0.3374713977,GCA_002260545.1_OZH51554.1:0.0840342717)100:0.185156,((((GCA_000021825.1_ACK73398.1:0.1319512276,GCA_000332035.1_ELR99117.1:0.1712839952)100:0.079530,(((GCA_000297435.1_CCI31163.1:0.0246942903,GCA_000312205.1_CCI07220.1:0.0000022883)100:0.150646,GCA_001747005.1_OEJ78706.1:0.1181904031)100:0.085462,((GCA_000317675.1_AFZ54484.1:0.1133964342,GCA_001548115.1_BAQ64915.1:0.1207096683)100:0.042157,GCA_001548095.1_BAQ62390.1:0.1795891655)100:0.057193)100:0.044767)84:0.065126,GCA_001276715.1_KOR33930.1:0.1317314520)84:0.023679,GCA_000317065.1_AFY69970.1:0.3907552825)99:0.017337)86:0.056382,(GCA_000180455.1_CBN58938.1:0.1002931892,((GCA_000214075.2_EGK86219.1:0.0393384940,GCA_000317475.1_AFZ07911.1:0.0187389083)100:0.045961,GCA_002412335.1_PCN55381.1:0.0727668228)100:0.062650)100:0.065873)84:0.011149,((GCA_000478195.2_ERT07449.1:0.0831373029,GCA_000972705.2_KKD38148.1:0.0918627459)100:0.083836,(GCA_000710505.1_KEI69217.1:0.0684402809,GCA_900009265.1_CUR21215.1:0.0331781423)100:0.122083)80:0.034629)99:0.086294,(GCA_000176895.2_CCE19289.1:0.0000028317,GCA_000307915.1_EKD08655.1:0.0000024380)100:0.174409)99:0.054344,(GCA_000317515.1_AFZ19050.1:0.1925336400,GCA_000018105.1_ABW30939.1:0.3789447430)87:0.087310)75:0.037697)46:0.034606,GCA_000317105.1_AFY82469.1:0.2093830661)98:0.104950,GCA_001904775.1_OKH50851.1:0.2673947548)57:0.045893,(GCA_000012525.1_ABB57972.1:0.2641314175,(((GCA_000155635.1_EDY38089.1:0.0957139675,GCA_000316515.1_AFY27614.1:0.1288088544)100:0.186967,GCA_001182765.1_CRY91880.1:0.3874356520)100:0.141341,(GCA_000011465.1_CAE18804.1:0.3624754030,GCA_000760175.1_KGG14139.1:0.2905860111)100:0.264585)100:0.324342)99:0.098702)100:0.404510,((((GCA_000011345.1_BAC08746.1:0.0166175917,GCA_000505665.1_AHB88091.1:0.0357533230)100:0.263689,((((((((GCA_000014265.1_ABG51892.1:0.1054654970,GCA_002260545.1_OZH56013.1:0.0764339131)100:0.083352,(((GCA_000176895.2_CCE18143.1:0.0000024108,GCA_000307915.1_EKD08025.1:0.0060808300)100:0.190340,(GCA_000478195.2_ERT07979.1:0.0652431779,GCA_000972705.2_KKD36198.1:0.0808737462)99:0.065776)100:0.047034,(GCA_000710505.1_KEI65455.1:0.0384721414,GCA_900009265.1_CUR20137.1:0.0576403061)100:0.143100)93:0.046209)74:0.012283,GCA_001746915.1_OEJ73026.1:0.1993665663)87:0.038085,((((GCA_000317515.1_AFZ20792.1:0.1457797413,GCA_000155555.1_EDX73065.1:0.0932475435)91:0.016095,(GCA_000211815.1_EGJ33446.1:0.0613561433,GCA_001942495.1_OLT58039.1:0.0852931342)100:0.129919)88:0.036782,(GCA_001276715.1_KOR38598.1:0.2154474759,(GCA_001904775.1_OKH44663.1:0.3284551578,GCA_000012525.1_ABB56674.1:0.4174078326)84:0.096102)84:0.056902)67:0.011605,(((((GCA_000297435.1_CCI30746.1:0.0238518984,GCA_000312205.1_CCI07374.1:0.0020156878)100:0.161294,(GCA_000317025.1_AFY76215.1:0.0117556587,GCA_001904635.1_OKH24188.1:0.0121036071)100:0.121598)88:0.040793,GCA_000021825.1_ACK71331.1:0.2125890525)85:0.018475,(GCA_000317575.1_AFZ35659.1:0.0139509415,GCA_002355455.1_BAU64743.1:0.0465225230)100:0.209867)86:0.040087,(((((((GCA_000017845.1_ACB50646.1:0.0367464552,(GCA_000167195.1_EAM52670.1:0.0000026912,GCA_000235665.2_EHJ14110.1:0.0000026912)100:0.058998)100:0.163445,GCA_000817775.1_KIF42622.1:0.4491483450)38:0.031241,(((GCA_000317675.1_AFZ54682.1:0.2355032815,(GCA_001548095.1_BAQ62888.1:0.1745169346,GCA_001548115.1_BAQ63832.1:0.2040011171)79:0.057938)79:0.072762,GCA_001747005.1_OEJ79852.1:0.2299512883)100:0.126859,(GCA_000284135.1_BAL27897.1:0.0511994096,GCA_000478825.2_AIE76039.1:0.0807635451)100:0.310353)100:0.090710)59:0.061714,GCA_001904615.1_OKH12022.1:0.3234566578)70:0.050337,((GCA_000317615.1_AFZ51572.1:0.0756201564,GCA_000317635.1_AFZ43660.1:0.1162063613)100:0.155519,GCA_000332055.1_ELS01961.1:0.2869829107)56:0.023135)25:0.011470,GCA_002075285.2_ASC69429.1:0.4722921889)80:0.035490,(((GCA_000332035.1_ELR99501.1:0.1589286091,(GCA_000011385.1_BAC91330.1:0.2500293167,GCA_000484535.1_AGY56622.1:0.1911376609)100:0.782306)97:0.092852,(GCA_000317045.1_AFY67735.1:0.1868427858,GCA_002368355.1_BAZ46669.1:0.1999880471)53:0.047899)54:0.044557,(GCA_000018105.1_ABW27937.1:0.2436113158,GCA_000317065.1_AFY70556.1:0.3763681940)93:0.159881)54:0.021024)56:0.024296)69:0.038084)81:0.035100)76:0.031678,GCA_000317105.1_AFY82298.1:0.2454300272)87:0.035409,(((((((((((GCA_000020025.1_ACC80986.1:0.1124315977,(((GCA_000169135.1_EAW44631.1:0.0133329475,GCA_002218065.1_GAX38603.1:0.0443151729)100:0.051890,GCA_000204075.1_ABA20109.1:0.0645869449)99:0.031442,(GCA_001456025.1_KST65169.1:0.1039515867,GCA_000316665.1_AFY55584.1:0.1876018750)67:0.047860)13:0.006914)63:0.007834,(((GCA_000317695.1_AFZ59560.1:0.0428592291,(GCA_000312705.1_AFW95179.1:0.0479703082,GCA_002368115.1_BAZ86424.1:0.0783894126)100:0.094883)100:0.019902,GCA_002368075.1_BAZ81275.1:0.0973664963)94:0.016139,((GCA_002368055.1_BAZ71839.1:0.0000022736,GCA_002368295.1_BAY97654.1:0.0000022702)100:0.007518,GCA_002368275.1_BAY88825.1:0.0101302211)100:0.068467)66:0.007314)60:0.016870,(GCA_001298445.1_ALF52060.1:0.0344335738,GCA_002367975.1_BAY15369.1:0.0283061157)100:0.050245)67:0.015068,GCA_000317535.1_AFZ24072.1:0.0784412629)64:0.000003,GCA_000316575.1_AFY32777.1:0.0346761932)67:0.033044,(((GCA_000231365.2_EHC16181.1:0.0088572933,GCA_001904645.1_OKH16679.1:0.0027975434)100:0.028942,((GCA_000934435.1_KIY14794.1:0.0000026912,GCA_001990805.1_ONN62331.1:0.0000026912)100:0.022992,GCA_001275395.1_KOP22957.1:0.0355191004)100:0.033860)100:0.064171,(GCA_000346485.2_KYC36468.1:0.0296716611,GCA_000760695.2_KIE11895.1:0.0263462996)100:0.056171)68:0.038233)96:0.020982,GCA_000828085.2_KIJ81151.1:0.0993919173)97:0.041015,(GCA_000317125.1_AFY88477.1:0.1109212932,(GCA_000317555.1_AFZ28823.1:0.0104037307,GCA_001904655.1_OKH22439.1:0.0269925625)100:0.227729)98:0.075986)89:0.029177,(((GCA_000317435.1_AFY99139.1:0.1684786329,(GCA_000180455.1_CBN57071.1:0.1005403221,((GCA_000214075.2_EGK86377.1:0.0172866445,GCA_000317475.1_AFZ09619.1:0.0070918858)100:0.037383,GCA_002412335.1_PCN53328.1:0.0867635972)100:0.097165)100:0.068294)100:0.060417,GCA_000952155.1_KJH72014.1:0.2079700112)95:0.031655,GCA_000350105.1_CCH66618.1:0.3025326165)86:0.011699)98:0.043960,(((GCA_000175835.1_EFA70642.1:0.0156686910,GCA_000175855.1_EFA72430.1:0.0260903091)88:0.000002,GCA_002368135.1_BAZ89298.1:0.0051728250)100:0.005186,GCA_001432185.1_KRH95775.1:0.0000021913)100:0.247397)59:0.012241,GCA_000317495.1_AFZ13009.1:0.1972253732)77:0.047980)65:0.031508,((GCA_000317145.1_AFY94952.1:0.3285097949,GCA_001904725.1_OKH35400.1:0.1841912239)98:0.088563,GCA_002142475.1_BAS57095.1:0.4100625784)76:0.052494)94:0.101188,GCA_001870225.1_APB33708.1:0.2900480625)96:0.093084)98:0.144374,((GCA_000155635.1_EDY37188.1:0.3643473904,GCA_000316515.1_AFY27809.1:0.2820339619)76:0.115250,(GCA_001182765.1_CRY92146.1:0.4474476228,(GCA_000011465.1_CAE19362.1:0.6357625950,GCA_000760175.1_KGG12487.1:0.6911653099)100:0.451996)39:0.093909)61:0.120087)100:0.451705,((((GCA_000010525.1_BAF87348.1:0.2081055437,GCA_900148505.1_SHO61631.1:0.1597106845)100:0.040727,(GCA_000018545.1_ACP21537.1:0.2860100750,GCA_000632475.2_AIB13460.1:0.1789867538)100:0.271030)100:0.474030,GCA_000017265.1_ACG80015.1:0.4942972852)100:0.392492,(GCA_000332215.1_ELS31972.1:0.4518513984,GCA_000484535.1_AGY57080.1:0.4929461254)100:0.452541)100:0.317770)92:0.270240)48:0.123267)6:0.034614)95:0.143532,GCA_900100655.1_SDF41843.1:0.8825921952)68:0.050966,((((GCA_000226315.1_AEP10375.1:0.0960310389,GCA_000348745.1_AGH98791.1:0.0669245825)100:0.332039,GCA_000689395.1_CDO60923.1:0.2850134192)100:0.122334,(((((((((((GCA_000011685.1_AAW61402.1:0.1295964408,GCA_000234355.2_EHH69047.1:0.2775338733)100:0.198157,((GCA_000724025.1_CDG38467.1:0.0000025652,GCA_001547995.1_BAT20233.1:0.0000021296)100:0.275124,(GCA_000723565.1_CDG34340.1:0.1825093976,GCA_002003665.1_OOL18329.1:0.1119087439)100:0.585538)98:0.190010)70:0.070454,(((GCA_000617865.1_GAJ29166.1:0.1181721374,(GCA_002005465.1_AQS87414.1:0.2185256799,(GCA_001787335.1_AOX16239.1:0.0000026433,GCA_001787355.1_AOX19198.1:0.0000023452)100:0.224744)56:0.050067)87:0.049557,GCA_002005445.1_AQS86538.1:0.2602823731)98:0.066262,GCA_000963885.1_GAN53050.1:0.2580554485)95:0.067484)72:0.048026,GCA_900141905.1_SHI81133.1:0.4536736686)100:0.177010,(GCA_900101615.1_SDD53064.1:0.0000024259,GCA_900104205.1_SDB37928.1:0.0000026048)100:0.116446)100:0.190596,GCA_000164635.1_EFH10469.1:0.2348706107)44:0.058543,GCA_000964365.1_GAN77768.1:0.2379817971)100:0.118112,((GCA_000016725.1_ABQ29379.1:0.0000019939,GCA_000202835.1_BAJ79523.1:0.0175171785)100:0.293175,(GCA_000306035.1_EKN00205.1:0.2112726928,GCA_000964385.1_GAN80704.1:0.1718407005)100:0.194967)99:0.071779)69:0.058303,(GCA_000021325.1_ACI52677.1:0.3525450496,((GCA_000182745.1_BAK83500.1:0.0636501390,GCA_000208635.2_EGG75601.1:0.1259664304)100:0.080985,GCA_000964505.1_GAN99973.1:0.0343510292)100:0.257633)100:0.262507)98:0.050060,(GCA_000231445.2_EHD14217.1:0.0000020907,GCA_002153535.1_OUI78388.1:0.0000028165)100:0.489528)100:0.070795,GCA_002173735.1_ARW46684.1:0.2644180064)100:0.127543)100:0.112804,((((((((GCA_000010725.1_BAI73019.1:0.0954265772,GCA_000632475.2_AIB12282.1:0.1236750892)83:0.013162,(GCA_000963705.1_KJV09776.1:0.0629673196,GCA_002251735.1_OYQ20931.1:0.0376872268)100:0.260019)71:0.026396,(((GCA_000016185.1_ACI99027.1:0.1415796247,(GCA_000767795.1_KGM31015.1:0.0425792472,GCA_002195995.1_OWJ67735.1:0.0033691966)100:0.449858)93:0.043004,GCA_002251795.1_OYQ33382.1:0.2125237438)100:0.112155,GCA_000730165.2_ASG22151.1:0.1498544831)93:0.127564)99:0.066588,(GCA_000576635.1_EWY36022.1:0.0379444863,GCA_000936425.1_KJB92164.1:0.0746613355)100:0.184845)99:0.069518,((GCA_000299935.1_EKE78772.1:0.0371961413,GCA_001618175.1_KZD02670.1:0.0910426970)100:0.093925,(GCA_900177295.1_SMF40927.1:0.0000023837,GCA_900188055.1_SNR74269.1:0.0000026912)100:0.217750)99:0.084816)96:0.046672,(GCA_000264455.2_AFK57296.1:0.0000026115,GCA_001601315.1_KYO53888.1:0.0000026164)100:0.335781)7:0.072557,(((GCA_000300235.2_AJD52492.1:0.0721703639,GCA_000300275.1_EKF08153.1:0.0547926317)100:0.205781,(GCA_000315795.1_EKV26139.1:0.2789006898,GCA_900093605.1_SCA58061.1:0.4603247201)98:0.072679)98:0.116148,(GCA_900167455.1_SJZ55329.1:0.2541306098,(GCA_000982415.1_KKJ78317.1:0.0353795297,GCA_001026905.1_KLN59566.1:0.0606863805)100:0.338874)99:0.149536)7:0.033545)76:0.071611,((GCA_000828475.1_BAQ16121.1:0.0495176005,GCA_001723285.1_ODR99865.1:0.1333374317)100:0.150185,GCA_900102465.1_SDF23118.1:0.2188525420)38:0.053501)24:0.030085)84:0.035474)65:0.027137,GCA_000284415.2_CCG08920.1:0.5363128334)63:0.010771,(((GCA_900101965.1_SDE07846.1:0.2287645940,(((GCA_000009985.1_BAE51488.1:0.1258222128,(GCA_000294655.1_CCG41017.1:0.0768613727,GCA_900108475.1_SEH25953.1:0.0283513038)100:0.277735)100:0.079018,GCA_000513295.1_CDK98105.1:0.5550645886)100:0.225282,GCA_900100455.1_SDG41806.1:0.2529392890)100:0.131617)95:0.058813,(GCA_000013085.1_ABC22838.1:0.0736669992,GCA_000284415.2_CCG08919.1:0.3393103979)100:0.418122)43:0.055877,(GCA_000968135.1_CCQ72529.1:0.3021357397,(GCA_900156605.1_SIS36506.1:0.2728592217,GCA_001611975.1_AMW34927.1:0.3272339079)100:0.137812)100:0.232450)82:0.080227)94:0.058325,(((((((((GCA_000014245.1_ABG63181.1:0.3939092741,((GCA_000022725.1_ACS51320.1:0.1755121617,GCA_000341385.1_AGF75881.1:0.1990251848)100:0.229162,GCA_002238045.1_OXS99198.1:0.3752485081)100:0.147287)88:0.051760,((GCA_000300335.1_EKF17309.1:0.1102416473,GCA_000300515.1_EKF41094.1:0.1752525494)100:0.133646,GCA_900148505.1_SHO65682.1:0.3646369200)90:0.070624)92:0.065513,(((((GCA_000731295.1_CDN54063.1:0.0250110640,GCA_000731315.1_CDN47931.1:0.0542267974)100:0.288344,(GCA_001267455.1_KOC73817.1:0.1106810947,GCA_001652565.1_ANH04183.1:0.0411348966)100:0.367887)87:0.062616,GCA_000016285.1_ACM36351.1:0.2604586344)82:0.011443,((GCA_001885585.1_OJF93350.1:0.1515656045,GCA_001687365.1_OBZ92472.1:0.3082735433)92:0.059028,(GCA_000092045.1_ABC91042.1:0.0210147302,GCA_000769405.1_KPN28677.1:0.0555579511)100:0.334218)87:0.093683)90:0.048760,(GCA_000092025.1_AAK87599.1:0.1464006614,(GCA_000325745.1_AGA64560.1:0.2895676396,GCA_000496595.1_AHA27793.1:0.4124374579)100:0.230223)99:0.135334)90:0.043147)81:0.021150,(((((GCA_000007125.1_AAL52230.1:0.0085885767,GCA_000157815.1_EEY00288.1:0.0000027271)100:0.139787,(GCA_000017405.1_ABS14978.1:0.0000026934,GCA_000585655.1_EXL05748.1:0.0172356302)99:0.033026)100:0.359527,GCA_001558695.1_KXF77293.1:0.1543324702)70:0.032286,(GCA_900104355.1_SDN80171.1:0.1301479317,GCA_900113985.1_SFI92873.1:0.1678396624)100:0.101410)89:0.066417,((GCA_001424795.1_KQU75352.1:0.0212741045,GCA_001605015.1_AMS42871.1:0.0231900705)100:0.209444,((GCA_000585625.1_EXL09087.1:0.2117946861,GCA_002075885.1_OQM76670.1:0.3008894306)100:0.092453,(GCA_001510895.1_KUM28212.1:0.0865039266,GCA_001618845.1_AMY00050.1:0.0956189447)100:0.134641)100:0.088651)100:0.076181)96:0.074635)78:0.058771,(((GCA_000017145.1_ABR60320.1:0.2345690662,(GCA_002288525.1_ASY63056.1:0.1269950989,(GCA_000018545.1_ACP25302.1:0.2068613706,GCA_000697965.2_ANK72479.1:0.2682931735)99:0.057020)98:0.046484)100:0.160235,GCA_900113935.1_SFI76156.1:0.2875874221)96:0.063561,(((((((GCA_000019845.1_ACB93671.1:0.1733030813,GCA_000021745.1_ACK50567.1:0.2936069399)100:0.083550,GCA_900114285.1_SFK54761.1:0.3024455775)98:0.089821,((GCA_000304315.1_CCJ08749.1:0.2417183266,(GCA_001644125.1_OAI24581.1:0.1236957561,GCA_001675455.1_OBS54311.1:0.1426587087)100:0.167831)100:0.083661,GCA_002117405.1_ARN82834.1:0.1682196178)96:0.080116)82:0.052798,((((GCA_000010525.1_BAF89620.1:0.1993204869,GCA_000017645.1_ABS69416.1:0.1712050647)100:0.166503,(GCA_000092925.1_ADH88647.1:0.2359242096,GCA_900100155.1_SCW92489.1:0.2411037086)100:0.294765)58:0.096922,((((GCA_001579845.1_AMN42787.1:0.2577666557,(((((GCA_000011365.1_BAC49589.1:0.0931322482,GCA_000661935.1_AHY50868.1:0.1151416405)100:0.200011,(GCA_001618955.1_KZD21612.1:0.0330916337,GCA_900108575.1_SEH99698.1:0.0000024094)100:0.356700)99:0.072542,((GCA_000012725.1_ABA04931.1:0.1993770959,GCA_000013885.1_ABE63126.1:0.2079595378)100:0.191553,(GCA_000935205.1_KIZ33249.1:0.2068878529,GCA_000195775.1_CAE27897.1:0.2593222118)99:0.049496)99:0.055823)100:0.061325,GCA_000336555.1_EKS40088.1:0.3036483752)100:0.128499,(((GCA_000218565.1_AEI06739.1:0.0057486210,GCA_000218585.1_AEI03162.1:0.0000022180)100:0.270638,GCA_000314735.2_EKS28448.1:0.2773598354)100:0.152546,GCA_001426945.1_KQZ02455.1:0.3848140808)99:0.120711)99:0.096976)86:0.044153,GCA_002119765.1_ARQ03185.1:0.3642176701)17:0.052837,((GCA_001402875.1_ALK08913.1:0.0000025924,GCA_001459775.1_CUU41574.1:0.0000021710)100:0.416320,GCA_001676615.1_OCC03782.1:0.5756957069)74:0.097265)55:0.034424,GCA_002355335.1_BAT60856.1:0.4783863695)63:0.036743)57:0.088741,GCA_900187365.1_SNB53812.1:0.4321780701)53:0.076371)52:0.055808,((GCA_000019945.1_ACB81320.1:0.1641950756,((GCA_001017175.1_KLK93139.1:0.1292687952,GCA_900102135.1_SCY78740.1:0.1418508294)100:0.086896,GCA_000022085.1_ACL60877.1:0.2049640928)59:0.061709)97:0.162091,(GCA_001741865.1_AOO82299.1:0.2012335970,GCA_900102525.1_SDH05309.1:0.3004351594)100:0.173609)57:0.069077)84:0.075006,GCA_900104955.1_SEB78542.1:0.3501682304)85:0.028249,(((((GCA_000153465.1_EAS51023.1:0.1938214590,GCA_900104035.1_SDO78585.1:0.4513397266)100:0.072099,(GCA_000800175.1_KHJ54266.1:0.0274316092,GCA_900141975.1_SHI69434.1:0.0435400250)100:0.587645)74:0.162233,(GCA_000153705.1_EAU42562.1:0.1232632339,GCA_900176465.1_SMD04006.1:0.1435903224)100:0.145519)74:0.106834,GCA_000442315.1_EPX86375.1:0.4783428422)100:0.076588,GCA_001305515.1_KPL51334.1:0.3549136761)99:0.112412)85:0.092674)43:0.028962)41:0.051141,((((GCA_000496075.1_ESR25084.1:0.4353082157,(GCA_001720135.1_ODN69782.1:0.5245871357,(((GCA_000166055.1_ADP69366.1:0.0285289626,GCA_000636015.1_KAI95990.1:0.0226045493)100:0.407466,GCA_001637395.1_OAB63173.1:1.5692730510)47:0.084158,((GCA_000230555.1_AEQ51557.1:0.3370892299,GCA_900100665.1_SDG66417.1:0.1614993960)100:0.639793,(GCA_000743575.1_KFL32391.1:0.1035999722,GCA_000970435.1_KKB83685.1:0.3609445135)100:0.416010)98:0.314471)47:0.056396)84:0.025660)90:0.070814,(GCA_001271345.1_ALA19065.1:0.0041544686,GCA_001887265.1_APF37604.1:0.0402535116)100:0.341088)81:0.077359,GCA_002088295.1_ORE96003.1:0.3664919982)46:0.046246,GCA_000143145.1_ADJ24161.1:0.5429198532)72:0.062501)81:0.039260,GCA_900102695.1_SCZ37925.1:0.4217569503)70:0.033010,(((((GCA_000148725.1_EFO34037.1:0.2984173863,(GCA_000158095.1_EEE46883.1:0.1888562872,GCA_001403915.1_CTQ42528.1:0.1711414498)100:0.084946)93:0.068108,(GCA_900105595.1_SDU17214.1:0.2042564862,GCA_000179775.1_EFL90117.1:0.5984688655)57:0.041210)55:0.050666,(GCA_001907205.1_OKL43578.1:0.1075564965,(GCA_900110875.1_SEQ80212.1:0.1722832872,GCA_900114245.1_SFK72567.1:0.0260380048)100:0.417791)94:0.155820)65:0.068678,(GCA_000192745.1_ADZ70481.1:0.2496786844,(GCA_001188555.1_KND18684.1:0.0259957816,GCA_002249885.1_OXS50345.1:0.0000020937)100:0.475819)87:0.110121)94:0.093106,(GCA_900115225.1_SFO26629.1:0.3420548264,(GCA_900215505.1_SNY93779.1:0.1146437355,GCA_000023785.1_ACT59448.1:0.8579692878)93:0.092678)98:0.233594)76:0.067450)72:0.082446,(((GCA_900172325.1_SLN49258.1:0.4470514016,((GCA_000017265.1_ACG78247.1:0.2252552796,(GCA_001425915.1_KQW71469.1:0.2114026265,GCA_000934435.1_KIY14989.1:0.4690778700)99:0.094442)100:0.194651,((((((((((((((GCA_002218195.1_ASK88626.1:0.0157496712,GCA_900128895.1_SIN59531.1:0.1150794475)100:0.398722,GCA_001028705.1_AKM08780.1:0.2867654553)99:0.241198,(GCA_001304795.1_ALG59566.1:0.0000026587,GCA_001306275.1_KPM17327.1:0.0000026912)100:0.255761)65:0.029869,GCA_001281485.1_ALE17677.1:0.1119573397)95:0.056265,GCA_000013005.1_ABC64559.1:0.2500262748)99:0.066533,GCA_000715015.1_KEO88864.1:0.1727011109)99:0.029959,GCA_000235975.2_EHJ61203.1:0.1320470977)99:0.056891,(GCA_001663175.1_ANK12367.1:0.1230257724,GCA_001677335.1_OBV11118.1:0.0998820441)100:0.114434)100:0.071136,GCA_000013325.1_ABD27590.1:0.1758458765)100:0.091925,GCA_001008165.2_AKH43155.1:0.2661355038)100:0.065065,GCA_001661675.2_ARU16770.1:0.2574900509)100:0.140784,(GCA_001295965.1_KPF75405.1:0.0000022790,GCA_001713435.1_AOG01297.1:0.0177586331)100:0.335879)100:0.308994,(((GCA_000013985.1_ABF53893.1:0.0947924391,GCA_001610975.1_AMU93526.1:0.1007744863)100:0.304550,(GCA_000091125.1_BAI97506.1:0.0827482801,GCA_000147835.3_AEG49212.1:0.0816844893)100:0.277519)100:0.135764,GCA_001586395.2_KZB96368.1:0.5223472895)97:0.065265)74:0.042413,(GCA_000016765.1_ABQ70265.1:0.1095941133,(GCA_002355275.1_ATE66644.1:0.0000028092,GCA_002367875.1_PCE43872.1:0.0000021289)100:0.103376)100:0.309729)86:0.082916)19:0.121990)5:0.016376,((((((GCA_000154705.2_EDQ33430.1:0.2165369934,GCA_001703635.1_OCW58778.1:0.1565911779)100:0.097920,GCA_900129325.1_SHG08599.1:0.6238298269)59:0.093239,((GCA_000722615.1_KEQ05970.1:0.0000027336,GCA_000722625.1_KEQ11085.1:0.0000022118)100:0.423196,((GCA_001578105.1_AMM86800.1:0.2268591793,GCA_002043005.1_AQZ52753.1:0.2043786409)100:0.224394,(GCA_000013025.1_ABI75853.1:0.0749915616,GCA_000685315.1_KCZ97839.1:0.0708622338)100:0.457991)7:0.106062)6:0.092672)4:0.061432,GCA_000503895.1_AHB49435.1:0.6099001772)4:0.000003,((GCA_000981545.1_CPR15305.1:0.0000028993,GCA_900104305.1_SDO67328.1:0.0079770856)100:0.411998,GCA_001293565.1_KPB01466.1:0.4715422809)66:0.146173)5:0.050999,((GCA_000014745.1_ABI65598.1:0.2422477076,GCA_900103475.1_SDM59148.1:0.2716871344)100:0.212752,(GCA_001746755.1_OEJ65225.1:0.3991318685,((GCA_900101935.1_SDD70641.1:0.2995141078,(GCA_000144605.1_ADL01497.1:0.4222329441,GCA_002205555.1_ASD28271.1:0.2565067681)88:0.115920)15:0.089472,GCA_000739695.1_GAK44620.1:0.3047988655)15:0.024935)48:0.049541)52:0.078928)5:0.051861)43:0.060359,(((GCA_900106695.1_SDW30484.1:0.2855391047,GCA_900113695.1_SFH82335.1:0.2669514368)73:0.043115,((GCA_900111545.1_SET59947.1:0.0000022668,GCA_900143155.1_SHN69845.1:0.0000024296)100:0.169972,GCA_000600335.2_EYD75805.1:0.8754998837)99:0.219494)64:0.032673,(((((((((((((((((((GCA_000011965.2_AAV95494.1:0.1335114755,GCA_900109035.1_SEJ02899.1:0.1020710778)99:0.077912,(GCA_000152605.1_EAP84085.1:0.1059048981,(GCA_000622405.1_KIN66603.1:0.1776443876,GCA_000172095.1_EDQ04171.1:0.2742507039)65:0.028793)100:0.214793)65:0.021244,(GCA_000376545.2_ANP40690.1:0.1125929231,GCA_900102795.1_SCZ71723.1:0.2713316723)99:0.080446)70:0.040859,(((GCA_000511385.1_AHD09341.1:0.0337111586,(GCA_001258055.1_CRL14471.1:0.0000026912,GCA_900113345.1_SFG31240.1:0.0000026912)100:0.055345)100:0.081753,GCA_001678945.1_ANP35235.1:0.1208570093)100:0.080953,(GCA_000203975.3_KID10608.1:0.0269495404,GCA_000511355.1_AHD00831.1:0.0581360290)100:0.186379)98:0.047609)69:0.029237,GCA_900172225.1_SLN44478.1:0.1847147241)59:0.011597,(GCA_000014045.1_ABG32519.1:0.0172008569,GCA_000154785.2_AEI93427.1:0.0839641054)100:0.385649)70:0.032108,(GCA_900116455.1_SFT62780.1:0.1873973271,GCA_900156525.1_SIT76979.1:0.3463230229)91:0.101919)76:0.056553,GCA_002210095.1_OWU77492.1:0.1411759857)97:0.127181,(GCA_900107355.1_SDY52647.1:0.4775202370,GCA_001205715.1_KNG93174.1:0.3898103080)41:0.095338)38:0.033246,(GCA_900100005.1_SDH96700.1:0.2068351246,GCA_900114415.1_SFK66174.1:0.2677195210)91:0.039446)60:0.092834,(((((((GCA_000153725.1_EAU45978.1:0.0989656739,(GCA_001969385.1_APX25538.1:0.0000026935,GCA_900112435.1_SFD70186.1:0.0000021067)100:0.093044)96:0.015662,GCA_000442255.1_EPX85013.1:0.0250089806)95:0.070130,GCA_001975705.1_APZ51352.1:0.0612459852)100:0.054379,GCA_001482405.1_KUF11444.1:0.0863822075)44:0.042102,((GCA_900102075.1_SDE52341.1:0.1357476267,((GCA_001687105.1_ANT59425.1:0.0839606178,GCA_900116195.1_SFS32131.1:0.0541031097)100:0.084961,GCA_900100085.1_SDJ13758.1:0.1379301014)100:0.060955)99:0.064282,GCA_900115815.1_SFQ25331.1:0.2982044944)27:0.000003)54:0.023925,((((((GCA_002211155.1_OWV63122.1:0.0085791882,GCA_002211205.1_OWV64470.1:0.0000029021)100:0.008562,(GCA_002211225.1_OWV49720.1:0.0000020349,GCA_900101505.1_SDC33244.1:0.0000026912)97:0.000003)100:0.064772,(((GCA_002237555.1_ASP21605.1:0.0807988393,GCA_900188425.1_SNR97000.1:0.0757098205)100:0.086783,GCA_001458375.1_CUH76764.1:0.3688502814)94:0.018281,GCA_000169415.1_EBA09558.1:0.1695773973)91:0.060245)85:0.019118,GCA_900184945.1_SMX50069.1:0.0890439389)98:0.076848,(GCA_001038505.1_KMK67644.1:0.1967405997,GCA_900188035.1_SNR41580.1:0.2003005001)91:0.045886)63:0.031892,(GCA_000521865.1_ETX29094.1:0.1812566078,((GCA_002115725.1_OSQ56834.1:0.0569220442,GCA_002115805.1_OSQ51222.1:0.0751895268)100:0.170023,GCA_900107235.1_SDX97787.1:0.2578765553)98:0.059111)66:0.037991)66:0.011702)95:0.089317,GCA_900142085.1_SHI86180.1:0.4503144636)75:0.089478)6:0.037144,(GCA_001046955.1_AKO96604.1:0.0000028172,GCA_900109145.1_SEI80244.1:0.0000024346)100:0.271445)6:0.050576,(GCA_900110425.1_SEO51502.1:0.2041773955,(GCA_001458355.1_CUH62923.1:0.2701130913,(GCA_900110775.1_SEP55565.1:0.1905828052,GCA_000812665.2_AML53690.1:0.4986343280)100:0.020407)100:0.133525)97:0.101530)4:0.011217,(GCA_001247715.1_KNX41925.1:0.1874874692,GCA_001890925.1_OJI94416.1:0.6004195450)6:0.063711)96:0.043466,(((((((GCA_000814025.1_KIC49085.1:0.0000022277,GCA_001969365.1_APX11176.1:0.0710834074)100:0.278509,(GCA_000017565.1_ABS64875.1:0.4989162789,(GCA_000024465.1_ADE39271.1:0.5880502368,GCA_002251755.1_OYQ31007.1:0.2845900343)100:0.148854)99:0.184784)97:0.088440,GCA_900184935.1_SMX42752.1:0.1888617850)88:0.031617,GCA_000671395.1_KCV83376.1:0.2744812648)97:0.055291,GCA_001305615.1_ALG91932.1:0.1817366576)92:0.024616,GCA_001981245.1_APX90702.1:0.3835705327)99:0.066967,(GCA_001548075.1_BAQ69340.1:0.0000029512,GCA_001633165.1_ANB34753.1:0.0085617432)100:0.135699)99:0.066186)96:0.050950,(((((((((((((GCA_000155735.2_AGI71336.1:0.1835498774,GCA_001187845.1_AKS46262.1:0.1147091420)100:0.180775,(GCA_900172275.1_SLN12010.1:0.1201130829,GCA_900107025.1_SDX22040.1:0.3005969026)100:0.113707)77:0.048522,((GCA_900110115.1_SEM78504.1:0.0066559740,GCA_900141995.1_SHI48831.1:0.0204080954)100:0.162791,(GCA_900113405.1_SFG20977.1:0.0000023565,GCA_900172315.1_SLN17373.1:0.0000023044)100:0.241629)100:0.118902)73:0.070563,GCA_001908835.1_APO86459.1:0.1993441436)92:0.047792,(((GCA_900172355.1_SLN17580.1:0.2506791241,(GCA_000153305.1_EAR50545.1:0.2502909947,GCA_900107585.1_SEA45884.1:0.2401116467)99:0.045118)99:0.037955,(GCA_000342165.1_EMD82912.1:0.3572271263,GCA_002211145.1_OWV32073.1:0.1847465194)100:0.393433)81:0.036611,GCA_000161835.1_EET48691.1:0.4279624700)28:0.009929)34:0.047826,(GCA_001404155.1_CRK75667.1:0.0000026912,GCA_900114125.1_SFJ31269.1:0.0000022221)100:0.285342)30:0.071597,(GCA_900141735.1_SHJ12195.1:0.2378106219,GCA_900114485.1_SFK70650.1:0.3370979791)80:0.089145)86:0.070425,GCA_000299575.1_EKE44315.1:0.3240753792)70:0.024078,(GCA_000836695.1_KIQ69984.1:0.3135995736,GCA_000600975.2_EYD72408.1:0.2536333047)92:0.090747)39:0.065790,(((GCA_900095785.1_SCM68477.1:0.0000026912,GCA_900115865.1_SFQ25236.1:0.0000023468)100:0.194763,GCA_900111875.1_SFA72988.1:0.1859701944)100:0.086090,(GCA_900116005.1_SFR10639.1:0.1762906371,GCA_900104485.1_SDB11335.1:0.7461949144)91:0.060613)91:0.069832)42:0.025972,GCA_900115595.1_SFP26790.1:0.2451028493)51:0.030265,((GCA_900112335.1_SFB81461.1:0.1191141220,GCA_900188335.1_SNS70855.1:0.0692776784)100:0.168943,((GCA_900099935.1_SDI27560.1:0.2588229303,(GCA_000442275.2_EPX79153.1:0.0824846482,GCA_900111945.1_SFR48130.1:0.1273011511)100:0.324203)39:0.083822,((((GCA_900142295.1_SIN85469.1:0.2416894338,GCA_000738435.1_AII86994.1:0.6543936229)72:0.122976,GCA_900184815.1_SMX22343.1:0.2547693102)88:0.138294,GCA_000018145.1_ABV92920.1:0.3311450097)61:0.083865,GCA_900172235.1_SLN11390.1:0.3109882673)49:0.036196)42:0.029422)48:0.034503)62:0.067705,GCA_900172295.1_SLN09713.1:0.2465248990)61:0.048315)61:0.079202,GCA_000590925.1_AHM04915.1:0.1722793809)60:0.048022,GCA_001517585.1_CUX82286.1:0.3441202621)52:0.043574,(((((GCA_000012905.2_ABA79134.1:0.1467138619,GCA_900110135.1_SEM85090.1:0.4071585195)100:0.108461,GCA_001620265.1_AMY70041.1:0.3128200442)79:0.079934,GCA_900110025.1_SEM82409.1:0.2238107392)64:0.053351,(GCA_900156815.1_SIT01634.1:0.1412812012,(((GCA_900106675.1_SDX30145.1:0.1992194692,GCA_900102905.1_SDK99902.1:0.4513224427)70:0.089091,(GCA_000740775.1_KFI33886.1:0.0507436685,GCA_000740795.1_KFI32200.1:0.0802098759)100:0.355553)96:0.088739,((((GCA_001458175.1_CUH53484.1:0.2469273154,(GCA_000647975.1_KAJ54472.1:0.3967466825,GCA_900129685.1_SHG38980.1:0.3425353850)61:0.086925)57:0.101601,GCA_000152625.1_EAP75075.1:0.3182072026)88:0.136829,(((GCA_000152725.1_EAQ01458.1:0.2194528187,GCA_900172385.1_SLN27335.1:0.2689387260)99:0.070590,(GCA_000223375.1_AEM41296.1:0.0000027117,GCA_001399515.1_ALJ82353.1:0.0000020669)100:1.005860)25:0.026288,((GCA_000152805.1_EAQ13782.1:0.2068369044,GCA_900177545.1_SMH57043.1:0.2427101720)100:0.198936,(GCA_001307765.1_KPN62259.1:0.3439945063,GCA_900109955.1_SEW13239.1:0.1683753217)100:0.225245)49:0.124568)22:0.020369)68:0.092159,(((GCA_000299875.1_EKE72836.1:0.1868802513,GCA_900114135.1_SFJ24630.1:0.1430244669)91:0.045150,(GCA_900109555.1_SEK17626.1:0.0000026912,GCA_900172305.1_SLN19953.1:0.0000026912)100:0.226176)99:0.116929,GCA_900172375.1_SLN44640.1:0.4144938619)91:0.080116)93:0.096791)78:0.032362)60:0.035312)67:0.082197,((GCA_000021865.1_ADE85296.1:0.3844722681,GCA_000740785.1_KFI27802.1:0.1895795126)100:0.106947,(GCA_000714535.1_KEO52003.1:0.2337951013,GCA_000715505.1_KEP69324.1:0.1058718675)100:0.275923)100:0.149746)61:0.063712)67:0.140059)46:0.026484)37:0.015952)61:0.091755)65:0.043517,((GCA_000765015.1_KGK80123.1:0.0087636375,GCA_900141945.1_SHI74443.1:0.0000026116)100:0.231612,(GCA_001403795.1_CTQ51067.1:0.1542888728,GCA_900109285.1_SEL13025.1:0.1692505675)100:0.115928)98:0.180604)81:0.111165,(GCA_900199215.1_SNT75917.1:0.3800133085,GCA_000152825.2_ADM08288.1:0.4583648068)82:0.132322)99:0.069266,GCA_000152745.1_EAP91161.1:0.2174636819)100:0.463317);
