# Supplementary material for: Assessing the accuracy of phylogenetic rooting methods on prokaryotic gene families
Source: PLoS One. 2020 May 15;15(5):e0232950. doi: 10.1371/journal.pone.0232950 (PMC7228096; doi:10.1371/journal.pone.0232950)
Supplement: S2 Dataset — (ZIP) [file pone.0232950.s003.zip › EmpiricalDataset/GeneTrees_IQTree/000092.aln.treefile]

(GCA_000006905.1_AAK23561.1:0.0899298852,GCA_000092285.1_ADG11071.1:0.0890282073,(((GCA_000006905.1_AAK23562.1:0.0988757929,GCA_000092285.1_ADG11070.1:0.0915366656)100:0.347504,(GCA_001425915.1_KQW71876.1:0.3402122399,GCA_000017265.1_ACG77812.1:0.3519791931)100:0.101434)100:0.077796,(((((GCA_000144605.1_ADL00647.1:0.2638929153,GCA_002205555.1_ASD25801.1:0.2059024016)100:0.122818,(GCA_000144605.1_ADL00646.1:0.2505865957,GCA_002205555.1_ASD25802.1:0.2878434335)100:0.416390)100:0.127497,((((((((((((((((((((((((((((GCA_000006905.1_AAK23563.1:0.0829198877,GCA_000092285.1_ADG11069.1:0.0525197304)100:0.126366,GCA_000017265.1_ACG77813.1:0.1222063359)93:0.069631,(GCA_001425915.1_KQW71875.1:0.1670188503,(GCA_000175255.2_AEH62363.1:0.1006883362,GCA_000218875.1_AEI37380.1:0.0876768890)100:0.287182)83:0.069040)66:0.018989,((GCA_000016765.1_ABQ69877.1:0.0823507332,(GCA_002355275.1_ATE66714.1:0.0000027494,GCA_002367875.1_PCE43799.1:0.0000020731)100:0.164519)100:0.129648,(((((GCA_000013005.1_ABC63798.1:0.0803802411,GCA_000715015.1_KEO91895.1:0.1528312855)98:0.052246,GCA_001281485.1_ALE16910.1:0.0917205978)97:0.028227,(GCA_001008165.2_AKH42275.1:0.0614848399,(GCA_001304795.1_ALG61945.1:0.0000023060,GCA_001306275.1_KPM16321.1:0.0000029791)100:0.086682)99:0.088875)98:0.067060,(((GCA_000013985.1_ABF52864.1:0.1619560170,GCA_001610975.1_AMU96444.1:0.0295495523)100:0.191585,(GCA_001663175.1_ANK11643.1:0.0567700067,GCA_001677335.1_OBV12122.1:0.0449093544)100:0.143058)79:0.040936,(((GCA_000013325.1_ABD25411.1:0.1659869067,(GCA_000235975.2_EHJ60796.1:0.1644240650,(GCA_001028705.1_AKM10524.1:0.2061039577,(GCA_001661675.2_ARU15167.1:0.0000029791,GCA_001661675.2_ARU16514.1:0.0000029791)100:0.083452)100:0.081926)85:0.039073)99:0.047197,GCA_002251755.1_OYQ24020.1:0.2643970468)99:0.038415,(GCA_001295965.1_KPF75439.1:0.0000021508,GCA_001713435.1_AOG01667.1:0.0000026370)100:0.379507)77:0.079067)88:0.016537)89:0.045532,((GCA_000091125.1_BAI95487.1:0.0183168099,GCA_000147835.3_AEG50091.1:0.0082179338)100:0.156726,((GCA_000144605.1_ADL00942.1:0.1530571370,GCA_002205555.1_ASD27963.1:0.1391733724)99:0.125487,(GCA_002218195.1_ASK90017.1:0.1649154752,GCA_900128895.1_SIO17515.1:0.0653165948)100:0.338446)56:0.018312)34:0.023107)95:0.101545)94:0.044017)68:0.023744,(GCA_000342165.1_EMD82644.1:0.1350619557,GCA_002211145.1_OWV34471.1:0.1372735902)100:0.295975)63:0.012899,GCA_001586395.2_KZB95682.1:0.4028027391)99:0.087201,GCA_000175215.2_ADU14291.1:0.1802392236)100:0.058657,((((GCA_000014745.1_ABI66162.1:0.1140461608,GCA_900103475.1_SDM01726.1:0.1436496410)100:0.146232,GCA_000152745.1_EAP91330.1:0.1709668934)100:0.247107,GCA_000023785.1_ACT59113.1:0.2240472590)100:0.198749,GCA_900199215.1_SNT73644.1:0.7569922855)88:0.113778)86:0.093653,GCA_000689395.1_CDO61187.1:0.4523512464)69:0.062247,((GCA_000264455.2_AFK53942.1:0.0076881181,GCA_001601315.1_KYO54729.1:0.0000028024)100:0.463052,(GCA_000264455.2_AFK53946.1:0.0110971347,GCA_001601315.1_KYO54719.1:0.0000023947)100:0.299437)99:0.261860)92:0.065756,((((((((((((((((((GCA_000007125.1_AAL52069.1:0.0000025937,GCA_000157815.1_EEY00448.1:0.0000023630)100:0.056541,(GCA_000017405.1_ABS14894.1:0.0000024023,GCA_000585655.1_EXL05665.1:0.0000020401)100:0.036688)100:0.158562,GCA_001558695.1_KXF77570.1:0.0899712831)94:0.036191,(GCA_000022725.1_ACS51473.1:0.0920796382,GCA_000341385.1_AGF75990.1:0.1178685507)100:0.263107)98:0.064576,(((GCA_000154705.2_EDQ32937.1:0.0710432716,GCA_001703635.1_OCW58218.1:0.0622338348)100:0.092176,(((GCA_000585625.1_EXL01826.1:0.1286214534,GCA_001424795.1_KQU69843.1:0.0094444778)98:0.009441,GCA_001605015.1_AMS42649.1:0.0187911429)100:0.051148,((GCA_001510895.1_KUM27645.1:0.0285830398,GCA_002075885.1_OQM73226.1:0.0459560351)100:0.019561,GCA_001618845.1_AMY00345.1:0.0470531091)100:0.072615)99:0.032607)99:0.014581,((GCA_900104355.1_SDN76420.1:0.0636645073,GCA_900113985.1_SFJ16897.1:0.0181309423)98:0.034497,(GCA_001293565.1_KPB01306.1:0.2479831960,GCA_002238045.1_OXS99109.1:0.2766061984)99:0.081582)97:0.068488)99:0.103104)84:0.018888,((((GCA_000016285.1_ACM36747.1:0.1115481529,((GCA_000722615.1_KEQ05910.1:0.0000029099,GCA_000722625.1_KEQ11026.1:0.0000028010)100:0.110472,(GCA_000731295.1_CDN54118.1:0.0000024578,GCA_000731315.1_CDN47988.1:0.0190868836)100:0.061385)89:0.036641)60:0.044094,GCA_000092025.1_AAK87451.1:0.1868195456)74:0.047320,((GCA_000092045.1_ABC90899.1:0.0125269470,GCA_000769405.1_KPN24735.1:0.0341274355)100:0.076858,(GCA_001578105.1_AMM84604.1:0.0795378495,GCA_002043005.1_AQZ52297.1:0.0757716370)100:0.265275)65:0.069366)82:0.028114,((((GCA_000017145.1_ABR60116.1:0.0483878762,GCA_002288525.1_ASY62992.1:0.0287055287)100:0.021064,GCA_000018545.1_ACP25349.1:0.0482612928)100:0.017465,GCA_000697965.2_ANK72438.1:0.0289141393)99:0.054024,((GCA_001267455.1_KOC73892.1:0.0092477261,GCA_001652565.1_ANH04130.1:0.0091257491)100:0.039822,(GCA_001687365.1_OBZ94161.1:0.0389532947,GCA_001885585.1_OJF99993.1:0.0764443523)100:0.103746)99:0.025177)98:0.032752)100:0.097382)90:0.059021,((GCA_000300335.1_EKF17572.1:0.1173124147,GCA_000300515.1_EKF43740.1:0.0427310485)100:0.078148,GCA_900113935.1_SFJ20223.1:0.1220824731)87:0.020857)60:0.000002,GCA_000014245.1_ABG62800.1:0.1677119552)100:0.091104,((((GCA_000153465.1_EAS50332.1:0.0722841107,(GCA_000153705.1_EAU40754.1:0.1117060456,GCA_900176465.1_SMC36940.1:0.1003827120)100:0.104333)75:0.057949,GCA_900104035.1_SDO79113.1:0.0634077593)75:0.070088,(GCA_000800175.1_KHJ52961.1:0.0214351242,GCA_900141975.1_SHJ43582.1:0.0125093025)100:0.075758)100:0.221507,(GCA_000230555.1_AEQ51465.1:0.0511288860,GCA_900100665.1_SDG64567.1:0.0855221891)100:0.226428)95:0.085316)81:0.069063,(GCA_001402875.1_ALK09300.1:0.0000022895,GCA_001459775.1_CUU41963.1:0.0000024139)100:0.252362)80:0.022327,(GCA_900115225.1_SFO56921.1:0.0454906663,GCA_900215505.1_SNY93312.1:0.0212177394)100:0.194591)97:0.102463,(((((GCA_000019945.1_ACB83186.1:0.1879975177,GCA_000022085.1_ACL60036.1:0.1474370714)100:0.206718,GCA_900102135.1_SCX83126.1:0.0223389872)99:0.036220,GCA_001017175.1_KLK89776.1:0.0368759698)100:0.114679,((GCA_001271345.1_ALA18842.1:0.0000024902,GCA_001887265.1_APF37421.1:0.0110191694)100:0.090294,(GCA_000013025.1_ABI77297.1:0.0811943018,GCA_000685315.1_KCZ96627.1:0.0139944891)100:0.347050)97:0.088884)92:0.042239,((GCA_001741865.1_AOO82503.1:0.0991003101,GCA_900102525.1_SDG94714.1:0.0674080618)100:0.115320,(GCA_001305515.1_KPL55202.1:0.1165327530,GCA_001676615.1_OCC01782.1:0.3064726176)90:0.030193)96:0.063266)95:0.051335)42:0.000002,((GCA_000743575.1_KFL30774.1:0.1188516975,GCA_000970435.1_KKB82902.1:0.2075160746)100:0.165810,GCA_001720135.1_ODN68889.1:0.0568938875)98:0.135916)94:0.053701,((GCA_000503895.1_AHB48647.1:0.2668364850,((GCA_000981545.1_CPR15802.1:0.0000029791,GCA_900104305.1_SDP39098.1:0.0000029791)100:0.145546,GCA_000143145.1_ADJ23970.1:0.3000340867)99:0.029057)66:0.029127,GCA_900148505.1_SHO65704.1:0.3594657525)94:0.042914)100:0.099285,((((((((GCA_000011365.1_BAC49955.1:0.0112170277,GCA_000661935.1_AHY50371.1:0.0000024482)100:0.022667,GCA_000935205.1_KIZ33871.1:0.0452193310)98:0.033742,((GCA_001618955.1_KZD24452.1:0.0221526557,GCA_900108575.1_SEI04285.1:0.0000023687)100:0.034035,GCA_000013885.1_ABE62583.1:0.0747755197)12:0.010478)39:0.024291,((((GCA_000218565.1_AEI06515.1:0.0000029791,GCA_000218585.1_AEI02939.1:0.0000029791)99:0.012314,GCA_000314735.2_EKS28148.1:0.0561983780)82:0.033933,(GCA_000336555.1_EKS40393.1:0.0402655746,(GCA_002355335.1_BAT60664.1:0.1066178580,((GCA_000019845.1_ACB95950.1:0.0863882012,(GCA_000021745.1_ACK52442.1:0.0756432569,GCA_900114285.1_SFK76173.1:0.1581914212)99:0.052478)100:0.046428,(((GCA_000304315.1_CCJ09047.1:0.1447053846,(GCA_001644125.1_OAI23058.1:0.1367070360,GCA_001675455.1_OBS53383.1:0.0657820564)100:0.048730)100:0.035264,GCA_002117405.1_ARN81576.1:0.1422555693)100:0.065797,(GCA_900104955.1_SEC22010.1:0.1138085676,GCA_900187365.1_SNB55614.1:0.1271512655)100:0.085967)100:0.065689)100:0.179563)93:0.047457)100:0.126289)90:0.021322,GCA_000195775.1_CAE28045.1:0.1488298459)61:0.045436)48:0.037715,GCA_000012725.1_ABA05058.1:0.0651942491)95:0.058870,((GCA_001426945.1_KQZ01137.1:0.1196767050,GCA_001579845.1_AMN41944.1:0.0931113609)100:0.094214,GCA_002119765.1_ARQ01521.1:0.1311681967)82:0.037366)99:0.057255,GCA_000496075.1_ESR26567.1:0.3142696772)99:0.042933,((GCA_000148725.1_EFO29992.1:0.0929371326,(((((GCA_001403915.1_CTQ42274.1:0.0836196411,GCA_900102695.1_SCZ36456.1:0.4808854552)21:0.011359,(GCA_000192745.1_ADZ70648.1:0.1246224635,(GCA_001188555.1_KND20433.1:0.0000029791,GCA_002249885.1_OXS51062.1:0.0000029791)100:0.146352)100:0.068481)34:0.026402,GCA_001907205.1_OKL43446.1:0.2144950184)96:0.042141,GCA_900105595.1_SDU07613.1:0.1460708598)99:0.015381,(GCA_900110875.1_SER33564.1:0.0340668840,GCA_900114245.1_SFK85904.1:0.0105931273)100:0.090328)99:0.056096)100:0.060576,GCA_000158095.1_EEE43705.1:0.1319532006)99:0.025437)100:0.052507)99:0.037760,(GCA_900104485.1_SDB15744.1:0.2318730646,(((GCA_900129325.1_SHG03834.1:0.1862129461,((GCA_000010525.1_BAF88322.1:0.2410179721,GCA_000017645.1_ABS69014.1:0.1305635153)100:0.164365,(GCA_000092925.1_ADH88988.1:0.0676958259,GCA_900100155.1_SCW46421.1:0.0982332977)100:0.244056)99:0.062392)53:0.050280,((GCA_000828475.1_BAQ17333.1:0.0494101661,GCA_001723285.1_ODR98978.1:0.0575188946)100:0.324381,(GCA_000166055.1_ADP72530.1:0.0000023863,GCA_000636015.1_KAI95934.1:0.0110307960)100:0.302519)48:0.024997)98:0.061767,GCA_000179775.1_EFL90356.1:0.4627485436)48:0.021094)12:0.019744)44:0.060493,GCA_000017565.1_ABS64659.1:0.4075166435)71:0.037818,GCA_000739695.1_GAK43971.1:0.2124258097)58:0.041718)93:0.110688,(((GCA_000009985.1_BAE51187.1:0.2742595873,(GCA_000513295.1_CDK98219.1:0.2544480721,((GCA_000294655.1_CCG43169.1:0.0972112155,GCA_900108475.1_SEH24660.1:0.0737855935)100:0.217198,GCA_900172325.1_SLN55790.1:0.2988530880)59:0.132143)4:0.037787)97:0.139886,(GCA_000963705.1_KJV10458.1:0.0413732819,GCA_002251735.1_OYQ19397.1:0.0565470358)100:0.274751)48:0.081839,GCA_900093605.1_SCA57667.1:0.3717859368)46:0.075127)18:0.108859,(((GCA_900100455.1_SDG46751.1:0.3278230661,GCA_900101965.1_SDE54491.1:0.5504670441)85:0.053774,GCA_900172325.1_SLN55208.1:0.5930428355)90:0.105732,((GCA_000225995.2_EGY01432.1:0.0000029791,GCA_000730165.2_ASG20827.1:0.0000029791)100:0.216722,GCA_002251795.1_OYQ34121.1:0.3485602641)98:0.182328)15:0.052087)76:0.087833,((GCA_000010725.1_BAI72073.1:0.1294997411,GCA_000632475.2_AIB13762.1:0.0753515306)100:0.186305,((GCA_000576635.1_EWY38727.1:0.1503175793,GCA_000936425.1_KJB97539.1:0.1113405296)98:0.074143,(GCA_000300235.2_AJD52432.1:0.1799486996,GCA_000300275.1_EKF08220.1:0.0531550816)100:0.277364)7:0.086355)4:0.008921)11:0.127348,((((((GCA_000016185.1_ACI98790.1:0.1160731002,GCA_000016185.1_ACI98789.1:0.5737800163)99:0.139791,GCA_001611975.1_AMW35661.1:0.3019852983)15:0.036959,GCA_000315795.1_EKV31461.1:0.2299394364)28:0.070678,(GCA_000152825.2_ADM10102.1:0.8688649542,GCA_900101935.1_SDD67134.1:0.1954200318)100:0.339496)29:0.085946,GCA_900156605.1_SIT01670.1:0.3677220966)82:0.072374,(GCA_000963705.1_KJV10457.1:0.0627222811,GCA_002251735.1_OYQ19569.1:0.0821512317)100:0.530610)10:0.038743)7:0.012972,GCA_900167455.1_SJZ31835.1:0.6479566725)7:0.041081,(GCA_001746755.1_OEJ68485.1:0.5036912313,((((GCA_000982415.1_KKJ76535.1:0.0434543634,GCA_001026905.1_KLN60277.1:0.0414210529)100:0.359905,(GCA_000982415.1_KKJ76667.1:0.0961637355,GCA_001026905.1_KLN60339.1:0.0848731837)100:0.182140)100:0.137312,GCA_002251795.1_OYQ34120.1:0.7451754943)98:0.058328,((GCA_000009985.1_BAE51188.1:0.1666898382,(GCA_000294655.1_CCG43170.1:0.0497497246,GCA_900108475.1_SEH24664.1:0.0850393963)100:0.299576)100:0.152869,GCA_000513295.1_CDK98220.1:0.3400596058)100:0.211530)69:0.121791)9:0.070363)10:0.055066,GCA_000968135.1_CCQ74098.1:0.6788094223)25:0.012902,((GCA_000299935.1_EKE77374.1:0.1301430692,GCA_001618175.1_KZD06399.1:0.1266107784)100:0.180503,((GCA_000767795.1_KGM30706.1:0.0265455963,GCA_002195995.1_OWJ65070.1:0.0000021498)100:0.183559,GCA_000024465.1_ADE40419.1:1.0162847231)94:0.108563)98:0.100480)27:0.079665,(GCA_000166055.1_ADP72529.1:0.0357724647,GCA_000636015.1_KAI95933.1:0.0157101375)100:0.552866)5:0.004857,((((GCA_000739695.1_GAK43972.1:0.2521447172,GCA_000017565.1_ABS64658.1:0.4344102086)98:0.137865,(GCA_900093605.1_SCA57666.1:0.3402072336,((GCA_000153525.1_EAS84344.1:0.0504856324,GCA_000155895.1_EDZ60596.1:0.2977366918)100:0.490053,(GCA_000815465.1_KIE04269.1:0.5603976520,(((((((((((GCA_000011465.1_CAE19353.1:0.3201192377,GCA_000760175.1_KGG12474.1:0.2169129393)100:0.130906,((GCA_000155635.1_EDY38472.1:0.0944323407,GCA_001182765.1_CRY92130.1:0.1788185958)100:0.123137,GCA_000316515.1_AFY27790.1:0.2907503247)100:0.162081)100:0.146092,GCA_000012525.1_ABB57461.1:0.3735172300)97:0.189808,GCA_002142475.1_BAS58484.1:0.0936100391)79:0.098925,GCA_000155555.1_EDX78602.1:0.1128373066)66:0.059507,(((GCA_000014265.1_ABG49780.1:0.1023142441,((GCA_000180455.1_CBN54408.1:0.0585923094,((GCA_000214075.2_EGK86103.1:0.0264673381,GCA_002412335.1_PCN52026.1:0.1119699390)38:0.025892,GCA_000317475.1_AFZ09198.1:0.0000027458)98:0.076072)97:0.013822,(GCA_000317515.1_AFZ18036.1:0.0526724328,GCA_000018105.1_ABW29580.1:0.2024072026)98:0.038311)91:0.027914)94:0.061260,GCA_000317495.1_AFZ14925.1:0.0967047901)46:0.027067,(GCA_001637395.1_OAB55068.1:0.1787787064,(GCA_000317045.1_AFY67400.1:0.1169724741,GCA_001746915.1_OEJ73545.1:0.1113615573)99:0.053455)95:0.042921)44:0.028374)46:0.084463,GCA_000317065.1_AFY68419.1:0.0840099431)98:0.709532,((GCA_000211815.1_EGJ34198.1:0.0247668531,(GCA_001942495.1_OLT60025.1:0.0179035337,(((GCA_000312705.1_AFW96187.1:0.0378259343,GCA_002368115.1_BAZ85038.1:0.0000029791)100:0.009738,GCA_000789435.1_KHG42065.1:0.0282938856)100:0.036916,GCA_000317695.1_AFZ57662.1:0.0230760989)100:0.219752)100:0.023772)100:0.593939,GCA_001982645.1_ONG37578.1:0.9358250640)100:0.619092)97:0.272753,GCA_001637395.1_OAB61150.1:1.6900312549)99:0.172743,(GCA_000153525.1_EAS85365.1:0.2350689235,GCA_000155895.1_EDZ59827.1:0.3002387017)100:1.528060)97:0.112478,GCA_900101935.1_SDE69053.1:2.3768497309)99:0.345451)95:0.089650)97:0.267242)66:0.189329)11:0.000415,((GCA_000148725.1_EFO29991.1:0.2192111405,(((GCA_001188555.1_KND20811.1:0.0000029791,GCA_002249885.1_OXS51066.1:0.0000029791)100:0.067809,GCA_000192745.1_ADZ70647.1:0.3806378353)100:0.066842,(GCA_000158095.1_EEE46285.1:0.2006379910,(GCA_001403915.1_CTQ42273.1:0.1945941008,((GCA_001907205.1_OKL43447.1:0.1519801001,(GCA_900110875.1_SER33592.1:0.0221640355,GCA_900114245.1_SFK85890.1:0.0477914762)100:0.282098)99:0.059750,GCA_900105595.1_SDU07601.1:0.4493722387)80:0.112516)10:0.051351)10:0.080642)9:0.031648)11:0.054680,GCA_900129325.1_SHG03856.1:0.2595541519)82:0.155066)6:0.033830,(((((GCA_001708935.1_ODA68700.1:0.3272990578,(((GCA_000153465.1_EAS50331.1:0.1874778090,(GCA_000800175.1_KHJ52962.1:0.0171953908,GCA_900141975.1_SHJ43611.1:0.0144683323)100:0.303725)81:0.053526,(GCA_000153705.1_EAU40753.1:0.3103494422,GCA_900176465.1_SMC36943.1:0.1897206537)100:0.169230)89:0.161310,GCA_900104035.1_SDO79095.1:0.2280158297)100:0.213492)9:0.064308,((GCA_900106695.1_SDW34366.1:0.1978484414,GCA_900113695.1_SFI19740.1:0.1605544385)100:0.259091,((((((((((((((((GCA_000011965.2_AAV95500.1:0.0402415185,(GCA_000511355.1_AHD00838.1:0.0154048170,GCA_900102795.1_SCZ71715.1:0.1584157963)93:0.024737)84:0.028859,GCA_000203975.3_KID10617.1:0.0093437534)95:0.039847,(((GCA_000511385.1_AHD09333.1:0.0803743185,(GCA_001678945.1_ANP35242.1:0.0000029791,GCA_900172225.1_SLN44576.1:0.0496541421)89:0.000003)98:0.030508,(GCA_000376545.2_ANP40696.1:0.0306267936,(GCA_001258055.1_CRL14478.1:0.0000029791,GCA_900113345.1_SFG31388.1:0.0000029791)100:0.038297)100:0.106766)58:0.023361,GCA_002210095.1_OWU77497.1:0.0611535909)54:0.010295)75:0.045243,(((GCA_900109035.1_SEJ02600.1:0.0789047826,((GCA_001046955.1_AKO97248.1:0.0000024532,GCA_900109145.1_SEJ55666.1:0.0000024116)100:0.021145,(((GCA_000014045.1_ABG32525.1:0.0303889866,GCA_000154785.2_AEI93420.1:0.0506508489)99:0.049064,GCA_001205715.1_KNG95492.1:0.1947383053)88:0.021428,(GCA_000814025.1_KIC49092.1:0.0000020871,GCA_001969365.1_APX11170.1:0.0293239799)75:0.006269)99:0.106838)88:0.013460)94:0.049127,GCA_900111875.1_SFA77949.1:0.1275436015)17:0.009899,(GCA_001687105.1_ANT61333.1:0.0098418641,GCA_900116195.1_SFS44333.1:0.0203875876)100:0.013383)21:0.027404)57:0.009885,GCA_900184815.1_SMX24460.1:0.2449296386)67:0.010183,((GCA_002115725.1_OSQ60164.1:0.0497250734,GCA_002115805.1_OSQ52017.1:0.0000021201)42:0.009803,(GCA_000521865.1_ETX28760.1:0.0635844613,((((GCA_001975705.1_APZ54248.1:0.0689889953,(GCA_001404155.1_CRK74129.1:0.0000022537,GCA_900114125.1_SFJ27450.1:0.0000027108)100:0.118616)81:0.028334,GCA_900102075.1_SDE95918.1:0.0815946231)63:0.023613,(((GCA_000152725.1_EAQ01234.1:0.0502705704,GCA_900156525.1_SIT74323.1:0.0850151049)96:0.019412,(GCA_000153305.1_EAR50980.1:0.0213330192,GCA_900172355.1_SLN54305.1:0.1864533083)98:0.075443)84:0.010981,((GCA_900110775.1_SEQ63939.1:0.0625269426,((GCA_000622405.1_KIN66610.1:0.0779579056,GCA_900114485.1_SFL02928.1:0.1553087479)81:0.021410,GCA_900107355.1_SDY51045.1:0.1992268492)99:0.055872)98:0.016796,(GCA_900100005.1_SDI06973.1:0.1027139950,(GCA_001247715.1_KNX42823.1:0.1259337499,GCA_001458355.1_CUH62959.1:0.1090609255)98:0.026365)96:0.020159)87:0.010229)91:0.033339)58:0.024442,(((((GCA_001305615.1_ALG90174.1:0.0456016113,(GCA_000018145.1_ABV93890.1:0.0494115698,(GCA_900184935.1_SMX41946.1:0.0398490549,(((((GCA_000152605.1_EAP84080.1:0.0244133076,GCA_000172095.1_EDQ04177.1:0.0431313632)100:0.102850,GCA_900172275.1_SLN60055.1:0.0743383420)92:0.023505,((GCA_001187845.1_AKS46471.1:0.0000025785,GCA_000155735.2_AGI71293.1:0.1573840729)100:0.055222,GCA_000812665.2_AML52410.1:0.1579661814)100:0.030834)87:0.023770,GCA_000161835.1_EET46210.1:0.0815742932)99:0.062073,(GCA_900111945.1_SFR48263.1:0.0832974843,GCA_000442275.2_EPX79130.1:0.0655973538)100:0.043585)96:0.057742)72:0.042177)92:0.061779)57:0.012976,GCA_900106675.1_SDX87438.1:0.1531775728)48:0.022847,((((GCA_001038505.1_KMK66980.1:0.0610317660,GCA_900188035.1_SNR60504.1:0.0385436770)100:0.071697,GCA_900172375.1_SLN46195.1:0.1701355996)74:0.016629,(GCA_000299575.1_EKE45022.1:0.0966819865,(GCA_900110115.1_SEM81420.1:0.0000027909,GCA_900141995.1_SHI37119.1:0.0094901359)100:0.072561)100:0.073627)81:0.033233,(((((GCA_000152625.1_EAP77554.1:0.0138197216,(GCA_001517585.1_CUX82651.1:0.1497516111,(GCA_000765015.1_KGK80101.1:0.0000021493,GCA_900141945.1_SHI74979.1:0.0000022015)100:0.201978)99:0.058140)86:0.013100,(GCA_900172295.1_SLN12616.1:0.0911387274,(((GCA_001458175.1_CUH53476.1:0.0480242994,GCA_900114415.1_SFK66317.1:0.0424147765)100:0.051930,(GCA_900129685.1_SHG39379.1:0.0608533363,(GCA_900142085.1_SHI85823.1:0.0834321357,GCA_900110425.1_SEO51295.1:0.1687783760)87:0.042215)83:0.012120)100:0.052356,GCA_000738435.1_AII87329.1:0.1974995810)80:0.000003)86:0.046198)90:0.061730,GCA_001890925.1_OJI91812.1:0.1491110916)89:0.040630,GCA_900172235.1_SLN42474.1:0.0273002956)66:0.035144,((GCA_900107025.1_SDW47619.1:0.1029786463,GCA_900115815.1_SFQ19145.1:0.0466783019)99:0.036630,(GCA_000647975.1_KAJ56600.1:0.0844209292,GCA_000671395.1_KCV81882.1:0.0796184710)100:0.121806)99:0.015804)70:0.053393)53:0.015477)53:0.017392,((GCA_001548075.1_BAQ69887.1:0.0097464732,GCA_001633165.1_ANB34243.1:0.0000027594)100:0.082927,GCA_900102905.1_SDK86890.1:0.2635967005)44:0.044500)44:0.022709,(((((GCA_000153725.1_EAU44814.1:0.0521290198,(GCA_001969385.1_APX25240.1:0.0000022128,GCA_900112435.1_SFD07242.1:0.0000024412)100:0.019292)98:0.058463,(GCA_900177545.1_SMH29743.1:0.0887640146,(((GCA_900112335.1_SFB83017.1:0.0799580399,GCA_900188335.1_SNS42354.1:0.1095834715)95:0.026994,GCA_900099935.1_SDI17124.1:0.1569359701)98:0.061967,GCA_900142295.1_SIN89432.1:0.2761384344)93:0.026684)78:0.041690)50:0.011577,((GCA_000152805.1_EAQ11050.1:0.1054859259,GCA_000590925.1_AHM05383.1:0.1169632347)98:0.011288,((GCA_000836695.1_KIQ68491.1:0.0000022681,GCA_900141735.1_SHJ11715.1:0.2086430707)64:0.020787,((GCA_001403795.1_CTQ50996.1:0.0000028387,GCA_900109285.1_SEL42206.1:0.0836885845)100:0.122947,GCA_001620265.1_AMY68939.1:0.2211612560)55:0.079076)76:0.063511)56:0.018496)85:0.010619,((GCA_001458375.1_CUH80218.1:0.0933248896,GCA_900107235.1_SDY08153.1:0.0908154850)83:0.029920,GCA_001482405.1_KUF08888.1:0.0673968541)81:0.023475)43:0.000003,((GCA_900115595.1_SFP08959.1:0.0517531337,((GCA_900113405.1_SFG18264.1:0.0000028748,GCA_900172315.1_SLN16866.1:0.0000024292)100:0.141669,((GCA_000299875.1_EKE72725.1:0.1928896422,GCA_900114135.1_SFJ82413.1:0.0297563514)100:0.080953,(GCA_900109555.1_SEK38196.1:0.0000021425,GCA_900172305.1_SLN25916.1:0.0000020613)100:0.166273)100:0.184523)99:0.110358)91:0.062574,GCA_900172385.1_SLN27603.1:0.1050860784)87:0.049498)91:0.048813)42:0.016016)30:0.025985)29:0.062637)4:0.000003)4:0.011930,((GCA_900110135.1_SEN04150.1:0.1602271401,GCA_900116455.1_SFT75503.1:0.1099137550)90:0.036166,GCA_900116005.1_SFR04680.1:0.1687048527)89:0.027370)31:0.067734,(GCA_900100085.1_SDJ33036.1:0.0512466320,(((((((GCA_002211155.1_OWV63005.1:0.0000000000,GCA_900101505.1_SDC37889.1:0.0000000000):0.000003,GCA_002211225.1_OWV49589.1:0.0000029791)100:0.009576,GCA_002211205.1_OWV64347.1:0.0000028578)100:0.031203,(GCA_002237555.1_ASP21698.1:0.0285510167,GCA_900188425.1_SNS27865.1:0.0000021228)100:0.067878)96:0.046471,(GCA_000442255.1_EPX81962.1:0.0628411999,GCA_900184945.1_SMX36687.1:0.1212092702)97:0.035289)68:0.016958,GCA_000169415.1_EBA09727.1:0.1431040870)39:0.000003,(GCA_001307765.1_KPN62057.1:0.0536426470,GCA_900109955.1_SEW20403.1:0.0502073687)100:0.110147)47:0.021921)82:0.025824)54:0.035920,(GCA_900110025.1_SEN36146.1:0.0600645809,(GCA_900156815.1_SIS58918.1:0.1363864016,GCA_000012905.2_ABA78649.1:0.1507720305)96:0.059996)100:0.070295)32:0.040756,(GCA_001981245.1_APX88393.1:0.1230721627,(GCA_000740775.1_KFI33983.1:0.0082892435,GCA_000740795.1_KFI32109.1:0.0110845377)100:0.155243)38:0.009368)29:0.011086,(((GCA_000444995.1_AGT07967.1:0.0519651106,GCA_000715505.1_KEP70058.1:0.1037550385)98:0.013407,((GCA_000714535.1_KEO56550.1:0.0000025255,GCA_000021865.1_ADE85454.1:0.1588218644)76:0.018720,GCA_000740785.1_KFI28083.1:0.0808501277)86:0.000003)97:0.045074,(((GCA_900095785.1_SCM67927.1:0.0000020045,GCA_900115865.1_SFQ53906.1:0.0000028905)100:0.081059,GCA_000600975.2_EYD73777.1:0.0923873242)34:0.010007,(GCA_000203895.1_ABL70011.1:0.0587859928,((GCA_000223375.1_AEM40512.1:0.0000028239,GCA_001399515.1_ALJ80697.1:0.0000025690)100:0.085971,GCA_001908835.1_APO88316.1:0.1645599261)100:0.076647)81:0.042656)36:0.010323)91:0.022781)95:0.097139,GCA_000600335.2_EYD74439.1:0.1595711486)54:0.058031,GCA_000442315.1_EPX87271.1:0.1791541746)100:0.281619,((GCA_900111545.1_SET03201.1:0.0000029791,GCA_900143155.1_SHN49924.1:0.0000027299)100:0.322538,(GCA_900111545.1_SET03232.1:0.0000022559,GCA_900143155.1_SHN49915.1:0.0000024941)100:0.299614)99:0.206788)95:0.174868,(((((((((GCA_000007125.1_AAL52068.1:0.0088722756,GCA_000157815.1_EEY00449.1:0.0000029021)100:0.059053,(GCA_000017405.1_ABS14895.1:0.0000026098,GCA_000585655.1_EXL05666.1:0.0071050560)100:0.121134)100:0.106542,(GCA_000022725.1_ACS51474.1:0.1597513661,GCA_000341385.1_AGF75991.1:0.1683316239)100:0.553187)24:0.035946,GCA_001558695.1_KXF77571.1:0.2190496225)94:0.119818,(GCA_900104355.1_SDN76460.1:0.1131361359,GCA_900113985.1_SFJ16921.1:0.2363094871)100:0.198281)99:0.256701,(((GCA_000014245.1_ABG62799.1:0.2478462529,(GCA_000300335.1_EKF17573.1:0.2797909243,GCA_000300515.1_EKF43741.1:0.0954764460)100:0.215978)100:0.076173,(GCA_000585625.1_EXL01825.1:0.2991843839,((GCA_001424795.1_KQU69844.1:0.0765239280,GCA_001605015.1_AMS42650.1:0.1248781846)100:0.119029,((GCA_001510895.1_KUM27644.1:0.1069654420,GCA_001618845.1_AMY00344.1:0.0760384785)100:0.054061,GCA_002075885.1_OQM73227.1:0.2299829702)100:0.089243)40:0.036284)89:0.044393)83:0.024626,(GCA_900113935.1_SFJ20248.1:0.2262848938,GCA_001293565.1_KPB01305.1:0.4153002438)93:0.108205)100:0.171540)9:0.059031,GCA_002238045.1_OXS99110.1:0.7427665926)9:0.054312,((((((GCA_000016285.1_ACM36746.1:0.2268478630,(GCA_000092045.1_ABC90898.1:0.0107055311,GCA_000769405.1_KPN24734.1:0.0285176319)100:0.148456)28:0.075990,GCA_000092025.1_AAK87452.1:0.2084836603)33:0.072340,(GCA_000731295.1_CDN54117.1:0.0070240265,GCA_000731315.1_CDN47987.1:0.0087585344)100:0.271303)99:0.097470,(GCA_000722615.1_KEQ05911.1:0.0000027743,GCA_000722625.1_KEQ11027.1:0.0000023615)100:0.226559)95:0.070799,((((((GCA_000017145.1_ABR60115.1:0.1664180786,GCA_000018545.1_ACP25348.1:0.0582114330)99:0.021516,GCA_002288525.1_ASY62993.1:0.1076302050)100:0.090732,GCA_000697965.2_ANK72437.1:0.0765559368)75:0.052344,(GCA_001687365.1_OBZ94160.1:0.0400219384,GCA_001885585.1_OJF99994.1:0.1467534585)100:0.202820)55:0.063975,(GCA_001267455.1_KOC73893.1:0.0327800085,GCA_001652565.1_ANH04129.1:0.0244909327)100:0.131422)32:0.077320,(GCA_000154705.2_EDQ32938.1:0.2228201133,GCA_001703635.1_OCW58236.1:0.2221018555)100:0.260457)96:0.073946)98:0.103050,(GCA_001578105.1_AMM86756.1:0.1836871994,GCA_002043005.1_AQZ52298.1:0.1626685715)100:0.493480)93:0.084201)37:0.131961,(((((((((((((((((((GCA_000011965.2_AAV95499.1:0.2085215243,(((((((((GCA_000203975.3_KID10616.1:0.0427036403,(GCA_001258055.1_CRL14477.1:0.0000027804,GCA_900113345.1_SFG31366.1:0.0000029791)100:0.178966)91:0.038175,GCA_000511355.1_AHD00837.1:0.0645925610)96:0.067015,GCA_000376545.2_ANP40695.1:0.2453345569)92:0.062873,(GCA_000511385.1_AHD09334.1:0.1158980498,GCA_001678945.1_ANP35241.1:0.1316849190)99:0.094423)92:0.041328,GCA_900172225.1_SLN44566.1:0.1353950792)94:0.039394,(((GCA_900100005.1_SDI06946.1:0.1090191350,GCA_900110775.1_SEQ63914.1:0.2675255368)100:0.088883,((GCA_000018145.1_ABV93889.1:0.2780903917,(GCA_900107355.1_SDY51063.1:0.3803016307,GCA_900184815.1_SMX24461.1:0.3435331462)71:0.038207)64:0.026254,(GCA_000014045.1_ABG32524.1:0.0867461768,GCA_000154785.2_AEI93421.1:0.0256030371)100:0.193378)84:0.041159)70:0.019995,GCA_000738435.1_AII87328.1:0.4671313792)41:0.019547)95:0.086999,(GCA_900116455.1_SFT75520.1:0.2208607206,(GCA_900142085.1_SHI85864.1:0.2302469578,(GCA_000622405.1_KIN66609.1:0.2312132772,GCA_001890925.1_OJI91813.1:0.3203588591)99:0.109547)91:0.033693)91:0.008487)91:0.027546,GCA_001038505.1_KMK66981.1:0.2929530677)79:0.009043,(GCA_000442275.2_EPX79129.1:0.1236779697,GCA_900111945.1_SFR48268.1:0.1258395838)100:0.178225)81:0.043513)82:0.045361,(GCA_900102795.1_SCZ71716.1:0.1970477345,(GCA_001205715.1_KNG95493.1:0.2804278576,(GCA_001046955.1_AKO97247.1:0.0078602963,GCA_900109145.1_SEJ55693.1:0.0000021145)100:0.217530)93:0.076197)84:0.020625)95:0.033530,((GCA_001247715.1_KNX42822.1:0.1737050891,(GCA_900109035.1_SEJ02643.1:0.0683276090,GCA_900172295.1_SLN12602.1:0.3851246065)45:0.050630)87:0.056678,(((GCA_002115725.1_OSQ60163.1:0.0657887812,GCA_002115805.1_OSQ52018.1:0.0268795894)100:0.105416,GCA_001458355.1_CUH62957.1:0.3244961745)93:0.042811,GCA_900111875.1_SFA77931.1:0.1673502454)80:0.012372)86:0.058886)97:0.063248,(((((GCA_000521865.1_ETX28761.1:0.2358872406,GCA_001305615.1_ALG90175.1:0.2324424023)91:0.070192,GCA_001458175.1_CUH53477.1:0.3121365440)80:0.028134,GCA_900110425.1_SEO51316.1:0.3057607796)57:0.019594,(GCA_900115815.1_SFQ19127.1:0.1767042464,(GCA_000671395.1_KCV81881.1:0.2804209333,GCA_900172235.1_SLN42465.1:0.2380588474)100:0.191873)74:0.101182)72:0.026767,((GCA_000647975.1_KAJ56601.1:0.2513508187,GCA_900129685.1_SHG39338.1:0.1878717876)100:0.132308,(GCA_000765015.1_KGK80100.1:0.0087178869,GCA_900141945.1_SHI74997.1:0.0000020325)100:0.257377)100:0.164594)33:0.010982)62:0.014930,GCA_900107235.1_SDY08137.1:0.2788905672)87:0.030538,((GCA_000172095.1_EDQ04176.1:0.2140907841,GCA_000152605.1_EAP84081.1:0.3835817899)50:0.069876,((((GCA_000152725.1_EAQ01235.1:0.3695014735,GCA_900172375.1_SLN46206.1:0.2209023498)98:0.106263,(((GCA_000169415.1_EBA09726.1:0.1971147494,(GCA_001981245.1_APX88394.1:0.3206508943,((GCA_000814025.1_KIC49091.1:0.0352179623,GCA_001969365.1_APX11171.1:0.0746484417)100:0.251536,GCA_900114415.1_SFK66295.1:0.3287695201)100:0.079940)95:0.110527)93:0.092462,(((((GCA_002211155.1_OWV63004.1:0.0057031397,GCA_900101505.1_SDC37920.1:0.0000029791)9:0.000002,GCA_002211205.1_OWV64590.1:0.0000029791)6:0.000002,GCA_002211225.1_OWV49843.1:0.0000029791)100:0.263649,GCA_900184945.1_SMX36686.1:0.2231639616)99:0.042805,(GCA_002237555.1_ASP21699.1:0.0930877000,GCA_900188425.1_SNS27842.1:0.0282201379)100:0.222630)100:0.179909)73:0.075215,(GCA_001458375.1_CUH80220.1:0.3279099426,(((GCA_000155735.2_AGI71294.1:0.2843832771,GCA_001187845.1_AKS46470.1:0.1565930902)100:0.204926,GCA_900172275.1_SLN60067.1:0.1741175456)100:0.344901,(GCA_000161835.1_EET47948.1:0.2661745629,GCA_900114485.1_SFL02976.1:0.2898505358)92:0.085074)98:0.093951)79:0.064077)28:0.042344)4:0.017544,GCA_000152625.1_EAP77553.1:0.3333473324)6:0.024335,GCA_001908835.1_APO86909.1:0.4111392383)55:0.055509)69:0.053831)78:0.031932,(((((GCA_002210095.1_OWU77496.1:0.1642562396,((GCA_000299875.1_EKE72724.1:0.2121451465,GCA_900114135.1_SFJ82432.1:0.1744389702)87:0.076399,(GCA_900109555.1_SEK38226.1:0.0000021215,GCA_900172305.1_SLN25902.1:0.0000022720)100:0.158262)100:0.239386)16:0.034134,(GCA_001548075.1_BAQ69886.1:0.0000022550,GCA_001633165.1_ANB34244.1:0.0088710730)100:0.227958)85:0.063071,GCA_900172385.1_SLN27582.1:0.3621646041)22:0.030331,((((((GCA_000153725.1_EAU44815.1:0.1244306491,(GCA_001969385.1_APX25239.1:0.0000029791,GCA_900112435.1_SFD07270.1:0.0000029791)100:0.085168)100:0.063276,GCA_900102075.1_SDE95906.1:0.1592214427)100:0.042249,GCA_001975705.1_APZ54249.1:0.1631046840)100:0.058611,((GCA_001687105.1_ANT61334.1:0.0694900413,GCA_900116195.1_SFS44320.1:0.0784132018)100:0.065967,GCA_900100085.1_SDJ33055.1:0.1648721747)100:0.119252)100:0.055058,GCA_000442255.1_EPX81963.1:0.1582115102)100:0.061773,GCA_000299575.1_EKE45023.1:0.3826267533)19:0.037631)88:0.049105,((GCA_900095785.1_SCM67926.1:0.0000025100,GCA_900115865.1_SFQ53914.1:0.0000020905)100:0.215958,(GCA_900113405.1_SFG18240.1:0.0000022614,GCA_900172315.1_SLN16862.1:0.0000029029)100:0.312353)92:0.056050)92:0.062322)22:0.009524,((GCA_900188035.1_SNR60485.1:0.2695166587,(((GCA_900115595.1_SFP08987.1:0.2394096373,GCA_900184935.1_SMX41942.1:0.2652391003)79:0.061918,GCA_001482405.1_KUF08889.1:0.3193872689)66:0.048136,((GCA_001404155.1_CRK74130.1:0.0000026367,GCA_900114125.1_SFJ27424.1:0.0000021413)100:0.306451,GCA_000590925.1_AHM05382.1:0.3890207007)98:0.096219)92:0.029317)20:0.026489,(((((GCA_000600975.2_EYD73776.1:0.2689084945,(GCA_000223375.1_AEM40513.1:0.0000029314,GCA_001399515.1_ALJ80698.1:0.0000029791)100:0.373991)44:0.067256,GCA_000836695.1_KIQ68490.1:0.2533514834)28:0.027348,((GCA_001403795.1_CTQ50995.1:0.1921921338,GCA_900109285.1_SEL42172.1:0.2767004341)100:0.128572,GCA_900156525.1_SIT74328.1:0.4564320250)93:0.107982)22:0.010996,((GCA_900102905.1_SDK86918.1:0.4658267225,(GCA_000152805.1_EAQ11049.1:0.2201971786,(GCA_900177545.1_SMH29727.1:0.3652355084,(GCA_001307765.1_KPN62056.1:0.4475456250,GCA_900109955.1_SEW20388.1:0.4118773379)100:0.268640)91:0.069557)100:0.287867)96:0.047092,(GCA_900110115.1_SEM81459.1:0.0000021114,GCA_900141995.1_SHI37153.1:0.0000029791)100:0.607333)90:0.100059)24:0.027130,(GCA_000442315.1_EPX87272.1:0.1951003266,GCA_000600335.2_EYD74440.1:0.1865135696)100:0.175354)21:0.041517)65:0.051126)72:0.058640,GCA_900141735.1_SHJ11742.1:0.4189401136)68:0.060672,(GCA_900116005.1_SFR04676.1:0.5198024647,(GCA_900172355.1_SLN54289.1:0.4410117369,GCA_000153305.1_EAR50979.1:0.4280131736)89:0.072573)99:0.107648)99:0.126152,(GCA_900142295.1_SIN89445.1:0.4519670679,GCA_900156815.1_SIS58939.1:0.4228945583)95:0.128743)24:0.072462,(GCA_900107025.1_SDW47652.1:0.2903487548,GCA_001517585.1_CUX82649.1:0.4508960069)99:0.091584)81:0.052677,(GCA_900099935.1_SDI17074.1:0.2384987067,(GCA_900112335.1_SFB82992.1:0.2120408117,GCA_900188335.1_SNS42325.1:0.1693967639)100:0.117094)60:0.076373)49:0.066671,GCA_000812665.2_AML52411.1:0.5630174960)34:0.028841,(GCA_001620265.1_AMY68940.1:0.3522911436,(GCA_900110025.1_SEN36179.1:0.1787647185,GCA_900110135.1_SEN04179.1:0.5237401580)96:0.149571)33:0.030574)73:0.077207,(GCA_000203895.1_ABL70010.1:0.1272263045,GCA_000444995.1_AGT07968.1:0.1830881260)100:0.306586)73:0.070249,((GCA_000021865.1_ADE85455.1:0.2445614724,GCA_000740785.1_KFI28084.1:0.3261513844)100:0.145050,(GCA_000714535.1_KEO56551.1:0.1758067656,GCA_000715505.1_KEP70059.1:0.2052864887)100:0.125753)99:0.210011)23:0.001044,((GCA_000740775.1_KFI33984.1:0.0109971347,GCA_000740795.1_KFI32108.1:0.0798284627)100:0.391552,GCA_900106675.1_SDX87460.1:0.4920208130)73:0.084555)90:0.153434,GCA_000012905.2_ABA78650.1:0.4614279826)100:0.221074)7:0.054412)9:0.053024,GCA_900107585.1_SDZ92684.1:0.6812471792)16:0.089878)7:0.033079)16:0.012571,((GCA_000981545.1_CPR15800.1:0.0000024893,GCA_900104305.1_SDP39073.1:0.0000025634)100:0.371787,(GCA_000143145.1_ADJ23971.1:0.4892719447,GCA_000503895.1_AHB48646.1:0.4794782855)95:0.183419)99:0.190353)76:0.085393,(((((GCA_000011685.1_AAW60661.1:0.1267183186,GCA_000234355.2_EHH68004.1:0.0608586638)100:0.135394,((((((((((GCA_000021325.1_ACI50336.1:0.1410962752,(GCA_000182745.1_BAK84854.1:0.0113064046,(GCA_000208635.2_EGG76257.1:0.0195354116,GCA_000964505.1_GAN99598.1:0.0191991696)97:0.011391)98:0.057309)100:0.068232,GCA_002173735.1_ARW47259.1:0.3333376591)100:0.086781,GCA_002005445.1_AQS85460.1:0.1366771996)100:0.064235,(GCA_000231445.2_EHD14627.1:0.0000025038,GCA_002153535.1_OUI78927.1:0.0000022933)100:0.474932)100:0.225525,GCA_000617865.1_GAJ28284.1:0.0567991078)94:0.087161,(GCA_000724025.1_CDG40816.1:0.0105099188,GCA_001547995.1_BAT20811.1:0.0000021951)100:0.079200)94:0.094048,GCA_002005465.1_AQS87928.1:0.0351885523)94:0.033095,(GCA_001787335.1_AOX17730.1:0.0000029763,GCA_001787355.1_AOX20612.1:0.0000020860)100:0.101610)97:0.097188,GCA_000963885.1_GAN55810.1:0.0348370077)98:0.193790,(GCA_000723565.1_CDG34455.1:0.0190535399,GCA_002003665.1_OOL17366.1:0.0130404322)100:0.287198)84:0.105038)100:0.498755,GCA_900148505.1_SHO65705.1:0.5483200507)91:0.119860,(GCA_900102695.1_SCZ36448.1:0.4436409036,GCA_000496075.1_ESR26566.1:0.2793665729)97:0.115459)84:0.113317,(GCA_000179775.1_EFL90357.1:0.4980174808,(GCA_002088295.1_ORE95516.1:0.3337827412,(GCA_000743575.1_KFL30775.1:0.3248408453,GCA_000970435.1_KKB82901.1:0.1922110626)100:0.329667)95:0.131006)63:0.065576)65:0.094612)29:0.050981,(GCA_001708935.1_ODA68701.1:0.3342716750,GCA_000689395.1_CDO61188.1:0.7522616220)96:0.132637)27:0.050813)7:0.013201)8:0.076149,(GCA_900187365.1_SNB55598.1:0.4066885833,((((((((GCA_000019845.1_ACB95956.1:0.2639691210,(GCA_000021745.1_ACK52441.1:0.2123397399,GCA_900114285.1_SFK76185.1:0.1474868043)100:0.173333)98:0.087848,GCA_900104955.1_SEC22096.1:0.2967054011)89:0.050367,(GCA_000019945.1_ACB83184.1:0.4345813615,GCA_000022085.1_ACL60038.1:0.1807582428)100:0.131209)83:0.070951,((GCA_001017175.1_KLK89775.1:0.0480102381,GCA_900102135.1_SCX83217.1:0.0524634253)100:0.148482,(GCA_001741865.1_AOO82505.1:0.0734277170,GCA_900102525.1_SDG94627.1:0.0692641984)100:0.244849)100:0.152017)61:0.034661,GCA_001676615.1_OCC01783.1:0.4740559911)75:0.034310,(GCA_001271345.1_ALA19819.1:0.0258782677,GCA_001887265.1_APF38986.1:0.0000023465)100:0.233048)45:0.035837,(GCA_000304315.1_CCJ09046.1:0.3651994420,((GCA_001644125.1_OAI23060.1:0.1041077688,GCA_001675455.1_OBS53382.1:0.0782330999)100:0.131526,GCA_002117405.1_ARN81575.1:0.4456637934)100:0.313631)74:0.136873)89:0.092609,(((GCA_900115225.1_SFO56940.1:0.2470374092,GCA_900215505.1_SNY93311.1:0.2870380512)100:0.176176,(((GCA_900177295.1_SMF46912.1:0.0000028616,GCA_900188055.1_SNR77944.1:0.0000027833)100:0.659268,(GCA_000230555.1_AEQ51466.1:0.0719994493,GCA_900100665.1_SDG64592.1:0.2061903758)100:0.711662)93:0.062700,GCA_001305515.1_KPL55201.1:0.4014899228)94:0.069987)79:0.092320,((GCA_000010525.1_BAF88323.1:0.2182820531,GCA_000017645.1_ABS69013.1:0.1589323973)100:0.089480,(((((((((GCA_000011365.1_BAC49957.1:0.0882053231,GCA_000661935.1_AHY50369.1:0.0353093720)100:0.118506,GCA_000195775.1_CAE28043.1:0.1455864593)82:0.030123,GCA_000935205.1_KIZ33885.1:0.0935530145)100:0.101124,(GCA_000012725.1_ABA05059.1:0.0604924116,GCA_000013885.1_ABE62581.1:0.0562815947)100:0.088495)90:0.033778,(GCA_001618955.1_KZD24454.1:0.0301019176,GCA_900108575.1_SEI04309.1:0.0084921993)100:0.099015)100:0.117120,GCA_000336555.1_EKS40392.1:0.0936853275)83:0.065610,((GCA_000218565.1_AEI06514.1:0.0000029791,GCA_000218585.1_AEI02938.1:0.0000029791)100:0.130126,GCA_000314735.2_EKS28147.1:0.0000022564)100:0.096215)100:0.194893,((GCA_002119765.1_ARQ01520.1:0.3156255413,GCA_002355335.1_BAT60666.1:0.3922633333)100:0.074607,(GCA_001402875.1_ALK09298.1:0.0000027577,GCA_001459775.1_CUU41961.1:0.0000022150)100:0.384736)100:0.147172)89:0.073495,(GCA_000092925.1_ADH88987.1:0.0868915835,GCA_900100155.1_SCW46441.1:0.0750708925)100:0.222383)100:0.192648)100:0.187083)76:0.037561)59:0.023970)48:0.038720)12:0.028904,((GCA_000226315.1_AEP10097.1:0.0000027283,GCA_000348745.1_AGH98504.1:0.0196538462)100:0.346838,((GCA_001720135.1_ODN68890.1:0.1909306453,GCA_900104485.1_SDB15753.1:0.4542993985)100:0.133280,GCA_900102465.1_SDG32031.1:0.3786002135)98:0.165726)67:0.104132)78:0.169325,(((((GCA_000014285.2_ABI62115.1:0.0000029359,GCA_000576085.2_AHJ63018.1:0.0000029791)100:0.164062,GCA_000964365.1_GAN77795.1:0.3071811045)96:0.109760,((GCA_000016725.1_ABQ30389.1:0.0000029791,GCA_000202835.1_BAJ80076.1:0.0000029791)100:0.362233,(GCA_000306035.1_EKN00572.1:0.0685628038,GCA_000964385.1_GAN79347.1:0.0628641232)100:0.270996)100:0.418110)76:0.125889,(((GCA_900101615.1_SDC35811.1:0.0072447419,GCA_900104205.1_SDB70710.1:0.0000027174)100:0.259820,GCA_900141905.1_SHJ47509.1:0.2261732847)92:0.134671,(GCA_900141905.1_SHJ47549.1:0.3701670297,(GCA_900101615.1_SDC35780.1:0.0000026958,GCA_900104205.1_SDB70712.1:0.0000029791)100:0.425389)89:0.053433)94:0.046214)73:0.056318,GCA_000164635.1_EFH10729.1:0.2860778397)78:0.121231)68:0.039869,(GCA_000013085.1_ABC22542.1:0.1566018022,GCA_000284415.2_CCG09028.1:0.2241179072)100:0.308455)96:0.146250,(((((GCA_000175255.2_AEH62290.1:0.1477798570,GCA_000218875.1_AEI37315.1:0.1762370772)100:0.592169,(GCA_000016765.1_ABQ66397.1:0.1832577838,(GCA_002355275.1_ATE64886.1:0.0000029791,GCA_002367875.1_PCE44160.1:0.0000029791)100:0.221549)100:0.241682)99:0.107063,GCA_002251755.1_OYQ24961.1:0.4739204852)100:0.224008,(((((((GCA_000013005.1_ABC63209.1:0.2305387532,(GCA_001281485.1_ALE16356.1:0.2176669127,(GCA_000715015.1_KEO91319.1:0.2463639981,(GCA_001663175.1_ANK14329.1:0.1747010668,GCA_001677335.1_OBV11846.1:0.2734301066)100:0.121190)100:0.090731)100:0.093313)99:0.036779,(GCA_001304795.1_ALG61156.1:0.0000021486,GCA_001306275.1_KPM15317.1:0.0000029791)100:0.236485)100:0.054251,GCA_001008165.2_AKH41463.1:0.4115506460)97:0.075382,((GCA_000013325.1_ABD26688.1:0.2175843192,GCA_000235975.2_EHJ62978.1:0.2246000079)100:0.178121,(GCA_001028705.1_AKM09768.1:0.4075674290,GCA_001661675.2_ARU15835.1:0.3132180637)100:0.147890)97:0.064566)100:0.103301,(GCA_001713435.1_AOG01527.1:0.4341108999,(GCA_002218195.1_ASK88637.1:0.2150935684,GCA_900128895.1_SIN59538.1:0.1908523234)100:0.143165)99:0.103907)64:0.039919,(GCA_000013985.1_ABF53901.1:0.1414844530,GCA_001610975.1_AMU93533.1:0.1530173619)100:0.353635)64:0.058583,((GCA_000091125.1_BAI98175.1:0.0744477300,GCA_000147835.3_AEG48995.1:0.0379097789)100:0.379009,GCA_001586395.2_KZB94163.1:0.6631272457)99:0.221059)94:0.058842)97:0.103286,(GCA_000342165.1_EMD82704.1:0.2627894231,GCA_002211145.1_OWV32217.1:0.3362578875)100:0.334983)100:0.295871)100:0.276579,(GCA_000152825.2_ADM10101.1:0.4803910755,GCA_900199215.1_SNT73642.1:0.5118631208)100:0.369890)100:0.170590,(((GCA_000014745.1_ABI66163.1:0.3144426758,GCA_900103475.1_SDM01754.1:0.3283480113)100:0.188926,GCA_000152745.1_EAP91331.1:0.4583117943)100:0.332200,((GCA_000013025.1_ABI78845.1:0.1121060924,GCA_000685315.1_KCZ98333.1:0.1179806130)100:0.395778,GCA_000023785.1_ACT59112.1:0.7294613648)100:0.406212)100:0.227118)99:0.164700)96:0.051488,((GCA_000017265.1_ACG77211.1:0.4355799363,GCA_001425915.1_KQW72129.1:0.2700141775)100:0.243127,(GCA_000175215.2_ADU13416.1:0.5152714256,GCA_000204015.1_EGF90933.1:0.7027799507)99:0.092708)100:0.427859)95:0.060881,(GCA_000175215.2_ADU14734.1:0.4518645371,GCA_000204015.1_EGF90724.1:0.3124781388)100:0.251158)100:0.135823)100:0.421492);
