# Supplementary material for: Assessing the accuracy of phylogenetic rooting methods on prokaryotic gene families
Source: PLoS One. 2020 May 15;15(5):e0232950. doi: 10.1371/journal.pone.0232950 (PMC7228096; doi:10.1371/journal.pone.0232950)
Supplement: S2 Dataset — (ZIP) [file pone.0232950.s003.zip › EmpiricalDataset/GeneTrees_IQTree/000093.aln.treefile]

(GCA_000006905.1_AAK24644.1:0.0352026042,GCA_000092285.1_ADG09531.1:0.0358896735,((GCA_000017265.1_ACG77484.1:0.0562238256,GCA_001425915.1_KQW70361.1:0.1607284631)100:0.074401,(((GCA_000144605.1_ADL02417.1:0.1380988486,GCA_002205555.1_ASD27092.1:0.1097335540)100:0.181298,(GCA_000175215.2_ADU14693.1:0.1127462155,GCA_000204015.1_EGF89757.1:0.1299506732)100:0.195638)99:0.092693,(((((((GCA_000014745.1_ABI65337.1:0.1509516655,GCA_900103475.1_SDM52691.1:0.1228665187)100:0.172893,GCA_000023785.1_ACT58317.1:0.3520004901)64:0.046258,GCA_000152745.1_EAP91421.1:0.2651174344)67:0.044782,((((((((((((((((GCA_000007125.1_AAL51900.1:0.0000024604,GCA_000157815.1_EEY00626.1:0.0000025718)100:0.031111,(GCA_000017405.1_ABS14626.1:0.0000027874,GCA_000585655.1_EXL07987.1:0.0000027629)100:0.021208)100:0.086838,GCA_001558695.1_KXF77195.1:0.0724268280)100:0.042962,(GCA_900104355.1_SDN82228.1:0.0293240822,GCA_900113985.1_SFI93558.1:0.0378952565)100:0.074717)100:0.021705,(GCA_000325745.1_AGA64430.1:0.1678994834,GCA_000496595.1_AHA27891.1:0.4402524818)99:0.252618)9:0.015463,(((GCA_000154705.2_EDQ33308.1:0.0793490651,GCA_001703635.1_OCW58848.1:0.0637055759)98:0.021192,((((GCA_000016285.1_ACM36624.1:0.1277867331,(GCA_000092025.1_AAK87385.1:0.0767472207,((GCA_000722615.1_KEQ08029.1:0.0000023801,GCA_000722625.1_KEQ10226.1:0.0000022788)100:0.081340,(GCA_000731295.1_CDN53807.1:0.0000023465,GCA_000731315.1_CDN47712.1:0.0077206337)100:0.046976)99:0.022819)96:0.022155)64:0.025728,((GCA_000092045.1_ABC90641.1:0.0170286285,GCA_000769405.1_KPN24539.1:0.0365449758)100:0.054922,(GCA_001578105.1_AMM84927.1:0.0975665427,GCA_002043005.1_AQZ52414.1:0.0899003222)100:0.144144)90:0.013155)69:0.029290,(GCA_001267455.1_KOC73279.1:0.0091662342,GCA_001652565.1_ANH04029.1:0.0231981257)100:0.046198)17:0.018641,(((GCA_000017145.1_ABR60303.1:0.0510491397,(GCA_000018545.1_ACP25177.1:0.0316304542,GCA_002288525.1_ASY62857.1:0.0245520896)97:0.007174)100:0.029495,GCA_000697965.2_ANK72330.1:0.0233446791)100:0.053183,(GCA_001687365.1_OBZ94105.1:0.0368601399,GCA_001885585.1_OJF89930.1:0.0600306572)100:0.025092)91:0.017839)73:0.034262)57:0.007792,GCA_001293565.1_KPB01580.1:0.2027893359)71:0.013192)10:0.011843,((((GCA_000014245.1_ABG62851.1:0.0600726423,(GCA_000300335.1_EKF19733.1:0.0623800194,GCA_000300515.1_EKF41021.1:0.0651362651)68:0.028194)38:0.012566,(GCA_002075885.1_OQM73264.1:0.0392406545,GCA_000585625.1_EXL09018.1:0.0846102009)89:0.028302)30:0.003697,((GCA_001510895.1_KUM27855.1:0.0289225853,GCA_001618845.1_AMY00196.1:0.0165175193)100:0.028963,(GCA_001424795.1_KQU75828.1:0.0299276313,GCA_001605015.1_AMS42290.1:0.0178651392)100:0.038912)98:0.035578)85:0.025274,(GCA_900113935.1_SFI80123.1:0.0740960905,GCA_002238045.1_OXT00855.1:0.2920420636)76:0.015724)54:0.011740)24:0.055824,((GCA_000153465.1_EAS49841.1:0.1139190051,((GCA_000800175.1_KHJ55036.1:0.0066199602,GCA_900141975.1_SHI56026.1:0.0239913915)100:0.098870,GCA_900104035.1_SDO44226.1:0.1529150346)100:0.046215)100:0.034497,(GCA_000153705.1_EAU42285.1:0.1050517737,GCA_900176465.1_SMC70946.1:0.0943893882)100:0.095951)100:0.130956)98:0.025779,(GCA_900102695.1_SCZ45771.1:0.3007197665,(GCA_000022725.1_ACS51354.1:0.0561797184,GCA_000341385.1_AGF75811.1:0.0392952865)100:0.384951)84:0.040446)77:0.015424,(((((GCA_000148725.1_EFO30644.1:0.1066039570,(GCA_000158095.1_EEE46483.1:0.0524426147,GCA_001403915.1_CTQ42807.1:0.0440236806)99:0.029089)88:0.014554,GCA_000179775.1_EFL90159.1:0.3568678607)94:0.028251,(GCA_001907205.1_OKL45591.1:0.0437189013,(GCA_900110875.1_SEQ94190.1:0.0376307354,GCA_900114245.1_SFK80386.1:0.0735298092)100:0.156160)100:0.154550)42:0.015198,((GCA_000192745.1_ADZ70045.1:0.0841144549,(GCA_001188555.1_KND19313.1:0.0000020555,GCA_002249885.1_OXS49756.1:0.0000026324)100:0.114453)100:0.052211,GCA_900105595.1_SDU22322.1:0.1474031889)94:0.019697)44:0.054462,((GCA_900115225.1_SFO79704.1:0.1356357085,GCA_900215505.1_SNY94203.1:0.0607527273)100:0.137937,GCA_002088295.1_ORE96696.1:0.4025995786)42:0.036117)71:0.023061)66:0.026927,(GCA_001305515.1_KPL50991.1:0.1242929391,(GCA_900129325.1_SHF29450.1:0.1857337738,GCA_900148505.1_SHO61086.1:0.1876015484)29:0.032218)30:0.015318)85:0.044958,(GCA_001720135.1_ODN70668.1:0.1474720690,(GCA_900104485.1_SDB45433.1:0.1376216696,((GCA_000521865.1_ETX28651.1:0.1247439017,GCA_000836695.1_KIQ69147.1:0.0952559998)77:0.034241,((GCA_000812665.2_AML51738.1:0.0998512021,GCA_900109145.1_SEK11475.1:0.0202561861)48:0.038291,(GCA_002237555.1_ASP19096.1:0.0666631440,(GCA_900114135.1_SFK15723.1:0.1164124131,(GCA_900109555.1_SEK17489.1:0.0000027136,GCA_900172305.1_SLN20551.1:0.0000027136)100:0.117739)41:0.016439)41:0.032604)77:0.047178)100:0.415328)85:0.073230)77:0.038027)86:0.079100,(((GCA_000143145.1_ADJ25167.1:0.1824159636,(GCA_000503895.1_AHB47994.1:0.1289115509,(GCA_000981545.1_CPR16687.1:0.0000026466,GCA_900104305.1_SDP59039.1:0.0037933397)100:0.237436)100:0.037406)100:0.060137,(((GCA_000828475.1_BAQ17180.1:0.0642732308,GCA_001723285.1_ODR98852.1:0.0410252087)100:0.110364,GCA_001708935.1_ODA68849.1:0.2161296023)100:0.031098,(GCA_000166055.1_ADP69582.1:0.0031411647,GCA_000636015.1_KAI94953.1:0.0117896492)100:0.337247)79:0.070536)79:0.082616,((GCA_001741865.1_AOO83053.1:0.0762429862,GCA_900102525.1_SDF99749.1:0.0520850595)100:0.188119,((GCA_000230555.1_AEQ51816.1:0.0376644581,GCA_900100665.1_SDG94453.1:0.0678691038)100:0.096500,(GCA_000743575.1_KFL30867.1:0.0690060811,GCA_000970435.1_KKB84029.1:0.0904603240)100:0.097379)100:0.219845)93:0.064278)67:0.032245)80:0.028606,((((((GCA_000010525.1_BAF90201.1:0.1022075855,GCA_000017645.1_ABS68283.1:0.0982359646)100:0.043420,(GCA_000092925.1_ADH90240.1:0.0642549138,GCA_900100155.1_SCW86584.1:0.0513425415)100:0.051517)100:0.095898,(GCA_001402875.1_ALK08240.1:0.0000021945,GCA_001459775.1_CUU44162.1:0.0000025154)100:0.080527)100:0.065402,((GCA_001426945.1_KQY97317.1:0.0980129798,GCA_002119765.1_ARP99072.1:0.1262071100)73:0.018106,GCA_001579845.1_AMN45216.1:0.1093121414)99:0.038743)97:0.021232,(GCA_002355335.1_BAT57686.1:0.1175229594,((((((GCA_000011365.1_BAC53435.1:0.0117034078,GCA_000661935.1_AHY56427.1:0.0039543940)100:0.068218,(GCA_001618955.1_KZD22843.1:0.0000024578,GCA_900108575.1_SEI17894.1:0.0000020959)100:0.101448)100:0.032071,(GCA_000195775.1_CAE25831.1:0.0847467981,GCA_000935205.1_KIZ35781.1:0.0355262033)100:0.045753)92:0.018493,(GCA_000012725.1_ABA03603.1:0.0581716492,GCA_000013885.1_ABE61322.1:0.0389403815)100:0.033280)92:0.043906,GCA_000336555.1_EKS33620.1:0.0717093955)100:0.030188,((GCA_000218565.1_AEI05273.1:0.0000025278,GCA_000218585.1_AEI01698.1:0.0000027136)100:0.032970,GCA_000314735.2_EKS30679.1:0.0629001766)100:0.070707)100:0.139579)100:0.029332)100:0.063091,(((((((GCA_000019845.1_ACB96465.1:0.1701993175,(GCA_000021745.1_ACK51015.1:0.0723099585,GCA_900114285.1_SFK18321.1:0.1072526746)100:0.062049)100:0.013659,((GCA_000304315.1_CCJ07149.1:0.0819317813,(GCA_001644125.1_OAI29757.1:0.0540159290,GCA_001675455.1_OBS51653.1:0.0551823425)100:0.060537)100:0.037805,GCA_002117405.1_ARN82335.1:0.0909118920)100:0.112456)81:0.022539,GCA_900187365.1_SNB72163.1:0.1911033384)76:0.038385,(GCA_900104955.1_SED51401.1:0.1764123458,(GCA_000017565.1_ABS64208.1:0.1300045677,GCA_000739695.1_GAK44694.1:0.2107983468)98:0.165583)65:0.024378)75:0.032040,(GCA_001271345.1_ALA16225.1:0.0079369008,GCA_001887265.1_APF37924.1:0.0000026503)100:0.228643)59:0.022407,GCA_001676615.1_OCC01070.1:0.2271599274)86:0.039466,((GCA_000019945.1_ACB80324.1:0.1226950882,GCA_000022085.1_ACL62245.1:0.1054815903)100:0.123987,(GCA_001017175.1_KLK91037.1:0.0244344481,GCA_900102135.1_SCZ11377.1:0.0315672366)100:0.180895)100:0.135503)50:0.019193)84:0.039314)80:0.020844,GCA_000496075.1_ESR25140.1:0.2444682744)99:0.094488,GCA_000689395.1_CDO58460.1:0.2088679259)60:0.063963)53:0.029507,(((GCA_000013025.1_ABI76555.1:0.0000025338,GCA_000685315.1_KCZ97785.1:0.0306987355)100:0.082445,GCA_000972705.2_KMW70289.1:0.2560105833)100:0.313181,(GCA_000152825.2_ADM08738.1:0.3443179943,GCA_900199215.1_SNT75790.1:0.2759371173)100:0.148103)96:0.071099)88:0.063687,((((((((((GCA_000013005.1_ABC62430.1:0.0828986901,((GCA_000715015.1_KEO90385.1:0.1169732425,(GCA_001663175.1_ANK13029.1:0.0299674515,GCA_001677335.1_OBV10111.1:0.0552598389)100:0.074919)78:0.031674,(GCA_001304795.1_ALG60695.1:0.0000027136,GCA_001306275.1_KPM14634.1:0.0000027136)100:0.118793)78:0.036533)99:0.057939,GCA_001281485.1_ALE17174.1:0.1058558719)100:0.087250,(GCA_000235975.2_EHJ60828.1:0.1361688700,GCA_001008165.2_AKH42408.1:0.0858876591)77:0.024637)100:0.073817,GCA_000013325.1_ABD25555.1:0.0892917621)98:0.033969,(GCA_001028705.1_AKM10768.1:0.1150958946,GCA_001661675.2_ARU16536.1:0.1333091441)100:0.041640)100:0.080401,GCA_000934435.1_KIY13995.1:0.1834410898)22:0.021147,(((GCA_000091125.1_BAI96769.1:0.0118681203,GCA_000147835.3_AEG48693.1:0.0245990086)100:0.122385,(GCA_000175255.2_AEH61865.1:0.0697183282,GCA_000218875.1_AEI36913.1:0.0473479803)100:0.320923)80:0.045834,(((GCA_000013985.1_ABF52101.1:0.0437044159,GCA_001610975.1_AMU93491.1:0.0389018716)100:0.132365,(GCA_002218195.1_ASK88252.1:0.0638376822,GCA_900128895.1_SIN61566.1:0.0779218578)100:0.075132)70:0.036422,(GCA_001295965.1_KPF75433.1:0.0079549215,GCA_001713435.1_AOG01386.1:0.0000022240)100:0.226872)99:0.050528)22:0.043501)79:0.053259,(GCA_000016765.1_ABQ68007.1:0.2469922439,(GCA_000016765.1_ABQ71170.1:0.0506410719,(GCA_002355275.1_ATE64831.1:0.0000027136,GCA_002367875.1_PCE44105.1:0.0000027136)100:0.048660)100:0.069100)91:0.050533)75:0.034861,GCA_001586395.2_KZB94640.1:0.1579866806)100:0.155864,(GCA_000342165.1_EMD83874.1:0.0805058707,GCA_002211145.1_OWV32855.1:0.1304167885)100:0.274568)98:0.077060)56:0.026579,(((((((((((((((((GCA_000009985.1_BAE50407.1:0.0720053124,(GCA_000294655.1_CCG42067.1:0.0472335664,GCA_900108475.1_SEH46493.1:0.0142371960)100:0.171349)100:0.091193,GCA_000513295.1_CDL00787.1:0.0913617202)100:0.077630,GCA_000968135.1_CCQ74765.1:0.2146705371)92:0.080627,(GCA_000013085.1_ABC21537.1:0.1268492220,GCA_000284415.2_CCG06660.1:0.1915381207)100:0.082392)64:0.038459,((GCA_000315795.1_EKV32905.1:0.1535508755,((GCA_900156605.1_SIS74737.1:0.0490161019,GCA_900156605.1_SIS74753.1:0.1566003337)100:0.127896,GCA_001611975.1_AMW33923.1:0.2927315647)100:0.084579)100:0.095279,GCA_900100455.1_SDG64649.1:0.3643710897)99:0.070327)65:0.061632,GCA_900101965.1_SDE94350.1:0.1923107194)99:0.066719,(GCA_000982415.1_KKJ76486.1:0.0165592819,GCA_001026905.1_KLN59326.1:0.0000021695)100:0.274310)93:0.040833,(GCA_000024465.1_ADE38908.1:0.2953789508,GCA_900100655.1_SDG07349.1:0.2575153862)98:0.085135)94:0.063579,GCA_900101935.1_SDD52389.1:0.3793685254)70:0.042761,((GCA_000299935.1_EKE78813.1:0.1362814241,GCA_001618175.1_KZD12758.1:0.0491832534)100:0.115221,((GCA_000963705.1_KJV09427.1:0.1082131589,GCA_002251735.1_OYQ16961.1:0.0378967289)100:0.058781,GCA_000963705.1_KJV09348.1:0.1308679567)99:0.100992)85:0.068030)59:0.034806,GCA_900172325.1_SLN56185.1:0.2463505802)46:0.031803,((((GCA_900177295.1_SMF79813.1:0.0000022312,GCA_900188055.1_SNS16743.1:0.0000023440)100:0.252692,GCA_000742835.1_AIK97224.1:0.3127746216)41:0.032617,(GCA_001746755.1_OEJ66723.1:0.2472362721,((((GCA_000264455.2_AFK54007.1:0.0038131983,GCA_001601315.1_KYO50276.1:0.0046789438)100:0.234181,GCA_002117145.1_ARN84019.1:0.1870411545)97:0.039337,GCA_001192655.1_GAO98136.1:0.2768754683)88:0.093140,((((GCA_000012385.1_ABE04237.1:0.0404516487,GCA_000195735.1_CAA15249.1:0.0622458650)100:0.194432,(((((GCA_000008385.1_AAW70703.1:0.0706757918,GCA_000953315.1_CDR78468.1:0.0166002413)100:0.131623,(((GCA_000011945.1_AAV86944.1:0.0000022108,GCA_000024505.1_ACZ48946.1:0.0042391079)100:0.235924,(GCA_000026005.1_CAH58550.1:0.1101627079,GCA_000964755.1_KJV63432.1:0.1020535989)100:0.071257)97:0.009535,GCA_000964795.1_KJV69471.1:0.2109788132)97:0.062552)100:0.105070,(GCA_000022525.1_ACT69318.1:0.1896544720,GCA_000632985.1_AHX11277.1:0.2038463659)100:0.184581)100:0.167425,GCA_000219355.1_AEI88480.1:0.3109439114)89:0.021014,GCA_000815465.1_KIE06189.1:0.2755930649)100:0.133983)97:0.089745,((((GCA_000011385.1_BAC90352.1:0.1043116108,GCA_000484535.1_AGY57825.1:0.0940497569)100:0.187050,(((((((((((GCA_000014265.1_ABG49868.1:0.0398190529,GCA_002260545.1_OZH55433.1:0.0589113333)100:0.124026,GCA_000332035.1_ELR97830.1:0.1470045587)84:0.035371,((GCA_000317675.1_AFZ54884.1:0.0615785037,((GCA_001548095.1_BAQ59907.1:0.0810291554,GCA_001548115.1_BAQ63456.1:0.0647012814)100:0.049078,GCA_001747005.1_OEJ78271.1:0.1181431432)100:0.052883)100:0.114092,GCA_001904615.1_OKH18925.1:0.2316236848)99:0.031687)73:0.008267,(((((((((GCA_000017845.1_ACB53964.1:0.0621519982,(GCA_000167195.1_EAM48622.1:0.0046989702,GCA_000235665.2_EHJ10414.1:0.0047047635)100:0.058891)93:0.019150,GCA_000025125.1_ADB94926.1:0.1619125958)100:0.048650,GCA_000021825.1_ACK72788.1:0.1375007215)91:0.034828,(GCA_000297435.1_CCI33479.1:0.0204681409,GCA_000312205.1_CCI09019.1:0.0400461511)100:0.143069)88:0.012045,(((GCA_000317575.1_AFZ36959.1:0.0161731594,GCA_000332055.1_ELS01727.1:0.1743516173)82:0.007518,GCA_002355455.1_BAU63805.1:0.0094735435)97:0.046275,GCA_002368355.1_BAZ46293.1:0.2262777469)98:0.038438)89:0.013656,(GCA_000284135.1_BAL30249.1:0.0297949587,GCA_000478825.2_AIE74928.1:0.0039799890)100:0.158731)99:0.020884,(GCA_000317025.1_AFY75815.1:0.0046875952,GCA_001904635.1_OKH22737.1:0.0042808326)100:0.077418)99:0.018472,((((GCA_000176895.2_CCE17726.1:0.0000027136,GCA_000307915.1_EKD07648.1:0.0000027136)100:0.070883,(GCA_000478195.2_ERT08899.1:0.0513430168,(GCA_000972705.2_KKD36302.1:0.0000027136,GCA_000972705.2_KMW70040.1:0.0000027136)100:0.038077)100:0.060611)100:0.045361,(GCA_000710505.1_KEI68200.1:0.0235120809,GCA_900009265.1_CUR11687.1:0.0144271407)100:0.075439)98:0.029275,(GCA_000317615.1_AFZ50672.1:0.0486130390,GCA_000317635.1_AFZ43937.1:0.0278711709)100:0.117138)46:0.013482)46:0.009149,GCA_000473895.1_ERN41590.1:0.2197221540)72:0.013457)97:0.025512,(GCA_000317045.1_AFY68297.1:0.1883251845,((GCA_000817775.1_KIF40147.1:0.0602848444,GCA_001904775.1_OKH44800.1:0.2137206256)69:0.059163,GCA_002075285.2_ASC72752.1:0.1327578172)100:0.109691)70:0.024226)83:0.029620,(GCA_000155555.1_EDX72692.1:0.0807710175,(GCA_000211815.1_EGJ33711.1:0.0041456392,GCA_001942495.1_OLT59721.1:0.0259204384)100:0.110566)84:0.049133)97:0.007477,GCA_000317515.1_AFZ20204.1:0.0910455110)95:0.014183,((((((GCA_000020025.1_ACC82115.1:0.0313359783,GCA_000317535.1_AFZ26533.1:0.0556582257)67:0.024258,(GCA_000204075.1_ABA20378.1:0.0303886894,(((GCA_001298445.1_ALF56330.1:0.0266532805,GCA_002367975.1_BAY19666.1:0.0788043750)99:0.035905,(GCA_002368075.1_BAZ81496.1:0.0548354015,(((GCA_000175835.1_EFA69031.1:0.0000027136,GCA_001432185.1_KRH95390.1:0.0046123465)81:0.000002,GCA_000175855.1_EFA72248.1:0.0137841507)97:0.004054,GCA_002368135.1_BAZ88991.1:0.0096778546)100:0.210245)99:0.042601)84:0.015912,((GCA_000196515.1_ADI62811.1:0.0747214269,GCA_000317695.1_AFZ56218.1:0.0450686772)100:0.044619,(GCA_000312705.1_AFW94290.1:0.0051994136,((GCA_000789435.1_KHG40231.1:0.0000025457,GCA_000789435.1_KHG40739.1:0.0000029108)100:0.004540,GCA_002368115.1_BAZ87002.1:0.0088464097)87:0.013064)100:0.085109)97:0.021453)80:0.013075)97:0.032857)83:0.038717,(((((GCA_000231365.2_EHC15029.1:0.0000027136,GCA_001904645.1_OKH15030.1:0.0000027136)100:0.003710,GCA_001275395.1_KOP26938.1:0.0354669863)100:0.046646,(GCA_000346485.2_KYC39949.1:0.0648038230,GCA_000760695.2_KIE11344.1:0.0256742758)100:0.065790)100:0.034904,(GCA_000169135.1_EAW44906.1:0.0106508624,GCA_002218065.1_GAX37334.1:0.0227434186)100:0.082399)97:0.024722,GCA_000828085.2_KIJ80880.1:0.0897321692)67:0.005829)50:0.006503,(GCA_000316575.1_AFY36181.1:0.0591510434,((GCA_002368055.1_BAZ77216.1:0.0000027136,GCA_002368295.1_BAY98865.1:0.0000027136)100:0.013840,GCA_002368275.1_BAY90247.1:0.0000020765)100:0.057832)73:0.020050)99:0.033761,GCA_000952155.1_KJH73138.1:0.1228067959)96:0.019315,GCA_001746915.1_OEJ76752.1:0.1297215685)92:0.018278)96:0.022413,(GCA_000180455.1_CBN55867.1:0.0825156250,(GCA_000214075.2_EGK84701.1:0.0089386847,(GCA_000317475.1_AFZ08853.1:0.0146205620,GCA_002412335.1_PCN52695.1:0.0383678784)100:0.010032)100:0.075372)100:0.083065)96:0.010721,(GCA_000775285.1_KGF73621.1:0.1528559266,GCA_002142475.1_BAS55094.1:0.0945717200)100:0.087066)99:0.076622,(((GCA_000021825.1_ACK69104.1:0.1647630839,((((GCA_000284135.1_BAL30474.1:0.0377582916,GCA_000817775.1_KIF43551.1:0.0217822916)100:0.053425,GCA_001904775.1_OKH47442.1:0.0823710438)100:0.047324,GCA_000316665.1_AFY57477.1:0.2223195718)100:0.045965,GCA_001746915.1_OEJ75086.1:0.1267043532)100:0.040689)100:0.047701,GCA_000317045.1_AFY66399.1:0.1990883457)100:0.062709,GCA_000011385.1_BAC88637.1:0.4532685441)97:0.063507)100:0.155185)99:0.248483,((((((((GCA_000013025.1_ABI76333.1:0.0845116791,GCA_000685315.1_KCZ98914.1:0.1015266766)100:0.219957,((GCA_000017405.1_ABS12816.1:0.0108900202,GCA_000585655.1_EXL07555.1:0.0101513539)100:0.202327,(GCA_000730165.2_ASG20518.1:0.1481798395,GCA_000963705.1_KJV09816.1:0.1707622433)100:0.094088)100:0.092210)49:0.021516,(((((GCA_000300515.1_EKF42603.1:0.1617191926,GCA_001424795.1_KQU64065.1:0.1486335252)88:0.024181,GCA_000576635.1_EWY38290.1:0.0899737142)79:0.017698,GCA_000936425.1_KJB93749.1:0.0927398289)67:0.017031,(GCA_001558695.1_KXF77263.1:0.0428906383,((GCA_001618955.1_KZD24345.1:0.0120770408,GCA_900108575.1_SEH96867.1:0.0244901659)100:0.060972,GCA_900129325.1_SHF95533.1:0.1403671104)93:0.030749)86:0.023511)93:0.071904,GCA_900103475.1_SDM47863.1:0.1254707241)98:0.074765)96:0.100565,((((GCA_000023785.1_ACT58945.1:0.2250065608,((GCA_001295965.1_KPF76544.1:0.0180445648,GCA_001713435.1_AOG01678.1:0.0000024072)100:0.186114,(((GCA_001605015.1_AMS44269.1:0.0861433199,GCA_001723285.1_ODR98512.1:0.0871718998)99:0.024660,GCA_001787335.1_AOX16588.1:0.4593181830)5:0.008376,GCA_900104955.1_SEC14211.1:0.1175462940)72:0.005065)28:0.023515)6:0.015235,(GCA_900102465.1_SDG35569.1:0.1143091257,GCA_000342165.1_EMD82125.1:0.2072827942)10:0.025198)75:0.027006,GCA_001403915.1_CTQ46203.1:0.1476783393)81:0.094295,GCA_000152745.1_EAP90331.1:0.2203874280)79:0.035218)98:0.263326,(GCA_900110875.1_SER54473.1:0.0991694119,GCA_900114245.1_SFK45074.1:0.0906654656)100:0.403966)100:0.330026,(GCA_000982415.1_KKJ75651.1:0.1205302529,GCA_001026905.1_KLN60072.1:0.0576299816)100:0.530123)97:0.201504,((((((((((GCA_000011345.1_BAC07976.1:0.0115820710,GCA_000505665.1_AHB88685.1:0.0000027407)100:0.139821,GCA_000018105.1_ABW26102.1:0.1089064967)99:0.046255,((((((((GCA_000014265.1_ABG53476.1:0.0741759773,GCA_002260545.1_OZH51416.1:0.0339012545)100:0.107251,(((GCA_000478195.2_ERT09223.1:0.0182658755,GCA_000972705.2_KKD35102.1:0.0445464476)100:0.060497,(GCA_000176895.2_CCE17875.1:0.0000027823,GCA_000307915.1_EKD07777.1:0.0000024604)100:0.194950)100:0.016508,(GCA_000710505.1_KEI67524.1:0.0123947788,GCA_900009265.1_CUR18926.1:0.0329010132)100:0.122442)100:0.051633)96:0.022376,GCA_000317515.1_AFZ19471.1:0.1230671034)95:0.023639,(GCA_001637395.1_OAB61460.1:0.1448087040,(GCA_002142475.1_BAS58358.1:0.1338860068,GCA_000317145.1_AFY94588.1:0.1651018298)100:0.030581)97:0.037733)93:0.017627,((((((((GCA_000020025.1_ACC83340.1:0.0599669854,(GCA_000180455.1_CBN58302.1:0.0656801108,((GCA_000214075.2_EGK86447.1:0.0127297508,GCA_002412335.1_PCN55468.1:0.0510699483)100:0.011533,GCA_000317475.1_AFZ09708.1:0.0058447304)100:0.036021)100:0.037548)96:0.003403,(((GCA_000169135.1_EAW46230.1:0.0299684111,GCA_002218065.1_GAX38763.1:0.0379875563)100:0.024547,GCA_000317535.1_AFZ26454.1:0.0484599590)100:0.018593,(GCA_001298445.1_ALF51977.1:0.0191167737,GCA_002367975.1_BAY18276.1:0.0094649859)100:0.025341)68:0.007791)33:0.012795,(GCA_000204075.1_ABA23282.1:0.0409295397,GCA_000316575.1_AFY32286.1:0.0537063367)59:0.017180)59:0.005005,GCA_000317435.1_AFZ04309.1:0.0477214012)95:0.019490,((((GCA_000196515.1_ADI62915.1:0.0516774862,((GCA_000312705.1_AFW94338.1:0.0363099839,(GCA_000789435.1_KHG42451.1:0.0036723477,GCA_002368115.1_BAZ85416.1:0.0000027136)100:0.016305)100:0.051919,GCA_000317695.1_AFZ57549.1:0.0535993917)93:0.016959)93:0.021655,(GCA_002368075.1_BAZ83308.1:0.0398045186,((GCA_000175835.1_EFA68420.1:0.0000025704,GCA_001432185.1_KRH96158.1:0.0000023544)100:0.014499,(GCA_000175855.1_EFA74321.1:0.0181974037,GCA_002368135.1_BAZ91202.1:0.0035938134)88:0.000002)100:0.124031)98:0.014598)100:0.046459,((GCA_002368055.1_BAZ72531.1:0.0000027136,GCA_002368295.1_BAY96961.1:0.0000027136)95:0.000002,GCA_002368275.1_BAY93046.1:0.0113340429)100:0.022290)99:0.024507,(GCA_000317065.1_AFY70033.1:0.1539149505,GCA_000332215.1_ELS34694.1:0.1124051466)100:0.158028)90:0.010654)95:0.018098,((((GCA_000231365.2_EHC13041.1:0.0000020749,((GCA_000934435.1_KIY11116.1:0.0000027136,GCA_001990805.1_ONN63084.1:0.0000026363)100:0.007415,GCA_001275395.1_KOP26220.1:0.0037000535)100:0.011177)99:0.003701,GCA_001904645.1_OKH11441.1:0.0000027243)100:0.037382,((GCA_000346485.2_KYC39439.1:0.0332287426,GCA_000760695.2_KIE12685.1:0.0039657311)100:0.035978,GCA_000828085.2_KIJ82184.1:0.0431887145)100:0.010777)99:0.016991,(((GCA_001456025.1_KST68191.1:0.0000022028,GCA_001456025.1_KST68854.1:0.0000026053)100:0.037889,GCA_000316665.1_AFY53283.1:0.0634790587)100:0.011693,(GCA_000350105.1_CCH66519.1:0.0000023172,GCA_000350125.1_CCH64837.1:0.0047728269)100:0.131111)95:0.016253)89:0.014671)95:0.020481,(GCA_001276715.1_KOR34746.1:0.0533254697,GCA_000317105.1_AFY84571.1:0.1010628241)100:0.070913)74:0.017531,(GCA_000317125.1_AFY89859.1:0.0679628257,(GCA_000317555.1_AFZ33050.1:0.0056058695,GCA_001904655.1_OKH27432.1:0.0171187131)100:0.039581)100:0.025463)42:0.005629)92:0.013582,GCA_000952155.1_KJH71424.1:0.1104852526)95:0.007953,(GCA_000317495.1_AFZ14118.1:0.0530978765,GCA_001904725.1_OKH37612.1:0.1004909570)98:0.022819)93:0.022166,(GCA_000155555.1_EDX78109.1:0.0953705108,((GCA_000211815.1_EGJ34679.1:0.0201990969,GCA_001942495.1_OLT61382.1:0.0146999647)100:0.133239,GCA_000775285.1_KGF73137.1:0.1997104559)94:0.041428)97:0.020773)96:0.022621)66:0.006071,(GCA_000317515.1_AFZ20468.1:0.2049109223,GCA_000828085.2_KIJ84420.1:0.2166015728)97:0.031124)70:0.034290,(((((((GCA_000021825.1_ACK70994.1:0.1337418619,(GCA_000317025.1_AFY76690.1:0.0066919915,GCA_001904635.1_OKH21178.1:0.0069911212)100:0.059923)77:0.015663,((GCA_000017845.1_ACB50936.1:0.0344351511,((GCA_000167195.1_EAM51379.1:0.0000027136,GCA_000235665.2_EHJ13427.1:0.0000027136)100:0.052361,GCA_000025125.1_ADB95696.1:0.7330515047)32:0.008590)100:0.138448,GCA_001904615.1_OKH15240.1:0.4493128915)97:0.094725)96:0.029780,((GCA_000317575.1_AFZ34499.1:0.0367069410,GCA_002355455.1_BAU67033.1:0.0561246724)100:0.118522,(GCA_000332055.1_ELS02321.1:0.1691801090,GCA_002368355.1_BAZ44457.1:0.1302614373)100:0.084072)98:0.048136)79:0.029206,((GCA_000332035.1_ELR99264.1:0.1916714661,(((GCA_000817775.1_KIF40770.1:0.1896699549,(GCA_001904775.1_OKH44972.1:0.1407203250,GCA_002075285.2_ASC74007.1:0.0944630183)100:0.069239)100:0.077738,(GCA_000284135.1_BAL30261.1:0.0067670842,GCA_000478825.2_AIE74506.1:0.0642877715)100:0.223975)89:0.036993,GCA_000473895.1_ERN41065.1:0.3212261518)97:0.055310)93:0.038191,((GCA_000317615.1_AFZ50522.1:0.1344371379,GCA_000317635.1_AFZ44421.1:0.0539994654)100:0.171817,(((GCA_000317675.1_AFZ54248.1:0.1269368316,GCA_001548115.1_BAQ65131.1:0.1045803881)87:0.037747,GCA_001548095.1_BAQ62109.1:0.0578112845)87:0.070597,GCA_001747005.1_OEJ79618.1:0.1402933777)100:0.150062)96:0.060737)86:0.012801)90:0.025531,(GCA_000297435.1_CCI32450.1:0.0034854856,GCA_000312205.1_CCI06855.1:0.0069647527)100:0.153431)95:0.018047,GCA_001746915.1_OEJ75876.1:0.1931187769)97:0.028528,GCA_001870225.1_APB32765.1:0.3163511007)70:0.040979)96:0.043114,(GCA_000012525.1_ABB58476.1:0.1338550569,(((GCA_000011465.1_CAE18936.1:0.3080255282,GCA_000760175.1_KGG12916.1:0.0799189846)100:0.110422,GCA_001182765.1_CRY92795.1:0.0855024934)97:0.048344,(GCA_000155635.1_EDY39791.1:0.0675359241,GCA_000316515.1_AFY28291.1:0.0971206406)100:0.112423)100:0.170350)96:0.028464)94:0.033095,GCA_000317045.1_AFY65517.1:0.1270493295)98:0.177041,(GCA_000011385.1_BAC88353.1:0.1033302588,GCA_000484535.1_AGY57805.1:0.1300995067)100:0.261335)99:0.268627,(GCA_001765415.1_AOR39151.1:0.9405620226,GCA_001637395.1_OAB63132.1:2.1631317990)82:0.333875)82:0.328204,(((((((((((((((((GCA_000010525.1_BAF89938.1:0.1598112457,GCA_000019945.1_ACB79373.1:0.1249761859)100:0.084477,(GCA_001741865.1_AOO81406.1:0.0925533159,GCA_900102525.1_SDF39285.1:0.1817374177)100:0.078447)97:0.055722,((GCA_000011365.1_BAC50136.1:0.0484926504,GCA_000661935.1_AHY53196.1:0.0832841987)100:0.034814,(GCA_000981545.1_CPR22499.1:0.0120045438,GCA_900104305.1_SDO82200.1:0.0082769901)100:0.131423)100:0.039813)77:0.039013,GCA_900104355.1_SDO99768.1:0.1292325741)70:0.007695,GCA_900102135.1_SCY44883.1:0.1791552921)99:0.056881,GCA_000585625.1_EXL09264.1:0.1656565012)81:0.020187,GCA_001271345.1_ALA18975.1:0.1175648862)81:0.033807,GCA_001676615.1_OCC02090.1:0.1241614939)98:0.051235,((((((GCA_000017145.1_ABR63308.1:0.0564590463,(GCA_000018545.1_ACP26138.1:0.0384681508,GCA_002288525.1_ASY63902.1:0.0449986786)100:0.014899)71:0.013928,GCA_000697965.2_ANK73350.1:0.0516262858)99:0.094162,GCA_001885585.1_OJF96873.1:0.0940456354)78:0.047196,GCA_001687365.1_OBZ93194.1:0.0687274192)92:0.033912,(GCA_001267455.1_KOC77167.1:0.0089332567,GCA_001652565.1_ANH04921.1:0.0053812497)100:0.263004)93:0.042670,((GCA_000092045.1_ABC91882.1:0.0506708440,GCA_000769405.1_KPN27827.1:0.0308978833)100:0.148433,(((GCA_000016285.1_ACM37372.1:0.2385500206,((GCA_000722615.1_KEQ08790.1:0.0000027136,GCA_000722625.1_KEQ05828.1:0.0000027136)100:0.205770,(GCA_000731295.1_CDN54959.1:0.0088862205,GCA_000731315.1_CDN48787.1:0.0154487196)100:0.069376)100:0.137285)78:0.036032,GCA_000092025.1_AAK88048.1:0.1015256007)100:0.097059,((GCA_001578105.1_AMM83608.1:0.0990744031,GCA_002043005.1_AQZ50498.1:0.0833122928)100:0.205587,(GCA_000154705.2_EDQ34368.1:0.2394982338,GCA_001703635.1_OCW59300.1:0.1907157766)100:0.164292)100:0.060670)100:0.059661)100:0.079610)100:0.097515)79:0.047425,(((((((((((GCA_000152725.1_EAQ01847.1:0.1854862228,GCA_900104485.1_SDB13518.1:0.1631212142)92:0.020490,(GCA_001038505.1_KMK67482.1:0.1182024305,(GCA_900102695.1_SCZ32802.1:0.0877368759,((GCA_001046955.1_AKO96510.1:0.0329331584,GCA_900109145.1_SEI84429.1:0.0150784850)100:0.218996,GCA_900112335.1_SFD14854.1:0.1134465856)100:0.251324)32:0.022217)91:0.021572)74:0.000002,(GCA_900188425.1_SNR99368.1:0.1698167135,(GCA_900100085.1_SDI73687.1:0.1465095649,(GCA_002210095.1_OWU72537.1:0.1281244589,GCA_900106675.1_SDX97952.1:0.1406040421)99:0.115701)99:0.081915)79:0.037678)59:0.021735,(((((GCA_000203895.1_ABL71199.1:0.0736261137,GCA_000203895.1_ABL72979.1:0.0837101612)100:0.037379,(GCA_000600335.2_EYD77077.1:0.0954435584,GCA_000496075.1_ESR23229.1:0.1502469532)93:0.032957)30:0.012943,(GCA_000169415.1_EBA09583.1:0.2026976420,GCA_900115815.1_SFQ24681.1:0.2867161617)92:0.040725)88:0.028568,(GCA_900156815.1_SIT10357.1:0.1378805102,GCA_900111875.1_SFB13363.1:0.1930278923)86:0.014251)27:0.022916,(GCA_000223375.1_AEM41887.1:0.0000027136,GCA_001399515.1_ALJ81992.1:0.0000027136)100:0.239030)30:0.005338)23:0.007238,(GCA_900113405.1_SFH12527.1:0.0000026739,GCA_900172315.1_SLN53030.1:0.0000027136)100:0.141451)52:0.011773,(GCA_000299875.1_EKE73539.1:0.1513545670,GCA_900107025.1_SDX56247.1:0.1869883111)82:0.046733)82:0.027941,GCA_900116195.1_SFS34059.1:0.2302439505)85:0.033478,(GCA_001687105.1_ANT63459.1:0.1367386849,(GCA_000715505.1_KEP68202.1:0.2128502256,(GCA_000444995.1_AGT09631.1:0.1519650333,GCA_900113695.1_SFJ04260.1:0.2042947904)81:0.042044)32:0.033774)27:0.016882)81:0.059182,((GCA_002211155.1_OWV63146.1:0.0135971697,(GCA_002211205.1_OWV64493.1:0.0049987844,(GCA_002211225.1_OWV49742.1:0.0000027136,GCA_900101505.1_SDC32424.1:0.0000027136)100:0.009996)100:0.006506)100:0.242407,(GCA_900172375.1_SLN58780.1:0.2258682917,GCA_001517585.1_CUX81063.1:0.3825199023)36:0.035003)25:0.033250)21:0.044637,(GCA_900106695.1_SDW30639.1:0.2183558249,GCA_900172385.1_SLN37036.1:0.1474647759)100:0.077325)75:0.053169,(GCA_900141735.1_SHI30335.1:0.2491010453,GCA_900142295.1_SIO08801.1:0.2631653373)99:0.081026)100:0.222234)80:0.084997,((GCA_000230555.1_AEQ51461.1:0.0741345954,GCA_900100665.1_SDG64483.1:0.0797735868)100:0.126593,(GCA_000743575.1_KFL30766.1:0.1961674299,GCA_000970435.1_KKB82906.1:0.0618668306)100:0.106307)100:0.246241)96:0.098033,(GCA_000017565.1_ABS63171.1:0.2270569093,(GCA_000300235.2_AJD50350.1:0.0437666025,GCA_000300275.1_EKF08608.1:0.1487949762)100:0.550665)95:0.072060)60:0.068353,(GCA_000017265.1_ACG76807.1:0.1678317113,GCA_001425915.1_KQW73361.1:0.1761176432)100:0.160027)93:0.158481,GCA_000689395.1_CDO60082.1:0.5099501506)97:0.124012,(GCA_900115225.1_SFO88403.1:0.2895886895,GCA_900215505.1_SNY90155.1:0.2061593411)100:0.638852)98:0.221819,GCA_900101935.1_SDE50970.1:0.9623221673)100:0.710103,GCA_001637395.1_OAB62710.1:3.2791165808)73:0.519500)87:0.306341)64:0.073452,(((GCA_000010205.1_BAG39831.1:0.0735237630,GCA_000964595.1_KJV56266.1:0.0968578099)100:0.566601,GCA_001982645.1_ONG38254.1:0.6271760835)59:0.129199,(GCA_000014865.1_ABK45513.1:0.3379118036,GCA_002109495.1_OSM02075.1:0.1795097098)100:0.354973)68:0.058023)89:0.102518)99:0.193567,(GCA_000153525.1_EAS84205.1:0.1559138459,GCA_000155895.1_EDZ60959.1:0.0741866773)100:0.532833)94:0.042786)99:0.028842,(GCA_000388175.3_ETZ05455.1:0.2310191870,GCA_000469665.2_ETZ07089.1:0.1382668245)100:0.733945)82:0.011057)91:0.014801)87:0.030211)47:0.020444,GCA_900093605.1_SCA57377.1:0.2601798806)39:0.020871)97:0.058751,((GCA_000226315.1_AEP10093.1:0.0075858218,GCA_000348745.1_AGH98500.1:0.0044222688)100:0.221577,((GCA_000319385.1_AFX99503.1:0.0596529825,GCA_000510265.1_AHC73915.1:0.1068004056)100:0.149713,GCA_900102465.1_SDF27197.1:0.1099443843)100:0.142093)100:0.081570)63:0.012447,(GCA_000300235.2_AJD53087.1:0.0408188148,GCA_000300275.1_EKF06883.1:0.0305678309)100:0.289586)40:0.025098,(((((GCA_000010725.1_BAI73170.1:0.1249353147,GCA_000632475.2_AIB12533.1:0.0847820196)100:0.084912,(GCA_000576635.1_EWY42013.1:0.0878678194,GCA_000936425.1_KJB94042.1:0.0935998978)100:0.043252)100:0.054610,GCA_000730165.2_ASG21523.1:0.3341227037)13:0.018539,(GCA_000016185.1_ACJ00750.1:0.1373854962,GCA_002251795.1_OYQ35635.1:0.2845651801)83:0.048558)26:0.058505,(((GCA_000767795.1_KGM34245.1:0.0048770528,GCA_002195995.1_OWJ56880.1:0.0080169882)100:0.240311,((((GCA_000010725.1_BAI72343.1:0.1307687351,GCA_000632475.2_AIB11612.1:0.1319155906)100:0.121092,GCA_002251795.1_OYQ34924.1:0.6274342156)97:0.059388,(GCA_000767795.1_KGM33376.1:0.0552342454,GCA_002195995.1_OWJ65760.1:0.0182033142)100:0.280051)56:0.058029,((GCA_000016185.1_ACI99634.1:0.3137617004,(GCA_000264455.2_AFK54747.1:0.0162977183,GCA_001601315.1_KYO52611.1:0.0000027107)100:0.575910)72:0.098939,GCA_000513295.1_CDL01032.1:0.2543736071)100:0.083513)100:0.153713)26:0.049968,GCA_900167455.1_SKA39315.1:0.2402496010)22:0.053148)41:0.059646)98:0.012051,(((((GCA_000014285.2_ABI62551.1:0.0000028878,GCA_000576085.2_AHJ63550.1:0.0124935043)100:0.184774,(((GCA_000306035.1_EKN00654.1:0.0762822771,GCA_000964385.1_GAN78634.1:0.0574613137)100:0.077544,GCA_000964365.1_GAN76107.1:0.1641732439)93:0.035220,(GCA_000016725.1_ABQ30700.1:0.0000022973,GCA_000202835.1_BAJ80885.1:0.0044015869)100:0.273290)96:0.050269)62:0.034498,(GCA_000164635.1_EFH12615.1:0.1313523954,((GCA_900101615.1_SDD91499.1:0.0000026533,GCA_900104205.1_SDB71173.1:0.0038202069)100:0.136678,GCA_900141905.1_SHK15923.1:0.1445432772)89:0.040055)89:0.051112)99:0.047323,(((((GCA_000011685.1_AAW60384.1:0.1774888672,GCA_000234355.2_EHH68813.1:0.0719026061)100:0.141934,((GCA_002005445.1_AQS86405.1:0.1866106050,GCA_002173735.1_ARW47777.1:0.2611546486)99:0.045298,(GCA_000723565.1_CDG32909.1:0.0240262824,GCA_002003665.1_OOL18791.1:0.0057041875)100:0.247731)89:0.034345)66:0.044582,((GCA_000617865.1_GAJ27638.1:0.2017221709,(((GCA_000724025.1_CDG38537.1:0.0000028625,GCA_001547995.1_BAT20293.1:0.0000020384)100:0.208316,(GCA_001787335.1_AOX16201.1:0.0167780768,GCA_001787355.1_AOX19161.1:0.0002656173)100:0.066016)100:0.119264,GCA_002005465.1_AQS89591.1:0.0879599668)96:0.034104)97:0.027383,GCA_000963885.1_GAN53013.1:0.2410855358)99:0.074428)67:0.019072,(GCA_000231445.2_EHD13815.1:0.0000022595,GCA_002153535.1_OUI79178.1:0.0000023415)100:0.309625)100:0.062359,(GCA_000021325.1_ACI52637.1:0.1300926606,(GCA_000182745.1_BAK83530.1:0.0212494339,(GCA_000208635.2_EGG75566.1:0.0147892887,GCA_000964505.1_GAO00009.1:0.0393980868)19:0.013434)100:0.156177)96:0.062675)100:0.080866)100:0.059090,(GCA_000164635.1_EFH13074.1:0.2442095328,GCA_900101615.1_SDE57076.1:0.1963370343)100:0.157720)96:0.054930)100:0.090321,(((((((((((((((((GCA_000011965.2_AAV96982.1:0.0571714895,GCA_900172225.1_SLN14584.1:0.0333466000)100:0.019579,GCA_900109035.1_SEJ80930.1:0.0543849577)99:0.011707,((((GCA_000203975.3_KID09368.1:0.0137401185,GCA_000511355.1_AHD01826.1:0.0379939699)100:0.018871,GCA_001678945.1_ANP36395.1:0.0394965561)50:0.017268,(GCA_000511385.1_AHD08299.1:0.0249351740,(GCA_001258055.1_CRL15163.1:0.0000027136,GCA_900113345.1_SFG98554.1:0.0000027136)100:0.020802)98:0.000266)50:0.021383,(GCA_900102795.1_SCZ69457.1:0.0862466083,GCA_000376545.2_ANP41452.1:0.0631881933)44:0.018963)100:0.052586)87:0.010963,((GCA_000814025.1_KIC51794.1:0.0250464398,GCA_001969365.1_APX12823.1:0.0668653322)100:0.068283,(GCA_002210095.1_OWU76005.1:0.0863526832,(GCA_000014045.1_ABG30617.1:0.0066668180,GCA_000154785.2_AEI92194.1:0.0111148297)100:0.169022)90:0.013943)90:0.045215)83:0.015372,GCA_900116455.1_SFT56602.1:0.1200750526)92:0.016985,(GCA_000152605.1_EAP82662.1:0.1334502633,GCA_900156525.1_SIT79914.1:0.1210617411)89:0.041009)83:0.016481,((((((GCA_900114415.1_SFL18136.1:0.0831490732,GCA_900142085.1_SHI50418.1:0.0568959042)99:0.026468,(GCA_900110425.1_SEP06648.1:0.0906437345,GCA_001458175.1_CUH51011.1:0.2011885347)60:0.040935)60:0.030425,GCA_000172095.1_EDQ06610.1:0.0971646947)78:0.042755,((((GCA_001458355.1_CUH63153.1:0.0568037019,GCA_900100005.1_SDI75237.1:0.0752388594)100:0.070353,GCA_900110775.1_SEQ74230.1:0.0788754777)80:0.019070,(GCA_000152725.1_EAQ03752.1:0.1004748284,(GCA_900116005.1_SFR01781.1:0.0756572125,GCA_900111875.1_SFB06226.1:0.1556663226)98:0.022538)96:0.043532)21:0.011788,(((GCA_000622405.1_KIN68138.1:0.0798707781,GCA_900107355.1_SDY11073.1:0.1198393820)90:0.032758,(GCA_900184935.1_SMX30719.1:0.0842937856,(GCA_900095785.1_SCM69062.1:0.0000027136,GCA_900115865.1_SFQ36866.1:0.0000027136)100:0.078715)60:0.017220)70:0.021431,((GCA_000152625.1_EAP76754.1:0.1391651306,GCA_900172295.1_SLN41638.1:0.1218378926)100:0.063968,GCA_001247715.1_KNX41091.1:0.1252259960)99:0.017877)69:0.017559)20:0.007142)69:0.016292,GCA_900129685.1_SHG90955.1:0.1412730631)70:0.030965,(((GCA_001305615.1_ALG89073.1:0.0656065917,GCA_900184815.1_SMX23588.1:0.1399213451)91:0.043478,((((((((GCA_000442255.1_EPX86980.1:0.0580919552,(((GCA_000153725.1_EAU43880.1:0.0280123686,(GCA_001969385.1_APX23133.1:0.0000024873,GCA_900112435.1_SFD18339.1:0.0000021535)100:0.082509)100:0.020307,GCA_900102075.1_SDE61512.1:0.0574808434)100:0.028554,GCA_001975705.1_APZ53054.1:0.0328997434)100:0.143027)96:0.013636,((GCA_001687105.1_ANT62519.1:0.0258572528,GCA_900116195.1_SFT18809.1:0.0231904123)100:0.017845,GCA_900100085.1_SDI25110.1:0.0993886561)98:0.010123)97:0.031224,((((GCA_001482405.1_KUF10999.1:0.0665212724,(GCA_002115725.1_OSQ59301.1:0.0885056866,GCA_002115805.1_OSQ51000.1:0.0301339399)100:0.077444)98:0.013773,GCA_900107235.1_SDY19289.1:0.0927830302)92:0.013313,GCA_001458375.1_CUH78436.1:0.0831531574)93:0.016791,(GCA_900115815.1_SFQ44764.1:0.1121556442,GCA_001205715.1_KNG94702.1:0.1381933399)97:0.030820)98:0.029834)97:0.018760,GCA_000521865.1_ETX30444.1:0.1069502701)97:0.025352,(GCA_001038505.1_KMK65339.1:0.0658111568,GCA_900188035.1_SNR49199.1:0.0982344685)100:0.023061)97:0.026907,GCA_001981245.1_APX91100.1:0.1867432891)91:0.009672,(((GCA_001046955.1_AKO98464.1:0.0040391607,GCA_900109145.1_SEJ27206.1:0.0000025976)100:0.099204,GCA_900142295.1_SIO13809.1:0.1027443897)97:0.027717,(((GCA_002211155.1_OWV62020.1:0.0081778752,((GCA_002211205.1_OWV63828.1:0.0000000000,GCA_900101505.1_SDD41721.1:0.0000000000):0.000003,GCA_002211225.1_OWV47220.1:0.0000027136)99:0.000003)100:0.039101,GCA_900184945.1_SMX40678.1:0.0611102365)97:0.017612,(GCA_002237555.1_ASP18882.1:0.0110391384,GCA_900188425.1_SNS88266.1:0.0363400947)99:0.015917)100:0.074617)92:0.021541)90:0.034727,((GCA_000169415.1_EBA07615.1:0.0805659370,GCA_900172385.1_SLN60029.1:0.1901029738)95:0.044687,((((GCA_000021865.1_ADE87158.1:0.1150768996,GCA_001620265.1_AMY71928.1:0.0620229348)38:0.000003,(((GCA_000714535.1_KEO54107.1:0.0380030246,GCA_000715505.1_KEP68658.1:0.0792306998)100:0.031647,GCA_000740785.1_KFI26135.1:0.3424859762)99:0.066714,GCA_900172375.1_SLN16665.1:0.1530517115)83:0.041808)42:0.042981,GCA_900106675.1_SDW48770.1:0.0807494328)44:0.015619,(((GCA_000740775.1_KFI33708.1:0.0146236212,GCA_000740795.1_KFI30458.1:0.0106082469)100:0.116381,(GCA_000203895.1_ABL70071.1:0.1194618796,GCA_000444995.1_AGT07667.1:0.0942640432)100:0.096163)93:0.024622,((GCA_000299875.1_EKE74153.1:0.0460488463,GCA_900114135.1_SFJ62547.1:0.0911854801)100:0.047904,(GCA_900109555.1_SEK91651.1:0.0000021531,GCA_900172305.1_SLN31557.1:0.0000026926)100:0.118777)100:0.161003)98:0.030299)93:0.033253)99:0.052748)84:0.015905)42:0.007700,(((GCA_900172235.1_SLN35567.1:0.0626549066,((GCA_000012905.2_ABA80105.2:0.0921198120,(GCA_900110025.1_SEO00850.1:0.1219780764,GCA_900110135.1_SEM70102.1:0.3051096204)98:0.045057)97:0.056790,GCA_900156815.1_SIT17301.1:0.2676348959)97:0.038761)91:0.012600,GCA_000738435.1_AII85902.1:0.1705599332)79:0.011916,(GCA_001548075.1_BAQ71029.1:0.0074817669,GCA_001633165.1_ANB33085.1:0.0039068845)100:0.150213)87:0.030885)77:0.021997)21:0.012450)61:0.015244,((((GCA_000765015.1_KGK80297.1:0.0000023014,GCA_900141945.1_SHJ28402.1:0.0000023639)100:0.098641,((GCA_000442275.2_EPX77665.1:0.0664599477,GCA_900111945.1_SFR35581.1:0.0293037706)100:0.097914,GCA_001890925.1_OJI92390.1:0.1336621105)96:0.051411)96:0.049494,(GCA_001908835.1_APO88401.1:0.1083550014,(GCA_900110115.1_SEN21076.1:0.0040356171,GCA_900141995.1_SHI60446.1:0.0000027136)100:0.131988)100:0.036783)48:0.012803,GCA_000018145.1_ABV91866.1:0.1177783226)48:0.012089)41:0.008052,GCA_000671395.1_KCV82229.1:0.1390259550)50:0.013058,((((GCA_000836695.1_KIQ70850.1:0.1077331918,((GCA_001517585.1_CUX80188.1:0.2498067916,GCA_900141735.1_SHI89164.1:0.1384389060)94:0.054657,GCA_900114485.1_SFK98091.1:0.1516281826)93:0.032143)93:0.057195,(GCA_000442315.1_EPX87531.1:0.0964102845,GCA_000600335.2_EYD78149.1:0.1364685330)100:0.060577)55:0.011708,(GCA_000600975.2_EYD73343.1:0.1523795697,GCA_001399515.1_ALJ82222.1:0.2140659508)29:0.011345)91:0.044006,GCA_900107025.1_SDW15717.1:0.2311509863)59:0.023318)44:0.011514,((((GCA_001403795.1_CTQ49317.1:0.0419996550,GCA_900109285.1_SEK35590.1:0.0544226610)100:0.045175,GCA_000812665.2_AML50645.1:0.1649732397)96:0.014003,(GCA_900115595.1_SFP33516.1:0.0602471668,GCA_000299575.1_EKE44215.1:0.1814047959)96:0.051246)90:0.012335,(((GCA_000153305.1_EAR50640.1:0.0852891817,(GCA_900113405.1_SFH08610.1:0.0000027171,GCA_900172315.1_SLN52273.1:0.0000022828)100:0.090070)98:0.047496,GCA_900172355.1_SLN58116.1:0.0801568849)94:0.010662,((GCA_000161835.1_EET48577.1:0.0951015886,(GCA_001404155.1_CRK74998.1:0.0000027136,GCA_900114125.1_SFJ04581.1:0.0000027136)100:0.130324)100:0.044681,((GCA_000155735.2_AGI70409.1:0.0729291044,GCA_001187845.1_AKS44707.1:0.0604097821)100:0.060247,GCA_900172275.1_SLN29903.1:0.0914642974)100:0.061497)98:0.030846)72:0.028772)65:0.015627)58:0.024560,(GCA_000590925.1_AHM03374.1:0.1053905359,GCA_900102905.1_SDJ94680.1:0.1155761319)95:0.042540)39:0.020427,((GCA_900099935.1_SDK62535.1:0.0804027463,GCA_900188335.1_SNS95012.1:0.0650645976)81:0.025298,GCA_900112335.1_SFD02095.1:0.0870953937)99:0.062205)69:0.034263,(GCA_000647975.1_KAJ56981.1:0.1803875892,(GCA_001307765.1_KPN64933.1:0.1101925184,GCA_900109955.1_SEW31553.1:0.0464478829)100:0.076888)100:0.064410)44:0.027236,(GCA_900177545.1_SMH47822.1:0.1100009598,GCA_000152805.1_EAQ12942.1:0.1377168703)55:0.031445)100:0.124199,((GCA_900106695.1_SDX30303.1:0.0861352743,GCA_900113695.1_SFI26181.1:0.1225594579)100:0.083430,(GCA_900111545.1_SET02040.1:0.0000020958,GCA_900143155.1_SHN50210.1:0.0000021642)100:0.074422)100:0.058012)100:0.101830,GCA_900107585.1_SEA11158.1:0.2036559678)100:0.197902)64:0.051884)100:0.134304)52:0.055003)100:0.137367);
