# Supplementary material for: Assessing the accuracy of phylogenetic rooting methods on prokaryotic gene families
Source: PLoS One. 2020 May 15;15(5):e0232950. doi: 10.1371/journal.pone.0232950 (PMC7228096; doi:10.1371/journal.pone.0232950)
Supplement: S2 Dataset — (ZIP) [file pone.0232950.s003.zip › EmpiricalDataset/GeneTrees_IQTree/000095.aln.treefile]

(GCA_000006905.1_AAK25378.1:0.0617617482,GCA_000092285.1_ADG08792.1:0.1968575472,(GCA_001425915.1_KQW73160.1:0.5187344309,(GCA_000017265.1_ACG76948.1:0.4418512744,(((GCA_000144605.1_ADL00404.1:0.3172734933,GCA_002205555.1_ASD27626.1:0.4415722994)100:0.350728,(((((((((((((GCA_000011365.1_BAC48078.1:0.0441962996,GCA_000661935.1_AHY52257.1:0.0410134123)100:0.145465,GCA_000336555.1_EKS37670.1:0.1710156637)100:0.086777,GCA_001579845.1_AMN41575.1:0.0918522946)100:0.145732,(GCA_001618955.1_KZD22561.1:0.0222791708,GCA_900108575.1_SEH49054.1:0.0251780363)100:0.191815)100:0.083989,((GCA_000016765.1_ABQ66644.1:0.1728423172,GCA_001676615.1_OCC04510.1:0.2396622031)97:0.056814,((((GCA_000092045.1_ABC93409.1:0.0557436796,GCA_000769405.1_KPN22958.1:0.0406057649)100:0.065151,((GCA_001687365.1_OBZ92025.1:0.0578819888,GCA_001885585.1_OJF90793.1:0.0808787077)100:0.034772,(GCA_000731295.1_CDN56020.1:0.0152168857,GCA_000731315.1_CDN49911.1:0.0183442874)100:0.127826)92:0.008493)97:0.061477,(GCA_001741865.1_AOO82181.1:0.1295778639,GCA_900104955.1_SEC90170.1:0.1129497802)100:0.096804)99:0.112746,GCA_000743575.1_KFL29028.1:0.2697132917)100:0.154473)100:0.115279)69:0.049212,(GCA_000503895.1_AHB47816.1:0.3166469306,(GCA_000143145.1_ADJ25089.1:0.3163747181,GCA_900167455.1_SJZ36699.1:0.3439699777)86:0.051813)64:0.060678)64:0.044461,(((((((GCA_000011965.2_AAV93549.1:0.1149474636,((GCA_000647975.1_KAJ54868.1:0.0906929930,GCA_001305615.1_ALG91273.1:0.0542884451)93:0.030450,GCA_900184935.1_SMX45227.1:0.0459552251)96:0.035306)65:0.013560,(((((GCA_000203975.3_KID08611.1:0.0281423355,GCA_000511355.1_AHC99734.1:0.0396536401)100:0.048918,GCA_900109035.1_SEJ94071.1:0.0526063723)100:0.019470,GCA_900172225.1_SLN20743.1:0.0929620089)28:0.006258,(((GCA_000376545.2_ANP43102.1:0.0529461872,((GCA_000511385.1_AHD08176.1:0.0358603736,(GCA_001258055.1_CRL15063.1:0.0000029350,GCA_900113345.1_SFG95687.1:0.0000029350)100:0.017574)100:0.011468,GCA_001678945.1_ANP36318.1:0.0429812444)99:0.028754)99:0.020347,GCA_900102795.1_SCZ49299.1:0.1380787031)96:0.034614,GCA_000671395.1_KCV81180.1:0.0978067777)87:0.035967)44:0.014386,(GCA_001046955.1_AKO98292.1:0.0048667830,GCA_900109145.1_SEJ21412.1:0.0000027348)100:0.093797)95:0.020993)99:0.070707,(((GCA_900099935.1_SDK05611.1:0.0637240910,GCA_900112335.1_SFC55912.1:0.0615269616)100:0.028195,GCA_900188335.1_SNS47103.1:0.0419408500)100:0.096145,(((GCA_000828475.1_BAQ18735.1:0.0519518615,GCA_001723285.1_ODR99355.1:0.0584994528)100:0.092257,(GCA_000981545.1_CPR16868.1:0.0000029350,GCA_900104305.1_SDO43578.1:0.0000029350)100:0.177221)100:0.126787,GCA_000024465.1_ADE39185.1:0.3501901965)96:0.042510)100:0.068956)100:0.115999,(((((((GCA_000017145.1_ABR64059.1:0.0800047846,GCA_000018545.1_ACP22898.1:0.0371443399)100:0.104211,GCA_000697965.2_ANK74011.1:0.0569781446)97:0.046081,GCA_900113985.1_SFJ09059.1:0.0701973577)89:0.054462,((GCA_001510895.1_KUM28499.1:0.0734670384,GCA_001618845.1_AMY03526.1:0.0637008068)100:0.106869,(GCA_000585625.1_EXL06852.1:0.1835657624,GCA_001426945.1_KQZ02575.1:0.2415188706)31:0.000003)60:0.042033)94:0.084613,GCA_002210095.1_OWU77402.1:0.1891722165)78:0.035627,GCA_000585625.1_EXL06699.1:0.2896416739)23:0.021541,((((((GCA_000299875.1_EKE73411.1:0.0541292169,GCA_900114135.1_SFJ01025.1:0.0224899478)100:0.122254,(GCA_900109555.1_SEK67890.1:0.0000025991,GCA_900172305.1_SLN46131.1:0.0000029350)100:0.078578)100:0.078554,GCA_900172375.1_SLN31801.1:0.1719232423)92:0.037114,(((GCA_000152725.1_EAQ01890.1:0.1625303632,GCA_900172385.1_SLN10302.1:0.0972612190)100:0.027044,GCA_900172355.1_SLN66395.1:0.1467451047)96:0.019951,GCA_900116005.1_SFQ97927.1:0.1512343433)100:0.069302)98:0.059904,((GCA_900095785.1_SCM67508.1:0.0000029409,GCA_900115865.1_SFQ06151.1:0.0000029350)100:0.113012,(GCA_000203895.1_ABL71776.1:0.0694555308,GCA_000444995.1_AGT09416.1:0.1838066469)100:0.136236)100:0.053582)90:0.033816,(GCA_001620265.1_AMY68723.1:0.0741033624,GCA_900110025.1_SEN24278.1:0.1254052670)99:0.080171)94:0.032615)89:0.080466)100:0.169116,((GCA_000148725.1_EFO33470.1:0.0816710346,(GCA_001403915.1_CTQ46004.1:0.0843934500,GCA_000158095.1_EEE47525.1:0.0808624773)100:0.043728)98:0.016264,(GCA_000192745.1_ADZ68822.1:0.0824316393,(GCA_001188555.1_KND19602.1:0.0000029350,GCA_002249885.1_OXS41181.1:0.0000029350)100:0.095435)100:0.161029)100:0.115123)83:0.056502,(GCA_900107585.1_SDZ79418.1:0.3002587470,((GCA_000014285.2_ABI62520.1:0.0000029847,GCA_000576085.2_AHJ63516.1:0.0045273601)100:0.188233,((GCA_000092925.1_ADH91013.1:0.0978364195,((GCA_000767795.1_KGM32769.1:0.0099526777,GCA_002195995.1_OWJ62056.1:0.0246938434)100:0.025619,GCA_900148505.1_SHO61154.1:0.0884362154)100:0.042634)99:0.045289,GCA_000730165.2_ASG22914.1:0.1003932747)100:0.141723)100:0.100238)68:0.074745)100:0.216282,GCA_900187365.1_SNB80602.1:0.3981573689)99:0.067993)99:0.147337,((((GCA_000011685.1_AAW60317.1:0.1978230820,(GCA_001787335.1_AOX17756.1:0.0181852939,GCA_001787355.1_AOX20638.1:0.0053299458)100:0.198108)100:0.053727,(GCA_002173735.1_ARW46968.1:0.1542128178,GCA_002005445.1_AQS84243.1:0.3213252390)65:0.057863)70:0.102657,((GCA_000182745.1_BAK82714.1:0.0456340905,GCA_000208635.2_EGG76999.1:0.0276919736)100:0.042829,GCA_000964505.1_GAO00971.1:0.0847968058)100:0.300225)99:0.163356,GCA_001982645.1_ONG37832.1:0.3187452214)72:0.099087)100:0.395657,((((((GCA_000014865.1_ABK42673.1:0.2301820518,GCA_002109495.1_OSM00157.1:0.4393114834)100:0.122851,(GCA_000155555.1_EDX72133.1:0.2076550833,(((GCA_000317065.1_AFY69029.1:0.2865151734,(GCA_001456025.1_KST62270.1:0.0000025759,GCA_001456025.1_KST64133.1:0.0000029350)100:0.208835)71:0.027515,GCA_002368355.1_BAZ44069.1:0.4327331102)65:0.065854,(GCA_000775285.1_KGF73587.1:0.3053296936,GCA_000332215.1_ELS33386.1:0.5489595879)48:0.000002)96:0.102175)100:0.106235)75:0.044609,(GCA_000828475.1_BAQ15945.1:0.0607458233,GCA_001723285.1_ODS01052.1:0.0089450156)100:0.416600)68:0.028655,(((GCA_000576635.1_EWY37685.1:0.1169862625,GCA_000936425.1_KJB93276.1:0.1541055708)100:0.126759,(GCA_000632475.2_AIB12106.1:0.1958998147,GCA_000730165.2_ASG23666.1:0.3183451603)18:0.097989)96:0.096838,(GCA_001402875.1_ALK08319.1:0.0000020772,GCA_001459775.1_CUU44241.1:0.0000026859)100:0.408153)100:0.483585)38:0.007211,(((((((GCA_000018105.1_ABW25394.1:0.1834399929,((GCA_000211815.1_EGJ30884.1:0.0246289055,GCA_001942495.1_OLT63401.1:0.0088639106)100:0.087055,(GCA_001548095.1_BAQ59945.1:0.0872000530,GCA_000332055.1_ELS03350.1:0.2348282842)86:0.049561)35:0.049974)87:0.049575,GCA_000317145.1_AFY91652.1:0.1788243678)98:0.077122,(GCA_000473895.1_ERN41981.1:0.1890751066,GCA_001904775.1_OKH46552.1:0.2139317476)77:0.033916)78:0.072277,GCA_000817775.1_KIF41681.1:0.2351496518)100:0.083931,(GCA_002142475.1_BAS57751.1:0.3112815268,(GCA_000020025.1_ACC79190.1:0.1638631365,GCA_000316575.1_AFY30604.1:0.0036324515)100:0.312986)71:0.067480)96:0.075713,(GCA_000332035.1_ELR96645.1:0.1981475264,(GCA_000316515.1_AFY28170.1:0.2474646267,(GCA_000155635.1_EDY38748.1:0.2534926338,GCA_001182765.1_CRY91656.1:0.5436311268)100:0.139620)100:0.201749)97:0.143680)100:0.058376,((GCA_000317555.1_AFZ30513.1:0.0178382126,GCA_001904655.1_OKH24312.1:0.0220825736)100:0.219778,GCA_000317125.1_AFY87443.1:0.2838350758)99:0.056162)100:0.303376)88:0.091036,(((GCA_000154785.2_AEI92297.1:0.2632275863,(GCA_900172355.1_SLN77886.1:0.2359160649,GCA_900184815.1_SMX25617.1:0.1561778328)100:0.108653)98:0.057882,GCA_900184945.1_SMX48114.1:0.4460981180)99:0.103719,GCA_900172295.1_SLN37636.1:0.5747125906)96:0.091111)100:0.250005)100:0.108049,(((((((GCA_000011365.1_BAC48745.1:0.1365301985,GCA_000013885.1_ABE61742.1:0.2408658311)100:0.100464,(GCA_000661935.1_AHY53390.1:0.0531443935,GCA_900108575.1_SEI01026.1:0.1756085478)100:0.163507)100:0.240046,GCA_000022085.1_ACL61659.1:0.4044098254)100:0.101172,(GCA_900167455.1_SJZ82891.1:0.3682834046,(GCA_000332035.1_ELR99901.1:0.4472937374,GCA_001723285.1_ODS00669.1:0.3595827047)100:0.201558)100:0.076338)100:0.219563,((GCA_000017645.1_ABS67550.1:0.2883679484,((GCA_000092925.1_ADH88845.1:0.1579817329,GCA_900100155.1_SCW94829.1:0.2432084006)100:0.147635,GCA_900129325.1_SHG25816.1:0.4893794622)100:0.100522)99:0.107987,((GCA_000021745.1_ACK50139.1:0.4104800821,((GCA_000576635.1_EWY36325.1:0.1709650798,GCA_000936425.1_KJB92970.1:0.1468490176)100:0.064132,GCA_000632475.2_AIB11463.1:0.2308540013)100:0.183700)99:0.068352,(GCA_000143145.1_ADJ23824.1:0.2940781992,GCA_000981545.1_CPR22383.1:0.3999576138)100:0.169567)100:0.070811)100:0.399852)99:0.092262,((((GCA_000017145.1_ABR63967.1:0.2129259695,GCA_000018545.1_ACP25636.1:0.1967221904)72:0.049656,GCA_000697965.2_ANK76416.1:0.1804084184)100:0.102887,GCA_900113985.1_SFJ40793.1:0.4116511919)100:0.453636,(GCA_001017175.1_KLK89612.1:0.1150950724,GCA_900102135.1_SCX82802.1:0.1118551579)100:0.552627)100:0.147330)99:0.082266,(((GCA_000332055.1_ELS03646.1:0.3474115318,GCA_002260545.1_OZH54049.1:0.1360467899)45:0.046878,GCA_002355455.1_BAU65328.1:0.1753895428)100:0.369699,GCA_000019845.1_ACB95793.1:0.6695982615)100:0.147834)100:0.309739)100:0.184748,((GCA_900199215.1_SNT67896.1:1.1033086382,(((GCA_000013005.1_ABC64501.1:0.3861109839,(GCA_001281485.1_ALE17637.1:0.2611862203,(GCA_000715015.1_KEO88819.1:0.2318208618,(GCA_001663175.1_ANK12479.1:0.2994627989,GCA_001677335.1_OBV11065.1:0.1208716122)100:0.271678)98:0.138736)69:0.026350)71:0.086394,GCA_000235975.2_EHJ60547.1:0.5344418494)100:0.114720,(GCA_001008165.2_AKH43054.1:0.3379913786,(GCA_001028705.1_AKM10235.1:0.2772409381,GCA_001661675.2_ARU16431.1:0.2772811038)100:0.205446)100:0.076828)100:0.855887)99:0.131649,GCA_000014745.1_ABI64482.1:1.6239586328)99:0.045338)100:0.328281,(((((((((GCA_000009985.1_BAE51279.1:0.2363429250,GCA_000513295.1_CDK98204.1:0.1319508066)100:0.181194,((((((GCA_000011965.2_AAV94548.1:0.1651974531,(GCA_900109035.1_SEI73994.1:0.1462205037,GCA_900172225.1_SLN57241.1:0.1997072208)100:0.096791)100:0.117402,(GCA_900095785.1_SCM68622.1:0.0000028129,GCA_900115865.1_SFQ28491.1:0.0000023566)100:0.213475)99:0.076391,((GCA_000647975.1_KAJ56522.1:0.2672843989,(GCA_001305615.1_ALG91776.1:0.1536527674,GCA_900184935.1_SMX32815.1:0.1402248574)100:0.026522)96:0.046745,(GCA_001548075.1_BAQ68736.1:0.0292724300,GCA_001633165.1_ANB34589.1:0.0039512833)100:0.165813)100:0.126801)96:0.072242,(((((((((((GCA_000014045.1_ABG30646.1:0.0659030992,GCA_000154785.2_AEI92220.1:0.0332923078)100:0.266259,((GCA_000442275.2_EPX79447.1:0.0913344959,GCA_900111945.1_SFR46364.1:0.1007495214)85:0.064674,GCA_000622405.1_KIN68244.1:0.2079379427)100:0.104386)76:0.053323,(GCA_000814025.1_KIC46238.1:0.0749786504,GCA_001969365.1_APX12458.1:0.0492345080)100:0.218187)88:0.044056,GCA_900184815.1_SMX22754.1:0.2089349344)99:0.087456,GCA_001187845.1_AKS44866.1:0.3080660375)100:0.099888,GCA_900129685.1_SHH57692.1:0.2648123205)98:0.053071,(GCA_002115725.1_OSQ57829.1:0.1799287928,GCA_002115805.1_OSQ51377.1:0.0883924288)100:0.123538)89:0.071608,GCA_000671395.1_KCV81601.1:0.2023384119)62:0.050707,((((GCA_000203975.3_KID10953.1:0.1727520652,GCA_001678945.1_ANP35630.1:0.1827454683)96:0.042576,(GCA_001258055.1_CRL16056.1:0.0000029350,GCA_900113345.1_SFG86297.1:0.0000029350)100:0.163977)96:0.040222,GCA_900116455.1_SFT62816.1:0.2456670527)97:0.049380,((GCA_900107355.1_SDY65356.1:0.3300736542,(GCA_900114415.1_SFL23023.1:0.2350477567,GCA_900142085.1_SHI76834.1:0.0709183150)100:0.071393)84:0.065953,GCA_001458175.1_CUH53341.1:0.2046450159)74:0.055312)63:0.052599)84:0.050325,((((((GCA_000153725.1_EAU43619.1:0.1654331272,GCA_900102075.1_SDF33039.1:0.1903127830)47:0.035454,((GCA_001969385.1_APX25146.1:0.0000029350,GCA_900112435.1_SFD09677.1:0.0000029350)100:0.125974,GCA_001975705.1_APZ54088.1:0.1289775505)100:0.055679)100:0.050108,GCA_000442255.1_EPX78704.1:0.1560352667)100:0.073683,(GCA_001687105.1_ANT61541.1:0.1074958184,GCA_900116195.1_SFS76345.1:0.1646985359)100:0.175678)100:0.051453,GCA_001482405.1_KUF11329.1:0.1578836137)96:0.065238,(GCA_001458375.1_CUH82520.1:0.1838034708,(((GCA_002211155.1_OWV55481.1:0.0000020276,((GCA_002211225.1_OWV41583.1:0.0000029350,GCA_900101505.1_SDE21392.1:0.0000029350)100:0.004227,GCA_002211205.1_OWV54658.1:0.0085990762)100:0.004257)100:0.154403,((GCA_002237555.1_ASP21367.1:0.0823418465,GCA_900188425.1_SNS82532.1:0.0381465773)100:0.092023,GCA_900184945.1_SMX46061.1:0.2613174720)100:0.061022)98:0.048936,GCA_900115815.1_SFQ40089.1:0.2266444131)80:0.036304)75:0.025634)91:0.055504)80:0.051709,(((GCA_900100005.1_SDI69703.1:0.1462103158,GCA_900110775.1_SEQ25707.1:0.1882165824)100:0.105367,((GCA_001247715.1_KNX42076.1:0.1917684880,GCA_900172295.1_SLN15665.1:0.1903734286)100:0.106075,(GCA_000590925.1_AHM05372.1:0.1093509717,GCA_002238045.1_OXT00495.1:0.2600554885)100:0.125168)83:0.065603)82:0.052187,GCA_001458355.1_CUH67642.1:0.2741934180)79:0.032536)99:0.034978)96:0.057629,GCA_001908835.1_APO87698.1:0.2789709834)94:0.053374,((((GCA_000018145.1_ABV92496.1:0.1831626219,(GCA_000765015.1_KGK80031.1:0.0000022126,GCA_900141945.1_SHI76935.1:0.0109502151)100:0.219302)100:0.078764,(((GCA_000299875.1_EKE70043.1:0.2012006572,GCA_900114135.1_SFJ45219.1:0.1026828929)100:0.189337,GCA_900128895.1_SIN63627.1:0.3894521603)96:0.122395,((GCA_000152805.1_EAQ10554.1:0.1448450894,GCA_900177545.1_SMH32532.1:0.2555292010)44:0.057030,(GCA_001307765.1_KPN63770.1:0.0851166039,GCA_900109955.1_SEW22686.1:0.1448719614)100:0.138588)100:0.143164)37:0.010907)34:0.050839,(((GCA_000714535.1_KEO52803.1:0.2300300304,((GCA_900172235.1_SLN26609.1:0.1842412963,GCA_001517585.1_CUX80646.1:0.4582325764)43:0.050260,GCA_000021865.1_ADE86414.1:0.3187953346)81:0.072976)73:0.061560,(GCA_000203895.1_ABL69932.1:0.1942218025,(GCA_000740785.1_KFI27459.1:0.1402504061,GCA_001620265.1_AMY68481.1:0.2662718557)100:0.097479)100:0.067628)93:0.069984,((GCA_000012905.2_ABA79945.1:0.1639621540,GCA_900110025.1_SEM98672.1:0.1789166314)100:0.087259,GCA_900156815.1_SIS52104.1:0.2618231194)100:0.204195)100:0.107666)41:0.062626,GCA_900142295.1_SIN81069.1:0.3824839219)92:0.033045)100:0.118812)100:0.103864,((((GCA_000148725.1_EFO30796.1:0.2504427410,GCA_000158095.1_EEE44044.1:0.1941759065)100:0.115689,(GCA_000192745.1_ADZ69939.1:0.2333039813,(GCA_001188555.1_KND19178.1:0.0135920598,GCA_002249885.1_OXS37589.1:0.0010041544)100:0.308925)100:0.070503)100:0.118334,(((GCA_000154705.2_EDQ31523.1:0.0857760329,GCA_001703635.1_OCW56484.1:0.0802868064)100:0.254454,(GCA_900115225.1_SFO22995.1:0.2116326340,GCA_900215505.1_SNY93656.1:0.1952415606)100:0.198841)100:0.078287,(GCA_900105595.1_SDU27547.1:0.3661928728,GCA_900187365.1_SNB60686.1:0.4202716619)98:0.066504)68:0.049848)99:0.079780,(GCA_001305515.1_KPL55674.1:0.3415032256,GCA_000304315.1_CCJ08954.1:0.3054556371)99:0.137893)99:0.103714)98:0.124724,(GCA_900113695.1_SFI19651.1:0.2566556970,GCA_900106695.1_SDW34210.1:0.4406766002)38:0.153821)38:0.144437,(GCA_000017645.1_ABS69904.1:0.1795286432,GCA_000143145.1_ADJ22489.1:0.2819380586)100:0.703781)38:0.098107,GCA_900102465.1_SDF68647.1:0.5815399838)100:0.160866,GCA_001746755.1_OEJ65234.1:0.4968591037)100:0.115733,(((GCA_000300235.2_AJD52560.1:0.1926173205,GCA_000300275.1_EKF08077.1:0.1993472498)100:0.459357,(GCA_000968135.1_CCQ73334.1:0.4577963626,GCA_900093605.1_SCA57736.1:0.4576655860)100:0.172819)100:0.383999,(((GCA_000014865.1_ABK45854.1:0.3043319163,GCA_002109495.1_OSM01852.1:0.4642067199)98:0.195158,GCA_000968135.1_CCQ72708.1:0.4601787918)97:0.245725,GCA_002109495.1_OSM02155.1:0.7111726531)100:1.322040)69:0.206578)69:0.321418,((((((((((((GCA_000007125.1_AAL52806.1:0.0000029350,GCA_000157815.1_EEX99702.1:0.0000021953)100:0.096344,(GCA_000017405.1_ABS13111.1:0.0000029350,GCA_000585655.1_EXL07281.1:0.0044515207)100:0.098712)100:0.244453,(GCA_900104355.1_SDP89029.1:0.1541724637,GCA_900113985.1_SFI61256.1:0.1878068786)100:0.197058)79:0.101314,(((GCA_000014245.1_ABG61418.1:0.4243795124,(GCA_000300335.1_EKF20147.1:0.1889149224,GCA_000300515.1_EKF44484.1:0.1756139110)100:0.101103)99:0.099247,GCA_001558695.1_KXF78684.1:0.4462396257)62:0.047599,(((GCA_000585625.1_EXL08660.1:0.3878830298,((GCA_001510895.1_KUM28320.1:0.0915075829,GCA_001618845.1_AMX98721.1:0.1096090239)100:0.113970,GCA_002075885.1_OQM73782.1:0.3707160049)90:0.042517)100:0.063193,(GCA_001424795.1_KQU75277.1:0.1140967355,GCA_001605015.1_AMS44221.1:0.1174557681)100:0.305836)100:0.097059,GCA_900113935.1_SFI32933.1:0.3480199919)98:0.039029)62:0.032483)100:0.190502,((((((GCA_000016285.1_ACM35347.1:0.4778326881,(GCA_000731295.1_CDN52479.1:0.0000025674,GCA_000731315.1_CDN46303.1:0.0271834240)100:0.364287)76:0.082270,(GCA_000092045.1_ABC89326.1:0.0878633934,GCA_000769405.1_KPN26281.1:0.0988332045)100:0.302742)15:0.040507,((((((GCA_000017145.1_ABR58977.1:0.1851286034,GCA_000018545.1_ACP23944.1:0.1278890989)93:0.023744,GCA_002288525.1_ASY61585.1:0.2226956445)99:0.074518,GCA_000697965.2_ANK74647.1:0.1799304237)75:0.052113,(GCA_001267455.1_KOC76514.1:0.0434031444,GCA_001652565.1_ANH02668.1:0.0967750427)100:0.128334)73:0.027019,GCA_001885585.1_OJF92689.1:0.2117680660)100:0.049839,GCA_001687365.1_OBZ97200.1:0.2768157251)81:0.041769)18:0.054585,GCA_000092025.1_AAK86232.1:0.3626272319)79:0.088400,(GCA_000154705.2_EDQ31574.1:0.2503520657,GCA_001703635.1_OCW56419.1:0.1507937495)100:0.246963)37:0.065628,((GCA_000722615.1_KEQ08342.1:0.0000029350,GCA_000722625.1_KEQ02990.1:0.0000023888)100:0.359798,GCA_001720135.1_ODN69819.1:0.8575034321)78:0.118427)83:0.061994)96:0.130474,(GCA_000179775.1_EFL89820.1:0.5113441861,(GCA_000817775.1_KIF38466.1:0.5136442677,GCA_001293565.1_KPB00582.1:0.4440853591)100:0.184209)97:0.098889)90:0.088374,(GCA_001305515.1_KPL55791.1:0.7124325323,(GCA_900129325.1_SHG74912.1:0.3984548548,GCA_900104485.1_SDB52557.1:0.5875647983)100:0.185227)96:0.142069)97:0.055992,(GCA_002238045.1_OXT01678.1:0.6176072236,GCA_900102695.1_SCZ19579.1:0.8336094212)41:0.131663)42:0.071330,(GCA_900115225.1_SFO60497.1:0.4395845213,GCA_900215505.1_SNY90850.1:0.3516214809)100:0.337327)42:0.079812,((((GCA_000230555.1_AEQ50346.1:0.1502004249,GCA_900100665.1_SDG85861.1:0.1873721944)100:0.417209,GCA_000970435.1_KKB77073.1:0.5712526585)100:0.322531,((GCA_000143145.1_ADJ21845.1:0.6151766048,GCA_000503895.1_AHB47398.1:0.5829494858)100:0.080021,(GCA_000981545.1_CPR17557.1:0.0052830251,GCA_900104305.1_SDO32038.1:0.0000027215)100:0.585474)100:0.224514)22:0.045613,((GCA_001676615.1_OCC00479.1:0.5261782535,((GCA_001741865.1_AOO80433.1:0.2802266678,GCA_900102525.1_SDG28605.1:0.2583995691)100:0.301620,GCA_000019845.1_ACB96755.1:1.0985607041)100:0.186527)100:0.214419,(GCA_000092925.1_ADH91307.1:0.1605960901,GCA_900100155.1_SCW70208.1:0.2771752376)100:0.515296)92:0.186667)40:0.047743)88:0.139416,GCA_001708935.1_ODA67037.1:0.8566130661)81:0.141818,((((((((((((((((GCA_000011965.2_AAV95009.1:0.3340467577,GCA_900172225.1_SLN37815.1:0.2750284117)100:0.108584,GCA_900109035.1_SEJ05403.1:0.3747357357)100:0.188272,(((GCA_000203975.3_KID10362.1:0.1720076399,GCA_000511355.1_AHD00973.1:0.1640445690)100:0.130507,((GCA_000511385.1_AHD09698.1:0.2341450656,(GCA_001258055.1_CRL14183.1:0.0000029350,GCA_900113345.1_SFG19919.1:0.0000029350)100:0.219517)100:0.133311,GCA_900102795.1_SCZ58264.1:0.4744596669)100:0.063266)99:0.080407,(GCA_001458175.1_CUH53114.1:0.3160677206,GCA_001678945.1_ANP35019.1:0.2886650856)100:0.096475)99:0.056044)99:0.062900,GCA_900116455.1_SFU05709.1:0.3628331962)97:0.055970,(GCA_900114415.1_SFK64473.1:0.2893079477,GCA_001890925.1_OJI95701.1:0.4699293327)60:0.053366)70:0.059614,(((GCA_000014045.1_ABG32317.1:0.0425504425,GCA_000154785.2_AEI93646.1:0.0599535318)100:0.347492,(GCA_000814025.1_KIC48681.1:0.0933180269,GCA_001969365.1_APX11615.1:0.1198814192)100:0.278029)100:0.060018,((GCA_000152605.1_EAP84309.1:0.2818584449,GCA_000172095.1_EDQ04138.1:0.2227054628)100:0.087596,GCA_000622405.1_KIN69742.1:0.3366151069)100:0.118386)96:0.045326)72:0.056438,((((((GCA_000152625.1_EAP76440.1:0.3957999438,(GCA_900129685.1_SHG24096.1:0.2078685994,((GCA_900142085.1_SHJ25103.1:0.2803508450,GCA_900110425.1_SEO27558.1:0.3752592225)100:0.066775,GCA_900172295.1_SLN12590.1:0.2660297761)84:0.038072)98:0.057667)47:0.074964,(((GCA_000152725.1_EAQ03334.1:0.2740345656,GCA_900172385.1_SLN73372.1:0.3261273858)81:0.090242,(((((((GCA_000153725.1_EAU44394.1:0.0970628163,GCA_900102075.1_SDE90495.1:0.2715361050)98:0.053893,(GCA_001969385.1_APX24811.1:0.0056475509,GCA_900112435.1_SFC98507.1:0.0000029350)100:0.110858)64:0.017296,GCA_001975705.1_APZ54763.1:0.1239671829)95:0.052384,GCA_000442255.1_EPX76196.1:0.2205155767)92:0.052357,(((GCA_001687105.1_ANT59252.1:0.0675295219,GCA_900116195.1_SFS35658.1:0.1120900303)100:0.124288,GCA_900100085.1_SDJ43248.1:0.2071558568)98:0.056289,((((GCA_002210095.1_OWU77446.1:0.3283641840,(GCA_900095785.1_SCM67882.1:0.0000024754,GCA_900115865.1_SFQ54312.1:0.0000021757)100:0.448421)98:0.083427,(((((GCA_000018145.1_ABV93337.1:0.3722723005,GCA_000671395.1_KCV83620.1:0.2566992101)86:0.078249,GCA_001305615.1_ALG90372.1:0.2784755001)80:0.080353,((GCA_000590925.1_AHM05246.1:0.4236161560,(GCA_000442275.2_EPX79121.1:0.0692027965,GCA_900111945.1_SFR48366.1:0.0421844852)100:0.485176)48:0.055867,(GCA_900142295.1_SIN92707.1:0.3489807443,(GCA_900099935.1_SDI46174.1:0.1138057432,(GCA_900112335.1_SFB84893.1:0.1362878723,GCA_900188335.1_SNS41921.1:0.1313929190)100:0.094350)100:0.479695)98:0.095112)96:0.123146)43:0.039012,(((((GCA_000153305.1_EAR50957.1:0.3000083487,GCA_900115595.1_SFP55288.1:0.3853460372)85:0.083813,GCA_900184815.1_SMX22304.1:0.2799068765)46:0.053832,GCA_000647975.1_KAJ56738.1:0.3006454395)57:0.080337,(((GCA_001307765.1_KPN62439.1:0.2811222033,GCA_900109955.1_SEW17469.1:0.2113066252)97:0.128110,GCA_000152805.1_EAQ13750.1:0.3479216427)59:0.077358,((GCA_900177545.1_SMH56826.1:0.3834136319,GCA_900106675.1_SDW85423.1:0.4107357752)84:0.122028,(GCA_900102905.1_SDK94161.1:0.4480989446,((GCA_900110115.1_SEM86278.1:0.0000021960,GCA_900141995.1_SHI42277.1:0.0118050446)100:0.301475,((GCA_000765015.1_KGK79928.1:0.0280850720,GCA_900141945.1_SHI81484.1:0.0063562300)100:0.569232,GCA_000299575.1_EKE43508.1:0.5614763681)99:0.149214)60:0.046523)67:0.057677)63:0.052976)49:0.083433)84:0.066355,((((GCA_900172355.1_SLN16081.1:0.4609918455,((GCA_000012905.2_ABA79181.1:0.3704505468,GCA_900110025.1_SEN45125.1:0.4269106987)93:0.106780,(GCA_000740775.1_KFI33074.1:0.1066729945,GCA_000740795.1_KFI31718.1:0.1343570518)100:0.466604)82:0.071173)64:0.056978,((GCA_900156815.1_SIS64217.1:0.5808330527,((((GCA_000714535.1_KEO52029.1:0.1445308173,GCA_000715505.1_KEP70008.1:0.1799412582)100:0.160198,GCA_000740785.1_KFI26430.1:0.3464282345)99:0.157383,((GCA_000021865.1_ADE85646.1:0.4447232451,GCA_001620265.1_AMY69701.1:0.4139503881)96:0.088030,(GCA_000203895.1_ABL72564.1:0.4141318200,GCA_000444995.1_AGT07785.1:0.4354432547)100:0.201080)94:0.060267)98:0.044807,GCA_900110135.1_SEN97716.1:0.3117289756)97:0.083092)35:0.051253,GCA_000812665.2_AML52723.1:0.5346409419)14:0.086247)13:0.047663,GCA_900172235.1_SLN18626.1:0.4901755941)98:0.077154,(GCA_001548075.1_BAQ69271.1:0.0058012702,GCA_001633165.1_ANB34816.1:0.0000023368)100:0.499259)10:0.066904)40:0.033826)97:0.069995,GCA_900184935.1_SMX35184.1:0.1867170877)98:0.097688)99:0.056335,GCA_000521865.1_ETX28293.1:0.3522380134)86:0.043241,GCA_000376545.2_ANP40442.1:0.3390648114)98:0.073543)82:0.056047)86:0.054025,(GCA_001458375.1_CUH77274.1:0.2621490281,(((GCA_001458355.1_CUH62516.1:0.2805354345,GCA_900110775.1_SEP60767.1:0.2420220821)100:0.070750,GCA_900100005.1_SDH99169.1:0.2288991644)100:0.102979,GCA_001247715.1_KNX42525.1:0.2967796256)88:0.031083)79:0.045909)80:0.023818,((GCA_000169415.1_EBA08862.1:0.2714419950,GCA_900184945.1_SMX48307.1:0.2489871048)79:0.050961,(GCA_001482405.1_KUF11738.1:0.1555117984,((((GCA_002211155.1_OWV60036.1:0.0000000000,GCA_900101505.1_SDC12338.1:0.0000000000):0.000000,GCA_002211225.1_OWV50138.1:0.0000000000):0.000002,GCA_002211205.1_OWV66837.1:0.0000020461)100:0.125533,(GCA_002237555.1_ASP21955.1:0.0733395819,GCA_900188425.1_SNS56710.1:0.0663296872)100:0.095713)49:0.027259)83:0.052302)99:0.128420)74:0.021548)32:0.042530,(GCA_001038505.1_KMK67214.1:0.2270530756,GCA_900107235.1_SDY26972.1:0.5849580820)78:0.071871)85:0.055221)45:0.025880,GCA_900115815.1_SFQ54792.1:0.3849069626)42:0.026576,GCA_900188035.1_SNR70682.1:0.3142858931)45:0.051682,(GCA_900107355.1_SDY57437.1:0.2597093963,(GCA_900116005.1_SFR17913.1:0.3397225329,((GCA_001046955.1_AKO96547.1:0.0187100797,GCA_900109145.1_SEI82821.1:0.0145545816)100:0.311810,GCA_900111875.1_SFA85963.1:0.2857708428)61:0.088931)99:0.091533)42:0.061667)37:0.010242,(GCA_002115725.1_OSQ59748.1:0.1250536253,GCA_002115805.1_OSQ52144.1:0.0727278322)100:0.193549)87:0.056792)86:0.120780,((((((GCA_000155735.2_AGI71997.1:0.1583209051,GCA_001187845.1_AKS45956.1:0.1230031469)100:0.110501,GCA_900172275.1_SLN15278.1:0.2120888246)100:0.214821,((GCA_001205715.1_KNG95549.1:0.4848979520,GCA_900114485.1_SFL03988.1:0.4943480468)53:0.095118,GCA_000600975.2_EYD71930.1:0.5805911229)52:0.042245)66:0.106453,GCA_001908835.1_APO86738.1:0.2928925533)69:0.059367,(GCA_000600335.2_EYD73576.1:0.3818939347,(GCA_000836695.1_KIQ67621.1:0.2809123291,GCA_900141735.1_SHJ21880.1:0.4407743196)100:0.211111)95:0.167636)55:0.034475,(GCA_001404155.1_CRK74284.1:0.0000029350,GCA_900114125.1_SFJ45055.1:0.0000029350)100:0.708821)51:0.015718)61:0.087877,(GCA_000161835.1_EET47268.1:0.4469072570,GCA_900107585.1_SDZ80931.1:0.9506713453)40:0.052722)54:0.149272,((GCA_000299875.1_EKE72636.1:0.1876279849,GCA_900114135.1_SFK09461.1:0.1511792968)100:0.203955,(GCA_900109555.1_SEK83424.1:0.0000029350,GCA_900172305.1_SLN48368.1:0.0000029350)100:0.267960)100:0.164479)28:0.084513,(GCA_001403795.1_CTQ50939.1:0.2883326859,GCA_900109285.1_SEL27923.1:0.1667692670)100:0.211067)28:0.087241,GCA_900172375.1_SLN42428.1:0.4322495771)6:0.055562,(GCA_001517585.1_CUX83951.1:0.5618679417,GCA_900107025.1_SDX52956.1:0.3981854484)100:0.360961)54:0.158131,GCA_001981245.1_APX88560.1:0.4951908183)59:0.142891,(GCA_900111545.1_SET83049.1:0.0000029350,GCA_900143155.1_SHN76055.1:0.0000029350)100:0.811998)99:0.305146,((((((GCA_000009985.1_BAE52773.1:0.1259933865,(GCA_000294655.1_CCG41684.1:0.0455651381,GCA_900108475.1_SEH27781.1:0.0991981683)100:0.170782)100:0.085294,GCA_000513295.1_CDK99938.1:0.2026345895)100:0.130231,((((((GCA_000013085.1_ABC21028.1:0.2068920062,GCA_000284415.2_CCG07604.1:0.5663475377)100:0.067878,GCA_000284415.2_CCG07603.1:0.3357085533)100:0.118635,GCA_900101965.1_SDE94500.1:0.3153372302)100:0.115696,(GCA_900100455.1_SDH49336.1:0.3312173148,GCA_000968135.1_CCQ74975.1:0.4132162755)97:0.071666)58:0.046290,((GCA_000315795.1_EKV28058.1:0.2662686384,(GCA_900156605.1_SIT08249.1:0.3401627361,GCA_001611975.1_AMW34160.1:0.3833393095)100:0.099752)75:0.060420,GCA_002109495.1_OSM05368.1:0.4570169860)78:0.039972)95:0.072520,GCA_900093605.1_SCA57352.1:0.4331843585)70:0.043924)99:0.239521,((GCA_001746755.1_OEJ69392.1:0.5224116962,(((((((GCA_000148725.1_EFO31235.1:0.1978071863,(GCA_000158095.1_EEE47940.1:0.0940850581,GCA_001403915.1_CTQ44188.1:0.0877746223)100:0.137582)100:0.246905,(GCA_001907205.1_OKL44539.1:0.2463211138,(GCA_900110875.1_SEQ29490.1:0.0589437562,GCA_900114245.1_SFJ94725.1:0.0475861522)100:0.314746)100:0.170065)48:0.055998,GCA_000192745.1_ADZ72682.1:0.3257342159)100:0.163606,GCA_900105595.1_SDU44081.1:0.4789828110)100:0.181102,GCA_900172325.1_SLN11268.1:0.5528104076)59:0.134352,(GCA_000017645.1_ABS67725.1:0.5781025570,(GCA_002117405.1_ARN79739.1:0.5904365777,GCA_900148505.1_SHO67444.1:0.5171785695)88:0.122202)100:0.367937)100:0.189929,GCA_001982645.1_ONG38082.1:1.7555316666)93:0.109012)51:0.066022,GCA_002075285.2_ASC73785.1:0.4383153028)99:0.255489)100:0.309176,(GCA_000012525.1_ABB56525.1:0.3824442846,(((((((((((GCA_000017845.1_ACB52319.1:0.0601152424,((GCA_000167195.1_EAM48981.1:0.0432156120,GCA_000235665.2_EHJ10789.1:0.0000023228)100:0.008661,GCA_000167195.1_EAM48980.1:0.0464249414)100:0.082595)100:0.188263,(GCA_000284135.1_BAL28750.1:0.0447844900,GCA_000478825.2_AIE73090.1:0.0386808971)100:0.260921)93:0.047791,(GCA_000297435.1_CCI34652.1:0.0032431238,GCA_000312205.1_CCI09213.1:0.0092077583)100:0.226147)93:0.044966,GCA_000021825.1_ACK68718.1:0.1718447826)85:0.049239,(GCA_000317025.1_AFY78390.1:0.0264024195,GCA_001904635.1_OKH26637.1:0.0178179657)100:0.144548)83:0.034462,(((GCA_000317575.1_AFZ33700.1:0.0394857623,GCA_002355455.1_BAU64378.1:0.0437076070)100:0.205426,GCA_001904615.1_OKH12343.1:0.3359572904)100:0.097284,((GCA_000317675.1_AFZ53190.1:0.1331369806,(GCA_001548095.1_BAQ59784.1:0.1408093216,GCA_001548115.1_BAQ64066.1:0.0902664643)100:0.087014)100:0.079467,GCA_001747005.1_OEJ79250.1:0.2302832150)100:0.152045)97:0.038411)100:0.133134,GCA_001904725.1_OKH37521.1:0.1785616724)36:0.024351,((((((GCA_000176895.2_CCE15866.1:0.0000029350,GCA_000307915.1_EKD05740.1:0.0000025101)100:0.270586,((GCA_000478195.2_ERT03633.1:0.0000022870,GCA_000478195.2_ERT06148.1:0.0000020216)100:0.061545,GCA_000972705.2_KKD35137.1:0.0840539478)100:0.118194)100:0.028391,(GCA_000710505.1_KEI68978.1:0.0345783082,GCA_900009265.1_CUR15037.1:0.0087591499)100:0.216963)100:0.096247,(GCA_000180455.1_CBN59330.1:0.1296671511,((GCA_000214075.2_EGK83815.1:0.0441066630,GCA_000317475.1_AFZ05680.1:0.0215079080)100:0.042918,GCA_002412335.1_PCN55201.1:0.0603528534)100:0.100699)100:0.062004)99:0.024929,((GCA_000317105.1_AFY83620.1:0.2080122112,GCA_001276715.1_KOR36624.1:0.1877206316)100:0.106888,GCA_002260545.1_OZH53998.1:0.3170268914)63:0.020019)69:0.034112,GCA_001746915.1_OEJ72722.1:0.2637790027)82:0.034605)75:0.042434,((GCA_000169135.1_EAW47100.1:0.0387899118,GCA_002218065.1_GAX38455.1:0.0459218142)100:0.124185,((GCA_002368055.1_BAZ73678.1:0.0000028657,GCA_002368295.1_BAZ02401.1:0.0000029350)100:0.010028,GCA_002368275.1_BAY92863.1:0.0122298961)100:0.107205)100:0.128362)20:0.036780,GCA_000317045.1_AFY66105.1:0.2971620218)98:0.082489,GCA_000317635.1_AFZ44828.1:0.4590100076)99:0.123918)100:0.567275)100:0.568146,((((((GCA_000010725.1_BAI75576.1:0.2523038991,GCA_000632475.2_AIB12105.1:0.3556598955)100:0.217341,(GCA_000576635.1_EWY40351.1:0.1645217312,GCA_000936425.1_KJB96059.1:0.2239721380)100:0.191911)100:0.208159,GCA_000016185.1_ACI97957.1:0.7839243067)52:0.147420,GCA_002251795.1_OYQ36941.1:0.5413662392)100:0.253986,(((((((GCA_900177295.1_SMF62899.1:0.0000027453,GCA_900188055.1_SNR95261.1:0.0000029101)100:0.898462,GCA_900100655.1_SDF98993.1:1.2976888852)72:0.201185,(GCA_000963705.1_KJV09927.1:0.2565479176,GCA_002251735.1_OYQ16788.1:0.1054889804)100:0.689523)35:0.075557,GCA_000689395.1_CDO60651.1:1.3428892111)36:0.080941,((((GCA_000153465.1_EAS48779.1:0.5548162841,GCA_900176465.1_SMC71450.1:0.7351103001)100:0.274389,(GCA_900104035.1_SDO10488.1:0.4590376670,(GCA_000800175.1_KHJ53005.1:0.1094422069,GCA_900141975.1_SHI61150.1:0.1111587474)100:0.727151)100:0.181213)100:0.149202,GCA_000496075.1_ESR27502.1:0.7102892385)99:0.178748,(GCA_900104485.1_SDB53419.1:0.5029988605,(GCA_900177295.1_SMF11399.1:0.0000029350,GCA_900188055.1_SNR52002.1:0.0000029350)100:0.740961)100:0.265031)97:0.168823)27:0.040737,(((GCA_000166055.1_ADP70984.1:0.5373402282,GCA_900114285.1_SFK40174.1:0.6724980630)43:0.149965,(GCA_000299935.1_EKE78200.1:0.5952118057,GCA_001618175.1_KZD00887.1:0.5890184075)100:0.144643)100:0.426323,((GCA_000264455.2_AFK52797.1:0.0819730796,GCA_001601315.1_KYO51364.1:0.0010084365)100:0.954861,GCA_000739695.1_GAK44798.1:0.6618805054)100:0.868971)34:0.155514)88:0.212036,((((((((GCA_000013985.1_ABF53462.1:0.2443810837,GCA_001610975.1_AMU96460.1:0.1451622532)100:0.184662,GCA_001586395.2_KZB97078.1:0.6536085639)92:0.086391,((GCA_000091125.1_BAI98124.1:0.0553495669,GCA_000147835.3_AEG49480.1:0.0184427588)100:0.530221,((GCA_001295965.1_KPF77247.1:0.0072711498,GCA_001713435.1_AOG02379.1:0.0000026667)100:0.436825,(GCA_002218195.1_ASK88082.1:0.2801750808,GCA_900128895.1_SIO06666.1:0.2596713001)100:0.224239)100:0.184211)93:0.122948)87:0.071644,GCA_000342165.1_EMD83740.1:0.9477765545)98:0.163448,(GCA_000016765.1_ABQ66417.1:0.0708774197,(GCA_002355275.1_ATE64903.1:0.0000029350,GCA_002367875.1_PCE44423.1:0.0000029350)100:0.234683)100:0.464665)98:0.170709,(GCA_000175255.2_AEH62414.1:0.4527836135,GCA_000218875.1_AEI37424.1:0.1800976495)100:0.601761)98:0.392318,GCA_002251755.1_OYQ27241.1:1.2789748019)99:0.287670,GCA_900167455.1_SKA15280.1:1.2168744224)99:0.277277)11:0.049628)81:0.368174,(((((((GCA_000010525.1_BAF90086.1:0.6477046709,(GCA_001578105.1_AMM83770.1:0.1017935484,GCA_002043005.1_AQZ51347.1:0.2862449007)100:0.568503)100:0.103157,GCA_900167455.1_SJZ38646.1:0.5629835852)75:0.057330,((GCA_000304315.1_CCJ07892.1:0.2140469479,GCA_002117405.1_ARN80755.1:0.2343110019)100:0.251146,GCA_002119765.1_ARQ02290.1:0.4573393935)100:0.188100)100:0.106546,GCA_000800175.1_KHJ54210.1:0.7278746050)100:0.126940,(((GCA_001644125.1_OAI30972.1:0.1051565425,GCA_001675455.1_OBS54509.1:0.3279684983)100:0.346697,(GCA_900177295.1_SMF79816.1:0.0000029350,GCA_900188055.1_SNS16720.1:0.0000029350)100:0.395853)100:0.168687,(GCA_001188555.1_KND20608.1:0.0057200857,GCA_002249885.1_OXS51584.1:0.0000024005)100:0.879321)97:0.138657)88:0.070544,GCA_000021745.1_ACK49219.1:1.1148186170)95:0.121476,((((((GCA_000013025.1_ABI75960.1:0.1096461489,GCA_000685315.1_KCZ99181.1:0.0716253079)100:0.574992,GCA_000023785.1_ACT58288.1:0.7590059752)100:0.453106,((GCA_001017175.1_KLK90384.1:0.2022065891,GCA_900102135.1_SCY73239.1:0.1775811727)100:0.319953,GCA_900104955.1_SEB58219.1:0.6239240921)100:0.227327)100:0.087023,GCA_001579845.1_AMN41894.1:0.6657409394)100:0.656404,((GCA_000019945.1_ACB82904.1:0.5810675452,GCA_000022085.1_ACL60681.1:0.4231452206)100:0.279935,((((GCA_000317125.1_AFY87847.1:0.2282567055,GCA_000952155.1_KJH73089.1:0.3334406715)98:0.093030,(GCA_000317555.1_AFZ28671.1:0.0343907984,GCA_001904655.1_OKH23393.1:0.0305283476)100:0.255449)98:0.104231,(GCA_000317495.1_AFZ11746.1:0.1588757584,GCA_000760695.2_KIE12110.1:0.1818463259)99:0.108285)18:0.056304,GCA_000317515.1_AFZ19152.1:0.2829414920)99:0.461748)100:0.420469)100:0.170389,((((((((((((GCA_000011345.1_BAC09260.1:0.0547462080,GCA_000505665.1_AHB88354.1:0.0458970504)100:0.357840,(((((GCA_000011385.1_BAC90094.1:0.3151957226,((GCA_000297435.1_CCI31013.1:0.0079809510,GCA_000312205.1_CCI09757.1:0.0282885797)97:0.005238,GCA_000312205.1_CCI07859.1:0.0296449026)100:0.376218)100:0.077752,((GCA_000317145.1_AFY96912.1:0.1546052474,(GCA_000478195.2_ERT09463.1:0.0200355438,GCA_000710505.1_KEI65751.1:0.0768639673)100:0.179325)100:0.082541,GCA_000155635.1_EDY39234.1:0.6284278221)100:0.190460)100:0.131625,(((((((((((GCA_000020025.1_ACC79046.1:0.1996793461,GCA_000204075.1_ABA22741.1:0.2436255901)15:0.027935,GCA_002367975.1_BAY15371.1:0.2780480580)50:0.018341,((((GCA_000312705.1_AFW95180.1:0.0748842542,GCA_002368115.1_BAZ86425.1:0.1283566579)100:0.157849,(((GCA_000175835.1_EFA70641.1:0.0154497636,GCA_000175855.1_EFA72429.1:0.0411636670)100:0.016622,(GCA_001432185.1_KRH95735.1:0.0097796605,GCA_002368135.1_BAZ89297.1:0.0000022280)100:0.024261)100:0.198373,(GCA_000317695.1_AFZ59562.1:0.1353485651,GCA_002368075.1_BAZ81276.1:0.1495334519)100:0.043205)100:0.076147)100:0.037942,GCA_000317535.1_AFZ24074.1:0.2258673193)45:0.017931,GCA_001456025.1_KST70362.1:0.3549404222)96:0.045532)87:0.042862,GCA_000316575.1_AFY35450.1:0.1632842770)90:0.039607,((GCA_002368055.1_BAZ71941.1:0.0000029350,GCA_002368295.1_BAY97549.1:0.0000029350)100:0.031620,GCA_002368275.1_BAY94687.1:0.0135712126)100:0.115262)90:0.051967,(GCA_000316665.1_AFY55586.1:0.2629604165,GCA_000317435.1_AFY99688.1:0.3747224698)28:0.059829)30:0.055899,GCA_000828085.2_KIJ81149.1:0.1738367942)88:0.058431,GCA_000484535.1_AGY60315.1:0.4568018224)98:0.052420,GCA_000775285.1_KGF74022.1:0.3496766797)98:0.068078,(GCA_002142475.1_BAS54762.1:0.3608002022,GCA_000317145.1_AFY94738.1:0.4931193878)92:0.135150)19:0.035180,GCA_002355455.1_BAU67370.1:0.3501392149)58:0.024576)94:0.079466,(((GCA_000231365.2_EHC12839.1:0.0051864909,GCA_001904645.1_OKH13258.1:0.0054345083)100:0.043135,((GCA_000934435.1_KIY09967.1:0.0000022340,GCA_001990805.1_ONN61251.1:0.0000029350)100:0.099278,GCA_001275395.1_KOP23499.1:0.0699431310)100:0.113203)100:0.176473,(GCA_001904775.1_OKH46793.1:0.3981796965,GCA_000473895.1_ERN42941.1:0.4270281362)98:0.098392)98:0.046368)91:0.082202,GCA_000317065.1_AFY71485.1:0.5283652385)79:0.129174)100:0.509168,(GCA_000767795.1_KGM35959.1:0.0065784221,GCA_002195995.1_OWJ67015.1:0.0173312463)100:0.505753)76:0.119681,((((GCA_000011365.1_BAC51739.1:0.0947389418,GCA_000661935.1_AHY53593.1:0.0937565255)100:0.346870,((GCA_001618955.1_KZD20731.1:0.0144103030,GCA_900108575.1_SEI19317.1:0.0124227857)100:0.319924,GCA_000013885.1_ABE63495.1:0.3239846942)86:0.034109)100:0.157595,GCA_000336555.1_EKS35770.1:0.2833910633)100:0.110900,((GCA_000218565.1_AEI07374.1:0.0000029350,GCA_000218585.1_AEI03797.1:0.0000029350)100:0.304528,GCA_000314735.2_EKS31385.1:0.2406942217)100:0.098168)100:0.387889)66:0.043328,(GCA_002119765.1_ARQ02973.1:0.3414824319,GCA_001426945.1_KQZ00091.1:0.6581475484)64:0.103478)90:0.098281,(GCA_001402875.1_ALK08911.1:0.0000021786,GCA_001459775.1_CUU41572.1:0.0000022904)100:0.477786)78:0.071349,GCA_002355335.1_BAT59371.1:0.7876346517)93:0.074246,((GCA_001271345.1_ALA18840.1:0.0536380855,GCA_001887265.1_APF37419.1:0.0444840496)100:0.677082,((GCA_000164635.1_EFH11953.1:0.5767563979,GCA_900141905.1_SHJ56462.1:1.0269519060)53:0.144031,(GCA_900101615.1_SDD36632.1:0.0000025656,GCA_900104205.1_SDB08090.1:0.0056895765)100:0.417129)100:0.359846)35:0.041485)98:0.139187,(((((GCA_000016725.1_ABQ29580.1:0.0000029350,GCA_000202835.1_BAJ79733.1:0.0000029350)100:0.575894,GCA_000513295.1_CDL00003.1:0.5342328642)69:0.108572,((GCA_000195775.1_CAE30009.1:0.3216936795,GCA_000935205.1_KIZ40245.1:0.2501621321)100:0.125161,GCA_900114285.1_SFK64267.1:0.3432526374)68:0.070934)98:0.128872,GCA_000964365.1_GAN77231.1:0.4203515342)98:0.109601,GCA_900187365.1_SNB61267.1:0.4938851514)100:0.678393)96:0.092052,(GCA_002088295.1_ORE95211.1:0.7198500603,(GCA_900112335.1_SFB70852.1:0.2741083239,GCA_900188335.1_SNT09615.1:0.2998610910)100:0.345496)100:0.217972)98:0.214658,(GCA_000828475.1_BAQ16532.1:0.0656009120,GCA_001723285.1_ODS00706.1:0.0655770889)100:0.710403)98:0.200924,((((GCA_000021325.1_ACI52628.1:0.6237414282,((GCA_000182745.1_BAK83536.1:0.0874804084,GCA_000208635.2_EGG75558.1:0.0681777964)100:0.058195,GCA_000964505.1_GAO00015.1:0.0971585151)100:0.335877)100:0.341745,(GCA_000014285.2_ABI62641.1:0.0102890538,GCA_000576085.2_AHJ63637.1:0.0000022637)100:1.010460)79:0.152484,(GCA_000231445.2_EHD13822.1:0.7534167004,(GCA_002005445.1_AQS83786.1:0.4488158535,GCA_002173735.1_ARW47782.1:0.5333279280)99:0.246984)98:0.176278)78:0.086430,((((GCA_000011685.1_AAW61206.1:0.0503920725,GCA_000234355.2_EHH66933.1:0.3393543968)56:0.000002,GCA_900102905.1_SDK83887.1:7.1654434965)73:0.841534,((GCA_000617865.1_GAJ28629.1:0.7106468807,((GCA_000724025.1_CDG38660.1:0.0092095326,GCA_001547995.1_BAT18722.1:0.0070933430)100:0.741629,(GCA_001787335.1_AOX15874.1:0.0198522397,GCA_001787355.1_AOX20965.1:0.0127824429)100:0.283769)100:0.199373)78:0.059482,GCA_002005465.1_AQS88912.1:0.3603541879)99:0.249592)67:0.254575,GCA_000963885.1_GAN52715.1:0.8547608305)97:0.316249)98:0.226946)98:0.578359)95:0.267465)100:1.775510)95:0.299188)100:1.629570)92:0.148990)74:0.138717)98:0.130257)100:0.368859,((GCA_000017565.1_ABS63481.1:0.6488266785,(((GCA_000017645.1_ABS70061.1:0.6262347764,GCA_000235975.2_EHJ59971.1:0.4856745713)99:0.269497,(GCA_000661935.1_AHY54081.1:0.7645384377,(GCA_000935205.1_KIZ48107.1:0.4456608801,(GCA_900177295.1_SMF27931.1:0.0000029350,GCA_900188055.1_SNR65444.1:0.0000029350)100:0.239821)100:0.316405)90:0.107701)84:0.203651,(GCA_000306035.1_EKN00847.1:0.2155620270,GCA_000964385.1_GAN81707.1:0.2385180103)100:0.571501)78:0.069487)83:0.225685,(((GCA_001008165.2_AKH43545.1:0.0000000000,GCA_002211145.1_OWV33717.1:0.0000000000):0.000003,GCA_001028705.1_AKM10946.1:0.0000028030)100:0.734602,GCA_000014745.1_ABI65959.1:1.2105353514)90:0.201783)100:0.170029)100:0.324775)100:0.233090,(GCA_000175215.2_ADU12174.1:0.4649666367,GCA_000204015.1_EGF89614.1:0.5752675232)100:0.397694)94:0.167523)94:0.198442)100:0.481085);
