# Supplementary material for: Assessing the accuracy of phylogenetic rooting methods on prokaryotic gene families
Source: PLoS One. 2020 May 15;15(5):e0232950. doi: 10.1371/journal.pone.0232950 (PMC7228096; doi:10.1371/journal.pone.0232950)
Supplement: S2 Dataset — (ZIP) [file pone.0232950.s003.zip › EmpiricalDataset/GeneTrees_IQTree/000096.aln.treefile]

(GCA_000006905.1_AAK25397.1:0.0572336951,GCA_000092285.1_ADG08766.1:0.0671777063,((GCA_000017265.1_ACG76658.1:0.1872454122,GCA_001425915.1_KQW69430.1:0.1281354588)100:0.101498,((GCA_000175215.2_ADU12127.1:0.2068517863,GCA_000204015.1_EGF92270.1:0.3278714685)100:0.418820,((GCA_000144605.1_ADK99453.1:0.1787254074,GCA_002205555.1_ASD26662.1:0.1285843161)100:0.653632,(((GCA_000014745.1_ABI67078.1:0.2519649867,GCA_900103475.1_SDL62954.1:0.1637087288)100:0.390602,GCA_000152745.1_EAP89388.1:0.4858507039)100:0.502190,(((GCA_000013025.1_ABI76911.1:0.0713211183,GCA_000685315.1_KCZ99761.1:0.0612151971)100:0.600937,GCA_000023785.1_ACT57861.1:0.5323001122)100:0.325246,((GCA_000152825.2_ADM09107.1:0.4113696135,GCA_900199215.1_SNT67767.1:0.5139894065)100:0.670070,(((((((((((((((((((((((GCA_000007125.1_AAL51396.1:0.0038937351,GCA_000157815.1_EEX99048.1:0.0071668397)100:0.049789,(GCA_000017405.1_ABS13782.1:0.0000023256,GCA_000585655.1_EXL04141.1:0.0000024397)100:0.047486)100:0.129641,(GCA_000022725.1_ACS50542.1:0.0696344313,GCA_000341385.1_AGF75298.1:0.0664606125)100:0.381532)70:0.031814,GCA_001558695.1_KXF76363.1:0.0699395914)97:0.067166,(GCA_900104355.1_SDO69678.1:0.0579907435,GCA_900113985.1_SFI77580.1:0.0264394132)100:0.131585)100:0.154430,GCA_900113935.1_SFI54102.1:0.1984847826)76:0.073003,(GCA_000014245.1_ABG64822.1:0.2382602178,(GCA_000300335.1_EKF18767.1:0.0886002207,GCA_000300515.1_EKF41891.1:0.0692246610)100:0.115655)98:0.045861)72:0.011721,((GCA_000585625.1_EXL10477.1:0.1459298056,((GCA_001510895.1_KUM23402.1:0.0268859454,GCA_001618845.1_AMY02801.1:0.0469244247)100:0.025124,GCA_002075885.1_OQM74684.1:0.1618508078)100:0.038337)100:0.054079,(GCA_001424795.1_KQU73015.1:0.0268658199,GCA_001605015.1_AMS40244.1:0.0347785564)100:0.068016)100:0.072033)99:0.120312,(((GCA_000016285.1_ACM38117.1:0.2124179553,((GCA_001578105.1_AMM85648.1:0.0718259466,GCA_002043005.1_AQZ51098.1:0.0373041988)100:0.546047,GCA_000325745.1_AGA64331.1:0.7741832350)90:0.107676)76:0.037697,((((((GCA_000017145.1_ABR61843.1:0.0572391290,(GCA_000018545.1_ACP26911.1:0.0332508958,GCA_002288525.1_ASY64630.1:0.0549234692)100:0.016444)100:0.022767,GCA_000697965.2_ANK74138.1:0.0322953151)100:0.024281,(GCA_001687365.1_OBZ93650.1:0.0705161537,GCA_001885585.1_OJF91240.1:0.0652671017)100:0.038949)100:0.076237,(GCA_001267455.1_KOC74610.1:0.0313462464,GCA_001652565.1_ANH06049.1:0.0021468831)100:0.111711)100:0.052887,(GCA_000092025.1_AAK88489.2:0.1257759036,((GCA_000722615.1_KEQ08488.1:0.0000023824,GCA_000722625.1_KEQ05380.1:0.0000024586)100:0.087036,(GCA_000731295.1_CDN56260.1:0.0000026314,GCA_000731315.1_CDN50145.1:0.0035840811)100:0.099292)100:0.045995)100:0.058567)98:0.033839,(GCA_000092045.1_ABC92821.1:0.0000026162,GCA_000769405.1_KPN25524.1:0.0036808165)100:0.102662)97:0.061762)100:0.131386,GCA_000154705.2_EDQ31672.2:0.2974550093)100:0.104318)94:0.047464,((GCA_000817775.1_KIF43722.1:0.2328786162,GCA_001293565.1_KPB00109.1:0.1763784696)100:0.187587,GCA_002238045.1_OXT02429.1:0.5035040699)98:0.071637)97:0.057936,GCA_000179775.1_EFL89592.1:0.6547060198)100:0.079327,((GCA_000153465.1_EAS50616.1:0.1093831973,((GCA_000800175.1_KHJ55384.1:0.0081073831,GCA_900141975.1_SHJ04672.1:0.0132524439)100:0.062144,GCA_900104035.1_SDN51625.1:0.1857866553)100:0.108013)100:0.087814,(GCA_000153705.1_EAU41071.1:0.1179627962,GCA_900176465.1_SMC95423.1:0.0697575311)100:0.164344)100:0.320161)100:0.248002,(((GCA_900115225.1_SFO72274.1:0.2092248121,GCA_900215505.1_SNY90680.1:0.2720467152)100:0.409285,((GCA_000153525.1_EAS85096.1:0.2288175197,GCA_000155895.1_EDZ60701.1:0.2236720660)100:1.013395,(GCA_000230555.1_AEQ53160.1:0.1460459482,GCA_900100665.1_SDG19605.1:0.1560605609)100:0.986609)81:0.119368)82:0.075018,GCA_002088295.1_ORE91219.1:0.6304859764)82:0.087115)52:0.052062,(((((GCA_000148725.1_EFO32959.1:0.0785041697,(GCA_000158095.1_EEE45264.1:0.0794574900,GCA_001403915.1_CTQ45286.1:0.0940966425)100:0.061272)100:0.039231,(GCA_000192745.1_ADZ72572.1:0.1056495826,((GCA_001188555.1_KND18286.1:0.0000020878,GCA_002249885.1_OXS45235.1:0.0000020878)100:0.000003,GCA_002249885.1_OXS45231.1:0.0000025207)100:0.193538)100:0.043295)100:0.040849,GCA_900105595.1_SDU47856.1:0.2396734368)97:0.058110,(GCA_001907205.1_OKL44345.1:0.2298147597,(GCA_900110875.1_SEQ40020.1:0.0433397458,GCA_900114245.1_SFJ99864.1:0.0138580842)100:0.163165)100:0.171206)92:0.085099,((GCA_900129325.1_SHF54483.1:0.3342788562,GCA_900104485.1_SDB04982.1:0.3610515510)100:0.075454,GCA_001720135.1_ODN72536.1:0.3586754907)98:0.098507)77:0.048425)52:0.039234,(((((((GCA_000010525.1_BAF90131.1:0.1040840580,GCA_000017645.1_ABS67316.1:0.2014647636)100:0.103411,(GCA_000092925.1_ADH90706.1:0.0395366175,GCA_900100155.1_SCW89953.1:0.0545061920)100:0.224229)82:0.044202,(GCA_001402875.1_ALK07875.1:0.0000028168,GCA_001459775.1_CUU43797.1:0.0000026720)100:0.364671)100:0.076496,(((((((GCA_000011365.1_BAC45699.1:0.0016435698,GCA_000661935.1_AHY55900.1:0.0152091416)100:0.062158,(GCA_001618955.1_KZD25677.1:0.0131534055,GCA_900108575.1_SEH78477.1:0.0133706414)100:0.095927)95:0.020405,(GCA_000012725.1_ABA03716.1:0.0545686384,GCA_000013885.1_ABE61415.1:0.0366421557)100:0.086903)99:0.020457,(GCA_000195775.1_CAE25613.1:0.0794308838,GCA_000935205.1_KIZ34321.1:0.1384942618)97:0.012839)97:0.040054,(GCA_000336555.1_EKS33777.1:0.0750072654,((GCA_000218565.1_AEI08018.1:0.0000020878,GCA_000218585.1_AEI04388.1:0.0000020878)100:0.053593,GCA_000314735.2_EKS29943.1:0.0336118060)100:0.127404)100:0.042331)100:0.150488,(GCA_001426945.1_KQY98063.1:0.2394028472,((GCA_001579845.1_AMN38995.1:0.1319251389,GCA_002355335.1_BAT58654.1:0.2526172510)62:0.053752,GCA_002119765.1_ARP98910.1:0.1674885052)79:0.039759)97:0.051862)95:0.065147,(GCA_000011365.1_BAC50087.1:0.0260290449,GCA_000661935.1_AHY50235.1:0.0363982819)100:0.549748)93:0.098958)92:0.068100,(((((GCA_000019945.1_ACB80406.1:0.1767957935,GCA_000022085.1_ACL59598.1:0.0955447231)100:0.093217,(GCA_001017175.1_KLK90985.1:0.0395417986,GCA_900102135.1_SCY58432.1:0.0464947149)100:0.187474)100:0.071500,(GCA_001271345.1_ALA19674.1:0.0236286854,GCA_001887265.1_APF38881.1:0.0168965048)100:0.204397)100:0.045531,(GCA_001741865.1_AOO84878.1:0.1109670673,GCA_900102525.1_SDH19703.1:0.0881879110)100:0.459497)100:0.069987,(((GCA_000019845.1_ACB96499.1:0.1947114105,(GCA_000021745.1_ACK49615.1:0.1035827298,GCA_900114285.1_SFK27119.1:0.1497773704)100:0.043719)100:0.105030,((GCA_000304315.1_CCJ07415.1:0.1676970943,(GCA_001644125.1_OAI29649.1:0.0800064411,GCA_001675455.1_OBS52363.1:0.0836114352)100:0.091978)100:0.221587,GCA_900187365.1_SNB65281.1:0.3636427215)100:0.073618)100:0.086186,GCA_900104955.1_SED16848.1:0.2993726342)100:0.156678)100:0.118898)93:0.050768,((GCA_001676615.1_OCC03284.1:0.0958455642,GCA_001676615.1_OCC05811.1:0.3084497065)100:0.144473,(GCA_001676615.1_OCC03546.1:0.6664872539,GCA_001676615.1_OCC02010.1:1.5221924911)79:0.216593)79:0.194821)94:0.063569,GCA_001305515.1_KPL55795.1:0.3460304502)92:0.062986)46:0.032096,(GCA_900102695.1_SCZ30181.1:0.3741529065,GCA_900148505.1_SHO60434.1:0.5933519704)81:0.067082)79:0.083535,GCA_000496075.1_ESR25332.1:0.4543073335)93:0.075443,(((GCA_000143145.1_ADJ25202.1:0.1989530126,(GCA_000981545.1_CPR17191.1:0.0000020878,GCA_900104305.1_SDO38312.1:0.0000020878)100:0.237212)100:0.064470,GCA_000503895.1_AHB47519.1:0.2138536337)100:0.259427,(((GCA_000828475.1_BAQ15591.1:0.3447192097,GCA_001723285.1_ODS00535.1:0.1120804515)100:0.103493,GCA_001708935.1_ODA68140.1:0.2012584474)100:0.117325,((GCA_000166055.1_ADP70179.1:0.0092703446,GCA_000636015.1_KAI95694.1:0.0104722502)100:0.592819,(GCA_000166055.1_ADP72455.1:0.0000028236,GCA_000636015.1_KAI96182.1:0.0032361568)100:0.217955)100:0.350441)100:0.084353)100:0.186759)93:0.066940,((GCA_000017565.1_ABS63092.1:0.4474286838,GCA_000739695.1_GAK44317.1:0.2837591073)100:0.166543,GCA_000689395.1_CDO59454.1:0.5430207789)100:0.133080)93:0.210288,(GCA_900101935.1_SDE08894.1:0.8488828348,(((((((((((((((GCA_000013005.1_ABC64741.1:0.1598962612,(GCA_001304795.1_ALG59923.1:0.0000024313,GCA_001306275.1_KPM16980.1:0.0000021248)100:0.229535)87:0.064694,((GCA_001663175.1_ANK12294.1:0.2096033175,GCA_001677335.1_OBV10720.1:0.0893926282)100:0.083698,GCA_000715015.1_KEO89503.1:0.3043323545)100:0.063900)100:0.050105,GCA_001281485.1_ALE17865.1:0.1477510596)100:0.166993,GCA_001008165.2_AKH43376.1:0.3022056859)100:0.110172,GCA_000235975.2_EHJ61319.1:0.4118813746)100:0.258630,GCA_000013325.1_ABD24504.1:0.2953599414)100:0.099498,(GCA_001028705.1_AKM11174.1:0.2178534968,GCA_001661675.2_ARU17556.1:0.2893843615)100:0.201324)100:0.272974,(GCA_001295965.1_KPF73455.1:0.0039846739,GCA_001713435.1_AOG00695.1:0.0027310888)100:0.333581)100:0.180392,(GCA_000013985.1_ABF52295.1:0.1360862464,GCA_001610975.1_AMU93476.1:0.1211256444)100:0.332638)96:0.092691,(GCA_002218195.1_ASK89255.1:0.1149686725,GCA_900128895.1_SIN59927.1:0.1333104039)100:0.220650)26:0.075450,(GCA_000091125.1_BAI97712.1:0.0302483055,GCA_000147835.3_AEG49587.1:0.0412445695)100:0.301541)88:0.064665,GCA_001586395.2_KZB95621.1:0.4491682677)24:0.041410,(GCA_000175255.2_AEH63292.1:0.1043187919,GCA_000218875.1_AEI38339.1:0.1350051964)100:0.518329)86:0.065706,(GCA_000016765.1_ABQ68906.1:0.0725205791,(GCA_002355275.1_ATE63565.1:0.0000020878,GCA_002367875.1_PCE41379.1:0.0000020878)100:0.088528)100:0.378237)100:0.255546,((GCA_000342165.1_EMD81740.1:0.1697520291,GCA_002211145.1_OWV32230.1:0.3016683338)100:0.318213,GCA_002251755.1_OYQ26172.1:0.7023528196)100:0.115135)100:0.615674)92:0.192994)79:0.048437,(GCA_000024465.1_ADE40090.1:0.9108703603,(((GCA_000014865.1_ABK45994.1:0.2217764518,GCA_002109495.1_OSM06769.1:0.3254235870)100:0.652753,GCA_000964795.1_KJV68960.1:1.9919302769)72:0.246570,(GCA_001192655.1_GAO98215.1:1.2856560558,(((GCA_000815465.1_KIE05300.1:0.8335390204,GCA_000219355.1_AEI89321.1:1.1719257059)99:0.280372,(GCA_000012385.1_ABE04310.1:0.1751910444,GCA_000195735.1_CAA14691.1:0.0760075785)100:1.244268)74:0.047021,(GCA_000388175.3_ETZ05157.1:0.2558244217,GCA_000469665.2_ETZ07642.1:0.3196307696)100:2.304974)72:0.140155)68:0.111596)99:0.230665)77:0.177903)45:0.056517,((((((GCA_000009985.1_BAE49107.1:0.1945225493,(GCA_000294655.1_CCG41518.1:0.0311694713,GCA_900108475.1_SEH27181.1:0.0444644043)100:0.163293)100:0.177054,GCA_000513295.1_CDL00081.1:0.2073294314)100:0.441225,((((GCA_000300235.2_AJD50491.1:0.0623100109,GCA_000300275.1_EKF08737.1:0.1592812041)100:0.503380,(GCA_000226315.1_AEP09512.1:0.0289806508,GCA_000348745.1_AGH97957.1:0.0000020860)100:0.677419)68:0.105838,((((GCA_000013085.1_ABC22033.1:0.3179768567,GCA_000284415.2_CCG08692.1:0.5004327468)100:0.171636,GCA_900101965.1_SDE81335.1:0.4832769979)100:0.111155,(GCA_000315795.1_EKV32407.1:0.3794681856,(GCA_001611975.1_AMW34400.1:0.4699877667,GCA_900156605.1_SIS49053.1:0.2319761634)100:0.179486)100:0.107031)99:0.058621,GCA_900100455.1_SDG37628.1:0.7337933335)73:0.087797)14:0.053156,(GCA_000968135.1_CCQ74855.1:0.5218144698,(GCA_001746755.1_OEJ67076.1:0.4455373654,GCA_900093605.1_SCA55683.1:0.4473124357)100:0.112995)100:0.203686)16:0.041996)57:0.047956,((((((GCA_000010725.1_BAI72970.1:0.1441941213,GCA_000632475.2_AIB10837.1:0.1321152144)100:0.142076,(GCA_000576635.1_EWY38517.1:0.1088860582,GCA_000936425.1_KJB92845.1:0.0500570541)100:0.215049)93:0.040877,(GCA_000016185.1_ACI97991.1:0.2821769418,((GCA_000225995.2_EGY01088.1:0.0000020878,GCA_000730165.2_ASG19919.1:0.0029671863)100:0.446579,GCA_002251795.1_OYQ37677.1:0.2721646710)100:0.082465)100:0.193283)96:0.102546,((GCA_000767795.1_KGM31820.1:0.0000022253,GCA_002195995.1_OWJ65729.1:0.0093613074)100:0.532289,((GCA_000576635.1_EWY38401.1:0.1178647315,GCA_000936425.1_KJB93478.1:0.0620052028)100:0.499938,(GCA_000576635.1_EWY42739.1:0.2155937159,GCA_000936425.1_KJB92321.1:0.2583246199)100:1.081938)98:0.168737)95:0.084414)99:0.151749,(GCA_000299935.1_EKE68449.1:0.2249196343,GCA_001618175.1_KZD08374.1:0.2216965029)100:0.310370)88:0.079381,((((GCA_000982415.1_KKJ75558.1:0.0462178157,GCA_001026905.1_KLN59958.1:0.0692399385)100:0.591112,(GCA_900177295.1_SMF08225.1:0.0000021498,GCA_900188055.1_SNR35498.1:0.0000020897)100:0.480486)83:0.101123,GCA_900100655.1_SDG34939.1:0.6184094858)77:0.060721,GCA_900102465.1_SDG23647.1:0.4619111165)81:0.082268)42:0.108776)90:0.154757,(((GCA_000264455.2_AFK54814.1:0.0034256824,GCA_001601315.1_KYO50061.1:0.0000022558)100:0.735710,GCA_900172325.1_SLN13412.1:0.5410173239)99:0.171433,(GCA_900167455.1_SJZ79639.1:0.6754369670,(GCA_002251735.1_OYQ17407.1:0.6402571205,((((GCA_000014285.2_ABI62612.1:0.0030079411,GCA_000576085.2_AHJ63608.1:0.0000023260)100:0.328573,GCA_000964365.1_GAN77513.1:0.2342037649)91:0.111685,(((((((GCA_000011685.1_AAW60115.1:0.0672212849,GCA_000234355.2_EHH67220.1:0.0870051063)100:0.099004,GCA_000723565.1_CDG32812.1:0.6026263349)100:0.263994,(GCA_000617865.1_GAJ29941.1:0.2285010396,((GCA_000724025.1_CDG40050.1:0.0040098777,GCA_001547995.1_BAT19073.1:0.0040552272)100:0.167556,(GCA_001787335.1_AOX18255.1:0.0026946428,GCA_001787355.1_AOX21289.1:0.0000022184)100:0.113361)100:0.123329)100:0.118430)100:0.213114,GCA_000963885.1_GAN53658.1:0.4138065550)98:0.102168,((GCA_000021325.1_ACI52751.1:0.1892094587,((GCA_000182745.1_BAK83427.1:0.0412974468,GCA_000208635.2_EGG75548.1:0.0494977597)100:0.041243,GCA_000964505.1_GAN98833.1:0.0437288981)100:0.275087)100:0.169998,(GCA_002005445.1_AQS84752.1:0.2691723289,GCA_002173735.1_ARW46614.1:0.2826321630)100:0.136939)98:0.082903)90:0.070746,(GCA_000231445.2_EHD14278.1:0.0006164698,GCA_002153535.1_OUI78330.1:0.0153578780)100:0.316395)100:0.394349,((GCA_000016725.1_ABQ30122.1:0.0000026740,GCA_000202835.1_BAJ80331.1:0.0000027704)100:0.512708,(GCA_000306035.1_EKN00942.1:0.1023023011,GCA_000964385.1_GAN81076.1:0.1385788152)100:0.500800)100:0.621822)100:0.211677)100:0.200164,((GCA_000164635.1_EFH12984.1:0.2262024619,(GCA_900101615.1_SDE00087.1:0.0000020878,GCA_900104205.1_SDB34794.1:0.0032568573)100:0.240833)61:0.049970,GCA_900141905.1_SHJ14411.1:0.1943634512)100:0.252678)100:0.348915)72:0.105807)82:0.087963)87:0.102055)96:0.134786,((((((((((((((((GCA_000011965.2_AAV97026.1:0.0933238542,GCA_900109035.1_SEJ50781.1:0.1065875470)97:0.038240,GCA_900172225.1_SLN63000.1:0.0778583340)100:0.066809,((GCA_000014045.1_ABG30057.1:0.0180739575,GCA_000154785.2_AEI96149.1:0.0202802445)100:0.106801,(GCA_000814025.1_KIC49588.1:0.0325267385,GCA_001969365.1_APX12950.1:0.0261907637)100:0.202750)92:0.033612)66:0.030220,(GCA_900110425.1_SEP06724.1:0.1603971268,GCA_000152725.1_EAQ03223.1:0.2523681833)73:0.036223)43:0.017801,((((((GCA_001038505.1_KMK65810.1:0.0843201865,GCA_900188035.1_SNR33008.1:0.0959801171)100:0.054318,(((GCA_002115725.1_OSQ59232.1:0.0476245392,GCA_002115805.1_OSQ51079.1:0.0305967984)100:0.105370,(GCA_000521865.1_ETX27619.1:0.1195225807,GCA_900115815.1_SFQ02015.1:0.1387267243)100:0.125073)86:0.022575,(((GCA_000169415.1_EBA05918.1:0.0913261658,GCA_001458375.1_CUH74719.1:0.1249190868)100:0.033645,(GCA_001482405.1_KUF10616.1:0.0814503901,((((GCA_002211155.1_OWV60932.1:0.0071688764,(GCA_002211225.1_OWV47842.1:0.0000020878,GCA_900101505.1_SDD12822.1:0.0000020878)98:0.000003)92:0.003573,GCA_002211205.1_OWV60543.1:0.0000027613)98:0.040886,GCA_900184945.1_SMX46865.1:0.0746369639)88:0.025202,(GCA_002237555.1_ASP20113.1:0.0063570555,GCA_900188425.1_SNS19235.1:0.0010083269)100:0.059459)100:0.082111)89:0.020790)99:0.034033,((((((GCA_000153725.1_EAU48128.1:0.0713533424,(GCA_001969385.1_APX22492.1:0.0000020878,GCA_900112435.1_SFC71185.1:0.0000020878)100:0.075507)99:0.032832,GCA_900102075.1_SDE41665.1:0.0969504943)99:0.023964,GCA_001975705.1_APZ52742.1:0.0992842763)99:0.039032,((GCA_001687105.1_ANT60087.1:0.0601329329,GCA_900116195.1_SFS97839.1:0.0384916923)100:0.115796,GCA_900100085.1_SDJ24453.1:0.1550921467)100:0.058954)94:0.042495,GCA_900107235.1_SDX91262.1:0.1843515432)98:0.048233,GCA_000442255.1_EPX79765.1:0.1299876973)91:0.024873)92:0.036802)62:0.017481)90:0.040842,((GCA_001046955.1_AKO98467.1:0.0000020165,GCA_900109145.1_SEJ27297.1:0.0000020878)100:0.116941,(((GCA_000153305.1_EAR50624.1:0.1146619116,GCA_900172355.1_SLN58229.1:0.1329975780)100:0.108931,((((GCA_000600975.2_EYD73099.1:0.1598699445,(GCA_000223375.1_AEM41967.1:0.0000021735,GCA_001399515.1_ALJ82066.1:0.0000020878)100:0.404540)88:0.038904,(GCA_000442315.1_EPX87540.1:0.2760349699,GCA_000600335.2_EYD75710.1:0.2629009683)25:0.116920)11:0.050840,((GCA_000836695.1_KIQ71267.1:0.1036201379,GCA_900141735.1_SHI78641.1:0.1873850471)100:0.079112,GCA_000442315.1_EPX87539.1:0.7409584408)34:0.027573)65:0.024448,(GCA_001908835.1_APO87864.1:0.2438752422,GCA_900114485.1_SFL11560.1:0.2948742076)72:0.072307)100:0.042458)79:0.018766,GCA_000161835.1_EET48325.1:0.1531987690)100:0.083182)82:0.006628)55:0.010679,GCA_002210095.1_OWU76008.1:0.1548343782)48:0.014568,((GCA_001890925.1_OJI93113.1:0.1669148270,GCA_001205715.1_KNG93829.1:0.1708261250)100:0.046717,(((GCA_000155735.2_AGI70341.1:0.1099880990,GCA_001187845.1_AKS44649.1:0.0468450681)100:0.060687,GCA_900172275.1_SLN30888.1:0.0558020912)100:0.147029,GCA_900184815.1_SMX24548.1:0.2552377305)100:0.071783)99:0.029025)62:0.025589,(GCA_900129685.1_SHG91632.1:0.1655666692,(((GCA_001404155.1_CRK75251.1:0.0000021235,GCA_900114125.1_SFI96874.1:0.0035481939)100:0.245270,((GCA_000765015.1_KGK80273.1:0.0000024042,GCA_900141945.1_SHI69264.1:0.0035600957)100:0.330645,(GCA_001403795.1_CTQ49299.1:0.0888031690,GCA_900109285.1_SEK36454.1:0.1272243909)100:0.158279)100:0.222516)97:0.062856,(GCA_900172385.1_SLN52385.1:0.3367049026,((GCA_001517585.1_CUX79646.1:0.2849067293,GCA_900107025.1_SDW20206.1:0.2578949369)100:0.145225,GCA_000590925.1_AHM03356.1:0.3502852228)98:0.089862)68:0.043366)99:0.084068)48:0.020769)60:0.024227)50:0.021596,((((GCA_000203975.3_KID08909.1:0.0441988974,GCA_000511355.1_AHD02386.1:0.0565044275)100:0.041124,(GCA_001678945.1_ANP36717.1:0.0892021198,(GCA_000376545.2_ANP41786.1:0.1499292051,GCA_900116455.1_SFT54011.1:0.1568439276)66:0.022041)66:0.029527)12:0.018057,(GCA_000511385.1_AHD10955.1:0.0548973105,(GCA_001258055.1_CRL15291.1:0.0000020878,GCA_900113345.1_SFG59192.1:0.0000020878)100:0.025525)100:0.090589)68:0.031923,GCA_900102795.1_SCZ65902.1:0.1560115374)81:0.055086)63:0.031170,(((GCA_900100005.1_SDJ15417.1:0.1656583417,(GCA_001458355.1_CUH64706.1:0.1473532210,GCA_900110775.1_SEQ16771.1:0.0973262705)100:0.050435)69:0.025467,(GCA_900095785.1_SCM69710.1:0.0000025207,GCA_900115865.1_SFQ63828.1:0.0000023830)100:0.284544)81:0.028731,((GCA_900142295.1_SIO31683.1:0.1265861875,GCA_000738435.1_AII86033.1:0.4100923997)95:0.034095,(GCA_900111875.1_SFA85589.1:0.1142648970,GCA_900116005.1_SFQ95220.1:0.1806362030)100:0.062999)96:0.063655)73:0.028136)68:0.010495,(((GCA_001458175.1_CUH51178.1:0.0618415077,GCA_900114415.1_SFL27671.1:0.0857601762)100:0.059657,GCA_900142085.1_SHI46001.1:0.1182562971)100:0.025606,(((GCA_000152625.1_EAP77105.1:0.1243458435,GCA_001247715.1_KNX43279.1:0.2071463425)99:0.048328,GCA_900172295.1_SLN20770.1:0.1527580842)99:0.044018,GCA_900107355.1_SDY68321.1:0.2093810589)92:0.021118)97:0.033902)86:0.016615,((GCA_000152605.1_EAP85543.1:0.1089262772,GCA_000172095.1_EDQ06147.1:0.1693265393)100:0.088372,GCA_000622405.1_KIN67720.1:0.1364996552)100:0.091600)96:0.041713,((GCA_900115595.1_SFP32246.1:0.1346358575,((GCA_000299575.1_EKE44531.1:0.1844668276,(GCA_900110115.1_SEN21889.1:0.0034351696,GCA_900141995.1_SHI61399.1:0.0000026773)100:0.148230)100:0.060933,(GCA_900113405.1_SFH04029.1:0.0000026072,GCA_900172315.1_SLN50133.1:0.0000020878)100:0.178428)100:0.100728)97:0.071919,((((GCA_000152805.1_EAQ13905.1:0.2037664934,GCA_900177545.1_SMH45677.1:0.2081881184)100:0.107692,(GCA_001307765.1_KPN61742.1:0.2145212752,GCA_900109955.1_SEW30152.1:0.1253928639)100:0.065004)100:0.068799,(((GCA_000299875.1_EKE74278.1:0.0846714322,GCA_900114135.1_SFJ75425.1:0.0878311172)100:0.063149,(GCA_900109555.1_SEK93267.1:0.0000029710,GCA_900172305.1_SLN30504.1:0.0000020878)100:0.206821)100:0.077685,GCA_900172375.1_SLN14252.1:0.2197180268)100:0.090831)100:0.043003,GCA_900102905.1_SDK71654.1:0.3889046451)98:0.031251)94:0.024860)97:0.033903,(GCA_900099935.1_SDI88484.1:0.0867502822,(GCA_900112335.1_SFC84753.1:0.1007328734,GCA_900188335.1_SNS18087.1:0.0569887945)100:0.035399)100:0.092396)98:0.036079,((GCA_900172235.1_SLN28570.1:0.1662187613,GCA_000812665.2_AML51182.1:0.2862509164)85:0.038255,(GCA_000442275.2_EPX77531.1:0.0505276571,GCA_900111945.1_SFR35063.1:0.0684637004)100:0.254371)53:0.017907)52:0.019475,GCA_000018145.1_ABV91840.1:0.2400910897)88:0.040014,((((GCA_000647975.1_KAJ57421.1:0.1686575859,GCA_001305615.1_ALG89026.1:0.0495389311)96:0.050474,GCA_900184935.1_SMX46618.1:0.0726131286)100:0.057529,GCA_000671395.1_KCV82647.1:0.1041986425)100:0.066945,((GCA_001548075.1_BAQ70887.1:0.0035145974,GCA_001633165.1_ANB36029.1:0.0033001237)100:0.208133,((GCA_001620265.1_AMY67392.1:0.2062729240,(((GCA_000021865.1_ADE83840.1:0.2487181102,(GCA_000714535.1_KEO54374.1:0.0964804980,GCA_000715505.1_KEP68919.1:0.1294701823)100:0.161953)100:0.074256,GCA_900106675.1_SDW52057.1:0.5460783766)73:0.082154,(GCA_000203895.1_ABL70595.1:0.2004334920,GCA_000444995.1_AGT07498.1:0.1179288338)100:0.340601)97:0.082725)97:0.051582,((((GCA_000012905.2_ABA80114.1:0.1545347787,GCA_900110025.1_SEO01089.1:0.2370806195)86:0.034442,GCA_900110135.1_SEN33641.1:0.2414011420)85:0.035593,GCA_900156815.1_SIS82597.1:0.3614162469)100:0.056433,(GCA_000740775.1_KFI33753.1:0.0060314446,GCA_000740795.1_KFI30502.1:0.0184471909)100:0.258703)94:0.033288)95:0.050945)84:0.042132)88:0.023423)27:0.041036,GCA_001981245.1_APX90016.1:0.2540270248)100:0.277839,(((GCA_900106695.1_SDX08866.1:0.1330597691,GCA_900113695.1_SFI11034.1:0.1312382960)100:0.193732,(GCA_900111545.1_SET40034.1:0.0000025270,GCA_900143155.1_SHN65251.1:0.0000024216)100:0.194089)100:0.041685,GCA_900107585.1_SEA43079.1:0.3556261485)100:0.115821)100:0.395199)73:0.055035)92:0.111669,((GCA_000968135.1_CCQ74141.1:0.7692544270,(GCA_001746755.1_OEJ68375.1:0.6884256627,GCA_900093605.1_SCA58003.1:1.2198004505)93:0.145205)89:0.587709,((((GCA_000195775.1_CAE26034.1:0.2371479000,GCA_000935205.1_KIZ35829.1:0.2626963410)100:1.132613,GCA_000817775.1_KIF43429.1:3.0062462260)50:0.207405,(((GCA_000300235.2_AJD52562.1:0.1772288816,GCA_000300275.1_EKF08075.1:0.2436056742)100:2.017161,((GCA_000632475.2_AIB16613.1:1.6964834101,GCA_001637395.1_OAB56814.1:2.4931191024)98:0.264851,GCA_000968135.1_CCQ73119.1:4.9992190880)96:0.270053)18:0.184485,((((((((((((((GCA_000011345.1_BAC08958.1:0.0231403498,GCA_000505665.1_AHB87854.1:0.0489070450)100:0.464239,(GCA_000018105.1_ABW29820.1:0.6142569063,GCA_000018105.1_ABW29940.1:0.1440465230)100:0.271213)100:0.173991,((((((GCA_000014265.1_ABG53502.1:0.3566981550,(((GCA_000176895.2_CCE19357.1:0.0000025993,GCA_000307915.1_EKD09098.1:0.0000022740)100:0.232837,(GCA_000710505.1_KEI67458.1:0.0113533210,GCA_900009265.1_CUR12684.1:0.0037012399)100:0.203247)100:0.049192,(GCA_000478195.2_ERT04455.1:0.0788359823,GCA_000972705.2_KKD37108.1:0.0725948940)100:0.148274)100:0.051497)100:0.090303,(GCA_000180455.1_CBN56657.1:0.1145304830,((GCA_000214075.2_EGK87610.1:0.0350261901,GCA_000317475.1_AFZ05280.1:0.0219221162)100:0.074829,GCA_002412335.1_PCN53046.1:0.1419197492)100:0.126443)100:0.102808)100:0.069850,(GCA_001904725.1_OKH40933.1:0.2871995866,GCA_000020025.1_ACC80435.1:1.1279344866)100:0.116666)97:0.026130,(GCA_002142475.1_BAS59118.1:0.3197914118,(GCA_000317495.1_AFZ15057.1:0.2548119034,GCA_000317145.1_AFY94746.1:0.5533590088)100:0.141122)68:0.084042)40:0.043948,((((((((GCA_000021825.1_ACK73378.1:0.1942756205,(GCA_000297435.1_CCI34384.1:0.0247426172,GCA_000312205.1_CCI08189.1:0.0356363125)100:0.361691)100:0.144834,((GCA_000317025.1_AFY76198.1:0.0107708338,GCA_001904635.1_OKH24840.1:0.0159025262)100:0.239150,((GCA_000284135.1_BAL28671.1:0.0140089868,GCA_000478825.2_AIE75827.1:0.0101158935)100:0.449856,((GCA_000017845.1_ACB50722.1:0.0780518111,GCA_000025125.1_ADB95243.1:0.3353062896)59:0.048472,(GCA_000167195.1_EAM51635.1:0.0000020878,GCA_000235665.2_EHJ10327.1:0.0000020878)100:0.082884)100:0.320141)70:0.063358)53:0.021644)99:0.069268,(((GCA_000317575.1_AFZ36534.1:0.0085564006,GCA_002355455.1_BAU65261.1:0.0410691138)100:0.203979,GCA_000332055.1_ELS01411.1:0.3587740840)96:0.080211,GCA_002368355.1_BAZ45436.1:0.5151754377)99:0.152998)78:0.029238,GCA_000332035.1_ELR98786.1:0.4465048361)83:0.019217,(((GCA_000317615.1_AFZ50559.1:0.1624298829,GCA_000317635.1_AFZ44124.1:0.1757317940)100:0.235154,GCA_000473895.1_ERN42802.1:0.4203995942)93:0.054558,(((GCA_000317675.1_AFZ53109.1:0.1941600336,(GCA_001548095.1_BAQ59708.1:0.1136188766,GCA_001548115.1_BAQ66819.1:0.1145270426)100:0.097488)100:0.142196,GCA_001747005.1_OEJ79625.1:0.3320655001)100:0.218749,GCA_001904615.1_OKH14234.1:0.6402725131)89:0.116176)89:0.053994)100:0.056565,(GCA_000155555.1_EDX76615.1:0.1796365271,(GCA_000317105.1_AFY82542.1:0.2604280261,GCA_001276715.1_KOR36759.1:0.3257325412)100:0.198899)72:0.051391)7:0.027346,((GCA_000211815.1_EGJ31663.1:0.0198933870,GCA_001942495.1_OLT60157.1:0.0113527349)100:0.251980,GCA_000317515.1_AFZ16832.1:0.2946528700)7:0.025390)93:0.074178,(((GCA_000317125.1_AFY86141.1:0.2869011859,(GCA_000317555.1_AFZ33099.1:0.0224730663,GCA_001904655.1_OKH28374.1:0.0000028000)100:0.237829)23:0.049121,GCA_000952155.1_KJH71407.1:0.3565021072)99:0.089414,((((((GCA_000020025.1_ACC83394.1:0.1737870001,((((GCA_000196515.1_ADI62875.1:0.0513158856,GCA_000317695.1_AFZ57505.1:0.1184813701)75:0.023695,(GCA_002368075.1_BAZ81756.1:0.0781415404,((GCA_000175835.1_EFA70277.1:0.0039852721,GCA_001432185.1_KRH97757.1:0.0080155999)100:0.035749,GCA_002368135.1_BAZ88606.1:0.0233009070)100:0.259745)79:0.026610)100:0.031933,(GCA_000312705.1_AFW95176.1:0.0520551847,(GCA_000789435.1_KHG42598.1:0.0209799795,GCA_002368115.1_BAZ87255.1:0.0324083186)100:0.038860)100:0.256602)100:0.058018,(GCA_000316575.1_AFY32248.1:0.0826951137,((GCA_002368055.1_BAZ72010.1:0.0000020878,GCA_002368295.1_BAY97481.1:0.0000020878)100:0.014792,GCA_002368275.1_BAY94624.1:0.0152336891)100:0.080959)100:0.038146)100:0.017236)91:0.010537,(GCA_000317535.1_AFZ26392.1:0.1316779297,(GCA_000169135.1_EAW46261.1:0.0390398274,GCA_002218065.1_GAX34019.1:0.0688744920)100:0.171037)95:0.018948)97:0.036887,(GCA_001298445.1_ALF54973.1:0.0197737071,GCA_002367975.1_BAY14543.1:0.0661454271)100:0.068337)81:0.037309,GCA_000204075.1_ABA20058.1:0.1198675924)100:0.076844,((((((GCA_000231365.2_EHC09384.1:0.0095167213,GCA_001904645.1_OKH11349.1:0.0134122077)100:0.033754,GCA_001275395.1_KOP24833.1:0.0719546205)100:0.107763,GCA_000316665.1_AFY54479.1:0.2922740723)80:0.019258,((GCA_000346485.2_KYC38420.1:0.0350118569,GCA_000760695.2_KIE13300.1:0.0077618370)100:0.112804,GCA_000828085.2_KIJ82862.1:0.1302788775)100:0.044195)99:0.053441,GCA_000317435.1_AFY99924.1:0.2616163039)80:0.024420,(GCA_000350105.1_CCH68228.1:0.0036586410,GCA_000350125.1_CCH65203.1:0.0074052541)100:0.405596)81:0.043216)100:0.087528,GCA_001456025.1_KST67068.1:0.3693312576)100:0.165967)100:0.105965)46:0.050112)47:0.025425,((GCA_000317045.1_AFY64626.1:0.2845014785,((GCA_000817775.1_KIF38625.1:0.3072565299,(GCA_001904775.1_OKH45614.1:0.2797017550,GCA_002075285.2_ASC72815.1:0.3219525704)94:0.071489)100:0.157943,GCA_000012525.1_ABB56744.1:0.5955232652)82:0.073844)83:0.068518,GCA_001746915.1_OEJ74105.1:0.3008065980)53:0.051115)93:0.118765)93:0.087903,GCA_001870225.1_APB34345.1:0.6541521934)88:0.073848,(GCA_000317065.1_AFY71000.1:0.3077416352,GCA_000332215.1_ELS31105.1:0.3456841738)100:0.271739)93:0.224984,(((GCA_000155635.1_EDY37472.1:0.2130847240,GCA_000316515.1_AFY27876.1:0.2283890591)100:0.218782,GCA_001182765.1_CRY92047.1:0.3800294316)99:0.205854,(GCA_000760175.1_KGG12552.1:0.6677465412,GCA_000011465.1_CAE19136.1:0.7607495483)100:0.280358)100:0.722723)26:0.073107,(GCA_000011385.1_BAC91043.1:0.2467851479,GCA_000484535.1_AGY58810.1:0.3023697195)100:0.625458)98:0.173214,(((((((((((GCA_000012525.1_ABB56548.1:0.9335493023,(GCA_001904775.1_OKH50247.1:0.4258208576,GCA_002075285.2_ASC69093.1:0.4550422845)100:0.564824)100:0.142504,GCA_000018105.1_ABW30507.1:0.7630513783)98:0.173261,GCA_002142475.1_BAS56340.1:0.4266833052)67:0.030205,(GCA_000317045.1_AFY66871.1:0.4190662978,GCA_001746915.1_OEJ75343.1:0.5110771536)87:0.097278)37:0.050235,GCA_000775285.1_KGF71810.1:0.3726271613)54:0.057272,((((GCA_000014265.1_ABG51624.1:0.1256650621,GCA_002260545.1_OZH53395.1:0.0298854719)100:0.524306,(GCA_000180455.1_CBN56819.1:0.1648871574,((GCA_000214075.2_EGK90368.1:0.0327885687,GCA_000317475.1_AFZ06577.1:0.0254620578)100:0.027352,GCA_002412335.1_PCN54210.1:0.0829556898)100:0.121566)100:0.159145)86:0.074298,(((GCA_000176895.2_CCE19878.1:0.0000020495,GCA_000307915.1_EKD09522.1:0.0000024633)100:0.309377,(GCA_000478195.2_ERT08968.1:0.1871656196,(GCA_000972705.2_KKD35691.1:0.0000020878,GCA_000972705.2_KMW69845.1:0.0000020878)100:0.073773)100:0.268863)100:0.094011,(GCA_000710505.1_KEI68242.1:0.0491874303,GCA_900009265.1_CUR20268.1:0.0390377932)100:0.251835)100:0.241218)100:0.080385,((GCA_000317105.1_AFY80437.1:0.4575623194,GCA_001276715.1_KOR38278.1:0.5153372671)100:0.148979,GCA_001637395.1_OAB61798.1:0.6826988147)98:0.108631)97:0.085703)96:0.049275,((((((GCA_000020025.1_ACC80199.1:0.1127029597,((GCA_000196515.1_ADI64786.1:0.1104735283,((GCA_002368075.1_BAZ81883.1:0.1005504325,(((GCA_000175835.1_EFA69907.1:0.0000027034,GCA_001432185.1_KRH96667.1:0.0111514720)100:0.039299,GCA_002368135.1_BAZ88579.1:0.0409590832)100:0.025189,GCA_000175855.1_EFA73398.1:0.0702040097)100:0.221527)100:0.057925,(GCA_000312705.1_AFW94430.1:0.0546462362,(GCA_000789435.1_KHG40574.1:0.0116805075,GCA_002368115.1_BAZ86180.1:0.0321642422)98:0.013106)100:0.233903)89:0.025466)91:0.032169,GCA_000317695.1_AFZ57047.1:0.0469354966)100:0.077642)99:0.028494,GCA_000317535.1_AFZ25784.1:0.0926941116)97:0.027399,(GCA_000169135.1_EAW46072.1:0.1201333480,GCA_002218065.1_GAX35801.1:0.0443072492)100:0.157301)84:0.017291,((GCA_000316575.1_AFY31324.1:0.0741485589,((GCA_002368055.1_BAZ72452.1:0.0000020878,GCA_002368295.1_BAY97040.1:0.0000020878)100:0.003397,GCA_002368275.1_BAY93490.1:0.0140919812)100:0.055591)100:0.032359,(GCA_002367975.1_BAY18855.1:0.1729365556,GCA_000204075.1_ABA19925.1:0.1893206580)84:0.041767)83:0.011365)100:0.081888,((((GCA_000231365.2_EHC10562.1:0.0132593095,GCA_001904645.1_OKH12837.1:0.0078085215)100:0.058204,((GCA_000934435.1_KIY11257.1:0.0000020878,GCA_001990805.1_ONN63230.1:0.0000020878)100:0.045648,GCA_001275395.1_KOP23785.1:0.0333089089)100:0.029450)100:0.142248,(GCA_000316665.1_AFY53667.1:0.2998008239,(GCA_001456025.1_KST62017.1:0.1467248492,GCA_001456025.1_KST67457.1:0.4607446739)100:0.296003)100:0.067053)100:0.063219,(GCA_000317435.1_AFZ00331.1:0.2016722687,((GCA_000346485.2_KYC38153.1:0.0489063434,GCA_000760695.2_KIE11691.1:0.0404317200)100:0.143144,GCA_000828085.2_KIJ82524.1:0.1659698524)98:0.069009)91:0.025378)95:0.037650)100:0.139945,(((GCA_000317555.1_AFZ28624.1:0.0177038228,GCA_001904655.1_OKH25801.1:0.0047682425)100:0.260160,GCA_000952155.1_KJH73000.1:0.2297732768)99:0.070402,GCA_000317125.1_AFY88561.1:0.4302632084)100:0.050456)100:0.165928)100:0.082014,(GCA_000317495.1_AFZ11165.1:0.3770971702,GCA_000317145.1_AFY92027.1:0.6514840179)97:0.086959)96:0.063855,(((GCA_000155555.1_EDX75413.1:0.2757712430,GCA_000317515.1_AFZ16258.1:0.3245637636)99:0.117295,(GCA_000211815.1_EGJ33988.1:0.0237324030,GCA_001942495.1_OLT59102.1:0.0344900109)100:0.504686)100:0.081982,(((((((((GCA_000017845.1_ACB49432.1:0.0634015812,((GCA_000167195.1_EAM48088.1:0.0013456579,GCA_000235665.2_EHJ10582.1:0.0276673156)100:0.008754,GCA_000235665.2_EHJ10583.1:0.0000026072)100:0.124136)100:0.202741,GCA_000025125.1_ADB95188.1:0.4355076027)100:0.218278,(GCA_000284135.1_BAL27902.1:0.0429886047,GCA_000478825.2_AIE74233.1:0.1180406309)100:0.699452)100:0.100027,(GCA_000021825.1_ACK69065.1:0.3140279294,(GCA_000297435.1_CCI31838.1:0.0207104568,GCA_000312205.1_CCI08078.1:0.0375796462)100:0.304706)100:0.088876)100:0.043115,(GCA_000317025.1_AFY77469.1:0.0081614705,GCA_001904635.1_OKH17726.1:0.0052888414)100:0.341134)100:0.208148,((GCA_000317575.1_AFZ35247.1:0.0436243406,GCA_002355455.1_BAU67179.1:0.0351142307)100:0.298784,(GCA_000332055.1_ELS02970.1:0.4160936104,GCA_002368355.1_BAZ43238.1:0.5624186779)100:0.047362)100:0.147029)86:0.042767,((GCA_000317675.1_AFZ53423.1:0.2791770145,(GCA_001548095.1_BAQ60659.1:0.1496451134,GCA_001548115.1_BAQ66078.1:0.1756027183)100:0.102241)100:0.352940,GCA_000332035.1_ELR97981.1:0.5456251084)95:0.162947)100:0.145791,((GCA_000317615.1_AFZ51275.1:0.2034923772,GCA_000317635.1_AFZ44744.1:0.1348686157)100:0.465797,GCA_000473895.1_ERN42272.1:0.5093266036)100:0.245184)98:0.077141,GCA_001904615.1_OKH18945.1:0.9544957332)100:0.176709)100:0.130150)100:0.423190,(GCA_001870225.1_APB32386.1:0.9413579931,(GCA_000011345.1_BAC09877.1:0.1103052220,GCA_000505665.1_AHB89061.1:0.0779533803)100:1.572283)91:0.175806)98:0.180958,((GCA_000011385.1_BAC88060.1:0.2192792996,GCA_000484535.1_AGY57070.1:0.2694668932)100:0.384680,(GCA_000484535.1_AGY58978.1:0.7144859300,(GCA_000011385.1_BAC89250.1:0.5684976441,GCA_000484535.1_AGY59622.1:0.4285452867)100:0.485937)97:0.149959)100:0.625657)97:0.130569)38:0.052108,(GCA_000018105.1_ABW29436.1:1.6045585556,GCA_000828085.2_KIJ85126.1:1.2997943591)85:0.279095)96:0.182021,((GCA_000011385.1_BAC88008.1:0.2855744811,GCA_000484535.1_AGY60663.1:0.4621436631)100:0.800722,(((((((GCA_000011345.1_BAC09159.1:0.0649120781,GCA_000505665.1_AHB88260.1:0.0511919522)100:0.687419,GCA_000018105.1_ABW29641.1:0.7366867321)98:0.134450,((((((((GCA_000012525.1_ABB58360.1:0.7714579292,GCA_001637395.1_OAB63630.1:0.5291982395)97:0.115188,(((GCA_000014265.1_ABG50500.1:0.1430837816,GCA_002260545.1_OZH55535.1:0.0684414034)100:0.453563,((GCA_000478195.2_ERT06714.1:0.1089247089,GCA_000972705.2_KKD37180.1:0.1040886422)100:0.227648,((GCA_000710505.1_KEI66523.1:0.1176290292,GCA_900009265.1_CUR15584.1:0.0596669742)100:0.243061,(GCA_000176895.2_CCE16956.1:0.0171776509,GCA_000307915.1_EKD06860.1:0.0045532243)100:0.689842)97:0.044534)100:0.098759)33:0.057086,GCA_001746915.1_OEJ74981.1:0.5749698196)71:0.028136)41:0.060668,(((GCA_000155555.1_EDX71703.1:0.3841554246,((GCA_000211815.1_EGJ30787.1:0.0301903745,GCA_001942495.1_OLT58605.1:0.0574885758)100:0.322621,GCA_000317515.1_AFZ21631.1:0.2234178819)100:0.075423)100:0.086427,(GCA_000317495.1_AFZ11739.1:0.3370818998,GCA_000317145.1_AFY96118.1:0.9266190402)96:0.095484)92:0.061676,(((((((((GCA_000017845.1_ACB53339.1:0.0766303122,(GCA_000167195.1_EAM49099.1:0.0040736943,GCA_000235665.2_EHJ10946.1:0.0000027499)100:0.124461)100:0.057690,GCA_000025125.1_ADB95017.1:1.0875678799)100:0.164186,((GCA_000297435.1_CCI32232.1:0.0097939421,GCA_000312205.1_CCI06082.1:0.0148194263)100:0.410580,GCA_000021825.1_ACK70480.1:0.3127442204)81:0.069698)81:0.049917,(GCA_000317025.1_AFY78528.1:0.0140813407,GCA_001904635.1_OKH20989.1:0.0267003917)100:0.302408)91:0.101387,(GCA_000284135.1_BAL29970.1:0.0807006754,GCA_000478825.2_AIE75847.1:0.0627059160)100:0.551573)91:0.080665,((GCA_000317675.1_AFZ52917.1:0.2986876402,(GCA_001548095.1_BAQ59908.1:0.1410882855,GCA_001548115.1_BAQ63455.1:0.0927721279)100:0.153468)100:0.133838,GCA_001747005.1_OEJ78270.1:0.3752659278)100:0.392989)92:0.081226,((GCA_000317575.1_AFZ36233.1:0.0936748822,GCA_002355455.1_BAU66026.1:0.0537071340)100:0.178374,GCA_002368355.1_BAZ46331.1:0.3523640719)100:0.186400)88:0.050521,(GCA_000332035.1_ELS00082.1:0.4509348772,GCA_001904615.1_OKH19377.1:0.6956636008)92:0.215847)98:0.045032,(GCA_000332055.1_ELS01661.1:0.5194479945,((GCA_000317615.1_AFZ50945.1:0.1310061984,GCA_000317635.1_AFZ45190.1:0.0972381919)100:0.356437,GCA_000473895.1_ERN42743.1:0.7048779725)100:0.153603)99:0.120358)100:0.189180)100:0.127024)40:0.038686,(GCA_000317105.1_AFY81640.1:0.4552822726,GCA_001276715.1_KOR34996.1:0.3955555595)100:0.108942)46:0.066033,(((((((((GCA_000020025.1_ACC79094.1:0.1698136494,((GCA_000316575.1_AFY33994.1:0.1542109237,GCA_000317535.1_AFZ23152.1:0.1532564655)99:0.038319,((GCA_000169135.1_EAW43605.1:0.0484125462,GCA_002218065.1_GAX35186.1:0.0438837977)100:0.126834,GCA_000204075.1_ABA23047.1:0.1742564294)99:0.048487)90:0.030580)53:0.023066,((GCA_002368055.1_BAZ77465.1:0.0000020878,GCA_002368295.1_BAY98617.1:0.0000020878)100:0.020946,GCA_002368275.1_BAY89039.1:0.0032232590)100:0.203245)86:0.019838,((GCA_001298445.1_ALF56035.1:0.0834477212,GCA_002367975.1_BAY16369.1:0.0875746052)100:0.136577,(((GCA_000196515.1_ADI63855.1:0.1444907751,GCA_000317695.1_AFZ56293.1:0.0978706253)100:0.027265,(GCA_002368075.1_BAZ81045.1:0.1518160562,(((GCA_000175835.1_EFA69771.1:0.0039097145,GCA_001432185.1_KRH96037.1:0.0038535913)100:0.045894,GCA_002368135.1_BAZ90663.1:0.0365799392)100:0.007914,GCA_000175855.1_EFA74238.1:0.0643961833)100:0.333073)100:0.085032)100:0.037810,(GCA_000312705.1_AFW96823.1:0.0644548466,(GCA_002368115.1_BAZ85225.1:0.0460893905,GCA_000789435.1_KHG41767.1:0.0415178691)100:0.039303)100:0.363221)100:0.096744)97:0.062379)100:0.032957,((((GCA_000231365.2_EHC14100.1:0.0121936719,GCA_001904645.1_OKH14495.1:0.0000025016)100:0.040783,((GCA_000934435.1_KIY13482.1:0.0000023157,GCA_001990805.1_ONN60834.1:0.0000020878)100:0.040996,GCA_001275395.1_KOP24053.1:0.0575936343)100:0.053284)100:0.197830,GCA_001456025.1_KST66779.1:0.3869487068)47:0.035932,(((GCA_000346485.2_KYC42500.1:0.0416273192,GCA_000760695.2_KIE08669.1:0.0000029908)100:0.150242,GCA_000316665.1_AFY54937.1:0.4941002276)92:0.057311,(GCA_000828085.2_KIJ84025.1:0.1950168974,GCA_000317435.1_AFZ00838.1:0.3426660209)51:0.047374)53:0.023062)36:0.019961)52:0.115765,GCA_000350105.1_CCH66310.1:0.6293097098)100:0.154515,(GCA_000317555.1_AFZ31045.1:0.0045321503,GCA_001904655.1_OKH27720.1:0.0282010895)100:0.300214)32:0.028703,GCA_000952155.1_KJH70853.1:0.3309361542)33:0.027676,GCA_000317125.1_AFY89531.1:0.3952495951)100:0.088107,(GCA_000180455.1_CBN54172.1:0.3756092701,((GCA_000214075.2_EGK87693.1:0.0637008750,GCA_000317475.1_AFZ05474.1:0.0343096381)100:0.076982,GCA_002412335.1_PCN53368.1:0.1558004212)100:0.153303)100:0.190979)43:0.059385)58:0.028525,GCA_001904725.1_OKH38493.1:0.4547437574)93:0.077579,GCA_000317045.1_AFY68008.1:0.5525072021)90:0.033730,GCA_000775285.1_KGF73767.1:0.4354948397)93:0.066114)90:0.058250,((GCA_000817775.1_KIF40385.1:0.6078624087,GCA_001904775.1_OKH48080.1:0.4282850319)94:0.098397,GCA_002075285.2_ASC69830.1:0.5539570991)100:0.218577)90:0.063870,GCA_002142475.1_BAS57639.1:0.5692606772)99:0.229253,(GCA_000317065.1_AFY71272.1:0.4881424548,GCA_000332215.1_ELS31499.1:0.5773059911)100:0.471178)37:0.142185,GCA_001870225.1_APB33346.1:1.0595295393)99:0.306097)88:0.124638)89:0.262319,((((GCA_000011465.1_CAE18783.1:0.9176588622,GCA_000760175.1_KGG13029.1:0.3886963108)100:0.281143,GCA_001182765.1_CRY92959.1:0.4661009040)100:0.256726,(GCA_000155635.1_EDY39036.1:0.3233203088,GCA_000316515.1_AFY28755.1:0.4629005200)99:0.224341)100:1.561773,GCA_000011385.1_BAC88567.1:3.5367385239)13:0.000002)35:0.258821,(GCA_001765415.1_AOR38771.1:0.7267077218,GCA_001765415.1_AOR39138.1:1.5787126741)100:0.858697)100:0.624300,(((GCA_000226315.1_AEP08597.1:0.0044764439,GCA_000348745.1_AGH97082.1:0.0327938237)100:1.215843,(GCA_000226315.1_AEP08598.1:0.0179676982,GCA_000348745.1_AGH97083.1:0.0653203600)100:0.865566)100:0.427943,((GCA_000226315.1_AEP08599.1:0.0479226001,GCA_000348745.1_AGH97084.1:0.1039205504)100:0.845724,(GCA_000226315.1_AEP08600.1:0.0178015455,GCA_000348745.1_AGH97085.1:0.0490643390)100:0.909544)100:0.261817)100:0.871704)47:0.167067,(GCA_001637395.1_OAB60300.1:2.9561087304,GCA_001637395.1_OAB63851.1:1.9843557208)96:0.299339)21:0.145613)46:0.193861)52:0.103725,(((GCA_000010725.1_BAI76026.1:0.2889728082,GCA_000632475.2_AIB14600.1:0.1966964264)100:0.785036,GCA_000513295.1_CDL00919.1:1.8905741255)61:0.316449,(GCA_000166055.1_ADP71031.1:1.2987945806,(GCA_900172325.1_SLN26737.1:1.8879858765,GCA_000442315.1_EPX87538.1:10.0803032400)46:0.113951)72:0.440629)46:0.179872)45:0.096644)96:0.135308)99:0.159668)100:0.192471)100:0.106471)100:0.356096)43:0.132506)100:0.224935)100:0.230757);
