# Supplementary material for: Assessing the accuracy of phylogenetic rooting methods on prokaryotic gene families
Source: PLoS One. 2020 May 15;15(5):e0232950. doi: 10.1371/journal.pone.0232950 (PMC7228096; doi:10.1371/journal.pone.0232950)
Supplement: S2 Dataset — (ZIP) [file pone.0232950.s003.zip › EmpiricalDataset/GeneTrees_IQTree/000101.aln.treefile]

(GCA_000006905.1_AAK24970.1:0.0876745863,GCA_000092285.1_ADG11928.1:0.1252237305,((GCA_000017265.1_ACG77158.1:0.1361146996,GCA_001425915.1_KQW70631.1:0.1666281338)100:0.109403,(((GCA_000014745.1_ABI66565.1:0.3021658100,GCA_900103475.1_SDL82086.1:0.2254187297)100:0.314071,(((((((GCA_000009985.1_BAE52730.1:0.2182665521,GCA_900108475.1_SEH52098.1:0.1554198963)100:0.286475,(((((GCA_000013085.1_ABC24534.1:0.3202620180,GCA_000284415.2_CCG08001.1:0.2812621306)100:0.175646,GCA_001611975.1_AMW34081.1:0.4989733462)91:0.074542,(GCA_900156605.1_SIS88696.1:0.2929019734,(GCA_000300235.2_AJD50545.1:0.0889888815,GCA_000300275.1_EKF08794.1:0.0780274806)100:0.605673)85:0.109141)78:0.044565,GCA_900093605.1_SCA57932.1:0.5474162206)65:0.030189,((GCA_000315795.1_EKV26899.1:0.3465491367,GCA_900101965.1_SDD91866.1:0.3510240598)99:0.072717,GCA_900100455.1_SDH53140.1:0.3704029087)69:0.041604)86:0.112311)95:0.082288,(((((GCA_000010725.1_BAI70722.1:0.2640884460,GCA_000632475.2_AIB10680.1:0.1203818449)100:0.181571,GCA_000576635.1_EWY42733.1:0.2607434664)96:0.097912,((GCA_000963705.1_KJV10356.1:0.1478186454,GCA_002251735.1_OYQ18010.1:0.1596481264)100:0.225561,GCA_900172325.1_SLN32664.1:0.4679811762)89:0.084972)88:0.050598,((GCA_000730165.2_ASG19583.1:0.2250221242,GCA_000767795.1_KGM31627.1:0.4339889896)51:0.058357,GCA_002251795.1_OYQ35812.1:0.2677121164)99:0.104833)80:0.059894,(GCA_001637395.1_OAB55340.1:0.2625518283,(GCA_900177295.1_SMF33509.1:0.0000028234,GCA_900188055.1_SNR69744.1:0.0000028234)100:0.247723)100:0.137899)88:0.082574)75:0.082667,(((GCA_000982415.1_KKJ75741.1:0.0525989938,GCA_001026905.1_KLN59450.1:0.0814271574)100:0.260572,(GCA_000815465.1_KIE04603.1:0.6702371480,((GCA_000153525.1_EAS84863.1:0.8168671862,GCA_001765415.1_AOR38763.1:1.0490900064)99:0.186839,GCA_000496595.1_AHA28333.1:0.5230118654)100:0.458765)98:0.253488)94:0.162358,(GCA_000742835.1_AIK96010.1:0.4670911965,(GCA_001192655.1_GAO98533.1:0.3152451604,GCA_002117145.1_ARN85276.1:0.2106110714)100:0.326269)99:0.183269)44:0.199694)7:0.022913,GCA_001618175.1_KZD07276.1:0.4423803248)10:0.036971,(((((((((GCA_000010525.1_BAF90486.1:0.3960772999,GCA_900148505.1_SHO64078.1:0.2995427851)99:0.049822,(GCA_000264455.2_AFK52184.1:0.0085332867,GCA_001601315.1_KYO57795.1:0.0034184257)100:0.403701)98:0.060577,(GCA_000092925.1_ADH90084.1:0.1211849875,GCA_900100155.1_SCW87248.1:0.1211367109)100:0.218579)93:0.063454,((GCA_000496075.1_ESR24103.1:0.3860949330,((GCA_001017175.1_KLK91956.1:0.0210513449,GCA_900102135.1_SCY26382.1:0.0371373534)100:0.264182,(GCA_900115225.1_SFO60377.1:0.0719706712,GCA_900215505.1_SNY90858.1:0.2148887685)100:0.290648)95:0.118234)42:0.047383,(((GCA_001271345.1_ALA19621.1:0.0179971859,GCA_001887265.1_APF38854.1:0.0354848383)100:0.217728,(GCA_001741865.1_AOO84087.1:0.2047071525,GCA_900102525.1_SDH50825.1:0.1034576571)100:0.270493)92:0.056556,(((((GCA_000011345.1_BAC08434.1:0.0270375228,GCA_000505665.1_AHB89436.1:0.0433662317)100:0.460256,((((GCA_000012525.1_ABB56924.1:0.3236528331,GCA_000473895.1_ERN39920.1:0.5038587762)100:0.084895,(GCA_000317065.1_AFY71011.1:0.4947959239,GCA_000332215.1_ELS30595.1:0.2941054774)96:0.181319)94:0.104408,((((((((((GCA_000014265.1_ABG50792.1:0.1531506333,GCA_002260545.1_OZH53482.1:0.0867820439)100:0.294881,(GCA_000180455.1_CBN55538.1:0.1858898639,((GCA_000214075.2_EGK83750.1:0.0381793143,GCA_000317475.1_AFZ08726.1:0.0529181672)100:0.142031,GCA_002412335.1_PCN52871.1:0.2055237940)100:0.120175)100:0.193122)97:0.097662,(GCA_001276715.1_KOR38290.1:0.3106947629,((GCA_000176895.2_CCE16811.1:0.0096684798,GCA_000307915.1_EKD07424.1:0.0007191601)100:0.411436,(GCA_000710505.1_KEI67313.1:0.0726015924,GCA_900009265.1_CUR09604.1:0.0410153032)100:0.229280)98:0.126883)24:0.019521)24:0.053155,(GCA_000317105.1_AFY80966.1:0.3133681916,((GCA_000317045.1_AFY67736.1:0.3858173185,(GCA_000817775.1_KIF39535.1:0.4999939436,GCA_002142475.1_BAS54902.1:0.5000910023)77:0.085725)85:0.058837,GCA_000018105.1_ABW29632.1:0.4667515329)88:0.066063)79:0.040064)26:0.062378,(((((((((((GCA_000020025.1_ACC84570.1:0.1416088549,(GCA_000169135.1_EAW43512.1:0.0739389195,GCA_002218065.1_GAX35750.1:0.0377875032)100:0.025071)92:0.040587,GCA_000204075.1_ABA20177.1:0.1728274853)99:0.025082,(GCA_000316575.1_AFY33436.1:0.1249671868,GCA_000317535.1_AFZ25938.1:0.1254567317)97:0.030441)94:0.032841,(((GCA_002368055.1_BAZ72806.1:0.0000028234,GCA_002368295.1_BAY96687.1:0.0000028234)100:0.015954,GCA_002368275.1_BAY94361.1:0.0072685485)100:0.140273,(GCA_000346485.2_KYC40139.1:0.0771492321,GCA_000760695.2_KIE11346.1:0.0768680044)100:0.187774)43:0.041194)42:0.026064,(GCA_001298445.1_ALF54407.1:0.0585819795,GCA_002367975.1_BAY17383.1:0.0448549738)100:0.078776)48:0.051459,(((((GCA_000196515.1_ADI63956.1:0.1154201283,GCA_000317695.1_AFZ58372.1:0.0841136563)100:0.020153,GCA_002368115.1_BAZ86211.1:0.2975318801)62:0.025027,GCA_002368075.1_BAZ79234.1:0.1053284975)100:0.048998,(((GCA_000175835.1_EFA69535.1:0.0000023859,GCA_001432185.1_KRH97554.1:0.0335123078)100:0.031872,GCA_000175855.1_EFA72168.1:0.0625191579)100:0.006290,GCA_002368135.1_BAZ90515.1:0.0056987724)100:0.246103)100:0.054763,((GCA_000231365.2_EHC10112.1:0.0000028234,GCA_001904645.1_OKH12101.1:0.0000028234)100:0.056740,GCA_001275395.1_KOP27249.1:0.0836468301)100:0.153938)51:0.053022)83:0.051728,(GCA_001456025.1_KST67673.1:0.1874366545,GCA_000350105.1_CCH67824.1:0.4118461631)4:0.037432)1:0.018035,GCA_000317435.1_AFZ00143.1:0.3796956970)1:0.017682,GCA_000316665.1_AFY53515.1:0.2624927218)100:0.100840,(GCA_000317125.1_AFY90284.1:0.2983112087,((GCA_000317555.1_AFZ31416.1:0.0000022320,GCA_001904655.1_OKH26460.1:0.0060960388)100:0.321690,GCA_000952155.1_KJH71857.1:0.2722280776)100:0.098222)100:0.061084)98:0.036151,GCA_000478195.2_ERT06201.1:0.3212374053)24:0.040623)68:0.055110,((GCA_000155555.1_EDX71212.1:0.2172616585,GCA_000317515.1_AFZ19523.1:0.2685469660)100:0.061212,GCA_000317495.1_AFZ13680.1:0.3273852449)80:0.047919)25:0.014526,(GCA_000211815.1_EGJ28825.1:0.0090063334,GCA_001942495.1_OLT60799.1:0.0394800871)100:0.306521)76:0.058511,((((((GCA_000017845.1_ACB50732.1:0.1107731045,(GCA_000167195.1_EAM51198.1:0.0000028234,GCA_000235665.2_EHJ13156.1:0.0000028234)100:0.101587)85:0.106456,GCA_000025125.1_ADB95821.1:0.4337645483)34:0.071575,(GCA_000297435.1_CCI32816.1:0.0262671229,GCA_000312205.1_CCI08717.1:0.0127534021)100:0.432614)20:0.066799,((GCA_000317025.1_AFY76832.1:0.0261213710,GCA_001904635.1_OKH22989.1:0.0090170147)100:0.237696,(GCA_000332035.1_ELR96301.1:0.3046242795,GCA_000021825.1_ACK70331.1:0.2694726583)94:0.075535)5:0.052487)71:0.072542,((((GCA_002368355.1_BAZ45383.1:0.3158775307,GCA_000332055.1_ELS05084.1:0.3286668386)98:0.075088,(GCA_000317575.1_AFZ33958.1:0.0382027537,GCA_002355455.1_BAU65445.1:0.0287296200)100:0.239202)97:0.076632,((GCA_000317675.1_AFZ53727.1:0.2180706255,GCA_001747005.1_OEJ80067.1:0.3369531794)100:0.073761,GCA_001548115.1_BAQ64192.1:0.2192977728)100:0.306785)71:0.032764,(GCA_000317615.1_AFZ49468.1:0.2195528171,GCA_000317635.1_AFZ42815.1:0.1632748597)100:0.282568)83:0.058480)91:0.046385,(GCA_000284135.1_BAL27982.1:0.0337894278,GCA_000478825.2_AIE74626.1:0.0129418515)100:0.482764)91:0.081177)80:0.100105,(GCA_001904615.1_OKH16027.1:0.5125505902,GCA_000317145.1_AFY94884.1:0.5217571155)97:0.127386)96:0.067437,GCA_000011385.1_BAC90651.1:0.6633631568)87:0.071453)92:0.056632,(GCA_002075285.2_ASC73076.1:0.3989984332,GCA_001870225.1_APB35205.1:0.5084078702)70:0.106666)97:0.077822)83:0.088908,(GCA_000760175.1_KGG13267.1:0.4223364252,GCA_000011465.1_CAE18566.1:0.6949412594)100:0.238813)81:0.086620,((GCA_000155635.1_EDY37579.1:0.2357376512,GCA_000316515.1_AFY30043.1:0.2843174427)100:0.272475,GCA_001182765.1_CRY93213.1:0.3115351563)100:0.064982)99:0.385928,GCA_001982645.1_ONG40382.1:0.8804636577)98:0.513906)50:0.044572)42:0.079318)19:0.010637,((((((((((GCA_000011365.1_BAC45453.1:0.0254259223,GCA_000661935.1_AHY56096.1:0.0508360014)100:0.228666,(GCA_000314735.2_EKS30641.1:0.2526734937,GCA_000336555.1_EKS33667.1:0.2004266339)99:0.102609)99:0.091149,(GCA_000012725.1_ABA03662.1:0.1169961819,GCA_000013885.1_ABE61380.1:0.1048339227)100:0.175506)99:0.023533,(GCA_001618955.1_KZD23017.1:0.0044678239,GCA_900108575.1_SEI17107.1:0.0000020217)100:0.203011)99:0.035000,(GCA_000195775.1_CAE25948.1:0.0997319820,GCA_000935205.1_KIZ48079.1:0.1526032146)100:0.097518)100:0.212359,(GCA_001402875.1_ALK08095.1:0.0000028234,GCA_001459775.1_CUU44017.1:0.0000028234)100:0.363776)97:0.062037,((GCA_002119765.1_ARP99463.1:0.1870459400,GCA_002355335.1_BAT59836.1:0.2951863869)100:0.076428,GCA_001426945.1_KQY97392.1:0.3959506096)87:0.047148)23:0.034690,GCA_001579845.1_AMN39208.1:0.2903429587)98:0.072192,((((GCA_000828475.1_BAQ18718.1:0.0597146553,GCA_001723285.1_ODR99343.1:0.0941113824)100:0.206212,(GCA_000981545.1_CPR16360.1:0.0000023894,GCA_900104305.1_SDP55450.1:0.0000029819)100:0.442709)98:0.095535,GCA_001708935.1_ODA66077.1:0.4310250191)96:0.096807,(GCA_000166055.1_ADP71808.1:0.0617838886,GCA_000636015.1_KAI95685.1:0.0000029269)100:0.606794)85:0.058433)81:0.059225,(((GCA_001720135.1_ODN69022.1:0.3653740819,GCA_001676615.1_OCC02475.1:0.3645335059)54:0.077365,((((GCA_000148725.1_EFO33362.1:0.1862440766,(GCA_000158095.1_EEE44598.1:0.1209745630,GCA_001403915.1_CTQ46120.1:0.0988729584)100:0.099776)100:0.116779,(GCA_001188555.1_KND17982.1:0.0000026945,GCA_002249885.1_OXS40644.1:0.0000027260)100:0.239173)100:0.068982,GCA_900105595.1_SDU40146.1:0.3218495844)100:0.051380,(GCA_001907205.1_OKL44831.1:0.1486906175,(GCA_900110875.1_SEQ17923.1:0.0441038671,GCA_900114245.1_SFJ87285.1:0.0722370240)100:0.147186)100:0.271584)100:0.085458)53:0.065629,(GCA_001305515.1_KPL54014.1:0.3490089801,((GCA_900129325.1_SHF53225.1:0.2417241417,GCA_900104485.1_SDB08987.1:0.4695472459)97:0.039724,GCA_900102695.1_SCZ41901.1:0.5525257227)74:0.058067)73:0.037765)47:0.079170)27:0.028216)57:0.051017,(((GCA_000230555.1_AEQ52913.1:0.1875033194,GCA_900100665.1_SDG12613.1:0.1428341589)100:0.232314,(GCA_000743575.1_KFL29261.1:0.1089196626,GCA_000970435.1_KKB83634.1:0.2317110667)100:0.226158)98:0.211533,(((((((GCA_000007125.1_AAL51224.1:0.0000024769,GCA_000157815.1_EEX99227.1:0.0000020303)100:0.111882,(GCA_000017405.1_ABS13630.1:0.0000026181,GCA_000585655.1_EXL03767.1:0.0000024395)100:0.146298)100:0.167873,(GCA_001558695.1_KXF79275.1:0.1340286634,(GCA_900104355.1_SDO79950.1:0.1236700755,GCA_900113985.1_SFI82450.1:0.0908476416)100:0.216644)99:0.088482)100:0.109073,((GCA_000585625.1_EXL03394.1:0.1993082152,(GCA_001424795.1_KQU74193.1:0.1935515772,((GCA_001510895.1_KUM25307.1:0.0905863253,GCA_001618845.1_AMY03853.1:0.1151285158)100:0.056053,GCA_002075885.1_OQM75042.1:0.1876441255)100:0.045033)100:0.062899)100:0.115127,(GCA_900113935.1_SFJ29691.1:0.3057211464,((GCA_000014245.1_ABG64436.1:0.2856842638,((((GCA_000016285.1_ACM37929.1:0.2556410512,((GCA_000722615.1_KEQ07159.1:0.0000025669,GCA_000722625.1_KEQ10104.1:0.0000024611)100:0.191772,(GCA_000731295.1_CDN55886.1:0.0153548931,GCA_000731315.1_CDN49779.1:0.0137169753)100:0.123563)83:0.066544)99:0.060985,(((((GCA_000017145.1_ABR61395.1:0.0357388163,(GCA_000018545.1_ACP26472.1:0.0609883894,GCA_002288525.1_ASY64126.1:0.0201794829)100:0.030523)100:0.036723,GCA_000697965.2_ANK73677.1:0.0614758894)100:0.054224,GCA_001885585.1_OJF92270.1:0.1190635585)100:0.045978,(GCA_001267455.1_KOC74236.1:0.0088874423,GCA_001652565.1_ANH05668.1:0.0184414516)100:0.106433)100:0.088960,((GCA_000092045.1_ABC92574.1:0.0336679204,GCA_000769405.1_KPN28786.1:0.0631602076)100:0.092344,(GCA_001578105.1_AMM83202.1:0.0295749038,GCA_002043005.1_AQZ51361.1:0.1434286408)100:0.458914)70:0.065813)79:0.048918)96:0.152383,GCA_000325745.1_AGA65125.1:0.4360665754)100:0.211392,(GCA_000022725.1_ACS52082.1:0.0639997622,GCA_000341385.1_AGF76561.1:0.0813838167)100:0.575930)91:0.125946)88:0.066353,(GCA_000300335.1_EKF17176.1:0.2843208220,GCA_000300515.1_EKF42006.1:0.0698341958)100:0.293165)89:0.065786)88:0.049171)88:0.051776)89:0.087371,((GCA_000153465.1_EAS49298.1:0.3495391245,(GCA_000153705.1_EAU43257.1:0.2784214946,GCA_900176465.1_SMC93997.1:0.1941200735)100:0.103223)99:0.040965,((GCA_000800175.1_KHJ55263.1:0.0117451883,GCA_900141975.1_SHJ00613.1:0.0092085106)100:0.200378,GCA_900104035.1_SDO28144.1:0.2909501929)99:0.175442)100:0.141647)99:0.100535,(GCA_000817775.1_KIF42865.1:0.2851563421,(GCA_002238045.1_OXT02975.1:0.4910187186,(((((((((((((GCA_000011965.2_AAV94921.1:0.1780565452,GCA_900172225.1_SLN37120.1:0.0711902320)99:0.039083,GCA_900109035.1_SEI44153.1:0.1373707506)97:0.056880,(GCA_900116455.1_SFU07392.1:0.2080039701,GCA_002210095.1_OWU77484.1:0.2265038223)71:0.044324)39:0.016841,((GCA_000203975.3_KID10322.1:0.0697732141,(GCA_000511355.1_AHD01021.1:0.0563109333,GCA_001678945.1_ANP38813.1:0.1437821779)50:0.020144)97:0.050232,((GCA_001258055.1_CRL14134.1:0.1096368580,GCA_000511385.1_AHD09746.1:0.1405518131)100:0.029764,GCA_000376545.2_ANP40395.1:0.2461484388)49:0.014403)99:0.123302)88:0.066762,((GCA_000814025.1_KIC48978.1:0.0732513101,GCA_001969365.1_APX11293.1:0.0661914054)100:0.133895,(GCA_000172095.1_EDQ04094.1:0.2454041526,GCA_900156525.1_SIT76789.1:0.3056924595)93:0.132447)82:0.063855)92:0.061570,((GCA_002115725.1_OSQ58604.1:0.0905930731,GCA_002115805.1_OSQ48982.1:0.0673620458)100:0.171971,(GCA_900095785.1_SCM68326.1:0.0000022149,GCA_900115865.1_SFQ21714.1:0.0000028234)100:0.276455)97:0.070457)53:0.032027,(((((((GCA_000152625.1_EAP76104.1:0.1643532054,(GCA_900172295.1_SLN13403.1:0.1766679081,GCA_001247715.1_KNX41022.1:0.2146044952)95:0.082925)100:0.071354,((((GCA_900102905.1_SDK95645.1:0.2021542020,GCA_001517585.1_CUX82365.1:0.4390551539)49:0.061888,(GCA_900142295.1_SIN90595.1:0.3437196512,GCA_900184815.1_SMX25384.1:0.2354576587)92:0.085696)81:0.080516,((GCA_000299875.1_EKE72021.1:0.1426985856,(GCA_900109555.1_SEL25961.1:0.0000028234,GCA_900172305.1_SLN64558.1:0.0000028234)100:0.251746)88:0.041517,GCA_900114135.1_SFJ17279.1:0.1510959128)100:0.180276)58:0.069968,GCA_000812665.2_AML52784.1:0.3247932301)56:0.087770)53:0.048367,(GCA_001046955.1_AKO96790.1:0.0000024690,GCA_900109145.1_SEJ05863.1:0.0000020620)100:0.299762)51:0.043861,((((GCA_001305615.1_ALG90213.1:0.0931028988,GCA_900184935.1_SMX34914.1:0.2534879678)80:0.069258,(GCA_000740775.1_KFI34095.1:0.0153095533,GCA_000740795.1_KFI31997.1:0.0214589340)100:0.355174)82:0.075982,(GCA_001307765.1_KPN62514.1:0.1092458061,GCA_900109955.1_SEW16742.1:0.1998627707)100:0.105075)43:0.036219,(GCA_900099935.1_SDI47239.1:0.2758231469,(GCA_000442275.2_EPX81037.1:0.0758627952,GCA_900111945.1_SFR42035.1:0.1242011865)100:0.294637)82:0.062595)32:0.047043)23:0.011089,(GCA_000152805.1_EAQ11603.1:0.2986210818,((GCA_000161835.1_EET47145.1:0.3011024702,(GCA_001981245.1_APX88720.1:0.2990270777,GCA_000590925.1_AHM04978.1:0.4467808137)33:0.072447)28:0.055821,((GCA_000153305.1_EAR51577.1:0.3728458309,(GCA_000155735.2_AGI72264.1:0.1585652280,GCA_001187845.1_AKS45925.1:0.1475094069)100:0.130342)98:0.101034,((GCA_001908835.1_APO88314.1:0.3159785026,GCA_001399515.1_ALJ80618.1:0.4692608690)24:0.067173,GCA_001404155.1_CRK74322.1:0.5197537827)8:0.059231)7:0.029567)83:0.068245)62:0.057993)84:0.092328,((GCA_001458175.1_CUH53072.1:0.1364583092,GCA_900114415.1_SFK65380.1:0.1165601799)100:0.157429,(GCA_900129685.1_SHG22846.1:0.1434073946,GCA_900142085.1_SHJ26765.1:0.1433919212)98:0.035520)94:0.060404)37:0.030618,((GCA_001458355.1_CUH62695.1:0.1563824817,GCA_900110775.1_SEP56835.1:0.1802506718)100:0.097375,GCA_900100005.1_SDI05355.1:0.1571156697)99:0.077874)82:0.073794)59:0.041251,GCA_001205715.1_KNG93028.1:0.2482809318)78:0.081837,((((GCA_000153725.1_EAU47435.1:0.1202652432,((GCA_001969385.1_APX24641.1:0.0000028234,GCA_900112435.1_SFB80564.1:0.0000028234)100:0.085282,GCA_001975705.1_APZ54511.1:0.0778846601)93:0.022890)100:0.099541,GCA_000442255.1_EPX78360.1:0.1468582207)100:0.028559,((GCA_001687105.1_ANT61399.1:0.0490506397,GCA_900116195.1_SFS35444.1:0.0857871475)100:0.084499,GCA_900100085.1_SDJ42980.1:0.0943003668)100:0.081986)100:0.136941,((GCA_001038505.1_KMK66546.1:0.1845736773,GCA_900188035.1_SNR59134.1:0.2131244169)100:0.107921,GCA_000521865.1_ETX30622.1:0.3005219841)95:0.041736)93:0.055583)17:0.028121,((((GCA_900156815.1_SIS65333.1:0.2380557988,GCA_900115595.1_SFP25234.1:0.2875029774)63:0.035101,(GCA_000715505.1_KEP69940.1:0.2770531768,(GCA_000740785.1_KFI27209.1:0.3271751701,((GCA_000765015.1_KGK78892.1:0.0000022763,GCA_900141945.1_SHJ04674.1:0.0057378871)100:0.369124,(GCA_001403795.1_CTQ50839.1:0.1317860134,GCA_900109285.1_SEL24139.1:0.1913115037)100:0.189706)100:0.158420)74:0.075401)97:0.206001)12:0.023261,GCA_001620265.1_AMY70027.1:0.2984812202)40:0.105790,((GCA_000169415.1_EBA08689.1:0.1819302400,((GCA_001458375.1_CUH77141.1:0.1085606546,GCA_001482405.1_KUF08877.1:0.1441544411)100:0.063013,((((GCA_002211155.1_OWV60106.1:0.0000024619,GCA_002211205.1_OWV66766.1:0.0000028512)94:0.000002,(GCA_002211225.1_OWV50210.1:0.0000022644,GCA_900101505.1_SDC08951.1:0.0000023710)100:0.005680)100:0.026271,(GCA_002237555.1_ASP22254.1:0.0228047667,GCA_900188425.1_SNS43620.1:0.0127519806)100:0.099295)99:0.048004,GCA_900184945.1_SMX35770.1:0.0965250994)100:0.076068)100:0.072737)100:0.116907,(GCA_000836695.1_KIQ67820.1:0.1748880666,GCA_900141735.1_SHI29811.1:0.2676018752)100:0.206307)77:0.077361)16:0.025132)22:0.052288,GCA_900110425.1_SEO95944.1:0.2111523744)40:0.069858,(GCA_001548075.1_BAQ69096.1:0.0000023114,GCA_001633165.1_ANB34925.1:0.0130730518)100:0.170118)99:0.153110,(GCA_000600975.2_EYD71666.1:0.2682410547,(GCA_000203895.1_ABL69387.1:0.1716254848,GCA_000444995.1_AGT08667.1:0.3103812411)100:0.260188)99:0.062804)100:0.344527)96:0.066053)97:0.139011)98:0.036963,GCA_000179775.1_EFL87980.1:0.5967810142)94:0.063161)90:0.037936)60:0.106194,((GCA_000017565.1_ABS63337.1:0.2563918553,GCA_000739695.1_GAK45416.1:0.4051944818)93:0.091908,GCA_000689395.1_CDO59157.1:0.3832268489)100:0.068867)60:0.088128,(GCA_900100655.1_SDG08855.1:0.4353067143,GCA_900102465.1_SDF40996.1:0.4351646463)96:0.154723)55:0.068396,((((GCA_000152745.1_EAP89918.1:0.4720015671,(GCA_900106695.1_SDW16466.1:0.4205788932,((GCA_000226315.1_AEP09779.1:0.0150694190,GCA_000348745.1_AGH98203.1:0.1437934962)100:0.449878,(((((((GCA_000006905.1_AAK24971.1:0.0937478047,GCA_000092285.1_ADG11929.1:0.0498901967)100:0.209749,GCA_001425915.1_KQW70632.1:0.2586403374)100:0.165644,((GCA_000175215.2_ADU15083.1:0.2568998205,GCA_000204015.1_EGF89537.1:0.3224121772)100:0.223510,(GCA_000144605.1_ADL01698.1:0.3675113685,GCA_002205555.1_ASD25567.1:0.1952561919)100:0.312248)95:0.052285)100:0.289230,((GCA_000013025.1_ABI76024.1:0.0145116935,GCA_000685315.1_KCZ98452.1:0.1000183425)100:0.697447,GCA_000023785.1_ACT58477.1:0.6464481707)59:0.123274)36:0.053229,((((((((((((GCA_000012525.1_ABB56557.1:0.3215080541,(GCA_000155635.1_EDY39459.1:0.2726389129,GCA_000316515.1_AFY27836.1:0.2737826499)100:0.619713)99:0.110013,GCA_002142475.1_BAS54474.1:0.3376919038)97:0.112972,(GCA_000817775.1_KIF38504.1:0.4248374258,(GCA_000332215.1_ELS32593.1:0.3717227837,GCA_001870225.1_APB34957.1:0.6471771620)99:0.175158)51:0.065241)19:0.035466,((((GCA_000014265.1_ABG53921.1:0.1273051789,GCA_002260545.1_OZH52246.1:0.0429417685)100:0.167968,GCA_001276715.1_KOR36997.1:0.2503081536)100:0.077282,(GCA_000176895.2_CCE16149.1:0.0000023158,GCA_000307915.1_EKD07498.1:0.0694854895)100:0.366292)85:0.051602,(GCA_000180455.1_CBN56099.1:0.1627948756,((GCA_000214075.2_EGK86751.1:0.0067040821,GCA_000317475.1_AFZ05838.1:0.0236845970)100:0.058902,GCA_002412335.1_PCN54699.1:0.0597836428)100:0.211377)100:0.103108)98:0.059426)20:0.045419,(((GCA_000021825.1_ACK73649.1:0.1804466528,(GCA_000297435.1_CCI34392.1:0.0383464524,GCA_000312205.1_CCI08198.1:0.0148677775)100:0.350251)57:0.036859,(((((GCA_000317575.1_AFZ35703.1:0.0548065784,GCA_002355455.1_BAU62975.1:0.0644190173)100:0.163741,(GCA_000332055.1_ELS04719.1:0.1934665705,(GCA_002368355.1_BAZ45009.1:0.2089661307,GCA_001904615.1_OKH17030.1:0.4026489159)55:0.042571)96:0.070509)100:0.071105,(GCA_000317675.1_AFZ53682.1:0.1615926001,(GCA_001548095.1_BAQ60305.1:0.1735049989,GCA_001548115.1_BAQ65344.1:0.2465285547)100:0.052300)100:0.223090)100:0.079578,(GCA_000317615.1_AFZ49160.1:0.1144426437,GCA_000317635.1_AFZ42880.1:0.1369280633)100:0.256861)53:0.046801,((GCA_000017845.1_ACB53788.1:0.1479255157,(GCA_000167195.1_EAM49975.1:0.0078333980,GCA_000235665.2_EHJ10637.1:0.0026501534)100:0.150704)100:0.205002,(GCA_000332035.1_ELR99415.1:0.3095333642,(GCA_000284135.1_BAL29240.1:0.0504308315,GCA_000478825.2_AIE75240.1:0.0878480677)100:0.391747)99:0.075143)99:0.056119)56:0.070853)55:0.050948,(GCA_000317025.1_AFY75570.1:0.0203558240,GCA_001904635.1_OKH26818.1:0.0364223123)100:0.185823)100:0.158690)71:0.045863,GCA_000317495.1_AFZ11964.1:0.1961236677)72:0.049485,(((GCA_000169135.1_EAW44351.1:0.0825461525,GCA_001298445.1_ALF54887.1:0.1441537858)81:0.039838,GCA_000316575.1_AFY35509.1:0.1214902657)85:0.063164,(((GCA_000175835.1_EFA68997.1:0.0000028234,GCA_001432185.1_KRH96887.1:0.0000028234)100:0.029859,GCA_000175855.1_EFA72382.1:0.0455238721)100:0.199651,GCA_000317695.1_AFZ58758.1:0.0600447370)100:0.108705)100:0.077046)99:0.057554,GCA_000316665.1_AFY54686.1:0.2180130204)100:0.128571,GCA_000317435.1_AFZ00914.1:0.1491997147)100:0.586763,GCA_000014865.1_ABK44819.1:0.7744805119)99:0.168310,GCA_001982645.1_ONG40490.1:0.8070189248)99:0.367906,(((GCA_000153525.1_EAS84864.1:0.3694038679,GCA_000155895.1_EDZ59954.1:0.2918570977)100:1.018378,GCA_000195775.1_CAE29493.1:2.8222247645)98:0.489613,((GCA_000316665.1_AFY54429.1:0.3682268649,((GCA_002368055.1_BAZ76406.1:0.0000028234,GCA_002368295.1_BAY99672.1:0.0000028234)100:0.014318,GCA_002368275.1_BAY89241.1:0.0134862361)99:0.250105)100:2.331291,GCA_001276715.1_KOR34830.1:2.3709088768)94:0.535145)77:0.200009)78:0.388121)33:0.048981,((((((((((((((((GCA_000007125.1_AAL51225.1:0.0000029054,GCA_000157815.1_EEX99226.1:0.0000024475)100:0.065713,(GCA_000017405.1_ABS13631.1:0.0142800867,GCA_000585655.1_EXL03768.1:0.0035151007)100:0.105682)100:0.215091,((GCA_000014245.1_ABG64437.1:0.2660399525,GCA_000585625.1_EXL03393.1:0.1702296733)92:0.051620,(GCA_000300335.1_EKF17177.1:0.1735129809,(GCA_000300515.1_EKF42007.1:0.1037162532,GCA_900113935.1_SFJ29717.1:0.3473964479)41:0.047055)70:0.078752)53:0.065955)68:0.051354,((((((((GCA_000017145.1_ABR61394.1:0.1089286695,(GCA_000018545.1_ACP26471.1:0.0448164081,GCA_002288525.1_ASY64125.1:0.0975860405)100:0.030698)99:0.017290,GCA_000697965.2_ANK73676.1:0.0703251929)99:0.043459,(GCA_001687365.1_OBZ95440.1:0.0664924333,GCA_001885585.1_OJF92271.1:0.1365868521)100:0.035592)99:0.038300,(GCA_001267455.1_KOC74237.1:0.0322224371,GCA_001652565.1_ANH05669.1:0.0315105398)100:0.133332)100:0.045460,((GCA_000092045.1_ABC92573.1:0.0562454310,GCA_000769405.1_KPN28785.1:0.0341288672)100:0.143268,((GCA_000092025.1_AAK89771.1:0.1263627782,((GCA_000731295.1_CDN55885.1:0.0039078596,GCA_000731315.1_CDN49778.1:0.0300332450)100:0.061611,(GCA_000722615.1_KEQ07160.1:0.0000023854,GCA_000722625.1_KEQ10105.1:0.0000028700)100:0.202039)100:0.058295)100:0.043919,(GCA_001578105.1_AMM83201.1:0.1006040191,GCA_002043005.1_AQZ51360.1:0.1127508127)100:0.253883)96:0.055848)83:0.028830)100:0.115903,(GCA_000154705.2_EDQ33191.2:0.1353518178,GCA_001703635.1_OCW58256.1:0.1085263462)100:0.163069)100:0.067175,(((GCA_000800175.1_KHJ55262.1:0.0608119706,GCA_900141975.1_SHJ00576.1:0.0028433481)100:0.273954,GCA_000153465.1_EAS49299.1:0.3669492938)99:0.109234,((((GCA_000158095.1_EEE43913.1:0.1840993607,GCA_001403915.1_CTQ46119.1:0.1179787549)100:0.111050,GCA_000192745.1_ADZ68781.1:0.2189686183)100:0.187192,(GCA_001907205.1_OKL44832.1:0.2347796296,(GCA_900110875.1_SEQ17961.1:0.1015933117,GCA_900114245.1_SFJ87315.1:0.0486177406)100:0.171320)100:0.129262)100:0.077437,(GCA_900115225.1_SFO60358.1:0.1386337800,GCA_900215505.1_SNY90859.1:0.1616458791)100:0.298972)100:0.146192)29:0.087061)21:0.015773,GCA_002238045.1_OXT02660.1:0.3960645397)25:0.067138)27:0.062687,((GCA_001305515.1_KPL54013.1:0.2083262800,GCA_001720135.1_ODN69024.1:0.3183801677)42:0.197163,GCA_000179775.1_EFL87979.1:0.5480442848)26:0.091735)19:0.041623,(((GCA_000230555.1_AEQ52914.1:0.1629102367,GCA_900100665.1_SDG12624.1:0.1105948711)100:0.073807,(GCA_000743575.1_KFL29262.1:0.1291301424,GCA_000970435.1_KKB83633.1:0.1423249845)100:0.096196)100:0.366588,(GCA_001293565.1_KPB00859.1:0.4727181189,(GCA_000022725.1_ACS52083.1:0.0868432376,GCA_000341385.1_AGF76562.1:0.1205530539)100:0.442506)100:0.065581)88:0.073859)26:0.042940,GCA_900102695.1_SCZ41906.1:0.6005018053)15:0.034976,GCA_001676615.1_OCC02357.1:0.3785935480)56:0.038006,((((GCA_000092925.1_ADH90085.1:0.2409103138,GCA_002355335.1_BAT59835.1:0.3626870142)99:0.114922,(GCA_001402875.1_ALK08094.1:0.0000028234,GCA_001459775.1_CUU44016.1:0.0000028234)100:0.353455)97:0.063363,(GCA_000314735.2_EKS30642.1:0.2635660069,GCA_001618955.1_KZD23018.1:0.2738412480)100:0.320128)95:0.033350,GCA_000496075.1_ESR24104.1:0.5845759386)97:0.074082)10:0.028015,GCA_900148505.1_SHO64079.1:0.4838029189)5:0.044688,((((GCA_000019945.1_ACB79753.1:0.1348664896,GCA_000022085.1_ACL56138.1:0.1735766932)100:0.042606,GCA_000022085.1_ACL56137.1:0.2002872132)100:0.149135,(GCA_001741865.1_AOO79388.1:0.1513526454,GCA_900102525.1_SDH50867.1:0.0847967027)100:0.265287)100:0.168774,((GCA_000019845.1_ACB94008.1:0.3615839894,(GCA_000021745.1_ACK51249.1:0.2371232477,GCA_900114285.1_SFJ99583.1:0.2662466434)100:0.079854)100:0.096494,(((GCA_000304315.1_CCJ07383.1:0.2584731971,GCA_002117405.1_ARN81396.1:0.3141550424)100:0.126920,GCA_001644125.1_OAI26758.1:0.3002176908)100:0.125344,GCA_900104955.1_SED09903.1:0.3832632318)10:0.056943)100:0.072749)100:0.129598)6:0.050141,(GCA_000143145.1_ADJ24965.1:0.4667478199,((GCA_000166055.1_ADP71807.1:0.0086734328,GCA_000636015.1_KAI95686.1:0.0208975977)100:0.705909,((GCA_000828475.1_BAQ18719.1:0.0757240879,GCA_001723285.1_ODR99527.1:0.0832377039)100:0.246687,GCA_001708935.1_ODA66076.1:0.4031750170)100:0.178914)100:0.146191)100:0.134212)6:0.050939,GCA_002088295.1_ORE94275.1:0.8593475595)100:0.055619,((((((((((((((((((GCA_000011965.2_AAV94922.1:0.1322357250,(GCA_900172225.1_SLN37135.1:0.1110748697,GCA_900102795.1_SCZ58494.1:0.1587906605)95:0.037221)78:0.022808,(GCA_000376545.2_ANP40394.1:0.1506934203,GCA_900116455.1_SFU07399.1:0.1492187300)71:0.017428)72:0.012807,(((GCA_000203975.3_KID10323.1:0.0322950724,GCA_000511355.1_AHD01020.1:0.0651065982)100:0.062335,GCA_001678945.1_ANP38814.1:0.1285358467)99:0.038924,(GCA_000511385.1_AHD09745.1:0.0928855939,(GCA_001258055.1_CRL14135.1:0.0000026117,GCA_900113345.1_SFG18148.1:0.0000025466)100:0.080955)99:0.039001)86:0.013874)91:0.035668,(GCA_000622405.1_KIN69788.1:0.1534672096,GCA_000172095.1_EDQ04095.1:0.2384801432)96:0.080090)62:0.017615,((GCA_000299875.1_EKE72022.1:0.1411449486,GCA_900114135.1_SFJ17308.1:0.0751369595)100:0.058424,(GCA_900109555.1_SEL25933.1:0.0000028234,GCA_900172305.1_SLN64570.1:0.0000028234)100:0.280591)98:0.091428)81:0.033076,GCA_000161835.1_EET46395.1:0.2451423813)65:0.035181,((GCA_001046955.1_AKO96791.1:0.0039025180,GCA_900109145.1_SEJ05892.1:0.0000028234)100:0.167263,GCA_001981245.1_APX88719.1:0.2495416132)77:0.045492)48:0.020428,(((((((GCA_000152605.1_EAP84269.1:0.1933395420,GCA_000152625.1_EAP76105.1:0.2307707584)99:0.066898,((GCA_000814025.1_KIC48977.1:0.0554128582,GCA_001969365.1_APX11294.1:0.0745090597)100:0.178410,GCA_002210095.1_OWU78028.1:0.2055383917)28:0.046849)35:0.035943,(((GCA_000590925.1_AHM04979.1:0.2019312552,(((GCA_000152805.1_EAQ11602.1:0.1206399054,GCA_900177545.1_SMH57802.1:0.1948006212)100:0.079042,(GCA_001307765.1_KPN62513.1:0.1629087261,GCA_900109955.1_SEW16753.1:0.1332611145)100:0.042639)100:0.083750,(GCA_000765015.1_KGK78891.1:0.0154594656,GCA_900141945.1_SHJ04691.1:0.0207313607)100:0.309284)100:0.029313)98:0.030707,(GCA_900113405.1_SFG05694.1:0.0000021736,GCA_900172315.1_SLN10448.1:0.0000023981)100:0.215919)29:0.021798,GCA_900184815.1_SMX25383.1:0.2817898674)31:0.040575)65:0.013759,(((GCA_000014045.1_ABG32597.1:0.0799098055,GCA_000154785.2_AEI94288.1:0.0648389769)100:0.170781,(GCA_001404155.1_CRK74321.1:0.0000021002,GCA_900114125.1_SFJ45813.1:0.0000022380)100:0.211668)87:0.027543,(GCA_900172235.1_SLN10613.1:0.2734544468,(GCA_000442275.2_EPX81036.1:0.0560435100,GCA_900111945.1_SFR42027.1:0.1304351296)100:0.174604)89:0.080586)79:0.028658)89:0.053408,((((GCA_001247715.1_KNX41021.1:0.1543734698,GCA_900100005.1_SDI05323.1:0.1238668464)70:0.021292,((GCA_001458355.1_CUH62697.1:0.1217424112,GCA_900110775.1_SEP56856.1:0.0952445573)100:0.043320,GCA_900172295.1_SLN13396.1:0.2009357983)77:0.042144)100:0.066096,((((GCA_001458175.1_CUH53073.1:0.0934113471,GCA_900114415.1_SFK65361.1:0.1155889228)100:0.066003,GCA_900129685.1_SHG22876.1:0.1931192011)100:0.047676,GCA_900142085.1_SHJ26727.1:0.1191247453)100:0.038316,GCA_900110425.1_SEO95926.1:0.1613705460)100:0.067543)99:0.036366,(((GCA_900156525.1_SIT76784.1:0.2504610633,((((GCA_000012905.2_ABA78994.1:0.1407918644,GCA_900110025.1_SEO26607.1:0.2157670467)99:0.030509,(GCA_000740775.1_KFI34096.1:0.0504997814,GCA_000740795.1_KFI31996.1:0.0431637474)100:0.291216)87:0.033506,((GCA_900106675.1_SDW86102.1:0.1563369078,GCA_000740785.1_KFI27210.1:0.1906908380)99:0.041868,(GCA_001620265.1_AMY70026.1:0.1671644907,(GCA_000299575.1_EKE43629.1:0.3147530271,GCA_900107025.1_SDX41484.1:0.2302888802)97:0.060413)96:0.035596)85:0.051690)96:0.040494,GCA_900115595.1_SFP25257.1:0.1956097727)99:0.030205)9:0.027634,GCA_900172385.1_SLN24492.1:0.1761225819)97:0.026358,((GCA_000021865.1_ADE85604.1:0.1333019519,GCA_900107355.1_SDY53650.1:0.3725246956)97:0.052425,(GCA_000714535.1_KEO51877.1:0.0572061944,GCA_000715505.1_KEP69941.1:0.1265571915)100:0.060649)97:0.061511)96:0.035541)94:0.026470)89:0.023393,(GCA_000671395.1_KCV83546.1:0.1366634478,(GCA_001305615.1_ALG90214.1:0.1341676896,GCA_900184935.1_SMX34916.1:0.1626658144)81:0.044124)99:0.070858)70:0.025129,(((GCA_900095785.1_SCM68325.1:0.0000028234,GCA_900115865.1_SFQ21685.1:0.0112152603)100:0.174195,GCA_900142295.1_SIN90612.1:0.2306229626)95:0.031460,(GCA_001890925.1_OJI94401.1:0.1849556065,GCA_900099935.1_SDI47274.1:0.3485157545)98:0.054344)75:0.056021)37:0.016420)89:0.025292,GCA_900116005.1_SFR17368.1:0.2311318811)72:0.015350,(((((((GCA_000169415.1_EBA08690.1:0.1415323921,(GCA_900184945.1_SMX35767.1:0.0643111560,GCA_001482405.1_KUF08878.1:0.2124890270)100:0.030004)94:0.010274,(GCA_002237555.1_ASP22253.1:0.0251252617,GCA_900188425.1_SNS43641.1:0.0333748547)100:0.052117)94:0.022894,((GCA_002211155.1_OWV60105.1:0.0000025876,GCA_002211205.1_OWV66767.1:0.0075686675)100:0.003838,(GCA_002211225.1_OWV50209.1:0.0000026707,GCA_900101505.1_SDC08996.1:0.0000028234)100:0.003722)100:0.074116)99:0.048815,GCA_001458375.1_CUH77143.1:0.1866998217)100:0.046177,GCA_002115805.1_OSQ48981.1:0.1965523521)94:0.025096,(((GCA_000647975.1_KAJ56884.1:0.2385266444,GCA_000812665.2_AML52783.1:0.2462363590)97:0.062795,((((GCA_000155735.2_AGI72263.1:0.1518189808,GCA_900172275.1_SLN16977.1:0.1377542075)100:0.059891,GCA_001187845.1_AKS45926.1:0.0728241864)100:0.144535,GCA_000018145.1_ABV93350.1:0.2502166539)96:0.033728,(GCA_001908835.1_APO86841.1:0.1763496293,GCA_900114485.1_SFK78851.1:0.2509469859)99:0.055357)97:0.032267)90:0.021037,GCA_900110135.1_SEN75105.1:0.2766605902)23:0.027306)19:0.017119,(GCA_001038505.1_KMK66547.1:0.1869449646,GCA_900188035.1_SNR59150.1:0.1341463269)95:0.040222)87:0.023747)97:0.054102,((((GCA_000153725.1_EAU47434.1:0.0531225872,(GCA_900102075.1_SDF02128.1:0.1162362307,(GCA_001687105.1_ANT59260.1:0.1351241651,GCA_900100085.1_SDJ43008.1:0.1900950813)86:0.041100)72:0.025501)100:0.051560,(GCA_001969385.1_APX24642.1:0.0000025445,GCA_900112435.1_SFB80535.1:0.0000027994)100:0.134973)85:0.032120,GCA_001975705.1_APZ54512.1:0.0430972574)100:0.124850,(GCA_900111875.1_SFA76383.1:0.2095431471,GCA_900115815.1_SFQ52749.1:0.1367459198)99:0.075829)89:0.027425)90:0.036455,GCA_900172375.1_SLN39718.1:0.3000418565)100:0.045146,GCA_000521865.1_ETX30623.1:0.1617405609)99:0.033854,(GCA_900141735.1_SHI29823.1:0.2205276752,((GCA_000442315.1_EPX86177.1:0.2595945549,GCA_000600335.2_EYD76626.1:0.2279477406)100:0.119170,GCA_000600975.2_EYD71667.1:0.3361565559)93:0.082786)95:0.071555)93:0.061451,(((GCA_001548075.1_BAQ69097.1:0.0057188412,GCA_001633165.1_ANB34924.1:0.0137604506)100:0.204505,GCA_000152725.1_EAQ01584.1:0.1864277761)92:0.072683,(GCA_900102905.1_SDK95678.1:0.1277183932,GCA_000836695.1_KIQ67821.1:0.2205311067)91:0.077397)58:0.016425)93:0.060196,(GCA_000203895.1_ABL69388.1:0.1172979705,GCA_000444995.1_AGT08666.1:0.2361789316)100:0.215279)100:0.047816,((GCA_900106695.1_SDW16506.1:0.0917178429,GCA_900113695.1_SFI21675.1:0.1837006545)100:0.151801,(GCA_900111545.1_SES98260.1:0.0000024342,GCA_900143155.1_SHN51005.1:0.0000023942)100:0.306919)93:0.063602)100:0.224982,(GCA_000017565.1_ABS63336.1:0.2244717141,GCA_000739695.1_GAK45417.1:0.2762306448)100:0.254321)97:0.075290)97:0.067653,(((((((((GCA_000009985.1_BAE52729.1:0.2655826214,GCA_900108475.1_SEH52081.1:0.1635175668)100:0.313527,GCA_000013085.1_ABC24535.1:0.3470341156)98:0.056034,GCA_900100455.1_SDH53181.1:0.6563315753)98:0.041395,(GCA_000315795.1_EKV26900.1:0.2868497236,(GCA_900156605.1_SIS88714.1:0.3667751727,GCA_001611975.1_AMW34082.1:0.5551163792)100:0.139567)99:0.105938)97:0.065097,(GCA_001746755.1_OEJ65096.1:0.4323712672,GCA_900093605.1_SCA57933.1:0.5084564067)97:0.141766)74:0.061857,((((GCA_000010725.1_BAI70721.1:0.1710454040,GCA_000632475.2_AIB10679.1:0.1742837113)100:0.278881,(GCA_000576635.1_EWY42732.1:0.1771161657,GCA_000936425.1_KJB92314.1:0.1517371598)100:0.280378)100:0.062932,((GCA_000016185.1_ACJ00050.1:0.2785303296,GCA_002251795.1_OYQ36016.1:0.2342991715)100:0.181520,GCA_000730165.2_ASG19582.1:0.3217263560)100:0.216605)90:0.079582,((GCA_000300235.2_AJD50546.1:0.0681232029,GCA_000300275.1_EKF08795.1:0.1516244396)100:0.501477,(GCA_000982415.1_KKJ75740.1:0.0474493037,GCA_001026905.1_KLN59449.1:0.0783082546)100:0.579575)99:0.135242)51:0.032740)50:0.040878,((GCA_000299935.1_EKE76910.1:0.1276258181,GCA_001618175.1_KZD07275.1:0.0836098948)100:0.348920,(((GCA_001637395.1_OAB55335.1:0.3684839769,((GCA_900177295.1_SMF33348.1:0.0000028234,GCA_900188055.1_SNR69726.1:0.0000028234)100:0.368680,GCA_900102465.1_SDF40975.1:0.7639257307)100:0.113349)100:0.133238,(GCA_000024465.1_ADE40155.1:0.6750401473,(((GCA_000013985.1_ABF53511.1:0.1164020061,GCA_001610975.1_AMU95222.1:0.0218937724)100:0.094620,((GCA_002251755.1_OYQ30786.1:0.2669558414,(GCA_002355275.1_ATE67282.1:0.0000021300,GCA_002367875.1_PCE44419.1:0.0000021854)100:0.307983)100:0.088281,GCA_000342165.1_EMD83162.1:0.4726903996)100:0.183354)100:0.287715,(((GCA_000014285.2_ABI61514.1:0.0049376826,GCA_000576085.2_AHJ62398.1:0.0160833728)100:0.383563,(GCA_000306035.1_EKM99221.1:0.1477033460,GCA_000964385.1_GAN78821.1:0.1416260109)100:0.335051)95:0.127587,((GCA_000164635.1_EFH13053.1:0.2553548348,GCA_900141905.1_SHI35674.1:0.3049626113)100:0.071157,(GCA_900101615.1_SDD84832.1:0.0020923026,GCA_900104205.1_SDB72724.1:0.0023713300)100:0.231595)100:0.230777)100:0.112998)100:0.099016)98:0.076809)85:0.054400,GCA_900100655.1_SDG08819.1:0.6037076963)83:0.054046)17:0.042524)84:0.064461,GCA_900101935.1_SDD42190.1:0.7013483651)96:0.049818,(GCA_900172325.1_SLN32655.1:0.5821087074,GCA_001601315.1_KYO57796.1:0.6428195101)83:0.083632)96:0.077643)95:0.049382,((GCA_000013325.1_ABD26339.1:0.3114922764,(((GCA_000715015.1_KEO91199.1:0.2258504766,(GCA_001663175.1_ANK13375.1:0.2611532979,GCA_001677335.1_OBV12194.1:0.2307997471)100:0.132334)100:0.229641,GCA_001281485.1_ALE16233.1:0.2177534099)99:0.146585,GCA_001008165.2_AKH41780.1:0.3359525185)100:0.196177)99:0.179691,(((GCA_000013985.1_ABF53512.1:0.1013948719,GCA_001610975.1_AMU95221.1:0.1270078796)100:0.398803,GCA_001586395.2_KZB95852.1:0.3592695154)75:0.112915,(((GCA_000016765.1_ABQ66380.1:0.0879920188,(GCA_002355275.1_ATE64873.1:0.0000028234,GCA_002367875.1_PCE44147.1:0.0000028234)100:0.111186)100:0.206637,((GCA_000091125.1_BAI97238.1:0.0538509904,GCA_000147835.3_AEG49015.1:0.0839109887)100:0.210589,(GCA_000175255.2_AEH62950.1:0.2265321569,GCA_000218875.1_AEI37528.1:0.0967555246)100:0.550488)73:0.092994)74:0.075156,((GCA_001295965.1_KPF75060.1:0.0000027084,GCA_001713435.1_AOG00121.1:0.0117496781)100:0.437021,GCA_002218195.1_ASK86984.1:0.4990637482)81:0.108220)85:0.074945)37:0.030512)100:0.250029)56:0.035628)92:0.196460,(GCA_000014745.1_ABI66566.1:0.5620873110,GCA_000152745.1_EAP89919.1:0.5374538528)100:0.232772)100:2.085068)100:0.339237)70:0.089661)71:0.079229,(GCA_001746755.1_OEJ65095.1:0.4902540553,GCA_000024465.1_ADE40156.1:1.0607868286)85:0.145018)8:0.047371,GCA_000152825.2_ADM08252.1:0.4700801623)5:0.053645,(((((((GCA_000013005.1_ABC63086.1:0.2048514311,(GCA_001304795.1_ALG61377.1:0.0000020372,GCA_001306275.1_KPM12224.1:0.0000028234)100:0.372472)93:0.114934,(GCA_000715015.1_KEO91200.1:0.2068519706,(GCA_001663175.1_ANK13376.1:0.1543315891,GCA_001677335.1_OBV12195.1:0.1025654716)100:0.088270)93:0.090113)99:0.079340,GCA_001281485.1_ALE16234.1:0.1803229482)100:0.081439,(GCA_000235975.2_EHJ59124.1:0.2681152464,GCA_000013325.1_ABD26340.1:0.3050294791)100:0.116549)99:0.070499,GCA_001008165.2_AKH41779.1:0.3227011986)100:0.120763,(GCA_001028705.1_AKM10399.1:0.1983723614,GCA_001661675.2_ARU17416.1:0.2287985752)100:0.228505)100:0.095779,((((GCA_001295965.1_KPF75110.1:0.0000020524,GCA_001713435.1_AOG01727.1:0.0000023533)100:0.213746,(GCA_002211145.1_OWV32382.1:0.4431330205,(GCA_000175255.2_AEH62951.1:0.0763040724,GCA_000218875.1_AEI37527.1:0.0799412817)100:0.521880)100:0.155007)60:0.062414,(GCA_002218195.1_ASK86985.1:0.2371645513,GCA_900128895.1_SIO08430.1:0.2308170665)100:0.151688)59:0.058925,GCA_002088295.1_ORE94274.1:0.6938076117)97:0.108293)99:0.137837)14:0.064885)14:0.050154)84:0.075251,(((GCA_000013025.1_ABI78311.1:0.0555469790,GCA_000685315.1_KCZ98451.1:0.0407919933)100:0.313607,GCA_000023785.1_ACT58476.1:0.5963353929)100:0.149141,(GCA_900199215.1_SNT74282.1:0.4027916324,(((((GCA_000019945.1_ACB80227.1:0.2697461803,GCA_000022085.1_ACL57763.1:0.2824629256)100:0.133949,GCA_900108575.1_SEH52863.1:0.3477973525)100:0.260960,GCA_900172325.1_SLN37924.1:0.4350728280)96:0.087199,GCA_002355335.1_BAT58510.1:0.4350667425)96:0.185954,(GCA_000981545.1_CPR17334.1:0.0028894921,GCA_900104305.1_SDO35714.1:0.0000023923)100:0.702613)100:0.860952)95:0.065841)95:0.078294)98:0.149398)97:0.108172,((GCA_000175215.2_ADU15084.1:0.1915147271,GCA_000204015.1_EGF89538.1:0.3148309548)100:0.303268,GCA_002205555.1_ASD25568.1:0.4944635153)98:0.059150)99:0.141964)100:0.165779);
