# Supplementary material for: Assessing the accuracy of phylogenetic rooting methods on prokaryotic gene families
Source: PLoS One. 2020 May 15;15(5):e0232950. doi: 10.1371/journal.pone.0232950 (PMC7228096; doi:10.1371/journal.pone.0232950)
Supplement: S2 Dataset — (ZIP) [file pone.0232950.s003.zip › EmpiricalDataset/GeneTrees_IQTree/000105.aln.treefile]

(GCA_000006905.1_AAK24137.1:0.0716752681,GCA_000092285.1_ADG11262.1:0.1081238549,((GCA_000017265.1_ACG77707.1:0.1700298866,GCA_001425915.1_KQW71344.1:0.3311760632)100:0.085841,(((((((GCA_000009985.1_BAE53175.1:0.2708093275,((GCA_000294655.1_CCG42915.1:0.0649061880,GCA_900108475.1_SEH51516.1:0.1413476016)100:0.325186,GCA_000513295.1_CDL00159.1:0.3010407161)100:0.062819)100:0.075850,(GCA_900167455.1_SJZ31528.1:0.7124737811,((GCA_900093605.1_SCA56469.1:0.4575540730,GCA_000968135.1_CCQ72129.1:0.7416989660)100:0.101261,GCA_001746755.1_OEJ69242.1:0.6263635293)100:0.117194)99:0.099652)98:0.098944,(GCA_000284415.2_CCG07888.1:0.3730982117,GCA_000299935.1_EKE73769.1:0.3125875348)99:0.108032)72:0.047031,((((((GCA_000828475.1_BAQ17683.1:0.1256464137,GCA_001723285.1_ODR98671.1:0.1850101943)100:0.365860,(GCA_000264455.2_AFK52317.1:0.0897053051,GCA_001601315.1_KYO57346.1:0.0442790531)100:0.557308)83:0.036504,((GCA_000576635.1_EWY41431.1:0.0595644909,GCA_000936425.1_KJB96375.1:0.1621309633)100:0.269890,(GCA_000767795.1_KGM33812.1:0.0000021520,GCA_002195995.1_OWJ63555.1:0.0580980252)100:0.703537)81:0.129250)71:0.068192,(GCA_900100455.1_SDG77931.1:0.5960230698,(GCA_000166055.1_ADP70476.1:0.0041740424,GCA_000636015.1_KAI94714.1:0.0241825234)100:0.588179)78:0.112507)65:0.040573,(GCA_000019945.1_ACB80358.1:0.5261227984,GCA_000022085.1_ACL56022.1:0.2118248243)100:0.265503)65:0.060083,((((GCA_000315795.1_EKV32375.1:0.3065212204,GCA_900156605.1_SIS59809.1:0.4340477118)94:0.106690,GCA_001611975.1_AMW34684.1:0.5097872872)100:0.090980,GCA_000013085.1_ABC24114.1:0.5468485376)98:0.082246,(((GCA_000017565.1_ABS64399.1:0.2772680517,GCA_000739695.1_GAK46379.1:0.3227394375)100:0.205734,GCA_900101935.1_SDE33380.1:0.5240968231)99:0.130340,(GCA_000300235.2_AJD50468.1:0.1758034481,GCA_000300275.1_EKF08716.1:0.1203931235)100:0.467012)80:0.105729)65:0.063325)94:0.061719)54:0.031895,((((((((((((GCA_000011365.1_BAC46893.1:0.1324650783,((GCA_000011365.1_BAC47367.1:0.0000019760,GCA_000661935.1_AHY48711.1:0.0000027368)100:0.232702,GCA_000661935.1_AHY56909.1:0.9468323394)87:0.017767)99:0.450596,GCA_001765415.1_AOR39105.1:0.8854762406)69:0.100848,(((((((((((((((((((((((((((((GCA_000006905.1_AAK25550.1:0.0560405199,GCA_000092285.1_ADG12487.1:0.0683156293)100:0.342623,(GCA_000017265.1_ACG76603.1:0.2893844380,GCA_001425915.1_KQW69367.1:0.1549938369)83:0.117838)100:0.249977,(GCA_000175215.2_ADU14019.1:0.3308268138,GCA_000204015.1_EGF91796.1:0.3337056090)100:0.338901)99:0.132565,GCA_001305515.1_KPL53154.1:0.5961516184)95:0.090895,GCA_001676615.1_OCC02525.1:0.4096576387)77:0.020340,(GCA_000828475.1_BAQ16016.1:0.1204411449,GCA_001723285.1_ODR99824.1:0.1044491955)100:0.339243)43:0.104962,(((((((((((GCA_000007125.1_AAL53097.1:0.0059269007,GCA_000157815.1_EEX99405.1:0.0000025241)100:0.050442,(GCA_000017405.1_ABS12761.1:0.0000027368,GCA_000585655.1_EXL07609.1:0.0000027368)100:0.082921)100:0.167987,GCA_000022725.1_ACS50465.1:0.7533177893)98:0.132140,(((((((GCA_000016285.1_ACM35116.1:0.2178092499,GCA_000092025.1_AAK89328.1:0.1288562537)43:0.038659,(((((((GCA_000017145.1_ABR62275.1:0.1084338377,(GCA_000325745.1_AGA64104.1:0.3129401521,GCA_000496595.1_AHA27467.1:0.4874433409)100:0.540270)99:0.032264,GCA_000018545.1_ACP27307.1:0.0724757999)94:0.040712,GCA_000697965.2_ANK74485.1:0.0704612292)89:0.024176,(GCA_001687365.1_OBZ97003.1:0.0950706794,GCA_001885585.1_OJF95077.1:0.0896503099)100:0.104381)79:0.017780,(GCA_000731295.1_CDN56528.1:0.0218482094,GCA_000731315.1_CDN50394.1:0.0266430160)100:0.153572)81:0.030524,(GCA_000722615.1_KEQ04361.1:0.0000022546,GCA_000722625.1_KEQ07273.1:0.0000025948)100:0.128037)78:0.047107,(GCA_000092045.1_ABC88924.1:0.0489052312,GCA_000769405.1_KPN25737.1:0.1034883488)100:0.124311)40:0.013728)100:0.094132,(GCA_001267455.1_KOC74543.1:0.0375685365,GCA_001652565.1_ANH02813.1:0.0083679013)100:0.101972)99:0.088392,(GCA_001578105.1_AMM86518.1:0.1622840291,GCA_002043005.1_AQZ50684.1:0.1066701779)100:0.191038)77:0.041118,(GCA_000154705.2_EDQ35461.1:0.2481096166,GCA_001703635.1_OCW55983.1:0.1803621447)98:0.098248)97:0.077246,(GCA_000817775.1_KIF38478.1:0.2699326449,GCA_001293565.1_KPB01861.1:0.2929931428)100:0.110624)76:0.084011,(((GCA_900113985.1_SFI72096.1:0.4197581865,GCA_000014245.1_ABG64976.1:0.3151188664)31:0.106094,(((GCA_000585625.1_EXL09204.1:0.1390534979,GCA_002075885.1_OQM76317.1:0.1092123706)100:0.103817,(GCA_001424795.1_KQU62775.1:0.0384349172,GCA_001605015.1_AMS39613.1:0.0400170386)100:0.129383)100:0.125488,(GCA_001510895.1_KUM26003.1:0.0430222040,GCA_001618845.1_AMX98421.1:0.1076134919)100:0.086238)100:0.204464)24:0.054342,(GCA_000300335.1_EKF19189.1:0.1286938314,GCA_000300515.1_EKF44144.1:0.1200821284)100:0.162493)27:0.072779)44:0.053898)88:0.056960,GCA_000179775.1_EFL89187.1:0.4150452194)100:0.088212,(((((GCA_000148725.1_EFO32863.1:0.1228275854,(GCA_000158095.1_EEE43045.1:0.0953409493,GCA_001403915.1_CTQ44463.1:0.0935746782)100:0.061873)100:0.059805,(GCA_001188555.1_KND18362.1:0.0000023348,GCA_002249885.1_OXS45592.1:0.0000027368)100:0.158648)100:0.027779,GCA_000192745.1_ADZ72602.1:0.1411753663)100:0.051008,(GCA_900105595.1_SDU47709.1:0.2449482231,(GCA_001907205.1_OKL44364.1:0.1335410617,(GCA_900110875.1_SEQ38790.1:0.0676329125,GCA_900114245.1_SFJ99136.1:0.0383072323)100:0.112379)100:0.182091)98:0.040090)100:0.238038,(GCA_900115225.1_SFN90195.1:0.1840310002,GCA_900215505.1_SNY91726.1:0.1844355431)100:0.185752)69:0.062593)94:0.145444,GCA_900148505.1_SHO66077.1:0.4860335459)95:0.123090,(GCA_001271345.1_ALA17119.1:0.0461221094,GCA_001887265.1_APF38740.1:0.0305445127)100:0.383581)90:0.061076,(GCA_001741865.1_AOO80014.1:0.5346368933,(GCA_000342165.1_EMD82877.1:0.5187321747,GCA_002088295.1_ORE95214.1:0.5433314641)95:0.131411)86:0.086558)86:0.113598,((((GCA_000195775.1_CAE25507.1:0.1437274547,(GCA_000314735.2_EKS30099.1:0.1077397232,GCA_000336555.1_EKS33817.1:0.1497504063)100:0.190987)100:0.157605,(GCA_002355335.1_BAT61712.1:0.3040491269,GCA_002119765.1_ARP99535.1:0.3945995817)62:0.083751)63:0.080763,GCA_001426945.1_KQY97896.1:0.3219097224)100:0.101588,((GCA_000021745.1_ACK49586.1:0.1286448172,GCA_900114285.1_SFK29855.1:0.2470529308)99:0.086768,(((GCA_000304315.1_CCJ05475.1:0.1826578068,GCA_002117405.1_ARN80581.1:0.2162134761)100:0.089733,(GCA_001644125.1_OAI23322.1:0.1605446377,GCA_001675455.1_OBS53424.1:0.0743514215)100:0.147583)100:0.091137,GCA_900187365.1_SNB73227.1:0.3004813145)98:0.046314)100:0.155383)95:0.076479)88:0.079536,((GCA_000010525.1_BAF89930.1:0.2519840401,GCA_000017645.1_ABS66360.1:0.1749507430)100:0.100434,(GCA_000092925.1_ADH91134.1:0.3076470277,GCA_900100155.1_SCW70728.1:0.2598873574)100:0.196425)97:0.144067)24:0.000002)98:0.055368,(((((((GCA_000013005.1_ABC63592.1:0.1306055860,((GCA_001663175.1_ANK14366.1:0.2625687796,GCA_001677335.1_OBV11708.1:0.0908980481)100:0.103445,GCA_000715015.1_KEO91694.1:0.2480517944)100:0.083698)100:0.156753,(GCA_000013325.1_ABD25768.1:0.3167768111,GCA_001028705.1_AKM11593.1:0.4692832661)99:0.103435)99:0.058455,(GCA_000013985.1_ABF53207.1:0.1370806909,GCA_001610975.1_AMU96091.1:0.1522066459)100:0.259094)100:0.092249,GCA_002218195.1_ASK89982.1:0.4323752028)100:0.110694,(GCA_001586395.2_KZB94858.1:0.3448139421,(GCA_000175255.2_AEH63177.1:0.1015104050,GCA_000218875.1_AEI38223.1:0.2300058823)100:0.626544)100:0.099819)100:0.203257,((GCA_000230555.1_AEQ53459.1:0.1236848095,GCA_900100665.1_SDG26134.1:0.1008173615)100:0.266373,GCA_000970435.1_KKB76145.1:0.4775373220)100:0.287162)84:0.043880,((GCA_000023785.1_ACT60031.1:0.6714168811,(GCA_000013025.1_ABI76971.1:0.0000028977,GCA_000685315.1_KCZ98567.1:0.0807701672)100:0.492992)99:0.221012,GCA_900103475.1_SDM38086.1:0.4138222327)91:0.151389)34:0.097357)24:0.103393,((GCA_000017565.1_ABS61773.1:0.2379281494,GCA_000689395.1_CDO60041.1:0.5683090271)100:0.186301,GCA_000152825.2_ADM09517.1:0.7358796041)82:0.064589)14:0.104909,(GCA_000496075.1_ESR25936.1:0.5055324205,((GCA_000981545.1_CPR18486.1:0.0000021525,GCA_900104305.1_SDO18289.1:0.0000022948)100:0.521468,GCA_000143145.1_ADJ24125.1:0.5322976878)100:0.083840)97:0.061249)9:0.032281,((((((((((((((((((GCA_000011965.2_AAV97157.1:0.1631094665,GCA_900172225.1_SLN24726.1:0.2642315645)92:0.081546,GCA_000671395.1_KCV81971.1:0.2324519005)83:0.043113,(GCA_900184935.1_SMX31479.1:0.1939546321,(((((GCA_000152625.1_EAP75057.1:0.1942329445,GCA_001247715.1_KNX42636.1:0.2561015387)100:0.089768,(GCA_900099935.1_SDK95479.1:0.2023367810,(GCA_900112335.1_SFC50206.1:0.1297216389,GCA_900188335.1_SNS22810.1:0.1327080010)100:0.205834)100:0.086315)86:0.031087,((GCA_000299875.1_EKE71198.1:0.2049868323,GCA_900172375.1_SLN59253.1:0.1989762728)100:0.126067,GCA_900172385.1_SLN63081.1:0.2497193817)97:0.055103)84:0.039675,GCA_000152725.1_EAQ04466.1:0.3172448397)84:0.038085,(GCA_900095785.1_SCM67014.1:0.2806419015,GCA_000018145.1_ABV92765.1:0.3806841376)20:0.045322)31:0.035290)89:0.051645)90:0.056578,GCA_900129685.1_SHG49685.1:0.2316096971)23:0.015509,GCA_001890925.1_OJI95449.1:0.2518038047)82:0.052046,(GCA_000376545.2_ANP42681.1:0.1961983332,((GCA_000511385.1_AHD10747.1:0.1141493811,(GCA_001258055.1_CRL15503.1:0.0000027368,GCA_900113345.1_SFG50696.1:0.0000027368)100:0.043017)100:0.168505,GCA_900102795.1_SCZ67578.1:0.2644220673)96:0.043201)99:0.060972)67:0.025044,((((((((GCA_000153725.1_EAU44248.1:0.1353187861,(GCA_001969385.1_APX21469.1:0.0000027368,GCA_900112435.1_SFC19493.1:0.0000027368)100:0.106718)19:0.019058,GCA_001975705.1_APZ55112.1:0.1388793302)20:0.039025,((GCA_001687105.1_ANT62128.1:0.1083985740,GCA_900116195.1_SFS53470.1:0.1291425497)100:0.086843,(GCA_000442255.1_EPX79687.1:0.1703641891,GCA_900100085.1_SDI22414.1:0.2166692058)99:0.032835)100:0.052716)100:0.103745,(GCA_001038505.1_KMK68895.1:0.2109147512,GCA_900188035.1_SNR33556.1:0.1844295791)100:0.099664)100:0.062666,((GCA_002115725.1_OSQ62134.1:0.1406960995,GCA_002115805.1_OSQ50643.1:0.0538466830)100:0.140083,GCA_000590925.1_AHM04029.1:0.2754462092)91:0.032132)95:0.041629,(GCA_900100005.1_SDI49552.1:0.1808489896,GCA_001620265.1_AMY68163.1:0.3427073796)99:0.077054)87:0.046758,((GCA_001458175.1_CUH54057.1:0.0963654979,GCA_900114415.1_SFK79997.1:0.1643566969)99:0.062318,GCA_001678945.1_ANP37520.1:0.2463872702)83:0.012021)93:0.040463,(((GCA_001458355.1_CUH68266.1:0.2316477165,((GCA_001548075.1_BAQ68231.1:0.0000024379,GCA_001633165.1_ANB35592.1:0.0066613943)100:0.181003,GCA_000647975.1_KAJ55931.1:0.2906016687)87:0.102590)55:0.011102,(GCA_900110775.1_SEQ61910.1:0.1578814449,(GCA_900142295.1_SIO08314.1:0.3254863308,GCA_000738435.1_AII87535.1:0.2837281335)91:0.173437)86:0.088270)77:0.040890,(GCA_000014045.1_ABG33370.1:0.0000022753,GCA_000154785.2_AEI92547.1:0.0394091955)100:0.304771)61:0.002030)74:0.041480)76:0.040995,(((GCA_001046955.1_AKO98140.1:0.0064536751,GCA_900109145.1_SEK10737.1:0.0000025129)100:0.262459,(((((GCA_002211155.1_OWV57396.1:0.0000022065,GCA_002211205.1_OWV54146.1:0.0000027368)69:0.000003,(GCA_002211225.1_OWV41869.1:0.0000025623,GCA_900101505.1_SDE19677.1:0.0000025621)100:0.006399)100:0.028226,GCA_900184945.1_SMX42570.1:0.1141589622)99:0.048093,(GCA_002237555.1_ASP20573.1:0.0253188023,GCA_900188425.1_SNS15899.1:0.0416155541)100:0.088079)100:0.162344,(GCA_001482405.1_KUF11174.1:0.2393728374,GCA_900107235.1_SDY35867.1:0.4485569105)86:0.055923)96:0.079905)82:0.066935,((GCA_000152805.1_EAQ10496.1:0.2849401879,((GCA_900111875.1_SFA86846.1:0.1439688208,GCA_900116005.1_SFR07455.1:0.1992598546)100:0.111938,GCA_900156525.1_SIT77722.1:0.3053870421)92:0.047074)92:0.078275,(GCA_900177545.1_SMH52012.1:0.2252522212,(GCA_000765015.1_KGK79145.1:0.0241819934,GCA_900141945.1_SHI57910.1:0.0378232229)100:0.378743)97:0.072020)90:0.086226)12:0.025326)23:0.016605,GCA_900107355.1_SDY21073.1:0.2395966653)85:0.055740,(GCA_000622405.1_KIN68746.1:0.2838015488,(GCA_000152605.1_EAP84943.1:0.2818582096,GCA_000172095.1_EDQ03616.1:0.2616836060)95:0.083433)91:0.076141)81:0.051546,((GCA_000169415.1_EBA07677.1:0.2199864939,GCA_900114485.1_SFL06285.1:0.4275627455)93:0.070691,((GCA_001403795.1_CTQ48667.1:0.1309485635,GCA_900109285.1_SEL55353.1:0.2928805405)100:0.184901,(GCA_000814025.1_KIC51424.1:0.0762997515,GCA_001969365.1_APX10876.1:0.1978938695)100:0.313822)94:0.039640)87:0.036568)73:0.026970,((((GCA_000155735.2_AGI73045.1:0.1891077840,GCA_001187845.1_AKS46984.1:0.0976888419)100:0.200686,(GCA_000740775.1_KFI33356.1:0.0630647260,GCA_000740795.1_KFI31214.1:0.0352911942)100:0.332870)88:0.051668,(GCA_000161835.1_EET46570.1:0.2718679600,GCA_000812665.2_AML50333.1:0.3476252835)57:0.055905)22:0.027538,(GCA_001307765.1_KPN63652.1:0.1395836279,GCA_900109955.1_SEW00341.1:0.1384657250)100:0.093609)98:0.112650)93:0.062566,GCA_900102905.1_SDK50056.1:0.4702469903)4:0.047634,(((((GCA_000012905.2_ABA81194.1:0.2289164719,GCA_900107025.1_SDW71002.1:0.4247598061)100:0.072062,(GCA_000203895.1_ABL71850.1:0.1005001297,GCA_000444995.1_AGT08387.1:0.3416186544)100:0.152243)67:0.091167,(((((((GCA_000021865.1_ADE84881.1:0.0711500215,GCA_900110025.1_SEN59956.1:0.2484100886)86:0.077269,GCA_000740785.1_KFI26181.1:0.0648401905)80:0.045691,GCA_900156815.1_SIS77752.1:0.3005675379)33:0.059929,(GCA_000714535.1_KEO56434.1:0.0985429409,GCA_900110135.1_SEM66614.1:0.2952871378)44:0.042936)47:0.044093,GCA_001908835.1_APO85707.1:0.3062316860)53:0.018529,GCA_900106675.1_SDW42308.1:0.1743073002)86:0.051818,GCA_001517585.1_CUX81835.1:0.3556384278)99:0.044768)24:0.021756,GCA_001620265.1_AMY68164.1:0.4650822514)79:0.067178,GCA_002210095.1_OWU70535.1:0.5884478258)19:0.058497)22:0.085669,((GCA_001981245.1_APX90456.1:0.2688891251,GCA_900184815.1_SMX23778.1:0.3503310111)79:0.053210,(GCA_900113405.1_SFG37815.1:0.0000020180,GCA_900172315.1_SLN29820.1:0.0000021993)100:0.432931)81:0.064126)16:0.026598,((GCA_000299575.1_EKE45633.1:0.3262932421,(GCA_000600975.2_EYD70817.1:0.2377284510,GCA_000836695.1_KIQ70661.1:0.2403009422)90:0.080722)74:0.043210,(((GCA_900110115.1_SEN48757.1:0.0066538382,GCA_900141995.1_SHJ06511.1:0.0000019944)100:0.241772,GCA_900141735.1_SHI81568.1:0.3637849930)64:0.066686,GCA_000442315.1_EPX87502.1:0.4899058565)61:0.051014)65:0.036319)18:0.068347,(GCA_001205715.1_KNG95200.1:0.2683376498,GCA_000153305.1_EAR51438.1:0.2795977417)13:0.052024)24:0.155811,((GCA_900106695.1_SDW77094.1:0.1933832252,GCA_900113695.1_SFI95430.1:0.1655222836)100:0.252941,(GCA_900111545.1_SET19671.1:0.0000021743,GCA_900143155.1_SHN57881.1:0.0000027394)100:0.162265)100:0.183975)100:0.323663)37:0.048017,((((GCA_000014285.2_ABI62922.1:0.0201469850,GCA_000576085.2_AHJ63912.1:0.0057851234)100:0.349895,((((GCA_000021325.1_ACI52647.1:0.2463046063,(GCA_000182745.1_BAK83521.1:0.0583970394,(GCA_000208635.2_EGG75576.1:0.0310632912,GCA_000964505.1_GAN99999.1:0.1471594300)99:0.026538)99:0.163387)100:0.153962,(GCA_002005445.1_AQS84660.1:0.4017704762,GCA_002173735.1_ARW47598.1:0.3735289290)100:0.194915)66:0.059039,(GCA_000231445.2_EHD13833.1:0.0017036194,GCA_002153535.1_OUI79190.1:0.0159738545)100:0.593674)100:0.110301,(((GCA_000011685.1_AAW60375.1:0.1886601785,GCA_000234355.2_EHH68822.1:0.1680181363)100:0.168340,(((GCA_000617865.1_GAJ27629.1:0.1760839039,GCA_000963885.1_GAN53026.1:0.3692139999)100:0.129187,GCA_002005465.1_AQS89008.1:0.2438369325)100:0.071441,((GCA_001787335.1_AOX16208.1:0.0000025163,GCA_001787355.1_AOX19168.1:0.0060974441)100:0.202527,GCA_000724025.1_CDG38526.1:0.4408315203)99:0.097610)100:0.173027)92:0.133502,GCA_002003665.1_OOL18799.1:0.5535196805)98:0.126394)100:0.258122)99:0.108381,GCA_900141905.1_SHI96247.1:0.3685031641)68:0.052014,(GCA_000164635.1_EFH12171.1:0.1560026302,((GCA_900101615.1_SDD26727.1:0.0000025240,GCA_900104205.1_SDB68620.1:0.0120253557)51:0.014342,GCA_000164635.1_EFH12191.1:0.5163214894)91:0.198271)96:0.214865)100:0.254435)47:0.082190,(GCA_900101935.1_SDD23925.1:0.4324197813,(GCA_000014865.1_ABK42700.1:0.4693887492,GCA_002109495.1_OSM06238.1:0.3493291088)100:0.827892)97:0.106941)99:0.164605,(GCA_001618175.1_KZD09069.1:0.5022805987,((GCA_000300235.2_AJD54270.1:0.0933376310,GCA_000300275.1_EKF10332.1:0.1080568247)100:0.413259,(GCA_000226315.1_AEP08493.1:0.0328308314,GCA_000348745.1_AGH96980.1:0.1189364163)100:0.598570)51:0.094569)97:0.100716)52:0.093201,(((GCA_900101965.1_SDD96078.1:0.4457205241,GCA_900100655.1_SDG30803.1:0.5556996936)94:0.152348,GCA_001611975.1_AMW34261.1:0.5980633214)65:0.084155,(((GCA_000982415.1_KKJ77269.1:0.0251186782,GCA_001026905.1_KLN62571.1:0.0296172003)100:0.445626,(GCA_000963705.1_KJV09167.1:0.0582884888,GCA_002251735.1_OYQ17502.1:0.0461709365)100:0.465054)92:0.106484,(GCA_000264455.2_AFK55058.1:0.0180334821,GCA_001601315.1_KYO49334.1:0.0014599779)100:0.566808)49:0.094198)46:0.073096)90:0.086415,(((GCA_000009985.1_BAE53066.1:0.2074355003,GCA_000513295.1_CDL01042.1:0.1645560598)100:0.169848,(GCA_000767795.1_KGM31751.1:0.0374567781,GCA_002195995.1_OWJ61360.1:0.0000024311)100:0.520944)94:0.064156,((GCA_000010725.1_BAI70930.1:0.2235854293,GCA_000632475.2_AIB10654.1:0.1450323977)100:0.129285,((GCA_000576635.1_EWY37600.1:0.0630038078,GCA_000936425.1_KJB91082.1:0.1039473045)100:0.172266,(GCA_000016185.1_ACI99871.1:0.2608659092,(GCA_000225995.2_EGY01622.1:0.0167847937,GCA_000730165.2_ASG21551.1:0.0000023546)100:0.331142)100:0.148408)70:0.053276)100:0.156067)97:0.052279)94:0.079886,GCA_000315795.1_EKV32442.1:0.4160640251)43:0.076546,GCA_001746755.1_OEJ69343.1:0.3092712146)99:0.183040,GCA_900093605.1_SCA56117.1:0.3717856126)100:0.121650,((((GCA_000223375.1_AEM40367.1:0.0000027368,GCA_001399515.1_ALJ80556.1:0.0000027368)98:0.115224,GCA_001305515.1_KPL55303.1:2.9860645304)99:0.438301,GCA_000510265.1_AHC73956.1:0.7453780874)100:0.127349,GCA_000235975.2_EHJ59354.1:1.1129199477)99:0.186018)99:0.127550,GCA_001192655.1_GAO98898.1:0.5048331047)91:0.172691,GCA_002117145.1_ARN84104.1:0.5022430601)100:0.249044,(((GCA_000011945.1_AAV86826.1:0.2052285612,GCA_000024505.1_ACZ49053.1:0.1620737628)100:0.447094,((GCA_000026005.1_CAH58343.1:0.2040658572,GCA_000964755.1_KJV65476.1:0.2005113216)100:0.380790,GCA_000964795.1_KJV69068.1:0.2095947449)100:0.163602)100:0.398279,GCA_000153525.1_EAS84823.1:0.9755496431)100:0.340896)92:0.176111,(GCA_000012385.1_ABE04494.1:0.0992986786,GCA_000195735.1_CAA14972.1:0.3619602356)100:0.950917)90:0.084487,GCA_000742835.1_AIK96066.1:0.8561156320)99:0.239503,GCA_000815465.1_KIE05281.1:0.5626775939)100:0.259014,GCA_000219355.1_AEI88884.1:0.4399752835)100:0.622807,GCA_001637395.1_OAB60188.1:1.2967501594)99:0.341108,(((((((GCA_000011345.1_BAC10002.1:0.0217568776,GCA_000505665.1_AHB87535.1:0.0282414634)100:0.562359,(GCA_000473895.1_ERN41463.1:0.5518533780,GCA_001870225.1_APB33224.1:0.5959739598)98:0.089668)73:0.046298,(GCA_000817775.1_KIF38839.1:0.3876313978,(GCA_001904775.1_OKH50661.1:0.2956410919,GCA_002075285.2_ASC71799.1:0.2491854146)100:0.088763)100:0.173596)40:0.044218,(((GCA_000012525.1_ABB57181.1:0.3756683967,((GCA_000155635.1_EDY38760.1:0.3884446300,GCA_000316515.1_AFY28794.1:0.2769874738)100:0.079403,GCA_001182765.1_CRY93027.1:0.3226446106)100:0.495768)91:0.100979,(GCA_000011385.1_BAC89747.1:0.2715009937,GCA_000484535.1_AGY57754.1:0.1834788628)100:0.603281)87:0.095829,GCA_000018105.1_ABW27627.1:0.5349046462)72:0.088323)70:0.044386,(GCA_000317065.1_AFY71529.1:0.4702255796,GCA_000332215.1_ELS33729.1:0.4586483838)99:0.131448)75:0.051884,((((((GCA_000017845.1_ACB53034.1:0.1772646394,(GCA_000167195.1_EAM52979.1:0.0000021791,GCA_000235665.2_EHJ15112.1:0.0000022337)100:0.108700)100:0.089771,GCA_000025125.1_ADB95123.1:0.4460475920)100:0.156618,(GCA_000317025.1_AFY78050.1:0.0112926552,GCA_001904635.1_OKH25979.1:0.0064909370)100:0.287886)96:0.049853,(GCA_000021825.1_ACK73687.1:0.2839699314,(GCA_000317615.1_AFZ50987.1:0.1615945512,GCA_000317635.1_AFZ42408.1:0.1959649037)100:0.285851)78:0.045358)79:0.036493,(((GCA_000317575.1_AFZ37087.1:0.0789695967,GCA_002355455.1_BAU65792.1:0.0656220432)100:0.172073,GCA_002368355.1_BAZ43304.1:0.3682209968)100:0.105550,GCA_000332035.1_ELR99312.1:0.4627237259)77:0.061207)74:0.035183,(((GCA_000284135.1_BAL29337.1:0.0752244597,GCA_000478825.2_AIE73631.1:0.1129951861)100:0.350350,GCA_001904615.1_OKH20033.1:0.3884260531)77:0.089523,(GCA_001548115.1_BAQ64085.1:0.3215662540,GCA_001747005.1_OEJ77967.1:0.3299826900)100:0.217736)99:0.072580)99:0.093552)67:0.015943,(((((((((((GCA_000020025.1_ACC84755.1:0.0890395779,(GCA_000169135.1_EAW45714.1:0.0518629357,GCA_002218065.1_GAX34977.1:0.0449698081)100:0.070263)99:0.018129,((GCA_000204075.1_ABA20588.1:0.1049158341,(((GCA_000196515.1_ADI65649.1:0.0556853506,(GCA_000317695.1_AFZ55772.1:0.0482536558,GCA_002368075.1_BAZ82818.1:0.0852315802)100:0.012428)100:0.043473,(GCA_000312705.1_AFW93404.1:0.0335664028,(GCA_000789435.1_KHG40041.1:0.0185206718,GCA_002368115.1_BAZ83991.1:0.0174217355)100:0.035736)100:0.121356)100:0.038119,GCA_000317535.1_AFZ26098.1:0.1085648552)97:0.022597)95:0.019572,(GCA_001298445.1_ALF51783.1:0.0279928564,GCA_002367975.1_BAY17241.1:0.0263940064)100:0.093155)93:0.018292)95:0.014271,(GCA_000316575.1_AFY31023.1:0.0704769497,((GCA_002368055.1_BAZ76529.1:0.0000025472,GCA_002368295.1_BAY99546.1:0.0000024159)100:0.013919,GCA_002368275.1_BAY89368.1:0.0089653028)100:0.104230)100:0.047130)99:0.064043,(GCA_000828085.2_KIJ82792.1:0.1180097853,(GCA_000346485.2_KYC38127.1:0.0391215520,GCA_000760695.2_KIE11708.1:0.0406623092)100:0.129358)69:0.031344)49:0.012897,(GCA_000317435.1_AFZ00485.1:0.2155737302,GCA_000316665.1_AFY55216.1:0.2271235310)63:0.027849)100:0.019857,((GCA_000231365.2_EHC08452.1:0.0084858585,GCA_001904645.1_OKH16598.1:0.0018633603)100:0.015113,((GCA_000934435.1_KIY10480.1:0.0000020249,GCA_001990805.1_ONN59047.1:0.0000021839)100:0.021275,GCA_001275395.1_KOP25277.1:0.0238838874)100:0.034201)100:0.114589)100:0.069966,(GCA_000350105.1_CCH67364.1:0.0092535886,GCA_000350125.1_CCH65424.1:0.0297105982)100:0.331016)100:0.090228,(((GCA_000317555.1_AFZ30132.1:0.0288616846,GCA_001904655.1_OKH28973.1:0.0086833612)100:0.177281,GCA_000317125.1_AFY90876.1:0.3443116351)100:0.041597,GCA_000952155.1_KJH70881.1:0.2801772188)100:0.063943)100:0.073520,((GCA_001904725.1_OKH36457.1:0.3039709415,GCA_001746915.1_OEJ72373.1:0.3020622204)100:0.040626,(GCA_000155555.1_EDX71114.1:0.2356574755,((GCA_000211815.1_EGJ34780.1:0.0287069749,GCA_001942495.1_OLT62447.1:0.0131079633)100:0.255830,GCA_000317515.1_AFZ16388.1:0.1815045175)100:0.068745)100:0.131882)97:0.053719)97:0.040335,((GCA_001276715.1_KOR34401.1:0.3100984270,GCA_000317105.1_AFY83698.1:0.3603222437)99:0.074872,((((GCA_000478195.2_ERT06569.1:0.0950734011,(GCA_000972705.2_KKD38128.1:0.0000021426,GCA_000972705.2_KMW70196.1:0.0000020597)100:0.134404)100:0.215290,(GCA_000176895.2_CCE17114.1:0.0000025668,GCA_000307915.1_EKD06954.1:0.0000020580)100:0.369594)100:0.073564,(GCA_000710505.1_KEI67593.1:0.0523600229,GCA_900009265.1_CUR20839.1:0.0388431378)100:0.309325)96:0.076519,((GCA_000180455.1_CBN56010.1:0.2785276355,((GCA_000214075.2_EGK86715.1:0.0165679129,GCA_000317475.1_AFZ06692.1:0.0287708594)100:0.145090,GCA_002412335.1_PCN55406.1:0.1425935728)100:0.157541)100:0.091897,(GCA_000014265.1_ABG51975.1:0.1032662385,GCA_002260545.1_OZH56074.1:0.0668290242)100:0.377487)100:0.056977)81:0.049389)82:0.031143)87:0.034411,(GCA_000317045.1_AFY67297.1:0.3305879925,GCA_002142475.1_BAS55849.1:0.3359069686)98:0.129580)51:0.033191)89:0.243728)100:1.194253)77:0.101490,((((((((GCA_000007125.1_AAL52774.1:0.0000027368,GCA_000157815.1_EEX99732.1:0.0000027368)100:0.154319,(GCA_000017405.1_ABS13157.1:0.0222087860,GCA_000585655.1_EXL07238.1:0.0274849879)100:0.043260)100:0.215935,((GCA_000092025.1_AAK89912.2:0.1739696987,GCA_002251735.1_OYQ18558.1:0.1816546760)100:0.111504,GCA_000016285.1_ACM37049.1:0.3178783126)100:0.053236)100:0.094245,(((GCA_000018545.1_ACP25858.1:0.1205999490,GCA_001885585.1_OJF91461.1:0.2145436646)99:0.039442,GCA_000697965.2_ANK73074.1:0.0772469890)99:0.040638,(GCA_001267455.1_KOC73559.1:0.0381586938,GCA_001652565.1_ANH04580.1:0.0223288636)100:0.161047)100:0.134767)100:0.288043,(GCA_000153465.1_EAS48613.1:0.3694143634,GCA_900176465.1_SMC43444.1:0.3598551885)100:0.180084)89:0.120186,((((((GCA_000148725.1_EFO32897.1:0.3825958514,(GCA_000158095.1_EEE43477.1:0.2525402054,GCA_001403915.1_CTQ44557.1:0.1439017581)100:0.094167)100:0.157431,GCA_000738435.1_AII87655.1:0.5053699882)97:0.117130,((GCA_001517585.1_CUX83584.1:0.1839593025,GCA_900107025.1_SDW30599.1:0.3358131924)100:0.188549,((((((GCA_000153305.1_EAR50946.1:0.3285611740,GCA_000836695.1_KIQ67565.1:0.2596043020)30:0.059275,GCA_000600975.2_EYD70714.1:0.3901669969)100:0.097383,(GCA_000442315.1_EPX87876.1:0.2046150107,GCA_000600335.2_EYD72100.1:0.2607047082)100:0.180445)100:0.122759,((((GCA_001458175.1_CUH54033.1:0.2111358545,GCA_001458355.1_CUH63661.1:0.4390488269)100:0.081165,GCA_900142085.1_SHK28344.1:0.4005664026)100:0.089630,GCA_900116005.1_SFR16267.1:0.3178151938)97:0.042171,((GCA_900099935.1_SDJ05225.1:0.1099035629,(GCA_900188335.1_SNT34057.1:0.1974971057,GCA_900112335.1_SFC96699.1:0.3047056155)24:0.063632)100:0.247902,GCA_900172235.1_SLN45279.1:0.3868471688)96:0.060662)53:0.041242)98:0.143479,(GCA_000765015.1_KGK80606.1:0.0099677530,GCA_900141945.1_SHI40015.1:0.0286011357)100:0.659881)91:0.040081,GCA_900172375.1_SLN53523.1:0.6101802258)94:0.085135)91:0.093838)89:0.044882,(GCA_900111545.1_SES78737.1:0.0000023379,GCA_900143155.1_SHN74395.1:0.0000027368)100:0.386074)91:0.061286,(GCA_900113405.1_SFH17409.1:0.0000021319,GCA_900172315.1_SLN56018.1:0.0000021131)100:0.531386)100:0.086319,(GCA_001558695.1_KXF78040.1:0.2997518444,(GCA_000022725.1_ACS50911.1:0.1075139163,GCA_000341385.1_AGF75591.1:0.0864288315)100:0.613808)100:0.103857)98:0.109694)100:0.191075,((((GCA_000011685.1_AAW61458.1:0.2052906922,GCA_000234355.2_EHH69106.1:0.1352906964)100:0.213097,(GCA_000723565.1_CDG34289.1:0.1158198120,GCA_002003665.1_OOL18376.1:0.0903973759)100:0.440770)100:0.295269,GCA_001618175.1_KZD07607.1:0.3820117184)100:0.176854,(GCA_000743575.1_KFL29695.1:0.3723532350,GCA_000743575.1_KFL30670.1:0.3232651902)100:0.495562)98:0.156934)89:0.101019,GCA_002088295.1_ORE95586.1:0.9272183525)50:0.070042)41:0.016347,GCA_002109495.1_OSM03940.1:0.9944821435)98:0.111464,(GCA_000325745.1_AGA64391.1:0.8217790234,GCA_001982645.1_ONG38846.1:0.6891644747)90:0.194228)86:0.097369,(GCA_000018145.1_ABV94685.1:0.6612503406,((GCA_000011945.1_AAV86947.1:0.0000020148,GCA_000024505.1_ACZ48943.1:0.0095481305)100:0.472855,GCA_000964795.1_KJV69468.1:0.4071982250)100:0.952999)33:0.123830)30:0.126378,(GCA_900102465.1_SDF30802.1:0.5854195639,(GCA_000152825.2_ADM10585.1:0.6605926570,GCA_900148505.1_SHO66080.1:0.8567925553)99:0.179383)89:0.140834)32:0.050615,(GCA_900102465.1_SDF41219.1:1.6759623347,GCA_900106695.1_SDX01905.1:0.7351425516)97:1.048064)79:0.044179,((GCA_000342165.1_EMD82527.1:0.3851302304,(GCA_900107585.1_SDZ92994.1:0.3905340718,GCA_002251755.1_OYQ28738.1:0.4991410132)100:0.186167)94:0.116356,GCA_002211145.1_OWV33279.1:0.5038241599)93:0.095454)84:0.038400,(((((((GCA_000013005.1_ABC64832.1:0.2135859325,((GCA_001281485.1_ALE17943.1:0.3003498785,GCA_000715015.1_KEO87795.1:0.2349739905)83:0.044491,(GCA_001663175.1_ANK12119.1:0.1869824013,GCA_001677335.1_OBV10577.1:0.1875001969)98:0.051559)83:0.053781)100:0.064720,(((GCA_000013325.1_ABD27754.1:0.3344663493,(GCA_001304795.1_ALG59837.1:0.0000027368,GCA_001306275.1_KPM17065.1:0.0000027368)100:0.334546)78:0.040609,GCA_000235975.2_EHJ61133.1:0.2810048028)62:0.034299,(GCA_001028705.1_AKM10863.1:0.1672826074,GCA_001661675.2_ARU14889.1:0.1968589613)100:0.262730)48:0.035763)43:0.032151,GCA_001008165.2_AKH43433.1:0.2402666793)99:0.084541,((GCA_001295965.1_KPF75571.1:0.0000025130,GCA_001713435.1_AOG01539.1:0.0109655318)100:0.293731,GCA_002218195.1_ASK88993.1:0.4461517130)89:0.111941)99:0.088027,(GCA_000013985.1_ABF54708.1:0.1182506436,GCA_001610975.1_AMU94353.1:0.0829468984)100:0.355804)100:0.133876,((GCA_000016765.1_ABQ69142.1:0.0915136808,(GCA_002355275.1_ATE63336.1:0.0000027368,GCA_002367875.1_PCE43549.1:0.0000027768)100:0.140598)100:0.269055,((GCA_000091125.1_BAI98361.1:0.0000026715,GCA_000147835.3_AEG49882.1:0.0399095595)100:0.288054,GCA_001586395.2_KZB93689.1:0.4218607435)82:0.065199)100:0.114747)55:0.052506,(((((GCA_000014285.2_ABI61656.1:0.0000026725,GCA_000576085.2_AHJ62577.1:0.0285803029)100:0.534191,(GCA_000231445.2_EHD15067.1:0.0000021261,GCA_002153535.1_OUI77982.1:0.0000021556)100:0.833806)100:0.215674,(GCA_000306035.1_EKN00819.1:0.1259563754,GCA_000964385.1_GAN80992.1:0.1492821236)100:0.426283)90:0.049894,((GCA_000164635.1_EFH10585.1:0.4633693347,GCA_900141905.1_SHI39995.1:0.3416017822)100:0.160224,(GCA_900101615.1_SDD25805.1:0.0100437313,GCA_900104205.1_SDB67839.1:0.0000022244)100:0.421163)100:0.189460)90:0.102583,(GCA_000016725.1_ABQ29779.1:0.0000020133,GCA_000202835.1_BAJ79976.1:0.0051539362)100:0.501892)100:0.235038)97:0.113769)93:0.072119,(((GCA_001637395.1_OAB57127.1:0.4142882135,(GCA_900177295.1_SME93843.1:0.0000027368,GCA_900188055.1_SNR28854.1:0.0000027368)100:0.295244)96:0.108002,GCA_900100655.1_SDG33460.1:0.4658587351)100:0.228883,(((((((((((GCA_000011965.2_AAV93434.1:0.1351455192,GCA_900109035.1_SEJ34838.1:0.4365990985)97:0.079134,(GCA_000511385.1_AHD07847.1:0.0997655971,(GCA_001258055.1_CRL14737.1:0.0000023185,GCA_900113345.1_SFH03737.1:0.0000027368)100:0.090805)100:0.164446)83:0.028107,(GCA_001678945.1_ANP37387.1:0.2332393838,((((GCA_000203975.3_KID08915.1:0.0153221846,GCA_000511355.1_AHD02425.1:0.1441737063)100:0.111070,GCA_900102795.1_SCZ74146.1:0.3594631281)100:0.071137,GCA_900172225.1_SLN12244.1:0.2919232570)100:0.075836,GCA_000376545.2_ANP42646.1:0.2721866289)98:0.040454)97:0.051720)100:0.177200,GCA_900172385.1_SLN60513.1:0.4138013925)100:0.073320,((((GCA_000014045.1_ABG29827.1:0.3259954902,(GCA_000814025.1_KIC47866.1:0.2448508560,(GCA_001046955.1_AKO95593.1:0.0000022524,GCA_900109145.1_SEJ66386.1:0.0145643996)100:0.279118)26:0.049897)92:0.063478,(GCA_001187845.1_AKS45337.1:0.3512884311,(GCA_002115725.1_OSQ65425.1:0.0906584048,GCA_002115805.1_OSQ53256.1:0.0685697081)100:0.143984)94:0.093001)15:0.042490,((((GCA_002211155.1_OWV61960.1:0.0049820742,GCA_002211205.1_OWV63766.1:0.0000022931)100:0.004864,(GCA_002211225.1_OWV47157.1:0.0000027368,GCA_900101505.1_SDD39227.1:0.0000027368)100:0.010166)100:0.079907,(GCA_002237555.1_ASP19233.1:0.0517264945,GCA_900188425.1_SNS07183.1:0.0511822263)100:0.041554)100:0.189553,(GCA_000152625.1_EAP75550.1:0.2067905851,(GCA_900172295.1_SLN24055.1:0.2175439003,GCA_001247715.1_KNX42042.1:0.2332746309)88:0.030084)100:0.110914)36:0.025022)86:0.055218,((((GCA_000152605.1_EAP83845.1:0.0777694584,GCA_000622405.1_KIN66735.1:0.1468205767)100:0.147317,GCA_900111945.1_SFR37280.1:0.1861913779)100:0.045660,(GCA_001038505.1_KMK68877.1:0.1573053045,GCA_900188035.1_SNR47207.1:0.2028933218)100:0.061046)100:0.077240,GCA_001458375.1_CUH75025.1:0.2270453751)99:0.058371)100:0.150687)100:0.051312,(((((GCA_000153725.1_EAU46111.1:0.1519012895,(((GCA_001969385.1_APX22094.1:0.0000027368,GCA_900112435.1_SFC44687.1:0.0000027368)100:0.114983,GCA_900102075.1_SDF36597.1:0.2016496591)92:0.012943,GCA_001975705.1_APZ53175.1:0.1343935752)94:0.056907)100:0.042925,(GCA_001687105.1_ANT60480.1:0.0633718771,GCA_900116195.1_SFT09731.1:0.1353017891)100:0.112112)100:0.061872,GCA_900100085.1_SDI10223.1:0.2762526223)100:0.057559,GCA_000442255.1_EPX79579.1:0.2550236006)91:0.036694,(GCA_000521865.1_ETX26761.1:0.4152213006,(GCA_900184945.1_SMX37724.1:0.3523067360,GCA_000169415.1_EBA10281.1:0.3699716384)100:0.074986)99:0.107695)99:0.065224)100:0.112527,((GCA_001305615.1_ALG91187.1:0.3039530854,((GCA_001548075.1_BAQ70505.1:0.0148954055,GCA_001633165.1_ANB32667.1:0.0112116822)100:0.355503,(GCA_001307765.1_KPN64599.1:0.1375309711,GCA_900109955.1_SEV99012.1:0.2147862130)100:0.387296)62:0.026174)88:0.044732,((((GCA_000152725.1_EAQ02643.1:0.0288836753,(GCA_001046955.1_AKO98808.1:0.0481692118,GCA_002210095.1_OWU68663.1:0.1542731206)100:0.007338)100:0.244952,GCA_900106675.1_SDW12795.1:0.3130104140)76:0.068612,GCA_000152805.1_EAQ10861.1:0.2560125951)100:0.113276,(GCA_900156525.1_SIT80780.1:0.3374657038,(GCA_000982415.1_KKJ78068.1:0.0811421219,GCA_001026905.1_KLN62401.1:0.0284884975)100:0.845985)95:0.134527)95:0.161298)92:0.071144)96:0.067982,GCA_000671395.1_KCV81393.1:0.6012554950)82:0.039911,(GCA_900102905.1_SDK99244.1:0.4609363078,((GCA_000012905.2_ABA77904.1:0.2874029157,(GCA_900110025.1_SEN99306.1:0.4239617070,((GCA_000021865.1_ADE84192.1:0.2137748224,(GCA_000714535.1_KEO54100.1:0.1661419431,GCA_000715505.1_KEP69488.1:0.1556276541)100:0.092080)100:0.075038,GCA_000740785.1_KFI30771.1:0.4497515163)100:0.160306)99:0.124629)74:0.031718,(((GCA_000203895.1_ABL69755.1:0.1960543502,GCA_000444995.1_AGT11205.1:0.2969721552)100:0.147139,(GCA_000740775.1_KFI32332.1:0.0677775942,GCA_000740795.1_KFI28730.1:0.1257090845)100:0.263688)100:0.129077,(GCA_000724025.1_CDG38799.1:0.0000020185,GCA_001547995.1_BAT18600.1:0.0375244209)100:0.710841)78:0.070285)92:0.044670)90:0.056800)84:0.082231,(((GCA_000021325.1_ACI52006.1:0.3504147366,((GCA_000182745.1_BAK83886.1:0.2067794350,GCA_000208635.2_EGG77667.1:0.0865264141)100:0.123358,GCA_000964505.1_GAN99130.1:0.1493850046)100:0.316649)100:0.164411,(GCA_000963885.1_GAN54374.1:0.4370356390,GCA_002005465.1_AQS89358.1:0.4236651266)100:0.188579)92:0.059747,GCA_002238045.1_OXT01901.1:0.7124778267)98:0.144973)89:0.066212,((((((GCA_000014245.1_ABG63944.1:0.1900710909,GCA_001618845.1_AMX99005.1:0.3468547626)100:0.078643,(GCA_000800175.1_KHJ53847.1:0.1019877710,GCA_900141975.1_SHJ82940.1:0.0732532114)100:0.425727)99:0.044025,(GCA_001188555.1_KND21125.1:0.0000023220,GCA_002249885.1_OXS49089.1:0.0000021126)100:0.320576)33:0.047643,((GCA_000300335.1_EKF18461.1:0.2320713174,GCA_000300515.1_EKF41413.1:0.2613458140)100:0.127698,GCA_900113695.1_SFJ08474.1:0.3971765762)27:0.047393)90:0.082540,GCA_000496075.1_ESR24043.1:0.4275643389)92:0.056622,(GCA_000230555.1_AEQ51723.1:0.4205681801,GCA_900100665.1_SDH15315.1:0.3540966193)91:0.151330)59:0.037641)99:0.109096)98:0.119043)97:0.075878)78:0.060445,(((GCA_000010725.1_BAI73856.1:0.1017752671,GCA_000632475.2_AIB11490.1:0.1016283593)100:0.290234,(((((GCA_000014745.1_ABI66013.1:0.3731538093,GCA_900103475.1_SDM76822.1:0.2015326707)100:0.253316,GCA_000152745.1_EAP88930.1:0.3943917871)100:0.222126,GCA_900199215.1_SNT72032.1:0.4631953379)100:0.126195,((GCA_000013025.1_ABI76807.1:0.0402381109,GCA_000685315.1_KCZ99848.1:0.0796329053)100:0.458962,GCA_000023785.1_ACT59695.1:0.6056114572)100:0.295062)100:0.069138,(GCA_000175215.2_ADU13163.1:0.3167569251,GCA_000204015.1_EGF90143.1:0.4824117096)99:0.302902)89:0.093879)79:0.073534,(((((GCA_000010525.1_BAF87587.1:0.3126230310,GCA_000017645.1_ABS69763.1:0.4463411051)100:0.183480,((((((((GCA_000011365.1_BAC50427.1:0.0436767870,GCA_000661935.1_AHY49904.1:0.0216368374)100:0.195437,(GCA_000195775.1_CAE28596.1:0.1742662809,GCA_000935205.1_KIZ34595.1:0.2306872789)100:0.070532)87:0.048982,((GCA_001618955.1_KZD22573.1:0.0024592449,GCA_900108575.1_SEI21997.1:0.0169138824)100:0.183408,(GCA_000336555.1_EKS38860.1:0.2914294623,((GCA_000218565.1_AEI06951.1:0.0000027368,GCA_000218585.1_AEI03374.1:0.0000027368)100:0.145832,GCA_000314735.2_EKS27862.1:0.0640458384)100:0.287107)72:0.054607)39:0.034750)58:0.084488,(GCA_000012725.1_ABA04963.1:0.2158286314,GCA_000013885.1_ABE63213.1:0.0448981327)100:0.133671)100:0.249807,GCA_001579845.1_AMN42484.1:0.2840282411)96:0.075047,((GCA_001426945.1_KQZ00661.1:0.3027432076,GCA_002119765.1_ARQ01459.1:0.3667366101)92:0.075512,GCA_002355335.1_BAT60817.1:0.4784316067)91:0.035744)98:0.123076,(GCA_001402875.1_ALK09236.1:0.0000022205,GCA_001459775.1_CUU41899.1:0.0000020591)100:0.540483)100:0.128017,(((GCA_000092925.1_ADH88800.1:0.1848227923,GCA_900100155.1_SCW96274.1:0.2446111886)100:0.293744,((GCA_001676615.1_OCC01684.1:0.4598228065,GCA_900104955.1_SEC47098.1:0.4315581120)63:0.123517,((GCA_001271345.1_ALA19285.1:0.0288560252,GCA_001887265.1_APF37738.1:0.0323234670)100:0.297753,(GCA_001741865.1_AOO84703.1:0.1348184261,GCA_900102525.1_SDH38339.1:0.1194888106)100:0.376876)63:0.066682)91:0.084590)84:0.042690,((((GCA_000304315.1_CCJ06562.1:0.2821512887,GCA_002117405.1_ARN81846.1:0.3492329018)99:0.081234,(GCA_001644125.1_OAI25214.1:0.1816912410,GCA_001675455.1_OBS52575.1:0.1496637751)100:0.187732)100:0.131307,GCA_900187365.1_SNB69849.1:0.4981788018)97:0.058301,(GCA_000019845.1_ACB94961.1:0.4579186397,(GCA_000021745.1_ACK49067.1:0.3890951075,GCA_900114285.1_SFK19406.1:0.2998530305)100:0.064520)100:0.195919)97:0.023534)95:0.084874)100:0.117035)100:0.071002,((((((GCA_000192745.1_ADZ70247.1:0.3501631639,GCA_900110875.1_SER62355.1:0.7348357372)92:0.062821,GCA_900105595.1_SDU20049.1:0.5392212233)91:0.102253,GCA_900129325.1_SHG09409.1:0.4679615266)91:0.060242,GCA_001305515.1_KPL51084.1:0.4350049451)94:0.073088,GCA_900102695.1_SCZ37452.1:0.5703735746)90:0.053303,GCA_900104485.1_SDB12286.1:0.4739772583)100:0.065606)100:0.094023,((GCA_000981545.1_CPR15363.1:0.4940642695,(GCA_000143145.1_ADJ24143.1:0.2992871680,GCA_000503895.1_AHB49422.1:0.4106459482)99:0.132425)92:0.139355,GCA_000024465.1_ADE39593.1:0.9011520281)86:0.172253)76:0.086971,(((GCA_000585625.1_EXL09023.1:0.2565573702,((GCA_001424795.1_KQU75779.1:0.0996271551,GCA_001605015.1_AMS42221.1:0.1305891712)100:0.223021,(GCA_001510895.1_KUM28436.1:0.1500885681,GCA_001618845.1_AMY00776.1:0.1970434773)100:0.126404)100:0.137146)100:0.287316,GCA_000144605.1_ADL00887.1:0.5258026901)96:0.088338,GCA_000689395.1_CDO61460.1:0.5908087061)79:0.061737)88:0.060588)99:0.055781)95:0.091785,((GCA_000016185.1_ACI98031.1:0.2646522307,GCA_002251795.1_OYQ34835.1:0.2902843521)100:0.112640,GCA_000730165.2_ASG21791.1:0.3345804192)100:0.162104)100:0.164410)100:0.366452);
