# Supplementary material for: Assessing the accuracy of phylogenetic rooting methods on prokaryotic gene families
Source: PLoS One. 2020 May 15;15(5):e0232950. doi: 10.1371/journal.pone.0232950 (PMC7228096; doi:10.1371/journal.pone.0232950)
Supplement: S2 Dataset — (ZIP) [file pone.0232950.s003.zip › EmpiricalDataset/GeneTrees_IQTree/000109.aln.treefile]

(GCA_000006905.1_AAK25688.1:0.1577535994,GCA_000092285.1_ADG12669.1:0.1468563373,(((GCA_000017265.1_ACG76446.1:0.3833070396,GCA_001425915.1_KQW69482.1:0.3224806272)100:0.162097,((GCA_000144605.1_ADK99332.1:0.3976208930,(GCA_002205555.1_ASD26808.1:0.2932584871,(GCA_000175215.2_ADU12444.1:0.4575898442,GCA_000204015.1_EGF92950.1:0.4650387725)100:0.371569)98:0.127998)97:0.111725,(((((GCA_000014745.1_ABI67346.1:0.4663365323,GCA_900103475.1_SDM65750.1:0.1980656643)100:0.326425,GCA_000152745.1_EAP89525.1:0.7218553695)99:0.148156,(GCA_000013025.1_ABI75476.1:0.0976089889,GCA_000685315.1_KCZ97144.1:0.1361425360)100:1.035987)58:0.075204,GCA_000023785.1_ACT60718.1:1.0233540155)100:0.138457,(((((((((((((((((((GCA_000011965.2_AAV93728.1:0.1707938898,GCA_900172225.1_SLN66804.1:0.2617533886)34:0.053840,GCA_900116455.1_SFT37769.1:0.2973711966)34:0.024025,GCA_900109035.1_SEJ89741.1:0.3388066002)27:0.043487,(((((GCA_000203975.3_KID07942.1:0.0578375115,GCA_000511355.1_AHC99586.1:0.1030689793)100:0.158937,(GCA_000511385.1_AHD08550.1:0.1120545494,(GCA_001258055.1_CRL13044.1:0.0000023920,GCA_900113345.1_SFH35701.1:0.0000026438)100:0.108522)100:0.151977)100:0.078437,(GCA_001678945.1_ANP38030.1:0.1503250247,GCA_000376545.2_ANP39543.1:0.2929448774)100:0.105297)12:0.031430,GCA_900102795.1_SCZ69649.1:0.4480145957)96:0.055398,GCA_000152605.1_EAP82777.1:0.3689999724)31:0.043471)93:0.056465,(((((((GCA_000153725.1_EAU46365.1:0.1162395129,(((GCA_001969385.1_APX23265.1:0.0000029373,GCA_900112435.1_SFD48713.1:0.0000020430)100:0.142637,GCA_900102075.1_SDF41642.1:0.0691307908)92:0.018186,GCA_001975705.1_APZ51930.1:0.0946397660)92:0.029661)100:0.065071,(GCA_001687105.1_ANT59918.1:0.0774283287,GCA_900116195.1_SFS71916.1:0.0866739299)100:0.131696)92:0.022378,GCA_000442255.1_EPX76717.1:0.1386436145)94:0.047688,GCA_900100085.1_SDI52328.1:0.1777688910)97:0.032349,(GCA_001046955.1_AKO98186.1:0.0000029373,GCA_900109145.1_SEK09767.1:0.0000029373)100:0.317378)68:0.031474,((GCA_000521865.1_ETX30109.1:0.2382330584,(GCA_900188035.1_SNR47720.1:0.1950675481,GCA_001038505.1_KMK68631.1:0.2552326879)97:0.076458)95:0.049431,(GCA_002115725.1_OSQ64095.1:0.0535107586,GCA_002115805.1_OSQ52525.1:0.0455571339)100:0.297928)77:0.029465)68:0.035348,GCA_900115815.1_SFQ19695.1:0.2266864246)96:0.056584)76:0.027689,(((((GCA_000169415.1_EBA10140.1:0.2901939131,((GCA_002211155.1_OWV61114.1:0.0093119381,(GCA_002211205.1_OWV59379.1:0.0143868174,(GCA_002211225.1_OWV44103.1:0.0000029373,GCA_900101505.1_SDD94720.1:0.0000029373)100:0.003822)100:0.025056)100:0.087000,(GCA_900184945.1_SMX38946.1:0.1059471434,(GCA_002237555.1_ASP20318.1:0.1094125002,GCA_900188425.1_SNS14300.1:0.0882109420)100:0.082327)100:0.045975)92:0.070657)100:0.132844,GCA_900107235.1_SDY22087.1:0.2539544468)98:0.064567,((GCA_001458375.1_CUH78669.1:0.3016463789,GCA_001482405.1_KUF12588.1:0.3016720733)98:0.095290,GCA_900172385.1_SLN38002.1:0.5077519430)87:0.032065)92:0.063470,((GCA_000152625.1_EAP77196.1:0.3924787463,GCA_900107355.1_SDY19332.1:0.3992107047)99:0.133907,GCA_900156525.1_SIT82959.1:0.4864404738)96:0.097558)82:0.026583,(GCA_900111875.1_SFB18418.1:0.2369686257,GCA_900116005.1_SFR08396.1:0.1629594209)100:0.241623)17:0.030442)18:0.048736,((GCA_002210095.1_OWU73289.1:0.3199659485,((GCA_001247715.1_KNX40819.1:0.2441306997,GCA_900172295.1_SLN23104.1:0.1751374234)100:0.088804,GCA_900110425.1_SEO02685.1:0.2983880920)76:0.088670)40:0.022221,(((GCA_001458355.1_CUH66009.1:0.1465113820,GCA_900110775.1_SEQ11346.1:0.2424633326)100:0.098058,GCA_900100005.1_SDI28967.1:0.3037767533)65:0.033950,GCA_001890925.1_OJI93410.1:0.4243322447)16:0.057097)17:0.057008)81:0.054349,(((GCA_001458175.1_CUH54338.1:0.3229887622,GCA_900114415.1_SFK82485.1:0.1802491450)98:0.078245,(GCA_900142085.1_SHJ00689.1:0.2282836244,GCA_900129685.1_SHH32142.1:0.2891704204)98:0.050649)100:0.114689,(((GCA_000172095.1_EDQ05916.1:0.3501551441,GCA_000622405.1_KIN67333.1:0.3639680482)95:0.076310,((GCA_000014045.1_ABG30851.1:0.0351336471,GCA_000154785.2_AEI95517.1:0.0242077599)100:0.277161,(GCA_000814025.1_KIC50084.1:0.1024355338,GCA_001969365.1_APX13521.1:0.0308255671)100:0.249579)97:0.085596)100:0.065082,(GCA_000161835.1_EET46444.1:0.2132238743,(GCA_001404155.1_CRK75538.1:0.0000029373,GCA_900114125.1_SFJ50632.1:0.0000029373)100:0.373697)100:0.200847)32:0.026176)60:0.047964)85:0.028909,(((GCA_900172235.1_SLN45414.1:0.4183570932,(((((((((GCA_000012905.2_ABA79771.2:0.2706371950,GCA_900156815.1_SIS83683.1:0.4987682937)97:0.104777,(GCA_900110025.1_SEN72830.1:0.2568576243,GCA_900110135.1_SEM76260.1:0.7131075021)99:0.089341)98:0.049783,GCA_001981245.1_APX90250.1:0.4944328564)98:0.075727,GCA_001908835.1_APO87553.1:0.4444687647)79:0.020323,(GCA_000152725.1_EAQ05077.1:0.4145102195,GCA_900106675.1_SDW02436.1:0.5180295759)81:0.078694)94:0.069486,((((GCA_000647975.1_KAJ55076.1:0.4321091715,GCA_900184935.1_SMX31248.1:0.1535185557)96:0.063181,GCA_001305615.1_ALG89275.1:0.1454362873)97:0.094050,GCA_000671395.1_KCV82915.1:0.2693060067)100:0.062230,(GCA_001548075.1_BAQ67942.1:0.0049643751,GCA_001633165.1_ANB35880.1:0.0066832848)100:0.505332)98:0.084971)91:0.055705,((GCA_001517585.1_CUX80318.1:0.3124689913,(GCA_900107025.1_SDW55510.1:0.1978893616,GCA_000442315.1_EPX84557.1:1.6787056082)69:0.126479)70:0.122512,(((GCA_000714535.1_KEO52949.1:0.1458765390,GCA_000715505.1_KEP70156.1:0.2446558530)100:0.212325,GCA_001620265.1_AMY67881.1:0.2453638542)97:0.050709,GCA_000021865.1_ADE84219.1:0.5276463986)100:0.133188)68:0.058121)61:0.034820,(GCA_000018145.1_ABV94707.1:0.2630801288,(((GCA_000765015.1_KGK80438.1:0.0112986125,GCA_900141945.1_SHI44454.1:0.0134567455)100:0.295701,(GCA_001403795.1_CTQ48131.1:0.2073140835,GCA_900109285.1_SEK59268.1:0.2784557581)100:0.217689)99:0.066764,GCA_000590925.1_AHM02837.1:0.3602737697)99:0.091859)79:0.134496)88:0.039288,((GCA_000442275.2_EPX81535.1:0.1841584840,GCA_900111945.1_SFR41157.1:0.1570066904)100:0.346775,GCA_900184815.1_SMX24588.1:0.4419008951)99:0.126416)59:0.016131)55:0.021944,(((GCA_000152805.1_EAQ12309.1:0.2784761542,GCA_900177545.1_SMH51527.1:0.3045800840)86:0.084231,(GCA_001307765.1_KPN64221.1:0.2181279942,GCA_900109955.1_SEW29590.1:0.1935380263)100:0.229376)100:0.114069,GCA_000812665.2_AML51481.1:0.7100983135)32:0.060316)17:0.061462,((GCA_900095785.1_SCM68814.1:0.0000029373,GCA_900115865.1_SFQ41097.1:0.0000029373)100:0.363489,(((GCA_000299875.1_EKE69014.1:0.1605710023,GCA_900114135.1_SFJ56841.1:0.3105559305)100:0.087400,(GCA_900109555.1_SEK50301.1:0.0000023081,GCA_900172305.1_SLN37401.1:0.0000029373)100:0.402829)100:0.186677,GCA_900172375.1_SLN53321.1:0.5489936333)98:0.134796)48:0.085689)95:0.082401)92:0.044674,GCA_001205715.1_KNG94979.1:0.4418135942)22:0.026727,((GCA_000153305.1_EAR50933.1:0.3807552883,GCA_900172355.1_SLN38280.1:0.2405830934)84:0.085671,((((GCA_000155735.2_AGI70724.1:0.2182312587,GCA_001187845.1_AKS45091.1:0.2765530952)100:0.081463,GCA_900172275.1_SLN51826.1:0.2430462950)100:0.194515,((GCA_000600975.2_EYD70705.1:0.3804392855,GCA_900114485.1_SFL37654.1:0.3901916346)98:0.061362,((GCA_000600335.2_EYD77004.1:0.2864817681,GCA_000442315.1_EPX84556.1:0.5324258130)100:0.146444,(GCA_000223375.1_AEM42427.1:0.0000020044,GCA_001399515.1_ALJ80044.1:0.0000021342)100:0.914233)82:0.099247)82:0.073914)81:0.076541,((GCA_000836695.1_KIQ70636.1:0.3091301098,GCA_900141735.1_SHI76747.1:0.2299048372)100:0.078467,GCA_000738435.1_AII87659.1:0.6284116638)100:0.067183)83:0.067456)81:0.047602)35:0.022022,(GCA_900115595.1_SFP88280.1:0.2654751195,(GCA_000299575.1_EKE43874.1:0.3282298570,((GCA_900110115.1_SEN80846.1:0.0243466811,GCA_900141995.1_SHI92396.1:0.0202045529)100:0.322526,(GCA_900113405.1_SFG70352.1:0.0000029373,GCA_900172315.1_SLN35912.1:0.0000029373)100:0.239669)98:0.077312)100:0.159578)100:0.159184)40:0.030567,(GCA_900099935.1_SDJ04717.1:0.3003960081,(GCA_900112335.1_SFC37652.1:0.2197433186,GCA_900188335.1_SNT18564.1:0.1906364512)91:0.059239)100:0.100649)100:0.186929,GCA_900102905.1_SDK13012.1:0.3526395002)99:0.029081,GCA_900142295.1_SIO29983.1:0.5236025491)99:0.046868,((GCA_000740775.1_KFI32540.1:0.1197313423,GCA_000740795.1_KFI27341.1:0.0716771449)100:0.567154,(GCA_000203895.1_ABL70038.1:0.3601088693,GCA_000444995.1_AGT09927.1:0.4040254245)100:0.423027)95:0.059108)97:0.141735,(((GCA_900106695.1_SDX05996.1:0.3227284607,GCA_900113695.1_SFI07475.1:0.5683211388)94:0.158266,((GCA_900111545.1_SES70397.1:0.0000022327,GCA_900143155.1_SHN61872.1:0.0000026020)100:0.509461,GCA_000021865.1_ADE86570.1:1.1503424567)45:0.128766)52:0.127477,GCA_900107585.1_SDZ93239.1:0.6536770923)41:0.071449)80:0.162136,(((((((((((((((((((GCA_000007125.1_AAL53121.1:0.0059971550,GCA_000157815.1_EEX99382.1:0.0000022705)100:0.090238,(GCA_000017405.1_ABS12737.1:0.0259333513,GCA_000585655.1_EXL07631.1:0.0295560354)98:0.075953)98:0.194230,(GCA_000022725.1_ACS50613.1:0.0892823213,GCA_000341385.1_AGF75370.1:0.1537362804)100:0.634261)100:0.068389,GCA_001720135.1_ODN69498.1:0.3777194536)95:0.017989,(GCA_001558695.1_KXF79025.1:0.2766924496,(GCA_900104355.1_SDO38311.1:0.1446694677,GCA_900113985.1_SFI63104.1:0.2743814138)100:0.255681)91:0.076234)91:0.045596,(((GCA_000300335.1_EKF19456.1:0.2717014988,GCA_000300515.1_EKF44347.1:0.2101169655)100:0.099874,GCA_000014245.1_ABG61409.1:0.3490322384)99:0.091214,((((GCA_000585625.1_EXL10241.1:0.3084595751,GCA_002075885.1_OQM74801.1:0.2767654723)100:0.033925,GCA_001618845.1_AMY03348.1:0.2393963123)100:0.134375,(GCA_001424795.1_KQU64314.1:0.0580089169,GCA_001605015.1_AMS38947.1:0.0931735488)100:0.081779)100:0.068625,GCA_900113935.1_SFI83787.1:0.3695025075)100:0.103670)50:0.038249)74:0.023681,GCA_002238045.1_OXT01821.1:0.3860202564)69:0.058578,(((((GCA_000154705.2_EDQ35548.1:0.2333681709,GCA_001703635.1_OCW57539.1:0.1792586737)100:0.269511,((((GCA_000016285.1_ACM35204.1:0.2586401172,(((GCA_000722615.1_KEQ04334.1:0.0000029373,GCA_000722625.1_KEQ07300.1:0.0000029373)100:0.237411,(GCA_000731295.1_CDN56566.1:0.0079541578,GCA_000731315.1_CDN50434.1:0.0101366975)100:0.179430)100:0.083377,GCA_000092025.1_AAK85893.2:0.2862664292)99:0.055443)100:0.060693,(GCA_000092045.1_ABC88965.1:0.0512337567,GCA_000769405.1_KPN25779.1:0.0754228524)100:0.093167)100:0.111156,(GCA_001267455.1_KOC76334.1:0.0672904719,GCA_001652565.1_ANH06235.1:0.0256598935)100:0.392589)97:0.087037,(GCA_001578105.1_AMM86495.1:0.2229753366,GCA_002043005.1_AQZ50717.1:0.1745288297)100:0.215443)100:0.189062)70:0.054363,(GCA_001687365.1_OBZ97095.1:0.2843713049,GCA_001885585.1_OJF94989.1:0.2746364747)97:0.141424)75:0.044106,GCA_001293565.1_KPB01941.1:0.6669656415)77:0.037297,((GCA_000017145.1_ABR62217.1:0.1256185055,(GCA_000018545.1_ACP27223.1:0.0875274163,GCA_002288525.1_ASY64951.1:0.1738481586)100:0.061342)95:0.054838,GCA_000697965.2_ANK74402.1:0.3809753167)100:0.171545)91:0.071138)99:0.066675,((GCA_900129325.1_SHG33547.1:0.4094806403,(GCA_900148505.1_SHO62322.1:0.4743467708,GCA_000179775.1_EFL89901.1:0.8136197381)56:0.072564)53:0.064933,(((GCA_000153465.1_EAS48986.1:0.2875245421,(GCA_000153705.1_EAU42273.1:0.2973289419,GCA_900176465.1_SMD00207.1:0.2620171689)99:0.067913)81:0.079536,(GCA_000800175.1_KHJ53057.1:0.0909538700,GCA_900141975.1_SHJ75980.1:0.0495452905)100:0.507190)82:0.068388,GCA_900104035.1_SDO31466.1:0.3747647491)100:0.256317)71:0.113023)63:0.063440,(GCA_000496075.1_ESR25852.1:0.3795996118,GCA_900102695.1_SCZ35567.1:0.5321387100)75:0.171208)99:0.079177,((GCA_900115225.1_SFO38884.1:0.2893928140,GCA_900215505.1_SNY90410.1:0.2891270753)100:0.252929,GCA_001720135.1_ODN69499.1:0.9031004888)82:0.065630)97:0.128807,((((((GCA_000010525.1_BAF86233.1:0.1359985825,GCA_000017645.1_ABS69350.1:0.1229182132)100:0.112750,(GCA_000092925.1_ADH87575.1:0.0880265914,GCA_900100155.1_SCW58785.1:0.1827622462)100:0.323089)100:0.189609,(((((((GCA_000011365.1_BAC46030.1:0.0387650185,GCA_000661935.1_AHY55544.1:0.0357382927)100:0.123050,((GCA_000195775.1_CAE25530.1:0.1632562342,GCA_000935205.1_KIZ43281.1:0.1058365800)99:0.064802,(GCA_001618955.1_KZD22705.1:0.0152231117,GCA_900108575.1_SEH82141.1:0.0254376981)100:0.199280)98:0.039515)100:0.097056,(((GCA_000218565.1_AEI04775.1:0.0000029373,GCA_000218585.1_AEI01201.1:0.0000029373)100:0.126167,GCA_000314735.2_EKS30077.1:0.1003437467)100:0.086101,GCA_000336555.1_EKS33162.1:0.1517512256)100:0.075533)100:0.042820,(GCA_000012725.1_ABA03306.1:0.0405070181,GCA_000013885.1_ABE60947.1:0.0350472695)100:0.222618)100:0.113958,GCA_002355335.1_BAT59273.1:0.2452338075)90:0.092930,(GCA_001579845.1_AMN38801.1:0.2494437017,GCA_001426945.1_KQY97932.1:0.2758842613)58:0.035198)73:0.039047,(GCA_002119765.1_ARP99217.1:0.2888630658,GCA_001676615.1_OCC02516.1:0.5219481826)53:0.088324)48:0.061804)86:0.048676,((((GCA_000019945.1_ACB79766.1:0.2051072497,GCA_000022085.1_ACL59609.1:0.1708137028)93:0.081628,((GCA_001017175.1_KLK94401.1:0.1343090929,GCA_900102135.1_SCZ10370.1:0.1482582305)100:0.189873,(GCA_001741865.1_AOO80509.1:0.1254727976,GCA_900102525.1_SDG56168.1:0.1846152932)100:0.384234)96:0.035455)100:0.097309,((GCA_001271345.1_ALA17103.1:0.0270170491,GCA_001887265.1_APF38723.1:0.0213280752)100:0.171989,(GCA_001402875.1_ALK10901.1:0.0000026906,GCA_001459775.1_CUU43563.1:0.0000023191)100:0.442029)85:0.090764)56:0.046746,((((GCA_000304315.1_CCJ07345.1:0.2845189169,(GCA_001644125.1_OAI25230.1:0.1910681472,GCA_001675455.1_OBS53289.1:0.1449794778)100:0.075704)93:0.069635,GCA_002117405.1_ARN80414.1:0.2622836058)100:0.089310,GCA_900187365.1_SNB65779.1:0.6049019343)71:0.035316,(((GCA_000019845.1_ACB97186.1:0.2815408842,GCA_900114285.1_SFJ99939.1:0.3707577793)89:0.090305,GCA_000021745.1_ACK49230.1:0.3383473832)64:0.053606,GCA_900104955.1_SED03109.1:0.4241303104)100:0.097638)96:0.047990)81:0.156254)95:0.065149,(GCA_001305515.1_KPL52773.1:0.3157927136,GCA_002088295.1_ORE93652.1:0.7057746056)100:0.099334)64:0.053941,(((((GCA_000148725.1_EFO32234.1:0.2013425818,(GCA_000158095.1_EEE45495.1:0.1828921937,GCA_001403915.1_CTQ46506.1:0.0992830271)88:0.055803)100:0.075754,((GCA_001188555.1_KND18481.1:0.0000029373,GCA_002249885.1_OXS46450.1:0.0000029373)100:0.194982,((GCA_900110875.1_SEQ28387.1:0.0430294340,GCA_900114245.1_SFJ93989.1:0.0658877804)100:0.244513,GCA_001907205.1_OKL44559.1:0.3728474541)98:0.063590)100:0.060511)63:0.050483,GCA_900105595.1_SDU44345.1:0.2402576300)66:0.043892,GCA_000192745.1_ADZ68460.1:0.1798073113)100:0.140343,GCA_900104485.1_SDB50568.1:0.4364453915)72:0.107252)94:0.062050)99:0.164682,(((GCA_000143145.1_ADJ25302.1:0.3240018777,(GCA_000503895.1_AHB47291.1:0.4094771339,(GCA_000981545.1_CPR19627.1:0.0052581386,GCA_900104305.1_SDO03912.1:0.0000022098)100:0.303103)97:0.084898)97:0.093115,(GCA_000166055.1_ADP69419.1:0.0190644756,GCA_000636015.1_KAI94990.1:0.0344760084)100:0.566480)99:0.089982,((GCA_000828475.1_BAQ16154.1:0.1407810690,GCA_001723285.1_ODR99887.1:0.0989455481)100:0.265602,GCA_001708935.1_ODA66347.1:0.3301768038)100:0.177828)100:0.124128)99:0.111797,((GCA_000017565.1_ABS65244.1:0.1964238432,GCA_000689395.1_CDO59886.2:0.5856660046)100:0.131877,GCA_000739695.1_GAK43832.1:0.2291971344)100:0.174095)99:0.102065,((((((((GCA_000009985.1_BAE49002.1:0.2618316946,GCA_000513295.1_CDL00101.1:0.1516853596)100:0.251139,(GCA_001746755.1_OEJ63729.1:0.3525581279,GCA_900093605.1_SCA55959.1:0.4045019292)100:0.091954)81:0.050008,GCA_900156605.1_SIS83783.1:0.4307050129)80:0.062970,(((((GCA_000294655.1_CCG41789.1:0.1396288904,GCA_900108475.1_SEH64486.1:0.0798411227)100:0.412623,(GCA_001611975.1_AMW35532.1:0.5986308359,GCA_900100455.1_SDH56332.1:0.6978557360)62:0.101405)84:0.133037,GCA_000013085.1_ABC24587.1:0.3384286951)51:0.066981,(((((((GCA_000016725.1_ABQ31370.1:0.0000025603,GCA_000202835.1_BAJ81766.1:0.0000020967)100:0.396637,(GCA_000306035.1_EKN00108.1:0.1378089313,GCA_000964385.1_GAN79206.1:0.1410032354)100:0.311192)80:0.093904,((GCA_000164635.1_EFH11885.1:0.2154837007,(GCA_900101615.1_SDD85561.1:0.0000021742,GCA_900104205.1_SDB72667.1:0.0000025562)100:0.180016)99:0.094956,GCA_900141905.1_SHI54622.1:0.2902778613)100:0.262903)57:0.054056,((GCA_000021325.1_ACI51762.1:0.1906085521,((GCA_000182745.1_BAK84168.1:0.1129956534,GCA_000208635.2_EGG77942.1:0.0531068848)100:0.038611,GCA_000964505.1_GAN99412.1:0.1348386546)100:0.149526)100:0.088002,((GCA_002005445.1_AQS83616.1:0.3551971148,GCA_002173735.1_ARW46945.1:0.4657453910)100:0.146500,(((GCA_000011685.1_AAW61981.1:0.3135846477,GCA_000234355.2_EHH68275.1:0.2930735203)100:0.641230,((GCA_000617865.1_GAJ28036.1:0.3821923624,GCA_002005465.1_AQS87822.1:0.3328867500)93:0.112139,(GCA_001787335.1_AOX18040.1:0.0189331968,GCA_001787355.1_AOX19033.1:0.0000021084)100:0.324911)99:0.075666)69:0.090422,((GCA_000724025.1_CDG39110.1:0.0161313527,GCA_001547995.1_BAT20853.1:0.0374302429)100:0.391621,GCA_000963885.1_GAN53474.1:0.4143732420)99:0.120258)100:0.380207)100:0.230796)100:0.106657)70:0.037285,(GCA_000964365.1_GAN78251.1:0.2993648521,(GCA_000014285.2_ABI63015.2:0.0083109317,GCA_000576085.2_AHJ64013.1:0.0008012623)100:0.479219)71:0.058967)100:0.106692,((GCA_000963705.1_KJV08658.1:0.1568442626,GCA_002251735.1_OYQ19851.1:0.2291314404)100:0.873948,((GCA_000730165.2_ASG24560.1:0.4296009476,GCA_001741865.1_AOO79183.1:0.3111682249)100:0.203775,GCA_900105595.1_SDU45686.1:0.8737573657)100:0.636311)84:0.224528)28:0.053079,(GCA_000284415.2_CCG07039.1:0.4167843749,GCA_900115225.1_SFP00665.1:1.2327642274)94:0.241656)81:0.044374)52:0.057334,(GCA_900101965.1_SDE30649.1:0.4534350562,GCA_900167455.1_SKA00280.1:0.6190477816)53:0.151073)51:0.086961)80:0.060663,((GCA_000315795.1_EKV31969.1:0.3620935498,(((GCA_000300235.2_AJD54162.1:0.1309225505,GCA_000300275.1_EKF10214.1:0.0348983329)100:0.390612,(GCA_000264455.2_AFK55392.1:0.0216746556,GCA_001601315.1_KYO51608.1:0.0142140934)100:0.615388)95:0.172271,((GCA_000299935.1_EKE78345.1:0.0912025171,GCA_001618175.1_KZD12903.1:0.1122845851)100:0.485050,GCA_000968135.1_CCQ75729.1:0.6250106897)95:0.169079)66:0.063654)97:0.069481,((GCA_000010725.1_BAI71008.1:0.1728080696,GCA_000632475.2_AIB10459.1:0.1327425598)100:0.211903,((GCA_000576635.1_EWY37285.1:0.1845923493,GCA_000936425.1_KJB92635.1:0.1097828281)100:0.254644,((GCA_000016185.1_ACJ00416.1:0.3120483173,GCA_002251795.1_OYQ35975.1:0.2118924959)100:0.117190,GCA_000730165.2_ASG21615.1:0.3270305655)100:0.076179)98:0.063970)66:0.081259)61:0.053084)67:0.055177,(GCA_000767795.1_KGM34777.1:0.0000021020,GCA_002195995.1_OWJ65875.1:0.0374844722)100:0.516882)90:0.068807,((GCA_900177295.1_SME94057.1:0.0000029373,GCA_900188055.1_SNR29031.1:0.0000029373)100:0.463030,((GCA_000982415.1_KKJ76132.1:0.0462032844,GCA_001026905.1_KLN61013.1:0.0875071185)100:0.563297,GCA_900100655.1_SDG07079.1:0.5315329064)100:0.074570)100:0.253771)98:0.073982,GCA_900172325.1_SLN21855.1:0.5532811827)97:0.095107)96:0.152829,(GCA_900101935.1_SDE63484.1:0.7052720538,GCA_900199215.1_SNT68123.1:0.9802331619)91:0.171344)84:0.060553,(((((((((((GCA_000013005.1_ABC64206.1:0.2113726747,((GCA_000715015.1_KEO88567.1:0.2016334385,(GCA_001281485.1_ALE15552.1:0.2467144912,(GCA_001663175.1_ANK11981.1:0.1643802331,GCA_001677335.1_OBV09848.1:0.1499795087)100:0.117039)100:0.052294)100:0.074621,((GCA_001304795.1_ALG62197.1:0.0000029373,GCA_001306275.1_KPM19167.1:0.0000027573)100:0.224567,GCA_001008165.2_AKH42688.1:0.4783326284)95:0.108761)93:0.047566)100:0.241132,(GCA_000013325.1_ABD24451.1:0.4034075967,(GCA_001028705.1_AKM11458.1:0.4265069357,GCA_001661675.2_ARU17108.1:0.3596371364)99:0.097267)100:0.059603)73:0.047833,GCA_000235975.2_EHJ61575.1:0.3226423302)100:0.304886,(GCA_001295965.1_KPF72410.1:0.0000023374,GCA_001713435.1_AOF99367.1:0.0187343797)100:0.224655)100:0.307473,(GCA_002218195.1_ASK89484.1:0.2131972434,GCA_900128895.1_SIN59711.1:0.1563112156)100:0.394920)100:0.338368,((GCA_000013985.1_ABF54883.1:0.2097147808,GCA_001610975.1_AMU94166.1:0.0897581118)100:0.753149,GCA_001586395.2_KZB94896.1:0.5012447497)95:0.125081)10:0.090545,(GCA_000016765.1_ABQ71215.1:0.0750916578,(GCA_002355275.1_ATE64861.1:0.0000029373,GCA_002367875.1_PCE44135.1:0.0000029373)100:0.136854)100:0.296679)9:0.038997,(GCA_000175255.2_AEH61991.1:0.1555665949,GCA_000218875.1_AEI37013.1:0.1757216313)100:0.588532)22:0.176145,(GCA_000091125.1_BAI98345.1:0.1004255916,GCA_000147835.3_AEG49282.1:0.0207076376)100:0.377588)91:0.175930,GCA_002251755.1_OYQ25020.1:0.8083947198)70:0.177517,(GCA_000342165.1_EMD83905.1:0.2084022895,GCA_002211145.1_OWV32828.1:0.2523888218)100:0.365946)98:0.440652)63:0.231425,(((((((((((((GCA_000011345.1_BAC09955.1:0.0012180374,GCA_000505665.1_AHB87792.1:0.0354477847)100:0.097291,(GCA_000317065.1_AFY69944.1:0.1335850288,GCA_000332215.1_ELS31517.1:0.1446697387)100:0.083479)85:0.048752,GCA_000317045.1_AFY65585.1:0.0789592572)50:0.017430,GCA_001276715.1_KOR34410.1:0.0863221009)50:0.024695,((((((((((((GCA_000014265.1_ABG50472.1:0.1246071287,(GCA_000478195.2_ERT06058.1:0.0289791347,GCA_000972705.2_KKD34558.1:0.0225828261)100:0.039555)54:0.018085,(GCA_000180455.1_CBN59283.1:0.0756646075,(GCA_001904775.1_OKH45214.1:0.1540525555,GCA_000817775.1_KIF40275.1:0.1578736814)92:0.039599)54:0.014927)94:0.017388,((GCA_000214075.2_EGK83900.1:0.0160557675,GCA_000317475.1_AFZ05633.1:0.0256532540)100:0.039479,GCA_002412335.1_PCN55146.1:0.0286646841)100:0.080021)56:0.010372,((((((GCA_000017845.1_ACB52015.1:0.0460296409,((GCA_000167195.1_EAM47939.1:0.0000029373,GCA_000235665.2_EHJ09817.1:0.0000029394)99:0.000003,GCA_000167195.1_EAM47938.1:0.0075280050)100:0.044530)100:0.072850,GCA_000025125.1_ADB95522.1:0.3130142739)96:0.051673,GCA_000332035.1_ELR97215.1:0.1810080547)26:0.033721,(GCA_000473895.1_ERN41104.1:0.1482556446,(GCA_000317615.1_AFZ50772.1:0.0420772136,GCA_000317635.1_AFZ44778.1:0.0765385199)100:0.141910)97:0.044402)22:0.020908,(GCA_000332055.1_ELS03727.1:0.0895799601,GCA_002368355.1_BAZ43475.1:0.1033798861)100:0.054610)79:0.022871,((((((GCA_001747005.1_OEJ79424.1:0.1351724401,((GCA_000317675.1_AFZ54545.1:0.0859557975,GCA_001548095.1_BAQ62775.1:0.0367376905)100:0.060995,GCA_001548115.1_BAQ64926.1:0.0658977919)100:0.037925)98:0.051116,(GCA_000297435.1_CCI32221.1:0.0107313847,GCA_000312205.1_CCI08931.1:0.0028537172)100:0.107550)89:0.018673,(GCA_000284135.1_BAL29611.1:0.1015013692,GCA_000478825.2_AIE72840.1:0.0383034180)100:0.125265)99:0.033884,(GCA_000317025.1_AFY76013.1:0.0101456614,GCA_001904635.1_OKH23210.1:0.0125264890)100:0.104639)94:0.011633,GCA_000021825.1_ACK71781.1:0.1054209751)94:0.024583,(GCA_000317575.1_AFZ35573.1:0.0500158761,GCA_002355455.1_BAU66770.1:0.0620971837)100:0.079458)95:0.008356)89:0.060419)80:0.017636,(GCA_000317555.1_AFZ30766.1:0.0497346962,(GCA_001456025.1_KST67522.1:0.0794077411,GCA_001870225.1_APB34067.1:0.6176417642)82:0.016560)81:0.014980)77:0.014112,GCA_000952155.1_KJH70129.1:0.1060504730)48:0.008146,GCA_000317125.1_AFY90857.1:0.0742486169)90:0.019771,(GCA_000155555.1_EDX76943.1:0.1062392482,((GCA_000211815.1_EGJ29334.1:0.0095840640,GCA_001942495.1_OLT58149.1:0.0100779415)100:0.111660,GCA_000317515.1_AFZ15976.1:0.1270218006)99:0.021899)78:0.018781)33:0.008764,(GCA_000317495.1_AFZ14845.1:0.0491780026,(GCA_001904655.1_OKH29183.1:0.0356345555,(GCA_001904725.1_OKH32453.1:0.0553289111,GCA_000018105.1_ABW25566.1:0.1692030869)100:0.020714)87:0.013930)84:0.006899)68:0.011950,(((((GCA_000020025.1_ACC80647.1:0.0497715209,GCA_000316575.1_AFY33704.1:0.0441616360)84:0.006490,((GCA_002368055.1_BAZ74592.1:0.0000029373,GCA_002368295.1_BAZ01485.1:0.0000029373)100:0.006627,GCA_002368275.1_BAY92091.1:0.0000029316)100:0.063539)85:0.010244,(((((GCA_000169135.1_EAW45019.1:0.0200751851,GCA_002218065.1_GAX36430.1:0.0068938071)100:0.045786,GCA_000317695.1_AFZ57222.1:0.0141107060)96:0.023973,((GCA_000312705.1_AFW93613.1:0.0033525726,GCA_000789435.1_KHG39891.1:0.0032745670)100:0.012524,GCA_002368115.1_BAZ87109.1:0.0074436620)100:0.015759)92:0.021852,(((((GCA_000175835.1_EFA70037.1:0.0000029373,GCA_002368135.1_BAZ91191.1:0.0000029373)85:0.000003,GCA_001432185.1_KRH96472.1:0.0064916141)96:0.003519,GCA_000175855.1_EFA72638.1:0.0031860689)100:0.093597,GCA_002368075.1_BAZ79724.1:0.0134828408)100:0.037405,GCA_000196515.1_ADI63172.1:0.0386324772)100:0.017892)71:0.023832,(GCA_000317535.1_AFZ22947.1:0.0385575001,(GCA_000204075.1_ABA20618.1:0.0416861525,(GCA_001298445.1_ALF53880.1:0.0071587029,GCA_002367975.1_BAY17469.1:0.0332640913)100:0.023623)99:0.011367)61:0.006595)67:0.002170)98:0.021596,(((((GCA_000231365.2_EHC19295.1:0.0094637732,GCA_001904645.1_OKH14070.1:0.0039117215)100:0.022174,((GCA_000934435.1_KIY12262.1:0.0000029373,GCA_001990805.1_ONN59996.1:0.0000029373)100:0.013865,GCA_001275395.1_KOP26008.1:0.0100239426)100:0.013107)100:0.039423,GCA_000317435.1_AFZ03934.1:0.0886370084)91:0.010081,(GCA_000828085.2_KIJ80232.1:0.0606556414,(GCA_000346485.2_KYC43473.1:0.0072337807,GCA_000760695.2_KIE07104.1:0.0165397081)100:0.064148)90:0.026825)98:0.009177,(GCA_000710505.1_KEI65391.1:0.0266934975,GCA_900009265.1_CUR16693.1:0.0222176679)100:0.104992)100:0.019698)80:0.009811,GCA_000317105.1_AFY81656.1:0.1133752216)68:0.014902)79:0.024718,(GCA_001746915.1_OEJ76417.1:0.0971505885,GCA_002075285.2_ASC69244.1:0.1163515795)99:0.019097)45:0.012534,(((GCA_000316665.1_AFY55952.1:0.0803423847,(GCA_000350105.1_CCH68090.1:0.0151480118,GCA_000350125.1_CCH65532.1:0.0104050704)100:0.197567)78:0.024193,(GCA_002142475.1_BAS55726.1:0.0924198370,GCA_001904615.1_OKH12140.1:0.1835643425)82:0.032030)95:0.021798,((GCA_000176895.2_CCE18587.1:0.0067653545,GCA_000307915.1_EKD08419.1:0.0000024881)100:0.099097,GCA_000317145.1_AFY96236.1:0.0902283053)98:0.032462)23:0.004555)94:0.016111)91:0.063322,GCA_000012525.1_ABB56190.1:0.1460379648)83:0.054150,(GCA_000011385.1_BAC91353.1:0.0847965185,GCA_000484535.1_AGY56925.1:0.0524980519)100:0.326319)84:0.125084,(GCA_000155635.1_EDY37438.1:0.0847555795,GCA_000316515.1_AFY28823.1:0.0725046935)99:0.158879)85:0.175050,(GCA_001182765.1_CRY93053.1:0.4519615366,(GCA_000760175.1_KGG13593.1:0.4530442932,GCA_000011465.1_CAE20028.1:1.0679650925)100:0.308607)91:0.091433)98:0.357333,GCA_000817775.1_KIF43197.1:0.9361661109)71:0.113066,((GCA_000444995.1_AGT10936.1:0.9711628040,GCA_000014865.1_ABK45901.1:3.4149187876)83:0.275853,(GCA_000348745.1_AGH97668.1:1.1221050207,(GCA_000317435.1_AFZ01308.1:1.6262300144,(GCA_000317495.1_AFZ15613.1:1.0203534741,(GCA_000710505.1_KEI67617.1:0.0000026370,GCA_900009265.1_CUR16226.1:0.0092629740)100:1.163381)100:0.534502)100:1.850333)78:0.361542)48:0.047418)68:0.118813,(GCA_000010725.1_BAI72906.1:0.4676810441,GCA_000017145.1_ABR64741.1:0.6202728018)100:0.657746)74:0.235764,(GCA_900102465.1_SDF92736.1:0.9371018194,((GCA_000014865.1_ABK44008.1:1.6520696508,((((((GCA_000153525.1_EAS84918.1:0.1858782167,GCA_000155895.1_EDZ60129.1:0.6139287246)98:0.934561,((GCA_000332215.1_ELS34508.1:1.0671710083,GCA_002109495.1_OSM01992.1:1.1378533585)100:0.648733,GCA_001765415.1_AOR38219.1:1.2655982958)100:2.367158)89:0.366130,(((GCA_000011945.1_AAV86245.1:0.0462595111,GCA_000024505.1_ACZ49640.1:0.1009101204)100:0.808388,GCA_000964795.1_KJV69433.1:0.3631366565)100:0.158714,(GCA_000026005.1_CAH58583.1:0.2970809156,GCA_000964755.1_KJV63461.1:0.3173946488)100:0.111701)100:1.361833)59:0.368364,((GCA_000022525.1_ACT69713.1:0.3838826197,GCA_000632985.1_AHX11667.1:0.4627334158)100:1.858672,((((((GCA_000014265.1_ABG53151.1:0.1150399036,GCA_002260545.1_OZH53134.1:0.0423192476)100:0.210628,((((GCA_000021825.1_ACK70537.1:0.2663548050,(GCA_000317025.1_AFY78742.1:0.0255193782,GCA_001904635.1_OKH24457.1:0.0189996952)100:0.216932)94:0.089215,((GCA_000017845.1_ACB49920.1:0.0905461011,(GCA_000167195.1_EAM50511.1:0.0000023466,GCA_000235665.2_EHJ12396.1:0.0057315266)100:0.038590)100:0.160598,GCA_000025125.1_ACJ53716.1:0.3095591847)100:0.219852)61:0.073528,((GCA_000317635.1_AFZ43964.1:0.2639809388,GCA_000332055.1_ELS00732.1:0.1237396809)100:0.175035,(GCA_000478195.2_ERT08476.1:0.0683452482,GCA_000972705.2_KKD39799.1:0.0393912035)100:0.308594)99:0.096019)48:0.076954,GCA_000817775.1_KIF40254.1:0.3802115356)78:0.085392)70:0.102584,((GCA_000180455.1_CBN57742.1:0.1767580384,GCA_000317125.1_AFY89966.1:0.1869414940)100:0.052042,(GCA_001746915.1_OEJ73138.1:0.1393169563,GCA_001904725.1_OKH39106.1:0.1512322594)100:0.092838)100:0.140317)65:0.071983,(GCA_000317515.1_AFZ17168.1:0.1651290375,GCA_002142475.1_BAS56410.1:0.3216631190)100:0.043010)59:0.008486,(((((((GCA_000020025.1_ACC79164.1:0.0943278433,(GCA_000316575.1_AFY30625.1:0.0517244707,(GCA_000350105.1_CCH66476.1:0.0000020899,GCA_000350125.1_CCH65548.1:0.0000025027)100:0.167555)50:0.003059)51:0.010745,(((GCA_000169135.1_EAW46996.1:0.0056827484,GCA_002218065.1_GAX37651.1:0.0167639563)100:0.073313,((GCA_002368055.1_BAZ75188.1:0.0000029526,GCA_002368295.1_BAZ00889.1:0.0000024026)100:0.006535,GCA_002368275.1_BAY90845.1:0.0110590157)100:0.032261)80:0.016664,((((GCA_000175835.1_EFA68729.1:0.0000029373,GCA_001432185.1_KRH97486.1:0.0000029373)100:0.086476,GCA_002368075.1_BAZ80906.1:0.0103265813)100:0.018465,GCA_000196515.1_ADI63600.1:0.0805279491)100:0.019002,((GCA_000312705.1_AFW96202.1:0.0096663823,((GCA_000789435.1_KHG41231.1:0.0000029373,GCA_000789435.1_KHG42046.1:0.0000029373)100:0.005857,GCA_002368115.1_BAZ85012.1:0.0000020978)100:0.004089)100:0.018840,GCA_000317695.1_AFZ57684.1:0.0245042042)100:0.047100)100:0.042628)39:0.008303)65:0.020125,GCA_000317435.1_AFY99312.1:0.1381124127)52:0.006855,(((GCA_001298445.1_ALF53414.1:0.0000028487,GCA_002367975.1_BAY15201.1:0.0332955862)100:0.037184,GCA_000204075.1_ABA23543.1:0.0924958697)98:0.015183,(GCA_000316665.1_AFY58561.1:0.1275674902,GCA_001456025.1_KST64248.1:0.0918350404)96:0.035045)64:0.018988)93:0.016885,((GCA_000346485.2_KYC39118.1:0.0236782378,GCA_000760695.2_KIE12888.1:0.0200205672)100:0.070472,(GCA_000828085.2_KIJ82384.1:0.0614307260,((GCA_000231365.2_EHC09719.1:0.0000029373,GCA_001904645.1_OKH13026.1:0.0000023493)100:0.017660,((GCA_000934435.1_KIY14693.1:0.0000029373,GCA_001990805.1_ONN60709.1:0.0000029373)100:0.011501,GCA_001275395.1_KOP23462.1:0.0000027472)100:0.017298)100:0.104198)92:0.005703)100:0.026053)89:0.022898,GCA_000317535.1_AFZ27456.1:0.1262250599)100:0.048213,((GCA_000204075.1_ABA23855.1:0.1161671702,(GCA_002368055.1_BAZ71484.1:0.0000025473,GCA_002368295.1_BAY98009.1:0.0000020130)100:0.086604)84:0.082271,GCA_001904655.1_OKH27816.1:0.0935893244)83:0.112332)83:0.059973)100:1.628348,(GCA_000828085.2_KIJ84150.1:2.6252726739,(GCA_000317515.1_AFZ17140.1:0.1506869561,GCA_000317515.1_AFZ18928.1:0.2793459481)100:4.583326)64:0.726009)18:0.000002)40:0.102977)46:0.169101,((((((((GCA_000011685.1_AAW61964.1:0.8559788841,((GCA_000153725.1_EAU43592.1:0.5237418629,GCA_900102075.1_SDE90797.1:0.4118082538)86:0.071523,(((GCA_000299875.1_EKE70390.1:0.4237995609,(GCA_000715505.1_KEP71329.1:0.4091174100,GCA_001975705.1_APZ50384.1:0.3697100377)100:0.070696)90:0.061952,(GCA_000740785.1_KFI25731.1:0.3265407983,GCA_900102905.1_SDK74486.1:0.6405190535)90:0.092217)91:0.106844,(GCA_001687105.1_ANT63424.1:0.4925987122,(GCA_002211205.1_OWV60584.1:0.3502824871,GCA_900106675.1_SDX66928.1:0.4913803213)83:0.045368)99:0.053615)91:0.062758)96:0.078527)100:0.129547,GCA_900110025.1_SEM42035.1:0.5150793667)95:0.061616,GCA_000496075.1_ESR25288.1:0.8057717848)97:0.141113,((GCA_000152625.1_EAP75576.1:0.7398652449,((GCA_001046955.1_AKO99924.1:0.0154189412,GCA_900109145.1_SEJ98115.1:0.0028264574)100:0.328747,GCA_900172375.1_SLN64128.1:0.5739122450)99:0.141803)78:0.072221,(((GCA_000203975.3_KID08249.1:0.1036367708,GCA_000511355.1_AHD01445.1:0.2797507162)100:0.276313,(GCA_001678945.1_ANP38331.1:0.3192878599,(GCA_000511385.1_AHD10326.1:0.3644023068,(GCA_001258055.1_CRL13655.1:0.0000029373,GCA_900113345.1_SFG00335.1:0.0000029373)100:0.269947)100:0.412619)100:0.092310)100:0.128327,(GCA_900110875.1_SEP62606.1:0.1890893390,GCA_900114245.1_SFK38623.1:0.2234585258)100:0.518670)97:0.095288)93:0.078142)43:0.078638,(((((((((GCA_000011965.2_AAV93380.1:0.4140082911,GCA_900172225.1_SLN69772.1:0.3013680933)87:0.056320,((GCA_000376545.2_ANP42256.1:0.2603923907,(GCA_900142295.1_SIO11061.1:0.2636962127,(((GCA_002211155.1_OWV61161.1:0.0222838636,(GCA_002211225.1_OWV40668.1:0.0000029373,GCA_900101505.1_SDE31395.1:0.0000029373)100:0.030800)99:0.004469,GCA_002211205.1_OWV59424.1:0.0180212075)100:0.143473,GCA_900116195.1_SFT17709.1:0.2126215864)100:0.183843)100:0.070274)100:0.060862,GCA_001458175.1_CUH51145.1:0.4345558802)99:0.063637)95:0.057035,GCA_900109035.1_SEJ37957.1:0.3704778937)71:0.045233,(GCA_000765015.1_KGK80229.1:0.0150609684,GCA_900141945.1_SHI71901.1:0.0260248538)100:0.491326)100:0.221527,(GCA_001981245.1_APX90768.1:0.5792056936,GCA_000018145.1_ABV92655.1:0.4914546954)90:0.074052)88:0.121074,((GCA_000152605.1_EAP84149.1:0.5382192332,((GCA_000812665.2_AML50480.1:0.2447870893,GCA_001293565.1_KPB00893.1:0.4344956426)100:0.135842,GCA_900114485.1_SFL53650.1:0.3775043698)95:0.075367)100:0.160294,((((((((((GCA_000014045.1_ABG30435.1:0.0227240271,GCA_000154785.2_AEI95866.1:0.0277015130)100:0.152740,(GCA_000155735.2_AGI71949.1:0.0083692675,GCA_000155735.2_AGI73915.1:0.0127048184)100:0.057216)100:0.057633,GCA_002237555.1_ASP22563.1:0.0584870607)100:0.161412,GCA_000814025.1_KIC47907.1:0.1364719250)100:0.113625,GCA_900116005.1_SFR19669.1:0.1731854550)100:0.219919,GCA_900184935.1_SMX51230.1:0.3381736235)100:0.060030,GCA_900129685.1_SHG81942.1:0.3997915735)99:0.075403,(GCA_001247715.1_KNX41239.1:0.3906175168,GCA_900172295.1_SLN45270.1:0.3525086787)92:0.079313)91:0.062554,(GCA_001482405.1_KUF09883.1:0.3126304307,GCA_000647975.1_KAJ54257.1:0.5363804367)97:0.063858)91:0.064922,((((((GCA_000152725.1_EAQ03502.1:0.1489915001,(GCA_001969385.1_APX24357.1:0.0000029373,GCA_900112435.1_SFD36325.1:0.0000029373)100:0.273365)99:0.063195,(((GCA_002210095.1_OWU71049.1:0.2331831111,(GCA_900113405.1_SFG72640.1:0.0000020279,GCA_900172315.1_SLN37123.1:0.0000029164)100:0.137712)62:0.026408,GCA_900107235.1_SDY06619.1:0.2027257267)96:0.030614,GCA_900109285.1_SEK55128.1:0.2151312394)100:0.065959)93:0.025817,GCA_900113695.1_SFH74474.1:0.1932437415)100:0.059443,GCA_900115595.1_SFO91649.1:0.2027382282)99:0.072691,GCA_900100665.1_SDH11684.1:0.4648832908)85:0.057128,((GCA_001305615.1_ALG90429.1:0.3101696236,(GCA_000671395.1_KCV81996.1:0.5462376846,GCA_900102795.1_SCZ55552.1:0.6152699174)98:0.126146)95:0.128699,((GCA_000600975.2_EYD70493.1:0.4421740012,GCA_900111875.1_SFB11420.1:0.5713218464)18:0.059400,(((GCA_000442255.1_EPX75465.1:0.3080339599,(GCA_000740775.1_KFI32663.1:0.1079869309,GCA_000740795.1_KFI29354.1:0.1333863404)100:0.424392)89:0.067150,GCA_000521865.1_ETX30139.1:0.3327220762)89:0.048104,GCA_900100085.1_SDI09568.1:0.4343607067)96:0.093594)27:0.038569)26:0.048216)22:0.046046)100:0.245670)89:0.077917)79:0.037723,((GCA_001205715.1_KNG93283.1:0.3998067031,GCA_900172235.1_SLN36155.1:0.5777275674)90:0.149865,(((GCA_001404155.1_CRK75699.1:0.0000020429,GCA_900114125.1_SFJ32130.1:0.0000026010)100:0.563268,GCA_001038505.1_KMK66196.1:0.5430987097)66:0.131800,GCA_000024465.1_ADE40215.1:0.6494316386)36:0.035598)36:0.066039)36:0.040268,GCA_001558695.1_KXF79516.1:0.6537940651)64:0.020814,((((GCA_000172095.1_EDQ04304.1:0.2252025529,((GCA_900172355.1_SLN72973.1:0.0000029373,GCA_900188425.1_SNT21302.1:0.0000029373)100:0.142610,GCA_900188425.1_SNS74032.1:0.1934340367)100:0.148340)100:0.136272,(GCA_900107025.1_SDX06190.1:0.3264328020,GCA_900110425.1_SEO29967.1:0.2910599288)100:0.145344)100:0.163483,(GCA_000203895.1_ABL68154.1:0.2926691012,GCA_000444995.1_AGT07220.1:0.3247804218)100:0.137195)47:0.051486,(GCA_001620265.1_AMY69589.1:0.2665753385,GCA_900156525.1_SIT86745.1:0.2842113367)100:0.197813)100:0.111523)93:0.120543)47:0.063516,(GCA_000963705.1_KJV08325.1:0.1275315802,GCA_002251735.1_OYQ20185.1:0.2188266404)100:1.236075)89:0.116144,(((GCA_000743575.1_KFL29703.1:0.1966692657,GCA_900100665.1_SDG66044.1:0.1954747055)100:0.392727,GCA_900167455.1_SJZ87637.1:0.3910406465)100:0.129594,GCA_001017175.1_KLK92512.1:0.6104817183)100:0.174739)99:0.147203,(GCA_000325745.1_AGA64095.1:0.7356883212,GCA_002003665.1_OOL19719.1:1.0350080548)99:0.394337)99:0.829926)24:0.014541,((GCA_001982645.1_ONG38045.1:2.3474647757,(GCA_001637395.1_OAB58293.1:1.5280068626,(GCA_000014865.1_ABK45903.1:0.8896533011,GCA_002109495.1_OSM06813.1:1.0884340277)100:0.997351)100:0.280482)52:0.098549,GCA_002109495.1_OSM06815.1:3.5522713044)50:0.061972)77:0.119623)39:0.085150,((GCA_002109495.1_OSM02241.1:0.9773765855,((GCA_900099935.1_SDJ65687.1:0.3360577900,(GCA_900099935.1_SDJ65727.1:0.2267679515,GCA_900184945.1_SMX48081.1:0.2611551941)100:0.260091)100:0.461293,(GCA_000231445.2_EHD13471.1:0.0025683506,GCA_002153535.1_OUI78776.1:0.0107175251)100:1.229381)99:0.148389)100:0.334367,GCA_000024465.1_ADE39810.1:1.3359525748)67:0.175132)57:0.112092)62:0.095394)95:0.181634)58:0.123869,((GCA_000230555.1_AEQ53416.1:0.2849789434,GCA_900100665.1_SDG24304.1:0.2645904001)100:0.856136,(GCA_000743575.1_KFL32380.1:0.4423842284,GCA_000970435.1_KKB76391.1:0.3233970334)100:0.393197)100:0.545764)44:0.100280)58:0.139688,GCA_000152825.2_ADM08988.1:1.5856615422)99:0.144748)97:0.099949)87:0.152701)86:0.045323,GCA_002205555.1_ASD28372.1:1.3618984145)100:0.094421);
