# Supplementary material for: Assessing the accuracy of phylogenetic rooting methods on prokaryotic gene families
Source: PLoS One. 2020 May 15;15(5):e0232950. doi: 10.1371/journal.pone.0232950 (PMC7228096; doi:10.1371/journal.pone.0232950)
Supplement: S2 Dataset — (ZIP) [file pone.0232950.s003.zip › EmpiricalDataset/GeneTrees_IQTree/000112.aln.treefile]

(GCA_000006905.1_AAK22671.1:0.0165792983,GCA_000092285.1_ADG12115.1:0.0000025021,(((GCA_000175215.2_ADU12872.1:0.0531949045,GCA_000204015.1_EGF92593.1:0.0723864933)100:0.134313,(((GCA_000017265.1_ACG79590.1:0.1195590858,(((((((((((((((((GCA_001676615.1_OCC03716.1:0.2238027344,((GCA_000021745.1_ACK49764.1:0.0000021335,GCA_900114285.1_SFK11165.1:0.0437727845)100:0.068127,GCA_900187365.1_SNB80124.1:0.0956986520)68:0.020362)65:0.048307,(((GCA_002117405.1_ARN80425.1:0.1176817469,GCA_002117405.1_ARN81578.1:0.0000020933)100:0.086618,GCA_000304315.1_CCJ06775.1:0.1539101249)96:0.037191,(GCA_001644125.1_OAI26597.1:0.0000025004,GCA_001675455.1_OBS52497.1:0.0538627111)100:0.093652)97:0.038464)67:0.026068,GCA_000019845.1_ACB95367.1:0.1240999648)98:0.110754,GCA_000767795.1_KGM35878.1:0.2694755489)85:0.023690,(GCA_000022085.1_ACL56758.1:0.0174829403,GCA_000022085.1_ACL62858.1:0.0000026628)100:0.054083)83:0.023971,GCA_000022085.1_ACL55706.1:0.0000023520)79:0.018474,(GCA_000226315.1_AEP08714.1:0.0000020788,GCA_000348745.1_AGH97189.1:0.0000020601)100:0.285863)59:0.071215,(GCA_000019945.1_ACB83419.1:0.0541607448,((GCA_000010725.1_BAI73660.1:0.0391302646,GCA_000632475.2_AIB15353.1:0.0470548103)100:0.313431,(GCA_000576635.1_EWY37770.1:0.1369398861,GCA_000936425.1_KJB96318.1:0.0560910553)100:0.142893)99:0.188328)63:0.053868)86:0.055015,((((((((((((((((((((GCA_000007125.1_AAL54289.1:0.0000020450,GCA_000157815.1_EEY01778.1:0.0000010024)100:0.033320,(GCA_000017405.1_ABS15735.1:0.0000024210,GCA_000585655.1_EXL05316.1:0.0000026759)100:0.076615)100:0.028926,((GCA_000800175.1_KHJ55712.1:0.0000025990,GCA_900141975.1_SHJ18492.1:0.0160455901)100:0.082367,GCA_900104035.1_SDN71110.1:0.1209124318)100:0.085166)88:0.036337,GCA_001558695.1_KXF78607.1:0.0361373054)87:0.007351,(GCA_900104355.1_SDP59312.1:0.0605225120,GCA_900113985.1_SFI58028.1:0.0511531507)100:0.086893)93:0.028480,GCA_000179775.1_EFL88550.1:0.1464422896)95:0.056944,((((GCA_000014245.1_ABG61762.1:0.0023328921,GCA_002238045.1_OXT01548.1:0.1690123376)63:0.067517,GCA_000300515.1_EKF41150.1:0.0000026408)51:0.021714,GCA_900156605.1_SIT14732.1:0.2320644185)48:0.011306,GCA_000300335.1_EKF20646.1:0.0000026546)49:0.016018)40:0.000002,(((GCA_000153465.1_EAS49758.1:0.0000022716,GCA_900176465.1_SMC32982.1:0.0322252226)85:0.082699,GCA_000153705.1_EAU41770.1:0.0880878822)91:0.020556,(((GCA_000017145.1_ABR59266.1:0.0000025122,GCA_000017145.1_ABR64727.1:0.0000021598)100:0.049329,((GCA_000018545.1_ACP24205.1:0.0000010024,GCA_002288525.1_ASY61859.1:0.0000027494)96:0.000002,(GCA_000092045.1_ABC89640.1:0.0000010024,GCA_000697965.2_ANK71526.1:0.0000025898)99:0.016059)28:0.000002)40:0.033006,((GCA_000769405.1_KPN26584.1:0.0319752243,(GCA_000092025.1_AAK86492.1:0.0490591166,(((GCA_000722615.1_KEQ09289.1:0.0000028631,GCA_000722625.1_KEQ10890.1:0.0000020473)97:0.003447,((GCA_000731295.1_CDN52822.1:0.0000028709,GCA_000731315.1_CDN46616.1:0.0000022513)100:0.032422,((GCA_001687365.1_OBZ92655.1:0.0000020021,(GCA_001885585.1_OJG00563.1:0.0198399301,(GCA_001687365.1_OBZ95138.1:0.0175456600,(GCA_000731295.1_CDN58017.1:0.0000028906,GCA_000731315.1_CDN51801.1:0.0000022285)100:0.177076)100:0.086454)99:0.082483)99:0.033482,GCA_000016285.1_ACM38885.1:0.1489950448)99:0.037681)99:0.013272)100:0.066423,(GCA_001578105.1_AMM85151.1:0.0000021453,GCA_002043005.1_AQZ53173.1:0.0152609432)100:0.100396)97:0.033082)16:0.000002)14:0.016644,(GCA_001267455.1_KOC72795.1:0.0330229591,GCA_001652565.1_ANH03219.1:0.0000027975)80:0.033531)95:0.016470)100:0.039070)73:0.048056)45:0.035767,GCA_900113935.1_SFI62614.1:0.0000024511)50:0.053971,GCA_001424795.1_KQU65769.1:0.0000020105)22:0.000002,GCA_001605015.1_AMS43132.1:0.0000020970)49:0.017662,GCA_001510895.1_KUM26923.1:0.0189082999)43:0.000002,(GCA_001618845.1_AMX98828.1:0.0000029928,GCA_001618845.1_AMY03504.1:0.0000026256)100:0.016547)49:0.018054,GCA_002075885.1_OQM75871.1:0.0000025468)61:0.019689,(GCA_000154705.2_EDQ34976.1:0.0855857796,GCA_001703635.1_OCW57107.1:0.0373783837)99:0.078924)62:0.052632,GCA_000585625.1_EXL08837.1:0.0000020359)64:0.075688,(((GCA_000148725.1_EFO34529.1:0.0000010024,GCA_000158095.1_EEE46566.1:0.0000010024)94:0.000003,((((GCA_000230555.1_AEQ50501.1:0.0000024142,GCA_900100665.1_SDG41027.1:0.0844871692)100:0.075609,GCA_000689395.1_CDO60355.1:0.2483292973)52:0.040152,GCA_001293565.1_KPB02556.1:0.1910181357)44:0.012254,((((((((((((((((((GCA_000011965.2_AAV94191.1:0.0000023784,GCA_001890925.1_OJI93406.1:0.1713030855)86:0.032613,(((((GCA_000511355.1_AHD00142.1:0.0160762720,(GCA_000511385.1_AHD08673.1:0.0000010024,GCA_900172225.1_SLN28227.1:0.0000010024)100:0.016220)90:0.010057,GCA_900102795.1_SCZ52791.1:0.0251658569)36:0.013022,GCA_001678945.1_ANP38196.1:0.0167835930)38:0.016440,(GCA_000376545.2_ANP41172.1:0.0154720152,(GCA_001258055.1_CRL16747.1:0.0000010024,GCA_900113345.1_SFH24173.1:0.0000010024)100:0.017073)82:0.051678)80:0.000003,GCA_000203975.3_KID09522.1:0.1034350564)55:0.016900)85:0.018491,(GCA_000814025.1_KIC50362.1:0.0171674067,GCA_001969365.1_APX12239.1:0.0345579620)100:0.088782)88:0.026749,(GCA_000622405.1_KIN68623.1:0.0810092970,GCA_000172095.1_EDQ06941.1:0.1600928839)88:0.049801)98:0.021490,GCA_000152605.1_EAP85035.1:0.0549923767)99:0.035713,(((GCA_001307765.1_KPN64331.1:0.0683099165,GCA_900129685.1_SHG54778.1:0.0489966008)96:0.020234,(GCA_001187845.1_AKS45228.1:0.1093039693,GCA_000812665.2_AML50069.1:0.2066310007)80:0.016187)84:0.040767,GCA_000155735.2_AGI73232.1:0.1708088141)92:0.042940)97:0.070144,(GCA_001458375.1_CUH78658.1:0.0174598323,((((GCA_001404155.1_CRK76024.1:0.0000021813,GCA_900114125.1_SFJ66594.1:0.0000024665)100:0.070014,GCA_900111945.1_SFR58218.1:0.0533164367)100:0.073124,GCA_900099935.1_SDK46354.1:0.0510662680)94:0.023982,(GCA_900114135.1_SFJ47170.1:0.0482457417,GCA_900172385.1_SLN41502.1:0.2256086379)94:0.021046)99:0.085533)95:0.011487)96:0.054300,GCA_001908835.1_APO87439.1:0.0165273593)54:0.000002,((((((GCA_000152625.1_EAP77775.1:0.0321057741,GCA_900172295.1_SLN65979.1:0.0178887806)100:0.066166,(GCA_000152725.1_EAQ05109.1:0.0552952357,(GCA_900172275.1_SLN50481.1:0.1298474902,GCA_001247715.1_KNX43232.1:0.1584330055)95:0.046558)66:0.043681)49:0.018010,(GCA_900106675.1_SDW40499.1:0.0000028286,((GCA_000600975.2_EYD72670.1:0.1505870797,GCA_900114485.1_SFL23203.1:0.2071754042)50:0.033704,GCA_000836695.1_KIQ68016.1:0.1832038251)45:0.000002)46:0.015704)81:0.000002,GCA_900141735.1_SHI52769.1:0.1575387581)73:0.013302,(((((((GCA_000014045.1_ABG32999.1:0.0000020317,GCA_000154785.2_AEI94682.1:0.0256705257)100:0.068419,(GCA_900109035.1_SEJ90418.1:0.0525801842,GCA_002210095.1_OWU68751.1:0.0565719423)48:0.025179)89:0.035366,(GCA_900107235.1_SDY22121.1:0.1674793806,GCA_900115815.1_SFQ37944.1:0.0887552793)91:0.029445)25:0.020575,GCA_001981245.1_APX89237.1:0.0686473459)25:0.000002,((((GCA_000169415.1_EBA10147.1:0.0125125363,((((GCA_002211155.1_OWV61122.1:0.0000000000,GCA_002211225.1_OWV44095.1:0.0000000000):0.000000,GCA_900101505.1_SDD94982.1:0.0000000000):0.000003,GCA_002211205.1_OWV59387.1:0.0000024080)100:0.012878,(GCA_002237555.1_ASP20325.1:0.0130873294,GCA_900188425.1_SNS14456.1:0.0000021386)100:0.039802)100:0.013859)100:0.033225,((GCA_002115725.1_OSQ65548.1:0.0000024072,(GCA_000765015.1_KGK79271.1:0.0000026457,GCA_900141945.1_SHI96625.1:0.0000020416)100:0.131393)98:0.026451,((GCA_900111875.1_SFA85337.1:0.0214618947,GCA_900116005.1_SFR05061.1:0.0592636069)99:0.030470,((GCA_001038505.1_KMK68624.1:0.0543771504,GCA_900188035.1_SNR47659.1:0.0409982180)97:0.030958,GCA_900184945.1_SMX38934.1:0.1254908229)90:0.023462)89:0.040200)82:0.009393)88:0.026630,GCA_900110425.1_SEP19246.1:0.1260719392)35:0.031129,GCA_002115805.1_OSQ53115.1:0.0131922759)32:0.026939)82:0.027926,((((((GCA_000153725.1_EAU46360.1:0.0620184143,(GCA_001969385.1_APX23270.1:0.0000010024,GCA_900112435.1_SFD48511.1:0.0000010024)100:0.000003)100:0.031935,GCA_001975705.1_APZ51925.1:0.0480466648)93:0.030723,(GCA_001687105.1_ANT59913.1:0.0302621078,GCA_900116195.1_SFS92340.1:0.0157616005)69:0.014844)76:0.016099,GCA_900100085.1_SDI52159.1:0.0473289196)52:0.024517,GCA_900102075.1_SDF41791.1:0.0360819033)98:0.052220,GCA_000521865.1_ETX30105.1:0.0000028667)86:0.053435)87:0.012090,GCA_000442255.1_EPX86761.1:0.1079789311)80:0.015664)81:0.000002,(GCA_001548075.1_BAQ67478.1:0.0162965874,GCA_001633165.1_ANB33673.1:0.0000029166)100:0.033022)93:0.030323)88:0.016529,((GCA_900107585.1_SEA95172.1:0.1126084258,(GCA_900111545.1_SET43995.1:0.0000010024,GCA_900143155.1_SHN66154.1:0.0000010024)100:0.101194)100:0.096832,(GCA_900106695.1_SDX15242.1:0.0745253573,GCA_900113695.1_SFI49480.1:0.0370967102)100:0.087086)94:0.101864)64:0.000477,((((GCA_000012905.2_ABA78464.1:0.0693285113,GCA_001620265.1_AMY68208.1:0.0656172255)94:0.034034,GCA_900156815.1_SIT08855.1:0.0465452748)84:0.018213,(((GCA_000203895.1_ABL72649.1:0.0508237403,GCA_000444995.1_AGT09036.1:0.0513222639)73:0.016159,(((GCA_000299875.1_EKE69670.1:0.0667638875,(GCA_900109555.1_SEK26681.1:0.0000023016,GCA_900172305.1_SLN12286.1:0.0000023648)100:0.097602)27:0.024369,GCA_900172375.1_SLN20564.1:0.0858896146)24:0.031833,GCA_001399515.1_ALJ80497.1:0.0442916059)91:0.057512)20:0.016853,((GCA_001517585.1_CUX80149.1:0.1226476912,(((GCA_000740775.1_KFI33946.1:0.0000020578,GCA_000740795.1_KFI32142.1:0.0000023338)96:0.000003,(GCA_900110025.1_SEN75128.1:0.0331483044,GCA_900110135.1_SEN36293.1:0.1338448597)100:0.089237)86:0.036300,(GCA_900184815.1_SMX24518.1:0.1336351040,(GCA_001403795.1_CTQ50285.1:0.1134302865,GCA_900109285.1_SEL17654.1:0.0567338780)100:0.018716)51:0.056963)17:0.012843)14:0.018906,((((GCA_000714535.1_KEO51985.1:0.0765074114,GCA_000715505.1_KEP71001.1:0.0447448802)55:0.020219,GCA_000740785.1_KFI29739.1:0.0749533126)50:0.018959,GCA_000021865.1_ADE86207.1:0.1277782091)91:0.040676,(GCA_000442315.1_EPX87330.1:0.0938918410,(GCA_000600335.2_EYD77581.1:0.0312306609,GCA_000600335.2_EYD76331.1:0.1414847761)98:0.066067)99:0.065369)54:0.060964)5:0.000002)65:0.017882)22:0.017084,((GCA_900115595.1_SFP19599.1:0.0348947175,(GCA_900099935.1_SDK83114.1:0.0639971112,GCA_000161835.1_EET48485.1:0.2699600711)94:0.083221)93:0.017205,GCA_900107025.1_SDW23792.1:0.2099325204)70:0.021332)74:0.044777)100:0.088959,GCA_900172355.1_SLN24836.1:0.1345650310)23:0.017692,(((((GCA_000018145.1_ABV94653.1:0.0623497203,((((GCA_000647975.1_KAJ55137.1:0.0000020275,GCA_000671395.1_KCV82974.1:0.3150581441)77:0.016032,(GCA_900184935.1_SMX31671.1:0.0369192800,GCA_000152805.1_EAQ12156.1:0.1110122495)12:0.032448)7:0.025563,(GCA_900112335.1_SFD12633.1:0.0742574362,GCA_900188335.1_SNS19204.1:0.0000025029)100:0.081739)63:0.015897,(GCA_000442275.2_EPX80704.1:0.1183783440,GCA_000738435.1_AII87606.1:0.2240373981)77:0.022000)95:0.046597)6:0.000002,((((GCA_900100005.1_SDI92019.1:0.0000025337,GCA_900177545.1_SMH35634.1:0.1440309081)97:0.050642,(GCA_001205715.1_KNG94982.1:0.0494288207,((GCA_001458355.1_CUH64423.1:0.0676409411,(GCA_900110775.1_SEQ68725.1:0.0407008151,GCA_001305615.1_ALG89348.1:0.0854246819)99:0.034864)98:0.055561,GCA_900116455.1_SFT89319.1:0.1257747978)82:0.000003)82:0.016165)79:0.000002,GCA_900172235.1_SLN66219.1:0.0658000194)69:0.021213,GCA_900109955.1_SEW01574.1:0.0278817928)39:0.033140)98:0.046438,GCA_000153305.1_EAR51469.1:0.0808209276)79:0.038220,GCA_000590925.1_AHM04322.1:0.0332588771)58:0.016012,GCA_001482405.1_KUF12585.1:0.1377449572)20:0.000002)40:0.018260,(((((GCA_000299575.1_EKE44305.1:0.1123777716,(GCA_900110115.1_SEN88962.1:0.0000029110,GCA_900141995.1_SHJ35305.1:0.0000023978)100:0.025306)100:0.068568,(GCA_900113405.1_SFG42097.1:0.0000029891,GCA_900172315.1_SLN27779.1:0.0000026888)100:0.039529)22:0.032965,(GCA_001046955.1_AKO95841.1:0.0000024769,GCA_900109145.1_SEI55796.1:0.0000020950)100:0.122516)11:0.000002,((((((GCA_000155735.2_AGI71396.1:0.0160006028,GCA_000155735.2_AGI71873.1:0.0000027336)100:0.049116,((GCA_000812665.2_AML53091.1:0.0320589410,GCA_001890925.1_OJI94394.1:0.0655855461)100:0.013415,GCA_900110775.1_SEQ78923.1:0.0233207640)100:0.030579)100:0.151146,(GCA_900113405.1_SFH37023.1:0.0000028146,GCA_900172315.1_SLN62414.1:0.0000010024)100:0.074630)100:0.016583,(GCA_001458355.1_CUH65443.1:0.0171450415,(GCA_900172355.1_SLN78032.1:0.0345316977,(GCA_900110115.1_SEO16441.1:0.0340566724,(GCA_900188425.1_SNS60131.1:0.0217224313,GCA_900109035.1_SEI96518.1:0.1236035267)99:0.011528)95:0.000002)99:0.016045)99:0.018994)99:0.071675,GCA_900106675.1_SDX58080.1:0.1274650421)33:0.037983,(GCA_900188335.1_SNT42393.1:0.1174306144,GCA_000511355.1_AHD02222.1:0.2960671464)33:0.000002)100:0.127023)88:0.036703,(GCA_900102905.1_SDK75422.1:0.1448643194,(GCA_000014045.1_ABG30454.1:0.0892587443,GCA_000714535.1_KEO55262.1:0.0809125105)100:0.282688)98:0.040236)98:0.056440)98:0.095575,(GCA_900095785.1_SCM66818.1:0.0000020464,GCA_900115865.1_SFQ60523.1:0.0000024149)100:0.145619)81:0.036613,((GCA_001458175.1_CUH52331.1:0.0501807950,(GCA_900114415.1_SFK97048.1:0.0000029887,GCA_900142085.1_SHI64131.1:0.2247253732)99:0.051715)99:0.045234,GCA_900107355.1_SDY42346.1:0.1650074258)71:0.025341)75:0.019793,(GCA_900142295.1_SIO09595.1:0.0650506371,GCA_900156525.1_SIT78383.1:0.2249952590)98:0.049774)99:0.106855,((GCA_000715015.1_KEO89813.1:0.1140716313,(GCA_001663175.1_ANK12103.1:0.0357842143,GCA_001677335.1_OBV10205.1:0.1065016503)91:0.112833)80:0.035597,((GCA_001295965.1_KPF74519.1:0.0000010024,GCA_001713435.1_AOF99708.1:0.0000010024)100:0.244818,GCA_001008165.2_AKH43656.1:0.0696510307)98:0.121441)98:0.054870)100:0.205581)66:0.019457)93:0.117351,((GCA_900215505.1_SNY92102.1:0.0631014005,(GCA_900115225.1_SFO11829.1:0.1810480194,GCA_001746755.1_OEJ66192.1:0.3721899950)98:0.090210)71:0.024520,((GCA_000022725.1_ACS51892.1:0.0499941483,GCA_000341385.1_AGF76326.1:0.0000021926)100:0.132791,((GCA_000013025.1_ABI75989.1:0.0000029065,GCA_000685315.1_KCZ99175.1:0.0343908556)100:0.140540,GCA_000023785.1_ACT58658.1:0.3215599305)100:0.190073)100:0.066526)76:0.044900)86:0.050214)59:0.045573,((GCA_000300235.2_AJD52608.1:0.0149523587,GCA_000300275.1_EKF08033.1:0.0352809772)99:0.144869,((GCA_900093605.1_SCA57115.1:0.1950799354,GCA_900101935.1_SDE49048.1:0.2266327251)100:0.109356,(GCA_000739695.1_GAK44928.1:0.2056433185,(GCA_002218195.1_ASK88922.1:0.0764572900,GCA_900128895.1_SIN61128.1:0.0685602160)100:0.184850)100:0.079135)99:0.067754)95:0.101215)49:0.046044,((((GCA_001403915.1_CTQ44892.1:0.1668294932,((GCA_000192745.1_ADZ71876.1:0.0586752514,(GCA_001188555.1_KND20042.1:0.0000028207,GCA_002249885.1_OXS48277.1:0.0000025023)100:0.073304)6:0.012580,GCA_000817775.1_KIF43832.1:0.1755421935)21:0.023525)60:0.039214,(GCA_900110875.1_SEP96124.1:0.0369560787,GCA_900114245.1_SFK13704.1:0.0121243080)100:0.091117)36:0.000003,(GCA_900105595.1_SDT91335.1:0.0503592414,GCA_001907205.1_OKL42455.1:0.1233884397)74:0.056586)81:0.094351,GCA_000730165.2_ASG25238.1:0.3593936145)46:0.000002)57:0.039624,(((((((GCA_000010525.1_BAF86423.1:0.0469153453,((((GCA_900148505.1_SHO61021.1:0.0893506626,GCA_900148505.1_SHO62836.1:0.1095656796)100:0.044222,(((GCA_000011365.1_BAC50491.1:0.1085903881,GCA_000661935.1_AHY49387.1:0.0948490863)100:0.146603,(GCA_000012725.1_ABA05369.1:0.0684584384,GCA_900167455.1_SJZ59535.1:0.0663402219)100:0.033639)100:0.097168,(GCA_000306035.1_EKM99578.1:0.1686105187,GCA_000964385.1_GAN81234.1:0.0000020090)100:0.111538)100:0.062385)96:0.044413,(GCA_000010525.1_BAF88309.1:0.0370942215,GCA_000017645.1_ABS69486.1:0.1139056285)15:0.026172)18:0.020774,((((GCA_000294655.1_CCG41919.1:0.0000025472,GCA_900108475.1_SEH45990.1:0.0000023772)100:0.060151,((GCA_000828475.1_BAQ16407.1:0.0752363169,GCA_001723285.1_ODS00801.1:0.0233511730)100:0.100436,GCA_001708935.1_ODA67193.1:0.1625064141)100:0.183839)99:0.117503,((((GCA_000576635.1_EWY42259.1:0.0762034396,GCA_000936425.1_KJB93589.1:0.0330934621)100:0.228458,GCA_000730165.2_ASG20715.1:0.2657837361)98:0.017150,((((GCA_000982415.1_KKJ75480.1:0.0000010024,GCA_001026905.1_KLN61338.1:0.0000010024)100:0.141906,GCA_900100655.1_SDF71927.1:0.7347132569)98:0.101737,((GCA_900102465.1_SDF11797.1:0.2233340835,((GCA_000153525.1_EAS85162.1:0.0349559080,GCA_000155895.1_EDZ61070.1:0.0000027911)100:0.427247,((GCA_000010205.1_BAG39716.1:0.2019468022,GCA_000964595.1_KJV56012.1:0.0891696987)100:0.798758,(((GCA_000008385.1_AAW70938.1:0.0949164704,GCA_000953315.1_CDR78728.1:0.0000020328)100:0.800740,((((GCA_000011945.1_AAV86849.1:0.0000024147,GCA_000024505.1_ACZ49028.1:0.0000023716)100:0.365792,GCA_000964795.1_KJV69096.1:0.1996339649)99:0.173098,GCA_000964755.1_KJV65508.1:0.2006169904)92:0.027144,GCA_000026005.1_CAH58375.1:0.1257945717)96:0.410721)100:0.328744,(GCA_000022525.1_ACT69590.1:0.1261293503,GCA_000632985.1_AHX11550.1:0.1189911683)100:0.675073)100:0.657837)100:0.420362)96:0.148770)95:0.073467,(GCA_900177295.1_SMF25436.1:0.0000026540,GCA_900188055.1_SNR59344.1:0.0000021874)100:0.511909)95:0.089136)96:0.173199,((GCA_900100655.1_SDG07722.1:0.7228842663,((((((((((((((GCA_000011345.1_BAC07739.1:0.0161672700,GCA_000505665.1_AHB87599.1:0.0000028400)100:0.174721,GCA_001765415.1_AOR39300.1:0.9999845522)93:0.052582,((GCA_000317675.1_AFZ53233.1:0.0000028960,(GCA_001548115.1_BAQ66129.1:0.0000021555,(GCA_001548095.1_BAQ61557.1:0.0306286389,GCA_001747005.1_OEJ78660.1:0.0960457241)99:0.000003)100:0.015201)100:0.159230,GCA_002142475.1_BAS58420.1:0.0885837311)99:0.106880)96:0.058190,(((((((GCA_000017845.1_ACB50693.1:0.0000026635,((GCA_000167195.1_EAM48073.1:0.0000025990,GCA_000235665.2_EHJ11476.1:0.0000022868)100:0.015019,GCA_000025125.1_ADB95446.1:0.0469496866)99:0.015203)99:0.095495,GCA_001904615.1_OKH17119.1:0.1319554774)66:0.037642,(GCA_000284135.1_BAL28583.1:0.0137630566,GCA_000478825.2_AIE73932.1:0.0150548503)100:0.080766)67:0.026908,((GCA_000021825.1_ACK70223.1:0.0169465751,GCA_000332035.1_ELR96574.1:0.2062947243)59:0.000003,((GCA_000317575.1_AFZ35348.1:0.0275914366,(GCA_002355455.1_BAU64148.1:0.0000026548,GCA_000332055.1_ELS01454.1:0.1182432111)97:0.070617)94:0.048651,GCA_001276715.1_KOR33880.1:0.4008970715)80:0.054558)29:0.025350)76:0.029473,((GCA_000297435.1_CCI31787.1:0.0000027069,GCA_000312205.1_CCI06161.1:0.0000027457)100:0.068052,GCA_002368355.1_BAZ46442.1:0.1423730213)94:0.071071)89:0.036870,(GCA_000317025.1_AFY75954.1:0.0151821119,GCA_001904635.1_OKH19833.1:0.0000023304)100:0.061583)97:0.097382,((GCA_001904655.1_OKH22676.1:0.1747102865,GCA_000317535.1_AFZ23228.1:0.3654215610)41:0.054075,GCA_002075285.2_ASC69709.1:0.2070414735)48:0.069847)13:0.000002)18:0.019617,(((GCA_000204075.1_ABA25233.1:0.0000027850,GCA_001298445.1_ALF55294.1:0.0303740619)100:0.156803,((GCA_000231365.2_EHC14987.1:0.0000025990,GCA_001904645.1_OKH14986.1:0.0000010024)99:0.000003,GCA_001904655.1_OKH27177.1:0.0446960609)100:0.224457)97:0.085370,(GCA_001904775.1_OKH47088.1:0.1746795634,GCA_000018105.1_ABW32702.1:0.6894272098)38:0.091936)37:0.051937)83:0.070880,(((((GCA_000011465.1_CAE19896.1:0.1229636716,GCA_000155635.1_EDY38643.1:0.0146294912)94:0.046234,GCA_000316515.1_AFY30234.1:0.0154599799)93:0.016465,GCA_001182765.1_CRY91335.1:0.0460844958)92:0.014251,GCA_000760175.1_KGG13463.1:0.0471363882)99:0.049790,(GCA_000317145.1_AFY91561.1:0.1242271722,(GCA_000317615.1_AFZ49120.1:0.0652427556,GCA_000317635.1_AFZ43555.1:0.0149766766)100:0.148015)99:0.024312)98:0.046345)37:0.000003,GCA_000317045.1_AFY67359.1:0.0805733165)81:0.030685,(((((((((((GCA_000014265.1_ABG53319.1:0.0151465085,GCA_002260545.1_OZH54539.1:0.0000020847)100:0.061348,(GCA_000478195.2_ERT04815.1:0.0446144038,GCA_000972705.2_KKD35105.1:0.0352586800)100:0.057684)100:0.037019,(GCA_000176895.2_CCE20084.1:0.0000028811,GCA_000307915.1_EKD09592.1:0.0000024482)100:0.017164)99:0.031381,((GCA_000180455.1_CBN54257.1:0.0754119537,GCA_001276715.1_KOR36823.1:0.1726869169)97:0.012497,(GCA_000710505.1_KEI65947.1:0.0836786333,GCA_900009265.1_CUR14618.1:0.0000021479)100:0.067914)96:0.029827)96:0.030336,((GCA_000214075.2_EGK87516.1:0.0000010024,GCA_000317475.1_AFZ05179.1:0.0000010024)96:0.000003,GCA_002412335.1_PCN54891.1:0.0307386310)99:0.013920)97:0.064019,(GCA_000332215.1_ELS30408.1:0.1606309402,GCA_000317065.1_AFY70296.1:0.2128216398)97:0.129302)16:0.000002,GCA_000317105.1_AFY80502.1:0.0396167000)36:0.047233,GCA_000775285.1_KGF71570.1:0.0238891423)18:0.022940,((((((((GCA_000020025.1_ACC79568.1:0.0463902816,GCA_000317535.1_AFZ22606.1:0.0313770448)100:0.037681,((GCA_000317555.1_AFZ28783.1:0.0000024357,GCA_001904655.1_OKH22469.1:0.0148405053)100:0.062537,(GCA_000952155.1_KJH71130.1:0.0798595331,((GCA_000169135.1_EAW46837.1:0.0000027349,GCA_002218065.1_GAX35901.1:0.0153188676)78:0.070064,(GCA_000312705.1_AFW96483.1:0.0275491753,(GCA_000789435.1_KHG41184.1:0.0000025718,GCA_002368115.1_BAZ84322.1:0.0000023069)100:0.032490)100:0.166157)100:0.053086)99:0.032179)93:0.013983)92:0.015318,(GCA_000316575.1_AFY35177.1:0.0000022218,((GCA_002368055.1_BAZ75849.1:0.0000000000,GCA_002368295.1_BAZ00230.1:0.0000000000):0.000002,GCA_002368275.1_BAY90952.1:0.0000028873)100:0.045971)88:0.014813)82:0.000002,((GCA_000196515.1_ADI64717.1:0.0151919138,(GCA_002368075.1_BAZ78949.1:0.0000026342,(((GCA_000175835.1_EFA68775.1:0.0000000000,GCA_002368135.1_BAZ90822.1:0.0000000000):0.000002,GCA_001432185.1_KRH96621.1:0.0000020229)100:0.031600,GCA_000175855.1_EFA73240.1:0.0646787178)97:0.064745)63:0.015093)43:0.000003,GCA_000317695.1_AFZ60865.1:0.0656324228)88:0.030728)88:0.030595,(GCA_001298445.1_ALF55099.1:0.0220224574,GCA_000204075.1_ABA23233.1:0.0283972163)95:0.025457)89:0.000003,GCA_002367975.1_BAY14698.1:0.0000024479)95:0.030233,GCA_000317125.1_AFY86130.1:0.0000027135)97:0.034103,(((((GCA_000231365.2_EHC12125.1:0.0000027033,GCA_001904645.1_OKH15678.1:0.0000022097)99:0.029623,(((GCA_001456025.1_KST66966.1:0.0000010024,GCA_001456025.1_KST67145.1:0.0000010024)100:0.018809,GCA_000350105.1_CCH67881.1:0.2101632491)82:0.028469,GCA_000317435.1_AFZ04388.1:0.0381679541)84:0.035744)66:0.018551,(GCA_000828085.2_KIJ82845.1:0.0198165225,(GCA_000316665.1_AFY53192.1:0.0706259828,GCA_000350125.1_CCH65653.1:1.0946569559)40:0.009031)79:0.025884)71:0.000002,GCA_001275395.1_KOP23972.1:0.0000027322)77:0.007779,(GCA_000346485.2_KYC39218.1:0.0000023641,GCA_000760695.2_KIE11151.1:0.0146587047)99:0.023173)100:0.145369)99:0.048814)8:0.000003,((((GCA_000155555.1_EDX75214.1:0.0347980797,(GCA_000211815.1_EGJ34449.1:0.0000020030,GCA_001942495.1_OLT60435.1:0.0302884872)100:0.059422)38:0.030478,GCA_000317495.1_AFZ12249.1:0.0300642832)29:0.015069,GCA_000317515.1_AFZ20173.1:0.0465482453)37:0.000003,((GCA_001746915.1_OEJ76530.1:0.0787281313,GCA_001904725.1_OKH36654.1:0.0311791927)92:0.031789,GCA_000012525.1_ABB58344.1:0.1656442340)32:0.015292)89:0.030181)7:0.000002,(((GCA_000346485.2_KYC38917.1:0.0698078518,GCA_000760695.2_KIE07029.1:0.0867608633)100:0.053331,(GCA_002368055.1_BAZ76334.1:0.0000023431,GCA_002368295.1_BAY99744.1:0.0000022861)100:0.099099)100:0.174781,GCA_000473895.1_ERN43173.1:0.2072726524)77:0.029523)29:0.018792)34:0.052593,GCA_000018105.1_ABW29389.1:0.1670979573)37:0.046221,(GCA_000817775.1_KIF39323.1:0.0965586531,GCA_001904775.1_OKH45119.1:0.1385491582)100:0.095439)97:0.123474,GCA_001870225.1_APB34800.1:0.1749328777)99:0.109041,((GCA_000011385.1_BAC90837.1:0.1141474667,GCA_000484535.1_AGY56312.1:0.0950728003)100:0.216391,(GCA_000011385.1_BAC88969.1:0.0791780308,GCA_000484535.1_AGY60194.1:0.0742905332)100:0.448230)36:0.093805)35:0.196962,(GCA_000317065.1_AFY70654.1:0.3526112576,GCA_000332215.1_ELS33705.1:0.3032384334)99:0.051588)100:0.429871,GCA_001637395.1_OAB62836.1:1.2718497769)100:0.213037)33:0.046995,GCA_000817775.1_KIF42995.1:1.0664495860)97:0.152621)94:0.011560)95:0.028157,((GCA_000264455.2_AFK53536.1:0.0000028534,GCA_001601315.1_KYO50689.1:0.0000029337)100:0.232404,((GCA_000012385.1_ABE04672.1:0.0535707555,GCA_000195735.1_CAA15068.1:0.1551077135)100:0.407229,GCA_900167455.1_SJZ48673.1:0.8860768847)98:0.231150)97:0.088973)96:0.053673)85:0.040856,(((((GCA_000166055.1_ADP72061.1:0.0147332228,GCA_000636015.1_KAI95182.1:0.0000021825)100:0.161257,((GCA_000828475.1_BAQ18165.1:0.0671832743,GCA_001723285.1_ODS00154.1:0.0204089357)100:0.203219,(GCA_000981545.1_CPR19977.1:0.0000020743,GCA_900104305.1_SDP08031.1:0.0000025990)100:0.373907)98:0.112728)88:0.030756,((GCA_900177295.1_SMF40625.1:0.0000010024,GCA_900188055.1_SNR74672.1:0.0000010024)100:0.096095,GCA_000017565.1_ABS62234.1:0.1991561431)92:0.048689)94:0.038904,(GCA_000963705.1_KJV08047.1:0.1355074835,GCA_002251735.1_OYQ20420.1:0.0350897129)100:0.181197)74:0.022702,(GCA_000503895.1_AHB49405.1:0.1451730983,GCA_000143145.1_ADJ24343.1:0.1406585885)88:0.013962)92:0.042928)85:0.065029)89:0.031904)82:0.007661,GCA_000017645.1_ABS66414.1:0.0891203333)86:0.019961,(GCA_001305515.1_KPL51003.1:0.1057998969,(GCA_000496075.1_ESR27486.1:0.1488444581,(GCA_000325745.1_AGA64248.1:0.2776678330,GCA_000496595.1_AHA27908.1:0.8153590730)100:0.367718)99:0.155219)49:0.031938)47:0.014965,((((GCA_000016185.1_ACI99974.1:0.1075419455,(((GCA_000024465.1_ADE40139.1:0.1464954041,(((GCA_000014865.1_ABK42823.1:0.3736655202,GCA_002109495.1_OSM00048.1:0.2245934489)100:0.091745,GCA_001982645.1_ONG40622.1:0.8289795281)100:0.145314,(GCA_000219355.1_AEI89467.1:0.3039589385,GCA_000815465.1_KIE05756.1:0.3352093542)100:0.396594)99:0.107116)94:0.089281,(GCA_000576635.1_EWY40220.1:0.0877292006,GCA_000936425.1_KJB97292.1:0.0438545881)100:0.102150)92:0.085919,GCA_002119765.1_ARQ01216.1:0.1441700006)88:0.048297)59:0.000003,GCA_002251795.1_OYQ31486.1:0.0803488871)83:0.011295,GCA_000730165.2_ASG21577.1:0.1606143909)87:0.031863,(GCA_000503895.1_AHB49392.1:0.1149362060,(GCA_000981545.1_CPR15057.1:0.0000010024,GCA_900104305.1_SDO71200.1:0.0000025703)100:0.129684)99:0.101890)57:0.065651)39:0.000002,((((((((((((((((GCA_000011365.1_BAC47325.1:0.0000010024,GCA_000661935.1_AHY48680.1:0.0000010024)100:0.081535,GCA_000011365.1_BAC52243.1:0.0916661712)98:0.049357,(GCA_000011365.1_BAC50890.1:0.0138573023,GCA_000661935.1_AHY49563.1:0.0000027492)100:0.015292)82:0.000002,(((GCA_000011365.1_BAC52797.1:0.0169895300,GCA_000661935.1_AHY54642.1:0.0000028582)100:0.083461,((GCA_000218565.1_AEI05566.1:0.0000021441,GCA_000218585.1_AEI01990.1:0.0000029788)100:0.054642,(GCA_000314735.2_EKS29509.1:0.0686456407,GCA_000336555.1_EKS35296.1:0.0454856142)100:0.015286)100:0.043106)95:0.017637,((GCA_000012725.1_ABA05826.1:0.0822690494,((GCA_000195775.1_CAE26584.1:0.1461020058,GCA_000935205.1_KIZ32551.1:0.0913882919)96:0.095198,(GCA_001618955.1_KZD23321.1:0.0169673417,GCA_900108575.1_SEI15191.1:0.0000029202)100:0.080002)89:0.039077)100:0.050991,GCA_000013885.1_ABE63930.1:0.0928583197)97:0.068002)95:0.063461)45:0.027826,(GCA_000661935.1_AHY54084.1:0.0878622949,GCA_000013885.1_ABE62016.1:0.0604632900)100:0.060277)77:0.026634,GCA_000012725.1_ABA05445.1:0.0265806662)75:0.000003,(((GCA_000013885.1_ABE63375.1:0.0482974814,(GCA_001579845.1_AMN39906.1:0.1604396160,GCA_001579845.1_AMN39066.1:0.4060218574)100:0.016440)93:0.014177,(GCA_001618955.1_KZD21956.1:0.0135920758,GCA_900108575.1_SEH41520.1:0.0000020339)100:0.080413)91:0.005033,(GCA_000935205.1_KIZ45034.1:0.0327427910,GCA_002355335.1_BAT58705.1:0.0930320942)98:0.050682)87:0.014017)86:0.013536,GCA_000195775.1_CAE27606.1:0.0565451313)82:0.012552,((((GCA_000218565.1_AEI07183.1:0.0000027299,GCA_000218585.1_AEI03606.1:0.0000010024)100:0.056349,GCA_000336555.1_EKS37596.1:0.0601886496)99:0.056404,(GCA_001426945.1_KQZ00371.1:0.0987626892,GCA_002355335.1_BAT60118.1:0.0450631177)98:0.088849)58:0.000002,GCA_000314735.2_EKS27678.1:0.0788723539)64:0.015228)66:0.074768,(((GCA_002119765.1_ARP99924.1:0.1725791235,GCA_001426945.1_KQY99891.1:0.0782461824)98:0.125257,GCA_001579845.1_AMN41710.1:0.0369785967)45:0.052459,(GCA_001579845.1_AMN39714.1:0.1476051879,GCA_001579845.1_AMN44084.1:0.1098838553)100:0.094329)96:0.024399)99:0.095899,(GCA_000092925.1_ADH87946.1:0.0175236887,GCA_900100155.1_SCW78661.1:0.0373690146)100:0.169750)78:0.000002,(GCA_000092925.1_ADH89391.1:0.0829063836,GCA_900100155.1_SCW38812.1:0.0319711458)100:0.066615)66:0.035430,(GCA_001402875.1_ALK10486.1:0.0000026498,GCA_001459775.1_CUU43148.1:0.0000022057)100:0.170319)30:0.000003,((GCA_001402875.1_ALK09087.1:0.0000021483,GCA_001459775.1_CUU41750.1:0.0000024571)100:0.137144,GCA_000169135.1_EAW44242.1:1.9399127107)14:0.000002)22:0.030681,(GCA_900102465.1_SDG49231.1:0.0000022129,(GCA_000319385.1_AFX98648.1:0.0000026391,GCA_000510265.1_AHC73493.1:0.0532001398)100:0.193759)100:0.211832)33:0.038705,GCA_001305515.1_KPL54315.1:0.1422658652)12:0.000003)38:0.041690,((((((((((GCA_000013085.1_ABC21390.1:0.0379901137,GCA_000284415.2_CCG07122.1:0.2436930266)98:0.084085,GCA_000513295.1_CDK99909.1:0.0945978739)97:0.081454,(GCA_900100455.1_SDG42253.1:0.1634621011,(GCA_900101965.1_SDD81298.1:0.1632493227,GCA_001611975.1_AMW34730.1:0.1811423833)96:0.042704)91:0.000002)94:0.045234,GCA_000315795.1_EKV30185.1:0.1181922440)96:0.091953,(GCA_001017175.1_KLK92548.1:0.0000026769,GCA_900102135.1_SCX90349.1:0.0391273927)100:0.100682)91:0.019334,(GCA_900172325.1_SLN28423.1:0.2422224876,GCA_000742835.1_AIK96513.1:0.3481506331)87:0.094187)88:0.055212,((((GCA_000016725.1_ABQ31695.1:0.0000027662,GCA_000202835.1_BAJ82171.1:0.0000022868)100:0.065973,(((GCA_000964365.1_GAN77409.1:0.0274798323,(GCA_000021325.1_ACI50652.1:0.2454667325,GCA_001787355.1_AOX20025.1:0.1805386027)100:0.421345)47:0.031352,(((((GCA_000011685.1_AAW61639.1:0.0119445602,GCA_000234355.2_EHH69300.1:0.1031694346)99:0.052784,((((GCA_000021325.1_ACI50069.1:0.0502841743,(GCA_002005465.1_AQS87135.1:0.0160735565,(((GCA_000182745.1_BAK85062.1:0.0159853525,GCA_000964505.1_GAN98404.1:0.0331783765)94:0.019414,GCA_000208635.2_EGG75995.1:0.0358532695)98:0.067892,((GCA_000231445.2_EHD13750.1:0.0178340231,GCA_002153535.1_OUI79125.1:0.0000029981)100:0.067836,(GCA_000723565.1_CDG34088.1:0.0000029457,GCA_002003665.1_OOL19496.1:0.0170806369)100:0.153434)93:0.053530)87:0.032313)97:0.018012)54:0.015455,((GCA_000724025.1_CDG38266.1:0.0000024766,GCA_001547995.1_BAT20044.1:0.0000029416)100:0.068671,GCA_000963885.1_GAN53900.1:0.1126628906)47:0.000002)98:0.023670,(GCA_001787335.1_AOX16390.1:0.0000024106,GCA_001787355.1_AOX19350.1:0.0000025347)100:0.030936)62:0.013802,GCA_000617865.1_GAJ28867.1:0.0315872251)59:0.000002)89:0.020479,GCA_002005445.1_AQS84869.1:0.0334311950)91:0.024468,GCA_002173735.1_ARW48426.1:0.1170690406)99:0.065130,GCA_000164635.1_EFH13230.1:0.1669166059)98:0.060940)39:0.020751,(GCA_000014285.2_ABI63079.1:0.0000026045,GCA_000576085.2_AHJ64080.1:0.0000027885)100:0.130116)63:0.061068)64:0.075487,(((GCA_000299935.1_EKE68244.1:0.0129979230,GCA_001618175.1_KZD09060.1:0.0447660574)100:0.116180,GCA_000968135.1_CCQ75047.1:0.1297151290)99:0.073980,(GCA_001192655.1_GAO98838.1:0.3351135461,GCA_002117145.1_ARN84479.1:0.1029884902)100:0.215483)25:0.026709)17:0.036411,(GCA_900141905.1_SHJ83585.1:0.0966263318,(GCA_900101615.1_SDC97180.1:0.0000022352,GCA_900104205.1_SDB62917.1:0.0000024166)100:0.226261)100:0.119262)24:0.058446)23:0.060718,(((((((GCA_000013005.1_ABC62924.1:0.0138652367,GCA_001028705.1_AKM09388.1:0.0278686201)100:0.012710,GCA_000235975.2_EHJ60722.1:0.0460853177)100:0.020522,GCA_000715015.1_KEO91085.1:0.0982360695)100:0.014286,GCA_001008165.2_AKH43762.1:0.1014260928)98:0.030341,(GCA_002355275.1_ATE63115.1:0.0000023127,GCA_002367875.1_PCE43292.1:0.0000022522)100:0.247906)87:0.044987,(((GCA_000013985.1_ABF53787.1:0.0307066849,GCA_000743575.1_KFL31149.1:0.3675303105)58:0.034497,GCA_001610975.1_AMU94045.1:0.0320589538)82:0.125016,(((((((GCA_000013005.1_ABC64973.1:0.0535523549,((GCA_001304795.1_ALG59633.1:0.0000010024,GCA_001306275.1_KPM17259.1:0.0000010024)100:0.076898,GCA_001281485.1_ALE18065.1:0.1296773103)100:0.047895)100:0.033179,(GCA_001661675.2_ARU16742.1:0.0663201767,(GCA_000013325.1_ABD24483.1:0.0752850275,GCA_000235975.2_EHJ61498.1:0.0521577432)100:0.070455)94:0.034936)94:0.017673,GCA_001028705.1_AKM11895.1:0.0536326927)99:0.085687,(GCA_000091125.1_BAI96960.1:0.0000010024,GCA_000147835.3_AEG50142.1:0.0000026663)100:0.040673)92:0.037196,GCA_001610975.1_AMU93912.1:0.0583434523)80:0.029077,GCA_000013985.1_ABF52174.1:0.0503494581)80:0.005058,((((GCA_000016765.1_ABQ69721.1:0.0548510667,(GCA_002355275.1_ATE63597.1:0.0000010024,GCA_002367875.1_PCE42724.1:0.0000010024)100:0.000003)99:0.028257,GCA_002251755.1_OYQ37955.1:0.1680758010)99:0.089668,GCA_001586395.2_KZB94394.1:0.0240885165)92:0.073586,((GCA_000175255.2_AEH63065.1:0.0526632289,GCA_000218875.1_AEI38088.1:0.1285496349)100:0.137975,((GCA_000342165.1_EMD83208.1:0.0399190812,GCA_002211145.1_OWV32408.1:0.0465062177)100:0.028508,GCA_000152825.2_ADM08381.1:0.2945731085)98:0.197060)90:0.013986)91:0.068661)97:0.075021)58:0.093044)54:0.049156,(((GCA_000315795.1_EKV26289.1:0.1132094364,(GCA_900199215.1_SNT68320.1:0.2578680751,GCA_000013085.1_ABC20966.1:0.3422440804)93:0.092915)93:0.101842,GCA_000632475.2_AIB13448.1:0.4327257261)66:0.008056,(GCA_000767795.1_KGM33093.1:0.0000025227,GCA_002195995.1_OWJ64558.1:0.0000025604)100:0.248525)66:0.046434)79:0.022864)14:0.000003,((((GCA_000018545.1_ACP21973.1:0.0770968483,(GCA_001605015.1_AMS43208.1:0.0848529316,((GCA_000018545.1_ACP22039.1:0.0541724077,GCA_002288525.1_ASY67349.1:0.0000026916)94:0.000003,GCA_002288525.1_ASY66615.1:0.0545672490)99:0.123572)96:0.039478)93:0.044008,((((((GCA_000300515.1_EKF40799.1:0.0312229175,GCA_900113935.1_SFJ43920.1:0.0117510384)100:0.049835,GCA_000585625.1_EXL03976.1:0.0427747162)98:0.017637,GCA_002075885.1_OQM76018.1:0.1308647112)91:0.042615,GCA_000585625.1_EXL04479.1:0.0314687018)90:0.019965,(GCA_001618845.1_AMY03699.1:0.0860476042,GCA_000014245.1_ABG64468.1:0.2689975517)98:0.060546)89:0.036099,GCA_900172325.1_SLN71241.1:0.1014642844)86:0.000002)90:0.035477,(GCA_001558695.1_KXF77007.1:0.1917908689,(GCA_000388175.3_ETZ04880.1:0.1045490669,GCA_000469665.2_ETZ07447.1:0.1882185472)100:0.535758)24:0.000002)27:0.034628,(GCA_001510895.1_KUM25078.1:0.1599119568,GCA_900167455.1_SKA42040.1:0.4596945964)60:0.020786)25:0.046163)74:0.018992,((GCA_900104485.1_SDB27913.1:0.1731715265,GCA_900104485.1_SDB40316.1:0.1095453025)92:0.055164,((GCA_001676615.1_OCC04803.1:0.1789917246,GCA_900167455.1_SKA33961.1:0.1905957518)77:0.073427,((((GCA_000092045.1_ABC90075.1:0.1091163418,GCA_000769405.1_KPN28368.1:0.0475575344)100:0.137144,(GCA_001605015.1_AMS39140.1:0.2054455728,GCA_000092925.1_ADH90195.1:0.3254348668)96:0.000003)100:0.053327,GCA_000300515.1_EKF40372.1:0.1011701505)42:0.000002,(GCA_000800175.1_KHJ53920.1:0.0131909435,(GCA_001188555.1_KND16636.1:0.0000025990,GCA_900141975.1_SHJ82355.1:0.0000010024)91:0.000002)100:0.056299)100:0.142510)76:0.050213)74:0.021012)92:0.065707)21:0.000002,((GCA_001017175.1_KLK91556.1:0.0000028204,((GCA_900102135.1_SCZ04203.1:0.0000020459,(GCA_900102135.1_SCY87013.1:0.0000026091,GCA_900102135.1_SCY99825.1:0.0000023937)98:0.000002)98:0.019938,GCA_001720135.1_ODN71721.1:0.1903307508)34:0.014311)35:0.052137,(GCA_001017175.1_KLK93954.1:0.0133490708,GCA_001017175.1_KLK94541.1:0.0000029072)99:0.032211)37:0.095406)57:0.033565)86:0.016627)69:0.013399,(((GCA_001271345.1_ALA18124.1:0.0000023292,(GCA_900102525.1_SDF46176.1:0.0572974313,(GCA_900104955.1_SEC50252.1:0.0697563302,GCA_001741865.1_AOO81099.1:0.1030244542)97:0.018316)97:0.056892)97:0.018817,GCA_001887265.1_APF36843.1:0.0168340503)98:0.057952,((GCA_001271345.1_ALA16230.1:0.0000010024,GCA_001887265.1_APF37929.1:0.0000010024)100:0.065845,GCA_900102525.1_SDH66190.1:0.1777598274)93:0.034591)75:0.022454)92:0.030038,(GCA_900129325.1_SHE76134.1:0.0958010276,(GCA_000743575.1_KFL30725.1:0.2042438003,GCA_000970435.1_KKB86031.1:0.0898867040)97:0.092799)91:0.018565)89:0.017604,((GCA_000010725.1_BAI70983.1:0.0156402856,GCA_000632475.2_AIB12951.1:0.0337631506)99:0.070704,GCA_002088295.1_ORE94560.1:0.1869243457)28:0.047048)29:0.044756,GCA_900102695.1_SCZ21636.1:0.1317919750)27:0.052369,((((((GCA_000017145.1_ABR60132.1:0.1258331511,GCA_000092045.1_ABC90043.1:0.0408133803)83:0.046779,GCA_000092045.1_ABC94219.1:0.0361395712)33:0.031779,(GCA_001652565.1_ANH08160.1:0.0527601001,GCA_000769405.1_KPN24109.1:0.0682877770)24:0.000002)24:0.011407,GCA_000731295.1_CDN57877.1:0.0144120801)81:0.070409,GCA_000697965.2_ANK77589.1:0.0796138744)99:0.069616,GCA_001703635.1_OCW58012.1:0.2436877330)30:0.125684)33:0.039602,GCA_001708935.1_ODA66975.1:0.1381639088)33:0.033965,GCA_002195995.1_OWJ68893.1:0.5265162548)91:0.022093,(GCA_000014745.1_ABI64898.1:0.1437675898,GCA_900103475.1_SDM29903.1:0.1358792749)100:0.282864)89:0.060792)74:0.000002,GCA_001425915.1_KQW73431.1:0.1030603609)83:0.070210,(GCA_000144605.1_ADK99505.1:0.0942320180,(GCA_002205555.1_ASD26855.1:0.0070328145,GCA_000017265.1_ACG80039.1:0.4716167377)100:0.092551)100:0.116032)92:0.069286)93:0.062091,GCA_000152745.1_EAP88712.1:0.3038806971)100:0.050389);
