# Supplementary material for: Assessing the accuracy of phylogenetic rooting methods on prokaryotic gene families
Source: PLoS One. 2020 May 15;15(5):e0232950. doi: 10.1371/journal.pone.0232950 (PMC7228096; doi:10.1371/journal.pone.0232950)
Supplement: S2 Dataset — (ZIP) [file pone.0232950.s003.zip › EmpiricalDataset/GeneTrees_IQTree/000114.aln.treefile]

(GCA_000006905.1_AAK22218.1:0.0259167929,GCA_000092285.1_ADG08708.1:0.0414936047,((GCA_001425915.1_KQW73575.1:0.0318077270,GCA_000014865.1_ABK44719.1:1.3150794016)97:0.087967,((GCA_002205555.1_ASD25564.1:0.1535727736,GCA_000144605.1_ADL01696.1:0.1991104755)99:0.077007,((((GCA_000152745.1_EAP90767.1:0.2074649678,(GCA_000175215.2_ADU15092.1:0.2016235883,GCA_000204015.1_EGF89544.1:0.2040840088)100:0.198287)100:0.065071,(GCA_000014745.1_ABI64912.1:0.1535231783,GCA_900103475.1_SDM30411.1:0.1721346914)100:0.081202)96:0.035866,GCA_900199215.1_SNT75572.1:0.3896252226)95:0.035046,(((GCA_000013025.1_ABI76435.1:0.0495559054,GCA_000685315.1_KCZ98352.1:0.0454012165)100:0.142045,GCA_000023785.1_ACT58686.1:0.3573506661)99:0.191931,((GCA_000152825.2_ADM08390.1:0.6531864620,(((((((((((((GCA_000007125.1_AAL54282.1:0.0000028407,GCA_000157815.1_EEY01785.1:0.0000023384)100:0.111448,(GCA_000017405.1_ABS15743.1:0.0210523440,GCA_000585655.1_EXL05324.1:0.0000022739)100:0.211866)100:0.131207,((GCA_001558695.1_KXF78602.1:0.0973528087,(GCA_900104355.1_SDP59672.1:0.1143724590,GCA_900113985.1_SFI57826.1:0.1933137825)100:0.131120)100:0.061413,GCA_000496075.1_ESR24963.1:0.3032223498)89:0.069027)94:0.093222,(((GCA_000022725.1_ACS50632.1:0.0810100217,GCA_000341385.1_AGF75389.1:0.0657497641)100:0.307141,(GCA_000325745.1_AGA64219.1:0.2528750885,GCA_000496595.1_AHA27660.1:0.2905992306)100:0.123480)98:0.124121,(GCA_000226315.1_AEP08560.1:0.0666377805,GCA_000348745.1_AGH97044.1:0.0515567779)100:0.487939)81:0.083373)61:0.013652,(GCA_000016285.1_ACM35641.1:0.2445812254,(GCA_000800175.1_KHJ55715.1:0.0549139995,GCA_900141975.1_SHJ18626.1:0.0000027611)100:0.247902)90:0.101295)57:0.050582,(GCA_001578105.1_AMM83856.1:0.1160929527,GCA_002043005.1_AQZ53166.1:0.1245115047)100:0.183790)87:0.024757,((((GCA_900129325.1_SHE75967.1:0.2326942812,GCA_002238045.1_OXT01541.1:0.4083195741)97:0.064756,(GCA_900115225.1_SFO13979.1:0.1900315912,GCA_900215505.1_SNY92022.1:0.2240354775)97:0.109050)74:0.037281,GCA_001720135.1_ODN71611.1:0.2802729678)90:0.044606,(GCA_001907205.1_OKL42472.1:0.2449693424,(GCA_900110875.1_SEP95099.1:0.0915673179,GCA_900114245.1_SFK13278.1:0.0576033143)100:0.122454)99:0.164030)95:0.052308)88:0.049867,(((((((GCA_000017145.1_ABR59272.1:0.1180229360,(GCA_000018545.1_ACP24213.1:0.0399416231,GCA_002288525.1_ASY61867.1:0.0732204509)74:0.025855)100:0.054648,GCA_000697965.2_ANK71531.1:0.1223172957)100:0.069897,(GCA_001687365.1_OBZ92647.1:0.1004312704,GCA_001885585.1_OJG00554.1:0.1355623212)100:0.060041)86:0.067228,((GCA_001267455.1_KOC72800.1:0.0513924319,GCA_001652565.1_ANH03225.1:0.0527417454)100:0.121378,((GCA_000722615.1_KEQ09283.1:0.0000022902,GCA_000722625.1_KEQ10896.1:0.0000010006)100:0.152161,(GCA_000731295.1_CDN52829.1:0.0273658801,GCA_000731315.1_CDN46623.1:0.0000024521)100:0.108353)100:0.115511)84:0.043519)98:0.030876,(GCA_000092025.1_AAK86497.1:0.0794376114,(GCA_000092045.1_ABC89645.1:0.0302623277,GCA_000769405.1_KPN26704.1:0.0602539758)100:0.207467)95:0.097243)100:0.096558,((((((((((((((((GCA_000011365.1_BAC52761.1:0.0080672405,GCA_000661935.1_AHY54604.1:0.0000029287)100:0.142205,(GCA_000935205.1_KIZ33291.1:0.0809277630,(GCA_001618955.1_KZD23351.1:0.0166523664,GCA_900108575.1_SEI15015.1:0.0149383789)100:0.084763)85:0.023121)93:0.038340,(GCA_000012725.1_ABA05804.1:0.0897096299,GCA_000013885.1_ABE63907.1:0.0518033894)100:0.074809)93:0.040447,(GCA_000336555.1_EKS35270.1:0.0975396566,((GCA_000218565.1_AEI05592.1:0.0000027060,GCA_000218585.1_AEI02016.1:0.0000027649)100:0.134350,GCA_000314735.2_EKS29484.1:0.1204126523)100:0.069389)98:0.048435)96:0.052050,GCA_000195775.1_CAE26607.1:0.1208063968)97:0.097764,GCA_001426945.1_KQY99932.1:0.2206103896)91:0.028094,GCA_002119765.1_ARP99957.1:0.3540465982)44:0.014852,(GCA_001579845.1_AMN39996.1:0.1467819598,GCA_002088295.1_ORE92503.1:0.3628259971)43:0.033103)90:0.091151,(GCA_001402875.1_ALK10797.1:0.0000025822,GCA_001459775.1_CUU43459.1:0.0000023896)100:0.172407)89:0.047414,GCA_001676615.1_OCC01347.1:0.2177958928)88:0.024366,((GCA_001271345.1_ALA18104.1:0.0000022590,GCA_001887265.1_APF36820.1:0.0216281338)100:0.148398,(GCA_001741865.1_AOO80878.1:0.1281307992,GCA_900102525.1_SDF55309.1:0.0993908531)100:0.081156)100:0.065517)88:0.061274,(((((GCA_000021745.1_ACK52137.1:0.1719331120,GCA_900104955.1_SEC75050.1:0.1871452203)4:0.028071,GCA_000019845.1_ACB95532.1:0.2878530123)4:0.000002,(((GCA_000304315.1_CCJ07683.1:0.0973459199,(GCA_001644125.1_OAI25290.1:0.0798324083,GCA_001675455.1_OBS53326.1:0.0900313809)100:0.108717)100:0.038750,GCA_002117405.1_ARN82627.1:0.2830170576)89:0.049457,(GCA_900114285.1_SFK17477.1:0.1677364904,GCA_900187365.1_SNB64813.1:0.1957035729)86:0.083375)78:0.059956)7:0.027044,(GCA_000019945.1_ACB82432.1:0.2063301054,GCA_000022085.1_ACL61361.1:0.1020320161)79:0.104649)78:0.072102,((GCA_000828475.1_BAQ16425.1:0.0930442216,GCA_001723285.1_ODS00790.1:0.0500199788)100:0.151235,((GCA_000014245.1_ABG61831.1:0.2709900359,(((GCA_000153705.1_EAU41749.1:0.1944014969,GCA_900176465.1_SMC36473.1:0.2448141677)99:0.065201,GCA_900104035.1_SDN71231.1:0.2828180688)99:0.076970,GCA_900104485.1_SDB27977.1:0.2648053538)98:0.035602)98:0.044579,(((GCA_000143145.1_ADJ24389.1:0.1797888885,GCA_000503895.1_AHB48093.1:0.2847007274)97:0.097455,(GCA_000689395.1_CDO60388.1:0.2241120093,((((((((((((((((GCA_000011965.2_AAV96221.1:0.1585758385,(GCA_000814025.1_KIC50831.1:0.0272858050,GCA_001969365.1_APX10937.1:0.0559609278)100:0.074340)41:0.027894,(GCA_001046955.1_AKO97790.1:0.0151043674,GCA_900109145.1_SEK05069.1:0.0000027212)100:0.099753)96:0.059189,(GCA_000376545.2_ANP40013.1:0.1565945884,(((GCA_000203975.3_KID11040.1:0.0440769011,GCA_000511355.1_AHD00317.1:0.0653078434)100:0.054645,(GCA_001678945.1_ANP35707.1:0.1003725470,GCA_900102795.1_SCZ54063.1:0.2028724570)99:0.037551)99:0.043154,(GCA_000511385.1_AHD08968.1:0.0531389084,(GCA_001258055.1_CRL15988.1:0.0000027168,GCA_900113345.1_SFG88772.1:0.0000020742)100:0.078365)100:0.092790)99:0.055721)98:0.041008)25:0.000003,(((((GCA_000018145.1_ABV94522.1:0.1331633808,GCA_900102905.1_SDK48904.1:0.1253439978)97:0.059895,GCA_900142295.1_SIN81813.1:0.1750950999)88:0.043856,(GCA_002251755.1_OYQ31331.1:0.2049179135,GCA_000738435.1_AII87456.1:0.3086181831)90:0.014310)86:0.035094,((GCA_900111545.1_SET58284.1:0.0000024689,GCA_900143155.1_SHN70363.1:0.0000023704)100:0.182523,(GCA_900106695.1_SDX79372.1:0.1867376583,GCA_900113695.1_SFH77388.1:0.1661805633)100:0.063549)100:0.046575)96:0.098913,((GCA_900109035.1_SEJ59073.1:0.1050165293,GCA_900172225.1_SLN30881.1:0.1074852897)99:0.041329,GCA_900116455.1_SFT46012.1:0.2042812158)97:0.040242)40:0.017921)88:0.022441,GCA_900188035.1_SNR76447.1:0.2482881033)91:0.008713,((((GCA_000671395.1_KCV80981.1:0.1692647184,(GCA_000442275.2_EPX81169.1:0.0692486313,GCA_900111945.1_SFR43014.1:0.1100709986)100:0.156064)93:0.036701,(GCA_000299575.1_EKE45469.1:0.1991370263,((GCA_900110115.1_SEN04275.1:0.0086219037,GCA_900141995.1_SHJ53517.1:0.0526253316)100:0.130101,(GCA_900113405.1_SFG53250.1:0.0000025145,GCA_900172315.1_SLN23724.1:0.0000021157)100:0.212214)99:0.045026)99:0.118458)93:0.062497,(((GCA_000765015.1_KGK80915.1:0.0117230323,GCA_900141945.1_SHI32185.1:0.0034526415)100:0.190389,((GCA_001403795.1_CTQ48465.1:0.1072876172,GCA_900109285.1_SEL71201.1:0.1123113980)100:0.179670,GCA_001890925.1_OJI92484.1:0.3682911241)95:0.114127)88:0.046945,GCA_900184815.1_SMX23485.1:0.2698223840)58:0.000003)87:0.015118,((((GCA_000152625.1_EAP75209.1:0.1192026061,GCA_900115815.1_SFP96516.1:0.2582974851)100:0.060003,(GCA_900107235.1_SDY21429.1:0.1056948845,(GCA_001517585.1_CUX80275.1:0.2900948086,GCA_002210095.1_OWU72520.1:0.1467712382)98:0.091822)98:0.063715)97:0.037009,GCA_000812665.2_AML50255.1:0.3742354926)89:0.040260,(GCA_000203895.1_ABL72207.1:0.1513934218,GCA_000444995.1_AGT07671.1:0.1808990870)100:0.203257)88:0.039587)97:0.036770)93:0.009256,(GCA_000152605.1_EAP82505.1:0.1384871125,((GCA_000014045.1_ABG31597.1:0.0180356744,GCA_000154785.2_AEI93138.1:0.0611260398)100:0.182863,GCA_000172095.1_EDQ05080.1:0.2350650573)94:0.080427)70:0.036769)64:0.009905,GCA_001247715.1_KNX41430.1:0.1600250786)52:0.009211,(GCA_900172295.1_SLN32826.1:0.1327588505,GCA_900107025.1_SDW51221.1:0.1768012590)100:0.098702)96:0.008680,(((GCA_000021865.1_ADE86235.1:0.1418357444,((((((GCA_000155735.2_AGI71208.1:0.1243687750,GCA_001187845.1_AKS45447.1:0.0741414176)100:0.065265,((GCA_900109555.1_SEK58540.1:0.0000010006,GCA_900172305.1_SLN42781.1:0.0000010006)100:0.140480,GCA_900107355.1_SDY45365.1:0.2719992524)97:0.058814)90:0.015547,GCA_900114485.1_SFL06748.1:0.1590670829)90:0.025060,((GCA_900172235.1_SLN57075.1:0.2006073307,GCA_001205715.1_KNG94121.1:0.3466158475)94:0.014293,((GCA_001404155.1_CRK73987.1:0.0000010006,GCA_900114125.1_SFJ82879.1:0.0000010006)100:0.297141,(GCA_900095785.1_SCM68671.1:0.0000027334,GCA_900115865.1_SFQ29618.1:0.0000022776)100:0.189123)95:0.054161)88:0.013708)92:0.067517,GCA_000622405.1_KIN66998.1:0.2218507769)42:0.000002,(GCA_900172275.1_SLN22980.1:0.1477907823,((GCA_000647975.1_KAJ56461.1:0.1898087448,GCA_900172375.1_SLN58967.1:0.2184498537)95:0.043851,GCA_000600975.2_EYD70956.1:0.2732683920)92:0.004409)50:0.035985)97:0.043803)95:0.021236,((((((GCA_000714535.1_KEO54758.1:0.0598634592,GCA_000715505.1_KEP70176.1:0.1725406903)99:0.046636,GCA_900110425.1_SEO53780.1:0.1429431451)93:0.034972,GCA_001305615.1_ALG89608.1:0.0910826095)4:0.029986,(GCA_000740775.1_KFI32815.1:0.1058981014,GCA_000740795.1_KFI26747.1:0.0666369105)100:0.111948)4:0.024622,((GCA_000740785.1_KFI30959.1:0.1640981306,GCA_900142085.1_SHJ02243.1:0.0951204632)97:0.043135,GCA_900184935.1_SMX32510.1:0.1432749528)4:0.060429)3:0.007776,(GCA_900114415.1_SFL12138.1:0.1395515811,(GCA_001458175.1_CUH52521.1:0.1699072531,GCA_900129685.1_SHG44889.1:0.1654400320)84:0.039217)5:0.020506)93:0.025768)67:0.015169,(((((GCA_900099935.1_SDJ61508.1:0.0570778041,(GCA_900112335.1_SFC48169.1:0.1081566843,GCA_900188335.1_SNS24447.1:0.0749030189)100:0.075529)100:0.028437,GCA_900172385.1_SLN14444.1:0.1016690906)99:0.051995,(GCA_001908835.1_APO88332.1:0.1122441299,GCA_000161835.1_EET46491.1:0.2087851833)97:0.073576)72:0.008476,(GCA_900115595.1_SFP19975.1:0.1372140601,(GCA_000152725.1_EAQ02724.1:0.1695168484,GCA_001307765.1_KPN64595.1:0.2198901550)94:0.018977)77:0.044802)73:0.012382,((GCA_001458355.1_CUH64150.1:0.0843637975,GCA_900110775.1_SEQ44691.1:0.1682867059)98:0.024254,GCA_900109955.1_SEV98559.1:0.2133436041)98:0.047768)76:0.048065)45:0.009721)44:0.032484,((GCA_001687105.1_ANT59972.1:0.0518784205,GCA_900116195.1_SFS70644.1:0.0341185010)95:0.036671,((((((GCA_001969385.1_APX23468.1:0.0000024093,GCA_900112435.1_SFC87889.1:0.0000021610)100:0.041446,(((GCA_001548075.1_BAQ70235.1:0.0075634255,GCA_001633165.1_ANB33959.1:0.0079649364)100:0.099216,(GCA_000442315.1_EPX87309.1:0.2918301060,GCA_000600335.2_EYD75927.1:0.1069835592)99:0.101138)98:0.050109,GCA_000153725.1_EAU45256.1:0.1517933359)85:0.005491)85:0.008205,GCA_900102075.1_SDE68999.1:0.0409556544)91:0.017899,GCA_001975705.1_APZ53404.1:0.0859725515)96:0.039744,((GCA_001620265.1_AMY70209.1:0.0556538570,(GCA_900156525.1_SIT78546.1:0.1893727343,GCA_900110135.1_SEM96461.1:0.2553703003)71:0.071370)69:0.073034,(GCA_000442255.1_EPX75753.1:0.1135581565,(GCA_001981245.1_APX88987.1:0.1678540932,GCA_900172355.1_SLN27974.1:0.2977879613)67:0.032580)66:0.032304)82:0.047053)66:0.033878,(GCA_900100085.1_SDI98671.1:0.1002381194,(GCA_000521865.1_ETX29880.1:0.1440296239,GCA_001482405.1_KUF09217.1:0.1603857366)97:0.066316)47:0.010658)75:0.040547)87:0.049798)17:0.009449,(((((GCA_000153305.1_EAR49832.1:0.1222358743,GCA_900106675.1_SDW59347.1:0.0933683834)67:0.036864,(GCA_000169415.1_EBA06421.1:0.1181146536,GCA_900156815.1_SIT00769.1:0.1063563715)29:0.011626)58:0.023039,((GCA_000012905.2_ABA78421.1:0.0554908223,GCA_000590925.1_AHM02599.1:0.2416898669)81:0.027842,GCA_900110025.1_SEN13991.1:0.1647224891)70:0.036932)77:0.036435,(GCA_900111875.1_SFA87102.1:0.1578080046,GCA_900116005.1_SFR13039.1:0.1214260094)93:0.084567)35:0.043486,((GCA_001038505.1_KMK66753.1:0.1519227306,GCA_001458375.1_CUH78756.1:0.1480782533)78:0.046298,(((GCA_002211155.1_OWV61068.1:0.0074403282,GCA_002211205.1_OWV59335.1:0.0075825043)100:0.011867,(GCA_002211225.1_OWV44145.1:0.0000010006,GCA_900101505.1_SDD93079.1:0.0000010006)99:0.003396)100:0.154582,(GCA_002237555.1_ASP20271.1:0.0628151817,GCA_900188425.1_SNS13200.1:0.0594687291)73:0.026738)93:0.022101)74:0.023227)36:0.058470)81:0.036006,(GCA_900184945.1_SMX39018.1:0.1046150850,(((GCA_000836695.1_KIQ69674.1:0.1167078323,GCA_900141735.1_SHI87104.1:0.2281817645)100:0.138083,GCA_900107585.1_SEA77679.1:0.1699994756)100:0.094285,(GCA_002115725.1_OSQ63995.1:0.1347013603,GCA_002115805.1_OSQ52620.1:0.0394608556)100:0.144269)61:0.051591)3:0.033466)3:0.023455,(GCA_900177545.1_SMH37344.1:0.1622664492,GCA_000152805.1_EAQ12244.1:0.1441693229)90:0.070905)6:0.000003,(GCA_900100005.1_SDI92494.1:0.1390620002,(GCA_000299875.1_EKE70112.1:0.1593536899,GCA_900114135.1_SFJ81603.1:0.0858128183)100:0.135686)96:0.030147)63:0.051049,(GCA_000223375.1_AEM41521.1:0.0000027758,GCA_001399515.1_ALJ81646.1:0.0000023066)100:0.298831)98:0.052650)60:0.033930)83:0.030997,(GCA_000981545.1_CPR14987.1:0.0000027520,GCA_900104305.1_SDO72367.1:0.0071044911)100:0.328455)98:0.042280)79:0.064273)11:0.044631)93:0.035101)85:0.053377,((GCA_001305515.1_KPL54223.1:0.1206250808,GCA_900148505.1_SHO64316.1:0.1927314541)90:0.019624,GCA_002355335.1_BAT59040.1:0.2355502811)89:0.065867)93:0.070520,((((GCA_000148725.1_EFO34506.1:0.1637126937,GCA_001403915.1_CTQ44916.1:0.1198001065)100:0.072611,GCA_000158095.1_EEE45180.1:0.1680658365)100:0.059865,((GCA_001188555.1_KND20261.1:0.0000021799,GCA_002249885.1_OXS48372.1:0.0155242918)100:0.117321,GCA_900105595.1_SDT91572.1:0.2352033418)58:0.042172)58:0.024379,GCA_000192745.1_ADZ71851.1:0.1513277948)98:0.065269)85:0.048512,((GCA_900102695.1_SCZ21726.1:0.2224736688,(GCA_000166055.1_ADP69536.1:0.0163623112,GCA_000636015.1_KAI96397.1:0.0090945557)100:0.478432)60:0.041600,GCA_000179775.1_EFL88562.1:0.2526818508)72:0.103646)13:0.017270,((GCA_001017175.1_KLK91615.1:0.0617828293,GCA_900102135.1_SCY87772.1:0.0388281541)100:0.268558,(GCA_000092925.1_ADH91187.1:0.1881570901,GCA_900100155.1_SCW71114.1:0.1312231144)99:0.246077)51:0.063052)68:0.058399)59:0.037388,(((((GCA_000154705.2_EDQ34983.2:0.1067725538,GCA_001703635.1_OCW57111.1:0.1049634558)100:0.095868,GCA_000585625.1_EXL08846.1:0.2822812399)94:0.026753,(((GCA_001424795.1_KQU65780.1:0.0773299467,GCA_001605015.1_AMS43120.1:0.1025570056)100:0.097217,((GCA_001510895.1_KUM23935.1:0.1027050603,GCA_001618845.1_AMX99852.1:0.1193853232)95:0.033870,GCA_002075885.1_OQM75882.1:0.2526581549)100:0.091220)100:0.072932,GCA_001293565.1_KPB02566.1:0.4452930050)97:0.066916)93:0.027547,GCA_001637395.1_OAB54989.1:0.2391491780)77:0.023628,((GCA_000300335.1_EKF17639.1:0.1627384608,GCA_000300515.1_EKF41209.1:0.0376347354)100:0.182609,GCA_900113935.1_SFI34923.1:0.3396670583)64:0.036012)68:0.038663)87:0.061768)61:0.040130,((GCA_000010525.1_BAF88387.1:0.1948657207,GCA_000017645.1_ABS68325.1:0.1252964994)100:0.117542,GCA_000153465.1_EAS49763.1:0.2746001527)97:0.100791)97:0.058559,(((((((GCA_000009985.1_BAE49041.1:0.2243684506,(GCA_000294655.1_CCG42417.1:0.0140955328,GCA_900108475.1_SEH44057.1:0.0687803970)100:0.159673)94:0.049635,GCA_000513295.1_CDL00492.1:0.2971639318)99:0.146266,((GCA_900100455.1_SDG41965.1:0.3293489464,(GCA_000767795.1_KGM32436.1:0.0393407557,GCA_002195995.1_OWJ67380.1:0.0000025720)100:0.336203)8:0.029357,(((((((((((GCA_000016725.1_ABQ30684.1:0.0000024801,GCA_000202835.1_BAJ80869.1:0.0000028484)100:0.304743,(GCA_000306035.1_EKM98700.1:0.1927894352,GCA_000964385.1_GAN81288.1:0.1113083826)100:0.266011)100:0.156805,(GCA_900101615.1_SDC93644.1:0.0000022700,GCA_900104205.1_SDB64014.1:0.0000021646)100:0.136501)72:0.034791,GCA_900141905.1_SHI32485.1:0.1162237464)72:0.102803,GCA_000164635.1_EFH11846.1:0.1185278613)82:0.139786,GCA_000964365.1_GAN75974.1:0.2594240409)98:0.053038,(GCA_000014285.2_ABI61355.1:0.0000026349,GCA_000576085.2_AHJ62226.1:0.0100318141)100:0.491855)80:0.068740,(((((GCA_000011685.1_AAW60573.1:0.1273671962,(GCA_000723565.1_CDG32671.1:0.0883415774,GCA_002003665.1_OOL18205.1:0.1184760500)100:0.402101)92:0.060154,(GCA_000963885.1_GAN53147.1:0.1833111478,(GCA_000234355.2_EHH67901.1:0.1706329718,GCA_000617865.1_GAJ28482.1:0.2435244306)79:0.059219)75:0.038510)91:0.067804,(GCA_000724025.1_CDG40657.1:0.0000020413,GCA_001547995.1_BAT18336.1:0.0085270273)100:0.353695)35:0.085824,((GCA_000021325.1_ACI51772.1:0.2335359314,((GCA_001787335.1_AOX17998.1:0.0200178942,GCA_001787355.1_AOX21408.1:0.0143802117)100:0.142766,GCA_002005465.1_AQS87943.1:0.2303166955)100:0.090990)48:0.059125,GCA_002005445.1_AQS86289.1:0.4710680474)14:0.012287)51:0.030509,(((GCA_000182745.1_BAK84313.1:0.0000023207,GCA_000208635.2_EGG77773.1:0.1211166908)100:0.091178,GCA_000964505.1_GAN99516.1:0.1667243841)100:0.274859,GCA_002173735.1_ARW47427.1:0.3929217983)84:0.109027)98:0.093998)82:0.091630,(GCA_000284415.2_CCG09198.1:0.1777014153,GCA_000013085.1_ABC21454.1:0.3375338932)99:0.221442)70:0.062273,GCA_900101965.1_SDE92679.1:0.2456534190)32:0.014752,(((GCA_000319385.1_AFX98293.1:0.0763919894,GCA_000510265.1_AHC73307.1:0.0511125596)100:0.301204,GCA_900102465.1_SDF78407.1:0.0146048549)100:0.277811,((GCA_900177295.1_SMF62566.1:0.0000029110,GCA_900188055.1_SNR94923.1:0.0000026360)100:0.196254,GCA_900100655.1_SDG49784.1:0.3557154383)86:0.045574)51:0.085295)96:0.092602)11:0.040390)5:0.043839,(GCA_000299935.1_EKE68074.1:0.1664705740,GCA_001618175.1_KZD11048.1:0.2379571155)100:0.195865)90:0.093265,((((GCA_000010725.1_BAI72620.1:0.1997487386,(GCA_000576635.1_EWY36868.1:0.1130179010,GCA_000936425.1_KJB96317.1:0.1174519351)100:0.069926)98:0.041357,(((GCA_000632475.2_AIB12519.1:0.1485289475,GCA_000730165.2_ASG21345.1:0.1575295669)97:0.035365,GCA_000016185.1_ACJ00944.1:0.1907087564)96:0.004138,GCA_002251795.1_OYQ32590.1:0.2038632239)98:0.042412)99:0.090782,((((GCA_000315795.1_EKV32127.1:0.1150060168,GCA_900172325.1_SLN32995.1:0.5188410082)91:0.057413,GCA_900167455.1_SKA31756.1:0.2516662282)88:0.046194,(GCA_000963705.1_KJV09338.1:0.0645700968,GCA_002251735.1_OYQ16642.1:0.1058440467)100:0.290875)85:0.023713,GCA_000968135.1_CCQ74881.1:0.2299099141)83:0.057939)88:0.078629,(GCA_000300235.2_AJD50725.1:0.0517717941,GCA_000300275.1_EKF07005.1:0.0081030246)100:0.248624)76:0.023789)81:0.023791,(((GCA_001708935.1_ODA67214.1:0.3031144782,(((GCA_000982415.1_KKJ78058.1:0.0395635798,GCA_001026905.1_KLN62656.1:0.0765686033)100:0.353486,(GCA_000742835.1_AIK95552.1:0.4151962903,(((GCA_001192655.1_GAO97760.1:0.4320332888,((GCA_000008385.1_AAW70759.1:0.0929726228,GCA_000953315.1_CDR78892.1:0.0535298051)100:0.247937,((GCA_000011945.1_AAV86781.1:0.0241483520,GCA_000024505.1_ACZ49097.1:0.0834350282)100:0.352512,((GCA_000026005.1_CAH58299.1:0.2199837165,GCA_000964755.1_KJV65434.1:0.0846269472)100:0.078632,GCA_000964795.1_KJV69023.1:0.2418644486)100:0.125464)99:0.124063)99:0.159428)44:0.047601,((GCA_002117145.1_ARN84537.1:0.2042978245,(GCA_000022525.1_ACT69078.1:0.3201302011,GCA_000632985.1_AHX11060.1:0.1271037802)100:0.689306)92:0.122830,((GCA_000815465.1_KIE05007.1:0.3155701258,(GCA_000388175.3_ETZ04504.1:0.1688343276,GCA_000469665.2_ETZ06707.1:0.2863076911)100:0.649192)97:0.098801,((GCA_000231445.2_EHD13521.1:0.0000022693,GCA_002153535.1_OUI78010.1:0.0000021139)100:0.602572,((GCA_000010205.1_BAG41399.1:0.1511362707,GCA_000964595.1_KJV56748.1:0.1648745089)100:0.239695,(GCA_000012385.1_ABE05507.1:0.1551993740,GCA_000195735.1_CAA15256.1:0.1666633304)100:0.444348)100:0.189062)63:0.115153)97:0.120301)52:0.098864)49:0.065269,GCA_000219355.1_AEI89316.1:0.4056738371)96:0.073081)43:0.069157)86:0.041862,GCA_900093605.1_SCA57222.1:0.2614649640)96:0.107287)64:0.076720,GCA_001746755.1_OEJ67548.1:0.3070261813)4:0.000002,(GCA_001611975.1_AMW34124.1:0.3569582626,GCA_900156605.1_SIT19959.1:0.1992180866)99:0.198227)83:0.078915)90:0.072822,(GCA_000017565.1_ABS62268.1:0.2338508783,GCA_900101935.1_SDD83374.1:0.4993778795)71:0.095008)64:0.036593)68:0.063278,GCA_000739695.1_GAK44973.1:0.1752133557)56:0.013419,((GCA_000264455.2_AFK54715.1:0.0158612430,GCA_001601315.1_KYO51705.1:0.0000026323)100:0.313765,(GCA_002211145.1_OWV34614.1:0.3233246725,GCA_000342165.1_EMD83514.1:0.2500320756)98:0.092322)84:0.065098)99:0.207293,(((((((((((GCA_000013005.1_ABC64629.1:0.1189241832,GCA_000235975.2_EHJ61418.1:0.2099845141)99:0.027809,(GCA_001304795.1_ALG59984.1:0.0000010006,GCA_001306275.1_KPM18597.1:0.0000010006)100:0.201913)95:0.011517,GCA_000013325.1_ABD24671.1:0.1546888691)93:0.054502,GCA_001008165.2_AKH43274.1:0.2834165329)85:0.020641,((GCA_001663175.1_ANK12440.1:0.1055040492,GCA_001677335.1_OBV10833.1:0.1210376222)100:0.051545,(GCA_000715015.1_KEO89392.1:0.1187011576,GCA_001281485.1_ALE17750.1:0.2147813673)99:0.153779)92:0.037681)88:0.051402,(GCA_001028705.1_AKM11920.1:0.1246985781,GCA_001661675.2_ARU16946.1:0.2375057352)100:0.083849)100:0.046025,(GCA_001295965.1_KPF77417.1:0.0085043440,GCA_001713435.1_AOG02483.1:0.0053933817)100:0.389856)89:0.085623,(GCA_001586395.2_KZB95583.1:0.2272289873,((GCA_000934435.1_KIY13562.1:0.2042662862,(GCA_000175255.2_AEH62687.1:0.2146381270,GCA_000218875.1_AEI37790.1:0.1357951981)100:0.348431)95:0.074620,((GCA_000016765.1_ABQ68682.1:0.0940450957,(GCA_002355275.1_ATE66726.1:0.0000010006,GCA_002367875.1_PCE43787.1:0.0000010006)100:0.072252)100:0.126035,((GCA_000230555.1_AEQ50518.1:0.0718779105,GCA_900100665.1_SDG40721.1:0.0661133923)100:0.320926,(GCA_000743575.1_KFL30687.1:0.1776876109,GCA_000970435.1_KKB84089.1:0.1420236716)100:0.230146)100:0.316003)95:0.058708)98:0.066399)95:0.111922)81:0.053634,(GCA_000013985.1_ABF54454.1:0.0651003082,GCA_001610975.1_AMU94194.1:0.0607103183)100:0.150647)69:0.031061,(GCA_000091125.1_BAI97757.1:0.0615764332,GCA_000147835.3_AEG50438.1:0.0353134626)100:0.315568)83:0.052077,((GCA_002218195.1_ASK88710.1:0.2767618268,(GCA_900128895.1_SIN62462.1:0.2111946629,GCA_002109495.1_OSM04886.1:1.7328942919)78:0.085964)78:0.046058,GCA_000024465.1_ADE39381.1:0.7861685852)79:0.154934)71:0.041652)81:0.140377)75:0.020619,(((((((((GCA_000011345.1_BAC07730.1:0.0401613298,GCA_000505665.1_AHB87608.1:0.0126965693)100:0.288939,GCA_001870225.1_APB34857.1:0.3104963141)98:0.106344,((((((((GCA_000014265.1_ABG53097.1:0.0605371899,GCA_002260545.1_OZH55610.1:0.0320607516)100:0.127806,(GCA_900009265.1_CUR10349.1:0.0461805103,GCA_000710505.1_KEI67685.1:0.1182410233)100:0.118706)91:0.064692,((GCA_000021825.1_ACK71930.1:0.1966151528,(GCA_000317025.1_AFY78075.1:0.0113168695,GCA_001904635.1_OKH26230.1:0.0111366866)100:0.099146)99:0.039474,((((GCA_000317575.1_AFZ35716.1:0.0691994789,GCA_002355455.1_BAU65038.1:0.0654077031)100:0.151528,GCA_000332055.1_ELS00347.1:0.2921334101)93:0.071199,((GCA_000332035.1_ELR97014.1:0.2794214773,GCA_002368355.1_BAZ44036.1:0.3381516411)29:0.024522,(GCA_001904615.1_OKH19250.1:0.3943006647,((GCA_000317675.1_AFZ55049.1:0.2904774437,(GCA_001548095.1_BAQ62457.1:0.1397442564,GCA_001548115.1_BAQ64501.1:0.1984546204)99:0.098629)100:0.169653,GCA_001747005.1_OEJ79717.1:0.3476076107)97:0.054399)82:0.114594)22:0.018705)53:0.044887,(((GCA_000017845.1_ACB50624.1:0.2107018600,GCA_000025125.1_ADB95011.1:0.2654109385)92:0.046676,(GCA_000167195.1_EAM50733.1:0.0000010006,GCA_000235665.2_EHJ12619.1:0.0000020442)100:0.084986)100:0.205673,(GCA_000297435.1_CCI33345.1:0.0151211101,GCA_000312205.1_CCI08341.1:0.0082493841)100:0.292624)36:0.032482)65:0.071731)65:0.078923)7:0.027238,(((((GCA_000180455.1_CBN55769.1:0.1416149149,((GCA_000214075.2_EGK83565.1:0.0256489971,GCA_000317475.1_AFZ06951.1:0.0255698634)100:0.088964,GCA_002412335.1_PCN51726.1:0.0369157999)100:0.146305)82:0.046403,(((GCA_000211815.1_EGJ32976.1:0.0238859407,GCA_001942495.1_OLT58680.1:0.0336965907)100:0.063028,GCA_001637395.1_OAB55608.1:0.3246558440)95:0.055806,(GCA_000317515.1_AFZ21344.1:0.0761867096,GCA_000155555.1_EDX75539.1:0.2542415398)96:0.061339)98:0.018661)87:0.039019,((GCA_000478195.2_ERT05725.1:0.0289552043,GCA_000972705.2_KKD38993.1:0.0881452859)100:0.086715,GCA_001276715.1_KOR36754.1:0.1660705281)89:0.060841)9:0.030690,((GCA_000020025.1_ACC82296.1:0.1537106127,((((GCA_000204075.1_ABA21762.1:0.0997287135,(GCA_001298445.1_ALF56566.1:0.0216781370,GCA_002367975.1_BAY14463.1:0.0274252222)100:0.071993)98:0.059330,(GCA_000317535.1_AFZ27014.1:0.0857937335,((GCA_000317695.1_AFZ57904.1:0.0639294485,((GCA_002368075.1_BAZ83021.1:0.1031175323,((GCA_000175835.1_EFA71061.1:0.0000026056,GCA_001432185.1_KRH96927.1:0.0000010006)100:0.007561,(GCA_002368135.1_BAZ90967.1:0.0047159135,GCA_000175855.1_EFA72507.1:0.0635141189)98:0.017625)100:0.235569)95:0.037455,GCA_000196515.1_ADI64634.1:0.1024867384)93:0.019377)94:0.037586,((GCA_000789435.1_KHG40290.1:0.0000022069,GCA_000789435.1_KHG40866.1:0.0000029024)100:0.025797,GCA_002368115.1_BAZ83878.1:0.0148045853)100:0.115796)91:0.036058)94:0.058147)76:0.011453,GCA_000316575.1_AFY33378.1:0.1321797984)74:0.027438,((GCA_002368055.1_BAZ73645.1:0.0000026056,GCA_002368295.1_BAZ02434.1:0.0000010006)99:0.000003,GCA_002368275.1_BAY92829.1:0.0119830977)100:0.141619)49:0.015567)58:0.027447,((GCA_000169135.1_EAW46738.1:0.0598718932,GCA_002218065.1_GAX35355.1:0.0441336537)100:0.085680,((((((GCA_000231365.2_EHC16103.1:0.0063909677,GCA_001904645.1_OKH15464.1:0.0068138798)100:0.056285,((GCA_000934435.1_KIY11596.1:0.0000010006,GCA_001990805.1_ONN62620.1:0.0000010006)100:0.030673,GCA_001275395.1_KOP24970.1:0.0045114196)100:0.053633)100:0.042593,(GCA_000350105.1_CCH66910.1:0.0112245498,GCA_000350125.1_CCH65583.1:0.0000020304)100:0.263187)14:0.024225,(GCA_000316665.1_AFY54033.1:0.1402640528,GCA_001456025.1_KST62096.1:0.2577758331)73:0.046142)13:0.041619,GCA_000317435.1_AFZ02525.1:0.2049100184)49:0.003123,((GCA_000346485.2_KYC37555.1:0.0252625935,GCA_000760695.2_KIE07533.1:0.0492760950)100:0.055309,GCA_000828085.2_KIJ81290.1:0.0726093722)99:0.036580)67:0.030900)56:0.016525)99:0.099311)9:0.038878,((((GCA_000317125.1_AFY90765.1:0.1523866811,GCA_000952155.1_KJH71952.1:0.1628541332)99:0.043448,(GCA_000317555.1_AFZ31733.1:0.0007957763,GCA_001904655.1_OKH29251.1:0.0185835186)100:0.189706)80:0.037445,GCA_000317495.1_AFZ13847.1:0.1846318969)28:0.034384,GCA_001904725.1_OKH36020.1:0.1454703691)44:0.014964)9:0.059781)29:0.031386,(GCA_001746915.1_OEJ76953.1:0.1663093500,GCA_000473895.1_ERN39791.1:0.4318924298)53:0.096199)68:0.040778,(GCA_000317105.1_AFY80745.1:0.1197678062,GCA_000817775.1_KIF38489.1:0.3214225784)97:0.118000)82:0.071872,(((GCA_000176895.2_CCE18336.1:0.0000026379,GCA_000307915.1_EKD08152.1:0.0059187848)100:0.216135,GCA_000018105.1_ABW26046.1:0.3123822377)40:0.019393,(GCA_000317045.1_AFY65815.1:0.2800400670,GCA_000775285.1_KGF72733.1:0.2401440038)86:0.040023)39:0.029924)46:0.017506,((GCA_000317145.1_AFY94592.1:0.2856454089,GCA_002142475.1_BAS54279.1:0.0943236120)64:0.075782,(GCA_001904775.1_OKH50908.1:0.2601694923,GCA_002075285.2_ASC71955.1:0.2588714664)99:0.164565)62:0.071050)91:0.042858)91:0.062548,(GCA_000317615.1_AFZ52120.1:0.2150374220,GCA_000317635.1_AFZ43051.1:0.1826265043)100:0.172310)90:0.016771,(((GCA_000317065.1_AFY70775.1:0.3027746102,GCA_000332215.1_ELS30355.1:0.2137477683)100:0.133345,(GCA_000011385.1_BAC88994.1:0.2025116637,GCA_000484535.1_AGY59155.1:0.2110108165)100:0.211942)99:0.061741,GCA_000012525.1_ABB57886.1:0.3933244769)82:0.102709)77:0.060583,((GCA_000284135.1_BAL28935.1:0.0262225841,GCA_000478825.2_AIE75935.1:0.0688126962)100:0.408368,((((GCA_000011465.1_CAE19377.1:0.4797197809,GCA_000760175.1_KGG12321.1:0.3768492434)100:0.223014,GCA_001182765.1_CRY91949.1:0.2341890758)100:0.127325,GCA_000316515.1_AFY27670.1:0.2622631107)100:0.127731,GCA_000155635.1_EDY37873.1:0.1293699322)100:0.538812)80:0.012209)97:0.074824,GCA_001765415.1_AOR38685.1:0.7785627068)100:0.158624,(GCA_001982645.1_ONG40791.1:0.5352587476,GCA_001942495.1_OLT62887.1:0.7588966039)73:0.033697)100:0.140277,((((((((GCA_001028705.1_AKM11242.1:0.1924208426,GCA_001281485.1_ALE15324.1:0.1594553459)100:0.243723,GCA_001663175.1_ANK14243.1:0.1171811091)99:0.207921,GCA_001586395.2_KZB96103.1:0.2141688136)100:0.981867,((GCA_002119765.1_ARP98113.1:0.4621262323,GCA_900141905.1_SHI91659.1:0.2179585462)100:0.933100,(((((GCA_000153725.1_EAU44965.1:0.1182654249,(GCA_001969385.1_APX22277.1:0.0000010006,GCA_900112435.1_SFD91698.1:0.0000010006)100:0.140732)100:0.226419,GCA_900115815.1_SFQ44960.1:0.3583300950)100:0.340068,((GCA_000169415.1_EBA10521.1:0.4411947778,(GCA_900110115.1_SEM97098.1:0.0064503992,GCA_900141995.1_SHJ47824.1:0.0000020250)100:0.488962)100:0.121140,((GCA_900112335.1_SFC84114.1:0.1871163293,GCA_900188335.1_SNS87892.1:0.1152276159)100:0.258095,GCA_900114485.1_SFL28426.1:0.6703311794)100:0.129327)100:0.258379)100:0.224680,GCA_900100005.1_SDI90233.1:0.3820834668)96:0.255990,GCA_900172275.1_SLN29301.1:0.2157196623)100:1.022560)71:0.120468)54:0.089663,(((((((GCA_000012525.1_ABB56152.1:0.4402411589,((GCA_000022085.1_ACL62717.1:0.1570609789,GCA_000964365.1_GAN75908.1:0.1335902124)100:0.127003,(GCA_000316515.1_AFY29715.1:0.1622962205,GCA_000775285.1_KGF71890.1:0.1523948866)100:0.269820)100:0.130301)100:0.082877,(((GCA_000013885.1_ABE63998.1:0.0228917188,(GCA_000218565.1_AEI06742.1:0.0000010006,GCA_000218585.1_AEI03165.1:0.0000010006)100:0.066331)100:0.096356,GCA_000195775.1_CAE28349.1:0.2196440794)100:0.073414,((GCA_000284135.1_BAL30083.1:0.0087550892,GCA_000478825.2_AIE74926.1:0.0244371977)100:0.095984,((GCA_000317675.1_AFZ55259.1:0.0055877949,GCA_001548095.1_BAQ61031.1:0.0114663305)100:0.009497,GCA_001548115.1_BAQ66283.1:0.0019362842)100:0.138184)100:0.124770)100:0.412222)100:0.083708,(((((((((GCA_000016185.1_ACI99082.1:0.2154967468,GCA_000315795.1_EKV31796.1:1.4589111658)71:0.014172,GCA_002251795.1_OYQ33532.1:0.3246326907)84:0.192446,GCA_002109495.1_OSM00234.1:0.4458800228)79:0.059012,(GCA_001017175.1_KLK92795.1:0.0446698415,GCA_900102135.1_SCX95890.1:0.0270326600)100:0.220219)78:0.049550,GCA_000632475.2_AIB12406.1:0.3415734612)90:0.066494,((((GCA_000300235.2_AJD53775.1:0.0664288892,GCA_000300275.1_EKF09815.1:0.0796084407)100:0.238386,(GCA_000963705.1_KJV10196.1:0.0338794518,GCA_002251735.1_OYQ21160.1:0.0518262250)100:0.155388)98:0.062249,GCA_001579845.1_AMN40273.1:0.4482944776)50:0.038007,((GCA_000092925.1_ADH90877.1:0.0163086981,GCA_900100155.1_SCW29419.1:0.1300164198)100:0.290966,(((((GCA_000576635.1_EWY40814.1:0.3147769793,GCA_001687365.1_OBZ95540.1:0.2700425952)99:0.089349,GCA_001305515.1_KPL53390.1:0.3732982063)95:0.092836,((GCA_900101615.1_SDC16791.1:0.0065002648,GCA_900104205.1_SDB11260.1:0.0000025066)100:0.242843,(GCA_900106695.1_SDX66165.1:0.2695111960,GCA_900113695.1_SFH84587.1:0.1116159018)100:0.360169)100:0.290971)30:0.075874,GCA_900110025.1_SEN45910.1:0.2291883279)30:0.118790,(GCA_002115725.1_OSQ56582.1:0.1685912997,(((GCA_002210095.1_OWU74956.1:0.0339537592,(((GCA_002211155.1_OWV61861.1:0.0000000000,GCA_900101505.1_SDD31711.1:0.0000000000):0.000003,GCA_002211225.1_OWV48778.1:0.0000010006)99:0.000003,GCA_002211205.1_OWV65126.1:0.0058412584)100:0.143890)100:0.161807,GCA_900100085.1_SDI60512.1:0.2917954778)99:0.052440,(GCA_002237555.1_ASP22499.1:0.0329537758,GCA_900111875.1_SFA84323.1:0.0093402710)100:0.168879)99:0.105386)99:0.069677)100:0.479293)99:0.431421)33:0.007027)89:0.078809,(((GCA_000021825.1_ACK73423.1:0.1678259464,GCA_000473895.1_ERN40931.1:0.5200669673)83:0.059099,((GCA_000211815.1_EGJ33377.1:0.0203455527,GCA_001942495.1_OLT62578.1:0.0128326388)100:0.153609,(GCA_001637395.1_OAB61413.1:0.3383699965,GCA_000317065.1_AFY71154.1:0.4300357842)97:0.112193)96:0.081970)85:0.061226,(GCA_000817775.1_KIF41362.1:0.3879997329,(GCA_001904615.1_OKH13815.1:0.2581058548,GCA_001637395.1_OAB56412.1:1.3816224260)96:0.109573)85:0.064944)95:0.113378)86:0.032008,GCA_000315795.1_EKV27314.1:0.6273867228)93:0.067279,(GCA_000306035.1_EKM98896.1:0.0739499189,GCA_000964385.1_GAN81919.1:0.0805756744)100:0.489948)96:0.046417)95:0.064845,GCA_900114285.1_SFK51289.1:0.7550560963)98:0.124269,(((((GCA_000016765.1_ABQ69275.1:0.2991230098,(((((GCA_000203895.1_ABL72315.1:0.2653438614,(GCA_900113935.1_SFI47111.1:0.3921141843,GCA_900156525.1_SIT86830.1:0.9087768859)99:0.079238)99:0.103521,(GCA_001271345.1_ALA16821.1:0.2220400185,GCA_900102525.1_SDF63674.1:0.1517552785)99:0.045776)48:0.043143,(GCA_001687365.1_OBZ96935.1:0.2285282034,GCA_001885585.1_OJF90587.1:0.1468651143)100:0.273664)97:0.062723,GCA_001605015.1_AMS40220.1:0.3279208848)79:0.040004,((((GCA_000218565.1_AEI05626.1:0.0000026696,GCA_000218585.1_AEI02050.1:0.0000020188)100:0.130889,GCA_000314735.2_EKS29453.1:0.0942561462)100:0.075584,GCA_900102135.1_SCZ00494.1:0.0982004598)100:0.109093,(((GCA_000767795.1_KGM31616.1:0.0395440363,GCA_002195995.1_OWJ66383.1:0.0233046241)100:0.214631,GCA_002205555.1_ASD25733.1:0.7068692856)80:0.086997,(GCA_001425915.1_KQW71514.1:0.2963318774,(GCA_000981545.1_CPR17358.1:0.0000025909,GCA_900104305.1_SDO35394.1:0.0000028441)100:0.317470)78:0.116814)76:0.033479)84:0.076863)71:0.068765)28:0.012354,(GCA_000018545.1_ACP27429.1:0.1504757007,GCA_000697965.2_ANK74630.1:0.1893142893)100:0.211467)95:0.086738,(((((GCA_000017405.1_ABS13999.1:0.0259608982,GCA_000585655.1_EXL08541.1:0.0301391909)100:0.263549,GCA_900113985.1_SFI95297.1:0.1105505313)100:0.055562,GCA_900104955.1_SEC38278.1:0.2170187415)99:0.066438,GCA_001424795.1_KQU76465.1:0.1394804674)100:0.188200,GCA_000019945.1_ACB81483.1:0.5455219977)94:0.058030)98:0.281096,GCA_000152725.1_EAQ01010.1:0.8065652590)97:0.117279,((((GCA_000300335.1_EKF18153.1:0.1712279849,(GCA_001652565.1_ANH03018.1:0.1238709034,GCA_000300515.1_EKF40556.1:0.3976622134)100:0.083529)98:0.038235,(GCA_000740795.1_KFI31827.1:0.0552055293,GCA_001267455.1_KOC74214.1:0.1177502007)99:0.093082)96:0.103079,GCA_001403915.1_CTQ46690.1:0.2017633264)98:0.234506,(GCA_900172325.1_SLN66602.1:0.3610993453,GCA_001907205.1_OKL45078.1:0.5448038536)100:0.178327)99:0.869054)97:0.207788)96:0.125454,(((((GCA_000020025.1_ACC80862.1:0.0554840264,(((((GCA_000317695.1_AFZ59548.1:0.0723184595,(GCA_001298445.1_ALF56229.1:0.0415050822,GCA_002367975.1_BAY15362.1:0.1104922432)100:0.085285)100:0.025826,((GCA_000317535.1_AFZ24060.1:0.0388282905,GCA_002368075.1_BAZ81270.1:0.1009303816)99:0.011926,((((GCA_000346485.2_KYC43509.1:0.0329069144,GCA_000760695.2_KIE08563.1:0.0464849013)100:0.066626,GCA_000317435.1_AFY99145.1:0.1743417415)60:0.026476,((GCA_000317125.1_AFY88521.1:0.0865788752,GCA_000952155.1_KJH70123.1:0.2770190265)100:0.058060,(GCA_000317555.1_AFZ28817.1:0.0032114342,GCA_001904655.1_OKH22444.1:0.0176385056)100:0.210934)61:0.047072)59:0.021677,GCA_000828085.2_KIJ84934.1:0.0938851824)59:0.045263)59:0.025122)47:0.012859,GCA_000316575.1_AFY32784.1:0.0977735718)43:0.008298,(GCA_000169135.1_EAW44313.1:0.0676949303,GCA_002218065.1_GAX38612.1:0.0248902852)100:0.048379)42:0.015856,(((GCA_002368055.1_BAZ71845.1:0.0000027050,GCA_002368295.1_BAY97648.1:0.0000026642)100:0.031452,GCA_002368275.1_BAY88819.1:0.0189699587)100:0.089341,(((GCA_000231365.2_EHC10496.1:0.0138475753,GCA_001904645.1_OKH12779.1:0.0138969493)100:0.037572,((GCA_000934435.1_KIY10866.1:0.0000028060,GCA_001990805.1_ONN62845.1:0.0000026217)100:0.026807,GCA_001275395.1_KOP25749.1:0.0689690274)96:0.039573)100:0.080031,GCA_000204075.1_ABA21651.1:0.1499245401)95:0.017214)88:0.026210)63:0.032006)82:0.109240,(GCA_001904725.1_OKH40041.1:0.1739755476,((GCA_000317575.1_AFZ38154.1:0.1640922105,GCA_002368355.1_BAZ44287.1:0.1333731835)97:0.138773,GCA_000478195.2_ERT09412.1:0.1942838317)97:0.258033)35:0.020109)35:0.076594,(GCA_000316665.1_AFY58384.1:0.0783601842,GCA_001456025.1_KST65457.1:0.2295477482)100:0.429816)95:0.222971,(GCA_000021745.1_ACK51912.1:0.4417590709,((GCA_000304315.1_CCJ07643.1:0.1779044417,GCA_002117405.1_ARN83311.1:0.3036187380)100:0.116921,GCA_900114285.1_SFK34494.1:0.1869511822)99:0.105157)100:0.657941)100:0.106712,GCA_000317105.1_AFY79961.1:0.6764107057)100:0.318157)88:0.044117,(GCA_900110875.1_SEQ56957.1:0.3052090838,GCA_900114245.1_SFK36561.1:0.1010899064)100:1.349520)95:0.192099)76:0.122847,GCA_900167455.1_SKA04079.1:1.1320998179)70:0.088661,GCA_001765415.1_AOR39094.1:2.4914105033)57:0.081112,(GCA_900101615.1_SDD39922.1:0.0296711506,GCA_900104205.1_SDB06505.1:0.0000024281)100:1.084400)95:0.184178)78:0.161382)94:0.030539)92:0.049691)96:0.090906)97:0.058367)100:0.070272);
