# Supplementary material for: Assessing the accuracy of phylogenetic rooting methods on prokaryotic gene families
Source: PLoS One. 2020 May 15;15(5):e0232950. doi: 10.1371/journal.pone.0232950 (PMC7228096; doi:10.1371/journal.pone.0232950)
Supplement: S2 Dataset — (ZIP) [file pone.0232950.s003.zip › EmpiricalDataset/GeneTrees_IQTree/000116.aln.treefile]

(GCA_000006905.1_AAK25060.1:0.0104455634,GCA_000092285.1_ADG09369.1:0.0263754526,(((GCA_000017265.1_ACG76823.1:0.0482816928,(GCA_000017265.1_ACG80230.1:0.1680844974,GCA_000017265.1_ACG79992.1:1.9491288374)100:0.626689)20:0.055982,((GCA_000144605.1_ADL00589.1:0.0819414335,GCA_002205555.1_ASD26066.1:0.0320106667)100:0.103238,((GCA_000175215.2_ADU13433.1:0.1259034283,GCA_000204015.1_EGF91350.1:0.1511250214)100:0.197726,(((((GCA_000014745.1_ABI64877.1:0.0371303034,GCA_900103475.1_SDM29293.1:0.1536110484)100:0.126235,GCA_000152745.1_EAP90448.1:0.2197550106)100:0.153786,(GCA_000023785.1_ACT60066.1:0.3118862510,(GCA_000013025.1_ABI75691.1:0.0154127097,GCA_000685315.1_KCZ98046.1:0.0291592246)100:0.308964)99:0.093089)91:0.052071,(GCA_000152825.2_ADM08754.1:0.2528457646,GCA_900199215.1_SNT75577.1:0.2602732701)100:0.200795)98:0.103334,(((((((((((((((((((((GCA_000007125.1_AAL51559.1:0.0048177556,GCA_000157815.1_EEX98879.1:0.0000021844)100:0.049504,(GCA_000017405.1_ABS13953.1:0.0000020300,GCA_000585655.1_EXL04316.1:0.0000019885)100:0.020852)100:0.049938,(GCA_000022725.1_ACS50727.1:0.1029954127,GCA_000341385.1_AGF75423.1:0.0364661163)100:0.291558)100:0.058888,(GCA_001558695.1_KXF76215.1:0.0712713815,(GCA_900104355.1_SDO78159.1:0.0190219848,GCA_900113985.1_SFI81556.1:0.0432448790)100:0.117473)99:0.041467)100:0.093237,((GCA_000014245.1_ABG64528.1:0.1067392306,((GCA_000300335.1_EKF18793.1:0.0828161675,GCA_000300515.1_EKF41937.1:0.0491861895)95:0.046645,(GCA_002238045.1_OXT02626.1:0.1863605666,(GCA_000179775.1_EFL88693.1:0.3007173656,GCA_001293565.1_KPB01040.1:0.2496304256)100:0.138101)100:0.083482)100:0.057131)98:0.057067,(GCA_000585625.1_EXL10471.1:0.0437191404,((((GCA_001510895.1_KUM23193.1:0.0240178028,GCA_001618845.1_AMY02642.1:0.0115665967)100:0.008993,(GCA_001424795.1_KQU72854.1:0.0057999412,GCA_001605015.1_AMS40489.1:0.0069432042)100:0.078076)87:0.034006,GCA_002075885.1_OQM76247.1:0.0151418203)88:0.024863,GCA_900113935.1_SFJ57473.1:0.0868286214)93:0.024964)90:0.036496)97:0.037329)99:0.088182,((((((GCA_000016285.1_ACM37543.1:0.0592954346,((GCA_000092025.1_AAK88182.1:0.0675336469,(GCA_000092045.1_ABC92105.1:0.0148329594,GCA_000769405.1_KPN27632.1:0.0284073418)99:0.044379)99:0.028070,((GCA_000722615.1_KEQ06497.1:0.0000026794,GCA_000722625.1_KEQ09653.1:0.0000026661)100:0.044577,(GCA_000731295.1_CDN55114.1:0.0051553120,GCA_000731315.1_CDN49008.1:0.0103258536)100:0.038679)100:0.042760)99:0.037517)99:0.031958,(GCA_001267455.1_KOC72897.1:0.0207824494,GCA_001652565.1_ANH05198.1:0.0000026452)100:0.093382)99:0.042283,(((GCA_000017145.1_ABR61444.1:0.0358464687,(GCA_000018545.1_ACP26514.1:0.0292392426,GCA_002288525.1_ASY64170.1:0.0348036041)98:0.011640)99:0.030506,GCA_000697965.2_ANK73712.1:0.0172591666)99:0.061120,(GCA_001687365.1_OBZ95401.1:0.0313986872,GCA_001885585.1_OJF92240.1:0.0400525783)100:0.049868)99:0.080953)98:0.027041,(GCA_000325745.1_AGA65163.1:0.1239579259,GCA_000496595.1_AHA28359.1:0.4934317247)100:0.389176)68:0.030266,(GCA_001578105.1_AMM85702.1:0.0579735533,GCA_002043005.1_AQZ50796.1:0.0411352703)100:0.114519)100:0.095992,(GCA_000154705.2_EDQ34335.1:0.0449175978,GCA_001703635.1_OCW59276.1:0.0431057996)100:0.138109)99:0.041875)100:0.054121,(((GCA_000153465.1_EAS50774.1:0.1265544060,(GCA_000800175.1_KHJ54825.1:0.0000022941,GCA_900141975.1_SHI48041.1:0.0000025421)100:0.133509)17:0.015550,GCA_900104035.1_SDN58126.1:0.0614450466)99:0.040380,(GCA_000153705.1_EAU40409.1:0.1344354314,GCA_900176465.1_SMD01563.1:0.0809737307)100:0.037492)100:0.128070)100:0.083172,GCA_900102695.1_SCZ44624.1:0.3582721871)94:0.065373,GCA_002088295.1_ORE93041.1:0.2407090652)85:0.028911,(GCA_900115225.1_SFO50972.1:0.0976846238,GCA_900215505.1_SNY90995.1:0.0789475680)100:0.310296)86:0.029225,(((((GCA_000148725.1_EFO31570.1:0.0965060033,(GCA_000158095.1_EEE44215.1:0.0164633969,GCA_001403915.1_CTQ47162.1:0.0338813931)100:0.032484)100:0.060988,GCA_000192745.1_ADZ69367.1:0.0971096706)53:0.021984,GCA_900105595.1_SDU34703.1:0.1235345044)55:0.054989,(GCA_001188555.1_KND19768.1:0.0000023955,GCA_002249885.1_OXS39791.1:0.0000022918)100:0.055961)95:0.123301,(GCA_001907205.1_OKL44086.1:0.1860567588,(GCA_900110875.1_SER20289.1:0.0683079926,GCA_900114245.1_SFK57556.1:0.0250045038)100:0.111980)100:0.158569)72:0.078700)32:0.041844,(GCA_001720135.1_ODN68575.1:0.1994533199,GCA_900129325.1_SHG75647.1:0.1715415696)8:0.049785)23:0.049101,((GCA_001305515.1_KPL52143.1:0.2312126327,GCA_900148505.1_SHO67077.1:0.1510517239)97:0.069266,GCA_000496075.1_ESR27048.1:0.4661290679)6:0.062476)6:0.039956,GCA_900104485.1_SDB02274.1:0.2261691149)9:0.049565,((((GCA_000010525.1_BAF90251.1:0.1123715766,(GCA_000017645.1_ABS67230.1:0.1161659893,(GCA_000092925.1_ADH89977.1:0.0543908181,GCA_900100155.1_SCW96976.1:0.0690459594)100:0.155052)95:0.050301)100:0.117818,(GCA_001402875.1_ALK08431.1:0.0000019912,GCA_001459775.1_CUU41093.1:0.0000023955)100:0.254287)91:0.040220,((((GCA_000011365.1_BAC52602.1:0.0113222906,GCA_000661935.1_AHY54438.1:0.0170255036)100:0.052470,((GCA_001618955.1_KZD22794.1:0.0053202283,GCA_900108575.1_SEI13466.1:0.0000025636)100:0.045336,((GCA_000012725.1_ABA05684.1:0.0539790597,GCA_000013885.1_ABE63628.1:0.0428757778)99:0.024524,(GCA_000195775.1_CAE25811.1:0.0658749868,GCA_000935205.1_KIZ37045.1:0.0520368619)90:0.038968)79:0.030238)84:0.015661)97:0.046318,(((GCA_000218565.1_AEI05678.1:0.0000023955,GCA_000218585.1_AEI02102.1:0.0000023955)100:0.042963,GCA_000314735.2_EKS29395.1:0.0180024119)100:0.027170,GCA_000336555.1_EKS36052.1:0.0941312537)91:0.024101)100:0.207069,((GCA_001426945.1_KQZ02030.1:0.1250725976,GCA_001579845.1_AMN43713.1:0.2708629669)93:0.023304,((GCA_001579845.1_AMN44395.1:0.0865450626,GCA_002355335.1_BAT61640.1:0.1737889502)41:0.035264,GCA_002119765.1_ARQ02535.1:0.1967824259)77:0.051814)82:0.053790)87:0.067210)98:0.056898,(((((GCA_000019945.1_ACB79120.1:0.1521041505,GCA_000022085.1_ACL62319.1:0.0424774516)99:0.086653,(GCA_001017175.1_KLK89454.1:0.0407455994,GCA_900102135.1_SCZ13213.1:0.0296411529)100:0.047782)16:0.040639,(GCA_001271345.1_ALA16555.1:0.0000024484,GCA_001887265.1_APF38221.1:0.0274126829)100:0.289277)100:0.090050,(GCA_001741865.1_AOO79440.1:0.0780398690,GCA_900102525.1_SDG19342.1:0.0371172000)100:0.104803)66:0.024868,(((GCA_001676615.1_OCC05167.1:0.1828366732,GCA_900187365.1_SNB78205.1:0.2210078272)99:0.043408,GCA_900104955.1_SED22834.1:0.2239742761)99:0.035490,((GCA_000019845.1_ACB94001.1:0.1038771363,(GCA_000021745.1_ACK51238.1:0.0946730257,GCA_900114285.1_SFJ99688.1:0.1517260873)100:0.095069)43:0.033991,((GCA_000304315.1_CCJ08360.1:0.1019639410,GCA_002117405.1_ARN82921.1:0.2079046797)72:0.026460,(GCA_001644125.1_OAI22588.1:0.0181695355,GCA_001675455.1_OBS53560.1:0.1668418068)100:0.092617)100:0.131643)100:0.151759)100:0.060329)94:0.049620)99:0.130557)58:0.070113,((((GCA_000143145.1_ADJ23819.1:0.2049957947,GCA_000503895.1_AHB48309.1:0.2022700829)72:0.057161,(GCA_000981545.1_CPR14793.1:0.0055864665,GCA_900104305.1_SDO75378.1:0.0000028261)100:0.157632)100:0.065795,(GCA_000166055.1_ADP71149.1:0.0000021339,GCA_000636015.1_KAI93701.1:0.0047256647)100:0.195369)99:0.102162,(GCA_000828475.1_BAQ18365.1:0.0986044349,GCA_001708935.1_ODA67622.1:0.2026638418)99:0.201911)99:0.110658)28:0.000002,GCA_000800175.1_KHJ54823.1:3.9483060080)91:0.097214,(((GCA_000230555.1_AEQ52431.1:0.0288586577,GCA_900100665.1_SDG54232.1:0.0514633900)100:0.132625,(GCA_000743575.1_KFL29834.1:0.0994980358,GCA_000970435.1_KKB86414.1:0.0671722721)100:0.047312)100:0.376160,(((GCA_001618955.1_KZD21298.1:0.0396942029,GCA_900108575.1_SEI20702.1:0.0325660993)100:0.574740,(GCA_000011365.1_BAC45567.1:0.2107286488,GCA_000661935.1_AHY51647.1:0.1982068379)100:1.475090)93:0.251841,((GCA_000011365.1_BAC50496.1:0.4386161918,GCA_900108575.1_SEI20634.1:0.9544957817)100:0.142519,GCA_000661935.1_AHY49389.1:0.9120896252)93:0.252213)100:0.152061)74:0.017052)79:0.113462,(((((((((GCA_000009985.1_BAE51991.1:0.0858797672,(GCA_000294655.1_CCG40679.1:0.0087652826,GCA_900108475.1_SEH33917.1:0.0200504123)100:0.213726)100:0.183903,GCA_000513295.1_CDK97796.1:0.2064408135)100:0.175721,((GCA_000013085.1_ABC21911.1:0.1548470455,(GCA_000284415.2_CCG08501.1:0.2784683633,GCA_900101965.1_SDE69074.1:0.3124263372)99:0.104640)100:0.123648,(GCA_900100455.1_SDG92111.1:0.5936321543,GCA_900156605.1_SIS37124.1:0.8841012577)99:0.151285)85:0.065720)78:0.081004,((((((((GCA_000011685.1_AAW60284.1:0.0356318235,GCA_000234355.2_EHH67476.1:0.0257515498)100:0.111487,(GCA_000723565.1_CDG33005.1:0.0102713407,GCA_002003665.1_OOL18867.1:0.0450331580)100:0.311926)91:0.056608,((GCA_000617865.1_GAJ28607.1:0.1243503449,GCA_002005465.1_AQS87500.1:0.0963201820)98:0.068497,((GCA_000724025.1_CDG38972.1:0.0047577628,GCA_001547995.1_BAT18909.1:0.0147715983)100:0.159397,(GCA_001787335.1_AOX17484.1:0.0000027953,GCA_001787355.1_AOX20364.1:0.0000020240)100:0.107366)100:0.062435)95:0.019033)75:0.003442,GCA_000963885.1_GAN55517.1:0.1252162677)100:0.122286,((GCA_000021325.1_ACI50270.1:0.0773316352,((GCA_000182745.1_BAK84913.1:0.0210469938,GCA_000208635.2_EGG76183.1:0.0175305639)100:0.033122,GCA_000964505.1_GAN99659.1:0.0238465360)100:0.127878)100:0.065570,(GCA_002005445.1_AQS83608.1:0.3233190184,GCA_002173735.1_ARW48065.1:0.1734205328)100:0.115241)99:0.039594)100:0.126212,(GCA_000014285.2_ABI61746.1:0.0000024046,GCA_000576085.2_AHJ62673.1:0.0032722882)100:0.217431)100:0.084636,(GCA_000306035.1_EKM99111.1:0.0740205363,GCA_000964385.1_GAN82266.1:0.1104768744)100:0.176172)90:0.045708,((GCA_000016725.1_ABQ31909.1:0.0000023955,GCA_000202835.1_BAJ82394.1:0.0000023553)100:0.224212,((GCA_000164635.1_EFH09981.1:0.0657973160,((GCA_900101615.1_SDD30814.1:0.0000023955,GCA_900104205.1_SDB68980.1:0.0000027505)100:0.079960,GCA_900141905.1_SHJ75474.1:0.0912121613)57:0.030516)100:0.152170,GCA_000964365.1_GAN76178.1:0.1263190361)94:0.035578)93:0.058979)100:0.137135)39:0.009703,GCA_900093605.1_SCA58022.1:0.5306171546)59:0.057272,(((((((GCA_000010725.1_BAI76286.1:0.1753289999,GCA_000632475.2_AIB11277.1:0.1187374015)100:0.106095,(GCA_000576635.1_EWY41755.1:0.0301003491,GCA_000936425.1_KJB95923.1:0.0442883854)100:0.067314)98:0.038385,(((GCA_000767795.1_KGM32959.1:0.0000020548,GCA_002195995.1_OWJ59866.1:0.0000029141)100:0.228633,(GCA_000225995.2_EGY01817.1:0.0000021229,GCA_000730165.2_ASG24280.1:0.0000020268)100:0.149042)87:0.041103,(GCA_000016185.1_ACI99122.1:0.1096687976,GCA_002251795.1_OYQ34792.1:0.1833333450)91:0.051134)99:0.051906)97:0.033529,((GCA_000319385.1_AFX99199.1:0.0210945235,GCA_000510265.1_AHC73782.1:0.0364940815)100:0.146000,GCA_900102465.1_SDG52502.1:0.0320742003)100:0.264931)30:0.019722,(((GCA_900177295.1_SMF60272.1:0.0000020044,GCA_900188055.1_SNR93629.1:0.0000019862)100:0.199128,(GCA_000982415.1_KKJ76315.1:0.0061887298,GCA_001026905.1_KLN62082.1:0.0161132318)100:0.228346)95:0.042866,GCA_900100655.1_SDF45649.1:0.2831806018)99:0.101254)77:0.019192,((GCA_000963705.1_KJV10093.1:0.1243484377,GCA_002251735.1_OYQ17087.1:0.0905567133)100:0.373443,(((GCA_000968135.1_CCQ75046.1:0.3400292628,(GCA_000300235.2_AJD51844.1:0.0766515464,GCA_000300275.1_EKF07784.1:0.0872862321)100:0.609953)88:0.119484,(((GCA_000264455.2_AFK52493.1:0.0045026073,GCA_001601315.1_KYO49883.1:0.0000020676)100:0.684890,(((((((GCA_000009985.1_BAE51611.1:0.1085588135,(GCA_000294655.1_CCG40079.1:0.0352036120,GCA_900108475.1_SEH42960.1:0.0631700647)100:0.167377)100:0.172837,GCA_000513295.1_CDK98170.1:0.2851080860)100:0.512316,(((GCA_000013085.1_ABC21822.1:0.1690401127,GCA_000284415.2_CCG06867.1:0.2041916052)100:0.337795,((GCA_000315795.1_EKV32660.1:0.3528633968,GCA_900100455.1_SDG40129.1:0.3609720850)100:0.076544,GCA_900156605.1_SIS36904.1:0.5278671813)100:0.136729)100:0.098359,((GCA_900100455.1_SDG37375.1:0.6881753398,GCA_900156605.1_SIS73987.1:1.0325721493)100:0.149129,GCA_000315795.1_EKV26282.1:0.9116611233)100:0.138509)100:0.146698)98:0.070449,GCA_900101965.1_SDE05715.1:0.7352193036)100:0.089637,(((GCA_000300235.2_AJD52060.1:0.6608362365,(GCA_900093605.1_SCA55841.1:0.2589044940,GCA_900093605.1_SCA56690.1:1.6975731433)100:0.415339)100:0.190562,GCA_001746755.1_OEJ65977.1:0.7550469832)100:0.215505,GCA_000968135.1_CCQ73422.1:0.6160695202)100:0.264905)100:0.072469,((((GCA_000010205.1_BAG40754.1:0.1224292493,GCA_000964595.1_KJV55787.1:0.1782378275)100:0.424812,(GCA_000012385.1_ABE04607.1:0.1188566554,GCA_000195735.1_CAA14764.1:0.1645217072)100:0.440897)100:0.558998,GCA_000815465.1_KIE04865.1:1.1066518641)100:0.282399,(((GCA_000008385.1_AAW71019.1:0.0846167397,GCA_000953315.1_CDR79386.1:0.0899775200)100:0.660630,(((GCA_000011945.1_AAV86624.1:0.0473272090,GCA_000024505.1_ACZ49245.1:0.0848448068)100:0.579649,(GCA_000026005.1_CAH58118.1:0.1910168991,GCA_000964755.1_KJV66004.1:0.1945858421)100:0.285356)88:0.046030,GCA_000964795.1_KJV68874.1:0.2957734910)100:0.360681)100:0.486545,(GCA_000022525.1_ACT69331.1:0.6608718579,GCA_000632985.1_AHX11282.1:0.2579918642)100:1.567550)100:0.345638)100:0.403764)77:0.054102,(((GCA_000010725.1_BAI76137.1:0.3201349609,GCA_000632475.2_AIB13829.1:0.4980551432)100:0.481020,(GCA_000016185.1_ACI99556.1:0.2425166915,(GCA_000225995.2_EGY01889.1:0.0000023955,GCA_000730165.2_ASG21088.1:0.0000023955)100:0.294536)100:1.718550)84:0.154517,(((((GCA_000010725.1_BAI72211.1:0.1537924220,GCA_000632475.2_AIB11723.1:0.1052570391)100:0.274550,(GCA_000576635.1_EWY37934.1:0.1316765606,GCA_000936425.1_KJB95433.1:0.1050592858)100:0.240889)100:0.204599,((GCA_000576635.1_EWY36057.1:0.1163407656,GCA_000936425.1_KJB94987.1:0.0956560116)100:0.488703,(GCA_000010725.1_BAI75129.1:0.2839785978,GCA_000632475.2_AIB13894.1:0.2961302452)100:0.521402)23:0.058066)100:0.540422,(((((GCA_000264455.2_AFK56758.1:0.0000024787,GCA_001601315.1_KYO57516.1:0.0052163275)100:0.727827,GCA_000936425.1_KJB92563.1:2.4689558679)100:0.502585,((((((((((((((GCA_000007125.1_AAL51461.1:0.0200739900,GCA_000157815.1_EEX98981.1:0.0050704424)100:0.079924,(GCA_000017405.1_ABS13857.1:0.0094566484,GCA_000585655.1_EXL04216.1:0.0081442357)100:0.017810)100:0.287860,(GCA_001558695.1_KXF76474.1:0.2354384565,(GCA_000022725.1_ACS51965.1:0.0314511012,GCA_000341385.1_AGF76444.1:0.0333318135)100:0.892776)99:0.097102)100:0.221129,GCA_001293565.1_KPB00026.1:0.4172693298)98:0.091213,((((((((GCA_000148725.1_EFO32449.1:0.2159374630,(GCA_000158095.1_EEE46316.1:0.1449699456,GCA_001403915.1_CTQ46290.1:0.0505621164)100:0.078941)100:0.186573,(GCA_000192745.1_ADZ68830.1:0.0896166153,(GCA_001188555.1_KND19605.1:0.0000023778,GCA_002249885.1_OXS41197.1:0.0000028123)100:0.277565)100:0.086283)100:0.216005,(GCA_001305515.1_KPL53981.1:0.3089871648,GCA_002088295.1_ORE95218.1:0.4979726749)98:0.109750)90:0.051011,(((GCA_000022085.1_ACL56707.1:0.3172303453,(GCA_001017175.1_KLK91983.1:0.0320252378,GCA_900102135.1_SCY24440.1:0.0017336791)100:0.229182)100:0.184761,((GCA_000304315.1_CCJ05858.1:0.2477510430,(GCA_001644125.1_OAI24252.1:0.0962680537,GCA_001675455.1_OBS51256.1:0.0567948033)100:0.204077)100:0.180726,GCA_002117405.1_ARN80009.1:0.3941971492)100:0.394140)100:0.088430,(GCA_001402875.1_ALK07860.1:0.0000023955,GCA_001459775.1_CUU43782.1:0.0000028873)100:0.509379)100:0.196818)36:0.061701,((GCA_900104485.1_SDB05459.1:0.3350882327,GCA_000496075.1_ESR24121.1:0.5132099094)100:0.064902,GCA_900129325.1_SHF52808.1:0.6104099416)43:0.107446)87:0.028934,GCA_900102695.1_SCZ41977.1:0.3761421851)100:0.175952,(((GCA_000153465.1_EAS49360.1:0.0627880512,(GCA_000153705.1_EAU41849.1:0.0386461417,GCA_900176465.1_SMC85100.1:0.0597453811)99:0.048057)99:0.064360,GCA_900104035.1_SDO19523.1:0.0961969632)96:0.036816,(GCA_000800175.1_KHJ52992.1:0.0000025720,GCA_900141975.1_SHK02867.1:0.0053258200)100:0.129286)100:0.181488)100:0.067471,GCA_002238045.1_OXT02550.1:0.2765171516)99:0.064086)89:0.030507,((GCA_000585625.1_EXL05976.1:0.3205043909,(GCA_001618845.1_AMY02717.1:0.1505930554,GCA_002075885.1_OQM75138.1:0.2521778785)100:0.132131)81:0.061718,(GCA_001424795.1_KQU72970.1:0.0451515931,GCA_001605015.1_AMS40304.1:0.0711989756)100:0.380841)100:0.206682)78:0.092200,((GCA_000014245.1_ABG64751.1:0.3873007673,(GCA_000300335.1_EKF18962.1:0.2394544777,GCA_000300515.1_EKF42055.1:0.2664880869)100:0.391459)65:0.077437,GCA_900113935.1_SFI55560.1:0.4882768309)98:0.126948)83:0.061980,((((GCA_000016285.1_ACM38093.1:0.3485153992,((GCA_000722615.1_KEQ07490.1:0.0000022886,GCA_000722625.1_KEQ09087.1:0.0000019590)100:0.055017,(GCA_000731295.1_CDN56055.1:0.0000024866,GCA_000731315.1_CDN49946.1:0.0000023413)100:0.036409)100:0.178397)55:0.058350,(GCA_000092045.1_ABC92770.1:0.0000026716,GCA_000769405.1_KPN25681.1:0.0106858562)100:0.189252)97:0.077893,GCA_000017145.1_ABR61937.1:0.3750231874)100:0.293491,(GCA_000154705.2_EDQ33241.2:0.1524161069,GCA_001703635.1_OCW58115.1:0.1101309283)100:0.232267)99:0.071819)95:0.220707,(GCA_001907205.1_OKL44126.1:0.7793997218,(GCA_900110875.1_SER25946.1:0.4850146731,GCA_900114245.1_SFK53417.1:0.3496026274)100:1.479930)87:0.318551)72:0.078606,GCA_000092925.1_ADH90965.1:1.0110043638)77:0.116501,GCA_001720135.1_ODN69879.1:0.9801174422)99:0.284170,GCA_000152825.2_ADM08656.1:1.8798218425)98:0.259010,GCA_900100655.1_SDF78811.1:1.0583159208)88:0.069052,((((((GCA_000013025.1_ABI76449.1:0.0802604800,GCA_000685315.1_KCZ97237.1:0.1205528223)100:0.521372,GCA_000152745.1_EAP89934.1:0.5357713878)100:0.206974,(GCA_000689395.1_CDO59180.1:0.3902351567,GCA_000739695.1_GAK45447.1:1.2904076891)42:0.171981)42:0.161714,GCA_000017565.1_ABS63312.1:0.6891749965)97:0.176779,(((((GCA_000226315.1_AEP09809.1:0.0237320420,GCA_000348745.1_AGH98235.1:0.0137320417)100:0.342395,GCA_000742835.1_AIK97155.1:1.4814286088)99:0.124371,(GCA_000576635.1_EWY37333.1:0.2247455967,(GCA_002251795.1_OYQ34955.1:0.3901989984,GCA_000730165.2_ASG19796.1:0.4476492510)95:0.114427)95:0.093080)98:0.108108,(GCA_000963705.1_KJV08517.1:0.1479667524,GCA_002251735.1_OYQ19919.1:0.2551434431)100:0.388269)99:0.197398,(GCA_000264455.2_AFK54891.1:0.0053114819,GCA_001601315.1_KYO54375.1:0.0000028143)100:0.705873)99:0.212549)97:0.153854,((((((((((((((((((((GCA_000011965.2_AAV93724.1:0.1053335105,GCA_900172225.1_SLN66765.1:0.1702953994)72:0.028472,GCA_900109035.1_SEJ89646.1:0.0990542522)99:0.052096,(((((GCA_000203975.3_KID07946.1:0.0405598274,GCA_000511355.1_AHC99582.1:0.0451174190)100:0.118605,((GCA_000511385.1_AHD08546.1:0.0658667667,(GCA_001258055.1_CRL13047.1:0.0000023955,GCA_900113345.1_SFH35625.1:0.0000023955)100:0.028928)100:0.122083,GCA_001678945.1_ANP38026.1:0.0847522584)21:0.024763)100:0.066501,GCA_000376545.2_ANP39537.1:0.1934840803)100:0.041590,GCA_900102795.1_SCZ69638.1:0.3440272963)23:0.083358,GCA_900142295.1_SIO29474.1:0.3836235613)16:0.029665)17:0.058634,GCA_001908835.1_APO87557.1:0.3471177710)22:0.024481,(GCA_001205715.1_KNG94975.1:0.2350355868,GCA_900116455.1_SFT37665.1:0.2317293865)23:0.035475)21:0.062623,((GCA_000765015.1_KGK80434.1:0.0053816282,GCA_900141945.1_SHI44550.1:0.0000020103)100:0.089410,GCA_900111875.1_SFB18374.1:0.1562239864)97:0.038490)11:0.028190,((GCA_900107025.1_SDW31622.1:0.1247157780,GCA_001517585.1_CUX80322.1:0.1553619369)100:0.077695,((GCA_001890925.1_OJI93413.1:0.1518938358,GCA_000738435.1_AII87662.1:0.4373999337)95:0.070230,GCA_900116005.1_SFR08373.1:0.2238378546)22:0.039803)11:0.028758)21:0.021076,(((((GCA_000014045.1_ABG30847.1:0.0109672865,GCA_000154785.2_AEI95521.1:0.0053839229)100:0.104696,(GCA_000814025.1_KIC50080.1:0.0105172354,GCA_001969365.1_APX13518.1:0.0165077859)100:0.043672)99:0.020782,(GCA_000152605.1_EAP82760.1:0.1179951820,GCA_000172095.1_EDQ05919.1:0.0962487183)100:0.118454)100:0.057647,((((GCA_000521865.1_ETX30113.1:0.0491101071,GCA_900115815.1_SFQ19768.1:0.1227450041)88:0.035743,(GCA_001038505.1_KMK68614.1:0.1000774698,GCA_900188035.1_SNR47759.1:0.0299902902)100:0.063128)81:0.013135,((((((GCA_000153725.1_EAU46369.1:0.0821108170,GCA_001975705.1_APZ51934.1:0.0738485751)88:0.025491,(GCA_001969385.1_APX23261.1:0.0000023955,GCA_900112435.1_SFD48863.1:0.0000023955)100:0.059689)98:0.021428,GCA_900102075.1_SDF41563.1:0.0861314583)99:0.072754,(GCA_000442255.1_EPX76713.1:0.1137648384,(GCA_001687105.1_ANT59921.1:0.0478594924,GCA_900116195.1_SFS71840.1:0.0563751713)100:0.040747)86:0.021611)87:0.023786,GCA_900100085.1_SDI52416.1:0.0912580685)100:0.128431,(GCA_002115725.1_OSQ64098.1:0.0047269435,GCA_002115805.1_OSQ52522.1:0.0113567488)100:0.165660)87:0.027506)55:0.013241,(GCA_900107235.1_SDY22015.1:0.0652478458,((GCA_000169415.1_EBA10135.1:0.1221825307,(((((GCA_002211155.1_OWV61110.1:0.0000000000,GCA_002211225.1_OWV44106.1:0.0000000000):0.000000,GCA_900101505.1_SDD94597.1:0.0000000000):0.000002,GCA_002211205.1_OWV59375.1:0.0000023955)100:0.014528,GCA_900184945.1_SMX38954.1:0.1025552049)52:0.018975,(GCA_002237555.1_ASP20315.1:0.0274941844,GCA_900188425.1_SNS14210.1:0.0000026020)100:0.071455)97:0.049971)66:0.026956,(GCA_001458375.1_CUH78677.1:0.1220139519,GCA_001482405.1_KUF12592.1:0.1131513465)76:0.015414)100:0.088579)71:0.039062)97:0.045573)93:0.023030,((GCA_000590925.1_AHM02843.1:0.1295363083,GCA_000018145.1_ABV94711.1:0.1306428552)99:0.053444,((GCA_000153305.1_EAR52357.1:0.1585368159,GCA_900172355.1_SLN38318.1:0.0716425858)99:0.067977,(GCA_000155735.2_AGI70721.1:0.1988715811,((GCA_900172275.1_SLN51857.1:0.0992267782,GCA_000161835.1_EET47139.1:0.1994622859)51:0.017130,(((GCA_900114485.1_SFL37579.1:0.0924369897,(GCA_001403795.1_CTQ48127.1:0.0204922383,GCA_900109285.1_SEK59175.1:0.1072377248)100:0.182818)100:0.075551,(GCA_001404155.1_CRK75962.1:0.0000020288,GCA_900114125.1_SFJ68028.1:0.0000023955)100:0.174378)95:0.039280,((((GCA_000442315.1_EPX84553.1:0.1452154734,GCA_000600335.2_EYD73985.1:0.0360821931)100:0.119366,GCA_000836695.1_KIQ70640.1:0.0848407155)87:0.025966,GCA_900141735.1_SHI97187.1:0.1020486668)98:0.062445,GCA_000600975.2_EYD70702.1:0.1302721648)87:0.055023)86:0.024138)43:0.013146)79:0.017216)97:0.064019)65:0.019154)46:0.021981)23:0.028278,(((GCA_000299575.1_EKE43870.1:0.0550518351,(GCA_900113405.1_SFG47698.1:0.0000023955,GCA_900172315.1_SLN25449.1:0.0000023955)100:0.077149)100:0.029527,(GCA_900110115.1_SEN80717.1:0.0000022375,GCA_900141995.1_SHI92245.1:0.0054394988)100:0.063468)100:0.048104,GCA_900115595.1_SFP88218.1:0.1048875987)99:0.073582)22:0.020720,(GCA_000442275.2_EPX81538.1:0.0795131279,GCA_900111945.1_SFR41129.1:0.0111579403)100:0.109632)22:0.005222,((GCA_001305615.1_ALG89271.1:0.1595688787,GCA_900184935.1_SMX31240.1:0.2305851870)99:0.077003,(GCA_000012905.2_ABA79775.1:0.1167722943,(GCA_900110135.1_SEN37280.1:0.1815697731,GCA_900110025.1_SEO11560.1:0.1891857933)100:0.035587)100:0.139249)9:0.023743)6:0.028058,((((((GCA_001458355.1_CUH66018.1:0.1682548206,GCA_900110775.1_SEQ11464.1:0.1199114495)100:0.107290,(GCA_001046955.1_AKO98190.1:0.0000021902,GCA_900109145.1_SEK09789.1:0.0000020360)100:0.219041)94:0.022143,GCA_900100005.1_SDI29084.1:0.1511837344)32:0.047495,((GCA_002210095.1_OWU73302.1:0.1991987430,GCA_900172235.1_SLN45447.1:0.3862379929)79:0.062191,(GCA_900095785.1_SCM68821.1:0.0000021581,GCA_900115865.1_SFQ40988.1:0.0000023955)100:0.220528)15:0.023772)14:0.005923,(((GCA_000152625.1_EAP77200.1:0.3003899515,(GCA_001247715.1_KNX40823.1:0.0917394074,GCA_900172295.1_SLN23060.1:0.1061690060)100:0.074815)69:0.057095,(((GCA_900112335.1_SFC46193.1:0.2554110817,GCA_900188335.1_SNT18633.1:0.1599631338)100:0.150499,((GCA_900110425.1_SEO02761.1:0.2383717369,GCA_900129685.1_SHH32020.1:0.7112272861)99:0.124596,(GCA_900142085.1_SHJ00511.1:0.6512424961,GCA_900099935.1_SDK81564.1:0.7576070916)96:0.091252)42:0.069033)100:0.087769,GCA_000671395.1_KCV82911.1:0.4611379584)42:0.044913)71:0.042528,((GCA_000152725.1_EAQ05080.1:0.2093136639,GCA_900172385.1_SLN38032.1:0.2116800274)100:0.089510,(GCA_900172375.1_SLN53253.1:0.2583691954,((GCA_000299875.1_EKE69017.1:0.1689731282,GCA_900114135.1_SFJ56924.1:0.1380301014)100:0.176796,(GCA_900109555.1_SEK50212.1:0.0000020368,GCA_900172305.1_SLN37369.1:0.0000024854)100:0.420295)100:0.093232)100:0.142236)59:0.034667)92:0.099592)21:0.028189,(GCA_900106675.1_SDW02539.1:0.2309358807,GCA_900156525.1_SIT82941.1:0.5014073767)88:0.111449)20:0.034542)6:0.004859,((GCA_001548075.1_BAQ67938.1:0.0058811396,GCA_001633165.1_ANB35883.1:0.0054127063)100:0.150304,(GCA_900184815.1_SMX24585.1:0.1934192648,GCA_001981245.1_APX90251.1:0.1825000648)8:0.022400)10:0.025060)98:0.108571,GCA_900102905.1_SDK13103.1:0.2149797756)94:0.091390,GCA_001620265.1_AMY67877.1:0.1560063373)95:0.070036,((GCA_000021865.1_ADE84223.1:0.2160298948,GCA_000740785.1_KFI24303.1:0.1541289945)100:0.100562,(GCA_000714535.1_KEO52946.1:0.0693932440,GCA_000715505.1_KEP70160.1:0.1360634092)100:0.090085)100:0.240162)92:0.121897,((GCA_900106695.1_SDX16402.1:0.2525269407,GCA_900113695.1_SFI87723.1:0.2196659719)97:0.117213,(GCA_900111545.1_SES72102.1:0.0000023028,GCA_900143155.1_SHN62331.1:0.0000028692)100:0.497165)100:0.388554)96:0.113304,GCA_000647975.1_KAJ55072.1:0.5835378593)77:0.055234,((GCA_000740775.1_KFI32536.1:0.0352708580,GCA_000740795.1_KFI27337.1:0.0000022117)100:0.324633,(GCA_900115595.1_SFQ18313.1:3.9755368706,GCA_900109035.1_SEJ12453.1:9.5978022972)94:1.983710)78:0.282684)72:0.350183,((GCA_001517585.1_CUX81418.1:0.6046965347,GCA_900107025.1_SDX42458.1:0.3224295609)100:0.786621,(((GCA_001247715.1_KNX40756.1:0.0497967245,GCA_900188425.1_SNS73399.1:0.0894117487)100:0.740679,(GCA_900172355.1_SLN73010.1:0.0000024961,GCA_900188425.1_SNT21384.1:0.0000026917)100:0.645648)100:0.778416,GCA_001247715.1_KNX43392.1:1.3695281956)100:2.431650)88:0.361310)96:0.769482)84:0.067036)99:0.550985)99:0.192259,((GCA_001637395.1_OAB56865.1:0.8023932391,GCA_001982645.1_ONG40973.1:0.8197195256)100:1.492870,(GCA_000513295.1_CDK99321.1:1.6906876404,GCA_000231445.2_EHD12906.1:5.1897328319)96:0.770642)41:0.099572)85:0.159285,GCA_000014865.1_ABK44823.1:1.9217076950)87:0.183155)58:0.029148,(GCA_000742835.1_AIK96847.1:0.9914170663,(GCA_001192655.1_GAO97464.1:1.2414425365,GCA_002117145.1_ARN84655.1:0.6862286908)100:0.412552)98:0.397749)25:0.058795)47:0.105389)90:0.164139)7:0.059326,((GCA_000264455.2_AFK52773.1:0.0000020602,GCA_001601315.1_KYO49774.1:0.0050444723)100:1.086870,(GCA_000576635.1_EWY36857.1:0.0789136721,GCA_000936425.1_KJB96305.1:0.1101277997)100:1.093160)98:0.297819)56:0.081258)11:0.029703,(GCA_001746755.1_OEJ68221.1:0.3765082119,(GCA_000231445.2_EHD13223.1:0.0000023296,GCA_002153535.1_OUI78474.1:0.0000022450)100:0.902215)93:0.215436)18:0.041149)26:0.018008)16:0.020726,(GCA_000299935.1_EKE72426.1:0.1282731921,GCA_001618175.1_KZD09425.1:0.1017045100)100:0.185049)18:0.031297)40:0.050623,GCA_900167455.1_SJZ38450.1:0.3997042425)67:0.108964,(GCA_900172325.1_SLN73092.1:0.3084789482,(GCA_900101935.1_SDE50198.1:0.3402599656,GCA_000024465.1_ADE40557.1:0.6503391716)87:0.118161)84:0.043489)69:0.097876,((GCA_000017565.1_ABS63773.1:0.2314118862,GCA_000739695.1_GAK46449.1:0.1882718618)54:0.058564,GCA_000689395.1_CDO58878.1:0.3542866724)100:0.151253)68:0.096438)81:0.036331,((((((((((((((((((((((GCA_000011965.2_AAV94696.1:0.0906418394,GCA_900109035.1_SEJ56745.1:0.0702758027)100:0.029511,GCA_000203975.3_KID08285.1:0.0277015410)99:0.022369,GCA_000511355.1_AHD01469.1:0.0613248067)43:0.011749,((GCA_000511385.1_AHD10329.1:0.0229727884,(GCA_001258055.1_CRL13297.1:0.0000023955,GCA_900113345.1_SFH41307.1:0.0000023955)100:0.044892)100:0.034178,GCA_900102795.1_SCZ73075.1:0.0798096105)99:0.026653)42:0.018707,GCA_000376545.2_ANP41209.1:0.1359217468)41:0.004864,GCA_001678945.1_ANP38294.1:0.0462388378)38:0.021355,((GCA_900116455.1_SFT67683.1:0.0415155261,GCA_002210095.1_OWU69874.1:0.1002233143)99:0.023203,GCA_000814025.1_KIC46161.1:0.1038644138)69:0.015695)37:0.016206,((GCA_900172225.1_SLN47844.1:0.0472532424,((GCA_001458175.1_CUH53264.1:0.0836004472,GCA_900114415.1_SFK53833.1:0.0783773010)97:0.025324,GCA_900142085.1_SHJ41247.1:0.1509677923)56:0.041809)52:0.034314,((GCA_000014045.1_ABG31430.1:0.0052942899,GCA_000154785.2_AEI94863.1:0.0111343340)100:0.086471,(GCA_001205715.1_KNG95325.1:0.1394112582,(GCA_900095785.1_SCM67196.1:0.0000022780,GCA_900115865.1_SFQ69425.1:0.0000029029)100:0.130138)99:0.072335)86:0.020442)18:0.010742)18:0.012248,(((GCA_000152605.1_EAP84830.1:0.0466271682,(GCA_000172095.1_EDQ03690.1:0.0407461672,GCA_000622405.1_KIN69102.1:0.1045239106)98:0.028335)93:0.044866,((GCA_900116005.1_SFR10498.1:0.0884874903,(GCA_001458355.1_CUH63771.1:0.0713388157,(GCA_001890925.1_OJI94293.1:0.0818991381,(GCA_900129685.1_SHH69033.1:0.1143578738,GCA_900156525.1_SIT77349.1:0.1787024555)95:0.058763)97:0.024315)95:0.026089)78:0.012370,(GCA_900110775.1_SEQ99832.1:0.0624530062,GCA_900111875.1_SFA72591.1:0.1281025091)98:0.048670)84:0.021395)23:0.007595,GCA_900107355.1_SDY15774.1:0.1012102974)21:0.014049)49:0.009284,(GCA_900172385.1_SLN31339.1:0.1431055788,GCA_001247715.1_KNX42679.1:0.0932923738)74:0.031049)6:0.005739,((GCA_900172295.1_SLN52175.1:0.0745960457,GCA_900110425.1_SEO60007.1:0.1242596745)28:0.019873,((GCA_900100005.1_SDI53349.1:0.0626290025,GCA_000152725.1_EAQ03369.1:0.1401012626)57:0.037195,GCA_000152625.1_EAP76637.1:0.1181810503)74:0.023501)7:0.013455)21:0.009190,((((((((((GCA_000153725.1_EAU47172.1:0.0524868003,GCA_000442255.1_EPX75924.1:0.0981005774)36:0.008854,(GCA_001969385.1_APX21597.1:0.0000024051,GCA_900112435.1_SFC14061.1:0.0000025629)100:0.046069)36:0.021682,(GCA_001975705.1_APZ51296.1:0.0452918662,GCA_900102075.1_SDF29492.1:0.0490510273)42:0.028458)98:0.039074,GCA_900100085.1_SDJ17349.1:0.0989222215)100:0.015170,(GCA_001687105.1_ANT60771.1:0.0469610222,GCA_900116195.1_SFS75874.1:0.0203566786)100:0.060944)96:0.026647,(GCA_001482405.1_KUF11196.1:0.0484354042,GCA_900107235.1_SDX95294.1:0.0989418144)99:0.041475)89:0.007758,GCA_900184945.1_SMX43184.1:0.0419585560)86:0.000003,(((GCA_000169415.1_EBA09243.1:0.0709924274,(GCA_001458375.1_CUH76347.1:0.0447428282,((GCA_002115725.1_OSQ60676.1:0.0481251563,GCA_002115805.1_OSQ43185.1:0.0112496487)99:0.057651,(GCA_002211155.1_OWV58242.1:0.0000022548,((GCA_002211205.1_OWV68416.1:0.0000000000,GCA_900101505.1_SDC95293.1:0.0000000000):0.000002,GCA_002211225.1_OWV48158.1:0.0000023955)100:0.005507)100:0.018999)97:0.010963)99:0.022631)63:0.022879,(GCA_002237555.1_ASP22933.1:0.0000028178,GCA_900188425.1_SNS21339.1:0.0000024024)100:0.026523)61:0.011285,(GCA_000521865.1_ETX30061.1:0.0837361120,GCA_900115815.1_SFQ37019.1:0.1093124620)99:0.071027)59:0.011321)99:0.038921,(GCA_001038505.1_KMK67725.1:0.0613808576,GCA_900188035.1_SNR25868.1:0.0890019938)100:0.017211)100:0.026834,(GCA_001046955.1_AKO97392.1:0.0000028742,GCA_900109145.1_SEK02974.1:0.0000025539)100:0.092644)93:0.031472)96:0.049693,(GCA_000590925.1_AHM04206.1:0.1589301919,((GCA_000765015.1_KGK79261.1:0.0000023152,GCA_900141945.1_SHI96893.1:0.0054906674)100:0.134895,(GCA_001403795.1_CTQ48618.1:0.0986287963,GCA_900109285.1_SEL54004.1:0.0164589528)100:0.145650)100:0.085118)68:0.063536)20:0.010831,GCA_001981245.1_APX88865.1:0.1473684150)8:0.019504,((((((GCA_000155735.2_AGI72775.1:0.0811379376,GCA_001187845.1_AKS45496.1:0.0437921909)100:0.052772,GCA_900172275.1_SLN22401.1:0.0224274433)100:0.040676,(GCA_000161835.1_EET48643.1:0.1349751142,GCA_900114485.1_SFL20622.1:0.1423960256)100:0.051811)99:0.034595,GCA_000671395.1_KCV81536.1:0.1504773727)20:0.037148,((((GCA_000442275.2_EPX79832.1:0.0920018751,GCA_900111945.1_SFR55605.1:0.0263172356)100:0.089753,(((GCA_000152805.1_EAQ10420.1:0.0579904782,GCA_900177545.1_SMH54848.1:0.0929228469)100:0.090319,((GCA_001307765.1_KPN62228.1:0.0927086998,GCA_900109955.1_SEW11451.1:0.0388843285)100:0.035286,GCA_900184815.1_SMX23559.1:0.1225386693)96:0.011481)99:0.056070,(GCA_000738435.1_AII86549.1:0.2544194234,(GCA_001404155.1_CRK74515.1:0.0000024458,GCA_900114125.1_SFJ19458.1:0.0000023955)100:0.179097)99:0.056484)94:0.040990)92:0.030173,GCA_000018145.1_ABV94342.1:0.1213688968)89:0.041649,((GCA_000299575.1_EKE45854.1:0.0936419065,GCA_900115595.1_SFP50983.1:0.1036989757)14:0.010008,((GCA_900110115.1_SEN96121.1:0.0000025968,GCA_900141995.1_SHJ44143.1:0.0000023340)100:0.072283,(GCA_900113405.1_SFG14769.1:0.0000026895,GCA_900172315.1_SLN15437.1:0.0000026322)100:0.124886)33:0.024148)98:0.066928)24:0.019948)10:0.009603,((GCA_000299875.1_EKE69959.1:0.1035266027,((GCA_900109555.1_SEK61077.1:0.0000023955,GCA_900172305.1_SLN41742.1:0.0000023955)100:0.153410,GCA_900114135.1_SFJ44246.1:0.0959134872)100:0.041993)100:0.057959,(GCA_900142295.1_SIN82468.1:0.1587158690,GCA_900172375.1_SLN36062.1:0.1533929115)97:0.047731)90:0.057812)7:0.005363)6:0.018278,((GCA_000600975.2_EYD72742.1:0.1605113541,((GCA_900172355.1_SLN46493.1:0.0885722790,GCA_001908835.1_APO87334.1:0.1511240881)40:0.017572,GCA_000153305.1_EAR52583.1:0.1481321440)53:0.015651)90:0.038710,(((GCA_000740775.1_KFI24271.1:0.0072694614,GCA_000740795.1_KFI27128.1:0.0149188970)100:0.086461,((GCA_000442315.1_EPX85892.1:0.1426868961,GCA_000600335.2_EYD75423.1:0.0569092768)100:0.076196,(GCA_000223375.1_AEM40185.1:0.0000023833,GCA_001399515.1_ALJ80388.1:0.0000020739)100:0.207631)100:0.057874)93:0.031195,(GCA_000836695.1_KIQ67926.1:0.0469280910,GCA_900141735.1_SHI37168.1:0.1329046823)100:0.094890)7:0.023140)9:0.046499)62:0.015474,(GCA_900106675.1_SDW37853.1:0.0983038945,((GCA_001620265.1_AMY70115.1:0.1242473273,(((GCA_000012905.2_ABA78571.1:0.1039139196,GCA_900110135.1_SEN45228.1:0.0840070071)100:0.029999,GCA_900110025.1_SEN06678.1:0.0811772243)100:0.116093,((GCA_000021865.1_ADE86540.1:0.1149440859,GCA_000740785.1_KFI29721.1:0.1467429246)94:0.089286,(GCA_000203895.1_ABL70308.1:0.0803076296,GCA_000444995.1_AGT09545.1:0.0933407365)100:0.068497)94:0.073218)77:0.015173)92:0.054410,((GCA_900156815.1_SIT00894.1:0.1423098592,(GCA_000714535.1_KEO56422.1:0.0421610893,GCA_000715505.1_KEP69886.1:0.0555494597)100:0.128314)82:0.026447,(GCA_001517585.1_CUX80408.1:0.0995517266,GCA_900107025.1_SDW98488.1:0.0936936022)100:0.125530)76:0.000003)55:0.039251)91:0.049265)52:0.016026,((GCA_000647975.1_KAJ55276.1:0.1446465254,((GCA_001305615.1_ALG90985.1:0.0624655346,GCA_000812665.2_AML51662.1:0.2701740589)95:0.029718,((GCA_001548075.1_BAQ68451.1:0.0062008308,GCA_001633165.1_ANB35397.1:0.0045304760)100:0.118897,GCA_900184935.1_SMX33549.1:0.0779241604)93:0.015818)87:0.025693)98:0.036098,(GCA_900099935.1_SDK05467.1:0.0442857731,(GCA_900188335.1_SNS47201.1:0.0067431984,GCA_900112335.1_SFC55825.1:0.0743488835)99:0.012663)100:0.137049)62:0.015952)63:0.047009,GCA_900172235.1_SLN33096.1:0.1028718384)92:0.058057,GCA_900102905.1_SDK29645.1:0.1414974267)100:0.163388,(((GCA_900106695.1_SDW99826.1:0.0895889358,GCA_900113695.1_SFI05071.1:0.0342974217)100:0.059984,GCA_900107585.1_SEA85033.1:0.2567494054)59:0.087746,(GCA_900111545.1_SES75841.1:0.0000023955,GCA_900143155.1_SHN63186.1:0.0000027362)100:0.073963)75:0.079023)99:0.221850,(GCA_000153525.1_EAS84711.1:0.0664585115,GCA_000155895.1_EDZ61038.1:0.0586435130)100:0.758077)83:0.108144)90:0.084357,((((((((((((((GCA_000013005.1_ABC62327.1:0.0757725857,GCA_000715015.1_KEO90291.1:0.0624362999)100:0.024535,(GCA_001677335.1_OBV11327.1:0.0318018961,GCA_001663175.1_ANK11889.1:0.1282855148)100:0.060728)100:0.020384,GCA_001281485.1_ALE17280.1:0.0332496544)100:0.055479,GCA_001008165.2_AKH42508.1:0.0849691259)99:0.009359,(GCA_001028705.1_AKM11862.1:0.0758921664,(GCA_001304795.1_ALG60621.1:0.0000023955,GCA_001306275.1_KPM14558.1:0.0000019556)100:0.117339)98:0.025367)98:0.025861,GCA_001661675.2_ARU15162.1:0.0926426323)100:0.052880,GCA_000235975.2_EHJ62102.1:0.1618382604)99:0.036800,GCA_000013325.1_ABD27480.1:0.1037933134)100:0.099636,(GCA_001295965.1_KPF76686.1:0.0000028211,GCA_001713435.1_AOG00102.1:0.0000023388)100:0.238495)100:0.068410,(GCA_001586395.2_KZB94735.1:0.1356072999,((GCA_000016765.1_ABQ66433.1:0.0316115156,(GCA_002355275.1_ATE64912.1:0.0000023955,GCA_002367875.1_PCE44186.1:0.0000020428)100:0.017204)100:0.145251,(GCA_000175255.2_AEH62382.1:0.0557646158,GCA_000218875.1_AEI37398.1:0.0298261437)100:0.257112)100:0.083970)39:0.053815)66:0.017673,((GCA_000013985.1_ABF53456.1:0.0225924765,GCA_001610975.1_AMU96527.1:0.0439707706)100:0.143613,(GCA_002218195.1_ASK87669.1:0.0587016165,GCA_900128895.1_SIN94490.1:0.0683552160)100:0.220319)72:0.073403)31:0.011662,(GCA_000091125.1_BAI96776.1:0.0000024534,GCA_000147835.3_AEG48700.1:0.0316796555)100:0.132133)97:0.171549,(GCA_000342165.1_EMD82934.1:0.0328799012,GCA_002211145.1_OWV34549.1:0.0471393590)100:0.219830)100:0.161298,GCA_002251755.1_OYQ24703.1:0.3527864430)100:0.228311)100:0.079093)100:0.097837)100:0.084609)20:0.043219)100:0.077319,GCA_001425915.1_KQW73572.1:0.1681896822)100:0.117131);
