# Supplementary material for: Assessing the accuracy of phylogenetic rooting methods on prokaryotic gene families
Source: PLoS One. 2020 May 15;15(5):e0232950. doi: 10.1371/journal.pone.0232950 (PMC7228096; doi:10.1371/journal.pone.0232950)
Supplement: S2 Dataset — (ZIP) [file pone.0232950.s003.zip › EmpiricalDataset/GeneTrees_IQTree/000119.aln.treefile]

(GCA_000006905.1_AAK23250.1:0.0431137178,GCA_000092285.1_ADG10002.1:0.0404910337,(GCA_002205555.1_ASD27878.1:0.1500002894,((GCA_000017265.1_ACG77665.1:0.1007024978,GCA_001425915.1_KQW71310.1:0.1807098868)62:0.080215,(GCA_000144605.1_ADL00839.1:0.2669280996,((GCA_000175215.2_ADU12647.1:0.1317025615,GCA_000204015.1_EGF90115.1:0.2257645387)100:0.106629,(((GCA_000014745.1_ABI66066.1:0.3132765079,GCA_900103475.1_SDM44879.1:0.1432939528)100:0.123616,GCA_000152745.1_EAP91220.1:0.1982360601)100:0.158264,(((GCA_000013025.1_ABI75926.1:0.0333596119,GCA_000685315.1_KDA00387.1:0.0367403833)100:0.284208,GCA_000023785.1_ACT59745.1:0.2388368941)100:0.135378,(((((((((((GCA_000011965.2_AAV93824.1:0.0472349169,GCA_900109035.1_SEK05715.1:0.0712277157)100:0.097933,GCA_900110425.1_SEP15690.1:0.1278200361)100:0.070405,GCA_000812665.2_AML50571.1:0.2761929023)42:0.045189,GCA_900184935.1_SMX30965.1:0.0986386603)30:0.026439,((((GCA_900156815.1_SIS87668.1:0.1107814355,((GCA_000012905.2_ABA77883.1:0.1149327110,(GCA_900110135.1_SEN22903.1:0.1879931305,GCA_900106675.1_SDX79726.1:0.2680687464)100:0.036266)100:0.053036,GCA_900110025.1_SEN89966.1:0.1472357988)100:0.053935)95:0.027506,((GCA_000740775.1_KFI27604.1:0.0075389899,GCA_000740795.1_KFI26254.1:0.0442599814)100:0.145112,GCA_000740785.1_KFI30153.1:0.2501489504)79:0.056328)77:0.028594,GCA_000203895.1_ABL68893.1:0.1886402548)71:0.036945,((GCA_000021865.1_ADE84088.1:0.1367578351,(GCA_000715505.1_KEP70747.1:0.1071972326,GCA_000714535.1_KEO52756.1:0.1730630948)95:0.056026)93:0.057695,GCA_001620265.1_AMY67709.1:0.1152268902)74:0.054681)51:0.025464)19:0.010425,GCA_001305615.1_ALG89175.1:0.1486309623)25:0.017928,(((GCA_000299875.1_EKE67671.1:0.0510850153,GCA_900172375.1_SLN51522.1:0.1426998084)99:0.043746,(GCA_900109555.1_SEK79415.1:0.0000025653,GCA_900172305.1_SLN33285.1:0.0000025653)100:0.040179)100:0.181783,GCA_000444995.1_AGT10223.1:0.2002871714)47:0.062513)22:0.007838,GCA_001981245.1_APX90159.1:0.2098230934)61:0.028598,((((((((((((((((GCA_000203975.3_KID08964.1:0.0111958341,GCA_000511355.1_AHC99499.1:0.0531235603)100:0.053010,(GCA_000376545.2_ANP39352.1:0.0729048307,GCA_900102795.1_SCZ73804.1:0.2605129856)97:0.111283)96:0.075627,(GCA_000511385.1_AHD08120.1:0.0572688207,(GCA_001258055.1_CRL14994.1:0.0000022326,GCA_900113345.1_SFG93663.1:0.0000020553)100:0.042517)100:0.063049)98:0.088274,GCA_001678945.1_ANP36486.1:0.0858906934)98:0.135979,((((GCA_000152625.1_EAP76962.1:0.1669747047,GCA_001307765.1_KPN64068.1:0.1678441298)22:0.018689,GCA_900116005.1_SFR06756.1:0.1436524756)97:0.034869,GCA_900172225.1_SLN18037.1:0.1858752064)99:0.062424,(((((((((((((((GCA_000590925.1_AHM03961.1:0.0988530832,(GCA_000814025.1_KIC48099.1:0.0368985173,GCA_001969365.1_APX12496.1:0.0410520072)100:0.158392)98:0.048314,((GCA_000814025.1_KIC45591.1:0.1556537432,GCA_900172225.1_SLN46535.1:0.1322308557)94:0.061510,(GCA_001517585.1_CUX82573.1:0.2470196691,GCA_001458175.1_CUH54048.1:0.3448420011)99:0.036941)100:0.171120)91:0.101463,GCA_900114135.1_SFJ49673.1:0.2386466327)79:0.024639,GCA_001517585.1_CUX79537.1:0.3483161077)92:0.041467,GCA_001908835.1_APO85796.1:0.1371372449)91:0.058361,(GCA_000671395.1_KCV82743.1:0.1177408962,GCA_900142295.1_SIO29236.1:0.3363741367)95:0.044688)91:0.064323,GCA_000647975.1_KAJ54809.1:0.0872808112)77:0.045927,(GCA_000622405.1_KIN68383.1:0.1156471108,GCA_001187845.1_AKS44871.1:0.0995555718)99:0.046493)71:0.021177,GCA_000161835.1_EET48402.1:0.1253516785)8:0.021330,GCA_900172275.1_SLN28028.1:0.0723707459)83:0.060901,GCA_001890925.1_OJI94008.1:0.0987338005)94:0.060353,GCA_900107355.1_SDY14002.1:0.1439600541)87:0.057843,(GCA_001458175.1_CUH50920.1:0.0510120144,GCA_900114415.1_SFL37298.1:0.0193887883)100:0.067345)87:0.017234,(GCA_900172385.1_SLN74819.1:0.1436923543,GCA_000153725.1_EAU43703.1:0.2820736024)93:0.055742)85:0.019321,GCA_900129685.1_SHG78702.1:0.1839276638)95:0.036590)95:0.137603)91:0.020082,GCA_000152725.1_EAQ05176.1:0.2301196326)86:0.023112,GCA_900110775.1_SEQ18733.1:0.1714005015)81:0.008363,GCA_001458355.1_CUH62349.1:0.0898273871)92:0.038037,(GCA_900142085.1_SHJ79004.1:0.0913468950,(GCA_001247715.1_KNX40988.1:0.1190717025,GCA_900172295.1_SLN51265.1:0.1181611424)100:0.055073)94:0.058325)91:0.029544,((GCA_001038505.1_KMK68241.1:0.1375644669,(GCA_002115725.1_OSQ62044.1:0.0190442862,GCA_002115805.1_OSQ48243.1:0.0211680850)100:0.041598)88:0.034075,((GCA_900100005.1_SDJ13428.1:0.0861818794,GCA_900184945.1_SMX46530.1:0.1740956853)91:0.038071,GCA_900115815.1_SFQ56817.1:0.1228117739)84:0.026745)76:0.014882)93:0.035568,GCA_000172095.1_EDQ06792.1:0.1427371589)77:0.020766,(((GCA_000014045.1_ABG31071.1:0.0264205560,GCA_000154785.2_AEI95291.1:0.0250135051)100:0.158823,(((GCA_000169415.1_EBA10218.1:0.0677706109,(GCA_001458375.1_CUH78834.1:0.0650807098,GCA_001482405.1_KUF12508.1:0.1083371525)54:0.052510)27:0.032302,(((((GCA_002211155.1_OWV61675.1:0.0000000000,GCA_900101505.1_SDD23898.1:0.0000000000):0.000000,GCA_002211225.1_OWV48584.1:0.0000000000):0.000002,GCA_002211205.1_OWV64928.1:0.0000022308)100:0.106611,(GCA_002237555.1_ASP19352.1:0.0000022530,GCA_900188425.1_SNS99124.1:0.0398633097)100:0.098803)99:0.042820,GCA_000521865.1_ETX27434.1:0.2350768606)75:0.042967)61:0.034730,((((GCA_000442255.1_EPX86896.1:0.0355720196,(((GCA_001969385.1_APX23098.1:0.0000025653,GCA_900112435.1_SFD19209.1:0.0000025653)100:0.062693,GCA_900102075.1_SDE18676.1:0.2817949082)95:0.032625,GCA_900107235.1_SDY51452.1:0.2950128128)94:0.041052)86:0.018743,((GCA_001687105.1_ANT60564.1:0.0327606743,GCA_900116195.1_SFS92548.1:0.0257546419)100:0.060403,GCA_900100085.1_SDI24406.1:0.1013798269)87:0.029639)89:0.034243,GCA_001975705.1_APZ51838.1:0.0559000132)88:0.028473,GCA_900188035.1_SNR53861.1:0.1413414990)92:0.041930)79:0.033424)84:0.020943,(GCA_002210095.1_OWU73543.1:0.1759653582,(GCA_900116455.1_SFU00920.1:0.1303279357,GCA_000152605.1_EAP85169.1:0.2607442560)89:0.033508)92:0.094919)83:0.028680)94:0.039289,GCA_001205715.1_KNG92277.1:0.1059814554)78:0.008810,((((GCA_900102905.1_SDK23796.1:0.0877944240,(GCA_000442315.1_EPX84247.1:0.2562825963,GCA_000600335.2_EYD76822.1:0.2361236295)100:0.156360)80:0.093036,((GCA_000223375.1_AEM41921.1:0.0000021101,GCA_001399515.1_ALJ82024.1:0.0000025329)100:0.244722,GCA_000600975.2_EYD73455.1:0.1850619723)63:0.049104)93:0.058792,(GCA_900141735.1_SHI57375.1:0.1707896423,GCA_900172355.1_SLN67703.1:0.1339312044)100:0.073218)75:0.037457,((GCA_000153305.1_EAR50037.1:0.1652927240,GCA_900111875.1_SFB00543.1:0.1746074589)98:0.045728,(GCA_000836695.1_KIQ70703.1:0.1260265059,GCA_900114485.1_SFL25832.1:0.1798502414)97:0.027102)69:0.007733)92:0.060448)86:0.067453,((((((GCA_000442275.2_EPX76871.1:0.0626366483,GCA_900111945.1_SFR59821.1:0.0316544271)100:0.051135,(GCA_000765015.1_KGK78336.1:0.0057852937,GCA_900141945.1_SHI98795.1:0.0000027935)100:0.142595)93:0.028193,GCA_900184815.1_SMX25415.1:0.1725751640)71:0.013326,((GCA_900177545.1_SMH48761.1:0.0569544498,(GCA_000152805.1_EAQ13026.1:0.1708418106,GCA_900172235.1_SLN38352.1:0.1509337540)95:0.150152)83:0.011362,(((GCA_900113405.1_SFH16374.1:0.0000022389,GCA_900172315.1_SLN55430.1:0.0000025567)100:0.134168,(GCA_900115595.1_SFP75088.1:0.2017723442,(GCA_001046955.1_AKO95664.1:0.0000021805,GCA_900109145.1_SEI50655.1:0.0114086241)100:0.306522)86:0.042471)89:0.046979,(GCA_900110115.1_SEN12368.1:0.0000021629,GCA_900141995.1_SHJ11819.1:0.0056838956)100:0.207307)84:0.031029)86:0.047952)69:0.010629,(GCA_900109955.1_SEV97016.1:0.0826666494,(GCA_001403795.1_CTQ50114.1:0.1320106543,GCA_900109285.1_SEL62287.1:0.1834208009)97:0.041741)73:0.006850)90:0.031725,((GCA_900095785.1_SCM68960.1:0.0000026644,GCA_900115865.1_SFQ38925.1:0.0000021279)100:0.122369,((GCA_001404155.1_CRK75603.1:0.0000026710,GCA_900114125.1_SFJ40265.1:0.0000020314)100:0.168850,(GCA_000155735.2_AGI73629.1:0.2047863067,GCA_000738435.1_AII87923.1:0.2926701384)89:0.033100)97:0.056153)94:0.035179)79:0.023221)56:0.000003,((GCA_000018145.1_ABV92055.1:0.0951592608,GCA_000299575.1_EKE43417.1:0.2888173160)99:0.106356,(GCA_001548075.1_BAQ70633.1:0.0117558704,GCA_001633165.1_ANB32801.1:0.0000027454)100:0.083438)89:0.033929)94:0.093439)98:0.070402,((GCA_900106695.1_SDX62415.1:0.0938992628,GCA_900113695.1_SFJ01340.1:0.2144048950)99:0.138412,(GCA_900111545.1_SET69354.1:0.0000020525,GCA_900143155.1_SHN71464.1:0.0000022476)100:0.168786)100:0.166214)100:0.199830,((((((((((((((((((((((GCA_000007125.1_AAL51959.1:0.0120724168,GCA_000157815.1_EEY00566.1:0.0000021772)100:0.010709,(GCA_000017405.1_ABS14693.1:0.0000022809,GCA_000585655.1_EXL05477.1:0.0000023575)100:0.013984)100:0.103647,GCA_001558695.1_KXF77589.1:0.0984451737)100:0.035466,(GCA_000022725.1_ACS51525.1:0.1275658460,GCA_000341385.1_AGF76009.1:0.0989808934)100:0.470994)90:0.042186,((((((GCA_000017145.1_ABR59860.1:0.0454889138,GCA_002288525.1_ASY62651.1:0.0796990583)98:0.015198,GCA_000018545.1_ACP24993.1:0.0475458473)98:0.036120,GCA_000697965.2_ANK72146.1:0.0230671036)98:0.053814,GCA_001687365.1_OBZ96367.1:0.1227735736)95:0.040892,(GCA_000092025.1_AAK87687.1:0.1475037589,(GCA_000325745.1_AGA64423.1:0.5243827662,GCA_000496595.1_AHA28254.1:1.0450087877)96:0.367469)90:0.130719)32:0.020096,(GCA_001267455.1_KOC77618.1:0.0111164165,GCA_001652565.1_ANH03924.1:0.0263679978)100:0.111535)33:0.025998)97:0.106395,(GCA_002075885.1_OQM75745.1:0.1167552067,GCA_002075885.1_OQM73416.1:0.5376136462)94:0.030489)93:0.052945,GCA_001305515.1_KPL51462.1:0.1553799257)97:0.153496,((GCA_000019845.1_ACB95015.1:0.2140501297,(GCA_900104955.1_SEB62524.1:0.2558697528,((GCA_000021745.1_ACK49531.1:0.1736759929,GCA_900114285.1_SFK29141.1:0.2638822064)100:0.081238,((GCA_000304315.1_CCJ06709.1:0.2596343032,GCA_002117405.1_ARN82281.1:0.3674592829)9:0.067160,(GCA_001644125.1_OAI31559.1:0.0994323184,GCA_001675455.1_OBS50597.1:0.1549423503)100:0.165905)100:0.126628)96:0.068393)95:0.034057)93:0.044359,(GCA_900187365.1_SNB72312.1:0.1755635930,(GCA_000143145.1_ADJ22852.1:0.2313107872,GCA_000503895.1_AHB49274.1:0.3225965577)99:0.168018)96:0.145960)63:0.056227)94:0.088320,(((((((GCA_000010525.1_BAF88531.1:0.0970296103,GCA_000017645.1_ABS69995.1:0.0958895854)100:0.076586,GCA_002355335.1_BAT61032.1:0.4256162854)56:0.016832,(GCA_000092925.1_ADH88779.1:0.0772646758,GCA_900100155.1_SCW96359.1:0.0644226850)100:0.163108)97:0.039515,((((GCA_001741865.1_AOO82930.1:0.1303413895,GCA_900102525.1_SDH40583.1:0.0900862286)100:0.059752,((((GCA_000148725.1_EFO29197.1:0.1733832517,GCA_000158095.1_EEE48000.1:0.0456068467)57:0.030341,GCA_001403915.1_CTQ42655.1:0.0811806067)98:0.051880,GCA_000192745.1_ADZ70187.1:0.2489330032)72:0.040077,(GCA_001188555.1_KND16984.1:0.0000025653,GCA_002249885.1_OXS45035.1:0.0000025653)100:0.097699)100:0.135077)92:0.051669,((GCA_001271345.1_ALA16146.1:0.0000023378,GCA_001887265.1_APF37851.1:0.0126603571)100:0.153875,GCA_900129325.1_SHG45611.1:0.2475484118)100:0.073964)90:0.042415,GCA_900105595.1_SDU20795.1:0.1849403262)94:0.014704)99:0.085126,(((GCA_000800175.1_KHJ55106.1:0.0393071619,GCA_900141975.1_SHI59150.1:0.0209015281)100:0.256407,GCA_900104035.1_SDO83258.1:0.2453005722)100:0.106939,GCA_001720135.1_ODN68924.1:0.3290264214)100:0.185873)97:0.055597,((GCA_000019945.1_ACB80305.1:0.1750561066,GCA_000022085.1_ACL56918.1:0.1728143394)100:0.199696,(GCA_001017175.1_KLK95058.1:0.0708182776,GCA_900102135.1_SCY95722.1:0.0155155661)100:0.161680)97:0.089640)91:0.025541,GCA_001676615.1_OCC02803.1:0.2494213843)92:0.041489)75:0.054258,(GCA_000152825.2_ADM09962.1:0.3568299060,GCA_900199215.1_SNT72276.1:0.5203488048)100:0.221901)8:0.009535,(((GCA_000230555.1_AEQ51666.1:0.0575560174,GCA_900100665.1_SDG79710.1:0.0645482056)100:0.214257,GCA_000970435.1_KKB77357.1:0.0645631115)34:0.090636,GCA_000743575.1_KFL31795.1:0.1791988327)100:0.447135)58:0.031068,((((((GCA_001426945.1_KQZ00564.1:0.2547419993,GCA_001579845.1_AMN42584.1:0.3513715583)82:0.020923,(((((GCA_000011365.1_BAC50644.1:0.0449252809,GCA_000661935.1_AHY49769.1:0.0443501740)100:0.180528,((GCA_000012725.1_ABA04646.1:0.1925149262,GCA_000013885.1_ABE62388.1:0.0716535140)100:0.122850,GCA_000935205.1_KIZ41966.1:0.1672294750)98:0.036707)98:0.056589,(GCA_000195775.1_CAE28670.1:0.2389384609,(GCA_001618955.1_KZD24002.1:0.0069830616,GCA_900108575.1_SEI21867.1:0.0124645716)100:0.174979)82:0.030547)80:0.037660,GCA_000336555.1_EKS38945.1:0.1656597508)81:0.025064,((GCA_000218565.1_AEI07009.1:0.0000022034,GCA_000218585.1_AEI03432.1:0.0000022255)100:0.173957,GCA_000314735.2_EKS27788.1:0.1605937696)100:0.080369)100:0.232017)87:0.032730,GCA_002119765.1_ARQ01359.1:0.2582159648)58:0.044912,(GCA_000336555.1_EKS31964.1:0.6289823822,GCA_001741865.1_AOO85026.1:0.6553335942)92:0.272627)34:0.011443,(GCA_001402875.1_ALK09180.1:0.0000025653,GCA_001459775.1_CUU41843.1:0.0000024927)100:0.241243)48:0.054151,GCA_900148505.1_SHO67564.1:0.4037283445)24:0.032011)21:0.040870,GCA_900104485.1_SDB16781.1:0.5470596604)52:0.049362,((GCA_000496075.1_ESR26533.1:0.3351142922,((GCA_001907205.1_OKL42790.1:0.1351001109,(GCA_900110875.1_SEQ90232.1:0.0537283562,GCA_900114245.1_SFL09937.1:0.0487873345)100:0.166922)100:0.105002,(GCA_900115225.1_SFO32114.1:0.0865236043,GCA_900215505.1_SNY93990.1:0.1600223723)100:0.187245)100:0.108103)54:0.042449,GCA_002088295.1_ORE94567.1:0.4112967183)57:0.058814)95:0.112726,(GCA_000017565.1_ABS64365.1:0.1910419543,GCA_000739695.1_GAK46409.1:0.1733965500)100:0.100029)94:0.048215,GCA_000689395.1_CDO61486.2:0.3019477465)94:0.074244,(GCA_000982415.1_KKJ75278.1:0.0119892033,GCA_001026905.1_KLN61235.1:0.0244979896)100:0.382370)92:0.153140,(((GCA_000981545.1_CPR15676.1:0.0000025653,GCA_900104305.1_SDP65417.1:0.0000029714)100:0.224088,(((((GCA_000016285.1_ACM36338.1:0.0830502065,GCA_001578105.1_AMM83907.1:0.1861144700)83:0.081887,GCA_001885585.1_OJF97910.1:0.1303301438)83:0.025795,(((GCA_000092045.1_ABC90491.1:0.0334483947,GCA_000769405.1_KPN28628.1:0.0418877413)100:0.083714,(GCA_000731295.1_CDN53646.1:0.0000024121,GCA_000731315.1_CDN47506.1:0.0000029049)100:0.040988)67:0.028809,(GCA_000722615.1_KEQ06750.1:0.0000025653,GCA_000722625.1_KEQ08593.1:0.0000025653)100:0.086457)100:0.120935)99:0.057552,((GCA_900104355.1_SDN77480.1:0.0419998232,GCA_900113985.1_SFJ17855.1:0.0631921492)100:0.146700,(((((GCA_000153465.1_EAS51069.1:0.1946818104,GCA_900176465.1_SMC61035.1:0.0644556564)100:0.065196,GCA_000153705.1_EAU42410.1:0.3202433351)100:0.089756,GCA_002238045.1_OXS99130.1:0.2566119970)95:0.044096,(((((GCA_000014245.1_ABG63052.1:0.1219928778,GCA_000585625.1_EXL01809.1:0.1592967872)99:0.020120,((GCA_000300335.1_EKF18417.1:0.0509801818,GCA_000300515.1_EKF40337.1:0.0860080739)100:0.084883,((GCA_001424795.1_KQU69735.1:0.0454731007,GCA_001605015.1_AMS42447.1:0.0577857766)100:0.053019,GCA_900113935.1_SFJ20874.1:0.1758938657)100:0.053047)99:0.024488)100:0.025445,(GCA_001510895.1_KUM24612.1:0.0900324236,GCA_001618845.1_AMY00619.1:0.1165020754)93:0.024927)97:0.032444,(GCA_000154705.2_EDQ32157.2:0.1163521659,GCA_001703635.1_OCW56639.1:0.0665047888)96:0.039338)100:0.033398,GCA_002043005.1_AQZ53260.1:0.2158204289)100:0.200356)80:0.018035,(GCA_000179775.1_EFL90063.1:0.1571688890,GCA_001293565.1_KPB01284.1:0.3027209045)95:0.063797)78:0.027918)74:0.015766)98:0.104645,GCA_900102695.1_SCZ46500.1:0.4709888947)95:0.035648)94:0.060808,GCA_900101935.1_SDE32186.1:0.3064864012)69:0.050239)39:0.007697,((((((((((GCA_900177295.1_SMF43043.1:0.0000025829,GCA_900188055.1_SNR42135.1:0.0000021885)100:0.401330,((GCA_000013085.1_ABC23464.1:0.1809746140,GCA_000284415.2_CCG07869.1:0.1749180241)100:0.173871,GCA_900100455.1_SDH33103.1:0.3226587671)99:0.175540)97:0.061648,((GCA_000024465.1_ADE40655.1:0.4878867670,(GCA_000767795.1_KGM33884.1:0.0104313300,GCA_002195995.1_OWJ65447.1:0.0202399319)100:0.313671)98:0.101115,((GCA_000226315.1_AEP10420.1:0.0000020453,GCA_000348745.1_AGH98836.1:0.0160809284)100:0.457039,((GCA_000319385.1_AFX98417.1:0.0548269093,GCA_000510265.1_AHC73364.1:0.1387559713)100:0.363716,GCA_900102465.1_SDG47680.1:0.0641328343)100:0.211950)16:0.026104)16:0.023262)97:0.133470,GCA_900100655.1_SDG48378.1:0.4059513954)17:0.041957,(((((GCA_000010725.1_BAI71240.1:0.0600287968,GCA_000632475.2_AIB11142.1:0.0803237659)100:0.120101,(GCA_000225995.2_EGY00440.1:0.0000020818,GCA_000730165.2_ASG20965.1:0.0000023854)100:0.191882)33:0.019120,GCA_000576635.1_EWY39859.1:0.1329879178)52:0.031929,(GCA_000963705.1_KJV08574.1:0.0505302648,GCA_002251735.1_OYQ20369.1:0.0816193106)100:0.276897)100:0.057161,(((GCA_000016185.1_ACI98163.1:0.0924230864,GCA_002251795.1_OYQ34979.1:0.1720054572)100:0.078021,GCA_900167455.1_SKA19884.1:0.3613313673)82:0.053733,((GCA_000264455.2_AFK54449.1:0.0075862919,GCA_001601315.1_KYO55459.1:0.0034020233)100:0.242313,(((GCA_000014285.2_ABI61473.1:0.0000025653,GCA_000576085.2_AHJ62352.1:0.0000022945)100:0.251656,((GCA_000964365.1_GAN76952.1:0.2198864573,((GCA_000016725.1_ABQ31126.1:0.0020534865,GCA_000202835.1_BAJ81516.1:0.0081916524)100:0.257663,(GCA_000306035.1_EKM99203.1:0.0631713276,GCA_000964385.1_GAN80185.1:0.0679747211)100:0.212411)92:0.106567)95:0.062024,((((((GCA_000011685.1_AAW60142.1:0.1297906637,GCA_000234355.2_EHH67248.1:0.2124532007)100:0.089933,(GCA_000723565.1_CDG32786.1:0.0548984743,GCA_002003665.1_OOL19020.1:0.0735989439)100:0.268827)38:0.061731,((GCA_000724025.1_CDG40076.1:0.0131786094,GCA_001547995.1_BAT19048.1:0.0053097735)100:0.259626,(GCA_001787335.1_AOX17365.1:0.0119721156,GCA_001787355.1_AOX20242.1:0.0000023491)100:0.176974)100:0.218936)99:0.125643,GCA_000963885.1_GAN53630.1:0.2906266922)31:0.046791,(GCA_000617865.1_GAJ29473.1:0.1814282781,GCA_002005465.1_AQS87589.1:0.1897094213)99:0.077957)100:0.149257,(((GCA_000021325.1_ACI52717.1:0.1811880570,((GCA_000182745.1_BAK83458.1:0.0293182249,GCA_000208635.2_EGG75649.1:0.0161521518)100:0.021892,GCA_000964505.1_GAO00653.1:0.0626213939)100:0.149825)100:0.089777,(GCA_002005445.1_AQS83568.1:0.3053518055,GCA_002173735.1_ARW46644.1:0.3925175180)85:0.013631)98:0.072229,(GCA_000231445.2_EHD14254.1:0.0048131971,GCA_002153535.1_OUI78351.1:0.0000020476)100:0.545153)98:0.053669)99:0.211801)94:0.029530)31:0.051078,((GCA_000164635.1_EFH11783.1:0.0838906441,GCA_900141905.1_SHI45639.1:0.1897449692)100:0.027156,(GCA_900101615.1_SDE34230.1:0.0000025653,GCA_900104205.1_SDB73908.1:0.0000025653)100:0.196607)100:0.114555)98:0.142456)82:0.030238)88:0.043447)43:0.035616)88:0.050814,(GCA_000299935.1_EKE73585.1:0.0562444617,GCA_001618175.1_KZD01126.1:0.1372243486)100:0.065454)68:0.046295,((GCA_900093605.1_SCA55278.1:0.1874175670,GCA_000968135.1_CCQ74585.1:0.3535644724)89:0.051080,GCA_001746755.1_OEJ65402.1:0.2427916865)96:0.113908)79:0.013884,((GCA_000300235.2_AJD51340.1:0.0280724651,GCA_000300275.1_EKF06409.1:0.0425452510)100:0.196437,(((((((((((GCA_000013005.1_ABC63708.1:0.1279912776,(GCA_001304795.1_ALG61837.1:0.0000025653,GCA_001306275.1_KPM16431.1:0.0000025653)100:0.232772)99:0.085700,GCA_001008165.2_AKH41166.1:0.1499578016)99:0.019933,(GCA_001281485.1_ALE16816.1:0.1054528037,(GCA_000715015.1_KEO91795.1:0.1839071823,(GCA_001663175.1_ANK13846.1:0.0740894903,GCA_001677335.1_OBV12299.1:0.0512769346)100:0.053679)100:0.095613)100:0.046724)100:0.049496,(GCA_001028705.1_AKM09609.1:0.1007743693,GCA_001661675.2_ARU15518.1:0.1030997354)100:0.071979)99:0.040263,(GCA_000013325.1_ABD25714.1:0.0949155985,GCA_000235975.2_EHJ62337.1:0.0815350653)100:0.058452)100:0.094599,(((GCA_001295965.1_KPF76240.1:0.0065120680,GCA_001713435.1_AOG01894.1:0.0103474676)100:0.135246,(GCA_002218195.1_ASK88178.1:0.0958217703,GCA_900128895.1_SIN66818.1:0.0734798013)100:0.120875)21:0.028271,(GCA_000013985.1_ABF54502.1:0.1125962624,GCA_001610975.1_AMU94508.1:0.0649977222)100:0.091953)28:0.061080)23:0.032157,(GCA_000091125.1_BAI95482.1:0.0070095247,GCA_000147835.3_AEG49492.1:0.0094460104)100:0.105835)30:0.011282,((GCA_000016765.1_ABQ67697.1:0.0352694522,(GCA_002355275.1_ATE64362.1:0.0000025653,GCA_002367875.1_PCE40869.1:0.0000020389)100:0.091965)70:0.019344,GCA_001586395.2_KZB94985.1:0.2863231077)85:0.075501)89:0.110421,GCA_002251755.1_OYQ27787.1:0.2193950431)50:0.036080,(GCA_000342165.1_EMD82274.1:0.1823479751,GCA_002211145.1_OWV33375.1:0.1500949352)100:0.158806)51:0.153754,(GCA_000175255.2_AEH62899.1:0.0896637934,GCA_000218875.1_AEI37580.1:0.1496203164)100:0.416664)100:0.149447)90:0.071250)66:0.017340,GCA_900172325.1_SLN40393.1:0.3118139822)29:0.008059,((((GCA_000009985.1_BAE51914.1:0.0981467603,(GCA_000294655.1_CCG39761.1:0.0292811206,GCA_900108475.1_SEH34057.1:0.0044875193)100:0.139203)100:0.060563,GCA_000513295.1_CDK97274.1:0.1359808041)100:0.131274,((GCA_000315795.1_EKV29288.1:0.2527424062,GCA_900156605.1_SIS59136.1:0.1027014944)98:0.014899,GCA_001611975.1_AMW33963.1:0.4032206566)98:0.064159)98:0.065071,GCA_900101965.1_SDD64155.1:0.6015559449)60:0.093235)18:0.026863)24:0.034537,(((((((((((((GCA_000011965.2_AAV95091.2:0.0263104169,GCA_900109035.1_SEJ50238.1:0.1438861342)99:0.051651,(GCA_000203975.3_KID10778.1:0.0432230453,GCA_000511355.1_AHD00601.1:0.0305921579)100:0.101572)94:0.017462,(GCA_900110775.1_SEQ84845.1:0.1698575422,GCA_001458355.1_CUH62433.1:0.1913260432)91:0.046244)78:0.016907,(((GCA_001678945.1_ANP35384.1:0.1087861869,((GCA_001046955.1_AKO97700.1:0.0000025653,GCA_900109145.1_SEI67406.1:0.0000025653)100:0.153140,(((((GCA_000012905.2_ABA79752.2:0.1050441095,GCA_900106675.1_SDX24802.1:0.2458419586)96:0.024477,(((GCA_000714535.1_KEO52891.1:0.0657197681,GCA_000715505.1_KEP69789.1:0.1804028769)99:0.059302,GCA_001620265.1_AMY67568.1:0.1379417475)100:0.035387,(GCA_900156815.1_SIS53012.1:0.0781990980,GCA_900110135.1_SEN21417.1:0.2694527713)99:0.087419)91:0.056492)83:0.020431,(GCA_900110025.1_SEN62731.1:0.1362044165,GCA_900172235.1_SLN48599.1:0.2967996131)90:0.055122)86:0.014845,(GCA_000740775.1_KFI33387.1:0.0278641777,GCA_000740795.1_KFI31244.1:0.0288065534)100:0.242736)97:0.064861,(GCA_900107025.1_SDX43332.1:0.1963889634,GCA_900113695.1_SFJ16758.1:0.3241162508)86:0.043207)89:0.031952)89:0.041083)69:0.008430,(GCA_000511385.1_AHD09859.1:0.1141923157,(GCA_001258055.1_CRL14034.1:0.0000025653,GCA_900113345.1_SFG14211.1:0.0000025653)100:0.114571)98:0.067139)75:0.028909,(((GCA_900116455.1_SFT66604.1:0.0000025653,GCA_900116455.1_SFU10184.1:0.0000025653)92:0.000002,GCA_900116455.1_SFT78158.1:0.0000025653)95:0.000002,GCA_900116455.1_SFU22136.1:0.0000022236)99:0.149750)66:0.009361)83:0.033871,(((((GCA_000442275.2_EPX80744.1:0.0704746392,GCA_900111945.1_SFR57829.1:0.0827136651)100:0.075573,(GCA_000014045.1_ABG30772.1:0.0602536924,GCA_000154785.2_AEI92341.1:0.0489769735)100:0.265535)79:0.026101,GCA_000018145.1_ABV95287.1:0.3041917721)91:0.035421,((GCA_001247715.1_KNX41710.1:0.0784615642,GCA_900100005.1_SDI27602.1:0.2240791398)100:0.127161,((GCA_900116005.1_SFR17860.1:0.2201041149,GCA_900110425.1_SEO41816.1:0.3079887677)90:0.092183,(GCA_000376545.2_ANP40340.1:0.2355114997,GCA_900156525.1_SIT75264.1:0.2498797492)94:0.081708)60:0.011978)86:0.023505)77:0.015122,(GCA_001969365.1_APX14227.1:0.2027760141,GCA_900184815.1_SMX22078.1:0.2238571309)96:0.059620)75:0.015704)57:0.021411,(((GCA_900114415.1_SFL40104.1:0.1008017070,GCA_900142085.1_SHK55836.1:0.0954072030)99:0.027524,GCA_001307765.1_KPN61860.1:0.1685179218)92:0.013197,GCA_900109955.1_SEW03007.1:0.1767793908)98:0.037109)30:0.008593,(((((GCA_000153725.1_EAU44031.1:0.0393372740,((GCA_001975705.1_APZ53991.1:0.0323582412,(GCA_001969385.1_APX25374.1:0.0000025653,GCA_900112435.1_SFD81859.1:0.0000025653)100:0.075277)92:0.018841,((GCA_001687105.1_ANT61187.1:0.0452803545,GCA_900116195.1_SFT23407.1:0.0518674478)100:0.052528,GCA_900100085.1_SDJ52724.1:0.1611114181)98:0.060503)19:0.008880)29:0.014189,GCA_900102075.1_SDE94452.1:0.0410311541)98:0.057767,(GCA_000442255.1_EPX85048.1:0.0679354971,((((GCA_900115815.1_SFQ54149.1:0.1686843771,(GCA_900188035.1_SNR60014.1:0.2358287918,GCA_000521865.1_ETX27509.1:0.3053937012)89:0.057838)92:0.033028,(GCA_900115595.1_SFP41496.1:0.2302819505,GCA_900172355.1_SLN49205.1:0.2904950707)100:0.158955)90:0.027724,(GCA_900172385.1_SLN64279.1:0.2929448705,GCA_900142295.1_SIN74920.1:0.2504622352)98:0.109670)76:0.056961,GCA_900111875.1_SFA79790.1:0.2669429973)74:0.034110)52:0.017195)86:0.052401,(GCA_001482405.1_KUF10304.1:0.1197502745,GCA_001458375.1_CUH82100.1:0.0970985102)82:0.011867)52:0.037135,((GCA_000169415.1_EBA09458.1:0.1222049312,(GCA_002237555.1_ASP21185.1:0.0373262314,GCA_900188425.1_SNS94113.1:0.0980993893)100:0.052537)100:0.032717,((GCA_002211155.1_OWV51674.1:0.0048462749,(GCA_002211205.1_OWV51536.1:0.0000027904,(GCA_002211225.1_OWV41030.1:0.0000028475,GCA_900101505.1_SDE29309.1:0.0000028414)100:0.004800)64:0.000002)99:0.028059,GCA_900184945.1_SMX50227.1:0.0957155596)98:0.034174)98:0.039766)74:0.043247)40:0.014774,((GCA_002115725.1_OSQ61376.1:0.0848727367,GCA_002115805.1_OSQ51787.1:0.0290664222)95:0.052564,(GCA_000765015.1_KGK80793.1:0.0000020614,GCA_900141945.1_SHI35189.1:0.0047661875)100:0.252249)94:0.072846)83:0.028067,(GCA_002210095.1_OWU74632.1:0.1432953770,(GCA_900095785.1_SCM67670.1:0.0000021443,GCA_900115865.1_SFQ09946.1:0.0000025653)100:0.169825)94:0.060650)74:0.053638,(GCA_000590925.1_AHM03017.1:0.1876584832,((GCA_900099935.1_SDJ05675.1:0.0924366559,GCA_900188335.1_SNS58616.1:0.0471569931)91:0.032920,GCA_900112335.1_SFC97929.1:0.0940212084)100:0.078447)99:0.068910)92:0.046519,GCA_000647975.1_KAJ56359.1:0.5049021971)99:0.077102,((GCA_000671395.1_KCV81007.1:0.1811878838,GCA_900107585.1_SEA97372.1:0.3235248344)64:0.061934,GCA_900172295.1_SLN54439.1:0.2284635747)66:0.144372)100:0.156279,(GCA_000014865.1_ABK44261.1:0.1988159287,GCA_002109495.1_OSM04355.1:1.0400534399)98:0.398399)23:0.038030)62:0.119921,(((GCA_000828475.1_BAQ17728.1:0.0248187977,GCA_001723285.1_ODR98633.1:0.0410598399)100:0.289943,GCA_001708935.1_ODA68324.1:0.2696296173)100:0.129672,((GCA_000166055.1_ADP72205.1:0.0108999253,GCA_000636015.1_KAI96242.1:0.0000020087)100:0.580170,(((((((((((((((((((((GCA_000815465.1_KIE05844.1:0.5803067202,GCA_000219355.1_AEI88370.1:1.2413523093)96:0.221529,((GCA_000153525.1_EAS84244.1:0.5176481738,GCA_000155895.1_EDZ59967.1:0.4018243746)100:0.865753,(((GCA_000008385.1_AAW70910.1:0.1453561152,GCA_000953315.1_CDR78969.1:0.1191787692)100:0.801441,(((GCA_000011945.1_AAV86802.1:0.1168619086,GCA_000024505.1_ACZ49077.1:0.1612474485)100:0.806825,GCA_000964795.1_KJV69044.1:0.5080401952)100:0.237156,(GCA_000026005.1_CAH58319.1:0.3240407331,GCA_000964755.1_KJV65452.1:0.0849231029)100:0.535651)100:0.173994)100:0.365035,GCA_000388175.3_ETZ04774.1:1.2836958988)99:0.217660)94:0.153223)83:0.051303,GCA_000011465.1_CAE19998.1:0.9115155432)84:0.069511,((GCA_000010205.1_BAG40523.1:0.1496918268,GCA_000964595.1_KJV55263.1:0.1439549944)100:0.815963,(GCA_000012385.1_ABE05122.1:0.2225140886,GCA_000195735.1_CAA15078.1:0.1608736509)100:0.671717)100:0.451824)94:0.176618,GCA_001765415.1_AOR39150.1:0.9722738135)90:0.189779,(GCA_001456025.1_KST62275.1:0.0000025653,GCA_001456025.1_KST64128.1:0.0000025653)100:0.371752)91:0.106082,((GCA_000312705.1_AFW94259.1:0.0756507657,(GCA_000789435.1_KHG39052.1:0.0067873389,GCA_002368115.1_BAZ84930.1:0.0082933347)100:0.172929)100:0.232792,GCA_002368075.1_BAZ82052.1:0.1998981062)100:0.464029)91:0.097106,((((GCA_000021825.1_ACK72103.1:0.2848418264,((GCA_000297435.1_CCI30697.1:0.0125853938,GCA_000312205.1_CCI07998.1:0.0000026545)100:0.341729,GCA_000473895.1_ERN42234.1:0.6160476961)80:0.104264)82:0.093678,(GCA_000317025.1_AFY78703.1:0.0435648432,GCA_001904635.1_OKH24421.1:0.0093546073)100:0.254403)72:0.071401,(((GCA_000017845.1_ACB53382.1:0.0893402192,GCA_000025125.1_ADB95721.1:0.2534005168)96:0.013017,(GCA_000167195.1_EAM49870.1:0.0061059753,GCA_000235665.2_EHJ11716.1:0.0000020913)100:0.106198)100:0.217260,(GCA_000284135.1_BAL28503.1:0.0194791232,GCA_000478825.2_AIE75038.1:0.1081961843)100:0.621387)93:0.090534)75:0.037681,GCA_000332035.1_ELR98817.1:0.4653270711)88:0.063577)70:0.025079,((((GCA_000155555.1_EDX76128.1:0.2948746806,GCA_000317515.1_AFZ21923.1:0.2509609352)99:0.066800,GCA_000317495.1_AFZ13167.1:0.2884261030)97:0.037553,(GCA_000211815.1_EGJ28567.1:0.0000029517,GCA_001942495.1_OLT57775.1:0.0375515910)100:0.234898)78:0.030177,(GCA_000317675.1_AFZ52648.1:0.2313417268,((GCA_001548095.1_BAQ60329.1:0.1640380340,GCA_001548115.1_BAQ65783.1:0.0695025230)100:0.095116,GCA_001747005.1_OEJ79170.1:0.2063551125)84:0.037299)100:0.244286)94:0.059785)74:0.060609,(((((((GCA_000020025.1_ACC82744.1:0.0649572952,(GCA_000169135.1_EAW45068.1:0.0434208010,GCA_002218065.1_GAX35041.1:0.0464421313)100:0.139402)52:0.007771,((GCA_000204075.1_ABA20334.1:0.0948781230,(GCA_001298445.1_ALF53142.1:0.0229325007,GCA_002367975.1_BAY19720.1:0.0573579721)100:0.051689)100:0.085218,(GCA_000317535.1_AFZ25201.1:0.1301200646,(((GCA_000196515.1_ADI64471.1:0.0582637154,GCA_000317695.1_AFZ59310.1:0.0677083739)44:0.011974,(((GCA_000312705.1_AFW94031.1:0.0346925895,GCA_002368115.1_BAZ87313.1:0.0381920281)100:0.022307,GCA_000789435.1_KHG41993.1:0.0326211160)100:0.145574,(((GCA_000175835.1_EFA70177.1:0.0000023407,(GCA_001432185.1_KRH97407.1:0.0000025653,GCA_002368135.1_BAZ89506.1:0.0000025653)100:0.006021)98:0.013049,GCA_000175855.1_EFA71774.1:0.0308548835)98:0.161621,GCA_002368075.1_BAZ81790.1:0.0953563312)100:0.234674)67:0.055907)92:0.070376,GCA_000316575.1_AFY33897.1:0.1555772034)94:0.049866)44:0.039490)39:0.020089)43:0.034510,((GCA_002368055.1_BAZ71787.1:0.0000000000,GCA_002368295.1_BAY97706.1:0.0000000000):0.000003,GCA_002368275.1_BAY88406.1:0.0000025653)100:0.183033)99:0.078523,((((GCA_000231365.2_EHC18131.1:0.0063732680,GCA_001904645.1_OKH12191.1:0.0000025653)100:0.014178,((GCA_000934435.1_KIY13450.1:0.0000025653,GCA_001990805.1_ONN60789.1:0.0000025653)100:0.013076,GCA_001275395.1_KOP22598.1:0.0263104278)100:0.038230)100:0.089726,(GCA_000346485.2_KYC41296.1:0.0518226181,GCA_000760695.2_KIE08713.1:0.0524025594)100:0.234788)8:0.022968,(GCA_000828085.2_KIJ83479.1:0.1775284891,((GCA_001456025.1_KST66237.1:0.1904531791,GCA_000316665.1_AFY55161.1:0.3010508048)93:0.013797,(GCA_000317435.1_AFZ04254.1:0.1540648187,(GCA_000350105.1_CCH66350.1:0.0000023248,GCA_000350125.1_CCH64799.1:0.0193629142)100:0.359251)97:0.056131)95:0.021722)9:0.025379)98:0.086194)82:0.027739,GCA_000317125.1_AFY85732.1:0.3433345063)76:0.036615,(GCA_000952155.1_KJH72134.1:0.2600998734,(GCA_000317555.1_AFZ29547.1:0.0160741634,GCA_001904655.1_OKH27281.1:0.0161811851)100:0.189605)80:0.036316)100:0.132487,GCA_000775285.1_KGF73053.1:0.3447746000)75:0.077885)32:0.029713,((((GCA_000317575.1_AFZ37560.1:0.0675457611,GCA_002355455.1_BAU67064.1:0.0230255562)100:0.191392,(GCA_000332055.1_ELS00556.1:0.2078729877,GCA_002368355.1_BAZ45044.1:0.3095483033)99:0.098678)99:0.084815,GCA_001276715.1_KOR34517.1:0.4038572181)90:0.043328,GCA_000317105.1_AFY82349.1:0.5098516968)71:0.060126)24:0.019806,((GCA_001746915.1_OEJ74813.1:0.2300037660,GCA_001904725.1_OKH38491.1:0.4344128127)91:0.065991,((GCA_001904615.1_OKH17191.1:0.3258901671,GCA_002142475.1_BAS54300.1:0.2916693646)97:0.054298,(GCA_000180455.1_CBN56947.1:0.2750148504,((GCA_000214075.2_EGK84827.1:0.0316384524,GCA_002412335.1_PCN53063.1:0.0873247662)100:0.030262,GCA_000317475.1_AFZ09501.1:0.0507598549)100:0.152122)100:0.199841)88:0.064945)83:0.054722)37:0.032924,(((GCA_000176895.2_CCE20746.1:0.0000020740,GCA_000307915.1_EKD10648.1:0.0000025653)100:0.385469,(GCA_000710505.1_KEI65647.1:0.0698266397,GCA_900009265.1_CUR16578.1:0.0459279692)100:0.267893)94:0.086749,((GCA_000478195.2_ERT06403.1:0.1236627730,GCA_000972705.2_KKD39374.1:0.1139806475)100:0.285054,(GCA_000014265.1_ABG52148.1:0.1644032760,GCA_002260545.1_OZH54940.1:0.1158504007)100:0.371468)94:0.077877)99:0.140788)25:0.037666,GCA_001637395.1_OAB62006.1:0.3987847712)67:0.029014,(GCA_000317045.1_AFY65299.1:0.3373762964,((GCA_000817775.1_KIF40618.1:0.2862879333,(GCA_001904775.1_OKH46388.1:0.3786705634,GCA_002075285.2_ASC74298.1:0.2071114600)8:0.051778)100:0.093475,GCA_000317145.1_AFY95636.1:0.5910947605)85:0.059925)69:0.063385)81:0.078073,(GCA_000012525.1_ABB58243.1:0.3431474626,((GCA_000155635.1_EDY37713.1:0.2697777686,(GCA_001182765.1_CRY93086.1:0.2214090472,GCA_000316515.1_AFY28969.1:0.2413746583)99:0.054122)99:0.070160,GCA_000760175.1_KGG13564.1:0.6605924651)99:0.449002)89:0.112274)71:0.061767,((GCA_000317615.1_AFZ52148.1:0.1716902297,GCA_000317635.1_AFZ45273.1:0.0938540913)100:0.376217,((GCA_000018105.1_ABW27422.1:0.5893116487,(GCA_001904775.1_OKH50032.1:1.1132339402,GCA_002142475.1_BAS54340.1:2.9303640840)92:0.315286)91:0.145395,(((((((((((GCA_000020025.1_ACC81079.1:0.1637287388,((GCA_000317695.1_AFZ57755.1:0.0982512208,(GCA_002368075.1_BAZ83081.1:0.1165570959,GCA_002368115.1_BAZ85785.1:0.2447338097)81:0.042109)82:0.059308,(GCA_000346485.2_KYC42198.1:0.0369461368,GCA_000760695.2_KIE09457.1:0.0588598410)100:0.227642)96:0.052790)86:0.033568,(((GCA_000204075.1_ABA22283.1:0.1256003385,GCA_000828085.2_KIJ84406.1:0.4565930187)47:0.026958,GCA_000317435.1_AFZ03736.1:0.3285289307)46:0.064840,(GCA_002367975.1_BAY14706.1:0.1877798206,GCA_002218065.1_GAX37709.1:0.1284153573)77:0.053790)27:0.008360)27:0.019125,(GCA_000317535.1_AFZ22451.1:0.1046508038,(GCA_000316575.1_AFY30718.1:0.0563567793,((GCA_002368055.1_BAZ72220.1:0.0000025653,GCA_002368295.1_BAY97271.1:0.0000025653)100:0.009824,GCA_002368275.1_BAY94416.1:0.0121136476)100:0.177110)100:0.126763)81:0.035526)36:0.020286,GCA_000316665.1_AFY57694.1:0.3275097847)34:0.020079,((GCA_000231365.2_EHC13852.1:0.0000020966,GCA_001904645.1_OKH15550.1:0.0000022545)100:0.053343,((((GCA_000934435.1_KIY12345.1:0.0000000000,GCA_001990805.1_ONN60072.1:0.0000000000):0.000000,GCA_001990805.1_ONN60068.1:0.0000000000):0.000003,GCA_000934435.1_KIY12349.1:0.0000024871)100:0.006354,GCA_001275395.1_KOP27451.1:0.0000025467)100:0.027272)100:0.190845)41:0.060172,(GCA_001456025.1_KST63145.1:0.0000027460,GCA_001456025.1_KST63211.1:0.0000020933)100:0.355324)100:0.120876,((GCA_000155555.1_EDX77943.1:0.3337205269,GCA_000317515.1_AFZ20286.1:0.2394811611)72:0.054920,(((GCA_000180455.1_CBN57517.1:0.2378592496,((GCA_000478195.2_ERT07212.1:0.1135036542,GCA_000972705.2_KKD37805.1:0.0727950676)100:0.188719,(GCA_000710505.1_KEI68864.1:0.0547266194,GCA_900009265.1_CUR18109.1:0.0063849872)100:0.303254)97:0.074203)23:0.017324,(GCA_002260545.1_OZH53455.1:0.2842936406,GCA_001276715.1_KOR35965.1:0.4337753595)99:0.119390)26:0.019835,(((GCA_000317495.1_AFZ15406.1:0.2689262773,GCA_001904725.1_OKH40157.1:0.3746442364)98:0.060885,(GCA_001637395.1_OAB63349.1:0.3668922192,GCA_000317105.1_AFY84284.1:0.3518247755)93:0.131817)55:0.015740,((GCA_000214075.2_EGK88250.1:0.1095688543,GCA_000317475.1_AFZ09773.1:0.0982507076)100:0.095528,GCA_002412335.1_PCN52300.1:0.1080777520)100:0.252099)33:0.023899)95:0.104630)72:0.082859)63:0.073131,GCA_001746915.1_OEJ74942.1:0.4724014746)91:0.109634,(((GCA_001548095.1_BAQ60987.1:0.2052431707,GCA_001548115.1_BAQ66440.1:0.1174428445)100:0.371386,GCA_000332215.1_ELS31316.1:0.7045577245)55:0.049821,(GCA_000284135.1_BAL27812.1:0.1215425979,GCA_000478825.2_AIE73305.1:0.1199944572)100:0.450098)74:0.091484)93:0.155157,GCA_000317065.1_AFY71770.1:0.3947746634)100:0.202928,GCA_001904615.1_OKH18446.1:0.5127277433)100:0.503943)74:0.093620)65:0.086138)62:0.061451,((GCA_000018105.1_ABW29687.1:0.4433993742,(GCA_000317065.1_AFY69395.1:0.2599818707,(GCA_000332215.1_ELS34377.1:0.2532041003,GCA_001870225.1_APB34414.1:0.4231295171)99:0.086788)100:0.342403)97:0.078653,(GCA_000011345.1_BAC07653.1:0.0323660202,GCA_000505665.1_AHB89197.1:0.0148903579)100:0.940585)18:0.075892)89:0.132678,GCA_001982645.1_ONG40750.1:0.8853833184)18:0.130614,(GCA_000011385.1_BAC89333.1:0.2436107818,GCA_000484535.1_AGY58944.1:0.2304835424)100:0.590723)28:0.101973,GCA_000018545.1_ACP24403.1:1.1917149240)93:0.263340)66:0.147804)41:0.072729)73:0.068897,(GCA_001192655.1_GAO97981.1:0.7747656541,(GCA_002117145.1_ARN85343.1:0.6569113546,GCA_000742835.1_AIK96746.1:1.1938231194)97:0.185619)96:0.328900)99:0.062614)100:0.252872)95:0.074400)91:0.020922)99:0.057355)36:0.016000)39:0.048230)100:0.155841);
