# Supplementary material for: Assessing the accuracy of phylogenetic rooting methods on prokaryotic gene families
Source: PLoS One. 2020 May 15;15(5):e0232950. doi: 10.1371/journal.pone.0232950 (PMC7228096; doi:10.1371/journal.pone.0232950)
Supplement: S2 Dataset — (ZIP) [file pone.0232950.s003.zip › EmpiricalDataset/GeneTrees_IQTree/000121.aln.treefile]

(GCA_000006905.1_AAK23664.1:0.1774295374,GCA_000092285.1_ADG10755.1:0.1662700216,((GCA_000017265.1_ACG78120.1:0.2480909953,GCA_001425915.1_KQW72291.1:0.2911812254)100:0.100267,(((GCA_000144605.1_ADL01891.1:0.1771081228,GCA_002205555.1_ASD25728.1:0.2922773300)100:0.292377,GCA_000175215.2_ADU14668.1:0.7273798479)62:0.096702,(((GCA_000014745.1_ABI65515.1:0.4306888916,GCA_900103475.1_SDM42460.1:0.3288389402)100:0.259224,GCA_000152745.1_EAP89318.1:0.7163823952)100:0.184106,((((((((((((((GCA_000009985.1_BAE52521.1:0.4082496608,(GCA_000294655.1_CCG40274.1:0.1326024097,GCA_900108475.1_SEH30889.1:0.0936313020)100:0.281858)100:0.176455,(GCA_000513295.1_CDL01203.1:0.4124267868,GCA_000968135.1_CCQ74414.1:0.4902912430)87:0.122558)98:0.084931,(GCA_900093605.1_SCA57653.1:0.7012005865,GCA_001746755.1_OEJ68552.1:0.5585732265)100:0.160567)68:0.043416,((GCA_900177295.1_SMF83368.1:0.0000025060,GCA_900188055.1_SNS32755.1:0.0000021226)100:0.562193,((GCA_000315795.1_EKV30176.1:0.3931031493,GCA_900156605.1_SIS72364.1:0.5621335963)84:0.089575,(GCA_000013085.1_ABC21237.1:0.2699703664,GCA_000284415.2_CCG07731.1:0.6047614150)100:0.254233)83:0.042931)57:0.071385)45:0.040468,(GCA_000299935.1_EKE76110.1:0.3470380857,(GCA_001618175.1_KZD01544.1:0.2311317412,((GCA_000319385.1_AFX99092.1:0.0898955437,GCA_000510265.1_AHC73734.1:0.1454252743)100:0.548360,GCA_900102465.1_SDF05888.1:0.0548301080)100:0.617232)96:0.107664)99:0.196982)38:0.033615,(GCA_900167455.1_SJZ42016.1:0.5296605388,(GCA_900101965.1_SDE32540.1:0.4576653460,GCA_900100455.1_SDH72576.1:0.6328987592)97:0.145647)45:0.169125)38:0.029749,((((((GCA_000010725.1_BAI71813.1:0.2488201181,GCA_000632475.2_AIB14150.1:0.1830529805)100:0.117749,(GCA_000576635.1_EWY39971.1:0.1972788857,GCA_000936425.1_KJB97684.1:0.2054939170)100:0.318764)61:0.049915,(GCA_000730165.2_ASG22830.1:0.3600575178,(GCA_000016185.1_ACI98965.1:0.3566363061,GCA_002251795.1_OYQ37705.1:0.3583830028)100:0.109246)100:0.115010)100:0.107007,GCA_900100655.1_SDF82979.1:0.5772274700)60:0.065886,GCA_000689395.1_CDO60881.1:0.7698384472)58:0.037555,GCA_001611975.1_AMW33900.1:0.7249037427)42:0.058838)90:0.073799,((((((((((((((((GCA_000007125.1_AAL52447.1:0.0000027619,GCA_000157815.1_EEY00062.1:0.0000022005)100:0.187894,(GCA_000017405.1_ABS15318.1:0.0200661842,GCA_000585655.1_EXL06902.1:0.0257256188)100:0.153481)100:0.185413,(GCA_001558695.1_KXF77756.1:0.3029882770,(GCA_900104355.1_SDO97050.1:0.1795906113,GCA_900113985.1_SFI49330.1:0.2955390647)100:0.305597)83:0.081962)100:0.193808,(((GCA_000014245.1_ABG63155.1:0.3601504327,(GCA_000300335.1_EKF20329.1:0.1402760178,GCA_000300515.1_EKF42900.1:0.2977198566)100:0.141735)100:0.077091,((GCA_002238045.1_OXS99626.1:0.6915341503,(GCA_000022725.1_ACS50939.1:0.0686391339,GCA_000341385.1_AGF75619.1:0.1899215885)100:0.615685)77:0.094630,(GCA_900115225.1_SFO27905.1:0.4217943017,GCA_900215505.1_SNY93831.1:0.3006433817)100:0.405311)95:0.158029)92:0.094588,(GCA_000585625.1_EXL08749.1:0.3231407213,((((GCA_001424795.1_KQU65711.1:0.1880746028,GCA_001605015.1_AMS43438.1:0.1283394351)100:0.126620,GCA_900113935.1_SFJ05471.1:0.4226139724)41:0.047894,(GCA_001510895.1_KUM27147.1:0.2565210131,GCA_001618845.1_AMX99730.1:0.1786647148)100:0.061835)49:0.068047,GCA_002075885.1_OQM73257.1:0.3137222321)44:0.071736)100:0.160632)84:0.038355)100:0.093699,(GCA_001293565.1_KPB02410.1:0.5193422977,GCA_000179775.1_EFL90596.1:0.7403152130)99:0.132200)100:0.066714,(((GCA_000153465.1_EAS50176.1:0.3651044725,(GCA_000153705.1_EAU42688.1:0.4012584878,GCA_900176465.1_SMC50974.1:0.3290452976)100:0.195996)100:0.140972,GCA_900104035.1_SDO03555.1:0.4160055860)100:0.138186,(GCA_000800175.1_KHJ54230.1:0.0374997605,GCA_900141975.1_SHI68447.1:0.0314940560)100:0.365170)100:0.267459)96:0.094689,(GCA_900104485.1_SDB44321.1:0.4842542749,GCA_900129325.1_SHE55178.1:0.4745437533)100:0.276591)43:0.058567,((GCA_001305515.1_KPL54892.1:0.4107165281,GCA_001720135.1_ODN69598.1:0.6171811364)99:0.147370,GCA_900102695.1_SCZ31503.1:0.9203247006)62:0.132111)22:0.036404,((GCA_000192745.1_ADZ70822.1:0.5410854859,((GCA_001188555.1_KND16363.1:0.0085789082,GCA_002249885.1_OXS50872.1:0.0000022686)100:0.365857,(GCA_000148725.1_EFO29629.1:0.5070208581,(GCA_000158095.1_EEE47231.1:0.4486892332,GCA_001403915.1_CTQ41786.1:0.3425774753)100:0.100545)100:0.290763)85:0.052654)100:0.090151,(((GCA_900110875.1_SEP69543.1:0.0000020034,GCA_900114245.1_SFK63750.1:0.0691780197)100:0.496284,GCA_001907205.1_OKL42988.1:0.5907215457)98:0.132406,GCA_900105595.1_SDU16679.1:0.5556367222)95:0.100921)100:0.113512)93:0.092353,GCA_001676615.1_OCC04556.1:0.7247279771)51:0.053909,(((((((GCA_000011365.1_BAC49368.1:0.0659102497,GCA_000661935.1_AHY51075.1:0.0908386773)100:0.210773,(GCA_001618955.1_KZD24373.1:0.0112260110,GCA_900108575.1_SEH97364.1:0.0197827241)100:0.235192)98:0.042443,(GCA_000195775.1_CAE28506.1:0.2731102787,GCA_000935205.1_KIZ47570.1:0.2373246137)91:0.049902)96:0.075219,(GCA_000336555.1_EKS40179.1:0.2188020553,(GCA_000012725.1_ABA04942.1:0.0995238298,GCA_000013885.1_ABE63136.1:0.1132027718)100:0.281844)93:0.057465)93:0.079880,((GCA_000218565.1_AEI06400.1:0.0000025226,GCA_000218585.1_AEI02824.1:0.0000027229)100:0.089206,GCA_000314735.2_EKS28516.1:0.1075473264)100:0.277005)100:0.149155,((GCA_000017645.1_ABS68074.1:0.3051962517,GCA_000010525.1_BAF90319.1:0.4501609590)100:0.188438,((GCA_000092925.1_ADH88412.1:0.2287115409,GCA_900100155.1_SCW92199.1:0.2140803393)100:0.228564,(GCA_001402875.1_ALK08474.1:0.0000024040,GCA_001459775.1_CUU41136.1:0.0000024040)100:0.350635)99:0.076405)100:0.249625)35:0.069340,((GCA_001426945.1_KQZ01278.1:0.3666178219,GCA_001579845.1_AMN42912.1:0.4303327643)45:0.056558,(GCA_002355335.1_BAT60963.1:0.5073464855,GCA_002119765.1_ARQ02135.1:0.5236959199)99:0.089369)100:0.089824)100:0.127596)69:0.071412,(((((GCA_001017175.1_KLK90223.1:0.1545341473,GCA_900102135.1_SCX88800.1:0.1649667677)100:0.290785,(GCA_001271345.1_ALA18482.1:0.0402318784,GCA_001887265.1_APF37211.1:0.0723117557)100:0.389070)100:0.124111,(GCA_001741865.1_AOO82478.1:0.2600193023,GCA_900102525.1_SDG95715.1:0.2999806979)100:0.223558)100:0.108233,(GCA_000019945.1_ACB82050.1:0.3406999504,GCA_000022085.1_ACL60667.1:0.3988868594)100:0.259361)99:0.107650,(((GCA_000021745.1_ACK51159.1:0.5060456311,GCA_900114285.1_SFK05758.1:0.2800429369)100:0.258048,(((GCA_000304315.1_CCJ07632.1:0.3972731106,GCA_002117405.1_ARN83312.1:0.3831191394)100:0.140246,(GCA_001644125.1_OAI31169.1:0.1286162424,GCA_001675455.1_OBS51358.1:0.1140198714)100:0.126846)100:0.150188,GCA_900187365.1_SNB71254.1:0.6313445477)100:0.115482)96:0.053306,GCA_900104955.1_SEC12844.1:0.5058930700)99:0.125912)98:0.053693)87:0.103166,((((((GCA_000016285.1_ACM36100.1:0.4179700817,GCA_000092025.1_AAK86910.2:0.4172150181)99:0.088993,((GCA_000722615.1_KEQ04658.1:0.0000022920,GCA_000722625.1_KEQ06979.1:0.0000020546)100:0.192229,(GCA_000731295.1_CDN53392.1:0.0147750543,GCA_000731315.1_CDN47244.1:0.0194623619)100:0.185802)100:0.146412)99:0.052096,(GCA_000092045.1_ABC90253.1:0.0993946104,GCA_000769405.1_KPN28229.1:0.0311881544)100:0.309949)86:0.111056,((((((GCA_000017145.1_ABR59617.1:0.1919900600,(GCA_000018545.1_ACP24689.1:0.1557202412,GCA_002288525.1_ASY62256.1:0.1564636917)100:0.079758)100:0.078781,GCA_000697965.2_ANK71929.1:0.1960797494)100:0.131572,GCA_001687365.1_OBZ96152.1:0.2701741152)100:0.071797,GCA_001885585.1_OJG00714.1:0.3108662006)100:0.121071,(GCA_001267455.1_KOC77341.1:0.0711197431,GCA_001652565.1_ANH03695.1:0.0218450124)100:0.315617)98:0.070915,(GCA_000154705.2_EDQ33821.1:0.3026926999,GCA_001703635.1_OCW55871.1:0.2924007373)100:0.443549)63:0.114905)57:0.083091,(GCA_000325745.1_AGA64232.1:0.4387725078,GCA_000496595.1_AHA27668.1:0.6177300470)100:0.505545)71:0.078190,(GCA_001578105.1_AMM84706.1:0.2163838181,GCA_002043005.1_AQZ52386.1:0.1695501591)100:0.340064)99:0.210347)53:0.036281,(((GCA_000828475.1_BAQ17601.1:0.2408124271,GCA_001723285.1_ODS00988.1:0.1152323198)100:0.347268,GCA_001708935.1_ODA68427.1:0.6259745701)100:0.165128,((GCA_000166055.1_ADP70157.1:0.0276461239,GCA_000636015.1_KAI94120.1:0.0271633047)100:0.569301,((((GCA_000230555.1_AEQ51058.1:0.2062783000,GCA_900100665.1_SDG63744.1:0.2112751022)100:0.342378,GCA_000743575.1_KFL30550.1:0.2610784026)100:0.117706,GCA_000970435.1_KKB85769.1:0.4103227348)100:0.348682,GCA_000496075.1_ESR27228.1:0.6601358040)100:0.222545)91:0.097162)74:0.083737)73:0.063811,((GCA_000143145.1_ADJ23511.1:0.5479272038,GCA_000503895.1_AHB48821.1:0.6943832757)98:0.172354,(GCA_000981545.1_CPR21633.1:0.0149222798,GCA_900104305.1_SDP62350.1:0.0020612475)100:0.700369)97:0.192687)99:0.053813,(((((GCA_000013005.1_ABC63871.1:0.5724580365,(GCA_001281485.1_ALE16164.1:0.5582917183,(GCA_000715015.1_KEO91971.1:0.4626526573,(GCA_001663175.1_ANK11698.1:0.2042917304,GCA_001677335.1_OBV12037.1:0.2747747155)100:0.231802)100:0.181380)100:0.074142)100:0.074503,GCA_000235975.2_EHJ62570.1:0.4183148455)100:0.080504,(GCA_001008165.2_AKH42172.1:0.3975422297,(GCA_001304795.1_ALG62022.1:0.0000024040,GCA_001306275.1_KPM16243.1:0.0000025169)100:0.505072)100:0.100253)100:0.161903,(GCA_000013325.1_ABD25332.1:0.4810471082,(GCA_001661675.2_ARU16634.1:0.3626634345,GCA_001028705.1_AKM09178.1:0.5550057301)100:0.138946)100:0.167277)100:0.132043,(((((GCA_000016765.1_ABQ66777.1:0.0829235491,(GCA_002355275.1_ATE65330.1:0.0000024040,GCA_002367875.1_PCE42342.1:0.0000024040)100:0.116004)100:0.358444,((GCA_000091125.1_BAI97389.1:0.0567770167,GCA_000147835.3_AEG49272.1:0.0438406709)100:0.311687,(GCA_000175255.2_AEH61894.1:0.3358119323,GCA_000218875.1_AEI36931.1:0.2009672040)100:0.504330)99:0.112216)95:0.082940,(((GCA_001295965.1_KPF77270.1:0.0052451063,GCA_001713435.1_AOG01459.1:0.0115941759)100:0.377368,(GCA_002218195.1_ASK88107.1:0.2868632752,GCA_900128895.1_SIO07186.1:0.2225032220)100:0.486633)100:0.209555,(GCA_000342165.1_EMD84364.1:0.1991471479,GCA_002211145.1_OWV34159.1:0.2166916563)100:0.545116)93:0.072366)94:0.072425,(GCA_001586395.2_KZB97005.1:0.4231721993,(GCA_000013985.1_ABF53190.1:0.1988878982,GCA_001610975.1_AMU96478.1:0.1064984527)100:0.590565)98:0.227997)85:0.038860,GCA_002251755.1_OYQ27226.1:0.3292853817)100:0.146896)100:0.472976)71:0.057026)44:0.026438,(((GCA_000739695.1_GAK44673.1:0.4711184047,GCA_002088295.1_ORE95243.1:0.7684883729)96:0.073721,((((((((((((GCA_000011965.2_AAV95711.1:0.2172630675,((GCA_900172225.1_SLN43469.1:0.2945144244,(((GCA_000203975.3_KID10248.1:0.0891574191,GCA_000511355.1_AHD01090.1:0.1261072929)100:0.072222,GCA_900102795.1_SCZ58731.1:0.4227370265)98:0.085046,GCA_001678945.1_ANP38648.1:0.2819702486)79:0.061625)15:0.049311,((GCA_900109035.1_SEI45274.1:0.3126366592,(GCA_000511385.1_AHD09207.1:0.1868350047,(GCA_001258055.1_CRL16174.1:0.0000024040,GCA_900113345.1_SFG82156.1:0.0000024040)100:0.154035)100:0.159908)72:0.034732,GCA_000376545.2_ANP40835.1:0.3217044801)59:0.082192)25:0.022521)81:0.041801,(GCA_900116455.1_SFT76616.1:0.2971497954,GCA_900156525.1_SIT83692.1:0.4819371282)79:0.069605)82:0.058175,GCA_002210095.1_OWU77775.1:0.4063590922)98:0.060978,(((GCA_000152605.1_EAP84359.1:0.2396820161,GCA_000172095.1_EDQ04748.1:0.3464665148)100:0.103566,GCA_000622405.1_KIN69427.1:0.2992017347)100:0.097888,((GCA_000014045.1_ABG32631.1:0.1127025724,GCA_000154785.2_AEI94322.1:0.1385750252)100:0.394702,(GCA_000814025.1_KIC48933.1:0.0830111324,GCA_001969365.1_APX11337.1:0.1605875972)100:0.240238)100:0.140326)100:0.076905)98:0.050469,(((GCA_000021865.1_ADE86420.1:0.1932883726,GCA_000740785.1_KFI27496.1:0.2888321837)100:0.088583,(GCA_000714535.1_KEO51854.1:0.1603783996,GCA_000715505.1_KEP68560.1:0.1746182341)100:0.115855)100:0.226701,GCA_001517585.1_CUX81108.1:0.5649380652)93:0.172450)83:0.021279,(((GCA_900110425.1_SEO68399.1:0.3108459423,((GCA_001458175.1_CUH53607.1:0.3450875529,GCA_900114415.1_SFK59476.1:0.2617516012)76:0.061182,GCA_900129685.1_SHG31653.1:0.3516448748)99:0.084296)96:0.059512,GCA_900142085.1_SHJ20297.1:0.4715962629)99:0.044681,GCA_000812665.2_AML53131.1:0.4574842776)97:0.097376)86:0.099694,((((GCA_000152625.1_EAP76613.1:0.3996474871,(GCA_001247715.1_KNX40485.1:0.2815894537,GCA_900172295.1_SLN09978.1:0.2420488391)98:0.074260)100:0.103897,(((((((((GCA_000153725.1_EAU44651.1:0.2266751924,(GCA_001969385.1_APX25101.1:0.0000024040,GCA_900112435.1_SFD10762.1:0.0054441676)100:0.176119)92:0.037970,GCA_900102075.1_SDE89546.1:0.1305104590)92:0.034682,GCA_001975705.1_APZ54569.1:0.1395767582)100:0.109798,(GCA_000442255.1_EPX81919.1:0.1731752071,((GCA_001687105.1_ANT61293.1:0.0777386565,GCA_900116195.1_SFS45246.1:0.0954125936)100:0.096460,GCA_900100085.1_SDJ32462.1:0.1860210638)100:0.189455)98:0.066016)87:0.042205,((GCA_000169415.1_EBA09772.1:0.2679846860,((((GCA_002211155.1_OWV63050.1:0.0294726255,(GCA_002211225.1_OWV49633.1:0.0000024040,GCA_900101505.1_SDC36424.1:0.0000024040)99:0.000003)99:0.009290,GCA_002211205.1_OWV64390.1:0.0055473448)99:0.107451,(GCA_002237555.1_ASP21654.1:0.0921099711,GCA_900188425.1_SNS71651.1:0.0677343414)100:0.119173)100:0.065043,GCA_900184945.1_SMX36753.1:0.1970599314)100:0.066779)100:0.106279,GCA_001458375.1_CUH80140.1:0.3508343372)85:0.069475)100:0.066276,((GCA_001482405.1_KUF11958.1:0.1985117595,GCA_000521865.1_ETX30685.1:0.4735483561)97:0.120591,GCA_900107235.1_SDY08889.1:0.3357824094)94:0.063817)99:0.090916,(GCA_001038505.1_KMK67603.1:0.2366470796,GCA_900188035.1_SNR42067.1:0.2477628698)100:0.072066)95:0.054275,(GCA_900115815.1_SFQ25786.1:0.2198527600,(GCA_002115725.1_OSQ57541.1:0.1337835894,GCA_002115805.1_OSQ44650.1:0.0885272214)100:0.250773)100:0.086360)97:0.057528,GCA_900107355.1_SDY48459.1:0.4888744199)94:0.061300)88:0.034441,(GCA_001046955.1_AKO96570.1:0.0056733471,GCA_900109145.1_SEI81816.1:0.0042232378)100:0.576774)98:0.055316,GCA_001890925.1_OJI93026.1:0.4893046255)94:0.030663)73:0.027699,(((((GCA_000012905.2_ABA79064.1:0.3553382663,GCA_900110025.1_SEM77200.1:0.3699245281)88:0.078346,GCA_900110135.1_SEN06664.1:0.5400173301)75:0.052849,((GCA_900100005.1_SDI01870.1:0.2311294694,(GCA_000018145.1_ABV92928.1:0.4191880525,((GCA_000765015.1_KGK79111.1:0.0175753932,GCA_900141945.1_SHI56958.1:0.0327243271)100:0.391113,(GCA_001403795.1_CTQ50255.1:0.1500104136,GCA_900109285.1_SEL16577.1:0.1988491384)100:0.329362)100:0.153097)100:0.139184)29:0.078248,(((GCA_000299875.1_EKE71941.1:0.2141316380,GCA_900114135.1_SFJ70554.1:0.1235239075)100:0.070092,(GCA_900109555.1_SEL31784.1:0.0000024040,GCA_900172305.1_SLN22600.1:0.0000024040)100:0.365427)100:0.180113,(GCA_000203895.1_ABL69009.1:0.2161701301,GCA_000444995.1_AGT07840.1:0.3637632205)100:0.340400)25:0.092911)76:0.049816)82:0.025729,(((((((GCA_001458355.1_CUH62762.1:0.2472913352,(GCA_000442275.2_EPX79199.1:0.1915699791,GCA_900111945.1_SFR47771.1:0.1393192831)100:0.420891)98:0.103861,GCA_900110775.1_SEP57475.1:0.2432642820)89:0.065215,(GCA_900111875.1_SFA73278.1:0.3214147668,(GCA_900116005.1_SFR10744.1:0.3152570192,((GCA_900099935.1_SDJ44504.1:0.3495849624,GCA_900112335.1_SFB78830.1:0.2707820393)98:0.060046,GCA_900188335.1_SNS44406.1:0.1955280717)100:0.209086)95:0.064626)90:0.064446)85:0.031260,(GCA_900115595.1_SFP47264.1:0.4516655905,((GCA_900110115.1_SEM76242.1:0.0099444292,GCA_900141995.1_SHJ26237.1:0.0226787760)100:0.303042,(GCA_900113405.1_SFH22227.1:0.0000021630,GCA_900172315.1_SLN57751.1:0.0000021164)100:0.420529)98:0.091380)22:0.033799)37:0.045109,(GCA_000299575.1_EKE45816.1:0.4904208854,GCA_900102905.1_SDK38367.1:0.4756368008)48:0.057124)46:0.018646,(GCA_001620265.1_AMY68963.1:0.3320737698,((GCA_000740775.1_KFI34072.1:0.0253532202,GCA_000740795.1_KFI32021.1:0.0266889168)100:0.307557,GCA_000590925.1_AHM05471.1:0.3827574450)98:0.079906)39:0.097328)27:0.040282,((((GCA_000671395.1_KCV83809.1:0.2873866873,GCA_000647975.1_KAJ55623.1:0.5414583936)83:0.056126,(GCA_001305615.1_ALG90066.1:0.1256787832,GCA_900184935.1_SMX34501.1:0.1546436837)100:0.077247)100:0.102295,(GCA_001548075.1_BAQ69866.1:0.0000021263,GCA_001633165.1_ANB34263.1:0.0096392333)100:0.291998)97:0.083161,(((GCA_000161835.1_EET46729.1:0.3355223026,(GCA_001404155.1_CRK74717.1:0.0000024040,GCA_900114125.1_SFJ13070.1:0.0000024040)100:0.330085)74:0.090789,((GCA_900095785.1_SCM68392.1:0.0000020365,GCA_900115865.1_SFQ23215.1:0.0000024040)100:0.332652,GCA_900184815.1_SMX22027.1:0.7020688651)68:0.057883)79:0.058226,GCA_900107025.1_SDW96707.1:0.4487669099)60:0.020583)31:0.074797)80:0.039811)93:0.040371,(((GCA_900106675.1_SDX63186.1:0.4490209599,(GCA_001908835.1_APO86486.1:0.3551124312,GCA_900172375.1_SLN64962.1:0.5557042127)91:0.154519)56:0.046002,((((((((GCA_000153305.1_EAR50182.1:0.2428285842,GCA_900172355.1_SLN18207.1:0.3283863042)90:0.161673,((GCA_000155735.2_AGI72342.1:0.1621815134,GCA_001187845.1_AKS46387.1:0.0892281355)100:0.098334,GCA_900172275.1_SLN18603.1:0.1510822671)100:0.200841)95:0.083001,GCA_000600975.2_EYD73722.1:0.2868289647)25:0.083190,GCA_900141735.1_SHJ21644.1:0.4670128434)74:0.034314,GCA_900114485.1_SFK81826.1:0.3518574349)21:0.081481,(GCA_000442315.1_EPX85924.1:0.4162088943,GCA_000600335.2_EYD74461.1:0.3265416579)99:0.255651)15:0.020304,GCA_000836695.1_KIQ67885.1:0.3567080751)75:0.049849,(GCA_000223375.1_AEM40990.1:0.0000020396,GCA_001399515.1_ALJ81141.1:0.0000023386)100:0.545888)81:0.060818)84:0.101789,(GCA_900177545.1_SMH30973.1:0.3782780857,((GCA_001307765.1_KPN61912.1:0.3054137423,GCA_900109955.1_SEW19650.1:0.2836481914)100:0.151760,GCA_000152805.1_EAQ13681.1:0.5070839669)100:0.073110)100:0.110796)88:0.050285)90:0.048208)90:0.050752,((GCA_001205715.1_KNG92361.1:0.3122555174,GCA_900156815.1_SIS57266.1:0.5001428836)100:0.113392,GCA_001981245.1_APX91198.1:0.2909457774)100:0.088633)92:0.035707,((GCA_900172235.1_SLN11162.1:0.2467545730,GCA_900142295.1_SIN98127.1:0.5385200145)46:0.080966,GCA_000738435.1_AII87316.1:1.0053602707)34:0.020201)99:0.170953,((GCA_900106695.1_SDW41168.1:0.2143484169,GCA_900113695.1_SFI76854.1:0.2521653977)100:0.188807,(GCA_900111545.1_SES96617.1:0.0000021061,GCA_900143155.1_SHN51377.1:0.0000020582)100:0.524325)100:0.126665)99:0.113267,(GCA_900107585.1_SDZ80409.1:0.4659980974,(GCA_000982415.1_KKJ76672.1:0.1867099088,GCA_001026905.1_KLN60207.1:0.2384867290)100:0.555616)93:0.156520)96:0.108412)97:0.106457,((GCA_900141905.1_SHI92285.1:0.4918526799,((GCA_000164635.1_EFH13432.1:0.4928670500,(GCA_900101615.1_SDD90278.1:0.0000024040,GCA_900104205.1_SDB71116.1:0.0000024040)100:0.325767)100:0.225980,GCA_000964365.1_GAN78181.1:0.4824083224)96:0.115607)75:0.072587,(((((GCA_000011685.1_AAW61974.1:0.2631299186,GCA_000234355.2_EHH68270.1:0.3050778383)100:0.195294,(GCA_000723565.1_CDG33894.1:0.1407637977,GCA_002003665.1_OOL19673.1:0.1737717135)100:0.456064)100:0.117711,((GCA_000617865.1_GAJ30007.1:0.3893434973,GCA_002005465.1_AQS87827.1:0.2254134763)100:0.063741,((GCA_001787335.1_AOX16066.1:0.0250439126,GCA_001787355.1_AOX19028.1:0.0059462925)100:0.253871,((GCA_000724025.1_CDG39102.1:0.0185056796,GCA_001547995.1_BAT20860.1:0.0043931961)100:0.375702,GCA_000963885.1_GAN53468.1:0.4703526275)75:0.090655)74:0.080832)91:0.102974)96:0.073775,(GCA_002005445.1_AQS84263.1:0.6123815332,((GCA_000021325.1_ACI51800.1:0.4087580414,((GCA_000182745.1_BAK84327.1:0.1173688493,GCA_000208635.2_EGG78224.1:0.0744576362)100:0.094729,GCA_000964505.1_GAN99528.1:0.0950634054)100:0.322250)100:0.148211,GCA_002173735.1_ARW48030.1:0.4807636494)85:0.075833)84:0.055196)87:0.072587,((GCA_000016725.1_ABQ31821.1:0.0078435816,GCA_000202835.1_BAJ82303.1:0.0066198257)100:0.606734,(GCA_000014285.2_ABI62963.1:0.0000020811,GCA_000576085.2_AHJ63957.1:0.0630103644)100:0.501788)81:0.134212)91:0.117583)98:0.198509)31:0.021527)52:0.036912,(GCA_000300235.2_AJD52568.1:0.3575085320,GCA_000300275.1_EKF08069.1:0.2737558279)100:0.505085)41:0.014129,GCA_000024465.1_ADE38877.1:1.0509902013)61:0.063627,(((GCA_000264455.2_AFK53690.1:0.0215773348,GCA_001601315.1_KYO51978.1:0.0217644012)100:0.497416,GCA_900199215.1_SNT75175.1:0.7015376604)96:0.150079,GCA_000152825.2_ADM08544.1:1.3272146675)52:0.047118)64:0.082603,((GCA_900172325.1_SLN48304.1:0.5781051979,GCA_000017565.1_ABS64946.1:0.5616596099)94:0.200948,(GCA_900101935.1_SDD69850.1:0.7773169298,(GCA_000014865.1_ABK44826.1:0.4993989313,GCA_002109495.1_OSM05261.1:0.5896644212)100:0.966624)81:0.117949)50:0.109403)94:0.091284,(((GCA_000013025.1_ABI77160.1:0.2159257172,GCA_000685315.1_KCZ99001.1:0.1262594238)100:0.482546,GCA_000023785.1_ACT59616.1:0.7581994324)100:0.483729,(((((((((GCA_000010525.1_BAF86173.1:0.1199793716,(GCA_000010725.1_BAI75002.1:0.1846183185,GCA_001741865.1_AOO82622.1:0.1740766999)100:0.058211)100:0.104089,((GCA_000011365.1_BAC49152.1:0.0427210383,GCA_000661935.1_AHY51309.1:0.0422762083)100:0.177353,(GCA_000022085.1_ACL56457.1:0.0000022430,GCA_000022085.1_ACL63110.1:0.0042210075)100:0.206878)100:0.076551)100:0.171458,GCA_001618845.1_AMY04018.1:0.4195695899)100:0.149329,(GCA_900177295.1_SMF69057.1:0.0000024040,GCA_900188055.1_SNS01719.1:0.0000024589)100:0.489250)100:0.083735,((GCA_000016725.1_ABQ30354.1:0.0031959399,GCA_000202835.1_BAJ80101.1:0.0049173954)100:0.362633,(GCA_900129325.1_SHG01249.1:0.1377354104,GCA_900148505.1_SHO66382.1:0.1707631721)100:0.412649)100:0.079894)100:0.194444,GCA_001426945.1_KQZ01518.1:0.6046154368)100:0.472227,(((((((((((GCA_000012905.2_ABA81010.1:0.2366633612,(GCA_900099935.1_SDL17787.1:0.2383355444,GCA_900112335.1_SFC25967.1:0.1552069755)100:0.151021)99:0.060605,((((GCA_000153725.1_EAU48400.1:0.0802202113,(GCA_001969385.1_APX24541.1:0.0000028429,GCA_900112435.1_SFD41640.1:0.0000029227)100:0.102451)100:0.050632,(GCA_001687105.1_ANT63665.1:0.0421353488,GCA_900116195.1_SFT23788.1:0.0276543678)100:0.041035)100:0.127054,GCA_001620265.1_AMY67297.1:0.1473110438)99:0.043467,(GCA_900115225.1_SFO57725.1:0.1092292490,GCA_900215505.1_SNY92698.1:0.1508880338)100:0.207555)78:0.033388)100:0.065675,(GCA_000600335.2_EYD74121.1:0.2685347397,GCA_001558695.1_KXF75598.1:0.2758034011)100:0.057129)99:0.095771,((((GCA_001578105.1_AMM87073.1:0.0426503395,GCA_002043005.1_AQZ51191.1:0.0295594994)100:0.102642,GCA_900115865.1_SFQ70790.1:0.1444464587)99:0.038125,((GCA_900100085.1_SDI42523.1:0.1254502183,(GCA_900109555.1_SEK18426.1:0.0000024040,GCA_900172305.1_SLN18673.1:0.0000024040)100:0.350278)91:0.050740,GCA_900172385.1_SLN64388.1:0.1410622869)68:0.052738)72:0.046905,((GCA_900110115.1_SEN07806.1:0.0164274464,GCA_900141995.1_SHJ16801.1:0.0028712873)100:0.311313,GCA_900107025.1_SDX11064.1:0.2920447947)94:0.073410)100:0.123948)98:0.045667,(GCA_001271345.1_ALA20380.1:0.2520290332,GCA_001720135.1_ODN69161.1:0.4555816029)67:0.060570)99:0.145179,((((GCA_000017145.1_ABR62791.1:0.0937138868,(GCA_000092025.1_AAK90449.1:0.1114251060,((GCA_000697965.2_ANK77379.1:0.0602177303,GCA_001676615.1_OCC06880.1:0.0780376033)100:0.070055,GCA_002288525.1_ASY62970.1:0.0989614676)100:0.038277)90:0.020586)89:0.037364,(GCA_000731295.1_CDN58330.1:0.0058194415,GCA_000731315.1_CDN52350.1:0.0382165375)100:0.050883)100:0.199003,(GCA_000442255.1_EPX78750.1:0.3425625932,(((GCA_002211155.1_OWV56677.1:0.0049827361,GCA_002211205.1_OWV53385.1:0.0000028663)100:0.013116,(GCA_002211225.1_OWV47605.1:0.0000020856,GCA_900101505.1_SDC86134.1:0.0000023249)100:0.047333)100:0.115354,(GCA_002237555.1_ASP23080.1:0.0766341485,GCA_900188425.1_SNT20196.1:0.0396212273)100:0.067549)100:0.223392)100:0.170188)100:0.191194,GCA_001424795.1_KQU71844.1:0.3009737130)98:0.157434)54:0.022295,(GCA_000018545.1_ACP23167.1:0.1864511178,((GCA_000092045.1_ABC93072.1:0.0374522016,GCA_000769405.1_KPN23045.1:0.0449860081)100:0.159421,(GCA_001687365.1_OBZ96634.1:0.0825127347,GCA_001885585.1_OJG01034.1:0.0650719089)100:0.084501)99:0.034244)100:0.401700)100:0.282055,(GCA_900115225.1_SFO66933.1:0.2082424486,GCA_900215505.1_SNY93464.1:0.1469047895)100:1.045177)100:0.400487,(((((GCA_000164635.1_EFH12398.1:0.1192468011,GCA_900141905.1_SHI74521.1:0.1167800363)100:0.170310,((GCA_000576635.1_EWY41588.1:0.0860645985,GCA_000936425.1_KJB97415.1:0.0633947159)100:0.067191,(GCA_000935205.1_KIZ47300.1:0.0975650871,(GCA_001618955.1_KZD21988.1:0.0175968209,GCA_900108575.1_SEH40993.1:0.0000022319)100:0.111511)100:0.168088)100:0.122789)100:0.105317,GCA_000306035.1_EKM98332.1:0.3212929363)100:0.349052,GCA_900106695.1_SDX00288.1:0.6281943720)100:0.471952,(((((((GCA_000018545.1_ACP22126.1:0.1523286448,GCA_001267455.1_KOC72584.1:0.1214339867)100:0.185628,(GCA_000019845.1_ACB96877.1:0.1858948026,(GCA_000021325.1_ACI52041.1:0.0817693780,GCA_000234355.2_EHH67165.1:0.1541224449)100:0.257761)100:0.139687)100:0.197489,(GCA_001605015.1_AMS45099.1:0.2747054507,GCA_001676615.1_OCC01088.1:0.4248822042)100:0.133644)98:0.107584,(GCA_000982415.1_KKJ78298.1:0.2401313475,GCA_900102795.1_SCZ61281.1:0.3141006124)100:0.231192)100:0.126644,(GCA_000152725.1_EAQ01163.1:0.3741345708,GCA_900172385.1_SLN72839.1:0.4634432784)100:0.228200)100:0.143010,(GCA_000264455.2_AFK57145.1:0.0340127383,GCA_001601315.1_KYO56359.1:0.0258081897)100:0.972996)100:0.141115,((GCA_000963705.1_KJV10872.1:0.1098221009,GCA_002251735.1_OYQ16775.1:0.2510769124)100:0.498763,GCA_900102135.1_SCZ00800.1:0.3665935222)100:0.262063)100:0.456179)73:0.100597)91:0.067309,((((GCA_000013325.1_ABP64107.1:0.1508355287,(GCA_000235975.2_EHJ58014.1:0.0000024040,GCA_001028705.1_AKM12065.1:0.0000020543)100:0.104912)100:0.291381,(GCA_000017565.1_ABS63382.1:0.0217719207,GCA_000739695.1_GAK46273.1:0.1801882141)100:0.256892)100:1.693188,GCA_000022085.1_ACL63192.1:1.1754905354)84:0.241127,(GCA_001579845.1_AMN38616.1:1.0210018529,((GCA_000230555.1_AEQ52647.1:0.5499104551,GCA_000299875.1_EKE67550.1:0.4194426911)100:0.322844,(GCA_900104955.1_SEC64455.1:0.5240581113,GCA_900167455.1_SJZ32544.1:0.9772038258)39:0.354486)100:0.824272)100:0.597248)38:0.135257)20:0.104265,((((((((((GCA_000011365.1_BAC49639.1:0.2911263513,GCA_001426945.1_KQY99453.1:0.2831334707)100:0.290671,(((((((((GCA_000017145.1_ABR63028.1:0.1211142942,(GCA_000018545.1_ACP23559.1:0.0807213761,GCA_002288525.1_ASY62707.1:0.1373230867)99:0.058526)92:0.023447,GCA_000697965.2_ANK75969.1:0.1192544509)100:0.080662,(GCA_000017405.1_ABS15805.1:0.0078879258,GCA_000585655.1_EXL02057.1:0.0000029635)100:0.236828)100:0.043418,(GCA_001267455.1_KOC74098.1:0.0262782894,GCA_001652565.1_ANH08023.1:0.0201860098)100:0.092786)100:0.089460,((GCA_000800175.1_KHJ55227.1:0.0273507780,GCA_900141975.1_SHI99217.1:0.0144438528)100:0.179653,GCA_900104035.1_SDO72712.1:0.3408557555)100:0.153661)100:0.058965,(GCA_001558695.1_KXF75552.1:0.2156719712,GCA_002043005.1_AQZ50726.1:0.6159657427)95:0.096879)100:0.158842,(GCA_000767795.1_KGM33977.1:0.0278409228,GCA_002195995.1_OWJ68114.1:0.0314931035)100:0.274349)100:0.078812,GCA_000936425.1_KJB92626.1:0.3271075806)100:0.128072,(GCA_001017175.1_KLK92365.1:0.3613935147,(GCA_001741865.1_AOO81848.1:0.0896930937,GCA_900102525.1_SDH72617.1:0.0434933476)100:0.283905)100:0.157415)100:0.092061)100:0.128714,(GCA_000022085.1_ACL62723.1:0.6035480306,((GCA_000153465.1_EAS49644.1:0.2991948622,((((GCA_000442275.2_EPX78291.1:0.2436971943,GCA_900109285.1_SEL69200.1:0.1522726084)100:0.285427,GCA_900115595.1_SFP95680.1:0.2929124472)92:0.111266,(((GCA_900099935.1_SDJ22726.1:0.1804570438,GCA_900112335.1_SFC85633.1:0.1020731801)99:0.037035,(GCA_900215505.1_SNY91019.1:0.1224462605,GCA_900215505.1_SNY93957.1:0.1266421329)100:0.229017)99:0.102780,GCA_900100085.1_SDJ03039.1:0.1903157770)100:0.157679)91:0.063640,(GCA_001687105.1_ANT62446.1:0.0257490597,GCA_900116195.1_SFS63479.1:0.0303521761)100:0.493069)98:0.162314)100:0.246817,GCA_002088295.1_ORE91490.1:0.6218132341)100:0.449885)90:0.101896)78:0.064247,((GCA_001271345.1_ALA17948.1:0.0000025624,GCA_001271345.1_ALA20235.1:0.0529065912)98:0.061744,GCA_001887265.1_APF36571.1:0.0687924610)100:0.499159)100:0.348836,(GCA_001046955.1_AKO96425.1:0.0000028985,GCA_900109145.1_SEI87445.1:0.0148483898)100:1.792062)44:0.088109,((((GCA_000011965.2_AAV97380.1:0.1199368451,GCA_900102795.1_SCZ71472.1:0.0954238992)100:0.072793,(((((GCA_001046955.1_AKO96860.1:0.0000022850,GCA_900109145.1_SEJ06758.1:0.0168992047)100:0.135082,GCA_900142295.1_SIN84167.1:0.1796165396)37:0.049987,(GCA_900184945.1_SMX50300.1:0.1008910604,GCA_900110135.1_SEN94352.1:0.1327266526)37:0.025611)100:0.068252,GCA_900115865.1_SFQ70480.1:0.1301406796)100:0.111268,(((GCA_000018145.1_ABV94178.1:0.1399192080,(GCA_000765015.1_KGK78376.1:0.0000027322,GCA_900141945.1_SHJ19469.1:0.0082135684)100:0.110446)100:0.037443,GCA_000814025.1_KIC48635.1:0.1194383226)100:0.107428,GCA_000155735.2_AGI71423.1:0.3921823171)81:0.053297)82:0.041504)100:0.427497,((GCA_000148725.1_EFO31212.1:0.1840532365,GCA_900142085.1_SHK41080.1:0.1587981402)100:0.169770,GCA_000376545.2_ANP41955.1:0.2210926087)100:0.291470)97:0.214911,GCA_900110135.1_SEN94437.1:1.0715866953)91:0.212397)42:0.093170,((GCA_000092925.1_ADH90915.1:0.2079918488,GCA_900100155.1_SCW68993.1:0.2955941255)100:0.425084,(GCA_000172095.1_EDQ05708.1:0.2827820329,GCA_001403915.1_CTQ43013.1:0.1080137205)100:0.399708)100:0.331235)68:0.074477,GCA_001618845.1_AMY04002.1:2.1338481877)78:0.171051,(((((((GCA_000092925.1_ADH88910.1:0.1489259654,GCA_900100155.1_SCW80571.1:0.1213580649)100:0.143899,(GCA_000153305.1_EAR52690.1:0.3224197530,GCA_000496075.1_ESR26106.1:0.2125767759)99:0.075551)99:0.123408,((GCA_000800175.1_KHJ54839.1:0.0753748951,GCA_900141975.1_SHI48422.1:0.0165973809)100:0.412769,GCA_900104035.1_SDN96892.1:0.4311705684)59:0.094367)50:0.076591,GCA_900113985.1_SFJ41298.1:0.2813676879)41:0.065709,GCA_000661935.1_AHY53928.1:0.3114372220)41:0.092693,GCA_900102135.1_SCX81231.1:0.3444062297)33:0.023129,((GCA_000767795.1_KGM35677.1:0.0334384933,GCA_002195995.1_OWJ66717.1:0.0253398823)100:0.275422,GCA_001017175.1_KLK94779.1:0.2685345928)99:0.095524)100:0.553676)100:0.432187,GCA_000092925.1_ADH90852.1:1.7423674113)98:0.279787)61:0.063941)99:0.131191,(GCA_001637395.1_OAB57737.1:1.5137087625,((((((GCA_000011345.1_BAC09597.1:0.0038306898,GCA_000505665.1_AHB88922.1:0.0471656777)100:0.628675,GCA_001870225.1_APB34647.1:0.7617315864)100:0.251016,(GCA_000012525.1_ABB56836.1:0.6886827015,(((((((((GCA_000014265.1_ABG52289.1:0.0957880542,GCA_002260545.1_OZH53145.1:0.0782855916)100:0.395259,(GCA_000710505.1_KEI65388.1:0.0350185111,GCA_900009265.1_CUR16699.1:0.0534167564)100:0.383366)63:0.063161,(((((GCA_000176895.2_CCE17173.1:0.0000025802,GCA_000307915.1_EKD06892.1:0.0074950362)100:0.340217,(GCA_000478195.2_ERT05367.1:0.1020428802,GCA_000972705.2_KKD38893.1:0.0887530688)100:0.187702)92:0.047423,((GCA_000214075.2_EGK85634.1:0.0283420131,GCA_000317475.1_AFZ04994.1:0.0254398977)100:0.152526,GCA_002412335.1_PCN51311.1:0.1639531042)100:0.328322)73:0.021993,GCA_000317105.1_AFY84362.1:0.3682416977)79:0.042382,GCA_001276715.1_KOR37447.1:0.3631755965)87:0.075313)85:0.106243,(((((GCA_000020025.1_ACC82542.1:0.1422229021,(((GCA_000316575.1_AFY35783.1:0.1431660115,((GCA_002368055.1_BAZ74580.1:0.0000024040,GCA_002368295.1_BAZ01497.1:0.0000024040)100:0.052501,GCA_002368275.1_BAY92103.1:0.0421473409)100:0.112359)95:0.036364,((((((GCA_000196515.1_ADI64404.1:0.1459746704,GCA_002368075.1_BAZ80148.1:0.1031455526)100:0.033292,(((GCA_000175835.1_EFA70958.1:0.0074334028,GCA_001432185.1_KRH98166.1:0.0038068542)100:0.011607,GCA_002368135.1_BAZ90765.1:0.0215224614)99:0.013480,GCA_000175855.1_EFA72025.1:0.0024745959)100:0.343450)100:0.035683,(GCA_000312705.1_AFW93617.1:0.0514568984,(GCA_000789435.1_KHG43065.1:0.0687858746,GCA_002368115.1_BAZ87112.1:0.0370163677)100:0.052832)100:0.058067)100:0.070716,GCA_000317695.1_AFZ55954.1:0.1142961659)100:0.047016,GCA_000317535.1_AFZ24204.1:0.1913618713)100:0.045248,(GCA_001298445.1_ALF54463.1:0.1421550427,GCA_002367975.1_BAY15085.1:0.0688723322)100:0.162928)89:0.032793)96:0.030814,((GCA_000204075.1_ABA21540.1:0.1412642822,GCA_000317435.1_AFZ03865.1:0.4794163486)82:0.062824,(GCA_000169135.1_EAW42773.1:0.0722624399,GCA_002218065.1_GAX35210.1:0.0840353327)100:0.119268)66:0.023281)23:0.017822)96:0.066540,((GCA_000350105.1_CCH66264.1:0.4264165058,GCA_000316665.1_AFY56788.1:0.2511916814)26:0.089108,((((GCA_000231365.2_EHC09082.1:0.0000027028,GCA_001904645.1_OKH11954.1:0.0174574262)100:0.122528,GCA_001275395.1_KOP26123.1:0.0515816960)97:0.013912,(GCA_000934435.1_KIY14917.1:0.0000029562,GCA_001990805.1_ONN62203.1:0.0000020806)100:0.052892)98:0.173042,GCA_000350105.1_CCH66266.1:0.5431717760)53:0.039326)87:0.082452)88:0.040277,((GCA_000346485.2_KYC41953.1:0.0430330621,GCA_000760695.2_KIE12185.1:0.0716664868)100:0.200077,GCA_000828085.2_KIJ81940.1:0.1394330430)99:0.094799)90:0.064044,GCA_001456025.1_KST67890.1:0.2742763175)96:0.090582,((GCA_000317125.1_AFY87552.1:0.3588354477,GCA_002142475.1_BAS57311.1:0.3725719171)77:0.184800,((GCA_000317555.1_AFZ31664.1:0.0065157754,GCA_001904655.1_OKH24723.1:0.0245982347)100:0.297354,GCA_000952155.1_KJH70664.1:0.2774591374)88:0.076436)55:0.026659)64:0.044855)50:0.047660,(GCA_001904725.1_OKH36919.1:0.3702933547,((GCA_000775285.1_KGF73832.1:0.3846674984,GCA_001746915.1_OEJ74670.1:0.3679440792)100:0.120888,GCA_000317045.1_AFY67037.1:0.4355945449)94:0.068818)71:0.046887)27:0.032657,(((((((GCA_000017845.1_ACB52137.1:0.1414682865,(GCA_000167195.1_EAM50172.1:0.0000024040,GCA_000235665.2_EHJ12043.1:0.0034659051)100:0.162914)100:0.094882,GCA_000025125.1_ADB95327.1:0.4925331683)100:0.133115,GCA_000317495.1_AFZ13573.1:0.3370791147)65:0.058918,((GCA_000021825.1_ACK72882.1:0.3400010309,(GCA_000317025.1_AFY78077.1:0.0354670519,GCA_001904635.1_OKH25952.1:0.0141786334)100:0.259306)98:0.098558,((((GCA_000317575.1_AFZ35104.1:0.0687434866,GCA_002355455.1_BAU63303.1:0.0659937259)100:0.165978,GCA_000332035.1_ELR96513.1:0.5275402591)82:0.055027,GCA_000332055.1_ELS00606.1:0.4645556630)81:0.060034,((GCA_002368355.1_BAZ44930.1:0.2190684344,GCA_001904615.1_OKH17428.1:0.7087953775)92:0.080159,((GCA_000317675.1_AFZ55026.1:0.3868952285,(GCA_001548095.1_BAQ61982.1:0.1415489250,GCA_001548115.1_BAQ64519.1:0.2219986068)100:0.142415)100:0.063948,GCA_001747005.1_OEJ77813.1:0.3137625098)100:0.286363)81:0.049331)100:0.117597)96:0.044388)62:0.052623,(GCA_000317615.1_AFZ50486.1:0.2818382782,GCA_000317635.1_AFZ43720.1:0.2001633660)100:0.310791)85:0.076599,GCA_000317145.1_AFY94706.1:0.6500772797)46:0.020493,((GCA_000155555.1_EDX72176.1:0.2386238361,(GCA_000317515.1_AFZ21287.1:0.1752230491,(GCA_000211815.1_EGJ34768.1:0.0268643669,GCA_001942495.1_OLT62454.1:0.0287402858)100:0.291410)13:0.046913)28:0.042592,GCA_000473895.1_ERN42960.1:0.6390084440)97:0.087191)36:0.019905)80:0.077912,(((GCA_000284135.1_BAL30545.1:0.0848335866,GCA_000478825.2_AIE72870.1:0.1004628727)100:0.302223,(GCA_000297435.1_CCI33953.1:0.0264839472,GCA_000312205.1_CCI08450.1:0.0000024377)100:0.524548)95:0.079129,(GCA_000817775.1_KIF41900.1:0.4642714009,GCA_001637395.1_OAB56056.1:0.3405028082)100:0.186297)99:0.126425)25:0.038573,((GCA_001904775.1_OKH44120.1:0.4405697167,GCA_000018105.1_ABW29529.1:0.6153384946)89:0.077262,GCA_002075285.2_ASC70765.1:0.4248785767)88:0.093375)24:0.055714,(GCA_000317065.1_AFY71882.1:0.4597838029,GCA_000332215.1_ELS31201.1:0.4262918045)100:0.301768)88:0.065135)96:0.112356)100:0.129091,((GCA_000155635.1_EDY38106.1:0.4288434076,(GCA_000316515.1_AFY29435.1:0.4351163610,GCA_001182765.1_CRY90792.1:0.6240496978)95:0.058931)97:0.233473,(GCA_000760175.1_KGG13364.1:0.5579666566,GCA_000011465.1_CAE18487.1:1.1536297452)94:0.281416)100:0.370348)100:0.123603,(GCA_000011385.1_BAC88911.1:0.2784833436,GCA_000484535.1_AGY58587.1:0.3768523405)100:0.360849)100:0.497909,GCA_001765415.1_AOR38200.1:1.5829297483)100:0.299822)71:0.120318)71:0.253376,(GCA_001982645.1_ONG40738.1:1.3770392062,(GCA_000153525.1_EAS84615.1:0.4824771074,GCA_000155895.1_EDZ59759.1:0.4666772730)100:2.326134)73:0.518246)99:0.389649)78:0.089313)92:0.104011)100:0.137855)100:0.242530)100:0.123391);
