# Supplementary material for: Assessing the accuracy of phylogenetic rooting methods on prokaryotic gene families
Source: PLoS One. 2020 May 15;15(5):e0232950. doi: 10.1371/journal.pone.0232950 (PMC7228096; doi:10.1371/journal.pone.0232950)
Supplement: S2 Dataset — (ZIP) [file pone.0232950.s003.zip › EmpiricalDataset/GeneTrees_IQTree/000122.aln.treefile]

(GCA_000006905.1_AAK23753.1:0.6369350629,((GCA_000013025.1_ABI76996.1:0.1819789582,GCA_000685315.1_KCZ99394.1:0.0759163020)100:0.321094,GCA_000144605.1_ADL01979.1:0.2325088737)99:0.064641,(((GCA_000144605.1_ADL02430.1:0.1131702826,GCA_002205555.1_ASD27636.1:0.3011070907)100:0.119777,(GCA_001586395.2_KZB94768.1:0.6229577108,(((((((((((((GCA_000011345.1_BAC07589.1:0.0123019136,GCA_000505665.1_AHB89123.1:0.0681045058)100:0.581138,GCA_001870225.1_APB34110.1:0.6460447264)100:0.168068,GCA_000775285.1_KGF72494.1:0.3159509910)100:0.092112,GCA_000018105.1_ABW27958.1:0.4867822364)99:0.100858,GCA_000317065.1_AFY68900.1:0.4711571548)99:0.085265,GCA_000317515.1_AFZ19510.1:0.2236170903)45:0.080245,((GCA_000180455.1_CBN57719.1:0.1330279419,((GCA_000214075.2_EGK87558.1:0.0267343387,GCA_000317475.1_AFZ05225.1:0.0306763858)100:0.047875,GCA_002412335.1_PCN54242.1:0.0953511751)100:0.111146)100:0.113721,GCA_001904725.1_OKH38473.1:0.3539742665)46:0.038465)35:0.057722,((GCA_000014265.1_ABG53513.1:0.2244941198,GCA_002260545.1_OZH55711.1:0.0823622567)100:0.418172,(((GCA_000021825.1_ACK70659.1:0.3073437409,((GCA_000317025.1_AFY78475.1:0.0049084912,GCA_001904635.1_OKH22577.1:0.0000027327)100:0.238442,((GCA_000317575.1_AFZ37808.1:0.0454487870,GCA_002355455.1_BAU64366.1:0.0510344802)100:0.164607,GCA_002368355.1_BAZ45621.1:0.5131910865)90:0.049818)92:0.100005)99:0.072596,(GCA_001456025.1_KST68922.1:0.0000024565,GCA_001456025.1_KST68991.1:0.0000028993)100:0.445114)44:0.036999,((GCA_000297435.1_CCI32395.1:0.0105341135,GCA_000312205.1_CCI07485.1:0.0280902669)100:0.327034,GCA_000332035.1_ELR97270.1:0.4884947637)85:0.084038)87:0.085174)94:0.062809)47:0.024937,((((GCA_000011385.1_BAC88623.1:0.3870835996,(((GCA_000317555.1_AFZ30131.1:0.0207630456,GCA_001904655.1_OKH28938.1:0.0077752118)100:0.111354,GCA_000952155.1_KJH70880.1:0.1447176151)100:0.086155,GCA_000317125.1_AFY87710.1:0.3975185487)100:0.166823)41:0.080101,GCA_002142475.1_BAS55769.1:0.2906743123)97:0.091423,(((((((GCA_000020025.1_ACC80290.1:0.1742662427,((GCA_000169135.1_EAW45368.1:0.0720697386,GCA_002218065.1_GAX38514.1:0.0858755307)98:0.000002,GCA_000169135.1_EAW45370.1:0.0000020471)100:0.142031)100:0.150286,(GCA_000346485.2_KYC37108.1:0.0540279020,GCA_000760695.2_KIE12033.1:0.0677487312)100:0.169234)100:0.043594,(GCA_000204075.1_ABA21068.1:0.1538220643,GCA_000317695.1_AFZ58548.1:0.1432999771)100:0.126071)100:0.072911,GCA_000317125.1_AFY89670.1:0.3250309385)100:0.061451,GCA_002142475.1_BAS56904.1:0.2095414576)100:0.177846,GCA_002142475.1_BAS58903.1:0.4078649740)100:0.052319,GCA_000317105.1_AFY82765.1:0.2683485725)100:0.135948)98:0.129222,(((((((((GCA_000020025.1_ACC83785.1:0.1429055457,(((GCA_001298445.1_ALF52328.1:0.0064836970,GCA_002367975.1_BAY17824.1:0.0085733046)100:0.089615,((GCA_000196515.1_ADI63196.1:0.1980750062,GCA_002368075.1_BAZ82881.1:0.0459719110)100:0.066975,GCA_000317535.1_AFZ27702.1:0.1576558205)100:0.098994)96:0.040708,((GCA_002368055.1_BAZ73610.1:0.0000020320,GCA_002368295.1_BAZ02469.1:0.0000020716)100:0.020071,GCA_002368275.1_BAY92907.1:0.0082077300)100:0.104498)96:0.029864)93:0.020238,GCA_000316575.1_AFY36416.1:0.1308991939)97:0.049137,((GCA_000316665.1_AFY58633.1:0.2514985574,(GCA_000350105.1_CCH68136.1:0.0000029084,GCA_000350125.1_CCH66100.1:0.0832590863)100:0.367021)100:0.067651,(GCA_001456025.1_KST68923.1:0.0000028606,GCA_001456025.1_KST68992.1:0.0000020320)100:0.326169)99:0.112016)81:0.064787,GCA_000828085.2_KIJ84664.1:0.1890389396)73:0.040116,(GCA_000346485.2_KYC41223.1:0.0748689439,GCA_000760695.2_KIE07924.1:0.0517813834)100:0.177179)82:0.058328,(((GCA_000231365.2_EHC13817.1:0.0136107371,GCA_001904645.1_OKH15518.1:0.0102292367)100:0.081683,((GCA_000934435.1_KIY10240.1:0.0000027179,GCA_001990805.1_ONN59369.1:0.0000020320)100:0.038296,GCA_001275395.1_KOP28012.1:0.0442264256)100:0.048362)100:0.082683,GCA_000317435.1_AFZ02925.1:0.3056092126)95:0.059647)100:0.097946,GCA_000952155.1_KJH71373.1:0.1962778594)96:0.021526,(GCA_000317125.1_AFY86064.1:0.2650751614,(GCA_000317555.1_AFZ33145.1:0.0000027667,GCA_001904655.1_OKH28338.1:0.0185361771)100:0.133478)100:0.139992)96:0.069810,(GCA_000317145.1_AFY96127.1:0.4042064497,(GCA_000167195.1_EAM53229.1:0.0000021368,GCA_000235665.2_EHJ14862.1:0.0000021421)100:0.770678)50:0.068022)48:0.045633)97:0.059822)52:0.093032,GCA_001746915.1_OEJ76305.1:0.2743681103)100:0.287264,((((GCA_000016185.1_ACI98468.1:0.0048106428,GCA_000016185.1_ACJ00591.1:0.0897912976)100:0.150427,GCA_002251795.1_OYQ32764.1:0.1589081173)100:0.184836,GCA_000632475.2_AIB16261.1:0.2828624437)100:0.310540,((((((((GCA_000022085.1_ACL62186.1:0.2590830956,((GCA_001017175.1_KLK93213.1:0.0882407832,GCA_900102135.1_SCY90238.1:0.0289855410)100:0.116882,(GCA_000166055.1_ADP71100.1:0.0059314240,GCA_000636015.1_KAI96013.1:0.0278712357)100:0.688417)98:0.070265)99:0.054823,GCA_001305515.1_KPL56104.1:0.2570686043)94:0.050637,((GCA_000164635.1_EFH11947.1:0.3009538110,(GCA_900101615.1_SDC16542.1:0.0052507722,GCA_900104205.1_SDB11131.1:0.0000021735)100:0.193631)35:0.052660,GCA_900141905.1_SHJ05696.1:0.2694980039)28:0.066650)39:0.027280,GCA_000503895.1_AHB48298.1:0.3820507287)82:0.048445,(GCA_001741865.1_AOO84775.1:0.1706468276,GCA_900102525.1_SDF89721.1:0.1728646429)100:0.349737)93:0.026530,(GCA_002355335.1_BAT60923.1:0.2663721760,GCA_000576635.1_EWY41212.1:0.2786981631)99:0.069910)83:0.048284,((((GCA_000218565.1_AEI04766.1:0.0000022429,GCA_000218585.1_AEI01192.1:0.0000022458)100:0.054939,GCA_000314735.2_EKS30067.1:0.0736591164)100:0.179271,(GCA_000336555.1_EKS33171.1:0.1208654231,(GCA_001618955.1_KZD22719.1:0.0194304603,GCA_900108575.1_SEH82419.1:0.0176172204)100:0.196497)100:0.094618)100:0.165980,GCA_001676615.1_OCC00990.1:0.4830727617)79:0.065513)63:0.040052,(GCA_000166055.1_ADP71082.1:0.0163317920,GCA_000636015.1_KAI94242.1:0.0000023324)100:0.343562)98:0.104981)100:0.178728)98:0.062962,(((GCA_001402875.1_ALK08597.1:0.0000020320,GCA_001459775.1_CUU41260.1:0.0000020320)100:0.434789,GCA_002119765.1_ARQ01768.1:0.2669183280)92:0.152375,GCA_900104955.1_SED15435.1:0.5093205119)100:0.337347)97:0.087294,(((((GCA_000006905.1_AAK25519.1:0.0797963002,GCA_000092285.1_ADG12457.1:0.0453858696)100:0.385785,((GCA_001425915.1_KQW73492.1:0.5275870524,GCA_000016765.1_ABQ69512.1:0.9298127446)100:0.088094,GCA_000017265.1_ACG77506.1:0.5846580288)97:0.166700)100:0.608572,GCA_000739695.1_GAK44378.1:0.5010238906)95:0.180092,GCA_900172325.1_SLN73787.1:0.4221218663)96:0.137219,(((((((((((((((((((((((((((((GCA_000007125.1_AAL52548.1:0.0104876439,GCA_000157815.1_EEX99950.1:0.0000029604)100:0.069787,(GCA_000017405.1_ABS15413.1:0.0000022114,GCA_000585655.1_EXL06999.1:0.0000021170)100:0.087673)100:0.013185,GCA_001558695.1_KXF78299.1:0.0854415686)100:0.048035,(((((((((((GCA_000017145.1_ABR59443.1:0.0410825118,(GCA_001687365.1_OBZ95956.1:0.0372975803,GCA_001885585.1_OJF93886.1:0.0339539424)100:0.029505)89:0.013350,GCA_000697965.2_ANK71767.1:0.0244171390)76:0.015195,GCA_000018545.1_ACP24523.1:0.0381669089)51:0.007284,GCA_002288525.1_ASY62061.1:0.0170264796)98:0.105810,((GCA_000722615.1_KEQ05218.1:0.0000020139,GCA_000722625.1_KEQ07938.1:0.0000024797)100:0.095853,((GCA_001578105.1_AMM83562.1:0.0278720885,GCA_002043005.1_AQZ50733.1:0.0340469420)100:0.150074,(((GCA_000153465.1_EAS50600.1:0.0702545138,GCA_900176465.1_SMD07763.1:0.0493080245)100:0.063118,(GCA_001293565.1_KPB02245.1:0.1401024002,GCA_000153705.1_EAU43332.1:0.2062222821)90:0.040528)92:0.052648,(((GCA_000800175.1_KHJ55841.1:0.0000019995,GCA_900141975.1_SHJ23368.1:0.0077079967)100:0.078259,GCA_900104035.1_SDO40051.1:0.0914008138)100:0.090130,GCA_002238045.1_OXS99476.1:0.5535944987)95:0.032911)97:0.089411)83:0.048502)86:0.072169)85:0.035595,((GCA_000092025.1_AAK86683.1:0.0661445547,(GCA_000092045.1_ABC90008.1:0.0315842898,GCA_000769405.1_KPN28436.1:0.0079628597)100:0.051512)98:0.038930,(GCA_000731295.1_CDN53110.1:0.0000027697,GCA_000731315.1_CDN46953.1:0.0076890528)100:0.054536)100:0.065750)90:0.031016,(GCA_001267455.1_KOC75063.1:0.0076863166,GCA_001652565.1_ANH03485.1:0.0000028629)100:0.056994)94:0.030777,(GCA_000179775.1_EFL88926.1:0.2570002686,(GCA_000325745.1_AGA64278.1:0.2525738375,GCA_000496595.1_AHA27780.1:0.5157074943)99:0.249385)88:0.047792)86:0.034928,((((GCA_000300335.1_EKF19811.1:0.0289828081,GCA_000300515.1_EKF40602.1:0.0188789823)100:0.041666,GCA_000014245.1_ABG62261.1:0.1975816084)97:0.038901,GCA_900113935.1_SFI60112.1:0.0459228227)97:0.044236,((((GCA_000585625.1_EXL10092.1:0.0917415856,GCA_001618845.1_AMX99574.1:0.0076091617)96:0.016839,GCA_001510895.1_KUM24172.1:0.0000024551)51:0.048836,GCA_002075885.1_OQM75196.1:0.2070837591)84:0.020484,(GCA_001424795.1_KQU66912.1:0.0000022816,GCA_001605015.1_AMS43624.1:0.0079843329)72:0.019369)97:0.051619)96:0.033841)83:0.035734,(GCA_900104355.1_SDP05565.1:0.0136400400,GCA_900113985.1_SFI53306.1:0.0620068598)100:0.065835)92:0.083639,GCA_900104485.1_SDB30866.1:0.2357067296)53:0.013392)59:0.020571,(GCA_000022725.1_ACS50821.1:0.0590083470,GCA_000341385.1_AGF75506.1:0.1303901860)100:0.373799)90:0.012774,GCA_900129325.1_SHE63941.1:0.0688471498)96:0.062944,(GCA_000016285.1_ACM35888.1:0.1017109445,(GCA_900148505.1_SHO66194.1:0.1235394472,(GCA_000226315.1_AEP09173.1:0.0134984787,GCA_000348745.1_AGH97582.1:0.0000029825)100:0.549344)57:0.030525)85:0.028003)86:0.084933,(GCA_001188555.1_KND21170.1:0.0000025897,GCA_002249885.1_OXS49267.1:0.0000026781)100:0.123230)31:0.040931,((GCA_000148725.1_EFO29029.1:0.0947748486,(GCA_000158095.1_EEE45109.1:0.0213893579,(GCA_001403915.1_CTQ42873.1:0.0137862946,(GCA_000154705.2_EDQ32739.1:0.0857262077,GCA_001703635.1_OCW58436.1:0.1198349733)100:0.280948)42:0.018300)90:0.077006)75:0.086384,(((GCA_000192745.1_ADZ71398.1:0.0797803557,GCA_001305515.1_KPL52067.1:0.1781014357)81:0.018125,(GCA_900115225.1_SFN55867.1:0.0614282212,GCA_900215505.1_SNY92761.1:0.0858697251)100:0.238318)81:0.024559,GCA_900105595.1_SDT98143.1:0.0973505441)71:0.033655)29:0.041907)94:0.044636,(GCA_000166055.1_ADP71627.1:0.0000022162,GCA_000636015.1_KAI94506.1:0.0000022933)100:0.272752)84:0.017156,(((((GCA_000230555.1_AEQ50655.1:0.0529104068,GCA_900100665.1_SDG38331.1:0.0363008650)100:0.067480,GCA_001720135.1_ODN71839.1:0.1801131501)68:0.037577,GCA_900102695.1_SCZ23630.1:0.5004174305)88:0.017814,GCA_002088295.1_ORE96255.1:0.2124378066)93:0.030635,((GCA_000743575.1_KFL29393.1:0.0897143914,GCA_000970435.1_KKB82706.1:0.0697465598)100:0.203777,(((GCA_000828475.1_BAQ18032.1:0.0650605297,GCA_001723285.1_ODR98387.1:0.0376602685)100:0.266144,GCA_001708935.1_ODA66883.1:0.2504369047)100:0.141838,((GCA_000143145.1_ADJ24345.1:0.1477942648,(GCA_000981545.1_CPR19971.1:0.0000020182,GCA_900104305.1_SDP07953.1:0.0000020327)100:0.431578)96:0.108773,GCA_000503895.1_AHB49409.1:0.1448541553)100:0.218808)99:0.069769)96:0.051308)96:0.022970)99:0.085346,(GCA_001907205.1_OKL45752.1:0.0703874318,(GCA_900110875.1_SEP81946.1:0.0518623946,GCA_900114245.1_SFK90199.1:0.0183070424)100:0.072035)100:0.031190)91:0.053208,GCA_000496075.1_ESR26183.1:0.2487631095)100:0.117756,(((((GCA_000010525.1_BAF89051.1:0.0644022510,(((((GCA_000011365.1_BAC53039.1:0.0000021743,GCA_000661935.1_AHY54791.1:0.0000024466)100:0.168505,(GCA_000012725.1_ABA04175.1:0.0925088503,GCA_000013885.1_ABE64162.1:0.1239340368)100:0.141765)85:0.041745,(GCA_000935205.1_KIZ34477.1:0.0427038415,(GCA_001618955.1_KZD25100.1:0.0000027656,GCA_900108575.1_SEH58304.1:0.0187217020)100:0.049385)92:0.007670)87:0.050673,(GCA_000195775.1_CAE27134.1:0.0803017962,(((GCA_000218565.1_AEI07735.1:0.0000020320,GCA_000218585.1_AEI04105.1:0.0000020320)100:0.022850,GCA_000314735.2_EKS30877.1:0.0564592255)100:0.034607,GCA_000336555.1_EKS32748.1:0.1071387896)100:0.039878)99:0.024659)98:0.151526,((GCA_001741865.1_AOO81017.1:0.0386644130,GCA_900102525.1_SDF49521.1:0.0530481854)100:0.139588,((GCA_000304315.1_CCJ08995.1:0.1673414077,((GCA_001644125.1_OAI31588.1:0.0000028470,GCA_001675455.1_OBS53348.1:0.0551916587)99:0.104166,GCA_002117405.1_ARN82242.1:0.0658354566)99:0.050096)99:0.194517,GCA_900187365.1_SNB61317.1:0.4460435893)100:0.144559)99:0.087290)65:0.042825)61:0.019557,GCA_000017645.1_ABS68548.1:0.0826427698)93:0.062946,((((GCA_900100155.1_SCW79191.1:0.0588018757,(GCA_002355335.1_BAT61270.1:0.1405960371,GCA_001579845.1_AMN41346.1:0.1670705654)98:0.103769)89:0.034462,(GCA_002119765.1_ARQ00907.1:0.1046966414,((((GCA_000019945.1_ACB81648.1:0.1888415046,GCA_000022085.1_ACL60731.1:0.0588007001)100:0.145736,(GCA_001017175.1_KLK92741.1:0.0316263882,GCA_900102135.1_SCX98129.1:0.0481137104)99:0.102826)100:0.085422,(GCA_001271345.1_ALA18821.1:0.0000022216,GCA_001887265.1_APF37393.1:0.0155855542)100:0.095229)90:0.060334,GCA_001426945.1_KQZ02574.1:0.2445956614)87:0.065384)80:0.098733)56:0.018885,GCA_001676615.1_OCC04231.1:0.1414177003)50:0.039588,(GCA_001402875.1_ALK10156.1:0.0000020506,GCA_001459775.1_CUU42820.1:0.0000029808)100:0.342490)38:0.005663)44:0.019227,GCA_000092925.1_ADH87994.1:0.0715686109)71:0.055747,(GCA_000019845.1_ACB95277.1:0.1159587557,(GCA_000021745.1_ACK50624.1:0.0750622058,GCA_900114285.1_SFK22683.1:0.2905738311)100:0.080830)100:0.100211)96:0.028280)100:0.168039,(((GCA_000300235.2_AJD53942.1:0.0364921441,GCA_000300275.1_EKF09981.1:0.0295055815)100:0.080479,(GCA_000982415.1_KKJ76994.1:0.0083665908,GCA_001026905.1_KLN60022.1:0.0143469510)100:0.154008)51:0.062798,((GCA_000319385.1_AFX99527.1:0.0000029030,GCA_000510265.1_AHC73925.1:0.2253799492)100:0.432304,GCA_900102465.1_SDF41513.1:0.0317901796)100:0.256834)94:0.076106)100:0.128115,((((((((GCA_000011685.1_AAW61539.1:0.0573116071,GCA_000234355.2_EHH69203.1:0.0229041947)100:0.142872,(((GCA_000021325.1_ACI50183.1:0.0935055717,((GCA_000182745.1_BAK84976.1:0.0074241833,GCA_000208635.2_EGG75899.1:0.0145189956)100:0.034348,GCA_000964505.1_GAO00884.1:0.0358729270)100:0.163805)95:0.083526,GCA_002005445.1_AQS85429.1:0.1287905776)59:0.035000,((GCA_000617865.1_GAJ30638.1:0.0724499513,GCA_000963885.1_GAN54255.1:0.0929820747)99:0.035025,(((GCA_000724025.1_CDG38389.1:0.0073338536,GCA_001547995.1_BAT20161.1:0.0000021114)100:0.123521,GCA_002005465.1_AQS88342.1:0.0813538297)83:0.022537,(GCA_001787335.1_AOX16305.1:0.0000022240,GCA_001787355.1_AOX19267.1:0.0000025180)100:0.048756)81:0.022674)98:0.090504)93:0.079053)96:0.072243,((GCA_002173735.1_ARW48470.1:0.2457612665,(GCA_000231445.2_EHD13177.1:0.0000020320,GCA_002153535.1_OUI78515.1:0.0000020320)100:0.551964)100:0.238096,GCA_000157815.1_EEX99735.1:1.2392873216)25:0.000002)36:0.030604,(GCA_000723565.1_CDG34182.1:0.0134610250,GCA_002003665.1_OOL18464.1:0.0162574937)100:0.255908)51:0.076965,((((GCA_000014285.2_ABI61852.1:0.0000023361,GCA_000576085.2_AHJ62784.1:0.0000022770)100:0.181837,((((GCA_000743575.1_KFL29659.1:0.1216422777,GCA_001578105.1_AMM85223.1:0.2041744063)77:0.009502,GCA_000970435.1_KKB86663.1:0.1308639518)91:0.068233,((((((GCA_000153725.1_EAU45882.1:0.0844628573,GCA_900116195.1_SFT24576.1:0.0078265014)85:0.010444,(GCA_900102075.1_SDE77489.1:0.0313397609,(GCA_900095785.1_SCM66351.1:0.0072767396,GCA_900115865.1_SFQ66897.1:0.0000024982)100:0.054609)85:0.020393)98:0.076667,(GCA_001975705.1_APZ55314.1:0.0703371236,(GCA_000442255.1_EPX75879.1:0.0650668598,(GCA_001969385.1_APX22369.1:0.0000020320,GCA_900112435.1_SFD65687.1:0.0000020320)100:0.098407)100:0.183608)96:0.021813)99:0.037398,GCA_900215505.1_SNY90557.1:0.0797262602)97:0.038151,GCA_900115225.1_SFO92882.1:0.0605334990)98:0.059197,GCA_001969385.1_APX26420.1:0.1178111232)100:0.171429)81:0.034370,GCA_001676615.1_OCC06338.1:0.2628145256)99:0.065580)90:0.047543,(GCA_000264455.2_AFK57143.1:0.0000025806,GCA_001601315.1_KYO56363.1:0.0222310172)100:0.370694)71:0.026078,((GCA_000306035.1_EKN00455.1:0.0380441710,GCA_000964385.1_GAN79361.1:0.1148490237)100:0.114311,(((GCA_000767795.1_KGM30951.1:0.0312734213,GCA_002195995.1_OWJ55923.1:0.0475771404)100:0.100923,GCA_900104955.1_SEC08853.1:0.1481338204)89:0.054427,(GCA_000017405.1_ABS13165.1:0.0000025876,GCA_000585655.1_EXL07229.1:0.0000027939)100:0.232905)92:0.041165)85:0.036082)50:0.032571)29:0.086449,GCA_000964365.1_GAN75895.1:0.1822059026)61:0.073224,(GCA_000016725.1_ABQ30393.1:0.0188974546,GCA_000202835.1_BAJ80072.1:0.0042974341)100:0.278819)89:0.116348,((GCA_000164635.1_EFH10227.1:0.1446329674,(GCA_900101615.1_SDC38759.1:0.0000020320,GCA_900104205.1_SDB70502.1:0.0000020320)100:0.053285)99:0.149772,GCA_900141905.1_SHJ47790.1:0.1428274369)99:0.357428)100:0.432128)5:0.020549,((((((((((((((((((((((GCA_000011965.2_AAV95602.1:0.0414675034,(GCA_000018145.1_ABV92809.1:0.0355695902,GCA_900184815.1_SMX22417.1:0.0735834365)73:0.021713)36:0.000002,((((GCA_000203975.3_KID10748.1:0.0075782260,GCA_000511355.1_AHD00621.1:0.0367887192)98:0.022272,(GCA_000765015.1_KGK79883.1:0.0000020320,GCA_900141945.1_SHI82533.1:0.0000020320)100:0.044881)66:0.008102,(GCA_001458175.1_CUH51984.1:0.0585716838,((GCA_000738435.1_AII87379.1:0.0583153880,GCA_001307765.1_KPN62030.1:0.0903630809)98:0.035930,((GCA_900114415.1_SFK68209.1:0.0137653209,(GCA_900142085.1_SHI81191.1:0.0594556916,(GCA_000812665.2_AML52311.1:0.1032786396,(GCA_900109555.1_SEK97046.1:0.0000024552,GCA_900172305.1_SLN53367.1:0.0000020320)100:0.114595)99:0.041731)99:0.064444)86:0.020113,GCA_900172225.1_SLN45831.1:0.0180111860)84:0.017292)100:0.046695)87:0.018665)57:0.014488,GCA_900172235.1_SLN22566.1:0.0639692450)79:0.015641)63:0.022102,(((GCA_900188335.1_SNS28741.1:0.0401839389,(GCA_900102795.1_SCZ55693.1:0.0235419076,(GCA_001908835.1_APO86982.1:0.0162820919,GCA_900129685.1_SHG42202.1:0.0725200217)100:0.055280)74:0.021610)65:0.011279,(GCA_001678945.1_ANP35350.1:0.0088654744,(((GCA_000376545.2_ANP40804.1:0.0157431378,GCA_900114485.1_SFL01547.1:0.2580389730)100:0.033695,(GCA_900107355.1_SDY20748.1:0.0871456060,GCA_900116455.1_SFU16618.1:0.0412985927)100:0.051563)96:0.027570,(GCA_000223375.1_AEM40692.1:0.0000028411,GCA_001399515.1_ALJ80862.1:0.0000020546)100:0.208578)82:0.012431)94:0.023904)59:0.015024,(GCA_001404155.1_CRK74697.1:0.0000026266,GCA_900114125.1_SFJ13771.1:0.0000022098)100:0.058229)64:0.012209)60:0.020148,(((((GCA_000014045.1_ABG31391.1:0.0161421937,GCA_000154785.2_AEI94903.1:0.0295362547)100:0.058637,((GCA_000814025.1_KIC51311.1:0.0186049322,(GCA_001205715.1_KNG95357.1:0.0391880552,((((GCA_000152605.1_EAP83896.1:0.0611002383,(GCA_000172095.1_EDQ04404.1:0.0536736304,GCA_900156525.1_SIT74492.1:0.1828233965)90:0.016798)100:0.038267,GCA_000622405.1_KIN66758.1:0.1011856720)99:0.023272,GCA_900172275.1_SLN17314.1:0.0584454474)98:0.027773,GCA_000836695.1_KIQ69352.1:0.0954966125)99:0.021392)75:0.026482)78:0.035605,GCA_001969365.1_APX10613.1:0.0250309400)74:0.031720)53:0.010496,GCA_000152625.1_EAP75318.1:0.1046628431)97:0.020358,GCA_900172295.1_SLN36907.1:0.0609362343)94:0.035019,(GCA_900109955.1_SEW21339.1:0.0869178907,((GCA_900109035.1_SEI97822.1:0.0504501861,GCA_900172355.1_SLN55319.1:0.1454431264)74:0.030798,(GCA_001403795.1_CTQ50657.1:0.1447782144,GCA_900109285.1_SEK88046.1:0.0459263348)100:0.102293)99:0.015776)97:0.023659)65:0.009292)98:0.024659,GCA_000511385.1_AHD09246.1:0.0293657028)98:0.024886,(GCA_001258055.1_CRL13387.1:0.0000020320,GCA_900113345.1_SFH50299.1:0.0000020320)100:0.006024)99:0.026073,(GCA_000600975.2_EYD71615.1:0.0739121568,(GCA_002115725.1_OSQ57408.1:0.0351762904,GCA_002115805.1_OSQ50724.1:0.0309900406)100:0.081693)97:0.009064)96:0.043526,((((GCA_000161835.1_EET48503.1:0.0307555450,(GCA_000155735.2_AGI72170.1:0.0760087995,GCA_001187845.1_AKS45828.1:0.0828310757)100:0.076267)100:0.045925,GCA_900111945.1_SFR47061.1:0.0636711014)93:0.028677,GCA_000442275.2_EPX79281.1:0.0473253827)98:0.061181,(GCA_001890925.1_OJI91840.1:0.1113465534,GCA_000153305.1_EAR52759.1:0.1553360072)69:0.004573)89:0.039385)84:0.046066,(GCA_900141735.1_SHI87159.1:0.0586387711,((((GCA_900110115.1_SEN62670.1:0.0000020557,GCA_900141995.1_SHI35578.1:0.0142082692)100:0.109868,(GCA_900113405.1_SFH33079.1:0.0000027834,GCA_900172315.1_SLN60728.1:0.0000022358)100:0.235170)69:0.017954,GCA_000299575.1_EKE44969.1:0.0983273934)73:0.036906,((GCA_000521865.1_ETX29558.1:0.0565756055,GCA_900115815.1_SFQ61483.1:0.1027066489)100:0.046806,GCA_900115595.1_SFP24215.1:0.0809110097)99:0.036129)72:0.023542)84:0.049557)98:0.017691,GCA_900116005.1_SFQ96183.1:0.0937676016)42:0.018966,(((GCA_000153725.1_EAU45189.1:0.0116101184,((GCA_001969385.1_APX23952.1:0.0000020320,GCA_900112435.1_SFB96083.1:0.0000025814)100:0.037110,GCA_900102075.1_SDE31465.1:0.0234797645)100:0.020090)99:0.006624,((GCA_001687105.1_ANT58959.1:0.0089162412,GCA_900116195.1_SFS42190.1:0.1027350150)96:0.025111,GCA_000442255.1_EPX81428.1:0.1003277509)97:0.056624)95:0.027115,(GCA_001975705.1_APZ55133.1:0.0696621596,GCA_900100085.1_SDJ22611.1:0.0977216562)98:0.038532)100:0.094320)90:0.035688,((GCA_001458375.1_CUH80025.1:0.0434568309,GCA_000169415.1_EBA09508.1:0.0977112889)88:0.018006,(((GCA_002211155.1_OWV52664.1:0.0073189013,((GCA_002211205.1_OWV56294.1:0.0000000000,GCA_900101505.1_SDE04342.1:0.0000000000):0.000002,GCA_002211225.1_OWV43103.1:0.0000020320)75:0.000002)100:0.030450,GCA_900184945.1_SMX36783.1:0.0699713774)100:0.026328,(GCA_002237555.1_ASP22424.1:0.0286102897,GCA_900188425.1_SNS76562.1:0.0088693047)100:0.027550)100:0.034296)94:0.035801)78:0.014686,(GCA_001482405.1_KUF09023.1:0.0526728688,((((GCA_000671395.1_KCV83839.1:0.0466148665,(GCA_001305615.1_ALG90043.1:0.0564583085,GCA_900184935.1_SMX34440.1:0.0591898792)96:0.045782)99:0.053462,(GCA_001981245.1_APX88346.1:0.1626061872,GCA_900107585.1_SDZ76149.1:0.1526378583)98:0.110362)93:0.017970,((GCA_001548075.1_BAQ69344.1:0.0000023998,GCA_001633165.1_ANB34749.1:0.0000028128)100:0.123110,(GCA_900095785.1_SCM68001.1:0.0000022370,GCA_900115865.1_SFQ53226.1:0.0000022551)100:0.077552)100:0.058405)95:0.050186,((((GCA_001046955.1_AKO96494.1:0.0000026860,GCA_900109145.1_SEI85119.1:0.0000024484)100:0.128565,GCA_900107235.1_SDY09593.1:0.0855734682)96:0.052035,GCA_001038505.1_KMK67946.1:0.1001057591)72:0.017970,GCA_900188035.1_SNR26908.1:0.0801363317)62:0.013184)59:0.010024)83:0.034123)92:0.040612,GCA_900111875.1_SFA70003.1:0.1207025251)76:0.035010,((GCA_900106695.1_SDW37383.1:0.0229103254,GCA_900113695.1_SFI68693.1:0.2220544367)96:0.069123,(GCA_900172375.1_SLN42174.1:0.1178231533,GCA_000715505.1_KEP70777.1:0.1082950019)98:0.017178)96:0.030026)53:0.021050,((GCA_900099935.1_SDK80044.1:0.0915889864,(((((GCA_001517585.1_CUX81566.1:0.0825764232,GCA_001458355.1_CUH63712.1:0.0793748912)71:0.018228,GCA_000024465.1_ADE39665.1:0.2203276530)91:0.031591,GCA_000647975.1_KAJ55657.1:0.0660859246)77:0.015778,GCA_900110775.1_SEQ66299.1:0.1105837629)82:0.031183,(GCA_900142295.1_SIN85178.1:0.0627787655,GCA_900106675.1_SDW63057.1:0.0914661657)80:0.015506)89:0.018031)79:0.008409,((GCA_000590925.1_AHM05158.1:0.0619857643,(((GCA_001247715.1_KNX41936.1:0.0230939760,GCA_900110425.1_SEO30367.1:0.0474446156)100:0.081583,GCA_900172385.1_SLN29477.1:0.0526078430)96:0.032936,GCA_900112335.1_SFC05322.1:0.1175137828)66:0.035263)62:0.009469,((GCA_900111545.1_SET00577.1:0.0000026193,GCA_900143155.1_SHN50429.1:0.0000024013)100:0.183177,GCA_900102905.1_SDK84731.1:0.2529704903)95:0.111406)63:0.025452)61:0.007980)49:0.023497,GCA_000714535.1_KEO56275.1:0.0083570644)39:0.005765,(((GCA_000012905.2_ABA78847.1:0.0612209567,(GCA_000152725.1_EAQ04550.1:0.0347312316,(GCA_000152805.1_EAQ13478.1:0.0140627999,GCA_002210095.1_OWU77227.1:0.0692898201)75:0.024397)100:0.073619)81:0.032386,(GCA_900100005.1_SDI01203.1:0.0732099038,((GCA_000021865.1_ADE86041.1:0.0702069406,((((GCA_000740775.1_KFI34084.1:0.0155487039,GCA_000740795.1_KFI32009.1:0.0000020449)100:0.064203,(GCA_900110025.1_SEM90594.1:0.0468130323,GCA_900156815.1_SIS64662.1:0.1757437001)100:0.057636)99:0.018080,(GCA_000442315.1_EPX87458.1:0.1612672059,GCA_000600335.2_EYD77039.1:0.0948919632)100:0.137476)87:0.034536,GCA_001620265.1_AMY69563.1:0.0540237101)61:0.009944)60:0.016803,(GCA_900177545.1_SMH30646.1:0.0456768473,(GCA_900107025.1_SDX20779.1:0.1088375841,GCA_900110135.1_SEN10384.1:0.1069631312)63:0.037301)61:0.026022)96:0.027041)72:0.023692)61:0.000003,(GCA_900114135.1_SFJ69060.1:0.0393955695,GCA_000299875.1_EKE72544.1:0.1296779004)100:0.045097)91:0.017147)41:0.035769,GCA_000740785.1_KFI30953.1:0.0930229404)97:0.065981,(GCA_000203895.1_ABL68630.1:0.0207658621,GCA_000444995.1_AGT09742.1:0.1275233426)100:0.164664)98:0.075857,GCA_000092025.1_AAK88862.2:0.3809041366)100:0.264892,GCA_900100655.1_SDF73630.1:0.6564382062)100:0.197304)62:0.102770,(GCA_000576635.1_EWY37001.1:0.1181326738,GCA_000936425.1_KJB93992.1:0.1181126034)100:0.135627)99:0.142284,(GCA_000010725.1_BAI72094.1:0.2892476415,GCA_000632475.2_AIB13593.1:0.1536557659)100:0.141763)86:0.101349,(GCA_000225995.2_EGY00066.1:0.0000029762,GCA_000730165.2_ASG22710.1:0.0077804090)100:0.592180)99:0.182668,(((((GCA_000009985.1_BAE51315.1:0.0861649068,(GCA_000294655.1_CCG42439.1:0.0985593601,GCA_900108475.1_SEH24674.1:0.0465760138)100:0.123266)100:0.149059,GCA_000513295.1_CDK98436.1:0.1706596214)100:0.131874,(GCA_000963705.1_KJV11152.1:0.0650265698,GCA_002251735.1_OYQ18447.1:0.0148786492)100:0.114045)98:0.070477,(GCA_000013085.1_ABC22560.1:0.3526858664,GCA_000284415.2_CCG08982.1:0.4120326206)90:0.077644)85:0.065358,((GCA_900100455.1_SDG53318.1:0.1382829236,(((GCA_900101965.1_SDE56965.1:0.2051052476,GCA_900156605.1_SIS41150.1:0.1742903750)94:0.125564,GCA_001611975.1_AMW35659.1:0.3606000899)69:0.000002,GCA_000315795.1_EKV31580.1:0.3600701580)86:0.040800)100:0.168425,GCA_000968135.1_CCQ74331.1:0.3413895955)63:0.052023)75:0.027920)87:0.039169,(GCA_000264455.2_AFK53389.1:0.0000023347,GCA_001601315.1_KYO57639.1:0.0076627937)100:0.395807)85:0.040954,(GCA_900093605.1_SCA54944.1:0.4142069247,GCA_002109495.1_OSM02234.1:0.6921378866)93:0.131246)81:0.013463,((((((((((GCA_000011345.1_BAC09071.1:0.0229572203,GCA_000505665.1_AHB88172.1:0.0161428607)100:0.283409,GCA_000317145.1_AFY96414.1:0.3271119637)99:0.081090,(GCA_000317495.1_AFZ12204.1:0.1379858917,GCA_000775285.1_KGF72699.1:0.2743279636)99:0.061355)96:0.049940,((((((GCA_000020025.1_ACC84754.1:0.1024336715,GCA_001298445.1_ALF51782.1:0.0080042638)90:0.015512,GCA_002367975.1_BAY17242.1:0.0390257395)90:0.008245,((((GCA_000196515.1_ADI65648.1:0.0392391642,(GCA_002368075.1_BAZ82817.1:0.0410487748,((GCA_000175835.1_EFA69197.1:0.0000028954,GCA_001432185.1_KRH96409.1:0.0000026367)100:0.022393,(GCA_000175855.1_EFA74169.1:0.0078137836,GCA_002368135.1_BAZ89821.1:0.0000023501)100:0.033109)100:0.104588)100:0.069444)92:0.007870,GCA_000317695.1_AFZ55773.1:0.0157151303)93:0.017151,GCA_000317535.1_AFZ26097.1:0.0876570529)99:0.031458,((((GCA_000204075.1_ABA20587.1:0.0820948950,GCA_000760695.2_KIE06852.1:0.0831058511)52:0.017176,GCA_000316575.1_AFY31024.1:0.1245850610)95:0.023996,((GCA_002368055.1_BAZ76530.1:0.0000000000,GCA_002368295.1_BAY99545.1:0.0000000000):0.000003,GCA_002368275.1_BAY89369.1:0.0000025817)100:0.153345)85:0.008265,(GCA_000169135.1_EAW45715.1:0.0000023599,GCA_002218065.1_GAX34976.1:0.0227752295)100:0.108735)74:0.006001)86:0.031177)97:0.039936,((GCA_000231365.2_EHC08409.1:0.0000020320,GCA_001904645.1_OKH16564.1:0.0000020320)100:0.004861,((GCA_000934435.1_KIY12250.1:0.0000027780,GCA_001990805.1_ONN59984.1:0.0000028997)100:0.016480,GCA_001275395.1_KOP25047.1:0.0152422726)100:0.059275)100:0.057692)99:0.043768,((GCA_000312705.1_AFW93405.1:0.0449947158,(GCA_000789435.1_KHG40042.1:0.0088502002,GCA_002368115.1_BAZ83990.1:0.0218051963)100:0.019381)100:0.048761,GCA_000317435.1_AFZ00637.1:0.1179937545)100:0.050949)100:0.142215,GCA_002142475.1_BAS55863.1:0.1207266514)100:0.130019)100:0.102486,GCA_000332215.1_ELS33007.1:0.4260353137)62:0.028656,((GCA_000180455.1_CBN59109.1:0.0521636469,((GCA_000214075.2_EGK86382.1:0.0470740228,GCA_000317475.1_AFZ09621.1:0.0307701366)98:0.030983,GCA_002412335.1_PCN53323.1:0.0568076692)100:0.146901)94:0.055171,GCA_001904725.1_OKH41023.1:0.2475653707)61:0.054377)85:0.049129,(((GCA_000176895.2_CCE18422.1:0.0000020271,GCA_000307915.1_EKD08081.1:0.0000020212)100:0.194563,(GCA_000478195.2_ERT06377.1:0.1280091948,GCA_000972705.2_KKD39858.1:0.0975616598)100:0.098864)99:0.078182,(GCA_000710505.1_KEI65305.1:0.0538214333,GCA_900009265.1_CUR17019.1:0.0334803718)100:0.136108)100:0.102433)99:0.076037,(GCA_001276715.1_KOR35028.1:0.1896751257,GCA_001637395.1_OAB60211.1:0.3815652452)96:0.107215)89:0.011116,(((((((((((GCA_000012525.1_ABB56833.1:0.3224198243,GCA_000332035.1_ELR97492.1:0.1106077933)98:0.121503,(GCA_001904775.1_OKH45413.1:0.1796091726,((GCA_000817775.1_KIF38806.1:0.2286673675,(GCA_000317615.1_AFZ51144.1:0.0372187135,GCA_000317635.1_AFZ44722.1:0.0509350301)100:0.224509)82:0.032318,GCA_002075285.2_ASC73584.1:0.3318037400)81:0.047205)97:0.014630)90:0.028912,GCA_001456025.1_KST61927.1:0.1810695965)83:0.003377,(((GCA_000316665.1_AFY56084.1:0.1336327230,GCA_000332055.1_ELS00426.1:0.0738161501)98:0.020750,(GCA_002368355.1_BAZ46602.1:0.1620585871,GCA_001747005.1_OEJ77400.1:0.1376757833)16:0.003378)17:0.015390,(GCA_000317575.1_AFZ37503.1:0.0326963822,GCA_002355455.1_BAU65559.1:0.0517682770)100:0.087893)92:0.037642)84:0.073616,(((((((GCA_000284135.1_BAL29198.1:0.0074198683,GCA_000478825.2_AIE73917.1:0.0000029673)100:0.064260,GCA_000317065.1_AFY71066.1:0.2901400256)98:0.059583,(GCA_000297435.1_CCI31332.1:0.0267081531,GCA_000312205.1_CCI09282.1:0.0225484973)100:0.159665)98:0.027029,(GCA_001548095.1_BAQ62893.1:0.0416674031,GCA_001548115.1_BAQ63994.1:0.0771780870)100:0.117776)96:0.036623,GCA_000317675.1_AFZ54146.1:0.2944422669)72:0.063462,(GCA_000317025.1_AFY76906.1:0.0071714702,GCA_001904635.1_OKH24086.1:0.0000027703)100:0.101933)74:0.054155,GCA_000021825.1_ACK72883.1:0.1460342691)62:0.036993)37:0.046587,(GCA_000017845.1_ACB50970.1:0.0967171956,GCA_001904615.1_OKH20037.1:0.1729676893)97:0.049579)100:0.077505,GCA_000317105.1_AFY85049.1:0.2351091856)81:0.063843,GCA_001746915.1_OEJ72929.1:0.1656950494)43:0.056484,(((GCA_000155555.1_EDX70707.1:0.2088908386,GCA_000317515.1_AFZ18591.1:0.1677337436)100:0.132710,GCA_002075285.2_ASC72267.1:0.5613394625)84:0.069569,GCA_000018105.1_ABW28659.1:0.4276548491)30:0.040155)83:0.062452,(GCA_000317045.1_AFY67461.1:0.3165969604,GCA_001870225.1_APB32640.1:0.4293730822)84:0.058615)99:0.094516,(GCA_000346485.2_KYC43499.1:0.1545866005,GCA_000828085.2_KIJ82669.1:0.1216226786)100:0.281045)99:0.041126)97:0.054452,((GCA_000155635.1_EDY37509.1:0.0473325937,GCA_000316515.1_AFY28463.1:0.1323518838)100:0.248335,((GCA_900172325.1_SLN55888.1:0.3280558589,((((GCA_000299935.1_EKE75599.1:0.0434721422,GCA_001618175.1_KZD03901.1:0.0880990792)100:0.249924,GCA_001746755.1_OEJ68891.1:0.2684019339)96:0.133808,(GCA_000023785.1_ACT59101.1:0.1060785968,(GCA_000175215.2_ADU14545.1:0.0529241116,GCA_000204015.1_EGF90553.1:0.1240684678)100:0.232729)100:0.175868)81:0.035986,(((GCA_000014745.1_ABI66187.1:0.2191414544,GCA_900103475.1_SDM02488.1:0.2834242966)100:0.108540,(GCA_900199215.1_SNT72486.1:0.3992073000,((GCA_000152745.1_EAP91345.1:0.1278127943,GCA_001637395.1_OAB56604.1:0.2537768107)100:0.227156,(((GCA_900177295.1_SMF72650.1:0.0000025559,GCA_900188055.1_SNS09615.1:0.0000022848)100:0.552790,(GCA_000342165.1_EMD82957.1:0.2838967263,GCA_002211145.1_OWV32037.1:0.3235671205)100:0.287985)100:0.154752,GCA_000152825.2_ADM09375.1:0.4322063711)99:0.129231)98:0.132129)96:0.064574)89:0.049673,(GCA_000013025.1_ABI76095.1:0.0217436760,GCA_000685315.1_KDA00526.1:0.0243937196)100:0.325819)97:0.104574)76:0.027689)90:0.036385,GCA_900101935.1_SDD67711.1:0.2791090597)95:0.044182)89:0.064276)90:0.103351)83:0.069884,((GCA_000742835.1_AIK96444.1:0.3738414212,GCA_002117145.1_ARN85156.1:0.3276627642)100:0.121900,((GCA_001192655.1_GAO98256.1:0.3331563419,((GCA_000012385.1_ABE05276.1:0.0934098375,GCA_000195735.1_CAA14984.1:0.2850861898)100:0.470806,(GCA_000010205.1_BAG40085.1:0.2060120914,GCA_000964595.1_KJV57547.1:0.1923859090)100:0.579559)94:0.362912)76:0.090127,(GCA_000815465.1_KIE04290.1:0.4610478195,GCA_000219355.1_AEI88755.1:0.5487604677)99:0.218544)78:0.073596)81:0.133035)66:0.073804,((((GCA_000008385.1_AAW70811.1:0.1684840907,GCA_000953315.1_CDR79117.1:0.0447780156)100:0.415795,((((GCA_000011945.1_AAV86743.1:0.0672135934,GCA_000024505.1_ACZ49135.1:0.1026112550)100:0.604143,GCA_000964795.1_KJV68984.1:0.3789847920)89:0.101768,(GCA_000026005.1_CAH58256.1:0.2633980913,GCA_000964755.1_KJV65394.1:0.2063486094)100:0.438083)99:0.221373,(GCA_000388175.3_ETZ05068.1:0.3755242770,GCA_000469665.2_ETZ07704.1:0.5347709462)100:1.319070)91:0.242922)89:0.114011,(GCA_000011385.1_BAC92268.1:0.3331823399,GCA_000484535.1_AGY58666.1:0.2430200076)100:0.402180)62:0.040337,(GCA_000022525.1_ACT69777.1:0.4259801620,GCA_000632985.1_AHX11728.1:0.3915049335)100:0.743271)90:0.195654)56:0.022244,GCA_001982645.1_ONG39354.1:0.5643224324)85:0.087835,(GCA_000689395.1_CDO61207.1:0.5157853601,(((((((GCA_000013005.1_ABC64139.1:0.0986423235,(GCA_001304795.1_ALG60093.1:0.0000023955,GCA_001306275.1_KPM18762.1:0.0000020396)100:0.134627)100:0.117711,(GCA_001281485.1_ALE15621.1:0.1052354018,GCA_001008165.2_AKH42633.1:0.2699940120)54:0.049835)70:0.068686,(GCA_001663175.1_ANK12738.1:0.1067654996,GCA_001677335.1_OBV09977.1:0.1630335913)100:0.090499)100:0.228708,(GCA_000013325.1_ABD24931.1:0.2801488250,(GCA_001028705.1_AKM08926.1:0.0817026858,GCA_001661675.2_ARU16589.1:0.1101879473)100:0.220138)97:0.082762)100:0.267275,(GCA_000013985.1_ABF52014.1:0.1709169916,GCA_001610975.1_AMU93777.1:0.0000029442)100:0.157014)100:0.234062,GCA_000235975.2_EHJ60461.1:0.3860352586)100:0.272014,(((GCA_000016765.1_ABQ69285.1:0.2253905307,(GCA_002355275.1_ATE67088.1:0.0000020195,GCA_002367875.1_PCE43585.1:0.0000028586)100:0.166917)100:0.320929,(GCA_000175255.2_AEH62109.1:0.0962482310,GCA_000218875.1_AEI37130.1:0.0888166389)100:0.335934)100:0.268455,((GCA_000091125.1_BAI97589.1:0.0286750577,GCA_000147835.3_AEG49335.1:0.0000021201)100:0.489074,((GCA_001295965.1_KPF75724.1:0.0259218572,GCA_001713435.1_AOF99874.1:0.0161740945)100:0.291524,(GCA_002218195.1_ASK87650.1:0.1392186452,GCA_900128895.1_SIN95148.1:0.2370322103)100:0.213801)88:0.062278)89:0.142591)100:0.317325)100:0.241932)93:0.102030)82:0.031894,(GCA_000017565.1_ABS61810.1:0.6387028725,(GCA_900167455.1_SKA17187.1:0.5072866026,((((((GCA_000010525.1_BAF87138.1:0.4920725997,GCA_000092925.1_ADH89641.1:0.3459436153)91:0.088763,(GCA_900104355.1_SDO70894.1:0.1784677824,GCA_900113985.1_SFJ23908.1:0.2652814174)100:0.160471)98:0.184603,GCA_000092025.1_AAK88724.2:0.6994182588)100:0.233370,(((GCA_000767795.1_KGM30303.1:0.0179078220,GCA_000767795.1_KGM32427.1:0.0179998667)99:0.017117,GCA_002195995.1_OWJ65376.1:0.0302834482)98:0.028982,GCA_002195995.1_OWJ63826.1:0.0357162047)99:0.443090)100:0.296664,GCA_900167455.1_SJZ79315.1:0.4601676159)100:0.291619,GCA_900114285.1_SFK10490.1:0.6737387547)99:0.153603)100:0.156433)97:0.120507)97:0.088383)100:0.582015)94:0.142332)95:0.100720)98:0.145702,(((GCA_000175215.2_ADU12723.1:0.4269250304,((GCA_001295965.1_KPF77037.1:0.0218023885,GCA_001713435.1_AOG00636.1:0.0078190981)100:0.160263,GCA_001663175.1_ANK12939.1:0.1686863817)100:0.116038)98:0.079862,(GCA_900104035.1_SDN53444.1:0.3616455246,((GCA_000223375.1_AEM42567.1:0.0000020320,GCA_001399515.1_ALJ82598.1:0.0000020320)100:0.376752,(GCA_000800175.1_KHJ53075.1:0.0271336790,GCA_900141975.1_SHJ76619.1:0.0220038077)100:0.245529)100:0.162521)100:0.108961)100:0.117201,(GCA_000155635.1_EDY38415.1:0.3022669458,GCA_000316515.1_AFY28123.1:0.3904276684)100:0.393370)95:0.051805)95:0.043794);
