# Supplementary material for: Assessing the accuracy of phylogenetic rooting methods on prokaryotic gene families
Source: PLoS One. 2020 May 15;15(5):e0232950. doi: 10.1371/journal.pone.0232950 (PMC7228096; doi:10.1371/journal.pone.0232950)
Supplement: S2 Dataset — (ZIP) [file pone.0232950.s003.zip › EmpiricalDataset/GeneTrees_IQTree/000125.aln.treefile]

(GCA_000006905.1_AAK23178.1:0.0958717845,GCA_000092285.1_ADG11135.1:0.0796636141,((GCA_000017265.1_ACG78301.1:0.1569550982,GCA_001425915.1_KQW72259.1:0.2114664383)100:0.085932,(((GCA_000175215.2_ADU14609.1:0.2514728469,GCA_000204015.1_EGF90647.1:0.1433056685)100:0.132109,(GCA_000144605.1_ADL01823.1:0.1400525408,GCA_002205555.1_ASD28267.1:0.2052091763)100:0.341400)100:0.137235,((GCA_000013025.1_ABI76702.1:0.0593124854,GCA_000685315.1_KCZ98377.1:0.0708889493)100:0.363205,((GCA_000023785.1_ACT59432.1:0.6245175194,(((((((((((((((((GCA_000007125.1_AAL52482.1:0.0045328555,GCA_000157815.1_EEY00026.1:0.0000022458)100:0.033093,(GCA_000017405.1_ABS15354.1:0.0000023016,GCA_000585655.1_EXL06938.1:0.0000020743)100:0.036098)100:0.099599,(GCA_001558695.1_KXF78023.1:0.1052998094,(GCA_900104355.1_SDP00377.1:0.0929123442,GCA_900113985.1_SFI50813.1:0.1194529103)100:0.082048)91:0.035610)100:0.074949,((GCA_000014245.1_ABG62338.1:0.2270476362,(GCA_000300335.1_EKF20397.1:0.0810295474,GCA_000300515.1_EKF42960.1:0.0882522345)99:0.070566)83:0.062912,(((((GCA_000585625.1_EXL03947.1:0.1029987696,GCA_002075885.1_OQM73617.1:0.0980568493)100:0.072074,GCA_001618845.1_AMX99648.1:0.0922339980)85:0.054984,GCA_001605015.1_AMS43549.1:0.0578499282)70:0.023296,GCA_001424795.1_KQU65886.1:0.0788897583)93:0.086718,GCA_900113935.1_SFJ03705.1:0.2133149825)81:0.061374)93:0.085104)80:0.038489,(GCA_000022725.1_ACS50899.1:0.0961375518,GCA_000341385.1_AGF75579.1:0.0560726548)100:0.451478)91:0.050519,GCA_002238045.1_OXS99368.1:0.2948975764)70:0.018770,(((GCA_000153465.1_EAS48599.1:0.2055274585,((GCA_000800175.1_KHJ54965.1:0.0091450306,GCA_900141975.1_SHI53199.1:0.0415039635)100:0.149163,GCA_900104035.1_SDN61860.1:0.2047740249)100:0.047606)91:0.035277,(GCA_900176465.1_SMC95300.1:0.2080375616,GCA_000153705.1_EAU41461.1:0.2508334217)100:0.038089)99:0.070699,((((((GCA_000016285.1_ACM36023.1:0.1182504865,((GCA_000092045.1_ABC90184.1:0.0313454510,GCA_000769405.1_KPN28285.1:0.0360573991)100:0.060775,(GCA_000325745.1_AGA64543.1:0.2108196359,GCA_000496595.1_AHA28289.1:0.3564405588)100:0.229096)86:0.036845)78:0.017738,(GCA_000092025.1_AAK86832.1:0.1474955073,((GCA_000722615.1_KEQ04727.1:0.0000023032,GCA_000722625.1_KEQ06908.1:0.0000021510)100:0.089068,(GCA_000731295.1_CDN53294.1:0.0000022779,GCA_000731315.1_CDN47142.1:0.0000022779)100:0.066129)90:0.021889)68:0.024933)58:0.022643,((((((GCA_000017145.1_ABR59529.1:0.0956375275,GCA_002288525.1_ASY62168.1:0.0096754963)91:0.004395,GCA_000018545.1_ACP24611.1:0.0440515361)100:0.021794,GCA_000697965.2_ANK71857.1:0.0543051522)100:0.029284,GCA_001687365.1_OBZ96066.1:0.0603209865)100:0.034477,GCA_001885585.1_OJF94440.1:0.0630660174)100:0.061499,(GCA_001267455.1_KOC77263.1:0.0233685155,GCA_001652565.1_ANH03612.1:0.0230272607)100:0.076695)100:0.062568)100:0.060867,(GCA_002043005.1_AQZ52399.1:0.1737569127,GCA_001578105.1_AMM86726.1:0.1978208981)98:0.089758)98:0.061944,(GCA_000154705.2_EDQ32509.1:0.1601981802,GCA_001703635.1_OCW57696.1:0.0828340006)100:0.297376)100:0.063708,(GCA_000817775.1_KIF43745.1:0.2080633865,GCA_001293565.1_KPB02361.1:0.3151432150)98:0.104300)97:0.063213)76:0.024705)88:0.105612,GCA_000179775.1_EFL90666.1:0.4695317385)70:0.070931,(((((GCA_000148725.1_EFO29467.1:0.1617598294,(GCA_000158095.1_EEE45427.1:0.0575965711,GCA_001403915.1_CTQ41584.1:0.1104232008)100:0.103838)90:0.048591,(GCA_000192745.1_ADZ70314.1:0.1086802983,(GCA_001188555.1_KND21350.1:0.0090911012,GCA_002249885.1_OXS40008.1:0.0000020122)100:0.111921)97:0.065665)87:0.026303,GCA_900105595.1_SDU05664.1:0.1849674877)92:0.058191,(GCA_001907205.1_OKL43682.1:0.1285936259,(GCA_900110875.1_SEQ74921.1:0.0494728642,GCA_900114245.1_SFK69803.1:0.0650781824)100:0.194001)100:0.050808)100:0.118529,GCA_002088295.1_ORE95650.1:0.3204694691)72:0.038152)98:0.063050,((((((((GCA_000010525.1_BAF87241.1:0.2229993892,GCA_000017645.1_ABS69053.1:0.0967838957)100:0.128916,(GCA_000092925.1_ADH88928.1:0.0716120593,GCA_900100155.1_SCW47587.1:0.1047497935)100:0.163489)99:0.039554,(((((GCA_000011365.1_BAC50337.1:0.0073127302,GCA_000661935.1_AHY49998.1:0.0377301309)100:0.124882,GCA_001579845.1_AMN42112.1:0.1944784853)100:0.055853,(GCA_000218565.1_AEI06889.1:0.0000022779,GCA_000218585.1_AEI03312.1:0.0000022779)100:0.152529)100:0.102292,((GCA_000019945.1_ACB81538.1:0.2272359844,GCA_000022085.1_ACL56476.1:0.1128963487)100:0.090294,(GCA_001017175.1_KLK90206.1:0.0374236420,GCA_900102135.1_SCX89343.1:0.0674676430)100:0.128089)100:0.057872)99:0.032414,((GCA_001271345.1_ALA18459.1:0.0153678959,GCA_001887265.1_APF37190.1:0.0119146038)100:0.179091,(GCA_001402875.1_ALK10027.1:0.0000025509,GCA_001459775.1_CUU42691.1:0.0000026236)100:0.177447)100:0.041572)98:0.060330)99:0.041245,(((((((((GCA_000012725.1_ABA05189.1:0.0880553846,GCA_000013885.1_ABE63054.1:0.0286900181)100:0.099649,((GCA_000336555.1_EKS38799.1:0.0878691842,GCA_000935205.1_KIZ45513.1:0.0884302783)62:0.020605,((GCA_001618955.1_KZD23556.1:0.0315246213,GCA_900108575.1_SEI22292.1:0.0549597221)100:0.077663,GCA_000314735.2_EKS27937.1:0.1343217593)63:0.024856)98:0.021869)100:0.031001,(GCA_001426945.1_KQZ00794.1:0.0808779375,(GCA_001741865.1_AOO81864.1:0.0668545978,GCA_900102525.1_SDF33285.1:0.0853621220)100:0.128086)100:0.038654)100:0.039709,GCA_000195775.1_CAE28127.1:0.0970517242)100:0.074271,GCA_002355335.1_BAT60739.1:0.2547341168)100:0.076551,GCA_001676615.1_OCC04681.1:0.2124606126)62:0.026454,GCA_002119765.1_ARQ03161.1:0.1689376043)97:0.060308,((((GCA_000304315.1_CCJ06528.1:0.1155606023,GCA_002117405.1_ARN79768.1:0.1910542067)100:0.146346,(GCA_001644125.1_OAI22577.1:0.1300599094,GCA_001675455.1_OBS53076.1:0.1051746672)100:0.177277)100:0.079168,GCA_900104955.1_SEB68504.1:0.2465843802)95:0.048389,GCA_900187365.1_SNB72198.1:0.3073156454)100:0.100071)100:0.068889,(GCA_000019845.1_ACB95494.1:0.1399826988,(GCA_900114285.1_SFK62234.1:0.1892355466,GCA_000021745.1_ACK49818.1:0.3237629185)100:0.046424)100:0.209000)100:0.065303)99:0.058050,((GCA_900104485.1_SDB41796.1:0.1825191118,GCA_001720135.1_ODN72456.1:0.1953903880)90:0.019573,(GCA_900129325.1_SHG06266.1:0.1391145490,GCA_001720135.1_ODN72455.1:0.5091939199)96:0.043599)98:0.035186)98:0.052641,(GCA_900102695.1_SCZ30459.1:0.2752850900,(GCA_001305515.1_KPL54913.1:0.1644274689,GCA_002288525.1_ASY66443.1:0.4164300999)99:0.195625)40:0.055999)85:0.015335,((GCA_900115225.1_SFO81104.1:0.1229818755,GCA_900215505.1_SNY94148.1:0.1196836049)100:0.240240,((GCA_000230555.1_AEQ51129.1:0.0859918686,GCA_900100665.1_SDG71269.1:0.0617644969)100:0.259106,(GCA_000743575.1_KFL31595.1:0.0631545816,GCA_000970435.1_KKB85853.1:0.1145998256)100:0.261711)100:0.244939)98:0.061387)89:0.022357,GCA_900148505.1_SHO61049.1:0.2489625949)91:0.039726)97:0.056059,GCA_000496075.1_ESR23227.1:0.1898915873)100:0.064275,((((((((((((((((GCA_000011965.2_AAV96781.1:0.0540587307,(((GCA_001678945.1_ANP36368.1:0.0612865305,GCA_000376545.2_ANP42729.1:0.0875525279)100:0.020230,(((GCA_000203975.3_KID09144.1:0.0485657369,GCA_000511355.1_AHD01806.1:0.0244461425)100:0.068797,GCA_900172225.1_SLN15218.1:0.0820995673)100:0.024448,GCA_900102795.1_SCZ69531.1:0.1327480312)33:0.014639)36:0.016249,(GCA_000511385.1_AHD08328.1:0.0191950174,(GCA_001258055.1_CRL15195.1:0.0000022779,GCA_900113345.1_SFG99513.1:0.0000024345)100:0.022788)100:0.096388)92:0.025211)99:0.032017,GCA_900109035.1_SEJ80354.1:0.0847908625)100:0.035636,GCA_000812665.2_AML51261.1:0.3648837589)91:0.025827,GCA_900110425.1_SEO58736.1:0.1310005966)98:0.008145,GCA_900129685.1_SHH41184.1:0.1585096082)89:0.023784,((((GCA_001458175.1_CUH51602.1:0.0698130131,GCA_900114415.1_SFL01618.1:0.0840319261)99:0.031249,(GCA_900142085.1_SHI41629.1:0.1124789721,((GCA_900107355.1_SDY74688.1:0.1796902734,GCA_900172235.1_SLN56339.1:0.1487939025)100:0.053893,GCA_001890925.1_OJI94873.1:0.1813884999)69:0.038336)63:0.032858)69:0.063296,(GCA_001458355.1_CUH63269.1:0.0728470983,GCA_900110775.1_SEP97349.1:0.0687300675)100:0.021019)49:0.021584,(GCA_900100005.1_SDJ03066.1:0.1722211754,((GCA_900172295.1_SLN45858.1:0.1683843138,(((((GCA_000014045.1_ABG30639.1:0.0058455909,GCA_000154785.2_AEI92213.1:0.0174105982)100:0.090295,((GCA_000172095.1_EDQ06122.1:0.1148578278,GCA_000622405.1_KIN68160.1:0.1314193126)100:0.015237,GCA_000152605.1_EAP82682.1:0.1913090543)94:0.032915)61:0.018495,(GCA_000814025.1_KIC51827.1:0.0503598724,GCA_001969365.1_APX12790.1:0.0137820097)100:0.116304)94:0.038908,(GCA_900116455.1_SFT56159.1:0.1065721487,GCA_001247715.1_KNX41962.1:0.1421914774)55:0.024811)47:0.014696,(GCA_000152625.1_EAP77084.1:0.1479997964,(((((((GCA_000153725.1_EAU43679.1:0.0502861460,(GCA_900102075.1_SDF09428.1:0.0414263883,(GCA_001969385.1_APX21442.1:0.0000023196,GCA_900112435.1_SFC20668.1:0.0000022779)100:0.123219)97:0.024623)91:0.024725,GCA_001975705.1_APZ53928.1:0.0567689491)100:0.083200,GCA_900107235.1_SDY20741.1:0.1090120505)38:0.029748,(((GCA_001482405.1_KUF12738.1:0.1491676728,GCA_000169415.1_EBA08222.1:0.1100438211)100:0.057120,((GCA_001046955.1_AKO98552.1:0.0000020931,GCA_900109145.1_SEK05826.1:0.0045777857)100:0.204866,(GCA_002115725.1_OSQ65417.1:0.0530663020,GCA_002115805.1_OSQ53264.1:0.0073363641)100:0.143709)100:0.049745)97:0.031716,(GCA_001687105.1_ANT62055.1:0.0645747341,GCA_900116195.1_SFS67405.1:0.0429515875)100:0.091876)76:0.038342)51:0.027162,(((GCA_900184945.1_SMX38355.1:0.1090966817,((GCA_000590925.1_AHM03638.1:0.2321247795,(GCA_001403795.1_CTQ49843.1:0.0841566287,GCA_900109285.1_SEK21978.1:0.0735359801)100:0.107001)100:0.097865,(GCA_000765015.1_KGK80548.1:0.0000022779,GCA_900141945.1_SHI41447.1:0.0000022779)100:0.234489)95:0.068335)62:0.018517,((((GCA_002211155.1_OWV59044.1:0.0094217493,GCA_002211205.1_OWV67440.1:0.0000021271)98:0.004673,(GCA_002211225.1_OWV49058.1:0.0000022779,GCA_900101505.1_SDC58628.1:0.0000022779)99:0.000002)98:0.097064,(GCA_002237555.1_ASP20705.1:0.0410968363,GCA_900188425.1_SNS64708.1:0.0178168937)100:0.084375)99:0.036055,GCA_001458375.1_CUH75497.1:0.1958558213)89:0.024374)62:0.034007,GCA_900100085.1_SDI21983.1:0.1363639228)54:0.007146)91:0.032441,((GCA_000521865.1_ETX30459.1:0.0830067117,GCA_900115815.1_SFQ49899.1:0.1715086614)100:0.075801,(GCA_900188035.1_SNR79058.1:0.0927230192,GCA_001038505.1_KMK68785.1:0.1550321547)100:0.033908)100:0.041214)71:0.031833,GCA_000442255.1_EPX79716.1:0.2382374127)99:0.035945)99:0.066746)98:0.049805)58:0.008768,GCA_002210095.1_OWU76048.1:0.2417161142)57:0.016568)50:0.020085)84:0.020370)99:0.035058,(((GCA_000012905.2_ABA80065.2:0.0662037454,GCA_900156815.1_SIT14742.1:0.1259504126)96:0.037750,(GCA_001620265.1_AMY67604.1:0.0798988612,(GCA_900110025.1_SEM57447.1:0.0994196327,(GCA_000740775.1_KFI31575.1:0.0304791642,GCA_000740795.1_KFI31495.1:0.0229532302)100:0.174853)96:0.070529)70:0.041391)69:0.028664,(((((GCA_000021865.1_ADE84144.1:0.1583479384,GCA_000740785.1_KFI24766.1:0.1095339780)100:0.056202,(GCA_000152725.1_EAQ03991.1:0.1815128022,GCA_900172385.1_SLN61027.1:0.1435020788)100:0.143493)98:0.048752,(GCA_000714535.1_KEO52627.1:0.0584609481,GCA_000715505.1_KEP68628.1:0.0809118398)100:0.088226)98:0.039459,(((GCA_000203895.1_ABL68816.1:0.0748071806,GCA_001403915.1_CTQ45896.1:0.6788266635)97:0.077236,GCA_000444995.1_AGT07600.1:0.1919509147)31:0.051901,(GCA_900095785.1_SCM69336.1:0.0000022211,GCA_900115865.1_SFQ45485.1:0.0000028172)100:0.162187)27:0.018430)82:0.048061,GCA_900156525.1_SIT79828.1:0.2560330335)92:0.036006)98:0.032966)27:0.023186,(GCA_900106675.1_SDW00195.1:0.2192925300,GCA_900110135.1_SEM67393.1:0.1980805089)23:0.027660)90:0.015718,(((GCA_001305615.1_ALG89091.1:0.0721097936,GCA_900184935.1_SMX30754.1:0.0708586476)100:0.082280,(GCA_001548075.1_BAQ71009.1:0.0191699136,GCA_001633165.1_ANB33067.1:0.0000029359)100:0.171138)97:0.049292,(GCA_900107025.1_SDW13098.1:0.1763558915,GCA_001517585.1_CUX79755.1:0.2221185864)100:0.069929)96:0.030504)89:0.054293,((((GCA_900099935.1_SDK54825.1:0.1083276448,(GCA_900112335.1_SFD02498.1:0.0881949142,GCA_900188335.1_SNS95589.1:0.0707849218)100:0.063292)100:0.070747,(GCA_000299575.1_EKE44203.1:0.1840681803,((GCA_900110115.1_SEN21282.1:0.0000028067,GCA_900141995.1_SHI60676.1:0.0047544199)100:0.197311,(GCA_900113405.1_SFH08232.1:0.0000022779,GCA_900172315.1_SLN52154.1:0.0000022779)100:0.157946)100:0.079866)100:0.117069)99:0.043522,GCA_900184815.1_SMX25089.1:0.2686600248)98:0.053819,GCA_900102905.1_SDK00574.1:0.1898730646)64:0.035398)64:0.024349,((((GCA_000647975.1_KAJ56958.1:0.1377812800,GCA_000671395.1_KCV82206.1:0.1672087727)100:0.088676,(((GCA_000299875.1_EKE74128.1:0.1071570132,GCA_900114135.1_SFJ62006.1:0.1281348409)100:0.045368,GCA_900172375.1_SLN16816.1:0.1684980125)97:0.045917,(GCA_900109555.1_SEK91462.1:0.0000022779,GCA_900172305.1_SLN31667.1:0.0000020033)100:0.193995)100:0.070456)68:0.033283,(GCA_001205715.1_KNG94866.1:0.2153652619,((((((((GCA_000153305.1_EAR50701.1:0.1201945032,GCA_900172355.1_SLN44098.1:0.1972519823)99:0.063633,(GCA_001404155.1_CRK74971.1:0.0000023531,GCA_900114125.1_SFJ05386.1:0.0000021620)100:0.233341)96:0.012344,((((GCA_000155735.2_AGI70432.1:0.1271004379,GCA_001187845.1_AKS44728.1:0.0805734778)100:0.044275,GCA_900172275.1_SLN29673.1:0.0586715960)100:0.072954,((GCA_000836695.1_KIQ70828.1:0.1947943965,(GCA_900111875.1_SFA86126.1:0.1995341741,GCA_900116005.1_SFR15257.1:0.1408302340)100:0.076970)100:0.040135,GCA_900141735.1_SHI87571.1:0.2805630752)100:0.068877)92:0.036058,(GCA_900114485.1_SFL47729.1:0.2098940418,GCA_000738435.1_AII85920.1:0.2523145456)93:0.045953)100:0.049056)91:0.022146,((((GCA_000223375.1_AEM39911.1:0.0000022779,GCA_001399515.1_ALJ80127.1:0.0000022779)100:0.124941,GCA_900142295.1_SIO32753.1:0.3776049901)87:0.079428,(GCA_000600335.2_EYD78382.1:0.1064062959,GCA_000442315.1_EPX84882.1:0.6606789200)88:0.073514)96:0.029012,GCA_001908835.1_APO85596.1:0.1614229138)96:0.058914)89:0.041747,GCA_000600975.2_EYD73363.1:0.2497206790)61:0.040105,((GCA_000152805.1_EAQ14186.1:0.2488796717,GCA_900109955.1_SEV88138.1:0.2800740261)16:0.039668,(GCA_001307765.1_KPN63939.1:0.2520449674,GCA_900177545.1_SMH41254.1:0.2155305123)16:0.034293)100:0.127498)57:0.017334,(GCA_000442275.2_EPX77285.1:0.1365166432,GCA_900111945.1_SFR33482.1:0.2051434703)100:0.061692)63:0.055294,GCA_000161835.1_EET46883.1:0.2057506978)98:0.043881)81:0.055756)79:0.056160,GCA_900115595.1_SFP34168.1:0.1956130316)53:0.048892)27:0.022866,(GCA_000018145.1_ABV91898.1:0.2004218619,GCA_001981245.1_APX90040.1:0.2148358077)100:0.135933)100:0.064909,GCA_900107585.1_SEB06163.1:0.2517616621)100:0.048432,(GCA_900106695.1_SDX12519.1:0.1579543137,GCA_900113695.1_SFI87483.1:0.1233425295)100:0.138867)100:0.035471,(GCA_900111545.1_SET61967.1:0.0000022779,GCA_900143155.1_SHN69215.1:0.0000022779)100:0.241542)100:0.064347,((GCA_002251755.1_OYQ27269.1:0.4119740844,(GCA_000152825.2_ADM10441.1:0.5808146873,GCA_900199215.1_SNT72062.1:0.2491054139)100:0.218779)100:0.064645,GCA_900101935.1_SDE35005.1:0.4538766712)99:0.072513)99:0.078142)99:0.032851,GCA_900172325.1_SLN77092.1:0.2990882818)98:0.064695,((GCA_000739695.1_GAK44163.1:0.2952036334,(GCA_000017565.1_ABS64469.1:0.3253654909,((((GCA_000828475.1_BAQ17390.1:0.0373446552,GCA_001723285.1_ODR99097.1:0.0414393346)100:0.181989,GCA_001708935.1_ODA68606.1:0.2631864871)99:0.066761,(((GCA_000143145.1_ADJ24050.1:0.2549045862,GCA_000503895.1_AHB49495.1:0.2249721493)99:0.093519,(GCA_000981545.1_CPR21076.1:0.0000022779,GCA_900104305.1_SDP23274.1:0.0000020079)100:0.215352)100:0.071691,(GCA_000166055.1_ADP71857.1:0.0031691234,GCA_000636015.1_KAI94694.1:0.0285869449)100:0.261045)100:0.044036)100:0.065753,(GCA_000153525.1_EAS84277.1:0.1423501787,GCA_000155895.1_EDZ61024.1:0.1780622114)100:0.511892)96:0.008014)98:0.042404)94:0.023121,((((((((((GCA_000009985.1_BAE51347.1:0.1628970876,(GCA_000294655.1_CCG43089.1:0.0358694546,GCA_900108475.1_SEH25128.1:0.0346568860)100:0.105951)100:0.119738,GCA_000513295.1_CDK98243.1:0.0949055486)100:0.162731,(GCA_000013085.1_ABC22665.1:0.0740601908,GCA_000284415.2_CCG07360.1:0.2009152809)100:0.124003)98:0.062054,(((((GCA_000014285.2_ABI62093.1:0.0000028241,GCA_000576085.2_AHJ62995.1:0.0110325210)100:0.298756,GCA_000964365.1_GAN76960.1:0.1218935794)91:0.051714,((GCA_000016725.1_ABQ31109.1:0.0000022779,GCA_000202835.1_BAJ81498.1:0.0000022779)100:0.210971,(GCA_000306035.1_EKN00064.1:0.1224435026,GCA_000964385.1_GAN81795.1:0.1348733864)100:0.159880)100:0.111823)29:0.081471,((GCA_000164635.1_EFH12732.1:0.1731319333,GCA_900141905.1_SHJ35708.1:0.2004776661)99:0.072384,(GCA_900101615.1_SDC26722.1:0.0000022779,GCA_900104205.1_SDB16850.1:0.0000022779)100:0.209118)40:0.014720)37:0.095654,(((((((GCA_000011685.1_AAW59858.1:0.1414893486,GCA_000234355.2_EHH68547.1:0.0764698459)100:0.146926,(GCA_000723565.1_CDG34029.1:0.0630601609,GCA_002003665.1_OOL19550.1:0.0171812234)100:0.272603)100:0.160412,GCA_000963885.1_GAN55021.1:0.4745265351)100:0.057540,(GCA_000617865.1_GAJ29019.1:0.2421062896,(((GCA_000724025.1_CDG39329.1:0.0239703477,GCA_001547995.1_BAT19413.1:0.0081732567)100:0.250271,GCA_002005465.1_AQS87096.1:0.1985764014)89:0.048551,(GCA_001787335.1_AOX18192.1:0.0094227321,GCA_001787355.1_AOX21205.1:0.0000025140)100:0.088521)90:0.085395)100:0.106816)100:0.194378,GCA_000021325.1_ACI49903.1:0.1847590341)99:0.049987,(((GCA_000182745.1_BAK82959.1:0.0468972364,GCA_000208635.2_EGG74610.1:0.0330581481)100:0.056704,GCA_000964505.1_GAN99841.1:0.0249733354)100:0.219046,(GCA_002005445.1_AQS84548.1:0.2651393916,GCA_002173735.1_ARW46414.1:0.1983137596)100:0.064535)99:0.082694)92:0.073991,(GCA_000231445.2_EHD14857.1:0.0000022779,GCA_002153535.1_OUI79392.1:0.0000022779)100:0.351430)100:0.210757)100:0.125097)89:0.062678,(GCA_900101965.1_SDE69617.1:0.3468076405,(GCA_000315795.1_EKV31406.1:0.3191607624,(((GCA_000299935.1_EKE77782.1:0.0846250592,GCA_001618175.1_KZD11558.1:0.1349974092)100:0.165513,(GCA_000300235.2_AJD52169.1:0.0343006636,GCA_000300275.1_EKF07587.1:0.0493160967)100:0.267920)99:0.091208,((GCA_000968135.1_CCQ73476.1:0.1904731789,GCA_900093605.1_SCA55078.1:0.2310965731)100:0.112132,(GCA_001746755.1_OEJ69406.1:0.3748471159,GCA_000024465.1_ADE38785.1:0.4556979830)99:0.109552)32:0.069603)97:0.054274)90:0.056001)43:0.014161)34:0.049111,(GCA_900100455.1_SDG95049.1:0.2811793994,((GCA_900156605.1_SIS40871.1:0.1906463140,((GCA_900177295.1_SMF18414.1:0.0000022779,GCA_900188055.1_SNR39707.1:0.0000022779)100:0.237362,(GCA_000982415.1_KKJ76779.1:0.0288814018,GCA_001026905.1_KLN59750.1:0.0436345956)100:0.430926)100:0.097746)97:0.033802,GCA_001611975.1_AMW35257.1:0.5577944426)95:0.035722)42:0.029700)90:0.036754,((((((GCA_000010725.1_BAI72033.1:0.1074695090,GCA_000632475.2_AIB11631.1:0.0790367374)100:0.192111,(GCA_000225995.2_EGY01487.1:0.0000022779,GCA_000730165.2_ASG21877.1:0.0000022779)100:0.208895)60:0.032419,(GCA_000016185.1_ACI98910.1:0.1856994067,GCA_002251795.1_OYQ33554.1:0.1923107081)94:0.034338)61:0.041984,(GCA_000576635.1_EWY40187.1:0.0655414436,GCA_000936425.1_KJB97086.1:0.0970732308)100:0.184268)24:0.034745,(GCA_000767795.1_KGM35104.1:0.0000021422,GCA_002195995.1_OWJ67664.1:0.0245027120)100:0.249265)96:0.037479,((GCA_000226315.1_AEP10001.1:0.0165865504,GCA_000348745.1_AGH98413.1:0.0000026637)100:0.516083,(GCA_000742835.1_AIK96817.1:0.8506361203,GCA_001982645.1_ONG39672.1:1.0287903070)46:0.101202)91:0.228811)80:0.068305)75:0.025967,(((GCA_000963705.1_KJV10388.1:0.0693696279,GCA_002251735.1_OYQ22036.1:0.0779920963)100:0.264935,(GCA_000264455.2_AFK53423.1:0.0000022779,GCA_001601315.1_KYO53822.1:0.0000022779)100:0.486817)86:0.081146,(((GCA_000319385.1_AFX98772.1:0.0717172265,GCA_000510265.1_AHC73550.1:0.0514163346)100:0.182530,GCA_900102465.1_SDF15051.1:0.0811818798)100:0.345833,GCA_900100655.1_SDF80438.1:0.4387799729)99:0.087967)84:0.057945)86:0.035189,GCA_900167455.1_SJZ36817.1:0.5246442955)99:0.066873,GCA_000689395.1_CDO61399.1:0.4875539879)94:0.062992)89:0.045836)99:0.134499,((GCA_000014745.1_ABI65875.1:0.1596537431,GCA_900103475.1_SDL97553.1:0.2495253302)100:0.210476,GCA_000152745.1_EAP90861.1:0.4289293208)100:0.195381)71:0.035500,((((GCA_000014865.1_ABK45958.1:0.4547269673,GCA_002109495.1_OSM00017.1:0.4368853546)100:0.482171,(((((((GCA_000192745.1_ADZ71579.1:0.1711974026,GCA_000300515.1_EKF44276.1:0.1608573582)100:0.058061,GCA_002043005.1_AQZ54128.1:0.2226376117)100:0.065177,GCA_001188555.1_KND18139.1:0.2481263618)100:0.071348,GCA_000970435.1_KKB79382.1:0.3391004345)100:0.221674,((GCA_000299875.1_EKE74212.1:0.4752512960,GCA_000968135.1_CCQ72135.1:0.3560782560)98:0.091501,GCA_900156815.1_SIT14886.1:0.3439869410)100:0.403143)82:0.115861,(GCA_001271345.1_ALA20076.1:0.3414831936,GCA_900102525.1_SDF28250.1:0.2772083839)100:0.265030)100:0.522420,(((GCA_000013085.1_ABC24136.1:1.0813885965,GCA_001637395.1_OAB63910.1:0.9308354182)67:0.107664,(((((((((((((((((((((GCA_000011345.1_BAC08771.1:0.0039686444,GCA_000505665.1_AHB88112.1:0.0236546372)100:0.370274,(GCA_000317105.1_AFY81074.1:0.2203412381,GCA_001637395.1_OAB61493.1:0.2938617982)100:0.076099)99:0.042126,(GCA_001904775.1_OKH51101.1:0.3571309463,GCA_002075285.2_ASC69966.1:0.2230677306)100:0.162623)100:0.031483,(GCA_000710505.1_KEI67197.1:0.0187124959,GCA_900009265.1_CUR20066.1:0.0195707376)100:0.161184)52:0.029243,GCA_000317495.1_AFZ14761.1:0.2560519899)44:0.011529,GCA_001746915.1_OEJ77229.1:0.2401664010)87:0.021237,((GCA_001904725.1_OKH40794.1:0.1856685893,(GCA_000176895.2_CCE19329.1:0.0044816599,GCA_000307915.1_EKD08462.1:0.0000028675)100:0.229346)97:0.048206,((((((GCA_000020025.1_ACC79585.1:0.1007185476,GCA_000316575.1_AFY35199.1:0.0961340822)98:0.030871,((GCA_002368055.1_BAZ75875.1:0.0000022779,GCA_002368295.1_BAZ00204.1:0.0000022779)100:0.004467,GCA_002368275.1_BAY90925.1:0.0000023448)100:0.070164)76:0.006558,GCA_000317535.1_AFZ22626.1:0.0686323687)94:0.005511,(((GCA_000169135.1_EAW45620.1:0.0354043048,GCA_002218065.1_GAX35943.1:0.0356103951)100:0.048552,(GCA_001298445.1_ALF53594.1:0.0267709005,GCA_002367975.1_BAY19123.1:0.0130985329)100:0.094173)83:0.015582,(((((GCA_000196515.1_ADI64741.1:0.0834052575,GCA_002368075.1_BAZ81616.1:0.0970506526)80:0.019919,(((GCA_000175835.1_EFA69550.1:0.0000022779,GCA_001432185.1_KRH97542.1:0.0000022779)100:0.004471,GCA_000175855.1_EFA72152.1:0.0191048723)100:0.010710,GCA_002368135.1_BAZ90530.1:0.0156386592)100:0.220321)93:0.030533,GCA_000317695.1_AFZ60887.1:0.0463147986)100:0.048736,(GCA_000312705.1_AFW92897.1:0.0534459816,(GCA_000789435.1_KHG40685.1:0.0207266816,GCA_002368115.1_BAZ85160.1:0.0129906122)100:0.053364)100:0.142141)94:0.010515,GCA_000204075.1_ABA23213.1:0.1184121018)97:0.029878)82:0.010684)97:0.061864,((((((GCA_000231365.2_EHC11601.1:0.0000020124,GCA_001904645.1_OKH12634.1:0.0042983073)100:0.038611,((GCA_000934435.1_KIY12934.1:0.0000022779,GCA_001990805.1_ONN60503.1:0.0000022779)100:0.019758,GCA_001275395.1_KOP24110.1:0.0244327436)100:0.050669)100:0.059659,GCA_000350105.1_CCH68416.1:0.3349834050)93:0.039115,GCA_000317435.1_AFZ02382.1:0.1851634162)80:0.028526,(((GCA_000828085.2_KIJ80438.1:0.0867664257,GCA_001456025.1_KST61818.1:0.3553365221)96:0.020338,GCA_000316665.1_AFY53231.1:0.2876669588)86:0.032091,(GCA_000346485.2_KYC39191.1:0.0549337399,GCA_000760695.2_KIE11135.1:0.0400815240)99:0.089998)88:0.038482)68:0.009176,(GCA_000934435.1_KIY13250.1:0.0000023559,GCA_001990805.1_ONN61149.1:0.0000023890)100:1.005624)52:0.000003)100:0.095070,(GCA_000317125.1_AFY87316.1:0.2181171562,(GCA_000317555.1_AFZ29052.1:0.0156009316,GCA_001904655.1_OKH28485.1:0.0191274462)100:0.215977)92:0.038557)100:0.093533)81:0.017969)79:0.012744,((GCA_000014265.1_ABG50032.1:0.1691037965,GCA_002260545.1_OZH52977.1:0.0616125927)100:0.191227,GCA_001276715.1_KOR34222.1:0.2474340635)97:0.059122)89:0.046678,((GCA_000180455.1_CBN56293.1:0.1797244794,((GCA_000214075.2_EGK88145.1:0.0198374067,GCA_000317475.1_AFZ09989.1:0.0037369334)100:0.038542,GCA_002412335.1_PCN52907.1:0.0346152213)100:0.073787)100:0.050031,GCA_000317045.1_AFY64796.1:0.2678493555)13:0.027588)12:0.017157,((GCA_000478195.2_ERT07503.1:0.0638718394,GCA_000972705.2_KMW69855.1:0.0644351332)100:0.098815,(GCA_002142475.1_BAS57356.1:0.2194021523,GCA_000018105.1_ABW28440.1:0.3161455272)92:0.068969)12:0.027769)86:0.060892,(GCA_000155555.1_EDX72498.1:0.1964832520,((GCA_000211815.1_EGJ31923.1:0.0070953732,GCA_001942495.1_OLT61171.1:0.0289269969)100:0.176993,GCA_000317515.1_AFZ20007.1:0.1157461892)100:0.034691)100:0.069592)88:0.041614,((GCA_000775285.1_KGF72246.1:0.1571996556,(GCA_000317065.1_AFY70995.1:0.3590346772,GCA_000332215.1_ELS31736.1:0.3162653715)99:0.133480)96:0.052697,(GCA_000317615.1_AFZ50958.1:0.1015114780,GCA_000317635.1_AFZ45487.1:0.0916436914)100:0.245827)91:0.063810)88:0.049892,((GCA_000011385.1_BAC88959.1:0.2130272934,GCA_000484535.1_AGY60365.1:0.2048783394)100:0.286885,GCA_000317145.1_AFY95401.1:0.3218269231)93:0.081760)95:0.046480,GCA_001904615.1_OKH18295.1:0.3955089985)89:0.029452,(((((GCA_000017845.1_ACB49645.1:0.0936455914,(GCA_000167195.1_EAM50307.1:0.0000024653,GCA_000235665.2_EHJ12183.1:0.0000027543)100:0.129813)100:0.081220,GCA_000025125.1_ADB94789.1:0.2544833795)100:0.198671,(GCA_000021825.1_ACK69212.1:0.2519914951,((GCA_000317675.1_AFZ52181.1:0.1533926481,(GCA_001548095.1_BAQ60471.1:0.1086705899,GCA_001548115.1_BAQ63727.1:0.0883448901)100:0.064208)100:0.097943,GCA_001747005.1_OEJ80204.1:0.2825237929)100:0.275687)91:0.052913)24:0.047060,((GCA_000297435.1_CCI34633.1:0.0201382199,GCA_000312205.1_CCI08180.1:0.0249217576)100:0.313152,(GCA_000317025.1_AFY76433.1:0.0181641609,GCA_001904635.1_OKH21436.1:0.0149797522)100:0.119675)100:0.072319)92:0.073805,((((GCA_000317575.1_AFZ36060.1:0.0293521030,GCA_002355455.1_BAU65397.1:0.0326773821)100:0.066312,GCA_000332055.1_ELS02100.1:0.1917289298)100:0.039826,GCA_002368355.1_BAZ46500.1:0.2478325719)100:0.108668,GCA_000332035.1_ELR99751.1:0.2988323919)92:0.057484)96:0.057328)97:0.055869,GCA_000817775.1_KIF38975.1:0.4202707379)96:0.026098,(GCA_000284135.1_BAL30653.1:0.0279044438,GCA_000478825.2_AIE75288.1:0.0773989135)100:0.373028)96:0.047835,GCA_000473895.1_ERN43163.1:0.4637229387)98:0.080020,((GCA_000012525.1_ABB57877.1:0.2645982741,(((GCA_000011465.1_CAE20112.1:0.4602753038,GCA_000760175.1_KGG13682.1:0.3271367376)72:0.194826,GCA_001182765.1_CRY90825.1:0.2597461618)70:0.152813,(GCA_000155635.1_EDY39222.1:0.1669867819,GCA_000316515.1_AFY29401.1:0.2099799197)100:0.131331)100:0.264812)72:0.104793,GCA_001870225.1_APB33318.1:0.5260823696)67:0.045452)100:0.219112,GCA_001765415.1_AOR38203.1:1.0188290172)100:0.115903,GCA_001578105.1_AMM85576.1:1.3658557469)97:0.347999)53:0.086133,((GCA_002119765.1_ARQ02581.1:0.4875151221,GCA_900172325.1_SLN13004.1:0.4465825893)100:1.079231,((((((((GCA_000011365.1_BAC52647.1:0.0738466114,GCA_000661935.1_AHY54480.1:0.0593044371)100:0.612647,(GCA_000195775.1_CAE26342.1:0.2090268599,GCA_000935205.1_KIZ34013.1:0.3353356987)100:0.166645)70:0.084900,GCA_000697965.2_ANK72830.1:0.3040476659)72:0.109632,((GCA_000767795.1_KGM33755.1:0.0699753375,GCA_002195995.1_OWJ63594.1:0.0240586306)100:0.113270,((GCA_900177295.1_SMF05185.1:0.0000024773,GCA_900188055.1_SNR55095.1:0.0000026211)100:0.212238,(GCA_900177295.1_SMF05228.1:0.0000022779,GCA_900188055.1_SNR55140.1:0.0000022779)97:0.000002)100:0.476201)94:0.065810)74:0.175729,GCA_001676615.1_OCC03091.1:0.3513527624)100:0.643975,GCA_900167455.1_SKA33999.1:0.4446310167)100:1.121646,((((((GCA_000010525.1_BAF88476.1:0.1742292554,(GCA_000632475.2_AIB15360.1:0.1787442991,GCA_000017145.1_ABR64232.1:0.3131119200)89:0.075705)89:0.075166,GCA_000022085.1_ACL62598.1:0.2972499911)100:0.155985,GCA_001605015.1_AMS44782.1:0.2688775615)90:0.148628,GCA_000203895.1_ABL72936.1:0.5705220220)100:0.693962,(GCA_001305515.1_KPL53467.1:0.8326470037,GCA_000153725.1_EAU47270.1:1.2803692556)100:0.465357)97:0.177852,(((((GCA_000632475.2_AIB15739.1:0.1962147274,GCA_001687365.1_OBZ95888.1:0.2392850868)100:0.042704,((GCA_001271345.1_ALA18630.1:0.1224133822,GCA_001741865.1_AOO81992.1:0.0526055728)100:0.074497,GCA_001426945.1_KQY99626.1:0.0975773028)100:0.110622)100:0.108588,(GCA_900177295.1_SME97450.1:0.0000022779,GCA_900188055.1_SNR56798.1:0.0000022779)100:0.406756)95:0.087686,GCA_900113935.1_SFJ42238.1:0.3635174059)96:0.098091,GCA_900215505.1_SNY93604.1:0.4720853782)100:0.530076)100:0.719236)96:0.207513,((((GCA_000300335.1_EKF18189.1:0.5657610862,GCA_900104955.1_SED91126.1:0.3346335976)100:0.966080,(GCA_000010525.1_BAF86175.1:0.1696080868,(GCA_000010725.1_BAI75000.1:0.1826002787,GCA_000935205.1_KIZ47957.1:0.1942297863)100:0.137764)100:1.648489)61:0.180698,((((((((GCA_000011365.1_BAC50252.1:0.1810693991,GCA_000661935.1_AHY50054.1:0.0000020539)100:0.162015,(GCA_001271345.1_ALA17892.1:0.0195887835,GCA_001887265.1_APF36506.1:0.0026177143)100:0.241023)100:0.149737,GCA_900102465.1_SDF76186.1:0.3318841399)100:0.192691,(((((GCA_000442255.1_EPX85278.1:0.4374986097,(GCA_001038505.1_KMK65096.1:0.1878396035,GCA_001558695.1_KXF74703.1:0.1591024306)100:0.094691)100:0.184968,(GCA_000632475.2_AIB15367.1:0.2302259747,GCA_900141905.1_SHJ24387.1:0.4682528124)3:0.039733)98:0.131922,GCA_900167455.1_SKA38813.1:0.2607024992)100:0.335672,(GCA_900100665.1_SDG15440.1:0.1557323776,GCA_900141975.1_SHJ93055.1:0.1787219230)100:0.459330)100:0.101033,(((GCA_000300515.1_EKF44161.1:0.3701860618,GCA_900105595.1_SDU33035.1:0.2887034576)99:0.095653,GCA_000743575.1_KFL31222.1:0.2509420592)100:0.145708,GCA_000970435.1_KKB86123.1:0.4012945325)100:0.517670)94:0.073474)94:0.111172,((GCA_001017175.1_KLK94561.1:0.1573027722,GCA_900102135.1_SCY70878.1:0.1012308617)100:0.322514,GCA_900104485.1_SDB59003.1:0.5286303517)100:0.674184)100:0.787308,GCA_000300335.1_EKF20447.1:2.1689913770)96:0.230597,((GCA_002211145.1_OWV33593.1:2.3643121102,(GCA_900100155.1_SCW43779.1:0.0077997416,GCA_900148505.1_SHO66104.1:0.0484963873)100:1.346555)94:0.243154,(((((((((GCA_000011365.1_BAC48567.1:0.1189148022,GCA_001741865.1_AOO83879.1:0.1458857268)100:0.075971,(GCA_000769405.1_KPN25336.1:0.2390214109,GCA_001271345.1_ALA16870.1:0.1399677305)100:0.125432)100:0.227179,GCA_000021325.1_ACI50707.1:0.2251335387)100:0.214920,(((GCA_002210095.1_OWU71465.1:0.0721832595,GCA_900188335.1_SNS50969.1:0.0508752196)100:0.224569,GCA_900172355.1_SLN60849.1:0.2108204959)100:0.230215,GCA_900129325.1_SHG34691.1:0.2667266313)100:0.158585)98:0.073501,(((GCA_000164635.1_EFH10652.1:0.3615532110,GCA_001305515.1_KPL52704.1:0.3449617929)100:0.168287,GCA_900167455.1_SJZ87250.1:0.2572927055)100:0.106966,GCA_000632475.2_AIB16055.1:0.3750857129)99:0.118423)100:0.122943,(((((GCA_000153725.1_EAU44748.1:0.0654408847,(GCA_001687105.1_ANT62626.1:0.0297729097,GCA_900116195.1_SFS57653.1:0.0315882419)100:0.028914)96:0.008118,(GCA_900095785.1_SCM66139.1:0.0000027212,GCA_900115865.1_SFQ57629.1:0.0090501290)100:0.104995)95:0.024387,((GCA_001038505.1_KMK64794.1:0.0818142238,GCA_000442255.1_EPX85666.1:0.1632196005)98:0.021623,GCA_900100085.1_SDJ16585.1:0.1153953379)97:0.031339)100:0.059967,GCA_000740775.1_KFI33501.1:0.1401202029)100:0.116583,(GCA_001548075.1_BAQ70846.1:0.0147715743,GCA_001633165.1_ANB33419.1:0.0039613494)100:0.179629)100:0.534357)100:0.172234,(GCA_900107025.1_SDX09896.1:0.4281400761,GCA_900148505.1_SHO66765.1:0.2486561871)100:0.938166)100:0.543638,(GCA_000152805.1_EAQ12861.1:0.3343556236,GCA_001510895.1_KUM26723.1:0.2952173250)100:1.455225)90:0.189206,((GCA_000444995.1_AGT10834.1:0.5059648764,(GCA_001482405.1_KUF10865.1:0.0619286491,GCA_002237555.1_ASP23312.1:0.2634533698)100:0.528477)100:0.366755,GCA_000817775.1_KIF43257.1:0.3119992017)100:1.097071)81:0.161215)88:0.131147)85:0.055315,(GCA_000585625.1_EXL01347.1:0.0295588401,GCA_001652565.1_ANH07491.1:0.0295930973)100:1.629091)24:0.059591)21:0.105651,GCA_000264455.2_AFK56475.1:2.3914745230)93:0.081961)87:0.065220)94:0.111495)80:0.097134)89:0.121509)100:0.129154,(((((GCA_000011945.1_AAV86465.1:0.0067505069,GCA_000024505.1_ACZ49414.1:0.0212484380)100:0.744455,GCA_000964795.1_KJV68662.1:0.3423110879)3:0.055024,(GCA_000026005.1_CAH57984.1:0.1841756511,GCA_000964755.1_KJV65868.1:0.2781701727)100:0.227443)98:0.279303,(GCA_000022525.1_ACT69859.1:0.5728264848,GCA_000632985.1_AHX11807.1:0.3333256799)100:1.093869)17:0.191623,(GCA_000815465.1_KIE04147.1:0.9998846387,(GCA_000010205.1_BAG39541.1:0.7761915868,(GCA_000012385.1_ABE04821.1:0.1386921733,GCA_000195735.1_CAA14886.1:0.2709275816)100:0.490793)100:0.467289)17:0.108027)76:0.148708)74:0.060109,(((((GCA_000017405.1_ABS14917.1:0.0092881154,GCA_000585655.1_EXL05688.1:0.0055992332)100:0.569119,GCA_900104355.1_SDO71791.1:0.6076931724)99:0.110972,(GCA_000697965.2_ANK73869.1:0.5702829732,GCA_001605015.1_AMS41401.1:0.5206989737)88:0.079938)98:0.129331,GCA_002075885.1_OQM75482.1:0.7436277133)98:0.076085,(((GCA_000769405.1_KPN28643.1:0.6734814331,(GCA_001267455.1_KOC75217.1:0.7026974396,GCA_900104035.1_SDO24244.1:1.7575184907)77:0.308814)72:0.246525,GCA_000016285.1_ACM38880.1:0.9979462920)73:0.161615,((GCA_000092925.1_ADH89817.1:0.9678636951,GCA_002117405.1_ARN83647.1:0.7863948076)97:0.355866,GCA_900102525.1_SDG33197.1:1.5043973535)74:0.147609)99:0.169753)100:0.272300)98:0.186235)82:0.059447,(((((((((((GCA_000013005.1_ABC63644.1:0.0507227836,(GCA_000715015.1_KEO91744.1:0.0964894748,(GCA_001663175.1_ANK13809.1:0.0731650986,GCA_001677335.1_OBV12342.1:0.0582770991)100:0.071210)91:0.048152)24:0.010728,GCA_001281485.1_ALE16763.1:0.0869779353)100:0.121608,(GCA_001304795.1_ALG61785.1:0.0000021931,GCA_001306275.1_KPM12447.1:0.0000022026)100:0.166416)99:0.059538,(GCA_001028705.1_AKM09646.1:0.0914230448,GCA_001661675.2_ARU15652.1:0.1507218034)100:0.069094)97:0.085418,GCA_000235975.2_EHJ59175.1:0.1744313134)72:0.015197,GCA_000013325.1_ABD25887.1:0.1092483737)95:0.074870,(GCA_002218195.1_ASK88079.1:0.0967451003,GCA_900128895.1_SIO06501.1:0.1344471691)100:0.248625)95:0.058928,GCA_001008165.2_AKH41219.1:0.3486987234)100:0.099603,(((((GCA_000016765.1_ABQ66885.1:0.1002373158,(GCA_002355275.1_ATE65113.1:0.0000022779,GCA_002367875.1_PCE44386.1:0.0000022779)100:0.060853)100:0.167406,(GCA_000175255.2_AEH62411.1:0.0569730213,GCA_000218875.1_AEI37421.1:0.0628032538)100:0.324122)99:0.073744,(GCA_000091125.1_BAI98120.1:0.0224915469,GCA_000147835.3_AEG49476.1:0.0155812309)100:0.294783)100:0.068551,GCA_001586395.2_KZB96870.1:0.3419661631)100:0.099492,(GCA_001295965.1_KPF75336.1:0.0000022779,GCA_001713435.1_AOF98943.1:0.0000022779)100:0.310919)100:0.168243)57:0.074834,(GCA_000013985.1_ABF53444.1:0.0839035642,GCA_001610975.1_AMU96515.1:0.0901681038)100:0.272410)100:0.186856,(GCA_000342165.1_EMD84382.1:0.1758243564,GCA_002211145.1_OWV34173.1:0.3133534196)100:0.520728)100:0.237332)81:0.051149)87:0.059330,(GCA_000294655.1_CCG40239.1:0.8520779662,(((((GCA_000011365.1_BAC52049.1:0.0930781778,GCA_000661935.1_AHY53905.1:0.1205884984)100:0.315929,GCA_000195775.1_CAE28439.1:0.4512309904)100:0.330044,(GCA_900104955.1_SED35954.1:0.6402143479,(GCA_001618955.1_KZD21293.1:0.0694984807,GCA_900108575.1_SEI20410.1:0.0147337827)100:0.778065)99:0.073608)72:0.123847,GCA_000336555.1_EKS39943.1:0.5123310036)100:0.224380,GCA_001579845.1_AMN41977.1:0.5913381057)100:0.418811)97:0.225863)95:0.094761)100:0.162042)100:0.162989)100:0.092238);
