# Supplementary material for: Assessing the accuracy of phylogenetic rooting methods on prokaryotic gene families
Source: PLoS One. 2020 May 15;15(5):e0232950. doi: 10.1371/journal.pone.0232950 (PMC7228096; doi:10.1371/journal.pone.0232950)
Supplement: S2 Dataset — (ZIP) [file pone.0232950.s003.zip › EmpiricalDataset/GeneTrees_IQTree/000126.aln.treefile]

(GCA_000006905.1_AAK22327.1:0.0366696598,GCA_000092285.1_ADG12225.1:0.0585184638,((GCA_000017265.1_ACG76575.1:0.2507388051,GCA_001425915.1_KQW65973.1:0.0998961774)100:0.077718,(((GCA_000144605.1_ADK99781.1:0.1893171789,GCA_002205555.1_ASD26817.1:0.1645292009)100:0.176838,(GCA_000175215.2_ADU11938.1:0.0354093227,GCA_000204015.1_EGF92100.1:0.1694243963)100:0.206742)100:0.136676,((((((((((((GCA_000010525.1_BAF90009.1:0.0575429154,GCA_000017645.1_ABS65417.1:0.1384559307)100:0.087640,(GCA_000092925.1_ADH90575.1:0.0554441716,GCA_900100155.1_SCW91030.1:0.0823491844)100:0.127060)100:0.061297,((GCA_001017175.1_KLK92022.1:0.0747117817,GCA_900102135.1_SCY22867.1:0.0467328076)100:0.077144,(GCA_000022085.1_ACL56134.1:0.1586432801,GCA_000019945.1_ACB79747.1:0.3243778626)100:0.156601)100:0.041209)100:0.115311,((GCA_001271345.1_ALA17495.1:0.0176490542,GCA_001887265.1_APF36241.1:0.0243457387)100:0.189770,(GCA_001402875.1_ALK10409.1:0.0000022433,GCA_001459775.1_CUU43071.1:0.0000022433)100:0.365373)100:0.073154)72:0.053380,(GCA_001741865.1_AOO79616.1:0.1867164625,GCA_900102525.1_SDG29310.1:0.0619357062)100:0.148445)99:0.075247,(GCA_000166055.1_ADP69929.1:0.0327038530,GCA_000636015.1_KAI94342.1:0.0403963637)100:0.456853)81:0.044399,(((((((((GCA_000011365.1_BAC45716.1:0.0098142203,GCA_000661935.1_AHY55880.1:0.0071411525)100:0.092605,(GCA_000195775.1_CAE25632.1:0.0870677509,(GCA_000013885.1_ABE61431.1:0.0880966522,GCA_000012725.1_ABA03690.1:0.2068762724)100:0.063192)22:0.015875)13:0.013562,((GCA_000336555.1_EKS33792.1:0.1113176659,((GCA_000218565.1_AEI08035.1:0.0000022433,GCA_000218585.1_AEI04405.1:0.0000022433)100:0.090058,GCA_000314735.2_EKS29959.1:0.0611011114)100:0.061944)98:0.015315,GCA_000935205.1_KIZ46207.1:0.1176729291)98:0.030626)53:0.021903,(GCA_001618955.1_KZD25660.1:0.0000021718,GCA_900108575.1_SEH78154.1:0.0041892959)100:0.062939)100:0.147550,(GCA_001579845.1_AMN38968.1:0.1745413527,GCA_002119765.1_ARP98935.1:0.2751244266)100:0.057798)99:0.040811,GCA_002355335.1_BAT58692.1:0.2594621936)98:0.022380,GCA_001426945.1_KQY98046.1:0.3547931007)97:0.054511,GCA_900129325.1_SHG84997.1:0.2727821695)100:0.106480,((GCA_001720135.1_ODN70519.1:0.3017726077,(GCA_001305515.1_KPL52522.1:0.3092334757,((((((((((((GCA_000007125.1_AAL51323.1:0.0084192112,GCA_000157815.1_EEX99128.1:0.0000022433)100:0.059978,(GCA_000017405.1_ABS13655.1:0.0000023255,GCA_000585655.1_EXL03792.1:0.0084567593)100:0.062110)100:0.086189,(GCA_900104355.1_SDO64728.1:0.0982362105,GCA_900113985.1_SFI75335.1:0.1144432613)100:0.127725)100:0.074318,GCA_001558695.1_KXF79287.1:0.1601818338)82:0.039106,((GCA_000585625.1_EXL05984.1:0.1009818599,(GCA_002075885.1_OQM77172.1:0.1378260919,((GCA_001424795.1_KQU73196.1:0.0345606099,GCA_001605015.1_AMS39909.1:0.0419221070)100:0.107428,(GCA_001510895.1_KUM23775.1:0.0386532813,GCA_001618845.1_AMY03000.1:0.0717687643)100:0.078328)100:0.055535)76:0.037291)97:0.085480,GCA_900113935.1_SFI51422.1:0.1861137857)82:0.087763)98:0.047153,((GCA_000230555.1_AEQ53177.1:0.0797712817,GCA_900100665.1_SDG19937.1:0.0711441582)100:0.210599,(GCA_000743575.1_KFL30443.1:0.1704550969,(GCA_000970435.1_KKB84203.1:0.0000022433,GCA_000970435.1_KKB84312.1:0.0000022433)100:0.164408)100:0.110141)100:0.121383)95:0.046501,(((((((((((GCA_000016285.1_ACM37982.1:0.0812867859,(((GCA_000731295.1_CDN55935.1:0.0041446469,GCA_000731315.1_CDN49826.1:0.0077923670)100:0.116017,(GCA_000722615.1_KEQ07118.1:0.0000022433,GCA_000722625.1_KEQ10063.1:0.0000022433)100:0.131303)91:0.050648,GCA_000092025.1_AAK88356.1:0.1127586816)82:0.022654)83:0.047986,((GCA_000092045.1_ABC92633.1:0.0395462224,GCA_000769405.1_KPN28859.1:0.0344979246)74:0.001030,GCA_000769405.1_KPN25292.1:0.0317837662)99:0.059970)95:0.052578,(GCA_001687365.1_OBZ94360.1:0.0684974903,GCA_001885585.1_OJF91882.1:0.0581165755)100:0.087107)81:0.033562,(((GCA_000017145.1_ABR61769.1:0.0601578498,GCA_002288525.1_ASY64555.1:0.0254746231)99:0.033736,GCA_000018545.1_ACP26861.1:0.0216687532)99:0.023875,GCA_000697965.2_ANK74092.1:0.0235876401)82:0.049543)67:0.022351,(GCA_001267455.1_KOC74315.1:0.0556537542,GCA_001652565.1_ANH05847.1:0.0256568333)100:0.114789)99:0.043327,(GCA_000325745.1_AGA64733.1:0.2963442926,GCA_000496595.1_AHA28112.1:0.5933593547)100:0.444560)76:0.031791,(GCA_001578105.1_AMM83649.1:0.0833804664,GCA_002043005.1_AQZ51433.1:0.0836162685)100:0.234730)79:0.077151,(GCA_000154705.2_EDQ31696.1:0.1326531194,GCA_001703635.1_OCW59023.1:0.1334227435)100:0.124455)100:0.076979,((GCA_001293565.1_KPB00754.1:0.2637459368,GCA_002238045.1_OXT02316.1:0.4298568596)82:0.082158,GCA_000817775.1_KIF43985.1:0.3748987015)78:0.056307)73:0.040001,(GCA_000022725.1_ACS52096.1:0.1014956102,GCA_000341385.1_AGF76574.1:0.1261642149)100:0.427817)61:0.022661,((GCA_900104035.1_SDO74124.1:0.3757156798,((GCA_000153465.1_EAS48448.1:0.2225184900,(GCA_000153705.1_EAU40330.1:0.2198099229,GCA_900176465.1_SMC54546.1:0.1389154278)100:0.127865)100:0.081681,(GCA_000800175.1_KHJ53474.1:0.0194140853,GCA_900141975.1_SHJ99462.1:0.0065768859)100:0.272409)97:0.068298)99:0.086452,(GCA_000014245.1_ABG64770.1:0.2143090983,(GCA_000300335.1_EKF18948.1:0.0823392755,GCA_000300515.1_EKF42066.1:0.0988241463)100:0.122504)100:0.167370)98:0.051047)74:0.036527)98:0.077755,((((GCA_000148725.1_EFO32817.1:0.1118964477,(GCA_000158095.1_EEE43894.1:0.0365891316,GCA_001403915.1_CTQ44401.1:0.1270457819)100:0.021423)100:0.065249,(GCA_000192745.1_ADZ72647.1:0.0751086139,(GCA_001188555.1_KND18337.1:0.0000022433,GCA_002249885.1_OXS45468.1:0.0000022433)100:0.076866)100:0.069748)100:0.073172,(GCA_001907205.1_OKL44402.1:0.1531248771,(GCA_900110875.1_SEQ36823.1:0.0457736121,GCA_900114245.1_SFJ98272.1:0.0344935842)100:0.131881)100:0.059832)97:0.041576,GCA_900105595.1_SDU47083.1:0.2635912276)100:0.150249)71:0.033806,GCA_000179775.1_EFL88072.1:0.6150066494)100:0.064577,(GCA_900115225.1_SFO71983.1:0.1926114953,GCA_900215505.1_SNY90665.1:0.1311135505)100:0.286572)88:0.040792,((GCA_000496075.1_ESR24053.1:0.2662878108,GCA_900102695.1_SCZ38627.1:0.3499993800)100:0.086358,((GCA_000143145.1_ADJ25020.1:0.4627382920,(GCA_000981545.1_CPR17154.1:0.0000022433,GCA_900104305.1_SDO38898.1:0.0080837429)100:0.372763)100:0.210062,((GCA_000828475.1_BAQ15580.1:0.0789817757,GCA_001723285.1_ODS00546.1:0.0778361141)100:0.212768,GCA_001708935.1_ODA68157.1:0.5462443572)100:0.155230)100:0.090048)98:0.106625)91:0.067234,GCA_002088295.1_ORE94470.1:0.3614613134)77:0.057478)51:0.043249)61:0.015134,(((GCA_000019845.1_ACB97163.1:0.1445626999,GCA_900114285.1_SFK50434.1:0.3348939133)88:0.029539,(GCA_900104955.1_SED08591.1:0.1608927207,GCA_000021745.1_ACK51430.1:0.3006229659)89:0.084909)100:0.124941,(((GCA_001644125.1_OAI29636.1:0.2916002061,GCA_002117405.1_ARN83571.1:0.4371887771)100:0.083698,GCA_000304315.1_CCJ07443.1:0.3557097420)100:0.169991,GCA_900187365.1_SNB73676.1:0.2869651560)99:0.027908)98:0.093514)67:0.050548)37:0.033402)50:0.053880,GCA_900148505.1_SHO64867.1:0.3304076269)71:0.035802,GCA_900104485.1_SDB05193.1:0.6167344239)99:0.049512,(((((((((((((GCA_000009985.1_BAE52766.1:0.0696542580,GCA_000513295.1_CDL00817.1:0.2029418402)100:0.111049,(GCA_000294655.1_CCG42599.1:0.0430578144,GCA_900108475.1_SEH28922.1:0.0529654866)100:0.258471)100:0.181794,(GCA_000264455.2_AFK54843.1:0.0038121040,GCA_001601315.1_KYO56306.1:0.0199373962)100:0.555521)89:0.047768,(((GCA_000010725.1_BAI73217.1:0.2186747716,GCA_000632475.2_AIB12741.1:0.1139047507)100:0.171967,(GCA_000576635.1_EWY37316.1:0.0417033331,GCA_000936425.1_KJB94875.1:0.0624281093)100:0.339923)100:0.046947,((GCA_000016185.1_ACI99650.1:0.2086909118,GCA_002251795.1_OYQ35910.1:0.1699736836)100:0.083520,GCA_000730165.2_ASG21261.1:0.3208644831)98:0.061163)97:0.070184)65:0.006703,GCA_900167455.1_SJZ80175.1:0.4744916268)88:0.043790,(GCA_900172325.1_SLN13824.1:0.4314613087,(GCA_000963705.1_KJV09940.1:0.1002094070,GCA_002251735.1_OYQ17451.1:0.0543270298)100:0.323641)98:0.070067)79:0.045300,((GCA_000767795.1_KGM32415.1:0.0000023893,GCA_002195995.1_OWJ66779.1:0.0286922064)100:0.396192,((GCA_000299935.1_EKE78336.1:0.0827329598,GCA_001618175.1_KZD08272.1:0.0826814958)100:0.110083,(GCA_900102465.1_SDG11360.1:0.0742664573,(GCA_000319385.1_AFX99637.1:0.1212692621,GCA_000510265.1_AHC73982.1:0.2185401880)100:0.631138)100:0.233562)100:0.206258)89:0.122396)94:0.061907,(((((GCA_000012385.1_ABE05179.1:0.1383300387,GCA_000195735.1_CAA14646.1:0.3052681155)100:0.407983,(GCA_000010205.1_BAG40087.1:0.1018028203,GCA_000964595.1_KJV57524.1:0.2261563583)100:1.023430)100:0.135801,(GCA_000219355.1_AEI88987.1:0.4625183621,GCA_000815465.1_KIE04911.1:0.4560905204)100:0.140902)100:0.228093,(((GCA_000008385.1_AAW70700.1:0.1226389258,GCA_000953315.1_CDR78944.1:0.1028050243)100:0.394066,((GCA_000026005.1_CAH58555.1:0.2064527131,GCA_000964755.1_KJV63433.1:0.2086121606)100:0.193286,(GCA_000964795.1_KJV69470.1:0.4658279532,(GCA_000011945.1_AAV86945.1:0.0248039159,GCA_000024505.1_ACZ48945.1:0.0133924045)100:0.927465)100:0.145332)100:0.335728)100:0.524638,(GCA_000022525.1_ACT69504.1:0.3867084536,GCA_000632985.1_AHX11469.1:0.4318591755)100:0.649068)87:0.344316)86:0.141163,(GCA_000742835.1_AIK95743.1:0.6878530925,(GCA_001192655.1_GAO98855.1:0.6097624008,GCA_002117145.1_ARN84071.1:0.5264941592)90:0.201237)98:0.157516)81:0.224944)73:0.070305,(((((((GCA_000013085.1_ABC22015.1:0.2769514443,GCA_000284415.2_CCG08748.1:0.4390019442)100:0.091982,GCA_000315795.1_EKV30511.1:0.3554509795)76:0.106314,((GCA_001611975.1_AMW34606.1:0.2365801412,GCA_900156605.1_SIT11165.1:0.2041476759)100:0.159246,(GCA_900101965.1_SDD77928.1:0.3327904583,GCA_900100455.1_SDH24519.1:0.4853847758)57:0.075056)49:0.053260)100:0.120822,(GCA_001746755.1_OEJ69158.1:0.4275267634,(GCA_900093605.1_SCA57211.1:0.3403321311,GCA_000014865.1_ABK44896.1:0.4897462275)100:0.102271)76:0.092720)39:0.025324,(GCA_000300235.2_AJD50383.1:0.0642560014,GCA_000300275.1_EKF08636.1:0.0834798315)100:0.508146)95:0.072112,GCA_000968135.1_CCQ75437.1:0.5730534735)96:0.054443,(GCA_000226315.1_AEP08992.1:0.0481004736,GCA_000348745.1_AGH97397.1:0.0000020695)100:0.549491)91:0.047692)84:0.058615,(GCA_000024465.1_ADE40078.1:0.6398881400,GCA_000153525.1_EAS85087.1:1.1957884667)75:0.146612)79:0.048625,(((((((((((((((((GCA_000013005.1_ABC63693.1:0.1229257785,GCA_001281485.1_ALE16800.1:0.2166123888)99:0.086672,GCA_001008165.2_AKH41179.1:0.4720557835)41:0.026623,(GCA_001304795.1_ALG61823.1:0.0043113534,GCA_001306275.1_KPM16446.1:0.0000020283)100:0.254580)97:0.101532,GCA_000715015.1_KEO91778.1:0.1221128809)96:0.066169,GCA_001677335.1_OBV12313.1:0.1212349348)97:0.073771,GCA_001663175.1_ANK13833.1:0.1354865653)99:0.174167,(GCA_001028705.1_AKM09620.1:0.1925651141,GCA_001661675.2_ARU15527.1:0.1400431580)100:0.128383)99:0.055181,(GCA_000235975.2_EHJ62319.1:0.1817586708,GCA_000013325.1_ABD25624.1:0.2941350282)100:0.161432)100:0.133791,(GCA_002218195.1_ASK88934.1:0.1581029883,GCA_900128895.1_SIN61061.1:0.0896065535)100:0.300898)32:0.066606,((GCA_000013985.1_ABF53936.1:0.1318619722,GCA_001610975.1_AMU94984.1:0.0232281824)100:0.211642,(GCA_001295965.1_KPF75487.1:0.0048649972,GCA_001713435.1_AOG02354.1:0.0075919095)100:0.216265)30:0.047194)98:0.063744,((GCA_000091125.1_BAI97265.1:0.0231602153,GCA_000147835.3_AEG49040.1:0.0313455003)100:0.290077,((GCA_000016765.1_ABQ67662.1:0.1155630993,(GCA_002355275.1_ATE64420.1:0.0000022433,GCA_002367875.1_PCE41230.1:0.0000022433)100:0.028471)100:0.284075,GCA_001586395.2_KZB97113.1:0.1970796118)99:0.112490)82:0.064023)99:0.094037,(GCA_000934435.1_KIY11967.1:0.0000022433,GCA_001990805.1_ONN59316.1:0.0000025549)100:0.407432)100:0.117841,GCA_002251755.1_OYQ28863.1:0.4650298195)98:0.046019,(GCA_000342165.1_EMD82740.1:0.0927579931,GCA_002211145.1_OWV32182.1:0.2675741215)100:0.435947)100:0.133574,GCA_900101935.1_SDE05583.1:0.5420843777)100:0.160146,(((GCA_001982645.1_ONG38292.1:1.1235165283,GCA_001637395.1_OAB63106.1:1.0035121402)98:0.174782,GCA_000817775.1_KIF43017.1:1.0940512171)96:0.192624,((GCA_000521865.1_ETX29405.1:3.0780021456,(((((((GCA_000152605.1_EAP83161.1:0.3382611462,GCA_900111875.1_SFA84632.1:0.2221970273)99:0.116968,GCA_001046955.1_AKO98507.1:0.2703521653)99:0.135572,GCA_900116005.1_SFR18618.1:0.3318633558)100:0.897785,(GCA_000299875.1_EKE68329.1:0.2784985477,GCA_900110025.1_SEO16494.1:0.2405507994)100:0.476225)100:0.499983,(GCA_000585625.1_EXL02664.1:0.1435606854,GCA_000585625.1_EXL06805.1:0.1020683804)100:0.897206)100:0.556028,GCA_000503895.1_AHB47359.1:0.8923450446)100:3.212140,GCA_001305515.1_KPL53298.1:1.6460531041)94:0.472071)43:0.402536,((((GCA_001295965.1_KPF76308.1:1.3284469642,GCA_000013325.1_ABP64602.1:1.5170839545)96:0.850171,(GCA_000192745.1_ADZ69467.1:0.7068237445,GCA_900104955.1_SEB60513.1:0.8883755394)100:1.133130)70:0.521731,(((((((((((((GCA_000007125.1_AAL53988.1:0.0040762704,GCA_000157815.1_EEY02076.1:0.0000022433)100:0.083860,(GCA_000017405.1_ABS16259.1:0.0114503237,GCA_000585655.1_EXL06132.1:0.0195878167)100:0.079508)100:0.560480,((GCA_000740775.1_KFI33373.1:0.1275232791,GCA_000740795.1_KFI31229.1:0.0736039548)100:0.447153,(GCA_000203895.1_ABL72820.1:0.2766108499,GCA_000444995.1_AGT10367.1:0.4239079876)100:0.358966)100:0.202279)89:0.071513,(((GCA_000023785.1_ACT59304.1:0.7561728494,(((GCA_001046955.1_AKO99728.1:0.0129512699,GCA_900109145.1_SEJ92521.1:0.0044929257)100:0.399976,(GCA_900110425.1_SEO83688.1:0.4068211656,GCA_001424795.1_KQU65867.1:0.5574095051)97:0.073238)97:0.073850,GCA_001975705.1_APZ51161.1:0.6043588643)97:0.091459)100:0.202883,GCA_900113695.1_SFJ06612.1:0.9944642165)46:0.121064,(GCA_900116455.1_SFU20864.1:0.7887503401,((GCA_000442255.1_EPX75588.1:0.6982532298,GCA_900188335.1_SNT20271.1:0.4808689802)100:0.499148,GCA_000152805.1_EAQ14787.1:1.0726699200)92:0.229885)46:0.109762)48:0.058036)49:0.034781,(((((GCA_000203975.3_KID09768.1:0.1346388345,GCA_000511355.1_AHD03336.1:0.0900873087)100:0.140203,GCA_000376545.2_ANP41810.1:0.2711790797)99:0.094278,GCA_000300335.1_EKF17855.1:0.4096177785)68:0.085978,GCA_000300335.1_EKF18843.1:0.8781290722)98:0.175167,GCA_900105595.1_SDU03621.1:0.6816164340)98:0.220167)97:0.115235,((((GCA_000011365.1_BAC51598.1:0.3263502167,(GCA_001741865.1_AOO79568.1:0.2207888979,GCA_900102525.1_SDG76741.1:0.1645338579)95:0.121429)100:0.348972,((GCA_001271345.1_ALA16421.1:0.0707732195,GCA_001887265.1_APF38116.1:0.0524439089)100:0.473024,(((((GCA_000017145.1_ABR61658.1:0.1959289882,(GCA_000018545.1_ACP26734.1:0.0941839735,GCA_002288525.1_ASY64380.1:0.2263359730)100:0.073805)100:0.110534,GCA_000697965.2_ANK73977.1:0.2539489652)100:0.073093,((GCA_001267455.1_KOC74866.1:0.1918143989,GCA_001687365.1_OBZ94938.1:0.2039432404)100:0.155970,GCA_000092025.1_AAK89923.2:0.7760514118)99:0.124740)93:0.044026,((GCA_000092045.1_ABC93279.1:0.1457721241,GCA_000769405.1_KPN22860.1:0.1087731714)100:0.085015,(GCA_000722615.1_KEQ04859.1:0.0000029631,GCA_000722625.1_KEQ02763.1:0.0000029091)100:0.521782)100:0.196205)100:0.346771,(GCA_000731295.1_CDN55160.1:0.1096135414,GCA_000731315.1_CDN49054.1:0.0776198982)100:0.512123)99:0.106987)63:0.040846)46:0.061394,(((GCA_000264455.2_AFK56200.1:0.0000020415,GCA_001601315.1_KYO49970.1:0.0089156617)100:0.354930,GCA_001017175.1_KLK92433.1:0.4073582800)70:0.059395,((GCA_900104355.1_SDP75313.1:0.1573261857,GCA_900113985.1_SFJ11787.1:0.1741131255)100:0.237557,(((GCA_000585625.1_EXL03405.1:0.2641856498,GCA_002075885.1_OQM74022.1:0.4017729550)99:0.103821,(GCA_001510895.1_KUM24886.1:0.1164190598,GCA_001618845.1_AMY03098.1:0.2265528045)100:0.109842)98:0.053181,((GCA_001424795.1_KQU74215.1:0.1901269897,GCA_001605015.1_AMS40623.1:0.1255986753)100:0.244965,GCA_900113935.1_SFJ52045.1:0.3673267347)80:0.066823)79:0.084812)87:0.060805)30:0.049006)95:0.116730,(((GCA_000982415.1_KKJ75672.1:0.0610289141,GCA_001026905.1_KLN60097.1:0.0521767540)100:0.527576,(GCA_000342165.1_EMD84132.1:0.4093153415,GCA_900199215.1_SNT75123.1:0.4283615088)99:0.230983)57:0.054755,GCA_000153465.1_EAS48949.1:0.6092195904)26:0.056604)99:0.142788)60:0.039623,GCA_900102465.1_SDF67118.1:0.6752029662)96:0.074444,GCA_900156815.1_SIT02717.1:0.8426396493)96:0.108597,GCA_900101935.1_SDE39498.1:0.8551504615)97:0.099615,((((((GCA_000016765.1_ABQ67147.1:0.4151271966,(GCA_000147835.3_AEG50891.1:0.3426814038,GCA_000730165.2_ASG24573.1:0.4243584861)99:0.097517)100:0.155311,((GCA_000230555.1_AEQ51113.1:0.2366456484,GCA_900100665.1_SDG71487.1:0.2569787640)100:0.623614,GCA_002238045.1_OXS99020.1:0.6894008246)100:0.295588)83:0.089133,(GCA_001028705.1_AKM08941.1:0.3431173040,GCA_001661675.2_ARU17075.1:0.3639324455)100:0.399247)100:0.154898,(GCA_000144605.1_ADL02635.1:0.2982902426,GCA_002205555.1_ASD26611.1:0.1639888269)100:0.513799)100:0.142734,((((((((((GCA_000013005.1_ABC63125.1:0.1508752263,((GCA_001281485.1_ALE16276.1:0.1490783464,(GCA_001677335.1_OBV11778.1:0.0971326213,GCA_001663175.1_ANK13437.1:0.2743104198)92:0.137516)92:0.100963,(GCA_000715015.1_KEO91241.1:0.1742766410,GCA_001661675.2_ARU17603.1:2.1280447283)72:0.129822)80:0.045326)97:0.120490,(GCA_001304795.1_ALG61212.1:0.0037958555,GCA_001306275.1_KPM15373.1:0.0000022433)100:0.335952)96:0.065767,GCA_000013325.1_ABD26414.1:0.3526902318)31:0.096675,GCA_001008165.2_AKH41412.1:0.4506880760)28:0.080908,GCA_000235975.2_EHJ58801.1:0.5100841683)99:0.105936,(GCA_001295965.1_KPF77231.1:0.0085064833,GCA_001713435.1_AOF99576.1:0.0038139268)100:0.505608)96:0.081009,(GCA_002218195.1_ASK87910.1:0.2786168801,GCA_900128895.1_SIO02063.1:0.2151464305)100:0.386031)97:0.110399,(((GCA_000013985.1_ABF53043.1:0.1532852682,GCA_001610975.1_AMU95946.1:0.2069448723)100:0.125383,GCA_001586395.2_KZB94601.1:0.3804748643)100:0.201272,((GCA_000016765.1_ABQ68502.1:0.0543380582,(GCA_002355275.1_ATE63710.1:0.0000020063,GCA_002367875.1_PCE42840.1:0.0000019970)100:0.183142)100:0.263113,(GCA_000091125.1_BAI96135.1:0.0946192218,GCA_000147835.3_AEG48893.1:0.1240682513)100:0.248147)82:0.072365)94:0.073127)99:0.241366,GCA_000934435.1_KIY14644.1:0.7274997147)100:0.379661,GCA_001676615.1_OCC01098.1:1.2036868579)99:0.266075)98:0.091931,((GCA_000014745.1_ABI64999.1:0.1759455419,GCA_900103475.1_SDL79055.1:0.2106130355)100:0.274296,GCA_000152745.1_EAP89837.1:0.2560520121)100:0.842834)99:0.097537)99:1.233540,((((((((GCA_000010725.1_BAI74730.1:0.7793467882,(GCA_000147835.3_AEG51250.1:0.4680765995,GCA_000730165.2_ASG22229.1:0.4057576908)100:0.845566)100:0.408648,((GCA_000235975.2_EHJ60718.1:0.6794619902,GCA_001661675.2_ARU17714.1:0.9419574527)100:0.299805,GCA_001713435.1_AOG00346.1:0.8698649852)100:0.618152)100:0.399035,((((((((GCA_000152805.1_EAQ11882.1:0.2072837567,(GCA_000521865.1_ETX29407.1:0.2682234231,GCA_000590925.1_AHM05900.1:0.2530894598)99:0.067545)66:0.036035,GCA_900107025.1_SDX59021.1:0.3802554281)42:0.016833,GCA_900109035.1_SEJ72109.1:0.4404210038)93:0.080719,(GCA_900184815.1_SMX23817.1:0.5152791020,GCA_900116005.1_SFQ96033.1:0.9495235081)100:0.480327)59:0.073493,((GCA_001517585.1_CUX83770.1:0.4496763646,GCA_900115595.1_SFQ11019.1:0.6571803066)92:0.079946,((GCA_000154705.2_EDQ33099.1:0.4367340512,GCA_001578105.1_AMM85953.1:0.5292556876)99:0.176229,((GCA_900105595.1_SDU17945.1:0.4395816828,GCA_001907205.1_OKL45869.1:0.9863033915)89:0.064674,GCA_000715505.1_KEP68336.1:0.6289154067)61:0.116459)98:0.154668)89:0.102308)69:0.124011,((GCA_000376545.2_ANP43446.1:0.3057732826,((((GCA_000511385.1_AHD12024.1:0.1179944044,GCA_900099935.1_SDL49166.1:0.1393022176)99:0.063652,(GCA_900177545.1_SMH39422.1:0.2643643867,GCA_001403915.1_CTQ45255.1:0.4366245833)100:0.201917)91:0.041462,GCA_900215505.1_SNY92277.1:0.2561082920)89:0.051913,GCA_001482405.1_KUF10413.1:0.2980360618)87:0.068163)87:0.036411,(((GCA_001046955.1_AKO99459.1:0.0000020136,GCA_900109145.1_SEJ73694.1:0.0250733800)100:0.408119,((GCA_002211155.1_OWV62831.1:0.0396997337,(GCA_002211225.1_OWV49422.1:0.0000022433,GCA_900101505.1_SDC44278.1:0.0000029537)100:0.010008)100:0.014545,GCA_002211205.1_OWV65650.1:0.0264749709)100:0.320699)93:0.031659,GCA_900112335.1_SFB73887.1:0.3538404208)96:0.075443)85:0.034134)68:0.087600,(GCA_002237555.1_ASP22146.1:0.1351106787,GCA_900188425.1_SNS48763.1:0.1397037145)100:0.327765)67:0.090269,GCA_900172355.1_SLN77901.1:0.4762910413)100:1.325770)100:0.181786,(GCA_000153525.1_EAS84885.1:0.3232514168,GCA_000155895.1_EDZ60775.1:0.2505837356)100:1.851880)98:0.203227,((((((((GCA_000018145.1_ABV93707.1:0.1201176191,GCA_000647975.1_KAJ54757.1:0.1684615711)97:0.044546,((GCA_001046955.1_AKO96205.1:0.0000027244,GCA_900109145.1_SEI95917.1:0.0161627526)100:0.102609,((((GCA_000169415.1_EBA08344.1:0.1767356252,GCA_001482405.1_KUF10117.1:0.0627459845)100:0.056331,(GCA_001458375.1_CUH79919.1:0.1558672192,((GCA_002115725.1_OSQ59338.1:0.0660491150,GCA_002115805.1_OSQ50963.1:0.0917176785)91:0.049093,((GCA_002211155.1_OWV52364.1:0.0043439052,((GCA_002211205.1_OWV55664.1:0.0000000000,GCA_900101505.1_SDE11962.1:0.0000000000):0.000002,GCA_002211225.1_OWV42413.1:0.0000022433)91:0.000003)100:0.015421,((GCA_002237555.1_ASP19985.1:0.0339772896,GCA_900188425.1_SNS23101.1:0.0145998505)100:0.046608,GCA_900184945.1_SMX39404.1:0.1645624151)97:0.039346)96:0.038649)89:0.032878)88:0.025125)83:0.024575,GCA_900107235.1_SDY59447.1:0.1962016425)96:0.073286,GCA_001890925.1_OJI95670.1:0.1927156871)99:0.038627)96:0.065010)98:0.044745,(GCA_900114415.1_SFK51036.1:0.1594845295,GCA_900129685.1_SHH58227.1:0.1147294749)100:0.058774)99:0.060269,((GCA_001458175.1_CUH53326.1:0.1268222159,GCA_900172235.1_SLN31960.1:0.1373690219)99:0.027399,((GCA_900109955.1_SEW35759.1:0.1149767704,(GCA_900142085.1_SHK46269.1:0.1489535674,GCA_900109035.1_SEJ79271.1:0.1616672297)95:0.017558)95:0.028679,GCA_900116455.1_SFU04001.1:0.2045975917)26:0.012781)94:0.062128)93:0.038032,GCA_000442275.2_EPX77058.1:0.2155805847)99:0.063545,((((GCA_000521865.1_ETX27089.1:0.1513530056,(GCA_001038505.1_KMK65301.1:0.1697114111,GCA_900188035.1_SNR49004.1:0.0799293751)100:0.092488)98:0.107617,GCA_002088295.1_ORE96090.1:0.2372402169)56:0.035028,(GCA_900115815.1_SFQ07256.1:0.2209407425,(GCA_000299575.1_EKE45891.1:0.2493427228,((GCA_900110115.1_SEM65792.1:0.0022985421,GCA_900141995.1_SHJ29190.1:0.0089417716)100:0.190416,(GCA_900113405.1_SFH33933.1:0.0000022433,GCA_900172315.1_SLN60254.1:0.0000022433)100:0.143814)100:0.167050)100:0.213319)88:0.065203)65:0.038657,((GCA_900111875.1_SFA99715.1:0.1460307880,GCA_900116005.1_SFR15100.1:0.1753147640)100:0.059378,GCA_900115595.1_SFP70977.1:0.2364422199)91:0.047646)93:0.095044)100:0.391401,(((GCA_000022085.1_ACL61932.1:0.3809442080,(GCA_000936425.1_KJB94689.1:0.2807261797,GCA_001676615.1_OCC07012.1:0.2945459414)98:0.070564)100:0.136080,((GCA_000143145.1_ADJ22712.1:0.5513905680,GCA_000503895.1_AHB49326.1:0.5256832594)99:0.104547,(GCA_000981545.1_CPR19476.1:0.0000028226,GCA_900104305.1_SDO06278.1:0.0000022365)100:0.376646)100:0.321972)100:0.072144,GCA_900187365.1_SNB70005.1:0.5547979255)100:0.184565)100:0.301273,(((GCA_000022085.1_ACL60649.1:0.6339580017,GCA_001605015.1_AMS45007.1:0.6509611096)100:0.337379,((((GCA_000169415.1_EBA08637.1:0.1999919518,GCA_001038505.1_KMK63885.1:0.3797004783)100:0.285186,((GCA_002211155.1_OWV53633.1:0.0254592322,GCA_002211225.1_OWV46277.1:0.0241219639)91:0.000003,GCA_002211205.1_OWV60608.1:0.0365519038)100:0.432071)97:0.075608,GCA_002237555.1_ASP20988.1:0.5703243779)100:0.226890,(GCA_000585625.1_EXL05968.1:0.4296857177,((GCA_001038505.1_KMK64070.1:0.0000022433,GCA_900102075.1_SDF24717.1:0.0000022433)100:0.361039,GCA_002043005.1_AQZ53942.1:0.5742835065)100:0.176649)100:0.162626)100:0.398886)100:0.268218,GCA_000011365.1_BAC48986.1:0.8880335052)99:0.123501)99:0.172701)100:0.446159,GCA_001982645.1_ONG38090.1:1.5946612991)99:0.544109,GCA_900101935.1_SDE12047.1:2.0742021416)98:0.330890,((GCA_000192745.1_ADZ69513.1:0.8822417304,GCA_900099935.1_SDK03189.1:0.8608966926)100:0.319749,(GCA_900177295.1_SMF48475.1:0.0000022433,GCA_900188055.1_SNR81173.1:0.0000022433)100:1.151710)100:1.698770)69:0.099150)97:0.614899,GCA_000018105.1_ABW30356.1:3.2975345818)91:0.134401,GCA_000020025.1_ACC81620.1:6.0583341669)77:0.167306)75:0.167207,((((GCA_000016765.1_ABQ67128.1:0.6218161033,(GCA_000767795.1_KGM32377.1:0.1129695460,GCA_002195995.1_OWJ68078.1:0.2033924759)100:0.701821)69:0.168875,(GCA_000017145.1_ABR62918.1:0.3828733753,(GCA_000018545.1_ACP22597.1:0.2085430308,GCA_002288525.1_ASY65708.1:0.3818632073)93:0.113941)100:0.288609)70:0.151129,(GCA_001267455.1_KOC75831.1:0.1591977183,GCA_001652565.1_ANH07408.1:0.1265818492)100:0.246984)71:0.335561,GCA_000203895.1_ABL69703.1:0.8658286547)100:1.522180)41:0.152821)92:0.711837)80:0.078061)77:0.068899,(((GCA_000982415.1_KKJ76950.1:0.0236672629,GCA_001026905.1_KLN59976.1:0.1128613043)100:0.474461,(GCA_900177295.1_SMF07145.1:0.0000022433,GCA_900188055.1_SNR36067.1:0.0000022433)100:0.400310)98:0.102754,GCA_900100655.1_SDG29528.1:0.7316658047)96:0.115645)92:0.065478)76:0.055771,(((((((((((((((((((((GCA_000011965.2_AAV93661.2:0.1776659848,(GCA_000590925.1_AHM04103.1:0.1569324049,((GCA_900099935.1_SDJ34729.1:0.0907338675,GCA_900188335.1_SNT34799.1:0.0308813448)100:0.026049,GCA_900112335.1_SFC95673.1:0.1272936840)100:0.113157)99:0.018001)95:0.026556,GCA_900107355.1_SDY18200.1:0.2104682234)85:0.024996,(((((GCA_900111945.1_SFR40662.1:0.0630504954,GCA_000442275.2_EPX81595.1:0.1419568121)100:0.071585,((((((GCA_000155735.2_AGI70663.1:0.1303769174,GCA_001187845.1_AKS45027.1:0.0751343109)100:0.040267,GCA_900172275.1_SLN26637.1:0.1233209367)100:0.077455,GCA_000161835.1_EET47509.1:0.1203334534)100:0.077141,GCA_900114485.1_SFL24498.1:0.2575505701)99:0.061993,GCA_900172375.1_SLN61247.1:0.1725400200)88:0.044677,((GCA_000299875.1_EKE69068.1:0.1018022790,(GCA_900109555.1_SEK48889.1:0.0000022433,GCA_900172305.1_SLN36745.1:0.0000022433)100:0.070096)99:0.044801,(GCA_001908835.1_APO87595.1:0.1542589099,GCA_900114135.1_SFJ58292.1:0.1066575830)96:0.080428)99:0.057846)95:0.054976)86:0.034502,GCA_900129685.1_SHH29979.1:0.1154744183)94:0.041025,(GCA_000671395.1_KCV81622.1:0.0747509923,(GCA_000647975.1_KAJ55016.1:0.0847266871,((GCA_001458175.1_CUH54280.1:0.0695124405,GCA_900114415.1_SFK83641.1:0.0447670968)100:0.040603,GCA_900142085.1_SHI97699.1:0.1314741215)99:0.037396)95:0.031064)96:0.041359)66:0.014459,((GCA_000765015.1_KGK79560.1:0.0000022433,GCA_900141945.1_SHI90030.1:0.0000022433)100:0.112792,(GCA_000714535.1_KEO53077.1:0.0794170418,GCA_000715505.1_KEP69484.1:0.1510817211)100:0.202449)77:0.036531)32:0.008467)93:0.039860,((((((GCA_000014045.1_ABG31235.1:0.0552244894,GCA_000154785.2_AEI95056.1:0.0773384781)100:0.072535,(GCA_000622405.1_KIN67166.1:0.0770248199,(GCA_000152605.1_EAP82641.1:0.1635323188,GCA_001038505.1_KMK66341.1:0.1638162871)100:0.128778)97:0.055372)83:0.029911,(((((GCA_001404155.1_CRK75815.1:0.0000029059,GCA_900114125.1_SFJ36206.1:0.0031572885)100:0.159893,GCA_900184935.1_SMX31128.1:0.1196010112)92:0.037338,(GCA_000814025.1_KIC51282.1:0.0612722866,GCA_001969365.1_APX10427.1:0.0935428031)100:0.102974)39:0.019571,((GCA_000376545.2_ANP43177.1:0.0639169244,(GCA_000203975.3_KID09306.1:0.1080758784,GCA_000511355.1_AHC99869.1:0.1554976727)100:0.049918)86:0.029091,(((GCA_001678945.1_ANP37729.1:0.0731366759,GCA_900172225.1_SLN66179.1:0.1038642485)99:0.033524,GCA_900102795.1_SCZ50108.1:0.0830329700)99:0.022333,(GCA_000511385.1_AHD10872.1:0.0499591635,(GCA_001258055.1_CRL15371.1:0.0000022433,GCA_900113345.1_SFG56056.1:0.0000022433)100:0.016592)100:0.123627)99:0.026823)99:0.055264)78:0.015148,GCA_900110775.1_SEQ10602.1:0.1691185419)44:0.026836)42:0.025044,(GCA_000812665.2_AML51429.1:0.1693391289,GCA_000738435.1_AII86971.1:0.2425294009)94:0.046192)92:0.012295,(GCA_001890925.1_OJI93470.1:0.1869929110,GCA_900116455.1_SFU01374.1:0.1605001061)95:0.045066)83:0.016163,(GCA_001307765.1_KPN64361.1:0.1434935070,GCA_900109955.1_SEW02080.1:0.0764186146)100:0.142742)64:0.017561)62:0.011623,((GCA_000018145.1_ABV94617.1:0.1359531265,GCA_900172235.1_SLN46423.1:0.1068266950)100:0.049993,(((GCA_001458355.1_CUH65967.1:0.1815926524,(GCA_002115725.1_OSQ65618.1:0.0963886428,GCA_002115805.1_OSQ53054.1:0.0398893953)100:0.069736)97:0.044585,(GCA_900095785.1_SCM68868.1:0.0000022433,GCA_900115865.1_SFQ40178.1:0.0000026952)100:0.177404)47:0.018087,((((GCA_002210095.1_OWU73348.1:0.2034669234,GCA_000172095.1_EDQ05509.1:0.3022886534)80:0.039773,((GCA_001046955.1_AKO97907.1:0.0030083383,GCA_900109145.1_SEJ39464.1:0.0000023935)100:0.119517,GCA_900110425.1_SEP14339.1:0.2628603059)83:0.049590)90:0.042931,(((((((GCA_000169415.1_EBA08132.1:0.1340055755,GCA_001458375.1_CUH78007.1:0.0881530580)46:0.022615,GCA_001482405.1_KUF12664.1:0.1483430561)44:0.023622,((GCA_002237555.1_ASP20796.1:0.0325512274,GCA_900188425.1_SNS81198.1:0.0464212912)100:0.064531,(GCA_002211155.1_OWV59132.1:0.0000024450,(GCA_002211205.1_OWV67526.1:0.0000027788,(GCA_002211225.1_OWV49148.1:0.0000022433,GCA_900101505.1_SDC62039.1:0.0000022433)100:0.003101)94:0.003099)100:0.097129)29:0.021399)62:0.026320,GCA_900184945.1_SMX47224.1:0.1827171921)100:0.063228,(GCA_000521865.1_ETX29963.1:0.2195053162,GCA_900115815.1_SFP99207.1:0.2301227354)91:0.083094)35:0.033487,(((((((GCA_000153725.1_EAU45794.1:0.0574171746,(GCA_001969385.1_APX21941.1:0.0000022433,GCA_900112435.1_SFC37998.1:0.0000022433)100:0.113132)90:0.047744,GCA_900102075.1_SDE67964.1:0.0896526744)56:0.030495,GCA_001975705.1_APZ53466.1:0.0664181417)100:0.094551,(GCA_001687105.1_ANT59711.1:0.0364908033,GCA_900116195.1_SFS91164.1:0.0800354553)100:0.057286)52:0.016703,(GCA_900100085.1_SDI54080.1:0.1228128695,GCA_000442255.1_EPX85506.1:0.2092659044)60:0.042471)100:0.083556,GCA_900100005.1_SDI31089.1:0.1233836539)60:0.025456,(GCA_900107235.1_SDY39556.1:0.1766995119,(GCA_900111875.1_SFB13619.1:0.1396288348,GCA_900109035.1_SEJ99957.1:0.2199871309)95:0.048947)99:0.078487)35:0.047754)29:0.032655,(GCA_900116005.1_SFR02330.1:0.2418271989,GCA_900188035.1_SNR46854.1:0.1422229292)75:0.065310)39:0.026407)42:0.048141,(GCA_000152725.1_EAQ04395.1:0.1810218379,GCA_900172385.1_SLN39028.1:0.1385752594)100:0.155025)51:0.037657)90:0.018887)92:0.031319)56:0.010766,GCA_900156525.1_SIT78213.1:0.4769801485)87:0.051887,(GCA_000152625.1_EAP77638.1:0.1827371451,(GCA_001247715.1_KNX41158.1:0.1724407514,GCA_900172295.1_SLN21582.1:0.1153448001)100:0.029014)99:0.070825)81:0.019902,GCA_001205715.1_KNG94391.1:0.2531818446)90:0.026183,(GCA_001305615.1_ALG89231.1:0.1094741900,(GCA_900142295.1_SIN78580.1:0.1862529689,(GCA_001403795.1_CTQ49020.1:0.1411929545,GCA_900109285.1_SEK56595.1:0.1789898521)100:0.123259)97:0.063627)89:0.008997)98:0.073579,(((((GCA_000299575.1_EKE45602.1:0.2187266200,(GCA_900110115.1_SEN43054.1:0.0051280951,GCA_900141995.1_SHJ01009.1:0.0076390857)100:0.199870)100:0.041913,GCA_900115595.1_SFP32498.1:0.2092070989)80:0.073166,(GCA_900113405.1_SFG45769.1:0.0000022433,GCA_900172315.1_SLN25901.1:0.0000022433)100:0.250661)97:0.060938,((GCA_000600975.2_EYD70651.1:0.3269843203,GCA_000836695.1_KIQ70484.1:0.0924678885)100:0.082658,GCA_900141735.1_SHI86555.1:0.2854916102)100:0.131760)99:0.105592,(GCA_001548075.1_BAQ70378.1:0.0147766841,GCA_001633165.1_ANB35780.1:0.0125143420)100:0.258239)65:0.060126)61:0.021486,GCA_900184815.1_SMX22816.1:0.2324728103)92:0.041623,((GCA_900106695.1_SDX05714.1:0.1618333532,GCA_900113695.1_SFI09732.1:0.1278335374)100:0.128791,GCA_000152805.1_EAQ14460.1:0.2500529523)75:0.039977)69:0.015351,(GCA_001981245.1_APX90207.1:0.2435487183,(GCA_000153305.1_EAR52433.1:0.3061528942,GCA_900172355.1_SLN22978.1:0.1352948217)100:0.183191)88:0.063605)87:0.028414,(GCA_001517585.1_CUX80824.1:0.2070192128,GCA_900107025.1_SDW91284.1:0.1870586666)100:0.081610)99:0.074940,(((GCA_001620265.1_AMY70853.1:0.2006098246,(GCA_000021865.1_ADE84490.1:0.2141901207,GCA_000740785.1_KFI29708.1:0.1228704293)100:0.096990)99:0.059202,(GCA_000203895.1_ABL68666.1:0.1292401647,GCA_000444995.1_AGT09651.1:0.1725584334)100:0.110394)98:0.048211,((GCA_000012905.2_ABA80147.2:0.1883577635,GCA_900106675.1_SDW05269.1:0.2020443858)99:0.053755,(GCA_900110135.1_SEN79870.1:0.1696940792,GCA_900156815.1_SIS59626.1:0.2209673896)100:0.064365)99:0.067343)98:0.073131)80:0.039322,((GCA_900110025.1_SEN93619.1:0.1462526501,GCA_900177545.1_SMH40544.1:0.3113186237)92:0.051884,(GCA_900111545.1_SES75430.1:0.0000022433,GCA_900143155.1_SHN63129.1:0.0000022433)100:0.170356)91:0.072880)89:0.055962,((GCA_000740775.1_KFI32247.1:0.0132101616,GCA_000740795.1_KFI31400.1:0.0562669517)100:0.147082,GCA_900107585.1_SEA82646.1:0.3448182222)96:0.064255)90:0.048668,GCA_900102905.1_SDK75895.1:0.2703112245)99:0.046474,(GCA_000442315.1_EPX84702.1:0.1574626860,GCA_000600335.2_EYD76473.1:0.1925811292)100:0.130711)100:0.095964,(GCA_000223375.1_AEM42293.1:0.0000022433,GCA_001399515.1_ALJ79910.1:0.0000022433)100:0.257453)100:0.196054,(((((((GCA_000011685.1_AAW60842.1:0.1598016486,GCA_000234355.2_EHH67738.1:0.2072269837)100:0.206082,(GCA_000723565.1_CDG33444.1:0.1096704117,GCA_002003665.1_OOL17841.1:0.1383985205)100:0.644970)100:0.357142,(((GCA_000724025.1_CDG38679.1:0.0193953633,GCA_001547995.1_BAT18705.1:0.0096399904)100:0.411729,GCA_002005465.1_AQS86793.1:0.3682683894)97:0.087606,(GCA_001787335.1_AOX15810.1:0.0098619810,GCA_001787355.1_AOX20906.1:0.0112399502)100:0.438941)100:0.146631)100:0.080766,GCA_000963885.1_GAN54997.1:0.5024952847)100:0.302347,(((GCA_000021325.1_ACI51878.1:0.1986110785,((GCA_000182745.1_BAK84395.1:0.0217369074,GCA_000208635.2_EGG78454.1:0.0208304195)100:0.050423,GCA_000964505.1_GAO01145.1:0.0364741552)100:0.112222)100:0.090397,(GCA_002173735.1_ARW46797.1:0.2155106896,GCA_002005445.1_AQS83632.1:0.3646076490)100:0.130921)100:0.100234,(GCA_000617865.1_GAJ30111.1:0.2184477222,(GCA_001787335.1_AOX16547.1:0.0081222183,GCA_001787355.1_AOX19511.1:0.0000020513)100:0.380836)100:0.302340)26:0.049449)88:0.039122,(GCA_000231445.2_EHD13582.1:0.0000021565,GCA_002153535.1_OUI78075.1:0.0000021594)100:0.761863)100:0.125785,((GCA_000014285.2_ABI62965.1:0.0100119574,GCA_000576085.2_AHJ63959.1:0.0034405230)100:0.345877,((GCA_000016725.1_ABQ30828.1:0.0146157295,GCA_000202835.1_BAJ81014.1:0.0176232379)100:0.221291,((GCA_000306035.1_EKM98685.1:0.0922624599,GCA_000964385.1_GAN81268.1:0.1173771059)100:0.331340,(GCA_000164635.1_EFH12995.1:0.1982874104,(GCA_900141905.1_SHJ15092.1:0.2066156816,(GCA_900101615.1_SDE14727.1:0.0000029108,GCA_900104205.1_SDB73427.1:0.0042354564)100:0.209950)97:0.060904)100:0.216583)87:0.048014)99:0.081470)100:0.157342)100:0.388230)97:0.085705)72:0.020021,((GCA_000017565.1_ABS63075.1:0.2145127583,GCA_000739695.1_GAK44303.1:0.3750890563)100:0.233136,GCA_000689395.1_CDO59469.1:0.2535856263)97:0.188528)85:0.059991)96:0.046130,(GCA_000152825.2_ADM10065.1:0.4507462437,GCA_900199215.1_SNT68302.1:0.3879196960)100:0.268509)100:0.082207,(((GCA_000013025.1_ABI77628.1:0.0364427664,GCA_000685315.1_KCZ98026.1:0.0783231937)100:0.400206,GCA_000023785.1_ACT59924.1:0.4168638824)100:0.110289,((GCA_000014745.1_ABI67097.1:0.2124320299,GCA_900103475.1_SDL62247.1:0.1915370376)100:0.246576,GCA_000152745.1_EAP89405.1:0.3481905535)100:0.150370)100:0.116521)100:0.160323)100:0.135454)100:0.245265);
