# Supplementary material for: Assessing the accuracy of phylogenetic rooting methods on prokaryotic gene families
Source: PLoS One. 2020 May 15;15(5):e0232950. doi: 10.1371/journal.pone.0232950 (PMC7228096; doi:10.1371/journal.pone.0232950)
Supplement: S2 Dataset — (ZIP) [file pone.0232950.s003.zip › EmpiricalDataset/GeneTrees_IQTree/000129.aln.treefile]

(GCA_000006905.1_AAK23881.1:0.0309435279,GCA_000092285.1_ADG10656.1:0.0258879261,((GCA_000017265.1_ACG78176.1:0.0669426162,GCA_001425915.1_KQW71557.1:0.1007523326)100:0.082678,((((GCA_000144605.1_ADL01457.1:0.1316055870,GCA_002205555.1_ASD28035.1:0.0985661768)100:0.125657,GCA_000175215.2_ADU14497.1:0.1049982708)59:0.047512,GCA_000204015.1_EGF90517.1:0.1211153932)100:0.122908,(((((((((((((((((((GCA_000007125.1_AAL52017.1:0.0000020189,GCA_000157815.1_EEY00502.1:0.0000021636)100:0.021410,(GCA_000017405.1_ABS14758.1:0.0000021637,GCA_000585655.1_EXL05540.1:0.0000020322)100:0.039147)100:0.036026,GCA_001558695.1_KXF77784.1:0.0528643323)100:0.052177,(GCA_900104355.1_SDP87396.1:0.0410496212,GCA_900113985.1_SFJ13330.1:0.0189358167)100:0.118718)99:0.021680,(((GCA_000153465.1_EAS50283.1:0.0516815135,(GCA_900176465.1_SMC99031.1:0.0379972451,GCA_000153705.1_EAU41862.1:0.0991149900)100:0.048991)100:0.048952,GCA_900104035.1_SDO11426.1:0.0877156006)100:0.050711,(GCA_000800175.1_KHJ54341.1:0.0102559920,GCA_900141975.1_SHI72086.1:0.0000029482)100:0.081118)100:0.105403)90:0.027263,((((GCA_000016285.1_ACM36839.1:0.0738188141,((GCA_001188555.1_KND18728.1:0.0000023560,GCA_002249885.1_OXS50458.1:0.0000023560)100:0.089800,(GCA_000325745.1_AGA65087.1:0.3224359248,GCA_000496595.1_AHA27694.1:0.3871053333)100:0.176995)98:0.022812)97:0.014645,GCA_000092025.1_AAK87184.1:0.0843855554)100:0.072712,(((((GCA_000017145.1_ABR59995.1:0.0328946794,(GCA_000018545.1_ACP25127.1:0.0256966312,GCA_002288525.1_ASY62807.1:0.0322021609)100:0.008420)100:0.015046,GCA_000697965.2_ANK72288.1:0.0194090698)100:0.015934,(GCA_001687365.1_OBZ94071.1:0.0163692480,GCA_001885585.1_OJF89967.1:0.0273697187)100:0.039411)99:0.021239,GCA_001652565.1_ANH04097.1:0.0856582323)92:0.021837,(((GCA_000092045.1_ABC90712.1:0.0055575713,GCA_000769405.1_KPN24606.1:0.0149460517)100:0.048860,((GCA_000722615.1_KEQ03417.1:0.0000021665,GCA_000722625.1_KEQ04009.1:0.0000023560)100:0.041216,(GCA_000731295.1_CDN53889.1:0.0000023560,GCA_000731315.1_CDN47763.1:0.0000027177)100:0.032343)100:0.037864)51:0.012366,(GCA_000154705.2_EDQ32232.1:0.0641220054,GCA_001703635.1_OCW56572.1:0.0698674980)100:0.059443)63:0.022389)76:0.013688)98:0.031517,(GCA_001578105.1_AMM86762.1:0.0265018089,GCA_002043005.1_AQZ52480.1:0.0539532628)100:0.201822)78:0.023449)96:0.034120,((GCA_000014245.1_ABG63041.1:0.0770737272,(GCA_000300335.1_EKF19524.1:0.0449950125,GCA_000300515.1_EKF43750.1:0.0224333398)100:0.074281)95:0.014282,((((GCA_000585625.1_EXL04080.1:0.0440354897,GCA_002075885.1_OQM73312.1:0.0690669342)99:0.033557,(GCA_001510895.1_KUM24758.1:0.0305261691,GCA_001618845.1_AMY00412.1:0.0235122493)99:0.019928)100:0.032513,(GCA_001424795.1_KQU69915.1:0.0149344353,GCA_001605015.1_AMS42729.1:0.0061377522)100:0.035940)100:0.048569,GCA_900113935.1_SFI67650.1:0.0696513462)100:0.050236)99:0.037987)75:0.006576,(GCA_001293565.1_KPB01407.1:0.1320168229,GCA_002238045.1_OXT00180.1:0.1405705964)95:0.031463)99:0.042036,((((GCA_000148725.1_EFO33659.1:0.0965836921,GCA_000192745.1_ADZ70532.1:0.0789599713)40:0.008882,((GCA_000158095.1_EEE43223.1:0.0360743440,GCA_002088295.1_ORE95306.1:0.2031161987)100:0.015909,GCA_001403915.1_CTQ42454.1:0.0222149809)100:0.032915)100:0.037968,((GCA_001907205.1_OKL43532.1:0.0736458778,(GCA_900110875.1_SEQ82776.1:0.0142363309,GCA_900114245.1_SFK74052.1:0.0309250509)100:0.082973)100:0.035110,GCA_900105595.1_SDU11456.1:0.0626274826)96:0.026347)100:0.031015,GCA_900148505.1_SHO67125.1:0.1348077913)71:0.052818)34:0.008980,(GCA_000496075.1_ESR23476.1:0.1193302354,((GCA_900104485.1_SDB13029.1:0.1408328782,GCA_900129325.1_SHG03359.1:0.0972050261)99:0.055110,(((((((GCA_000019945.1_ACB83316.1:0.1616830285,GCA_000022085.1_ACL56516.1:0.0677667277)100:0.039169,((GCA_001017175.1_KLK89761.1:0.0373247308,GCA_001017175.1_KLK94902.1:0.0037110550)100:0.013419,GCA_900102135.1_SCY83303.1:0.0399690892)100:0.048314)100:0.041938,(((GCA_001271345.1_ALA18921.1:0.0032880399,GCA_001887265.1_APF37497.1:0.0000022089)100:0.090423,GCA_001676615.1_OCC01480.1:0.1171718131)96:0.028293,((GCA_001741865.1_AOO82447.1:0.0670178993,GCA_900102525.1_SDG97146.1:0.0266077058)100:0.069684,(((GCA_000021745.1_ACK50629.1:0.0861504693,GCA_900114285.1_SFK22733.1:0.1188599133)100:0.035159,GCA_000019845.1_ACB95049.1:0.1736098569)100:0.046290,GCA_900187365.1_SNB69893.1:0.1930151848)85:0.021424)99:0.039540)20:0.010099)85:0.024089,((GCA_000304315.1_CCJ05488.1:0.0895544330,(GCA_001644125.1_OAI26969.1:0.0159611630,GCA_001675455.1_OBS52595.1:0.0444906747)100:0.091381)98:0.024141,GCA_002117405.1_ARN81792.1:0.1656929066)100:0.092589)100:0.040190,(((((GCA_001426945.1_KQZ01004.1:0.1163041683,(GCA_001579845.1_AMN42351.1:0.1289509413,GCA_002355335.1_BAT60286.1:0.1368317852)100:0.037109)100:0.024943,(((((GCA_000011365.1_BAC50104.1:0.0000025247,GCA_000661935.1_AHY50219.1:0.0031180408)100:0.068546,(GCA_000012725.1_ABA05105.1:0.0739828262,GCA_000013885.1_ABE62524.1:0.0690071773)100:0.072386)100:0.043198,((GCA_000195775.1_CAE28348.1:0.0872250273,GCA_000935205.1_KIZ40838.1:0.0780817667)100:0.040895,(GCA_001618955.1_KZD24647.1:0.0322064727,GCA_900108575.1_SEI05566.1:0.0090418309)100:0.092725)100:0.016238)100:0.038865,(((GCA_000218565.1_AEI06760.1:0.0000023506,GCA_000218585.1_AEI03183.1:0.0000023560)100:0.079047,GCA_000314735.2_EKS28067.1:0.0707290234)100:0.045458,GCA_000336555.1_EKS40311.1:0.0939817093)100:0.027744)100:0.109709,GCA_900104955.1_SEC20674.1:0.1931869592)97:0.062782)85:0.011318,((GCA_000010525.1_BAF87708.1:0.0814415007,GCA_000017645.1_ABS69646.1:0.0699900823)100:0.059477,(GCA_000092925.1_ADH89129.1:0.0711731646,GCA_900100155.1_SCW41629.1:0.0415631105)100:0.082330)97:0.033774)83:0.022076,GCA_002119765.1_ARQ01654.1:0.1308430331)60:0.006651,(GCA_001402875.1_ALK10190.1:0.0000022341,GCA_001459775.1_CUU42854.1:0.0000026080)100:0.167524)82:0.032557)95:0.031844,(GCA_001720135.1_ODN71157.1:0.1884904381,GCA_001305515.1_KPL55227.1:0.2012236411)83:0.041942)97:0.029493,GCA_900102695.1_SCZ37582.1:0.1874313780)20:0.027339)30:0.019881)71:0.035158)93:0.018561,((GCA_900115225.1_SFO24457.1:0.0750403602,GCA_900215505.1_SNY93698.1:0.0887746929)100:0.125683,GCA_000179775.1_EFL90246.1:0.2557146499)92:0.021269)96:0.025361,(GCA_000022725.1_ACS51032.1:0.0505553220,GCA_000341385.1_AGF75533.1:0.0686026255)100:0.256615)99:0.028747,((GCA_000828475.1_BAQ17546.1:0.0281111907,GCA_001723285.1_ODS00905.1:0.0742733060)100:0.173588,GCA_001708935.1_ODA68482.1:0.1925567206)100:0.125412)72:0.052615,((GCA_000166055.1_ADP72401.1:0.0029247946,GCA_000636015.1_KAI94208.1:0.0000029163)100:0.235535,((GCA_000143145.1_ADJ23705.1:0.1686549223,GCA_000503895.1_AHB48843.1:0.1992809644)100:0.059000,(GCA_000981545.1_CPR21212.1:0.0000023560,GCA_900104305.1_SDP25209.1:0.0000023560)100:0.175715)100:0.125693)100:0.095261)100:0.043058,((GCA_000017565.1_ABS64787.1:0.1657715658,GCA_000739695.1_GAK44527.1:0.1487637263)100:0.063987,GCA_000689395.1_CDO61010.1:0.2375848228)100:0.082815)99:0.036588,((((((((((((((((((GCA_000011965.2_AAV95425.1:0.1040104489,GCA_900107235.1_SDX98689.1:0.0524624788)9:0.004056,GCA_000521865.1_ETX30778.1:0.1152612340)26:0.008092,((GCA_002115725.1_OSQ57355.1:0.0782214444,GCA_002115805.1_OSQ50783.1:0.0283217628)42:0.019297,(GCA_900095785.1_SCM68427.1:0.0000023560,GCA_900115865.1_SFQ24019.1:0.0000023560)100:0.073715)72:0.028163)31:0.018952,((GCA_000153725.1_EAU46267.1:0.0270545248,(GCA_900102075.1_SDE88514.1:0.0164964199,(((GCA_001969385.1_APX25049.1:0.0000023560,GCA_900112435.1_SFD11978.1:0.0000027596)100:0.052270,(GCA_001687105.1_ANT59121.1:0.0164774727,GCA_900116195.1_SFS38434.1:0.0430374886)100:0.057827)64:0.023492,GCA_900100085.1_SDI75299.1:0.0828506942)76:0.027435)35:0.015066)97:0.034049,(GCA_001975705.1_APZ54608.1:0.0320088013,GCA_000442255.1_EPX78381.1:0.0745202801)100:0.020238)77:0.029437)65:0.025539,((((((((((((((GCA_000169415.1_EBA07341.1:0.0503116847,GCA_900184945.1_SMX48439.1:0.0819301784)73:0.014393,((GCA_001458375.1_CUH76862.1:0.0453583010,GCA_001482405.1_KUF12380.1:0.0665469663)96:0.019961,((((GCA_002211155.1_OWV60314.1:0.0000000000,GCA_002211225.1_OWV50418.1:0.0000000000):0.000000,GCA_900101505.1_SDC00933.1:0.0000000000):0.000003,GCA_002211205.1_OWV66560.1:0.0000025522)100:0.022927,(GCA_002237555.1_ASP21413.1:0.0033205915,GCA_900188425.1_SNS00375.1:0.0000027248)100:0.042934)100:0.020934)96:0.017683)73:0.034578,GCA_900115815.1_SFQ29816.1:0.0801095434)96:0.032538,((GCA_000836695.1_KIQ68932.1:0.0649529280,GCA_900141735.1_SHI67745.1:0.0901169683)100:0.076980,GCA_900142295.1_SIN97494.1:0.0878359658)92:0.022896)93:0.037485,(GCA_900172355.1_SLN16298.1:0.0881768628,GCA_000153305.1_EAR51519.1:0.1227495466)100:0.048089)88:0.014389,(GCA_001046955.1_AKO97221.1:0.0000023560,GCA_900109145.1_SEJ56458.1:0.0000023560)100:0.111674)83:0.017202,GCA_002210095.1_OWU74681.1:0.1143902694)73:0.022989,(((GCA_001247715.1_KNX42779.1:0.0558800348,GCA_900156525.1_SIT84136.1:0.2635103130)69:0.019696,(GCA_900111875.1_SFA78829.1:0.0521667920,GCA_900116005.1_SFQ95891.1:0.0935116124)100:0.045133)68:0.019633,GCA_900110425.1_SEO95325.1:0.1198577984)92:0.021231)81:0.016370,((GCA_001038505.1_KMK67180.1:0.0500882582,GCA_900188035.1_SNR41010.1:0.0312767010)100:0.047849,(GCA_000014045.1_ABG32721.1:0.0129774570,GCA_000154785.2_AEI94407.1:0.0102180743)100:0.097943)79:0.027887)69:0.009482,(((GCA_000152625.1_EAP76134.1:0.0798345841,GCA_900172295.1_SLN14929.1:0.0768664433)92:0.034245,(((GCA_000018145.1_ABV93548.1:0.0824623354,(GCA_001404155.1_CRK75638.1:0.0000023560,GCA_900114125.1_SFJ30388.1:0.0000023560)100:0.058160)48:0.008996,(GCA_000442275.2_EPX79004.1:0.0589804324,GCA_900111945.1_SFR49076.1:0.0328094428)100:0.113822)94:0.030563,GCA_000622405.1_KIN69317.1:0.0880231735)78:0.028820)58:0.006076,((GCA_000152605.1_EAP84571.1:0.0793665038,GCA_000172095.1_EDQ04869.1:0.0694357123)47:0.018443,GCA_000738435.1_AII87026.1:0.1579057897)95:0.035483)57:0.015189)57:0.014084,GCA_900172385.1_SLN26947.1:0.1256264176)73:0.014165,(GCA_000161835.1_EET47643.1:0.0388054660,GCA_900114485.1_SFK69860.1:0.1707624027)97:0.040425)65:0.024004,((GCA_000155735.2_AGI71383.1:0.0491154732,GCA_001187845.1_AKS46216.1:0.0817686878)100:0.030873,GCA_900172275.1_SLN12771.1:0.0641343892)100:0.045783)53:0.010755,((GCA_000600975.2_EYD72447.1:0.0846751220,((GCA_000223375.1_AEM41498.1:0.0000020276,GCA_001399515.1_ALJ81625.1:0.0000020954)100:0.166218,(GCA_000442315.1_EPX86295.1:0.0716028402,GCA_000600335.2_EYD76260.1:0.2618916357)100:0.114090)99:0.055362)100:0.052063,((GCA_000765015.1_KGK78947.1:0.0000020923,GCA_900141945.1_SHJ01784.1:0.0033076071)100:0.099012,(GCA_001403795.1_CTQ50578.1:0.0824485003,GCA_900109285.1_SEK98461.1:0.0905150006)93:0.024726)96:0.052521)52:0.025253)44:0.020629)15:0.004994,(GCA_000590925.1_AHM05420.1:0.1178343050,GCA_001205715.1_KNG92983.1:0.0719250837)93:0.040596)25:0.012625,(GCA_900109035.1_SEK05139.1:0.1223495119,GCA_001908835.1_APO86887.1:0.1270361628)67:0.020989)53:0.014947,GCA_900116455.1_SFT84131.1:0.1199445314)32:0.009877,((GCA_900172225.1_SLN36493.1:0.0745365862,((GCA_001458175.1_CUH53533.1:0.0292634353,GCA_900114415.1_SFK58205.1:0.0411588000)100:0.067564,GCA_900142085.1_SHI88204.1:0.0689602430)100:0.065355)53:0.011804,((GCA_000814025.1_KIC48565.1:0.0065945970,GCA_001969365.1_APX13772.1:0.0176599705)100:0.043188,GCA_001890925.1_OJI94181.1:0.1048135622)100:0.041822)55:0.031236)41:0.023568,GCA_001458355.1_CUH62631.1:0.1147949026)77:0.034154,((((GCA_000203975.3_KID10562.1:0.0163331323,GCA_000511355.1_AHD00790.1:0.0320044538)100:0.036459,(GCA_000376545.2_ANP40647.1:0.0374393316,((GCA_000511385.1_AHD09405.1:0.0239222232,(GCA_001258055.1_CRL14424.1:0.0000023560,GCA_900113345.1_SFG29587.1:0.0000023560)100:0.002788)100:0.012088,GCA_001678945.1_ANP34956.1:0.0258890665)100:0.011572)100:0.017391)99:0.009888,(GCA_900129685.1_SHG37163.1:0.0484587600,GCA_900102795.1_SCZ57396.1:0.0592400481)56:0.015662)100:0.034606,(GCA_900110775.1_SEP56142.1:0.0996953183,GCA_900107355.1_SDY57902.1:0.1199353754)93:0.026452)92:0.019158)48:0.021186,GCA_900100005.1_SDH98089.1:0.0784183594)87:0.037450,((((GCA_000152805.1_EAQ11309.1:0.1142547446,GCA_900172235.1_SLN41180.1:0.0590438424)33:0.022463,GCA_001981245.1_APX88795.1:0.1456085311)77:0.025626,(((((GCA_000299575.1_EKE43682.1:0.1076396571,(GCA_900110115.1_SEN64498.1:0.0000023182,GCA_900141995.1_SHI33878.1:0.0107667858)100:0.063806)90:0.029240,GCA_900115595.1_SFP27440.1:0.0476341320)96:0.030043,((GCA_900113405.1_SFG19490.1:0.0000024367,GCA_900172315.1_SLN17206.1:0.0000022658)100:0.090893,GCA_900102905.1_SDK56374.1:0.1352974191)97:0.029564)96:0.026048,GCA_900184815.1_SMX22112.1:0.0923701302)97:0.045221,(((GCA_000647975.1_KAJ54516.1:0.0720118023,GCA_000671395.1_KCV83411.1:0.1066162939)94:0.013783,(GCA_001305615.1_ALG90562.1:0.0206727507,GCA_900184935.1_SMX42586.1:0.0302745112)100:0.057073)100:0.021315,((GCA_900099935.1_SDK14169.1:0.0921588185,GCA_900188335.1_SNS76933.1:0.0848258984)100:0.021018,GCA_900112335.1_SFB80266.1:0.1219230001)100:0.087326)92:0.010414)91:0.005989)78:0.033391,((GCA_000152725.1_EAQ01500.1:0.1167696016,(((GCA_000299875.1_EKE72861.1:0.0852136754,GCA_900114135.1_SFJ14044.1:0.0522909671)100:0.036184,(GCA_900109555.1_SEK17747.1:0.0000020682,GCA_900172305.1_SLN19726.1:0.0000028953)100:0.095644)100:0.042687,GCA_900172375.1_SLN65769.1:0.0899571037)100:0.027673)75:0.021336,(GCA_001548075.1_BAQ69579.1:0.0000023560,GCA_001633165.1_ANB34527.1:0.0000023560)100:0.148158)87:0.010872)84:0.023059)96:0.025610,GCA_000812665.2_AML52463.1:0.1199050630)97:0.034117,(((((GCA_000012905.2_ABA78144.1:0.1180507740,GCA_900110135.1_SEN07780.1:0.1121240112)78:0.022502,GCA_900110025.1_SEM93389.1:0.1130026586)100:0.036587,(GCA_900107025.1_SDX51709.1:0.1074940362,GCA_001517585.1_CUX82552.1:0.1428788034)94:0.049408)94:0.032388,((GCA_001307765.1_KPN63277.1:0.0560980056,GCA_900109955.1_SEW08436.1:0.0653448434)100:0.069332,GCA_900177545.1_SMH58020.1:0.1403572188)98:0.047142)71:0.036434,((((GCA_900156815.1_SIS79350.1:0.1259798704,GCA_001620265.1_AMY69218.1:0.1162612758)85:0.032704,GCA_000444995.1_AGT09411.1:0.1780301748)85:0.025377,(GCA_000740775.1_KFI32613.1:0.0000021521,GCA_000740795.1_KFI27399.1:0.0166381327)100:0.116714)48:0.051792,((((GCA_000021865.1_ADE86094.1:0.0963531374,GCA_000740785.1_KFI26175.1:0.1234084086)91:0.046967,GCA_000203895.1_ABL71783.1:0.1768955415)51:0.030962,(GCA_000714535.1_KEO56322.1:0.0453275867,GCA_000715505.1_KEP69274.1:0.0668385702)95:0.038192)74:0.034961,GCA_900106675.1_SDW84134.1:0.1647895063)56:0.039815)44:0.015532)64:0.010341)98:0.039570,(GCA_900107585.1_SEA46630.1:0.1868715983,((GCA_900106695.1_SDW24197.1:0.1227008662,GCA_900113695.1_SFI50224.1:0.0824688866)100:0.098679,(GCA_900111545.1_SET05519.1:0.0000023560,GCA_900143155.1_SHN49233.1:0.0000023560)100:0.138540)80:0.052612)66:0.041246)100:0.074304,((GCA_000230555.1_AEQ51371.1:0.0431990351,GCA_900100665.1_SDG77908.1:0.0607930116)100:0.048028,(GCA_000743575.1_KFL32512.1:0.0897046521,GCA_000970435.1_KKB82779.1:0.0975154393)100:0.069263)100:0.122445)100:0.150614,(((((((((GCA_000013005.1_ABC63401.1:0.0860439781,GCA_000715015.1_KEO91509.1:0.0706969989)100:0.042340,(GCA_001008165.2_AKH41666.1:0.0966565378,GCA_001281485.1_ALE16529.1:0.0478634040)82:0.017127)100:0.027227,(GCA_001304795.1_ALG61262.1:0.0000023560,GCA_001306275.1_KPM12667.1:0.0000029126)100:0.126083)100:0.042126,(GCA_001663175.1_ANK13634.1:0.0420139270,GCA_001677335.1_OBV12533.1:0.0241714374)92:0.020839)85:0.023367,(GCA_000013325.1_ABD26471.1:0.0666927539,(GCA_000235975.2_EHJ58985.1:0.0589876647,(GCA_001028705.1_AKM11658.1:0.0679483798,GCA_001661675.2_ARU15718.1:0.1242814619)100:0.065881)90:0.036885)90:0.036713)99:0.039141,(GCA_001295965.1_KPF75312.1:0.0000023560,GCA_001713435.1_AOG00110.1:0.0000023560)100:0.124899)100:0.048099,(((GCA_000013985.1_ABF52547.1:0.0372535615,GCA_001610975.1_AMU95701.1:0.0597884740)100:0.069323,GCA_001586395.2_KZB96721.1:0.1247758724)100:0.041613,((GCA_000342165.1_EMD84596.1:0.0376114589,GCA_002211145.1_OWV34100.1:0.0505575208)100:0.144349,(GCA_002218195.1_ASK87866.1:0.0719537184,GCA_900128895.1_SIO00756.1:0.1348388065)100:0.066311)100:0.061972)96:0.017825)100:0.068544,(((GCA_000016765.1_ABQ69559.1:0.0282527809,(GCA_002355275.1_ATE63055.1:0.0000023560,GCA_002367875.1_PCE43232.1:0.0000023560)100:0.041603)100:0.063826,(GCA_002251755.1_OYQ28677.1:0.1738865717,(GCA_000175255.2_AEH63055.1:0.1264311627,GCA_000218875.1_AEI38078.1:0.1071553110)100:0.444509)100:0.131271)99:0.046830,(GCA_000091125.1_BAI95729.1:0.0027640808,GCA_000147835.3_AEG49435.1:0.0174323345)100:0.135166)81:0.048781)100:0.192758,((GCA_900101935.1_SDD63715.1:0.2412119961,GCA_900172325.1_SLN54166.1:0.2411405909)87:0.081405,(((((((((GCA_000009985.1_BAE51608.1:0.0803056087,GCA_000513295.1_CDK98558.1:0.0988527448)100:0.062899,(GCA_000294655.1_CCG41434.1:0.0096192007,GCA_900108475.1_SEH41057.1:0.0129310848)100:0.173903)100:0.197937,((((GCA_000013085.1_ABC22400.1:0.1087963050,GCA_000284415.2_CCG07810.1:0.2038919950)100:0.078596,(GCA_900100455.1_SDG44032.1:0.2115009977,GCA_900101965.1_SDE07817.1:0.2747641376)100:0.056557)99:0.048754,(GCA_001611975.1_AMW35282.1:0.2071002261,GCA_900156605.1_SIS37939.1:0.1537362554)100:0.105662)80:0.049966,(GCA_000315795.1_EKV30810.1:0.1286945514,GCA_900093605.1_SCA55039.1:0.2116025122)81:0.019893)86:0.037551)96:0.049507,GCA_000968135.1_CCQ73970.1:0.2580052863)98:0.041328,GCA_900167455.1_SJZ47504.1:0.3122044119)72:0.050326,GCA_000024465.1_ADE38747.1:0.4028075784)32:0.020655,(((((GCA_900177295.1_SMF69945.1:0.0000023560,GCA_900188055.1_SNS05033.1:0.0000020468)100:0.161420,GCA_900100655.1_SDF70764.1:0.3080024773)100:0.062108,(GCA_000982415.1_KKJ75516.1:0.0102019985,GCA_001026905.1_KLN61373.1:0.0196824502)100:0.208296)100:0.048754,((GCA_000319385.1_AFX99015.1:0.0759193035,GCA_000510265.1_AHC73692.1:0.0547834638)100:0.110487,GCA_900102465.1_SDG38882.1:0.0515722547)100:0.166607)88:0.025465,(GCA_002117145.1_ARN84099.1:0.3496429850,(GCA_001192655.1_GAO98505.1:0.3006997342,GCA_000010205.1_BAG40043.1:0.7053137360)96:0.079949)61:0.107813)50:0.040065)28:0.027807,(((((GCA_000010725.1_BAI72247.1:0.0935872312,GCA_000632475.2_AIB11970.1:0.0748050660)100:0.129367,(GCA_000010725.1_BAI76724.1:0.1017140119,GCA_000632475.2_AIB15040.1:0.1162245235)100:0.126744)99:0.049862,((GCA_000576635.1_EWY42153.1:0.0293317237,GCA_000936425.1_KJB97033.1:0.0553681004)100:0.090643,(GCA_000767795.1_KGM31223.1:0.0000023560,GCA_002195995.1_OWJ64950.1:0.0000023560)100:0.202896)96:0.043651)61:0.015376,(((GCA_000299935.1_EKE75277.1:0.0780153052,GCA_001618175.1_KZD07193.1:0.0921214875)100:0.116754,(GCA_000300235.2_AJD52202.1:0.0354085827,GCA_000300275.1_EKF07618.1:0.0584121573)100:0.221494)97:0.058782,(GCA_000963705.1_KJV08285.1:0.0866203425,GCA_002251735.1_OYQ18436.1:0.0347945779)100:0.212589)69:0.025262)58:0.050607,(((GCA_000225995.2_EGX99706.1:0.0000024712,GCA_000730165.2_ASG20763.1:0.0000021369)100:0.107631,GCA_002251795.1_OYQ33625.1:0.1659104674)99:0.058201,GCA_000016185.1_ACI98606.1:0.1589523491)100:0.056627)74:0.057684)66:0.048162,((GCA_000264455.2_AFK54866.1:0.0000021330,GCA_001601315.1_KYO56263.1:0.0031831967)100:0.314334,((GCA_000742835.1_AIK96062.1:0.3264515100,((GCA_000219355.1_AEI89177.1:0.4127120664,GCA_000815465.1_KIE05993.1:0.2670734836)95:0.078618,((GCA_000012385.1_ABE05406.1:0.0461262242,GCA_000195735.1_CAA15268.1:0.0948475511)100:0.398758,(((GCA_000008385.1_AAW71323.1:0.1492543953,GCA_000953315.1_CDR79511.1:0.1190108615)100:0.479030,((GCA_000011945.1_AAV87014.1:0.0864576710,GCA_000024505.1_ACZ48885.1:0.1580510297)100:0.633411,((GCA_000026005.1_CAH57787.1:0.1967307565,GCA_000964755.1_KJV65722.1:0.1828475842)100:0.301184,GCA_000964795.1_KJV69310.1:0.5537231932)100:0.097288)100:0.346406)99:0.139748,(GCA_000022525.1_ACT69686.1:0.5200101231,GCA_000632985.1_AHX11624.1:0.3935118051)100:0.914775)98:0.410106)64:0.093243)98:0.196846)65:0.098867,((((GCA_000226315.1_AEP09646.1:0.0091013170,GCA_000348745.1_AGH98069.1:0.0042380102)100:0.304799,GCA_001982645.1_ONG38298.1:0.5335962120)59:0.048433,((((((((GCA_000011685.1_AAW61735.1:0.0930024527,GCA_000234355.2_EHH69399.1:0.1182816390)100:0.276148,(((GCA_000724025.1_CDG38143.1:0.0000023560,GCA_001547995.1_BAT19926.1:0.0000023560)100:0.211392,(GCA_001787335.1_AOX18126.1:0.0138650647,GCA_001787355.1_AOX21161.1:0.0148702593)100:0.129621)100:0.065810,GCA_002005465.1_AQS87255.1:0.1464905751)100:0.084136)89:0.046913,GCA_000963885.1_GAN53277.1:0.2758934441)100:0.151383,(GCA_000231445.2_EHD14203.1:0.0000025811,GCA_002153535.1_OUI78400.1:0.0000020032)100:0.519097)37:0.039414,(GCA_002005445.1_AQS86378.1:0.1274084181,GCA_002173735.1_ARW46529.1:0.1197420692)100:0.078183)23:0.018332,(GCA_000021325.1_ACI49860.1:0.1159349788,((GCA_000182745.1_BAK83096.1:0.0116698777,GCA_000208635.2_EGG74819.1:0.0047028387)100:0.014562,GCA_000964505.1_GAO00303.1:0.0194104137)100:0.097756)100:0.064928)99:0.113155,((GCA_000617865.1_GAJ30109.1:0.2255822590,(GCA_001787335.1_AOX16545.1:0.0225824939,GCA_001787355.1_AOX19509.1:0.0000023651)100:0.199322)100:0.112078,(GCA_000723565.1_CDG34277.1:0.0750656252,GCA_002003665.1_OOL18392.1:0.0773607720)100:0.825103)80:0.117287)80:0.111423,((((GCA_000014285.2_ABI61794.1:0.0032281427,GCA_000576085.2_AHJ62722.1:0.0000026856)100:0.254024,GCA_000964365.1_GAN78107.1:0.2180638895)100:0.067988,((GCA_000016725.1_ABQ30935.1:0.0000023560,GCA_000202835.1_BAJ81124.1:0.0000023560)100:0.211716,(GCA_000306035.1_EKN01009.1:0.0668045625,GCA_000964385.1_GAN80673.1:0.0834883506)100:0.171906)100:0.075548)98:0.039104,(GCA_000164635.1_EFH09976.1:0.0971783433,((GCA_900101615.1_SDC52885.1:0.0000023560,GCA_900104205.1_SDB43416.1:0.0000023560)100:0.124040,(GCA_900141905.1_SHI84530.1:0.0782936746,((((((((((((((((GCA_000006905.1_AAK25604.1:0.1085969251,GCA_000092285.1_ADG12541.1:0.1403182494)100:0.289005,(GCA_000017265.1_ACG76576.1:0.2338931253,GCA_001425915.1_KQW69340.1:0.2251391360)100:0.158759)92:0.078980,(GCA_001741865.1_AOO84355.1:0.2103163887,GCA_900104955.1_SEC35640.1:0.3638138029)100:0.134867)99:0.106853,GCA_900102525.1_SDF58467.1:0.4629406334)100:0.157396,(((GCA_900177295.1_SMF16073.1:0.0000023213,GCA_900188055.1_SNR41448.1:0.0000023961)100:0.487422,((GCA_000697965.2_ANK76491.1:0.2930307177,((GCA_000731295.1_CDN54147.1:0.0448831839,GCA_000731315.1_CDN48020.1:0.0566523679)100:0.190979,GCA_000769405.1_KPN24813.1:0.3141948002)100:0.143716)100:0.384354,(GCA_001676615.1_OCC06204.1:0.6019921038,GCA_900104355.1_SDP12028.1:0.5722448472)95:0.154872)88:0.051044)86:0.047955,((GCA_000970435.1_KKB85635.1:0.5506676284,GCA_000743575.1_KFL30694.1:0.5557471280)100:0.165247,(GCA_000017405.1_ABS14819.1:0.0000021937,GCA_000585655.1_EXL05599.1:0.0314735467)100:0.809867)91:0.077109)91:0.059586)95:0.123564,(GCA_001510895.1_KUM23245.1:0.2190249103,GCA_001618845.1_AMY02702.1:0.2103878727)100:0.654633)99:0.184511,(GCA_000013025.1_ABI76205.1:0.2465916760,GCA_000685315.1_KCZ97234.1:0.2187749970)100:0.710675)100:0.177931,((((((((GCA_000092025.1_AAK90680.2:0.6677475613,GCA_001975705.1_APZ51179.1:0.3224169309)92:0.105762,((GCA_001271345.1_ALA20524.1:0.0000023560,GCA_001271345.1_ALA20632.1:0.0000023560)100:0.027373,GCA_001887265.1_APF39653.1:0.0317745832)100:0.260444)92:0.127630,GCA_001305515.1_KPL55996.1:0.4911830920)100:0.308549,GCA_900102135.1_SCY90452.1:0.8331365620)67:0.150297,(GCA_900167455.1_SJZ43909.1:0.8825079221,GCA_000017565.1_ABS62480.1:1.0543502465)70:0.140052)96:0.159978,(((GCA_000011365.1_BAC45448.1:0.0881020890,GCA_000661935.1_AHY56101.1:0.1085779453)100:0.529340,GCA_001605015.1_AMS41510.1:0.6428204245)100:0.502661,GCA_001579845.1_AMN45056.1:1.6138419119)88:0.138504)83:0.117506,((GCA_002195995.1_OWJ57844.1:0.5363764320,GCA_002251795.1_OYQ36247.1:0.4592445211)100:0.199249,GCA_900172325.1_SLN55162.1:1.1979083740)94:0.338520)85:0.107018,(GCA_000739695.1_GAK45002.1:1.0055300796,(GCA_000148725.1_EFO32180.1:0.7002373573,((GCA_000158095.1_EEE43482.1:0.5612217262,GCA_001403915.1_CTQ46574.1:0.3155988711)100:0.241146,(GCA_001188555.1_KND19635.1:0.0306948352,GCA_002249885.1_OXS41262.1:0.0208522480)100:1.080650)100:0.141357)100:0.417840)85:0.243030)80:0.122243)82:0.158525,GCA_900129325.1_SHH06529.1:1.0508767283)100:1.159530,(GCA_000017845.1_ACB51250.1:0.0000020430,(GCA_000167195.1_EAM49056.1:0.0146444808,GCA_000235665.2_EHJ13543.1:0.0045400836)100:0.168906)100:1.674400)100:0.490338,(GCA_000264455.2_AFK51849.1:0.0000025732,GCA_001601315.1_KYO51578.1:0.0050324100)100:1.486590)100:0.568686,((((((((((((GCA_000013085.1_ABC23119.1:0.2713586910,(GCA_000016765.1_ABQ71127.1:0.1286170434,GCA_001586395.2_KZB96048.1:0.0728007681)99:0.062978)100:0.133249,(GCA_000743575.1_KFL32878.1:0.2084714769,(GCA_000299935.1_EKE73922.1:0.2331556308,((GCA_000306035.1_EKM99381.1:0.1737882987,GCA_000964385.1_GAN82165.1:0.1356041127)100:0.115258,GCA_001982645.1_ONG40702.1:0.4984335691)88:0.068720)34:0.039927)38:0.030781)35:0.014207,(((GCA_000632475.2_AIB13492.1:0.0682555195,(GCA_900156605.1_SIS95967.1:0.0736808615,GCA_900108475.1_SEH59216.1:0.1204145098)97:0.056689)97:0.155896,(GCA_000175215.2_ADU12703.1:0.2327613277,GCA_000204015.1_EGF89470.1:0.1916698829)100:0.141970)89:0.040903,GCA_000585625.1_EXL02018.1:1.1471275922)71:0.050505)75:0.033728,(((GCA_000016725.1_ABQ29843.1:0.0043980897,GCA_000202835.1_BAJ80595.1:0.0000026273)100:0.189329,(GCA_000617865.1_GAJ30452.1:0.3455903297,(GCA_002005445.1_AQS84531.1:0.2842688768,GCA_002173735.1_ARW47898.1:0.4285557971)98:0.103934)100:0.174982)94:0.053923,GCA_000964365.1_GAN77493.1:0.2575506248)96:0.064393)86:0.039381,((((GCA_000166055.1_ADP71073.1:0.0000028675,GCA_000636015.1_KAI95637.1:0.0119269187)100:0.185926,GCA_900104955.1_SED30493.1:0.1942306391)14:0.040333,(GCA_000336555.1_EKS31855.1:0.1148789791,((GCA_000218565.1_AEI05742.1:0.0000023560,GCA_000218585.1_AEI02166.1:0.0000023560)100:0.068989,GCA_000314735.2_EKS29112.1:0.0797660385)100:0.142363)97:0.060142)15:0.019627,(GCA_000195775.1_CAE27835.1:0.1857968898,(GCA_001402875.1_ALK09872.1:0.0000026461,GCA_001459775.1_CUU42535.1:0.0000021050)100:0.257223)56:0.084096)73:0.062888)38:0.030424,((GCA_000300515.1_EKF41447.1:0.2218728446,GCA_001676615.1_OCC05465.1:0.2084869517)96:0.057565,(GCA_001578105.1_AMM83043.1:0.2723014938,((GCA_001907205.1_OKL42755.1:0.2571197995,GCA_900100455.1_SDH09692.1:0.2113878000)100:0.213540,GCA_900101965.1_SDE68817.1:0.3901501193)94:0.077995)75:0.046221)36:0.029952)85:0.030623,(((GCA_000021865.1_ADE87072.1:0.2179636494,(GCA_001548075.1_BAQ70796.1:0.0051482547,GCA_001633165.1_ANB32948.1:0.0033136002)100:0.229392)58:0.067563,GCA_000203895.1_ABL69451.1:0.1452439202)59:0.056266,(GCA_000444995.1_AGT11458.1:0.1811437955,((GCA_001618175.1_KZD04120.1:0.1436268653,GCA_000376545.2_ANP40101.1:0.2245699057)100:0.062794,GCA_900156815.1_SIS53278.1:0.1689365420)77:0.043474)80:0.026050)98:0.189826)59:0.074909,GCA_000264455.2_AFK54252.1:0.3291677082)86:0.125191,GCA_000016185.1_ACJ01148.1:0.2654712103)95:0.162663,GCA_000143145.1_ADJ22627.1:0.8542122670)100:0.709189,(GCA_000226315.1_AEP09201.1:0.0606638924,GCA_000348745.1_AGH97608.1:0.0000026091)100:0.533181)100:1.012810,((((GCA_000152825.2_ADM09474.1:0.2574978873,GCA_900199215.1_SNT75281.1:0.3102754670)100:0.297570,GCA_000689395.1_CDO59106.1:0.3614043770)100:0.132062,((GCA_000284415.2_CCG08632.1:0.2498562067,GCA_000294655.1_CCG40440.1:0.1372453316)76:0.029636,GCA_900108475.1_SEH58986.1:1.3812584514)100:0.537334)99:0.110703,(((GCA_000164635.1_EFH13547.1:0.1347195655,GCA_900141905.1_SHJ63280.1:0.1621735691)100:0.106777,(GCA_900101615.1_SDD83533.1:0.0000023560,GCA_900104205.1_SDB72821.1:0.0000023560)100:0.181932)100:0.440554,(GCA_000153525.1_EAS84184.1:0.1163353670,GCA_000155895.1_EDZ59995.1:0.1322864266)100:0.739032)96:0.142471)100:0.723555)100:0.571728)91:0.084773,GCA_001637395.1_OAB58289.1:1.2820195402)63:0.150313,(((((((GCA_000511385.1_AHD08334.1:0.0327747328,(GCA_001258055.1_CRL15201.1:0.0000023560,GCA_900113345.1_SFG99703.1:0.0000023560)100:0.014122)100:0.146581,GCA_001678945.1_ANP36364.1:0.0947694210)98:0.049729,(GCA_900172235.1_SLN49789.1:0.1644244560,GCA_900116455.1_SFT56038.1:0.1800646331)79:0.052638)71:0.014186,((GCA_001458175.1_CUH53836.1:0.0935825156,GCA_900114415.1_SFK93086.1:0.0157713922)100:0.163814,GCA_900107355.1_SDY06569.1:0.1775757273)91:0.050914)95:0.038503,(GCA_002115725.1_OSQ65986.1:0.0616835336,GCA_002115805.1_OSQ53422.1:0.0258344251)100:0.156527)70:0.071556,GCA_001458375.1_CUH79379.1:0.1450032020)70:0.095863,(GCA_001046955.1_AKO98439.1:0.0046028794,GCA_900109145.1_SEJ26314.1:0.0000023959)100:0.051472)100:1.618500)100:0.434892,((((((((((((GCA_000011345.1_BAC09945.1:0.0082906299,GCA_000505665.1_AHB87800.1:0.0055834527)100:0.262514,GCA_000317145.1_AFY96067.1:0.4748225961)99:0.061451,GCA_001746915.1_OEJ74410.1:0.2203581336)78:0.029808,((((((((((GCA_000020025.1_ACC83930.1:0.0992809696,(((GCA_000204075.1_ABA22326.1:0.0741992928,(GCA_001298445.1_ALF52153.1:0.0409122124,GCA_002367975.1_BAY17647.1:0.0086148139)100:0.029360)97:0.043939,(GCA_000316575.1_AFY32813.1:0.0322651261,((GCA_002368055.1_BAZ75741.1:0.0000023560,GCA_002368295.1_BAZ00338.1:0.0000023560)100:0.023609,GCA_002368275.1_BAY91052.1:0.0000022285)100:0.038820)100:0.031748)40:0.035495,GCA_000317535.1_AFZ26250.1:0.0800582895)24:0.008311)30:0.015969,((GCA_000169135.1_EAW42811.1:0.0367857406,GCA_002218065.1_GAX37037.1:0.0110653188)100:0.059262,((GCA_000317695.1_AFZ56105.1:0.0503667639,((((GCA_000175835.1_EFA69470.1:0.0000026877,(GCA_002368135.1_BAZ88893.1:0.0138416770,GCA_000175855.1_EFA72958.1:0.0277929705)100:0.004630)80:0.000002,GCA_001432185.1_KRH95583.1:0.0045945120)100:0.131890,GCA_002368075.1_BAZ82118.1:0.0375916618)99:0.035722,GCA_000196515.1_ADI62961.1:0.0699751819)100:0.057943)100:0.023398,(GCA_000312705.1_AFW95128.1:0.0190447468,(GCA_000789435.1_KHG40077.1:0.0145352818,GCA_002368115.1_BAZ87988.1:0.0232050098)57:0.005492)100:0.089694)100:0.026304)98:0.034573)92:0.033598,((((GCA_000231365.2_EHC12791.1:0.0142459509,(GCA_001904645.1_OKH13219.1:0.0045282532,GCA_000934435.1_KIY11825.1:0.0000023560)75:0.000028)100:0.031068,GCA_001275395.1_KOP25847.1:0.0430015771)100:0.046727,(((GCA_000346485.2_KYC38537.1:0.0328775980,GCA_000760695.2_KIE13147.1:0.0273722020)100:0.083728,GCA_000828085.2_KIJ82958.1:0.0693212398)100:0.061475,(GCA_001456025.1_KST66614.1:0.1627167419,GCA_000316665.1_AFY59091.1:0.2017219784)93:0.043907)92:0.013535)92:0.035749,(GCA_000317435.1_AFZ03533.1:0.1088577930,GCA_000350105.1_CCH66564.1:0.3911471165)77:0.026950)25:0.005356)97:0.048431,(GCA_000317125.1_AFY87747.1:0.1348832440,((GCA_000317555.1_AFZ29765.1:0.0142179888,GCA_001904655.1_OKH23654.1:0.0000029635)100:0.086528,GCA_000952155.1_KJH71536.1:0.1322254485)68:0.020524)100:0.040581)100:0.047528,GCA_001904725.1_OKH40194.1:0.2031258803)100:0.055315,GCA_000317495.1_AFZ14343.1:0.1652440098)29:0.008637,((GCA_000211815.1_EGJ29574.1:0.0176654900,GCA_001942495.1_OLT63507.1:0.0251633015)100:0.201439,(GCA_000018105.1_ABW27171.1:0.2204571668,GCA_000018105.1_ABW28986.1:0.5835281833)100:0.169864)88:0.088487)79:0.028452,(GCA_000155555.1_EDX71977.1:0.1804588095,GCA_000317515.1_AFZ19603.1:0.1227202206)84:0.039352)90:0.035266,GCA_001637395.1_OAB58257.1:0.3528231048)47:0.020680,((GCA_000317615.1_AFZ51107.1:0.1326676712,GCA_000317635.1_AFZ43863.1:0.1014314495)100:0.161965,(((GCA_000021825.1_ACK72462.1:0.2047500576,(GCA_000297435.1_CCI30643.1:0.0184475952,GCA_000312205.1_CCI09273.1:0.0090784304)100:0.224874)79:0.056270,(((((GCA_000317575.1_AFZ34846.1:0.0163822329,GCA_002355455.1_BAU66361.1:0.0351601433)100:0.071179,(GCA_000332055.1_ELS01277.1:0.1677897384,GCA_002368355.1_BAZ44244.1:0.2149314952)100:0.051352)100:0.081366,(GCA_000473895.1_ERN41476.1:0.3069536997,GCA_001904615.1_OKH19717.1:0.2754910981)41:0.045750)38:0.003199,GCA_000332035.1_ELR98949.1:0.1694275488)49:0.036023,((GCA_000317025.1_AFY78511.1:0.0115199637,GCA_001904635.1_OKH22207.1:0.0049719295)100:0.218452,(GCA_000284135.1_BAL30044.1:0.0270314259,GCA_000478825.2_AIE75798.1:0.0000024622)100:0.276166)99:0.074844)31:0.033558)42:0.047602,((GCA_000317675.1_AFZ52283.1:0.0829894234,GCA_001548115.1_BAQ65645.1:0.0671056266)79:0.037376,GCA_001548095.1_BAQ62871.1:0.0387365816)100:0.245831)78:0.033405)85:0.029795)40:0.015547)83:0.023050,((((GCA_000012525.1_ABB56644.1:0.1495172779,(((GCA_000011465.1_CAE18620.1:0.2510991017,GCA_000760175.1_KGG13212.1:0.1791363227)100:0.119485,GCA_001182765.1_CRY93292.1:0.2199498915)100:0.114550,(GCA_000155635.1_EDY38576.1:0.1920079967,GCA_000316515.1_AFY29964.1:0.1848612886)100:0.117786)100:0.355895)87:0.105433,GCA_000317045.1_AFY64559.1:0.1531146002)67:0.059310,((((GCA_000176895.2_CCE20424.1:0.0039522129,GCA_000307915.1_EKD10517.1:0.0048973489)100:0.102704,(GCA_000710505.1_KEI66895.1:0.0152586693,GCA_900009265.1_CUR08968.1:0.0437867814)100:0.119533)100:0.091682,(GCA_000478195.2_ERT05276.1:0.0439869353,GCA_000972705.2_KKD37991.1:0.0128980351)100:0.142591)100:0.075395,((GCA_000180455.1_CBN54250.1:0.1127183585,((GCA_000214075.2_EGK86686.1:0.0385823965,GCA_000317475.1_AFZ06720.1:0.0523253472)98:0.017264,GCA_002412335.1_PCN54011.1:0.0493035536)100:0.123111)100:0.061813,(GCA_000317105.1_AFY82586.1:0.1790553389,GCA_001276715.1_KOR36111.1:0.2439498625)92:0.062792)55:0.016081)53:0.014865)70:0.028787,((GCA_000817775.1_KIF42548.1:0.1815150289,GCA_002075285.2_ASC70023.1:0.1200667094)100:0.077911,GCA_001904775.1_OKH50626.1:0.1431566895)100:0.136059)57:0.012416)67:0.022619,GCA_001870225.1_APB33264.1:0.4266497778)82:0.022633,(GCA_000014265.1_ABG50860.1:0.1569571737,GCA_002260545.1_OZH51895.1:0.0674267738)100:0.122858)84:0.028601,GCA_000775285.1_KGF73506.1:0.2319547617)98:0.030091,GCA_002142475.1_BAS58664.1:0.2515411752)100:0.196804,(GCA_000011385.1_BAC90953.1:0.0688405420,GCA_000484535.1_AGY57882.1:0.1232039509)100:0.487756)97:0.159903,GCA_000332215.1_ELS34669.1:0.3309987027)93:0.110503,GCA_000317065.1_AFY70761.1:0.3203410000)98:0.628962)99:0.857375,GCA_000211815.1_EGJ29197.1:4.1128490245)99:1.134660)41:0.096164)41:0.055213)75:0.089831)76:0.093766)97:0.104667)94:0.062983,(GCA_000014865.1_ABK43416.1:0.2250450042,GCA_002109495.1_OSM04286.1:0.3315539987)100:0.285410)63:0.027358)61:0.037437)63:0.043434)67:0.033228)99:0.060381)51:0.028983)98:0.024238)95:0.033968,(GCA_900199215.1_SNT75818.1:0.2067095500,GCA_000152825.2_ADM10594.1:0.3477801092)100:0.132524)98:0.042783,((GCA_000014745.1_ABI65687.1:0.0806866765,GCA_900103475.1_SDM69161.1:0.1292104801)100:0.077830,GCA_000152745.1_EAP91046.1:0.1733319042)100:0.101676)99:0.050152,(GCA_000023785.1_ACT59391.1:0.1652966806,(GCA_000013025.1_ABI76263.1:0.0113378494,GCA_000685315.1_KCZ97720.1:0.0282833392)100:0.520708)36:0.045500)99:0.126057)97:0.053161)100:0.189122);
