# Supplementary material for: Assessing the accuracy of phylogenetic rooting methods on prokaryotic gene families
Source: PLoS One. 2020 May 15;15(5):e0232950. doi: 10.1371/journal.pone.0232950 (PMC7228096; doi:10.1371/journal.pone.0232950)
Supplement: S2 Dataset — (ZIP) [file pone.0232950.s003.zip › EmpiricalDataset/GeneTrees_IQTree/000131.aln.treefile]

(GCA_000006905.1_AAK24066.1:0.0822560556,GCA_000092285.1_ADG09826.1:0.0772068899,(GCA_001425915.1_KQW70528.1:0.2644165250,(GCA_000017265.1_ACG77293.1:0.4608504939,(((GCA_000144605.1_ADL01792.1:0.2955985273,GCA_002205555.1_ASD25512.1:0.1917343634)100:0.439935,(GCA_000175215.2_ADU13404.1:0.3765892867,GCA_000204015.1_EGF90915.1:0.3929382754)100:0.374202)100:0.190027,((((GCA_900199215.1_SNT72473.1:0.5948062150,GCA_000152825.2_ADM09862.1:2.2385029455)99:0.514204,(GCA_000023785.1_ACT58162.1:0.6480365129,(GCA_000013025.1_ABI76379.1:0.0851422994,GCA_000685315.1_KDA00141.1:0.0447905836)100:1.034715)100:0.217073)82:0.149825,((GCA_000017565.1_ABS64066.1:0.4637402556,GCA_000739695.1_GAK44841.1:0.3696330262)98:0.185202,GCA_000689395.1_CDO58647.1:0.5923809760)100:0.154817)79:0.042407,((((((((((((((((((((GCA_000007125.1_AAL53068.1:0.0080351629,GCA_000157815.1_EEX99436.1:0.0077101148)100:0.031707,(GCA_000017405.1_ABS12795.1:0.0077077299,GCA_000585655.1_EXL07576.1:0.0000028792)100:0.064361)100:0.202515,GCA_001558695.1_KXF78948.1:0.1181750881)98:0.077672,(GCA_900104355.1_SDO44219.1:0.0929326620,GCA_900113985.1_SFI67333.1:0.0898177307)100:0.129263)100:0.079709,(((GCA_000585625.1_EXL03195.1:0.1589607716,GCA_002075885.1_OQM73699.1:0.1265424455)100:0.041925,((GCA_001424795.1_KQU64193.1:0.0298271844,GCA_001605015.1_AMS44292.1:0.0372386911)100:0.058513,(GCA_001510895.1_KUM23503.1:0.0846509725,GCA_001618845.1_AMX98572.1:0.0475887668)100:0.036451)100:0.020916)100:0.111789,(GCA_900113935.1_SFI31998.1:0.1816733472,(GCA_000014245.1_ABG65392.1:0.1766063754,(GCA_000300335.1_EKF19377.1:0.1176485870,GCA_000300515.1_EKF44215.1:0.1348110775)100:0.119308)100:0.146030)98:0.054445)100:0.074890)100:0.062122,(((((((GCA_000017145.1_ABR59299.1:0.0999172637,GCA_002288525.1_ASY61895.1:0.0536654129)100:0.030395,GCA_000018545.1_ACP24237.1:0.0572195719)100:0.038750,GCA_000697965.2_ANK71557.1:0.0555321459)100:0.082595,(GCA_001687365.1_OBZ92819.1:0.0887897178,GCA_001885585.1_OJG00533.1:0.0827510593)100:0.054951)100:0.065459,(GCA_001267455.1_KOC72824.1:0.0142135006,GCA_001652565.1_ANH03250.1:0.0313428618)100:0.178173)100:0.086093,GCA_000092045.1_ABC89670.1:0.1768145509)65:0.043405,((((GCA_000722615.1_KEQ09266.1:0.0000028792,GCA_000722625.1_KEQ10914.1:0.0000028792)100:0.141818,(GCA_000731295.1_CDN52849.1:0.0072036172,GCA_000731315.1_CDN46643.1:0.0122901290)100:0.121648)100:0.121398,GCA_000016285.1_ACM35648.1:0.2417989512)64:0.038425,(GCA_000092025.1_AAK86519.2:0.3463624081,((GCA_000325745.1_AGA64976.1:0.0156751785,GCA_000325745.1_AGA65337.1:0.1076778396)100:0.452734,((GCA_000496595.1_AHA27500.1:0.0000028475,GCA_000496595.1_AHA27869.1:0.0000021688)100:0.025178,GCA_000496595.1_AHA28200.1:0.0000029159)100:1.044532)100:0.503945)77:0.121224)87:0.045290)100:0.123654)99:0.041916,(((GCA_000153465.1_EAS51789.1:0.1367465064,GCA_000153705.1_EAU40781.1:0.1801098094)100:0.137716,GCA_900106675.1_SDX28649.1:0.5883153192)100:0.130938,(GCA_000154705.2_EDQ34201.1:0.1719197501,GCA_001703635.1_OCW59219.1:0.1163107504)100:0.204823)99:0.071734)99:0.047922,((((GCA_000148725.1_EFO30426.1:0.0899470674,GCA_900105595.1_SDU04993.1:0.3040322343)95:0.086094,(GCA_000158095.1_EEE45812.1:0.1307397096,GCA_001403915.1_CTQ41972.1:0.1532476905)100:0.141130)80:0.046034,(GCA_000192745.1_ADZ71236.1:0.1409468288,(GCA_001188555.1_KND20111.1:0.0000022988,GCA_002249885.1_OXS47965.1:0.0000022083)100:0.312936)73:0.044693)100:0.157215,(GCA_000496075.1_ESR26751.1:0.4257725081,((GCA_000143145.1_ADJ24545.1:0.3921506299,(GCA_000981545.1_CPR18122.1:0.0000028792,GCA_900104305.1_SDO23487.1:0.0000028792)100:0.288093)94:0.077492,GCA_000503895.1_AHB47141.1:0.3118658187)100:0.293834)92:0.084625)79:0.095763)75:0.012142,GCA_001720135.1_ODN68682.1:0.4039100113)59:0.045897,(((((GCA_900129325.1_SHE58980.1:0.2404410765,GCA_900104485.1_SDB32081.1:0.4129097956)99:0.075382,GCA_900148505.1_SHO60555.1:0.6285578341)75:0.051691,(((((GCA_000019845.1_ACB95414.1:0.2399128551,(GCA_900114285.1_SFK43877.1:0.2034198520,GCA_000021745.1_ACK50035.1:0.2730370109)89:0.052243)100:0.180607,(GCA_900187365.1_SNB71929.1:0.6435491814,((GCA_000304315.1_CCJ05771.1:0.2029611558,GCA_002117405.1_ARN81317.1:0.3709964299)99:0.086662,(GCA_001644125.1_OAI22920.1:0.0874831016,GCA_001675455.1_OBS54195.1:0.1475136934)100:0.170599)100:0.343944)100:0.154595)100:0.076252,(GCA_000018145.1_ABV92255.1:0.7239805649,GCA_001517585.1_CUX80114.1:0.5548545820)100:0.720606)77:0.089113,((((GCA_000019945.1_ACB83178.1:0.2236557389,GCA_000022085.1_ACL62041.1:0.2714061079)100:0.153714,(GCA_001017175.1_KLK93335.1:0.0645059522,GCA_900102135.1_SCY02318.1:0.0511601845)100:0.233188)100:0.084104,(((GCA_000336555.1_EKS31897.1:0.5537647420,GCA_900104955.1_SEB93606.1:0.2789599716)100:0.196668,(GCA_001741865.1_AOO80842.1:0.0577726603,GCA_900102525.1_SDF56699.1:0.1446285294)100:0.261911)91:0.073460,GCA_001676615.1_OCC01089.1:0.5197983743)93:0.098728)79:0.178100,((GCA_001271345.1_ALA18366.1:0.0032267569,GCA_001887265.1_APF37096.1:0.0253576246)100:0.308927,GCA_001305515.1_KPL54585.1:0.3595280434)87:0.110007)72:0.058137)98:0.089846,((((GCA_000092925.1_ADH88208.1:0.1296765321,GCA_900100155.1_SCW81852.1:0.1031294826)100:0.305072,(GCA_000010525.1_BAF89361.1:0.1850074687,GCA_000017645.1_ABS68556.1:0.2687125213)100:0.293129)100:0.095981,(((GCA_001426945.1_KQZ01413.1:0.2120403813,GCA_002119765.1_ARQ03072.1:0.2613766972)98:0.054545,(GCA_001579845.1_AMN41552.1:0.2568158793,GCA_002355335.1_BAT61170.1:0.2660058076)99:0.085231)99:0.096387,((((GCA_000011365.1_BAC49007.1:0.0209478340,GCA_000661935.1_AHY51490.1:0.0280469798)100:0.154514,(GCA_000012725.1_ABA04477.1:0.2040776668,GCA_000013885.1_ABE62294.1:0.0806758813)100:0.213146)100:0.053160,((GCA_000935205.1_KIZ47674.1:0.1746631353,GCA_000195775.1_CAE27415.1:0.2208307692)89:0.024782,(GCA_001618955.1_KZD24724.1:0.0000026807,GCA_900108575.1_SEI08287.1:0.0033981902)100:0.111747)94:0.044371)99:0.070086,(GCA_000336555.1_EKS42848.1:0.2080211149,((GCA_000218565.1_AEI06239.1:0.0000028792,GCA_000218585.1_AEI02663.1:0.0000028792)100:0.132774,GCA_000314735.2_EKS28628.1:0.0718876736)100:0.216415)100:0.093350)100:0.289266)100:0.062662)100:0.044921,(GCA_001402875.1_ALK08647.1:0.0000020346,GCA_001459775.1_CUU41310.1:0.0000026025)100:0.407691)100:0.121191)99:0.136051)48:0.028241,((GCA_000166055.1_ADP72215.1:0.0111389736,GCA_000636015.1_KAI96252.1:0.0312301500)100:0.589273,((GCA_000828475.1_BAQ16283.1:0.0826345926,GCA_001723285.1_ODS00239.1:0.1068716795)100:0.238432,GCA_001708935.1_ODA66012.1:0.3171061361)100:0.162090)62:0.187937)32:0.046538,((GCA_900102695.1_SCZ25673.1:0.3668982333,GCA_000179775.1_EFL88594.1:0.5620144605)58:0.033250,(GCA_900099935.1_SDJ24985.1:0.3413185413,GCA_900177545.1_SMH43908.1:0.4559964390)100:0.786444)36:0.080256)41:0.044332)56:0.075776,((((GCA_001293565.1_KPB00795.1:0.3113657292,((GCA_000230555.1_AEQ50473.1:0.1938294101,GCA_900100665.1_SDG41504.1:0.1669852977)100:0.133257,(GCA_000743575.1_KFL30739.1:0.3275840671,GCA_000970435.1_KKB86010.1:0.2812405259)100:0.245373)100:1.027603)93:0.080685,(GCA_000022725.1_ACS51217.1:0.1698546222,GCA_000341385.1_AGF76164.1:0.1069656589)100:0.803921)96:0.069765,(((GCA_000153465.1_EAS51659.1:0.2711970542,(GCA_000800175.1_KHJ55881.1:0.0475468688,GCA_900141975.1_SHJ24785.1:0.0255073728)100:0.266652)100:0.049697,GCA_900104035.1_SDN83170.1:0.3061508209)98:0.103718,(GCA_000153705.1_EAU42491.1:0.2808976276,GCA_900176465.1_SMC87800.1:0.1316175947)100:0.285138)100:0.267788)80:0.076251,(GCA_001578105.1_AMM85529.1:0.1768692706,GCA_002043005.1_AQZ50348.1:0.1919877645)100:0.595302)45:0.028424)61:0.054581,((GCA_001907205.1_OKL43265.1:0.3390958719,(GCA_900110875.1_SEP75988.1:0.0965317380,GCA_900114245.1_SFK66676.1:0.1047645057)100:0.267984)100:0.354863,(GCA_900115225.1_SFN66388.1:0.3030532426,GCA_900215505.1_SNY93026.1:0.2946067894)100:0.283672)99:0.134623)56:0.044105,GCA_002238045.1_OXT02865.1:0.6110525666)100:0.160762,GCA_000024465.1_ADE38962.1:0.7426106519)97:0.111913,((((((((GCA_000009985.1_BAE52291.1:0.1570116941,GCA_000513295.1_CDK98674.1:0.2397389082)100:0.141191,(GCA_000294655.1_CCG40265.1:0.0501548752,GCA_900108475.1_SEH30918.1:0.0982572116)100:0.667856)100:0.161302,((GCA_000968135.1_CCQ73481.1:0.2684068822,GCA_001746755.1_OEJ67836.1:0.5303473267)100:0.121041,GCA_900093605.1_SCA56501.1:0.3956727590)100:0.183778)96:0.054801,GCA_900172325.1_SLN72456.1:0.5315866349)90:0.063995,((((GCA_000010725.1_BAI71996.1:0.0993845191,GCA_000632475.2_AIB12144.1:0.1107369267)100:0.149107,(GCA_000576635.1_EWY41451.1:0.0934679548,GCA_000936425.1_KJB96396.1:0.0518607945)100:0.186806)52:0.036682,(((GCA_002251795.1_OYQ32309.1:0.2579718830,GCA_000730165.2_ASG21786.1:0.2013054565)73:0.078663,GCA_000016185.1_ACI99378.1:0.2796734168)99:0.063236,(GCA_000767795.1_KGM36196.1:0.0106532593,GCA_002195995.1_OWJ65608.1:0.0242479167)100:0.274171)52:0.030737)100:0.065307,((GCA_000299935.1_EKE76315.1:0.1346687587,GCA_001618175.1_KZD05809.1:0.1475773245)100:0.202132,(GCA_900177295.1_SME91422.1:0.0000028451,GCA_900188055.1_SNR27364.1:0.0000020489)100:0.325236)42:0.065254)52:0.090710)51:0.072352,((GCA_000982415.1_KKJ76342.1:0.0791915622,GCA_001026905.1_KLN62055.1:0.0134890360)100:0.347232,GCA_900100655.1_SDF90667.1:0.6919537406)98:0.160262)91:0.061031,((GCA_000319385.1_AFX98951.1:0.1114260473,GCA_000510265.1_AHC73651.1:0.0949211895)100:0.429390,GCA_900102465.1_SDF44104.1:0.1145031169)100:0.435040)80:0.059558,(GCA_900167455.1_SKA33639.1:0.5697981530,(((GCA_000013085.1_ABC23004.1:0.3656341965,GCA_000284415.2_CCG06744.1:0.7816996889)100:0.270122,(((GCA_000315795.1_EKV27334.1:0.4890990806,GCA_900156605.1_SIT00614.1:0.4666440318)41:0.069091,GCA_900100455.1_SDG76780.1:0.3864648350)100:0.112980,GCA_900101965.1_SDE71465.1:0.4469403540)100:0.100406)100:0.135689,(GCA_000300235.2_AJD53126.1:0.1590271839,GCA_000300275.1_EKF06900.1:0.1061118674)100:0.744750)100:0.175746)85:0.066790)87:0.064104)85:0.053635,((GCA_000014865.1_ABK43212.1:0.2304735789,GCA_002109495.1_OSM01879.1:0.4319472822)100:0.474409,((GCA_000153525.1_EAS85314.1:0.0420544833,GCA_000155895.1_EDZ60560.1:0.0764616992)100:1.484566,GCA_001192655.1_GAO97459.1:0.7523153767)99:0.404160)98:0.280398)61:0.048534,(((GCA_000963705.1_KJV08357.1:0.2527836793,GCA_002251735.1_OYQ17331.1:0.0506394973)100:0.661880,(((((GCA_000011685.1_AAW61179.1:0.1192475008,GCA_000234355.2_EHH66963.1:0.2047582802)100:0.233559,(((GCA_000617865.1_GAJ28248.1:0.1542547905,GCA_002005465.1_AQS88778.1:0.1404854482)100:0.040249,((GCA_000724025.1_CDG40761.1:0.0082415208,GCA_001547995.1_BAT20996.1:0.0000023536)100:0.106360,(GCA_001787335.1_AOX17949.1:0.0002864586,GCA_001787355.1_AOX20829.1:0.0111473917)100:0.130559)100:0.075611)100:0.187439,GCA_000963885.1_GAN52944.1:0.2749069029)100:0.099913)98:0.176318,(GCA_000723565.1_CDG33092.1:0.1432716195,GCA_002003665.1_OOL18944.1:0.0479862516)100:0.931017)99:0.116644,((GCA_002005445.1_AQS83723.1:0.6165561357,(GCA_000021325.1_ACI50921.1:0.2936694604,((GCA_000182745.1_BAK84467.1:0.0625768331,GCA_000208635.2_EGG78363.1:0.0429427355)100:0.050071,GCA_000964505.1_GAN98611.1:0.1323173582)100:0.193334)100:0.176012)99:0.110096,GCA_002173735.1_ARW47319.1:0.6071088423)100:0.120494)99:0.335265,(((GCA_000014285.2_ABI62389.1:0.0155962194,GCA_000576085.2_AHJ63386.1:0.0000023073)100:0.557793,((GCA_000164635.1_EFH09252.1:0.2406354031,((GCA_900101615.1_SDD59702.1:0.0000028792,GCA_900104205.1_SDB31837.1:0.0000028792)100:0.073724,GCA_000164635.1_EFH11126.1:0.3431834529)100:0.160887)100:0.110887,GCA_900141905.1_SHK09619.1:0.3069219009)100:0.293293)33:0.078733,((GCA_000306035.1_EKN00366.1:0.1595002471,GCA_000964385.1_GAN78698.1:0.1665813967)100:0.581176,(GCA_000016725.1_ABQ31604.1:0.0000028703,GCA_000202835.1_BAJ82085.1:0.0086825748)100:0.719860)89:0.133285)43:0.059722)94:0.170952)21:0.089675,((GCA_000264455.2_AFK57610.1:0.0108268258,GCA_001601315.1_KYO54217.1:0.0237979692)100:0.791304,(GCA_000226315.1_AEP08748.1:0.0749756143,GCA_000348745.1_AGH97223.1:0.0000022510)100:0.768033)67:0.212033)52:0.085452)78:0.153672,(((GCA_900101935.1_SDE18722.1:0.8274521992,GCA_000742835.1_AIK97124.1:1.1038038559)84:0.067437,GCA_001281485.1_ALE16096.1:1.1654667205)79:0.159707,((((((((((((((GCA_000011965.2_AAV95082.1:0.0386142122,GCA_900172225.1_SLN46668.1:0.1242590506)100:0.053460,GCA_900109035.1_SEJ51014.1:0.1508985914)100:0.119350,GCA_900116455.1_SFT77964.1:0.1619195514)99:0.065378,(GCA_900109285.1_SEK43265.1:0.3584818664,(GCA_001403915.1_CTQ43960.1:0.2500388314,GCA_000158095.1_EEE47536.1:0.4793769599)100:0.198867)99:0.082891)98:0.055628,GCA_900115595.1_SFO84695.1:0.1709517439)95:0.020017,((((((GCA_000376545.2_ANP39476.1:0.1619240995,(GCA_000203975.3_KID07574.1:0.0438931317,GCA_000511355.1_AHC99940.1:0.0567826431)100:0.213703)99:0.041994,(GCA_000511385.1_AHD08439.1:0.0202895808,(GCA_001258055.1_CRL16462.1:0.0000025910,GCA_900113345.1_SFH18346.1:0.0000022686)100:0.049317)100:0.079265)100:0.038760,GCA_001678945.1_ANP37823.1:0.0755548967)100:0.119604,((((GCA_001247715.1_KNX40123.1:0.0630948741,GCA_900112335.1_SFB98260.1:0.4873742509)90:0.022224,GCA_900172295.1_SLN40601.1:0.1328020539)100:0.055590,GCA_000671395.1_KCV81832.1:0.2213926995)88:0.038042,(((GCA_000152625.1_EAP77606.1:0.1451674508,GCA_000172095.1_EDQ03333.1:0.1339707873)99:0.031776,(((((((GCA_000153725.1_EAU47120.1:0.0415775862,GCA_900100085.1_SDI49399.1:0.1759799237)75:0.037737,(GCA_001687105.1_ANT63316.1:0.0408970607,GCA_900116195.1_SFS84534.1:0.0504386156)99:0.029509)99:0.084671,(GCA_001969385.1_APX22933.1:0.0000028792,GCA_900112435.1_SFD23429.1:0.0000020105)100:0.161619)93:0.017092,(GCA_001046955.1_AKO99892.1:0.0000022650,GCA_900109145.1_SEJ98576.1:0.0000024555)100:0.259735)96:0.038566,(((GCA_000169415.1_EBA05629.1:0.0913676479,GCA_000169415.1_EBA05704.1:0.3840590590)90:0.082605,GCA_002210095.1_OWU74766.1:0.2383964078)85:0.040783,(GCA_900112335.1_SFB72147.1:0.1352204844,GCA_900188335.1_SNS27064.1:0.0965365486)99:0.077578)88:0.039706)95:0.048247,(((GCA_900102075.1_SDF47722.1:0.1558472411,GCA_000622405.1_KIN68401.1:0.2784340874)94:0.049199,((GCA_000814025.1_KIC45566.1:0.0418965549,GCA_001969365.1_APX14261.1:0.0391326928)100:0.140048,(GCA_000765015.1_KGK80246.1:0.0000028792,GCA_900141945.1_SHI69985.1:0.0000020213)100:0.365635)99:0.049849)95:0.045495,GCA_000647975.1_KAJ57159.1:0.1454606491)80:0.040679)76:0.018879,(GCA_001458375.1_CUH80777.1:0.1657774980,GCA_900107235.1_SDX84327.1:0.1451596133)77:0.045854)75:0.038683)75:0.027903,((((GCA_002211155.1_OWV63219.1:0.0043520412,(GCA_002211225.1_OWV49815.1:0.0000028792,GCA_900101505.1_SDC29540.1:0.0000029438)100:0.004358)100:0.004377,GCA_002211205.1_OWV64566.1:0.0000020469)100:0.070523,(GCA_002237555.1_ASP22371.1:0.0253770399,GCA_900188425.1_SNS53563.1:0.0108479816)100:0.117165)93:0.037397,GCA_900184945.1_SMX50542.1:0.1024000063)100:0.102555)100:0.107900)85:0.023618)99:0.045548,((GCA_900111875.1_SFA91311.1:0.1382758697,GCA_900116005.1_SFQ99969.1:0.1322495756)100:0.123886,(((((GCA_001038505.1_KMK65757.1:0.0812231729,GCA_900188035.1_SNR62037.1:0.1001141158)100:0.074491,(GCA_002115725.1_OSQ58006.1:0.0433693717,GCA_002115805.1_OSQ51499.1:0.0310050127)100:0.133565)99:0.068112,GCA_900115815.1_SFQ33560.1:0.2742008492)100:0.064756,((GCA_900110115.1_SEN09916.1:0.0044568481,GCA_900141995.1_SHJ14625.1:0.0046669323)100:0.148345,GCA_000299575.1_EKE43991.1:0.3202649069)94:0.043073)96:0.064772,(GCA_900113405.1_SFH40147.1:0.0000024480,GCA_900172315.1_SLN64928.1:0.0000023023)100:0.283823)96:0.041411)97:0.032402)84:0.017441,(((GCA_000014045.1_ABG32430.1:0.0531472609,GCA_000154785.2_AEI93526.1:0.0149818349)100:0.179876,GCA_900114485.1_SFK77709.1:0.3288424389)91:0.033864,((GCA_000152605.1_EAP85436.1:0.1431860432,(GCA_900111945.1_SFR64283.1:0.1460770042,((GCA_000812665.2_AML52011.1:0.1026845580,GCA_900109955.1_SEW19455.1:0.1005259396)100:0.074193,(GCA_000155735.2_AGI71098.1:0.1703804081,GCA_001890925.1_OJI91962.1:0.0998346481)100:0.118876)100:0.069435)88:0.025841)90:0.036740,(GCA_000738435.1_AII87837.1:0.1600220893,GCA_900184815.1_SMX23596.1:0.2290843157)99:0.131938)94:0.058511)99:0.055360)94:0.024106)97:0.049160,GCA_900172235.1_SLN30551.1:0.2441875866)96:0.049053,(GCA_000018145.1_ABV95004.1:0.2684164143,((GCA_900110425.1_SEO44721.1:0.2504129377,GCA_900184935.1_SMX44348.1:0.1863728341)90:0.045663,(GCA_900095785.1_SCM67421.1:0.0000028792,GCA_900115865.1_SFQ04111.1:0.0000028792)100:0.277465)97:0.031489)93:0.048290)90:0.046531,((GCA_001458175.1_CUH51278.1:0.1272653369,GCA_900114415.1_SFL01697.1:0.1639024129)100:0.156151,GCA_900099935.1_SDK56878.1:0.2248917311)79:0.061896)71:0.046369,GCA_001981245.1_APX90502.1:0.2313725603)96:0.044739,(GCA_000671395.1_KCV83793.1:0.5285736639,GCA_001205715.1_KNG93810.1:0.4827615380)89:0.152759)91:0.090189,((GCA_000521865.1_ETX30301.1:0.2779502360,GCA_900107585.1_SDZ82638.1:0.6530479092)74:0.073255,(((GCA_900106695.1_SDX29554.1:0.1709711381,GCA_900113695.1_SFI21077.1:0.2172782430)100:0.170626,(GCA_900111545.1_SET29651.1:0.0000021698,GCA_900143155.1_SHN55438.1:0.0000021970)100:0.443902)100:0.155149,(((((GCA_000012905.2_ABA78249.1:0.2124556198,(GCA_900110025.1_SEN59132.1:0.1719460506,GCA_900110135.1_SEO12065.1:0.2987871585)95:0.068216)94:0.045700,(((GCA_000021865.1_ADE86114.1:0.3600784993,(GCA_000714535.1_KEO51481.1:0.2115833524,GCA_000715505.1_KEP69550.1:0.2154111908)100:0.038985)100:0.109398,GCA_000740785.1_KFI28041.1:0.2595563447)100:0.292204,(GCA_000203895.1_ABL68693.1:0.1677308764,GCA_000444995.1_AGT09621.1:0.2222467043)100:0.201839)93:0.078366)79:0.053334,(GCA_900156815.1_SIT02414.1:0.3052050940,(GCA_001517585.1_CUX80252.1:0.3723304495,GCA_900107025.1_SDX42853.1:0.2430213584)100:0.259411)95:0.087558)75:0.034373,((GCA_001620265.1_AMY70074.1:0.2129490015,(GCA_001548075.1_BAQ68350.1:0.0044985505,GCA_001633165.1_ANB35493.1:0.0000028792)100:0.387849)18:0.046284,((((((GCA_900172235.1_SLN26301.1:0.2368062043,GCA_900184815.1_SMX23541.1:0.2703708640)98:0.070658,(GCA_000018145.1_ABV94210.1:0.2536933106,GCA_900115595.1_SFP02537.1:0.2706247340)98:0.042462)94:0.061541,((((((((GCA_000161835.1_EET47523.1:0.2029737864,GCA_000738435.1_AII86579.1:0.3876852105)99:0.057021,GCA_001908835.1_APO88264.1:0.4337625466)93:0.037266,((GCA_000155735.2_AGI70991.1:0.1136089129,GCA_001187845.1_AKS45644.1:0.0941622308)100:0.056180,GCA_900172275.1_SLN20040.1:0.0870700128)100:0.171123)27:0.038231,((GCA_000153305.1_EAR52604.1:0.1876894113,GCA_900172355.1_SLN48428.1:0.2199780939)100:0.170006,GCA_900142295.1_SIO01631.1:0.4166932803)94:0.098880)15:0.023619,(GCA_001404155.1_CRK74552.1:0.0000028233,GCA_900114125.1_SFJ18341.1:0.0000020658)100:0.306563)54:0.041230,(GCA_000600975.2_EYD71216.1:0.2065769717,(GCA_000836695.1_KIQ69720.1:0.1674081816,GCA_900141735.1_SHJ12900.1:0.1624086883)99:0.089619)93:0.069879)61:0.027784,((((((((((((GCA_000014045.1_ABG32865.1:0.0403860064,GCA_000154785.2_AEI94550.1:0.0346205325)100:0.112141,GCA_000622405.1_KIN69155.1:0.1189972184)22:0.038295,(GCA_000152605.1_EAP84732.1:0.1491915121,GCA_000172095.1_EDQ05272.1:0.1121631919)100:0.057865)100:0.054708,(GCA_000814025.1_KIC49186.1:0.0381556372,GCA_001969365.1_APX11852.1:0.0375461218)100:0.151882)100:0.065892,(GCA_900116455.1_SFT81980.1:0.1324562579,GCA_002210095.1_OWU77987.1:0.3581607099)100:0.072042)100:0.049909,((((GCA_000203975.3_KID08209.1:0.0271197460,GCA_000511355.1_AHD01406.1:0.0757105163)100:0.083919,(GCA_001678945.1_ANP38376.1:0.1556040540,GCA_000376545.2_ANP39874.1:0.1660199968)23:0.052787)19:0.015962,(GCA_000511385.1_AHD10289.1:0.0989734537,(GCA_001258055.1_CRL13691.1:0.0000023876,GCA_900113345.1_SFG01823.1:0.0000026560)100:0.086027)100:0.073242)96:0.065253,GCA_900102795.1_SCZ64004.1:0.2436048079)100:0.094340)98:0.021073,GCA_001890925.1_OJI95604.1:0.2552530703)96:0.033648,((GCA_001458175.1_CUH52235.1:0.1371162047,GCA_900114415.1_SFL13089.1:0.1659993454)100:0.152826,((GCA_000765015.1_KGK80175.1:0.0045362997,GCA_900141945.1_SHI73145.1:0.0137343090)100:0.222387,(GCA_001403795.1_CTQ48849.1:0.2073700003,GCA_900109285.1_SEL08211.1:0.0704619449)100:0.304268)99:0.142443)50:0.040612)10:0.007787,(((GCA_001038505.1_KMK66658.1:0.3167470864,GCA_900188035.1_SNR26441.1:0.1387934368)99:0.046122,(GCA_002115725.1_OSQ60640.1:0.0630845736,GCA_002115805.1_OSQ43213.1:0.0530124845)100:0.208640)100:0.062831,((((((GCA_000153725.1_EAU45645.1:0.0914919956,GCA_900102075.1_SDF57437.1:0.0722843721)100:0.045670,GCA_001975705.1_APZ51369.1:0.1464087612)99:0.053648,(GCA_001969385.1_APX24076.1:0.0000024676,GCA_900112435.1_SFB91863.1:0.0000023774)100:0.131572)83:0.021160,(GCA_000442255.1_EPX76250.1:0.2181524507,((GCA_001687105.1_ANT60960.1:0.0995659101,GCA_900116195.1_SFT25572.1:0.0506359812)100:0.177982,GCA_900100085.1_SDI33368.1:0.1285708374)100:0.111783)95:0.041848)100:0.083239,GCA_000169415.1_EBA09378.1:0.3438932702)79:0.061999,(GCA_001458375.1_CUH76254.1:0.1979768434,(((((GCA_002211155.1_OWV55019.1:0.0000029121,GCA_002211205.1_OWV68226.1:0.0044669670)79:0.000002,(GCA_002211225.1_OWV42747.1:0.0000020962,GCA_900101505.1_SDE08002.1:0.0000020929)99:0.004470)100:0.115336,((GCA_002237555.1_ASP22791.1:0.0682814004,GCA_900188425.1_SNT32154.1:0.0365827980)100:0.046670,GCA_900184945.1_SMX43843.1:0.2044121794)98:0.054455)100:0.066853,GCA_900107235.1_SDY31794.1:0.2795156959)91:0.043056,GCA_001482405.1_KUF08690.1:0.2173963938)89:0.047970)100:0.067735)100:0.122027)50:0.026556)83:0.077865,(GCA_900110425.1_SEP23065.1:0.1235353351,(GCA_900142085.1_SHJ03574.1:0.1673826556,GCA_900129685.1_SHH53533.1:0.2302557657)86:0.071527)95:0.051352)87:0.047438,(((GCA_001458355.1_CUH63852.1:0.1786477662,(GCA_000152625.1_EAP78042.1:0.2085750371,GCA_900172295.1_SLN30215.1:0.2288126152)90:0.108926)6:0.044697,(GCA_001046955.1_AKO96242.1:0.0003015550,GCA_900109145.1_SEI94647.1:0.0088821729)100:0.320065)92:0.035320,(GCA_900110775.1_SEQ30842.1:0.1493615933,GCA_900100005.1_SDI54976.1:0.1978542692)78:0.067952)100:0.078854)86:0.061959,((GCA_900172385.1_SLN50441.1:0.2868461819,GCA_900107355.1_SDY22825.1:0.5605984168)96:0.137670,GCA_000590925.1_AHM05709.1:0.3895354301)74:0.030769)95:0.063321)57:0.015283,((GCA_000152725.1_EAQ02924.1:0.2510180333,(GCA_000223375.1_AEM41310.1:0.0000028792,GCA_001399515.1_ALJ81447.1:0.0000028792)100:0.430920)89:0.080657,(GCA_900114485.1_SFK73955.1:0.3421866562,(GCA_000442315.1_EPX86567.1:0.3433306514,GCA_000600335.2_EYD75256.1:0.1490252041)100:0.210463)34:0.037675)23:0.034709)32:0.039945)12:0.000002,((GCA_000442275.2_EPX81225.1:0.0755347749,GCA_900111945.1_SFR43544.1:0.0183484628)100:0.283063,GCA_000812665.2_AML53272.1:0.3038034879)34:0.092506)89:0.026374,(GCA_000647975.1_KAJ54323.1:0.2872134262,(GCA_001305615.1_ALG89816.1:0.1630619497,GCA_900184935.1_SMX33746.1:0.1686976412)100:0.065657)100:0.082089)84:0.024699,((((((GCA_000299875.1_EKE73223.1:0.2052592140,GCA_900114135.1_SFJ96240.1:0.2030503356)100:0.141202,(GCA_900109555.1_SEK62312.1:0.0000025327,GCA_900172305.1_SLN41136.1:0.0000029495)100:0.247232)99:0.163768,GCA_900172375.1_SLN35376.1:0.2813462358)99:0.129255,((GCA_900099935.1_SDJ93985.1:0.2343093076,GCA_900188335.1_SNS71210.1:0.1547921164)100:0.071858,GCA_900112335.1_SFC06981.1:0.1782454614)100:0.197834)19:0.052908,(((GCA_000152805.1_EAQ10400.1:0.2251801551,GCA_900177545.1_SMH53876.1:0.5230490180)97:0.038263,GCA_000152805.1_EAQ11983.1:0.4475074082)95:0.185662,(GCA_001307765.1_KPN62584.1:0.1789425763,GCA_900109955.1_SEW09865.1:0.1357029158)100:0.147841)95:0.207915)93:0.044775,GCA_900106675.1_SDX18069.1:0.4324450123)21:0.050038)21:0.051573)50:0.028431)73:0.081073,(GCA_000740775.1_KFI33548.1:0.0208202627,GCA_000740795.1_KFI30272.1:0.0259850710)100:0.202520)95:0.209115)95:0.118120)66:0.059833)63:0.063167,(((GCA_002088295.1_ORE92265.1:0.2839789615,GCA_900102905.1_SDK83123.1:0.3368669802)100:0.142375,(GCA_900111545.1_SES79335.1:0.0000028792,GCA_900143155.1_SHN74517.1:0.0000028792)100:0.375730)100:0.154326,(GCA_900107585.1_SDZ97838.1:0.3342896103,GCA_000442315.1_EPX86568.1:0.9675588920)60:0.000003)84:0.109167)97:0.469958,((GCA_002088295.1_ORE94649.1:0.8607568059,((GCA_002251755.1_OYQ26790.1:0.6519744024,(((((((((GCA_000013005.1_ABC64357.1:0.6136527342,GCA_001281485.1_ALE17514.1:0.3415034160)95:0.137012,((GCA_000715015.1_KEO89222.1:0.4256652541,(GCA_001663175.1_ANK12624.1:0.2007102558,GCA_001677335.1_OBV10259.1:0.2062408208)100:0.200929)100:0.330283,(GCA_001304795.1_ALG60322.1:0.0000028792,GCA_001306275.1_KPM18992.1:0.0000021221)100:0.919385)91:0.093483)96:0.145580,GCA_001008165.2_AKH43832.1:0.6514100310)100:0.196139,GCA_000235975.2_EHJ61780.1:0.5051729613)100:0.123177,GCA_000013325.1_ABD27769.1:0.4187473048)99:0.122543,((GCA_001295965.1_KPF74852.1:0.0000028792,GCA_001713435.1_AOG01848.1:0.0000028792)100:0.563798,(GCA_002218195.1_ASK88575.1:0.2141508219,GCA_900128895.1_SIN63529.1:0.0854074368)100:0.339225)100:0.260458)96:0.129418,((GCA_000013985.1_ABF53959.1:0.1064788433,GCA_001610975.1_AMU94604.1:0.1917464184)100:0.449941,(GCA_000091125.1_BAI95860.1:0.0660321000,GCA_000147835.3_AEG50742.1:0.0745946437)100:0.537172)89:0.136088)87:0.090248,(GCA_001028705.1_AKM11449.1:0.3402699087,GCA_001661675.2_ARU17516.1:0.6697089380)97:0.287266)69:0.031287,((GCA_000016765.1_ABQ68716.1:0.0629081017,(GCA_002355275.1_ATE66980.1:0.0000028792,GCA_002367875.1_PCE42146.1:0.0000028792)100:0.113806)100:0.426470,(GCA_001586395.2_KZB94343.1:0.5045374700,(GCA_000175255.2_AEH62637.1:0.4742965072,GCA_000218875.1_AEI37834.1:0.2318166392)100:1.317260)90:0.104537)81:0.135302)100:0.822414)100:0.280262,(GCA_000342165.1_EMD82459.1:0.2903173064,GCA_002211145.1_OWV34676.1:0.2139765716)100:0.624670)100:0.202781)99:0.140963,(((GCA_000014745.1_ABI66796.1:0.4440755809,GCA_900103475.1_SDM11857.1:0.2156772373)100:0.288531,GCA_000152745.1_EAP90828.1:0.7725549371)100:0.439417,GCA_001637395.1_OAB56013.1:1.7068370509)97:0.119574)99:0.221334)80:0.071878)69:0.089418)78:0.067128,((((((((((GCA_000155735.2_AGI74863.1:0.1064323187,GCA_900188425.1_SNS73447.1:0.0656946663)100:0.089328,GCA_001247715.1_KNX40754.1:0.0655218875)100:0.261477,(GCA_900172355.1_SLN73017.1:0.0000028792,GCA_900188425.1_SNT21421.1:0.0000021587)100:0.341790)100:0.073203,GCA_900107235.1_SDY91475.1:0.3090758232)100:0.112534,GCA_001247715.1_KNX43394.1:0.5666329933)98:0.047689,(GCA_900156525.1_SIT82111.1:0.1875445590,GCA_900106675.1_SDX84135.1:1.0292450549)99:0.184977)95:0.105514,(GCA_900110135.1_SEO10139.1:0.1120315916,GCA_900172355.1_SLN77613.1:0.1552125814)100:0.328332)100:1.055251,((((((((GCA_000011345.1_BAC09971.1:0.0140864708,GCA_000505665.1_AHB87776.1:0.0279081992)100:0.305462,GCA_000018105.1_ABW26477.1:0.2567323742)98:0.133766,(((GCA_000012525.1_ABB57135.1:0.3549202479,((((((GCA_000014265.1_ABG50526.1:0.0811199099,GCA_002260545.1_OZH55841.1:0.0403190805)100:0.145022,(GCA_000710505.1_KEI65925.1:0.0599186989,GCA_900009265.1_CUR14439.1:0.0327602218)100:0.068833)97:0.049469,GCA_000478195.2_ERT09563.1:0.1400395398)87:0.024352,(GCA_000176895.2_CCE15422.1:0.0000021088,GCA_000307915.1_EKD11388.1:0.0000021951)100:0.180457)100:0.063852,(GCA_000180455.1_CBN56189.1:0.0834407390,((GCA_000214075.2_EGK90413.1:0.0000020689,GCA_000317475.1_AFZ06634.1:0.0091325727)99:0.006788,GCA_002412335.1_PCN51855.1:0.0448620779)100:0.088858)100:0.061639)100:0.060714,((((((((((((((GCA_000020025.1_ACC83498.1:0.0435532139,(((GCA_002368075.1_BAZ81207.1:0.0000024891,((GCA_000175835.1_EFA68713.1:0.0000020511,(GCA_001432185.1_KRH97470.1:0.0000019993,GCA_002368135.1_BAZ89561.1:0.0086852025)100:0.004322)100:0.011111,GCA_000175855.1_EFA71717.1:0.0107529537)100:0.180160)97:0.036035,GCA_000196515.1_ADI64508.1:0.0585838507)93:0.008562,GCA_000317695.1_AFZ59142.1:0.0842559572)94:0.017795)70:0.010665,(((GCA_000312705.1_AFW96040.1:0.0232492518,GCA_002368115.1_BAZ87451.1:0.0178249920)100:0.015838,(GCA_000789435.1_KHG39946.1:0.0000020782,GCA_000789435.1_KHG40636.1:0.0000024771)100:0.016797)100:0.042475,GCA_000317435.1_AFZ04479.1:0.1465250166)85:0.032028)30:0.018383,((GCA_000204075.1_ABA24180.1:0.0267960780,(GCA_000350105.1_CCH67711.1:0.0000025010,GCA_000350125.1_CCH64664.1:0.0426977342)100:0.331538)16:0.015791,((GCA_000231365.2_EHC11697.1:0.0000021302,GCA_001904645.1_OKH12548.1:0.0043726422)100:0.023900,(GCA_000934435.1_KIY14720.1:0.0000029837,GCA_001275395.1_KOP22703.1:0.0000023431)100:0.030021)100:0.060367)11:0.013254)7:0.004082,((GCA_001298445.1_ALF53086.1:0.0350420519,GCA_002367975.1_BAY19646.1:0.0296969876)100:0.050876,GCA_000828085.2_KIJ82296.1:0.1444833957)10:0.020409)5:0.013442,((GCA_000169135.1_EAW45561.1:0.0161428671,GCA_002218065.1_GAX34731.1:0.0197791362)100:0.057542,((GCA_000346485.2_KYC39666.1:0.0186226171,GCA_000760695.2_KIE11047.1:0.0319613243)100:0.049428,GCA_001456025.1_KST69160.1:0.1419183505)79:0.025587)8:0.011076)90:0.015116,((GCA_002368055.1_BAZ72307.1:0.0000028792,GCA_002368295.1_BAY97185.1:0.0000028792)100:0.008884,GCA_002368275.1_BAY93995.1:0.0089538957)100:0.055707)49:0.002340,(GCA_000317535.1_AFZ25346.1:0.0419913638,GCA_000316575.1_AFY34189.1:0.0643582075)99:0.014589)91:0.048472,GCA_000316665.1_AFY55067.1:0.1618400952)100:0.062650,(GCA_000317555.1_AFZ31719.1:0.0000028442,GCA_001904655.1_OKH29236.1:0.0269058514)100:0.033202)92:0.042621,(GCA_000317125.1_AFY90308.1:0.0973446908,GCA_000952155.1_KJH72916.1:0.1182654798)97:0.022316)97:0.056362,(GCA_002142475.1_BAS59253.1:0.1796678446,GCA_000317495.1_AFZ11849.1:0.1799734759)59:0.052508)37:0.008010,GCA_001904725.1_OKH32173.1:0.1381426894)54:0.032609,((GCA_001746915.1_OEJ74141.1:0.1098559517,(GCA_000317065.1_AFY68502.1:0.4540904556,GCA_000332215.1_ELS34150.1:0.2998810237)100:0.412194)69:0.041587,(GCA_000317045.1_AFY64643.1:0.1905311483,(GCA_000817775.1_KIF40910.1:0.1515664010,(GCA_001904775.1_OKH46680.1:0.1503064709,GCA_002075285.2_ASC70686.1:0.1948530787)100:0.063679)100:0.101895)78:0.065171)33:0.014866)65:0.040466,((((((((GCA_000017845.1_ACB50274.1:0.0696888562,(GCA_000167195.1_EAM48391.1:0.0043905607,GCA_000235665.2_EHJ10179.1:0.0000026453)100:0.066299)100:0.125512,(((GCA_000317675.1_AFZ55213.1:0.0834625664,(GCA_001548095.1_BAQ61505.1:0.0588804514,GCA_001548115.1_BAQ64416.1:0.0592449882)100:0.058770)100:0.053504,GCA_001747005.1_OEJ79771.1:0.1753615944)100:0.064152,GCA_000025125.1_ADB95489.1:0.4203689159)97:0.045028)59:0.033394,(GCA_000317615.1_AFZ48900.1:0.0779296879,GCA_000317635.1_AFZ44870.1:0.0550959813)100:0.214859)16:0.018716,(GCA_000284135.1_BAL30080.1:0.0175226263,GCA_000478825.2_AIE73982.1:0.0350053203)100:0.142937)50:0.026694,GCA_000021825.1_ACK71457.1:0.1871821483)72:0.020557,(((GCA_000317025.1_AFY75833.1:0.0090124639,GCA_001904635.1_OKH20085.1:0.0000021646)100:0.093664,(((GCA_000317575.1_AFZ37834.1:0.0088359411,GCA_002355455.1_BAU64733.1:0.0090951972)100:0.087095,(GCA_000332055.1_ELS04682.1:0.1099104857,GCA_002368355.1_BAZ45180.1:0.1231051721)72:0.021628)97:0.045993,GCA_000473895.1_ERN40041.1:0.2189705141)96:0.042789)95:0.039070,((GCA_000297435.1_CCI32588.1:0.0000026165,GCA_000312205.1_CCI06001.1:0.0000023627)100:0.174831,GCA_000332035.1_ELR98496.1:0.2367948852)93:0.043562)82:0.018111)79:0.022181,GCA_001904615.1_OKH19026.1:0.5840192843)83:0.030393,(GCA_000155555.1_EDX75312.1:0.0965253600,((GCA_000211815.1_EGJ31770.1:0.0000027826,GCA_001942495.1_OLT63048.1:0.0044532913)100:0.078119,GCA_000317515.1_AFZ16053.1:0.0967567535)96:0.038921)100:0.072916)79:0.028303)72:0.021299)65:0.034015)68:0.020787,(GCA_000317105.1_AFY82254.1:0.1576741501,GCA_001276715.1_KOR35757.1:0.1500883712)91:0.065548)91:0.046288,GCA_000317145.1_AFY92036.1:0.3572925194)95:0.047939)25:0.040742,(GCA_000011385.1_BAC89421.1:0.0901029153,GCA_000484535.1_AGY60746.1:0.1492839751)100:0.392361)50:0.097535,GCA_001870225.1_APB34614.1:0.3727581637)99:0.198075,((GCA_000011465.1_CAE20040.1:0.7318582378,GCA_000760175.1_KGG13604.1:0.3846415026)100:0.210310,((GCA_000155635.1_EDY38530.1:0.3359809130,GCA_000316515.1_AFY28810.1:0.2318851494)100:0.160399,GCA_001182765.1_CRY93041.1:0.2753080192)99:0.127476)100:0.543450)99:0.495111,((((GCA_000020025.1_ACC80955.1:0.2321739798,((GCA_002368075.1_BAZ83535.1:0.1031440855,GCA_002368115.1_BAZ88118.1:0.0584196170)100:0.203214,((GCA_000204075.1_ABA23678.1:0.0303571731,(GCA_001275395.1_KOP27794.1:0.0753393693,GCA_002367975.1_BAY16033.1:0.0480612529)100:0.062782)100:0.106576,GCA_000316575.1_AFY35323.1:0.1200627842)100:0.243367)94:0.087874)95:0.059393,((GCA_000317145.1_AFY93386.1:0.2863797933,GCA_002142475.1_BAS59092.1:0.2866670704)100:0.111370,(((GCA_000175835.1_EFA70821.1:0.0133395713,GCA_002368135.1_BAZ90045.1:0.0067018575)100:0.038060,GCA_001432185.1_KRH97327.1:0.0044578024)100:0.371984,GCA_000332215.1_ELS33467.1:0.1622225810)100:0.271967)96:0.070048)94:0.063149,((GCA_001746915.1_OEJ75890.1:0.3025246589,GCA_000317615.1_AFZ50039.1:0.4336045381)59:0.078956,(GCA_001904725.1_OKH37382.1:0.1480451295,(GCA_001904775.1_OKH44316.1:0.1637237906,GCA_002075285.2_ASC70775.1:0.2691936734)100:0.108534)100:0.229597)15:0.054332)99:0.773180,GCA_002142475.1_BAS54671.1:0.5352842176)94:0.377375)99:0.247477,(GCA_000014865.1_ABK44211.1:0.2717236512,GCA_002109495.1_OSM05344.1:0.1878986574)100:1.029002)98:0.070609)96:0.111844,((GCA_002109495.1_OSM01885.1:1.0480246481,GCA_000014865.1_ABK42903.1:0.9554675783)100:0.608404,GCA_001982645.1_ONG40255.1:1.3292131652)100:0.549641)19:0.146352,((((((GCA_000008385.1_AAW70655.1:0.2569426754,GCA_000953315.1_CDR78458.1:0.0273989494)100:0.552579,((GCA_000026005.1_CAH58523.1:0.3334331397,GCA_000964755.1_KJV63403.1:0.3994711525)100:0.370413,(GCA_000964795.1_KJV69503.1:0.5679130452,(GCA_000011945.1_AAV86907.1:0.1395269022,GCA_000024505.1_ACZ48978.1:0.2431306919)100:1.085570)100:0.293430)100:0.353473)100:0.342249,GCA_000815465.1_KIE05668.1:1.0202418350)99:0.188697,(GCA_000219355.1_AEI89066.1:1.5217976891,(GCA_000022525.1_ACT69815.1:0.7381447085,GCA_000632985.1_AHX11763.1:0.5069890830)100:1.266895)100:0.432818)97:0.065755,((GCA_000012385.1_ABE05254.1:0.2588913584,GCA_000195735.1_CAA14590.1:0.2304964750)100:0.943390,(GCA_000010205.1_BAG40774.1:0.2165403624,GCA_000964595.1_KJV56360.1:0.1170630800)100:1.251342)100:0.538305)100:0.362726,((((GCA_000169415.1_EBA07062.1:0.1039830887,GCA_900102075.1_SDE62532.1:0.0640065188)100:0.352635,GCA_900101965.1_SDE47732.1:0.6317291211)100:0.399516,GCA_900112335.1_SFC26192.1:0.2941465684)100:0.104155,(GCA_001548075.1_BAQ67649.1:0.0057448115,GCA_001633165.1_ANB33882.1:0.0198672520)100:0.206967)100:3.306101)99:0.265295)97:0.182783)85:0.089445,(GCA_000231445.2_EHD14502.1:0.0000021007,GCA_002153535.1_OUI78821.1:0.0000023799)100:1.306317)95:0.098356)100:0.524474)100:0.326068)100:0.110839)100:0.404896);
