# Supplementary material for: Assessing the accuracy of phylogenetic rooting methods on prokaryotic gene families
Source: PLoS One. 2020 May 15;15(5):e0232950. doi: 10.1371/journal.pone.0232950 (PMC7228096; doi:10.1371/journal.pone.0232950)
Supplement: S2 Dataset — (ZIP) [file pone.0232950.s003.zip › EmpiricalDataset/GeneTrees_IQTree/000134.aln.treefile]

(GCA_000006905.1_AAK23711.1:0.0160908951,GCA_000092285.1_ADG10448.1:0.0251621378,((((((GCA_000017265.1_ACG78148.1:0.1517419624,(GCA_000226315.1_AEP09611.1:0.0263981424,GCA_000348745.1_AGH98036.1:0.0116766113)100:0.652308)99:0.116612,(GCA_000013025.1_ABI78697.1:0.0527686135,GCA_000685315.1_KCZ98931.1:0.0229945566)100:0.161121)89:0.090658,(((((GCA_000014745.1_ABI65728.1:0.0984905568,GCA_900103475.1_SDL91636.1:0.0897097764)100:0.121973,GCA_000152745.1_EAP91010.1:0.1074650608)100:0.065418,GCA_000023785.1_ACT59356.1:0.3068782290)99:0.053375,GCA_000152825.2_ADM10446.1:0.3000112166)91:0.047628,((GCA_000017565.1_ABS64743.1:0.1113097528,GCA_000739695.1_GAK44490.1:0.2282476744)100:0.101463,((((((((((((((((GCA_000007125.1_AAL52040.1:0.0000028779,GCA_000157815.1_EEY00479.1:0.0000022216)100:0.076243,(GCA_000017405.1_ABS14781.1:0.0137286905,GCA_000585655.1_EXL05562.1:0.0000024304)100:0.046655)100:0.033998,(GCA_000022725.1_ACS50976.1:0.0379039388,GCA_000341385.1_AGF75653.1:0.0442592565)100:0.350950)91:0.039591,(GCA_900104355.1_SDP87080.1:0.0475708203,GCA_900113985.1_SFJ13978.1:0.0247219877)100:0.113213)88:0.011778,GCA_001558695.1_KXF77337.1:0.0901604166)99:0.061873,((GCA_000585625.1_EXL01404.1:0.0427346343,(GCA_002075885.1_OQM74396.1:0.0355846458,GCA_001618845.1_AMY00572.1:0.0836762002)100:0.034003)100:0.044578,(GCA_001424795.1_KQU69891.1:0.0396634744,GCA_001605015.1_AMS42702.1:0.0247756693)100:0.102641)100:0.046603)100:0.032052,GCA_900113935.1_SFJ18731.1:0.1742964091)91:0.030190,(GCA_000014245.1_ABG63019.1:0.0923516902,(GCA_000300335.1_EKF18376.1:0.0512379789,GCA_000300515.1_EKF43666.1:0.0468814181)100:0.069480)100:0.036455)90:0.027216,(((((((GCA_000016285.1_ACM36512.1:0.0832162789,GCA_000092025.1_AAK87227.1:0.0256507570)91:0.012128,((((GCA_000017145.1_ABR59935.1:0.0375716771,GCA_002288525.1_ASY62750.1:0.0480051915)100:0.015346,GCA_000018545.1_ACP25071.1:0.0084496311)100:0.034957,GCA_000018545.1_ACP23398.1:0.0061715877)100:0.043380,GCA_000697965.2_ANK72230.1:0.0327445782)96:0.052328)64:0.021998,((GCA_000722615.1_KEQ03432.1:0.0000025561,GCA_000722625.1_KEQ03994.1:0.0000027765)100:0.052351,(GCA_001267455.1_KOC75555.1:0.0144678818,GCA_001652565.1_ANH04294.1:0.0323667224)40:0.016609)100:0.022432)82:0.019430,(GCA_001687365.1_OBZ94013.1:0.0141686778,(GCA_001885585.1_OJF90030.1:0.0272999525,GCA_001885585.1_OJF97431.1:0.1291246130)100:0.021544)100:0.045594)37:0.014772,((GCA_000731295.1_CDN53902.1:0.0000025179,GCA_000731315.1_CDN47776.1:0.0044398275)100:0.052359,GCA_000092045.1_ABC90727.1:0.0527959347)38:0.016502)99:0.038039,(GCA_000154705.2_EDQ32787.1:0.1198095606,GCA_001703635.1_OCW56543.1:0.0799062009)100:0.076059)100:0.051478,((GCA_001578105.1_AMM84647.1:0.0558545389,GCA_002043005.1_AQZ52090.1:0.0418166282)100:0.060132,(GCA_000325745.1_AGA65097.1:0.1855181352,GCA_000496595.1_AHA27686.1:0.3184743907)100:0.191559)99:0.033635)100:0.138558)99:0.033737,((((((GCA_000148725.1_EFO33734.1:0.1357617036,(GCA_001907205.1_OKL43494.1:0.1430079241,(GCA_900110875.1_SEP64004.1:0.0146917007,GCA_900114245.1_SFK84516.1:0.0148891299)100:0.127327)100:0.047281)88:0.024084,((GCA_000158095.1_EEE46489.1:0.0508530364,GCA_001403915.1_CTQ42360.1:0.0773308511)100:0.075098,(GCA_000192745.1_ADZ70740.1:0.0775967196,(GCA_001188555.1_KND20826.1:0.0000020662,GCA_002249885.1_OXS51352.1:0.0000029841)100:0.051860)100:0.061862)98:0.018801)99:0.049687,GCA_900105595.1_SDU10500.1:0.1720235861)100:0.080841,GCA_900102695.1_SCZ36975.1:0.2764504288)100:0.087532,(GCA_900115225.1_SFO23038.1:0.0912969562,GCA_900215505.1_SNY93658.1:0.0708175784)100:0.101085)99:0.088706,(GCA_001293565.1_KPB01321.1:0.1296517866,GCA_000817775.1_KIF43977.1:0.1964942759)99:0.081393)93:0.039963)88:0.045025,(((GCA_000153465.1_EAS50307.1:0.0639900302,(GCA_000153705.1_EAU42456.1:0.0839032521,GCA_900176465.1_SMC75937.1:0.0553606085)100:0.104024)100:0.088243,GCA_900104035.1_SDO11844.1:0.1378706192)94:0.024410,(GCA_000800175.1_KHJ54362.1:0.0129507389,GCA_900141975.1_SHI72769.1:0.0059045297)100:0.114954)100:0.108484)81:0.027781,GCA_002238045.1_OXS99046.1:0.2638713095)98:0.050047,(((((GCA_000010525.1_BAF87745.1:0.0915104867,GCA_000017645.1_ABS69121.1:0.0727000120)100:0.125181,(GCA_000092925.1_ADH89093.1:0.0666926796,GCA_900100155.1_SCW42151.1:0.0777534135)100:0.129524)90:0.073783,(((((GCA_000019945.1_ACB81078.1:0.1326248905,GCA_000011365.1_BAC48982.1:0.2864356425)80:0.031727,GCA_000022085.1_ACL61302.1:0.1616281971)98:0.044108,((GCA_001017175.1_KLK92207.1:0.0328768699,GCA_900102135.1_SCY82717.1:0.0280603917)100:0.064658,(GCA_001271345.1_ALA18947.1:0.0000025295,GCA_001887265.1_APF37524.1:0.0198210678)100:0.071010)100:0.063949)67:0.048772,(GCA_001402875.1_ALK09697.1:0.0000020387,GCA_001459775.1_CUU42360.1:0.0000022978)100:0.385837)23:0.016563,((GCA_001741865.1_AOO82338.1:0.0605648538,GCA_900102525.1_SDH03658.1:0.0860488997)100:0.144031,GCA_001676615.1_OCC06261.1:0.1871983113)98:0.032205)25:0.059817)21:0.022817,((((GCA_900129325.1_SHF89703.1:0.1415679866,GCA_900148505.1_SHO67607.1:0.1390396076)97:0.041654,((GCA_001720135.1_ODN68406.1:0.1901195566,((GCA_000230555.1_AEQ51411.1:0.0638381723,GCA_900100665.1_SDG77515.1:0.0501252141)100:0.080047,(GCA_000743575.1_KFL32442.1:0.0474402117,GCA_000970435.1_KKB82879.1:0.0669946437)100:0.055151)100:0.127124)39:0.040545,(GCA_001305515.1_KPL51338.1:0.1884408719,((GCA_000019845.1_ACB95142.1:0.2109533039,(GCA_000021745.1_ACK49495.1:0.2021386172,GCA_900114285.1_SFK28192.1:0.2718490091)100:0.056377)100:0.107455,GCA_000179775.1_EFL90131.1:0.3705470775)94:0.026220)38:0.051399)71:0.034174)25:0.012113,(GCA_000496075.1_ESR27211.1:0.2044193411,GCA_900104485.1_SDB13626.1:0.2105470725)47:0.057896)8:0.006964,GCA_002088295.1_ORE90430.1:0.2825962508)57:0.051962)28:0.031824,(((GCA_002119765.1_ARQ01685.1:0.1739281247,GCA_002355335.1_BAT60444.1:0.1925935706)74:0.038182,((GCA_000011365.1_BAC49742.1:0.0194504760,GCA_000661935.1_AHY50632.1:0.0223818536)100:0.069745,((((GCA_000012725.1_ABA04700.1:0.0601014972,GCA_000013885.1_ABE62645.1:0.0405190459)100:0.053890,(GCA_000195775.1_CAE28028.1:0.1237567226,GCA_000935205.1_KIZ39538.1:0.1118693052)100:0.049791)100:0.026358,(((GCA_000218565.1_AEI06650.1:0.0000021848,GCA_000218585.1_AEI03073.1:0.0000027381)100:0.086618,GCA_000314735.2_EKS28307.1:0.0304107046)100:0.093562,GCA_000336555.1_EKS39971.1:0.0657222509)99:0.062969)74:0.014792,(GCA_001618955.1_KZD23946.1:0.0158824156,GCA_900108575.1_SEI02288.1:0.0243334463)100:0.073764)98:0.052286)100:0.150753)75:0.045410,GCA_900104955.1_SEB92727.1:0.2121465952)28:0.039136)30:0.046587)62:0.040097,((GCA_001426945.1_KQZ01036.1:0.1438502833,GCA_001579845.1_AMN42389.1:0.2013426200)98:0.070969,(GCA_900187365.1_SNB72088.1:0.3110934411,((GCA_000304315.1_CCJ05667.1:0.2495148085,(GCA_001644125.1_OAI31427.1:0.1196660250,GCA_001675455.1_OBS51412.1:0.1818408602)100:0.153071)100:0.115862,GCA_002117405.1_ARN82964.1:0.4032418161)100:0.049812)98:0.113252)71:0.033981)99:0.054261,((GCA_900172325.1_SLN54587.1:0.4376052716,((((((((((((GCA_000010725.1_BAI72153.1:0.1234186204,GCA_000632475.2_AIB13742.1:0.0880646278)100:0.063291,GCA_002195995.1_OWJ68271.1:0.2829256232)99:0.092028,((GCA_000016185.1_ACI97572.1:0.1296209813,(GCA_000225995.2_EGY01614.1:0.0156373002,GCA_000730165.2_ASG20737.1:0.0064248764)100:0.173253)95:0.045919,GCA_002251795.1_OYQ33811.1:0.1924387027)89:0.047171)92:0.049067,(GCA_000576635.1_EWY42275.1:0.0498381444,GCA_000936425.1_KJB93574.1:0.0791207301)100:0.134654)98:0.019540,GCA_900167455.1_SJZ48332.1:0.5128186714)99:0.025102,(GCA_002251735.1_OYQ18748.1:0.2008623971,GCA_000742835.1_AIK96025.1:0.3679037511)59:0.075817)59:0.110340,(GCA_000299935.1_EKE77669.1:0.0822350438,GCA_001618175.1_KZD09809.1:0.1392589218)100:0.129829)57:0.063244,GCA_000024465.1_ADE38452.1:0.4690750887)50:0.038409,((((((((GCA_000008385.1_AAW70892.1:0.0956972690,GCA_000953315.1_CDR78823.1:0.0017906477)100:0.184473,((GCA_000026005.1_CAH58258.1:0.1083380345,GCA_000964755.1_KJV65397.1:0.0841035651)100:0.134228,(GCA_000964795.1_KJV68986.1:0.1593657480,(GCA_000011945.1_AAV86746.1:0.0452078226,GCA_000024505.1_ACZ49132.1:0.0050035724)100:0.565131)100:0.206581)100:0.100207)100:0.288193,GCA_000815465.1_KIE05854.1:0.2621640797)91:0.099225,(GCA_000231445.2_EHD14883.1:0.0000024352,GCA_002153535.1_OUI79415.1:0.0000020844)100:0.788047)31:0.034703,(((GCA_000012385.1_ABE05390.1:0.0585509862,GCA_000195735.1_CAA15170.1:0.1521810773)100:0.329584,GCA_000219355.1_AEI88729.1:0.2668019185)95:0.050050,(GCA_000010205.1_BAG39544.1:0.0752937272,GCA_000964595.1_KJV57488.1:0.1428853828)100:0.518135)34:0.043527)89:0.158804,((GCA_000022525.1_ACT69310.1:0.2969542695,GCA_000632985.1_AHX11267.1:0.1341497769)100:0.429215,(GCA_000388175.3_ETZ05228.1:0.1627817055,GCA_000469665.2_ETZ07461.1:0.1529167821)100:0.692092)94:0.161606)77:0.048704,GCA_000010725.1_BAI71541.1:0.6907372567)32:0.051244,(GCA_001192655.1_GAO98118.1:0.2455831077,GCA_002117145.1_ARN85383.1:0.2365944504)100:0.126508)99:0.223968)48:0.016856,((GCA_000319385.1_AFX98911.1:0.0672492650,GCA_000510265.1_AHC73629.1:0.0590813871)100:0.217051,GCA_900102465.1_SDF11352.1:0.0785338565)100:0.261072)60:0.050372,(((GCA_900177295.1_SMF25250.1:0.0000027676,GCA_900188055.1_SNR59682.1:0.0000025005)100:0.239712,(GCA_001247715.1_KNX40750.1:0.0873201949,GCA_900188425.1_SNS73571.1:0.0293465609)100:0.307200)69:0.060960,(((GCA_000982415.1_KKJ75526.1:0.0063808257,GCA_001026905.1_KLN61510.1:0.0146610526)100:0.365051,(((GCA_000300235.2_AJD52177.1:0.0567848177,GCA_000300275.1_EKF07595.1:0.0619011585)100:0.342196,((((GCA_000968135.1_CCQ73466.1:0.3198408874,GCA_001746755.1_OEJ69401.1:0.2950853756)100:0.160646,GCA_900093605.1_SCA55068.1:0.4006023835)64:0.051091,((((GCA_000009985.1_BAE51126.1:0.2961953645,GCA_000513295.1_CDK98187.1:0.1196334367)100:0.106427,(GCA_000294655.1_CCG41069.1:0.0402629120,GCA_900108475.1_SEH26143.1:0.0409120035)100:0.421083)93:0.084883,(GCA_000013085.1_ABC22677.1:0.2630454627,(GCA_000284415.2_CCG08777.1:0.2980050807,GCA_900101965.1_SDE94677.1:0.3741291692)52:0.126353)48:0.042985)100:0.130076,(GCA_900100455.1_SDG95372.1:0.4347470675,(((GCA_000014865.1_ABK43052.1:0.4336987048,GCA_002109495.1_OSM01977.1:0.4237402679)100:0.787279,GCA_001982645.1_ONG40808.1:1.4954383794)78:0.126647,(((((((GCA_000011345.1_BAC08165.1:0.0145586180,GCA_000505665.1_AHB87402.1:0.0344322729)100:0.215442,GCA_001870225.1_APB34934.1:0.5015318700)85:0.082864,(GCA_000817775.1_KIF42051.1:0.1893989559,(GCA_002075285.2_ASC72132.1:0.2617216498,(GCA_000011465.1_CAE19973.1:0.4955644640,((GCA_000155635.1_EDY37915.1:0.1287961506,(GCA_001182765.1_CRY93137.1:0.1229018854,GCA_000760175.1_KGG13544.1:0.3474301324)90:0.089145)90:0.091313,GCA_000316515.1_AFY28994.1:0.1647913484)93:0.170814)100:0.296096)15:0.052335)15:0.024846)13:0.019974,((((GCA_000012525.1_ABB56574.1:0.2462801064,GCA_000317145.1_AFY94752.1:0.2467165532)29:0.056365,(((((((((((GCA_000014265.1_ABG51210.1:0.1355033468,GCA_002260545.1_OZH54184.1:0.0541664876)100:0.209138,(((GCA_000176895.2_CCE19599.1:0.1982399368,(GCA_000710505.1_KEI66383.1:0.0638621889,(GCA_900009265.1_CUR20718.1:0.0154753414,GCA_000710505.1_KEI66385.1:0.5484909643)100:0.034637)100:0.061369)91:0.048721,GCA_000478195.2_ERT08690.1:0.1633361354)64:0.026644,(GCA_000317105.1_AFY83520.1:0.1868706686,GCA_001276715.1_KOR37909.1:0.2488352281)100:0.080534)90:0.035298)99:0.050611,(GCA_000180455.1_CBN58502.1:0.1465998944,(GCA_000214075.2_EGK89622.1:0.0066735631,GCA_000317475.1_AFZ04846.1:0.0050525168)100:0.113483)100:0.089061)96:0.040668,((((((GCA_000020025.1_ACC79725.1:0.1267401694,((GCA_000196515.1_ADI63063.1:0.0981195490,GCA_000317695.1_AFZ58321.1:0.0660053576)97:0.022899,(((GCA_000312705.1_AFW95102.1:0.0057285417,GCA_000789435.1_KHG40034.1:0.0172002843)100:0.011456,GCA_002368115.1_BAZ84171.1:0.0299399436)100:0.057946,(GCA_002368075.1_BAZ83156.1:0.0950356517,(((GCA_000175835.1_EFA70013.1:0.0000027189,GCA_001432185.1_KRH96272.1:0.0000027734)100:0.023016,GCA_002368135.1_BAZ90869.1:0.0000020955)100:0.011006,GCA_000175855.1_EFA72479.1:0.0302804817)100:0.195195)100:0.039985)83:0.031716)98:0.037668)97:0.031860,GCA_002367975.1_BAY16323.1:0.0851555466)64:0.011009,(((((GCA_000169135.1_EAW44172.1:0.0283114892,GCA_002218065.1_GAX34379.1:0.0470874267)100:0.077696,GCA_000204075.1_ABA20786.1:0.0853412054)88:0.017982,((GCA_002368055.1_BAZ75962.1:0.0000021008,GCA_002368295.1_BAZ00117.1:0.0000022495)100:0.007915,GCA_002368275.1_BAY90030.1:0.0278910785)100:0.029977)88:0.021816,GCA_000316575.1_AFY33530.1:0.0794256531)86:0.017112,GCA_000317535.1_AFZ25604.1:0.0660779591)64:0.009500)97:0.038330,(((((GCA_000231365.2_EHC10578.1:0.0059002635,GCA_001904645.1_OKH12852.1:0.0000026338)100:0.053160,((GCA_000934435.1_KIY11268.1:0.0000024308,GCA_001990805.1_ONN63241.1:0.0000023387)100:0.026275,GCA_001275395.1_KOP27728.1:0.0561638995)100:0.046564)100:0.054448,(GCA_001456025.1_KST63077.1:0.0000021993,GCA_001456025.1_KST69065.1:0.0000023409)100:0.195549)69:0.012601,(GCA_000317435.1_AFY99788.1:0.1463176793,GCA_000316665.1_AFY53836.1:0.1352500180)69:0.016343)96:0.028830,((GCA_000346485.2_KYC35716.1:0.0599192106,GCA_000760695.2_KIE06702.1:0.0322576933)100:0.051372,GCA_000828085.2_KIJ81845.1:0.1347143942)99:0.021385)62:0.016334)63:0.011778,GCA_000350105.1_CCH67447.1:0.3189662293)99:0.054570,(GCA_000317555.1_AFZ31926.1:0.0044181144,GCA_001904655.1_OKH28726.1:0.0244739895)100:0.104251)68:0.036880)79:0.027801,GCA_000952155.1_KJH72509.1:0.0980660702)91:0.055421,(GCA_000317125.1_AFY85862.1:0.1253981945,GCA_001637395.1_OAB60402.1:0.2041337625)93:0.024808)98:0.046552,(((((((GCA_000017845.1_ACB50118.1:0.0517891587,(GCA_000167195.1_EAM48081.1:0.0000022388,GCA_000235665.2_EHJ11739.1:0.0000022539)100:0.109293)100:0.149341,(GCA_000297435.1_CCI30605.1:0.0000022933,GCA_000312205.1_CCI05480.1:0.0286741434)100:0.136696)69:0.032751,(GCA_001904725.1_OKH38478.1:0.1201366929,(GCA_000284135.1_BAL28170.1:0.0361922761,GCA_000478825.2_AIE73141.1:0.0633661393)100:0.210009)82:0.049171)89:0.031396,(GCA_000021825.1_ACK71743.1:0.0981170685,GCA_000332035.1_ELR97921.1:0.2392103873)100:0.040785)67:0.014864,((GCA_000317675.1_AFZ55203.1:0.1575042464,(GCA_001548095.1_BAQ59737.1:0.1347606367,GCA_001548115.1_BAQ64048.1:0.1156868565)99:0.086007)99:0.071635,GCA_001747005.1_OEJ77991.1:0.1318326928)100:0.173349)74:0.042722,(GCA_000317025.1_AFY78470.1:0.0263044215,GCA_001904635.1_OKH22582.1:0.0306708342)100:0.101798)74:0.038117,((((((GCA_000317575.1_AFZ36669.1:0.0246943106,GCA_002355455.1_BAU64713.1:0.0364229949)100:0.089539,GCA_001904615.1_OKH12922.1:0.2344257925)74:0.023960,GCA_000332055.1_ELS00624.1:0.2235078742)70:0.050174,(GCA_002368355.1_BAZ45894.1:0.1550863589,GCA_000317065.1_AFY71846.1:0.2744470552)79:0.063568)78:0.045812,((GCA_000317615.1_AFZ50792.1:0.1011022968,GCA_000317635.1_AFZ44678.1:0.0832807678)100:0.184038,GCA_000473895.1_ERN41790.1:0.2221093033)98:0.085016)37:0.012550,GCA_000775285.1_KGF73412.1:0.2680933778)75:0.037687)98:0.031618)77:0.031027,GCA_000155555.1_EDX78838.1:0.1311905182)78:0.029289,((GCA_000211815.1_EGJ30816.1:0.0142041343,GCA_001942495.1_OLT60952.1:0.0274043287)100:0.122343,(GCA_000317515.1_AFZ19217.1:0.1039649973,GCA_000317495.1_AFZ13597.1:0.1622432377)83:0.037044)82:0.036351)82:0.033229,GCA_002142475.1_BAS57330.1:0.1615578025)53:0.045436,(GCA_001746915.1_OEJ77258.1:0.1852072362,GCA_000317045.1_AFY65826.1:0.1589088399)95:0.041225)49:0.039384)64:0.018498,GCA_000018105.1_ABW28763.1:0.2538597235)44:0.046939,(GCA_000332215.1_ELS32011.1:0.2391997861,GCA_001904775.1_OKH50059.1:0.2525462864)66:0.013005)44:0.019910)90:0.151023,(GCA_000011385.1_BAC88970.1:0.1811470658,GCA_000484535.1_AGY60195.1:0.1786217282)100:0.269638)100:0.653502,((GCA_000011345.1_BAC08126.1:0.3574955346,(((((((((GCA_000014265.1_ABG52583.1:0.1309507576,GCA_002260545.1_OZH51944.1:0.0997807172)100:0.155162,GCA_000952155.1_KJH73325.1:0.2941160546)100:0.124735,((GCA_000317105.1_AFY81873.1:0.2067904817,((((GCA_000478195.2_ERT05308.1:0.0755024774,GCA_000972705.2_KKD39829.2:0.0484477815)100:0.115295,(GCA_000176895.2_CCE15606.1:0.0000027095,GCA_000307915.1_EKD11583.1:0.0000022616)100:0.282695)82:0.017929,(GCA_000710505.1_KEI67235.1:0.0484357017,GCA_900009265.1_CUR19675.1:0.0150254824)100:0.184955)100:0.051584,GCA_000180455.1_CBN53985.1:0.2592177788)14:0.044142)13:0.032633,((GCA_000214075.2_EGK84695.1:0.0561578144,GCA_000317475.1_AFZ08847.1:0.0000021270)100:0.117882,GCA_002412335.1_PCN51596.1:0.1180326241)100:0.207868)14:0.025898)13:0.023019,(GCA_001904725.1_OKH35870.1:0.1878185852,(GCA_001637395.1_OAB60943.1:0.3073956373,GCA_001904775.1_OKH48820.1:0.4106615932)96:0.084888)75:0.023079)21:0.018283,(GCA_001276715.1_KOR33979.1:0.1639997357,GCA_002142475.1_BAS54421.1:0.2366423984)86:0.066064)64:0.056980,((((((GCA_000017845.1_ACB52491.1:0.1650439527,GCA_000235665.2_EHJ10257.1:0.1159909949)100:0.143992,(GCA_000317025.1_AFY76059.1:0.0147581070,GCA_001904635.1_OKH24856.1:0.0000028798)100:0.130894)99:0.039997,((((GCA_000317575.1_AFZ35736.1:0.0630226237,GCA_002355455.1_BAU64176.1:0.0416553221)100:0.195515,GCA_000332055.1_ELS05044.1:0.2574376298)99:0.081553,((GCA_000332035.1_ELR96287.1:0.2736102634,GCA_002368355.1_BAZ45301.1:0.2125506229)93:0.042640,(((GCA_000317675.1_AFZ52543.1:0.2123280157,GCA_001548115.1_BAQ66770.1:0.2272837897)100:0.054488,GCA_001548095.1_BAQ60155.1:0.1470940882)100:0.129049,GCA_001747005.1_OEJ80142.1:0.2298904696)100:0.201122)92:0.040264)98:0.043547,(GCA_000284135.1_BAL28785.1:0.0777780395,GCA_000478825.2_AIE74977.1:0.1691580842)100:0.333407)88:0.061743)69:0.040189,GCA_000021825.1_ACK69558.1:0.2053037899)89:0.064418,((((GCA_000297435.1_CCI31341.1:0.0291433151,GCA_000312205.1_CCI06195.1:0.0097418074)100:0.226445,GCA_000317145.1_AFY96165.1:0.2860169033)70:0.036241,((GCA_000317615.1_AFZ49176.1:0.0746481283,GCA_000317635.1_AFZ45821.1:0.0626611165)100:0.172315,GCA_000817775.1_KIF40952.1:0.3215681491)45:0.033399)60:0.054590,(GCA_002075285.2_ASC73747.1:0.2960245133,GCA_000473895.1_ERN42109.1:0.3826412760)60:0.074010)39:0.025003)48:0.044385,(((GCA_000155555.1_EDX73469.1:0.1695456920,((GCA_000211815.1_EGJ33781.1:0.0119726061,GCA_001942495.1_OLT58522.1:0.0080377742)100:0.135472,GCA_000317515.1_AFZ17345.1:0.1500238942)100:0.043473)100:0.054007,GCA_000317495.1_AFZ12104.1:0.2112692785)98:0.062648,GCA_000346485.2_KYC38732.1:0.1795021548)87:0.090329)23:0.025915)31:0.036008,((((((((GCA_000020025.1_ACC82212.1:0.0960318145,(((GCA_002368055.1_BAZ73313.1:0.0000025561,GCA_002368295.1_BAY96180.1:0.0000025561)100:0.011184,GCA_002368275.1_BAY93174.1:0.0145132598)100:0.061652,GCA_000316575.1_AFY35090.1:0.1585965653)100:0.027379)96:0.016003,((GCA_000317695.1_AFZ60164.1:0.1034873207,((GCA_002368075.1_BAZ79272.1:0.0791793951,(((GCA_000175835.1_EFA68350.1:0.0053883522,GCA_001432185.1_KRH95868.1:0.0051922323)100:0.021769,GCA_002368135.1_BAZ88899.1:0.0158928760)100:0.031562,GCA_000175855.1_EFA72953.1:0.0303336572)100:0.285018)85:0.018079,GCA_000196515.1_ADI64202.1:0.1619111453)86:0.051815)87:0.047609,(GCA_000312705.1_AFW96300.1:0.0417731030,(GCA_000789435.1_KHG40209.1:0.0107637427,GCA_002368115.1_BAZ84202.1:0.0049529461)100:0.039590)100:0.208082)86:0.072476)62:0.017997,(GCA_001298445.1_ALF53122.1:0.1201644810,GCA_002367975.1_BAY19693.1:0.1072722256)100:0.073530)59:0.013805,((GCA_000169135.1_EAW44403.1:0.0624415081,GCA_002218065.1_GAX35228.1:0.0909425230)100:0.081750,(GCA_000204075.1_ABA22616.1:0.2178888996,GCA_000317535.1_AFZ24031.1:0.1307043372)87:0.009331)86:0.018587)84:0.053933,((((GCA_000231365.2_EHC08920.1:0.0135950410,GCA_001904645.1_OKH14265.1:0.0213348803)100:0.048233,(GCA_001275395.1_KOP25485.1:0.0588929414,GCA_000934435.1_KIY14343.1:0.0295276863)33:0.007800)100:0.064137,GCA_000317435.1_AFZ04062.1:0.3235153231)18:0.027205,GCA_000350105.1_CCH67761.1:0.4391976242)18:0.017003)21:0.026084,(GCA_000760695.2_KIE11257.1:0.1550465953,GCA_000828085.2_KIJ83226.1:0.1143445350)93:0.033706)62:0.036459,(GCA_001456025.1_KST62122.1:0.1973029950,GCA_000316665.1_AFY58770.1:0.2723376558)53:0.047364)89:0.053567,(GCA_000317125.1_AFY86199.1:0.1677654335,(GCA_000317555.1_AFZ32585.1:0.0076453119,GCA_001904655.1_OKH21637.1:0.0196913440)100:0.172027)98:0.042497)99:0.089602)75:0.036866,((GCA_000317045.1_AFY65272.1:0.3175990090,(GCA_000012525.1_ABB57537.1:0.3370783365,(((GCA_000155635.1_EDY37366.1:0.1674077975,GCA_000316515.1_AFY28112.1:0.1963225210)50:0.119557,GCA_001182765.1_CRY91795.1:0.1973450369)68:0.099447,(GCA_000760175.1_KGG12258.1:0.3593340430,GCA_000011465.1_CAE19555.1:0.9138141389)100:0.423492)100:0.265873)82:0.226658)69:0.060615,GCA_001904615.1_OKH15923.1:0.4306431142)40:0.077041)52:0.070946,((GCA_000018105.1_ABW26719.1:0.3001379175,(GCA_001746915.1_OEJ73553.1:0.3120557390,(GCA_000011385.1_BAC91467.1:0.2116784971,GCA_000484535.1_AGY57327.1:0.1585114543)100:0.365230)77:0.086930)31:0.023469,(GCA_000317065.1_AFY69091.1:0.3114360701,GCA_000332215.1_ELS32898.1:0.3518290790)100:0.218410)25:0.035017)25:0.094801)100:0.904477,GCA_001765415.1_AOR38887.1:1.2518238861)98:0.454838)84:0.187152,GCA_001637395.1_OAB63866.1:1.3865678530)79:0.195520)100:0.339786)99:0.068085)100:0.085283)68:0.049198,((((((((((((((((GCA_000013005.1_ABC63354.1:0.0610304678,(GCA_001663175.1_ANK14342.1:0.0485417566,GCA_001677335.1_OBV12571.1:0.0222095011)100:0.073246)48:0.040700,(GCA_000715015.1_KEO91465.1:0.1213008261,GCA_001281485.1_ALE16491.1:0.2059954670)87:0.010513)89:0.014303,(GCA_001008165.2_AKH41619.1:0.0923232699,(GCA_001304795.1_ALG61024.1:0.0000025561,GCA_001306275.1_KPM15185.1:0.0000025561)100:0.124873)58:0.021896)100:0.109949,(GCA_001028705.1_AKM10060.1:0.2201061536,GCA_000235975.2_EHJ58748.1:0.1879007527)74:0.024750)79:0.032314,GCA_000013325.1_ABD26361.1:0.1450164466)100:0.083812,((GCA_000091125.1_BAI96513.1:0.0112254561,GCA_000147835.3_AEG48393.1:0.0116035271)100:0.142521,GCA_001586395.2_KZB97013.1:0.1501785885)26:0.028801)20:0.029305,((GCA_001295965.1_KPF75013.1:0.0000025561,GCA_001713435.1_AOF99004.1:0.0000023375)100:0.095636,(GCA_002218195.1_ASK87544.1:0.1277211535,GCA_900128895.1_SIN97732.1:0.0567255399)100:0.139993)45:0.029527)25:0.041190,(GCA_000013985.1_ABF52995.1:0.0533523208,GCA_001610975.1_AMU96003.1:0.0439373928)100:0.163999)65:0.044514,(GCA_000016765.1_ABQ66612.1:0.0425960648,(GCA_002355275.1_ATE65371.1:0.0000027081,GCA_002367875.1_PCE42299.1:0.0000025561)100:0.039103)100:0.182707)69:0.040967,(GCA_000342165.1_EMD82649.1:0.0779631748,GCA_002211145.1_OWV34803.1:0.1008124083)100:0.157819)99:0.078972,GCA_002251755.1_OYQ28222.1:0.3961464374)99:0.075834,(GCA_000175255.2_AEH62047.1:0.1138604888,GCA_000218875.1_AEI37068.1:0.1702446005)100:0.373154)100:0.164172,GCA_900101935.1_SDD64656.1:0.3522341121)100:0.111856,(GCA_000264455.2_AFK53552.1:0.0093789854,GCA_001601315.1_KYO50713.1:0.0046056322)100:0.342575)96:0.063101,GCA_000315795.1_EKV28372.1:0.2909666014)90:0.077179,(GCA_900156605.1_SIS39315.1:0.3350194003,GCA_001611975.1_AMW35143.1:0.3278986865)99:0.063975)98:0.137717)57:0.040029)84:0.057581,(((((((GCA_000011685.1_AAW62026.1:0.0748532783,GCA_000234355.2_EHH68322.1:0.0558844480)100:0.129049,(GCA_000723565.1_CDG33988.1:0.0128370331,GCA_002003665.1_OOL19583.1:0.0436825255)100:0.181369)100:0.035927,(((GCA_000617865.1_GAJ27709.1:0.1813696942,GCA_002005465.1_AQS87337.1:0.0650783067)99:0.041381,((GCA_001787335.1_AOX16869.1:0.0000023416,GCA_001787355.1_AOX19831.1:0.0000022615)100:0.130280,(GCA_000724025.1_CDG39440.1:0.0017433382,GCA_001547995.1_BAT19520.1:0.0156346835)100:0.183599)77:0.033782)78:0.023376,GCA_000963885.1_GAN53358.1:0.2605756917)99:0.040132)100:0.073339,(GCA_000021325.1_ACI49965.1:0.1363763245,((GCA_000182745.1_BAK83164.1:0.0337120941,GCA_000208635.2_EGG74931.1:0.0325727049)100:0.048519,GCA_000964505.1_GAO00373.1:0.0175693076)100:0.110971)80:0.043319)78:0.043787,(GCA_002005445.1_AQS84558.1:0.1540835885,GCA_002173735.1_ARW46382.1:0.1437459889)97:0.063400)100:0.088070,(((GCA_000306035.1_EKN01193.1:0.0467218290,GCA_000964385.1_GAN80166.1:0.0944386652)100:0.169334,(GCA_000016725.1_ABQ32014.1:0.0000023875,GCA_000202835.1_BAJ82509.1:0.0000027922)100:0.137047)65:0.021858,((GCA_000014285.2_ABI62086.1:0.0000025561,GCA_000576085.2_AHJ62988.1:0.0084696718)100:0.209870,GCA_000964365.1_GAN78242.1:0.1995477207)97:0.074381)82:0.024307)100:0.067827,((GCA_000164635.1_EFH10817.1:0.0945132416,GCA_900141905.1_SHK18288.1:0.1011881938)100:0.091536,(GCA_900101615.1_SDC26422.1:0.0000022506,GCA_900104205.1_SDB16672.1:0.0000026744)100:0.177060)99:0.038148)100:0.218433)59:0.054381)54:0.042533,(GCA_900100655.1_SDF71482.1:0.2872895471,(((GCA_000203975.3_KID08040.1:0.0180546613,GCA_000511355.1_AHD01759.1:0.0387606071)100:0.080049,((GCA_000511385.1_AHD11960.1:0.0788630039,(GCA_001258055.1_CRL16574.1:0.0000025561,GCA_900113345.1_SFH29948.1:0.0000025561)100:0.027908)100:0.116634,GCA_900172225.1_SLN67655.1:0.0834966583)75:0.059340)100:0.368504,(GCA_000153525.1_EAS84387.1:0.1180700200,GCA_000155895.1_EDZ60120.1:0.1839087949)100:0.647147)96:0.200749)83:0.080037)55:0.034028)52:0.029340)93:0.050607,((((((((((((((((((((((GCA_000011965.2_AAV95373.1:0.0713312674,GCA_900109035.1_SEJ06159.1:0.1075968278)83:0.035968,GCA_900116455.1_SFU05819.1:0.0762893095)71:0.039099,((GCA_000376545.2_ANP40453.1:0.0145132371,GCA_002210095.1_OWU77433.1:0.1910096987)52:0.032046,(GCA_000511385.1_AHD09686.1:0.0485108016,(GCA_001258055.1_CRL14197.1:0.0000025561,GCA_900113345.1_SFG20517.1:0.0000022463)100:0.025477)99:0.010603)51:0.011515)76:0.023278,(((GCA_000203975.3_KID10377.1:0.0261143023,GCA_000511355.1_AHD00961.1:0.0486387926)52:0.022402,GCA_900102795.1_SCZ58201.1:0.0608515650)99:0.022394,((GCA_001678945.1_ANP35035.1:0.0293020797,GCA_900172225.1_SLN37968.1:0.0465153214)97:0.011723,(((GCA_000152605.1_EAP84319.1:0.0844164459,GCA_000622405.1_KIN69731.1:0.0600040645)100:0.019677,GCA_000172095.1_EDQ04517.1:0.0637670933)100:0.027058,(GCA_000014045.1_ABG32304.1:0.0191093464,GCA_000154785.2_AEI93773.1:0.0277114645)100:0.094124)100:0.050114)96:0.021297)99:0.028594)51:0.070192,GCA_001458175.1_CUH53393.1:0.1195385751)48:0.010733,GCA_900142085.1_SHJ24465.1:0.1439373879)48:0.049361,GCA_900129685.1_SHG24456.1:0.0236667445)94:0.054215,GCA_900172385.1_SLN24035.1:0.1113449622)48:0.030532,(((((((((((((((((GCA_900110025.1_SEN44536.1:0.0430485395,GCA_001620265.1_AMY69342.1:0.1398710855)97:0.050500,(((GCA_000714535.1_KEO51956.1:0.0787584717,GCA_000715505.1_KEP70088.1:0.0840435601)100:0.021714,GCA_900106675.1_SDW61044.1:0.1246798074)99:0.059040,GCA_900110135.1_SEN84367.1:0.1154945696)70:0.015001)24:0.018418,(GCA_900156815.1_SIS78408.1:0.1386088186,GCA_000021865.1_ADE85609.1:0.1352740289)64:0.028278)23:0.014287,GCA_001890925.1_OJI94241.1:0.1604580084)58:0.022284,(GCA_000203895.1_ABL69477.1:0.0752006697,GCA_000444995.1_AGT08498.1:0.0719829388)100:0.114949)50:0.018114,(((GCA_000740775.1_KFI34247.1:0.0132986012,GCA_000740795.1_KFI31804.1:0.0068331069)100:0.109208,GCA_001908835.1_APO86727.1:0.1488009155)84:0.028448,(GCA_000012905.2_ABA78940.1:0.1187205688,GCA_000740785.1_KFI24411.1:0.1762756763)96:0.043730)68:0.021307)66:0.007183,GCA_900107025.1_SDW93691.1:0.1350464186)100:0.043669,((GCA_001307765.1_KPN62520.1:0.1187907262,GCA_900109955.1_SEW16612.1:0.0736885793)100:0.096954,((GCA_900099935.1_SDK34824.1:0.0593577235,GCA_900188335.1_SNS41579.1:0.0447148146)100:0.046027,GCA_900112335.1_SFB84493.1:0.0996999484)99:0.023749)54:0.020231)42:0.013805,GCA_001517585.1_CUX83399.1:0.1084352106)50:0.028791,((GCA_000018145.1_ABV93325.1:0.1104131669,GCA_000152805.1_EAQ11615.1:0.1055283163)98:0.021348,GCA_900177545.1_SMH57955.1:0.1326615107)99:0.035662)49:0.029617,GCA_900114135.1_SFJ23282.1:0.1227806841)49:0.031000,GCA_000299875.1_EKE72620.1:0.0738873947)47:0.031690,GCA_900100005.1_SDI02311.1:0.0833804586)47:0.008881,(GCA_900095785.1_SCM67864.1:0.0000024246,GCA_900115865.1_SFQ54454.1:0.0000025561)100:0.131507)45:0.024218,GCA_001247715.1_KNX42511.1:0.1316172327)48:0.022048,GCA_000590925.1_AHM05172.1:0.1011847178)49:0.048307,GCA_900110425.1_SEO67864.1:0.0876517520)42:0.023519)65:0.047846,(GCA_900111875.1_SFB15654.1:0.0904265657,GCA_900116005.1_SFR18200.1:0.1074717022)100:0.025107)53:0.028007,(((GCA_002115725.1_OSQ59742.1:0.0331802343,GCA_002115805.1_OSQ52151.1:0.0339686305)100:0.031246,(GCA_001046955.1_AKO96617.1:0.0000022882,GCA_900109145.1_SEI79693.1:0.0000025580)100:0.107482)70:0.021402,((GCA_001687105.1_ANT59178.1:0.0208155006,GCA_900116195.1_SFS45420.1:0.0307828806)100:0.054332,GCA_900100085.1_SDJ37382.1:0.0405207584)100:0.055724)26:0.000002)35:0.022225,((((GCA_000153725.1_EAU43484.1:0.0239091813,GCA_001975705.1_APZ54833.1:0.0561841120)100:0.029920,GCA_900102075.1_SDF32750.1:0.0652195097)100:0.033083,(GCA_001969385.1_APX24585.1:0.0000024375,GCA_900112435.1_SFB82292.1:0.0000028958)100:0.042389)100:0.043755,GCA_000442255.1_EPX76212.1:0.1238084884)98:0.039488)53:0.024858,((GCA_000169415.1_EBA07315.1:0.0999400882,(GCA_001482405.1_KUF12358.1:0.0616006573,(((GCA_002211155.1_OWV60287.1:0.0050201021,GCA_002211205.1_OWV66588.1:0.0000022496)100:0.005022,(GCA_002211225.1_OWV50390.1:0.0000020984,GCA_900101505.1_SDC01986.1:0.0000025561)99:0.000002)100:0.059663,(GCA_002237555.1_ASP21441.1:0.0329048498,GCA_900188425.1_SNR99862.1:0.0508395977)100:0.031485)97:0.031565)3:0.013576)2:0.005927,(GCA_001458375.1_CUH76918.1:0.0893194024,GCA_900184945.1_SMX48349.1:0.0741941029)1:0.016121)83:0.014312)62:0.023611,GCA_900107235.1_SDX99154.1:0.1227154511)57:0.021054,(GCA_000521865.1_ETX28283.1:0.0810716007,GCA_900115815.1_SFQ54722.1:0.1206893725)98:0.054317)71:0.028400,((((((((((((((GCA_000814025.1_KIC48692.1:0.0097172537,GCA_001969365.1_APX11603.1:0.0055875399)100:0.047880,(GCA_001038505.1_KMK67671.1:0.0920058246,GCA_900188035.1_SNR70909.1:0.0640686201)100:0.060566)94:0.016951,((GCA_900172295.1_SLN12558.1:0.0902995433,GCA_900114415.1_SFK64113.1:0.1251868553)98:0.035018,(GCA_001458355.1_CUH62538.1:0.0713407873,(GCA_900107355.1_SDY57193.1:0.1230608130,GCA_000152625.1_EAP76427.1:0.1515497367)96:0.056939)86:0.020645)91:0.036636)94:0.042103,((GCA_000765015.1_KGK79864.1:0.0000026500,GCA_900141945.1_SHI83044.1:0.0049737026)100:0.088919,((GCA_000442275.2_EPX79107.1:0.0211263770,GCA_900111945.1_SFR48440.1:0.0188551704)100:0.057094,GCA_000738435.1_AII87102.1:0.1508923681)81:0.024841)97:0.021818)88:0.029069,(GCA_001403795.1_CTQ50612.1:0.0470706965,GCA_900109285.1_SEL65754.1:0.0511302750)100:0.065036)89:0.030761,(((((GCA_000152725.1_EAQ03563.1:0.0828219757,GCA_900142295.1_SIN92245.1:0.1512125005)98:0.041726,GCA_900172375.1_SLN41798.1:0.0619470507)93:0.019351,(GCA_001404155.1_CRK74272.1:0.0000023395,GCA_900114125.1_SFJ44808.1:0.0000029818)100:0.130718)18:0.021451,(((GCA_000155735.2_AGI72010.1:0.0526327641,GCA_001187845.1_AKS45967.1:0.0369201400)100:0.030716,(GCA_900109555.1_SEK83104.1:0.0000025829,GCA_900172305.1_SLN48234.1:0.0000026844)100:0.087795)100:0.042213,GCA_900172275.1_SLN15689.1:0.0941307604)18:0.013902)95:0.035553,GCA_900184815.1_SMX22292.1:0.0799444052)5:0.017573)3:0.000002,(((GCA_000647975.1_KAJ56750.1:0.1398526941,GCA_900184935.1_SMX35156.1:0.0263775214)96:0.035898,(GCA_000153305.1_EAR52276.1:0.0582399464,GCA_000161835.1_EET46733.1:0.0948926743)67:0.020130)95:0.025552,GCA_900114485.1_SFK79461.1:0.0714785179)8:0.012871)80:0.015848,GCA_001205715.1_KNG93050.1:0.1406108545)84:0.012510,GCA_900110775.1_SEP60354.1:0.1013305266)98:0.022981,GCA_001981245.1_APX88612.1:0.1595387280)44:0.022397,GCA_900172235.1_SLN18519.1:0.0346906512)92:0.026223,GCA_000600975.2_EYD71916.1:0.1505642466)82:0.021308,((GCA_001305615.1_ALG90361.1:0.0701246163,GCA_000671395.1_KCV83632.1:0.1227569939)86:0.057272,((((GCA_000836695.1_KIQ67637.1:0.0706377823,GCA_900107585.1_SEA51874.1:0.2706863582)100:0.039177,GCA_900115595.1_SFP59857.1:0.1084126992)74:0.039332,GCA_900141735.1_SHI32504.1:0.0771969604)85:0.047377,GCA_900172355.1_SLN13085.1:0.1389168753)71:0.015501)32:0.005876)83:0.034584,(GCA_000299575.1_EKE43499.1:0.1370572639,((GCA_900110115.1_SEM85929.1:0.0000027944,GCA_900141995.1_SHI41847.1:0.0000021335)100:0.082293,(GCA_900113405.1_SFH33579.1:0.0000021004,GCA_900172315.1_SLN60436.1:0.0000029166)100:0.111882)100:0.045296)100:0.075590)65:0.045421)71:0.030379,(GCA_001548075.1_BAQ69941.1:0.0050605389,GCA_001633165.1_ANB34191.1:0.0000021477)100:0.166588)70:0.041280,GCA_900156525.1_SIT73968.1:0.1961009943)70:0.028184,((GCA_000442315.1_EPX86077.1:0.0773911610,GCA_000600335.2_EYD73564.1:0.1266343739)100:0.075518,GCA_900102905.1_SDK37002.1:0.1235768340)93:0.043821)97:0.081657,((GCA_900106695.1_SDX07967.1:0.1067907275,GCA_900113695.1_SFI89600.1:0.1270652323)100:0.108769,(GCA_900111545.1_SES71613.1:0.0000022819,GCA_900143155.1_SHN62218.1:0.0000025561)100:0.127877)97:0.076109)95:0.075251,(GCA_000299875.1_EKE68335.1:0.1869515470,GCA_900110025.1_SEO16313.1:0.1387925704)100:0.405891)93:0.137423,GCA_000671395.1_KCV81773.1:0.5672179574)99:0.141659)72:0.068607)67:0.066452,GCA_000689395.1_CDO61063.1:0.4056209615)28:0.039736)26:0.030260,((((GCA_000143145.1_ADJ24466.1:0.3252168398,((GCA_000828475.1_BAQ17584.1:0.0532601477,GCA_001723285.1_ODS00934.1:0.2065545039)100:0.332544,GCA_001708935.1_ODA68446.1:0.4547750445)99:0.162561)17:0.051675,GCA_000503895.1_AHB48799.1:0.4716434241)52:0.041127,(GCA_000503895.1_AHB47355.1:0.4824922532,(GCA_000981545.1_CPR21573.1:0.0000027515,GCA_900104305.1_SDP61799.1:0.0170482930)100:0.257991)46:0.075776)64:0.082558,(GCA_000166055.1_ADP70585.1:0.0256916281,GCA_000636015.1_KAI93950.1:0.0565274535)100:0.283908)33:0.053023)92:0.064286)100:0.113293)89:0.054908)12:0.034849,GCA_900199215.1_SNT74858.1:0.2519520019)10:0.021983,((GCA_000144605.1_ADL01673.1:0.0589703228,GCA_002205555.1_ASD28309.1:0.0457562978)100:0.138144,(GCA_000175215.2_ADU14548.1:0.0832630984,GCA_000204015.1_EGF90550.1:0.1403539437)100:0.091767)100:0.078814)62:0.086285,GCA_001425915.1_KQW71583.1:0.1919043524)100:0.113606);
