# Supplementary material for: Assessing the accuracy of phylogenetic rooting methods on prokaryotic gene families
Source: PLoS One. 2020 May 15;15(5):e0232950. doi: 10.1371/journal.pone.0232950 (PMC7228096; doi:10.1371/journal.pone.0232950)
Supplement: S2 Dataset — (ZIP) [file pone.0232950.s003.zip › EmpiricalDataset/GeneTrees_IQTree/000135.aln.treefile]

(GCA_000006905.1_AAK23199.1:0.1081324099,GCA_000092285.1_ADG11117.1:0.0004762787,(((((GCA_000016185.1_ACJ00244.1:0.2488683089,GCA_002251795.1_OYQ35860.1:0.1587416844)100:0.072300,(GCA_000225995.2_EGY01442.1:0.0133041477,GCA_000730165.2_ASG24234.1:0.0000022715)100:0.181210)99:0.057766,(GCA_000144605.1_ADL01592.1:0.2045072143,GCA_002205555.1_ASD28153.1:0.2060488655)100:0.188784)88:0.051409,((((((GCA_000010525.1_BAF88304.1:0.0987713491,GCA_000017645.1_ABS69308.1:0.1136092579)100:0.091898,GCA_900148505.1_SHO63623.1:0.1819073899)100:0.043493,(GCA_000092925.1_ADH87794.1:0.1213891413,GCA_900100155.1_SCW52809.1:0.1032979106)100:0.169149)100:0.044739,(((GCA_000963705.1_KJV08726.1:0.1160791706,GCA_002251735.1_OYQ20545.1:0.0325015710)100:0.203993,GCA_900167455.1_SKA00966.1:0.4290425910)86:0.035145,GCA_900100455.1_SDG87932.1:0.4042811628)99:0.056515)97:0.091457,((GCA_000306035.1_EKN01132.1:0.0905628241,GCA_000964385.1_GAN81484.1:0.0949401053)100:0.256573,(((((((GCA_000011685.1_AAW60566.1:0.1043065578,GCA_000234355.2_EHH67897.1:0.1436277348)11:0.063412,(GCA_000723565.1_CDG32677.1:0.0545973703,GCA_002003665.1_OOL18210.1:0.0569020027)100:0.297419)100:0.161401,GCA_000963885.1_GAN53144.1:0.2428440355)99:0.037653,(GCA_000617865.1_GAJ28107.1:0.1741044787,(((GCA_000724025.1_CDG38650.1:0.0086046417,GCA_001547995.1_BAT18731.1:0.0000021890)100:0.164564,(GCA_001787335.1_AOX15783.1:0.0095661916,GCA_001787355.1_AOX20879.1:0.0000023637)100:0.136515)100:0.080167,GCA_002005465.1_AQS87932.1:0.1024559406)100:0.047358)100:0.099552)100:0.166880,(GCA_002173735.1_ARW47728.1:0.2285819645,GCA_002005445.1_AQS83413.1:0.3196979702)47:0.044410)45:0.010194,(GCA_000021325.1_ACI51775.1:0.1902231077,((GCA_000182745.1_BAK84315.1:0.0251141822,GCA_000208635.2_EGG77770.1:0.0424306532)100:0.063738,GCA_000964505.1_GAN99518.1:0.0621022100)100:0.176753)100:0.137983)98:0.076141,(GCA_000231445.2_EHD13605.1:0.0000024170,GCA_002153535.1_OUI78093.1:0.0000029751)100:0.540637)100:0.316214)75:0.064609)5:0.018287,((((((GCA_000010725.1_BAI74492.1:0.3230682107,GCA_000024465.1_ADE40116.1:0.4578305995)98:0.115178,GCA_000299935.1_EKE77346.1:0.3587815427)91:0.040448,((((GCA_001017175.1_KLK92034.1:0.0767436240,GCA_900102135.1_SCY22320.1:0.0399146358)100:0.224329,(GCA_001271345.1_ALA17508.1:0.0243868394,GCA_001887265.1_APF36252.1:0.0113732391)100:0.186880)100:0.117577,((GCA_900105595.1_SDU38854.1:0.3705514875,((((GCA_000013025.1_ABI77382.1:0.0503009350,GCA_000685315.1_KCZ96000.1:0.0755567811)100:0.104739,GCA_000023785.1_ACT60583.1:0.2567268972)100:0.180996,((GCA_000014745.1_ABI64347.1:0.1905913406,GCA_900103475.1_SDM40106.1:0.1508619820)100:0.217350,GCA_000152745.1_EAP89717.1:0.4287419416)100:0.100327)100:0.103153,(GCA_000152825.2_ADM09100.1:0.5596422982,GCA_900199215.1_SNT73555.1:0.4878966810)87:0.118777)98:0.065242)99:0.166625,GCA_001741865.1_AOO84929.1:0.5676624094)42:0.000002)59:0.044664,((((((((GCA_000013005.1_ABC64398.1:0.2004317599,GCA_000715015.1_KEO88723.1:0.1685476145)78:0.049962,(GCA_001304795.1_ALG59450.1:0.0000021062,GCA_001306275.1_KPM16120.1:0.0000021480)100:0.185828)84:0.049256,(GCA_001677335.1_OBV10986.1:0.1091339180,GCA_001663175.1_ANK12552.1:0.2246716640)100:0.123666)100:0.060034,((GCA_000091125.1_BAI95515.1:0.0574176990,GCA_000147835.3_AEG50462.1:0.0001324456)100:0.321840,((GCA_002218195.1_ASK88320.1:0.0981276989,GCA_900128895.1_SIN69310.1:0.1196071916)100:0.117192,GCA_001281485.1_ALE17550.1:0.3083172647)95:0.061559)96:0.078814)79:0.075189,((GCA_000013325.1_ABD27735.1:0.1246931813,GCA_000235975.2_EHJ61686.1:0.1324058083)100:0.123398,(((GCA_000016765.1_ABQ69224.1:0.1004623000,(GCA_002355275.1_ATE63312.1:0.0000020362,GCA_002367875.1_PCE43526.1:0.0000029911)100:0.123583)98:0.071401,(GCA_001295965.1_KPF73525.1:0.0330155505,GCA_001713435.1_AOG00944.1:0.0178638702)100:0.275847)98:0.077332,(GCA_001028705.1_AKM09155.1:0.1316826347,GCA_001661675.2_ARU15299.1:0.2460564053)100:0.093763)90:0.011026)12:0.027469)54:0.000002,(GCA_000166055.1_ADP72700.1:0.0132247439,GCA_000636015.1_KAI93591.1:0.0047341917)100:0.698771)66:0.012134,((GCA_000013985.1_ABF54801.1:0.1205041134,GCA_001610975.1_AMU94934.1:0.0786826335)100:0.255264,((GCA_000299875.1_EKE70452.1:0.1459750537,(GCA_001975705.1_APZ50724.1:0.0679239072,(GCA_001188555.1_KND20878.1:0.0000025352,GCA_002249885.1_OXS44726.1:0.0045442109)100:0.264036)100:0.062912)100:0.311936,(GCA_002251755.1_OYQ32038.1:0.4460949999,((GCA_000800175.1_KHJ54650.1:0.0532199754,GCA_900141975.1_SHI41351.1:0.0154152999)100:0.446608,(GCA_000342165.1_EMD83856.1:0.1415061140,GCA_002211145.1_OWV32883.1:0.2986403924)100:0.194952)88:0.050768)37:0.056822)34:0.020045)68:0.082627)67:0.052543,GCA_001586395.2_KZB95507.1:0.4400137140)67:0.064032)58:0.015055)63:0.030380,((((GCA_000496075.1_ESR25925.1:0.2795285106,(((GCA_000143145.1_ADJ25006.1:0.1902845348,(GCA_000981545.1_CPR16482.1:0.0000029911,GCA_900104305.1_SDP57211.1:0.0000029911)100:0.323622)100:0.065563,GCA_000503895.1_AHB47712.1:0.2073365847)100:0.171187,GCA_001720135.1_ODN69855.1:0.4973448930)95:0.077560)87:0.030844,(((((((((GCA_000011365.1_BAC45814.1:0.0317092422,GCA_000661935.1_AHY55784.1:0.0160518486)100:0.120764,(GCA_000012725.1_ABA03747.1:0.0738848985,GCA_000013885.1_ABE61498.1:0.0448581079)100:0.085159)100:0.031487,(GCA_001618955.1_KZD20950.1:0.0045700051,GCA_900108575.1_SEH83759.1:0.0092494973)100:0.131929)100:0.067201,(GCA_000195775.1_CAE25857.1:0.0705651233,GCA_000935205.1_KIZ41174.1:0.1019632087)100:0.096966)95:0.015612,((GCA_000218565.1_AEI04944.1:0.0000029911,GCA_000218585.1_AEI01370.1:0.0000029911)100:0.061653,GCA_000314735.2_EKS30332.1:0.0452618149)100:0.134779)96:0.058574,GCA_000336555.1_EKS33987.1:0.1225212266)100:0.158578,(GCA_001426945.1_KQY97961.1:0.2474403271,GCA_001579845.1_AMN38878.1:0.2599158310)99:0.062541)99:0.047359,GCA_002355335.1_BAT61823.1:0.4412182356)98:0.023543,GCA_002119765.1_ARP99148.1:0.3277625554)100:0.131947)95:0.073098,((((GCA_000017145.1_ABR60928.1:0.1666364840,(GCA_001267455.1_KOC74788.1:0.0356453081,GCA_001652565.1_ANH07608.1:0.0675499277)99:0.099905)99:0.130990,(GCA_000444995.1_AGT11322.1:0.3002630482,(GCA_000722615.1_KEQ04187.1:0.0000020196,GCA_000722625.1_KEQ04458.1:0.0000024155)100:0.584950)73:0.029402)99:0.187737,GCA_001975705.1_APZ50749.1:0.3342179452)73:0.067776,((GCA_000264455.2_AFK54938.1:0.0000022728,GCA_001601315.1_KYO54339.1:0.0046349104)100:0.346377,GCA_900108575.1_SEI21052.1:0.8067716100)25:0.050297)53:0.066857)45:0.034559,(((((((((((((((((((((((((GCA_000011965.2_AAV94846.1:0.0000020876,GCA_000011965.2_AAV96336.1:0.0000024280)100:0.093189,(GCA_900156525.1_SIT80587.1:0.1046418449,(GCA_900116455.1_SFT79449.1:0.0000025507,GCA_900116455.1_SFU21176.1:0.0045201566)100:0.134778)96:0.030857)96:0.015090,((((GCA_900111945.1_SFR57649.1:0.0433856375,GCA_000442275.2_EPX80776.1:0.0429562627)100:0.075943,((GCA_000814025.1_KIC51185.1:0.0348239162,GCA_001969365.1_APX12093.1:0.0247059404)100:0.054344,GCA_000155735.2_AGI73183.1:0.1167354884)96:0.022383)88:0.030357,((GCA_002210095.1_OWU75608.1:0.1501241176,GCA_001981245.1_APX89889.1:0.1308652355)94:0.043388,GCA_000152605.1_EAP83053.1:0.1354568474)64:0.018607)23:0.011776,(GCA_000765015.1_KGK80647.1:0.0000028302,GCA_900141945.1_SHI39014.1:0.0045487914)100:0.148933)37:0.019484)39:0.018416,((((GCA_000014045.1_ABG31704.1:0.0238539561,GCA_000154785.2_AEI93250.1:0.0083962352)100:0.085195,GCA_000014045.1_ABG33672.1:0.0667670711)14:0.014426,(GCA_900188035.1_SNR67640.1:0.0298670674,GCA_001038505.1_KMK65498.1:0.1158446855)100:0.035242)15:0.010763,(GCA_000622405.1_KIN68833.1:0.0569719332,(GCA_001404155.1_CRK76223.1:0.0000027409,GCA_900114125.1_SFJ59145.1:0.0000023696)100:0.080214)99:0.046281)15:0.014383)98:0.021490,GCA_000169415.1_EBA10409.1:0.0365272672)92:0.019003,((((GCA_002211155.1_OWV50908.1:0.0000027693,GCA_002211205.1_OWV67685.1:0.0000025310)95:0.000002,(((GCA_002211205.1_OWV63954.1:0.0000000000,GCA_900101505.1_SDD46775.1:0.0000000000):0.000003,GCA_900101505.1_SDC68367.1:0.0000029911)94:0.000002,(GCA_002211225.1_OWV40093.1:0.0000024691,GCA_002211225.1_OWV41419.1:0.0000026418)86:0.000002)85:0.004442)98:0.031916,(GCA_002237555.1_ASP18985.1:0.0160137135,GCA_900188425.1_SNS33161.1:0.0248821098)100:0.020626)97:0.020213,GCA_900184945.1_SMX40180.1:0.0393722094)100:0.019444)85:0.012364,((((((GCA_000152625.1_EAP77275.1:0.0717537685,GCA_900172295.1_SLN41146.1:0.0495868278)82:0.014123,(GCA_000203975.3_KID08772.1:0.0229888966,(GCA_000511355.1_AHD01630.1:0.0000025706,GCA_000511355.1_AHD02324.1:0.0000021246)100:0.051973)98:0.026346)73:0.006082,((GCA_000511385.1_AHD10636.1:0.0276650401,(GCA_001258055.1_CRL15606.1:0.0000029911,GCA_900113345.1_SFG46230.1:0.0000026314)100:0.013915)100:0.013909,GCA_900129685.1_SHG51098.1:0.0136283008)100:0.035693)88:0.011281,((GCA_900107355.1_SDY11896.1:0.0417019221,GCA_000172095.1_EDQ04988.1:0.1667430667)94:0.022286,((GCA_001247715.1_KNX40634.1:0.1082229627,(GCA_900184815.1_SMX22727.1:0.0926927749,((GCA_900109285.1_SEK68446.1:0.1417389211,GCA_900114485.1_SFK86640.1:0.2116834959)98:0.049993,GCA_900176465.1_SMD13429.1:0.1972631338)97:0.036030)96:0.035284)90:0.015238,(GCA_000161835.1_EET49275.1:0.0939869659,GCA_001890925.1_OJI92661.1:0.0878535728)80:0.013312)50:0.008498)68:0.022709)69:0.037109,((((((GCA_001307765.1_KPN63236.1:0.0436999399,GCA_900172235.1_SLN62370.1:0.0808100962)75:0.022679,GCA_900109955.1_SEW09272.1:0.0600298348)75:0.012273,(GCA_900142085.1_SHJ33431.1:0.0542656795,GCA_001458175.1_CUH54098.1:0.0799144367)78:0.017105)71:0.016349,GCA_900114415.1_SFK80740.1:0.0555833341)74:0.006397,(GCA_900095785.1_SCM67041.1:0.0000021906,GCA_900115865.1_SFQ73427.1:0.0000021611)100:0.045893)90:0.007679,((GCA_000376545.2_ANP41342.1:0.0370501877,GCA_900172225.1_SLN54477.1:0.0557444653)98:0.004812,GCA_001678945.1_ANP37935.1:0.0320685382)98:0.023170)94:0.016708)68:0.006723,(GCA_001458375.1_CUH78179.1:0.0044950191,GCA_001458375.1_CUH82143.1:0.0000021715)100:0.013617)69:0.009561)91:0.030493,GCA_900100005.1_SDI66773.1:0.1145636056)56:0.010979,(GCA_900109035.1_SEJ66002.1:0.0608186782,(((GCA_000671395.1_KCV83081.1:0.0839469333,(((((GCA_001046955.1_AKO97167.1:0.0073492781,GCA_900109145.1_SEJ58019.1:0.0110370463)100:0.091829,GCA_000179775.1_EFL87734.1:0.1648845188)95:0.039590,GCA_900107585.1_SEA60823.1:0.3265420528)59:0.029955,(GCA_001305615.1_ALG89720.1:0.1517835838,GCA_900184935.1_SMX44041.1:0.0770850477)60:0.057169)56:0.031871,(GCA_900113405.1_SFG07320.1:0.0000026732,GCA_900172315.1_SLN11131.1:0.0000024426)100:0.276425)21:0.019774)98:0.056267,GCA_001458355.1_CUH64244.1:0.0815725846)57:0.032288,(GCA_000521865.1_ETX27078.1:0.1123420660,(GCA_001046955.1_AKO95719.1:0.0135110453,GCA_900109145.1_SEI52223.1:0.0000022311)100:0.121773)99:0.031635)56:0.011608)49:0.017305)51:0.011949,(((((GCA_000153725.1_EAU44974.1:0.0480717277,(GCA_001969385.1_APX22311.1:0.0000022104,GCA_900112435.1_SFD67426.1:0.0000024883)100:0.050822)54:0.013922,((GCA_900102075.1_SDF68917.1:0.0000021816,(GCA_900102075.1_SDF44881.1:0.0273814201,GCA_900102075.1_SDF52403.1:0.0259733075)86:0.000003)100:0.039011,((((GCA_900100085.1_SDJ28373.1:0.0727398970,(GCA_000223375.1_AEM41530.1:0.0000025674,GCA_001399515.1_ALJ81652.1:0.0000026469)100:0.318272)86:0.038823,((GCA_000836695.1_KIQ68416.1:0.1908137359,(GCA_900102905.1_SDK33265.1:0.2213282327,GCA_900141735.1_SHI54325.1:0.1394676570)100:0.054412)99:0.044151,GCA_900115595.1_SFP15892.1:0.1898442973)82:0.027474)86:0.037695,(GCA_000600975.2_EYD71132.1:0.1791979572,GCA_900107235.1_SDY36500.1:0.1946359637)98:0.038883)79:0.042448,(GCA_002210095.1_OWU70412.1:0.1363589550,GCA_000442255.1_EPX86839.1:0.1901151555)99:0.026128)26:0.030629)8:0.008432)8:0.005813,GCA_001975705.1_APZ53246.1:0.0563395326)69:0.051567,GCA_900116005.1_SFR14373.1:0.1102275482)21:0.004842,((GCA_001482405.1_KUF09814.1:0.0912640450,GCA_001908835.1_APO86233.1:0.1042875443)38:0.006707,GCA_001205715.1_KNG94792.1:0.1311120805)95:0.040558)24:0.014006)25:0.005541,GCA_900111875.1_SFA86713.1:0.1431083485)52:0.008499,GCA_000738435.1_AII87500.1:0.1749053011)27:0.008469,GCA_900110425.1_SEO61969.1:0.1521790041)33:0.011485,((((((((((((((GCA_002211155.1_OWV51493.1:0.0000023802,GCA_900110135.1_SEN60927.1:0.1112404561)43:0.000002,GCA_002211155.1_OWV54452.1:0.0000026902)90:0.056552,GCA_900110025.1_SEN11463.1:0.0762115317)90:0.052794,GCA_000012905.2_ABA79835.1:0.0985582416)90:0.014168,(GCA_001620265.1_AMY70771.1:0.0958404368,GCA_900107025.1_SDW92704.1:0.2359745461)91:0.048622)82:0.026842,((GCA_000722615.1_KEQ03722.1:0.0000026942,GCA_000722625.1_KEQ08222.1:0.0000022383)100:0.279046,(GCA_900110115.1_SEN78394.1:0.0000023364,GCA_900141995.1_SHI89651.1:0.0187732990)100:0.223553)90:0.077169)22:0.017256,GCA_001517585.1_CUX80356.1:0.1240444717)24:0.021043,((GCA_000021865.1_ADE86912.1:0.0973058229,GCA_000444995.1_AGT11425.1:0.1877505666)57:0.015604,((GCA_000740785.1_KFI24105.1:0.0254186007,(GCA_900095785.1_SCM66274.1:0.0144147625,GCA_900115865.1_SFQ67696.1:0.0072164726)100:0.154308)86:0.039913,GCA_900156815.1_SIT06539.1:0.2457963675)20:0.027359)15:0.011608)53:0.024219,(((GCA_000590925.1_AHM05810.1:0.0337479932,GCA_900114135.1_SFJ47912.1:0.0000020635)62:0.035270,GCA_002238045.1_OXS99406.1:0.2844618805)77:0.051235,(GCA_000299875.1_EKE74578.1:0.1042119422,GCA_900188335.1_SNS27984.1:0.1138609887)88:0.021545)76:0.035383)69:0.031995,(((GCA_000714535.1_KEO54050.1:0.0551076495,GCA_000715505.1_KEP68260.1:0.0931271830)100:0.019301,GCA_900172385.1_SLN57296.1:0.1338563481)99:0.041025,(GCA_001548075.1_BAQ70247.1:0.0088216211,GCA_001633165.1_ANB33948.1:0.0092158248)100:0.174702)89:0.025930)55:0.013182,(GCA_001687105.1_ANT61755.1:0.0512643210,GCA_900116195.1_SFS54079.1:0.0576434251)92:0.020494)49:0.013362,((GCA_900112335.1_SFC96651.1:0.1117920859,GCA_900188335.1_SNT34104.1:0.0551121099)99:0.047809,GCA_900099935.1_SDJ88537.1:0.0653708022)99:0.102233)31:0.008174,GCA_000590925.1_AHM05811.1:0.2123100322)68:0.014334,(GCA_900142295.1_SIN79924.1:0.0875899080,(GCA_900172355.1_SLN50874.1:0.1559969753,GCA_000153305.1_EAR52327.1:0.1676865726)74:0.027273)67:0.037693)63:0.011468)43:0.011586,((GCA_000740785.1_KFI25886.1:0.0585288869,(GCA_000299875.1_EKE69811.1:0.0892445600,GCA_900114135.1_SFJ53124.1:0.1358711155)99:0.064795)31:0.000002,(GCA_900172375.1_SLN32702.1:0.1456158917,GCA_000812665.2_AML50301.1:0.1208912446)97:0.023691)80:0.032710)85:0.032648,((GCA_000442315.1_EPX85845.1:0.1915984442,GCA_000600335.2_EYD77940.1:0.1075339233)100:0.101106,GCA_000444995.1_AGT11407.1:0.1353140599)100:0.065724)77:0.027545,(((((((((GCA_000018145.1_ABV93027.1:0.1857386243,GCA_900115815.1_SFQ07084.1:0.1441416035)98:0.036638,(GCA_002115725.1_OSQ62150.1:0.0774816843,(GCA_002115805.1_OSQ48199.1:0.0295514605,GCA_900172275.1_SLN49791.1:0.1018106310)99:0.020522)98:0.015427)98:0.016959,GCA_000765015.1_KGK78088.1:0.1103020924)98:0.022884,GCA_900102795.1_SCZ51032.1:0.1047045538)95:0.024726,GCA_000148725.1_EFO29868.1:0.1954925465)97:0.018883,GCA_001187845.1_AKS45282.1:0.1235600954)97:0.018194,(GCA_000647975.1_KAJ54096.1:0.1529089590,GCA_001403795.1_CTQ49915.1:0.1891127936)99:0.051277)100:0.153423,((GCA_000152725.1_EAQ02840.1:0.2017310616,GCA_900106675.1_SDX46945.1:0.1760541445)50:0.045262,(GCA_900109555.1_SEK19636.1:0.0000024656,GCA_900172305.1_SLN17033.1:0.0000027132)100:0.127109)50:0.022671)57:0.034003,GCA_900110775.1_SEP74214.1:0.2060200949)99:0.089585)64:0.038672,(GCA_000152805.1_EAQ10770.1:0.1409071013,GCA_900177545.1_SMH34548.1:0.0994528145)100:0.058404)66:0.035608,((GCA_001578105.1_AMM86386.1:0.2552872967,GCA_001305515.1_KPL53655.1:0.3027698579)97:0.068380,(GCA_000743575.1_KFL32577.1:0.1295272503,GCA_000970435.1_KKB82919.1:0.2165395217)100:0.193595)92:0.054869)67:0.061887,(GCA_000299575.1_EKE44441.1:0.5100548761,(GCA_900114135.1_SFJ38240.1:0.1587941330,GCA_900116005.1_SFR12026.1:0.3231265412)95:0.277379)46:0.095765)44:0.034745,((((GCA_000203895.1_ABL70701.1:0.0046836067,GCA_000203895.1_ABL72965.1:0.0000023477)100:0.207420,(GCA_000740775.1_KFI28515.1:0.0434296548,GCA_000740795.1_KFI30661.1:0.0338020393)100:0.173805)100:0.053647,(GCA_900106695.1_SDW81619.1:0.1450103470,GCA_900113695.1_SFI06791.1:0.1995127131)100:0.160904)96:0.031569,((GCA_900111545.1_SET37797.1:0.0000020326,GCA_900143155.1_SHN64569.1:0.0000029111)100:0.139492,(GCA_900177295.1_SMF78934.1:0.0000020211,GCA_900188055.1_SNS15310.1:0.0000029911)100:0.210603)51:0.067768)39:0.034239)56:0.043708,(((((GCA_000300235.2_AJD50437.1:0.0508069756,GCA_000300275.1_EKF08692.1:0.0357227915)100:0.238487,(((GCA_000982415.1_KKJ76083.1:0.0000020168,GCA_001026905.1_KLN60691.1:0.0261812578)100:0.246004,GCA_900101935.1_SDD35747.1:0.3072826920)75:0.005034,GCA_000204015.1_EGF90197.1:0.5150600920)74:0.052801)73:0.033750,GCA_000315795.1_EKV32020.1:0.4695057724)70:0.044237,(GCA_000968135.1_CCQ73361.1:0.3047268132,(GCA_900093605.1_SCA58172.1:0.2546484697,GCA_900100655.1_SDF90485.1:0.3650433267)96:0.105192)78:0.042065)92:0.039499,GCA_001746755.1_OEJ64039.1:0.3299055524)91:0.049851)94:0.035073,(((GCA_000009985.1_BAE53178.1:0.1781661372,(GCA_000294655.1_CCG41927.1:0.0443793776,GCA_900108475.1_SEH45894.1:0.0424301999)100:0.209491)94:0.052901,GCA_000513295.1_CDL00220.1:0.2746567674)100:0.175321,(GCA_001611975.1_AMW34712.1:0.3192257933,GCA_900156605.1_SIT14889.1:0.3286402484)100:0.132410)92:0.073833)66:0.013151,((((((((((((GCA_000007125.1_AAL53752.1:0.0000021643,GCA_000157815.1_EEY01273.1:0.0000025592)100:0.019564,(GCA_000017405.1_ABS16664.1:0.0086451574,GCA_000585655.1_EXL04757.1:0.0000025419)100:0.029877)100:0.151366,((GCA_900104355.1_SDP57436.1:0.0799864366,GCA_900113985.1_SFI59462.1:0.0680123187)100:0.070807,((((GCA_001424795.1_KQU65000.1:0.0426711256,GCA_001605015.1_AMS44165.1:0.0290739330)80:0.018182,GCA_001424795.1_KQU66959.1:0.0307401398)100:0.088672,GCA_002075885.1_OQM75095.1:0.1044284318)100:0.166577,GCA_001293565.1_KPB02497.1:0.2424803173)85:0.049217)89:0.060948)83:0.041287,(((GCA_000300335.1_EKF20565.1:0.1038577626,GCA_000300515.1_EKF40915.1:0.1225906347)100:0.072419,(((GCA_000585625.1_EXL03201.1:0.1592507286,GCA_001510895.1_KUM27374.1:0.0497366943)88:0.021281,GCA_001618845.1_AMY01763.1:0.0672628962)100:0.085564,(GCA_001424795.1_KQU66684.1:0.0746639399,GCA_001605015.1_AMS44120.1:0.0169657057)100:0.157241)91:0.054792)86:0.059631,(GCA_900113935.1_SFI32463.1:0.1803814035,GCA_000014245.1_ABG61557.1:0.2625731396)71:0.026622)78:0.037515)35:0.036400,(GCA_000018545.1_ACP23113.1:0.3213074917,(GCA_000022725.1_ACS50753.1:0.0683889815,GCA_000341385.1_AGF75435.1:0.0785629688)100:0.407532)98:0.153839)92:0.056992,((((GCA_000016285.1_ACM35554.1:0.2566958203,((((GCA_000722615.1_KEQ09403.1:0.0000022759,GCA_000722625.1_KEQ10777.1:0.0000029911)100:0.216567,(GCA_000731295.1_CDN52644.1:0.0000027825,GCA_000731315.1_CDN46408.1:0.0043157946)100:0.103288)100:0.052640,GCA_000092025.1_AAK86400.2:0.2111566675)49:0.035070,((GCA_001578105.1_AMM83343.1:0.1036897822,GCA_002043005.1_AQZ49478.1:0.1572442847)100:0.224484,(GCA_000325745.1_AGA64383.1:0.2647914800,GCA_000496595.1_AHA27769.1:0.3885342076)100:0.328606)49:0.047971)93:0.036221)62:0.018097,(GCA_000154705.2_EDQ34624.1:0.0662721839,GCA_001703635.1_OCW56162.1:0.0546123271)100:0.146223)11:0.021624,(((((GCA_000017145.1_ABR59149.1:0.0974399846,(GCA_000018545.1_ACP24106.1:0.0498840912,GCA_002288525.1_ASY61753.1:0.0558081929)89:0.013637)100:0.040940,GCA_000697965.2_ANK71435.1:0.0574078884)99:0.040059,((GCA_001267455.1_KOC74469.1:0.0179440749,GCA_001652565.1_ANH02888.1:0.0174167188)100:0.041344,GCA_001267455.1_KOC72048.1:0.1044461926)100:0.051941)20:0.023734,(GCA_001687365.1_OBZ92755.1:0.0601007540,GCA_001885585.1_OJF95380.1:0.1094322915)100:0.038215)20:0.022808,((GCA_000092045.1_ABC89510.1:0.0000029485,GCA_000769405.1_KPN26464.1:0.0619794638)50:0.011506,GCA_000092045.1_ABC93851.1:0.0295608262)100:0.109267)20:0.051497)64:0.056181,GCA_001558695.1_KXF78650.1:0.1377750921)100:0.216558)99:0.076062,((GCA_000153465.1_EAS48698.1:0.1021328816,GCA_000153705.1_EAU40695.1:0.2694990874)100:0.134056,GCA_900104035.1_SDN65780.1:0.4547905421)98:0.105619)98:0.070504,((GCA_000230555.1_AEQ52304.1:0.0733305651,GCA_900100665.1_SDG52684.1:0.1145851815)100:0.322507,GCA_002088295.1_ORE96681.1:0.4858861764)16:0.070514)16:0.029068,(GCA_900104485.1_SDB17778.1:0.3091136956,(GCA_900129325.1_SHF30874.1:0.3323135383,((((GCA_000019845.1_ACB94455.1:0.3705366176,GCA_000021745.1_ACK50826.1:0.1934025953)99:0.058015,GCA_900114285.1_SFK03079.1:0.2068260596)100:0.184346,GCA_900187365.1_SNB69760.1:0.2033561450)100:0.109413,GCA_900104955.1_SEB73179.1:0.2484668964)100:0.164852)79:0.098153)15:0.042845)89:0.071433,GCA_900102695.1_SCZ24530.1:0.2979681016)82:0.024318,((((GCA_000148725.1_EFO29507.1:0.2109378535,(GCA_000158095.1_EEE46777.1:0.0579530353,GCA_001403915.1_CTQ41995.1:0.0953218917)98:0.050290)98:0.040345,((GCA_001188555.1_KND21263.1:0.0042950758,GCA_002249885.1_OXS49430.1:0.0000027217)100:0.132582,GCA_000192745.1_ADZ71217.1:0.1653663864)100:0.075237)99:0.083467,(GCA_900115225.1_SFO76836.1:0.0828059293,GCA_900215505.1_SNY93537.1:0.1761340904)100:0.278589)99:0.036825,(GCA_001907205.1_OKL44962.1:0.2301520467,(GCA_900110875.1_SEQ64454.1:0.1216767377,GCA_900114245.1_SFK32337.1:0.0791521216)100:0.125037)88:0.060740)99:0.147978)99:0.121091,(GCA_900101965.1_SDE92230.1:1.0072020578,(GCA_000315795.1_EKV30346.1:1.4190344653,GCA_000182745.1_BAK82927.1:9.1817763050)51:0.000002)97:0.385230)85:0.087812)44:0.051702,((((GCA_000017565.1_ABS62992.1:0.2386366645,GCA_000739695.1_GAK44206.1:0.2003407861)99:0.063721,GCA_000689395.1_CDO59590.1:0.4828333350)100:0.070688,(GCA_001402875.1_ALK10753.1:0.0000024937,GCA_001459775.1_CUU43415.1:0.0000023073)100:0.323708)98:0.112014,(GCA_000175215.2_ADU13186.1:0.4718049321,(((((GCA_000008385.1_AAW70665.1:0.1470061799,GCA_000953315.1_CDR78634.1:0.0632925442)100:0.291071,(((GCA_000011945.1_AAV86313.1:0.0190781422,GCA_000024505.1_ACZ49568.1:0.0071694855)100:0.473397,GCA_000964795.1_KJV69141.1:0.2539101687)100:0.173762,(GCA_000026005.1_CAH58405.1:0.1075891545,GCA_000964755.1_KJV65548.1:0.1195631870)100:0.221150)100:0.188340)99:0.130610,(GCA_000022525.1_ACT69764.1:0.3567492617,GCA_000632985.1_AHX11710.1:0.2920805949)100:0.290078)100:0.166550,((GCA_000153525.1_EAS85015.1:0.1171008239,GCA_000155895.1_EDZ60168.1:0.0356476404)100:0.528842,GCA_000219355.1_AEI88872.1:0.8283459428)96:0.094464)99:0.184731,GCA_001676615.1_OCC06137.1:0.8175203259)57:0.086479)86:0.132063)14:0.026717)14:0.007397)56:0.068114)37:0.020534,((((GCA_001741865.1_AOO79611.1:0.0858040623,GCA_900102525.1_SDG29417.1:0.0904862012)100:0.339715,((GCA_000016725.1_ABQ31847.1:0.0106402989,GCA_000202835.1_BAJ82329.1:0.0000025743)100:0.324395,((GCA_000164635.1_EFH11871.1:0.1658979202,(GCA_900101615.1_SDE08982.1:0.0000024678,GCA_900104205.1_SDB69487.1:0.0051933809)100:0.264527)100:0.079545,GCA_900141905.1_SHJ09129.1:0.3025035478)100:0.076359)100:0.198474)95:0.091808,((GCA_000013085.1_ABC21361.1:0.3053853743,GCA_000284415.2_CCG06724.1:0.2423963188)99:0.120401,GCA_900101965.1_SDE32301.1:0.3082449722)67:0.075832)65:0.085105,((((GCA_000175255.2_AEH62237.1:0.1529851480,GCA_000218875.1_AEI37257.1:0.1340812722)100:0.355737,GCA_002005445.1_AQS83815.1:0.6247090328)74:0.035556,GCA_000964365.1_GAN77255.1:0.5868980328)79:0.076488,(((((((GCA_000013325.1_ABP64650.1:0.1914068560,GCA_001661675.2_ARU18192.1:0.2649522270)100:0.107926,(GCA_002355275.1_ATE65738.1:0.0000029911,GCA_002367875.1_PCE39699.1:0.0000029735)100:0.269676)99:0.052627,((GCA_000016765.1_ABQ68423.1:0.2013741062,GCA_001008165.2_AKH43887.1:0.3651324450)100:0.085248,GCA_000235975.2_EHJ59439.1:0.2487779923)100:0.125083)100:0.130842,(GCA_000016765.1_ABQ67307.1:0.2909102891,((GCA_002355275.1_ATE65154.1:0.0000029911,GCA_002367875.1_PCE39896.1:0.0000029911)100:0.291977,GCA_000144605.1_ADL01441.1:0.2702021316)98:0.075777)100:0.057296)100:0.132898,(GCA_000147835.3_AEG51601.1:0.2568745622,(GCA_002355275.1_ATE63634.1:0.0000029911,GCA_002367875.1_PCE42760.1:0.0000029911)100:0.217150)100:0.259873)100:0.292358,((((((((((((((GCA_000011345.1_BAC07574.1:0.0266702158,GCA_000505665.1_AHB89136.1:0.0359088184)100:0.500605,GCA_000317045.1_AFY65833.1:0.2172636003)95:0.079430,(GCA_000332035.1_ELR99320.1:0.2963457447,GCA_000473895.1_ERN42794.1:0.4259523926)98:0.158249)54:0.016519,(GCA_000018105.1_ABW29827.1:0.4002403615,(GCA_000317615.1_AFZ51273.1:0.2302947222,GCA_000317635.1_AFZ44742.1:0.2130563699)100:0.255527)57:0.018625)92:0.031743,((GCA_000017845.1_ACB50162.1:0.0549980066,(GCA_000167195.1_EAM52709.1:0.0000025553,GCA_000235665.2_EHJ14057.1:0.0000020498)100:0.029122)100:0.345404,(((((GCA_000317575.1_AFZ35244.1:0.0401530803,GCA_002355455.1_BAU67176.1:0.0606559824)100:0.099337,GCA_002368355.1_BAZ43234.1:0.2572061851)100:0.061806,GCA_000332055.1_ELS01391.1:0.1939342774)96:0.045234,GCA_001904615.1_OKH11013.1:0.3158937214)95:0.056245,((GCA_000021825.1_ACK69068.1:0.1968472366,(GCA_000297435.1_CCI31834.1:0.0000029911,GCA_000312205.1_CCI08074.1:0.0000029911)100:0.288402)99:0.089261,((((GCA_000317675.1_AFZ53351.1:0.1998154033,(GCA_001548095.1_BAQ62989.1:0.1126705648,GCA_001548115.1_BAQ63532.1:0.0828629921)100:0.079129)100:0.098962,GCA_001747005.1_OEJ79025.1:0.1250966192)100:0.157753,GCA_001637395.1_OAB62572.1:0.4060587426)89:0.018389,(GCA_000284135.1_BAL29921.1:0.0182734788,GCA_000478825.2_AIE73003.1:0.0194524247)100:0.356411)83:0.075209)35:0.028279)31:0.018254)93:0.048749)77:0.015026,(((((((((((((GCA_000020025.1_ACC82154.1:0.1041020125,(GCA_000317535.1_AFZ23886.1:0.1225508560,(GCA_000316575.1_AFY33094.1:0.1191825455,((GCA_002368055.1_BAZ76601.1:0.0000020334,GCA_002368295.1_BAY99477.1:0.0000029911)98:0.008745,GCA_002368275.1_BAY89692.1:0.0000025359)100:0.173373)89:0.032956)92:0.057464)59:0.027228,GCA_002367975.1_BAY18992.1:0.2043346706)53:0.018753,(GCA_000169135.1_EAW47156.1:0.0250852389,GCA_002218065.1_GAX38204.1:0.0268056713)100:0.135625)65:0.021312,(((((GCA_000196515.1_ADI63714.1:0.0934411153,(GCA_002368075.1_BAZ82183.1:0.0683774401,(((GCA_000175835.1_EFA68465.1:0.0000021997,GCA_001432185.1_KRH96376.1:0.0000029911)100:0.017029,GCA_002368135.1_BAZ89204.1:0.0141181178)100:0.008422,GCA_000175855.1_EFA74278.1:0.0177086765)100:0.215271)88:0.017189)98:0.033551,GCA_000317695.1_AFZ58653.1:0.0977163816)98:0.041038,(GCA_000312705.1_AFW94000.1:0.0151999472,(GCA_002368115.1_BAZ88314.1:0.0079610961,GCA_000789435.1_KHG42075.1:0.0171765464)100:0.003473)100:0.151374)95:0.052108,GCA_000204075.1_ABA22316.1:0.1398765495)38:0.018555,GCA_000317435.1_AFZ02443.1:0.2765937016)87:0.032928)85:0.035162,((GCA_000828085.2_KIJ80746.1:0.1278903229,(GCA_000346485.2_KYC35360.1:0.0452494243,GCA_000760695.2_KIE13747.1:0.0596310563)100:0.151636)88:0.036364,((GCA_000231365.2_EHC08439.1:0.0333503918,GCA_001904645.1_OKH16586.1:0.0112556348)100:0.018379,((GCA_000934435.1_KIY10488.1:0.0000020874,GCA_001990805.1_ONN59054.1:0.0000028116)100:0.023660,GCA_001275395.1_KOP25249.1:0.0202361056)100:0.030828)100:0.100233)98:0.052325)86:0.038676,(GCA_001456025.1_KST67290.1:0.1580725075,(GCA_000316665.1_AFY56889.1:0.2603558271,(GCA_000350105.1_CCH66671.1:0.0260990265,GCA_000350125.1_CCH65881.1:0.0000027195)100:0.334247)99:0.058880)98:0.061087)100:0.084700,GCA_000317125.1_AFY86915.1:0.1902431468)56:0.028114,(GCA_001904725.1_OKH32845.1:0.2099207037,GCA_000317495.1_AFZ12942.1:0.2132286413)93:0.057345)61:0.042765,(GCA_000180455.1_CBN57057.1:0.1500780219,((GCA_000214075.2_EGK86529.1:0.0300835698,GCA_000317475.1_AFZ09537.1:0.0075741456)97:0.016698,GCA_002412335.1_PCN53504.1:0.0868983359)100:0.126420)100:0.150056)50:0.039482,((GCA_000317555.1_AFZ29662.1:0.0094301333,GCA_001904655.1_OKH27386.1:0.0448254648)100:0.185203,GCA_000952155.1_KJH72099.1:0.1762602242)93:0.053241)70:0.021751,(((GCA_000155555.1_EDX78327.1:0.2458750492,GCA_000317515.1_AFZ18937.1:0.2072856861)100:0.081315,(GCA_000211815.1_EGJ34662.1:0.0255427678,GCA_001942495.1_OLT62173.1:0.0268098965)100:0.206872)99:0.092017,(GCA_001746915.1_OEJ72730.1:0.3329822635,(GCA_000317105.1_AFY84380.1:0.2935105966,GCA_001276715.1_KOR37480.1:0.2557554048)99:0.106717)87:0.041517)86:0.030322)47:0.012346,(GCA_000317145.1_AFY96387.1:0.2965723779,GCA_001870225.1_APB32971.1:0.4551450988)98:0.097580)46:0.023883,(GCA_000317025.1_AFY77466.1:0.0000020576,GCA_001904635.1_OKH17719.1:0.0000027723)100:0.246452)77:0.042020)73:0.027218,((GCA_000014265.1_ABG53178.1:0.3594344414,((GCA_000176895.2_CCE15961.1:0.0000025331,GCA_000307915.1_EKD05764.1:0.0000021736)100:0.290781,(GCA_000710505.1_KEI68069.1:0.0000021084,GCA_900009265.1_CUR17576.1:0.0234080494)100:0.251460)82:0.050018)79:0.045850,(GCA_000478195.2_ERT05430.1:0.1043648395,GCA_000972705.2_KKD35043.1:0.0620285882)100:0.368538)98:0.069749)90:0.033263,((GCA_000011385.1_BAC89825.1:0.2316547754,GCA_000484535.1_AGY57312.1:0.1493550829)100:0.352634,((GCA_001904775.1_OKH48447.1:0.3313451115,GCA_002142475.1_BAS57006.1:0.1359899198)96:0.106843,(GCA_000332215.1_ELS31867.1:0.3087612062,GCA_000317065.1_AFY71722.1:0.3134667339)99:0.067502)72:0.032954)30:0.060152)29:0.055161,((GCA_000012525.1_ABB56809.1:0.3733915559,GCA_000817775.1_KIF39022.1:0.3514388355)84:0.094201,(GCA_002075285.2_ASC69289.1:0.3031909280,((((GCA_000155635.1_EDY37880.1:0.2232365498,GCA_001182765.1_CRY91583.1:0.2349136749)100:0.124437,GCA_000316515.1_AFY27513.1:0.2475442203)95:0.107765,GCA_000760175.1_KGG12227.1:0.6061717242)100:0.187430,GCA_000011465.1_CAE19528.1:0.9899409279)99:0.277125)99:0.075769)97:0.101751)100:0.291454,(((GCA_000143145.1_ADJ21930.1:0.2645508139,GCA_001708935.1_ODA67700.1:0.4421475442)99:0.091466,((GCA_000981545.1_CPR16288.1:0.0000029911,GCA_900104305.1_SDO00226.1:0.0000029911)94:0.000003,GCA_000981545.1_CPR19865.1:0.0251643977)100:0.226987)100:0.061209,(GCA_001426945.1_KQZ02346.1:0.1812204716,(GCA_001579845.1_AMN41783.1:0.2048152016,GCA_002119765.1_ARQ02609.1:0.1604832833)69:0.065102)100:0.140980)100:0.491189)94:0.081984,(((((GCA_000012385.1_ABE05064.1:0.1021430029,GCA_000195735.1_CAA14967.1:0.2211955447)100:0.434963,(GCA_000010205.1_BAG40781.1:0.1005837354,GCA_000964595.1_KJV56094.1:0.1464511882)100:0.924533)100:0.329990,GCA_001765415.1_AOR38497.1:0.7014478072)88:0.130882,GCA_000742835.1_AIK96833.1:1.0656153688)89:0.124208,(((GCA_001637395.1_OAB57744.1:1.1336071173,(((GCA_000208635.2_EGG76506.1:0.1444146560,GCA_000964505.1_GAN98563.1:0.1978995625)100:0.483656,GCA_000963885.1_GAN55497.1:0.7806811599)100:0.530005,((GCA_001399515.1_ALJ81607.1:0.5220745228,GCA_900156815.1_SIT03349.1:0.4766325584)100:0.537724,(GCA_001458355.1_CUH63640.1:0.3265355754,GCA_900172385.1_SLN64431.1:0.4150826378)100:0.428008)100:0.882418)100:0.636680)83:0.181472,(((((((GCA_000011965.2_AAV94847.1:0.2401146414,(GCA_000148725.1_EFO29869.1:0.1475124428,GCA_000765015.1_KGK78089.1:0.2222468743)100:0.061164)96:0.018971,(GCA_000014045.1_ABG33673.1:0.1173673759,((GCA_002211155.1_OWV51492.1:0.0000021131,GCA_002211205.1_OWV67686.1:0.0000024859)98:0.000002,(GCA_002211225.1_OWV40092.1:0.0000028765,GCA_900101505.1_SDC68396.1:0.0000026197)100:0.004570)100:0.091597)100:0.066453)99:0.072774,((GCA_900116455.1_SFU21174.1:0.1749919305,GCA_900156525.1_SIT80595.1:0.2433788520)98:0.071405,(((GCA_000155735.2_AGI72727.1:0.1616989465,(GCA_001890925.1_OJI94299.1:0.0256345539,GCA_900107355.1_SDY31053.1:0.1130996757)100:0.215229)98:0.064604,GCA_000161835.1_EET47543.1:0.1085995652)100:0.077667,GCA_000021865.1_ADE85865.1:0.3249038134)84:0.055150)85:0.076087)97:0.145724,GCA_000024465.1_ADE40270.1:0.3327092014)100:0.318286,(((GCA_001424795.1_KQU66733.1:0.0140728312,GCA_001605015.1_AMS44052.1:0.0028415422)100:0.090621,GCA_001618845.1_AMY01642.1:0.0902679172)82:0.024057,GCA_002075885.1_OQM75282.1:0.0791493387)100:0.283036)98:0.085213,(GCA_000767795.1_KGM32286.1:0.0000023497,GCA_002195995.1_OWJ67299.1:0.0224867771)100:0.275101)100:0.110333,(GCA_900100655.1_SDF79832.1:0.5213115862,(GCA_001307765.1_KPN63237.1:0.0934031048,((GCA_001458175.1_CUH52066.1:0.0835488901,((GCA_900114415.1_SFK80760.1:0.0450545013,GCA_900177545.1_SMH34556.1:0.1406331206)100:0.022950,GCA_900142085.1_SHJ33406.1:0.1036118833)69:0.020012)100:0.047836,(GCA_001517585.1_CUX80357.1:0.1794557231,GCA_900110025.1_SEN11506.1:0.0722240556)80:0.104760)79:0.063469)100:0.319640)78:0.086034)100:0.674346)95:0.185558,((((GCA_000208635.2_EGG76509.1:0.1725449146,GCA_000964505.1_GAN98566.1:0.1543587314)100:0.804739,GCA_000963885.1_GAN55494.1:0.9387311936)100:0.545109,(((GCA_001399515.1_ALJ81605.1:0.4362052286,GCA_900156815.1_SIT03320.1:0.3571128189)100:0.246102,GCA_900172385.1_SLN64583.1:0.3557194962)81:0.092297,GCA_001458355.1_CUH63656.1:0.5357250979)100:0.267693)100:0.509029,((((GCA_000319385.1_AFX98564.1:0.0779522385,GCA_000510265.1_AHC73452.1:0.0869566367)100:0.414074,GCA_900102465.1_SDF88020.1:0.2251174072)100:0.843865,GCA_002195995.1_OWJ66971.1:0.8605756454)100:0.227516,(GCA_001644125.1_OAI23741.1:0.3728549905,GCA_002117405.1_ARN81567.1:0.3442972483)100:1.390180)100:0.763097)94:0.172985)93:0.096338)95:0.099374)92:0.082226,(GCA_000014865.1_ABK46197.1:0.2402404939,GCA_002109495.1_OSM06261.1:0.2345505156)100:0.234107)84:0.030239,GCA_001982645.1_ONG40641.1:1.1427105579)99:0.126116,GCA_002117145.1_ARN85151.1:0.9823773428)52:0.064440)48:0.032512,(GCA_000226315.1_AEP10132.1:0.0856069885,GCA_000348745.1_AGH98537.1:0.0663990442)100:0.836864)56:0.057747)61:0.068153)66:0.076515)61:0.045009,((GCA_000576635.1_EWY42545.1:0.1504068531,GCA_000936425.1_KJB95587.1:0.1183118200)100:0.247154,((GCA_000010725.1_BAI73331.1:0.0604605714,GCA_000632475.2_AIB10545.1:0.0859630347)100:0.238205,GCA_900172325.1_SLN12361.1:0.3398192816)92:0.027779)97:0.077450)5:0.012934)94:0.082700)100:0.089647,(GCA_000017265.1_ACG78444.1:0.1714115762,GCA_001425915.1_KQW72101.1:0.1319172579)100:0.207938)100:0.281333);
