# Supplementary material for: Assessing the accuracy of phylogenetic rooting methods on prokaryotic gene families
Source: PLoS One. 2020 May 15;15(5):e0232950. doi: 10.1371/journal.pone.0232950 (PMC7228096; doi:10.1371/journal.pone.0232950)
Supplement: S2 Dataset — (ZIP) [file pone.0232950.s003.zip › EmpiricalDataset/GeneTrees_IQTree/000136.aln.treefile]

(GCA_000006905.1_AAK23265.1:0.1046554512,GCA_000092285.1_ADG10019.1:0.1518885195,(((GCA_000017265.1_ACG77678.1:0.2692972363,GCA_001425915.1_KQW71322.1:0.1723899652)100:0.246539,((GCA_000204015.1_EGF90133.1:0.3834157472,GCA_000175215.2_ADU12853.1:0.7624731468)100:0.228740,((GCA_000013025.1_ABI76083.1:0.1034879791,GCA_000685315.1_KCZ97852.1:0.1216971182)100:0.640232,((((((((((((((GCA_000009985.1_BAE51990.1:0.3214422485,(GCA_000294655.1_CCG40680.1:0.0876096042,GCA_900108475.1_SEH33912.1:0.0778729501)100:0.182526)100:0.131031,GCA_000513295.1_CDK97797.1:0.2940629463)100:0.140330,GCA_000299935.1_EKE72425.1:0.5185131846)96:0.090680,(GCA_000576635.1_EWY41754.1:0.4765209195,(GCA_000010725.1_BAI76285.1:0.2562667983,GCA_000632475.2_AIB11278.1:0.2927170013)100:0.187798)85:0.111517)83:0.099638,(((GCA_000767795.1_KGM32963.1:0.0166252782,GCA_002195995.1_OWJ59867.1:0.0156230121)100:0.468286,GCA_900167455.1_SJZ38431.1:0.5946186717)84:0.104411,(GCA_900101965.1_SDE69048.1:0.5790021669,((((GCA_000014285.2_ABI61747.1:0.0060018763,GCA_000576085.2_AHJ62674.1:0.0148026826)100:0.534941,GCA_000021325.1_ACI50269.1:0.4007919442)100:0.105979,(GCA_000016725.1_ABQ31910.1:0.0041628540,GCA_000202835.1_BAJ82395.1:0.0000027761)100:0.424403)100:0.079861,((GCA_000164635.1_EFH09980.1:0.1576092268,GCA_900141905.1_SHJ75511.1:0.3253219996)100:0.110141,(GCA_900101615.1_SDD30849.1:0.0078144914,GCA_900104205.1_SDB68983.1:0.0000022311)100:0.255958)100:0.170192)100:0.219799)96:0.081039)84:0.095718)94:0.091406,(GCA_900100455.1_SDG92162.1:0.6426565824,GCA_000013085.1_ABC21912.1:0.7277691341)99:0.116218)65:0.080617,(GCA_000315795.1_EKV31377.1:0.4449309935,GCA_000091125.1_BAI96775.1:0.5711086276)68:0.140532)50:0.071356,(GCA_900104035.1_SDN58149.1:0.4680753049,GCA_900199215.1_SNT75578.1:0.5231429752)99:0.314192)43:0.071905,GCA_001611975.1_AMW35644.1:0.5696735386)99:0.163738,((((((((GCA_000011345.1_BAC09090.1:0.0636788854,GCA_000505665.1_AHB88190.1:0.0206342965)100:0.481658,GCA_001870225.1_APB32570.1:0.6509609445)87:0.204903,GCA_000012525.1_ABB57142.1:0.5436196404)84:0.149902,(((((GCA_000021825.1_ACK69956.1:0.2647635364,(GCA_000317025.1_AFY76104.1:0.1381140106,(GCA_000297435.1_CCI30928.1:0.0170359221,GCA_000312205.1_CCI05423.1:0.0097510333)100:0.393030)95:0.057649)46:0.042284,(GCA_000332055.1_ELS01861.1:0.3575830690,(GCA_000284135.1_BAL29613.1:0.0918363110,GCA_000478825.2_AIE72838.1:0.0442866351)100:0.503394)31:0.105844)31:0.056051,(((((GCA_000231365.2_EHC18823.1:0.0128044298,GCA_001904645.1_OKH11546.1:0.0222073187)100:0.072313,GCA_001275395.1_KOP26632.1:0.0969397873)100:0.084361,(GCA_000346485.2_KYC36673.1:0.0708545790,GCA_000760695.2_KIE08549.1:0.0564352502)100:0.136639)100:0.047470,GCA_000952155.1_KJH71797.1:0.2823912492)98:0.035987,(GCA_000317555.1_AFZ33044.1:0.0347612585,GCA_001904655.1_OKH27427.1:0.0322890916)100:0.139110)100:0.093157)30:0.081191,(GCA_000176895.2_CCE18553.1:0.2432686077,(GCA_000317045.1_AFY67979.1:0.2811176126,GCA_002142475.1_BAS59349.1:0.3427009920)100:0.098854)91:0.061257)23:0.027045,GCA_000317105.1_AFY80516.1:0.2763788960)30:0.077450)70:0.031831,GCA_001904775.1_OKH45212.1:0.4149466405)95:0.061750,GCA_000317615.1_AFZ50481.1:0.3926078485)99:0.134562,GCA_001182765.1_CRY93348.1:0.8754635672)98:0.137024,(GCA_000011385.1_BAC88014.1:0.2107384982,GCA_000484535.1_AGY56753.1:0.2218504013)100:0.342282)100:0.395224)99:0.345184,(GCA_000953315.1_CDR79521.1:1.0120676685,GCA_000022525.1_ACT69143.1:1.5706675396)88:0.215997)100:0.578004,((GCA_000014865.1_ABK44285.1:0.4689098597,GCA_002109495.1_OSM05085.1:0.5596489805)100:0.599666,(GCA_001637395.1_OAB61942.1:1.1106976980,GCA_001982645.1_ONG39250.1:1.0171297421)100:0.416120)100:0.216781)100:0.180777,(((((((GCA_001182765.1_CRY91580.1:2.6209608017,(((((((GCA_000009985.1_BAE52215.1:0.3538722485,(GCA_000294655.1_CCG41888.1:0.1451836458,GCA_900108475.1_SEH36026.1:0.0556903284)100:0.239108)100:0.283145,GCA_000513295.1_CDK97373.1:0.4703520337)100:0.290078,((((((((GCA_000009985.1_BAE52609.1:0.3513040807,GCA_000513295.1_CDL00810.1:0.5540392794)100:0.185879,(GCA_000294655.1_CCG42929.1:0.1176697823,GCA_900108475.1_SEH51713.1:0.0984395629)100:0.356124)100:0.338095,(GCA_000264455.2_AFK54873.1:0.0069199663,GCA_001601315.1_KYO56257.1:0.0157928444)100:0.511673)96:0.154344,(GCA_001611975.1_AMW34984.1:0.3903964695,GCA_900156605.1_SIS37333.1:0.6708669474)100:0.227322)99:0.140465,GCA_000315795.1_EKV27301.1:0.5284607632)42:0.081324,(((GCA_000010725.1_BAI74297.1:0.2635336022,GCA_000632475.2_AIB11742.1:0.1029600851)100:0.170481,GCA_000730165.2_ASG21729.1:0.3252191424)100:0.153154,(GCA_000016185.1_ACI99962.1:0.4297257975,GCA_002251795.1_OYQ36432.1:0.5847418218)100:0.208486)99:0.179238)40:0.076105,(GCA_000968135.1_CCQ75210.1:0.7891056418,(GCA_000014865.1_ABK43901.1:0.6179912733,GCA_900199215.1_SNT67771.1:0.6851611719)99:0.149738)41:0.151651)43:0.083716,((((((((((((GCA_000011365.1_BAC45739.1:0.0432232711,GCA_000661935.1_AHY55857.1:0.0134438220)100:0.114076,((GCA_001618955.1_KZD22731.1:0.0154572672,GCA_900108575.1_SEH82467.1:0.0176325749)100:0.186571,GCA_000935205.1_KIZ40579.1:0.1567447448)99:0.061691)99:0.120817,((((GCA_000218565.1_AEI04986.1:0.0000022817,GCA_000218585.1_AEI01411.1:0.0000029889)100:0.098957,GCA_000314735.2_EKS30383.1:0.0791586931)100:0.078768,GCA_000336555.1_EKS33815.1:0.1119725172)100:0.067891,(GCA_000012725.1_ABA03582.1:0.1592119919,GCA_000013885.1_ABE61292.1:0.1045537976)100:0.093437)99:0.100648)83:0.083493,(GCA_000195775.1_CAE25654.1:0.1873336273,GCA_000935205.1_KIZ33158.1:0.3917761496)85:0.128140)100:0.217052,GCA_001579845.1_AMN38940.1:0.4364426057)96:0.106504,GCA_002119765.1_ARP98958.1:0.4068813554)99:0.146599,(((GCA_000019845.1_ACB97076.1:0.3249673298,GCA_000021745.1_ACK49290.1:0.3916584885)100:0.133024,GCA_900114285.1_SFK01245.1:0.3104649542)100:0.127085,GCA_900104955.1_SED13645.1:0.2942960694)99:0.099630)21:0.021201,((GCA_001426945.1_KQY98019.1:0.4051107524,GCA_900187365.1_SNB66867.1:0.4921172049)21:0.114205,((GCA_000304315.1_CCJ08532.1:0.3018280923,GCA_002117405.1_ARN83523.1:0.3331915107)100:0.168971,(GCA_001644125.1_OAI31790.1:0.2006392941,GCA_001675455.1_OBS53270.1:0.2876056010)100:0.101914)100:0.225307)21:0.066608)99:0.101856,((GCA_001402875.1_ALK07960.1:0.0000023658,GCA_001459775.1_CUU43882.1:0.0000022817)100:0.510134,((((((GCA_000019945.1_ACB80999.1:0.2867832825,GCA_000022085.1_ACL59283.1:0.3468288646)98:0.169680,(GCA_001741865.1_AOO79823.1:0.1930285935,GCA_900102525.1_SDH70557.1:0.1033516013)100:0.522651)83:0.044606,(GCA_001017175.1_KLK92145.1:0.0708069887,GCA_900102135.1_SCY16630.1:0.0967273753)100:0.350463)81:0.062001,(GCA_001271345.1_ALA17557.1:0.0799342405,GCA_001887265.1_APF36305.1:0.0711261819)100:0.418005)99:0.120463,(((GCA_000767795.1_KGM35962.1:0.0498776731,GCA_002195995.1_OWJ67019.1:0.0623576864)100:0.263692,GCA_001676615.1_OCC00544.1:0.6743422840)100:0.167757,((GCA_000010525.1_BAF90594.1:0.2944533906,GCA_000017645.1_ABS67128.1:0.2533296402)100:0.201288,(GCA_000092925.1_ADH90107.1:0.1232235041,GCA_900100155.1_SCW87013.1:0.0747717485)100:0.377174)100:0.473974)96:0.168152)96:0.054507,GCA_900148505.1_SHO61053.1:1.1042067299)95:0.046721)95:0.075773)97:0.076829,(GCA_000299935.1_EKE72145.1:0.0964729035,GCA_001618175.1_KZD12017.1:0.1308182449)100:0.479491)99:0.140152,(GCA_000742835.1_AIK95845.1:0.7167459448,GCA_002117145.1_ARN84117.1:0.5910851804)100:0.485545)40:0.062942,(GCA_900167455.1_SJZ45665.1:0.6125750449,GCA_001637395.1_OAB56234.1:0.8701061193)88:0.242246)33:0.030675)92:0.140525)87:0.050557,((((GCA_000010725.1_BAI75856.1:0.3271600516,GCA_000632475.2_AIB16371.1:0.3325541733)100:0.719820,(GCA_000576635.1_EWY35783.1:0.2500363935,GCA_000936425.1_KJB92335.1:0.2196385613)100:0.435656)97:0.069909,(GCA_000300235.2_AJD50375.1:0.0633859668,GCA_000300275.1_EKF08632.1:0.1126882884)100:1.373275)98:0.120412,(GCA_000014865.1_ABK45459.1:0.6546940252,GCA_002109495.1_OSM02109.1:0.9678155127)100:1.073233)64:0.055380)71:0.118769,(((((GCA_000164635.1_EFH11904.1:0.3324429887,GCA_900141905.1_SHJ78367.1:0.5351250205)100:0.201103,(GCA_900101615.1_SDD27310.1:0.0000027869,GCA_900104205.1_SDB68673.1:0.0156926118)100:0.254046)100:0.353922,(((GCA_000014285.2_ABI60998.1:0.0000020096,GCA_000576085.2_AHJ61844.1:0.0370395689)100:0.845511,((GCA_000306035.1_EKN00039.1:0.4283054709,GCA_000964385.1_GAN78742.1:0.1624178544)100:0.569083,(GCA_000016725.1_ABQ30083.1:0.0048977819,GCA_000202835.1_BAJ80396.1:0.0089020223)100:0.959647)98:0.160646)75:0.109967,((((GCA_000021325.1_ACI51766.1:0.4498503739,(((GCA_000617865.1_GAJ28110.1:0.6057105094,GCA_002005465.1_AQS89400.1:0.3839483969)100:0.262020,(GCA_001787335.1_AOX15776.1:0.0500174520,GCA_001787355.1_AOX20872.1:0.0088998348)100:0.404907)100:0.202541,((GCA_000724025.1_CDG40662.1:0.0076207314,GCA_001547995.1_BAT18331.1:0.0117812940)100:0.783867,GCA_000963885.1_GAN54412.1:0.8626207342)6:0.103216)98:0.174025)97:0.104300,((GCA_000182745.1_BAK84309.1:0.0822396707,GCA_000208635.2_EGG77778.1:0.1142816797)100:0.075102,GCA_000964505.1_GAN99513.1:0.2300477474)100:0.568200)98:0.111640,(GCA_002005445.1_AQS84952.1:0.7018716074,(GCA_000231445.2_EHD13516.1:0.0000028440,GCA_002153535.1_OUI78005.1:0.0000022817)100:1.001724)92:0.124729)93:0.126987,((GCA_000011685.1_AAW60578.1:0.3069295778,GCA_000234355.2_EHH67906.1:0.3936633376)100:0.489960,(GCA_002173735.1_ARW47456.1:0.6264800832,GCA_000723565.1_CDG32667.1:1.1351674535)69:0.077997)92:0.415953)79:0.102712)93:0.345295)93:0.190064,(GCA_000963705.1_KJV10605.1:0.1858589409,GCA_002251735.1_OYQ18811.1:0.3639542087)100:0.623299)75:0.136223,(((GCA_000342165.1_EMD82985.1:0.3943539953,GCA_002211145.1_OWV32010.1:0.5626935293)100:0.239877,GCA_002251755.1_OYQ33217.1:0.7878799755)96:0.253886,((((((((GCA_000013005.1_ABC64481.1:0.4183685041,((GCA_000715015.1_KEO88803.1:0.3050491166,(GCA_001663175.1_ANK12492.1:0.1286881943,GCA_001677335.1_OBV11050.1:0.1580782573)100:0.213155)100:0.052445,GCA_001281485.1_ALE17619.1:0.2166247662)100:0.145271)99:0.091551,(GCA_001028705.1_AKM11253.1:0.3985486581,(GCA_001304795.1_ALG59525.1:0.0000022817,GCA_001306275.1_KPM17368.1:0.0000022817)100:0.444114)96:0.071295)97:0.120227,((GCA_000013325.1_ABD24895.1:0.3336500979,GCA_001661675.2_ARU16763.1:0.3330282643)91:0.143327,GCA_000235975.2_EHJ61031.1:0.3195317895)90:0.071789)100:0.231353,(GCA_001295965.1_KPF73439.1:0.0000026448,GCA_001713435.1_AOG00888.1:0.0061622998)100:0.825358)82:0.169593,(GCA_000091125.1_BAI96362.1:0.0471766539,GCA_000147835.3_AEG48902.1:0.0817374498)100:0.616965)79:0.093294,(GCA_000013985.1_ABF52760.1:0.1236370480,GCA_001610975.1_AMU93444.1:0.1163390120)100:0.417431)75:0.082096,((GCA_000016765.1_ABQ67740.1:0.1453182426,(GCA_002355275.1_ATE64324.1:0.0000022817,GCA_002367875.1_PCE40909.1:0.0000022817)100:0.187650)100:0.309241,GCA_001586395.2_KZB95269.1:0.4389493798)82:0.059094)79:0.130417,(GCA_000175255.2_AEH62864.1:0.2572413020,GCA_000218875.1_AEI37615.1:0.3401607492)100:0.456702)100:0.437249)100:0.381596)85:0.182128)98:0.162679,((GCA_000016185.1_ACI97899.1:0.4041352824,GCA_002251795.1_OYQ33682.1:0.7042766986)56:0.131904,GCA_000730165.2_ASG23634.1:0.6576934183)100:0.590950)98:0.172735,(GCA_000963705.1_KJV09183.1:0.2393984561,GCA_002251735.1_OYQ19922.1:0.1311287516)100:1.001969)86:0.188028)65:0.184230,GCA_001305515.1_KPL55440.1:1.6491687452)97:0.698877,(((((((GCA_000006905.1_AAK23955.1:0.0120438251,GCA_000092285.1_ADG10022.1:0.0080588246)100:0.215594,(GCA_000017265.1_ACG77681.1:0.1808481580,GCA_001425915.1_KQW71325.1:0.1726281484)100:0.106025)100:0.105421,(GCA_000175215.2_ADU14782.1:0.1114322596,GCA_000204015.1_EGF89779.1:0.1708561187)100:0.190267)100:0.102056,(GCA_000144605.1_ADL00865.1:0.2471914908,GCA_002205555.1_ASD27896.1:0.1158388705)100:0.200510)100:0.574620,(((GCA_000014745.1_ABI66055.1:0.2519844994,GCA_900103475.1_SDM44461.1:0.2561820620)100:0.333328,GCA_000152745.1_EAP91194.1:0.4338759151)100:0.171849,((GCA_000013025.1_ABI75419.1:0.0715735574,GCA_000685315.1_KCZ96793.1:0.0046026338)100:0.590381,GCA_000023785.1_ACT59735.1:0.5969243190)100:0.299812)100:0.195192)68:0.075093,(GCA_000152825.2_ADM08250.1:0.7027911780,GCA_900199215.1_SNT72344.1:0.5647915848)100:0.340135)91:0.074981,(((((((((((((((((((GCA_000007125.1_AAL52164.1:0.0000026096,GCA_000157815.1_EEY00354.1:0.0000021998)100:0.041490,(GCA_000017405.1_ABS14799.1:0.0000022916,GCA_000585655.1_EXL05580.1:0.0000022817)100:0.053106)100:0.047767,GCA_001558695.1_KXF77581.1:0.0915178175)100:0.025671,((GCA_900104355.1_SDN77094.1:0.0394983705,GCA_900113985.1_SFJ17626.1:0.0310565199)100:0.097254,(GCA_000022725.1_ACS51502.1:0.0989797689,GCA_000341385.1_AGF76000.1:0.0646151427)100:0.289247)94:0.044276)100:0.063373,((GCA_000014245.1_ABG63043.1:0.1778238790,(GCA_000300335.1_EKF18409.1:0.0877442406,GCA_000300515.1_EKF40328.1:0.0735748903)100:0.084492)100:0.068575,(((GCA_000585625.1_EXL01818.1:0.0916114009,((GCA_001510895.1_KUM24620.1:0.0235220490,GCA_001618845.1_AMY00610.1:0.1001428775)99:0.027257,GCA_002075885.1_OQM75753.1:0.1052699137)98:0.017620)99:0.034971,(GCA_001424795.1_KQU69877.1:0.0697115963,GCA_001605015.1_AMS42687.1:0.0296578446)100:0.055618)100:0.045961,GCA_900113935.1_SFJ20663.1:0.1589235847)100:0.047291)97:0.059519)90:0.045949,(((((((GCA_000016285.1_ACM36616.1:0.0938857938,GCA_000092025.1_AAK87261.2:0.1044421352)98:0.055627,((GCA_000092045.1_ABC91016.1:0.0399560026,GCA_000769405.1_KPN24867.1:0.0732184270)99:0.036060,((GCA_000722615.1_KEQ08142.1:0.0000022817,GCA_000722625.1_KEQ10339.1:0.0000022817)100:0.076819,(GCA_000731295.1_CDN54202.1:0.0000023797,GCA_000731315.1_CDN48074.1:0.0039871525)100:0.038384)100:0.039667)99:0.027796)96:0.047181,(((((GCA_000017145.1_ABR59872.1:0.0630573399,GCA_000697965.2_ANK72158.1:0.0599569741)94:0.019992,GCA_002288525.1_ASY62665.1:0.0342146132)94:0.011787,GCA_000018545.1_ACP25005.1:0.0655765361)100:0.074759,(GCA_001687365.1_OBZ96375.1:0.0485554399,GCA_001885585.1_OJF97919.1:0.1056033479)100:0.098049)46:0.027836,(GCA_001267455.1_KOC73836.1:0.0480780096,GCA_001652565.1_ANH04162.1:0.0553994481)100:0.044785)100:0.065548)91:0.036312,(GCA_001578105.1_AMM84477.1:0.0341003426,GCA_002043005.1_AQZ52092.1:0.0380361737)100:0.137281)91:0.062213,(GCA_000325745.1_AGA65160.1:0.2298417614,GCA_000496595.1_AHA28356.1:0.6697385466)100:0.425534)100:0.086941,(GCA_000154705.2_EDQ32170.1:0.1466892373,GCA_001703635.1_OCW56626.1:0.0854618797)100:0.119353)100:0.057991,(GCA_002238045.1_OXS99124.1:0.2183832147,GCA_001293565.1_KPB01292.1:0.4307328314)94:0.066939)77:0.019678)78:0.054645,((GCA_000153465.1_EAS51059.1:0.1361487092,((GCA_000800175.1_KHJ53040.1:0.0255339908,GCA_900141975.1_SHI59555.1:0.0256973262)100:0.111338,GCA_900104035.1_SDO83478.1:0.0580188682)100:0.060151)89:0.034759,(GCA_000153705.1_EAU42582.1:0.1454687685,GCA_900176465.1_SMD03713.1:0.0769278171)100:0.053195)100:0.174999)88:0.087300,GCA_000179775.1_EFL90075.1:0.4314866277)100:0.165458,GCA_900102695.1_SCZ46610.1:0.4439318001)76:0.065709,(GCA_900115225.1_SFO31848.1:0.0611794038,GCA_900215505.1_SNY93982.1:0.0872177023)100:0.304798)65:0.079379,GCA_001720135.1_ODN72010.1:0.4735357178)15:0.050121,(GCA_900104485.1_SDB16657.1:0.1897202011,GCA_900129325.1_SHG10341.1:0.2457184236)100:0.211250)43:0.051527,GCA_900148505.1_SHO67556.1:0.3412250232)73:0.063961,((((GCA_000148725.1_EFO29209.1:0.0639616515,(GCA_000158095.1_EEE43465.1:0.0509961848,GCA_001403915.1_CTQ42641.1:0.0567460500)100:0.067655)100:0.052268,((GCA_001188555.1_KND17053.1:0.0036445791,GCA_002249885.1_OXS45050.1:0.0000026594)100:0.112259,((GCA_900110875.1_SEQ89885.1:0.0453895089,GCA_900114245.1_SFL09779.1:0.0127603149)100:0.140545,GCA_001907205.1_OKL42801.1:0.1781151066)67:0.057006)55:0.024508)58:0.064253,GCA_000192745.1_ADZ70201.1:0.0928308329)100:0.109289,GCA_900105595.1_SDU20492.1:0.1848608037)100:0.152137)77:0.091165,((((GCA_000010525.1_BAF88522.1:0.2111918843,GCA_000017645.1_ABS69986.1:0.1296507939)100:0.081922,(GCA_000092925.1_ADH88787.1:0.0383249666,GCA_900100155.1_SCW96324.1:0.0749013807)100:0.209790)100:0.084429,(GCA_001305515.1_KPL55438.1:0.3635203905,(((((((GCA_000011365.1_BAC50631.1:0.0179698389,GCA_000661935.1_AHY49782.1:0.0285678161)100:0.162640,((((GCA_000012725.1_ABA04655.1:0.1011220033,GCA_000013885.1_ABE62396.1:0.0515862835)100:0.121823,(((GCA_000218565.1_AEI06997.1:0.0000029482,GCA_000218585.1_AEI03420.1:0.0000022817)100:0.038598,GCA_000314735.2_EKS27801.1:0.0522870012)100:0.054368,GCA_000336555.1_EKS38929.1:0.0771259599)99:0.068784)100:0.055310,((GCA_001618955.1_KZD23991.1:0.0036332985,GCA_900108575.1_SEI21901.1:0.0074898630)100:0.130190,GCA_000935205.1_KIZ35987.1:0.2241826971)99:0.061380)89:0.024745,GCA_000195775.1_CAE28649.1:0.1695839426)95:0.041572)100:0.089889,GCA_002355335.1_BAT61019.1:0.2061932940)99:0.069099,GCA_001426945.1_KQZ00576.1:0.2945964715)98:0.075212,(GCA_001579845.1_AMN42574.1:0.2111398263,GCA_002119765.1_ARQ01374.1:0.2721667382)99:0.080820)100:0.107082,(GCA_001402875.1_ALK09188.1:0.0000022817,GCA_001459775.1_CUU41851.1:0.0000029841)100:0.524434)24:0.032555,((GCA_001741865.1_AOO82921.1:0.0678288011,GCA_900102525.1_SDH40022.1:0.0610195946)100:0.232573,((GCA_000019945.1_ACB78532.1:0.1531709758,GCA_000022085.1_ACL61864.1:0.1732591231)100:0.200157,((GCA_001017175.1_KLK95049.1:0.0101109648,GCA_900102135.1_SCY95591.1:0.0721782752)100:0.173383,GCA_001887265.1_APF37844.1:0.1301282167)100:0.055188)100:0.103668)83:0.067021)100:0.142226)74:0.062359)82:0.081516,GCA_002088295.1_ORE96605.1:0.9595630353)37:0.005877)100:0.162942,(GCA_001676615.1_OCC02813.1:0.3592845107,(((GCA_000019845.1_ACB94952.1:0.1758437323,GCA_900114285.1_SFK19495.1:0.2019106774)82:0.033751,GCA_000021745.1_ACK49072.1:0.1402279181)82:0.034673,(GCA_900104955.1_SEB62913.1:0.2492100723,(GCA_900187365.1_SNB76008.1:0.2684603905,((GCA_000304315.1_CCJ07206.1:0.0956843039,GCA_002117405.1_ARN83344.1:0.2086092606)100:0.066193,(GCA_001644125.1_OAI24750.1:0.1496889240,GCA_001675455.1_OBS51601.1:0.0685966981)100:0.121182)100:0.121264)100:0.065646)100:0.037477)100:0.351178)89:0.080920)86:0.046326,((GCA_000230555.1_AEQ51657.1:0.0410361786,GCA_900100665.1_SDG79474.1:0.0988714397)100:0.143851,(GCA_000743575.1_KFL31807.1:0.1769562574,GCA_000970435.1_KKB77366.1:0.1328320614)100:0.225783)100:0.410581)99:0.104290,((((GCA_000143145.1_ADJ23307.1:0.1955939415,(GCA_000981545.1_CPR15703.1:0.0000022542,GCA_900104305.1_SDP65652.1:0.0000023083)100:0.244308)100:0.068655,GCA_000503895.1_AHB49237.1:0.2092000288)100:0.195084,(GCA_000166055.1_ADP70867.1:0.0000026185,GCA_000636015.1_KAI93878.1:0.0000020647)100:0.488030)100:0.119725,(GCA_000496075.1_ESR26545.1:0.4438640016,((GCA_000828475.1_BAQ17719.1:0.0425076969,GCA_001723285.1_ODR98641.1:0.0531730594)100:0.138899,GCA_001708935.1_ODA68334.1:0.2999221353)100:0.088790)100:0.209036)100:0.237044)100:0.248674,(((GCA_000017565.1_ABS64375.1:0.3725590823,(GCA_000689395.1_CDO61479.1:0.3982432003,GCA_000739695.1_GAK46401.1:0.3402647450)89:0.114705)100:0.363376,(((((((((((((((((GCA_000011965.2_AAV93833.1:0.1715111935,GCA_900116455.1_SFU00834.1:0.1496100882)99:0.043063,(GCA_900172225.1_SLN18431.1:0.0917615812,GCA_900109035.1_SEK05783.1:0.2106657021)82:0.047589)84:0.042580,((((GCA_000203975.3_KID08975.1:0.0267325793,GCA_000511355.1_AHC99509.1:0.0222800168)100:0.082837,GCA_000376545.2_ANP39366.1:0.1077486780)100:0.085668,((GCA_000511385.1_AHD08128.1:0.0605307360,(GCA_001258055.1_CRL15002.1:0.0000029758,GCA_900113345.1_SFG93895.1:0.0072579350)100:0.011131)98:0.018911,GCA_900102795.1_SCZ73825.1:0.1580944232)100:0.082023)76:0.047766,GCA_001678945.1_ANP36474.1:0.1014319916)98:0.079040)100:0.066318,(GCA_000299875.1_EKE67680.1:0.1315559247,(GCA_900114135.1_SFJ49485.1:0.0986275557,((GCA_900109555.1_SEK79205.1:0.0000022817,GCA_900172305.1_SLN33368.1:0.0000022817)100:0.144918,GCA_900172375.1_SLN51615.1:0.2078793275)65:0.042304)65:0.044033)100:0.163406)63:0.033309,(((((GCA_000014045.1_ABG31079.1:0.0207070978,GCA_000154785.2_AEI95281.1:0.0136048320)100:0.156233,(GCA_000172095.1_EDQ06799.1:0.1500462364,(GCA_000814025.1_KIC48091.1:0.0000025997,GCA_001969365.1_APX12490.1:0.0472605991)100:0.162486)100:0.036700)99:0.067468,((GCA_001038505.1_KMK68233.1:0.1111132363,GCA_900188035.1_SNR53956.1:0.1128601794)100:0.101492,GCA_900100005.1_SDJ13678.1:0.1350043814)96:0.032773)86:0.028538,(((((GCA_000153725.1_EAU43977.1:0.1067216024,((GCA_001969385.1_APX23350.1:0.0000022817,GCA_900112435.1_SFD46051.1:0.0000022817)100:0.055355,GCA_900142295.1_SIO29342.1:0.3044974636)93:0.026216)84:0.020360,GCA_900102075.1_SDE18878.1:0.0682702552)98:0.045795,((GCA_001975705.1_APZ51850.1:0.1044244004,(((GCA_001687105.1_ANT60002.1:0.0368267990,GCA_900116195.1_SFS69789.1:0.0370983461)100:0.045812,GCA_900100085.1_SDI24253.1:0.1384688937)100:0.029861,GCA_001458355.1_CUH67065.1:0.1799102361)98:0.055478)72:0.021642,(GCA_001482405.1_KUF12498.1:0.1108173203,((((((GCA_002211155.1_OWV61024.1:0.0000022817,GCA_002211205.1_OWV60449.1:0.0000022817)98:0.000003,(GCA_002211225.1_OWV47748.1:0.0000022817,GCA_900101505.1_SDD10032.1:0.0000022817)100:0.007649)100:0.064913,(GCA_002237555.1_ASP20210.1:0.0098234815,GCA_900188425.1_SNS17112.1:0.0052578960)100:0.068569)100:0.047046,GCA_900184945.1_SMX39134.1:0.1059661830)99:0.045890,GCA_001458375.1_CUH78817.1:0.1527866879)93:0.023584,GCA_000169415.1_EBA10223.1:0.1715029362)98:0.035397)100:0.035965)92:0.018990)90:0.030900,GCA_000442255.1_EPX86905.1:0.1443691798)98:0.028970,(GCA_900107235.1_SDY51622.1:0.1703523681,GCA_000152725.1_EAQ05166.1:0.1961257554)87:0.032103)98:0.047946)50:0.008208,(((GCA_001458175.1_CUH50934.1:0.1611250409,GCA_001307765.1_KPN64076.1:0.2508487903)62:0.041396,GCA_900114415.1_SFL37478.1:0.1565088816)74:0.051616,((GCA_900142085.1_SHJ78667.1:0.1352128783,GCA_900129685.1_SHG78010.1:0.2300483108)94:0.069075,((GCA_001046955.1_AKO95679.1:0.0000026832,GCA_900109145.1_SEI51070.1:0.0075802915)100:0.173708,GCA_900172235.1_SLN38244.1:0.1761161263)99:0.081291)74:0.026043)88:0.039810)50:0.020937)52:0.029013,GCA_001205715.1_KNG92288.1:0.2514561688)98:0.098901,GCA_900110425.1_SEP15552.1:0.2858503889)93:0.033304,GCA_900172385.1_SLN74780.1:0.3705751771)99:0.081496,(GCA_001981245.1_APX90166.1:0.2578461229,(GCA_001404155.1_CRK75596.1:0.0000024492,GCA_900114125.1_SFJ40108.1:0.0000024573)100:0.321866)56:0.039987)60:0.029743,((((GCA_000152625.1_EAP77691.1:0.2353315014,((GCA_000152605.1_EAP85161.1:0.1360386801,GCA_000622405.1_KIN68423.1:0.1867345007)100:0.076102,(GCA_001890925.1_OJI94016.1:0.2900027084,(GCA_000765015.1_KGK78345.1:0.0000022817,GCA_900141945.1_SHI99066.1:0.0000021948)100:0.364955)72:0.051978)96:0.074092)20:0.020764,((GCA_001247715.1_KNX40617.1:0.1512712931,GCA_900172295.1_SLN46498.1:0.1479132355)100:0.067687,(GCA_900110775.1_SEQ18444.1:0.1975435097,GCA_900107355.1_SDY14147.1:0.3163221488)97:0.074785)23:0.026613)79:0.043346,(GCA_002210095.1_OWU73533.1:0.1640644382,GCA_900156525.1_SIT79124.1:0.3879887533)95:0.084677)94:0.030397,((GCA_900111875.1_SFB00456.1:0.1903160617,GCA_900116005.1_SFR06710.1:0.2441913517)91:0.084218,GCA_000738435.1_AII87915.1:0.2959950935)90:0.056005)88:0.038529)72:0.043454,(((((((GCA_000018145.1_ABV92064.1:0.3018610398,GCA_000590925.1_AHM03972.1:0.1647385498)95:0.037070,((GCA_000647975.1_KAJ54798.1:0.1892513410,(GCA_000671395.1_KCV82757.1:0.1306824172,(GCA_900184935.1_SMX30986.1:0.0910744430,GCA_001305615.1_ALG89186.1:0.1307644711)91:0.042670)100:0.060911)93:0.053326,GCA_000812665.2_AML50562.1:0.3468957090)92:0.023779)86:0.034026,((GCA_900099935.1_SDL09378.1:0.0937838198,(GCA_900112335.1_SFD10698.1:0.1085213484,GCA_900188335.1_SNS92005.1:0.0728160826)100:0.045714)100:0.096209,GCA_900184815.1_SMX25403.1:0.2456472377)100:0.043852)90:0.038066,(GCA_900115595.1_SFP75307.1:0.1598539657,GCA_900109955.1_SEV97156.1:0.3661345726)22:0.025454)26:0.022243,(((GCA_001548075.1_BAQ70622.1:0.0085647151,GCA_001633165.1_ANB32790.1:0.0030569660)100:0.181007,((GCA_900095785.1_SCM68952.1:0.0000022817,GCA_900115865.1_SFQ39067.1:0.0000022964)100:0.203307,GCA_900177545.1_SMH49601.1:0.2406956766)90:0.051734)85:0.047868,((GCA_000152805.1_EAQ13014.1:0.2542905012,(GCA_000442275.2_EPX76862.1:0.0477677974,GCA_900111945.1_SFR59715.1:0.0117636843)100:0.323906)91:0.057850,(GCA_000299575.1_EKE43426.1:0.2842962253,((GCA_900110115.1_SEN11992.1:0.0015701613,GCA_900141995.1_SHJ12119.1:0.0212762115)100:0.280383,(GCA_900113405.1_SFH16555.1:0.0000020227,GCA_900172315.1_SLN55539.1:0.0000020397)100:0.237882)100:0.113164)98:0.042483)90:0.065601)43:0.017231)27:0.030760,((GCA_000521865.1_ETX27974.1:0.1192386760,GCA_900115815.1_SFP97451.1:0.1557628416)92:0.037817,(GCA_002115725.1_OSQ63880.1:0.0613483906,GCA_002115805.1_OSQ46780.1:0.0845524080)100:0.127056)100:0.111691)66:0.009365,((GCA_000153305.1_EAR50029.1:0.1665295416,GCA_900172355.1_SLN67825.1:0.1306278514)100:0.140597,((GCA_001403795.1_CTQ50123.1:0.0788969801,GCA_900109285.1_SEL62577.1:0.0658941104)100:0.230226,GCA_000161835.1_EET48439.1:0.3020999664)100:0.073178)98:0.062137)74:0.047939)71:0.012048,(((GCA_000600975.2_EYD73447.1:0.2461058467,GCA_900141735.1_SHI57618.1:0.2839974071)94:0.064285,(GCA_900114485.1_SFL25691.1:0.2573701010,((GCA_001187845.1_AKS44878.1:0.0472419179,GCA_000155735.2_AGI73622.1:0.3789056745)100:0.083416,GCA_900172275.1_SLN27947.1:0.1711125648)100:0.275760)95:0.110978)76:0.047366,(((((((((((GCA_000012905.2_ABA77892.1:0.1948233517,GCA_900110025.1_SEN90552.1:0.1448510603)98:0.043475,GCA_900110135.1_SEN23181.1:0.1839649139)100:0.207301,GCA_900106675.1_SDX79473.1:0.1726787806)97:0.044476,(GCA_000740775.1_KFI27595.1:0.0185215767,GCA_000740795.1_KFI26244.1:0.0397874968)100:0.271870)69:0.037713,GCA_900156815.1_SIS77643.1:0.2893366428)57:0.042754,((GCA_000021865.1_ADE84097.1:0.1645552657,GCA_000740785.1_KFI30146.1:0.1790293680)94:0.064688,(GCA_000714535.1_KEO52763.1:0.0323789232,GCA_000715505.1_KEP70755.1:0.0888955729)100:0.190780)69:0.010965)64:0.038425,GCA_001620265.1_AMY67718.1:0.1879845146)69:0.040312,(GCA_000203895.1_ABL68902.1:0.1039264925,GCA_000444995.1_AGT10214.1:0.1736891567)100:0.050784)99:0.102884,((GCA_001908835.1_APO85804.1:0.2911297102,(GCA_000223375.1_AEM41911.1:0.0000022817,GCA_001399515.1_ALJ82014.1:0.0000022817)100:0.226517)99:0.071502,(GCA_000442315.1_EPX84255.1:0.2446485614,GCA_000600335.2_EYD76815.1:0.1636708580)100:0.134205)100:0.113281)68:0.072663,GCA_000836695.1_KIQ70713.1:0.2546121156)73:0.038292,(GCA_001517585.1_CUX79545.1:0.1862501481,GCA_900107025.1_SDX32019.1:0.2359527311)100:0.132640)100:0.111506)84:0.038561)85:0.087740,GCA_900102905.1_SDK23999.1:0.3238628537)100:0.120417,(GCA_900111545.1_SET69146.1:0.0000022140,GCA_900143155.1_SHN71417.1:0.0000024572)100:0.257653)63:0.025435,(GCA_900106695.1_SDX62141.1:0.3443021409,GCA_900113695.1_SFJ01620.1:0.2662000218)100:0.119416)94:0.140078,GCA_900107585.1_SEA76398.1:0.4560775074)100:0.220942,GCA_900100455.1_SDH05749.1:0.6352007139)99:0.222083)37:0.032444,((((((GCA_000968135.1_CCQ74573.1:0.4755267093,GCA_001746755.1_OEJ65411.1:0.5881003352)100:0.207253,((GCA_000013085.1_ABC23456.1:0.2559844889,GCA_000284415.2_CCG09371.1:0.3987748501)100:0.231438,GCA_900101965.1_SDD78971.1:0.4097289272)100:0.207868)94:0.151388,((GCA_000299935.1_EKE73595.1:0.3677548348,(GCA_900102465.1_SDG47236.1:0.1372663913,(GCA_000319385.1_AFX98251.1:0.1812150249,GCA_000510265.1_AHC73279.1:0.2030620454)100:0.506635)100:0.438926)100:0.177755,(GCA_900172325.1_SLN40514.1:0.5071681103,((((GCA_000294655.1_CCG40057.1:0.0434801135,GCA_900108475.1_SEH54336.1:0.0279556177)100:0.315946,GCA_000513295.1_CDL00372.1:0.1710821540)100:0.227108,GCA_000315795.1_EKV29278.1:0.3983728198)99:0.075800,(GCA_900156605.1_SIT19189.1:0.4232970004,GCA_001611975.1_AMW33955.1:0.5206496971)96:0.146072)37:0.053945)69:0.035893)38:0.071399)35:0.054890,((((((GCA_000010725.1_BAI72755.1:0.1747802300,GCA_000632475.2_AIB12068.1:0.1383512010)100:0.225256,(GCA_000016185.1_ACI97861.1:0.2450231222,GCA_002251795.1_OYQ32748.1:0.3093728536)100:0.142936)76:0.061037,((GCA_000576635.1_EWY39850.1:0.1269134437,GCA_000936425.1_KJB96795.1:0.0799552802)100:0.280085,(GCA_000225995.2_EGX99601.1:0.0149001686,GCA_000730165.2_ASG20946.1:0.0042110103)100:0.268489)77:0.063200)100:0.134106,(GCA_000767795.1_KGM30625.1:0.0064730280,GCA_002195995.1_OWJ65284.1:0.0141045861)100:0.696856)99:0.072944,(GCA_000963705.1_KJV10788.1:0.1321348971,GCA_002251735.1_OYQ20381.1:0.1672333427)100:0.549572)79:0.109545,((((((((((GCA_000011685.1_AAW61406.1:0.0972688828,GCA_000234355.2_EHH69050.1:0.0626428804)97:0.067904,(GCA_000723565.1_CDG34337.1:0.0253728755,GCA_002003665.1_OOL18332.1:0.0055677177)100:0.252501)100:0.128427,((GCA_000617865.1_GAJ29170.1:0.1577626729,((GCA_000724025.1_CDG38464.1:0.0123836404,GCA_001547995.1_BAT20230.1:0.0000021961)100:0.154734,(GCA_001787335.1_AOX16243.1:0.0000027602,GCA_001787355.1_AOX19202.1:0.0038495358)100:0.166160)99:0.047930)99:0.070447,GCA_002005465.1_AQS87410.1:0.1489458614)100:0.081792)51:0.040856,GCA_000963885.1_GAN53055.1:0.1458579461)100:0.072204,((GCA_000021325.1_ACI50288.1:0.1084384442,((GCA_000182745.1_BAK84896.1:0.0268715647,GCA_000208635.2_EGG76163.1:0.0349224666)100:0.035055,GCA_000964505.1_GAN99642.1:0.0285529123)100:0.192035)100:0.102288,(GCA_002005445.1_AQS84351.1:0.1307802457,GCA_002173735.1_ARW48492.1:0.1268975095)100:0.123109)95:0.079337)100:0.287901,((GCA_000014285.2_ABI61480.1:0.0050662138,GCA_000576085.2_AHJ62361.1:0.0012578927)100:0.442856,(GCA_000231445.2_EHD14850.1:0.0000021492,GCA_002153535.1_OUI79385.1:0.0000023210)100:0.791742)98:0.142489)98:0.111224,((GCA_000016725.1_ABQ29392.1:0.0000024676,GCA_000202835.1_BAJ79536.1:0.0000029884)100:0.421980,(GCA_000306035.1_EKN01147.1:0.1133343925,GCA_000964385.1_GAN81503.1:0.1214375789)100:0.640180)98:0.115824)100:0.171702,((GCA_000164635.1_EFH10453.1:0.2778458305,(GCA_900101615.1_SDC80648.1:0.0030645086,GCA_900104205.1_SDB55915.1:0.0000028673)100:0.435795)89:0.098085,GCA_900141905.1_SHI46817.1:0.2496559015)100:0.181353)100:0.256764,GCA_900167455.1_SJZ34959.1:0.6424024465)77:0.116347,(((GCA_000300235.2_AJD51352.1:0.0692293649,GCA_000300275.1_EKF06421.1:0.1035065535)100:0.628270,(GCA_000982415.1_KKJ75287.1:0.0332407347,GCA_001026905.1_KLN61227.1:0.0122501344)100:0.581171)92:0.175588,((GCA_900177295.1_SMF43147.1:0.0000022817,GCA_900188055.1_SNR42286.1:0.0000022817)100:0.600158,GCA_900100655.1_SDG48670.1:0.7375588092)92:0.101131)99:0.147267)75:0.102488)35:0.071144)62:0.030255,(GCA_900093605.1_SCA55269.1:0.5670738708,GCA_900101935.1_SDE32667.1:0.6223441816)98:0.286154)23:0.046041,((((((((((((GCA_000013005.1_ABC62361.1:0.2051185365,(GCA_001304795.1_ALG60642.1:0.0000026761,GCA_001306275.1_KPM14579.1:0.0000022817)100:0.181953)99:0.046326,((GCA_000715015.1_KEO90321.1:0.1728502120,GCA_001281485.1_ALE17252.1:0.1353711424)99:0.058139,(GCA_001663175.1_ANK11847.1:0.1079509647,GCA_001677335.1_OBV10379.1:0.0918820640)100:0.129302)97:0.029795)100:0.080563,GCA_001008165.2_AKH42469.1:0.1698966407)100:0.055503,(GCA_001028705.1_AKM10810.1:0.0830977994,GCA_001661675.2_ARU15261.1:0.1679907627)100:0.174032)100:0.093862,GCA_000013325.1_ABD27273.1:0.3116364960)100:0.143921,(GCA_000013985.1_ABF53811.1:0.2106660111,GCA_001610975.1_AMU94149.1:0.1524280615)100:0.279499)44:0.082791,((GCA_002218195.1_ASK88569.1:0.0931583950,GCA_900128895.1_SIN63565.1:0.0861631764)100:0.271895,(GCA_001295965.1_KPF74642.1:0.0024717135,GCA_001713435.1_AOG02190.1:0.0000020627)100:0.318368)41:0.060169)58:0.058943,((GCA_000091125.1_BAI96374.1:0.0431826845,GCA_000147835.3_AEG47994.1:0.0240797343)100:0.211780,GCA_001586395.2_KZB94820.1:0.2332980247)98:0.088971)46:0.036461,((GCA_000016765.1_ABQ69066.1:0.0821427568,(GCA_002355275.1_ATE63205.1:0.0000022817,GCA_002367875.1_PCE43418.1:0.0000022817)100:0.120240)100:0.146161,(GCA_000175255.2_AEH62808.1:0.0691898252,GCA_000218875.1_AEI37673.1:0.0939232208)100:0.410862)40:0.045187)89:0.088694,(GCA_000342165.1_EMD82120.1:0.1015524311,GCA_002211145.1_OWV33854.1:0.1383142834)100:0.272865)88:0.100128,GCA_002251755.1_OYQ33089.1:0.4320894485)100:0.406880,(GCA_000264455.2_AFK54441.1:0.0299492388,GCA_001601315.1_KYO50618.1:0.0000023526)100:0.763563)31:0.125142)39:0.084786)87:0.083280)92:0.092640)77:0.095353)68:0.044147,GCA_000024465.1_ADE40662.1:1.3108661975)70:0.112406,(GCA_000226315.1_AEP10410.1:0.0272000657,GCA_000348745.1_AGH98825.1:0.0277816354)100:0.957026)89:0.272221,(GCA_001192655.1_GAO99014.1:0.6962163483,GCA_002117145.1_ARN84913.1:0.8311937810)100:0.530262)89:0.099376,(((((GCA_000815465.1_KIE05713.1:1.0372986032,((GCA_000010205.1_BAG41320.1:0.1446381109,GCA_000964595.1_KJV56451.1:0.1321332900)100:0.793110,(GCA_000012385.1_ABE04337.1:0.1558962100,GCA_000195735.1_CAA14720.1:0.2374630003)100:0.481642)100:0.536692)95:0.300362,((GCA_000008385.1_AAW70797.1:0.0984017541,GCA_000953315.1_CDR78842.1:0.1032393694)100:0.503149,((GCA_000011945.1_AAV86511.1:0.1345552971,GCA_000024505.1_ACZ49364.1:0.1104325249)100:0.832801,((GCA_000026005.1_CAH58040.1:0.3250823664,GCA_000964755.1_KJV65916.1:0.3294799546)100:0.218956,GCA_000964795.1_KJV68713.1:0.7033074164)99:0.133104)100:0.226836)100:0.451379)34:0.051846,((GCA_000153525.1_EAS84249.1:0.1817366884,GCA_000155895.1_EDZ60398.1:0.1689563491)100:1.059798,(GCA_000022525.1_ACT69509.1:0.4840633280,GCA_000632985.1_AHX11476.1:0.4085645864)100:0.822774)24:0.158837)17:0.172031,((GCA_000388175.3_ETZ05388.1:0.3811854105,GCA_000469665.2_ETZ06974.1:0.3840227872)100:1.630860,GCA_000817775.1_KIF44378.1:2.3206582264)16:0.304582)77:0.209054,(GCA_000219355.1_AEI89103.1:0.8230182710,GCA_000815465.1_KIE06080.1:0.5552975524)97:0.501808)95:0.187165)93:0.083865)100:1.142266,GCA_000023785.1_ACT59737.1:1.6262822087)94:0.352499)100:0.482689)100:0.116045)92:0.147277,(GCA_000144605.1_ADL00859.1:0.2516322734,GCA_002205555.1_ASD27893.1:0.2191558511)100:0.252084)100:0.327163);
