# Supplementary material for: Assessing the accuracy of phylogenetic rooting methods on prokaryotic gene families
Source: PLoS One. 2020 May 15;15(5):e0232950. doi: 10.1371/journal.pone.0232950 (PMC7228096; doi:10.1371/journal.pone.0232950)
Supplement: S2 Dataset — (ZIP) [file pone.0232950.s003.zip › EmpiricalDataset/GeneTrees_IQTree/000143.aln.treefile]

(GCA_000006905.1_AAK22552.1:0.1565861331,(GCA_000144605.1_ADL01063.1:0.1265197614,GCA_002205555.1_ASD27184.1:0.0541204980)100:0.076938,(GCA_001425915.1_KQW71824.1:0.1934510098,(((GCA_000147835.3_AEG49572.1:0.2480223976,GCA_001510895.1_KUM24527.1:0.3868919281)95:0.078625,((((((GCA_000013005.1_ABC64153.1:0.1707023939,(GCA_001304795.1_ALG60084.1:0.0000020710,GCA_001306275.1_KPM18752.1:0.0000020710)100:0.137455)100:0.138467,((GCA_000715015.1_KEO88508.1:0.1682710135,(GCA_001663175.1_ANK12719.1:0.1057411630,GCA_001677335.1_OBV10361.1:0.0576972308)100:0.053771)100:0.060298,GCA_001281485.1_ALE15607.1:0.1089799223)100:0.084325)100:0.065752,GCA_001008165.2_AKH42648.1:0.2041159911)100:0.049615,(GCA_000013325.1_ABD24912.1:0.1736998509,GCA_000235975.2_EHJ61517.1:0.1893914866)100:0.055463)100:0.101755,((GCA_001295965.1_KPF75291.1:0.0000020350,GCA_001713435.1_AOG02376.1:0.0000020710)100:0.209143,GCA_900128895.1_SIN59809.1:0.2303705890)100:0.065265)100:0.121176,(GCA_000013985.1_ABF54670.1:0.0801055345,GCA_001610975.1_AMU94818.1:0.0427478957)100:0.367120)98:0.040393)98:0.084972,(((GCA_000013025.1_ABI75374.1:0.0094533745,GCA_000685315.1_KCZ97314.1:0.0311264987)100:0.219855,((((GCA_000982415.1_KKJ76893.1:0.0435341697,GCA_001026905.1_KLN59635.1:0.0244300004)100:0.292650,GCA_900101935.1_SDD37119.1:0.4453681374)96:0.101109,(GCA_001676615.1_OCC01535.1:0.3515794854,(GCA_001741865.1_AOO81499.1:0.1271026760,GCA_900102525.1_SDG93342.1:0.1391067965)100:0.158361)100:0.159934)83:0.102602,((((GCA_000014745.1_ABI66964.1:0.3519349009,(GCA_000152625.1_EAP75679.1:0.2532024046,GCA_000585625.1_EXL02424.1:0.2631755967)100:0.141945)96:0.087102,GCA_002043005.1_AQZ49765.1:0.4988953158)99:0.050722,((GCA_000376545.2_ANP39399.1:0.1299257764,GCA_001403915.1_CTQ46165.1:0.1238698550)100:0.087440,GCA_900113695.1_SFH74023.1:0.2218428174)100:0.214507)100:0.247749,((((GCA_000011345.1_BAC09633.1:0.0269907839,GCA_000505665.1_AHB88957.1:0.0119268168)100:0.177274,GCA_000018105.1_ABW27371.1:0.2375555023)100:0.227829,((((((((((((GCA_000020025.1_ACC84629.1:0.0386723590,(GCA_000316575.1_AFY34527.1:0.0397429589,GCA_000204075.1_ABA21911.1:0.1064274424)81:0.003430)82:0.010929,(((GCA_002368075.1_BAZ83035.1:0.0395860223,((GCA_000312705.1_AFW93944.1:0.0128257009,GCA_000789435.1_KHG42967.1:0.0096168516)100:0.070230,((GCA_000175835.1_EFA69224.1:0.0000027750,(GCA_001432185.1_KRH95767.1:0.0000025378,GCA_002368135.1_BAZ91254.1:0.0000025554)100:0.003653)100:0.023692,GCA_000175855.1_EFA72374.1:0.0215382530)100:0.174152)100:0.048211)98:0.034138,GCA_000317535.1_AFZ26081.1:0.0458248074)73:0.010269,((GCA_001298445.1_ALF52997.1:0.0496114043,GCA_002367975.1_BAY15998.1:0.0189513000)100:0.056399,(GCA_000231365.2_EHC12114.1:0.0036918787,GCA_001904645.1_OKH15667.1:0.0112669230)100:0.130733)74:0.025195)73:0.008790)57:0.009801,((GCA_002368055.1_BAZ71588.1:0.0000020710,GCA_002368295.1_BAY97905.1:0.0000020710)100:0.016958,GCA_002368275.1_BAY88607.1:0.0017797239)100:0.077200)99:0.044975,(GCA_000346485.2_KYC35178.1:0.0225656202,GCA_000760695.2_KIE11310.1:0.0232863154)100:0.101653)98:0.011492,((GCA_001456025.1_KST62367.1:0.0000029086,GCA_001456025.1_KST63103.1:0.0000029991)100:0.126924,GCA_000317125.1_AFY89392.1:0.2191793889)88:0.054746)100:0.063820,GCA_000317045.1_AFY65171.1:0.2397545532)98:0.040762,GCA_001904725.1_OKH30538.1:0.1611166345)89:0.006818,GCA_000317495.1_AFZ13310.1:0.1529353029)96:0.028916,((GCA_002142475.1_BAS56593.1:0.2228650262,GCA_000484535.1_AGY57903.1:0.3662728375)25:0.024335,GCA_001276715.1_KOR33721.1:0.3746936596)78:0.052727)78:0.028430,GCA_000317105.1_AFY83641.1:0.2159872205)71:0.007770,(((GCA_000155555.1_EDX76866.1:0.1521491648,((GCA_000317025.1_AFY76610.1:0.1251299285,(GCA_000284135.1_BAL27916.1:0.0520099812,GCA_000478825.2_AIE75449.1:0.0790411792)100:0.421798)100:0.046341,GCA_000473895.1_ERN42818.1:0.2962528992)92:0.043269)90:0.018465,((GCA_000211815.1_EGJ28663.1:0.0048900468,GCA_001942495.1_OLT57957.1:0.0108252584)100:0.090720,(((GCA_002368355.1_BAZ46843.1:0.3062582534,GCA_000317145.1_AFY95305.1:0.5228521452)81:0.046130,((GCA_000167195.1_EAM53149.1:0.0036369069,GCA_000235665.2_EHJ12955.1:0.0069752060)100:0.282828,GCA_000332035.1_ELR98729.1:0.2968123819)96:0.086991)75:0.034233,GCA_001870225.1_APB34238.1:0.4940770968)79:0.051095)75:0.035093)41:0.040263,GCA_000317515.1_AFZ18605.1:0.1129685164)82:0.052704)83:0.085801,((GCA_000817775.1_KIF38532.1:0.1888291697,GCA_001904775.1_OKH47217.1:0.2462281013)99:0.041043,GCA_002075285.2_ASC73631.1:0.2279694148)100:0.084317)84:0.133141)100:0.499631,(((((((((((((((((GCA_000011345.1_BAC09107.1:0.0214968289,GCA_000505665.1_AHB88207.1:0.0140546001)100:0.348553,GCA_000018105.1_ABW27660.1:0.2875332331)97:0.101129,(GCA_000317065.1_AFY70520.1:0.2158582788,GCA_000332215.1_ELS32612.1:0.2399821435)100:0.253271)77:0.057993,((GCA_000817775.1_KIF39280.1:0.2606829219,GCA_002075285.2_ASC71297.1:0.1843595336)100:0.083399,GCA_001904775.1_OKH50092.1:0.2027662273)100:0.112750)70:0.026061,GCA_002142475.1_BAS55452.1:0.2732011162)77:0.077028,(((((GCA_000020025.1_ACC79676.1:0.0699656864,(((GCA_000169135.1_EAW45047.1:0.0306118777,GCA_002218065.1_GAX34097.1:0.0456611164)100:0.042314,GCA_000204075.1_ABA21741.1:0.1160770615)86:0.027977,((GCA_000317535.1_AFZ22534.1:0.0699423095,(((GCA_000312705.1_AFW97140.1:0.0000023670,((GCA_000789435.1_KHG41123.1:0.0000020710,GCA_000789435.1_KHG41328.1:0.0000020710)100:0.008477,GCA_002368075.1_BAZ83197.1:0.1265826775)86:0.008225)94:0.079371,(GCA_000317695.1_AFZ60455.1:0.0838554874,GCA_002368075.1_BAZ83198.1:0.0716380543)87:0.018815)93:0.013600,GCA_002368075.1_BAZ83199.1:0.3486324724)91:0.005559)83:0.016829,(GCA_000316575.1_AFY33151.1:0.0821478962,((GCA_002368055.1_BAZ75324.1:0.0000020021,GCA_002368295.1_BAZ00753.1:0.0000020021)100:0.004152,GCA_002368275.1_BAY90463.1:0.0000029239)100:0.056056)97:0.042445)75:0.004589)96:0.015430)97:0.020092,(GCA_001298445.1_ALF55150.1:0.0158835800,GCA_002367975.1_BAY16495.1:0.0364032742)100:0.085115)98:0.018887,GCA_001456025.1_KST67223.1:0.1533148904)99:0.016946,(((((GCA_000231365.2_EHC08680.1:0.0000020710,GCA_001904645.1_OKH11863.1:0.0000026235)100:0.047797,GCA_001275395.1_KOP27024.1:0.0561887253)100:0.045342,GCA_000316665.1_AFY53104.1:0.1710671700)100:0.035692,(GCA_000346485.2_KYC40104.1:0.0386413722,GCA_000760695.2_KIE11225.1:0.0202546818)100:0.051643)100:0.024524,GCA_000317435.1_AFZ03139.1:0.2551050507)99:0.015685)100:0.050111,(GCA_000952155.1_KJH72602.1:0.1097656559,(GCA_000317555.1_AFZ29839.1:0.0144673258,GCA_001904655.1_OKH21774.1:0.0278640051)100:0.182141)97:0.029404)99:0.050895)70:0.027408,((((GCA_000014265.1_ABG51118.1:0.2264173028,(GCA_000180455.1_CBN55497.1:0.1091384843,((GCA_000214075.2_EGK88611.1:0.0420714836,GCA_000317475.1_AFZ07292.1:0.0106594516)100:0.040357,GCA_002412335.1_PCN53345.1:0.0618180221)100:0.057445)100:0.048848)86:0.018745,(((GCA_000478195.2_ERT03957.1:0.0633315158,GCA_000972705.2_KKD35278.1:0.0742668666)100:0.090333,(GCA_000176895.2_CCE19231.1:0.0000020710,GCA_000307915.1_EKD08588.1:0.0000023834)100:0.199442)100:0.035586,(GCA_000710505.1_KEI65888.1:0.0132166947,GCA_900009265.1_CUR10233.1:0.0139481725)100:0.138702)100:0.065967)99:0.044686,(GCA_000317495.1_AFZ13430.1:0.1193404324,(GCA_000155555.1_EDX70912.1:0.1632960063,((GCA_000211815.1_EGJ28465.1:0.0115975181,GCA_001942495.1_OLT59921.1:0.0054850762)100:0.127167,GCA_000317515.1_AFZ20374.1:0.1193312487)100:0.050312)100:0.072207)98:0.025896)79:0.008413,(GCA_001276715.1_KOR33717.1:0.1725621728,(GCA_000317045.1_AFY68076.1:0.2063155593,GCA_001637395.1_OAB55376.1:0.2442736479)92:0.036567)75:0.013542)62:0.008111)64:0.016737,GCA_000775285.1_KGF72573.1:0.3274872636)35:0.018346,GCA_001904725.1_OKH40388.1:0.1628919083)35:0.009143,GCA_000317105.1_AFY83934.1:0.2346491930)36:0.025937,GCA_001746915.1_OEJ77278.1:0.2115977578)85:0.046426,((((((GCA_000017845.1_ACB52083.1:0.0088766299,(GCA_000167195.1_EAM51625.1:0.0039485692,GCA_000235665.2_EHJ13492.1:0.0000024083)100:0.061848)100:0.169807,(GCA_000284135.1_BAL30301.1:0.0000021758,GCA_000478825.2_AIE73318.1:0.0040716674)100:0.233868)98:0.049415,(GCA_000317025.1_AFY77651.1:0.0146368017,GCA_001904635.1_OKH22340.1:0.0015145153)100:0.108650)96:0.024927,((((GCA_000317675.1_AFZ53815.1:0.1235920022,GCA_001548095.1_BAQ60731.1:0.0760610237)100:0.028039,GCA_001548115.1_BAQ66881.1:0.0931858810)100:0.082301,GCA_001747005.1_OEJ77427.1:0.2867512225)100:0.114302,GCA_000021825.1_ACK72403.1:0.1965401450)93:0.043601)93:0.047489,((GCA_000297435.1_CCI32329.1:0.0072989949,GCA_000312205.1_CCI06247.1:0.0204141701)100:0.242354,GCA_001904615.1_OKH11517.1:0.5413426402)41:0.025276)44:0.012319,GCA_000332035.1_ELR99139.1:0.1886369863)54:0.049079)56:0.081392,(GCA_000317635.1_AFZ45197.1:0.2167782585,GCA_000473895.1_ERN41010.1:0.3242350838)100:0.092867)84:0.107036,GCA_000317145.1_AFY95102.1:0.4656864777)100:0.343572,((GCA_000018105.1_ABW30236.1:0.2469004445,(((((GCA_000214075.2_EGK84457.1:0.0105437348,GCA_000317475.1_AFZ06943.1:0.0106128630)100:0.087340,((GCA_000317535.1_AFZ22922.1:0.0722760604,((GCA_002368055.1_BAZ75253.1:0.0000020710,GCA_002368295.1_BAZ00824.1:0.0000020710)100:0.000002,GCA_002368275.1_BAY90372.1:0.0105145065)100:0.056722)100:0.033119,GCA_001904725.1_OKH35532.1:0.0962944301)95:0.011027)95:0.015254,GCA_001276715.1_KOR37781.1:0.1744538109)100:0.025704,((GCA_900009265.1_CUR17419.1:0.1598461213,GCA_000332055.1_ELS04996.1:0.2821748490)91:0.027257,GCA_000775285.1_KGF71992.1:0.2025826354)85:0.027977)99:0.069213,GCA_000317145.1_AFY94146.1:0.2772633979)100:0.122735)96:0.070952,GCA_000018105.1_ABW30237.1:0.2236196987)100:0.658776)99:0.216527,(((GCA_000012525.1_ABB57909.1:0.5398976389,((GCA_000155635.1_EDY38695.1:0.2584667141,GCA_001182765.1_CRY90866.1:0.5210590527)99:0.119305,GCA_000316515.1_AFY29860.1:0.2184772745)100:0.560400)100:0.276437,GCA_001982645.1_ONG37775.1:0.9987517208)100:0.463540,(GCA_001637395.1_OAB61816.1:0.8992693897,GCA_001870225.1_APB32538.1:0.5567624020)100:0.333499)79:0.282411)80:0.236040,((((((GCA_000006905.1_AAK24790.1:0.1096465427,GCA_000144605.1_ADL01741.1:0.0827843726)100:0.107598,(GCA_000175215.2_ADU12883.1:0.2567080931,GCA_001663175.1_ANK13409.1:0.2345088157)99:0.034299)100:0.433904,((((((((((((((((((((GCA_000007125.1_AAL51641.1:0.0000027075,GCA_000157815.1_EEY00884.1:0.0000020710)100:0.038339,(GCA_000017405.1_ABS14325.1:0.0000028372,GCA_000585655.1_EXL08307.1:0.0000020333)100:0.006512)100:0.112669,(GCA_001558695.1_KXF76706.1:0.0719152321,(GCA_900104355.1_SDO10123.1:0.0553743259,GCA_900113985.1_SFJ35549.1:0.1015610316)100:0.083871)99:0.028555)100:0.088181,(((((GCA_000014245.1_ABG63571.1:0.0842161370,(GCA_000300335.1_EKF17212.1:0.0737660910,GCA_000300515.1_EKF43613.1:0.0801906264)100:0.044630)99:0.032170,GCA_900113935.1_SFI91075.1:0.1257121080)49:0.032677,GCA_000585625.1_EXL04428.1:0.0748458239)39:0.019716,((GCA_001424795.1_KQU76661.1:0.0180410174,GCA_001605015.1_AMS41314.1:0.0132500968)100:0.072131,(GCA_001510895.1_KUM24831.1:0.0672633570,GCA_001618845.1_AMY03785.1:0.0295453307)100:0.029182)100:0.039325)23:0.015700,GCA_002075885.1_OQM76848.1:0.0997244773)87:0.065224)36:0.038237,(((((((GCA_000016285.1_ACM37312.1:0.1311795191,(GCA_000092045.1_ABC91819.1:0.0189590732,GCA_000769405.1_KPN27889.1:0.0031627309)100:0.076878)96:0.020376,((GCA_000722615.1_KEQ08872.1:0.0000021605,GCA_000722625.1_KEQ09862.1:0.0000020710)100:0.074164,(GCA_000731295.1_CDN54882.1:0.0000020687,GCA_000731315.1_CDN48711.1:0.0126472360)100:0.055629)100:0.035307)52:0.027134,GCA_000092025.1_AAK87995.1:0.1003467158)96:0.032583,((((GCA_000017145.1_ABR61107.1:0.0541027894,(GCA_000018545.1_ACP26094.1:0.0298419723,GCA_002288525.1_ASY63854.1:0.0310459200)100:0.011645)100:0.016324,GCA_000697965.2_ANK73301.1:0.0507332601)100:0.078823,(GCA_001687365.1_OBZ93246.1:0.0223699530,GCA_001885585.1_OJF96962.1:0.0405579762)100:0.038572)100:0.037811,(GCA_001267455.1_KOC77119.1:0.0524135346,GCA_001652565.1_ANH04872.1:0.0079035147)100:0.087324)99:0.039157)41:0.044616,(GCA_000154705.2_EDQ34107.1:0.0897275969,GCA_001703635.1_OCW59142.1:0.0695209324)100:0.157025)96:0.025533,(GCA_001578105.1_AMM86574.1:0.1051174134,GCA_002043005.1_AQZ53371.1:0.0634640671)100:0.191970)100:0.077128,(GCA_001293565.1_KPB00463.1:0.1794569409,(GCA_000022725.1_ACS50847.1:0.0623563252,GCA_000341385.1_AGF76125.1:0.0534837664)100:0.416731)69:0.075550)61:0.028731)31:0.026208,GCA_002238045.1_OXT00568.1:0.2896010275)98:0.030865,((GCA_000153465.1_EAS51626.1:0.1273813007,(GCA_000153705.1_EAU40715.1:0.0880502035,GCA_900176465.1_SMC61526.1:0.0544401883)100:0.029404)100:0.062841,((GCA_000800175.1_KHJ54631.1:0.0070333197,GCA_900141975.1_SHI40597.1:0.0187324427)100:0.129891,GCA_900104035.1_SDN83692.1:0.1370901206)100:0.060862)100:0.098363)100:0.095866,GCA_000179775.1_EFL89050.1:0.2722761957)98:0.053679,(GCA_001305515.1_KPL52322.1:0.1714538434,GCA_900102695.1_SCZ43732.1:0.3470563259)93:0.044992)90:0.020675,(((((GCA_000148725.1_EFO31720.1:0.1251947555,(GCA_000158095.1_EEE44809.1:0.1003111700,GCA_001403915.1_CTQ43711.1:0.0331179222)100:0.067251)100:0.055802,(GCA_001188555.1_KND16683.1:0.0000023111,GCA_002249885.1_OXS39165.1:0.0033635925)100:0.156215)98:0.027101,GCA_000192745.1_ADZ69589.1:0.0903670639)99:0.020183,GCA_900105595.1_SDU29954.1:0.1748007726)99:0.039670,(GCA_001907205.1_OKL45539.1:0.2056576356,(GCA_900110875.1_SER13117.1:0.0289051247,GCA_900114245.1_SFK25110.1:0.0329818499)100:0.160313)100:0.119302)98:0.041268)92:0.029729,(((GCA_001720135.1_ODN71599.1:0.1850826832,GCA_002088295.1_ORE91176.1:0.3662819392)39:0.072600,(GCA_900129325.1_SHF14086.1:0.2146621084,GCA_900104485.1_SDB47533.1:0.2257032652)99:0.083256)16:0.012853,GCA_001720135.1_ODN71598.1:0.4969246306)16:0.032148)15:0.042849,GCA_900148505.1_SHO62412.1:0.2074890445)94:0.055608,(((((GCA_000010525.1_BAF89507.1:0.0380130067,GCA_000017645.1_ABS68184.1:0.0638386609)100:0.096262,(GCA_000092925.1_ADH89782.1:0.0340344097,GCA_900100155.1_SCW32287.1:0.0244499310)100:0.096018)98:0.027799,(((((((((((GCA_000011365.1_BAC47730.1:0.0056211841,GCA_000661935.1_AHY49102.1:0.0207338757)100:0.049422,(GCA_000012725.1_ABA05879.1:0.0348952237,GCA_000013885.1_ABE63986.1:0.0332173206)100:0.038978)100:0.038335,(GCA_001618955.1_KZD23062.1:0.0040135860,GCA_900108575.1_SEI16901.1:0.0057146170)100:0.026213)63:0.016847,GCA_000935205.1_KIZ33860.1:0.0400750025)63:0.013952,GCA_000195775.1_CAE26628.1:0.0597013729)99:0.063523,GCA_000336555.1_EKS32829.1:0.0409461488)4:0.025762,((GCA_000218565.1_AEI05802.1:0.0000020710,GCA_000218585.1_AEI02226.1:0.0000021057)100:0.046581,GCA_000314735.2_EKS29041.1:0.0351792616)100:0.035104)100:0.149518,(GCA_001426945.1_KQZ01864.1:0.0789057748,GCA_002355335.1_BAT58916.1:0.1079414620)96:0.026361)94:0.026258,GCA_001579845.1_AMN40906.1:0.1882938720)100:0.018405,GCA_002119765.1_ARP97744.1:0.0796748692)100:0.061143,(GCA_001402875.1_ALK10261.1:0.0000027610,GCA_001459775.1_CUU42923.1:0.0000026936)100:0.124319)97:0.018432)100:0.058870,GCA_001676615.1_OCC04856.1:0.2225923231)100:0.108505,(((((GCA_000019845.1_ACB96413.1:0.1615209377,(GCA_000021745.1_ACK49756.1:0.1226887876,GCA_900114285.1_SFK11280.1:0.0978266458)100:0.058098)100:0.046457,((GCA_000304315.1_CCJ05718.1:0.1382035102,GCA_002117405.1_ARN82683.1:0.2719886073)100:0.050447,(GCA_001644125.1_OAI31440.1:0.0848098800,GCA_001675455.1_OBS54419.1:0.0307733717)100:0.132853)100:0.120721)97:0.038426,GCA_900104955.1_SEB55571.1:0.1866776497)94:0.043000,GCA_900187365.1_SNB76958.1:0.4536946329)63:0.031534,(((GCA_000019945.1_ACB79623.1:0.1090247395,GCA_000022085.1_ACL60017.1:0.0940178056)100:0.117954,(GCA_001017175.1_KLK93294.1:0.0173018665,GCA_900102135.1_SCX99800.1:0.0118216435)100:0.127065)97:0.081209,((GCA_001271345.1_ALA16505.1:0.0195896146,GCA_001887265.1_APF38180.1:0.0063406013)100:0.208798,(GCA_001741865.1_AOO83607.1:0.0735043936,GCA_900102525.1_SDF80882.1:0.0360821168)100:0.160663)95:0.045078)99:0.085910)38:0.000002)94:0.068876)99:0.083658,(GCA_000496075.1_ESR23159.1:0.3067518705,(((GCA_000143145.1_ADJ24174.1:0.0651623021,(GCA_000503895.1_AHB48882.1:0.0684817567,(GCA_000981545.1_CPR15269.1:0.0032087159,GCA_900104305.1_SDO67988.1:0.0000023747)100:0.159683)99:0.062621)100:0.193515,((GCA_000828475.1_BAQ18170.1:0.0177472379,GCA_001723285.1_ODS01305.1:0.0197912791)100:0.103996,GCA_001708935.1_ODA66983.1:0.1437856842)100:0.137726)99:0.072015,(GCA_000166055.1_ADP72852.1:0.0000022988,GCA_000636015.1_KAI95034.1:0.0000020710)100:0.390768)99:0.122383)73:0.045729)98:0.073987,(GCA_000017565.1_ABS63848.1:0.2021255480,GCA_000739695.1_GAK45929.1:0.1953487929)100:0.113045)85:0.076508,(((GCA_000009985.1_BAE52965.1:0.2108073619,(GCA_000963705.1_KJV08649.1:0.0764667305,GCA_002251735.1_OYQ19331.1:0.0406129483)100:0.402910)80:0.111071,(((((((GCA_000010725.1_BAI72114.1:0.1024616365,GCA_000632475.2_AIB13974.1:0.0894448169)100:0.043849,(GCA_000576635.1_EWY41157.1:0.0542255129,GCA_000936425.1_KJB92540.1:0.0551746104)100:0.094519)100:0.069452,(GCA_000016185.1_ACJ00773.1:0.0954790829,(GCA_000730165.2_ASG21936.1:0.1384150753,GCA_002251795.1_OYQ36014.1:0.1343694884)100:0.050927)100:0.048882)100:0.062517,(GCA_000767795.1_KGM31035.1:0.0000020456,GCA_002195995.1_OWJ65647.1:0.0163995758)100:0.344676)40:0.041712,((GCA_000299935.1_EKE74788.1:0.1345580727,GCA_001618175.1_KZC98304.1:0.0419031784)100:0.126921,GCA_900102465.1_SDF23317.1:0.2841026451)89:0.090750)25:0.017919,(((GCA_900177295.1_SMF46560.1:0.0000027575,GCA_900188055.1_SNR78251.1:0.0000029182)100:0.201787,GCA_900100655.1_SDF46840.1:0.2838083371)100:0.055116,((GCA_000982415.1_KKJ77724.1:0.0375287353,GCA_001026905.1_KLN62258.1:0.0151659266)100:0.420234,(GCA_000226315.1_AEP09995.1:0.0100991065,GCA_000348745.1_AGH98407.1:0.0109927387)100:0.585333)35:0.087799)34:0.037945)91:0.024908,(((GCA_000315795.1_EKV26608.1:0.2540474625,GCA_900167455.1_SJZ89584.1:0.3153152056)71:0.052252,((GCA_900101965.1_SDE81783.1:0.2833124095,(GCA_000013085.1_ABC21174.1:0.1436577138,GCA_000284415.2_CCG07788.1:0.2242904694)100:0.099977)98:0.078927,(GCA_000513295.1_CDK99448.1:0.2566400974,(GCA_001611975.1_AMW35570.1:0.4091769239,(GCA_900100455.1_SDH11230.1:0.3810142085,GCA_900156605.1_SIT16084.1:0.2335773372)100:0.102254)99:0.079411)76:0.040052)86:0.055020)68:0.028015,(GCA_000968135.1_CCQ72731.1:0.3366775871,GCA_900093605.1_SCA58215.1:0.4038676662)99:0.156013)15:0.029026)21:0.039120)20:0.014402,GCA_900172325.1_SLN34656.1:0.2705681762)98:0.062792)94:0.063343,(((((((((((((((((((GCA_000011965.2_AAV93467.1:0.1093781273,GCA_900109035.1_SEJ34002.1:0.0883087236)3:0.010674,GCA_900172225.1_SLN63154.1:0.0810546837)71:0.023886,GCA_002210095.1_OWU75913.1:0.1443691283)99:0.013386,GCA_900116455.1_SFT36188.1:0.1109630952)99:0.026481,(((((GCA_000203975.3_KID08858.1:0.0406323494,GCA_000511355.1_AHD02402.1:0.0376333099)100:0.079522,GCA_001678945.1_ANP37409.1:0.0633594553)74:0.024323,GCA_000376545.2_ANP41801.1:0.0922597391)70:0.008635,GCA_900102795.1_SCZ65816.1:0.2096890187)70:0.023099,(GCA_000511385.1_AHD07869.1:0.0720103509,(GCA_001258055.1_CRL14759.1:0.0000020710,GCA_900113345.1_SFH04448.1:0.0000020710)100:0.035137)100:0.093864)100:0.048484)98:0.029337,((((GCA_000014045.1_ABG30074.1:0.0130857580,GCA_000154785.2_AEI96140.1:0.0175506566)100:0.085446,((GCA_000152605.1_EAP85551.1:0.0887409179,((GCA_000814025.1_KIC49596.1:0.0140324570,GCA_001969365.1_APX13321.1:0.0134167809)100:0.083460,GCA_000622405.1_KIN67729.1:0.1793259346)91:0.026794)18:0.032328,(GCA_000172095.1_EDQ06156.1:0.1495525000,GCA_000738435.1_AII85682.1:0.4122750580)19:0.030169)77:0.029107)97:0.034239,GCA_001890925.1_OJI94104.1:0.1415675948)96:0.026688,(((GCA_001458175.1_CUH51184.1:0.0688526775,GCA_900114415.1_SFL27765.1:0.0592286469)100:0.051897,(GCA_900110425.1_SEO05900.1:0.1757319994,GCA_900142085.1_SHI45723.1:0.1056272638)79:0.040987)79:0.044401,GCA_900129685.1_SHG91914.1:0.2142190735)100:0.071643)91:0.012828)93:0.012113,((GCA_001046955.1_AKO98681.1:0.0000020710,GCA_900109145.1_SEJ45575.1:0.0000020710)100:0.117852,(((((((((GCA_000153725.1_EAU46866.1:0.0447972639,((GCA_001969385.1_APX22848.1:0.0000020710,GCA_900112435.1_SFC58745.1:0.0000020710)100:0.047550,GCA_900102075.1_SDE57981.1:0.0336723470)68:0.017289)100:0.024552,GCA_001975705.1_APZ52389.1:0.0312101983)100:0.032169,((GCA_001687105.1_ANT60139.1:0.0185468316,GCA_900116195.1_SFS97013.1:0.0173286729)89:0.016944,GCA_900100085.1_SDI81295.1:0.0931539079)100:0.038555)99:0.027722,((GCA_000521865.1_ETX28541.1:0.0739077993,GCA_900115815.1_SFQ49296.1:0.0765337791)66:0.015134,((GCA_001038505.1_KMK65605.1:0.0466771070,GCA_900188035.1_SNR38370.1:0.0527801044)100:0.043933,(GCA_002115725.1_OSQ57253.1:0.0309391614,GCA_002115805.1_OSQ53320.1:0.0152372606)100:0.094104)94:0.016829)74:0.019148)100:0.022117,GCA_900107235.1_SDY50058.1:0.1108932891)87:0.018650,GCA_001482405.1_KUF10637.1:0.0583320145)91:0.006378,GCA_001458375.1_CUH79327.1:0.0841294007)98:0.019912,GCA_000169415.1_EBA06400.1:0.0555768182)98:0.016311,((((GCA_002211155.1_OWV60850.1:0.0000000000,GCA_900101505.1_SDD15882.1:0.0000000000):0.000000,GCA_002211225.1_OWV47927.1:0.0000000000):0.000002,GCA_002211205.1_OWV61484.1:0.0000020710)100:0.020228,((GCA_002237555.1_ASP19541.1:0.0193224574,GCA_900188425.1_SNS39741.1:0.0141358744)100:0.031368,GCA_900184945.1_SMX33583.1:0.0633828787)78:0.017408)78:0.019442)100:0.125195)99:0.038430)95:0.011427,(((GCA_001458355.1_CUH63228.1:0.1163679475,GCA_900100005.1_SDI89677.1:0.1101470406)94:0.012969,GCA_900110775.1_SEQ73743.1:0.0596754290)98:0.059613,((GCA_900172295.1_SLN56609.1:0.0849461422,GCA_900156525.1_SIT81403.1:0.2773954401)94:0.028019,((GCA_000152625.1_EAP78435.1:0.1502228647,GCA_001247715.1_KNX41975.1:0.1277356632)100:0.044424,GCA_900107355.1_SDY86657.1:0.2637681205)96:0.043667)98:0.038888)98:0.033353)74:0.010520,(GCA_000152725.1_EAQ03825.1:0.1044776476,GCA_900172385.1_SLN62054.1:0.1743088114)99:0.043085)74:0.051663,(GCA_000161835.1_EET48880.1:0.2475591403,GCA_001205715.1_KNG93767.1:0.2396736628)37:0.088233)17:0.016256,((((((GCA_000153305.1_EAR51421.1:0.1666412863,GCA_900172355.1_SLN36408.1:0.1606624443)88:0.024182,GCA_001908835.1_APO86084.1:0.1514561731)93:0.038432,((((GCA_000442315.1_EPX87556.1:0.1987469500,GCA_000600335.2_EYD77320.1:0.1151266709)95:0.066358,(GCA_000600975.2_EYD70627.1:0.1735941471,GCA_900141735.1_SHI54456.1:0.2251782605)89:0.028672)91:0.018244,GCA_000836695.1_KIQ68406.1:0.1566114791)98:0.044315,(GCA_000223375.1_AEM41340.1:0.0000026569,GCA_001399515.1_ALJ81479.1:0.0000022932)100:0.326607)98:0.030798)95:0.023012,(((GCA_000155735.2_AGI73493.1:0.0770477461,GCA_001187845.1_AKS47257.1:0.0608778003)100:0.041668,GCA_900172275.1_SLN56137.1:0.0696960369)100:0.053370,GCA_900114485.1_SFK92620.1:0.1938000863)99:0.066845)97:0.039991,GCA_900142295.1_SIN75408.1:0.1579356833)72:0.027089,((((GCA_000647975.1_KAJ54658.1:0.2195594872,GCA_900184935.1_SMX45501.1:0.0218425547)98:0.031448,GCA_001305615.1_ALG91202.1:0.0785205542)98:0.062680,(GCA_000671395.1_KCV81414.1:0.0822802274,(GCA_001548075.1_BAQ70533.1:0.0033766038,GCA_001633165.1_ANB32687.1:0.0034944289)100:0.100918)69:0.017678)98:0.080327,(((GCA_900099935.1_SDK47850.1:0.0585203582,GCA_900188335.1_SNS21345.1:0.0472798389)99:0.036596,GCA_900112335.1_SFC36607.1:0.0188920541)99:0.083345,GCA_001620265.1_AMY70380.1:0.2000389455)66:0.036015)61:0.052155)54:0.018835)16:0.019309,((GCA_900172235.1_SLN39182.1:0.1512489272,GCA_001981245.1_APX89600.1:0.2773535676)42:0.058962,(GCA_000812665.2_AML51362.1:0.2389931526,(GCA_001404155.1_CRK75777.1:0.0000020710,GCA_900114125.1_SFJ37201.1:0.0000020520)100:0.284101)39:0.084304)11:0.030662)32:0.020619,(((GCA_900111875.1_SFA86325.1:0.1086480372,GCA_900116005.1_SFR15173.1:0.1534790419)95:0.053559,((((GCA_000012905.2_ABA80208.1:0.1377340287,(GCA_900110025.1_SEN91495.1:0.0973641699,GCA_900110135.1_SEM77368.1:0.1530351971)100:0.046215)46:0.012811,GCA_900156815.1_SIT20659.1:0.2383479707)100:0.069474,((GCA_000740775.1_KFI33039.1:0.0125393532,GCA_000740795.1_KFI31753.1:0.0049457443)100:0.142607,((GCA_000021865.1_ADE84359.1:0.1171998176,((GCA_000714535.1_KEO53109.1:0.0567841334,GCA_000715505.1_KEP68619.1:0.0773711030)100:0.124194,(GCA_000203895.1_ABL71967.1:0.0769160739,GCA_000444995.1_AGT08173.1:0.0981481808)100:0.293090)100:0.076870)80:0.045607,GCA_000740785.1_KFI29679.1:0.1831224865)99:0.057039)97:0.027668)98:0.048871,(GCA_001517585.1_CUX82765.1:0.1641451973,GCA_900107025.1_SDX35397.1:0.1427019255)100:0.061435)92:0.026059)97:0.014474,(GCA_900106675.1_SDW35661.1:0.1752096533,GCA_001620265.1_AMY70381.1:0.2519675738)97:0.059669)99:0.032516)37:0.011874,((GCA_900184815.1_SMX22677.1:0.1548331240,((GCA_000299575.1_EKE44735.1:0.1257351093,((GCA_900110115.1_SEN94810.1:0.0000021777,GCA_900141995.1_SHJ42623.1:0.0000028079)100:0.069967,(GCA_900113405.1_SFG99009.1:0.0000026493,GCA_900172315.1_SLN48324.1:0.0000027379)100:0.205536)99:0.037123)100:0.068660,GCA_900115595.1_SFP79823.1:0.1309036218)99:0.040786)100:0.054408,((((GCA_000299875.1_EKE71351.1:0.0758463078,GCA_900114135.1_SFJ89437.1:0.0938325514)100:0.038477,(GCA_900109555.1_SEK75764.1:0.0000020461,GCA_900172305.1_SLN34860.1:0.0000027915)100:0.231375)100:0.076741,GCA_900172375.1_SLN52392.1:0.1035447486)100:0.050894,(GCA_900102905.1_SDJ96233.1:0.1592925769,(GCA_900095785.1_SCM66785.1:0.0000023235,GCA_900115865.1_SFQ60115.1:0.0000020710)100:0.297745)11:0.024887)11:0.026337)39:0.035730)62:0.040645,((GCA_000018145.1_ABV94639.1:0.1425767272,GCA_000590925.1_AHM03998.1:0.3495295697)100:0.084839,((GCA_000442275.2_EPX81666.1:0.0327064354,GCA_900111945.1_SFR38501.1:0.0346659152)100:0.190425,((GCA_000765015.1_KGK79330.1:0.0097651371,GCA_900141945.1_SHI95230.1:0.0004415024)100:0.158750,(GCA_001403795.1_CTQ49040.1:0.0704495839,GCA_900109285.1_SEK48108.1:0.1002437350)100:0.165534)100:0.040767)100:0.056152)100:0.054017)66:0.031780,((GCA_000152805.1_EAQ14516.1:0.1666504209,GCA_900177545.1_SMH49083.1:0.1609530508)100:0.081279,(GCA_900109955.1_SEW03182.1:0.2105401358,GCA_001307765.1_KPN64629.1:0.3536704337)99:0.057816)100:0.088340)100:0.171773,(((GCA_900106695.1_SDW72216.1:0.1020352207,GCA_900113695.1_SFH65413.1:0.1152447753)100:0.070333,GCA_900107585.1_SEA89482.1:0.2636479106)100:0.087913,(GCA_900111545.1_SES68865.1:0.0000024913,GCA_900143155.1_SHN61414.1:0.0000024069)100:0.211032)90:0.078110)100:0.111717,(((GCA_000014745.1_ABI65018.1:0.1038804943,GCA_900103475.1_SDL78194.1:0.0374033464)100:0.208701,GCA_000152745.1_EAP89808.1:0.2864755713)100:0.181755,((GCA_000013025.1_ABI77842.1:0.0337493236,GCA_000685315.1_KCZ98058.1:0.0081287608)100:0.212185,GCA_000023785.1_ACT58428.1:0.2502055044)100:0.337159)100:0.114539)95:0.026060,GCA_900199215.1_SNT73162.1:0.5163062014)92:0.072170)86:0.053937,((((GCA_000014285.2_ABI62536.1:0.0166755535,GCA_000576085.2_AHJ63533.1:0.0000020312)100:0.266236,GCA_000964365.1_GAN78268.1:0.1915842084)60:0.056063,((GCA_000164635.1_EFH13363.1:0.1380117695,GCA_900141905.1_SHJ10079.1:0.1901504819)100:0.065422,(GCA_900101615.1_SDC23010.1:0.0096539204,GCA_900104205.1_SDB14632.1:0.0000028605)100:0.163894)100:0.150723)83:0.056493,(((((((GCA_000011685.1_AAW60121.1:0.0643993517,GCA_000234355.2_EHH67226.1:0.0949681973)100:0.130999,(GCA_000723565.1_CDG32806.1:0.0288082888,GCA_002003665.1_OOL19035.1:0.0845728025)100:0.458366)100:0.175088,(((GCA_000617865.1_GAJ29949.1:0.1980059381,GCA_002005465.1_AQS87576.1:0.0775518148)100:0.078637,(GCA_001787335.1_AOX17350.1:0.0000024949,GCA_001787355.1_AOX20226.1:0.0000020710)100:0.096658)17:0.069642,(GCA_000724025.1_CDG40055.1:0.0000021628,(GCA_000724025.1_CDG40056.1:0.0000020710,GCA_001547995.1_BAT19068.1:0.0000020710)93:0.000003)100:0.275127)78:0.051803)100:0.128015,GCA_000963885.1_GAN53651.1:0.2535131806)100:0.189774,(GCA_000021325.1_ACI52743.1:0.1927978841,((GCA_000182745.1_BAK83435.1:0.0686867331,GCA_000208635.2_EGG75538.1:0.0302918985)100:0.051091,GCA_000964505.1_GAN98825.1:0.0347634656)100:0.204604)100:0.065116)41:0.020669,(GCA_002005445.1_AQS84507.1:0.2273214940,GCA_002173735.1_ARW46622.1:0.2122736466)73:0.067148)76:0.076073,(GCA_000231445.2_EHD14271.1:0.0059825803,GCA_002153535.1_OUI78337.1:0.0000024572)100:0.520270)100:0.128713)85:0.075373)51:0.070643,(((GCA_000342165.1_EMD84505.1:0.2916725642,GCA_002211145.1_OWV34225.1:0.2322426610)100:0.326109,GCA_000152825.2_ADM10642.1:0.5677649720)99:0.133618,(GCA_000016725.1_ABQ31207.1:0.0000027663,GCA_000202835.1_BAJ81599.1:0.0064749042)100:0.599012)54:0.107060)87:0.149325,(GCA_000300235.2_AJD50534.1:0.0586421086,GCA_000300275.1_EKF08784.1:0.0323412448)100:0.649885)100:0.325784)100:0.166928,((GCA_001637395.1_OAB62797.1:0.5911580986,GCA_001637395.1_OAB63940.1:0.4521859089)100:0.302412,((((GCA_000223375.1_AEM41986.1:0.0000020710,GCA_001399515.1_ALJ82083.1:0.0000020710)100:0.453196,GCA_000230555.1_AEQ52083.1:0.2276636768)65:0.087150,(GCA_900100665.1_SDG48469.1:0.2971389330,(GCA_000223375.1_AEM42230.1:0.0000025023,GCA_001399515.1_ALJ79851.1:0.0000020671)100:0.764469)88:0.073901)74:0.076692,GCA_900100665.1_SDG89255.1:0.7642723507)100:0.581457)96:0.208512)89:0.250872,GCA_000760695.2_KIE07648.1:1.7502699483)62:0.070537,(((((((GCA_000010525.1_BAF89379.1:0.1727285565,GCA_900148505.1_SHO67484.1:0.0962460330)100:0.105489,GCA_000017645.1_ABS66100.1:0.1776853610)100:0.232877,GCA_000169415.1_EBA06800.1:0.3566962787)69:0.099312,GCA_001205715.1_KNG94597.1:0.3497626437)100:0.185543,((((((((((GCA_000014045.1_ABG30234.1:0.0255232896,GCA_000154785.2_AEI95975.1:0.0031645516)100:0.111958,((((GCA_000153725.1_EAU47927.1:0.0306738660,GCA_900102075.1_SDE11518.1:0.0858628272)58:0.015150,GCA_900116195.1_SFS34577.1:0.0291080361)60:0.021563,GCA_001687105.1_ANT59288.1:0.0000025670)100:0.091440,GCA_900109035.1_SEJ09253.1:0.1235836608)100:0.059216)100:0.064662,(GCA_900114415.1_SFL40699.1:0.2256975000,GCA_001458175.1_CUH54363.1:0.2277634802)95:0.075909)84:0.021209,(GCA_900106695.1_SDW07493.1:0.1201827031,GCA_900113695.1_SFH94130.1:0.1527437841)82:0.115734)81:0.041249,(((GCA_000018145.1_ABV94846.1:0.2664269002,GCA_000812665.2_AML51126.1:0.1426203142)93:0.036473,(GCA_900099935.1_SDI45302.1:0.0927069522,GCA_900188335.1_SNT09594.1:0.1054701709)100:0.063090)99:0.077608,(GCA_900172225.1_SLN41951.1:0.1737361397,GCA_900172235.1_SLN37589.1:0.1880615301)69:0.052611)47:0.048247)29:0.045665,GCA_900104485.1_SDB14012.1:0.1372582946)30:0.140219,GCA_900104485.1_SDB14021.1:0.5448281608)98:0.077982,GCA_000661935.1_AHY50650.1:0.4466416213)98:0.092476,(GCA_000632475.2_AIB13504.1:0.1816269096,(GCA_900102525.1_SDH32909.1:0.1387472945,GCA_900104955.1_SED40105.1:0.1020375428)100:0.121083)100:0.257281)100:0.061588,(((GCA_000017145.1_ABR62611.1:0.1571717176,GCA_000697965.2_ANK76388.1:0.1394489555)99:0.060927,GCA_900113985.1_SFI95822.1:0.1255433864)98:0.089758,GCA_000800175.1_KHJ54529.1:0.2802614100)100:0.202733)100:0.270136)100:0.242086,(((((GCA_000012905.2_ABA80883.1:0.1969108061,(GCA_001620265.1_AMY67956.1:0.2022447874,(GCA_000740775.1_KFI25822.1:0.0695872030,GCA_000740795.1_KFI28566.1:0.0198240130)100:0.267704)25:0.037500)100:0.072295,((GCA_000092925.1_ADH88571.1:0.0552208686,GCA_900100155.1_SCW74402.1:0.1184948563)100:0.218831,(GCA_000203895.1_ABL69233.1:0.1023060061,GCA_000444995.1_AGT10378.1:0.1283649151)100:0.104471)100:0.185849)100:0.114475,((GCA_002088295.1_ORE91562.1:0.3736469483,GCA_900116005.1_SFR12363.1:0.4371444337)80:0.057990,(((GCA_000169415.1_EBA06553.1:0.1137642635,GCA_900102075.1_SDE78103.1:0.0905254793)100:0.166740,(((GCA_002211155.1_OWV61890.1:0.0000000000,GCA_900101505.1_SDD32824.1:0.0000000000):0.000002,GCA_002211225.1_OWV48808.1:0.0000020710)100:0.009975,GCA_002211205.1_OWV65156.1:0.0005451597)100:0.129191)99:0.099532,GCA_900188035.1_SNR75979.1:0.2241581516)100:0.226793)100:0.118726)99:0.075517,((((GCA_000153465.1_EAS48851.1:0.0859353726,(GCA_000153705.1_EAU40727.1:0.2035911940,GCA_900176465.1_SMC75193.1:0.1750872411)100:0.197823)100:0.253002,(GCA_900177295.1_SMF51809.1:0.0000024741,GCA_900188055.1_SNR83746.1:0.0000023324)100:0.350779)88:0.063475,(GCA_001305515.1_KPL55748.1:0.3206248550,((GCA_000019945.1_ACB78966.1:0.2043819166,GCA_000022085.1_ACL56012.1:0.1244647939)100:0.251753,(GCA_000021745.1_ACK51401.1:0.2782364259,GCA_001644125.1_OAI29683.1:0.3497849851)100:0.258888)99:0.101249)83:0.017700)88:0.060269,GCA_900107585.1_SEA79683.1:0.4453857571)88:0.091633)95:0.072996,(((((((GCA_000014045.1_ABG30540.1:0.0037668188,GCA_000154785.2_AEI95701.1:0.0000020394)100:0.109142,GCA_000018145.1_ABV92204.1:0.1897962135)92:0.044251,GCA_001247715.1_KNX42165.1:0.4181461900)100:0.051900,GCA_900116455.1_SFU19192.1:0.1678326521)100:0.096000,GCA_000169415.1_EBA06955.1:0.2578310018)100:0.113742,(GCA_000521865.1_ETX28670.1:0.2125629894,((GCA_001038505.1_KMK65190.1:0.0716173069,GCA_900188035.1_SNR67059.1:0.0507652686)100:0.119483,GCA_900111875.1_SFB12176.1:0.1684760334)99:0.057934)38:0.049281)100:0.074427,(GCA_002210095.1_OWU72660.1:0.3400517526,GCA_900184935.1_SMX44929.1:0.3714975753)47:0.026732)50:0.108772)100:0.664723)100:0.369465,(GCA_900115225.1_SFO86583.1:1.2405304495,GCA_900116005.1_SFQ97379.1:1.2840862727)100:0.649448)83:0.058010)75:0.148736)55:0.121085)100:0.560729)90:0.203449)100:0.171746)100:0.074776,(GCA_000175215.2_ADU14912.1:0.1309811221,GCA_000204015.1_EGF93547.1:0.1863123400)100:0.367725)100:0.110268)100:0.122153)92:0.045692);
