# Supplementary material for: Assessing the accuracy of phylogenetic rooting methods on prokaryotic gene families
Source: PLoS One. 2020 May 15;15(5):e0232950. doi: 10.1371/journal.pone.0232950 (PMC7228096; doi:10.1371/journal.pone.0232950)
Supplement: S2 Dataset — (ZIP) [file pone.0232950.s003.zip › EmpiricalDataset/GeneTrees_IQTree/000144.aln.treefile]

(GCA_000006905.1_AAK24040.1:0.0076691337,GCA_000092285.1_ADG09855.1:0.0512848579,((GCA_000017265.1_ACG77325.1:0.1947235529,GCA_001425915.1_KQW70490.1:0.1759565236)100:0.067813,(((GCA_000144605.1_ADL02099.1:0.2314555539,GCA_002205555.1_ASD28574.1:0.1552970070)100:0.168033,(GCA_000175215.2_ADU13070.1:0.2031956655,GCA_000204015.1_EGF89288.1:0.1664534827)100:0.210309)100:0.058161,(((GCA_000014745.1_ABI65141.1:0.1304656395,GCA_900103475.1_SDL74221.1:0.1690376192)100:0.278779,GCA_000152745.1_EAP89094.1:0.3444661206)100:0.142233,(((GCA_000013025.1_ABI75509.1:0.0140285135,GCA_000685315.1_KCZ99298.1:0.0245759575)100:0.322105,GCA_000023785.1_ACT58879.1:0.4388925594)100:0.181695,(((((((((((GCA_000009985.1_BAE51707.1:0.1165616819,(GCA_000294655.1_CCG39952.1:0.0231549146,GCA_900108475.1_SEH30788.1:0.0330571980)100:0.093760)100:0.138523,GCA_000513295.1_CDK98494.1:0.3490087584)100:0.168808,GCA_900100455.1_SDH34780.1:0.6039980701)98:0.077874,((((GCA_000013085.1_ABC23415.1:0.1285592864,GCA_000284415.2_CCG08074.1:0.2544768601)100:0.196275,GCA_900101965.1_SDE38494.1:0.4962934114)94:0.060653,(GCA_000315795.1_EKV29609.1:0.3331524503,(GCA_001611975.1_AMW34935.1:0.2732771366,GCA_900156605.1_SIS78884.1:0.2527610020)100:0.153940)72:0.160750)35:0.068666,(GCA_000300235.2_AJD51436.1:0.0583708618,GCA_000300275.1_EKF07188.1:0.0754616879)100:0.648748)85:0.066956)84:0.074449,(GCA_000968135.1_CCQ74145.1:0.2895834262,GCA_001746755.1_OEJ65591.1:0.5463951835)97:0.128533)70:0.068795,GCA_900093605.1_SCA57683.1:0.4117644860)56:0.028200,(GCA_900101935.1_SDE37951.1:0.5165297109,(GCA_000815465.1_KIE04127.1:0.4440333667,(((GCA_000008385.1_AAW71325.1:0.2172548437,GCA_000953315.1_CDR79548.1:0.1938537555)100:0.685585,((GCA_000026005.1_CAH58295.1:0.2367178829,GCA_000964755.1_KJV65429.1:0.3411177942)100:0.251556,(GCA_000964795.1_KJV69019.1:0.5238330027,(GCA_000011945.1_AAV86776.1:0.1345694425,GCA_000024505.1_ACZ49102.1:0.1023875856)100:0.967658)100:0.221991)100:0.284225)99:0.349432,((GCA_000022525.1_ACT69642.1:0.5268781938,GCA_000632985.1_AHX11592.1:0.5402424779)100:1.535680,GCA_000219355.1_AEI88339.1:0.8192380410)100:0.384201)100:0.601716)97:0.311386)28:0.176059)28:0.076629,((((((GCA_000010725.1_BAI75391.1:0.0946676765,GCA_000632475.2_AIB13957.1:0.1532424413)100:0.149026,(GCA_000576635.1_EWY39788.1:0.0691957145,GCA_000936425.1_KJB96853.1:0.0823389236)100:0.253334)95:0.086971,((GCA_000016185.1_ACI98000.1:0.0965256744,GCA_002251795.1_OYQ32278.1:0.1866521648)94:0.048441,(GCA_000225995.2_EGY01682.1:0.0000027271,GCA_000730165.2_ASG20011.1:0.0091399419)100:0.138251)100:0.189809)89:0.027376,(GCA_000226315.1_AEP09137.1:0.0088255798,GCA_000348745.1_AGH97542.1:0.0000023500)100:0.579859)99:0.116544,((GCA_000299935.1_EKE76480.1:0.1641220417,GCA_001618175.1_KZD10295.1:0.1340260284)100:0.303707,((GCA_000319385.1_AFX99276.1:0.0837718696,GCA_000510265.1_AHC73819.1:0.0903982253)100:0.329407,GCA_900102465.1_SDG43842.1:0.0169214641)100:0.499843)53:0.064818)59:0.046347,GCA_900167455.1_SJZ40951.1:0.5718735321)62:0.062470)55:0.087524,(((GCA_000767795.1_KGM31584.1:0.0101117222,GCA_002195995.1_OWJ55854.1:0.0202105790)100:0.351191,(GCA_000963705.1_KJV09795.1:0.1250051544,GCA_002251735.1_OYQ19348.1:0.0544760271)100:0.396048)98:0.106811,((((((((((GCA_000011685.1_AAW60034.1:0.0860666360,GCA_000234355.2_EHH67624.1:0.1036672872)100:0.086083,(GCA_000723565.1_CDG32880.1:0.0282201922,GCA_002003665.1_OOL16989.1:0.0337054030)100:0.265506)100:0.124163,(((GCA_000617865.1_GAJ28876.1:0.2713028504,GCA_002005465.1_AQS88720.1:0.1332627288)94:0.075486,(GCA_001787335.1_AOX16524.1:0.0042926174,GCA_001787355.1_AOX19483.1:0.0000029422)100:0.137594)94:0.066153,(GCA_000724025.1_CDG38112.1:0.0000027262,GCA_001547995.1_BAT19895.1:0.0167622124)100:0.177852)92:0.053555)100:0.127173,GCA_000963885.1_GAN53313.1:0.3932355586)98:0.117463,(GCA_000231445.2_EHD14359.1:0.0000025102,GCA_002153535.1_OUI78259.1:0.0000023639)100:0.478254)97:0.035957,(((GCA_000021325.1_ACI49888.1:0.2520190718,((GCA_000182745.1_BAK83070.1:0.0316042649,GCA_000964505.1_GAO00470.1:0.0423250705)100:0.015770,GCA_000208635.2_EGG74852.1:0.0231189873)100:0.092122)100:0.132680,GCA_002173735.1_ARW48774.1:0.3593368378)92:0.069791,GCA_002005445.1_AQS86492.1:0.2551621899)99:0.079455)100:0.184483,(GCA_000014285.2_ABI61118.1:0.0163127408,GCA_000576085.2_AHJ61970.1:0.0057002517)100:0.465413)100:0.123286,((GCA_000016725.1_ABQ30410.1:0.0000022353,GCA_000202835.1_BAJ80052.1:0.0000024825)100:0.285987,(GCA_000306035.1_EKM98144.1:0.3709570382,(GCA_000306035.1_EKM99510.1:0.0835459114,GCA_000964385.1_GAN79150.1:0.0865009420)100:0.076671)100:0.160448)100:0.177902)100:0.128688,((GCA_000164635.1_EFH12056.1:0.2545818792,GCA_900141905.1_SHJ65547.1:0.3153392277)100:0.095513,(GCA_900101615.1_SDC18628.1:0.0000024644,GCA_900104205.1_SDB12261.1:0.0000024644)100:0.122242)100:0.297052)100:0.154001,((((GCA_000689395.1_CDO58311.1:0.5273617919,GCA_900199215.1_SNT74078.1:0.6339440756)85:0.150154,(((GCA_000982415.1_KKJ78409.1:0.0454867893,GCA_001026905.1_KLN60524.1:0.0837706751)100:0.529117,(GCA_900177295.1_SMF60722.1:0.0000027001,GCA_900188055.1_SNR92916.1:0.0000025238)100:0.543173)85:0.070780,GCA_900100655.1_SDG30937.1:0.4016944161)86:0.121682)97:0.090970,(GCA_002117145.1_ARN84961.1:1.0339371329,GCA_000742835.1_AIK96885.1:1.8040194621)95:0.416562)70:0.061157,(GCA_900172325.1_SLN72918.1:0.8658603535,((((((((((((((((GCA_000007125.1_AAL51452.1:0.0000024644,GCA_000157815.1_EEX98993.1:0.0000024644)100:0.075008,(GCA_000017405.1_ABS13846.1:0.0045563552,GCA_000585655.1_EXL04205.1:0.0041145915)100:0.120607)100:0.134632,(GCA_001558695.1_KXF76475.1:0.1852053347,(GCA_900104355.1_SDO73160.1:0.0983930229,GCA_900113985.1_SFI78793.1:0.1591994894)100:0.168113)96:0.071227)73:0.055065,(GCA_900113935.1_SFI55280.1:0.2969592853,(GCA_000022725.1_ACS51970.1:0.1259954588,GCA_000341385.1_AGF76448.1:0.1672094392)100:0.648406)99:0.105056)98:0.064875,((((GCA_000585625.1_EXL10367.1:0.3479192329,GCA_002075885.1_OQM76271.1:0.3036839195)100:0.074985,GCA_001618845.1_AMY02670.1:0.1444078758)100:0.077128,(GCA_001424795.1_KQU72984.1:0.0729680082,GCA_001605015.1_AMS40286.1:0.1017372597)100:0.093034)100:0.135227,(GCA_000014245.1_ABG64800.1:0.3246990283,(GCA_000300335.1_EKF18972.1:0.1084882728,GCA_000300515.1_EKF42045.1:0.1305387103)100:0.201398)100:0.113176)98:0.061608)99:0.271935,(((((GCA_000016285.1_ACM38148.1:0.2480848555,((GCA_000092045.1_ABC92755.1:0.0931740198,GCA_000769405.1_KPN25467.1:0.0564297775)100:0.122225,GCA_000496595.1_AHA28182.1:1.4902373206)89:0.145804)35:0.083657,((((GCA_000017145.1_ABR61948.1:0.1940124409,(GCA_000018545.1_ACP27007.1:0.1384799344,GCA_002288525.1_ASY64720.1:0.1320979557)98:0.064146)96:0.049665,(GCA_000153525.1_EAS84707.1:0.3370428832,GCA_000155895.1_EDZ60023.1:0.1228002867)100:2.575380)43:0.000002,GCA_000697965.2_ANK74224.1:0.2064791451)87:0.078880,(GCA_000092025.1_AAK88439.1:0.3062580977,((GCA_000722615.1_KEQ07479.1:0.0000020826,GCA_000722625.1_KEQ09075.1:0.0000022622)100:0.258590,(GCA_000731295.1_CDN56069.1:0.0220025748,GCA_000731315.1_CDN49960.1:0.0251158500)100:0.221894)100:0.063970)39:0.089779)20:0.020328)67:0.063176,((GCA_001267455.1_KOC72741.1:0.0389591005,GCA_001652565.1_ANH05974.1:0.0279049913)100:0.222805,(GCA_001687365.1_OBZ94249.1:0.2014413753,GCA_001885585.1_OJF96107.1:0.2050746066)100:0.076669)99:0.074861)99:0.193289,(GCA_001578105.1_AMM85839.1:0.2096768813,GCA_002043005.1_AQZ50258.1:0.1327462759)100:0.204463)73:0.049889,(GCA_000154705.2_EDQ33270.1:0.2056100525,GCA_001703635.1_OCW58143.1:0.2714679314)100:0.305961)74:0.035901)96:0.057940,((((GCA_000153465.1_EAS49382.1:0.2834427868,(GCA_000153705.1_EAU40345.1:0.2540707574,GCA_900176465.1_SMC85104.1:0.2345908202)100:0.145445)100:0.141487,(GCA_000800175.1_KHJ53267.1:0.0522124386,GCA_900141975.1_SHJ68365.1:0.0322248743)100:0.381816)57:0.051819,GCA_900104035.1_SDO19810.1:0.4621733104)100:0.243879,GCA_002238045.1_OXT02540.1:0.6406640597)96:0.058945)98:0.107234,((((GCA_000148725.1_EFO32399.1:0.4577522172,(GCA_000158095.1_EEE45575.1:0.2265405499,GCA_001403915.1_CTQ46323.1:0.1766711533)100:0.059226)100:0.163829,(GCA_000192745.1_ADZ68649.1:0.3180182493,(GCA_001188555.1_KND17927.1:0.0000026321,GCA_002249885.1_OXS40927.1:0.0000022029)100:0.292036)100:0.198620)91:0.048164,(((GCA_900110875.1_SEQ21844.1:0.1294223977,GCA_900114245.1_SFJ89863.1:0.0266032880)100:0.278932,GCA_001907205.1_OKL44905.1:0.4697372577)99:0.094485,GCA_900105595.1_SDU39256.1:0.4568056398)95:0.045852)100:0.244708,(GCA_001293565.1_KPB02189.1:0.7112191225,((GCA_900115225.1_SFO62130.1:0.3560811991,GCA_900215505.1_SNY90777.1:0.4142558733)100:0.281663,GCA_000179775.1_EFL88125.1:0.7430586923)91:0.123897)91:0.085776)81:0.048293)77:0.036967,GCA_900148505.1_SHO63615.1:0.6735722967)79:0.045315,GCA_900129325.1_SHG20729.1:0.6664467275)100:0.084988,GCA_900104485.1_SDB26071.1:0.8535765187)16:0.019979,(((((GCA_000010525.1_BAF90450.1:0.3347425766,GCA_000017645.1_ABS65464.1:0.2049578861)100:0.152159,(GCA_000092925.1_ADH90032.1:0.1031156505,GCA_900100155.1_SCW87648.1:0.2052018704)100:0.362306)99:0.099655,((GCA_000166055.1_ADP69435.1:0.0064735133,GCA_000636015.1_KAI94299.1:0.0077794798)100:0.600557,(GCA_001402875.1_ALK08004.1:0.0000025859,GCA_001459775.1_CUU43926.1:0.0000023265)100:0.446092)94:0.150687)64:0.063638,((((((((GCA_000011365.1_BAC46211.1:0.0286895403,GCA_000661935.1_AHY55377.1:0.0179849419)100:0.096580,(GCA_001618955.1_KZD22988.1:0.0134557506,GCA_900108575.1_SEI17278.1:0.0000022898)100:0.149697)97:0.041523,(GCA_000012725.1_ABA03762.1:0.0733101944,GCA_000013885.1_ABE61511.1:0.0360991938)100:0.097310)96:0.033867,(GCA_000195775.1_CAE25968.1:0.1456138876,GCA_000935205.1_KIZ41134.1:0.1206149511)100:0.048270)100:0.108537,(((GCA_000218565.1_AEI05120.1:0.0000024644,GCA_000218585.1_AEI01545.1:0.0000020751)100:0.061117,GCA_000314735.2_EKS30603.1:0.0419915715)100:0.103502,GCA_000336555.1_EKS33703.1:0.0849466079)100:0.090493)100:0.326292,GCA_002355335.1_BAT59604.1:0.3669175283)99:0.074161,((GCA_001579845.1_AMN45353.1:0.3312530443,GCA_002119765.1_ARP99431.1:0.3974563771)99:0.049605,GCA_900188135.1_SNB60045.1:0.4105604775)99:0.105299)97:0.054874,GCA_001426945.1_KQY97431.1:0.3703549375)100:0.138250)82:0.138110,(((((GCA_000019845.1_ACB94076.1:0.1832567193,(GCA_000021745.1_ACK49788.1:0.1833903720,GCA_900114285.1_SFK17381.1:0.2410501929)100:0.117476)100:0.135615,GCA_900187365.1_SNB72800.1:0.3840531370)100:0.140725,((GCA_000304315.1_CCJ07014.1:0.2588164966,GCA_001644125.1_OAI29752.1:0.2279327790)100:0.066953,GCA_002117405.1_ARN80239.1:0.2048965369)100:0.154267)100:0.096463,GCA_900104955.1_SED19599.1:0.6185294926)100:0.131078,(((((GCA_000019945.1_ACB80619.1:0.2059045995,GCA_000022085.1_ACL62126.1:0.2391473463)100:0.237678,(GCA_001017175.1_KLK94238.1:0.0734188068,GCA_900102135.1_SCY28984.1:0.0921494964)100:0.345566)100:0.141395,(GCA_001271345.1_ALA17409.1:0.0200003170,GCA_001887265.1_APF36159.1:0.0879724708)100:0.400980)80:0.036841,((GCA_001741865.1_AOO79221.1:0.2353050974,GCA_900102525.1_SDG27434.1:0.2975247719)100:0.140456,GCA_001676615.1_OCC05998.1:0.6826043854)91:0.172757)100:0.069696,(GCA_001305515.1_KPL53678.1:0.4299326043,GCA_002088295.1_ORE93091.1:0.8957720060)87:0.193768)86:0.093770)86:0.099900)89:0.047651)16:0.065708,(GCA_000496075.1_ESR24031.1:0.7461462952,GCA_900102695.1_SCZ39901.1:0.8083193804)96:0.260828)61:0.036730,((GCA_000503895.1_AHB47611.1:0.4820831391,(GCA_000143145.1_ADJ24573.1:0.6594685599,(GCA_000981545.1_CPR18040.1:0.0043718725,GCA_900104305.1_SDO24505.1:0.0000021414)100:0.704620)100:0.126687)100:0.201537,((GCA_000828475.1_BAQ15497.1:0.2354336375,GCA_001723285.1_ODS00601.1:0.0881876611)100:0.395783,GCA_001708935.1_ODA66241.1:0.4038292427)100:0.223532)82:0.137884)100:0.105315,(((((((((((GCA_000011965.2_AAV93568.1:0.2736397694,GCA_900172225.1_SLN10525.1:0.1034675287)99:0.149201,((GCA_900109035.1_SEK00922.1:0.2285699251,GCA_002210095.1_OWU73660.1:0.3647545781)85:0.049356,(GCA_001046955.1_AKO98478.1:0.0070456521,GCA_900109145.1_SEJ27644.1:0.0137121230)100:0.289426)85:0.031564)86:0.045202,(GCA_900116455.1_SFT92886.1:0.2701049463,GCA_900156525.1_SIT76880.1:0.4685628379)86:0.078908)98:0.078332,((GCA_000014045.1_ABG30254.1:0.0342111924,GCA_000154785.2_AEI95954.1:0.0264946709)100:0.269152,(GCA_000814025.1_KIC49722.1:0.0384838794,GCA_001969365.1_APX13040.1:0.1023871066)100:0.246397)100:0.104304)89:0.084746,(((((GCA_000153725.1_EAU44851.1:0.1113153362,(GCA_900102075.1_SDE68387.1:0.1023692049,(GCA_001975705.1_APZ53446.1:0.1079768634,(GCA_001969385.1_APX21967.1:0.0000021660,GCA_900112435.1_SFC39074.1:0.0000024644)100:0.155641)100:0.048112)45:0.040772)97:0.130215,GCA_001458375.1_CUH78054.1:0.2231762555)38:0.055284,(((GCA_001687105.1_ANT59736.1:0.0429872641,GCA_900116195.1_SFS91512.1:0.0165140377)100:0.287258,(GCA_900107235.1_SDY39263.1:0.3117389021,(GCA_000521865.1_ETX27988.1:0.3568312848,GCA_900115815.1_SFQ00349.1:0.3557610623)99:0.201504)42:0.073268)31:0.044554,((((GCA_002211155.1_OWV59101.1:0.0050035742,(GCA_002211225.1_OWV49116.1:0.0000024644,GCA_900101505.1_SDC60751.1:0.0000024644)99:0.000002)100:0.013889,GCA_002211205.1_OWV67494.1:0.0063035264)100:0.148045,GCA_900184945.1_SMX38421.1:0.1184234778)79:0.045005,(GCA_002237555.1_ASP20770.1:0.0922874747,GCA_900188425.1_SNS81760.1:0.1081071503)100:0.061249)100:0.146131)31:0.024360)33:0.040861,((GCA_002115725.1_OSQ64027.1:0.0792813925,GCA_002115805.1_OSQ52585.1:0.1200576570)100:0.229322,(GCA_001038505.1_KMK66456.1:0.2069747160,GCA_900188035.1_SNR34339.1:0.2665526603)100:0.165331)49:0.047883)100:0.062912,((GCA_900095785.1_SCM69240.1:0.0000023898,GCA_900115865.1_SFQ44360.1:0.0000024272)100:0.317647,GCA_001890925.1_OJI94121.1:0.4877541823)80:0.073326)80:0.047867)100:0.077916,(((((GCA_001458175.1_CUH51306.1:0.2260635669,GCA_900114415.1_SFL02981.1:0.1696848662)64:0.036352,GCA_900142085.1_SHI40042.1:0.1516961728)100:0.103780,(GCA_900129685.1_SHH47539.1:0.3499044838,GCA_900100005.1_SDI97840.1:0.4792687451)88:0.061666)49:0.030720,(((GCA_001458355.1_CUH63499.1:0.1323161150,GCA_900110775.1_SEP99362.1:0.1642347433)100:0.150825,(GCA_000442275.2_EPX77478.1:0.0765127597,GCA_900111945.1_SFR34757.1:0.0434351257)100:0.393032)97:0.046316,GCA_900110425.1_SEP04623.1:0.3254502636)92:0.048965)93:0.053138,(((GCA_000152625.1_EAP76291.1:0.3930513940,(GCA_001247715.1_KNX42817.1:0.2978849960,GCA_900172295.1_SLN12547.1:0.2615301586)100:0.116791)83:0.047701,(((GCA_000203895.1_ABL68513.1:0.3503725791,GCA_000444995.1_AGT07339.1:0.3771081068)100:0.402499,GCA_900172385.1_SLN68908.1:0.3133008661)98:0.102439,(GCA_900113405.1_SFG88576.1:0.0000029191,GCA_900172315.1_SLN43552.1:0.0000021004)100:0.601090)89:0.103198)93:0.063621,(((GCA_001307765.1_KPN64802.1:0.2996496350,GCA_900109955.1_SEV93814.1:0.1546787463)100:0.280750,(GCA_900177545.1_SMH46952.1:0.2970314463,GCA_000152805.1_EAQ12557.1:0.5826659894)99:0.073465)99:0.140570,((((((GCA_000152605.1_EAP85829.1:0.2491003493,GCA_000622405.1_KIN68004.1:0.3210432298)98:0.085939,GCA_000172095.1_EDQ06512.1:0.3105730826)98:0.128920,((GCA_001908835.1_APO88419.1:0.2177765496,GCA_900114485.1_SFL14467.1:0.5474998113)95:0.113798,((GCA_000155735.2_AGI74540.1:0.4373721010,(GCA_001187845.1_AKS47634.1:0.3800392838,GCA_900141735.1_SHI99740.1:0.7022969945)74:0.045888)100:0.240270,(GCA_001404155.1_CRK75069.1:0.0000027881,GCA_900114125.1_SFJ02458.1:0.0000021913)100:0.506254)11:0.050745)91:0.066410)74:0.021443,((GCA_900142295.1_SIO18708.1:0.4216027606,((GCA_000600335.2_EYD75203.1:0.2174876376,(GCA_000442315.1_EPX84131.1:0.4628926949,GCA_000153305.1_EAR50618.1:0.6276003760)97:0.140793)91:0.052838,GCA_900100085.1_SDI54509.1:0.3590475226)94:0.076902)87:0.062201,(GCA_000169415.1_EBA08161.1:0.2954850534,GCA_001482405.1_KUF12864.1:0.3578340893)100:0.165345)86:0.072705)76:0.078984,((GCA_000223375.1_AEM42343.1:0.0000025122,GCA_001399515.1_ALJ79968.1:0.0000024644)100:0.553362,GCA_000600975.2_EYD73280.1:0.4092785174)94:0.175625)78:0.025754,((GCA_000161835.1_EET47556.1:0.5810427184,GCA_900172275.1_SLN34489.1:0.6891084938)57:0.038813,((((((GCA_000203975.3_KID07182.1:0.0801690919,GCA_000511355.1_AHD02698.1:0.1077930330)100:0.073456,(GCA_000511385.1_AHD11197.1:0.0841186103,(GCA_001258055.1_CRL15717.1:0.0000024644,GCA_900113345.1_SFG67356.1:0.0000024644)100:0.053248)100:0.116501)100:0.039602,GCA_900102795.1_SCZ65447.1:0.2648078018)100:0.056774,GCA_001678945.1_ANP37095.1:0.2928611392)99:0.087490,GCA_000376545.2_ANP42059.1:0.2656615776)100:0.158624,(GCA_900107355.1_SDY81568.1:0.6310191225,GCA_001205715.1_KNG93547.1:0.5303972626)77:0.104889)58:0.070299)99:0.110292)93:0.078201)91:0.077136)90:0.068754)87:0.039201)91:0.053785,(((((((GCA_000012905.2_ABA80319.1:0.1698985494,(((GCA_900110025.1_SEM59798.1:0.2069251498,(GCA_001620265.1_AMY71480.1:0.1809628482,((GCA_000021865.1_ADE87185.1:0.2164416541,GCA_000740785.1_KFI29050.1:0.2094994003)100:0.082483,(GCA_000714535.1_KEO54434.1:0.1954514328,GCA_000715505.1_KEP69734.1:0.1949320509)100:0.209433)100:0.162907)100:0.080197)94:0.074546,(GCA_900156815.1_SIS65188.1:0.2643543890,GCA_900110135.1_SEN12710.1:0.3950648470)75:0.070475)77:0.054566,GCA_900106675.1_SDW97921.1:0.2916321799)78:0.017425)98:0.051828,(GCA_000018145.1_ABV95028.1:0.3684555892,((GCA_001517585.1_CUX82999.1:0.3134531478,GCA_900107025.1_SDX34719.1:0.3186217330)100:0.136216,GCA_001981245.1_APX89906.1:0.4672910642)94:0.021122)100:0.099936)100:0.095428,(((GCA_000740775.1_KFI33735.1:0.0623521283,GCA_000740795.1_KFI30485.1:0.0562606815)100:0.217974,GCA_900172235.1_SLN61473.1:0.3476781142)26:0.076658,(GCA_900099935.1_SDJ12823.1:0.2277139033,(GCA_900112335.1_SFC77092.1:0.1378959855,GCA_900188335.1_SNT00419.1:0.1129255069)100:0.085384)100:0.110545)74:0.059999)43:0.037246,GCA_000812665.2_AML51090.1:0.4853005666)85:0.025774,(((GCA_001305615.1_ALG91628.1:0.1447104254,GCA_900184935.1_SMX46731.1:0.1726320026)100:0.109419,(GCA_000671395.1_KCV82377.1:0.2432237797,GCA_900184815.1_SMX25126.1:0.7650812016)99:0.096282)84:0.033776,(GCA_001548075.1_BAQ71090.1:0.0000024327,GCA_001633165.1_ANB33137.1:0.0000020451)100:0.313869)93:0.054908)96:0.068047,(((GCA_000299575.1_EKE44593.1:0.3752570129,GCA_900115595.1_SFP89999.1:0.2358683032)99:0.142200,GCA_900102905.1_SDK10015.1:0.3838950212)50:0.089850,((GCA_000647975.1_KAJ57138.1:0.3189219090,GCA_000152725.1_EAQ03892.1:0.5108037463)98:0.029256,(GCA_900110115.1_SEN33850.1:0.0181611804,GCA_900141995.1_SHI73696.1:0.0325448507)100:0.370111)51:0.107068)94:0.048557)68:0.011177,((((GCA_000299875.1_EKE74451.1:0.1021151491,GCA_900114135.1_SFK08827.1:0.1242781054)100:0.175782,((GCA_900109555.1_SEL12399.1:0.0000028273,GCA_900172305.1_SLN60851.1:0.0000024644)100:0.366114,GCA_900172375.1_SLN10231.1:0.2213315183)100:0.111151)100:0.101303,GCA_000738435.1_AII86002.1:0.6412201564)87:0.040342,(GCA_000590925.1_AHM03596.1:0.4445026573,((GCA_000765015.1_KGK79629.1:0.0135892162,GCA_900141945.1_SHI88373.1:0.0178803452)100:0.309286,(GCA_001403795.1_CTQ49424.1:0.1784803276,GCA_900109285.1_SEK31848.1:0.2416044558)100:0.525798)26:0.065932)99:0.200760)89:0.061210)91:0.067204)96:0.171851,(GCA_900116005.1_SFR08876.1:0.3853316628,GCA_900111875.1_SFB01967.1:0.3786502863)95:0.111263)95:0.076596,(GCA_000836695.1_KIQ71134.1:0.4600425255,GCA_900172355.1_SLN33245.1:0.8463895436)100:0.409193)100:0.131675,((GCA_900106695.1_SDX15819.1:0.2072664317,GCA_900113695.1_SFI48850.1:0.2649164628)100:0.165010,((GCA_900111545.1_SET51381.1:0.0000024644,GCA_900143155.1_SHN67460.1:0.0000024644)100:0.311238,GCA_900107585.1_SEA37734.1:0.5188807722)100:0.066678)100:0.222360)100:0.115365,GCA_000024465.1_ADE39309.1:1.0696948499)95:0.100281)94:0.060795,(((((GCA_000230555.1_AEQ53041.1:0.3228254304,GCA_900100665.1_SDG13507.1:0.4781846594)100:0.385532,(GCA_000743575.1_KFL27961.1:0.2346418103,GCA_000970435.1_KKB85267.1:0.2254727061)100:0.354231)100:0.234681,GCA_000152825.2_ADM10650.1:1.1215308791)95:0.141566,((((((((((((((((((GCA_000011345.1_BAC07573.1:0.0137555586,GCA_000505665.1_AHB89137.1:0.0034233229)100:0.254110,GCA_002142475.1_BAS57007.1:0.3149398234)100:0.042355,((GCA_000018105.1_ABW29825.1:0.3281289212,GCA_000346485.2_KYC37217.1:0.2272829970)97:0.021248,(((GCA_000934435.1_KIY15109.1:0.0000028351,GCA_001990805.1_ONN61621.1:0.0000028645)100:0.065260,GCA_001275395.1_KOP26510.1:0.0310214488)100:0.250705,((GCA_002368055.1_BAZ76741.1:0.0000024644,GCA_002368295.1_BAY99337.1:0.0000024644)100:0.050339,GCA_002368275.1_BAY90165.1:0.0653816503)100:0.260621)100:0.124565)99:0.074795)94:0.037217,GCA_000775285.1_KGF72722.1:0.2895310169)94:0.038991,(GCA_000317495.1_AFZ12941.1:0.1838897773,GCA_000317145.1_AFY93689.1:0.3214294166)99:0.073891)87:0.040947,GCA_001276715.1_KOR37565.1:0.2674403125)79:0.029711,(((((((GCA_000014265.1_ABG53179.1:0.1180208131,GCA_002260545.1_OZH54525.1:0.0434432867)100:0.184112,(GCA_000176895.2_CCE15960.1:0.0000020167,GCA_000307915.1_EKD05765.1:0.0000026304)100:0.205156)99:0.051880,((GCA_000180455.1_CBN58882.1:0.0940397674,((GCA_000214075.2_EGK86521.1:0.0044921829,GCA_000317475.1_AFZ09543.1:0.0199415357)100:0.051577,GCA_002412335.1_PCN51916.1:0.0568858365)100:0.142237)100:0.049124,(GCA_000710505.1_KEI68068.1:0.0198200896,GCA_900009265.1_CUR17574.1:0.0452276173)100:0.188626)97:0.028252)98:0.037698,(GCA_000478195.2_ERT07013.1:0.1072956719,(GCA_000972705.2_KMW70349.1:0.0042279757,GCA_000972705.2_KMW70770.1:0.0000025460)100:0.083199)100:0.107843)97:0.031850,((GCA_000155555.1_EDX78355.1:0.1134025572,(GCA_000211815.1_EGJ34661.1:0.0184304073,GCA_001942495.1_OLT61751.1:0.0068831882)100:0.190485)45:0.017375,GCA_000317515.1_AFZ18938.1:0.0926960983)99:0.084638)58:0.027439,((((((GCA_000017845.1_ACB50228.1:0.0294066639,(GCA_000167195.1_EAM48606.1:0.0000024644,GCA_000235665.2_EHJ10825.1:0.0000024644)100:0.046645)100:0.064619,GCA_000025125.1_ADB94842.1:0.1239533979)100:0.153812,(GCA_000021825.1_ACK69069.1:0.1350427067,(((GCA_000317025.1_AFY78179.1:0.0055976646,GCA_001904635.1_OKH22749.1:0.0197534810)100:0.091932,(GCA_000297435.1_CCI33147.1:0.0177774980,GCA_000312205.1_CCI09068.1:0.0251527435)100:0.213306)100:0.028243,(GCA_000284135.1_BAL27860.1:0.0542015092,GCA_000478825.2_AIE75109.1:0.0361193783)100:0.308102)99:0.044747)99:0.035697)97:0.030452,((GCA_000317575.1_AFZ36934.1:0.0241167494,GCA_002355455.1_BAU64561.1:0.0035078721)100:0.118257,GCA_000332055.1_ELS01308.1:0.1953060085)97:0.089025)50:0.031462,((((GCA_000317675.1_AFZ53427.1:0.1762536024,(GCA_001548095.1_BAQ62310.1:0.0837822819,GCA_001548115.1_BAQ66641.1:0.0822862367)100:0.051615)100:0.108187,GCA_001747005.1_OEJ78165.1:0.1904307439)96:0.128623,(GCA_002368355.1_BAZ43424.1:0.1982467200,(GCA_001904615.1_OKH14157.1:0.3453619731,(GCA_000317065.1_AFY71721.1:0.2725212122,GCA_000332215.1_ELS31868.1:0.2170655459)100:0.171311)45:0.027963)47:0.056552)43:0.028750,GCA_000332035.1_ELR96640.1:0.2653769489)47:0.051069)53:0.083099,((GCA_000317615.1_AFZ51268.1:0.1204537902,GCA_000317635.1_AFZ44741.1:0.0966708526)100:0.258125,(GCA_000473895.1_ERN42793.1:0.3184582293,(GCA_000011385.1_BAC88357.1:0.1790198633,GCA_000484535.1_AGY57800.1:0.1772905773)100:0.405565)90:0.083867)80:0.042577)91:0.063598)77:0.022548,(GCA_001904725.1_OKH32847.1:0.1851372665,(GCA_000317105.1_AFY84379.1:0.2111498077,GCA_001765415.1_AOR38311.1:2.0140421064)79:0.035054)77:0.032146)68:0.033835)37:0.040808,(((((((((GCA_000020025.1_ACC82155.1:0.1688258511,((GCA_000169135.1_EAW47155.1:0.0486523743,GCA_002218065.1_GAX38205.1:0.0317900708)100:0.072516,(GCA_000204075.1_ABA22317.1:0.0861904840,GCA_002367975.1_BAY18991.1:0.0850393159)71:0.010982)99:0.029677)46:0.015446,(GCA_000316575.1_AFY33095.1:0.0797557314,((GCA_002368055.1_BAZ76602.1:0.0000024644,GCA_002368295.1_BAY99476.1:0.0000024644)100:0.004150,GCA_002368275.1_BAY89693.1:0.0000020051)100:0.098546)100:0.047718)44:0.012938,(((((GCA_000312705.1_AFW94001.1:0.0364585945,GCA_000789435.1_KHG42076.1:0.0000021705)97:0.003982,GCA_002368115.1_BAZ88313.1:0.0000025656)100:0.101113,GCA_000317695.1_AFZ58654.1:0.0790669261)67:0.007032,(GCA_002368075.1_BAZ82184.1:0.0229891256,(((GCA_000175835.1_EFA68464.1:0.0041731601,GCA_001432185.1_KRH96377.1:0.0041957306)100:0.013170,GCA_000175855.1_EFA74279.1:0.0294486496)100:0.005163,GCA_002368135.1_BAZ89203.1:0.0121186795)100:0.174126)99:0.032154)100:0.034320,GCA_000317535.1_AFZ23885.1:0.1123618702)90:0.022335)100:0.054010,((GCA_000346485.2_KYC35261.1:0.0480776208,GCA_000760695.2_KIE13690.1:0.0524211940)100:0.137616,GCA_000828085.2_KIJ80745.1:0.1551160986)100:0.039003)97:0.044698,(GCA_000317435.1_AFZ02442.1:0.1795567440,GCA_001456025.1_KST67291.1:0.2565900628)22:0.031607)28:0.023029,(((GCA_000231365.2_EHC08440.1:0.0142939498,GCA_001904645.1_OKH16587.1:0.0112082232)100:0.041283,((GCA_000934435.1_KIY10487.1:0.0000024644,GCA_001990805.1_ONN59053.1:0.0000024644)100:0.040010,GCA_001275395.1_KOP25250.1:0.0217408951)100:0.041191)100:0.112072,(GCA_000350105.1_CCH66672.1:0.0000020571,GCA_000350125.1_CCH65926.1:0.0065387903)100:0.352330)94:0.088824)98:0.034004,GCA_000316665.1_AFY56888.1:0.1717258025)94:0.046053,GCA_000952155.1_KJH72098.1:0.1296835691)94:0.048658,(GCA_000317555.1_AFZ29663.1:0.0083807039,GCA_001904655.1_OKH27387.1:0.0088982468)100:0.180087)92:0.047887)84:0.023345,(GCA_000317125.1_AFY86914.1:0.1614273546,(GCA_000775285.1_KGF72497.1:0.3115470657,GCA_001870225.1_APB34241.1:0.3706142119)93:0.088865)87:0.049018)97:0.033405,GCA_000317045.1_AFY65834.1:0.2348887610)98:0.037015,GCA_001746915.1_OEJ72731.1:0.1769092277)100:0.078884,(GCA_000817775.1_KIF39023.1:0.3040959395,(GCA_002075285.2_ASC69288.1:0.2559932265,GCA_001904775.1_OKH48507.1:0.2666362222)100:0.106216)100:0.051119)100:0.155069,GCA_000012525.1_ABB56808.1:0.2676088857)100:0.212265,(((GCA_000011465.1_CAE19529.1:0.3482250219,GCA_000760175.1_KGG12228.1:0.1647894225)100:0.081308,GCA_001182765.1_CRY91585.1:0.1392619576)100:0.063778,(GCA_000155635.1_EDY38699.1:0.1503094809,GCA_000316515.1_AFY27511.1:0.0838905129)99:0.082082)99:0.308132)100:0.400720,(GCA_000014865.1_ABK43567.1:0.3185607300,GCA_002109495.1_OSM05320.1:0.3921419063)100:0.550235)100:0.243513,GCA_001982645.1_ONG37839.1:1.8616619754)28:0.213001,((GCA_001637395.1_OAB61864.1:1.0094113594,((((GCA_000011365.1_BAC47413.1:0.0000022848,GCA_000661935.1_AHY48759.1:0.0000022763)100:0.086302,GCA_000018545.1_AAB91752.1:0.0476323201)93:0.004113,GCA_001017175.1_KLK90667.1:0.0000026559)93:0.036278,GCA_001618845.1_AMY03415.1:0.0367365414)100:1.641770)78:0.187863,(((((((((((GCA_000012905.2_ABA79439.2:0.2701348376,((GCA_001404155.1_CRK76506.1:0.0000025131,GCA_900114125.1_SFJ73113.1:0.0000024644)100:0.245961,GCA_900172275.1_SLN32885.1:0.2849710147)98:0.076957)89:0.042766,(((((GCA_000014045.1_ABG29849.1:0.0286361129,GCA_000154785.2_AEI96358.1:0.0160673179)100:0.155695,(GCA_000814025.1_KIC47891.1:0.0341563705,GCA_001969365.1_APX14190.1:0.0198022519)100:0.086161)100:0.129103,(((((GCA_001038505.1_KMK65399.1:0.2157929356,GCA_900100005.1_SDJ30065.1:0.1971335390)87:0.047189,(GCA_002115725.1_OSQ65815.1:0.1128833010,GCA_002115805.1_OSQ49925.1:0.0571518969)100:0.192225)18:0.042733,(((GCA_001247715.1_KNX41573.1:0.2448655733,((GCA_000442255.1_EPX76012.1:0.2426644075,GCA_002210095.1_OWU72195.1:0.1384817373)100:0.133474,(GCA_002211155.1_OWV52136.1:0.0000020649,((GCA_002211205.1_OWV53793.1:0.0000000000,GCA_900101505.1_SDE15454.1:0.0000000000):0.000002,GCA_002211225.1_OWV42135.1:0.0000024644)100:0.005038)100:0.237730)100:0.096168)100:0.146609,((GCA_001482405.1_KUF10014.1:0.2000690545,GCA_900184945.1_SMX31871.1:0.1677478722)100:0.122799,(GCA_000021865.1_ADE84449.1:0.6574279470,GCA_900188035.1_SNR37009.1:0.3992920249)92:0.073732)85:0.049166)77:0.046011,GCA_900115815.1_SFQ05827.1:0.3946818781)14:0.015653)29:0.032967,GCA_000521865.1_ETX29605.1:0.3082124307)81:0.057628,(((GCA_900110115.1_SEN28786.1:0.0079976196,GCA_900141995.1_SHI68963.1:0.0025540143)100:0.264662,GCA_001205715.1_KNG93730.1:0.2661124254)95:0.076990,GCA_900172355.1_SLN31367.1:0.3590088759)41:0.052442)19:0.032643)51:0.052610,(((GCA_000161835.1_EET47890.1:0.1135819763,GCA_000738435.1_AII88459.1:0.2769687224)100:0.054460,GCA_001890925.1_OJI92887.1:0.2162263290)100:0.102368,GCA_001403795.1_CTQ48057.1:0.2323628019)100:0.164026)54:0.031755,(GCA_900107025.1_SDW17953.1:0.3141920783,((GCA_000018145.1_ABV95247.1:0.3039741955,(GCA_000765015.1_KGK78621.1:0.0000022942,GCA_900141945.1_SHJ23990.1:0.0000028780)100:0.344670)100:0.103371,GCA_000590925.1_AHM03472.1:0.2065465587)100:0.156344)94:0.094828)49:0.033433)54:0.045408,((GCA_001548075.1_BAQ71397.1:0.0000027133,GCA_001633165.1_ANB33380.1:0.0050559566)100:0.344957,GCA_001517585.1_CUX80864.1:0.3276387303)97:0.029582)99:0.171267,GCA_900115595.1_SFO95681.1:0.3207315398)100:0.353435,GCA_900113695.1_SFH75703.1:0.4708460985)98:0.164941,GCA_900107585.1_SEA44964.1:0.5126509381)37:0.067358,GCA_002088295.1_ORE90312.1:1.2064538596)9:0.049144,(((((((((GCA_000013085.1_ABC23778.1:0.3843636359,GCA_000284415.2_CCG08950.1:0.3608961633)97:0.056275,GCA_900100455.1_SDH36288.1:0.4813057428)100:0.107555,GCA_900101965.1_SDE06757.1:0.4910501802)99:0.123923,(GCA_000019945.1_ACB81004.1:0.5122102627,(GCA_900102465.1_SDF26870.1:0.5707014136,GCA_900187365.1_SNB78609.1:0.7217850417)97:0.140017)92:0.031333)98:0.044221,((((GCA_000016185.1_ACI99480.1:0.3175731146,((GCA_001402875.1_ALK08394.1:0.0000024644,GCA_001459775.1_CUU41056.1:0.0000024644)100:0.287928,GCA_001305515.1_KPL53438.1:0.7672961192)96:0.087905)88:0.041069,(GCA_000576635.1_EWY39513.1:0.2262868702,GCA_000936425.1_KJB96134.1:0.2247972462)100:0.290508)84:0.023326,GCA_000315795.1_EKV32844.1:0.5022025250)88:0.045792,(GCA_000294655.1_CCG40855.1:0.0000022051,GCA_900108475.1_SEH35790.1:0.0544978754)100:0.626691)98:0.033777)96:0.060188,(GCA_000021745.1_ACK50989.1:0.4791595234,GCA_900114285.1_SFK66290.1:0.3068860803)100:0.197198)18:0.039192,GCA_900102695.1_SCZ43149.1:0.4755185315)44:0.015767,((GCA_900101615.1_SDD89241.1:0.0000024644,GCA_900104205.1_SDB71033.1:0.0000024644)100:0.461328,((GCA_000195775.1_CAE26961.1:0.2080447185,GCA_000935205.1_KIZ41704.1:0.0439546470)100:0.400033,GCA_000202835.1_BAJ81229.1:0.6714400396)83:0.118992)47:0.086731)86:0.086730,((GCA_000154705.2_EDQ32672.1:0.1016606075,GCA_001703635.1_OCW58499.1:0.0747769740)100:0.357367,(GCA_900105595.1_SDT96455.1:0.4265608798,(GCA_000158095.1_EEE44221.1:0.1972445666,(GCA_002251795.1_OYQ34256.1:0.2369844977,GCA_000299935.1_EKE76068.1:0.3198092660)100:0.146316)100:0.468803)99:0.049593)99:0.210556)94:0.092302)11:0.191244,GCA_000179775.1_EFL89068.1:0.6723488553)17:0.091549,GCA_000092045.1_AAM54808.1:1.5947731799)100:1.264830,((((GCA_000017645.1_ABS69355.1:1.1729642164,((GCA_000152825.2_ADM10289.1:1.2062512611,GCA_000689395.1_CDO59414.1:0.6274233230)100:0.541487,(GCA_000166055.1_ADP69443.1:0.0130781675,GCA_000636015.1_KAI95768.1:0.0000023724)100:1.398040)99:0.371029)56:0.307300,((GCA_000153465.1_EAS49803.1:0.4937810483,GCA_900104035.1_SDN72153.1:0.5047123384)96:0.237966,(GCA_000153705.1_EAU43206.1:0.3937440479,GCA_900176465.1_SMC87862.1:0.2952733372)100:0.457892)100:0.249970)18:0.069793,GCA_900141975.1_SHJ19832.1:1.1931073327)99:0.320769,GCA_001403795.1_CTQ49462.1:1.5641982926)100:0.815502)99:0.367700)25:0.058123)3:0.000002,GCA_001637395.1_OAB61159.1:1.8355023141)99:0.197519)98:0.131113,((GCA_000264455.2_AFK52804.1:0.0151465647,GCA_001601315.1_KYO51375.1:0.0090245715)100:0.511059,GCA_000730165.2_ASG23765.1:0.7130822935)100:0.337274)55:0.069277)47:0.064369)65:0.091234)98:0.184049)32:0.053876)29:0.039128)55:0.081679,(((((((((((((GCA_000013005.1_ABC63207.1:0.1718507111,(GCA_001304795.1_ALG62326.1:0.0000024644,GCA_001306275.1_KPM15404.1:0.0000021442)100:0.278946)99:0.165170,((GCA_000715015.1_KEO91316.1:0.1942316365,(GCA_001663175.1_ANK13491.1:0.2172039788,GCA_001677335.1_OBV11844.1:0.0551493932)92:0.053001)100:0.138123,GCA_001281485.1_ALE16354.1:0.2213001710)93:0.053484)100:0.076921,(GCA_001008165.2_AKH41461.1:0.2908824441,GCA_001028705.1_AKM09766.1:0.2872630855)68:0.080919)100:0.109220,(GCA_000013325.1_ABD26690.1:0.2505995232,GCA_000235975.2_EHJ62980.1:0.2845361278)99:0.072451)84:0.056273,GCA_001661675.2_ARU15833.1:0.3123525499)100:0.137161,((GCA_001295965.1_KPF76105.1:0.0000020432,GCA_001713435.1_AOG01433.1:0.0000020639)100:0.300342,(GCA_002218195.1_ASK88639.1:0.1698356438,GCA_900128895.1_SIN59540.1:0.1981091749)100:0.319342)34:0.055553)99:0.105191,(GCA_000013985.1_ABF53903.1:0.1940024202,GCA_001610975.1_AMU93535.1:0.0740157007)100:0.221116)37:0.053870,(GCA_001586395.2_KZB94165.1:0.2069342259,(GCA_000016765.1_ABQ66395.1:0.1522656957,(GCA_002355275.1_ATE64885.1:0.0000020172,GCA_002367875.1_PCE44159.1:0.0000024644)100:0.110364)100:0.367509)36:0.038596)94:0.034505,(GCA_000091125.1_BAI98177.1:0.0679243145,GCA_000147835.3_AEG48997.1:0.0553698771)100:0.282579)94:0.074932,GCA_000934435.1_KIY13671.1:0.2712470985)93:0.083719,GCA_002251755.1_OYQ24963.1:0.3458328555)93:0.065926,(GCA_000175255.2_AEH62288.1:0.0699200201,GCA_000218875.1_AEI37313.1:0.0842901408)100:0.441583)73:0.066255,(GCA_000342165.1_EMD83616.1:0.1388205746,GCA_002211145.1_OWV33092.1:0.1690060487)100:0.197740)100:0.415694)99:0.088272,(GCA_000017565.1_ABS62403.1:0.2887690150,GCA_000739695.1_GAK46122.1:0.4397193687)100:0.106539)100:0.367985)99:0.066864)100:0.303433)100:0.083261)100:0.189903);
