# Supplementary material for: Assessing the accuracy of phylogenetic rooting methods on prokaryotic gene families
Source: PLoS One. 2020 May 15;15(5):e0232950. doi: 10.1371/journal.pone.0232950 (PMC7228096; doi:10.1371/journal.pone.0232950)
Supplement: S2 Dataset — (ZIP) [file pone.0232950.s003.zip › EmpiricalDataset/GeneTrees_IQTree/000147.aln.treefile]

(GCA_000006905.1_AAK25411.1:0.0193682750,GCA_000092285.1_ADG08755.1:0.0136504564,(((GCA_000144605.1_ADK99443.1:0.0883912264,GCA_002205555.1_ASD26676.1:0.0696854173)100:0.073017,((GCA_000175215.2_ADU11959.1:0.1045784326,GCA_000204015.1_EGF92114.1:0.0797961838)100:0.067560,(((((((((((((((((((GCA_000007125.1_AAL51431.1:0.0030006296,GCA_000157815.1_EEX99013.1:0.0000029126)100:0.016953,GCA_000585655.1_EXL04182.1:0.0072976391)93:0.017839,GCA_000017405.1_ABS13823.1:0.0400761201)100:0.030555,((GCA_001558695.1_KXF76313.1:0.0592753896,((GCA_000022725.1_ACS51979.1:0.0239368953,GCA_000341385.1_AGF76456.1:0.0360052215)100:0.165386,(GCA_000325745.1_AGA65171.1:0.1819635726,GCA_000496595.1_AHA28365.1:0.4115723306)100:0.221117)74:0.063452)69:0.010742,((GCA_001424795.1_KQU73064.1:0.0157369688,GCA_001605015.1_AMS40215.1:0.0124970793)100:0.056108,((((GCA_000585625.1_EXL01522.1:0.0348706845,GCA_002075885.1_OQM74671.1:0.0571559782)95:0.031166,GCA_001618845.1_AMY02833.1:0.0563204141)85:0.008288,(((((GCA_000017145.1_ABR61753.1:0.0157292622,(GCA_000018545.1_ACP26848.1:0.0119874003,(GCA_000697965.2_ANK74075.1:0.0183319124,((GCA_001267455.1_KOC74303.1:0.0029964099,GCA_001652565.1_ANH05836.1:0.0000021094)99:0.021430,((GCA_000092025.1_AAK88345.1:0.0203034378,(((GCA_001687365.1_OBZ94378.1:0.0213909423,GCA_001885585.1_OJF96436.1:0.0147059127)100:0.040477,((GCA_000722615.1_KEQ07128.1:0.0000021094,GCA_000722625.1_KEQ10073.1:0.0000021094)100:0.050351,GCA_000016285.1_ACM37972.1:0.0940815294)98:0.019084)89:0.018479,(GCA_000731295.1_CDN55919.1:0.0028373413,GCA_000731315.1_CDN49811.1:0.0059528347)100:0.038718)88:0.016355)86:0.020771,(GCA_000092045.1_ABC92618.1:0.0104753375,GCA_000769405.1_KPN28837.1:0.0046340422)100:0.048634)88:0.013209)82:0.012640)82:0.011959)81:0.005699)83:0.020301,GCA_002288525.1_ASY64541.1:0.0087213394)83:0.023591,(GCA_001578105.1_AMM83659.1:0.0524667710,GCA_002043005.1_AQZ51272.1:0.0376244485)100:0.095101)36:0.006623,GCA_002238045.1_OXT02423.1:0.1682400870)49:0.027401,((GCA_000154705.2_EDQ31679.1:0.0589999776,GCA_001703635.1_OCW59043.1:0.0436305011)100:0.040198,(GCA_000817775.1_KIF43968.1:0.0878637417,GCA_001293565.1_KPB00787.1:0.0412434898)51:0.085678)42:0.010854)91:0.020988)38:0.013918,((GCA_000014245.1_ABG64588.1:0.0618890689,(GCA_000300335.1_EKF18760.1:0.0321074331,GCA_000300515.1_EKF41912.1:0.0304776595)100:0.022293)100:0.018771,GCA_900113935.1_SFJ52983.1:0.1115893368)100:0.036060)38:0.004888)72:0.030768)89:0.012985)95:0.024021,(GCA_900104355.1_SDO69413.1:0.0217430653,GCA_900113985.1_SFI77463.1:0.0369024777)100:0.037940)96:0.034716,GCA_000179775.1_EFL89598.1:0.1866086109)79:0.041298,(((GCA_000153465.1_EAS50622.1:0.0719712504,(GCA_900176465.1_SMC65352.1:0.0282965021,GCA_000153705.1_EAU41060.1:0.1458358115)100:0.034624)100:0.023560,((GCA_000800175.1_KHJ55377.1:0.0029921043,GCA_900141975.1_SHJ04462.1:0.0029115315)100:0.062132,GCA_900104035.1_SDN51426.1:0.0762185213)100:0.045619)100:0.056124,((GCA_000230555.1_AEQ53168.1:0.0322870147,GCA_900100665.1_SDG19771.1:0.0125000419)100:0.071522,(GCA_000743575.1_KFL30264.1:0.0672406618,GCA_000970435.1_KKB82510.1:0.0344131085)100:0.077919)100:0.108972)64:0.016742)59:0.020220,GCA_900102695.1_SCZ38676.1:0.2070431496)69:0.022849,GCA_001720135.1_ODN72528.1:0.1590295624)42:0.014973,(GCA_001720135.1_ODN72527.1:0.1412183874,GCA_900148505.1_SHO59768.1:0.1045744399)52:0.025024)34:0.015214,(((((GCA_000148725.1_EFO32834.1:0.0692370712,GCA_900105595.1_SDU47183.1:0.1254765567)99:0.016717,(GCA_000192745.1_ADZ72634.1:0.0377874566,(GCA_001188555.1_KND18298.1:0.0000021094,GCA_002249885.1_OXS45316.1:0.0000028167)100:0.040619)100:0.038518)93:0.022843,(GCA_000158095.1_EEE44506.1:0.0331528264,GCA_001403915.1_CTQ44417.1:0.0173567180)100:0.032410)93:0.021880,(GCA_001907205.1_OKL44393.1:0.0426415170,(GCA_900110875.1_SEQ37339.1:0.0239953316,GCA_900114245.1_SFJ98504.1:0.0143481306)100:0.049951)100:0.061575)100:0.064789,GCA_002088295.1_ORE93446.1:0.2643812607)84:0.028375)70:0.032403,((((GCA_000010525.1_BAF90125.1:0.0584987091,(GCA_000017645.1_ABS67322.1:0.0583612532,(GCA_000092925.1_ADH90759.1:0.0130799272,GCA_900100155.1_SCW89543.1:0.0597759585)100:0.021673)100:0.020263)100:0.087282,(((((((((((((GCA_000011365.1_BAC45707.1:0.0210202854,GCA_000661935.1_AHY55892.1:0.0145079974)100:0.038870,(GCA_001618955.1_KZD25670.1:0.0000021094,GCA_900108575.1_SEH78360.1:0.0000021094)100:0.064731)90:0.010297,(GCA_000013885.1_ABE61422.1:0.0344709988,(GCA_000195775.1_CAE25622.1:0.0474071079,GCA_000935205.1_KIZ47349.1:0.0560696149)65:0.021079)64:0.007759)99:0.021742,((GCA_000218565.1_AEI08026.1:0.0000021094,GCA_000218585.1_AEI04396.1:0.0000021094)100:0.028730,GCA_000314735.2_EKS29951.1:0.0276992298)95:0.013912)47:0.006920,GCA_000336555.1_EKS33783.1:0.0273609646)80:0.013208,GCA_000012725.1_ABA03697.1:0.0401159559)100:0.035418,GCA_002119765.1_ARP98918.1:0.0613417326)100:0.029073,GCA_001426945.1_KQY98056.1:0.1182976997)89:0.021612,(GCA_001579845.1_AMN38988.1:0.0910748302,GCA_002355335.1_BAT58645.1:0.0586734274)100:0.027072)91:0.026910,GCA_001676615.1_OCC01991.1:0.1394531078)65:0.022117,((GCA_000019945.1_ACB79634.1:0.0872155810,GCA_000022085.1_ACL62119.1:0.0724350642)100:0.042778,(GCA_001741865.1_AOO83913.1:0.0500164946,GCA_900102525.1_SDH17383.1:0.0392650590)100:0.085516)58:0.008083)78:0.015523,((GCA_001017175.1_KLK92014.1:0.0184804839,GCA_900102135.1_SCY23226.1:0.0170739329)100:0.057632,(GCA_001271345.1_ALA17490.1:0.0107192861,GCA_001887265.1_APF36235.1:0.0069802750)100:0.057847)100:0.036314)83:0.020152,((((GCA_000019845.1_ACB93876.1:0.1560520586,(GCA_000021745.1_ACK49320.1:0.0863770042,GCA_900114285.1_SFK55919.1:0.0422225022)100:0.027484)100:0.023420,GCA_900104955.1_SED22638.1:0.0981489015)70:0.020118,GCA_900187365.1_SNB73577.1:0.1092076996)90:0.020374,((GCA_000304315.1_CCJ08783.1:0.0769033835,GCA_002117405.1_ARN81470.1:0.0575788069)60:0.023730,(GCA_001644125.1_OAI26590.1:0.0391124423,GCA_001675455.1_OBS52656.1:0.0193071427)100:0.073452)100:0.036201)100:0.031613)96:0.025658)94:0.009706,GCA_001305515.1_KPL52532.1:0.0981315979)87:0.034772,(GCA_001402875.1_ALK07866.1:0.0000021094,GCA_001459775.1_CUU43788.1:0.0000021094)100:0.147405)77:0.047775)40:0.024997,(GCA_000496075.1_ESR26382.1:0.1486185041,((GCA_000143145.1_ADJ25194.1:0.0687978138,GCA_000503895.1_AHB47510.1:0.0729083052)100:0.078089,(GCA_000981545.1_CPR17176.1:0.0000021094,GCA_900104305.1_SDO38543.1:0.0000021094)100:0.106777)100:0.105923)75:0.032186)93:0.041496,(GCA_001708935.1_ODA68147.1:0.1497445198,(GCA_000828475.1_BAQ15585.1:0.0359947837,GCA_001723285.1_ODS00539.1:0.0429765420)100:0.138602)99:0.049948)55:0.021883,(((GCA_900115225.1_SFO72122.1:0.0327665263,GCA_900215505.1_SNY90673.1:0.0285619111)100:0.098527,GCA_900129325.1_SHF54288.1:0.0783636084)100:0.038194,GCA_900104485.1_SDB05047.1:0.1205206364)99:0.048745)92:0.035435,(GCA_000166055.1_ADP72459.1:0.0000021094,GCA_000636015.1_KAI96179.1:0.0000023885)100:0.214550)78:0.041143,(((((((((((((GCA_000009985.1_BAE52945.1:0.0329420229,(GCA_000294655.1_CCG41532.1:0.0000029378,GCA_900108475.1_SEH27262.1:0.0142245641)100:0.088846)97:0.034980,GCA_000513295.1_CDL01104.1:0.0593814915)100:0.137822,GCA_000968135.1_CCQ72366.1:0.2180381917)80:0.059040,(((((GCA_000013085.1_ABC22025.1:0.0700495374,GCA_000284415.2_CCG08089.1:0.1254381767)100:0.080229,GCA_900101965.1_SDE26370.1:0.1808591503)95:0.030445,(GCA_001611975.1_AMW34613.1:0.0951036732,GCA_900156605.1_SIS54992.1:0.1040143635)100:0.067335)95:0.037826,(GCA_900100455.1_SDG50557.1:0.1485048642,GCA_000315795.1_EKV32542.1:0.1681053432)95:0.048473)97:0.037515,(GCA_000300235.2_AJD50410.1:0.0415919820,GCA_000300275.1_EKF08661.1:0.0247599194)100:0.174324)99:0.034483)78:0.022444,(GCA_900093605.1_SCA57749.1:0.2000329579,GCA_001746755.1_OEJ69151.1:0.2006121005)85:0.052521)98:0.024140,((GCA_000014285.2_ABI62956.1:0.0000025117,GCA_000576085.2_AHJ63949.1:0.0000021722)100:0.186113,((((GCA_000016725.1_ABQ30884.1:0.0000021094,GCA_000202835.1_BAJ81070.1:0.0000021094)100:0.128439,(GCA_000306035.1_EKN01069.1:0.0577205105,GCA_000964385.1_GAN80901.1:0.0524312766)100:0.172134)99:0.049568,(((((((GCA_000011685.1_AAW61069.1:0.0282571038,GCA_000234355.2_EHH66977.1:0.0583071820)100:0.035632,(GCA_000723565.1_CDG33512.1:0.0076374230,GCA_002003665.1_OOL17062.1:0.0220596907)100:0.221986)78:0.056067,GCA_000963885.1_GAN54517.1:0.1016165831)73:0.037197,((GCA_001787335.1_AOX17634.1:0.0000021094,GCA_001787355.1_AOX20513.1:0.0028905480)100:0.018219,(GCA_002005465.1_AQS88420.1:0.0165223413,GCA_000617865.1_GAJ28950.1:0.1516248027)92:0.033284)66:0.017888)75:0.053247,(GCA_000724025.1_CDG40241.1:0.0000023107,GCA_001547995.1_BAT18493.1:0.0028267193)100:0.085319)100:0.126855,((GCA_000021325.1_ACI51097.1:0.0530584279,((GCA_000182745.1_BAK83825.1:0.0193799740,GCA_000208635.2_EGG77747.1:0.0068358519)100:0.007476,GCA_000964505.1_GAN99091.1:0.0028040869)100:0.087073)100:0.079054,(GCA_002005445.1_AQS85598.1:0.1246417175,GCA_002173735.1_ARW47653.1:0.1572874243)99:0.038123)98:0.044656)97:0.078677,(GCA_000231445.2_EHD15030.1:0.0000021261,GCA_002153535.1_OUI77951.1:0.0000028665)100:0.357664)100:0.146803)39:0.035583,(((GCA_000164635.1_EFH13005.1:0.1224103310,(GCA_900101615.1_SDD55822.1:0.0000021094,GCA_900104205.1_SDB36253.1:0.0000021094)100:0.112835)99:0.033599,GCA_900141905.1_SHJ14663.1:0.1463004566)100:0.039894,GCA_000964365.1_GAN77904.1:0.1207999065)43:0.015551)46:0.041918)100:0.120448)64:0.011541,((GCA_900102465.1_SDG23467.1:0.0405247293,(GCA_000319385.1_AFX98862.1:0.0302869045,GCA_000510265.1_AHC73605.1:0.0463341940)100:0.208413)100:0.060379,GCA_000024465.1_ADE40085.1:0.2613895651)100:0.072780)47:0.012668,((((GCA_000010725.1_BAI73132.1:0.0314113000,GCA_000632475.2_AIB10830.1:0.0424843976)100:0.043350,(((GCA_000225995.2_EGY02596.1:0.0000022011,GCA_000730165.2_ASG21332.1:0.0029177004)100:0.078244,GCA_002251795.1_OYQ33373.1:0.0733412338)99:0.018926,((GCA_000576635.1_EWY37328.1:0.0236676263,GCA_000936425.1_KJB94886.1:0.0328798238)100:0.071987,GCA_000016185.1_ACI99630.1:0.1114738561)70:0.012183)96:0.044077)87:0.053783,(((GCA_000299935.1_EKE71564.1:0.0129622427,GCA_001618175.1_KZD08380.1:0.0563232215)100:0.131344,((GCA_000982415.1_KKJ75567.1:0.0184352126,GCA_001026905.1_KLN59968.1:0.0350064419)100:0.147766,(GCA_900177295.1_SMF08335.1:0.0000020994,GCA_900188055.1_SNR35443.1:0.0000021094)100:0.209815)100:0.070572)76:0.029187,((GCA_000767795.1_KGM33049.1:0.0019416782,GCA_002195995.1_OWJ64452.1:0.0039067615)100:0.167217,(GCA_000226315.1_AEP09008.1:0.0000023620,GCA_000348745.1_AGH97414.1:0.0280313853)100:0.298694)72:0.054590)66:0.017546)43:0.016420,((GCA_000963705.1_KJV07932.1:0.0000026102,GCA_000963705.1_KJV09969.1:0.0000020266)100:0.024307,GCA_002251735.1_OYQ19771.1:0.0349882237)100:0.204423)80:0.036969)10:0.024921,GCA_900167455.1_SJZ79831.1:0.2060590173)90:0.026474,(((((((((((GCA_000013005.1_ABC63846.1:0.0439449632,(GCA_001281485.1_ALE16953.1:0.0560452156,GCA_000715015.1_KEO91943.1:0.1004920121)50:0.019469)53:0.021699,(GCA_001304795.1_ALG62003.1:0.0000021789,GCA_001306275.1_KPM16264.1:0.0000027507)100:0.137423)51:0.025083,(((GCA_001008165.2_AKH41999.1:0.0586939973,(GCA_001663175.1_ANK11675.1:0.0463765923,GCA_001677335.1_OBV12064.1:0.0294834473)100:0.079616)43:0.013532,GCA_001661675.2_ARU16380.1:0.0594404861)41:0.016981,GCA_001028705.1_AKM10143.1:0.0780948236)36:0.023717)92:0.014354,(GCA_000013325.1_ABD26836.1:0.0882156145,GCA_000235975.2_EHJ58910.1:0.0545521120)32:0.029104)100:0.043743,((((GCA_001295965.1_KPF75419.1:0.0000020059,GCA_001713435.1_AOG02082.1:0.0000028141)100:0.081003,(GCA_000013985.1_ABF53995.1:0.0313696337,GCA_001610975.1_AMU94138.1:0.0232333746)100:0.076246)78:0.026468,GCA_001586395.2_KZB94468.1:0.1533316655)42:0.011153,((GCA_000091125.1_BAI97516.1:0.0050652700,GCA_000147835.3_AEG47772.1:0.0077347847)100:0.047075,(GCA_002218195.1_ASK86929.1:0.0231366115,GCA_900128895.1_SIO09731.1:0.0370706063)100:0.124268)77:0.024159)49:0.019065)66:0.014449,(GCA_000175255.2_AEH62639.1:0.0373825808,GCA_000218875.1_AEI37832.1:0.0365345571)100:0.244499)79:0.028648,(GCA_000016765.1_ABQ66989.1:0.0831729796,(GCA_002355275.1_ATE65011.1:0.0000021094,GCA_002367875.1_PCE44284.1:0.0000021094)100:0.037122)100:0.076449)100:0.028767,GCA_002251755.1_OYQ27775.1:0.0922180720)100:0.046938,(GCA_000342165.1_EMD83704.1:0.0528955895,GCA_002211145.1_OWV32269.1:0.0572509126)100:0.160580)100:0.051636,GCA_900101935.1_SDE08644.1:0.1853122987)16:0.041774,GCA_900172325.1_SLN13599.1:0.2480040692)47:0.029824)80:0.026767,(GCA_900100655.1_SDG46476.1:0.3420121629,((((GCA_001192655.1_GAO98470.1:0.2711391994,GCA_002117145.1_ARN84448.1:0.2392461143)100:0.096211,(GCA_000153525.1_EAS85091.1:0.0453009514,GCA_000155895.1_EDZ60807.1:0.0530344300)100:0.322967)22:0.052575,GCA_000742835.1_AIK97294.1:0.4106860107)81:0.036180,((((((GCA_000815465.1_KIE04786.1:0.0000025273,GCA_000815465.1_KIE04123.1:0.0000024849)100:0.206812,GCA_000219355.1_AEI89396.1:0.4934580312)100:0.118709,(((GCA_000012385.1_ABE04174.1:0.2255871491,GCA_000195735.1_CAA15229.1:0.0782134914)100:0.070576,GCA_000012385.1_ABE04175.1:0.1268991101)100:0.238584,(GCA_000010205.1_BAG40426.1:0.0749076714,GCA_000964595.1_KJV56909.1:0.1690072383)100:0.604834)100:0.156875)100:0.076344,(((GCA_000008385.1_AAW70903.1:0.0631851294,GCA_000953315.1_CDR78962.1:0.0748646190)100:0.474620,(((GCA_000011945.1_AAV87006.1:0.0280894665,GCA_000024505.1_ACZ48893.1:0.0794770372)100:0.465412,GCA_000964795.1_KJV69300.1:0.2438187827)100:0.051836,(GCA_000026005.1_CAH57796.1:0.1330648126,GCA_000964755.1_KJV65714.1:0.1343319281)100:0.189252)100:0.140522)100:0.203540,(GCA_000022525.1_ACT69130.1:0.1790722793,GCA_000632985.1_AHX11089.1:0.1730671954)100:0.503200)100:0.224745)81:0.064487,((((((((((((GCA_000011345.1_BAC07987.1:0.0076777872,GCA_000505665.1_AHB88696.1:0.0137653603)100:0.177235,GCA_000018105.1_ABW25938.1:0.1578083073)95:0.055314,(GCA_000817775.1_KIF38946.1:0.1363564916,(GCA_001904775.1_OKH50827.1:0.1316077925,GCA_002075285.2_ASC72341.1:0.1041577157)100:0.054307)100:0.045183)41:0.022364,((((((((((((GCA_000020025.1_ACC83210.1:0.0248737455,(GCA_000169135.1_EAW45513.1:0.0073403061,GCA_002218065.1_GAX36047.1:0.0044323679)100:0.079579)77:0.017849,GCA_000316575.1_AFY31008.1:0.0677947903)17:0.011233,GCA_000317535.1_AFZ22865.1:0.0579641959)29:0.014999,((((GCA_000196515.1_ADI65006.1:0.0339136947,((GCA_000312705.1_AFW96739.1:0.0000021094,GCA_002368115.1_BAZ84686.1:0.0058571812)100:0.012670,GCA_000789435.1_KHG42464.1:0.0080989571)100:0.030996)75:0.009184,GCA_000317695.1_AFZ57239.1:0.0384245219)100:0.035746,(((GCA_000175835.1_EFA69145.1:0.0000029399,GCA_001432185.1_KRH97861.1:0.0028573100)100:0.005750,(GCA_002368135.1_BAZ91588.1:0.0000028779,GCA_000175855.1_EFA71627.1:0.0086221528)63:0.000002)100:0.063272,GCA_002368075.1_BAZ83387.1:0.0344148991)100:0.038518)100:0.012650,(GCA_000204075.1_ABA22226.1:0.0464455421,(GCA_001298445.1_ALF55944.1:0.0391132889,GCA_002367975.1_BAY17542.1:0.0070298049)100:0.029529)100:0.031293)97:0.018942)6:0.006749,((GCA_002368055.1_BAZ77983.1:0.0000020556,GCA_002368295.1_BAY98098.1:0.0000022326)100:0.008578,GCA_002368275.1_BAY88303.1:0.0061977820)100:0.022219)97:0.041460,(GCA_000317435.1_AFZ00624.1:0.1024274999,GCA_001456025.1_KST65973.1:0.1668443956)89:0.020399)89:0.029243,((((GCA_000231365.2_EHC14107.1:0.0029085074,GCA_001904645.1_OKH14499.1:0.0000021094)100:0.011111,((GCA_000934435.1_KIY10127.1:0.0000021094,GCA_001990805.1_ONN61402.1:0.0000021094)100:0.021070,GCA_001275395.1_KOP24750.1:0.0056847594)100:0.027570)100:0.032152,((GCA_000350105.1_CCH67418.1:0.0000023940,GCA_000350125.1_CCH65372.1:0.0347770550)100:0.088559,GCA_000316665.1_AFY56123.1:0.1727746563)82:0.041286)64:0.013989,(GCA_000828085.2_KIJ83989.1:0.0631807968,(GCA_000346485.2_KYC37113.1:0.0277457262,GCA_000760695.2_KIE08589.1:0.0219384161)100:0.076808)95:0.028419)79:0.020689)100:0.067145,GCA_000317125.1_AFY89695.1:0.0650601740)99:0.028069,(GCA_000317555.1_AFZ29639.1:0.0079510305,GCA_001904655.1_OKH27368.1:0.0041427725)100:0.088054)97:0.027415,((GCA_001746915.1_OEJ74551.1:0.1358557452,GCA_001904725.1_OKH37517.1:0.1707568227)97:0.033249,((((GCA_000011465.1_CAE19910.1:0.0990441138,GCA_000760175.1_KGG13478.1:0.0529204361)100:0.111118,(GCA_000155635.1_EDY37972.1:0.0575830928,GCA_000316515.1_AFY30165.1:0.0718441980)100:0.026242)99:0.030615,GCA_001182765.1_CRY91316.1:0.1235161036)100:0.146393,GCA_000012525.1_ABB56368.1:0.0962391803)100:0.185429)95:0.028032)57:0.016631,(GCA_000155555.1_EDX74673.1:0.1347440776,((GCA_000211815.1_EGJ34043.1:0.0141179430,GCA_001942495.1_OLT59146.1:0.0064657607)100:0.116567,GCA_001637395.1_OAB62332.1:0.1838609652)91:0.028390)88:0.032722)54:0.015080,(GCA_000317515.1_AFZ18980.1:0.0769752501,((GCA_000317495.1_AFZ12826.1:0.0808875658,GCA_000317145.1_AFY94117.1:0.2104609476)99:0.050450,GCA_000952155.1_KJH72083.1:0.1281656915)70:0.034959)61:0.031075)90:0.047885)11:0.008236,((((((GCA_000014265.1_ABG51428.1:0.0343321330,(GCA_002260545.1_OZH51580.1:0.0348360837,GCA_002260545.1_OZH51579.1:0.1795610357)72:0.000045)100:0.127240,(((GCA_000176895.2_CCE19407.1:0.0000021094,GCA_000307915.1_EKD09154.1:0.0000021094)100:0.097366,((GCA_000478195.2_ERT05610.1:0.0491538856,GCA_000972705.2_KKD35860.1:0.0555387951)100:0.081902,(GCA_000710505.1_KEI66114.1:0.0256209745,GCA_900009265.1_CUR08694.1:0.0111200275)100:0.075865)99:0.029497)99:0.059960,(GCA_000180455.1_CBN57624.1:0.0564151674,((GCA_000214075.2_EGK90133.1:0.0095608319,GCA_000317475.1_AFZ06329.1:0.0113286312)99:0.009310,GCA_002412335.1_PCN52141.1:0.0275353069)100:0.030584)100:0.090310)69:0.023439)99:0.040973,GCA_001276715.1_KOR34809.1:0.1199114032)98:0.029190,GCA_000317105.1_AFY80910.1:0.1599674814)97:0.030404,(GCA_000317045.1_AFY66828.1:0.1327628386,GCA_000775285.1_KGF73952.1:0.1100685339)93:0.018890)77:0.024962,GCA_002142475.1_BAS55807.1:0.1524503184)96:0.021465)12:0.018482,((((((((((GCA_000017845.1_ACB53836.1:0.0224837521,(GCA_000167195.1_EAM53206.1:0.0000021094,GCA_000235665.2_EHJ14874.1:0.0000021094)100:0.045086)100:0.014269,GCA_000025125.1_ADB94885.1:0.1099452593)100:0.033809,(GCA_000284135.1_BAL27906.1:0.0044010166,GCA_000478825.2_AIE75436.1:0.0162565318)100:0.132703)98:0.043336,(GCA_000021825.1_ACK71033.1:0.1103242947,(GCA_000297435.1_CCI34475.1:0.0000020900,GCA_000312205.1_CCI06874.1:0.0030398554)100:0.136941)96:0.013226)96:0.012056,(GCA_000317025.1_AFY77093.1:0.0000022901,GCA_001904635.1_OKH24113.1:0.0091242350)100:0.104514)96:0.011591,((GCA_000317675.1_AFZ52899.1:0.0478342347,(GCA_001747005.1_OEJ79897.1:0.0605476076,(GCA_001548095.1_BAQ62945.1:0.0191290858,GCA_001548115.1_BAQ66560.1:0.0177126871)100:0.052129)100:0.037827)99:0.068426,GCA_000332035.1_ELR98747.1:0.2252734039)99:0.046327)98:0.033782,GCA_000332055.1_ELS04691.1:0.0833405659)91:0.023429,(GCA_002368355.1_BAZ46344.1:0.0675272530,GCA_001904615.1_OKH18316.1:0.1571811503)100:0.036183)90:0.012499,(GCA_000317575.1_AFZ36736.1:0.0000022466,GCA_002355455.1_BAU63950.1:0.0118442501)100:0.064355)100:0.063549,(((GCA_000317615.1_AFZ52066.1:0.0611006733,GCA_000317635.1_AFZ42655.1:0.0372175377)100:0.094453,GCA_000473895.1_ERN41827.1:0.1981704433)100:0.082827,GCA_001870225.1_APB33236.1:0.2495530006)93:0.086525)28:0.018467)96:0.048524,(GCA_000317065.1_AFY70566.1:0.1321656364,GCA_000332215.1_ELS31286.1:0.1936893495)98:0.043088)97:0.118467,(GCA_000011385.1_BAC90846.1:0.1198646274,GCA_000484535.1_AGY58477.1:0.0823200550)100:0.230360)100:0.296573,GCA_001765415.1_AOR37830.1:0.5293761520)94:0.119981,(GCA_001637395.1_OAB61568.1:0.5865422768,((((GCA_000010725.1_BAI75373.1:0.4854060193,(GCA_000016185.1_ACI97812.1:0.2853493385,GCA_002251795.1_OYQ36672.1:1.2118699396)100:0.192279)100:0.205403,((GCA_900177295.1_SMF81328.1:0.0000021457,GCA_900188055.1_SNS22910.1:0.0000021094)100:0.630472,(((((GCA_000011685.1_AAW61910.1:0.7680972424,((((((GCA_000812665.2_AML51760.1:0.1059839519,GCA_900114485.1_SFL59909.1:0.3792718056)77:0.054653,GCA_900188035.1_SNR63769.1:0.1515805071)80:0.065147,GCA_900110135.1_SEN85599.1:0.2225622105)100:0.045046,GCA_900188425.1_SNT13487.1:0.2050398082)100:0.083682,GCA_900172355.1_SLN25720.1:0.2611292388)100:0.120617,GCA_900100085.1_SDI47399.1:0.3898751598)100:0.181894)100:0.106968,GCA_002088295.1_ORE96175.1:0.6736593047)65:0.104622,(GCA_002355275.1_ATE67945.1:0.0000021094,GCA_002367875.1_PCE42486.1:0.0000021094)100:0.528690)63:0.069321,GCA_900167455.1_SKA25448.1:0.5847446302)100:0.068569,(((((GCA_000019845.1_ACB96351.1:0.2515631570,(((GCA_000012905.2_ABA81765.1:0.3613839725,GCA_001305615.1_ALG89963.1:0.2665703832)100:0.165463,GCA_000740785.1_KFI25943.1:0.5257762024)100:0.290552,GCA_900110775.1_SEQ59703.1:0.3887695299)100:0.526342)68:0.104188,GCA_900148505.1_SHO67457.1:0.2316851811)50:0.046485,((((((GCA_000153725.1_EAU45539.1:0.3061253669,(GCA_900095785.1_SCM66259.1:0.0207953363,GCA_900115865.1_SFQ67829.1:0.0056878430)100:0.445537)91:0.054994,GCA_000714535.1_KEO50882.1:0.1406103250)91:0.066747,(GCA_001969385.1_APX22363.1:0.0000021094,GCA_900112435.1_SFD65870.1:0.0000021094)100:0.258189)100:0.078366,((GCA_001975705.1_APZ51195.1:0.1683676787,GCA_900102075.1_SDF32007.1:0.2191272906)100:0.103251,(GCA_900099935.1_SDL24303.1:0.2328834720,GCA_900112335.1_SFC67068.1:0.2697202736)100:0.078798)100:0.044050)100:0.055145,(GCA_001687105.1_ANT61610.1:0.1078308369,GCA_900116195.1_SFT00901.1:0.1697054114)100:0.215842)100:0.198082,GCA_000235975.2_EHJ59460.1:0.5051010866)99:0.073279)77:0.068737,((GCA_001644125.1_OAI26449.1:0.0351595280,GCA_001675455.1_OBS52615.1:0.0332252675)100:0.254997,GCA_002117405.1_ARN81972.1:0.2570536672)100:0.321632)99:0.066431,(GCA_000264455.2_AFK53495.1:0.0250645920,GCA_001601315.1_KYO50657.1:0.0102108724)100:0.613188)100:0.177278)100:0.286420)100:0.104035)100:0.130537,((GCA_000442255.1_EPX84961.1:0.2385034377,GCA_001678945.1_ANP35365.1:0.4578983646)100:0.250382,(GCA_900111545.1_SET30980.1:0.0000021094,GCA_900143155.1_SHN55095.1:0.0000021094)100:0.829958)48:0.116967)100:0.630278,(((((((GCA_000017845.1_ACB50853.1:0.3318494814,GCA_000317635.1_AFZ44668.1:0.5422931009)55:0.060959,GCA_000169135.1_EAW45279.1:0.2403018061)62:0.046835,((GCA_001637395.1_OAB63673.1:0.2909050502,GCA_000478195.2_ERT09623.1:0.2501873703)100:0.095962,(GCA_000478195.2_ERT09711.1:0.0000023041,GCA_000972705.2_KKD39681.1:1.7269295522)98:0.377812)98:0.094918)99:0.064869,(GCA_000317045.1_AFY66323.1:0.3386237555,GCA_001456025.1_KST69867.1:0.3750222061)100:0.138800)100:0.056912,((GCA_000018105.1_ABW32660.1:0.3271256660,GCA_000332055.1_ELS00771.1:0.3342359660)100:0.134701,((GCA_000317025.1_AFY78918.1:0.1701409334,GCA_001904635.1_OKH21726.1:0.0000027872)100:0.277876,GCA_001904725.1_OKH40043.1:0.3752891350)100:0.101992)100:0.137862)99:0.086599,(GCA_000585625.1_EXL02705.1:0.6699726332,(((GCA_001637395.1_OAB57674.1:0.3496171332,GCA_001678945.1_ANP37063.1:0.3586878217)100:0.097028,(GCA_900100005.1_SDJ38463.1:0.2596569618,GCA_900110425.1_SEP20386.1:0.2722319544)100:0.096105)100:0.224463,(((((GCA_000018145.1_ABV92190.1:0.2317984285,GCA_000442275.2_EPX78224.1:0.1274241075)100:0.065518,GCA_900184945.1_SMX48852.1:0.1257517722)100:0.073742,GCA_900116455.1_SFT91571.1:0.1958094547)100:0.055859,(GCA_002043005.1_AQZ49615.1:0.3520530588,(((GCA_000299875.1_EKE72585.1:0.2937118797,(GCA_900109555.1_SEK84454.1:0.0000021094,GCA_900172305.1_SLN49109.1:0.0000021094)100:0.267780)85:0.047501,(GCA_900114135.1_SFJ30563.1:0.2071537334,GCA_900172295.1_SLN31134.1:0.1678288340)86:0.037687)97:0.040466,(GCA_900111875.1_SFA69094.1:0.2250802357,(GCA_000765015.1_KGK79899.1:0.0050614064,GCA_900141945.1_SHI82200.1:0.0197583282)100:0.393873)99:0.128476)100:0.240335)93:0.064212)100:0.136562,GCA_900107025.1_SDX79294.1:0.3418287496)100:0.895291)99:0.234153)3:0.005041)72:0.073430,(((GCA_000235975.2_EHJ59975.1:0.2270286587,GCA_900114285.1_SFK84146.1:0.3811471370)81:0.079656,(GCA_900100455.1_SDH77699.1:0.0103050191,GCA_900101965.1_SDF08235.1:0.0035702634)100:0.411885)79:0.034170,GCA_000935205.1_KIZ40243.1:0.1434426692)100:0.453580)100:0.420036)100:0.631591)95:0.217430)85:0.076108,GCA_001982645.1_ONG39097.1:0.9200230553)99:0.115134,(GCA_000388175.3_ETZ04748.1:0.0526837178,GCA_000469665.2_ETZ07173.1:0.0527700417)100:0.865759)93:0.149478)91:0.061342,(GCA_000014865.1_ABK45945.1:0.1377194326,GCA_002109495.1_OSM00030.1:0.2468613175)100:0.303636)89:0.038481)85:0.053905)8:0.034027)8:0.029069,(GCA_000264455.2_AFK54825.1:0.0085287518,GCA_001601315.1_KYO56309.1:0.0000027700)100:0.257954)100:0.055662,(((((((((((((((((((((GCA_000011965.2_AAV96399.1:0.0673545006,(GCA_900129685.1_SHG58867.1:0.0390802583,(GCA_000376545.2_ANP39811.1:0.0393471620,GCA_001678945.1_ANP38173.1:0.0400354973)100:0.048823)91:0.015607)88:0.017270,(GCA_000511385.1_AHD08655.1:0.0088373010,(GCA_001258055.1_CRL16765.1:0.0000021094,GCA_900113345.1_SFH23664.1:0.0000021094)100:0.006070)100:0.049197)63:0.005683,GCA_001205715.1_KNG92602.1:0.0828988383)91:0.015384,GCA_900172225.1_SLN27928.1:0.0362923184)92:0.019635,GCA_900109035.1_SEJ64436.1:0.0427722401)92:0.023183,GCA_900110775.1_SEQ69186.1:0.0752628240)20:0.006609,(((GCA_001247715.1_KNX43266.1:0.0410068812,GCA_900172295.1_SLN24582.1:0.0396074293)100:0.038319,(GCA_000018145.1_ABV94669.1:0.0458680006,(GCA_001038505.1_KMK66574.1:0.0623107452,GCA_900188035.1_SNR47087.1:0.0662041671)100:0.039682)94:0.035539)39:0.010313,GCA_900116455.1_SFT89226.1:0.0661988161)37:0.011228)17:0.004454,(((GCA_000161835.1_EET47429.1:0.0715182230,(GCA_000442275.2_EPX80688.1:0.0427555818,GCA_900111945.1_SFR58393.1:0.0049480024)100:0.027124)100:0.022955,GCA_000812665.2_AML50081.1:0.0926021727)93:0.013086,GCA_000738435.1_AII87625.1:0.0752093824)92:0.016033)68:0.020032,(((GCA_900111875.1_SFA99548.1:0.0129547977,GCA_900116005.1_SFR10290.1:0.0229024025)100:0.025147,(GCA_001046955.1_AKO95794.1:0.0000021848,GCA_900109145.1_SEI54235.1:0.0000023577)100:0.062950)36:0.008314,(GCA_001404155.1_CRK76009.1:0.0000021094,GCA_900114125.1_SFJ66941.1:0.0000021094)100:0.089164)98:0.016378)60:0.012026,(GCA_900172235.1_SLN57204.1:0.0569438858,(((((GCA_001458175.1_CUH52348.1:0.0358642408,GCA_900114415.1_SFL38072.1:0.0361805418)100:0.028718,GCA_900142085.1_SHI63174.1:0.0419944101)100:0.032874,(((((((((GCA_000012905.2_ABA78451.1:0.0374450061,GCA_900106675.1_SDW39931.1:0.0842689807)87:0.024808,GCA_900110135.1_SEN35814.1:0.0967400678)94:0.017371,(GCA_001517585.1_CUX81207.1:0.0474720229,GCA_900107025.1_SDW57830.1:0.0893678095)99:0.035639)70:0.011079,((GCA_001548075.1_BAQ70130.1:0.0000021094,GCA_001633165.1_ANB34028.1:0.0000021094)100:0.069153,GCA_001620265.1_AMY68192.1:0.1074751333)90:0.036939)79:0.007869,(GCA_001305615.1_ALG89335.1:0.0322637349,GCA_900184935.1_SMX31641.1:0.0564435806)100:0.033396)98:0.041743,GCA_000671395.1_KCV82959.1:0.0442972404)75:0.011466,(GCA_900142295.1_SIO09755.1:0.0957585445,(GCA_900177545.1_SMH37061.1:0.0684201512,GCA_000152805.1_EAQ14875.1:0.0662762922)97:0.028930)73:0.007465)91:0.010874,GCA_000647975.1_KAJ55123.1:0.0485310516)62:0.010285,((((GCA_000152605.1_EAP85052.1:0.0432517607,(GCA_000172095.1_EDQ06925.1:0.0514458436,GCA_000622405.1_KIN68607.1:0.0458087684)100:0.017600)100:0.051264,GCA_001458355.1_CUH64449.1:0.0670178227)88:0.019892,(GCA_001307765.1_KPN64311.1:0.0263350885,GCA_900109955.1_SEW01294.1:0.0257477549)84:0.011959)81:0.019857,((GCA_000203975.3_KID09551.1:0.0161571260,GCA_000511355.1_AHD00116.1:0.0225390215)100:0.031461,GCA_900102795.1_SCZ52658.1:0.0456990188)100:0.034508)79:0.009296)73:0.022782)71:0.012805,(((GCA_002115805.1_OSQ53245.1:0.0554729888,GCA_002115725.1_OSQ65435.1:0.0563521139)91:0.046873,(GCA_001908835.1_APO87452.1:0.0693804558,(GCA_900109555.1_SEK27035.1:0.0000021094,GCA_900172305.1_SLN12016.1:0.0000027907)100:0.112854)89:0.010950)82:0.011647,(((GCA_900184815.1_SMX22943.1:0.0776479517,GCA_001890925.1_OJI95189.1:0.0879771213)87:0.018176,((GCA_000014045.1_ABG33016.1:0.0070337538,GCA_000154785.2_AEI94698.1:0.0290554447)100:0.051301,(GCA_001403795.1_CTQ48193.1:0.0809505744,GCA_900109285.1_SEK61661.1:0.0773254209)100:0.063742)90:0.031810)75:0.017864,(GCA_900107355.1_SDY17626.1:0.1019524255,((GCA_000155735.2_AGI70765.1:0.0564735855,GCA_001187845.1_AKS45193.1:0.0364199224)98:0.021565,GCA_900172275.1_SLN50910.1:0.0524561955)100:0.050456)88:0.025303)72:0.010194)86:0.026789)58:0.010107,(((GCA_000152725.1_EAQ04304.1:0.0682353635,GCA_000590925.1_AHM04306.1:0.0386015884)99:0.032497,(GCA_000765015.1_KGK79284.1:0.0000021094,GCA_900141945.1_SHI96248.1:0.0000021094)100:0.078410)94:0.028006,((((((GCA_000153725.1_EAU48080.1:0.0481756858,((GCA_001975705.1_APZ52807.1:0.0242030673,GCA_900102075.1_SDE43056.1:0.0187941925)100:0.015147,GCA_900100085.1_SDI09918.1:0.0275837928)98:0.011200)65:0.008345,((GCA_001687105.1_ANT60493.1:0.0102777635,(GCA_001969385.1_APX22117.1:0.0000023256,GCA_900112435.1_SFC45617.1:0.0029280932)100:0.036212)100:0.018707,GCA_900116195.1_SFT09625.1:0.0235951982)92:0.007305)100:0.064765,GCA_900172375.1_SLN20412.1:0.0798018655)65:0.025930,(GCA_000299875.1_EKE69654.1:0.0815666797,GCA_900114135.1_SFJ53998.1:0.0337069461)100:0.029280)34:0.011218,GCA_900172385.1_SLN42020.1:0.0670940104)84:0.025551,(((GCA_000814025.1_KIC50342.1:0.0076433655,GCA_001969365.1_APX12257.1:0.0128797028)100:0.056355,(GCA_001458375.1_CUH75045.1:0.0368813644,(GCA_002237555.1_ASP19220.1:0.0111704526,GCA_900188425.1_SNS07511.1:0.0096398302)100:0.049991)99:0.033216)82:0.012243,GCA_002210095.1_OWU69532.1:0.0945582251)92:0.017202)84:0.020065)89:0.010820)87:0.011479)90:0.012263)16:0.004023,((((((((GCA_000169415.1_EBA10291.1:0.0670951105,(GCA_002211155.1_OWV61970.1:0.0000021094,GCA_002211205.1_OWV63776.1:0.0000021094)79:0.000002)95:0.002906,(GCA_002211225.1_OWV47167.1:0.0000029738,GCA_900101505.1_SDD39642.1:0.0000021094)81:0.000002)99:0.016977,GCA_900107235.1_SDY17207.1:0.0797995497)94:0.018457,GCA_900184945.1_SMX38152.1:0.0659186121)56:0.011566,GCA_001482405.1_KUF09727.1:0.0210098715)100:0.039484,GCA_900100005.1_SDI91471.1:0.0302016485)98:0.022342,(((GCA_000521865.1_ETX27588.1:0.0575109632,GCA_900115815.1_SFQ46046.1:0.0815167989)100:0.022588,(GCA_900110115.1_SEM73260.1:0.0063606131,GCA_900141995.1_SHJ23234.1:0.0025501486)100:0.097315)37:0.016116,((GCA_900115595.1_SFP19241.1:0.0424783833,(GCA_900113405.1_SFG43559.1:0.0000021094,GCA_900172315.1_SLN27105.1:0.0000021094)100:0.158405)37:0.024038,(((GCA_900099935.1_SDI93362.1:0.0585487890,GCA_900188335.1_SNS18800.1:0.0270786695)100:0.033022,GCA_900112335.1_SFD12915.1:0.0569072614)100:0.052844,GCA_000299575.1_EKE45694.1:0.0901445674)30:0.006266)37:0.025895)90:0.018780)11:0.011529,(GCA_900110425.1_SEO78129.1:0.0715592261,(GCA_000152625.1_EAP75257.1:0.1031253914,GCA_000442255.1_EPX86755.1:0.0959054457)86:0.020735)37:0.017723)13:0.003280)75:0.012076,(GCA_000600975.2_EYD72628.1:0.0864397061,(GCA_900095785.1_SCM66773.1:0.0000021094,GCA_900115865.1_SFQ59962.1:0.0000021094)100:0.093321)81:0.020424)44:0.008107,GCA_001981245.1_APX89252.1:0.0907635993)75:0.015283,(GCA_900114485.1_SFL23456.1:0.1005674163,((GCA_900110025.1_SEN75689.1:0.0942290171,GCA_900156815.1_SIS66350.1:0.0669678150)100:0.040777,(GCA_000021865.1_ADE86700.1:0.0425208248,((GCA_000714535.1_KEO51578.1:0.0215408461,GCA_000715505.1_KEP71019.1:0.0712926378)100:0.051422,GCA_000740785.1_KFI29120.1:0.1308825379)99:0.017069)100:0.080807)92:0.020205)89:0.031687)75:0.018428,((GCA_000153305.1_EAR50458.1:0.0497798603,GCA_900172355.1_SLN69813.1:0.0672608193)100:0.035540,(GCA_000836695.1_KIQ68036.1:0.0651313271,GCA_900141735.1_SHI52328.1:0.0562679678)100:0.029199)95:0.026214)86:0.019072,((GCA_000442315.1_EPX87320.1:0.0625389447,GCA_000600335.2_EYD77566.1:0.0821173228)100:0.080544,(GCA_000223375.1_AEM40292.1:0.0000021094,GCA_001399515.1_ALJ80487.1:0.0000021094)100:0.161051)26:0.027728)24:0.020222,GCA_900156525.1_SIT77752.1:0.1361197004)96:0.050203,(GCA_000740775.1_KFI31594.1:0.0087100048,GCA_000740795.1_KFI31515.1:0.0057816038)100:0.139789)95:0.018908,(GCA_000203895.1_ABL71882.1:0.0700771805,GCA_000444995.1_AGT09232.1:0.0447398144)100:0.165365)76:0.014788,GCA_900102905.1_SDK06397.1:0.0763007847)100:0.042707,(((GCA_900106695.1_SDX09125.1:0.0841201694,GCA_900113695.1_SFI11209.1:0.0864718173)100:0.060296,(GCA_900111545.1_SET39881.1:0.0000021094,GCA_900143155.1_SHN65195.1:0.0000021094)100:0.106619)100:0.029901,GCA_900107585.1_SEA88950.1:0.1953597451)98:0.017802)100:0.127951)100:0.023242)67:0.026358,(((GCA_000017565.1_ABS63083.1:0.1338498531,GCA_000739695.1_GAK44310.1:0.0529834040)100:0.069872,GCA_000689395.1_CDO59461.1:0.1981935508)85:0.051713,(GCA_000152825.2_ADM09113.1:0.1917908650,GCA_900199215.1_SNT67776.1:0.1105322108)100:0.114406)65:0.024766)95:0.043297,(((GCA_000014745.1_ABI67085.1:0.0571472581,GCA_900103475.1_SDL62667.1:0.0715528111)100:0.076822,GCA_000152745.1_EAP89395.1:0.1067913423)100:0.067843,(GCA_000023785.1_ACT57853.1:0.2679251567,(GCA_000013025.1_ABI77818.1:0.0384940036,GCA_000685315.1_KCZ99243.1:0.0000021215)100:0.254386)99:0.068001)89:0.070310)99:0.074262)99:0.050159)97:0.019892,(GCA_000017265.1_ACG76649.1:0.0868376761,GCA_001425915.1_KQW69420.1:0.0743391506)100:0.056889)100:0.113628);
