# Supplementary material for: Assessing the accuracy of phylogenetic rooting methods on prokaryotic gene families
Source: PLoS One. 2020 May 15;15(5):e0232950. doi: 10.1371/journal.pone.0232950 (PMC7228096; doi:10.1371/journal.pone.0232950)
Supplement: S2 Dataset — (ZIP) [file pone.0232950.s003.zip › EmpiricalDataset/GeneTrees_IQTree/000148.aln.treefile]

(GCA_000006905.1_AAK23338.1:0.0379508864,GCA_000092285.1_ADG10142.1:0.0205388441,(((GCA_000144605.1_ADL01194.1:0.0969212794,GCA_002205555.1_ASD28186.1:0.0914052347)100:0.188934,(GCA_000175215.2_ADU14580.1:0.1004969497,GCA_000204015.1_EGF90457.1:0.1230618584)100:0.139688)94:0.121871,((((((((((((((((((GCA_000007125.1_AAL52372.1:0.0988096033,GCA_000157815.1_EEY00141.1:0.0000020388)100:0.012040,(GCA_000017405.1_ABS15243.1:0.0019880710,GCA_000585655.1_EXL02942.1:0.0060625916)99:0.011685)53:0.009797,GCA_000007125.1_AAL52373.1:0.3546054399)100:0.073397,(GCA_001558695.1_KXF77700.1:0.0581684688,(GCA_900104355.1_SDP64982.1:0.0604363915,GCA_900113985.1_SFI47835.1:0.0627346212)100:0.047539)99:0.025540)99:0.027594,((GCA_000014245.1_ABG62530.1:0.1303818170,(GCA_000300335.1_EKF20262.1:0.0532832876,GCA_000300515.1_EKF42829.1:0.0184680633)100:0.057866)100:0.039752,((((GCA_000585625.1_EXL09812.1:0.0960906048,GCA_002075885.1_OQM77545.1:0.0595547339)99:0.015025,GCA_001618845.1_AMX99948.1:0.0406573814)99:0.036839,(GCA_001424795.1_KQU75424.1:0.0278441657,GCA_001605015.1_AMS42975.1:0.0142222736)100:0.038647)94:0.028053,(GCA_001703635.1_OCW56783.1:0.0835741925,GCA_900113935.1_SFJ07428.1:0.0822264065)100:0.041303)99:0.020938)96:0.033284)96:0.021822,((((((GCA_000016285.1_ACM36154.1:0.0295915200,(GCA_000722615.1_KEQ06724.1:0.0000025637,GCA_000722625.1_KEQ08567.1:0.0000025637)100:0.039701)100:0.032195,GCA_001687365.1_OBZ96212.1:0.0110991878)100:0.022748,(((GCA_000017145.1_ABR59672.1:0.0420952725,GCA_000697965.2_ANK71990.1:0.0234735276)89:0.006122,(GCA_000018545.1_ACP24747.1:0.0185733758,GCA_002288525.1_ASY62322.1:0.0272869904)89:0.008041)100:0.038450,(GCA_001267455.1_KOC77386.1:0.0187691065,GCA_001652565.1_ANH03742.1:0.0101650626)100:0.045079)91:0.020484)88:0.023972,GCA_001885585.1_OJG00768.1:0.0910351429)31:0.012123,(GCA_000092025.1_AAK86969.2:0.0378417050,((GCA_000731295.1_CDN53457.1:0.0030344293,GCA_000731315.1_CDN47315.1:0.0028535551)100:0.056093,(GCA_000092045.1_ABC90311.1:0.0254392917,GCA_000769405.1_KPN28179.1:0.0154810045)99:0.032481)91:0.010266)91:0.013733)97:0.049829,(GCA_001578105.1_AMM86639.1:0.0264282641,GCA_002043005.1_AQZ52914.1:0.0658760671)100:0.086032)99:0.062565)84:0.044081,((GCA_000192745.1_ADZ70342.1:0.0536195215,(GCA_001188555.1_KND21495.1:0.0000025637,GCA_002249885.1_OXS39941.1:0.0000025637)100:0.093966)100:0.034952,GCA_001403915.1_CTQ41617.1:0.1070956752)100:0.065752)14:0.035288,((GCA_000022725.1_ACS51403.1:0.0725436405,GCA_000341385.1_AGF75925.1:0.0514763086)100:0.224507,(GCA_000325745.1_AGA65081.1:0.3065962320,GCA_000496595.1_AHA27699.1:0.3666348725)100:0.229484)85:0.099847)100:0.039998,((((GCA_000152725.1_EAQ04888.1:0.0938505848,GCA_900172385.1_SLN14350.1:0.0691274348)96:0.050957,(GCA_001620265.1_AMY70677.1:0.0944816034,(GCA_001975705.1_APZ51583.1:0.0642596914,GCA_900110775.1_SEQ12694.1:0.0732671652)11:0.017327)99:0.035042)76:0.010881,((GCA_000647975.1_KAJ55200.1:0.1091792209,GCA_900142295.1_SIO12604.1:0.0414485427)97:0.030972,GCA_900106675.1_SDX12950.1:0.0903037123)53:0.010977)93:0.011201,(((GCA_000203895.1_ABL69031.1:0.0524370431,(GCA_000444995.1_AGT09826.1:0.0161713050,GCA_000444995.1_AGT09956.1:0.0000022401)100:0.103699)98:0.029672,GCA_900099935.1_SDK73532.1:0.1483943284)93:0.011928,((GCA_000740775.1_KFI33913.1:0.0102676711,GCA_000740795.1_KFI32172.1:0.0081071899)100:0.088801,(((GCA_900106695.1_SDW33515.1:0.0695010766,GCA_900113695.1_SFI41026.1:0.1022612421)100:0.070190,GCA_900156815.1_SIT03888.1:0.0939652412)95:0.028960,GCA_001399515.1_ALJ81683.1:0.1366346560)96:0.026442)96:0.027026)86:0.017993)100:0.184927)100:0.022054,((((GCA_000013005.1_ABC63222.1:0.0659390560,((GCA_000715015.1_KEO91330.1:0.0668506986,(GCA_001304795.1_ALG61142.1:0.0000022312,GCA_001306275.1_KPM15303.1:0.0000023035)100:0.214455)99:0.027492,(GCA_001663175.1_ANK13503.1:0.0634174735,GCA_001677335.1_OBV11858.1:0.0184309290)100:0.073024)100:0.053018)100:0.055789,GCA_001281485.1_ALE16370.1:0.0922453059)100:0.094813,GCA_000013325.1_ABD26677.1:0.1940845251)99:0.055934,GCA_001008165.2_AKH41474.1:0.2146426655)100:0.204078)98:0.038431,((((((GCA_000010525.1_BAF87259.1:0.0921695192,GCA_000017645.1_ABS69497.1:0.0802409271)100:0.040511,(GCA_000092925.1_ADH88957.1:0.0312109510,GCA_900100155.1_SCW47068.1:0.0608192585)100:0.073260)100:0.067254,((GCA_001579845.1_AMN42181.1:0.1677041026,GCA_002355335.1_BAT60575.1:0.1857123726)89:0.053456,GCA_002119765.1_ARQ01553.1:0.1870156933)89:0.046697)89:0.035424,GCA_900148505.1_SHO60287.1:0.2669275657)100:0.038797,(GCA_001426945.1_KQZ00830.1:0.1472467615,(((((GCA_000011365.1_BAC50298.1:0.0138853051,GCA_000661935.1_AHY50034.1:0.0031159238)100:0.042815,(GCA_000012725.1_ABA04988.1:0.0431368006,GCA_000013885.1_ABE62628.1:0.0132364025)100:0.057192)71:0.029055,((GCA_000336555.1_EKS38772.1:0.0302916044,((GCA_000218565.1_AEI06861.1:0.0000023542,GCA_000218585.1_AEI03284.1:0.0000023216)100:0.041231,GCA_000314735.2_EKS27967.1:0.0281452798)100:0.076090)68:0.023578,(GCA_000935205.1_KIZ47972.1:0.0495605470,GCA_000195775.1_CAE28166.1:0.0654833869)96:0.022507)62:0.004983)48:0.021001,(GCA_001618955.1_KZD23594.1:0.0120704280,GCA_900108575.1_SEI22495.1:0.0071896220)100:0.064770)100:0.112878,(GCA_900104485.1_SDB14638.1:0.1103048848,GCA_900129325.1_SHG48227.1:0.0918988548)100:0.070229)100:0.090265)88:0.029153)91:0.077593,((((((GCA_000019845.1_ACB94867.1:0.1464145992,(GCA_000021745.1_ACK51049.1:0.1011967650,GCA_900114285.1_SFK02878.1:0.1255898527)64:0.051772)100:0.089027,GCA_900104955.1_SEB72186.1:0.1791271355)18:0.040519,GCA_900187365.1_SNB81459.1:0.1809002397)16:0.028522,((GCA_000304315.1_CCJ05924.1:0.0481942690,((GCA_001644125.1_OAI29256.1:0.0181132226,GCA_001675455.1_OBS50787.1:0.0202569452)100:0.045629,GCA_002117405.1_ARN83081.1:0.0552971870)99:0.035892)100:0.147898,(GCA_000019945.1_ACB81517.1:0.1123626709,(GCA_000022085.1_ACL58321.1:0.0000025637,GCA_000022085.1_ACL60142.1:0.0000025637)100:0.115130)100:0.109691)62:0.032387)24:0.026276,((((GCA_001017175.1_KLK94850.1:0.0127820019,GCA_900102135.1_SCY84541.1:0.0339826744)100:0.063703,(GCA_001271345.1_ALA18731.1:0.0000028970,GCA_001887265.1_APF37294.1:0.0085130873)100:0.152981)99:0.047291,((GCA_001741865.1_AOO81903.1:0.0702366496,GCA_900102525.1_SDF31602.1:0.0624862999)100:0.087378,(GCA_001618955.1_KZD20928.1:0.0122693254,GCA_900108575.1_SEH84330.1:0.0054252946)100:0.413507)83:0.032129)69:0.029127,((GCA_001402875.1_ALK09958.1:0.0000022620,GCA_001459775.1_CUU42621.1:0.0000025637)100:0.187470,GCA_001676615.1_OCC00580.1:0.2079829815)100:0.069260)76:0.035508)99:0.051088,((GCA_000164635.1_EFH12724.1:0.1514637289,GCA_900141905.1_SHJ34651.1:0.1603507421)100:0.051739,(GCA_900101615.1_SDC41349.1:0.0181227655,GCA_900104205.1_SDB48992.1:0.0037562978)100:0.177662)100:0.138039)62:0.029206)82:0.047142)96:0.045148,(GCA_001305515.1_KPL54947.1:0.3408362287,((GCA_001038505.1_KMK65680.1:0.2700320836,GCA_900176465.1_SMD12993.1:0.2815553895)100:0.139274,(GCA_001510895.1_KUM25546.1:0.1190330754,((GCA_001605015.1_AMS44719.1:0.0908143090,GCA_001676615.1_OCC02768.1:0.1382145870)100:0.036893,GCA_002075885.1_OQM76206.1:0.1000994661)100:0.059117)100:0.185606)100:0.071486)20:0.032629)19:0.013422,GCA_000496075.1_ESR23265.1:0.3195526510)80:0.054761,(((((((((GCA_001720135.1_ODN68815.1:0.1998303072,((GCA_000230555.1_AEQ51156.1:0.0148965503,GCA_900100665.1_SDG70870.1:0.0396094581)100:0.126228,(GCA_000743575.1_KFL31623.1:0.0783385166,GCA_000970435.1_KKB84008.1:0.0781267932)100:0.071696)100:0.160878)35:0.028157,((GCA_900115225.1_SFN68404.1:0.0484678249,GCA_900215505.1_SNY93086.1:0.0579006154)100:0.170641,GCA_900102695.1_SCZ37253.1:0.2163840955)36:0.039361)95:0.033268,GCA_000179775.1_EFL90531.1:0.2513085419)48:0.024234,((((GCA_000148725.1_EFO30364.1:0.0755747969,GCA_000158095.1_EEE47072.1:0.1179357977)100:0.111131,GCA_900105595.1_SDU06181.1:0.1298928419)100:0.035858,GCA_000153705.1_EAU42739.1:0.2225582533)98:0.012839,(((((GCA_000153465.1_EAS50086.1:0.1506867644,GCA_900176465.1_SMC52317.1:0.0832264976)100:0.040401,((GCA_000800175.1_KHJ56444.1:0.0082547796,GCA_900141975.1_SHJ44901.1:0.0027716599)100:0.106026,GCA_900104035.1_SDO10034.1:0.1467064324)100:0.085345)91:0.042548,(GCA_000154705.2_EDQ33891.1:0.1406019667,(GCA_000817775.1_KIF43002.1:0.1312870828,GCA_001293565.1_KPB01795.1:0.1917082071)100:0.095164)100:0.039502)3:0.030778,(GCA_002238045.1_OXT01497.1:0.2004079545,GCA_002088295.1_ORE96501.1:0.3918773349)90:0.085899)88:0.020894,(GCA_001907205.1_OKL43657.1:0.1316874064,(GCA_900110875.1_SEQ76120.1:0.0628979971,GCA_900114245.1_SFK70339.1:0.0427034075)100:0.128829)100:0.093053)99:0.032646)100:0.071272)100:0.092095,((((GCA_000828475.1_BAQ17419.1:0.0212166402,GCA_001723285.1_ODR99043.1:0.0367860821)100:0.167062,GCA_001708935.1_ODA68578.1:0.1696573723)100:0.147808,(((GCA_000143145.1_ADJ22774.1:0.1636105669,(GCA_000981545.1_CPR20364.1:0.0000025637,GCA_900104305.1_SDP13962.1:0.0000025637)100:0.142972)97:0.051334,GCA_000503895.1_AHB48547.1:0.1307961422)100:0.117455,(GCA_002210095.1_OWU76124.1:0.1296483709,(GCA_900111875.1_SFB15611.1:0.1799904559,GCA_900116005.1_SFR18214.1:0.1341484439)100:0.083482)100:0.147027)100:0.088089)97:0.025552,(GCA_000166055.1_ADP70015.1:0.0000020676,GCA_000636015.1_KAI96344.1:0.0000027841)100:0.375927)78:0.037737)59:0.010932,(((((((((((((((((((((GCA_000011965.2_AAV94859.1:0.0000025637,GCA_000011965.2_AAV96181.1:0.0000025637)100:0.054400,(((GCA_900116455.1_SFU20157.1:0.0000025637,GCA_900116455.1_SFU21148.1:0.0000026951)100:0.056218,GCA_900116455.1_SFU08998.1:0.0000025418)100:0.021200,GCA_900109035.1_SEJ69082.1:0.0829849817)100:0.013611)71:0.028674,GCA_900110425.1_SEO49955.1:0.0884136394)22:0.018323,((((GCA_000148725.1_EFO29891.1:0.0506833121,(GCA_001046955.1_AKO95872.1:0.0029571441,GCA_900109145.1_SEI56775.1:0.0000023787)100:0.054000)99:0.025489,((((GCA_000153725.1_EAU46390.1:0.0158248088,(GCA_900102075.1_SDE30762.1:0.0311471616,(GCA_001687105.1_ANT62037.1:0.0333527701,GCA_900116195.1_SFS67106.1:0.0000021395)100:0.058554)100:0.032269)89:0.012787,GCA_900100085.1_SDI21697.1:0.0847826224)96:0.013750,(GCA_001969385.1_APX23971.1:0.0000025637,GCA_900112435.1_SFB95282.1:0.0000021823)100:0.018407)97:0.028976,GCA_000442255.1_EPX79736.1:0.0501694640)100:0.034272)95:0.011912,((GCA_000169415.1_EBA07447.1:0.0627169644,GCA_900184945.1_SMX38076.1:0.0407963323)71:0.013386,(((((GCA_002211155.1_OWV51009.1:0.0000027879,(GCA_002211225.1_OWV39460.1:0.0000025373,GCA_900101505.1_SDC68782.1:0.0166125652)88:0.004268)69:0.000002,GCA_900101505.1_SDD69265.1:0.0000025637)49:0.000003,GCA_900101505.1_SDD04410.1:0.0000025637)91:0.004178,GCA_002211205.1_OWV47406.1:0.0000020509)99:0.004627,GCA_900101505.1_SDC53297.1:0.0000021097)97:0.018591)70:0.030632)63:0.002549,GCA_001458375.1_CUH75198.1:0.0310490785)64:0.013678)17:0.005366,(GCA_002237555.1_ASP19102.1:0.0032007852,GCA_900188425.1_SNT22746.1:0.0113943490)100:0.033023)24:0.021547,(((((((GCA_900115815.1_SFQ19356.1:0.0568257198,GCA_900107235.1_SDY20063.1:0.0708350599)100:0.030399,GCA_000521865.1_ETX26458.1:0.1518989102)100:0.031230,GCA_001205715.1_KNG95185.1:0.0760764257)95:0.019001,(((((GCA_000014045.1_ABG33441.1:0.0000025637,GCA_000014045.1_ABG33684.1:0.0000025637)95:0.000002,GCA_000154785.2_AEI92475.1:0.0238343502)100:0.046788,GCA_000152605.1_EAP85005.1:0.0909429741)94:0.025462,GCA_000172095.1_EDQ06980.1:0.1148539825)15:0.009383,(((GCA_000622405.1_KIN68667.1:0.0451784948,GCA_001890925.1_OJI91712.1:0.0557044547)100:0.032768,GCA_001247715.1_KNX42872.1:0.0590635497)96:0.025210,(GCA_900111875.1_SFA77874.1:0.0242205366,GCA_900116005.1_SFR04653.1:0.0819448787)100:0.046909)95:0.015159)10:0.010727)27:0.020481,GCA_000738435.1_AII85765.1:0.1438632549)20:0.008374,(GCA_002115725.1_OSQ63932.1:0.0265336579,GCA_002115805.1_OSQ47007.1:0.0174585413)100:0.040124)19:0.017280,GCA_001482405.1_KUF09684.1:0.0551650945)50:0.033944)37:0.020862,(GCA_900102905.1_SDK72298.1:0.1336485040,GCA_900156525.1_SIT82500.1:0.1889122532)97:0.042558)92:0.032108,(GCA_002210095.1_OWU70437.1:0.0877182989,(GCA_000442275.2_EPX81020.1:0.0610522462,GCA_900111945.1_SFR41914.1:0.0231844378)100:0.105596)79:0.036603)72:0.010101,(((((GCA_000018145.1_ABV92566.1:0.0687556544,GCA_000590925.1_AHM05887.1:0.0915243222)92:0.037545,(((((GCA_000765015.1_KGK79150.1:0.0000022000,GCA_900141945.1_SHI58033.1:0.0029441169)100:0.115853,(GCA_001403795.1_CTQ49970.1:0.0573052187,GCA_900109285.1_SEK70851.1:0.0776722015)92:0.028911)100:0.030955,((GCA_900110115.1_SEM72965.1:0.0143009650,GCA_900141995.1_SHJ22892.1:0.0069248672)100:0.077278,(GCA_900113405.1_SFG43223.1:0.0000025864,GCA_900172315.1_SLN27256.1:0.0000021446)100:0.144656)99:0.042561)95:0.031931,(GCA_900184815.1_SMX22759.1:0.1162550163,GCA_001205715.1_KNG95129.1:0.1656718044)84:0.047618)48:0.030843,(GCA_001517585.1_CUX80240.1:0.1225115961,((GCA_900107025.1_SDW58318.1:0.0822111688,GCA_900110135.1_SEN20275.1:0.1102114344)98:0.036548,((GCA_001548075.1_BAQ68380.1:0.0000026497,GCA_001633165.1_ANB35469.1:0.0029495611)100:0.148634,(GCA_000014045.1_ABG30816.1:0.0174474354,GCA_000154785.2_AEI95597.1:0.0333997962)100:0.206313)99:0.027272)97:0.036501)51:0.017798)48:0.010514)89:0.012994,((GCA_000814025.1_KIC50969.1:0.0209905622,GCA_001969365.1_APX10779.1:0.0192864575)100:0.075804,((GCA_001038505.1_KMK68282.1:0.0873134486,GCA_900188035.1_SNR62994.1:0.0294140589)100:0.057146,(GCA_900095785.1_SCM66884.1:0.0000020560,GCA_900115865.1_SFQ61257.1:0.0000022561)100:0.117193)17:0.014083)100:0.083294)42:0.016443,GCA_900115595.1_SFP75902.1:0.0671507752)70:0.012286,(((((((((GCA_000155735.2_AGI73306.1:0.0511701759,GCA_001187845.1_AKS46843.1:0.0592029870)100:0.018882,GCA_900172275.1_SLN42810.1:0.0120713109)100:0.047921,GCA_000161835.1_EET49716.1:0.0898398187)98:0.029967,(GCA_900172355.1_SLN70280.1:0.1129599221,(GCA_001404155.1_CRK75892.1:0.0000023314,GCA_900114125.1_SFJ76607.1:0.0000022154)100:0.146953)100:0.048098)96:0.017658,GCA_900114485.1_SFL19371.1:0.1233663021)48:0.032738,(GCA_900141735.1_SHI88901.1:0.0887975175,(GCA_000836695.1_KIQ69210.1:0.1190821716,(GCA_000442315.1_EPX83271.1:0.0861519272,(GCA_000600335.2_EYD75507.1:0.0116400875,GCA_000600335.2_EYD78098.1:0.0000026221)100:0.182762)100:0.125177)55:0.030773)50:0.025131)89:0.012185,(GCA_000600975.2_EYD72282.1:0.0727311681,GCA_000153305.1_EAR52027.1:0.1205610354)91:0.021130)86:0.021435,(GCA_001908835.1_APO86273.1:0.0599172777,GCA_001981245.1_APX90269.1:0.2168241480)78:0.029970)76:0.016316,GCA_900100005.1_SDI46832.1:0.1058732353)70:0.025968)91:0.030324)99:0.036111,((((GCA_000714535.1_KEO50465.1:0.0340905809,GCA_000740785.1_KFI30879.1:0.1443139259)96:0.016029,GCA_000715505.1_KEP69060.1:0.0454200397)100:0.063743,((GCA_000671395.1_KCV82042.1:0.0457303245,GCA_900184935.1_SMX32099.1:0.0559825524)31:0.013449,GCA_001305615.1_ALG89545.1:0.0802523442)100:0.049052)83:0.014197,(((GCA_000299875.1_EKE69747.1:0.0321834058,(GCA_900109555.1_SEK24846.1:0.0000025637,GCA_900172305.1_SLN13453.1:0.0000025637)100:0.066743)100:0.028771,GCA_900114135.1_SFJ01458.1:0.0957499876)100:0.029399,GCA_900172375.1_SLN67323.1:0.0939698602)100:0.047872)87:0.020466)99:0.017968,GCA_900172235.1_SLN40036.1:0.0589727659)78:0.014370,(GCA_001458175.1_CUH54153.1:0.0199909045,GCA_900114415.1_SFL35063.1:0.0550125891)100:0.037749)98:0.024720,GCA_900177545.1_SMH32475.1:0.1493031946)24:0.013653,((((((((((GCA_000203975.3_KID08760.1:0.0025535191,GCA_000203975.3_KID10870.1:0.0181588551)100:0.033092,GCA_000511355.1_AHD02312.1:0.0000021932)90:0.011460,GCA_000511355.1_AHD00488.1:0.0033347270)100:0.058500,(((GCA_001258055.1_CRL13932.1:0.0000025637,GCA_900113345.1_SFG10250.1:0.0000025637)100:0.020438,GCA_900172225.1_SLN55659.1:0.0625596776)83:0.018240,GCA_001307765.1_KPN64501.1:0.0765656470)100:0.037395)100:0.015186,GCA_000376545.2_ANP40244.1:0.0538159067)82:0.018831,(GCA_000511385.1_AHD09966.1:0.0248735241,GCA_001678945.1_ANP35536.1:0.0522896986)100:0.022188)87:0.030813,GCA_900102795.1_SCZ54872.1:0.0749974274)100:0.013496,(GCA_000152625.1_EAP75356.1:0.0358354172,(GCA_900172295.1_SLN39204.1:0.0484486622,(GCA_900107355.1_SDY66403.1:0.0855389955,GCA_000161835.1_EET46802.1:0.1405990357)95:0.029120)90:0.016257)100:0.072786)97:0.023982,GCA_900109955.1_SEW25362.1:0.0585263931)99:0.030206,(GCA_900129685.1_SHH59653.1:0.0371150416,GCA_900142085.1_SHK07823.1:0.0426251076)98:0.014470)20:0.017258)13:0.008098,(GCA_001458355.1_CUH64012.1:0.0475890485,(GCA_900112335.1_SFD23985.1:0.0533425300,GCA_900188335.1_SNT38831.1:0.0434516722)100:0.074645)97:0.034819)92:0.012129,GCA_000812665.2_AML53488.1:0.1334003992)92:0.020570,GCA_000152805.1_EAQ15056.1:0.0668235906)99:0.044481,GCA_000021865.1_ADE84203.1:0.1289907705)42:0.021137,GCA_900110025.1_SEN61729.1:0.0657845305)98:0.041827,GCA_000012905.2_ABA80002.1:0.0812420684)100:0.077237,((GCA_900111545.1_SES92874.1:0.0000025637,GCA_900143155.1_SHN52100.1:0.0000027931)100:0.188217,GCA_900107585.1_SDZ88181.1:0.3340674172)65:0.024703)100:0.120778)45:0.029729,GCA_900172325.1_SLN44871.1:0.3486818593)76:0.026873,(((GCA_000017565.1_ABS64515.1:0.1479839483,GCA_000739695.1_GAK44116.1:0.0909521804)100:0.110785,GCA_000689395.1_CDO61350.1:0.2213735087)99:0.105131,(((GCA_000013025.1_ABI77613.1:0.0336977953,GCA_000685315.1_KCZ97892.1:0.0292722209)100:0.176684,GCA_000023785.1_ACT59065.1:0.2834796088)100:0.115311,((GCA_000014745.1_ABI65829.1:0.1433418995,GCA_900103475.1_SDL95908.1:0.1158894070)100:0.150854,GCA_000152745.1_EAP90898.1:0.2081578720)100:0.217158)94:0.076700)37:0.022369)91:0.040216,((((((((((GCA_000009985.1_BAE51143.1:0.0547688608,GCA_000513295.1_CDK98388.1:0.1281785537)100:0.056807,(GCA_000294655.1_CCG42134.1:0.0258180859,GCA_900108475.1_SEH25879.1:0.0338774330)100:0.075368)100:0.095928,GCA_002251735.1_OYQ18848.1:0.2626418279)99:0.064977,((GCA_000010725.1_BAI71647.1:0.0612914709,GCA_000632475.2_AIB11547.1:0.0612393215)100:0.161312,(((GCA_000576635.1_EWY39184.1:0.0532842091,GCA_000936425.1_KJB91849.1:0.0493319430)100:0.057560,(GCA_000576635.1_EWY42673.1:0.0603935652,GCA_000936425.1_KJB91101.1:0.0866261992)100:0.081422)100:0.052528,((GCA_000016185.1_ACI98746.1:0.0806165467,GCA_002251795.1_OYQ31343.1:0.1330195517)100:0.059145,GCA_000730165.2_ASG20606.1:0.1881427981)100:0.076288)100:0.028798)100:0.060161)96:0.029581,(GCA_000767795.1_KGM33566.1:0.0142948947,GCA_002195995.1_OWJ67642.1:0.0089893571)100:0.172276)97:0.033588,(GCA_000264455.2_AFK53664.1:0.0000025970,GCA_001601315.1_KYO51954.1:0.0088172010)100:0.232633)94:0.026315,((((((GCA_000013085.1_ABC22627.1:0.1732906355,(GCA_000284415.2_CCG08664.1:0.1291448493,GCA_900101965.1_SDD75521.1:0.2881635447)98:0.097305)97:0.037035,GCA_900100455.1_SDG91562.1:0.2284750143)93:0.055626,(GCA_001611975.1_AMW35151.1:0.2492919181,GCA_900156605.1_SIS38605.1:0.1731577956)100:0.075159)33:0.028520,(GCA_000968135.1_CCQ73832.1:0.2161545494,((GCA_000300235.2_AJD52120.1:0.0487998743,GCA_000300275.1_EKF07538.1:0.0188549973)100:0.181718,GCA_900093605.1_SCA55120.1:0.1750652663)99:0.088551)93:0.059960)17:0.000002,(GCA_000315795.1_EKV31597.1:0.1207419044,GCA_900101935.1_SDD60688.1:0.3152634472)35:0.042340)97:0.046682,GCA_001746755.1_OEJ64608.1:0.2999778559)68:0.018046)68:0.031628,(((GCA_000319385.1_AFX99026.1:0.0940193538,GCA_000510265.1_AHC73697.1:0.0844123616)100:0.218416,GCA_900102465.1_SDF10445.1:0.0646383111)100:0.214581,((GCA_000299935.1_EKE77705.1:0.0853890662,GCA_001618175.1_KZD09844.1:0.0774109504)100:0.130041,((GCA_900177295.1_SMF21315.1:0.0000021276,GCA_900188055.1_SNR47035.1:0.0000025637)100:0.173105,GCA_900100655.1_SDF78199.1:0.3255189685)100:0.084600)98:0.058901)95:0.041555)64:0.030811,((((((((GCA_000011685.1_AAW62043.1:0.0430877754,GCA_000234355.2_EHH68340.1:0.0607634458)100:0.046883,(GCA_000723565.1_CDG33968.1:0.0090256111,GCA_002003665.1_OOL19598.1:0.0081717171)100:0.173596)100:0.068642,(GCA_000617865.1_GAJ27690.1:0.1066408729,((GCA_001787335.1_AOX16885.1:0.0084458215,GCA_001787355.1_AOX19817.1:0.0000029549)100:0.097082,(GCA_002005465.1_AQS89285.1:0.0769803010,(GCA_000724025.1_CDG38053.1:0.0053287137,GCA_001547995.1_BAT19860.1:0.0038794981)100:0.158684)5:0.006062)78:0.043750)100:0.079699)100:0.044180,GCA_000963885.1_GAN53376.1:0.1712972488)100:0.120068,((GCA_000021325.1_ACI53081.1:0.1593928603,((GCA_000182745.1_BAK83019.1:0.0165464407,GCA_000208635.2_EGG74536.1:0.0122592291)100:0.035276,GCA_000964505.1_GAN99906.1:0.0242030935)100:0.071754)100:0.045379,(GCA_000231445.2_EHD14785.1:0.0000024275,GCA_002153535.1_OUI79323.1:0.0000022918)100:0.290020)15:0.018290)15:0.015474,((GCA_002005445.1_AQS84166.1:0.0174134199,GCA_002005445.1_AQS85653.1:0.0000020950)100:0.122199,GCA_002173735.1_ARW48295.1:0.0960748753)100:0.060547)100:0.176764,(((GCA_000014285.2_ABI61906.2:0.0000020967,GCA_000576085.2_AHJ62843.1:0.0000025637)100:0.218758,GCA_000964365.1_GAN77169.1:0.1563947668)98:0.042807,((GCA_000016725.1_ABQ31322.1:0.0029103077,GCA_000202835.1_BAJ81715.1:0.0000020448)100:0.150110,(GCA_000306035.1_EKN00475.1:0.0153637072,GCA_000964385.1_GAN79366.1:0.0655127553)100:0.162721)56:0.012055)97:0.072521)100:0.125870,((GCA_000982415.1_KKJ75870.1:0.0184729560,GCA_001026905.1_KLN59355.1:0.0200295117)100:0.336243,GCA_000024465.1_ADE38404.1:0.3530112832)99:0.081149)77:0.030268)64:0.037591,(((GCA_000010525.1_BAF89049.1:0.1068508615,GCA_000017645.1_ABS66121.1:0.1362148983)100:0.285176,((((((GCA_000013985.1_ABF52511.1:0.0368599476,GCA_001610975.1_AMU95752.1:0.0182431761)100:0.141732,(GCA_000091125.1_BAI97013.1:0.0094024043,GCA_000147835.3_AEG48321.1:0.0128518035)100:0.145857)90:0.060647,(((GCA_000016765.1_ABQ67497.1:0.0347299062,(GCA_002355275.1_ATE64552.1:0.0000025390,GCA_002367875.1_PCE41647.1:0.0000025943)100:0.031771)100:0.166861,(GCA_001586395.2_KZB93678.1:0.1192986313,(GCA_002218195.1_ASK88030.1:0.0393007894,GCA_900128895.1_SIO05307.1:0.0626906779)100:0.150723)88:0.034327)68:0.022875,((((GCA_000235975.2_EHJ62966.1:0.0544581286,GCA_001028705.1_AKM09779.1:0.0966665599)84:0.042580,GCA_001661675.2_ARU15846.1:0.0794491363)100:0.097156,(GCA_001295965.1_KPF76341.1:0.0027165585,GCA_001713435.1_AOG02028.1:0.0029424210)100:0.145823)96:0.026953,(GCA_000175255.2_AEH61983.1:0.0887243376,GCA_000218875.1_AEI37006.1:0.0527936704)100:0.222126)94:0.032216)80:0.045641)100:0.072010,GCA_002251755.1_OYQ24734.1:0.2220073639)95:0.060552,(GCA_000342165.1_EMD82178.1:0.1147878708,GCA_002211145.1_OWV33807.1:0.0784511459)100:0.261568)100:0.079894,((GCA_000014245.1_ABG61240.1:0.0640927555,GCA_001605015.1_AMS41553.1:0.0355927619)100:0.144058,GCA_000600335.2_EYD77012.1:0.1474726985)100:0.373916)89:0.040295)63:0.026283,((GCA_000964385.1_GAN81675.1:0.3101786056,GCA_001586395.2_KZB97163.1:0.4707687784)90:0.072746,GCA_001618845.1_AMY03796.1:0.5463833400)81:0.050603)91:0.059611)71:0.012700)65:0.026024)6:0.019399,((((GCA_000226315.1_AEP09318.1:0.0170729702,GCA_000348745.1_AGH97771.1:0.0377071611)100:0.396840,GCA_900167455.1_SJZ52679.1:0.3639113791)94:0.082932,((GCA_000742835.1_AIK96898.1:0.3894733505,(GCA_001192655.1_GAO98878.1:0.3762030035,GCA_002117145.1_ARN84009.1:0.5236274062)100:0.246079)68:0.058841,(((((GCA_000010205.1_BAG40838.1:0.0748206127,GCA_000964595.1_KJV55322.1:0.1450788923)100:0.336967,(GCA_000012385.1_ABE05389.1:0.0897392249,GCA_000195735.1_CAA15171.1:0.1123401732)100:0.201971)100:0.135865,(((GCA_000008385.1_AAW70597.1:0.1271883231,GCA_000953315.1_CDR79457.1:0.0948820185)100:0.270898,((GCA_000011945.1_AAV86301.1:0.0083678902,GCA_000024505.1_ACZ49580.1:0.0000023059)100:0.439106,((GCA_000026005.1_CAH58416.1:0.0859767626,GCA_000964755.1_KJV65560.1:0.0814113110)100:0.204472,GCA_000964795.1_KJV69153.1:0.4027835583)98:0.059744)100:0.153091)100:0.111483,(GCA_000022525.1_ACT69199.1:0.1790221290,GCA_000632985.1_AHX11165.1:0.1370554389)100:0.512949)100:0.124163)90:0.122635,(GCA_000219355.1_AEI88395.1:0.4737695238,GCA_000815465.1_KIE04600.1:0.3742387258)89:0.087710)90:0.071404,(GCA_000153525.1_EAS84290.1:0.0683036453,GCA_000155895.1_EDZ59886.1:0.0400115471)100:0.493830)77:0.086925)76:0.041910)64:0.032161,(((((GCA_000014865.1_ABK42696.1:0.1928782116,GCA_002109495.1_OSM06253.1:0.1939388029)100:0.317682,(((GCA_000264455.2_AFK55158.1:0.0174022408,GCA_001601315.1_KYO50076.1:0.0061400178)100:0.622351,GCA_001982645.1_ONG39412.1:0.2931608970)100:0.204989,GCA_900108475.1_SEH58843.1:0.5756247414)100:0.097902)92:0.046327,((((((GCA_000011345.1_BAC09679.1:0.0272929564,GCA_000505665.1_AHB88754.1:0.0000022011)100:0.179749,((GCA_000012525.1_ABB56314.1:0.1365673551,((GCA_000011465.1_CAE18717.1:0.2939690959,GCA_000760175.1_KGG13107.1:0.2429801224)100:0.130048,((GCA_000155635.1_EDY39501.1:0.0895361033,GCA_000316515.1_AFY29195.1:0.1371050045)100:0.055864,GCA_001182765.1_CRY91031.1:0.1145947930)100:0.057405)100:0.141859)99:0.071682,((((((((((GCA_000014265.1_ABG51853.1:0.0619400339,GCA_002260545.1_OZH54955.1:0.0185583177)100:0.169216,(GCA_000180455.1_CBN55640.1:0.0983671163,((GCA_000214075.2_EGK89230.1:0.0046865855,GCA_000317475.1_AFZ06816.1:0.0164093775)100:0.024334,GCA_002412335.1_PCN54478.1:0.0639273480)100:0.064937)100:0.039622)76:0.017315,((GCA_000710505.1_KEI66952.1:0.0086922892,GCA_900009265.1_CUR10468.1:0.0258270865)100:0.113542,GCA_000478195.2_ERT09214.1:0.1202408156)36:0.020199)73:0.020625,(GCA_000176895.2_CCE17831.1:0.0000026382,GCA_000307915.1_EKD07824.1:0.0056943226)100:0.138987)95:0.014968,GCA_001746915.1_OEJ73901.1:0.1111698916)73:0.012209,GCA_001276715.1_KOR36767.1:0.1804379750)90:0.013937,(((((((((((((((GCA_000020025.1_ACC83488.1:0.0596765145,GCA_000204075.1_ABA21698.1:0.0510146022)96:0.013671,GCA_001456025.1_KST69101.1:0.1482532425)47:0.012362,((GCA_000316575.1_AFY34171.1:0.0522036268,((GCA_002368055.1_BAZ73118.1:0.0000025637,GCA_002368295.1_BAY96375.1:0.0000023748)100:0.002766,GCA_002368275.1_BAY94204.1:0.0028649031)100:0.032882)100:0.016842,GCA_000317435.1_AFZ02160.1:0.1081166221)48:0.009512)94:0.014745,(GCA_001298445.1_ALF51906.1:0.0086305512,GCA_002367975.1_BAY18901.1:0.0117702476)100:0.043850)13:0.004708,((GCA_000169135.1_EAW42876.1:0.0077797061,GCA_002218065.1_GAX34626.1:0.0214479186)100:0.048054,GCA_000317535.1_AFZ25361.1:0.0689525798)14:0.008728)29:0.006061,((((GCA_000312705.1_AFW93191.1:0.0144079408,(GCA_000789435.1_KHG39002.1:0.0028301540,GCA_002368115.1_BAZ88303.1:0.0115364610)100:0.014753)100:0.033113,GCA_000317695.1_AFZ59179.1:0.0425625049)100:0.009523,((((GCA_000175835.1_EFA71358.1:0.0000025637,GCA_001432185.1_KRH97159.1:0.0000025637)100:0.002792,GCA_000175855.1_EFA71510.1:0.0202819494)100:0.002927,GCA_002368135.1_BAZ90170.1:0.0084072630)100:0.096763,GCA_000196515.1_ADI66034.1:0.0963296467)94:0.018669)95:0.012369,GCA_002368075.1_BAZ81247.1:0.0376003910)100:0.052703)83:0.010387,(((GCA_000346485.2_KYC39920.1:0.0215604311,GCA_000760695.2_KIE08827.1:0.0169418770)100:0.041049,GCA_000828085.2_KIJ83058.1:0.0527011762)99:0.024862,((GCA_000231365.2_EHC18546.1:0.0053243591,GCA_001904645.1_OKH13504.1:0.0116196993)100:0.027131,((GCA_000934435.1_KIY13355.1:0.0000025637,GCA_001990805.1_ONN61756.1:0.0000025637)100:0.021598,GCA_001275395.1_KOP23333.1:0.0244781397)100:0.032266)100:0.062042)40:0.013247)39:0.008169,(GCA_000316665.1_AFY56626.1:0.0973958235,(GCA_000350105.1_CCH68181.1:0.0080961319,GCA_000350125.1_CCH65643.1:0.0139057548)100:0.210943)99:0.019770)100:0.042221,(GCA_000317555.1_AFZ31432.1:0.0017533363,GCA_001904655.1_OKH26359.1:0.0159885809)100:0.058949)80:0.010510,(GCA_000317125.1_AFY88538.1:0.1130807110,GCA_000952155.1_KJH73109.1:0.1175909039)99:0.038104)94:0.024790,(GCA_000155555.1_EDX74370.1:0.0818047349,((GCA_000211815.1_EGJ29979.1:0.0223657019,GCA_001942495.1_OLT62500.1:0.0247300004)100:0.092467,GCA_000317515.1_AFZ19579.1:0.0991782092)100:0.032969)100:0.040317)84:0.017601,((GCA_000317495.1_AFZ11135.1:0.0699889705,GCA_000317145.1_AFY91627.1:0.1730173436)98:0.034211,GCA_002142475.1_BAS57266.1:0.1251856362)76:0.006769)77:0.022404,GCA_000317045.1_AFY64512.1:0.0995383899)20:0.016118,GCA_001904725.1_OKH35990.1:0.1125122599)11:0.016630,(((GCA_001637395.1_OAB55236.1:0.0952346672,GCA_002075285.2_ASC72924.1:0.1793807873)97:0.037622,GCA_000775285.1_KGF72500.1:0.1066326005)22:0.029985,(GCA_000317105.1_AFY84765.1:0.1037773598,(GCA_001904775.1_OKH45947.1:0.1672900759,((GCA_000297435.1_CCI33057.1:0.0098705085,GCA_000312205.1_CCI07686.1:0.0079080724)100:0.174315,GCA_000018105.1_ABW26955.1:0.1502791097)99:0.037162)46:0.019201)42:0.014239)14:0.012929)34:0.014531)60:0.030152,((((((GCA_000017845.1_ACB53299.1:0.0383818673,(GCA_000167195.1_EAM51998.1:0.0000025637,GCA_000235665.2_EHJ13699.1:0.0000025637)100:0.030595)100:0.036172,GCA_000025125.1_ADB94804.1:0.3566737510)100:0.065151,(GCA_000284135.1_BAL28296.1:0.0173210993,GCA_000478825.2_AIE75958.1:0.0280567520)100:0.182560)98:0.028227,GCA_001904615.1_OKH14583.1:0.1853946880)96:0.030028,(((GCA_000317615.1_AFZ51508.1:0.0588329396,GCA_000317635.1_AFZ43714.1:0.0463534948)100:0.085956,GCA_000473895.1_ERN40497.1:0.1837617143)88:0.028630,(GCA_000317675.1_AFZ55234.1:0.0424235099,((GCA_001548095.1_BAQ62701.1:0.0101838434,GCA_001548115.1_BAQ66765.1:0.0344469720)100:0.044291,GCA_001747005.1_OEJ78201.1:0.0579007849)78:0.022161)100:0.139422)61:0.011227)74:0.025823,((GCA_000021825.1_ACK73159.1:0.1108209600,((GCA_000317575.1_AFZ37095.1:0.0420674033,GCA_002355455.1_BAU65784.1:0.0089848923)100:0.055094,(GCA_000332055.1_ELS00983.1:0.1100530553,GCA_002368355.1_BAZ46695.1:0.0935171685)100:0.066607)100:0.083200)8:0.015949,((GCA_000317025.1_AFY77897.1:0.0303582987,GCA_001904635.1_OKH26071.1:0.0171142123)100:0.063119,GCA_000332035.1_ELR98381.1:0.1520948971)8:0.016167)73:0.028183)90:0.020540)86:0.032959,(GCA_000317065.1_AFY69160.1:0.1988463326,GCA_000817775.1_KIF40992.1:0.1097701252)100:0.101938)94:0.047240,(GCA_000332215.1_ELS33741.1:0.2463582227,(GCA_000011385.1_BAC92310.1:0.1297472271,GCA_000484535.1_AGY59710.1:0.1136909598)100:0.216875)43:0.041658)32:0.038502)55:0.070525)100:0.066870,GCA_001870225.1_APB35262.1:0.2967242261)100:0.189668,GCA_001765415.1_AOR38918.1:0.7935798223)98:0.068450,((GCA_000211815.1_EGJ32611.1:0.8658064047,(GCA_000010725.1_BAI74127.1:1.3212941048,(GCA_001618175.1_KZD09747.1:1.7914803364,GCA_900105595.1_SDU18671.1:3.7226971895)97:0.364576)75:0.262072)74:0.095535,((GCA_001510895.1_KUM25069.1:0.1160986580,GCA_001618845.1_AMY03407.1:0.1726180470)100:0.888939,((GCA_000011365.1_BAC51177.1:0.3877079718,(GCA_000017565.1_ABS62231.1:0.2550857972,GCA_000739695.1_GAK44923.1:0.4659733035)98:0.063859)100:0.143427,(GCA_000767795.1_KGM34432.1:0.0318489150,GCA_002195995.1_OWJ62692.1:0.0000025075)100:0.516976)100:0.595737)87:0.158384)99:0.128934)98:0.041199,GCA_001637395.1_OAB55277.1:0.7062660775)99:0.099895)100:0.071086,((((GCA_000022085.1_ACL60697.1:0.1510433245,(GCA_000092925.1_ADH87755.1:0.1636399667,GCA_001305515.1_KPL55017.1:0.3405915363)80:0.053050)80:0.056919,(GCA_000304315.1_CCJ09107.1:0.1938085625,GCA_002117405.1_ARN80905.1:0.2531178002)96:0.028453)100:0.500767,GCA_001687105.1_ANT63769.1:1.2842860244)50:0.176092,((((GCA_000017145.1_ABR60929.1:0.0512340198,(GCA_001267455.1_KOC74789.1:0.0046336529,GCA_001652565.1_ANH07609.1:0.0076283283)100:0.052072)100:0.077355,GCA_000444995.1_AGT11315.1:0.1741985628)100:0.140346,GCA_900172225.1_SLN20201.1:0.2258308342)99:0.083368,(GCA_000982415.1_KKJ76839.1:0.0304007940,GCA_001026905.1_KLN59687.1:0.0513416621)100:0.331488)100:0.580020)98:0.126990)89:0.049942,(((GCA_000013085.1_ABC21943.1:0.1497672915,(GCA_000294655.1_CCG40429.1:0.1010204774,GCA_001703635.1_OCW55996.1:0.1740198283)100:0.074151)85:0.043282,GCA_000195775.1_CAE28238.1:0.1215722183)100:0.393570,(((GCA_000264455.2_AFK56890.1:0.0029990950,GCA_001601315.1_KYO53463.1:0.0000022174)100:0.337138,((GCA_002205555.1_ASD26563.1:0.3289647208,GCA_900148505.1_SHO61148.1:0.3844862136)100:0.096439,GCA_002238045.1_OXT02127.1:0.3332212344)100:0.119625)84:0.083663,GCA_000300515.1_EKF43681.1:0.5706037777)100:0.377930)86:0.117856)73:0.066325)50:0.028191)36:0.029802,((GCA_000010725.1_BAI75460.1:0.2195009989,((((GCA_000018145.1_ABV93849.1:0.0893831584,GCA_900184945.1_SMX48739.1:0.0562711468)100:0.128427,((((GCA_000092025.1_AAK89125.1:0.1355700208,(GCA_000299875.1_EKE70441.1:0.1053534561,((GCA_001687105.1_ANT62549.1:0.0290235928,GCA_900116195.1_SFT24741.1:0.0510569846)100:0.050246,GCA_001975705.1_APZ50734.1:0.0693077264)100:0.036354)100:0.043947)99:0.030468,(GCA_000153305.1_EAR51972.1:0.1095841996,GCA_900100085.1_SDI61770.1:0.0734977202)100:0.047511)99:0.079063,(GCA_000299575.1_EKE44854.1:0.1332065492,(GCA_001188555.1_KND20792.1:0.0000024825,GCA_002249885.1_OXS44717.1:0.0061040895)100:0.128397)100:0.088142)65:0.015281,GCA_001975705.1_APZ50755.1:0.2099356862)95:0.027770)100:0.060184,GCA_000022085.1_ACL62674.1:0.1513429271)99:0.077003,GCA_000600335.2_EYD77017.1:0.2073801883)49:0.033126)100:0.206676,GCA_000300335.1_EKF17497.1:0.4448524981)88:0.116992)46:0.033412,(GCA_000152825.2_ADM09497.1:0.3420650156,GCA_900199215.1_SNT72001.1:0.3376049253)99:0.150794)95:0.073690,(GCA_000017265.1_ACG78086.1:0.1923874325,GCA_001425915.1_KQW71636.1:0.0923011697)100:0.269863)99:0.036131)100:0.272013);
