# Supplementary material for: Assessing the accuracy of phylogenetic rooting methods on prokaryotic gene families
Source: PLoS One. 2020 May 15;15(5):e0232950. doi: 10.1371/journal.pone.0232950 (PMC7228096; doi:10.1371/journal.pone.0232950)
Supplement: S2 Dataset — (ZIP) [file pone.0232950.s003.zip › EmpiricalDataset/GeneTrees_IQTree/000149.aln.treefile]

(GCA_000006905.1_AAK25409.1:0.0213448067,GCA_000092285.1_ADG08757.1:0.0139609431,((GCA_000017265.1_ACG76651.1:0.0555180209,(GCA_001425915.1_KQW69422.1:0.0990805338,((GCA_000175215.2_ADU11961.1:0.0693107398,GCA_000204015.1_EGF92112.1:0.1027306689)100:0.099404,((((((((((((((((GCA_000007125.1_AAL51433.1:0.0000026341,GCA_000157815.1_EEX99011.1:0.0025394957)100:0.014771,GCA_000585655.1_EXL04184.1:0.0126764312)100:0.052347,GCA_000017405.1_ABS13825.1:0.0479805520)100:0.019622,GCA_001558695.1_KXF76311.1:0.0664570073)74:0.022944,(GCA_900104355.1_SDO69484.1:0.0955529866,GCA_900113985.1_SFI77498.1:0.0375445266)100:0.070116)100:0.026936,GCA_000496075.1_ESR26380.1:0.1697924810)51:0.015872,(((GCA_000014245.1_ABG64590.1:0.0560166816,GCA_000817775.1_KIF43701.1:0.0783345064)86:0.041208,(GCA_900113935.1_SFJ53034.1:0.1108515125,GCA_001293565.1_KPB00719.1:0.1528324279)66:0.035314)67:0.036961,(GCA_000585625.1_EXL01524.1:0.0802638330,(GCA_001618845.1_AMY02831.1:0.0660280059,GCA_002075885.1_OQM74691.1:0.0529851020)100:0.048196)100:0.023144)91:0.086504)38:0.012079,(((GCA_000154705.2_EDQ31677.1:0.1053352925,GCA_001703635.1_OCW59045.1:0.0783862778)93:0.024386,((GCA_000017145.1_ABR61751.1:0.0327138501,(GCA_000018545.1_ACP26846.1:0.0266003554,((GCA_000697965.2_ANK74073.1:0.0070586829,((GCA_001267455.1_KOC74397.1:0.0122652062,GCA_001652565.1_ANH05834.1:0.0224562108)100:0.034833,((GCA_001687365.1_OBZ94380.1:0.0175303301,GCA_001885585.1_OJF96438.1:0.0403183403)100:0.029267,((GCA_000731295.1_CDN55917.1:0.0179672961,GCA_000731315.1_CDN49809.1:0.0000021433)100:0.037405,(GCA_000722615.1_KEQ07130.1:0.0000023086,GCA_000722625.1_KEQ10075.1:0.0000025358)100:0.073947)100:0.033589)99:0.021826)98:0.023533)98:0.025692,((GCA_000092045.1_ABC92616.1:0.0385809648,GCA_000769405.1_KPN28835.1:0.0464404860)100:0.037868,GCA_000092025.1_AAK88343.2:0.0726460846)84:0.024934)84:0.013060)78:0.009373)84:0.019764,GCA_002288525.1_ASY64539.1:0.0200837218)100:0.061498)77:0.016193,(((((((GCA_000148725.1_EFO32836.1:0.0281360788,GCA_000158095.1_EEE43912.1:0.0495364662)100:0.043813,GCA_001403915.1_CTQ44419.1:0.0137397259)100:0.044412,(GCA_000192745.1_ADZ72632.1:0.0264451276,(GCA_001188555.1_KND18300.1:0.0000024409,GCA_002249885.1_OXS45314.1:0.0000024409)100:0.036648)100:0.051183)100:0.021140,GCA_900105595.1_SDU47203.1:0.1198692450)77:0.011360,(GCA_001907205.1_OKL44391.1:0.0613218049,(GCA_900110875.1_SEQ37427.1:0.0200069706,GCA_900114245.1_SFJ98528.1:0.0203596490)100:0.096981)100:0.057740)98:0.049925,GCA_002238045.1_OXT02425.1:0.2376729772)32:0.033215,((GCA_900115225.1_SFO72159.1:0.0524984164,GCA_900215505.1_SNY90675.1:0.1006654005)100:0.135665,GCA_000179775.1_EFL89596.1:0.1674746653)43:0.029644)76:0.034820)21:0.017960)74:0.031653,(((GCA_000016285.1_ACM37970.1:0.1622291561,(GCA_001578105.1_AMM83661.1:0.0102979988,GCA_002043005.1_AQZ51274.1:0.0184139587)100:0.150832)42:0.015863,(GCA_000022725.1_ACS51977.1:0.0511322932,GCA_000341385.1_AGF76454.1:0.0531978439)100:0.286695)34:0.022287,((((GCA_000143145.1_ADJ25197.1:0.1109970543,GCA_000503895.1_AHB47514.1:0.0975939128)100:0.023014,(GCA_000325745.1_AGA65169.1:0.1599206746,GCA_000496595.1_AHA28363.1:0.3579107062)100:0.186619)98:0.024357,(((GCA_000981545.1_CPR17181.1:0.0000028646,GCA_900104305.1_SDO38461.1:0.0000024721)100:0.106516,(GCA_000166055.1_ADP72461.1:0.0000021051,GCA_000636015.1_KAI96177.1:0.0000020176)100:0.208347)98:0.017005,(GCA_000828475.1_BAQ15587.1:0.0118969018,GCA_001723285.1_ODS00625.1:0.0451538893)100:0.166788)99:0.046563)79:0.024737,GCA_001305515.1_KPL52534.1:0.1968523814)77:0.020662)64:0.034093)71:0.022729,(((((((((((((((((((GCA_000011965.2_AAV96397.1:0.0533685478,(GCA_900172235.1_SLN57228.1:0.0591950488,(((GCA_000647975.1_KAJ55125.1:0.0542884263,GCA_002210095.1_OWU69530.1:0.0562814043)94:0.010126,((((((GCA_000153725.1_EAU48078.1:0.0497582414,GCA_900102075.1_SDE43091.1:0.0105387861)100:0.012416,GCA_001975705.1_APZ52809.1:0.0176729285)100:0.033589,((GCA_001687105.1_ANT60495.1:0.0182253803,GCA_900116195.1_SFT09601.1:0.0413197219)90:0.015676,(GCA_001969385.1_APX22115.1:0.0000024409,GCA_900112435.1_SFC45526.1:0.0000024409)100:0.005311)99:0.025619)94:0.011068,GCA_900100085.1_SDI09878.1:0.0716101968)99:0.031754,(((((GCA_002115725.1_OSQ65437.1:0.0305045200,GCA_002115805.1_OSQ53243.1:0.0200566885)100:0.029020,(GCA_900107235.1_SDY17237.1:0.0486836216,(GCA_900188035.1_SNR47058.1:0.0475672775,GCA_900115815.1_SFQ46067.1:0.0962322926)25:0.008668)74:0.011247)79:0.018560,((GCA_001458375.1_CUH75048.1:0.0456721863,(GCA_002211155.1_OWV61972.1:0.0036396592,((GCA_002211205.1_OWV63778.1:0.0000000000,GCA_900101505.1_SDD39722.1:0.0000000000):0.000002,GCA_002211225.1_OWV47169.1:0.0000024409)97:0.000002)100:0.010733)99:0.036570,((((((GCA_000152725.1_EAQ04302.1:0.0147841086,GCA_000169415.1_EBA10293.1:0.0393319108)100:0.024081,(GCA_900141735.1_SHI52383.1:0.0552386357,GCA_000715505.1_KEP71017.1:0.0722835114)100:0.040729)80:0.005580,GCA_000299875.1_EKE69656.1:0.1332007442)61:0.007079,(GCA_000442255.1_EPX86757.1:0.0572893203,(GCA_000152805.1_EAQ14877.1:0.0565692218,GCA_900172385.1_SLN41994.1:0.0492798035)90:0.016908)74:0.019170)47:0.007083,(GCA_900116005.1_SFR10300.1:0.0522359040,(GCA_001548075.1_BAQ70128.1:0.0896298194,GCA_900110425.1_SEO78088.1:0.0824032486)95:0.036558)88:0.023499)93:0.029886,GCA_900172355.1_SLN69801.1:0.1008760892)98:0.068455)75:0.004456)44:0.007168,(GCA_001482405.1_KUF09729.1:0.0521700713,(GCA_900111875.1_SFA99526.1:0.0725569815,GCA_000521865.1_ETX27590.1:0.0807759228)95:0.030184)54:0.010575)78:0.013645,(GCA_900184945.1_SMX38149.1:0.0654686869,GCA_000590925.1_AHM04309.1:0.0627469685)76:0.017909)70:0.004822)74:0.020239,(((((((((GCA_000203975.3_KID09549.1:0.0150561409,(GCA_001678945.1_ANP38175.1:0.0526211441,((GCA_000376545.2_ANP39813.1:0.0398860919,GCA_900102795.1_SCZ52677.1:0.0557077080)71:0.018534,(GCA_000511385.1_AHD08657.1:0.0136541899,(GCA_001258055.1_CRL16763.1:0.0000024409,GCA_900113345.1_SFH23720.1:0.0000024409)100:0.008150)100:0.054288)56:0.006973)76:0.015908)66:0.015589,GCA_000511355.1_AHD00118.1:0.0127358320)78:0.025885,GCA_001307765.1_KPN64313.1:0.0586556145)67:0.013347,GCA_900129685.1_SHG58785.1:0.0531955821)56:0.010055,GCA_001458175.1_CUH52346.1:0.0528600496)98:0.016465,GCA_900142295.1_SIO09781.1:0.0462773116)63:0.015975,GCA_000836695.1_KIQ68034.1:0.1028580426)21:0.000003,GCA_000671395.1_KCV82961.1:0.0639061888)70:0.016630,(((GCA_001046955.1_AKO95796.1:0.0000024409,GCA_900109145.1_SEI54292.1:0.0035805034)100:0.032585,(GCA_000814025.1_KIC50344.1:0.0127257714,GCA_001969365.1_APX12255.1:0.0505155063)100:0.057388)98:0.023976,(((GCA_001247715.1_KNX43268.1:0.0692094176,(GCA_002237555.1_ASP19218.1:0.0000028608,GCA_900188425.1_SNS07541.1:0.0110716025)100:0.065348)98:0.025393,GCA_900100005.1_SDI91529.1:0.0408114959)98:0.026023,((GCA_000152625.1_EAP75259.1:0.0349417371,(((GCA_000442275.2_EPX80690.1:0.0089248216,GCA_900111945.1_SFR58371.1:0.0382781861)100:0.039917,((GCA_000014045.1_ABG33014.1:0.0248660320,GCA_000154785.2_AEI94696.1:0.0046910165)100:0.074123,((GCA_000152605.1_EAP85050.1:0.0800351620,GCA_000622405.1_KIN68609.1:0.0941002589)100:0.050450,GCA_000161835.1_EET49002.1:0.0857298930)96:0.041387)94:0.036584)93:0.017393,GCA_900172295.1_SLN24613.1:0.0551083577)100:0.047055)99:0.017801,GCA_001205715.1_KNG92600.1:0.1210666032)97:0.025065)91:0.011794)72:0.012051)51:0.004358)88:0.007689)95:0.015371,((GCA_001908835.1_APO87450.1:0.0489908520,GCA_900114135.1_SFJ53941.1:0.0695746890)99:0.026358,GCA_900177545.1_SMH37052.1:0.0847688960)96:0.026247)85:0.003936)84:0.006106)93:0.011668,(GCA_000018145.1_ABV94667.1:0.0510286676,GCA_001305615.1_ALG89337.1:0.0620122236)78:0.018875)66:0.002686,((GCA_000714535.1_KEO51580.1:0.0554522134,(GCA_900106675.1_SDW40011.1:0.0429192388,(GCA_900095785.1_SCM66775.1:0.0000024409,GCA_900115865.1_SFQ59985.1:0.0000023529)100:0.103154)74:0.022551)67:0.027377,(((GCA_900110115.1_SEM73313.1:0.0086907524,GCA_900141995.1_SHJ23294.1:0.0061743141)100:0.059732,(GCA_900113405.1_SFG43617.1:0.0000029760,GCA_900172315.1_SLN27063.1:0.0000024409)100:0.159233)100:0.026998,(GCA_000203895.1_ABL71884.1:0.0390914196,GCA_000444995.1_AGT09230.1:0.0946003341)100:0.086342)91:0.027593)62:0.007089)98:0.024750,GCA_001633165.1_ANB34030.1:0.0786005760)32:0.004828,(GCA_000600975.2_EYD72630.1:0.0773894917,(GCA_900109035.1_SEJ64527.1:0.0667175492,GCA_900172225.1_SLN27951.1:0.0406903274)100:0.058409)90:0.026870)78:0.015817,((GCA_900116455.1_SFT89259.1:0.0945040754,(GCA_900099935.1_SDI93273.1:0.0725672310,(GCA_900112335.1_SFD12878.1:0.0514328894,GCA_900188335.1_SNS18843.1:0.0358474316)100:0.021783)100:0.056217)89:0.008155,GCA_000299575.1_EKE45692.1:0.1120473824)97:0.045103)39:0.019758,((GCA_001620265.1_AMY68194.1:0.0594272908,GCA_900110025.1_SEN75608.1:0.0886377647)98:0.072735,(GCA_900156525.1_SIT77742.1:0.0820473848,(((((((((GCA_000155735.2_AGI70767.1:0.0642976120,GCA_001187845.1_AKS45195.1:0.0371194689)100:0.053095,GCA_900172275.1_SLN50890.1:0.0618417500)100:0.062399,(((((GCA_900109555.1_SEK26990.1:0.0000028638,GCA_900172305.1_SLN12067.1:0.0000026303)100:0.067331,(GCA_000812665.2_AML50079.1:0.1224573771,GCA_900110135.1_SEN35872.1:0.1125555869)92:0.058695)25:0.015490,GCA_900184935.1_SMX31645.1:0.0400376294)26:0.015105,GCA_900172375.1_SLN20425.1:0.0576362222)81:0.029730,((GCA_001458355.1_CUH64446.1:0.0643062749,GCA_900110775.1_SEQ69135.1:0.0691750058)37:0.026145,(GCA_000738435.1_AII87623.1:0.0964379134,GCA_900156815.1_SIS66318.1:0.1183466854)93:0.059832)89:0.019184)24:0.014301)91:0.019561,((((GCA_000172095.1_EDQ06927.1:0.0483318244,(GCA_000765015.1_KGK79282.1:0.0000022555,GCA_900141945.1_SHI96305.1:0.0000022263)100:0.062150)98:0.030837,(GCA_001403795.1_CTQ48195.1:0.0688563129,GCA_900109285.1_SEK61734.1:0.0676585948)100:0.077470)95:0.022686,GCA_001038505.1_KMK66576.1:0.0730715794)94:0.025989,GCA_001890925.1_OJI95187.1:0.0702429074)98:0.035679)98:0.019421,(GCA_900114415.1_SFL38122.1:0.0478747483,GCA_900142085.1_SHI63272.1:0.0736658746)96:0.025294)83:0.011348,GCA_900109955.1_SEW01326.1:0.0771473738)98:0.026386,GCA_900184815.1_SMX22941.1:0.0988677586)97:0.013851,GCA_900107355.1_SDY17660.1:0.0766369875)99:0.049227,GCA_001981245.1_APX89250.1:0.0911927203)100:0.074031)96:0.023893)44:0.020736)33:0.021287,((GCA_000740785.1_KFI29122.1:0.1395416205,(GCA_000223375.1_AEM40294.1:0.0000023622,GCA_001399515.1_ALJ80489.1:0.0000021249)100:0.137458)98:0.047907,GCA_000153305.1_EAR50456.1:0.1185026681)45:0.022085)92:0.014808,GCA_000021865.1_ADE86698.1:0.0954385438)74:0.021822,(GCA_000012905.2_ABA78453.1:0.0934508089,GCA_001517585.1_CUX81211.1:0.0758439828)76:0.029102)98:0.019913,((((((GCA_001404155.1_CRK76011.1:0.0000024409,GCA_900114125.1_SFJ66902.1:0.0000024409)100:0.059905,GCA_900114485.1_SFL23427.1:0.1583228137)100:0.066490,GCA_900115595.1_SFP19336.1:0.0756273916)99:0.054957,GCA_900107025.1_SDW57762.1:0.1231532833)97:0.025296,((GCA_900106695.1_SDX09064.1:0.0662768735,GCA_900113695.1_SFI11166.1:0.0609943030)100:0.055206,((GCA_900111545.1_SET39926.1:0.0000024409,GCA_900143155.1_SHN65218.1:0.0000024409)100:0.098988,GCA_900107585.1_SEA88987.1:0.1353275984)98:0.043625)97:0.047767)94:0.028470,((GCA_000442315.1_EPX87322.1:0.0522597237,GCA_000600335.2_EYD77568.1:0.0893329256)100:0.105687,(GCA_000740775.1_KFI31596.1:0.0216393807,GCA_000740795.1_KFI31517.1:0.0130925416)100:0.098890)96:0.029028)96:0.017063)97:0.047039,GCA_900102905.1_SDK06464.1:0.1212631674)100:0.224240,(((((((GCA_000013085.1_ABC22027.1:0.1386760067,(GCA_000284415.2_CCG08087.1:0.1330261614,GCA_900101965.1_SDE26429.1:0.1755826176)97:0.034870)97:0.024397,GCA_900100455.1_SDG50479.1:0.1410152430)97:0.025717,GCA_000315795.1_EKV32544.1:0.1661934824)72:0.027251,(GCA_001611975.1_AMW34615.1:0.1514150598,GCA_900156605.1_SIS55046.1:0.0912169697)100:0.064786)98:0.056413,GCA_000968135.1_CCQ72368.1:0.1378653873)72:0.031087,(((GCA_000299935.1_EKE71566.1:0.0457052841,GCA_001618175.1_KZD08378.1:0.0570597107)100:0.130821,GCA_900172325.1_SLN13568.1:0.1971427100)60:0.031131,(GCA_000300235.2_AJD50412.1:0.0455062669,GCA_000300275.1_EKF08663.1:0.0083687958)100:0.154760)7:0.026500)61:0.037100,(((GCA_001192655.1_GAO98468.1:0.2757063063,GCA_002117145.1_ARN84446.1:0.1972135064)100:0.106739,(((((GCA_000012385.1_ABE04177.1:0.0863508027,GCA_000195735.1_CAA15227.1:0.0933537375)100:0.119037,(GCA_000010205.1_BAG40047.1:0.0713390363,GCA_000964595.1_KJV56658.1:0.1126337897)100:0.535843)100:0.176494,((GCA_000219355.1_AEI89394.1:0.3154142735,GCA_000815465.1_KIE04783.1:0.1920843827)100:0.067873,(((GCA_000008385.1_AAW71277.1:0.0851258285,GCA_000953315.1_CDR78583.1:0.0423356753)100:0.206073,((GCA_000026005.1_CAH58187.1:0.1189869487,GCA_000964755.1_KJV66067.1:0.1149879120)100:0.101753,(GCA_000964795.1_KJV68788.1:0.2258480813,(GCA_000011945.1_AAV86648.1:0.0216024062,GCA_000024505.1_ACZ49221.1:0.0402524725)100:0.381815)100:0.110623)100:0.151844)100:0.216807,(GCA_000022525.1_ACT69706.1:0.1508424843,GCA_000632985.1_AHX11657.1:0.0685100415)100:0.443668)100:0.099630)99:0.024486)100:0.058065,(((((((((((((((((GCA_000011345.1_BAC08077.1:0.0065405490,GCA_000505665.1_AHB89563.1:0.0000021210)100:0.104966,GCA_001870225.1_APB34992.1:0.1961213218)96:0.030322,GCA_000317045.1_AFY66772.1:0.0884212723)55:0.031111,(GCA_000211815.1_EGJ33069.1:0.0105516824,GCA_001942495.1_OLT58930.1:0.0168036783)100:0.120745)28:0.009661,((((((((((((((GCA_000020025.1_ACC82787.1:0.0651423741,((((((GCA_000169135.1_EAW46348.1:0.0184900461,GCA_002218065.1_GAX36751.1:0.0115906303)100:0.034951,GCA_000317695.1_AFZ56129.1:0.0207338199)99:0.010655,GCA_000317535.1_AFZ26575.1:0.0606964894)96:0.009660,((GCA_000312705.1_AFW95571.1:0.0066308459,GCA_000789435.1_KHG41386.1:0.0033136582)100:0.016797,GCA_002368115.1_BAZ84099.1:0.0000025999)100:0.028438)76:0.006954,((GCA_002368055.1_BAZ73384.1:0.0000026246,GCA_002368295.1_BAY96109.1:0.0000027970)100:0.003294,GCA_002368275.1_BAY93260.1:0.0033847929)100:0.050910)24:0.003402,(GCA_000196515.1_ADI64028.1:0.0253335942,GCA_000316575.1_AFY33068.1:0.0339447268)22:0.007355)7:0.003601)98:0.013289,GCA_002367975.1_BAY17589.1:0.0232257495)69:0.008777,GCA_000204075.1_ABA21916.1:0.0298002791)68:0.007643,((GCA_000175835.1_EFA70518.1:0.0000024409,((GCA_002368135.1_BAZ90478.1:0.0033014712,GCA_001432185.1_KRH96596.1:0.0066342758)98:0.003313,GCA_000175855.1_EFA73376.1:0.0100585952)97:0.000002)100:0.034418,GCA_002368075.1_BAZ82945.1:0.0170673662)100:0.017180)55:0.000003,GCA_001298445.1_ALF54135.1:0.0205447543)69:0.019378,GCA_000828085.2_KIJ82096.1:0.0695095168)91:0.011740,GCA_002142475.1_BAS58563.1:0.1296421657)73:0.010531,(GCA_000350105.1_CCH67526.1:0.0097981584,GCA_000350125.1_CCH65919.1:0.0212049349)100:0.074906)48:0.003324,GCA_000317435.1_AFZ00108.1:0.0882351522)98:0.025666,((GCA_000231365.2_EHC19367.1:0.0033383419,GCA_001904645.1_OKH14007.1:0.0000023119)100:0.007882,((GCA_000934435.1_KIY11377.1:0.0000024409,GCA_001990805.1_ONN63346.1:0.0000022804)100:0.009767,GCA_001275395.1_KOP22902.1:0.0202498489)100:0.017244)100:0.048697)97:0.014809,(GCA_001456025.1_KST66512.1:0.0523875746,GCA_000316665.1_AFY54974.1:0.0930000078)98:0.036083)88:0.005945,GCA_000317125.1_AFY87293.1:0.0760802004)60:0.024294,(GCA_000346485.2_KYC35554.1:0.0266542513,GCA_000760695.2_KIE06895.1:0.0037564068)100:0.046862)96:0.034681,(GCA_000775285.1_KGF73138.1:0.1127473295,GCA_000952155.1_KJH70671.1:0.1499848678)93:0.023530)93:0.025436)42:0.006460,GCA_000018105.1_ABW30286.1:0.1279006404)52:0.005199,(GCA_000317495.1_AFZ13015.1:0.0758955424,GCA_000317515.1_AFZ18531.1:0.0771371618)89:0.028274)53:0.008125,(((GCA_001746915.1_OEJ76228.1:0.1004540562,GCA_001904615.1_OKH18000.1:0.1255348020)95:0.030174,(((GCA_000017845.1_ACB52161.1:0.0249797549,((GCA_000167195.1_EAM49306.1:0.0032626056,GCA_000235665.2_EHJ13088.1:0.0000024409)100:0.032290,GCA_000025125.1_ADB95010.1:0.1721951857)100:0.019421)100:0.074291,((GCA_000317575.1_AFZ36452.1:0.0117118526,GCA_002355455.1_BAU64698.1:0.0073134987)100:0.037305,((GCA_000332055.1_ELS03817.1:0.0434243210,(GCA_000284135.1_BAL29259.1:0.0059655692,GCA_000478825.2_AIE75149.1:0.0075728648)100:0.105805)93:0.034109,GCA_002368355.1_BAZ46213.1:0.0476998387)89:0.017706)95:0.022607)85:0.013794,((GCA_000021825.1_ACK73441.1:0.0715566709,((GCA_000297435.1_CCI32875.1:0.0033748794,GCA_000312205.1_CCI09552.1:0.0065770549)100:0.064338,(GCA_000317675.1_AFZ55372.1:0.0555639686,((GCA_001548095.1_BAQ60506.1:0.0297223404,GCA_001548115.1_BAQ66294.1:0.0044376041)100:0.030994,GCA_001747005.1_OEJ77317.1:0.0777703054)100:0.023111)100:0.078238)91:0.012580)88:0.012009,(GCA_000317025.1_AFY75789.1:0.0000028002,GCA_001904635.1_OKH20625.1:0.0000025193)100:0.059379)96:0.015819)100:0.046941)86:0.023450,(GCA_000317145.1_AFY94491.1:0.1486953081,GCA_000332035.1_ELR98660.1:0.2106527339)91:0.017530)96:0.029451)96:0.038026,((((GCA_000317555.1_AFZ33281.1:0.0076250308,GCA_001904655.1_OKH25820.1:0.0087849973)100:0.085103,GCA_001904725.1_OKH33483.1:0.1101325381)99:0.038587,((GCA_000014265.1_ABG52486.1:0.0340370877,GCA_002260545.1_OZH53159.1:0.0394249308)100:0.074832,(((GCA_000176895.2_CCE15758.1:0.0000028344,GCA_000307915.1_EKD11687.1:0.0000020642)100:0.131207,(GCA_000710505.1_KEI68357.1:0.0000025089,GCA_900009265.1_CUR18894.1:0.0064052466)100:0.095520)100:0.035297,((GCA_000180455.1_CBN56476.1:0.0676368214,((GCA_000214075.2_EGK83619.1:0.0066061341,GCA_000317475.1_AFZ06077.1:0.0062802081)100:0.008276,GCA_002412335.1_PCN52579.1:0.0287248346)100:0.070187)100:0.051406,(GCA_000478195.2_ERT07811.1:0.0670976217,GCA_000972705.2_KKD36322.1:0.0415851194)100:0.078039)100:0.044940)98:0.019681)98:0.026947)90:0.013254,((GCA_001276715.1_KOR36881.1:0.1122022917,GCA_000317105.1_AFY83336.1:0.1215867603)96:0.012785,GCA_001637395.1_OAB55036.1:0.1154459222)97:0.031983)93:0.023730)92:0.017017,((GCA_000317615.1_AFZ52011.1:0.0326723000,GCA_000317635.1_AFZ44132.1:0.0192465867)100:0.097164,GCA_000473895.1_ERN40308.1:0.1144195739)100:0.114983)84:0.025712,((GCA_000012525.1_ABB58345.1:0.1096325282,((GCA_000011465.1_CAE19897.1:0.0704894339,GCA_000760175.1_KGG13464.1:0.0702206328)100:0.030015,((GCA_000155635.1_EDY39382.1:0.0245660096,GCA_000316515.1_AFY30235.1:0.0734758214)100:0.041812,GCA_001182765.1_CRY91334.1:0.1069497555)30:0.020345)100:0.163194)100:0.074286,(GCA_000817775.1_KIF38922.1:0.1281302846,(GCA_002075285.2_ASC73397.1:0.0759870743,GCA_001904775.1_OKH45141.1:0.1416769048)28:0.030510)100:0.089192)99:0.018641)100:0.079576,(GCA_000317065.1_AFY69183.1:0.1596306041,GCA_000332215.1_ELS34686.1:0.2027912459)100:0.077502)99:0.106500,(GCA_000011385.1_BAC90511.1:0.1034884476,GCA_000484535.1_AGY58693.1:0.1087177489)100:0.134252)100:0.194562,GCA_001765415.1_AOR38416.1:0.4778229636)45:0.112168,((((((GCA_000010725.1_BAI75367.1:0.3096150023,GCA_002251795.1_OYQ36665.1:1.2423419473)95:0.074826,GCA_000016185.1_ACI97805.1:0.4901280955)95:0.089376,(GCA_900177295.1_SMF81274.1:0.0000020929,GCA_900188055.1_SNS23072.1:0.0000020869)100:0.661762)89:0.082680,((((GCA_000011685.1_AAW61903.1:0.5738558624,(((((GCA_000812665.2_AML51766.1:0.1358495571,(GCA_900188035.1_SNR63652.1:0.1331242794,GCA_900188425.1_SNT13357.1:0.1888293003)59:0.048135)60:0.034980,GCA_900110135.1_SEN85817.1:0.2401718696)60:0.068936,GCA_900114485.1_SFL59755.1:0.3242847885)99:0.078804,GCA_900172355.1_SLN25933.1:0.3236574694)100:0.091444,GCA_900100085.1_SDI47530.1:0.2851243899)100:0.136617)100:0.156006,((((GCA_000012905.2_ABA81770.1:0.3189610552,GCA_001305615.1_ALG89973.1:0.2189041055)100:0.124922,GCA_000740785.1_KFI25950.1:0.4092207712)100:0.107333,GCA_900110775.1_SEQ59915.1:0.4999687014)100:0.288356,(((GCA_000019845.1_ACB96345.1:0.2659898041,(GCA_900148505.1_SHO67464.1:0.2533311126,((((((GCA_000153725.1_EAU43879.1:0.0673008531,GCA_000153725.1_EAU45532.1:0.0000023897)100:0.379930,(GCA_000714535.1_KEO50875.1:0.1921178735,(GCA_900095785.1_SCM66252.1:0.0195071763,GCA_900115865.1_SFQ67901.1:0.0000022552)100:0.355846)97:0.048542)95:0.036369,(GCA_001969385.1_APX22356.1:0.0000028056,GCA_900112435.1_SFD66088.1:0.0000020387)100:0.275847)100:0.106987,(GCA_900099935.1_SDL24640.1:0.2851379724,GCA_900112335.1_SFC67263.1:0.2505295051)100:0.151826)34:0.030842,(GCA_001975705.1_APZ51188.1:0.1321104358,GCA_900102075.1_SDF31810.1:0.1674847911)100:0.164483)37:0.056220,(GCA_001687105.1_ANT61603.1:0.1016355403,GCA_900116195.1_SFT00810.1:0.1288224077)100:0.284227)100:0.138419)37:0.055755)100:0.129059,(GCA_000235975.2_EHJ59453.1:0.3930601224,(GCA_000264455.2_AFK53488.1:0.0000020279,GCA_001601315.1_KYO50651.1:0.0078857368)100:0.526834)84:0.055984)62:0.031676,((GCA_001644125.1_OAI26453.1:0.0388369251,GCA_001675455.1_OBS52673.1:0.0392495282)100:0.190201,GCA_002117405.1_ARN83643.1:0.1923992466)100:0.262000)85:0.055520)100:0.160192)99:0.043573,(GCA_900167455.1_SKA25381.1:0.4762369361,(GCA_002355275.1_ATE67828.1:0.0000029380,GCA_002367875.1_PCE42459.1:0.0000027780)100:0.607092)31:0.098593)31:0.058523,GCA_002088295.1_ORE96168.1:0.4485096102)100:0.172361)98:0.168325,((GCA_900111545.1_SET31166.1:0.0000026281,GCA_900143155.1_SHN55038.1:0.0000024159)100:0.699718,((GCA_000442255.1_EPX84954.1:0.2803436302,GCA_001678945.1_ANP35372.1:0.2217415408)100:0.169170,GCA_000442255.1_EPX84953.1:0.5871330102)100:0.282041)100:0.137059)100:0.536450,(((((((((GCA_000017845.1_ACB50862.1:0.2951528890,GCA_000317635.1_AFZ44675.1:0.5105983064)83:0.048703,((GCA_000478195.2_ERT03535.1:0.0000021358,GCA_000478195.2_ERT09568.1:0.0000023706)100:0.185823,GCA_001637395.1_OAB63679.1:0.2419783789)99:0.156947)82:0.041071,(GCA_000169135.1_EAW45272.1:0.2502170165,(GCA_000478195.2_ERT03536.1:0.1717218446,GCA_000478195.2_ERT09734.1:0.0000020519)100:0.500064)39:0.000003)73:0.033984,(GCA_001456025.1_KST69875.1:0.2815056333,GCA_000317045.1_AFY66330.1:0.4009791423)100:0.113342)81:0.089869,((GCA_000317025.1_AFY78178.1:0.0514472867,GCA_001904635.1_OKH22748.1:0.0037880656)100:0.185314,GCA_001904725.1_OKH40050.1:0.2617383625)100:0.141616)78:0.049448,GCA_000585625.1_EXL02712.1:0.7002868348)83:0.085722,(GCA_000332055.1_ELS00781.1:0.3527685188,GCA_000018105.1_ABW32652.1:0.5836465788)100:0.140093)96:0.166123,((((GCA_000235975.2_EHJ59982.1:0.0740963138,GCA_001661675.2_ARU18207.1:0.0914968233)100:0.127994,GCA_000935205.1_KIZ40238.1:0.1681640473)100:0.047723,GCA_900114285.1_SFK84274.1:0.3482326544)93:0.059159,(GCA_900100455.1_SDH77957.1:0.0071437449,GCA_900101965.1_SDF08478.1:0.0000026013)100:0.307774)100:0.336730)96:0.180651,((((((GCA_000018145.1_ABV92183.1:0.1595786753,GCA_900107025.1_SDX79464.1:0.4538528152)82:0.031198,GCA_002043005.1_AQZ49622.1:0.2562817870)98:0.040913,(GCA_000442275.2_EPX78231.1:0.1374229507,GCA_900184945.1_SMX48839.1:0.1167586240)82:0.036799)99:0.090403,GCA_900116455.1_SFT91635.1:0.1449307272)100:0.176381,(((GCA_000299875.1_EKE72592.1:0.1833755258,GCA_900172295.1_SLN30943.1:0.1072469438)63:0.021342,GCA_900114135.1_SFJ30330.1:0.1363889691)64:0.025437,((GCA_900109555.1_SEK84623.1:0.0000020904,GCA_900172305.1_SLN49224.1:0.0000027500)100:0.115224,((GCA_000765015.1_KGK79906.1:0.0145893435,GCA_900141945.1_SHI82036.1:0.0177355367)100:0.179255,GCA_900111875.1_SFA69041.1:0.1941517640)100:0.097743)93:0.038142)95:0.116929)100:0.573680,(((GCA_000817775.1_KIF43313.1:0.0000023120,GCA_001637395.1_OAB57673.1:0.0000021694)100:0.314913,GCA_001678945.1_ANP37069.1:0.3896057172)69:0.063353,(GCA_900100005.1_SDJ38243.1:0.2572463104,GCA_900110425.1_SEP20268.1:0.2332149876)100:0.150237)100:0.556622)100:0.182744)100:0.501620)100:1.079970)95:0.062230,GCA_001982645.1_ONG39095.1:0.6944608422)100:0.165396,(GCA_000388175.3_ETZ05016.1:0.0463841127,GCA_000469665.2_ETZ06689.1:0.0731814439)100:0.817022)91:0.095686)88:0.030872,(GCA_000014865.1_ABK45943.1:0.3475072216,GCA_002109495.1_OSM00032.1:0.2583382854)100:0.202822)74:0.035684)79:0.020018,GCA_000742835.1_AIK97296.1:0.4155604048)52:0.008714)92:0.026332)29:0.014226,((((GCA_000513295.1_CDL01106.1:0.1717696801,((((GCA_000010725.1_BAI73130.1:0.0706600455,GCA_000632475.2_AIB10832.1:0.0075951866)100:0.053380,(GCA_000576635.1_EWY37330.1:0.0347135712,GCA_000936425.1_KJB94888.1:0.0120749090)100:0.078435)100:0.029254,GCA_900167455.1_SJZ79801.1:0.1803985049)99:0.039138,((GCA_000225995.2_EGY02598.1:0.0221838422,GCA_000730165.2_ASG21330.1:0.0146847931)100:0.071765,(GCA_000016185.1_ACI99628.1:0.1601268226,GCA_002251795.1_OYQ33375.1:0.1522038577)18:0.032256)83:0.028850)26:0.038458)27:0.027393,(GCA_000963705.1_KJV09970.1:0.0696707402,GCA_002251735.1_OYQ19769.1:0.0447588417)100:0.180979)39:0.044402,(((((((((((((((GCA_000011685.1_AAW61071.1:0.0264894927,(GCA_000234355.2_EHH66979.1:0.0300217993,(GCA_000723565.1_CDG33510.1:0.0151508344,GCA_002003665.1_OOL17064.1:0.0114784333)100:0.209794)100:0.038948)100:0.060819,GCA_000963885.1_GAN54515.1:0.1093125956)99:0.040556,((GCA_001787335.1_AOX17632.1:0.0031740587,GCA_001787355.1_AOX20511.1:0.0000023276)100:0.039353,(GCA_002005465.1_AQS88422.1:0.0362454162,GCA_000617865.1_GAJ28952.1:0.1258997193)100:0.040105)99:0.023514)99:0.023895,(GCA_000724025.1_CDG40239.1:0.0000021078,GCA_001547995.1_BAT18495.1:0.0000021008)100:0.043526)100:0.042715,(GCA_000021325.1_ACI51095.1:0.0446301594,((GCA_000182745.1_BAK83823.1:0.0060503826,GCA_000208635.2_EGG77749.1:0.0113446952)100:0.033016,GCA_000964505.1_GAN99093.1:0.0049869191)100:0.078533)100:0.051830)100:0.072242,GCA_002005445.1_AQS85596.1:0.0763981070)55:0.020345,GCA_002173735.1_ARW47655.1:0.1078413558)97:0.046798,(GCA_000231445.2_EHD15032.1:0.0086215225,GCA_002153535.1_OUI77953.1:0.0033521255)100:0.311538)100:0.140906,(GCA_000306035.1_EKN01071.1:0.0591558812,GCA_000964385.1_GAN80899.1:0.0696022583)100:0.108778)11:0.031416,(GCA_000014285.2_ABI62954.1:0.0000028542,GCA_000576085.2_AHJ63947.1:0.0000026392)100:0.138452)7:0.025365,(GCA_000016725.1_ABQ30886.1:0.0000027777,GCA_000202835.1_BAJ81072.1:0.0073319524)100:0.136435)14:0.031126,GCA_000964365.1_GAN77906.1:0.1082560494)92:0.024680,((GCA_000164635.1_EFH13007.1:0.0663474586,GCA_900141905.1_SHJ14593.1:0.0683200576)100:0.049592,(GCA_900101615.1_SDD55765.1:0.0000029636,GCA_900104205.1_SDB36296.1:0.0000024252)100:0.065406)100:0.088903)100:0.104727,(GCA_000767795.1_KGM33051.1:0.0157742084,GCA_002195995.1_OWJ64450.1:0.0433977430)100:0.219794)92:0.049160,(GCA_000226315.1_AEP09011.1:0.0160988692,GCA_000348745.1_AGH97417.1:0.0072097375)100:0.300597)84:0.033465)92:0.030729,(GCA_000982415.1_KKJ75565.1:0.0377731715,GCA_001026905.1_KLN59966.1:0.0854261613)100:0.255349)41:0.028468)75:0.008635,((((GCA_000009985.1_BAE52943.1:0.0922456486,(GCA_000294655.1_CCG41535.1:0.0112425308,GCA_900108475.1_SEH27274.1:0.0000022570)100:0.087752)100:0.092464,GCA_001746755.1_OEJ69149.1:0.2308967570)27:0.026110,GCA_900093605.1_SCA57747.1:0.2157040785)88:0.024073,(GCA_900101935.1_SDE08697.1:0.1619453850,(((((((((((((((GCA_000013005.1_ABC63849.1:0.0382567912,GCA_000715015.1_KEO91946.1:0.0668185308)100:0.038064,(GCA_001663175.1_ANK11677.1:0.0574921155,GCA_001677335.1_OBV12061.1:0.0210670504)100:0.036733)100:0.049568,(GCA_001304795.1_ALG62006.1:0.0000025892,GCA_001306275.1_KPM16261.1:0.0000028524)100:0.062961)60:0.014310,GCA_001008165.2_AKH42001.1:0.0587821303)52:0.008905,GCA_001281485.1_ALE16955.1:0.0415101151)100:0.037498,GCA_000235975.2_EHJ58908.1:0.0453123045)90:0.020444,(GCA_001028705.1_AKM10145.1:0.0551066487,GCA_001661675.2_ARU16382.1:0.0616657315)90:0.030247)100:0.014234,(GCA_000013325.1_ABD26838.1:0.0338199532,(GCA_000013985.1_ABF53997.1:0.0141063837,GCA_001610975.1_AMU94140.1:0.0192050767)100:0.099162)69:0.020674)72:0.036090,(GCA_001295965.1_KPF75421.1:0.0000025481,GCA_001713435.1_AOG01079.1:0.0000021134)100:0.099546)99:0.034015,(GCA_000016765.1_ABQ66991.1:0.0748367088,(GCA_002355275.1_ATE65009.1:0.0000024409,GCA_002367875.1_PCE44282.1:0.0000020171)100:0.046323)100:0.039477)28:0.007163,(GCA_002218195.1_ASK86927.1:0.0448847209,GCA_900128895.1_SIO09790.1:0.0098424003)100:0.090879)27:0.021600,((GCA_000091125.1_BAI97519.1:0.0033507622,GCA_000147835.3_AEG47769.1:0.0034286614)100:0.046196,GCA_001586395.2_KZB94466.1:0.1281518518)100:0.062538)99:0.016986,(GCA_000342165.1_EMD83702.1:0.0308953470,GCA_002211145.1_OWV32267.1:0.0348212444)100:0.098534)99:0.040279,(GCA_000175255.2_AEH62641.1:0.0656417077,GCA_000218875.1_AEI37830.1:0.0140594697)100:0.272154)100:0.039950,GCA_002251755.1_OYQ27777.1:0.1125411476)100:0.090913)99:0.048880)77:0.015676)59:0.042573,(GCA_000264455.2_AFK54823.1:0.0000027909,GCA_001601315.1_KYO56296.1:0.0000024793)100:0.230103)94:0.032122,(((GCA_000319385.1_AFX98864.1:0.0712180083,GCA_000510265.1_AHC73607.1:0.0919514326)100:0.179795,GCA_900102465.1_SDG23513.1:0.0436035086)100:0.129834,(GCA_900177295.1_SMF08313.1:0.0000027791,GCA_900188055.1_SNR35458.1:0.0000024409)100:0.203294)94:0.053720)62:0.010304,GCA_000024465.1_ADE40087.1:0.1978853265)75:0.021120,((GCA_000153525.1_EAS85093.1:0.0433395788,GCA_000155895.1_EDZ60264.1:0.0467040611)100:0.159606,GCA_900100655.1_SDG46546.1:0.3395087230)42:0.029645)100:0.125911)33:0.017021,((((((GCA_000010525.1_BAF90123.1:0.0531032400,(GCA_000092925.1_ADH90757.1:0.0492038654,GCA_900100155.1_SCW89561.1:0.0358820310)100:0.021902)100:0.053044,GCA_000017645.1_ABS67324.1:0.0692320636)100:0.056859,((GCA_000019945.1_ACB79632.1:0.1019657002,GCA_000022085.1_ACL62117.1:0.0414335252)99:0.044530,(GCA_001017175.1_KLK92012.1:0.0147272569,GCA_900102135.1_SCY23296.1:0.0361963983)100:0.044202)98:0.011875)61:0.017210,((((GCA_000019845.1_ACB93874.1:0.1509923550,GCA_900114285.1_SFK55956.1:0.0549892565)100:0.052934,GCA_000021745.1_ACK49322.1:0.0724164997)100:0.072662,((((GCA_000304315.1_CCJ08781.1:0.0497093329,GCA_002117405.1_ARN81472.1:0.1002602078)100:0.031780,(GCA_001644125.1_OAI26592.1:0.0454098914,GCA_001675455.1_OBS52654.1:0.0099939892)100:0.070620)100:0.027907,GCA_900187365.1_SNB73567.1:0.0822444503)97:0.021525,GCA_900104955.1_SED22704.1:0.1018444889)98:0.025022)97:0.012669,(GCA_001741865.1_AOO83911.1:0.0596438138,GCA_900102525.1_SDH17294.1:0.0830725371)100:0.089894)100:0.050180)85:0.022773,(GCA_001271345.1_ALA17488.1:0.0068006607,GCA_001887265.1_APF36233.1:0.0000022110)100:0.096228)71:0.043021,((((GCA_000011365.1_BAC45705.1:0.0646032318,(GCA_000661935.1_AHY55894.1:0.0384490721,(GCA_001618955.1_KZD25672.1:0.0241364703,GCA_900108575.1_SEH78391.1:0.0124166920)100:0.094280)51:0.018767)95:0.070727,(((GCA_000012725.1_ABA03700.1:0.0526796958,((GCA_000013885.1_ABE61419.1:0.0374776407,GCA_000935205.1_KIZ39297.1:0.0458409783)96:0.029437,GCA_000195775.1_CAE25620.1:0.0379281732)83:0.017309)82:0.030878,((GCA_000218565.1_AEI08023.1:0.0000024409,GCA_000218585.1_AEI04393.1:0.0000024409)100:0.028428,GCA_000314735.2_EKS29948.1:0.0727464794)66:0.034094)51:0.023429,(GCA_002119765.1_ARP98915.1:0.1050999042,GCA_001579845.1_AMN38991.1:0.1772892317)78:0.055098)44:0.017886)51:0.022238,(GCA_000336555.1_EKS33781.1:0.0724419170,(GCA_001426945.1_KQY98058.1:0.0968947175,GCA_002355335.1_BAT58648.1:0.0701700271)99:0.047824)95:0.021054)60:0.048709,((GCA_001402875.1_ALK07869.1:0.0000024409,GCA_001459775.1_CUU43791.1:0.0000024409)100:0.177658,(GCA_001676615.1_OCC01994.1:0.1597596128,GCA_900129325.1_SHF54358.1:0.1765577186)100:0.084707)46:0.026468)78:0.044105)87:0.030065)40:0.010639,(((GCA_000300335.1_EKF18762.1:0.0411983441,GCA_000300515.1_EKF41914.1:0.0527735314)100:0.103370,(((GCA_900102695.1_SCZ38686.1:0.1844022047,(((GCA_000153465.1_EAS50620.1:0.0540778569,(GCA_900176465.1_SMC65372.1:0.0382377472,GCA_000153705.1_EAU41062.1:0.1456480414)100:0.066786)100:0.021202,((GCA_000800175.1_KHJ55379.1:0.0059744963,GCA_900141975.1_SHJ04520.1:0.0112157094)100:0.061677,GCA_900104035.1_SDN51481.1:0.0843503716)100:0.027187)100:0.078311,(GCA_001424795.1_KQU73062.1:0.0056758241,GCA_001605015.1_AMS40217.1:0.0047936193)100:0.101428)99:0.043264)99:0.029904,((GCA_000230555.1_AEQ53166.1:0.0173558298,GCA_900100665.1_SDG19725.1:0.0588879897)100:0.118635,(GCA_000743575.1_KFL30266.1:0.0382175324,GCA_000970435.1_KKB82512.1:0.0544100172)100:0.170617)93:0.068392)54:0.021635,GCA_900148505.1_SHO59762.1:0.2154030522)37:0.016245)43:0.025054,((GCA_900104485.1_SDB05027.1:0.1568011839,GCA_001720135.1_ODN72530.1:0.2445033677)31:0.032350,(GCA_001708935.1_ODA68145.1:0.1186863702,GCA_002088295.1_ORE93442.1:0.1801687668)100:0.050979)72:0.038754)42:0.013422)41:0.033246,((GCA_000017565.1_ABS63085.1:0.1184533275,GCA_000689395.1_CDO59459.1:0.1677243040)68:0.050723,GCA_000739695.1_GAK44312.1:0.0583680000)100:0.097188)42:0.022704,(GCA_000152825.2_ADM09116.1:0.1592049974,GCA_900199215.1_SNT67774.1:0.1801824350)99:0.096038)99:0.060393,((GCA_000014745.1_ABI67083.1:0.0599177857,GCA_900103475.1_SDL62720.1:0.1036426352)100:0.094510,GCA_000152745.1_EAP89393.1:0.0869388536)100:0.169730)89:0.056936,((GCA_000013025.1_ABI78817.1:0.0679620189,GCA_000685315.1_KCZ99245.1:0.0275232502)100:0.184691,GCA_000023785.1_ACT57855.1:0.3009716323)99:0.076224)100:0.083478)100:0.124921)99:0.047992)99:0.025481,(GCA_000144605.1_ADK99445.1:0.0950011785,GCA_002205555.1_ASD26674.1:0.0592053146)100:0.114636)100:0.129445);
