# Supplementary material for: Assessing the accuracy of phylogenetic rooting methods on prokaryotic gene families
Source: PLoS One. 2020 May 15;15(5):e0232950. doi: 10.1371/journal.pone.0232950 (PMC7228096; doi:10.1371/journal.pone.0232950)
Supplement: S2 Dataset — (ZIP) [file pone.0232950.s003.zip › EmpiricalDataset/GeneTrees_IQTree/000151.aln.treefile]

(GCA_000006905.1_AAK23930.1:0.0168894975,GCA_000092285.1_ADG10703.1:0.0129275754,((GCA_001425915.1_KQW71522.1:0.0187486376,(((GCA_000175215.2_ADU14441.1:0.0289511153,GCA_000204015.1_EGF90614.1:0.0929010964)100:0.087811,(GCA_000144605.1_ADL01246.1:0.0976614979,GCA_002205555.1_ASD28044.1:0.1686984055)100:0.087291)100:0.185752,(((GCA_000014745.1_ABI65648.1:0.0164776374,GCA_900103475.1_SDM67993.1:0.0673153307)100:0.062567,GCA_000152745.1_EAP91089.1:0.1520273897)100:0.099835,((GCA_900199215.1_SNT74199.1:0.2522885797,GCA_000152825.2_ADM10708.1:0.4172613461)99:0.135725,(((((((((((GCA_000935205.1_KIZ42598.1:0.8181189258,(((GCA_000011365.1_BAC50183.1:0.0339967564,((GCA_001618955.1_KZD24583.1:0.0000024767,GCA_900108575.1_SEI06050.1:0.0094778688)100:0.023236,(GCA_000935205.1_KIZ40612.1:0.0686531611,GCA_000195775.1_CAE28392.1:0.1217803238)100:0.177509)100:0.094496)78:0.000002,GCA_000661935.1_AHY50121.1:0.0178733707)91:0.052687,((GCA_000012725.1_ABA05147.1:0.1297768853,GCA_000013885.1_ABE63012.1:0.0841499459)90:0.044289,(((GCA_000218565.1_AEI06805.1:0.0000028419,GCA_000218585.1_AEI03228.1:0.0000028419)100:0.012964,GCA_000314735.2_EKS28021.1:0.0257002237)100:0.057532,GCA_000336555.1_EKS40264.1:0.1013663097)100:0.065991)96:0.107983)96:0.063291)42:0.000002,((GCA_000010525.1_BAF87666.1:0.1115216071,GCA_000017645.1_ABS69852.1:0.1005796928)100:0.037001,GCA_900129325.1_SHE57387.1:0.1977900992)87:0.102283)86:0.034262,(((((GCA_001017175.1_KLK94866.1:0.0207575112,GCA_900102135.1_SCY84141.1:0.0081382828)95:0.089150,(GCA_002238045.1_OXS99286.1:0.1646552068,GCA_000689395.1_CDO60969.1:0.6141199936)70:0.074397)37:0.053781,(((GCA_001305515.1_KPL50789.1:0.1194985119,(GCA_001741865.1_AOO82525.1:0.0474621477,GCA_900102525.1_SDG93863.1:0.0562830798)100:0.149059)95:0.011349,(GCA_000092925.1_ADH89166.1:0.0344815148,GCA_900100155.1_SCW40924.1:0.0167793150)100:0.081594)91:0.018497,GCA_001676615.1_OCC06273.1:0.0956323836)74:0.045306)5:0.011073,(((((GCA_000148725.1_EFO33614.1:0.0274510914,GCA_000158095.1_EEE46328.1:0.0094761882)99:0.018460,GCA_900105595.1_SDU12326.1:0.1183025120)78:0.018110,GCA_001403915.1_CTQ42507.1:0.0442506344)78:0.034204,(((GCA_001188555.1_KND18699.1:0.0000025096,GCA_002249885.1_OXS50404.1:0.0000025852)100:0.093186,(((GCA_900110875.1_SEQ80856.1:0.0293302067,GCA_900114245.1_SFK73040.1:0.0102518445)100:0.049127,GCA_001907205.1_OKL43565.1:0.1653346888)100:0.048847,(((GCA_000153465.1_EAS51166.1:0.0000028708,(GCA_000153705.1_EAU40376.1:0.0905269568,GCA_900176465.1_SMC58697.1:0.0657932819)100:0.232725)93:0.024086,((GCA_000800175.1_KHJ56376.1:0.0000020069,GCA_900141975.1_SHJ47353.1:0.0223373242)100:0.080407,GCA_900104035.1_SDO77325.1:0.1564899214)99:0.051399)95:0.149565,GCA_002088295.1_ORE92242.1:0.3793282873)96:0.055330)95:0.056635)40:0.033276,GCA_000192745.1_ADZ70493.1:0.0702813689)36:0.013366)79:0.044442,(GCA_001271345.1_ALA18881.1:0.0000020821,GCA_001887265.1_APF37458.1:0.0099765330)100:0.167493)94:0.030655)5:0.029587,((((GCA_900187365.1_SNB58300.1:0.1363022012,(((GCA_000304315.1_CCJ07200.1:0.1008945564,GCA_002117405.1_ARN80337.1:0.1623645955)100:0.041888,(GCA_001644125.1_OAI24753.1:0.0047845494,GCA_001675455.1_OBS51604.1:0.0156088997)100:0.095456)100:0.099117,(GCA_001402875.1_ALK09104.1:0.0000028701,GCA_001459775.1_CUU41767.1:0.0000021843)100:0.234282)98:0.103695)70:0.060293,(GCA_000179775.1_EFL89986.1:0.1331546173,GCA_900104955.1_SEC28026.1:0.1744952254)99:0.017160)70:0.030292,GCA_001720135.1_ODN72464.1:0.1717052844)75:0.039547,(((GCA_000019945.1_ACB79194.1:0.0142497635,GCA_900100665.1_SDH01074.1:1.0185239098)92:0.048956,GCA_000022085.1_ACL59005.1:0.1056098629)99:0.110193,((GCA_000021745.1_ACK51835.1:0.1363285774,GCA_900114285.1_SFK13804.1:0.2285966229)73:0.035266,GCA_000019845.1_ACB96009.1:0.1484316673)73:0.063801)76:0.077820)95:0.049050)10:0.036083)31:0.049871,(GCA_001720135.1_ODN72465.1:0.0431801836,GCA_900104485.1_SDB12596.1:0.0000029673)76:0.163905)25:0.044028,((((((((((GCA_000007125.1_AAL52338.1:0.0000023202,GCA_000157815.1_EEY00177.1:0.0000023270)100:0.022226,(GCA_000017405.1_ABS15137.1:0.0000029479,GCA_000585655.1_EXL05859.1:0.0000028419)100:0.027793)100:0.042719,GCA_001558695.1_KXF77666.1:0.0514862161)100:0.072495,(((GCA_001424795.1_KQU76233.1:0.0299015923,GCA_001605015.1_AMS41852.1:0.0000021571)95:0.034641,(((((GCA_001510895.1_KUM27976.1:0.0000028419,GCA_001618845.1_AMY01003.1:0.0000028419)100:0.047214,GCA_002075885.1_OQM77418.1:0.0489843046)69:0.028985,GCA_000585625.1_EXL09921.1:0.1816124769)70:0.016795,GCA_900148505.1_SHO66166.1:0.2121303651)93:0.088694,(GCA_000014245.1_ABG62420.1:0.0832334468,(GCA_000300335.1_EKF20208.1:0.0937444455,GCA_000300515.1_EKF42690.1:0.0599432213)100:0.075097)90:0.048958)12:0.018563)14:0.011699,GCA_900113935.1_SFI71152.1:0.1055164460)36:0.051642)80:0.012464,(GCA_000022725.1_ACS51295.1:0.0559233647,GCA_000341385.1_AGF75906.1:0.0360191625)100:0.228305)33:0.015393,(GCA_900104355.1_SDP63160.1:0.0331910818,GCA_900113985.1_SFJ10036.1:0.0317100167)100:0.033961)89:0.060533,(GCA_001293565.1_KPB01628.1:0.0385388735,((GCA_000739695.1_GAK44568.1:0.1824726192,GCA_000017565.1_ABS64831.1:0.2925643173)79:0.091691,((((GCA_900111545.1_SES93902.1:0.0000024104,GCA_900143155.1_SHN51915.1:0.0000022954)100:0.198399,(GCA_900106695.1_SDW32143.1:0.0476059496,GCA_900113695.1_SFI75164.1:0.0575655056)100:0.226543)94:0.093780,((((((((((((((((GCA_000011965.2_AAV96026.2:0.0129505970,(GCA_001046955.1_AKO97530.1:0.0000027495,GCA_900109145.1_SEJ77164.1:0.0000020941)100:0.161237)67:0.016154,((GCA_000376545.2_ANP41019.1:0.0131153874,(((GCA_000511385.1_AHD10200.1:0.0000024548,((GCA_001258055.1_CRL13778.1:0.0000027744,GCA_900113345.1_SFG04291.1:0.0000020361)100:0.008792,GCA_000511355.1_AHD01327.1:0.0381812550)98:0.005459)78:0.000003,(GCA_900102795.1_SCZ63658.1:0.0285374338,GCA_000203975.3_KID08687.1:0.0273809924)85:0.012969)86:0.012913,GCA_001678945.1_ANP38462.1:0.0132868621)99:0.012881)100:0.015034,((GCA_001458175.1_CUH50665.1:0.0000028419,GCA_900114415.1_SFK54105.1:0.0265171626)100:0.071296,GCA_900107355.1_SDY25677.1:0.1550647124)97:0.018365)97:0.025550)63:0.000003,GCA_900172225.1_SLN34011.1:0.0000021061)70:0.020466,(GCA_900109035.1_SEI81142.1:0.0848972241,GCA_900116455.1_SFT63810.1:0.0556854843)77:0.000002)98:0.020708,GCA_000018145.1_ABV93050.1:0.1619655951)99:0.021087,((((GCA_000647975.1_KAJ55573.1:0.0534372874,(((GCA_002237555.1_ASP21726.1:0.0000020482,GCA_900110025.1_SEN48533.1:0.2769419029)100:0.013899,GCA_900188425.1_SNS27226.1:0.0134847278)100:0.069750,GCA_900172295.1_SLN33933.1:0.0743893038)95:0.016031)95:0.000003,GCA_001247715.1_KNX40368.1:0.1938294317)100:0.024306,(((GCA_000021865.1_ADE85263.1:0.1265961903,GCA_000812665.2_AML53217.1:0.0622124501)99:0.072547,GCA_900110135.1_SEN39572.1:0.0996003670)96:0.000091,(GCA_000153525.1_EAS84448.1:0.0774394936,GCA_000155895.1_EDZ60745.1:0.1329411508)100:0.893198)98:0.038495)98:0.012884,GCA_000152625.1_EAP76042.1:0.1222632067)98:0.027406)94:0.016070,((((((GCA_000161835.1_EET47349.1:0.0275369204,(((GCA_000169415.1_EBA08721.1:0.0000025961,((((GCA_002211155.1_OWV63265.1:0.0000024183,(GCA_002211225.1_OWV49841.1:0.0000019937,GCA_900101505.1_SDC39028.1:0.0133058131)100:0.082208)52:0.000003,GCA_002211205.1_OWV64318.1:0.0000020000)89:0.000002,(GCA_900184945.1_SMX36647.1:0.1388986448,(GCA_001482405.1_KUF09124.1:0.0747675499,GCA_900107235.1_SDY07714.1:0.0791307439)100:0.146175)59:0.039918)46:0.005277,(GCA_900115815.1_SFQ16520.1:0.0385981079,GCA_900102905.1_SDK94940.1:0.2650493525)59:0.071109)67:0.041444)63:0.032024,GCA_001205715.1_KNG92514.1:0.0287116581)61:0.021203,GCA_000521865.1_ETX29469.1:0.0840877038)98:0.012239)76:0.010650,((((GCA_900095785.1_SCM67455.1:0.0000023066,GCA_900115865.1_SFQ04926.1:0.0000020886)100:0.053903,((GCA_001458355.1_CUH66930.1:0.0829807587,GCA_900110775.1_SEQ39452.1:0.1034922636)93:0.041386,((GCA_000671395.1_KCV83165.1:0.0632031636,(GCA_001307765.1_KPN62150.1:0.0000024308,GCA_900109955.1_SEW10330.1:0.0416950949)100:0.131685)99:0.033392,GCA_000152805.1_EAQ12087.1:0.0932016782)99:0.048486)82:0.019499)73:0.037784,(((GCA_001908835.1_APO88273.1:0.0372884356,GCA_000600335.2_EYD77812.1:0.4331814188)94:0.048693,((((GCA_900141735.1_SHI41817.1:0.0864418031,GCA_000153305.1_EAR52808.1:0.0964859742)87:0.000002,GCA_000600975.2_EYD71287.1:0.0410091898)89:0.017898,(GCA_900172355.1_SLN41154.1:0.0732133813,GCA_900114485.1_SFL00867.1:0.1044462950)87:0.014894)67:0.000002,(((GCA_001548075.1_BAQ68502.1:0.0000024609,GCA_001633165.1_ANB36235.1:0.0000025684)100:0.081326,(GCA_900156525.1_SIT76515.1:0.2212302922,(GCA_000223375.1_AEM41664.1:0.0000023328,GCA_001399515.1_ALJ81775.1:0.0000025174)100:0.314106)94:0.023717)95:0.014660,(GCA_900099935.1_SDI26487.1:0.1739591616,(GCA_900112335.1_SFB76006.1:0.1282089572,GCA_900188335.1_SNS80456.1:0.0428897561)100:0.156282)99:0.092555)94:0.037541)92:0.015876)68:0.000002,((GCA_001404155.1_CRK74603.1:0.0000028419,GCA_900114125.1_SFJ16863.1:0.0000028419)100:0.086718,GCA_000738435.1_AII86896.1:0.0896504565)65:0.027238)89:0.028360)68:0.012380,((GCA_000014045.1_ABG32792.1:0.0386534423,GCA_000154785.2_AEI94476.1:0.0137938656)100:0.063938,(GCA_000152605.1_EAP84643.1:0.0581494927,GCA_000622405.1_KIN69235.1:0.1128556878)99:0.067376)84:0.070356)64:0.000662)74:0.017627,(GCA_900172235.1_SLN44972.1:0.0263593523,((GCA_900184815.1_SMX24323.1:0.0889641546,GCA_900115595.1_SFP70644.1:0.1244148727)100:0.038583,(((GCA_000153725.1_EAU45940.1:0.1092842478,GCA_000442255.1_EPX80455.1:0.0933649592)99:0.078125,(((GCA_001687105.1_ANT59372.1:0.0137966210,GCA_900116195.1_SFS33072.1:0.0000026858)99:0.028340,((GCA_001969385.1_APX25584.1:0.0000028419,GCA_900112435.1_SFD71754.1:0.0000028419)100:0.035089,(GCA_001975705.1_APZ54904.1:0.0290283745,GCA_900100085.1_SDI84594.1:0.0859636405)97:0.018063)95:0.026568)93:0.018365,GCA_900102075.1_SDE50897.1:0.0527315068)94:0.031900)100:0.048721,((GCA_000814025.1_KIC48486.1:0.0000027380,GCA_001969365.1_APX11769.1:0.0644384442)100:0.070915,GCA_001890925.1_OJI94264.1:0.1239959631)100:0.070342)86:0.016931)82:0.008945)74:0.008950)67:0.000002,GCA_900177545.1_SMH29483.1:0.3377703184)43:0.008953,((((GCA_001517585.1_CUX82231.1:0.0125328096,GCA_900107025.1_SDX19867.1:0.0572570459)85:0.013095,((((((GCA_000740775.1_KFI31024.1:0.0000028419,GCA_000740795.1_KFI26625.1:0.0138566500)100:0.031261,GCA_900106675.1_SDW86370.1:0.1140171912)100:0.025429,GCA_900129685.1_SHH83889.1:0.0699600397)99:0.027056,GCA_900156815.1_SIS65785.1:0.0000025486)100:0.036803,GCA_000740785.1_KFI27184.1:0.1267845412)95:0.016765,((GCA_000714535.1_KEO51545.1:0.0511187532,GCA_000715505.1_KEP71049.1:0.1333010880)93:0.019364,(GCA_000444995.1_AGT09580.1:0.0712611208,GCA_000203895.1_ABL70341.1:0.0604099321)98:0.043739)95:0.013359)99:0.014041)87:0.010994,GCA_001620265.1_AMY69486.1:0.1649737070)94:0.039890,((GCA_900109555.1_SEK70243.1:0.0000025440,GCA_900172305.1_SLN45056.1:0.0000026314)100:0.081585,((((GCA_900172375.1_SLN30744.1:0.0462858330,(GCA_001458375.1_CUH80270.1:0.0859799639,((GCA_002115725.1_OSQ60267.1:0.0276652450,GCA_002115805.1_OSQ52180.1:0.0268730088)100:0.027440,(GCA_900188035.1_SNR42645.1:0.1244111817,GCA_001038505.1_KMK67059.1:0.0912665691)80:0.016257)80:0.012937)100:0.012923)98:0.025679,((GCA_000765015.1_KGK80756.1:0.0000024804,GCA_900141945.1_SHI36386.1:0.0000028419)100:0.155398,(GCA_001403795.1_CTQ49625.1:0.0000029771,GCA_900109285.1_SEK52964.1:0.0286104611)100:0.045736)97:0.089873)82:0.012882,((((GCA_000299875.1_EKE73329.1:0.0608000082,GCA_900114135.1_SFJ03886.1:0.0333378454)97:0.020467,GCA_900184935.1_SMX34082.1:0.1343986317)99:0.053169,GCA_001305615.1_ALG89880.1:0.1090087550)99:0.025546,GCA_900142085.1_SHJ65931.1:0.1739477818)50:0.016369)44:0.014096,(((GCA_000442275.2_EPX79921.1:0.0180201617,GCA_900111945.1_SFR54500.1:0.0362156421)100:0.060421,GCA_001981245.1_APX90607.1:0.1033329249)97:0.073931,((((GCA_900116005.1_SFQ94701.1:0.1059695983,GCA_000172095.1_EDQ05352.1:0.1525472286)100:0.045689,GCA_900111875.1_SFA72062.1:0.1180587279)99:0.021051,GCA_002210095.1_OWU78088.1:0.3088431811)94:0.017325,GCA_000836695.1_KIQ69893.1:0.1235378639)96:0.011471)80:0.020497)46:0.020581)28:0.000002)29:0.000002)94:0.016599,GCA_900172385.1_SLN49301.1:0.1546244004)14:0.014075)13:0.016666,(GCA_000152725.1_EAQ01798.1:0.1870431523,GCA_900100005.1_SDI13996.1:0.0942789774)15:0.051257)90:0.000002,GCA_900142295.1_SIN98329.1:0.1715662584)94:0.038071,((GCA_000155735.2_AGI72896.1:0.0210462247,GCA_900172275.1_SLN58319.1:0.1350402833)97:0.066270,GCA_001187845.1_AKS46617.1:0.0341551961)100:0.109894)89:0.020984,GCA_000590925.1_AHM02653.1:0.1178733206)77:0.000003,GCA_900110425.1_SEO26640.1:0.1553180513)90:0.040744,(GCA_000299575.1_EKE45148.1:0.1499503819,(GCA_900110115.1_SEM66371.1:0.0000028419,GCA_900141995.1_SHJ29826.1:0.0000028419)100:0.087104)99:0.017985)94:0.056873,GCA_000012905.2_ABA78674.2:0.1203644820)96:0.145391,(GCA_900113405.1_SFH35158.1:0.0000028419,GCA_900172315.1_SLN59436.1:0.0000028419)100:0.139081)100:0.163370,GCA_900107585.1_SEA21884.1:0.1316092976)63:0.050261)88:0.183262,((GCA_900101935.1_SDD62435.1:0.4613684352,((((((((((GCA_000013005.1_ABC63430.1:0.0419272511,(GCA_001281485.1_ALE16554.1:0.0411784684,((GCA_001677335.1_OBV12506.1:0.0542308448,GCA_001663175.1_ANK13655.1:0.1730476776)86:0.054923,GCA_000715015.1_KEO91537.1:0.1041669394)76:0.044252)78:0.100111)78:0.083924,GCA_001008165.2_AKH41690.1:0.1696249566)68:0.034179,((GCA_001304795.1_ALG62347.1:0.0000028419,GCA_001306275.1_KPM12710.1:0.0000028419)100:0.033504,GCA_001661675.2_ARU17271.1:0.0680234017)97:0.046052)89:0.036963,GCA_001028705.1_AKM11654.1:0.0406638997)100:0.102198,((GCA_000091125.1_BAI96156.1:0.0063222018,GCA_001586395.2_KZB96699.1:0.2901883184)53:0.018770,GCA_000147835.3_AEG48875.1:0.0000022254)99:0.155953)69:0.062278,(GCA_000013325.1_ABD26739.1:0.0674401821,(GCA_000235975.2_EHJ58959.1:0.0892813435,(GCA_002218195.1_ASK87893.1:0.0519694730,GCA_900128895.1_SIO01513.1:0.0369286443)60:0.046097)100:0.192661)76:0.059777)70:0.082833,((GCA_002355275.1_ATE63147.1:0.0000025706,GCA_002367875.1_PCE43325.1:0.0000024520)100:0.143490,GCA_000016765.1_ABQ69334.1:0.1427154149)100:0.124631)99:0.083653,(GCA_001295965.1_KPF77217.1:0.0000028419,GCA_001713435.1_AOF99233.1:0.0000025303)100:0.184982)91:0.046417,(GCA_000013985.1_ABF53024.1:0.0779675117,GCA_001610975.1_AMU95971.1:0.0000023459)100:0.271148)97:0.101420,(GCA_002251755.1_OYQ27263.1:0.3662704099,(GCA_000342165.1_EMD84266.1:0.0880237171,GCA_002211145.1_OWV33997.1:0.1077130321)100:0.306990)99:0.064549)100:0.305071)89:0.071962,(((((((((((((((((((((GCA_000008385.1_AAW70831.1:0.1331819488,GCA_000953315.1_CDR79273.1:0.1134617894)100:0.413534,(((GCA_000011945.1_AAV86498.1:0.0000028419,GCA_000024505.1_ACZ49377.1:0.0000029475)100:0.343733,GCA_000964795.1_KJV68699.1:0.3554090137)64:0.104031,(GCA_000026005.1_CAH58026.1:0.1801079388,GCA_000964755.1_KJV65904.1:0.2649214863)100:0.216047)59:0.080138)100:0.386549,(GCA_000022525.1_ACT69387.1:0.2582391548,GCA_000632985.1_AHX11354.1:0.2349436188)100:0.515450)99:0.205425,(GCA_000010205.1_BAG40370.1:0.0000020823,GCA_000964595.1_KJV56659.1:0.0489160637)100:0.750678)89:0.209534,(GCA_000012385.1_ABE04478.1:0.0919557726,GCA_000195735.1_CAA14816.1:0.1552943155)100:0.484210)86:0.241979,GCA_000742835.1_AIK95966.1:0.7457180397)75:0.109949,GCA_000219355.1_AEI89174.1:0.6626234770)62:0.099069,GCA_000024465.1_ADE38385.1:0.2947886405)87:0.133514,(GCA_000982415.1_KKJ77507.1:0.0000028419,GCA_001026905.1_KLN61501.1:0.0000028419)100:0.445285)80:0.079998,(GCA_000815465.1_KIE04497.1:0.1919144129,(GCA_002117145.1_ARN84128.1:0.4355999580,GCA_001192655.1_GAO98277.1:0.3613437596)100:0.481529)88:0.083767)88:0.078554,(((GCA_000299935.1_EKE77729.1:0.0875180219,GCA_001618175.1_KZD09867.1:0.1301192903)100:0.172927,((GCA_900177295.1_SMF25037.1:0.0000022618,GCA_900188055.1_SNR60135.1:0.0000028419)100:0.194000,GCA_900100655.1_SDF69651.1:0.6342661587)100:0.137064)100:0.079575,(GCA_000963705.1_KJV10123.1:0.1255230966,GCA_002251735.1_OYQ18522.1:0.1157303972)100:0.209317)98:0.075751)88:0.063480,((GCA_000319385.1_AFX98793.1:0.0527547090,GCA_000510265.1_AHC73566.1:0.0254946172)100:0.246623,GCA_900102465.1_SDF10001.1:0.0593467854)100:0.278753)92:0.081434,((GCA_000300235.2_AJD52242.1:0.0000028992,GCA_000300275.1_EKF07659.1:0.0447531806)100:0.340068,(GCA_000264455.2_AFK53815.1:0.0117615701,GCA_001601315.1_KYO57607.1:0.0000026212)100:0.663639)89:0.028938)97:0.056402,(((GCA_000009985.1_BAE51590.1:0.1549890784,(GCA_000294655.1_CCG41363.1:0.0448694593,GCA_900108475.1_SEH32816.1:0.0000022645)100:0.345328)90:0.111846,GCA_000513295.1_CDK98541.1:0.1800783101)98:0.113166,((GCA_000013085.1_ABC22356.1:0.1798294310,GCA_000284415.2_CCG09321.1:0.1713436544)100:0.162542,GCA_900101965.1_SDE09963.1:0.0981623555)100:0.143946)98:0.067799)94:0.058776,(((GCA_000010725.1_BAI72785.1:0.0575351511,GCA_000632475.2_AIB12019.1:0.0688191236)100:0.171870,((GCA_000767795.1_KGM35434.1:0.0000028441,GCA_002195995.1_OWJ67981.1:0.0000020485)100:0.188482,(GCA_000226315.1_AEP09692.1:0.0310449054,GCA_000348745.1_AGH98113.1:0.0000020428)100:0.704037)100:0.138951)98:0.068920,((GCA_000576635.1_EWY42113.1:0.0600531525,GCA_000936425.1_KJB96989.1:0.1220273516)100:0.085581,((GCA_000225995.2_EGX99801.1:0.0000023439,GCA_000730165.2_ASG23178.1:0.0000023727)100:0.245280,(GCA_002251795.1_OYQ33789.1:0.1943565239,GCA_000016185.1_ACI98651.1:0.2862128662)100:0.051502)100:0.101048)99:0.058473)100:0.267324)50:0.000003,(GCA_000968135.1_CCQ73876.1:0.3059210617,(GCA_001746755.1_OEJ68043.1:0.1993579003,GCA_900093605.1_SCA54989.1:0.1496659077)98:0.039730)97:0.141227)65:0.068044,GCA_900167455.1_SJZ46722.1:0.6668879393)93:0.110324,((GCA_000315795.1_EKV30854.1:0.2164648966,GCA_900100455.1_SDH27960.1:0.4243453872)92:0.093184,(GCA_001611975.1_AMW35250.1:0.3585878938,GCA_900156605.1_SIS37623.1:0.3161481503)100:0.050526)96:0.144619)76:0.099253,(((GCA_000014285.2_ABI62199.1:0.0000021701,GCA_000576085.2_AHJ63109.1:0.0000020777)100:0.174068,(GCA_000306035.1_EKM99331.1:0.0426060924,GCA_000964385.1_GAN79725.1:0.0609789564)100:0.171955)80:0.038560,((GCA_000964365.1_GAN76843.1:0.1936974672,(GCA_000016725.1_ABQ30141.1:0.0000023448,GCA_000202835.1_BAJ80312.1:0.0000029352)100:0.252796)68:0.042075,(((GCA_000164635.1_EFH10023.1:0.1104823604,GCA_900141905.1_SHI79073.1:0.1098183917)99:0.113477,(GCA_900101615.1_SDD80032.1:0.0000028419,GCA_900104205.1_SDB69876.1:0.0000028419)100:0.163727)98:0.069120,((GCA_000021325.1_ACI53056.1:0.0780001998,((GCA_000182745.1_BAK83288.1:0.0278811756,GCA_000208635.2_EGG75515.1:0.0284790368)100:0.026015,GCA_000964505.1_GAO00625.1:0.0527389196)100:0.060013)100:0.055530,(GCA_002005445.1_AQS86439.1:0.1810714118,(GCA_002173735.1_ARW48568.1:0.1508392922,(GCA_000231445.2_EHD14736.1:0.0000028419,GCA_002153535.1_OUI79278.1:0.0000028419)100:0.337100)100:0.044891)100:0.027744)100:0.090319)89:0.037499)48:0.012868)99:0.248580)95:0.116163,(GCA_000014865.1_ABK46119.1:0.3240439644,(GCA_002109495.1_OSM06217.1:0.1783540726,(((GCA_000017145.1_ABR62436.1:0.1409306703,((GCA_000018545.1_ACP25971.1:0.0811523042,GCA_000697965.2_ANK76542.1:0.1001624650)94:0.034914,GCA_002288525.1_ASY65169.1:0.0598396796)94:0.020791)98:0.099479,GCA_000092045.1_ABC92492.1:0.0000021666)100:1.730930,(((((((GCA_000011345.1_BAC08256.1:0.0298751541,GCA_000505665.1_AHB89253.1:0.0090122953)100:0.304335,GCA_000018105.1_ABW26402.1:0.3580630664)100:0.154974,((((((((((GCA_000012525.1_ABB57211.1:0.3818607991,(GCA_000011465.1_CAE18752.1:0.3671993477,(((GCA_000155635.1_EDY39210.1:0.1300558591,GCA_000316515.1_AFY29253.1:0.0794478131)100:0.105680,GCA_001182765.1_CRY90979.1:0.1486360927)99:0.090568,GCA_000760175.1_KGG13071.1:0.2191894392)99:0.107990)100:0.367326)98:0.139549,(((GCA_000817775.1_KIF39800.1:0.2095792469,GCA_001904775.1_OKH50253.1:0.3169613309)100:0.100030,GCA_002075285.2_ASC72235.1:0.2188292646)100:0.142343,GCA_000775285.1_KGF72036.1:0.3626785807)94:0.068074)66:0.018491,GCA_000332035.1_ELR97501.1:0.2798467672)89:0.036542,GCA_000317045.1_AFY64823.1:0.1635423299)89:0.025173,(((((((GCA_000017845.1_ACB51113.1:0.0000023701,((GCA_000167195.1_EAM48187.1:0.0054336357,GCA_000235665.2_EHJ09997.1:0.0000029673)100:0.044702,GCA_000025125.1_ADB94809.1:0.2784247578)78:0.019888)100:0.133323,((GCA_000317675.1_AFZ53523.1:0.1430325894,GCA_001747005.1_OEJ77537.1:0.0938527693)97:0.026895,(GCA_001548095.1_BAQ60207.1:0.0581663960,GCA_001548115.1_BAQ66025.1:0.0687101337)100:0.046065)100:0.104074)96:0.012204,(GCA_000297435.1_CCI34103.1:0.0103669272,GCA_000312205.1_CCI08522.1:0.0064543705)100:0.160254)83:0.034680,((GCA_000284135.1_BAL29456.1:0.0006072296,GCA_000478825.2_AIE75863.1:0.0219346551)100:0.168278,GCA_001904615.1_OKH19784.1:0.2005863537)24:0.025619)24:0.014108,GCA_000021825.1_ACK72135.1:0.1878430290)90:0.032176,(GCA_000317025.1_AFY76577.1:0.0184249149,GCA_001904635.1_OKH21218.1:0.0034754986)100:0.086153)95:0.032775,((((GCA_000317575.1_AFZ34975.1:0.0309044821,GCA_002355455.1_BAU65512.1:0.0050776189)100:0.064297,GCA_002368355.1_BAZ46598.1:0.1418577701)94:0.043283,GCA_000332055.1_ELS02804.1:0.1471465996)100:0.081459,((GCA_000317615.1_AFZ51790.1:0.0693625176,GCA_000317635.1_AFZ43590.1:0.0153962464)100:0.203008,GCA_000473895.1_ERN40637.1:0.3713737043)93:0.043193)92:0.015866)97:0.032488)87:0.024424,((((((((GCA_000020025.1_ACC83852.1:0.0899389418,GCA_000317535.1_AFZ26373.1:0.0412262630)99:0.027737,((GCA_000169135.1_EAW44443.1:0.0251087742,GCA_002218065.1_GAX35247.1:0.0108027664)100:0.063174,((GCA_000204075.1_ABA21481.1:0.0301689756,(GCA_001298445.1_ALF54994.1:0.0178991550,GCA_002367975.1_BAY16261.1:0.0131644800)100:0.018180)99:0.007261,((GCA_000316575.1_AFY32160.1:0.0131627844,GCA_000317435.1_AFY99898.1:0.1832261791)100:0.009536,((GCA_002368055.1_BAZ72035.1:0.0000000000,GCA_002368295.1_BAY97456.1:0.0000000000):0.000003,GCA_002368275.1_BAY94598.1:0.0000027066)100:0.026013)99:0.017485)99:0.028089)99:0.013645)98:0.018533,(((((GCA_000175835.1_EFA68546.1:0.0059536879,GCA_001432185.1_KRH97578.1:0.0059126624)100:0.012005,GCA_002368135.1_BAZ89888.1:0.0000023655)100:0.005961,GCA_000175855.1_EFA72679.1:0.0000021321)100:0.041719,GCA_002368075.1_BAZ82143.1:0.0133301096)100:0.012358,(GCA_000196515.1_ADI63543.1:0.0248591610,(GCA_000317695.1_AFZ57457.1:0.0627224279,(GCA_000312705.1_AFW96357.1:0.0000026018,(GCA_002368115.1_BAZ84250.1:0.0057965010,GCA_000789435.1_KHG39007.1:0.0175133467)100:0.011669)100:0.088077)97:0.005853)98:0.018745)99:0.014514)99:0.013619,GCA_000350105.1_CCH68290.1:0.2267939464)97:0.024993,((((GCA_000346485.2_KYC35801.1:0.0331521176,GCA_000760695.2_KIE07126.1:0.0007918081)100:0.059328,GCA_000828085.2_KIJ82853.1:0.0924934727)100:0.074876,((GCA_000231365.2_EHC08562.1:0.0000028419,GCA_001904645.1_OKH12430.1:0.0000024306)100:0.015185,(GCA_000934435.1_KIY13401.1:0.0252129447,GCA_001275395.1_KOP26399.1:0.0249555614)100:0.040768)100:0.032937)100:0.050056,(GCA_000316665.1_AFY53524.1:0.1344214040,(GCA_001456025.1_KST67997.1:0.0000021410,GCA_001456025.1_KST68378.1:0.0000021171)100:0.160095)100:0.031525)99:0.014180)99:0.034813,GCA_000317125.1_AFY87463.1:0.1584609121)68:0.026632,((GCA_000317555.1_AFZ31007.1:0.0118598619,GCA_001904655.1_OKH27686.1:0.0046695545)100:0.108868,GCA_000952155.1_KJH70931.1:0.1220824989)100:0.068307)93:0.043601,GCA_002142475.1_BAS55439.1:0.3125808595)95:0.029223)73:0.028128,(((GCA_000211815.1_EGJ33867.1:0.0243841226,GCA_001942495.1_OLT58773.1:0.0161497624)100:0.097713,GCA_000155555.1_EDX72961.1:0.1652174987)45:0.000003,GCA_000317515.1_AFZ16012.1:0.0956167213)94:0.036309)44:0.029122,((GCA_001904725.1_OKH37007.1:0.1607478542,(GCA_000317145.1_AFY91700.1:0.2342755857,GCA_000317495.1_AFZ13945.1:0.1025318585)100:0.102319)88:0.018323,((GCA_000317555.1_AFZ31464.1:0.1668777710,GCA_000760695.2_KIE10827.1:0.2041811599)88:0.074664,GCA_001746915.1_OEJ75965.1:0.4221954406)100:0.343462)73:0.023300)42:0.043956,GCA_001637395.1_OAB58991.1:0.3192603077)71:0.011842,((((GCA_000014265.1_ABG52590.1:0.1029483295,GCA_002260545.1_OZH51965.1:0.0633408887)98:0.098256,(((((GCA_000176895.2_CCE19396.1:0.0000026833,GCA_000307915.1_EKD09140.1:0.0000021049)100:0.107615,(GCA_000710505.1_KEI66887.1:0.0442483776,GCA_900009265.1_CUR08979.1:0.0381327859)100:0.167650)98:0.018754,(GCA_000478195.2_ERT08874.1:0.0249327974,(GCA_000972705.2_KKD35128.1:0.0150218415,GCA_002142475.1_BAS55755.1:6.6619259592)50:0.000003)91:0.057854)94:0.082428,GCA_000317105.1_AFY83653.1:0.2035387399)93:0.045892,(GCA_000180455.1_CBN59034.1:0.0655876912,(GCA_000214075.2_EGK84046.1:0.0524905834,(GCA_000317475.1_AFZ07573.1:0.0032733479,GCA_002412335.1_PCN52361.1:0.0772690828)100:0.035995)100:0.080079)100:0.113233)93:0.032776)90:0.062038,(GCA_001276715.1_KOR35428.1:0.2012648659,GCA_001746915.1_OEJ73666.1:0.1699503697)53:0.030436)40:0.019691,((GCA_000018105.1_ABW31518.1:0.3684360948,((((GCA_000317435.1_AFY99211.1:0.2397867277,GCA_001275395.1_KOP23413.1:0.1841221017)76:0.052843,(GCA_000828085.2_KIJ83294.1:0.1201605577,(GCA_001456025.1_KST69674.1:0.0000020611,GCA_001456025.1_KST69701.1:0.0000028419)100:0.182086)100:0.085407)66:0.038270,(GCA_000346485.2_KYC40483.1:0.0284606229,GCA_000760695.2_KIE08887.1:0.0394805641)100:0.170073)65:0.015618,GCA_001298445.1_ALF53534.1:0.1926303862)74:0.070127)100:0.155874,GCA_000952155.1_KJH72618.1:0.4902566416)99:0.244941)72:0.011049)92:0.068406)67:0.082187,((GCA_001870225.1_APB32771.1:0.3245823049,(GCA_000317065.1_AFY70844.1:0.2065284656,GCA_000332215.1_ELS33153.1:0.1249157418)100:0.228904)99:0.049107,((GCA_000011385.1_BAC88690.1:0.1549959286,GCA_000484535.1_AGY57333.1:0.1129316882)100:0.084829,(GCA_000011385.1_BAC90320.1:0.1482717490,GCA_000484535.1_AGY58332.1:0.4554800926)100:0.227324)100:0.277575)82:0.000002)99:1.174340,(((((GCA_000014865.1_ABK44709.1:0.2094178441,GCA_002109495.1_OSM04074.1:0.1999064663)90:0.097368,GCA_001746755.1_OEJ65419.1:0.0943695517)90:0.156427,GCA_000968135.1_CCQ75304.1:0.1474600882)87:0.140455,(GCA_900099935.1_SDI84809.1:0.0327196897,(GCA_900112335.1_SFC23289.1:0.0155181377,GCA_900188335.1_SNT30075.1:0.0640353911)97:0.025526)96:0.096839)83:0.139054,GCA_900177545.1_SMH52588.1:0.0411665706)100:5.100330)48:0.282895,(((((((((((((((GCA_000009985.1_BAE49010.1:0.2024543966,GCA_000513295.1_CDK99897.1:0.6288230255)100:0.413459,(GCA_000294655.1_CCG42087.1:0.1088508340,GCA_900108475.1_SEH46813.1:0.1760765852)100:0.359709)87:0.484269,GCA_000935205.1_KIZ33803.1:0.4612134514)49:0.105116,(GCA_000731295.1_CDN54690.1:0.2870859204,GCA_001510895.1_KUM26530.1:0.3742296018)91:0.229370)45:0.042133,GCA_000011365.1_BAC51609.1:0.2093817496)77:0.191858,(GCA_900177295.1_SMF58749.1:0.0000025212,GCA_900188055.1_SNR63840.1:0.0000028419)100:0.743019)79:0.217626,(((GCA_000304315.1_CCJ08319.1:0.4419015154,GCA_002117405.1_ARN81281.1:0.4280757381)95:0.111572,GCA_002117405.1_ARN81263.1:0.0994194762)97:0.143712,(GCA_001675455.1_OBS52400.1:0.5873386512,(GCA_002195995.1_OWJ67420.1:0.4021750229,(((GCA_000166055.1_ADP69579.1:0.0247198492,GCA_000636015.1_KAI94906.1:0.0542783672)100:0.438055,GCA_900167455.1_SJZ95865.1:0.7447806680)99:0.294340,((GCA_001402875.1_ALK08853.1:0.0000019994,GCA_001459775.1_CUU41514.1:0.0000025059)100:0.904528,GCA_001579845.1_AMN41283.1:0.5995519236)100:0.392625)93:0.271681)85:0.133585)77:0.074582)91:0.108181)78:0.072191,((GCA_000010525.1_BAF90353.1:0.6878142929,GCA_000019845.1_ACB96087.1:0.5959504351)87:0.157415,GCA_000017645.1_ABS65430.1:0.4491815825)85:0.184278)68:0.067807,((GCA_000016185.1_ACI98819.1:0.7690146149,GCA_000576635.1_EWY40030.1:0.4187353653)91:0.187966,GCA_000632475.2_AIB13717.1:0.7565755174)94:0.273931)93:0.332481,(GCA_000016725.1_ABQ30611.1:0.0000020613,GCA_000202835.1_BAJ80795.1:0.0428355397)100:1.276250)7:0.056083,(((GCA_900101615.1_SDD76407.1:0.0000023415,GCA_900104205.1_SDB70187.1:0.0000022928)100:0.603570,GCA_000164635.1_EFH13022.1:2.2220438806)72:0.222695,((GCA_000306035.1_EKM98814.1:0.0425225890,GCA_000964385.1_GAN81826.1:0.3227986833)100:1.191330,(GCA_000016725.1_ABQ29859.1:0.0000028304,GCA_000202835.1_BAJ80578.1:0.0171259118)100:3.050040)100:1.012940)98:0.439353)90:0.681033,((((GCA_000021325.1_ACI52790.1:1.6175739690,GCA_002005445.1_AQS86263.1:1.9745697033)100:0.528653,((GCA_001787335.1_AOX17335.1:0.0152821307,GCA_001787355.1_AOX20209.1:0.0000027712)100:3.773240,GCA_000964505.1_GAN98869.1:5.0967464464)100:0.852107)94:0.362374,GCA_002173735.1_ARW46783.1:2.0154399349)100:2.545760,GCA_001676615.1_OCC05450.1:2.9547064105)57:0.608403)100:1.606000,((GCA_000010725.1_BAI75098.1:0.0617260629,GCA_000632475.2_AIB14844.1:0.0503087435)74:0.155624,GCA_000935205.1_KIZ43169.1:0.4436805359)100:2.400830)99:0.814687,GCA_000013085.1_ABC21126.1:2.5111266589)86:0.661249,(GCA_000010725.1_BAI75136.1:3.0249066395,(GCA_000013085.1_ABC22223.1:0.6508425370,GCA_900115225.1_SFP00934.1:0.8382673409)100:2.391460)100:1.696860)100:3.032130)73:0.353700,((((GCA_000012905.2_ABA79276.1:0.5170689841,(GCA_000590925.1_AHM02488.1:0.5418905060,(GCA_000195775.1_CAE29704.1:0.1755912905,GCA_000935205.1_KIZ47477.1:0.0540630605)100:0.690108)99:0.041803)100:0.810963,((((((GCA_000016725.1_ABQ30331.1:0.0071436224,GCA_000202835.1_BAJ80123.1:0.0000028055)100:0.521666,GCA_000964505.1_GAO00083.1:0.3333672171)100:0.123699,GCA_000021325.1_ACI50507.1:0.1273132308)100:0.208838,GCA_000963885.1_GAN53540.1:0.1179751918)98:0.169772,((GCA_000724025.1_CDG40976.1:0.0118599817,GCA_001547995.1_BAT20670.1:0.0000020853)100:0.027180,(GCA_001787335.1_AOX15935.1:0.0000024486,GCA_001787355.1_AOX21025.1:0.0000027858)100:0.053562)56:0.062282)98:0.057508,(GCA_000617865.1_GAJ28468.1:0.0943256951,GCA_002005465.1_AQS88659.1:0.0270996391)22:0.021272)99:0.774781)100:0.522382,GCA_001982645.1_ONG40330.1:0.5007244965)100:1.093190,GCA_001637395.1_OAB60515.1:3.0371443251)80:0.489967)100:1.019860)100:0.761605)99:0.054366)100:0.617678)100:0.183117,GCA_900172325.1_SLN53441.1:0.1858193283)100:0.225842)78:0.030953)99:0.133846)67:0.144139)56:0.052344)54:0.026737,(((((((GCA_000017145.1_ABR59744.1:0.0102123776,GCA_002288525.1_ASY62386.1:0.0100886692)82:0.010054,GCA_000018545.1_ACP24835.1:0.0000027922)82:0.010544,(GCA_000697965.2_ANK72043.1:0.0000021723,GCA_001687365.1_OBZ96275.1:0.0410597331)98:0.019916)92:0.028990,(GCA_001885585.1_OJG00213.1:0.0641418134,(GCA_000092045.1_ABC90402.1:0.0127751886,GCA_000769405.1_KPN28103.1:0.0162975997)100:0.071684)8:0.035665)7:0.040390,((GCA_001703635.1_OCW58694.1:0.0278259546,GCA_900102695.1_SCZ37736.1:0.3544463309)92:0.032309,GCA_000154705.2_EDQ33425.1:0.0665866108)94:0.027622)4:0.024091,((GCA_000722615.1_KEQ06843.1:0.0000022930,GCA_000722625.1_KEQ08686.1:0.0000027835)100:0.058691,((GCA_000731295.1_CDN53534.1:0.0099606845,GCA_000731315.1_CDN47390.1:0.0000023771)100:0.024265,(GCA_001267455.1_KOC77508.1:0.0000021905,GCA_001652565.1_ANH03814.1:0.0194632087)99:0.059146)14:0.038700)4:0.012744)5:0.013136,((GCA_001578105.1_AMM83995.1:0.0104963686,GCA_002043005.1_AQZ52644.1:0.0098066214)100:0.154123,(GCA_000016285.1_ACM36226.1:0.0941637623,GCA_000092025.1_AAK87064.1:0.0547416823)100:0.079875)91:0.018519)5:0.011886)5:0.029226,(GCA_000092045.1_ABC91331.1:0.2338815577,(GCA_000166055.1_ADP72841.1:0.0000022496,GCA_000636015.1_KAI95043.1:0.0000027042)100:0.523246)99:0.283543)48:0.032341,(GCA_000230555.1_AEQ51338.1:0.0373534135,GCA_900100665.1_SDG68879.1:0.0326224466)100:0.133397)43:0.039606)28:0.019740,(((GCA_000743575.1_KFL32542.1:0.1241498051,GCA_000970435.1_KKB83789.1:0.1739233658)100:0.155162,(GCA_000325745.1_AGA64251.1:0.2366081486,GCA_000496595.1_AHA27911.1:0.4934196231)97:0.242979)51:0.036763,(((GCA_000503895.1_AHB48666.1:0.0726587893,GCA_000143145.1_ADJ23746.1:0.2577038418)99:0.021044,((GCA_000828475.1_BAQ17511.1:0.0000028841,GCA_001723285.1_ODS00879.1:0.0364904846)100:0.342018,GCA_001708935.1_ODA68522.1:0.2897984974)100:0.291829)57:0.123201,(GCA_000981545.1_CPR20916.1:0.0000020722,GCA_900104305.1_SDP21003.1:0.0000026063)100:0.086024)99:0.308600)15:0.009045)36:0.038035,(GCA_001426945.1_KQZ00958.1:0.1054826548,((GCA_900115225.1_SFO25616.1:0.0776242883,GCA_900215505.1_SNY93741.1:0.1276000172)100:0.135094,GCA_000496075.1_ESR25113.1:0.3108659207)24:0.014306)65:0.042296)68:0.071558,GCA_001579845.1_AMN42307.1:0.0785238769)34:0.028604,GCA_002119765.1_ARQ01615.1:0.2169593350)92:0.108846,GCA_002355335.1_BAT60225.1:0.0562605666)100:0.237062,((GCA_000013025.1_ABI77907.1:0.0000028404,GCA_000685315.1_KCZ97759.1:0.0338222973)100:0.338417,GCA_000023785.1_ACT59429.1:0.4803725912)100:0.197440)96:0.084004)90:0.120549)99:0.140697)100:0.044068)100:0.034784,GCA_000017265.1_ACG78215.1:0.1181981440)100:0.019148);
