# Supplementary material for: Assessing the accuracy of phylogenetic rooting methods on prokaryotic gene families
Source: PLoS One. 2020 May 15;15(5):e0232950. doi: 10.1371/journal.pone.0232950 (PMC7228096; doi:10.1371/journal.pone.0232950)
Supplement: S2 Dataset — (ZIP) [file pone.0232950.s003.zip › EmpiricalDataset/GeneTrees_IQTree/000152.aln.treefile]

(GCA_000006905.1_AAK22411.1:0.0747474152,(GCA_000092285.1_ADG12183.1:0.0526610964,GCA_002205555.1_ASD27537.1:0.2406615647)100:0.038870,(GCA_001425915.1_KQW66474.1:0.2490619844,(((GCA_000147835.3_AEG48986.1:0.2249658974,(GCA_002355275.1_ATE64684.1:0.0000010002,GCA_002367875.1_PCE39980.1:0.0000010002)100:0.180894)100:0.220326,(GCA_000091125.1_BAI98787.1:0.5627048676,GCA_000016765.1_ABQ69604.1:0.5885010355)100:0.118649)99:0.147631,(((((((((((((((((((((((GCA_000007125.1_AAL52279.1:0.0000021782,GCA_000157815.1_EEY00238.1:0.0000021100)100:0.016025,(GCA_000017405.1_ABS15073.1:0.0000010002,GCA_000585655.1_EXL05795.1:0.0000023001)100:0.024739)100:0.049517,(GCA_001558695.1_KXF76948.1:0.0409756169,(GCA_900104355.1_SDN94038.1:0.0285608950,GCA_900113985.1_SFI98614.1:0.0213433616)100:0.081435)93:0.022894)100:0.046566,(((GCA_000014245.1_ABG62962.1:0.0805862506,GCA_000022725.1_ACS51379.1:0.3017378254)74:0.000003,((GCA_000300335.1_EKF17907.1:0.0189300866,GCA_900113935.1_SFI76995.1:0.1192376058)52:0.036904,GCA_000300515.1_EKF43839.1:0.0241840748)99:0.060708)42:0.034237,((((GCA_000585625.1_EXL01736.1:0.0483824110,GCA_002075885.1_OQM76759.1:0.0295350837)97:0.021984,GCA_001618845.1_AMY00446.1:0.0183504236)97:0.015319,(GCA_001424795.1_KQU70019.1:0.0000026805,GCA_001605015.1_AMS42044.1:0.0152560719)100:0.028842)91:0.011713,GCA_000817775.1_KIF42943.1:0.1549504735)45:0.020568)51:0.019662)89:0.023189,((GCA_000154705.2_EDQ33596.1:0.0461232685,GCA_001703635.1_OCW57911.1:0.0480983318)100:0.079286,(((((((GCA_000016285.1_ACM36466.1:0.0329761818,(((GCA_000722615.1_KEQ06059.1:0.0000010002,GCA_000722625.1_KEQ11174.1:0.0000010002)100:0.046830,(GCA_000731295.1_CDN53956.1:0.0000023362,GCA_000731315.1_CDN47830.1:0.0000010002)100:0.000003)98:0.000002,GCA_000325745.1_AGA65250.1:0.5875461191)45:0.030749)27:0.022526,GCA_000092025.1_AAK87650.1:0.0237111108)36:0.018716,(GCA_001267455.1_KOC75478.1:0.0000028351,GCA_001652565.1_ANH03999.1:0.0076912723)100:0.072047)54:0.019006,(((((GCA_000017145.1_ABR60438.1:0.0074868971,GCA_000018545.1_ACP25491.1:0.0152983512)100:0.007818,GCA_002288525.1_ASY63262.1:0.0231652009)98:0.025870,(GCA_001687365.1_OBZ93772.1:0.0156890006,(GCA_000092045.1_ABC91215.1:0.0152198395,GCA_000769405.1_KPN25060.1:0.0000020144)100:0.075385)88:0.013565)41:0.025828,GCA_000697965.2_ANK72614.1:0.0140404904)34:0.016603,GCA_001885585.1_OJF93462.1:0.0486374793)40:0.025664)84:0.087338,(GCA_001578105.1_AMM84963.1:0.0316078860,GCA_002043005.1_AQZ52780.1:0.0738855243)100:0.120804)98:0.030825,GCA_002238045.1_OXT00303.1:0.1867543118)86:0.033846,GCA_001293565.1_KPB00953.1:0.1555322516)92:0.046263)79:0.009886)96:0.043552,GCA_000153465.1_EAS51407.1:0.0704994579)91:0.021240,(GCA_000153705.1_EAU42971.1:0.1118166627,GCA_900176465.1_SMC51419.1:0.0163273365)100:0.086702)95:0.020362,((GCA_000800175.1_KHJ54191.1:0.0083827760,GCA_900141975.1_SHI66857.1:0.0164873341)100:0.061527,GCA_900104035.1_SDO05051.1:0.1431947960)75:0.004930)98:0.156525,GCA_000179775.1_EFL90437.1:0.2879456325)99:0.079405,((((((((GCA_000148725.1_EFO30447.1:0.1221817528,(GCA_000158095.1_EEE43671.1:0.0045012454,GCA_001403915.1_CTQ41943.1:0.1149824763)100:0.070515)91:0.012680,((GCA_000192745.1_ADZ71246.1:0.0482472868,((GCA_001188555.1_KND21261.1:0.0000010002,GCA_002249885.1_OXS49432.1:0.0000021514)100:0.085605,GCA_900105595.1_SDU04748.1:0.1820968312)82:0.036680)79:0.024240,(GCA_001907205.1_OKL43133.1:0.0524642431,(GCA_900110875.1_SEP76470.1:0.0389686814,GCA_900114245.1_SFK66976.1:0.0248271427)100:0.117757)86:0.049680)92:0.027849)92:0.048256,GCA_900148505.1_SHO65888.1:0.2023113172)90:0.015362,GCA_001305515.1_KPL51663.1:0.1982326797)99:0.086869,(GCA_900115225.1_SFN66073.1:0.0615889708,GCA_900215505.1_SNY93016.1:0.0354290946)100:0.188651)100:0.022837,GCA_900104485.1_SDB31976.1:0.1261364584)100:0.108366,(GCA_001720135.1_ODN69125.1:0.0774128730,GCA_900129325.1_SHG03187.1:0.0796899947)67:0.030200)100:0.105269,GCA_900102695.1_SCZ25614.1:0.3056043179)99:0.051063)99:0.060117,(((GCA_000230555.1_AEQ50912.1:0.0163212141,GCA_900100665.1_SDG34059.1:0.0000024314)100:0.109146,GCA_000970435.1_KKB82692.1:0.0826268748)100:0.071148,GCA_000743575.1_KFL29332.1:0.1160911194)100:0.213876)99:0.101581,((((GCA_000828475.1_BAQ17953.1:0.0000028145,GCA_001723285.1_ODR98707.1:0.0170593864)100:0.108260,GCA_001708935.1_ODA66794.1:0.2233130453)100:0.128737,((GCA_000143145.1_ADJ23662.1:0.1138430965,GCA_000503895.1_AHB48958.1:0.1759578769)100:0.084603,(GCA_000981545.1_CPR21895.1:0.0000020443,GCA_900104305.1_SDP49588.1:0.0000020106)100:0.179330)100:0.252618)95:0.053852,(GCA_000166055.1_ADP69523.1:0.0000028876,GCA_000636015.1_KAI96386.1:0.0000025801)100:0.340087)97:0.077100)100:0.040780,GCA_000496075.1_ESR26733.1:0.1914743808)100:0.054199,GCA_900167455.1_SJZ75426.1:0.6041410688)95:0.034883,GCA_000024465.1_ADE39638.1:0.6235262270)96:0.090081,(GCA_000299935.1_EKE76914.1:0.1562790892,GCA_001618175.1_KZD09092.1:0.1508125136)100:0.229685)81:0.018372,((((GCA_000632475.2_AIB16098.1:0.4023105059,((((GCA_000767795.1_KGM35038.1:0.0243424162,GCA_002195995.1_OWJ59850.1:0.0000020088)100:0.368679,(GCA_001741865.1_AOO79450.1:0.0748826284,GCA_900102525.1_SDG19911.1:0.0894920120)100:0.185232)97:0.216608,(GCA_001271345.1_ALA19829.1:0.0000010002,GCA_001887265.1_APF38998.1:0.0000010002)100:0.220572)75:0.077676,(((GCA_000935205.1_KIZ34128.1:0.0000027060,(GCA_001618955.1_KZD22231.1:0.0077459792,GCA_900108575.1_SEH52577.1:0.0053193434)98:0.181842)90:0.019681,GCA_000935205.1_KIZ46870.1:0.1303552898)98:0.374284,((GCA_001620265.1_AMY71097.1:0.1484592305,(((GCA_001687105.1_ANT63501.1:0.0433663775,GCA_900116195.1_SFS57265.1:0.0603645087)99:0.081146,GCA_001975705.1_APZ52902.1:0.1117253305)99:0.019507,GCA_900172385.1_SLN13598.1:0.1178887197)99:0.169771)99:0.094949,(GCA_000203895.1_ABL72705.1:1.0101309399,GCA_000300235.2_AJD53854.1:0.0134427232)100:3.049330)73:0.326639)75:0.149359)98:0.087198)99:0.047604,GCA_900105595.1_SDU43256.1:0.8191306074)98:0.038860,(((GCA_000010525.1_BAF88771.1:0.3300096739,GCA_002119765.1_ARP98544.1:0.4609518462)71:0.064246,(((((((GCA_000169415.1_EBA06467.1:0.2699297880,GCA_000442275.2_EPX78594.1:0.1520262261)100:0.143627,(((GCA_001458355.1_CUH64836.1:0.0524034388,GCA_002210095.1_OWU71747.1:0.2495422556)100:0.039762,GCA_900114135.1_SFJ40013.1:0.0382086773)100:0.115112,GCA_002088295.1_ORE93574.1:0.2138807906)100:0.095187)100:0.070276,GCA_900100005.1_SDI40149.1:0.1593355392)100:0.104464,(GCA_001548075.1_BAQ67287.1:0.0194086355,GCA_001633165.1_ANB36075.1:0.0000023563)100:0.384705)96:0.018833,((GCA_000299875.1_EKE71283.1:0.0215161449,GCA_001305615.1_ALG91755.1:0.0527163487)100:0.227982,GCA_900112335.1_SFC22262.1:0.1382892482)100:0.129768)99:0.126989,GCA_900106695.1_SDW74254.1:0.4417334782)100:0.257905,GCA_001578105.1_AMM83011.1:0.2211064434)100:0.247621)100:0.096930,((GCA_001305515.1_KPL55943.1:0.3104336190,GCA_002043005.1_AQZ53651.1:0.2515551365)100:0.141224,(((((GCA_000016285.1_ACM37007.1:0.2418927458,(GCA_000722615.1_KEQ07991.1:0.0000010002,GCA_000722625.1_KEQ10188.1:0.0000010002)100:0.228513)74:0.115371,((((((GCA_000017145.1_ABR60803.1:0.0773439603,GCA_002288525.1_ASY63554.1:0.0379239541)100:0.021108,GCA_000018545.1_ACP25747.1:0.0714105286)100:0.015845,GCA_000697965.2_ANK74814.1:0.0850081971)100:0.123266,GCA_001885585.1_OJF96056.1:0.0967806472)99:0.056013,GCA_001687365.1_OBZ93994.1:0.0220562143)100:0.127801,(GCA_000092045.1_ABC91531.1:0.0768253337,GCA_000769405.1_KPN26915.1:0.0000026474)100:0.230593)74:0.019273)100:0.278957,(GCA_900104355.1_SDO07117.1:0.0765194127,GCA_900113985.1_SFJ34136.1:0.1479165332)100:0.226569)85:0.080743,(GCA_900104035.1_SDO51022.1:0.3639042102,(((GCA_000092025.1_AAK89348.2:0.0868103479,(GCA_000218875.1_AEI37915.1:0.1100761386,GCA_000175255.2_AEH62747.1:0.2727519188)100:0.132815)100:0.146283,GCA_900176465.1_SMC71782.1:0.3189677160)100:0.277243,GCA_900129325.1_SHF07619.1:0.3528534282)83:0.130924)100:0.187825)100:0.136457,((GCA_000223375.1_AEM39924.1:0.0000010002,GCA_001399515.1_ALJ80139.1:0.0000010002)100:0.440458,GCA_001676615.1_OCC04745.1:0.6742653868)95:0.117627)100:0.338236)100:0.134028)100:0.391439)98:0.066647,GCA_900101935.1_SDD59366.1:0.4599459520)94:0.047918)85:0.100865,((GCA_900101615.1_SDD07912.1:0.0000010002,GCA_900104205.1_SDB71887.1:0.0000010002)100:0.103196,GCA_900141905.1_SHI74026.1:0.2342768935)100:0.274046)67:0.081031,GCA_900102465.1_SDF85139.1:0.5737505271)74:0.076557,((((((((GCA_000011365.1_BAC53390.1:0.0000027233,GCA_000661935.1_AHY55152.1:0.0133613495)100:0.031259,((((GCA_000012725.1_ABA03629.1:0.0360796423,GCA_000013885.1_ABE61349.1:0.0433123267)100:0.033636,((GCA_000218565.1_AEI05316.1:0.0000010002,GCA_000218585.1_AEI01741.1:0.0000010002)100:0.036880,(GCA_000314735.2_EKS30718.1:0.0600107774,GCA_000336555.1_EKS33577.1:0.0236721191)100:0.015799)100:0.043508)100:0.045667,(GCA_001618955.1_KZD22896.1:0.0069869770,GCA_900108575.1_SEI17659.1:0.0000022944)98:0.025170)97:0.045305,((GCA_000195775.1_CAE25454.1:0.0000026934,GCA_000195775.1_CAE27792.1:0.7741181224)89:0.109395,GCA_000935205.1_KIZ47952.1:0.1448211778)89:0.058873)91:0.043672)90:0.128624,GCA_002119765.1_ARP98778.1:0.1803273887)92:0.093811,(((GCA_001426945.1_KQY97225.1:0.1674250188,GCA_001579845.1_AMN45095.1:0.1371675976)97:0.033238,GCA_000661935.1_AHY49297.1:1.3758461618)77:0.030520,GCA_002355335.1_BAT59195.1:0.3007651846)94:0.035227)98:0.112617,((((GCA_000019945.1_ACB80355.1:0.0680933968,GCA_000022085.1_ACL59755.1:0.1956890395)100:0.166125,GCA_000022085.1_ACL56792.1:0.0579874352)100:0.145609,GCA_000936425.1_KJB94361.1:0.3516220170)96:0.083045,((GCA_001017175.1_KLK90150.1:0.0878997086,GCA_001017175.1_KLK94594.1:0.1725854393)100:0.239633,GCA_002355335.1_BAT61896.1:0.7967920688)65:0.190717)22:0.000003)23:0.041535,(((((GCA_001402875.1_ALK09127.1:0.0000025730,GCA_001459775.1_CUU41790.1:0.0000022442)100:0.129510,((GCA_001402875.1_ALK09821.1:0.0000025512,GCA_001459775.1_CUU42484.1:0.0000028492)90:0.000003,(GCA_001402875.1_ALK09891.1:0.0278105120,GCA_001459775.1_CUU42554.1:0.0000026758)100:0.165047)100:0.116038)100:0.198466,(GCA_900187365.1_SNB80577.1:0.4508719564,((GCA_000164635.1_EFH13489.1:0.1875952150,GCA_900141905.1_SHK03610.1:0.2843099149)100:0.193156,(((((GCA_000021865.1_ADE86170.1:0.2792477101,GCA_000444995.1_AGT07184.1:0.6380401970)35:0.027158,((GCA_000203895.1_ABL73182.1:0.2076645600,(GCA_001620265.1_AMY70138.1:0.1897020149,GCA_900110025.1_SEM39434.1:0.2071263699)99:0.078741)51:0.018413,GCA_000740785.1_KFI26456.1:0.3328728553)100:0.052718)41:0.136467,(GCA_000740775.1_KFI25121.1:0.0000010002,GCA_000740795.1_KFI27410.1:0.0000022871)100:0.242342)41:0.096139,((((GCA_001305615.1_ALG91433.1:0.5840593248,GCA_900110025.1_SEM53009.1:0.3658679234)99:0.223449,((GCA_000521865.1_ETX26424.1:0.0578776924,GCA_002210095.1_OWU73701.1:0.2607509783)100:0.264847,(GCA_001548075.1_BAQ70362.1:0.0179239127,GCA_001633165.1_ANB35766.1:0.0000028422)100:0.298250)100:0.615008)79:0.058032,GCA_000600335.2_EYD76408.1:0.5872414211)51:0.117721,(GCA_000012905.2_ABA81715.1:0.3771825799,(((GCA_000192745.1_ADZ69839.1:0.2129296344,(GCA_000223375.1_AEM40943.1:0.0000028544,GCA_001399515.1_ALJ81096.1:0.0000023617)100:0.281036)100:0.092390,GCA_900156815.1_SIT18979.1:0.3443341405)100:0.094151,GCA_900102075.1_SDE14494.1:0.9247887179)15:0.091662)11:0.085082)38:0.061837)31:0.046029,GCA_001188555.1_KND19330.1:0.3186159228)100:0.146171)100:0.101964)87:0.017893)92:0.051659,(((GCA_001741865.1_AOO80477.1:0.0345649187,GCA_900102525.1_SDG56561.1:0.0578719017)100:0.169674,GCA_001618175.1_KZD07409.1:0.3942641346)99:0.095547,GCA_900167455.1_SKA11357.1:0.3429303550)27:0.054427)19:0.054652,(GCA_001017175.1_KLK94722.1:0.3123908205,(GCA_900177295.1_SMF67146.1:0.0000020715,GCA_900188055.1_SNS00388.1:0.0000027552)100:0.400004)25:0.052579)84:0.017684)31:0.014748,((((GCA_001644125.1_OAI30204.1:0.0750173886,GCA_001675455.1_OBS50589.1:0.0907986436)100:0.210462,GCA_900187365.1_SNB71806.1:0.8405974180)35:0.146656,((GCA_000019845.1_ACB95677.1:0.2429528612,GCA_900114285.1_SFK00008.1:0.4573726730)82:0.021559,GCA_000021745.1_ACK49643.1:0.1896593717)100:0.303655)6:0.000002,GCA_900102465.1_SDF51936.1:0.7579357660)30:0.040046)88:0.073961,(((GCA_000016725.1_ABQ31995.1:0.0072231098,GCA_000202835.1_BAJ82483.1:0.0000026917)100:0.389360,(GCA_000306035.1_EKN00300.1:0.0878068490,GCA_000964385.1_GAN82087.1:0.0578279025)100:0.268676)100:0.216480,GCA_900141905.1_SHK37775.1:0.4677899903)95:0.267570)100:0.301557)48:0.033052,(GCA_002251795.1_OYQ34644.1:0.5443160670,((GCA_000014745.1_ABI64761.1:0.2250270294,GCA_900103475.1_SDM88728.1:0.1081372114)100:0.289494,GCA_000152745.1_EAP90339.1:0.3373037460)100:0.507979)68:0.191109)60:0.083164,((GCA_000730165.2_ASG24609.1:0.5188774063,GCA_000092285.1_ADG10933.1:0.6659688454)97:0.119430,(((((((((GCA_000007125.1_AAL51538.1:0.0000026165,GCA_000157815.1_EEX98903.1:0.0000021103)100:0.214647,(GCA_000017405.1_ABS13980.1:0.0000020509,GCA_000585655.1_EXL04343.1:0.0091669493)100:0.153772)100:0.179640,(GCA_000154705.2_EDQ35566.2:0.0779862223,GCA_001703635.1_OCW57526.1:0.0680913659)100:0.341681)99:0.046596,((((GCA_001510895.1_KUM23472.1:0.0425107705,GCA_001618845.1_AMX98541.1:0.0953105181)32:0.036402,GCA_001605015.1_AMS39455.1:0.1396037383)17:0.039011,GCA_002075885.1_OQM76505.1:0.0939235946)100:0.112290,GCA_001558695.1_KXF76191.1:0.0982926115)20:0.058669)100:0.351690,((((((GCA_000155735.2_AGI73719.1:0.1870136276,GCA_001187845.1_AKS47442.1:0.1013059108)99:0.078441,GCA_900172275.1_SLN53506.1:0.2795280889)100:0.369761,GCA_001517585.1_CUX83090.1:0.4675745983)91:0.069436,((GCA_001046955.1_AKO97961.1:0.0049093164,GCA_900109145.1_SEJ37459.1:0.0151220358)100:0.354855,(GCA_001404155.1_CRK75404.1:0.0000023396,GCA_900114125.1_SFJ53882.1:0.0000026520)100:0.288561)100:0.259422)100:0.050761,(GCA_001038505.1_KMK66585.1:0.3069816757,(GCA_002115725.1_OSQ59260.1:0.1530935787,GCA_002115805.1_OSQ51041.1:0.0487178058)100:0.290099)100:0.164667)100:0.100180,(GCA_000179775.1_EFL88474.1:0.6083916629,((GCA_001205715.1_KNG94050.1:0.5837717088,(GCA_001403795.1_CTQ49567.1:0.1577766085,GCA_900109285.1_SEK50773.1:0.1005634938)100:0.257354)100:0.113880,GCA_900111945.1_SFR43095.1:0.5363929084)99:0.045465)99:0.059277)96:0.088847)99:0.130352,((((GCA_000152625.1_EAP76246.1:0.2663612269,(GCA_001247715.1_KNX42179.1:0.2486773478,(GCA_001890925.1_OJI92604.1:0.3624173366,GCA_900107355.1_SDY56808.1:0.4455520245)95:0.182864)94:0.049400)99:0.162126,(GCA_000154785.2_AEI93834.1:0.3845881445,GCA_000647975.1_KAJ55383.1:0.4874496697)100:0.080535)90:0.010601,(GCA_000172095.1_EDQ04581.1:0.2089596434,(GCA_000622405.1_KIN69653.1:0.2997470914,(GCA_000814025.1_KIC48755.1:0.0278935922,GCA_001969365.1_APX11541.1:0.0632776023)100:0.542472)91:0.083049)96:0.140528)98:0.047472,((GCA_900106675.1_SDW20442.1:0.3294937966,GCA_900110025.1_SEN41802.1:0.3069296848)100:0.118916,GCA_900184815.1_SMX25322.1:0.5485993268)94:0.102371)100:0.166019)95:0.071694,(((GCA_000765015.1_KGK79196.1:0.0000024772,GCA_900141945.1_SHI59344.1:0.0000010002)100:0.690911,(GCA_000161835.1_EET46466.1:0.6424655860,GCA_000738435.1_AII85739.1:0.5767649882)100:0.121796)94:0.079163,(GCA_001741865.1_AOO82140.1:0.5651098471,(GCA_900177295.1_SMF84477.1:0.0000024639,GCA_900188055.1_SNS36520.1:0.0000021632)100:0.876381)99:0.109656)99:0.119209)99:0.231790,((((((GCA_000011685.1_AAW60291.1:0.0946236542,GCA_000234355.2_EHH67484.1:0.1212839325)100:0.392815,((GCA_000021325.1_ACI51168.1:0.3233809034,(GCA_000182745.1_BAK83879.1:0.0569204559,GCA_000208635.2_EGG77454.1:0.0248932525)100:0.432149)98:0.121361,((((GCA_000724025.1_CDG41135.1:0.0094700035,GCA_001547995.1_BAT20453.1:0.0000028984)100:0.289141,(GCA_001787335.1_AOX17845.1:0.0361275532,GCA_001787355.1_AOX20670.1:0.0000025743)100:0.415161)99:0.084429,GCA_000617865.1_GAJ29636.1:0.6508905817)15:0.020104,(GCA_000715505.1_KEP70639.1:0.2516011080,GCA_900114485.1_SFL17894.1:0.3995387293)100:0.135967)15:0.026965)96:0.112751)72:0.015273,(GCA_900107025.1_SDW68008.1:0.3224155553,GCA_900142295.1_SIO06668.1:0.3175211510)86:0.128284)87:0.055093,(((GCA_000148725.1_EFO29447.1:0.3648481316,(GCA_000158095.1_EEE43246.1:0.1028805777,GCA_001403915.1_CTQ45910.1:0.0731431418)100:0.073962)75:0.067297,GCA_900110135.1_SEN16611.1:0.3163142930)75:0.046798,GCA_900104485.1_SDB54347.1:0.3264226202)90:0.066257)100:0.211218,((((((((((GCA_000011965.2_AAV96414.1:0.1143324161,GCA_900109035.1_SEJ63976.1:0.2357787163)100:0.101498,GCA_900172225.1_SLN27738.1:0.0734405411)100:0.127662,(GCA_000511385.1_AHD08641.1:0.0475031845,(GCA_001258055.1_CRL16779.1:0.0000010002,GCA_900113345.1_SFH23249.1:0.0000010002)100:0.070639)97:0.026071)82:0.035246,(GCA_000203975.3_KID07399.1:0.0425823631,GCA_000511355.1_AHD00101.1:0.0364558260)100:0.060637)81:0.029522,((GCA_001678945.1_ANP38159.1:0.0647234831,GCA_000812665.2_AML53474.1:0.3394080527)79:0.037433,(GCA_900102795.1_SCZ52551.1:0.1649020791,GCA_000376545.2_ANP39796.1:0.2283861942)97:0.073696)74:0.047556)91:0.068037,((GCA_900099935.1_SDI36634.1:0.1796078992,GCA_900188335.1_SNT17504.1:0.0754427077)42:0.029906,GCA_900172235.1_SLN27201.1:0.3130569937)97:0.093487)99:0.055155,(((GCA_001188555.1_KND18491.1:0.0000028549,GCA_002249885.1_OXS46542.1:0.0000010002)100:0.164250,GCA_900105595.1_SDU24944.1:0.3024547401)100:0.282682,(GCA_001307765.1_KPN62378.1:0.5261087647,(GCA_900109555.1_SEK21420.1:0.0000025981,GCA_900172305.1_SLN16241.1:0.0000020965)100:0.538363)83:0.052075)94:0.071096)95:0.099398,((GCA_000300335.1_EKF17644.1:0.1234187875,GCA_000300515.1_EKF44581.1:0.0549180255)100:0.208338,(GCA_000496075.1_ESR27293.1:0.2641991942,(((((((GCA_000153725.1_EAU46002.1:0.0662055143,((GCA_900102075.1_SDE51621.1:0.0419201897,GCA_000442255.1_EPX76644.1:0.1061379705)73:0.008482,GCA_001975705.1_APZ54866.1:0.0507250741)96:0.028167)100:0.050838,GCA_900100085.1_SDJ20128.1:0.2242118620)100:0.042298,GCA_002115805.1_OSQ43786.1:0.1504557647)100:0.051036,GCA_000521865.1_ETX27729.1:0.2134913078)100:0.029275,((GCA_001482405.1_KUF10904.1:0.0441520020,((((GCA_002211155.1_OWV52092.1:0.0000000000,GCA_900101505.1_SDE16920.1:0.0000000000):0.000002,GCA_002211225.1_OWV42092.1:0.0000010002)100:0.008958,GCA_002211205.1_OWV53749.1:0.0000025781)100:0.082108,GCA_900109955.1_SEW36352.1:0.1383089214)99:0.011729)99:0.136445,GCA_002043005.1_AQZ49952.1:0.3209833471)72:0.038468)72:0.063261,(GCA_900113405.1_SFH49063.1:0.0000010002,GCA_900172315.1_SLN69831.1:0.0000010002)100:0.363767)98:0.093969,GCA_900113935.1_SFI86810.1:0.2891034113)100:0.131838)96:0.035536)90:0.075424)92:0.056970,((GCA_900115595.1_SFQ19758.1:0.4869939906,(GCA_000800175.1_KHJ56060.1:0.0129824708,GCA_900141975.1_SHJ57265.1:0.0142205726)100:0.384490)96:0.119019,GCA_001026905.1_KLN59571.1:0.6064478718)63:0.087447)67:0.062801,((((((GCA_000092045.1_ABC93657.1:0.2131661311,(GCA_000697965.2_ANK76291.1:0.0480926735,(GCA_000731295.1_CDN58012.1:0.0000026923,GCA_000731315.1_CDN51796.1:0.0160534034)100:0.083547)100:0.133820)43:0.037363,((((GCA_001605015.1_AMS44616.1:0.0551382947,GCA_001267455.1_KOC74024.1:0.2212488734)100:0.044759,GCA_900105595.1_SDU43270.1:0.1843403043)100:0.026259,(GCA_002075885.1_OQM74657.1:0.1095976218,GCA_000300335.1_EKF17707.1:0.2908077363)100:0.093970)100:0.032216,GCA_900104955.1_SEC71164.1:0.1672532913)100:0.071139)91:0.087325,GCA_001677335.1_OBV12239.1:0.6353094151)100:0.207368,(GCA_000153305.1_EAR51388.1:0.3381360367,GCA_000203895.1_ABL68524.1:0.4962107940)100:0.194593)100:0.106182,((GCA_000152725.1_EAQ02397.1:0.2873197897,GCA_900177545.1_SMH56300.1:0.3326909751)100:0.156350,((GCA_001458175.1_CUH52213.1:0.1925887527,GCA_900129685.1_SHH60125.1:0.3333393940)98:0.066662,(GCA_900114415.1_SFL09737.1:0.1446157676,GCA_900142085.1_SHK14015.1:0.3162706269)98:0.045236)100:0.162372)100:0.180251)99:0.153946,GCA_001293565.1_KPB02019.1:0.4974562214)100:0.259352)97:0.039898)79:0.020533,GCA_900156815.1_SIS76543.1:0.5886189879)100:0.635037)98:0.073686,(((GCA_000013025.1_ABI76988.1:0.2235492666,GCA_000685315.1_KCZ98556.1:0.0000021741)100:0.487501,(GCA_002218195.1_ASK89425.1:0.0549568833,GCA_900128895.1_SIN61247.1:0.1081337447)100:0.447527)98:0.189953,(((GCA_000023785.1_ACT60304.1:0.7007612627,(((((((((((((((((((((GCA_000011965.2_AAV95876.1:0.0708126764,GCA_900109035.1_SEI49441.1:0.0719764094)97:0.012177,GCA_900172225.1_SLN35067.1:0.0265977598)97:0.040060,((GCA_000014045.1_ABG32483.1:0.0549894286,GCA_000154785.2_AEI93462.1:0.0000024198)100:0.066933,((((GCA_000152605.1_EAP84126.1:0.0575038369,GCA_000622405.1_KIN66561.1:0.1101234338)65:0.000003,GCA_000172095.1_EDQ03997.1:0.0548577938)96:0.040825,(((((((((GCA_000169415.1_EBA08811.1:0.0373924308,GCA_001458375.1_CUH80398.1:0.1135389056)63:0.039343,(GCA_002115725.1_OSQ60099.1:0.0188690163,GCA_002115805.1_OSQ52185.1:0.0000020974)100:0.144338)59:0.019489,(((((((GCA_002211155.1_OWV63260.1:0.0000000000,GCA_002211225.1_OWV49492.1:0.0000000000):0.000002,GCA_002211205.1_OWV65873.1:0.0000020867)100:0.012270,GCA_900101505.1_SDC41402.1:0.0000021588)100:0.023335,(GCA_002237555.1_ASP21905.1:0.0000023297,GCA_900188425.1_SNS41064.1:0.0094552650)100:0.020446)66:0.045186,GCA_900184945.1_SMX36361.1:0.0559499974)100:0.036145,((GCA_001458355.1_CUH66710.1:0.0948505689,GCA_900110775.1_SER02436.1:0.0242696300)100:0.053750,GCA_900100005.1_SDI09296.1:0.2129250685)99:0.047878)99:0.031923,((((((GCA_000153725.1_EAU44583.1:0.0652608513,((GCA_001969385.1_APX25217.1:0.0000010002,GCA_900112435.1_SFD07903.1:0.0000010002)100:0.064236,GCA_001975705.1_APZ54273.1:0.0983017993)98:0.035968)98:0.011194,GCA_900102075.1_SDE95494.1:0.0244024141)100:0.095620,GCA_900100085.1_SDI85041.1:0.0567678722)99:0.059755,(GCA_001687105.1_ANT59386.1:0.0000023569,GCA_900116195.1_SFS32711.1:0.0193755722)100:0.061481)99:0.066911,GCA_000442255.1_EPX75520.1:0.0597512433)99:0.049459,GCA_000600975.2_EYD72371.1:0.2471944867)53:0.035230)54:0.071616)17:0.000002,((GCA_001482405.1_KUF11685.1:0.0361858245,(GCA_000521865.1_ETX27189.1:0.0854625444,(GCA_900172355.1_SLN54122.1:0.0635501476,GCA_000738435.1_AII86983.1:0.3390166539)100:0.080636)97:0.034269)98:0.045020,GCA_900107235.1_SDY27905.1:0.0468246233)93:0.037789)51:0.040034,(((((GCA_001046955.1_AKO97463.1:0.0000027938,GCA_900109145.1_SEJ78793.1:0.0000029288)100:0.087345,GCA_001890925.1_OJI94232.1:0.1184774249)100:0.055110,GCA_900114485.1_SFK71290.1:0.0931371441)99:0.019320,GCA_001205715.1_KNG92381.1:0.1948360653)99:0.049983,(GCA_900115815.1_SFQ34015.1:0.0677505194,GCA_900172385.1_SLN48124.1:0.1529743768)71:0.042616)67:0.017028)51:0.011683,((GCA_000153305.1_EAR52794.1:0.0641726151,(GCA_000836695.1_KIQ69574.1:0.0909887252,GCA_900141735.1_SHI37566.1:0.1823337908)94:0.035990)92:0.039412,((GCA_000442315.1_EPX82695.1:0.1378197669,GCA_000600335.2_EYD75773.1:0.0589927204)78:0.055143,GCA_001908835.1_APO86556.1:0.1334466941)97:0.071526)76:0.066799)80:0.000002,(GCA_900111875.1_SFA98803.1:0.0770155873,GCA_900116005.1_SFR13926.1:0.1257372875)98:0.034119)98:0.032085,(GCA_001038505.1_KMK66879.1:0.0683672728,GCA_900188035.1_SNR28236.1:0.0883736300)100:0.050837)99:0.011458,GCA_002210095.1_OWU77840.1:0.1108931320)100:0.020941)76:0.010637,(GCA_900116455.1_SFU13285.1:0.0585886271,(GCA_000814025.1_KIC49050.1:0.0000010002,GCA_001969365.1_APX13716.1:0.0000010002)100:0.044350)75:0.010828)98:0.020769)80:0.010648)90:0.010791,((GCA_000203975.3_KID09584.1:0.0846863100,(GCA_000511355.1_AHD01246.1:0.0148913524,GCA_900102795.1_SCZ63191.1:0.1084875536)70:0.016874)90:0.039781,(GCA_001678945.1_ANP38554.1:0.0376483346,((GCA_000511385.1_AHD09097.1:0.0545670143,(GCA_001258055.1_CRL16099.1:0.0000027473,GCA_900113345.1_SFG84850.1:0.0000022468)100:0.033021)94:0.028531,GCA_000376545.2_ANP40200.1:0.0833013796)98:0.036073)98:0.041100)95:0.033691)92:0.010299,((GCA_001458175.1_CUH50585.1:0.0545465996,GCA_900114415.1_SFK55779.1:0.0374749789)100:0.064769,((GCA_900129685.1_SHG34391.1:0.0569423704,GCA_900142085.1_SHJ92810.1:0.0689635580)100:0.035812,GCA_900110425.1_SEP00633.1:0.1773703286)100:0.042234)99:0.099931)84:0.007520,((GCA_900156525.1_SIT76270.1:0.1704251350,(GCA_900095785.1_SCM68513.1:0.0000010002,GCA_900115865.1_SFQ26113.1:0.0000010002)100:0.176721)88:0.024254,(((GCA_000155735.2_AGI72147.1:0.0187295869,GCA_001187845.1_AKS45841.1:0.0276195061)100:0.070237,GCA_900172275.1_SLN14095.1:0.1150915823)99:0.063976,(GCA_001404155.1_CRK74665.1:0.0000028540,GCA_900114125.1_SFJ14833.1:0.0000020289)100:0.202592)89:0.031862)91:0.013521)99:0.048874,(GCA_000812665.2_AML53154.1:0.1462230493,(GCA_900172235.1_SLN22932.1:0.0728331227,GCA_900184815.1_SMX24401.1:0.1269839983)98:0.025372)96:0.033728)75:0.036735,(((GCA_900106675.1_SDX76674.1:0.1213319925,((GCA_000152625.1_EAP76328.1:0.0874695447,GCA_900172295.1_SLN61559.1:0.0501526871)90:0.011507,GCA_001247715.1_KNX41906.1:0.0960935203)100:0.092156)79:0.042807,GCA_900107355.1_SDY52018.1:0.1609084501)80:0.023508,((((GCA_900113405.1_SFG12639.1:0.0000020750,GCA_900172315.1_SLN14209.1:0.0000028330)100:0.155096,(GCA_000299575.1_EKE45087.1:0.1803081142,(GCA_900110115.1_SEN44137.1:0.0000027103,GCA_900141995.1_SHJ02190.1:0.0092854252)100:0.135997)95:0.118885)94:0.067937,GCA_000152725.1_EAQ01870.1:0.3591324352)54:0.000003,((((GCA_000647975.1_KAJ55491.1:0.1821148456,GCA_000671395.1_KCV83240.1:0.1143071047)92:0.043926,(GCA_001305615.1_ALG91840.1:0.0477505537,GCA_900184935.1_SMX42850.1:0.0444233948)98:0.060878)100:0.132890,((GCA_900099935.1_SDJ48932.1:0.1575739798,GCA_900112335.1_SFC04404.1:0.0793683182)77:0.000003,GCA_900188335.1_SNS29784.1:0.0597465783)96:0.062206)91:0.047817,GCA_900142295.1_SIN97909.1:0.1320053351)98:0.059731)68:0.024139)86:0.021855)65:0.024309,GCA_900115595.1_SFP57040.1:0.0922178960)89:0.027522,(((GCA_000152805.1_EAQ11286.1:0.0854243614,GCA_900177545.1_SMH31414.1:0.1693307875)100:0.081393,(GCA_001307765.1_KPN63325.1:0.0787095467,GCA_900109955.1_SEW07673.1:0.0876915019)100:0.025045)100:0.073877,GCA_000161835.1_EET48259.1:0.2226358703)99:0.034492)99:0.073902,(((GCA_000012905.2_ABA78096.1:0.0638035992,(GCA_900156815.1_SIS53904.1:0.0951956542,GCA_900110025.1_SEM88836.1:0.1752755179)97:0.034714)45:0.025236,GCA_900110135.1_SEN91281.1:0.1830606062)94:0.054963,((((GCA_000740775.1_KFI33233.1:0.0000021262,GCA_000740795.1_KFI31090.1:0.0201794260)100:0.080572,(((GCA_000765015.1_KGK79044.1:0.0000010002,GCA_900141945.1_SHI55369.1:0.0000010002)100:0.128451,GCA_000018145.1_ABV92898.1:0.1584427971)99:0.062590,(GCA_001981245.1_APX90679.1:0.1430760354,((GCA_001403795.1_CTQ51141.1:0.0872913965,GCA_900109285.1_SEL10485.1:0.0580764927)100:0.182049,(GCA_001548075.1_BAQ67675.1:0.0084326447,GCA_001633165.1_ANB33775.1:0.0000027064)100:0.301598)99:0.046226)99:0.030000)80:0.046992)57:0.000002,GCA_000740785.1_KFI30855.1:0.1534624971)63:0.037833,((GCA_000442275.2_EPX79211.1:0.0564885226,GCA_900111945.1_SFR47679.1:0.0000021764)100:0.181382,(((GCA_000299875.1_EKE68797.1:0.0548831800,(GCA_900109555.1_SEK86449.1:0.0000010002,GCA_900172305.1_SLN50322.1:0.0000010002)100:0.078822)100:0.039645,GCA_900114135.1_SFJ99511.1:0.0507305061)100:0.089443,GCA_900172375.1_SLN57634.1:0.0614311648)100:0.086816)85:0.050878)63:0.018950)50:0.013005)89:0.038674,GCA_000021865.1_ADE85342.1:0.1074793798)97:0.037210,GCA_001620265.1_AMY69011.1:0.0367663834)98:0.056953,GCA_000590925.1_AHM04862.1:0.1914739497)97:0.040046,GCA_000714535.1_KEO56349.1:0.1453826555)99:0.057644,((GCA_900102905.1_SDK84277.1:0.1311539707,GCA_001517585.1_CUX81644.1:0.3505658264)100:0.092430,GCA_900107025.1_SDX24789.1:0.1666349687)98:0.016991)99:0.132237,(GCA_000203895.1_ABL68765.1:0.0924729998,GCA_000444995.1_AGT07572.1:0.1366361229)100:0.083250)100:0.277254,GCA_900107585.1_SEA53036.1:0.3732459583)100:0.283130,GCA_002088295.1_ORE96274.1:0.5254931928)100:0.242961,GCA_000968135.1_CCQ72476.1:0.5733964391)99:0.116183,(GCA_000715505.1_KEP71073.1:0.1843799432,GCA_900100005.1_SDJ40875.1:0.5296443863)100:0.451522)100:0.429336)98:0.047517,(GCA_000982415.1_KKJ77002.1:0.0248164306,GCA_001026905.1_KLN60030.1:0.0112570460)100:0.865665)97:0.060938,(GCA_000175255.2_AEH62823.1:0.0792720299,GCA_000218875.1_AEI37659.1:0.1579576861)100:0.777599)98:0.074778)97:0.099845)97:0.080516)99:0.075217)50:0.000002,(((((((((GCA_000006905.1_AAK25139.1:0.0334893538,GCA_000092285.1_ADG09288.1:0.0186234817)100:0.154604,GCA_000017265.1_ACG77018.1:0.1642434543)100:0.213562,(GCA_000175215.2_ADU12269.1:0.2364248850,GCA_000204015.1_EGF91455.1:0.2586556072)100:0.294605)97:0.062519,((GCA_000013025.1_ABI77803.1:0.0481310909,GCA_000685315.1_KCZ97064.1:0.0242274844)100:0.241106,GCA_000023785.1_ACT59877.1:0.2781241688)98:0.161556)100:0.251095,(((((((GCA_000148725.1_EFO30666.1:0.1133081121,GCA_000158095.1_EEE47251.1:0.0000026330)94:0.052054,GCA_001403915.1_CTQ42959.1:0.0174211741)95:0.062451,((GCA_000192745.1_ADZ70021.1:0.0505625340,GCA_900105595.1_SDU22779.1:0.2095463058)79:0.020900,((GCA_001188555.1_KND19476.1:0.0000010002,GCA_002249885.1_OXS49801.1:0.0000010002)100:0.038600,(GCA_001907205.1_OKL45258.1:0.1129304027,(GCA_900110875.1_SEQ95244.1:0.0319631520,GCA_900114245.1_SFK79770.1:0.0000023339)100:0.113076)100:0.143899)86:0.044588)95:0.036334)99:0.132134,GCA_900102695.1_SCZ45867.1:0.4357846753)94:0.086099,(GCA_900115225.1_SFO79514.1:0.0602165250,GCA_900215505.1_SNY94213.1:0.1484562631)100:0.172308)94:0.043903,GCA_001305515.1_KPL55361.1:0.2724647930)99:0.179510,GCA_000496075.1_ESR22991.1:0.3841630540)100:0.607406)99:0.116171,GCA_000014745.1_ABI64996.1:1.3653416079)100:0.353308,(((((GCA_000013025.1_ABI76568.1:0.8078348181,(((GCA_000724025.1_CDG38767.1:0.0000026053,GCA_001547995.1_BAT18629.1:0.0080110958)100:0.596204,((GCA_001713435.1_AOF99824.1:0.3441673561,GCA_002211145.1_OWV32726.1:0.2165912015)100:0.132759,(GCA_002355275.1_ATE65991.1:0.0000010002,GCA_002367875.1_PCE43108.1:0.0000022947)100:0.318215)100:0.168413)97:0.092211,GCA_002251795.1_OYQ35901.1:0.6911642830)91:0.077431)91:0.116307,(((GCA_000982415.1_KKJ75314.1:0.0387742799,GCA_001026905.1_KLN59916.1:0.0162815485)100:0.299092,GCA_900101935.1_SDD41088.1:1.0560366793)100:0.193993,GCA_900101935.1_SDD89316.1:0.7282623458)100:0.395068)79:0.076835,(((GCA_000013025.1_ABI78824.1:0.0078547177,GCA_000685315.1_KCZ96875.1:0.0000028307)100:0.163259,GCA_000023785.1_ACT60351.1:0.1576519452)100:0.376349,(GCA_002211145.1_OWV32725.1:0.4885570200,GCA_900199215.1_SNT74125.1:0.4169830721)97:0.141303)100:0.939494)80:0.053354,(GCA_000152625.1_EAP78066.1:0.0603312822,GCA_900141945.1_SHJ40039.1:0.3680568645)100:1.086800)97:0.109402,(((GCA_000148725.1_EFO32189.1:0.1266523192,((GCA_000192745.1_ADZ69187.1:0.0417961067,(GCA_001188555.1_KND19632.1:0.0000027832,GCA_002249885.1_OXS41283.1:0.0080970493)100:0.098052)100:0.066635,((GCA_900110875.1_SER28155.1:0.0646460950,GCA_900114245.1_SFK51917.1:0.0139202536)100:0.238581,GCA_001907205.1_OKL44121.1:0.5190346038)100:0.297883)100:0.134702)88:0.054571,(GCA_000158095.1_EEE47999.1:0.1454571271,GCA_001403915.1_CTQ46567.1:0.0997745725)97:0.041490)96:0.731119,GCA_000300235.2_AJD53825.1:2.5301621391)100:0.583290)99:0.127161)96:0.086643,GCA_001026905.1_KLN59375.1:0.9252505190)87:0.213423,((((GCA_000147835.3_AEG50937.1:0.6982857152,(GCA_000225995.2_EGX99651.1:0.0000025277,GCA_000730165.2_ASG24576.1:0.0087048096)100:0.627586)13:0.179318,GCA_002238045.1_OXS99017.1:0.6812054918)5:0.121949,GCA_000600975.2_EYD70783.1:1.5646667606)100:0.233067,((((GCA_000023785.1_ACT60340.1:0.9010152013,GCA_001205715.1_KNG94262.1:0.9706038977)100:0.461219,((GCA_000731295.1_CDN53490.1:0.0000010002,GCA_000731315.1_CDN47349.1:0.0000020796)100:0.650116,GCA_000836695.1_KIQ67593.1:0.5898942683)100:0.467837)96:0.342485,(((GCA_000016765.1_ABQ67131.1:0.5576955811,GCA_001267455.1_KOC75833.1:0.2748414918)100:0.254967,((GCA_000091125.1_BAI96747.1:0.0183816220,GCA_000147835.3_AEG48655.1:0.0868790035)100:0.361381,GCA_001425915.1_KQW66535.1:0.3675820878)100:0.200300)99:0.098319,((((GCA_000169415.1_EBA08987.1:0.1423610287,GCA_001458375.1_CUH81937.1:0.1292788262)100:0.231530,(GCA_001482405.1_KUF10914.1:0.2356828309,(GCA_900102075.1_SDE85232.1:0.0690829337,GCA_900116195.1_SFT13705.1:0.0231821727)100:0.336812)94:0.078956)91:0.104097,((((GCA_002211155.1_OWV61687.1:0.0000000000,GCA_002211225.1_OWV48595.1:0.0000000000):0.000000,GCA_900101505.1_SDD24312.1:0.0000000000):0.000003,GCA_002211205.1_OWV64939.1:0.0000022976)100:0.016107,(GCA_002237555.1_ASP19335.1:0.0180393284,GCA_900188425.1_SNS98701.1:0.0180673281)100:0.212942)100:0.304126)99:0.356034,GCA_900116455.1_SFU21373.1:3.0714465906)96:0.356875)98:0.455427)95:0.234609,GCA_000204015.1_EGF89458.1:1.7002896881)86:0.018552)93:0.140786)100:0.381289)98:0.165552)100:0.188764)100:0.204634);
