# Supplementary material for: Assessing the accuracy of phylogenetic rooting methods on prokaryotic gene families
Source: PLoS One. 2020 May 15;15(5):e0232950. doi: 10.1371/journal.pone.0232950 (PMC7228096; doi:10.1371/journal.pone.0232950)
Supplement: S2 Dataset — (ZIP) [file pone.0232950.s003.zip › EmpiricalDataset/GeneTrees_IQTree/000155.aln.treefile]

(GCA_000006905.1_AAK22814.1:0.0883082178,GCA_000092285.1_ADG09390.1:0.0777656679,((GCA_000013025.1_ABI78308.1:0.2234984473,GCA_000685315.1_KCZ99723.1:0.0759879459)100:0.085850,(((GCA_000023785.1_ACT58494.1:0.2632678924,(GCA_000152745.1_EAP89905.1:0.2146728811,GCA_000152825.2_ADM10617.1:0.7589623829)99:0.123084)22:0.071252,(GCA_000014745.1_ABI66555.1:0.1240076315,GCA_900103475.1_SDL81546.1:0.3303899205)100:0.114026)72:0.054340,(((GCA_000017265.1_ACG77183.1:0.2262951311,GCA_001425915.1_KQW70598.1:0.0553697962)93:0.104449,GCA_900199215.1_SNT73205.1:0.4810248764)92:0.062266,((((((((((((GCA_900129685.1_SHG98510.1:0.5226745199,((((GCA_000011365.1_BAC45475.1:0.0921976628,GCA_000661935.1_AHY56078.1:0.0665756893)100:0.233865,GCA_000336555.1_EKS33678.1:0.2076068011)71:0.029240,((GCA_000195775.1_CAE26042.1:0.1286549734,GCA_000935205.1_KIZ35406.1:0.1777939153)100:0.201590,(GCA_001618955.1_KZD25271.1:0.0000026804,GCA_900108575.1_SEH70843.1:0.0000023290)100:0.224406)100:0.062880)100:0.169663,((GCA_000218565.1_AEI05146.1:0.0000010350,GCA_000218585.1_AEI01571.1:0.0000010350)100:0.017758,GCA_000314735.2_EKS30630.1:0.2275997982)100:0.233017)100:0.120736)100:0.162819,GCA_900110135.1_SEM89667.1:0.3185484755)95:0.033818,GCA_900172235.1_SLN24903.1:0.2440301632)80:0.019128,(((((((((((((GCA_000010725.1_BAI70795.1:0.1292448547,GCA_000632475.2_AIB10616.1:0.1145099379)100:0.166289,(GCA_000576635.1_EWY42762.1:0.1452978662,GCA_000936425.1_KJB94862.1:0.1561921522)100:0.156617)100:0.132337,(GCA_000016185.1_ACJ00035.1:0.2174939546,GCA_000730165.2_ASG21496.1:0.3273276924)99:0.062932)90:0.026339,GCA_002251795.1_OYQ32422.1:0.3078061270)100:0.267690,(((GCA_000300235.2_AJD53080.1:0.0779759828,GCA_000300275.1_EKF06875.1:0.0479970812)100:0.356712,((GCA_000982415.1_KKJ75247.1:0.0532866567,GCA_001026905.1_KLN59465.1:0.0000029780)100:0.294519,(GCA_900177295.1_SMF33663.1:0.0000025631,GCA_900188055.1_SNR70077.1:0.0000020699)100:0.418609)93:0.073094)93:0.116053,GCA_000315795.1_EKV32909.1:0.2572183862)84:0.190717)75:0.035896,GCA_000714535.1_KEO54481.1:0.3753445637)68:0.044290,(((GCA_900111545.1_SET06661.1:0.0000021163,GCA_900143155.1_SHN48944.1:0.0000027329)100:0.297646,GCA_900107585.1_SEA52320.1:0.2606035819)96:0.094531,(GCA_900106695.1_SDW31462.1:0.2142088556,GCA_900113695.1_SFI74297.1:0.1733793789)100:0.181767)86:0.098089)76:0.149224,(GCA_000152725.1_EAQ04021.1:0.1494211695,GCA_900100655.1_SDF90994.1:0.5831486298)67:0.087814)90:0.060928,(((GCA_900115595.1_SFO95800.1:0.1965454141,((GCA_000442315.1_EPX84359.1:0.2904428194,((GCA_000600335.2_EYD75362.1:0.0860133062,GCA_000600975.2_EYD73216.1:0.3428407329)100:0.113633,GCA_900141735.1_SHJ01279.1:0.2206075838)99:0.041899)100:0.064244,(GCA_000299575.1_EKE44631.1:0.2971888685,((GCA_000442275.2_EPX77653.1:0.1025804990,GCA_900111945.1_SFR35508.1:0.1562195556)100:0.152573,GCA_000647975.1_KAJ57282.1:0.2504081777)76:0.041979)90:0.092413)99:0.106624)94:0.045745,GCA_000738435.1_AII88579.1:0.4399493587)82:0.000003,(GCA_900110115.1_SEN23604.1:0.0000024480,GCA_900141995.1_SHI63393.1:0.0000024245)100:0.212284)97:0.062539)99:0.045873,GCA_001981245.1_APX89854.1:0.1910048425)98:0.021347,GCA_900184815.1_SMX24949.1:0.1789043571)79:0.000003,(GCA_001403795.1_CTQ49283.1:0.1627957889,GCA_900109285.1_SEK37155.1:0.1494244054)100:0.446722)92:0.044865,(((((((((((((((((((GCA_000011965.2_AAV93401.1:0.2553511263,(GCA_000153525.1_EAS85333.1:0.0000023327,GCA_000155895.1_EDZ60884.1:0.1376789226)100:1.094840)81:0.017978,((GCA_001458355.1_CUH64930.1:0.3095131562,GCA_900107355.1_SDY81051.1:0.3542087644)80:0.055602,GCA_900106675.1_SDW48999.1:0.3598007094)95:0.101497)81:0.041926,GCA_900142085.1_SHJ85124.1:0.1013083345)88:0.029836,((GCA_900172225.1_SLN69911.1:0.0787497589,((GCA_001046955.1_AKO98668.1:0.0000010350,GCA_900109145.1_SEJ45231.1:0.0000010350)100:0.164677,GCA_900114415.1_SFL05882.1:0.1962804943)91:0.042887)83:0.000002,(GCA_000152625.1_EAP77935.1:0.0992389816,(GCA_900172295.1_SLN43085.1:0.1800601085,(GCA_900107235.1_SDX88100.1:0.2972308488,GCA_900156525.1_SIT80291.1:0.1679808471)97:0.052626)86:0.012130)88:0.053583)94:0.036903)94:0.047923,(GCA_000203975.3_KID10069.1:0.0315648193,GCA_000511355.1_AHD02592.1:0.0493351552)97:0.085240)77:0.000002,((((((((GCA_000014045.1_ABG30114.1:0.0308937717,GCA_000154785.2_AEI96098.1:0.0412468841)100:0.157371,GCA_900188035.1_SNR36669.1:0.1414006824)85:0.039210,((GCA_001038505.1_KMK65447.1:0.0583474691,(GCA_001404155.1_CRK75120.1:0.0000010350,GCA_900114125.1_SFJ00860.1:0.0000010350)100:0.218028)81:0.027942,GCA_900111875.1_SFB11604.1:0.0380960457)79:0.049985)82:0.036715,GCA_900116455.1_SFU14030.1:0.1005374470)82:0.021088,GCA_000152605.1_EAP85758.1:0.1154104018)51:0.017889,(((((GCA_001258055.1_CRL15877.1:0.0000027774,GCA_900113345.1_SFG73251.1:0.0000024528)100:0.049988,(GCA_000814025.1_KIC49820.1:0.0155622192,GCA_001969365.1_APX13145.1:0.0170185604)99:0.086918)99:0.038409,GCA_900102795.1_SCZ72267.1:0.2375250383)75:0.000003,(GCA_900114485.1_SFL13448.1:0.3040796001,GCA_001890925.1_OJI94924.1:0.1947437444)96:0.113427)75:0.050442,GCA_001678945.1_ANP37221.1:0.1414841026)41:0.000003)55:0.015199,GCA_000622405.1_KIN67934.1:0.0686504609)89:0.020280,GCA_000161835.1_EET46375.1:0.1945611218)79:0.012575)82:0.031911,(((GCA_000521865.1_ETX30558.1:0.0938163615,GCA_900115815.1_SFQ03825.1:0.1354031733)96:0.046749,(GCA_002115725.1_OSQ65864.1:0.0845174660,(GCA_002115805.1_OSQ49873.1:0.0412602051,GCA_900110425.1_SEO09355.1:0.2493653075)91:0.046863)80:0.031957)79:0.022552,GCA_900100005.1_SDI78191.1:0.1302988566)84:0.054250)73:0.000003,(GCA_000511385.1_AHD11253.1:0.0535054682,GCA_900109035.1_SEJ37001.1:0.1428042171)95:0.032719)84:0.033474,GCA_000376545.2_ANP42040.1:0.0336271049)83:0.013296,(GCA_002210095.1_OWU75757.1:0.0000028856,(GCA_900100085.1_SDI79488.1:0.1883697073,GCA_900116005.1_SFR00319.1:0.2088024259)100:0.135605)92:0.052468)90:0.059957,(((GCA_000018145.1_ABV95240.1:0.2583991555,GCA_001517585.1_CUX79409.1:0.1620051830)90:0.071836,GCA_900107025.1_SDX30036.1:0.1496691844)81:0.010547,GCA_000172095.1_EDQ06306.1:0.1935365535)99:0.076344)88:0.039451,GCA_900110775.1_SEQ87787.1:0.0341214558)94:0.049214,(GCA_000442255.1_EPX82471.1:0.0927650393,((((GCA_001969385.1_APX22733.1:0.0000010350,GCA_900112435.1_SFC62792.1:0.0000023509)100:0.054189,(((GCA_000153725.1_EAU48262.1:0.1251826468,(GCA_000153305.1_EAR53078.1:0.1179091535,GCA_900172355.1_SLN32784.1:0.1945667366)99:0.140165)85:0.021033,(GCA_001687105.1_ANT60225.1:0.0327473329,GCA_900116195.1_SFS95653.1:0.0531465030)100:0.100135)86:0.049649,(GCA_900172385.1_SLN67989.1:0.2514736632,GCA_900100455.1_SDG65047.1:1.0976831507)89:0.036088)89:0.068692)80:0.031993,GCA_001975705.1_APZ52587.1:0.0159814760)83:0.034450,GCA_900102075.1_SDE38938.1:0.1073207383)89:0.112866)92:0.067128)92:0.071413,((GCA_001187845.1_AKS47691.1:0.2398528029,GCA_900172275.1_SLN33875.1:0.0821497139)98:0.192053,GCA_001205715.1_KNG93903.1:0.1375196020)87:0.089917)72:0.044861,((GCA_001908835.1_APO88031.1:0.1925933319,GCA_000836695.1_KIQ71021.1:0.2958298560)92:0.102229,GCA_900102905.1_SDJ95512.1:0.3150192152)55:0.041180)62:0.034778,GCA_000590925.1_AHM03362.1:0.5130715771)62:0.013777,(((((GCA_000169415.1_EBA08500.1:0.1812170289,((((GCA_002211155.1_OWV56208.1:0.0000000000,GCA_002211225.1_OWV46906.1:0.0000000000):0.000000,GCA_900101505.1_SDD57920.1:0.0000000000):0.000002,GCA_002211205.1_OWV63535.1:0.0000010350)100:0.072459,(GCA_002237555.1_ASP19708.1:0.1454681546,GCA_900188425.1_SNS09765.1:0.0122288535)100:0.087609)100:0.038215)97:0.097864,GCA_900184945.1_SMX32488.1:0.1146175270)96:0.033852,((GCA_900095785.1_SCM69303.1:0.0000010350,GCA_900115865.1_SFQ45125.1:0.0000010350)100:0.181894,(GCA_900142295.1_SIO19535.1:0.2458715652,GCA_001687105.1_ANT62973.1:0.6178992992)96:0.116357)93:0.091990)87:0.052976,((GCA_000299875.1_EKE74501.1:0.1498601544,GCA_900114135.1_SFK03957.1:0.1103262307)39:0.053517,(GCA_900109555.1_SEL02672.1:0.0000010350,GCA_900172305.1_SLN52296.1:0.0000010350)100:0.078586)100:0.222008)69:0.059607,((GCA_001247715.1_KNX40511.1:0.1373097560,GCA_001482405.1_KUF09541.1:0.1188505202)100:0.099960,GCA_001458375.1_CUH79570.1:0.0349213579)98:0.058307)66:0.071679)78:0.052393,(((GCA_000152805.1_EAQ14080.1:0.1243648243,GCA_900177545.1_SMH45240.1:0.3632613377)100:0.161240,(GCA_900109955.1_SEV91151.1:0.1390573422,(GCA_000767795.1_KGM30137.1:0.0000025459,GCA_002195995.1_OWJ63933.1:0.0140948652)100:0.380533)98:0.105495)92:0.025234,GCA_001307765.1_KPN64697.1:0.2991622250)87:0.052371)66:0.000002,(((GCA_000765015.1_KGK80281.1:0.0000027878,GCA_900141945.1_SHI69049.1:0.0000022153)100:0.087705,GCA_000812665.2_AML50896.1:0.3343948108)98:0.112067,(((GCA_001305615.1_ALG88900.1:0.1343038730,GCA_900184935.1_SMX46975.1:0.2924306391)81:0.038322,(GCA_000671395.1_KCV82500.1:0.2867491202,(GCA_001548075.1_BAQ71135.1:0.0166165410,GCA_001633165.1_ANB33177.1:0.0000022822)100:0.328443)28:0.039949)28:0.024149,(GCA_900099935.1_SDI79959.1:0.3144479699,(GCA_900112335.1_SFC78465.1:0.3028915371,GCA_900188335.1_SNT24274.1:0.1656896009)99:0.117606)67:0.042506)92:0.060393)98:0.066440)63:0.000003)96:0.105594)92:0.046204,GCA_900156815.1_SIT10636.1:0.2359683760)56:0.000002,((GCA_900113405.1_SFH05092.1:0.0000010350,GCA_900172315.1_SLN50586.1:0.0000010350)100:0.137665,GCA_001708935.1_ODA67340.1:0.7380599793)97:0.213189)84:0.023056,(((((((((GCA_000012905.2_ABA80376.1:0.1429248440,(GCA_000223375.1_AEM42062.1:0.0000010350,GCA_001399515.1_ALJ82156.1:0.0000010350)100:0.331407)98:0.157107,GCA_000740785.1_KFI28784.1:0.2618358985)58:0.047828,(GCA_900101965.1_SDE26504.1:0.4400452651,GCA_000513295.1_CDL00791.1:0.3125451757)97:0.120600)3:0.021144,GCA_000021865.1_ADE83963.1:0.2366300590)24:0.056532,GCA_001620265.1_AMY71789.1:0.2557411230)16:0.104164,GCA_900110025.1_SEM47664.1:0.1174420173)12:0.090730,((GCA_000740775.1_KFI33416.1:0.0293347940,GCA_000740795.1_KFI31273.1:0.0227844007)100:0.208682,GCA_000203895.1_ABL70673.1:0.3648130197)77:0.130470)86:0.063744,GCA_900172375.1_SLN11033.1:0.2739827580)98:0.035801,(((GCA_000230555.1_AEQ52897.1:0.0819367732,GCA_900100665.1_SDG12371.1:0.1391515843)97:0.065117,GCA_000970435.1_KKB83863.1:0.1657541266)94:0.055789,GCA_000743575.1_KFL29895.1:0.1366670138)100:0.243070)87:0.052947)92:0.065549,GCA_001579845.1_AMN39194.1:0.3090159858)72:0.033795,(((((GCA_000010525.1_BAF90294.1:0.1448677404,GCA_000017645.1_ABS68319.1:0.1309020781)100:0.230562,(GCA_001402875.1_ALK08109.1:0.0000021143,GCA_001459775.1_CUU44031.1:0.0000020926)100:0.409363)28:0.096259,((((((GCA_001017175.1_KLK94264.1:0.0000020192,GCA_001017175.1_KLK91750.1:0.5753028363)100:0.090533,GCA_900102135.1_SCY28052.1:0.1314819741)100:0.134031,(GCA_000019945.1_ACB81625.1:0.2380273369,GCA_000022085.1_ACL60780.1:0.1701477676)100:0.210815)89:0.149628,(((GCA_000014045.1_ABG31930.1:0.0142780665,GCA_000014045.1_ABG33144.1:0.0000020792)91:0.040527,(GCA_000154785.2_AEI92818.1:0.0000022114,GCA_000154785.2_AEI94110.1:0.0000020926)100:0.051054)99:0.569135,GCA_000018145.1_ABV93618.1:0.3522701707)100:0.311469)27:0.017347,(GCA_001271345.1_ALA17276.1:0.0000027542,GCA_001887265.1_APF36015.1:0.0163009869)100:0.299160)27:0.089666,(GCA_001676615.1_OCC00665.1:0.3886237473,(GCA_001741865.1_AOO83892.1:0.1656381601,GCA_900102525.1_SDH16466.1:0.0789900673)63:0.067523)98:0.126385)26:0.113724)92:0.125104,GCA_002119765.1_ARP99452.1:0.4579799485)63:0.041037,((GCA_001426945.1_KQY97408.1:0.2000930591,GCA_002355335.1_BAT58985.1:0.3557881097)99:0.057394,(GCA_001579845.1_AMN41084.1:0.2774237957,GCA_002119765.1_ARP99811.1:0.8372595346)100:0.451392)94:0.175390)68:0.056039)86:0.052037,(((((GCA_000264455.2_AFK52198.1:0.0000022354,GCA_001601315.1_KYO50428.1:0.0000022196)100:0.278248,((GCA_000009985.1_BAE50410.1:0.2781583751,(GCA_000294655.1_CCG42544.1:0.1360565603,GCA_900108475.1_SEH28621.1:0.0734450083)100:0.219057)100:0.129552,GCA_000019845.1_ACB93979.1:0.4093468668)99:0.146537)97:0.102145,(GCA_000013085.1_ABC21542.1:0.3659449276,GCA_900156605.1_SIS74890.1:0.6353380112)98:0.104769)92:0.042718,(((((GCA_000175255.2_AEH62378.1:0.0658517461,GCA_000218875.1_AEI37394.1:0.0198778932)100:0.242694,GCA_001746755.1_OEJ66727.1:0.4868710170)100:0.229281,GCA_900167455.1_SKA35117.1:0.2397817433)97:0.093672,((((((((((((GCA_000011685.1_AAW59839.1:0.2988790368,GCA_000234355.2_EHH68527.1:0.1308912521)100:0.185042,((GCA_000182745.1_BAK82981.1:0.0426265356,GCA_000964505.1_GAN99867.1:0.1615535642)98:0.046769,GCA_000208635.2_EGG74583.1:0.0000026192)99:0.157666)94:0.138654,((((GCA_000724025.1_CDG39351.1:0.0295262790,GCA_001547995.1_BAT19434.1:0.0000028644)100:0.241899,GCA_002173735.1_ARW46476.1:0.2707603273)90:0.140710,(GCA_001787335.1_AOX17042.1:0.0290871458,GCA_001787355.1_AOX19714.1:0.0161479149)100:0.237168)87:0.083640,(GCA_000617865.1_GAJ28970.1:0.2744101576,(GCA_000963885.1_GAN55203.1:0.2025395233,(GCA_000723565.1_CDG33718.1:0.0366640254,GCA_002003665.1_OOL19829.1:0.1140679037)100:0.351808)98:0.083981)97:0.070867)84:0.092271)67:0.031188,(GCA_000231445.2_EHD12946.1:0.0000026560,GCA_002153535.1_OUI77635.1:0.0000026157)100:0.594446)85:0.032741,GCA_002005445.1_AQS84706.1:0.2081837716)77:0.055850,GCA_000021325.1_ACI49927.1:0.2563256814)82:0.030125,(GCA_002005465.1_AQS87023.1:0.3885123322,(GCA_000306035.1_EKN00029.1:0.1492363077,GCA_000964385.1_GAN78753.1:0.2176780078)100:0.136762)83:0.105363)88:0.075132,GCA_000964365.1_GAN78499.1:0.2881257733)83:0.026492,(GCA_000014285.2_ABI61495.1:0.0164564761,GCA_000576085.2_AHJ62377.1:0.0000027049)100:0.321935)100:0.079725,(GCA_000016725.1_ABQ30704.1:0.0000025817,GCA_000202835.1_BAJ80889.1:0.0000022807)100:0.402675)99:0.153939,(((GCA_900101615.1_SDD15907.1:0.0000026493,GCA_900104205.1_SDB61850.1:0.0000023217)100:0.165975,GCA_900141905.1_SHK20073.1:0.2125175200)98:0.095027,GCA_000164635.1_EFH11178.1:0.3598039950)82:0.038052)100:0.109143,(((GCA_000016765.1_ABQ66926.1:0.0786604399,(GCA_002355275.1_ATE65076.1:0.0000010350,GCA_002367875.1_PCE44350.1:0.0000029782)100:0.082973)96:0.126857,(((GCA_000091125.1_BAI97479.1:0.0200166290,GCA_000147835.3_AEG49197.1:0.0651471705)100:0.095698,(GCA_000013325.1_ABD26452.1:0.3278464425,((((GCA_000013005.1_ABC63382.1:0.0710396353,(GCA_001281485.1_ALE16512.1:0.2514634027,(GCA_001304795.1_ALG61247.1:0.0000010350,GCA_001306275.1_KPM12683.1:0.0000010350)100:0.162053)95:0.127469)94:0.091537,((GCA_001663175.1_ANK13620.1:0.1097919270,GCA_000715015.1_KEO91490.1:0.2769404301)100:0.078442,GCA_001677335.1_OBV12550.1:0.0867193182)100:0.104864)100:0.219338,(GCA_001008165.2_AKH41649.1:0.1754420241,(GCA_001028705.1_AKM09971.1:0.1671233010,GCA_001661675.2_ARU15580.1:0.2067388497)100:0.206028)99:0.182868)99:0.078418,GCA_000235975.2_EHJ59003.1:0.4151833342)97:0.044483)100:0.266926)97:0.097073,GCA_001586395.2_KZB96543.1:0.3169683587)79:0.078770)95:0.084417,((GCA_002251755.1_OYQ31088.1:0.1592165171,(GCA_000342165.1_EMD82393.1:0.1290714426,GCA_002211145.1_OWV33174.1:0.1286376963)100:0.254624)33:0.105368,((GCA_001295965.1_KPF77323.1:0.0000010350,GCA_001713435.1_AOG01479.1:0.0000010350)100:0.277198,(GCA_002218195.1_ASK86997.1:0.1227239663,(GCA_900128895.1_SIO08134.1:0.2774980417,GCA_000024465.1_ADE40161.1:0.8301481056)87:0.046064)100:0.093721)99:0.135670)91:0.032544)100:0.107738)100:0.066166)99:0.141478,(((((((GCA_000226315.1_AEP09969.1:0.0157157464,GCA_000348745.1_AGH98383.1:0.0000023494)100:0.336477,(((((((((((((GCA_000011345.1_BAC08459.1:0.0041017472,GCA_000505665.1_AHB89461.1:0.0723899424)100:0.210462,(GCA_000317025.1_AFY76571.1:0.0286623977,GCA_001904635.1_OKH21224.1:0.0000023117)100:0.123093)63:0.036404,GCA_000473895.1_ERN40362.1:0.3334383172)84:0.071770,((GCA_000021825.1_ACK71699.1:0.0946722359,GCA_000317145.1_AFY96413.1:0.4420158607)35:0.052027,(GCA_000284135.1_BAL28705.1:0.2276580614,((GCA_000317675.1_AFZ54144.1:0.1211867700,(GCA_001747005.1_OEJ79822.1:0.2055875110,(GCA_001548095.1_BAQ60120.1:0.1326629931,GCA_001548115.1_BAQ66034.1:0.1271433376)100:0.152742)100:0.124444)100:0.095844,GCA_001904615.1_OKH19345.1:0.3165371040)98:0.042376)99:0.116227)96:0.080683)16:0.045553,((GCA_000014265.1_ABG53209.1:0.2367876192,GCA_002260545.1_OZH51228.1:0.0000026421)100:0.177416,(GCA_000155555.1_EDX70901.1:0.2459977587,GCA_000317515.1_AFZ20378.1:0.1552440408)99:0.070345)85:0.055671)13:0.020277,(GCA_000211815.1_EGJ31197.1:0.0439442013,GCA_001942495.1_OLT58820.1:0.0575043356)100:0.137807)14:0.012277,((((GCA_000017845.1_ACB49842.1:0.1094537544,(GCA_000167195.1_EAM51731.1:0.0000010350,GCA_000235665.2_EHJ14009.1:0.0000010350)100:0.170744)100:0.149264,(GCA_000317575.1_AFZ37284.1:0.0372116355,GCA_002355455.1_BAU63852.1:0.0229061713)100:0.070574)98:0.104212,((GCA_000317105.1_AFY82753.1:0.1450538569,GCA_002075285.2_ASC73116.1:0.3145872663)86:0.087299,GCA_001746915.1_OEJ73062.1:0.1114424676)91:0.048633)43:0.060395,(((GCA_002368355.1_BAZ46291.1:0.2221895550,GCA_001276715.1_KOR36418.1:0.0963099257)97:0.105609,(GCA_000332035.1_ELR97657.1:0.3000383696,GCA_000025125.1_ADB95644.1:0.3938810135)94:0.082200)40:0.059929,(GCA_000176895.2_CCE16698.1:0.0000021452,GCA_000307915.1_EKD06570.1:0.0000022590)100:0.343059)16:0.025953)12:0.037455)16:0.074671,GCA_000817775.1_KIF38515.1:0.2682797858)15:0.012106,GCA_001904725.1_OKH31887.1:0.1145273392)23:0.071403,(((((((((((GCA_000020025.1_ACC83151.1:0.0647473165,GCA_000316575.1_AFY32136.1:0.1147681246)47:0.018323,(((GCA_000196515.1_ADI63997.1:0.1621506812,GCA_000317695.1_AFZ55729.1:0.0378116959)100:0.091218,GCA_000317535.1_AFZ26353.1:0.1344619026)98:0.038023,(GCA_000828085.2_KIJ84324.1:0.1790628347,GCA_000317125.1_AFY87245.1:0.2611013755)99:0.014231)98:0.032258)78:0.029204,GCA_002368075.1_BAZ79860.1:0.3388512679)61:0.055015,((GCA_000312705.1_AFW96338.1:0.0597725457,GCA_000789435.1_KHG39180.1:0.0139107168)100:0.029852,GCA_002368115.1_BAZ84235.1:0.0000026373)100:0.205886)66:0.008594,(GCA_000316665.1_AFY53544.1:0.1945304816,(GCA_001456025.1_KST64865.1:0.0000027195,GCA_001456025.1_KST67055.1:0.0000027329)100:0.239581)96:0.029430)88:0.024327,((GCA_000231365.2_EHC13958.1:0.0000026644,GCA_001904645.1_OKH14378.1:0.0135622246)100:0.057793,((GCA_000934435.1_KIY12966.1:0.0000010350,GCA_001990805.1_ONN60536.1:0.0000010350)100:0.038278,GCA_001275395.1_KOP24192.1:0.0567797552)100:0.039311)99:0.074010)88:0.043974,(((GCA_000204075.1_ABA21457.1:0.1030783388,((GCA_002368055.1_BAZ72015.1:0.0000010350,GCA_002368295.1_BAY97476.1:0.0000010350)98:0.000002,GCA_002368275.1_BAY94619.1:0.0417862264)100:0.080726)100:0.071735,(GCA_001298445.1_ALF55011.1:0.0133602761,GCA_002367975.1_BAY16281.1:0.0937008421)99:0.050128)99:0.060784,(GCA_000346485.2_KYC40305.1:0.0459387977,GCA_000760695.2_KIE11504.1:0.0458382594)100:0.066012)96:0.042430)85:0.000003,(GCA_000169135.1_EAW44420.1:0.0152658714,GCA_002218065.1_GAX35271.1:0.0429544108)100:0.151411)83:0.082662,(((GCA_000180455.1_CBN58050.1:0.0982587325,GCA_001904775.1_OKH50641.1:0.3173894426)99:0.063214,(GCA_000214075.2_EGK85569.1:0.0448561150,(GCA_000317475.1_AFZ04923.1:0.0994991666,GCA_002412335.1_PCN54332.1:0.1110670954)72:0.040151)100:0.184822)96:0.032297,(GCA_000317435.1_AFZ02721.1:0.1344042587,((GCA_000952155.1_KJH70024.1:0.0845780278,GCA_000350105.1_CCH68358.1:0.3906439079)39:0.024493,(GCA_000317495.1_AFZ13427.1:0.2170951710,GCA_000018105.1_ABW30529.1:0.3227650350)37:0.091377)63:0.040980)60:0.027807)97:0.061704)54:0.041965,(GCA_000478195.2_ERT06092.1:0.0390914845,GCA_000972705.2_KKD38311.1:0.1301047449)100:0.024361)73:0.047357,(GCA_900009265.1_CUR08739.1:0.0211062562,GCA_000710505.1_KEI68748.1:0.2193782773)96:0.088317)86:0.030367)11:0.025013,((GCA_002142475.1_BAS54399.1:0.1514462974,((GCA_000155635.1_EDY38403.1:0.2623513851,(((GCA_001182765.1_CRY93331.1:0.3413185510,GCA_000316515.1_AFY29678.1:0.2091233809)58:0.012838,(GCA_000332215.1_ELS33768.1:0.1656137935,GCA_000317065.1_AFY68771.1:0.4320700499)43:0.093783)28:0.042559,((GCA_000018105.1_ABW27263.1:0.1645997612,GCA_000018105.1_ABW31860.1:0.1772112379)100:0.048613,(GCA_001456025.1_KST64566.1:0.0000023256,GCA_001456025.1_KST68458.1:0.0000022573)100:0.235384)100:0.094260)45:0.146608)19:0.024693,GCA_000332055.1_ELS00410.1:0.3559406671)36:0.048739)92:0.077559,((((GCA_000317555.1_AFZ28946.1:0.0221810798,GCA_001904655.1_OKH23963.1:0.0085640475)100:0.163809,GCA_000317045.1_AFY65527.1:0.2252886869)20:0.015466,(GCA_000317615.1_AFZ50973.1:0.1511514279,(GCA_000317635.1_AFZ43899.1:0.0843070210,(GCA_000011465.1_CAE18638.1:0.1528355788,GCA_000760175.1_KGG13193.1:0.4978170400)99:0.345681)93:0.047831)99:0.339868)16:0.056224,(((GCA_000011385.1_BAC91624.1:0.0767993051,GCA_000484535.1_AGY56256.1:0.2016587425)100:0.150909,GCA_001870225.1_APB34092.1:0.2550318843)84:0.092159,(GCA_000775285.1_KGF72930.1:0.2840115973,((((((((((((((((((((GCA_000014265.1_ABG53087.1:0.0387947865,GCA_002260545.1_OZH55367.1:0.1077657731)100:0.155044,(GCA_000211815.1_EGJ32972.1:0.0135321049,GCA_001942495.1_OLT63128.1:0.0000027569)100:0.155383)27:0.069124,GCA_001904725.1_OKH36021.1:0.0678519121)19:0.021686,GCA_001746915.1_OEJ76952.1:0.1121574322)16:0.032869,GCA_000180455.1_CBN54091.1:0.0917021742)26:0.035868,(GCA_000317515.1_AFZ21345.1:0.0908802837,(GCA_000214075.2_EGK86336.1:0.0335496702,GCA_000317475.1_AFZ09732.1:0.0135477482)100:0.098643)36:0.035917)71:0.036545,((GCA_000952155.1_KJH71951.1:0.1132532916,GCA_000317495.1_AFZ13848.1:0.0976004316)94:0.041004,(GCA_000478195.2_ERT06566.1:0.0669891840,GCA_000972705.2_KKD38120.1:0.0251256530)100:0.097565)75:0.014800)29:0.037428,GCA_000317125.1_AFY90766.1:0.0850597600)77:0.042636,(((GCA_000317025.1_AFY78074.1:0.0000020929,GCA_001904635.1_OKH25954.1:0.0114896336)100:0.107791,((GCA_000317555.1_AFZ31732.1:0.0000026192,GCA_001904655.1_OKH29250.1:0.0000010350)100:0.057011,(((GCA_000317575.1_AFZ35368.1:0.0661793308,GCA_002355455.1_BAU66676.1:0.0144211101)100:0.118208,GCA_002368355.1_BAZ44806.1:0.2814643622)13:0.024471,GCA_000332055.1_ELS04053.1:0.1478535831)19:0.077019)16:0.000003)19:0.064111,((GCA_000316665.1_AFY54034.1:0.1711875638,(((GCA_001637395.1_OAB63793.1:0.0998051285,GCA_001904615.1_OKH19251.1:0.3821895947)100:0.050152,(GCA_002075285.2_ASC70443.1:0.3408466279,(GCA_000284135.1_BAL30743.1:0.0584303556,GCA_000478825.2_AIE73137.1:0.0758179216)100:0.213489)99:0.154187)23:0.032012,GCA_001456025.1_KST62097.1:0.1443437565)23:0.034099)13:0.014150,(GCA_000155555.1_EDX76318.1:0.1676496179,((GCA_000710505.1_KEI66706.1:0.0722100996,GCA_900009265.1_CUR18974.1:0.1238065304)96:0.105097,(GCA_001276715.1_KOR36769.1:0.1959220390,(GCA_000176895.2_CCE15410.1:0.0000021548,GCA_000307915.1_EKD11400.1:0.0000010350)100:0.334752)86:0.030005)85:0.030065)22:0.019193)17:0.024105)19:0.030363)19:0.026284,((GCA_000020025.1_ACC82297.1:0.0473343695,GCA_000473895.1_ERN39790.1:0.3325319118)58:0.010042,(GCA_000316575.1_AFY32366.1:0.0737857678,GCA_000317535.1_AFZ27013.1:0.0467203427)77:0.030391)34:0.018483)10:0.015527,((GCA_002368055.1_BAZ74743.1:0.0000010350,GCA_002368295.1_BAZ01334.1:0.0000010350)100:0.011365,GCA_002368275.1_BAY92295.1:0.0351102763)100:0.087023)38:0.027627,GCA_002367975.1_BAY19227.1:0.0979430742)54:0.023996,((GCA_000018105.1_ABW25866.1:0.1387169401,GCA_000317695.1_AFZ57903.1:0.0919535841)94:0.038019,((GCA_000828085.2_KIJ81291.1:0.0951648146,((((GCA_000312705.1_AFW94458.1:0.0230543038,(GCA_002368115.1_BAZ83877.1:0.0207388368,(GCA_000789435.1_KHG40281.1:0.0000010350,GCA_000789435.1_KHG40861.1:0.0000010350)100:0.032579)47:0.000002)97:0.057526,GCA_000317105.1_AFY80743.1:0.2055894645)80:0.045794,GCA_000196515.1_ADI64633.1:0.1772982146)62:0.017585,GCA_002368075.1_BAZ83020.1:0.0904067684)84:0.035858)58:0.044954,(GCA_000169135.1_EAW46736.1:0.0458895967,GCA_002218065.1_GAX35356.1:0.0821115679)100:0.074033)50:0.000003)56:0.024563)56:0.035429,(GCA_000231365.2_EHC16104.1:0.0564874086,(GCA_001275395.1_KOP24971.1:0.0823340868,GCA_001904645.1_OKH15465.1:0.0000023315)99:0.021757)100:0.053924)67:0.025873,(GCA_000346485.2_KYC37557.1:0.0898531876,GCA_000760695.2_KIE07535.1:0.0400366796)100:0.056538)68:0.027868,(GCA_000021825.1_ACK71931.1:0.0990569413,(GCA_001548095.1_BAQ62065.1:0.1644413457,GCA_001548115.1_BAQ63410.1:0.3442988135)100:0.409937)83:0.068756)72:0.023528,GCA_000204075.1_ABA21763.1:0.0962748662)76:0.068125,((GCA_000017845.1_ACB53030.1:0.1335062945,(GCA_000167195.1_EAM51469.1:0.0000010350,GCA_000235665.2_EHJ13364.1:0.0000010350)100:0.095735)100:0.110818,(GCA_000297435.1_CCI33346.1:0.0000010350,GCA_000312205.1_CCI08342.1:0.0000010350)100:0.292584)90:0.058463)88:0.032638,(GCA_000317045.1_AFY65814.1:0.2166621314,GCA_000817775.1_KIF40164.1:0.3281284132)96:0.062722)91:0.031545,((GCA_000317615.1_AFZ52118.1:0.1430857391,GCA_000317635.1_AFZ43052.1:0.0367783754)100:0.285049,GCA_000317065.1_AFY71526.1:0.4105416714)94:0.048590)99:0.150869)65:0.012225)98:0.076924)14:0.019824)30:0.037319)22:0.028059,((GCA_000297435.1_CCI31609.1:0.0000029047,GCA_000312205.1_CCI07642.1:0.0155164566)100:0.146587,((GCA_000175835.1_EFA68484.1:0.0697726160,(GCA_001432185.1_KRH96359.1:0.0239421948,GCA_002368135.1_BAZ90927.1:0.0191941377)84:0.029507)84:0.019741,GCA_000175855.1_EFA73182.1:0.0000023936)100:0.280172)83:0.084315)57:0.021296,GCA_000012525.1_ABB58353.1:0.1607651761)100:0.272337)100:0.136044,GCA_001611975.1_AMW35454.1:0.3846558563)64:0.050196,((((GCA_000013985.1_ABF53502.1:0.2723371593,GCA_001610975.1_AMU93737.1:0.0807600905)100:0.388960,GCA_000013985.1_ABF51851.1:0.7483723326)99:0.109868,GCA_000800175.1_KHJ53719.1:0.6578260034)89:0.129685,GCA_000284415.2_CCG08102.1:0.4750770330)43:0.044983)39:0.080281,(GCA_000963705.1_KJV09263.1:0.3137375566,GCA_002251735.1_OYQ16938.1:0.0983190724)100:0.444503)34:0.000002,((GCA_000166055.1_ADP71950.1:0.0332974482,GCA_000636015.1_KAI95576.1:0.0000027927)100:0.167673,GCA_000968135.1_CCQ72960.1:0.8986195321)99:0.254250)28:0.029237,((GCA_000144605.1_ADK99620.1:0.1766051223,GCA_002205555.1_ASD28536.1:0.1294263166)100:0.232821,(GCA_000175215.2_ADU14887.1:0.1677448141,GCA_000204015.1_EGF92553.1:0.1195746310)100:0.314357)95:0.180617)81:0.093864)92:0.066668)84:0.059074,(((((GCA_000092925.1_ADH90072.1:0.1679411642,GCA_900100155.1_SCW87392.1:0.0341434155)100:0.320067,((GCA_002117405.1_ARN80556.1:0.2792732131,(GCA_001644125.1_OAI27291.1:0.1495762186,GCA_001675455.1_OBS53719.1:0.1309738096)100:0.324445)98:0.051661,GCA_000304315.1_CCJ06912.1:0.4191294103)91:0.081590)94:0.066488,((GCA_000019845.1_ACB96869.1:0.1920752245,GCA_000021745.1_ACK52574.1:0.4308925988)100:0.195818,(GCA_900104955.1_SED20713.1:0.3492339346,GCA_900114285.1_SFK75799.1:0.4625775443)100:0.107823)97:0.172883)91:0.084013,GCA_900187365.1_SNB77870.1:0.3114003006)97:0.121095,(GCA_000968135.1_CCQ74781.1:0.4141155906,(((GCA_000319385.1_AFX98584.1:0.1653544084,GCA_000510265.1_AHC73461.1:0.0239812619)100:0.288800,GCA_900102465.1_SDF54890.1:0.1268688010)100:0.453793,GCA_000444995.1_AGT10025.1:0.5645797228)97:0.135061)95:0.092424)91:0.036075)97:0.127282)86:0.051642,(((GCA_000017565.1_ABS63356.1:0.1792328488,GCA_000739695.1_GAK45397.1:0.3075566307)62:0.073997,(GCA_900093605.1_SCA57381.1:0.4215405291,GCA_900172325.1_SLN10206.1:0.4901303260)62:0.122163)65:0.132808,((((GCA_000742835.1_AIK97110.1:0.6178117599,(((((GCA_000011945.1_AAV86942.1:0.0000010350,GCA_000024505.1_ACZ48948.1:0.0000010350)100:0.266353,GCA_000964795.1_KJV69473.1:0.3169891760)99:0.085494,(GCA_000026005.1_CAH58548.1:0.2250652608,GCA_000964755.1_KJV63430.1:0.1987248193)100:0.263996)99:0.270729,(((GCA_000012385.1_ABE05174.1:0.4197340248,GCA_000195735.1_CAA14669.1:0.0343579462)100:0.570768,(GCA_000022525.1_ACT69290.1:0.2065781855,(GCA_000632985.1_AHX11252.1:0.2880759240,GCA_000316515.1_AFY29931.1:1.2263921015)93:0.279849)94:0.384618)79:0.165191,(GCA_000008385.1_AAW71003.1:0.2730237604,GCA_000953315.1_CDR79135.1:0.0338844187)100:0.633010)79:0.107524)100:0.120318,GCA_002117145.1_ARN85280.1:0.5840754957)96:0.068700)76:0.065933,((GCA_000014865.1_ABK43913.1:0.2725010085,GCA_002109495.1_OSM02181.1:0.2318860940)100:0.225046,(GCA_001982645.1_ONG40649.1:0.6903057079,GCA_000294655.1_CCG43285.1:0.9896604675)99:0.232572)97:0.157684)97:0.133208,(((GCA_000143145.1_ADJ24984.1:0.5029426743,GCA_000503895.1_AHB47222.1:0.1599643581)87:0.060151,(GCA_000981545.1_CPR16401.1:0.0000025754,GCA_900104305.1_SDP55883.1:0.0000022465)100:0.503255)100:0.150855,(((GCA_000299935.1_EKE76822.1:0.2796090262,GCA_000496075.1_ESR24087.1:0.2528587378)99:0.070041,GCA_001192655.1_GAO97692.1:0.8903559404)97:0.099030,GCA_900101935.1_SDD42984.1:0.5063374847)84:0.187200)90:0.050483)94:0.041462,GCA_000689395.1_CDO59136.1:0.5546614038)46:0.094989)41:0.040088)99:0.142048,(((((GCA_000007125.1_AAL51366.1:0.0000025014,GCA_000157815.1_EEX99084.1:0.0000021147)100:0.152471,(GCA_000017405.1_ABS13750.1:0.0292497399,GCA_000585655.1_EXL02283.1:0.0000022663)100:0.154798)100:0.306509,(GCA_000022725.1_ACS50761.1:0.0549570794,GCA_000341385.1_AGF75443.1:0.0764348309)100:0.337670)71:0.000002,GCA_900100155.1_SCW95875.1:1.9647600112)91:0.221647,(((((((((GCA_000014245.1_ABG64377.1:0.1990163829,(GCA_000300335.1_EKF17757.1:0.0852777293,GCA_000300515.1_EKF40455.1:0.1060659754)78:0.021224)76:0.030783,GCA_900113935.1_SFJ46080.1:0.1883654187)98:0.059104,((GCA_000585625.1_EXL06582.1:0.1060700582,GCA_002075885.1_OQM75524.1:0.2468136001)24:0.042024,((GCA_001424795.1_KQU72724.1:0.0000020259,GCA_001605015.1_AMS40726.1:0.0615802610)100:0.066445,(GCA_001510895.1_KUM25234.1:0.1044705252,GCA_001618845.1_AMY02476.1:0.0648120490)100:0.059567)90:0.034245)80:0.074044)86:0.064482,(GCA_001558695.1_KXF79389.1:0.2280310789,(GCA_900104355.1_SDO82611.1:0.0937033693,GCA_900113985.1_SFI83567.1:0.1556872826)100:0.307085)92:0.131340)68:0.032276,GCA_900129325.1_SHG83346.1:0.2413415094)75:0.094373,((((GCA_000148725.1_EFO33513.1:0.2420113999,GCA_001403915.1_CTQ45942.1:0.0625635556)73:0.064335,GCA_000158095.1_EEE46584.1:0.1625802734)73:0.062865,(GCA_000817775.1_KIF42712.1:0.1841416634,(GCA_000179775.1_EFL87952.1:0.2561737973,(GCA_001293565.1_KPB00269.1:0.2384378407,GCA_900105595.1_SDU37722.1:0.3128095425)98:0.074992)89:0.096727)66:0.025972)75:0.041656,((GCA_001188555.1_KND16476.1:0.0000010350,GCA_002249885.1_OXS38481.1:0.0000010350)100:0.157640,((((GCA_000722615.1_KEQ07213.1:0.0000021192,GCA_000722625.1_KEQ10158.1:0.0000022619)100:0.163276,(GCA_000731295.1_CDN52796.1:0.0000020431,GCA_000731315.1_CDN46590.1:0.0000024580)100:0.189749)100:0.098499,(GCA_000092045.1_ABC92511.1:0.0917734408,GCA_000769405.1_KPN25654.1:0.0000023419)100:0.299107)92:0.053171,(GCA_000154705.2_EDQ33129.2:0.1305963008,GCA_001703635.1_OCW58308.1:0.1702856558)100:0.101637)69:0.038687)91:0.128411)14:0.019080)21:0.007349,(((((((GCA_000017145.1_ABR61339.1:0.1954523348,GCA_000018545.1_ACP26414.1:0.0042687817)100:0.125731,GCA_002288525.1_ASY64068.1:0.0215489812)96:0.062860,(GCA_000697965.2_ANK73567.1:0.0703994581,GCA_001885585.1_OJF90798.1:0.1399287089)99:0.016836)94:0.096770,GCA_001687365.1_OBZ91998.1:0.1164752871)91:0.083032,(GCA_000016285.1_ACM37866.1:0.3430598151,((GCA_900115225.1_SFP16050.1:0.0770219245,GCA_900215505.1_SNY92340.1:0.1022041519)100:0.290231,GCA_900148505.1_SHO65143.1:0.3796665322)84:0.081607)92:0.051813)97:0.098941,(GCA_001267455.1_KOC74292.1:0.0617146130,GCA_001652565.1_ANH05821.1:0.0000025042)100:0.098312)96:0.151097,GCA_000192745.1_ADZ68901.1:0.2277034617)81:0.037052)43:0.059983,(((GCA_000153705.1_EAU42223.1:0.2696804724,GCA_900176465.1_SMC33905.1:0.0560100350)100:0.134682,((GCA_001305515.1_KPL54020.1:0.2989033929,GCA_900102695.1_SCZ41823.1:0.5012066854)23:0.041564,((GCA_000800175.1_KHJ55277.1:0.0128314023,GCA_900141975.1_SHJ01125.1:0.0478989615)100:0.232675,GCA_900104035.1_SDO27882.1:0.4667102385)95:0.165230)77:0.122078)78:0.122107,(((GCA_000092025.1_AAK89884.1:0.4020259289,(GCA_001578105.1_AMM86976.1:0.1968228269,GCA_002043005.1_AQZ53120.1:0.1902424294)99:0.156593)81:0.070728,GCA_001720135.1_ODN69101.1:0.2252073917)54:0.076314,((GCA_001907205.1_OKL44809.1:0.1711446590,(GCA_900110875.1_SEQ15898.1:0.1006422855,GCA_900114245.1_SFJ86098.1:0.0397006257)100:0.292062)100:0.239701,GCA_002088295.1_ORE93126.1:0.5040563558)59:0.118479)98:0.110965)32:0.018058)85:0.062944,GCA_002238045.1_OXT02980.1:0.6182282544)88:0.088733)51:0.000002)96:0.119644)58:0.084580)85:0.151304)100:0.186839);
