# Supplementary material for: Assessing the accuracy of phylogenetic rooting methods on prokaryotic gene families
Source: PLoS One. 2020 May 15;15(5):e0232950. doi: 10.1371/journal.pone.0232950 (PMC7228096; doi:10.1371/journal.pone.0232950)
Supplement: S2 Dataset — (ZIP) [file pone.0232950.s003.zip › EmpiricalDataset/GeneTrees_IQTree/000156.aln.treefile]

(GCA_000006905.1_AAK23350.1:0.0464429638,GCA_000092285.1_ADG10154.1:0.0463495320,((GCA_000017265.1_ACG78070.1:0.1174588797,GCA_001425915.1_KQW71648.1:0.1162201847)100:0.065160,((GCA_000144605.1_ADL01208.1:0.0961405505,GCA_002205555.1_ASD28199.1:0.1243219031)100:0.104187,((GCA_000175215.2_ADU14566.1:0.1310879636,GCA_000204015.1_EGF90480.1:0.2434692242)100:0.216723,((((GCA_000013025.1_ABI77101.1:0.0889051223,GCA_000685315.1_KCZ99884.1:0.0000020659)100:0.418597,GCA_000023785.1_ACT59076.1:0.4660635280)59:0.065762,(((((((((((((((((((GCA_000007125.1_AAL52361.1:0.0000027986,GCA_000157815.1_EEY00152.1:0.0000022393)100:0.038405,(GCA_000017405.1_ABS15232.1:0.0000021037,GCA_000585655.1_EXL02931.1:0.0000027219)100:0.039747)100:0.059721,GCA_001558695.1_KXF77691.1:0.0806216927)100:0.063141,(GCA_900104355.1_SDP64750.1:0.0368451126,GCA_900113985.1_SFI47664.1:0.0329308833)100:0.069088)100:0.060943,((((GCA_000300335.1_EKF20250.1:0.0649804641,GCA_000300515.1_EKF42816.1:0.0374812264)100:0.086791,GCA_000014245.1_ABG62542.1:0.1665651347)100:0.031959,GCA_900113935.1_SFJ07851.1:0.1910203970)91:0.024395,(GCA_000585625.1_EXL09798.1:0.0754498942,(((GCA_001424795.1_KQU75406.1:0.0274902885,GCA_001605015.1_AMS42957.1:0.0225522956)100:0.059044,GCA_002075885.1_OQM77555.1:0.0806313851)92:0.023040,(GCA_001510895.1_KUM28476.1:0.0596250065,GCA_001618845.1_AMX99967.1:0.0323506216)100:0.025411)95:0.039623)96:0.033062)99:0.042152)99:0.028900,GCA_001293565.1_KPB01762.1:0.1687342448)96:0.035753,((((((GCA_000017145.1_ABR59685.1:0.0418458107,(GCA_000018545.1_ACP24762.1:0.0357474034,GCA_002288525.1_ASY62336.1:0.0480785667)100:0.051749)100:0.029877,((GCA_000697965.2_ANK72004.1:0.0583157152,(GCA_001885585.1_OJG00781.1:0.0711716749,((GCA_001267455.1_KOC77398.1:0.0156138217,GCA_001652565.1_ANH03754.1:0.0082209923)100:0.063135,(GCA_000154705.2_EDQ33907.2:0.0677713307,GCA_001703635.1_OCW56772.1:0.0811441701)100:0.133466)94:0.028527)35:0.033503)4:0.019634,GCA_001687365.1_OBZ96223.1:0.0514665977)14:0.008252)42:0.032819,((GCA_000092045.1_ABC90335.1:0.0227588540,GCA_000769405.1_KPN28536.1:0.0293432970)100:0.089113,GCA_000016285.1_ACM36167.1:0.1941664586)53:0.023489)82:0.017750,(GCA_001578105.1_AMM83767.1:0.1126799407,GCA_002043005.1_AQZ51343.1:0.0723511641)100:0.214363)95:0.016616,((GCA_000722615.1_KEQ06885.1:0.0000024185,GCA_000722625.1_KEQ03311.1:0.0000024804)100:0.052101,(GCA_000731295.1_CDN53470.1:0.0039886887,GCA_000731315.1_CDN47328.1:0.0000020149)100:0.058216)100:0.045222)97:0.035930,GCA_000092025.1_AAK86983.1:0.0596835685)100:0.054766)97:0.034165,(((GCA_000153465.1_EAS50098.1:0.1826832530,(GCA_000800175.1_KHJ56453.1:0.0250341633,GCA_900141975.1_SHJ44594.1:0.0288248727)100:0.202163)98:0.044366,(GCA_000153705.1_EAU42728.1:0.1286843943,GCA_900176465.1_SMC52613.1:0.1543003494)100:0.058654)99:0.040613,GCA_900104035.1_SDO10194.1:0.2325044226)100:0.138495)97:0.028454,(((GCA_000022725.1_ACS51394.1:0.0351514898,GCA_000341385.1_AGF75916.1:0.0804463151)100:0.308421,(GCA_000325745.1_AGA64357.1:0.2109884656,GCA_000496595.1_AHA27778.1:0.3579506909)100:0.211887)100:0.059547,GCA_002238045.1_OXT01486.1:0.4165528935)90:0.051046)90:0.028661,GCA_000179775.1_EFL90518.1:0.2259735213)100:0.062189,GCA_002088295.1_ORE96568.1:0.4013137815)60:0.024283,((GCA_900104485.1_SDB42185.1:0.2419739392,GCA_900129325.1_SHG48879.1:0.2226435616)99:0.072316,GCA_002355335.1_BAT60764.1:0.2614673855)67:0.043338)36:0.025723,((((((GCA_000010525.1_BAF88292.1:0.1147554625,GCA_000017645.1_ABS69606.1:0.1817350281)100:0.080049,GCA_900102695.1_SCZ37193.1:0.2340646088)71:0.036650,(GCA_000092925.1_ADH88970.1:0.0780382691,GCA_900100155.1_SCW46784.1:0.0322584694)100:0.165010)77:0.025579,(GCA_001720135.1_ODN71341.1:0.2574964037,GCA_900148505.1_SHO60306.1:0.2641811167)65:0.126812)26:0.031648,(((((((GCA_001271345.1_ALA18744.1:0.0217048182,GCA_001887265.1_APF37307.1:0.0146904429)100:0.109372,(GCA_001741865.1_AOO81921.1:0.0782831023,GCA_900102525.1_SDF30916.1:0.0663454049)100:0.303501)42:0.046389,((GCA_000019945.1_ACB80178.1:0.1644235939,GCA_000022085.1_ACL61815.1:0.1088274333)100:0.122834,(GCA_001017175.1_KLK94863.1:0.0387604975,GCA_900102135.1_SCY84250.1:0.0469736647)100:0.184027)92:0.054629)30:0.016686,(GCA_000019845.1_ACB96936.1:0.1525388793,(GCA_000021745.1_ACK49624.1:0.1412267405,GCA_900114285.1_SFK27662.1:0.1111807088)98:0.025764)100:0.148081)74:0.036826,(((GCA_000304315.1_CCJ08767.1:0.1044275347,(GCA_001644125.1_OAI31721.1:0.1521947700,GCA_001675455.1_OBS52746.1:0.0806900036)100:0.060666)100:0.095724,(GCA_002117405.1_ARN83699.1:0.1561214381,GCA_900187365.1_SNB81383.1:0.2950469180)90:0.048654)100:0.102174,GCA_900104955.1_SEB72865.1:0.3407717895)53:0.021155)100:0.063734,((GCA_000230555.1_AEQ51167.1:0.0957495296,GCA_900100665.1_SDG70705.1:0.0539219946)100:0.197597,(GCA_000743575.1_KFL31629.1:0.1132860176,GCA_000970435.1_KKB84019.1:0.1204057162)100:0.241331)100:0.147520)79:0.032687,GCA_001305515.1_KPL54961.1:0.3552702242)33:0.032296)48:0.033437,((((((GCA_000011365.1_BAC50285.1:0.0140600958,GCA_000661935.1_AHY50047.1:0.0256012211)100:0.087648,(GCA_001618955.1_KZD24624.1:0.0000025841,GCA_900108575.1_SEI06509.1:0.0000029475)100:0.100080)99:0.027649,(GCA_000012725.1_ABA04668.1:0.0487932206,GCA_000013885.1_ABE62407.1:0.0404118678)100:0.049907)86:0.016535,((GCA_000195775.1_CAE28183.1:0.1210025650,GCA_000935205.1_KIZ47987.1:0.0451807727)100:0.069733,(((GCA_000218565.1_AEI06845.1:0.0000024577,GCA_000218585.1_AEI03268.1:0.0000024577)100:0.047686,GCA_000314735.2_EKS27980.1:0.0450426485)100:0.055806,GCA_000336555.1_EKS38757.1:0.0571504677)100:0.068053)91:0.023191)98:0.050676,(((GCA_001426945.1_KQZ00844.1:0.1570061565,GCA_900188135.1_SNB59161.1:0.2179729420)100:0.052168,GCA_001579845.1_AMN42196.1:0.1484875539)100:0.044139,(GCA_002119765.1_ARQ01567.1:0.1938986123,(GCA_001402875.1_ALK09945.1:0.0000024594,GCA_001459775.1_CUU42608.1:0.0000024577)100:0.242114)100:0.030678)98:0.027562)100:0.074348,(((((GCA_000148725.1_EFO30351.1:0.0927825006,(GCA_000158095.1_EEE43277.1:0.0978809404,GCA_001403915.1_CTQ41630.1:0.0685614425)100:0.078182)100:0.041605,(GCA_000192745.1_ADZ70355.1:0.0992096595,(GCA_001188555.1_KND21380.1:0.0000024577,GCA_002249885.1_OXS37899.1:0.0000024577)100:0.152563)100:0.057081)100:0.024353,GCA_900105595.1_SDU06390.1:0.2673628305)100:0.018207,(GCA_001907205.1_OKL43721.1:0.1296469233,(GCA_900110875.1_SEQ76766.1:0.0545254786,GCA_900114245.1_SFK70674.1:0.0470087110)100:0.111898)100:0.111727)95:0.015452,(GCA_900115225.1_SFN68829.1:0.1290710225,GCA_900215505.1_SNY93097.1:0.1332169750)100:0.166372)100:0.050717)89:0.034542)65:0.059232)50:0.027152,GCA_000496075.1_ESR23279.1:0.3915892367)98:0.037806,GCA_001676615.1_OCC00441.1:0.4431508095)99:0.040132,(((((((GCA_000009985.1_BAE51158.1:0.0849977402,GCA_000513295.1_CDK98373.1:0.3051885425)89:0.081095,(GCA_000294655.1_CCG42149.1:0.0413687838,GCA_900108475.1_SEH25827.1:0.0409280217)100:0.189098)99:0.096090,(((GCA_900156605.1_SIS39154.1:0.1666583759,GCA_001611975.1_AMW35161.1:0.3134175607)85:0.063180,GCA_000315795.1_EKV31315.1:0.2020641107)97:0.046250,((GCA_000013085.1_ABC22467.1:0.1427994963,GCA_000284415.2_CCG07530.1:0.2802832039)100:0.177193,GCA_900101965.1_SDD69189.1:0.3183999289)87:0.140935)84:0.026046)81:0.023150,((((GCA_000963705.1_KJV09732.1:0.0495350261,GCA_002251735.1_OYQ18775.1:0.0637437109)100:0.172859,(GCA_000968135.1_CCQ73817.1:0.2212956798,GCA_001746755.1_OEJ64621.1:0.3216780871)66:0.058955)85:0.050646,GCA_900093605.1_SCA55134.1:0.3111673771)62:0.039268,(((((GCA_000016185.1_ACI98731.1:0.1377067585,(GCA_000225995.2_EGY00949.1:0.0000027627,GCA_000730165.2_ASG20620.1:0.0077049611)100:0.106727)100:0.055822,GCA_002251795.1_OYQ34162.1:0.1841528009)100:0.060898,((GCA_000576635.1_EWY39268.1:0.0668978123,GCA_000936425.1_KJB93822.1:0.0522538993)100:0.131444,(GCA_000010725.1_BAI71662.1:0.1150626338,GCA_000632475.2_AIB11562.1:0.1634936366)100:0.183402)91:0.053766)73:0.053234,(GCA_000767795.1_KGM35085.1:0.0141303793,GCA_002195995.1_OWJ67630.1:0.0053224135)100:0.265613)55:0.029974,(((GCA_000299935.1_EKE77689.1:0.1211291399,GCA_001618175.1_KZD09829.1:0.1372034924)100:0.203795,(((GCA_000319385.1_AFX99040.1:0.0348585297,GCA_000510265.1_AHC73707.1:0.0592371170)100:0.246927,GCA_900102465.1_SDF10767.1:0.0000022163)100:0.217172,GCA_000024465.1_ADE38415.1:0.5265546953)99:0.153123)98:0.043540,(GCA_000264455.2_AFK53649.1:0.0000024577,GCA_001601315.1_KYO51940.1:0.0000024577)100:0.367995)62:0.055825)16:0.011040)19:0.025875)23:0.028981,(((GCA_000300235.2_AJD52108.1:0.0719711962,GCA_000300275.1_EKF07526.1:0.0758666791)100:0.279822,(GCA_900167455.1_SJZ52236.1:0.3652299677,((((((GCA_000013005.1_ABC63816.1:0.1127688737,((GCA_001281485.1_ALE16925.1:0.1566372913,((GCA_001663175.1_ANK11654.1:0.1273015516,GCA_001677335.1_OBV12091.1:0.0901883134)100:0.076578,GCA_000715015.1_KEO91912.1:0.1780343973)100:0.054819)99:0.024529,(GCA_001304795.1_ALG61967.1:0.0000024828,GCA_001306275.1_KPM16299.1:0.0000022892)100:0.290538)100:0.037506)100:0.088053,(GCA_000013325.1_ABD26802.1:0.1749887777,GCA_001008165.2_AKH41980.1:0.1826178932)98:0.025554)98:0.033347,(GCA_001028705.1_AKM10122.1:0.1853912920,GCA_001661675.2_ARU17399.1:0.2930660379)100:0.148146)97:0.033387,GCA_000235975.2_EHJ58928.1:0.2170567530)99:0.059219,(((GCA_000016765.1_ABQ69902.1:0.0659695913,(GCA_002355275.1_ATE66697.1:0.0000024577,GCA_002367875.1_PCE43817.1:0.0000024577)100:0.110848)100:0.072934,(GCA_000091125.1_BAI98073.1:0.0241692379,GCA_000147835.3_AEG49972.1:0.0231955953)100:0.143328)100:0.082639,(((((GCA_000013985.1_ABF53132.1:0.0457227953,GCA_001610975.1_AMU96414.1:0.0478599926)100:0.208850,(GCA_000175255.2_AEH63097.1:0.0832484124,GCA_000218875.1_AEI38118.1:0.1266507283)100:0.343848)95:0.036066,(GCA_002218195.1_ASK89520.1:0.1428822837,GCA_900128895.1_SIN59664.1:0.1553221037)100:0.133825)82:0.046509,(GCA_001295965.1_KPF77382.1:0.0000027833,GCA_001713435.1_AOG01587.1:0.0038294444)100:0.301411)68:0.015720,GCA_001586395.2_KZB93724.1:0.2302714837)73:0.024674)97:0.029932)100:0.118057,((GCA_000342165.1_EMD82418.1:0.1886660125,GCA_002211145.1_OWV34670.1:0.1422992541)100:0.138527,GCA_002251755.1_OYQ28749.1:0.2965452675)99:0.066982)100:0.124506)24:0.026841)22:0.045471,(((((GCA_900100655.1_SDF77813.1:0.1963680840,(GCA_900177295.1_SMF43468.1:0.0000024048,GCA_900188055.1_SNR42553.1:0.0000020427)100:0.276276)96:0.093819,(GCA_000982415.1_KKJ75885.1:0.0504854974,GCA_001026905.1_KLN59368.1:0.0180375104)100:0.335830)100:0.075806,(((((((((GCA_000011685.1_AAW59909.1:0.1428779974,GCA_000234355.2_EHH68607.1:0.1419994650)99:0.060166,(GCA_000723565.1_CDG33673.1:0.0497133238,GCA_002003665.1_OOL19870.1:0.0695235913)100:0.251577)100:0.107618,(GCA_000724025.1_CDG39265.1:0.0186501284,GCA_001547995.1_BAT19352.1:0.0063227996)100:0.267113)93:0.051900,((GCA_000617865.1_GAJ28796.1:0.2240161370,GCA_002005465.1_AQS87283.1:0.1322350537)99:0.071378,(GCA_001787335.1_AOX17102.1:0.0118927529,GCA_001787355.1_AOX19654.1:0.0000029959)100:0.196829)100:0.065965)96:0.096282,GCA_000963885.1_GAN55086.1:0.2123426765)92:0.076940,((GCA_000021325.1_ACI53020.1:0.1511379895,(GCA_002173735.1_ARW48514.1:0.2077252904,GCA_002005445.1_AQS85711.1:0.3496905441)99:0.077186)99:0.080026,((GCA_000182745.1_BAK83319.1:0.0918673489,GCA_000208635.2_EGG75478.1:0.0392208267)100:0.028968,GCA_000964505.1_GAN98936.1:0.0461884860)100:0.059708)100:0.093832)82:0.075425,((((GCA_000016725.1_ABQ29497.1:0.0044732443,GCA_000202835.1_BAJ79643.1:0.0037322339)100:0.180730,(GCA_000306035.1_EKN00638.1:0.1180325795,GCA_000964385.1_GAN78653.1:0.0806375068)100:0.404819)49:0.053724,(GCA_000014285.2_ABI61912.1:0.0000026492,GCA_000576085.2_AHJ62849.1:0.0000028384)100:0.408707)46:0.028000,GCA_000964365.1_GAN77090.1:0.3454476539)99:0.082687)88:0.063335,(GCA_000231445.2_EHD14704.1:0.0076600682,GCA_002153535.1_OUI78995.1:0.0000025533)100:0.565751)100:0.117660,((GCA_000164635.1_EFH10773.1:0.1923768590,GCA_900141905.1_SHJ34214.1:0.1544550525)100:0.096202,(GCA_900101615.1_SDC27234.1:0.0000020756,GCA_900104205.1_SDB17148.1:0.0040630600)100:0.203412)100:0.149740)100:0.172899)78:0.033365,GCA_900100455.1_SDG93943.1:0.4570366456)92:0.016687,(((((((((((((GCA_000011965.2_AAV95745.1:0.0521597900,GCA_900109035.1_SEI46386.1:0.0985772179)100:0.038992,(((((GCA_000203975.3_KID10212.1:0.0193367790,GCA_000511355.1_AHD01131.1:0.0345631537)100:0.068832,((GCA_000511385.1_AHD10111.1:0.0362573307,(GCA_001258055.1_CRL13869.1:0.0000024577,GCA_900113345.1_SFG07596.1:0.0000024577)100:0.039256)100:0.037804,GCA_900102795.1_SCZ58886.1:0.1355623677)78:0.009090)40:0.011990,GCA_001678945.1_ANP38613.1:0.0897627036)74:0.019247,(GCA_000376545.2_ANP40866.1:0.0666556934,((GCA_001046955.1_AKO97057.1:0.0038371152,GCA_900109145.1_SEJ11655.1:0.0000022072)100:0.124325,GCA_000738435.1_AII87211.1:0.4097136835)92:0.050689)82:0.012672)89:0.066156,(GCA_900116455.1_SFT76069.1:0.1478896700,GCA_001205715.1_KNG95484.1:0.1959274463)73:0.020066)46:0.010185)72:0.025227,GCA_900172225.1_SLN44052.1:0.0856401679)84:0.025945,((((((GCA_000014045.1_ABG32664.1:0.0326556163,GCA_000154785.2_AEI94354.1:0.0094151447)100:0.099864,GCA_000622405.1_KIN69393.1:0.1507521520)90:0.032048,(GCA_000172095.1_EDQ04782.1:0.0822921296,GCA_000152605.1_EAP84521.1:0.1610804078)100:0.033713)93:0.029709,(GCA_000814025.1_KIC48610.1:0.0299721233,GCA_001969365.1_APX11643.1:0.0678373275)100:0.111735)95:0.051667,(((GCA_900110135.1_SEM83566.1:0.1489344189,((((((GCA_001247715.1_KNX43182.1:0.0998937876,GCA_900172295.1_SLN13065.1:0.0829937779)100:0.046268,GCA_000152625.1_EAP76461.1:0.2162733505)92:0.059518,(((GCA_001458175.1_CUH51935.1:0.0826957526,GCA_900142085.1_SHI80276.1:0.1773991782)99:0.056002,GCA_900114415.1_SFK57434.1:0.0863416684)99:0.040267,GCA_001458355.1_CUH66594.1:0.0924773754)99:0.028936)84:0.020695,((GCA_000152725.1_EAQ03439.1:0.1189375964,GCA_900172385.1_SLN44917.1:0.1031334231)100:0.129248,(GCA_001307765.1_KPN63130.1:0.1085424093,GCA_900109955.1_SEW21824.1:0.0622512253)100:0.110578)96:0.020252)87:0.024791,(GCA_900110775.1_SEP55346.1:0.0804875142,GCA_900110425.1_SEO43822.1:0.1649113892)98:0.038797)89:0.022468,(GCA_900129685.1_SHG32677.1:0.1226351518,GCA_900107355.1_SDY27787.1:0.1984465738)94:0.044464)90:0.025456)76:0.015090,(((GCA_000152805.1_EAQ10930.1:0.0000028736,GCA_000152805.1_EAQ13789.1:0.0428595507)100:0.222403,GCA_900177545.1_SMH30219.1:0.1640404845)99:0.089801,(GCA_001187845.1_AKS46404.1:0.1053016145,GCA_900172275.1_SLN18774.1:0.0873145440)100:0.111033)18:0.024062)19:0.022696,(((GCA_000299875.1_EKE71923.1:0.0521995171,GCA_900114135.1_SFJ70862.1:0.0842445121)100:0.078506,(GCA_900109555.1_SEL32177.1:0.0000024577,GCA_900172305.1_SLN22845.1:0.0000024577)100:0.054522)98:0.046165,GCA_900172375.1_SLN65138.1:0.1266624234)100:0.089257)100:0.064593)26:0.013930,GCA_002210095.1_OWU77799.1:0.1591715285)76:0.008751)99:0.025446,((((GCA_001038505.1_KMK67386.1:0.1119179722,GCA_900188035.1_SNR58931.1:0.0672965320)100:0.043332,((((((GCA_000153725.1_EAU47460.1:0.1332560840,(GCA_001969385.1_APX24616.1:0.0000024577,GCA_900112435.1_SFB81376.1:0.0000024577)100:0.070203)100:0.036352,GCA_900102075.1_SDF01689.1:0.0744014098)99:0.031833,(GCA_000442255.1_EPX83641.1:0.1207798224,GCA_001975705.1_APZ54484.1:0.0777729355)85:0.029888)100:0.066650,((GCA_001687105.1_ANT61354.1:0.0733228716,GCA_900116195.1_SFS43922.1:0.0640168465)100:0.057568,GCA_900100085.1_SDJ33467.1:0.0997637072)100:0.020410)100:0.043584,GCA_001890925.1_OJI93320.1:0.2018883421)100:0.033850,GCA_900115815.1_SFQ54438.1:0.1817168743)97:0.031986)92:0.017157,((((GCA_002237555.1_ASP22203.1:0.0240473822,GCA_900188425.1_SNT06678.1:0.0365559319)100:0.072701,GCA_000169415.1_EBA08918.1:0.1186475948)77:0.023725,(GCA_001482405.1_KUF11779.1:0.0928493243,GCA_000521865.1_ETX30641.1:0.1655852451)92:0.039318)92:0.024478,((((((GCA_002211155.1_OWV60061.1:0.0000000000,GCA_900101505.1_SDC11129.1:0.0000000000):0.000000,GCA_002211225.1_OWV50164.1:0.0000000000):0.000002,GCA_002211205.1_OWV66812.1:0.0000024577)100:0.103946,GCA_900184945.1_SMX45250.1:0.0693372538)98:0.020060,GCA_900107235.1_SDY54122.1:0.1261159516)100:0.021011,GCA_001458375.1_CUH77245.1:0.1411495492)100:0.033505)95:0.027191)64:0.035863,(GCA_900100005.1_SDJ22922.1:0.1014453207,(GCA_002115725.1_OSQ58894.1:0.0821055235,GCA_002115805.1_OSQ49304.1:0.0196495137)100:0.134266)62:0.043369)94:0.017447)90:0.017104,((GCA_900111875.1_SFA77034.1:0.1313067136,GCA_900116005.1_SFR04351.1:0.1988269065)99:0.052537,(GCA_000812665.2_AML52529.1:0.1862612465,(((GCA_000155735.2_AGI72357.1:0.1794592033,GCA_001908835.1_APO86543.1:0.1261394603)95:0.032140,GCA_000161835.1_EET47430.1:0.1634923271)100:0.029972,GCA_900114485.1_SFL03685.1:0.1476565392)100:0.049951)89:0.016504)91:0.029881)94:0.012961,((((((GCA_900095785.1_SCM68338.1:0.0000024577,GCA_900115865.1_SFQ21991.1:0.0000024577)100:0.130291,GCA_900172235.1_SLN12440.1:0.1166274859)94:0.031054,(GCA_000647975.1_KAJ56637.1:0.2066718456,GCA_900115595.1_SFP20419.1:0.0969990426)98:0.048139)87:0.015565,((GCA_900102905.1_SDK37578.1:0.1968506122,(((GCA_001403795.1_CTQ50296.1:0.1158011604,GCA_900109285.1_SEL18122.1:0.0794862424)100:0.176527,(GCA_000765015.1_KGK80033.1:0.0033375089,GCA_900141945.1_SHI76855.1:0.0042539515)100:0.227156)100:0.062154,(GCA_000442275.2_EPX81320.1:0.0652657895,GCA_900111945.1_SFR44513.1:0.0220854210)100:0.204227)99:0.030408)92:0.029683,(GCA_000299575.1_EKE45556.1:0.1623869382,((GCA_900113405.1_SFG20487.1:0.0000024577,GCA_900172315.1_SLN17347.1:0.0000024577)100:0.170684,GCA_000600975.2_EYD73738.1:0.1923002878)93:0.035273)91:0.066633)91:0.021562)62:0.012586,(((((GCA_000836695.1_KIQ67864.1:0.1212513401,GCA_900141735.1_SHI31132.1:0.1309696033)100:0.052877,GCA_000600335.2_EYD76229.1:0.1541115796)100:0.039383,(GCA_000590925.1_AHM04871.1:0.1941897878,((GCA_900110115.1_SEN65598.1:0.0074082780,GCA_900141995.1_SHI32830.1:0.0250804003)100:0.149982,(GCA_001404155.1_CRK74075.1:0.0000020491,GCA_900114125.1_SFJ28921.1:0.0000024577)100:0.199159)91:0.037421)92:0.032805)90:0.035610,GCA_001981245.1_APX88492.1:0.1651214215)90:0.032491,(GCA_000018145.1_ABV93462.1:0.2444170139,GCA_900184815.1_SMX22316.1:0.1360469147)98:0.062019)68:0.019455)62:0.011041,((((((GCA_001305615.1_ALG90089.1:0.0767204472,GCA_900184935.1_SMX41754.1:0.1183403012)84:0.039586,GCA_000671395.1_KCV83746.1:0.2528538948)69:0.018999,(GCA_001548075.1_BAQ68593.1:0.0000027873,GCA_001633165.1_ANB35271.1:0.0038629967)100:0.237029)79:0.022308,(GCA_900099935.1_SDI55616.1:0.1312145876,(GCA_900112335.1_SFC34375.1:0.1335920778,GCA_900188335.1_SNS73806.1:0.0903086773)100:0.063915)99:0.048310)88:0.029208,((GCA_900110025.1_SEM80582.1:0.1488627558,GCA_000012905.2_ABA78769.1:0.1663835924)82:0.033065,(((GCA_000021865.1_ADE85656.1:0.1297053944,((GCA_000714535.1_KEO51324.1:0.0595479360,GCA_000715505.1_KEP69358.1:0.1419634004)100:0.048642,GCA_000740785.1_KFI30752.1:0.1503671219)100:0.009895)100:0.040971,GCA_900156815.1_SIS79086.1:0.0877734191)100:0.040421,GCA_001620265.1_AMY69747.1:0.1380062623)100:0.068107)28:0.015390)39:0.017456,((GCA_000740775.1_KFI33626.1:0.0258709454,GCA_000740795.1_KFI30348.1:0.0157125540)100:0.203427,((GCA_900156525.1_SIT85192.1:0.2075900362,(GCA_000203895.1_ABL69958.1:0.1136800362,GCA_000444995.1_AGT08204.1:0.1567476312)100:0.165994)96:0.037095,(GCA_001517585.1_CUX81757.1:0.2449089278,GCA_900107025.1_SDX63284.1:0.1476108188)98:0.079897)88:0.032674)50:0.023158)92:0.019165)67:0.020137)92:0.026651,GCA_900106675.1_SDW58372.1:0.1639501413)84:0.013873,(GCA_000153305.1_EAR50874.1:0.1209086356,GCA_900172355.1_SLN57245.1:0.2248883513)95:0.059424)97:0.051385,((GCA_000223375.1_AEM40713.1:0.0000027598,GCA_001399515.1_ALJ80883.1:0.0000024966)100:0.245307,GCA_900142295.1_SIN92380.1:0.2455334814)98:0.057510)100:0.162980,((GCA_900106695.1_SDX24920.1:0.1020773301,GCA_900113695.1_SFI61997.1:0.0787094093)100:0.169080,(GCA_900111545.1_SET30062.1:0.0000027323,GCA_900143155.1_SHN55323.1:0.0000027937)100:0.111485)100:0.146322)99:0.100820,GCA_900107585.1_SDZ97343.1:0.3510636291)100:0.156621,(((GCA_000226315.1_AEP09330.1:0.0035923260,GCA_000348745.1_AGH97783.1:0.0252764607)100:0.551254,(((GCA_001192655.1_GAO97393.1:0.4981244136,GCA_002117145.1_ARN84575.1:0.3038413132)100:0.143549,GCA_900199215.1_SNT72143.1:0.7542209361)100:0.075128,(((GCA_000008385.1_AAW71202.1:0.1608217035,GCA_000953315.1_CDR79294.1:0.0423847924)100:0.369276,((((GCA_000011945.1_AAV86782.1:0.0949099491,GCA_000024505.1_ACZ49096.1:0.0669113729)100:0.503935,GCA_000964795.1_KJV69025.1:0.3130184675)81:0.077992,(GCA_000026005.1_CAH58302.1:0.2026989856,GCA_000964755.1_KJV65435.1:0.1647524667)100:0.191952)82:0.130915,(GCA_000022525.1_ACT69584.1:0.2091421778,GCA_000632985.1_AHX11541.1:0.3576418767)100:1.057170)57:0.057729)60:0.076269,((GCA_000219355.1_AEI88548.1:0.6069040181,GCA_000815465.1_KIE06002.1:0.3834119890)100:0.248281,(GCA_000012385.1_ABE04209.1:0.0805932399,GCA_000195735.1_CAA15199.1:0.1682233938)100:0.592935)59:0.102849)95:0.170353)78:0.063529)80:0.040725,(((GCA_000014865.1_ABK44154.1:0.2307941399,GCA_002109495.1_OSM04402.1:0.1995403248)100:0.341927,(((((GCA_000019845.1_ACB96579.1:0.2597890315,GCA_000021745.1_ACK51418.1:0.1077432752)100:0.047934,GCA_900114285.1_SFK50551.1:0.1185523981)100:0.161986,((GCA_000304315.1_CCJ08857.1:0.2125769352,(GCA_001644125.1_OAI24021.1:0.1185413501,GCA_001675455.1_OBS53590.1:0.1788548719)100:0.147043)100:0.120739,GCA_002117405.1_ARN83653.1:0.2233933444)100:0.209097)100:0.472270,(((((((GCA_000011345.1_BAC08397.1:0.0142600465,GCA_000505665.1_AHB89399.1:0.0126066808)100:0.474419,(GCA_000012525.1_ABB57485.1:0.2488261836,(GCA_000011465.1_CAE18595.1:0.4974933339,(((GCA_000155635.1_EDY37136.1:0.1853811767,GCA_000316515.1_AFY30005.1:0.1922020657)100:0.200704,GCA_001182765.1_CRY93264.1:0.2868759750)100:0.117573,GCA_000760175.1_KGG13240.1:0.3642871564)85:0.075205)100:0.288181)94:0.084816)30:0.097376,(((GCA_000817775.1_KIF39113.1:0.2073260659,(GCA_001904775.1_OKH51201.1:0.1854180457,GCA_002075285.2_ASC72803.1:0.2827534090)99:0.069116)100:0.100486,(GCA_000317145.1_AFY95866.1:0.3888389916,(GCA_000317065.1_AFY71071.1:0.2563514793,GCA_000332215.1_ELS33536.1:0.4291559144)100:0.140008)59:0.035157)56:0.075510,((((((((GCA_000014265.1_ABG51074.1:0.1581549616,GCA_002260545.1_OZH51605.1:0.0537360960)100:0.191225,(((((GCA_000176895.2_CCE16301.1:0.0253336217,GCA_000307915.1_EKD06366.1:0.0148748882)100:0.209315,(GCA_000710505.1_KEI66356.1:0.0416665298,GCA_900009265.1_CUR09278.1:0.0189842925)100:0.121521)99:0.051770,GCA_001904725.1_OKH35225.1:0.2167664009)98:0.029312,(GCA_000478195.2_ERT04975.1:0.0674858854,GCA_000972705.2_KKD39259.1:0.0836473546)100:0.116229)48:0.026043,(GCA_000180455.1_CBN57779.1:0.1063680315,((GCA_000214075.2_EGK86735.1:0.0067909987,GCA_000317475.1_AFZ05882.1:0.0296728755)100:0.047616,GCA_002412335.1_PCN53639.1:0.0862348709)100:0.100206)100:0.078148)71:0.031175)52:0.019141,((((GCA_000155555.1_EDX75313.1:0.1563670316,GCA_000317515.1_AFZ19415.1:0.2004357119)100:0.039780,(GCA_000211815.1_EGJ33504.1:0.0211982445,GCA_001942495.1_OLT57995.1:0.0292074936)100:0.158840)100:0.073358,(GCA_000317105.1_AFY84396.1:0.2697130297,GCA_001276715.1_KOR37096.1:0.2342667199)39:0.065175)19:0.009428,GCA_000020025.1_ACC80689.1:0.3742637946)60:0.035747)39:0.014598,(((((((((GCA_000020025.1_ACC78900.1:0.1020906462,(GCA_000169135.1_EAW44108.1:0.0391729930,GCA_002218065.1_GAX35641.1:0.0475068036)99:0.031650)99:0.037117,(((((GCA_000175835.1_EFA70886.1:0.0106398511,GCA_001432185.1_KRH98229.1:0.0035171442)100:0.014521,(GCA_000175855.1_EFA71586.1:0.0106824044,GCA_002368135.1_BAZ90247.1:0.0071147249)100:0.003545)100:0.128831,(GCA_000196515.1_ADI64081.1:0.0845064499,GCA_002368075.1_BAZ79900.1:0.0556717296)100:0.032831)90:0.029182,(GCA_000312705.1_AFW93129.1:0.0163964158,(GCA_000789435.1_KHG42689.1:0.0000024181,GCA_002368115.1_BAZ85631.1:0.0107295281)91:0.005209)100:0.132511)90:0.027702,GCA_000317695.1_AFZ60513.1:0.0901724150)100:0.044686)79:0.015379,GCA_000317535.1_AFZ27813.1:0.1349275631)85:0.012217,((GCA_000204075.1_ABA22342.1:0.0902413750,(GCA_001298445.1_ALF55456.1:0.0811799120,GCA_002367975.1_BAY19461.1:0.0424395428)100:0.069666)99:0.025829,(GCA_000316575.1_AFY33666.1:0.0946593277,((GCA_002368055.1_BAZ72334.1:0.0000024577,GCA_002368295.1_BAY97158.1:0.0000024577)100:0.014079,GCA_002368275.1_BAY93967.1:0.0037468625)100:0.100868)100:0.038334)94:0.031409)100:0.021475,GCA_000317435.1_AFZ03480.1:0.2580449333)99:0.030349,((GCA_000952155.1_KJH72891.1:0.1743643552,GCA_000317125.1_AFY86235.1:0.2120323930)89:0.042847,(GCA_000317555.1_AFZ31937.1:0.0169887981,GCA_001904655.1_OKH28954.1:0.0126911016)100:0.156506)97:0.037654)88:0.035180,(((GCA_000231365.2_EHC12883.1:0.0037483216,GCA_001904645.1_OKH13297.1:0.0000021922)100:0.041659,((GCA_000934435.1_KIY13090.1:0.0000020399,GCA_001990805.1_ONN60645.1:0.0000023616)100:0.046347,GCA_001275395.1_KOP24787.1:0.0129972130)100:0.026568)100:0.093411,(GCA_000828085.2_KIJ84598.1:0.0632514543,((GCA_000346485.2_KYC36219.1:0.0503866231,GCA_000760695.2_KIE08172.1:0.0482047147)100:0.104512,GCA_000316665.1_AFY52715.1:0.2529670768)83:0.028601)82:0.015796)97:0.027394)86:0.024807,((GCA_001456025.1_KST63951.1:0.0000024577,GCA_001456025.1_KST64661.1:0.0000024577)100:0.192677,(GCA_000350105.1_CCH67507.1:0.0078672921,GCA_000350125.1_CCH65900.1:0.0033819421)100:0.218714)99:0.043878)100:0.069124,GCA_000317495.1_AFZ13459.1:0.2005803976)92:0.028517)83:0.052589,(GCA_000473895.1_ERN40272.1:0.3763951165,(GCA_000317615.1_AFZ51801.1:0.0806511835,GCA_000317635.1_AFZ45531.1:0.1725458738)100:0.251468)47:0.086635)12:0.035570,(GCA_000317045.1_AFY66883.1:0.2009955011,GCA_001746915.1_OEJ74191.1:0.2776325857)8:0.040731)72:0.027733,((GCA_002142475.1_BAS58144.1:0.2233259752,GCA_000775285.1_KGF74032.1:0.2566822561)80:0.037470,GCA_000018105.1_ABW25701.1:0.3169792616)50:0.031731)99:0.050150,(GCA_001870225.1_APB33210.1:0.3556703905,(GCA_000011385.1_BAC91633.1:0.1572987053,GCA_000484535.1_AGY56451.1:0.2377698800)100:0.551030)97:0.200018)25:0.034969)9:0.018079)44:0.046578,((((GCA_000021825.1_ACK69497.1:0.2714350962,(GCA_000317025.1_AFY75897.1:0.0044346701,GCA_001904635.1_OKH21583.1:0.0025411408)100:0.188613)100:0.052537,(((GCA_000317575.1_AFZ34884.1:0.0219502393,GCA_002355455.1_BAU67290.1:0.0060704517)100:0.124911,GCA_000332055.1_ELS05424.1:0.2308713169)98:0.038183,GCA_002368355.1_BAZ44177.1:0.1926854084)100:0.109520)94:0.022638,((((GCA_000017845.1_ACB50934.1:0.0428513515,(GCA_000167195.1_EAM51488.1:0.0000024577,GCA_000235665.2_EHJ13425.1:0.0000024577)100:0.110121)100:0.069789,GCA_000025125.1_ADB94867.1:0.2970681742)100:0.135010,GCA_001904615.1_OKH16849.1:0.3633842648)92:0.035493,((GCA_000317675.1_AFZ53246.1:0.1791262922,(GCA_001548095.1_BAQ60567.1:0.0365302554,GCA_001548115.1_BAQ64757.1:0.0855496427)100:0.097769)100:0.129525,GCA_001747005.1_OEJ79979.1:0.2224961913)100:0.167051)57:0.033410)89:0.058726,((GCA_000297435.1_CCI33777.1:0.0337327514,GCA_000312205.1_CCI05886.1:0.0419233995)100:0.233932,GCA_000332035.1_ELR96965.1:0.3071262379)98:0.056583)88:0.034593)60:0.103991,(GCA_000284135.1_BAL29189.1:0.0453400003,GCA_000478825.2_AIE73925.1:0.0918821598)100:0.299935)100:0.367255,GCA_001765415.1_AOR38637.1:1.0066600743)98:0.195551,(((((((((((((GCA_000007125.1_AAL54021.1:0.0000021892,GCA_000157815.1_EEY02042.1:0.0038367320)100:0.514342,(GCA_000325745.1_AGA65320.1:0.3695774170,GCA_000496595.1_AHA27499.1:0.6946900321)100:0.252205)95:0.042521,(GCA_000017405.1_ABS15528.1:0.0896783271,GCA_000585655.1_EXL05105.1:0.0874539280)100:0.361374)93:0.050674,(GCA_001017175.1_KLK92464.1:0.1636178270,(GCA_000722615.1_KEQ02247.1:0.0000025751,GCA_000722625.1_KEQ02301.1:0.0000028097)100:0.476565)97:0.083739)97:0.062235,(((((GCA_000018545.1_ACP26267.1:0.1406852312,GCA_002288525.1_ASY65846.1:0.2031299735)97:0.060305,(GCA_000092025.1_AAK89424.2:0.3611661993,((GCA_001424795.1_KQU75363.1:0.0892615986,GCA_001605015.1_AMS42911.1:0.0996100827)100:0.159541,(GCA_001510895.1_KUM25057.1:0.1406393827,GCA_001618845.1_AMX98996.1:0.1749342630)100:0.119528)100:0.253782)99:0.032541)97:0.047685,GCA_001687365.1_OBZ96572.1:0.1802331434)99:0.033365,GCA_001885585.1_OJF96266.1:0.3023723110)99:0.040494,GCA_900104355.1_SDP30992.1:0.2732070028)100:0.118897)89:0.046556,(GCA_001676615.1_OCC06330.1:0.3333265081,GCA_000284415.2_CCG07978.1:0.4910371504)75:0.029875)92:0.068679,((GCA_000218565.1_AEI07884.1:0.0000024577,GCA_000218585.1_AEI04254.1:0.0000024577)100:0.230455,GCA_000314735.2_EKS30831.1:0.2148662696)100:0.519815)97:0.120818,(GCA_900110875.1_SER86501.1:0.0786687590,GCA_900114245.1_SFK97807.1:0.1348530448)100:0.601382)80:0.020965,((GCA_000143145.1_ADJ24992.1:0.3440142198,(GCA_000981545.1_CPR16382.1:0.0000024577,GCA_900104305.1_SDP55707.1:0.0000024577)100:0.342211)100:0.117651,GCA_000503895.1_AHB47227.1:0.4590085856)95:0.185442)93:0.085379,(GCA_000017645.1_ABS68157.1:0.3330429320,(GCA_001271345.1_ALA18682.1:0.0503806753,GCA_001887265.1_APF37245.1:0.0695166500)100:0.301129)100:0.244751)96:0.249272,GCA_000722615.1_KEQ02874.1:0.8423185351)100:0.565871,(((((GCA_000010725.1_BAI74184.1:0.2913409655,GCA_000632475.2_AIB13874.1:0.2867929203)100:0.206959,((GCA_000225995.2_EGY00044.1:0.0103371999,GCA_000730165.2_ASG22032.1:0.0042328140)100:0.241989,(GCA_002251795.1_OYQ37377.1:0.3253630452,GCA_000175215.2_ADU13800.1:0.9895444806)87:0.180109)85:0.168635)95:0.319313,(GCA_000175215.2_ADU13806.1:0.5909113618,(GCA_000632475.2_AIB13888.1:0.3884643131,GCA_002251795.1_OYQ34190.1:0.3979449052)100:0.325060)100:0.430880)100:0.448272,GCA_000789435.1_KHG40153.1:1.5031540777)44:0.171922,GCA_900113695.1_SFH74577.1:2.0559583275)100:0.608452)85:0.158877,(((((((GCA_000013025.1_ABI78774.1:0.0416379236,GCA_000685315.1_KCZ96973.1:0.1806398739)100:0.708269,(((GCA_000152805.1_EAQ14403.1:0.3276855504,(GCA_001510895.1_KUM27109.1:0.3537756656,(GCA_000300335.1_EKF20488.1:0.4406397960,GCA_001403915.1_CTQ44247.1:0.3755638669)100:0.142544)98:0.087096)100:0.186755,GCA_000153305.1_EAR51374.1:0.6769380587)100:0.204212,GCA_900172355.1_SLN37654.1:0.7975948068)100:0.123279)100:0.352949,(((GCA_000175215.2_ADU13707.1:0.7533275171,GCA_000204015.1_EGF91703.1:0.9145568354)100:0.227458,((GCA_000203895.1_ABL68781.1:0.3358432272,GCA_000376545.2_ANP40231.1:0.3924283812)100:0.166354,((GCA_000223375.1_AEM42644.1:0.0000024577,GCA_001399515.1_ALJ82450.1:0.0000021960)100:0.417980,GCA_000444995.1_AGT08278.1:0.3966715404)100:0.201466)100:0.188324)100:0.180686,GCA_000730165.2_ASG25047.1:1.5769611901)19:0.158209)96:0.173080,(((GCA_000317105.1_AFY84870.1:0.3825743908,(GCA_000346485.2_KYC38217.1:0.0448202373,GCA_000760695.2_KIE11648.1:0.0375095988)100:0.168047)90:0.083215,GCA_001746915.1_OEJ75151.1:0.1583751929)78:0.073903,GCA_000317145.1_AFY91376.1:0.2047165981)100:0.791926)100:0.672913,GCA_000346485.2_KYC43924.1:2.2138131987)60:0.073697,GCA_000828085.2_KIJ83431.1:2.5225241171)58:0.109634,GCA_001942495.1_OLT58407.1:2.7874319263)94:0.132170)92:0.181850)75:0.142856)85:0.096824,(GCA_000817775.1_KIF43161.1:0.4370554679,(GCA_001426945.1_KQZ01000.1:0.2039642994,GCA_002119765.1_ARQ01650.1:0.1829590657)100:0.214995)100:0.708796)100:0.130378)99:0.054058,GCA_000742835.1_AIK95883.1:0.5138703384)71:0.086221)90:0.064018)97:0.064165)89:0.043403)24:0.043599)82:0.056433,GCA_900172325.1_SLN45120.1:0.3197808805)100:0.074909,((GCA_000017565.1_ABS64530.1:0.2524072040,GCA_000739695.1_GAK44103.1:0.1551997502)99:0.077216,GCA_000689395.1_CDO61335.1:0.2533788589)100:0.087882)98:0.042040)71:0.046649,(GCA_000166055.1_ADP70562.1:0.0039381289,GCA_000636015.1_KAI94806.1:0.0000024882)100:0.398953)93:0.047707,((GCA_000828475.1_BAQ17431.1:0.0462342321,GCA_001723285.1_ODR99052.1:0.0508457372)100:0.191869,GCA_001708935.1_ODA68565.1:0.2728326786)100:0.167123)70:0.021805,((GCA_000143145.1_ADJ23104.1:0.1351054253,GCA_000503895.1_AHB49690.1:0.0977838505)100:0.042407,(GCA_000981545.1_CPR20491.1:0.0000022921,GCA_900104305.1_SDP15873.1:0.0000029976)100:0.180643)100:0.302412)100:0.121408)88:0.076700,(((GCA_000014745.1_ABI65815.1:0.1821988246,GCA_900103475.1_SDL95368.1:0.1218940892)100:0.212413,GCA_000152745.1_EAP90911.1:0.3666995342)100:0.059935,(GCA_900199215.1_SNT72007.1:0.2980618316,GCA_000152825.2_ADM08343.1:0.5209832803)100:0.136067)99:0.057574)100:0.238826)100:0.104259)100:0.077749)100:0.105639);
