# Supplementary material for: Assessing the accuracy of phylogenetic rooting methods on prokaryotic gene families
Source: PLoS One. 2020 May 15;15(5):e0232950. doi: 10.1371/journal.pone.0232950 (PMC7228096; doi:10.1371/journal.pone.0232950)
Supplement: S2 Dataset — (ZIP) [file pone.0232950.s003.zip › EmpiricalDataset/GeneTrees_IQTree/000159.aln.treefile]

(GCA_000006905.1_AAK24154.1:0.0788643017,GCA_000092285.1_ADG11282.1:0.0389195074,((GCA_000017265.1_ACG77691.1:0.1465679610,GCA_001425915.1_KQW71332.1:0.1944839705)100:0.249752,((GCA_000144605.1_ADL01560.1:0.2567026573,GCA_002205555.1_ASD27820.1:0.1508411468)100:0.213153,((((GCA_000175215.2_ADU13758.1:0.3374835379,GCA_000204015.1_EGF92331.1:0.1563858957)100:0.527561,(GCA_001017175.1_KLK91581.1:0.0708477466,GCA_900102135.1_SCY87492.1:0.1164373374)100:0.284733)98:0.153143,GCA_000018545.1_ACP22240.1:0.5550864503)89:0.216435,((GCA_900102695.1_SCZ31842.1:0.4379167333,(((((((((((((((((GCA_000009985.1_BAE52923.1:0.4175577293,((((((GCA_000011365.1_BAC52309.1:0.0464709657,GCA_000661935.1_AHY54175.1:0.0346600279)100:0.178520,(GCA_001618955.1_KZD23240.1:0.0122374220,GCA_900108575.1_SEI15720.1:0.0114545973)100:0.096168)99:0.055670,((GCA_000012725.1_ABA06210.1:0.1848234591,GCA_000013885.1_ABE61975.1:0.0738324539)100:0.087786,GCA_000935205.1_KIZ40200.1:0.1474172197)100:0.066241)92:0.029256,GCA_000195775.1_CAE29510.1:0.1127588011)99:0.177931,((GCA_000218565.1_AEI07512.1:0.0000025145,GCA_000218585.1_AEI03935.1:0.0000029117)100:0.169829,GCA_000314735.2_EKS31188.1:0.1525876591)100:0.128017)91:0.026552,GCA_000336555.1_EKS35135.1:0.1865513954)100:0.297557)100:0.255506,(GCA_000315795.1_EKV29578.1:0.3679323182,GCA_000742835.1_AIK96731.1:0.9706952336)99:0.223219)91:0.089881,GCA_000014865.1_ABK44836.1:0.7485437743)97:0.122486,GCA_900100655.1_SDF53034.1:0.5678071999)70:0.065134,((((GCA_000011345.1_BAC08766.1:0.0000027959,GCA_000505665.1_AHB88107.1:0.0251458560)100:0.380137,(GCA_000011385.1_BAC92280.1:0.2960037684,GCA_000484535.1_AGY57459.1:0.2657784614)100:0.290714)92:0.129376,GCA_000011385.1_BAC91960.1:0.5008226749)69:0.079443,(((((((((GCA_000014265.1_ABG53081.1:0.3463854728,((GCA_000317105.1_AFY84744.1:0.1792680670,(GCA_001276715.1_KOR36004.1:0.2377256171,GCA_000817775.1_KIF42505.1:0.3747878562)85:0.049743)84:0.079429,GCA_001637395.1_OAB61530.1:0.3252035113)48:0.015883)95:0.044599,((GCA_000211815.1_EGJ33210.1:0.0491451317,GCA_001942495.1_OLT61124.1:0.0000029485)100:0.133597,GCA_000317065.1_AFY69232.1:0.4349645364)98:0.119827)95:0.034252,GCA_000021825.1_ACK71428.1:0.1701143504)39:0.086682,(((GCA_001747005.1_OEJ78928.1:0.1784172354,((GCA_000317675.1_AFZ53135.1:0.1582591149,GCA_001548115.1_BAQ66352.1:0.0821825435)100:0.130812,GCA_001548095.1_BAQ61539.1:0.1440534654)100:0.224628)100:0.087739,(GCA_000297435.1_CCI31716.1:0.0160974931,GCA_000312205.1_CCI07308.1:0.0182900225)100:0.272294)55:0.038217,(GCA_000710505.1_KEI67859.1:0.1099118355,GCA_900009265.1_CUR12136.1:0.1321161238)100:0.130626)55:0.108653)34:0.000002,((GCA_000176895.2_CCE20040.1:0.0000025333,GCA_000307915.1_EKD09653.1:0.0123019991)100:0.245610,GCA_000317515.1_AFZ17157.1:0.2115810311)98:0.044664)94:0.031290,(((GCA_000155555.1_EDX75593.1:0.2736933868,GCA_000180455.1_CBN56241.1:0.2710083808)91:0.049806,((GCA_000214075.2_EGK89408.1:0.0757116239,GCA_000317475.1_AFZ10385.1:0.0000022797)100:0.069309,GCA_002412335.1_PCN53631.1:0.1297066048)100:0.085071)93:0.033582,((GCA_000478195.2_ERT06922.1:0.1417628252,GCA_000972705.2_KKD35037.1:0.0814913534)100:0.137507,GCA_000018105.1_ABW27130.1:0.4244282010)93:0.057552)82:0.027523)77:0.035839,((GCA_000317615.1_AFZ51186.1:0.1188254693,GCA_000317635.1_AFZ44384.1:0.0840160191)99:0.221832,(GCA_000317045.1_AFY67231.1:0.3343264654,(GCA_000473895.1_ERN39969.1:0.3720962756,GCA_000484535.1_AGY58100.1:0.4809902140)96:0.045591)96:0.077254)72:0.013054)84:0.137636,GCA_002075285.2_ASC70514.1:0.3396657105)66:0.054626,GCA_001904615.1_OKH17427.1:0.4680210588)58:0.026021)91:0.221182)41:0.015900,GCA_002109495.1_OSM05270.1:0.3944281691)81:0.049021,GCA_900172325.1_SLN12116.1:0.4740598550)41:0.090255,((GCA_900102465.1_SDF06696.1:0.2491238000,(GCA_000319385.1_AFX99189.1:0.2278224205,GCA_000510265.1_AHC73778.1:0.0767806475)100:0.681290)95:0.170232,GCA_001026905.1_KLN62223.1:0.8664249095)90:0.145654)86:0.082659,(GCA_000012525.1_ABB58220.1:0.4019084720,(GCA_900177295.1_SMF60963.1:0.0000029865,GCA_900188055.1_SNR92334.1:0.0000022091)100:0.945068)86:0.143483)94:0.092566,(((((((GCA_000010525.1_BAF87083.1:0.3981097697,GCA_000017645.1_ABS68080.1:0.5016819982)100:0.125206,(GCA_900104485.1_SDB30991.1:0.4284682541,((GCA_000828475.1_BAQ18028.1:0.1920202659,GCA_001723285.1_ODR98392.1:0.0375320501)100:0.183566,GCA_001708935.1_ODA66878.1:0.7864782903)100:0.405636)79:0.115730)79:0.032983,GCA_000496075.1_ESR22750.1:0.6511526630)96:0.085088,(GCA_000019845.1_ACB95274.1:0.4009577947,(GCA_900148505.1_SHO66201.1:0.5413158317,GCA_000017565.1_ABS62468.1:0.4976734657)95:0.041922)51:0.097067)45:0.021317,((((GCA_000166055.1_ADP71258.1:0.0243142846,GCA_000636015.1_KAI95064.1:0.0000028715)100:0.388183,(GCA_001402875.1_ALK10159.1:0.0000025145,GCA_001459775.1_CUU42823.1:0.0000025043)100:0.546000)87:0.184863,(GCA_002088295.1_ORE96252.1:0.3518092939,(((((GCA_001293565.1_KPB02250.1:0.2929663123,GCA_002238045.1_OXS99651.1:0.4757217101)87:0.120557,((((((((((((((((GCA_000010725.1_BAI76601.1:0.7097461173,((GCA_000503895.1_AHB48533.1:0.4029626095,GCA_000013085.1_ABC22707.1:0.7684982600)87:0.148527,GCA_900101965.1_SDD77644.1:0.4518329711)85:0.098468)83:0.090103,((GCA_000342165.1_EMD83870.1:0.3931773063,GCA_002211145.1_OWV32873.1:0.2553592782)100:0.311110,(GCA_000153525.1_EAS85332.1:0.1575144705,GCA_000155895.1_EDZ60329.1:0.1707845545)100:0.909779)91:0.161836)90:0.135837,((((GCA_000836695.1_KIQ69113.1:0.3083902386,((GCA_000153465.1_EAS49050.1:0.2881958848,GCA_900176465.1_SMC93394.1:0.1939893735)100:0.063083,GCA_000153705.1_EAU42991.1:0.2055436262)100:0.270682)79:0.034604,GCA_900141735.1_SHI58219.1:0.4620667196)97:0.122882,((((((((((((GCA_000021865.1_ADE86983.1:0.5915575277,GCA_001618845.1_AMX98148.1:0.0596399498)100:0.063700,GCA_001510895.1_KUM26543.1:0.1388224673)100:0.107210,GCA_002075885.1_OQM73730.1:0.4767036027)99:0.169226,(GCA_001424795.1_KQU64248.1:0.1243450205,GCA_001605015.1_AMS44337.1:0.1912737374)99:0.213293)98:0.085915,GCA_000179775.1_EFL88581.1:0.7670706629)57:0.000002,((GCA_000018545.1_ACP23882.1:0.3018751495,GCA_000697965.2_ANK71227.1:0.3620289014)51:0.044471,(GCA_001687365.1_OBZ96805.1:0.1457758580,GCA_001885585.1_OJF90601.1:0.2859938818)100:0.133145)100:0.236627)88:0.068981,((GCA_000014245.1_ABG61783.1:0.2299549313,(GCA_000300335.1_EKF20673.1:0.1196980672,GCA_000300515.1_EKF41174.1:0.1363046349)68:0.087379)99:0.129287,GCA_001293565.1_KPB02932.1:0.6015773946)83:0.166554)85:0.082961,((((((GCA_000152805.1_EAQ12022.1:0.2978613867,(GCA_000299575.1_EKE45457.1:0.3289452464,GCA_900115595.1_SFP06300.1:0.1904066550)99:0.063871)98:0.084363,(((((((((GCA_000153725.1_EAU44467.1:0.0828409543,(GCA_001687105.1_ANT61151.1:0.2206863493,GCA_900116195.1_SFT23208.1:0.2142978606)100:0.267146)97:0.071544,(GCA_001969385.1_APX25695.1:0.0000021044,GCA_900112435.1_SFD55762.1:0.0000020379)100:0.110210)91:0.048546,GCA_001975705.1_APZ53875.1:0.0811442730)12:0.011138,GCA_900102075.1_SDE48949.1:0.1417268592)20:0.032468,GCA_000442255.1_EPX82217.1:0.2041443707)82:0.044409,((GCA_001038505.1_KMK67868.1:0.3197749535,GCA_900188035.1_SNR26696.1:0.2741637901)89:0.055955,((GCA_001305615.1_ALG89850.1:0.2622197192,GCA_900184935.1_SMX33914.1:0.2844783110)100:0.215013,GCA_000172095.1_EDQ04959.1:0.4723236180)70:0.025464)74:0.065088)66:0.000003,GCA_000169415.1_EBA05528.1:0.1701729004)78:0.054526,(((((((GCA_002211155.1_OWV63202.1:0.0000000000,GCA_900101505.1_SDC30234.1:0.0000000000):0.000003,GCA_002211225.1_OWV49798.1:0.0000025145)100:0.007768,GCA_002211205.1_OWV64549.1:0.0325587372)100:0.062500,GCA_900184945.1_SMX50510.1:0.2118689445)57:0.049298,(GCA_002237555.1_ASP22350.1:0.1298148984,GCA_900188425.1_SNS54040.1:0.0551219490)100:0.274351)16:0.037428,GCA_900112335.1_SFD03575.1:0.5119497843)95:0.045766,GCA_001482405.1_KUF11796.1:0.1696120010)100:0.058295)79:0.081273,((GCA_002115725.1_OSQ61323.1:0.1892867954,GCA_002115805.1_OSQ51704.1:0.0771325558)100:0.150307,(((GCA_001046955.1_AKO96280.1:0.0000029692,GCA_900109145.1_SEI93162.1:0.0000029830)100:0.282763,((((((GCA_000153305.1_EAR52625.1:0.1818280368,GCA_900172355.1_SLN40167.1:0.2175672465)100:0.215958,((GCA_000155735.2_AGI72611.1:0.1984376418,GCA_001187845.1_AKS45685.1:0.1582090650)100:0.115441,GCA_900172275.1_SLN19661.1:0.3392948702)97:0.029813)98:0.074644,GCA_000161835.1_EET48113.1:0.2988449575)99:0.048944,GCA_900172295.1_SLN15627.1:0.2231393356)34:0.031312,((GCA_001890925.1_OJI92568.1:0.3063795032,GCA_900142085.1_SHJ63808.1:0.3826149704)79:0.051696,((GCA_000671395.1_KCV83127.1:0.3440078918,GCA_900110775.1_SEQ37570.1:0.2035155828)86:0.078474,(GCA_900110425.1_SEO34136.1:0.2572785621,(GCA_900114415.1_SFK49239.1:0.1510969128,GCA_900129685.1_SHH74996.1:0.2904336154)100:0.134147)78:0.062489)24:0.053033)24:0.054574)21:0.041301,(GCA_000152625.1_EAP76693.1:0.2780979889,((GCA_900100005.1_SDI18300.1:0.3272205887,GCA_900107355.1_SDY47353.1:0.2300146406)94:0.117019,(GCA_900116005.1_SFQ94959.1:0.2960028634,GCA_900111875.1_SFA80154.1:0.3450581965)99:0.072411)99:0.108977)21:0.037211)98:0.097758)62:0.043170,((GCA_000521865.1_ETX29232.1:0.2572200280,GCA_900115815.1_SFQ56020.1:0.2104107277)99:0.038730,GCA_900107235.1_SDX96727.1:0.2985151922)100:0.187224)67:0.100305)51:0.042821)40:0.034607)51:0.036560,(GCA_900142295.1_SIO05085.1:0.1458265961,((((GCA_000442275.2_EPX80202.1:0.1307470943,GCA_900111945.1_SFR51427.1:0.2024930543)100:0.229950,GCA_000812665.2_AML50734.1:0.3300661022)84:0.066921,GCA_001247715.1_KNX40340.1:0.3614073566)90:0.107039,GCA_900114485.1_SFK73280.1:0.5334461243)88:0.134204)85:0.131836)95:0.058905,GCA_000590925.1_AHM05676.1:0.4001697198)96:0.063049,(GCA_000152605.1_EAP83025.1:0.4685914277,((GCA_900113405.1_SFG54681.1:0.0000022839,GCA_900172315.1_SLN22964.1:0.0000021465)100:0.371838,(GCA_900110115.1_SEN87197.1:0.0000026489,GCA_900141995.1_SHJ37338.1:0.0178865594)100:0.369679)98:0.069126)100:0.178117)96:0.024915,((GCA_000299575.1_EKE45648.1:0.3443697902,(GCA_900110115.1_SEN50116.1:0.0235816515,GCA_900141995.1_SHJ07826.1:0.0468972461)100:0.239371)100:0.551159,(((((GCA_000442275.2_EPX78957.1:0.4932353904,GCA_900172235.1_SLN56087.1:0.8678447821)93:0.105964,(GCA_001403795.1_CTQ48339.1:0.4096503120,GCA_900109285.1_SEK42802.1:0.4237789015)100:0.325689)92:0.069470,GCA_900111945.1_SFR43494.1:0.4833677448)97:0.132273,GCA_900114485.1_SFK87630.1:0.4836475032)98:0.180807,GCA_000647975.1_KAJ56607.1:0.6164644992)96:0.168442)100:0.700569)92:0.049967)84:0.046916,((GCA_000018145.1_ABV94442.1:0.2107736275,GCA_900110135.1_SEM96723.1:0.4200607403)99:0.193610,(GCA_900110025.1_SEM94236.1:0.2620297220,(GCA_000154705.2_EDQ35645.1:0.3969491865,GCA_001703635.1_OCW58410.1:0.1593341970)100:0.192555)84:0.064656)85:0.055312)98:0.088645,(((GCA_900115225.1_SFO29352.1:0.1290829719,GCA_900215505.1_SNY90908.1:0.2751625687)100:0.112511,GCA_001403795.1_CTQ49892.1:0.6293476285)90:0.073740,((GCA_000230555.1_AEQ50117.1:0.2031879519,GCA_900100665.1_SDG61471.1:0.1474717065)100:0.328396,(GCA_001517585.1_CUX80269.1:0.0841724160,GCA_900107025.1_SDW79277.1:0.3769301739)100:0.250326)100:0.201357)91:0.042038)63:0.041383,((GCA_002238045.1_OXT01773.1:0.4155917425,GCA_900109285.1_SEK67610.1:1.1910513848)20:0.114523,(GCA_000342165.1_EMD83707.1:0.3364362107,GCA_002211145.1_OWV34582.1:0.4623263317)100:0.278706)19:0.103308)19:0.066074,((GCA_900104035.1_SDO32776.1:0.4291215994,(GCA_000800175.1_KHJ55456.1:0.0201384418,GCA_900141975.1_SHJ08534.1:0.0429475091)100:0.434956)20:0.143823,GCA_900102695.1_SCZ38565.1:0.5799018675)19:0.053912)90:0.011834)100:0.072572,((GCA_000013025.1_ABI75741.1:0.2178302065,GCA_000685315.1_KCZ99889.1:0.2467807871)100:0.350432,((GCA_000014745.1_ABI65172.1:0.2918069182,GCA_900103475.1_SDM06852.1:0.4643526652)100:0.360656,GCA_000023785.1_ACT58907.1:0.7512543292)99:0.231911)100:0.378348)94:0.109042)55:0.028788,(GCA_000226315.1_AEP10235.1:0.0631844105,GCA_000348745.1_AGH98639.1:0.0161302273)100:0.658578)66:0.034217,(((((GCA_000013005.1_ABC64582.1:0.2308744982,((GCA_001304795.1_ALG59581.1:0.0000022377,GCA_001306275.1_KPM17312.1:0.0000025234)100:0.290595,(GCA_000715015.1_KEO88884.1:0.2401770966,(GCA_001663175.1_ANK12384.1:0.3095300689,GCA_001677335.1_OBV11139.1:0.1805528078)100:0.111395)100:0.109286)100:0.065726)100:0.075297,GCA_001281485.1_ALE17701.1:0.2609078976)100:0.138737,GCA_000235975.2_EHJ61111.1:0.1736989292)98:0.058425,GCA_001008165.2_AKH43176.1:0.2384254908)97:0.048338,(GCA_001028705.1_AKM08966.1:0.2205349473,GCA_001661675.2_ARU17526.1:0.4794226700)90:0.155191)100:0.274369)79:0.052318,((((GCA_000016765.1_ABQ69252.1:0.2010235293,(GCA_002355275.1_ATE67082.1:0.0000025145,GCA_002367875.1_PCE43706.1:0.0000025903)100:0.149312)100:0.277873,(GCA_000091125.1_BAI95140.1:0.1120425586,GCA_000147835.3_AEG49978.1:0.1879716002)100:0.321633)91:0.199002,(((((GCA_000011465.1_CAE18474.1:0.4221419423,((GCA_000317675.1_AFZ55299.1:0.1350731282,(GCA_001548095.1_BAQ60368.1:0.1644117109,GCA_001548115.1_BAQ63413.1:0.3267974359)100:0.126865)100:0.132977,GCA_001747005.1_OEJ78689.1:0.3913121891)99:0.221568)97:0.024164,GCA_900100655.1_SDG17721.1:1.0432287940)81:0.176133,((((GCA_000155635.1_EDY39817.1:0.2832118609,GCA_000316515.1_AFY30231.1:0.2488224380)56:0.082094,(GCA_001182765.1_CRY90774.1:0.2726422292,GCA_000760175.1_KGG13377.1:0.3824633115)84:0.177087)99:0.173849,(GCA_000152825.2_ADM08462.1:0.4917913918,GCA_900199215.1_SNT74147.1:0.3510998126)99:0.225906)51:0.011635,GCA_000012525.1_ABB56384.1:0.6703877282)93:0.141639)74:0.096097,((GCA_000204015.1_EGF91583.1:0.1189232526,GCA_000325745.1_AGA65219.1:0.9675683766)95:0.099795,((GCA_000017265.1_ACG78061.1:0.3457407057,GCA_001425915.1_KQW71657.1:0.2563637142)100:0.124462,GCA_000144605.1_ADL01218.1:0.4584254099)100:0.271580)91:0.108861)75:0.063079,((GCA_000013025.1_ABI78517.1:0.5441019912,GCA_000023785.1_ACT58709.1:0.7301963533)99:0.133232,GCA_000152745.1_EAP90809.1:0.7067031707)76:0.142783)97:0.114117)40:0.018114,((GCA_000013985.1_ABF54569.1:0.1372584872,GCA_001610975.1_AMU94586.1:0.1639851592)100:0.315445,(GCA_002218195.1_ASK88527.1:0.3361698989,GCA_900128895.1_SIN63874.1:0.2164333468)100:0.460158)57:0.103812)73:0.050530)100:0.099012,(GCA_001295965.1_KPF73563.1:0.0097128858,GCA_001713435.1_AOG02120.1:0.0000023736)100:0.536689)90:0.051659,((((((((((((GCA_000011365.1_BAC51120.1:0.1038424679,GCA_000661935.1_AHY52907.1:0.0000026246)100:0.226001,GCA_000013885.1_ABE62154.1:0.1406575433)95:0.049101,(GCA_001618955.1_KZD21717.1:0.0079085286,GCA_900108575.1_SEH45613.1:0.0000025618)100:0.229365)92:0.075776,(GCA_000195775.1_CAE29378.1:0.0786682946,GCA_000935205.1_KIZ38942.1:0.1432870208)100:0.100273)91:0.079244,GCA_000336555.1_EKS37830.1:0.2318061133)87:0.093634,((GCA_000218565.1_AEI07305.1:0.0000026266,GCA_000218585.1_AEI03728.1:0.0000027328)100:0.135276,GCA_000314735.2_EKS27538.1:0.0474126416)100:0.222172)100:0.181052,(((GCA_002117405.1_ARN80083.1:0.5394368669,(GCA_000013325.1_ABD24669.1:0.4297654627,GCA_001676615.1_OCC02874.1:0.8014944430)98:0.124398)19:0.057637,((((((GCA_000021325.1_ACI51465.1:0.0102799211,((GCA_000963885.1_GAN54631.1:0.0000025145,GCA_002005465.1_AQS87963.1:0.0000025145)100:0.033946,GCA_002005445.1_AQS85897.1:0.0531994712)100:0.015740)100:0.071721,GCA_000617865.1_GAJ27850.1:0.0701611808)100:0.072788,(GCA_000724025.1_CDG40422.1:0.0591705354,GCA_001547995.1_BAT19693.1:0.0000021840)100:0.283114)30:0.118406,GCA_000021325.1_ACI52482.1:0.1415170899)30:0.065065,GCA_001787335.1_AOX18775.1:0.1770097444)100:0.387195,(GCA_000306035.1_EKN00343.1:0.2088538728,GCA_000964385.1_GAN81182.1:0.2134059996)100:0.245947)98:0.185616)19:0.067588,(GCA_000731295.1_CDN52710.1:0.0000025145,GCA_000731315.1_CDN46472.1:0.0000029534)100:0.376133)19:0.063254)26:0.051861,(GCA_000294655.1_CCG40401.1:0.1649203784,GCA_900108475.1_SEH60066.1:0.0312439699)100:0.538942)46:0.049623,((GCA_000092925.1_ADH88151.1:0.2684232720,GCA_000021745.1_ACK49617.1:0.6428964404)96:0.092771,(GCA_900129325.1_SHG34812.1:0.3630697322,GCA_001586395.2_KZB95026.1:0.5016795284)74:0.044063)75:0.040723)72:0.085012,((GCA_000743575.1_KFL32786.1:0.3979160496,GCA_000970435.1_KKB76866.1:0.2718678211)100:0.143570,GCA_002251755.1_OYQ28211.1:0.5518334280)98:0.159265)60:0.036110,GCA_001708935.1_ODA68766.1:0.5240857280)61:0.023965,(GCA_900114285.1_SFK50930.1:0.4358929415,(GCA_900104355.1_SDP59059.1:0.1430949733,GCA_900113985.1_SFI58229.1:0.1219296705)100:0.204021)91:0.074177)87:0.106239)98:0.083586,(GCA_000019945.1_ACB79699.1:0.4080621761,GCA_001579845.1_AMN43322.1:0.5557722152)93:0.253860)90:0.033902,(GCA_000828475.1_BAQ17259.1:0.1800685099,GCA_001723285.1_ODR98909.1:0.1074180162)100:0.363331)93:0.058102,((((((((((((((((GCA_000017845.1_ACB49525.1:0.0888675160,(GCA_000167195.1_EAM48085.1:0.0000026619,GCA_000235665.2_EHJ11744.1:0.0000026897)100:0.115959)100:0.088162,(GCA_002142475.1_BAS58892.1:0.2436825899,GCA_000332035.1_ELR99721.1:0.4252111828)77:0.032746)79:0.063825,((((GCA_001456025.1_KST68733.1:0.0000022601,GCA_001456025.1_KST68745.1:0.0000025874)100:0.162904,GCA_000316665.1_AFY56401.1:0.2457807404)76:0.072421,(GCA_000317575.1_AFZ34177.1:0.0642843284,GCA_002355455.1_BAU67197.1:0.0000024484)100:0.135743)75:0.031894,GCA_002368355.1_BAZ43484.1:0.2000099912)62:0.015527)46:0.029987,((GCA_001904775.1_OKH47861.1:0.2547466384,GCA_000332055.1_ELS02053.1:0.2571216716)98:0.085701,GCA_000317435.1_AFZ02900.1:0.3760151435)90:0.044271)73:0.081739,((GCA_000231365.2_EHC08389.1:0.0000022872,GCA_001904645.1_OKH11910.1:0.0117020345)100:0.026523,(GCA_001275395.1_KOP24087.1:0.0631999638,GCA_000934435.1_KIY13719.1:0.0267930685)81:0.022013)100:0.205791)94:0.065230,(GCA_000350105.1_CCH66589.1:0.2435703038,((GCA_000346485.2_KYC42217.1:0.0674653435,GCA_000760695.2_KIE12122.1:0.1187372589)100:0.124244,GCA_000828085.2_KIJ81791.1:0.1831748306)100:0.139608)96:0.076396)95:0.061217,GCA_000317495.1_AFZ11244.1:0.1486846877)68:0.032386,(((GCA_000020025.1_ACC80507.1:0.1960574844,(GCA_001298445.1_ALF56156.1:0.0000020551,GCA_002367975.1_BAY17739.1:0.0883014741)100:0.139251)92:0.013107,((((GCA_000317535.1_AFZ22668.1:0.1098817175,(((((GCA_000175835.1_EFA69724.1:0.0121250684,GCA_001432185.1_KRH95996.1:0.0000021166)100:0.029488,(GCA_000175855.1_EFA72790.1:0.0244794665,GCA_002368135.1_BAZ89642.1:0.0122948166)100:0.020519)100:0.193894,GCA_002368075.1_BAZ83109.1:0.0398629894)94:0.034297,((GCA_000312705.1_AFW93862.1:0.0325480153,(GCA_000789435.1_KHG42110.1:0.0162861507,GCA_002368115.1_BAZ88514.1:0.0000027162)100:0.025095)100:0.069249,GCA_000317695.1_AFZ55683.1:0.0970862300)100:0.084039)65:0.021870,GCA_000196515.1_ADI62795.1:0.0878265635)100:0.144725)94:0.064335,(GCA_000169135.1_EAW46412.1:0.0217673427,GCA_002218065.1_GAX34594.1:0.0766864719)100:0.176122)95:0.040343,GCA_000316575.1_AFY31900.1:0.1940843468)92:0.055453,GCA_000204075.1_ABA21418.1:0.1815580521)96:0.040254)98:0.063175,GCA_000332215.1_ELS33008.1:0.5142536123)97:0.066561)72:0.059879,(GCA_000180455.1_CBN56392.1:0.2125331518,GCA_000317125.1_AFY89910.1:0.1738410352)75:0.101515)7:0.006734,((GCA_000021825.1_ACK70211.1:0.3296375158,GCA_000775285.1_KGF73693.1:0.2663233140)98:0.111322,((GCA_000346485.2_KYC42309.1:0.1085442142,GCA_000760695.2_KIE09195.1:0.1153325933)100:0.142126,GCA_002142475.1_BAS59636.1:0.5277660947)81:0.066354)46:0.044117)62:0.042125,(GCA_000317025.1_AFY77850.1:0.0000028693,GCA_001904635.1_OKH26117.1:0.0236747134)100:0.196776)16:0.018696,GCA_000775285.1_KGF71694.1:0.2725219408)19:0.026156,(((GCA_000952155.1_KJH70115.1:0.2719056857,((GCA_000284135.1_BAL27965.1:0.0424879357,GCA_000478825.2_AIE74935.1:0.0146231083)100:0.324087,GCA_001870225.1_APB34740.1:0.7758016155)97:0.097603)94:0.083131,((GCA_002368055.1_BAZ76800.1:0.0000025145,GCA_002368295.1_BAY99277.1:0.0000025473)100:0.023404,GCA_002368275.1_BAY89528.1:0.0130733843)100:0.129927)96:0.100238,(GCA_000316665.1_AFY56424.1:0.2076339311,GCA_000018105.1_ABW29423.1:0.5256810677)69:0.087354)67:0.056823)19:0.089041,GCA_001904725.1_OKH33941.1:0.2606868779)98:0.136909,(GCA_000317145.1_AFY91534.1:0.2003491608,GCA_000317145.1_AFY97032.1:0.3632674095)100:0.194129)98:0.149880,(GCA_000143145.1_ADJ22754.1:0.4285011391,(GCA_000981545.1_CPR20328.1:0.0000026723,GCA_900104305.1_SDP13429.1:0.0000024382)100:0.505020)92:0.089218)97:0.130511)79:0.023261,(GCA_001720135.1_ODN72356.1:0.5884420126,GCA_000017565.1_ABS63141.1:0.3678013833)85:0.080395)100:0.284144,(GCA_000496075.1_ESR26706.1:0.2939085643,(GCA_001271345.1_ALA19376.1:0.0298353611,GCA_001887265.1_APF39056.1:0.0157108228)100:0.256940)100:0.110485)48:0.009705,(GCA_000576635.1_EWY36496.1:0.2357659194,GCA_000936425.1_KJB92707.1:0.1684714826)100:0.146879)98:0.123966,((GCA_900101615.1_SDD64138.1:0.0000027461,GCA_900104205.1_SDB29161.1:0.0000026773)100:0.362942,((((((((((GCA_000021745.1_ACK50847.1:0.2974604327,GCA_900104955.1_SEC97886.1:0.1424296729)95:0.042947,(GCA_001579845.1_AMN40086.1:0.2676039658,GCA_002119765.1_ARQ02087.1:0.0969702048)78:0.065476)94:0.057624,(((((((GCA_000585625.1_EXL10483.1:0.2022320297,GCA_002075885.1_OQM74696.1:0.0913024312)100:0.091579,GCA_900113935.1_SFJ39530.1:0.1873468059)100:0.033952,(GCA_000767795.1_KGM31723.1:0.0000029525,GCA_002195995.1_OWJ68421.1:0.0000028047)100:0.320101)100:0.037007,GCA_000743575.1_KFL29684.1:0.2658704250)84:0.058107,((GCA_000970435.1_KKB82359.1:0.1492602297,(GCA_001510895.1_KUM23309.1:0.0957469053,GCA_001618845.1_AMY02781.1:0.0146975503)100:0.086092)91:0.044841,(GCA_001305515.1_KPL51139.1:0.2232217268,(GCA_002251735.1_OYQ20972.1:0.1886807194,GCA_002251795.1_OYQ33617.1:0.2638052681)100:0.326226)84:0.077358)47:0.000003)61:0.019685,((GCA_001424795.1_KQU72902.1:0.0466892213,GCA_001605015.1_AMS40387.1:0.0619478158)100:0.059673,GCA_000164635.1_EFH11298.1:0.4561654409)77:0.000002)83:0.030004,(GCA_002355335.1_BAT58642.1:0.2501273326,(GCA_000225995.2_EGY00924.1:0.0000025288,GCA_000730165.2_ASG22750.1:0.0137865227)100:0.206473)92:0.099898)95:0.062507)89:0.053382,((GCA_000153465.1_EAS50945.1:0.1467335619,(GCA_000153705.1_EAU40583.1:0.2181011794,GCA_900176465.1_SMC74955.1:0.1708254345)84:0.086450)84:0.069520,GCA_900129325.1_SHF65805.1:0.3061565911)99:0.100116)24:0.027825,(GCA_900114285.1_SFK34281.1:0.3003948053,((GCA_000304315.1_CCJ06632.1:0.1379898706,GCA_900187365.1_SNB64216.1:0.3669133075)100:0.167308,((GCA_001644125.1_OAI31278.1:0.1813565969,GCA_001675455.1_OBS52792.1:0.1194074120)100:0.245140,GCA_002117405.1_ARN83755.1:0.2868967786)91:0.061035)88:0.097508)30:0.016597)96:0.093581,(GCA_000306035.1_EKM99667.1:0.1745135644,GCA_000964385.1_GAN80067.1:0.1614979707)100:0.392401)100:0.112477,GCA_001426945.1_KQZ00237.1:0.4003419504)75:0.077656,GCA_000964365.1_GAN76143.1:0.3589986188)67:0.059814,GCA_900102525.1_SDF92391.1:0.2272303597)66:0.097798,GCA_001741865.1_AOO84758.1:0.1656847245)100:0.282460)71:0.036750)83:0.054166,(((GCA_900167455.1_SKA03105.1:0.5981132925,(((((((((GCA_000011685.1_AAW60111.1:0.1204978241,GCA_000234355.2_EHH67215.1:0.3327816430)100:0.165967,(GCA_000021325.1_ACI52754.1:0.3676566584,GCA_002005445.1_AQS84749.1:0.4091345501)99:0.254405)53:0.092602,((((GCA_000182745.1_BAK83424.1:0.0630402028,GCA_000208635.2_EGG75368.1:0.0486675775)100:0.154235,GCA_000964505.1_GAN98836.1:0.0000022815)100:0.262122,(GCA_002251755.1_OYQ36106.1:0.5220958535,(GCA_000723565.1_CDG32815.1:0.1857454223,GCA_002003665.1_OOL19041.1:0.0169937437)100:0.584692)79:0.053277)81:0.201172,GCA_002173735.1_ARW47133.1:0.4920895952)43:0.107855)73:0.046392,GCA_000963885.1_GAN53662.1:0.3413015890)94:0.121269,(GCA_001787335.1_AOX17344.1:0.0141111320,GCA_001787355.1_AOX20220.1:0.0000026856)100:0.166201)55:0.084538,GCA_002005465.1_AQS87568.1:0.2134193608)65:0.080000,(GCA_000617865.1_GAJ29938.1:0.2656843365,(GCA_000014285.2_ABI63057.1:0.0152258623,GCA_000576085.2_AHJ64057.1:0.0323564124)100:0.483972)40:0.130520)96:0.173950,(GCA_000724025.1_CDG40044.1:0.0000023598,GCA_001547995.1_BAT19077.1:0.0000026348)100:0.357199)95:0.043828,(GCA_000231445.2_EHD14281.1:0.0000026305,GCA_002153535.1_OUI78328.1:0.0241581508)100:0.971923)84:0.088982)97:0.133977,(GCA_900104955.1_SEC98961.1:0.4278761994,GCA_900141905.1_SHJ71328.1:0.4458970727)97:0.134928)50:0.076102,(GCA_000019945.1_ACB78977.1:0.3229212697,GCA_000022085.1_ACL56070.1:0.2009860781)95:0.109019)53:0.098894)93:0.237432)51:0.111824,GCA_000179775.1_EFL88928.1:0.5056033222)51:0.096306,GCA_000284415.2_CCG08319.1:1.0754177484)99:0.065713,(GCA_900215505.1_SNY92767.1:0.1437205253,GCA_900115225.1_SFN56144.1:0.6256731869)100:0.283924)98:0.089019)60:0.038731)79:0.044997,((GCA_000230555.1_AEQ50657.1:0.1878602141,GCA_900100665.1_SDG38294.1:0.3342034273)100:0.309695,(GCA_001271345.1_ALA18284.1:0.5347282166,GCA_001887265.1_APF38927.1:0.0284548591)100:0.763474)91:0.222165)97:0.044594)51:0.057011,(((GCA_000014245.1_ABG62263.1:0.3322550408,(GCA_000300335.1_EKF19806.1:0.2840748017,GCA_000300515.1_EKF40606.1:0.1796095689)79:0.033618)100:0.136235,GCA_001720135.1_ODN68875.1:0.4904915177)90:0.103970,(((GCA_000817775.1_KIF38430.1:0.1223727538,GCA_000154705.2_EDQ33728.1:0.4224597680)99:0.091171,(GCA_000689395.1_CDO60624.1:0.5130789134,(GCA_000800175.1_KHJ55843.1:0.0353530788,GCA_900141975.1_SHJ23440.1:0.0249316857)100:0.444559)84:0.283684)52:0.059751,((((((GCA_001267455.1_KOC75083.1:0.0643864670,GCA_001652565.1_ANH03507.1:0.0000024637)100:0.243544,GCA_001885585.1_OJF95865.1:0.2812454690)100:0.013875,GCA_001687365.1_OBZ96443.1:0.1879820046)100:0.159175,(GCA_001558695.1_KXF78297.1:0.0894012252,GCA_900113985.1_SFI53041.1:0.2970128112)100:0.195615)100:0.216693,(((((GCA_000018545.1_ACP24542.1:0.1604482024,GCA_002288525.1_ASY62081.1:0.3773460443)100:0.254949,GCA_000697965.2_ANK71799.1:0.0688989743)100:0.209056,(((GCA_000158095.1_EEE45390.1:0.3161139764,GCA_001403915.1_CTQ42853.1:0.1911602738)73:0.032643,(((GCA_000739695.1_GAK46744.1:0.4030754716,GCA_900106675.1_SDW60609.1:0.3495640512)92:0.270225,(GCA_900109035.1_SEJ97122.1:0.1826921840,GCA_001982645.1_ONG38255.1:0.5919087665)93:0.207099)98:0.074377,GCA_900172385.1_SLN68668.1:0.2042453700)100:0.952776)74:0.143761,GCA_000192745.1_ADZ71387.1:0.3761403075)99:0.208676)92:0.153539,GCA_001676615.1_OCC04233.1:0.4415985219)92:0.084694,(((GCA_000016285.1_ACM35918.1:0.2321679880,((GCA_000092025.1_AAK86712.1:0.1301326539,(GCA_000722615.1_KEQ05249.1:0.0000027614,GCA_000722625.1_KEQ07906.1:0.0000021913)100:0.114771)94:0.046021,(GCA_000731295.1_CDN53153.1:0.0000024204,GCA_000731315.1_CDN46999.1:0.0121406800)100:0.394445)61:0.111806)97:0.045409,(((GCA_001578105.1_AMM85044.1:0.2352003509,GCA_002043005.1_AQZ52895.1:0.1933811327)100:0.159412,GCA_900105595.1_SDT98343.1:0.4417280550)98:0.079938,(GCA_900110875.1_SEP81757.1:0.1335491046,GCA_900114245.1_SFK90354.1:0.0896248339)100:0.355504)98:0.123459)95:0.143511,(GCA_000092045.1_ABC90052.1:0.0000026380,GCA_000769405.1_KPN28406.1:0.1131713198)100:0.146612)100:0.205533)99:0.087736)97:0.079105,(GCA_000092925.1_ADH87997.1:0.0720092719,GCA_900100155.1_SCW79233.1:0.3136777421)100:0.396033)64:0.121202)73:0.093323)88:0.120968)98:0.093777,(((((((GCA_000012905.2_ABA78774.1:0.2455785408,(GCA_900114485.1_SFL03763.1:0.2157454811,GCA_000600975.2_EYD73733.1:0.3831464301)90:0.153614)80:0.081505,GCA_000812665.2_AML52533.1:0.5282759738)51:0.104668,(((((((GCA_000018145.1_ABV93448.1:0.0873645698,(GCA_000765015.1_KGK80024.1:0.0000025145,GCA_900141945.1_SHI79503.1:0.0000025145)100:0.213452)96:0.093706,((GCA_000161835.1_EET48040.1:0.3468583446,(GCA_001404155.1_CRK74083.1:0.0000025145,GCA_900114125.1_SFJ28715.1:0.0000025145)100:0.260397)99:0.110490,(GCA_001403795.1_CTQ50302.1:0.0297649784,GCA_900109285.1_SEL18351.1:0.0608708508)100:0.153406)98:0.135648)94:0.040558,(((GCA_000299575.1_EKE45033.1:0.1833707700,(GCA_900110115.1_SEM82267.1:0.0000025145,GCA_900141995.1_SHI37993.1:0.0000020528)100:0.153960)98:0.074077,(GCA_900113405.1_SFH38078.1:0.0000022669,GCA_900172315.1_SLN63003.1:0.0000025145)100:0.107627)100:0.256091,GCA_001981245.1_APX88496.1:0.3391446264)96:0.097604)94:0.054016,GCA_900172355.1_SLN18844.1:0.1892260857)98:0.024209,GCA_900115595.1_SFP20524.1:0.0943169139)77:0.081541,GCA_000671395.1_KCV83741.1:0.2046928137)94:0.094141,((GCA_000836695.1_KIQ67869.1:0.1457662828,(GCA_900141735.1_SHI31230.1:0.2027293978,(GCA_900142295.1_SIN92306.1:0.1291159246,GCA_900107025.1_SDX63094.1:0.3933393376)88:0.103180)76:0.037894)81:0.057671,((GCA_900102905.1_SDK37757.1:0.1947456873,(GCA_900111545.1_SES65645.1:0.0000025413,GCA_900143155.1_SHN60309.1:0.0000025316)100:0.448067)68:0.085887,(GCA_001548075.1_BAQ68598.1:0.0182902904,GCA_001633165.1_ANB35266.1:0.0437979923)100:0.594291)45:0.057567)39:0.052961)49:0.037824)44:0.041620,(GCA_900110025.1_SEM80407.1:0.2130026656,(GCA_900106695.1_SDW73298.1:0.2452712794,GCA_900107585.1_SEA91904.1:0.2748711062)95:0.081763)92:0.031243)44:0.051741,((((GCA_900184935.1_SMX41729.1:0.2001644956,GCA_000647975.1_KAJ56642.1:0.3113485395)99:0.129029,GCA_001305615.1_ALG90093.1:0.1304272277)90:0.115307,(GCA_000738435.1_AII87207.1:0.5720508908,(((((((GCA_000203895.1_ABL69988.1:0.0811417948,GCA_000444995.1_AGT07992.1:0.1376799348)100:0.509066,((((GCA_000299875.1_EKE71928.1:0.2225825441,GCA_900114135.1_SFJ70767.1:0.3390324161)92:0.071650,GCA_900172375.1_SLN65061.1:0.3748037598)89:0.099567,(GCA_900109555.1_SEL32043.1:0.0000022062,GCA_900172305.1_SLN22713.1:0.0000019921)100:0.359882)98:0.173047,GCA_001307765.1_KPN63125.1:0.5968735332)46:0.081713)85:0.124503,GCA_001620265.1_AMY69742.1:0.7089823199)68:0.160532,(GCA_000740775.1_KFI33621.1:0.0252828225,GCA_000740795.1_KFI30344.1:0.0521974478)100:0.442414)87:0.105116,GCA_900177545.1_SMH30123.1:0.4775077517)88:0.101042,(GCA_900099935.1_SDI55365.1:0.2860471773,(GCA_900188335.1_SNS73927.1:0.2095487511,GCA_900112335.1_SFC34540.1:0.3757225312)78:0.108677)100:0.324035)74:0.045521,(GCA_000223375.1_AEM40718.1:0.0000025145,GCA_001399515.1_ALJ80888.1:0.0000026721)100:0.391716)99:0.151754)51:0.170405)34:0.000003,(GCA_900172235.1_SLN12411.1:0.2334343341,GCA_900156815.1_SIS67891.1:0.5263804733)40:0.097775)49:0.097236)99:0.137063,(GCA_900113695.1_SFH77867.1:0.3850839876,GCA_000600335.2_EYD76234.1:0.4306837689)93:0.152018)92:0.080458,GCA_000304315.1_CCJ07875.1:0.8477681787)100:0.108721)97:0.068799)90:0.062514,GCA_000024465.1_ADE38339.1:0.5542293459)96:0.093314,((GCA_000155635.1_EDY38895.1:0.1863022430,GCA_001182765.1_CRY91117.1:0.3643967235)100:0.329490,GCA_000316515.1_AFY28646.1:0.3510758538)100:0.423096)97:0.130190,(GCA_900101935.1_SDE49354.1:0.4032834730,(GCA_900093605.1_SCA57390.1:0.3780180237,GCA_000968135.1_CCQ72651.1:0.5696892189)100:0.125668)99:0.045275)96:0.060210,GCA_900100455.1_SDH81625.1:0.9347952632)94:0.183733,(((((((GCA_000013005.1_ABC64362.1:0.2078284983,(GCA_000715015.1_KEO89217.1:0.1943668484,(GCA_001663175.1_ANK12620.1:0.0316634468,GCA_001677335.1_OBV10254.1:0.1779033919)100:0.180256)100:0.270757)99:0.086122,(GCA_001028705.1_AKM08984.1:0.1267232408,GCA_001281485.1_ALE17519.1:0.3223438766)100:0.053309)100:0.282107,((GCA_000016765.1_ABQ69169.1:0.2230703046,(GCA_002355275.1_ATE63171.1:0.0000025119,GCA_002367875.1_PCE43348.1:0.0000020397)100:0.215830)100:0.193804,(GCA_002218195.1_ASK89023.1:0.2286501496,GCA_900128895.1_SIN60140.1:0.2861161393)100:0.489313)84:0.006697)92:0.111343,(GCA_000013985.1_ABF54680.1:0.0403869113,GCA_001610975.1_AMU94383.1:0.1654230557)100:0.631347)70:0.026763,((GCA_000091125.1_BAI94873.1:0.0261112658,GCA_000147835.3_AEG49906.1:0.0000025587)100:0.236958,(GCA_001295965.1_KPF76018.1:0.0000024617,GCA_001713435.1_AOF99970.1:0.0000022824)100:0.416939)82:0.041540)82:0.101716,(GCA_000235975.2_EHJ61533.1:0.1884021227,GCA_001008165.2_AKH43827.1:0.3557678250)99:0.147537)82:0.071493,(GCA_000013325.1_ABD27763.1:0.1973506964,(GCA_001304795.1_ALG60318.1:0.0000024495,GCA_001306275.1_KPM18988.1:0.0000020801)100:0.513127)82:0.018019)85:0.085394)99:0.235082,GCA_001661675.2_ARU16859.1:0.4336896645)100:0.267961,GCA_001637395.1_OAB62215.1:0.8584661196)100:0.642883)68:0.255495,GCA_000632475.2_AIB10588.1:0.6076091400)53:0.090408)90:0.112016)100:0.186757)100:0.180580);
