# Supplementary material for: Assessing the accuracy of phylogenetic rooting methods on prokaryotic gene families
Source: PLoS One. 2020 May 15;15(5):e0232950. doi: 10.1371/journal.pone.0232950 (PMC7228096; doi:10.1371/journal.pone.0232950)
Supplement: S2 Dataset — (ZIP) [file pone.0232950.s003.zip › EmpiricalDataset/GeneTrees_IQTree/000160.aln.treefile]

(GCA_000006905.1_AAK23407.1:0.1028261800,GCA_000092285.1_ADG10380.1:0.0592511204,((GCA_000017265.1_ACG78039.1:0.1980387712,GCA_001425915.1_KQW71670.1:0.1527759319)100:0.071652,((((((((((((GCA_000007125.1_AAL52114.1:0.0116930193,GCA_000157815.1_EEY00408.1:0.0000022571)100:0.083434,(GCA_000017405.1_ABS14856.1:0.0123468985,GCA_000585655.1_EXL05636.1:0.0035579441)100:0.068016)100:0.102398,GCA_001558695.1_KXF77259.1:0.1390777743)100:0.036142,(GCA_900104355.1_SDN85490.1:0.0790403421,GCA_900113985.1_SFI94934.1:0.0951425784)100:0.056954)100:0.054435,(GCA_000817775.1_KIF43729.1:0.1843376799,GCA_001293565.1_KPB01524.1:0.2574330156)100:0.065147)99:0.026445,((((GCA_000014245.1_ABG62820.1:0.1119690662,((GCA_000300335.1_EKF20984.1:0.0940961186,GCA_000300515.1_EKF43921.1:0.0819708189)100:0.049451,(((GCA_000153465.1_EAS50042.1:0.0620178432,(GCA_000153705.1_EAU40291.1:0.0934647143,GCA_900176465.1_SMD04824.1:0.0597593411)100:0.045242)100:0.086874,GCA_900104035.1_SDO10763.1:0.1298434098)83:0.014892,(GCA_000800175.1_KHJ54185.1:0.0080842772,GCA_900141975.1_SHI66703.1:0.0394592966)100:0.175103)100:0.145639)52:0.016518)49:0.014114,((GCA_001424795.1_KQU73598.1:0.0450441342,GCA_001605015.1_AMS42370.1:0.0293987510)100:0.068359,(GCA_001618845.1_AMY00595.1:0.0832044119,(GCA_002075885.1_OQM75850.1:0.1126707834,(GCA_000585625.1_EXL04065.1:0.1062390271,GCA_900113935.1_SFJ47201.1:0.1396907901)100:0.033674)66:0.027754)100:0.038376)61:0.013674)51:0.031206,GCA_002238045.1_OXT00861.1:0.1791206949)82:0.026139,(GCA_001305515.1_KPL56125.1:0.1891179750,GCA_000143145.1_ADJ25221.1:0.4980777622)99:0.107534)98:0.084257)76:0.015350,((((GCA_000016285.1_ACM36347.1:0.1522912847,(((((GCA_000017145.1_ABR60211.1:0.0698541731,(GCA_000018545.1_ACP25269.1:0.0573520013,GCA_002288525.1_ASY62945.1:0.0640114778)100:0.021379)100:0.047163,GCA_000697965.2_ANK72397.1:0.0624462268)100:0.057397,(GCA_001267455.1_KOC77654.1:0.0140262979,GCA_001652565.1_ANH03960.1:0.0085148862)100:0.088964)53:0.008217,(GCA_001687365.1_OBZ94192.1:0.0607076976,GCA_001885585.1_OJF99958.1:0.0851391852)52:0.028251)100:0.056370,(GCA_000154705.2_EDQ33359.2:0.0821610988,GCA_001703635.1_OCW58884.1:0.0634253095)100:0.171209)99:0.058253)61:0.015994,(GCA_001578105.1_AMM84382.1:0.1373845659,GCA_002043005.1_AQZ51853.1:0.0447997785)100:0.131918)50:0.024502,((GCA_000722615.1_KEQ04076.1:0.0000025532,GCA_000722625.1_KEQ04962.1:0.0000025650)100:0.135930,(GCA_000731295.1_CDN53706.1:0.0240208689,GCA_000731315.1_CDN47614.1:0.0070373173)100:0.112564)95:0.029300)42:0.010248,(GCA_000092025.1_AAK87019.1:0.1464941351,(GCA_000092045.1_ABC90570.1:0.0373352790,GCA_000769405.1_KPN27498.1:0.0332281641)100:0.115947)73:0.045844)99:0.057838)98:0.029927,GCA_001720135.1_ODN69008.1:0.3076863104)33:0.023754,((((((((((((((((((((GCA_000009985.1_BAE50104.1:0.1243380203,GCA_000513295.1_CDK98927.1:0.1337521962)100:0.100864,(GCA_000576635.1_EWY42234.1:0.0941632017,GCA_000936425.1_KJB93614.1:0.0909740177)100:0.096168)97:0.036218,(GCA_000294655.1_CCG40653.1:0.0840868972,GCA_900108475.1_SEH32290.1:0.0353819986)100:0.294532)94:0.058476,(GCA_000010725.1_BAI71937.1:0.1070956575,GCA_000632475.2_AIB11683.1:0.0978515906)100:0.086714)95:0.035118,(((GCA_000730165.2_ASG23010.1:0.1604754917,GCA_002251795.1_OYQ32896.1:0.1807714870)100:0.055095,((((GCA_000013085.1_ABC22416.1:0.2980772442,GCA_000284415.2_CCG06755.1:0.2907249751)87:0.101811,GCA_900101965.1_SDE54767.1:0.1895063166)86:0.047361,GCA_900100455.1_SDG37834.1:0.2913551000)98:0.091094,GCA_000315795.1_EKV28440.1:0.2384083706)92:0.080138)70:0.028054,(GCA_000968135.1_CCQ73503.1:0.2462228842,((((((((GCA_000011685.1_AAW61342.1:0.0835074823,(GCA_000234355.2_EHH68995.1:0.0660671245,(GCA_000723565.1_CDG34382.1:0.0448603899,GCA_002003665.1_OOL18301.1:0.0542943623)100:0.236710)23:0.038948)100:0.163512,GCA_002173735.1_ARW47153.1:0.1304969793)59:0.052400,(GCA_002005445.1_AQS84736.1:0.0873138291,(((GCA_000617865.1_GAJ28233.1:0.1577460226,((GCA_001787335.1_AOX17595.1:0.0000023935,GCA_001787355.1_AOX20472.1:0.0036280939)100:0.100289,GCA_002005465.1_AQS86839.1:0.0665843689)100:0.037584)98:0.052332,(GCA_000724025.1_CDG38865.1:0.0087716785,GCA_001547995.1_BAT18540.1:0.0055906552)100:0.146987)100:0.053146,GCA_000963885.1_GAN54584.1:0.1875594465)86:0.085457)47:0.026566)93:0.040577,(GCA_000021325.1_ACI51057.1:0.1214846184,((GCA_000182745.1_BAK83791.1:0.0024848337,GCA_000208635.2_EGG77346.1:0.0446250028)98:0.031074,GCA_000964505.1_GAN98244.1:0.0456394920)98:0.069546)100:0.068255)100:0.143424,(((GCA_000016725.1_ABQ30697.1:0.0038072941,GCA_000202835.1_BAJ80882.1:0.0042999197)100:0.173446,GCA_000202835.1_BAJ81966.1:0.1896004416)69:0.034143,((GCA_000306035.1_EKN01021.1:0.0472473481,GCA_000964385.1_GAN81062.1:0.0693868440)100:0.085157,GCA_000964365.1_GAN77486.1:0.1433019523)99:0.045334)37:0.009133)41:0.038028,((GCA_000164635.1_EFH09708.1:0.1981782411,GCA_900141905.1_SHK45299.1:0.2242270069)100:0.112898,(GCA_900101615.1_SDC37087.1:0.0000028446,GCA_900104205.1_SDB70603.1:0.0000028235)100:0.256823)99:0.125105)31:0.021468,(GCA_000014285.2_ABI62295.1:0.0065332852,GCA_000576085.2_AHJ63223.1:0.0000025998)100:0.268742)98:0.080182,(GCA_000963705.1_KJV10677.1:0.1353454626,GCA_002251735.1_OYQ18087.1:0.0443645282)100:0.390937)99:0.116688)85:0.049216)91:0.029311)97:0.054307,(((GCA_000661935.1_AHY51448.1:0.2154034600,GCA_900167455.1_SJZ49842.1:0.0848075332)100:0.132889,(GCA_000153525.1_EAS84540.1:0.0699475400,GCA_000155895.1_EDZ61035.1:0.1080970243)100:0.628467)68:0.050932,(((GCA_000264455.2_AFK54341.1:0.0119864723,GCA_001601315.1_KYO50801.1:0.0000021469)100:0.399186,((((GCA_000011345.1_BAC09863.1:0.1919114220,(GCA_000155635.1_EDY37622.1:0.0978718948,GCA_000316515.1_AFY29324.1:0.1970731780)100:0.326244)88:0.032078,(((((GCA_000012525.1_ABB56203.1:0.1495591529,(GCA_000284135.1_BAL27833.1:0.0107635836,GCA_000478825.2_AIE76015.1:0.0245461594)100:0.163309)97:0.045361,GCA_001904615.1_OKH12694.1:0.2367939375)86:0.050398,GCA_000317045.1_AFY67537.1:0.1017854078)87:0.045697,((((((((((GCA_000014265.1_ABG53699.1:0.1022517937,(GCA_000478195.2_ERT08474.1:0.0149290353,GCA_000972705.2_KMW69917.1:0.0335158490)100:0.073861)98:0.011014,((GCA_000176895.2_CCE16120.1:0.0000023935,GCA_000307915.1_EKD05933.1:0.0000023935)100:0.109657,(GCA_000710505.1_KEI66670.1:0.0231721870,GCA_900009265.1_CUR09892.1:0.0220839369)100:0.055216)100:0.051624)100:0.033515,GCA_000155555.1_EDX72792.1:0.0717599556)96:0.028399,(((((((((((GCA_000020025.1_ACC84778.1:0.0786042072,GCA_000317535.1_AFZ25306.1:0.0718579545)94:0.017823,GCA_000204075.1_ABA20971.1:0.0370415576)80:0.014241,(GCA_001298445.1_ALF53833.1:0.0316970931,GCA_002367975.1_BAY14959.1:0.0088659700)100:0.035503)71:0.017148,((GCA_002368055.1_BAZ76849.1:0.0000023935,GCA_002368295.1_BAY99228.1:0.0000023935)82:0.000002,GCA_002368275.1_BAY88773.1:0.0130609460)99:0.027696)75:0.011392,GCA_000316575.1_AFY32792.1:0.0657340287)98:0.041376,((GCA_000169135.1_EAW46817.1:0.0243183750,GCA_002218065.1_GAX35390.1:0.0489471693)100:0.069023,(((GCA_000312705.1_AFW96756.1:0.0223454411,GCA_000789435.1_KHG40786.1:0.0227494447)100:0.017487,GCA_002368115.1_BAZ84463.1:0.0136179813)100:0.023110,GCA_000317695.1_AFZ59241.1:0.0397583531)100:0.019163)76:0.030208)93:0.019150,(GCA_002368075.1_BAZ81957.1:0.0286658821,(((GCA_000175835.1_EFA71095.1:0.0086098319,GCA_001432185.1_KRH95977.1:0.0042754827)100:0.004229,GCA_002368135.1_BAZ89740.1:0.0000021879)100:0.010604,GCA_000175855.1_EFA73743.1:0.0197460918)100:0.095823)78:0.016713)97:0.046609,((GCA_000346485.2_KYC39912.1:0.0318041985,GCA_000760695.2_KIE08835.1:0.0388631543)100:0.070946,GCA_001456025.1_KST63251.1:0.0604039099)34:0.004574)36:0.019451,(GCA_000316665.1_AFY57065.1:0.0550568467,GCA_000317435.1_AFY99214.1:0.1309469832)47:0.018893)44:0.026191,((GCA_000231365.2_EHC09123.1:0.0000023935,GCA_001904645.1_OKH11917.1:0.0000023590)100:0.018586,((GCA_000934435.1_KIY13642.1:0.0000023935,GCA_001990805.1_ONN60371.1:0.0000023935)100:0.016931,GCA_001275395.1_KOP27824.1:0.0095442769)100:0.022478)100:0.047528)100:0.039409,((GCA_001904725.1_OKH40752.1:0.1111116872,((GCA_000317125.1_AFY89497.1:0.1292062621,(GCA_000317555.1_AFZ29572.1:0.0000022067,GCA_001904655.1_OKH27305.1:0.0129963534)100:0.070672)100:0.034959,GCA_000317495.1_AFZ15156.1:0.1256980436)100:0.043922)70:0.028097,GCA_000317515.1_AFZ20274.1:0.1397387882)38:0.012431)32:0.015608)60:0.025097,(GCA_000180455.1_CBN54985.1:0.0576196799,((GCA_000214075.2_EGK88813.1:0.0247710852,GCA_000317475.1_AFZ07046.1:0.0187065946)100:0.018707,GCA_002412335.1_PCN53292.1:0.0549548577)100:0.048014)100:0.064565)19:0.016029,(((GCA_000021825.1_ACK73000.1:0.0711439400,GCA_000332035.1_ELR98444.1:0.0967061699)96:0.039895,GCA_001746915.1_OEJ74368.1:0.0471549892)94:0.044227,(((GCA_000317025.1_AFY77187.1:0.0119239993,GCA_001904635.1_OKH20798.1:0.0049361477)100:0.083018,((GCA_000817775.1_KIF42418.1:0.1871480055,GCA_002075285.2_ASC73526.1:0.0737049560)100:0.045573,GCA_001904775.1_OKH50769.1:0.1450960363)100:0.078734)81:0.016352,((GCA_000297435.1_CCI34182.1:0.0123123589,GCA_000312205.1_CCI07092.1:0.0132938841)100:0.124219,(((GCA_000317615.1_AFZ48953.1:0.0697376055,GCA_000317635.1_AFZ43596.1:0.0755381453)100:0.105219,GCA_000473895.1_ERN42018.1:0.1778797992)100:0.044855,GCA_000775285.1_KGF71515.1:0.1816652891)100:0.050558)95:0.011624)95:0.033309)76:0.005140)17:0.025825,((GCA_000317575.1_AFZ33763.1:0.0149834813,GCA_002355455.1_BAU66445.1:0.0162733877)100:0.082738,GCA_002142475.1_BAS58064.1:0.1928899833)6:0.016177)59:0.021746,(GCA_000317105.1_AFY81503.1:0.1241147447,(GCA_000332055.1_ELS05525.1:0.1385942927,GCA_000018105.1_ABW30055.1:0.1984358241)11:0.016688)91:0.024086)55:0.024484,((GCA_000211815.1_EGJ35568.1:0.0043973294,GCA_001942495.1_OLT62838.1:0.0079089580)100:0.087281,(GCA_002368355.1_BAZ44918.1:0.1020176907,GCA_000317145.1_AFY91739.1:0.1658718162)98:0.066013)41:0.015966)58:0.026810,((GCA_000017845.1_ACB49561.1:0.0307236061,(GCA_000167195.1_EAM48849.1:0.0000023935,GCA_000235665.2_EHJ10648.1:0.0000023935)100:0.056689)100:0.019979,GCA_000025125.1_ADB95852.1:0.2576054951)98:0.059581)82:0.013794)93:0.049954,(GCA_000317675.1_AFZ53643.1:0.0506975745,((GCA_001548095.1_BAQ61217.1:0.0591401944,GCA_001548115.1_BAQ64766.1:0.0716868138)100:0.050003,GCA_001747005.1_OEJ77632.1:0.1265585447)100:0.027135)100:0.059649)97:0.069217)98:0.132051,GCA_001870225.1_APB35256.1:0.2487381618)100:0.160949,((GCA_000317065.1_AFY70052.1:0.1743159506,GCA_000332215.1_ELS31184.1:0.2219470751)100:0.486229,((((((((((((GCA_000009985.1_BAE49857.1:0.1914093217,GCA_000009985.1_BAE50651.1:0.0019727529)100:0.323231,(GCA_000294655.1_CCG41112.1:0.0433121802,GCA_900108475.1_SEH61388.1:0.0327580666)100:0.103905)100:0.039533,(GCA_000013085.1_ABC21591.1:0.1385848299,GCA_000284415.2_CCG09455.1:0.2245708551)100:0.103969)100:0.037523,GCA_000166055.1_ADP71093.1:0.2162804070)100:0.163068,(GCA_000484535.1_AGY59260.1:0.2735236240,(GCA_000195775.1_CAE27797.1:0.3771260059,GCA_001611975.1_AMW35254.1:0.3915153233)24:0.056620)11:0.030264)28:0.048442,(((GCA_001637395.1_OAB57282.1:0.1885008022,(GCA_900177295.1_SMF18055.1:0.0000023935,GCA_900188055.1_SNR39992.1:0.0000023935)100:0.191178)35:0.047881,GCA_900199215.1_SNT68378.1:0.3674766938)100:0.104638,(((GCA_000016185.1_ACI99381.1:0.0699533006,GCA_002251795.1_OYQ32274.1:0.1265800497)100:0.148240,(GCA_000225995.2_EGY01690.1:0.0008280956,GCA_000730165.2_ASG21940.1:0.0038365922)100:0.134666)100:0.198116,GCA_900187365.1_SNB52196.1:0.4137285094)91:0.096557)35:0.041435)74:0.057620,((((GCA_000017265.1_ACG76485.1:0.1374844364,GCA_001425915.1_KQW71087.1:0.1431298869)100:0.100748,(GCA_000144605.1_ADL00917.1:0.0888154658,GCA_002205555.1_ASD27933.1:0.1093105876)100:0.414822)78:0.047328,(((GCA_001424795.1_KQU74776.1:0.0204400064,GCA_001605015.1_AMS39505.1:0.0469667184)100:0.051303,(GCA_001510895.1_KUM24322.1:0.0468199132,GCA_001618845.1_AMY03135.1:0.0444939809)100:0.065275)100:0.144579,GCA_900129325.1_SHF10599.1:0.2018298582)100:0.049556)88:0.081102,(((GCA_001017175.1_KLK91757.1:0.0479876455,GCA_900102135.1_SCY71787.1:0.0432447301)100:0.205084,(GCA_002355335.1_BAT59649.1:0.2474458423,GCA_002119765.1_ARQ01975.1:0.2094590177)100:0.075683)100:0.258231,(GCA_000936425.1_KJB96943.1:0.2264599942,(GCA_001402875.1_ALK08161.1:0.0000023682,GCA_001459775.1_CUU44083.1:0.0000029975)100:0.279602)100:0.100653)94:0.068139)87:0.075052)63:0.085265,GCA_000299935.1_EKE76325.1:0.2709025382)67:0.109665,GCA_900102465.1_SDF94828.1:0.3330862629)100:0.646981,(((((GCA_000204075.1_ABA23755.1:0.0473533923,GCA_001275395.1_KOP24402.1:0.0504439885)100:0.009505,GCA_002218065.1_GAX34676.1:0.4979214835)67:0.010056,GCA_000316575.1_AFY36343.1:0.0752882085)73:0.014137,GCA_000317535.1_AFZ22831.1:0.0532187287)100:0.596989,((GCA_002117145.1_ARN84357.1:1.0089495650,(GCA_000264455.2_AFK57258.1:0.0344560172,GCA_001601315.1_KYO51744.1:0.0277133544)100:0.901073)99:0.116120,GCA_001942495.1_OLT60133.1:0.9289801877)97:0.127376)98:0.256327)97:0.172828,((((((GCA_000152605.1_EAP82466.1:1.1257260798,GCA_000155555.1_EDX72553.1:0.9306728375)100:0.466528,(((GCA_000264455.2_AFK54189.1:0.0000029550,GCA_001601315.1_KYO57722.1:0.0085678080)100:1.243942,GCA_900102795.1_SCZ61149.1:0.8566458048)98:0.201586,GCA_900105595.1_SDU18573.1:0.6682255459)100:0.715737)100:0.481676,GCA_000022085.1_ACL61692.1:1.2389955556)100:0.274090,GCA_000013025.1_ABI77211.1:3.6273325214)98:0.171903,(((((((GCA_000312705.1_AFW95093.1:0.0651517012,GCA_000317695.1_AFZ58313.1:0.0595131721)96:0.025386,(GCA_000789435.1_KHG41422.1:0.0442846258,GCA_002368115.1_BAZ83982.1:0.0200388450)100:0.030862)89:0.029654,GCA_002368075.1_BAZ81638.1:0.1134613714)97:0.096346,GCA_001276715.1_KOR36780.1:0.1835622557)100:0.196615,(GCA_000317475.1_AFZ10626.1:0.2020307745,GCA_000317495.1_AFZ14163.1:0.1952813947)85:0.069600)93:0.185367,((((GCA_000317695.1_AFZ61093.1:0.0415124535,GCA_002368275.1_BAY95163.1:0.0496061789)100:0.064360,GCA_000828085.2_KIJ84959.1:0.1680943860)100:0.044991,GCA_001904645.1_OKH14772.1:0.0645791531)100:0.035896,GCA_002367975.1_BAY19598.1:0.0331597542)100:0.476031)100:0.742826,GCA_000211815.1_EGJ30233.1:1.2318641766)100:0.339413)100:0.239394,((((GCA_000018545.1_AAB91939.1:0.0040769439,GCA_002288525.1_ASY67388.1:0.0122534947)100:0.038583,(GCA_002288525.1_ASY65512.1:0.0195586503,GCA_001558695.1_KXF74939.1:0.0908696674)99:0.014610)100:0.016281,GCA_000018545.1_ACP21818.1:0.0435826860)100:0.661221,GCA_001990805.1_ONN61143.1:0.7634782127)100:1.159745)99:0.352529)89:0.086447,(((GCA_000740775.1_KFI25082.1:0.0720732275,GCA_000740795.1_KFI29592.1:0.0537658437)100:0.545863,((GCA_001676615.1_OCC06021.1:0.1549212892,GCA_002195995.1_OWJ69120.1:0.2430151787)100:0.366508,GCA_900102525.1_SDF63026.1:0.5229281934)32:0.183249)100:1.042118,((((((((GCA_000153305.1_EAR51954.1:0.2442557706,GCA_002115805.1_OSQ52408.1:0.1646426616)100:0.067383,GCA_900184815.1_SMX22121.1:0.5737616320)100:0.144332,GCA_000600335.2_EYD77998.1:0.3963474191)100:0.728249,GCA_900116195.1_SFT03449.1:0.7098667246)100:0.214278,GCA_000203975.3_KID07900.1:0.9050468529)100:0.345989,(((GCA_001017175.1_KLK92135.1:0.1918212036,GCA_900104355.1_SDP16461.1:0.2132559464)100:0.131039,GCA_900102525.1_SDF34658.1:0.1884227116)100:0.323670,(GCA_900177295.1_SMF16212.1:0.0000023935,GCA_900188055.1_SNR41332.1:0.0000025456)100:0.285906)100:0.306235)100:0.427054,(((((((GCA_000152625.1_EAP78187.1:0.2670188746,(GCA_001247715.1_KNX41534.1:0.3013899398,GCA_900107355.1_SDY46830.1:0.3899432777)100:0.064687)100:0.117505,GCA_001458175.1_CUH51647.1:0.2996661566)96:0.065095,((((GCA_002211155.1_OWV52426.1:0.0189913552,GCA_002211205.1_OWV52481.1:0.0190487479)100:0.003463,(GCA_002211225.1_OWV42474.1:0.0000023935,GCA_900101505.1_SDE14082.1:0.0000023935)100:0.010309)100:0.116465,(GCA_002237555.1_ASP19888.1:0.0690195763,GCA_900188425.1_SNT11313.1:0.0684969862)100:0.053676)100:0.092989,GCA_900184945.1_SMX32974.1:0.1214756850)100:0.121504)94:0.062543,GCA_001482405.1_KUF10519.1:0.2562349807)100:0.268187,(((GCA_900109035.1_SEJ33496.1:0.2844151248,GCA_900116455.1_SFT33623.1:0.2093519935)90:0.082804,(GCA_900114415.1_SFK91494.1:0.2521493124,GCA_900142085.1_SHK35653.1:0.2407218736)100:0.127813)46:0.041144,GCA_900172225.1_SLN62383.1:0.2493499642)100:0.171369)92:0.053319,(GCA_000647975.1_KAJ57506.1:0.4291506903,GCA_001510895.1_KUM28337.1:0.3625337232)97:0.083955)98:0.526875,(GCA_000169415.1_EBA10161.1:0.0982461338,GCA_900116195.1_SFT11459.1:0.2812329594)100:0.940801)100:0.631560)89:0.151611,(((GCA_000011385.1_BAC88706.1:0.1452704966,GCA_000484535.1_AGY58190.1:0.1403191536)100:1.107219,(GCA_000014865.1_ABK44603.1:0.5833008871,GCA_001982645.1_ONG38833.1:0.5286325471)100:0.469447)100:0.289009,((GCA_000013025.1_ABI76653.1:0.0645372131,GCA_000685315.1_KCZ98555.1:0.0913536938)100:0.550951,GCA_002218195.1_ASK89424.1:0.4056778039)100:1.268707)96:0.189892)93:0.122587)97:0.164016)100:0.628971)100:0.152371)100:0.189262)90:0.098798,GCA_900156605.1_SIS38158.1:0.3817757740)64:0.012784)69:0.030093)75:0.030925,(GCA_000767795.1_KGM35808.1:0.0000028614,GCA_002195995.1_OWJ62080.1:0.0281709123)100:0.359120)84:0.046671,(GCA_900102465.1_SDF13774.1:0.1112178729,GCA_000024465.1_ADE38689.1:0.4424400895)99:0.098501)64:0.024600,((GCA_900100655.1_SDF72435.1:0.2075838419,GCA_900172325.1_SLN49985.1:0.3729750970)67:0.073265,(GCA_900177295.1_SMF04871.1:0.0000023935,GCA_900188055.1_SNR54874.1:0.0000023935)100:0.266344)93:0.064678)88:0.044081,((GCA_900093605.1_SCA54976.1:0.1790653879,(GCA_000982415.1_KKJ77549.1:0.0103121415,GCA_001026905.1_KLN61459.1:0.0061199880)100:0.229537)67:0.065182,((GCA_000300235.2_AJD51808.1:0.0284816167,GCA_000300275.1_EKF07822.1:0.0099483468)100:0.196154,(GCA_900101935.1_SDE39165.1:0.3293732527,((((((((((((GCA_000013005.1_ABC62438.1:0.0765567971,(GCA_001281485.1_ALE17165.1:0.0987478445,(GCA_000715015.1_KEO90394.1:0.1266560372,(GCA_001663175.1_ANK13038.1:0.0508877033,GCA_001677335.1_OBV10123.1:0.1240065246)68:0.068361)83:0.067210)70:0.065037)68:0.047494,(GCA_001304795.1_ALG60702.1:0.0000021621,GCA_001306275.1_KPM14642.1:0.0000020869)100:0.120702)98:0.095836,GCA_000235975.2_EHJ61846.1:0.0950344969)49:0.054167,(GCA_001028705.1_AKM10763.1:0.1354798525,GCA_001661675.2_ARU16532.1:0.2123340361)48:0.050438)35:0.015123,GCA_000013325.1_ABD25566.1:0.0998077866)26:0.018763,GCA_001008165.2_AKH42397.1:0.1870190738)72:0.034487,(GCA_002218195.1_ASK86871.1:0.1234373160,GCA_900128895.1_SIO11322.1:0.1109178169)100:0.114461)9:0.018024,(GCA_001295965.1_KPF76038.1:0.0087745348,GCA_001713435.1_AOG02124.1:0.0000020055)100:0.155288)97:0.074732,((GCA_000091125.1_BAI97639.1:0.0000027257,GCA_000147835.3_AEG49124.1:0.0330250924)100:0.132582,GCA_001586395.2_KZB96333.1:0.1563070233)52:0.026619)90:0.035574,((GCA_000013985.1_ABF53605.1:0.0578085518,GCA_001610975.1_AMU93371.1:0.1129574639)100:0.155114,(GCA_000342165.1_EMD83523.1:0.2619840667,GCA_002211145.1_OWV32555.1:0.1777169233)100:0.294839)82:0.058046)100:0.150065,GCA_002251755.1_OYQ25693.1:0.2979320269)22:0.049798,((GCA_000016765.1_ABQ70303.1:0.0477807465,(GCA_002355275.1_ATE66610.1:0.0000023935,GCA_002367875.1_PCE43907.1:0.0000020432)100:0.040791)100:0.173417,(GCA_000175255.2_AEH62319.1:0.1128318187,GCA_000218875.1_AEI37346.1:0.0796159454)100:0.335560)27:0.058977)100:0.333773)97:0.119228)51:0.026878)73:0.018145)95:0.041203,GCA_001746755.1_OEJ68060.1:0.3139615864)91:0.035663,(GCA_000017565.1_ABS64597.1:0.1165037403,(GCA_000739695.1_GAK44030.1:0.1060133985,GCA_000689395.1_CDO61258.1:0.1420038933)100:0.058912)91:0.038442)96:0.027710,((GCA_000828475.1_BAQ17503.1:0.0364121667,GCA_001723285.1_ODS00873.1:0.0644095633)100:0.122658,GCA_001708935.1_ODA68529.1:0.0844033062)100:0.109309)55:0.054312,((GCA_000166055.1_ADP72148.1:0.0154703822,GCA_000636015.1_KAI94633.1:0.0203696338)100:0.283786,(GCA_000981545.1_CPR20884.1:0.0000023983,GCA_900104305.1_SDP20652.1:0.0000023998)100:0.313202)99:0.114885)78:0.024284,((((((((((((((((((((GCA_000011965.2_AAV95198.1:0.0498305806,((GCA_900172225.1_SLN39560.1:0.0562179020,GCA_900109035.1_SEI42112.1:0.1079675215)100:0.005987,GCA_900116455.1_SFU17341.1:0.1011540259)100:0.024359)100:0.047264,((GCA_000511385.1_AHD09759.1:0.0400964832,(GCA_001258055.1_CRL14120.1:0.0000023935,GCA_900113345.1_SFG17499.1:0.0000023935)100:0.013213)100:0.026703,GCA_001678945.1_ANP38802.1:0.0441739225)100:0.021262)97:0.029806,(GCA_000203975.3_KID10315.1:0.0403501127,GCA_000511355.1_AHD01032.1:0.0265994647)100:0.031615)84:0.015510,GCA_900102795.1_SCZ58524.1:0.0825128837)69:0.004501,GCA_000376545.2_ANP40388.1:0.0606160407)98:0.041031,((GCA_001458175.1_CUH53650.1:0.0335294490,GCA_900114415.1_SFK60447.1:0.0480035536)100:0.037183,GCA_001307765.1_KPN62255.1:0.1857604665)99:0.068627)43:0.035416,((GCA_900172385.1_SLN24593.1:0.0683996865,GCA_000152725.1_EAQ01577.1:0.1712840571)100:0.052476,GCA_900156525.1_SIT75070.1:0.1766435990)41:0.022801)92:0.029580,((GCA_900107355.1_SDY28889.1:0.1141841864,(GCA_900109955.1_SEW11817.1:0.1186096079,GCA_900177545.1_SMH58179.1:0.1709991964)98:0.016421)99:0.041891,((GCA_001247715.1_KNX41048.1:0.0824570613,GCA_900172295.1_SLN61331.1:0.0449370757)100:0.087515,((((((GCA_000014045.1_ABG31880.1:0.0260465560,GCA_000154785.2_AEI94201.1:0.0194400348)100:0.098531,GCA_001890925.1_OJI91879.1:0.1353131120)10:0.026983,(((GCA_001187845.1_AKS45851.1:0.0700488581,GCA_000161835.1_EET48605.1:0.1784164691)0:0.022405,GCA_900172275.1_SLN14378.1:0.1104627612)73:0.056146,GCA_000622405.1_KIN69513.1:0.1681350712)19:0.037005)10:0.023189,(GCA_000152605.1_EAP84436.1:0.0788263816,GCA_000172095.1_EDQ04681.1:0.1016367521)82:0.027319)8:0.040364,(GCA_000814025.1_KIC48862.1:0.0170992355,GCA_001969365.1_APX11428.1:0.0095057030)100:0.154093)99:0.035377,(GCA_000442275.2_EPX80249.1:0.0678016069,GCA_900111945.1_SFR50988.1:0.0504267768)100:0.148399)100:0.014755)89:0.027348)96:0.021734)96:0.011045,GCA_000600335.2_EYD75835.1:0.1811207260)60:0.010966,(GCA_001458355.1_CUH68799.1:0.1605353717,GCA_900110775.1_SEQ83313.1:0.0694279480)100:0.097111)30:0.008643,((((((GCA_000152625.1_EAP75622.1:0.0769360647,(GCA_001046955.1_AKO97019.1:0.0000020965,GCA_900109145.1_SEJ10292.1:0.0075671449)100:0.107139)100:0.040142,GCA_000600335.2_EYD75836.1:0.1293795453)99:0.014919,(GCA_002115725.1_OSQ56799.1:0.0704392561,GCA_002115805.1_OSQ51256.1:0.0251544939)100:0.120516)97:0.008760,(GCA_001038505.1_KMK67539.1:0.0850535413,GCA_900188035.1_SNR71500.1:0.0567939184)100:0.053284)92:0.037322,((((((((GCA_000153725.1_EAU46288.1:0.0821097878,GCA_001975705.1_APZ54466.1:0.0641896588)99:0.012440,(((GCA_000169415.1_EBA07360.1:0.0806151539,GCA_001458375.1_CUH76817.1:0.0852541319)86:0.033160,(((GCA_000521865.1_ETX30730.1:0.0916854517,GCA_900115815.1_SFQ31038.1:0.0916310187)100:0.031771,GCA_900107235.1_SDX98325.1:0.0646459715)100:0.036481,((GCA_900110115.1_SEM68821.1:0.0057239527,GCA_900141995.1_SHJ32127.1:0.0059922652)100:0.126597,(GCA_900113405.1_SFH37290.1:0.0000020423,GCA_900172315.1_SLN62540.1:0.0000028093)100:0.171324)100:0.091073)98:0.039135)40:0.019149,(GCA_900141735.1_SHI40054.1:0.1844104121,GCA_900100005.1_SDJ20459.1:0.1553229177)45:0.060676)89:0.025755)99:0.066560,((GCA_001969385.1_APX25068.1:0.0000020000,GCA_900112435.1_SFD11552.1:0.0000023935)100:0.061884,GCA_900102075.1_SDE88899.1:0.0700623599)100:0.033612)68:0.020592,GCA_000442255.1_EPX78460.1:0.1095665333)38:0.016146,GCA_900110425.1_SEO88912.1:0.1231310640)76:0.026042,(GCA_900095785.1_SCM67740.1:0.0000021592,GCA_900115865.1_SFQ11790.1:0.0000029304)100:0.129486)53:0.010500,GCA_001482405.1_KUF09057.1:0.1322406636)59:0.012959,((GCA_001687105.1_ANT58973.1:0.0204578239,GCA_900116195.1_SFS41422.1:0.0422548487)100:0.044551,GCA_900100085.1_SDI74890.1:0.0773273434)93:0.044976)82:0.019920)81:0.011247,(GCA_002210095.1_OWU67813.1:0.1703302572,((GCA_900142085.1_SHK24291.1:0.1709021163,GCA_900129685.1_SHG28568.1:0.1236971524)76:0.071157,(((GCA_002211155.1_OWV60334.1:0.0038162703,((GCA_002211225.1_OWV50438.1:0.0000023935,GCA_900101505.1_SDC00109.1:0.0000023935)98:0.000002,GCA_002211205.1_OWV66540.1:0.0038222399)95:0.000002)100:0.045335,(GCA_002237555.1_ASP21389.1:0.0175469642,GCA_900188425.1_SNS00831.1:0.0134704997)100:0.003902)100:0.028218,GCA_900184945.1_SMX48494.1:0.0549289455)100:0.091688)93:0.058993)89:0.035272)45:0.010725)66:0.025232,GCA_900116005.1_SFR05118.1:0.1426959630)57:0.025415,((((((GCA_000600975.2_EYD72499.1:0.0972022518,(GCA_000442315.1_EPX85780.1:0.1600273989,((GCA_000153305.1_EAR51342.1:0.1494792423,GCA_000836695.1_KIQ69536.1:0.1150635320)99:0.035722,GCA_900172355.1_SLN71877.1:0.1339795721)100:0.053388)98:0.041769)97:0.017013,GCA_001908835.1_APO86818.1:0.0903806958)97:0.020318,(GCA_900114485.1_SFK80137.1:0.0589310485,(GCA_000223375.1_AEM40949.1:0.0000023935,GCA_001399515.1_ALJ81102.1:0.0000023935)100:0.332584)99:0.049193)95:0.026575,GCA_900111875.1_SFA98085.1:0.1351380822)69:0.011677,((GCA_001404155.1_CRK74741.1:0.0000022785,GCA_900114125.1_SFJ12261.1:0.0000023935)100:0.128126,(GCA_001205715.1_KNG95459.1:0.1842460435,GCA_000738435.1_AII86637.1:0.1619534777)96:0.034290)79:0.032020)57:0.014177,((GCA_000018145.1_ABV94050.1:0.0862921386,((GCA_000765015.1_KGK78875.1:0.0000023935,GCA_900141945.1_SHJ05059.1:0.0000023935)100:0.101428,(GCA_001403795.1_CTQ50821.1:0.0854986191,GCA_900109285.1_SEL23560.1:0.1186606726)100:0.125640)100:0.138415)98:0.072211,(((GCA_000812665.2_AML52571.1:0.0938903745,GCA_001981245.1_APX88760.1:0.2041713081)77:0.046867,(((GCA_900111545.1_SET58217.1:0.0000028795,GCA_900143155.1_SHN70385.1:0.0000022480)100:0.145013,GCA_900107585.1_SDZ82757.1:0.2966771914)81:0.028657,(GCA_900106695.1_SDW78211.1:0.1637564457,GCA_900113695.1_SFI86428.1:0.0782962607)100:0.090968)90:0.073434)63:0.020205,GCA_900172235.1_SLN20900.1:0.1139480817)96:0.053604)75:0.042337)48:0.018870)65:0.017057,((GCA_000714535.1_KEO56365.1:0.0585196985,GCA_000715505.1_KEP71497.1:0.1459778600)99:0.056651,GCA_900099935.1_SDK65483.1:0.1303711430)81:0.023245)56:0.028770,(GCA_001620265.1_AMY69269.1:0.1007020277,(GCA_900156815.1_SIS55064.1:0.1099417217,(GCA_000021865.1_ADE86682.1:0.1191181761,GCA_000740785.1_KFI28250.1:0.1462569867)98:0.043977)94:0.022540)88:0.028001)28:0.019487,((((GCA_000012905.2_ABA78300.1:0.1500633760,GCA_900110135.1_SEO01911.1:0.1249277543)94:0.021598,GCA_900110025.1_SEM87317.1:0.1005999595)95:0.026970,((GCA_001517585.1_CUX81193.1:0.1770796207,GCA_900107025.1_SDX53029.1:0.1690926193)98:0.055329,(GCA_000740775.1_KFI34188.1:0.0266974843,GCA_000740795.1_KFI31902.1:0.0268777124)100:0.272882)23:0.014021)65:0.031332,(GCA_000203895.1_ABL71927.1:0.0738823773,GCA_000444995.1_AGT08136.1:0.1171220722)100:0.074724)28:0.027869)15:0.009996,GCA_900106675.1_SDX87482.1:0.1617681833)85:0.024689,((((GCA_000647975.1_KAJ55830.1:0.1618883511,(GCA_000671395.1_KCV81789.1:0.1591319753,GCA_900184935.1_SMX34680.1:0.0368755825)99:0.017568)99:0.016311,GCA_001305615.1_ALG90826.1:0.0630285513)100:0.054305,(GCA_000299575.1_EKE44060.1:0.1445486278,GCA_900115595.1_SFP55621.1:0.1571942908)95:0.047180)53:0.015792,(GCA_900102905.1_SDK94785.1:0.1342815671,(GCA_001548075.1_BAQ69704.1:0.0222457825,GCA_001633165.1_ANB34400.1:0.0000022758)100:0.158197)94:0.042690)58:0.031225)32:0.037806,(((GCA_900112335.1_SFB74777.1:0.1329938205,GCA_900188335.1_SNS40411.1:0.0544614501)100:0.094605,(GCA_000155735.2_AGI72133.1:0.1491662227,(GCA_000590925.1_AHM05067.1:0.1331602726,GCA_900184815.1_SMX23914.1:0.2231986602)26:0.030216)99:0.084716)92:0.060827,(GCA_900142295.1_SIN97652.1:0.1839174820,GCA_000152805.1_EAQ13576.1:0.2457607734)93:0.039099)43:0.009551)51:0.028993,((GCA_000299875.1_EKE72686.1:0.0713856818,GCA_900114135.1_SFJ83024.1:0.0803053575)100:0.047074,((GCA_900109555.1_SEK38970.1:0.0000027469,GCA_900172305.1_SLN25613.1:0.0000023546)100:0.109389,GCA_900172375.1_SLN46753.1:0.0917041196)56:0.029631)100:0.064022)100:0.101095)47:0.035306,((GCA_900110875.1_SEQ78989.1:0.0610446782,GCA_900114245.1_SFK71980.1:0.0367463439)100:0.160002,GCA_001907205.1_OKL43604.1:0.2624336800)74:0.055095)49:0.029216,(((((GCA_000010525.1_BAF88823.1:0.1503778642,GCA_000017645.1_ABS69897.1:0.1064744315)100:0.031034,((GCA_000092925.1_ADH88713.1:0.0619596339,GCA_900100155.1_SCW96662.1:0.0503876646)100:0.068411,(GCA_001741865.1_AOO81060.1:0.1392219341,GCA_900102525.1_SDF47715.1:0.0978724413)100:0.097626)95:0.032172)98:0.050992,((((GCA_000022085.1_ACL57708.1:0.1135839472,GCA_001017175.1_KLK90817.1:0.1231822184)92:0.065926,(GCA_001271345.1_ALA16312.1:0.0251163275,GCA_001887265.1_APF38008.1:0.0065721789)100:0.191446)73:0.020300,(GCA_001017175.1_KLK94181.1:0.0479781375,GCA_900102135.1_SCY53193.1:0.0464643576)100:0.047284)86:0.065228,(((((GCA_000019845.1_ACB94862.1:0.1432529101,GCA_900114285.1_SFK27828.1:0.2039929935)98:0.024071,GCA_000021745.1_ACK49471.1:0.1554883820)99:0.042012,(((GCA_000304315.1_CCJ05732.1:0.2035339169,GCA_002117405.1_ARN83032.1:0.1302774620)100:0.060821,(GCA_001644125.1_OAI24417.1:0.0720715088,GCA_001675455.1_OBS51693.1:0.0616578090)100:0.109897)100:0.060588,GCA_900187365.1_SNB53544.1:0.3168629273)97:0.022815)99:0.052240,GCA_900104955.1_SEC14680.1:0.2123653558)99:0.055249,((GCA_001402875.1_ALK09820.1:0.0000023934,GCA_001459775.1_CUU42483.1:0.0000029055)100:0.226824,GCA_000019945.1_ACB79554.1:0.4602444586)98:0.106849)89:0.018511)95:0.026231)96:0.036911,((((GCA_000195775.1_CAE28006.1:0.0598173571,GCA_000195775.1_CAE28009.1:0.0211031057)100:0.086849,GCA_000935205.1_KIZ39032.1:0.1153943439)100:0.083565,((GCA_000218565.1_AEI06676.1:0.0000023935,GCA_000218585.1_AEI03099.1:0.0000023935)100:0.111007,GCA_000314735.2_EKS28322.1:0.0792238929)99:0.057549)100:0.049219,GCA_001676615.1_OCC00309.1:0.2843952777)76:0.018603)83:0.031084,(GCA_000496075.1_ESR23348.1:0.2680852360,(GCA_900129325.1_SHG50485.1:0.2044588869,GCA_900148505.1_SHO66275.1:0.1551473052)100:0.064732)100:0.059857)53:0.031601)46:0.025982,(GCA_900105595.1_SDU01399.1:0.1068504037,(GCA_002088295.1_ORE90426.1:0.2536398719,GCA_900102695.1_SCZ45280.1:0.3151422912)80:0.037893)97:0.056706)79:0.037610,((((((GCA_000011365.1_BAC49718.1:0.0238249785,GCA_000661935.1_AHY50728.1:0.0233626783)100:0.126147,(GCA_001618955.1_KZD21378.1:0.0138880579,GCA_900108575.1_SEI02065.1:0.0123742270)100:0.117177)100:0.080577,(GCA_000012725.1_ABA04786.1:0.0409159166,GCA_000013885.1_ABE62864.1:0.0369095660)100:0.102671)100:0.043334,GCA_001579845.1_AMN41800.1:0.1539745072)99:0.028678,((GCA_000336555.1_EKS39991.1:0.1015742086,GCA_001426945.1_KQZ01203.1:0.1826730862)98:0.066800,(GCA_002119765.1_ARQ01843.1:0.1653232303,GCA_002355335.1_BAT60427.1:0.2288894705)96:0.025374)98:0.033597)99:0.107161,(((GCA_000148725.1_EFO33851.1:0.1645339100,(GCA_000158095.1_EEE44980.1:0.1114262304,GCA_001403915.1_CTQ42124.1:0.0920693757)100:0.079215)69:0.044696,(GCA_000192745.1_ADZ70440.1:0.1527616473,(GCA_001188555.1_KND20740.1:0.0000023935,GCA_002249885.1_OXS44511.1:0.0000023935)100:0.143875)100:0.080807)100:0.098194,GCA_900104485.1_SDB14812.1:0.2263808629)94:0.036747)100:0.293244)67:0.016970,(GCA_900215505.1_SNY93471.1:0.2607569302,((GCA_000230555.1_AEQ51316.1:0.0789928974,GCA_900100665.1_SDG69256.1:0.0352884345)100:0.124990,(GCA_000743575.1_KFL31369.1:0.1258351920,GCA_000970435.1_KKB83772.1:0.0664808608)100:0.151302)100:0.102129)98:0.056193)99:0.032621)37:0.033402,GCA_000179775.1_EFL89966.1:0.3437430307)100:0.048937,(((GCA_000013025.1_ABI78578.1:0.0378701663,GCA_000685315.1_KCZ99494.1:0.0496116551)100:0.197580,((GCA_000014745.1_ABI65785.1:0.2536944498,GCA_000152745.1_EAP90941.1:0.2147000424)100:0.085137,(((GCA_000014745.1_ABI64636.1:0.1067920899,GCA_900103475.1_SDM13817.1:0.1306844199)100:0.150839,(GCA_000144605.1_ADL00810.1:0.2923421404,GCA_002205555.1_ASD28321.1:0.3438668005)100:0.092122)100:0.045612,GCA_000152745.1_EAP90286.1:0.3699681946)100:0.164432)94:0.058169)91:0.041502,(GCA_000023785.1_ACT59033.1:0.3312184280,(GCA_000152825.2_ADM10414.1:0.3132557705,GCA_900199215.1_SNT73278.1:0.2602288945)99:0.096041)97:0.081815)100:0.043486)100:0.047802,(GCA_000175215.2_ADU13991.1:0.1601638402,GCA_000204015.1_EGF92346.1:0.2664716875)100:0.197009)100:0.087031)100:0.102527);
