# Supplementary material for: Assessing the accuracy of phylogenetic rooting methods on prokaryotic gene families
Source: PLoS One. 2020 May 15;15(5):e0232950. doi: 10.1371/journal.pone.0232950 (PMC7228096; doi:10.1371/journal.pone.0232950)
Supplement: S2 Dataset — (ZIP) [file pone.0232950.s003.zip › EmpiricalDataset/GeneTrees_IQTree/000161.aln.treefile]

(GCA_000006905.1_AAK22182.1:0.1188917540,GCA_000092285.1_ADG12377.1:0.0404727130,((GCA_000017265.1_ACG76519.1:0.1529543623,(((GCA_000013025.1_ABI78268.1:0.0218478979,GCA_000685315.1_KCZ98625.1:0.0703179050)100:0.335461,GCA_000023785.1_ACT59985.1:0.5018941245)100:0.285859,((((((((((((((((((((((((((((((((((((GCA_000007125.1_AAL53653.1:0.0000022450,GCA_000157815.1_EEY01175.1:0.0000026902)100:0.044678,(GCA_000017405.1_ABS16003.1:0.0000023566,GCA_000585655.1_EXL06431.1:0.0215727929)100:0.056992)99:0.029253,(GCA_900113935.1_SFI50479.1:0.1052192574,(GCA_900104355.1_SDO62477.1:0.0375503383,GCA_900113985.1_SFI74507.1:0.0678685755)100:0.097525)81:0.018658)82:0.036251,GCA_001558695.1_KXF79369.1:0.0451995995)82:0.034071,GCA_000585625.1_EXL10486.1:0.0781205377)40:0.019030,(GCA_001510895.1_KUM23727.1:0.0074758632,GCA_001618845.1_AMY03057.1:0.0288728702)100:0.059760)25:0.007801,GCA_002075885.1_OQM77213.1:0.0457156404)39:0.037385,(GCA_001424795.1_KQU74374.1:0.0306751119,GCA_001605015.1_AMS39794.1:0.0218653514)100:0.042996)97:0.062737,((GCA_000154705.2_EDQ35212.1:0.0835381465,GCA_001703635.1_OCW57460.1:0.0747907840)100:0.079188,((GCA_000179775.1_EFL89559.1:0.1864191536,GCA_001293565.1_KPB02152.1:0.1269264761)100:0.125735,GCA_900104485.1_SDB06130.1:0.2615994551)86:0.014866)92:0.036392)38:0.025716,(((((GCA_000016285.1_ACM38164.1:0.0914593194,((GCA_001687365.1_OBZ93743.1:0.0228159122,GCA_001885585.1_OJF91230.1:0.0713144634)100:0.043415,GCA_000092025.1_AAK88503.2:0.1325123993)99:0.027886)99:0.050422,((GCA_000017145.1_ABR61855.1:0.0413671988,GCA_000018545.1_ACP26891.1:0.0388620883)56:0.020533,GCA_002288525.1_ASY64616.1:0.0564110290)99:0.029689)87:0.007418,(GCA_000697965.2_ANK74150.1:0.0644749091,(GCA_001267455.1_KOC74619.1:0.0259835951,GCA_001652565.1_ANH06058.1:0.0307971016)100:0.055719)90:0.021899)99:0.022700,(GCA_000092045.1_ABC92834.1:0.0218637940,GCA_000769405.1_KPN25537.1:0.0305604620)100:0.084360)71:0.000002,((GCA_001578105.1_AMM83539.1:0.1055150742,GCA_002043005.1_AQZ51419.1:0.0841225326)100:0.099952,((GCA_000722615.1_KEQ07444.1:0.0000026906,GCA_000722625.1_KEQ09040.1:0.0000023107)100:0.078303,(GCA_000731295.1_CDN56272.1:0.0384901896,GCA_000731315.1_CDN50157.1:0.0353913484)100:0.111767)100:0.115967)81:0.007876)98:0.073453)95:0.049641,(GCA_000300335.1_EKF19066.1:0.0468662836,GCA_000300515.1_EKF41767.1:0.0575867298)100:0.074622)95:0.028646,GCA_000014245.1_ABG64641.1:0.0703639158)98:0.047622,((GCA_000817775.1_KIF44306.1:0.1645048140,((GCA_000800175.1_KHJ53531.1:0.0061778858,GCA_900141975.1_SHJ97819.1:0.0164806188)100:0.180070,GCA_900104035.1_SDO59820.1:0.2034480226)99:0.158128)71:0.040766,GCA_002238045.1_OXT02268.1:0.2237627306)57:0.007894)92:0.024569,((GCA_000192745.1_ADZ68592.1:0.0937759109,(GCA_001188555.1_KND17817.1:0.0075802290,GCA_002249885.1_OXS47641.1:0.0062811859)100:0.148542)89:0.057656,(((GCA_900105595.1_SDU39547.1:0.2186079295,(GCA_000148725.1_EFO32378.1:0.1135996308,(GCA_000158095.1_EEE45462.1:0.0355659737,GCA_001403915.1_CTQ46344.1:0.0552406979)100:0.211620)98:0.035292)73:0.010641,(GCA_001907205.1_OKL44442.1:0.1293384330,(GCA_900110875.1_SEQ34918.1:0.2361322695,GCA_900114245.1_SFJ96987.1:0.0642406584)100:0.165363)97:0.059981)76:0.010601,GCA_900102695.1_SCZ39760.1:0.2529002329)87:0.038141)89:0.015908)79:0.038263,((((GCA_000153465.1_EAS48736.1:0.1440920116,(GCA_900176465.1_SMC33486.1:0.0516386588,GCA_002088295.1_ORE96562.1:0.6083337423)83:0.017571)93:0.071918,((GCA_000019845.1_ACB93872.1:0.1554314437,(GCA_001741865.1_AOO83525.1:0.1665081534,GCA_900102525.1_SDF85205.1:0.0471725869)100:0.112834)100:0.061074,(GCA_000092925.1_ADH90040.1:0.1575587114,GCA_900100155.1_SCW87562.1:0.1511254789)100:0.089213)90:0.030475)91:0.044322,GCA_001720135.1_ODN70284.1:0.1779593385)71:0.002978,((GCA_000230555.1_AEQ53198.1:0.1188679439,GCA_900100665.1_SDG20448.1:0.0313465529)99:0.068986,(GCA_000743575.1_KFL30232.1:0.1450465395,(GCA_000970435.1_KKB86243.1:0.0000028821,GCA_000970435.1_KKB86313.1:0.0000028821)100:0.044391)100:0.069792)100:0.216702)89:0.058430)91:0.025841,GCA_001305515.1_KPL53740.1:0.2389669232)81:0.030575,((GCA_001271345.1_ALA17652.1:0.0148637968,GCA_001887265.1_APF36399.1:0.0241123201)100:0.104421,((GCA_000021745.1_ACK50116.1:0.1769953573,GCA_900114285.1_SFK38382.1:0.1652412147)77:0.096328,((((GCA_000010525.1_BAF90055.1:0.0667146460,GCA_000017645.1_ABS66434.1:0.1108201573)100:0.113382,((GCA_001017175.1_KLK92124.1:0.0472363053,GCA_900102135.1_SCY17341.1:0.0063374774)100:0.147357,(GCA_000019945.1_ACB78550.1:0.1522209733,GCA_000022085.1_ACL55092.1:0.0781350941)100:0.122807)54:0.041158)21:0.014514,(((((GCA_000011365.1_BAC45760.1:0.0146583889,GCA_000661935.1_AHY55837.1:0.0000020236)100:0.047873,((GCA_001618955.1_KZD20990.1:0.0290542302,GCA_900108575.1_SEH82859.1:0.0000021365)100:0.053085,(GCA_000935205.1_KIZ35348.1:0.0498689901,GCA_000195775.1_CAE25679.1:0.0828285489)91:0.032904)86:0.019422)45:0.008992,(GCA_000012725.1_ABA06044.1:0.0303643062,GCA_000013885.1_ABE64319.1:0.0536293276)100:0.043209)100:0.057165,((GCA_002119765.1_ARP98977.1:0.0891896288,GCA_002355335.1_BAT59030.1:0.1619867280)97:0.070766,(GCA_001426945.1_KQY98005.1:0.0513743576,GCA_001579845.1_AMN38923.1:0.2466442952)100:0.150989)11:0.012000)13:0.022929,(GCA_000336555.1_EKS33123.1:0.1054460478,((GCA_000218565.1_AEI04973.1:0.0000028821,GCA_000218585.1_AEI01398.1:0.0000028821)100:0.015835,GCA_000314735.2_EKS30367.1:0.0499037619)100:0.128574)99:0.050378)98:0.061135)81:0.028257,((GCA_001402875.1_ALK07934.1:0.0000026429,GCA_001459775.1_CUU43856.1:0.0000020951)100:0.226765,(GCA_001676615.1_OCC00298.1:0.1426292638,GCA_900129325.1_SHF52483.1:0.3027956244)95:0.082476)64:0.011612)77:0.010719)69:0.025030)92:0.029679)78:0.014926,((((GCA_000304315.1_CCJ07650.1:0.1575106167,GCA_002117405.1_ARN81795.1:0.1201904279)92:0.057249,(GCA_001644125.1_OAI24925.1:0.0794346228,GCA_001675455.1_OBS53096.1:0.0801594611)100:0.055298)99:0.047738,(GCA_000166055.1_ADP71835.1:0.0000028821,GCA_000636015.1_KAI95664.1:0.0000028821)100:0.234182)81:0.043900,(((GCA_900104955.1_SED50677.1:0.1194809277,GCA_900187365.1_SNB73742.1:0.1530764429)100:0.116329,(GCA_001746755.1_OEJ69172.1:0.1985516591,GCA_900102465.1_SDF77103.1:0.3893213752)100:0.049763)75:0.031085,GCA_900148505.1_SHO63599.1:0.2474448745)97:0.022761)80:0.027266)99:0.092822,(GCA_000143145.1_ADJ25156.1:0.1509914729,(GCA_000503895.1_AHB48004.1:0.2165647516,(GCA_000981545.1_CPR16669.1:0.0000027707,GCA_900104305.1_SDP58836.1:0.0070222100)100:0.115201)84:0.029185)100:0.129508)38:0.000003,(((GCA_000828475.1_BAQ15554.1:0.0457696613,GCA_001723285.1_ODS00630.1:0.1035409413)100:0.206606,GCA_001708935.1_ODA66189.1:0.2086041319)100:0.090846,GCA_000496075.1_ESR25159.1:0.3568931069)100:0.091298)52:0.034606,(((((GCA_000767795.1_KGM32237.1:0.0180178560,GCA_002195995.1_OWJ58632.1:0.0183353016)100:0.233817,(GCA_000982415.1_KKJ76972.1:0.0342540004,GCA_001026905.1_KLN59996.1:0.0246025785)100:0.225092)98:0.043924,GCA_900167455.1_SKA27487.1:0.3269836806)100:0.093760,(((GCA_000016185.1_ACJ01303.1:0.1902098984,GCA_002251795.1_OYQ36973.1:0.2431059252)100:0.099184,GCA_000730165.2_ASG21268.1:0.1840748131)100:0.242601,(GCA_900177295.1_SMF10051.1:0.0000028821,GCA_900188055.1_SNR34036.1:0.0000028821)100:0.366383)94:0.059158)88:0.021510,(GCA_000264455.2_AFK55091.1:0.0000027002,GCA_001601315.1_KYO49305.1:0.0139513461)100:0.588140)96:0.027244)98:0.088793,(((GCA_900101965.1_SDD97915.1:0.2212561816,(GCA_000739695.1_GAK44272.1:0.1099179456,(GCA_000689395.1_CDO59515.1:0.1072264763,GCA_000689395.1_CDO59517.1:0.6660411788)99:0.221713)97:0.071805)42:0.020350,GCA_000017565.1_ABS63044.1:0.1752578709)45:0.046211,GCA_900100455.1_SDG36158.1:0.2207029267)44:0.037838)98:0.022290,(GCA_000300235.2_AJD50460.1:0.0973686682,GCA_000300275.1_EKF08708.1:0.0168513166)100:0.095807)98:0.016440,((((((((((((((GCA_000011965.2_AAV93540.1:0.0255237876,((GCA_000203975.3_KID09056.1:0.0075820164,GCA_000511355.1_AHD01885.1:0.0423222047)100:0.042706,(GCA_000511385.1_AHD08244.1:0.0420469999,(GCA_001258055.1_CRL15116.1:0.0000028821,GCA_900113345.1_SFG97205.1:0.0000028821)99:0.000003)100:0.038860)99:0.037183)99:0.027585,((((((GCA_001307765.1_KPN61749.1:0.0091156440,(GCA_900172225.1_SLN12920.1:0.0464380185,(GCA_000671395.1_KCV82653.1:0.1085245565,GCA_900102795.1_SCZ69311.1:0.1457465762)70:0.027577)89:0.069602)70:0.021035,GCA_900129685.1_SHG84282.1:0.1387361849)90:0.010667,GCA_001458175.1_CUH51220.1:0.1755009729)54:0.012189,(GCA_900142085.1_SHI46499.1:0.1416003609,GCA_900116005.1_SFR01578.1:0.1218255625)85:0.023213)90:0.019445,GCA_900114415.1_SFK92613.1:0.0576798898)93:0.023600,GCA_001678945.1_ANP36772.1:0.0703238099)59:0.004336)92:0.069508,(GCA_001458355.1_CUH64714.1:0.0929706779,GCA_900109955.1_SEW30237.1:0.1012946699)70:0.017433)61:0.027686,(GCA_900184935.1_SMX46589.1:0.0995754205,GCA_000812665.2_AML51187.1:0.2992923606)65:0.042417)28:0.029688,((((GCA_900172375.1_SLN14110.1:0.1573617993,(GCA_900109555.1_SEK93065.1:0.0000025612,GCA_900172305.1_SLN30605.1:0.0000026147)100:0.179061)34:0.054436,(GCA_000299875.1_EKE74286.1:0.1384239280,GCA_900114135.1_SFJ75531.1:0.0456456399)33:0.022767)86:0.050332,GCA_001908835.1_APO87836.1:0.1101538336)98:0.055685,(GCA_000152805.1_EAQ13916.1:0.1023584919,GCA_900177545.1_SMH45897.1:0.1131275541)50:0.031063)52:0.037928)55:0.013996,((((((((((GCA_001890925.1_OJI94138.1:0.1656339899,((GCA_000155735.2_AGI70350.1:0.1253179323,GCA_001187845.1_AKS44657.1:0.0000020458)100:0.053203,GCA_900172275.1_SLN30759.1:0.0976402193)100:0.069039)49:0.039141,(GCA_900107355.1_SDY69722.1:0.1567309118,GCA_000152725.1_EAQ03232.1:0.2138130998)49:0.012897)98:0.050293,((((GCA_000814025.1_KIC49517.1:0.0178908210,GCA_001969365.1_APX12891.1:0.0169276799)100:0.055948,(((((((((GCA_000012905.2_ABA80044.1:0.1203587520,GCA_900110025.1_SEO01439.1:0.1516259310)83:0.079042,GCA_000203895.1_ABL70609.1:0.0497733482)33:0.023818,GCA_000444995.1_AGT07480.1:0.1282194335)86:0.049186,GCA_900156815.1_SIT09285.1:0.1090386002)45:0.030779,GCA_900110775.1_SEQ16479.1:0.1419013386)68:0.017838,GCA_900110135.1_SEN33420.1:0.2598067141)7:0.000002,GCA_001620265.1_AMY67399.1:0.1247098721)6:0.036409,((GCA_001517585.1_CUX79752.1:0.1488865747,((GCA_000740775.1_KFI33746.1:0.0222224079,GCA_000740795.1_KFI30495.1:0.0290363239)100:0.178886,GCA_001399515.1_ALJ82238.1:0.2284631137)79:0.076073)9:0.001641,(((GCA_000765015.1_KGK80319.1:0.0000023622,GCA_900141945.1_SHJ28823.1:0.0000026784)100:0.092473,(GCA_001403795.1_CTQ49146.1:0.0734424408,GCA_900109285.1_SEK42539.1:0.0829185945)100:0.144850)100:0.074421,(GCA_900107025.1_SDW13227.1:0.1550796739,GCA_900106675.1_SDW51704.1:0.3027048870)99:0.059575)81:0.042386)5:0.023676)99:0.059393,GCA_000161835.1_EET49292.1:0.1758611165)72:0.051452)69:0.009450,(GCA_001404155.1_CRK75045.1:0.0000029707,GCA_900114125.1_SFJ03128.1:0.0000021692)100:0.135186)73:0.028868,GCA_001205715.1_KNG93388.1:0.1231827558)73:0.024215)95:0.026856,GCA_900100005.1_SDI47232.1:0.0490654156)84:0.037955,((GCA_000169415.1_EBA08434.1:0.0696320070,(((GCA_002211155.1_OWV52423.1:0.0000000000,GCA_900101505.1_SDE13948.1:0.0000000000):0.000003,GCA_002211225.1_OWV42471.1:0.0000028821)100:0.006893,GCA_002211205.1_OWV52478.1:0.0000026025)100:0.062661)97:0.023649,(GCA_001482405.1_KUF10515.1:0.0395809850,GCA_900184945.1_SMX33005.1:0.0831203535)91:0.029965)83:0.035717)38:0.026434,(((GCA_002237555.1_ASP19894.1:0.0093110170,GCA_900188425.1_SNT11227.1:0.0187527508)100:0.086079,GCA_900107235.1_SDX86242.1:0.1888729162)63:0.034065,(((((GCA_000153725.1_EAU44956.1:0.0427104907,(GCA_001969385.1_APX22067.1:0.0000022687,GCA_900112435.1_SFC43511.1:0.0000022958)100:0.049013)100:0.021411,(((GCA_001687105.1_ANT60299.1:0.0203058672,GCA_900116195.1_SFT11494.1:0.0214189741)100:0.052368,GCA_001975705.1_APZ53199.1:0.0333565332)100:0.013724,GCA_900102075.1_SDF36022.1:0.0638393199)100:0.021172)100:0.022795,GCA_900100085.1_SDI14947.1:0.0573906277)100:0.053294,GCA_000442255.1_EPX83015.1:0.0964121248)99:0.041678,((((GCA_000021865.1_ADE83847.1:0.1347373601,(GCA_000376545.2_ANP41494.1:0.1312875549,GCA_900172235.1_SLN36359.1:0.0590867936)84:0.031535)81:0.045832,GCA_000714535.1_KEO54381.1:0.0759023590)96:0.029948,(GCA_000715505.1_KEP68911.1:0.0516304474,GCA_000740785.1_KFI28921.1:0.2717758301)93:0.028016)96:0.060253,GCA_900172385.1_SLN52252.1:0.1711438065)98:0.023007)98:0.040337)75:0.027293)61:0.015724,GCA_002115805.1_OSQ46121.1:0.0579991527)66:0.020780,GCA_002115725.1_OSQ65768.1:0.0607283137)95:0.062388,((((((GCA_000014045.1_ABG29955.1:0.0476968117,GCA_000154785.2_AEI92053.1:0.0749951231)100:0.052126,GCA_002210095.1_OWU75948.1:0.1825053228)99:0.017156,(((((GCA_000152605.1_EAP85875.1:0.0791787820,GCA_000622405.1_KIN68072.1:0.1238148855)77:0.033201,(GCA_001038505.1_KMK66442.1:0.0727334652,GCA_900188035.1_SNR37866.1:0.0124834299)100:0.094163)76:0.044499,GCA_900114485.1_SFL11938.1:0.0575491365)8:0.023132,GCA_900172295.1_SLN67406.1:0.0556938440)72:0.049222,GCA_001247715.1_KNX40345.1:0.1244825720)86:0.054234)7:0.030500,((GCA_000442275.2_EPX77506.1:0.0931955985,GCA_900111945.1_SFR34972.1:0.0526400444)74:0.060310,GCA_900172355.1_SLN58691.1:0.1621480589)12:0.015492)18:0.032585,(((GCA_000152625.1_EAP78210.1:0.0504472528,GCA_000172095.1_EDQ06568.1:0.1801199224)99:0.068991,(GCA_001305615.1_ALG89047.1:0.1568485284,GCA_001981245.1_APX90010.1:0.2017011178)13:0.043612)8:0.014249,(GCA_900095785.1_SCM69704.1:0.0000021159,GCA_900115865.1_SFQ63762.1:0.0000020347)100:0.107094)8:0.017797)93:0.048912,(((GCA_900110115.1_SEN28546.1:0.0279382939,GCA_900141995.1_SHI68723.1:0.0132979940)100:0.026250,((((GCA_900115595.1_SFP31787.1:0.1345258163,(((GCA_000521865.1_ETX26891.1:0.0973113371,((GCA_900115815.1_SFQ02581.1:0.0606411668,GCA_900110425.1_SEO21688.1:0.1990750252)47:0.032385,GCA_900156525.1_SIT78106.1:0.2743103635)57:0.019373)99:0.040924,(GCA_001548075.1_BAQ70878.1:0.0071149293,GCA_001633165.1_ANB32957.1:0.0000027463)100:0.146095)84:0.024231,GCA_000153305.1_EAR50485.1:0.1081560912)57:0.027813)95:0.041620,(GCA_900113405.1_SFG88991.1:0.0000028746,GCA_900172315.1_SLN43719.1:0.0000023964)100:0.122215)95:0.041904,GCA_900111875.1_SFB06740.1:0.1841396101)93:0.046381,GCA_000600975.2_EYD73107.1:0.2053281528)61:0.023008)75:0.040422,GCA_000738435.1_AII86052.1:0.3375735992)93:0.040279)75:0.025412)86:0.037806,GCA_001458375.1_CUH79818.1:0.1557356829)79:0.007190)90:0.110813,(GCA_001046955.1_AKO98228.1:0.0070667475,GCA_900109145.1_SEJ19095.1:0.0000021691)100:0.142439)97:0.043799,((GCA_000647975.1_KAJ57432.1:0.0469340639,(GCA_900184815.1_SMX24827.1:0.0881655037,((GCA_900115225.1_SFO71421.1:0.0730486067,GCA_900215505.1_SNY90641.1:0.1097322391)100:0.236431,GCA_900093605.1_SCA57191.1:0.4239171912)98:0.073009)98:0.096825)70:0.041169,GCA_900142295.1_SIO15376.1:0.0914225029)84:0.026739)86:0.049597,GCA_900109035.1_SEJ81996.1:0.1201515543)78:0.024880,GCA_000018145.1_ABV91832.1:0.0877434465)92:0.072232,(GCA_900099935.1_SDI88848.1:0.1119227689,((GCA_900112335.1_SFC84992.1:0.0424316627,GCA_900116455.1_SFU15101.1:0.1985596953)83:0.031882,GCA_900188335.1_SNS17853.1:0.0624119759)83:0.031535)86:0.048928)95:0.043573,GCA_000590925.1_AHM03623.1:0.0624558813)91:0.010781,(GCA_000299575.1_EKE44552.1:0.1771864477,(GCA_000442315.1_EPX87549.1:0.1645482439,(GCA_000600335.2_EYD75702.1:0.1191642929,(GCA_000836695.1_KIQ70923.1:0.0598744239,GCA_900141735.1_SHJ03354.1:0.1026822357)100:0.068008)15:0.028495)100:0.115650)96:0.102177)96:0.069513,((GCA_900102905.1_SDK13827.1:0.1816489586,(GCA_900111545.1_SES75783.1:0.0000028821,GCA_900143155.1_SHN63170.1:0.0000028821)100:0.134327)97:0.107359,(GCA_900106695.1_SDX96404.1:0.1561571738,GCA_900113695.1_SFI87977.1:0.1257981205)100:0.045203)96:0.044125)99:0.054442)80:0.027296,((GCA_900156605.1_SIT19830.1:0.1914056274,GCA_000315795.1_EKV30406.1:0.1300064487)98:0.031403,GCA_000968135.1_CCQ75391.1:0.2031184845)81:0.012807)89:0.051934,((GCA_000013085.1_ABC21991.1:0.1954183557,GCA_000284415.2_CCG08734.1:0.1073158511)100:0.126900,GCA_900107585.1_SEA82939.1:0.2357558532)69:0.040001)74:0.033485,((GCA_000009985.1_BAE52872.1:0.0179665271,GCA_000513295.1_CDL00771.1:0.3439277316)100:0.061724,(GCA_000294655.1_CCG41073.1:0.0287958513,GCA_900108475.1_SEH26170.1:0.0000027410)100:0.105287)99:0.095984)96:0.034705,(((GCA_000010725.1_BAI71527.1:0.0743161260,GCA_000632475.2_AIB12767.1:0.1264155900)100:0.084523,(GCA_000576635.1_EWY41209.1:0.0551785420,GCA_000936425.1_KJB95950.1:0.0665776970)100:0.126147)100:0.053023,GCA_900172325.1_SLN14248.1:0.2686968243)99:0.055732)100:0.079796,(((GCA_000317615.1_AFZ50786.1:0.0873481879,GCA_000317635.1_AFZ45233.1:0.1183043047)100:0.119009,GCA_000473895.1_ERN40671.1:0.2841512870)100:0.212296,GCA_000024465.1_ADE40065.1:0.4514029538)73:0.078418)31:0.009143,((GCA_000963705.1_KJV08897.1:0.0501027549,GCA_002251735.1_OYQ19863.1:0.0298371156)100:0.206500,(GCA_000153525.1_EAS85071.1:0.7598432706,GCA_000153705.1_EAU42011.1:1.1588107130)87:0.042853)82:0.108760)91:0.063589,(GCA_000299935.1_EKE76849.1:0.0602795320,GCA_001618175.1_KZD07918.1:0.0759316691)100:0.245629)73:0.071696,((((((((((((GCA_000011685.1_AAW59982.1:0.0794632514,GCA_000234355.2_EHH68685.1:0.0425896517)100:0.079570,(GCA_000723565.1_CDG33592.1:0.0502409345,GCA_002003665.1_OOL19929.1:0.0000025373)100:0.500834)41:0.086670,((((GCA_001787335.1_AOX17173.1:0.0000029275,GCA_001787355.1_AOX19582.1:0.0259085622)100:0.149684,(GCA_000724025.1_CDG39170.1:0.0000027233,GCA_001547995.1_BAT19265.1:0.0000028821)100:0.220535)100:0.053239,GCA_002005465.1_AQS87507.1:0.2227467462)52:0.038076,GCA_000617865.1_GAJ29650.1:0.2660346215)66:0.045524)42:0.033458,GCA_000963885.1_GAN54098.1:0.3353194280)99:0.121554,GCA_002173735.1_ARW48502.1:0.2098471339)92:0.059402,(GCA_000021325.1_ACI53008.1:0.1574115511,((GCA_000182745.1_BAK83330.1:0.0596236847,GCA_000964505.1_GAN98924.1:0.0256408534)100:0.050511,GCA_000208635.2_EGG75464.1:0.0799696192)100:0.130267)96:0.041273)93:0.079034,GCA_002005445.1_AQS83717.1:0.1655822101)91:0.053068,(GCA_000231445.2_EHD14691.1:0.0061280151,GCA_002153535.1_OUI78984.1:0.0000024925)100:0.393317)100:0.116689,(GCA_000014285.2_ABI62577.1:0.0068709797,GCA_000576085.2_AHJ63578.1:0.0000024819)100:0.195184)72:0.046047,((GCA_000164635.1_EFH09697.1:0.0676500087,(GCA_900101615.1_SDD07761.1:0.0000028821,GCA_900104205.1_SDB71876.1:0.0000028821)100:0.145739)100:0.048233,GCA_900141905.1_SHJ70705.1:0.2438910766)100:0.111196)68:0.034102,GCA_000964365.1_GAN77053.1:0.3014249975)99:0.061214,((GCA_000306035.1_EKM99398.1:0.0715063542,GCA_000964385.1_GAN80636.1:0.0795401724)100:0.213956,(GCA_000016725.1_ABQ31347.1:0.0069235143,GCA_000202835.1_BAJ81740.1:0.0000023340)100:0.380478)74:0.076301)98:0.169116)92:0.092703,((GCA_000014865.1_ABK44288.1:0.1535185603,GCA_002109495.1_OSM05105.1:0.2106220391)100:0.241437,GCA_001982645.1_ONG40618.1:0.4347721348)100:0.389123)63:0.033576,(GCA_000226315.1_AEP09846.1:0.0000027439,GCA_000348745.1_AGH98271.1:0.0578036959)100:0.478842)70:0.067720,((((GCA_000016765.1_ABQ68674.1:0.5372617455,GCA_000147835.3_AEG51452.1:0.6635213241)97:0.113185,(GCA_001304795.1_ALG61470.1:0.0000028821,GCA_001306275.1_KPM13847.1:0.0000028821)100:1.064020)100:0.366944,((GCA_000685315.1_KCZ96835.1:0.9415693276,GCA_001610975.1_AMU95138.1:0.7989556359)99:0.235789,(((((GCA_000013025.1_ABI77544.1:0.1846897641,GCA_000685315.1_KCZ98157.1:0.0646384322)100:0.666279,((((GCA_000023785.1_ACT59201.1:0.9567891411,GCA_000730165.2_ASG25308.1:0.4380598384)89:0.085519,(((GCA_001295965.1_KPF71758.1:0.0110293566,GCA_001713435.1_AOG02217.1:0.0099405711)100:0.330992,(GCA_002218195.1_ASK88850.1:0.2805999764,GCA_900128895.1_SIN59784.1:0.1860648061)100:0.485842)87:0.031084,GCA_002251755.1_OYQ24375.1:0.5643366081)96:0.119644)100:0.212819,GCA_002251795.1_OYQ31648.1:0.5525346725)98:0.109591,((GCA_000016765.1_ABQ70666.1:0.8430706541,GCA_000016285.1_ACM39344.1:1.2965100712)99:0.236738,(GCA_001579845.1_AMN40118.1:1.0955287178,GCA_900104955.1_SEC17603.1:0.7118508781)100:0.954686)87:0.263457)60:0.059924)72:0.199731,(((GCA_000576635.1_EWY41709.1:0.5063885412,(GCA_000767795.1_KGM35838.1:0.0113589169,GCA_002195995.1_OWJ68752.1:0.0295531951)100:0.388254)100:0.720202,GCA_900112435.1_SFD80691.1:1.3664578541)92:0.097657,((GCA_000011365.1_BAC45680.1:0.0000020997,GCA_000661935.1_AHY55925.1:0.1007386763)100:0.712198,(((GCA_000235975.2_EHJ59542.1:0.7194968885,GCA_900167455.1_SJZ38272.1:0.4616585017)100:0.219088,GCA_000264455.2_AFK56969.1:0.7129026975)92:0.069301,GCA_000935205.1_KIZ39711.1:1.3422231374)75:0.015479)100:0.330941)84:0.097097)93:0.167941,(GCA_000632475.2_AIB15865.1:0.5960908419,((((((((GCA_000013025.1_ABI78403.1:0.3422226185,GCA_000685315.1_KCZ99405.1:0.1783268662)100:0.208054,GCA_000023785.1_ACT59220.1:0.7109822903)100:0.408167,GCA_000964385.1_GAN79534.1:0.4048016253)95:0.109580,(GCA_000019845.1_ACB97015.1:0.7483101030,(GCA_001038505.1_KMK69087.1:0.3648370526,GCA_900112435.1_SFD80449.1:0.3288778901)100:0.346874)81:0.090312)81:0.171888,((GCA_000022085.1_ACL58003.1:0.4801905536,((GCA_000981545.1_CPR22090.1:0.0071844934,GCA_900104305.1_SDP43957.1:0.0000026230)100:0.556227,GCA_001982645.1_ONG37245.1:1.0096748110)96:0.141307)83:0.153784,(GCA_000225995.2_EGX99896.1:0.0016309594,GCA_000730165.2_ASG23359.1:0.0129856735)100:0.356098)83:0.151139)97:0.266268,(GCA_000161835.1_EET47723.1:0.2000568565,GCA_001890925.1_OJI95419.1:0.2410123432)100:1.130000)100:0.093442,GCA_900199215.1_SNT72228.1:3.2821943964)99:0.074099,GCA_000316665.1_AFY54209.1:4.7317320170)99:0.090907)94:0.155960)55:0.066659,((((GCA_000152725.1_EAQ02211.1:0.4407320327,GCA_000152805.1_EAQ12888.1:0.3179955211)79:0.087779,(GCA_900172355.1_SLN25569.1:0.5114280361,GCA_900188035.1_SNR53411.1:0.8333959572)33:0.148044)100:0.350252,GCA_000442315.1_EPX83220.1:0.3963927533)100:0.497897,(((((GCA_001295965.1_KPF73791.1:0.0080564221,GCA_001713435.1_AOF99940.1:0.0000028034)100:0.482988,GCA_000023785.1_ACT59193.1:1.4669847427)97:0.190315,GCA_002218195.1_ASK89347.1:0.6878032285)95:0.213035,GCA_002251795.1_OYQ31590.1:0.7794068891)96:0.114103,(GCA_900100085.1_SDI90880.1:0.3989576624,GCA_900102075.1_SDE83398.1:0.5885627610)100:0.828355)97:0.065936)100:0.269812)70:0.050696)92:0.071420)63:0.101933,(((((((((((GCA_000010525.1_BAF88105.1:0.3844166312,GCA_900102135.1_SCZ10059.1:0.3387986957)100:0.140095,(((((GCA_000011965.2_AAV94764.1:0.6187639283,(((GCA_000738435.1_AII86415.1:0.4857218430,GCA_001890925.1_OJI94458.1:0.5431379637)100:0.200910,GCA_000158095.1_EEE47755.1:0.5727877111)97:0.056433,GCA_900099935.1_SDL56803.1:0.5099015069)98:0.076140)99:0.063902,((GCA_000153725.1_EAU45702.1:0.5017496711,(GCA_000521865.1_ETX28781.1:0.2937270680,GCA_900115815.1_SFQ40177.1:0.3371718193)100:0.093497)100:0.114680,GCA_900188035.1_SNR66882.1:0.4749020612)100:0.184597)100:0.149555,(((((GCA_000152605.1_EAP83616.1:0.3980007080,(GCA_001678945.1_ANP37556.1:0.1529219777,GCA_900110135.1_SEN48832.1:0.3067881054)100:0.068674)100:0.128158,GCA_001038505.1_KMK64861.1:0.3553916159)100:0.165378,GCA_000154705.2_EDQ32847.1:0.5089669621)97:0.071706,GCA_900100005.1_SDI27379.1:0.3909729136)86:0.092573,GCA_000442255.1_EPX85118.1:0.5630099364)85:0.080115)87:0.107667,(GCA_900172325.1_SLN71455.1:0.5884161902,(GCA_002115725.1_OSQ61937.1:0.3701333076,GCA_900184815.1_SMX25723.1:0.5548941098)100:0.141919)86:0.087961)99:0.138750,GCA_000018145.1_ABV92442.1:0.6459033254)100:0.224864)95:0.072519,(GCA_000164635.1_EFH11527.1:0.3056560208,GCA_900141905.1_SHK04847.1:0.3008391115)100:0.211341)78:0.033451,(GCA_900106695.1_SDW88466.1:0.4268099283,GCA_900113695.1_SFI61460.1:0.3213034518)91:0.138272)98:0.089599,((GCA_001741865.1_AOO83920.1:0.4162579735,GCA_900104955.1_SEC23170.1:0.7711818167)97:0.124961,(GCA_001426945.1_KQZ01594.1:0.4563854578,GCA_001579845.1_AMN45297.1:0.4897259910)100:0.429255)94:0.135322)86:0.054825,GCA_001305515.1_KPL51293.1:0.4005569898)100:0.341445,(GCA_000155735.2_AGI72642.1:1.1666435329,(GCA_900105595.1_SDT87896.1:0.2109264726,GCA_900105595.1_SDU49552.1:0.0085858703)100:1.009200)99:0.189291)99:0.147186,(GCA_000632475.2_AIB13549.1:0.7262771181,(GCA_900102465.1_SDF38875.1:0.7085870326,(GCA_000264455.2_AFK56554.1:0.0793644474,GCA_001601315.1_KYO51393.1:0.0254820087)100:0.666646)58:0.052297)61:0.083748)100:0.107855,(((GCA_000022085.1_ACL57240.1:0.3946388703,(GCA_000767795.1_KGM35842.1:0.0679274939,GCA_002195995.1_OWJ68759.1:0.0467354506)100:0.254696)100:0.435294,(GCA_900101615.1_SDD26985.1:0.0075619417,GCA_900104205.1_SDB68645.1:0.0000027796)100:0.403725)99:0.280107,(GCA_900106695.1_SDX68732.1:0.3477188891,GCA_900167455.1_SKA34814.1:0.7069964339)100:0.483029)97:0.053104)100:0.243979,(((((GCA_000014745.1_ABI64577.1:0.3602163034,GCA_900103475.1_SDM82170.1:0.3291899281)100:0.440975,((((GCA_000144605.1_ADL02393.1:0.2435958389,GCA_002205555.1_ASD27119.1:0.2756952477)100:0.244099,(GCA_000175215.2_ADU12394.1:0.0748488974,GCA_000204015.1_EGF91373.1:0.1275273211)100:0.374076)100:0.238774,((GCA_001304795.1_ALG60116.1:0.0000029118,GCA_001306275.1_KPM18785.1:0.0000029339)100:0.741329,GCA_900199215.1_SNT75255.1:0.2768844623)100:0.195443)99:0.052173,(GCA_000152825.2_ADM09325.1:0.5749001376,GCA_000152745.1_EAP90209.1:0.7908553750)99:0.176643)93:0.162367)100:0.307958,GCA_001275395.1_KOP26877.1:0.8540458197)49:0.124152,GCA_000817775.1_KIF43418.1:0.9766074090)99:0.192422,GCA_001038505.1_KMK64935.1:1.6749495746)24:0.103991)35:0.084169,((((((((((((((GCA_000011345.1_BAC08786.1:0.0123938650,GCA_000505665.1_AHB88127.1:0.0491847298)100:0.130672,GCA_001870225.1_APB33939.1:0.6489565094)100:0.336568,GCA_000332035.1_ELR97136.1:0.4283231562)71:0.075634,(((((GCA_000317575.1_AFZ36380.1:0.0504034579,GCA_002355455.1_BAU65808.1:0.0793406046)100:0.204731,GCA_000332055.1_ELS03749.1:0.4561472383)97:0.077844,GCA_002368355.1_BAZ45916.1:0.2862011297)98:0.086142,((GCA_000478195.2_ERT07758.1:0.0662196978,GCA_000972705.2_KKD40040.1:0.1236331329)100:0.112546,GCA_000018105.1_ABW25947.1:0.4350169107)94:0.046394)72:0.065144,((GCA_000176895.2_CCE17238.1:0.0000021019,GCA_000307915.1_EKD09855.1:0.0066324812)100:0.230618,(GCA_000710505.1_KEI67332.1:0.0697873762,GCA_900009265.1_CUR11112.1:0.1173341300)100:0.227366)100:0.073158)69:0.027012)90:0.057553,((((GCA_000017845.1_ACB53930.1:0.0453285270,(GCA_000167195.1_EAM48087.1:0.0071832083,GCA_000235665.2_EHJ15313.1:0.0072367281)100:0.094475)100:0.224636,GCA_000021825.1_ACK72015.1:0.2012867802)38:0.067920,(((GCA_000297435.1_CCI32342.1:0.0005515155,GCA_000312205.1_CCI09363.1:0.0136653593)100:0.280237,(GCA_000284135.1_BAL29470.1:0.0297845735,GCA_000478825.2_AIE74022.1:0.0944248965)100:0.505759)94:0.131318,GCA_001904615.1_OKH18772.1:0.5660826951)21:0.047101)30:0.035969,(GCA_000317025.1_AFY77242.1:0.0507944126,GCA_001904635.1_OKH21847.1:0.0124798418)100:0.218276)78:0.044612)74:0.082430,((GCA_000155555.1_EDX72965.1:0.2272927146,GCA_000317515.1_AFZ19500.1:0.2131708760)80:0.090152,(GCA_002142475.1_BAS58863.1:0.2359969786,GCA_000317145.1_AFY94352.1:0.3986076505)57:0.085106)17:0.032795)23:0.028377,((GCA_000211815.1_EGJ32341.1:0.0347846048,GCA_001942495.1_OLT58749.1:0.0056425543)100:0.254503,((GCA_000317675.1_AFZ54348.1:0.1296758713,(GCA_001548095.1_BAQ61212.1:0.1016588657,GCA_001548115.1_BAQ63539.1:0.0909787496)100:0.069862)95:0.040417,GCA_001747005.1_OEJ77647.1:0.2078587167)100:0.342851)80:0.135046)84:0.071204,(GCA_001637395.1_OAB61643.1:0.3842074350,(GCA_000317105.1_AFY84767.1:0.3901994962,GCA_001276715.1_KOR36303.1:0.2044601786)95:0.084999)79:0.037115)47:0.051184,((((((((((GCA_000020025.1_ACC78960.1:0.0868518159,GCA_000169135.1_EAW43713.1:0.1158410615)97:0.009371,(((GCA_002368055.1_BAZ73439.1:0.0000028843,GCA_002368295.1_BAZ02640.1:0.0000028821)100:0.007311,GCA_002368275.1_BAY93321.1:0.0351830235)100:0.098417,(GCA_000316575.1_AFY33738.1:0.1433170256,(GCA_000317535.1_AFZ27758.1:0.1217885222,(((GCA_000196515.1_ADI66136.1:0.0996235334,(GCA_000312705.1_AFW94858.1:0.0755309389,(GCA_000789435.1_KHG41856.1:0.0532815507,GCA_002368115.1_BAZ87557.1:0.0365404923)72:0.017204)100:0.097121)59:0.023963,GCA_000317695.1_AFZ60694.1:0.1199308858)59:0.030210,(((GCA_000175835.1_EFA71257.1:0.0069548017,(GCA_001432185.1_KRH96094.1:0.0069018904,GCA_002368135.1_BAZ90842.1:0.0069259256)100:0.000003)100:0.026443,GCA_000175855.1_EFA73220.1:0.0478231597)100:0.194734,GCA_002368075.1_BAZ79874.1:0.0422246517)100:0.177365)99:0.057979)99:0.063216)96:0.028421)96:0.019783)41:0.018031,GCA_000204075.1_ABA23571.1:0.1667297888)99:0.032801,(GCA_001298445.1_ALF52117.1:0.0464264166,GCA_002367975.1_BAY14640.1:0.0927463827)100:0.104434)100:0.081524,GCA_000317435.1_AFZ02570.1:0.3463720112)60:0.052188,(GCA_000346485.2_KYC41257.1:0.0871870404,GCA_000760695.2_KIE12068.1:0.0046469601)100:0.230374)36:0.031552,(GCA_001456025.1_KST70329.1:0.1681317649,GCA_000316665.1_AFY56857.1:0.2892308510)98:0.116390)64:0.012347,(((GCA_000231365.2_EHC11092.1:0.0063478051,GCA_001904645.1_OKH16465.1:0.0000021258)100:0.045214,((GCA_000934435.1_KIY11281.1:0.0000028821,GCA_001990805.1_ONN63254.1:0.0000028821)100:0.041067,GCA_001275395.1_KOP27433.1:0.0417348016)100:0.028930)100:0.031879,GCA_000350105.1_CCH66186.1:0.5519216742)72:0.045261)96:0.080244,(GCA_000317045.1_AFY67111.1:0.3195100401,GCA_000775285.1_KGF71798.1:0.3300619593)81:0.033970)72:0.057467,(GCA_001904775.1_OKH50565.1:0.3959420801,GCA_002075285.2_ASC71685.1:0.4173304083)79:0.110880)5:0.016565)77:0.072083,GCA_000817775.1_KIF40046.1:0.3567995507)96:0.119253,GCA_000012525.1_ABB58578.1:0.3888646703)97:0.092381,(GCA_000011385.1_BAC91359.1:0.5121590177,GCA_000484535.1_AGY56918.1:0.2690340594)86:0.125646)97:0.310478,(((GCA_000155635.1_EDY39640.1:0.4333801736,GCA_000316515.1_AFY29190.1:0.4324964461)87:0.101313,GCA_001182765.1_CRY91035.1:0.5647655225)98:0.220003,(GCA_000760175.1_KGG13110.1:0.8883022151,GCA_000011465.1_CAE18714.1:1.0124643958)100:0.457180)98:0.075590)97:1.092820,((GCA_000214075.2_EGK86532.1:0.0287185139,GCA_000317475.1_AFZ09534.1:0.0214192819)100:0.213554,((GCA_000317065.1_AFY70699.1:0.1469794085,GCA_000952155.1_KJH71600.1:0.1856490185)87:0.079359,GCA_001904725.1_OKH36360.1:0.0781556212)73:0.030737)100:2.900350)98:0.785806)53:0.069352)61:0.149634)47:0.065215,(GCA_900100655.1_SDG06238.1:0.5511895788,((((((((GCA_000013005.1_ABC62752.1:0.3044423916,GCA_000013325.1_ABD25618.1:0.1959805838)98:0.110915,(((((GCA_001028705.1_AKM08859.1:0.1403323812,GCA_001028705.1_AKM09429.1:0.5654917166)79:0.061527,GCA_001661675.2_ARU15461.1:0.2143327581)97:0.094961,GCA_000235975.2_EHJ60396.1:0.2882118997)92:0.081156,(((GCA_001281485.1_ALE16997.1:0.2547332011,(GCA_002218195.1_ASK89958.1:0.1059070154,GCA_900128895.1_SIO19155.1:0.1570112730)100:0.267629)95:0.098177,(GCA_001008165.2_AKH41074.1:0.3497571039,(GCA_000175255.2_AEH62564.1:0.0767251423,GCA_000218875.1_AEI38016.1:0.0194721098)100:0.440163)61:0.040653)67:0.046100,(GCA_001586395.2_KZB94842.1:0.3258776850,GCA_000964385.1_GAN80546.1:0.9178456594)79:0.141171)81:0.039095)70:0.022313,((GCA_000016765.1_ABQ71046.1:0.1087516923,(GCA_002355275.1_ATE65888.1:0.0000028821,GCA_002367875.1_PCE43002.1:0.0000024689)100:0.074415)100:0.045706,GCA_000147835.3_AEG50893.1:0.6666827503)100:0.122160)73:0.041793)93:0.090636,(GCA_001295965.1_KPF76705.1:0.0074847816,GCA_001713435.1_AOF99961.1:0.0000028670)100:0.248884)90:0.053874,(GCA_000091125.1_BAI97661.1:0.0141914589,GCA_000147835.3_AEG50480.1:0.0598824327)100:0.220128)91:0.035326,(GCA_000013985.1_ABF53840.1:0.1934913960,GCA_001610975.1_AMU94016.1:0.0712557027)100:0.292397)76:0.082238,(GCA_000715015.1_KEO89030.1:0.3086055799,(GCA_001663175.1_ANK11771.1:0.1279109515,GCA_001677335.1_OBV10510.1:0.1585913147)100:0.100379)77:0.064165)100:0.225455,((GCA_000342165.1_EMD83157.1:0.1765609089,GCA_002211145.1_OWV32369.1:0.1832156587)100:0.244441,GCA_002251755.1_OYQ26490.1:0.3614195413)98:0.090002)100:0.256800,GCA_900101935.1_SDE04587.1:0.9258363268)98:0.278699)72:0.069969)98:0.212854)100:0.324314)99:0.064619,GCA_001425915.1_KQW65908.1:0.1317062944)100:0.178072);
