# Supplementary material for: Assessing the accuracy of phylogenetic rooting methods on prokaryotic gene families
Source: PLoS One. 2020 May 15;15(5):e0232950. doi: 10.1371/journal.pone.0232950 (PMC7228096; doi:10.1371/journal.pone.0232950)
Supplement: S2 Dataset — (ZIP) [file pone.0232950.s003.zip › EmpiricalDataset/GeneTrees_IQTree/000162.aln.treefile]

(GCA_000006905.1_AAK23868.1:0.1723078898,GCA_000092285.1_ADG10644.1:0.1264676143,((((GCA_000017265.1_ACG78166.1:0.1577577314,GCA_001425915.1_KQW71567.1:0.2020539704)100:0.153262,(GCA_000144605.1_ADL01447.1:0.3330731234,GCA_002205555.1_ASD28093.1:0.1580328212)100:0.165284)99:0.091779,((((((((((((GCA_000013985.1_ABF52888.1:0.1308648407,GCA_001610975.1_AMU96285.1:0.2331405550)100:0.430233,((((GCA_000091125.1_BAI96446.1:0.0636683797,GCA_000147835.3_AEG48950.1:0.0444505185)100:0.466266,(GCA_002218195.1_ASK87848.1:0.1768696976,GCA_900128895.1_SIO00401.1:0.2135333418)100:0.209963)99:0.057179,(GCA_001295965.1_KPF77449.1:0.0180550472,GCA_001713435.1_AOF99404.1:0.0095259935)100:0.456044)77:0.051011,(GCA_000299875.1_EKE70476.1:1.0965864257,GCA_001586395.2_KZB96733.1:0.3539468759)65:0.271940)66:0.061963)66:0.033253,((((((GCA_000013005.1_ABC63386.1:0.1939471002,GCA_001281485.1_ALE16516.1:0.1500751024)100:0.058529,((GCA_000715015.1_KEO91495.1:0.1878904984,(GCA_001663175.1_ANK13624.1:0.1453226091,GCA_001677335.1_OBV12546.1:0.1261676517)99:0.050142)100:0.081043,(GCA_001304795.1_ALG61251.1:0.0000028386,GCA_001306275.1_KPM12679.1:0.0000023542)100:0.341496)100:0.062306)100:0.242499,GCA_001008165.2_AKH41653.1:0.1708661002)99:0.101836,(GCA_000235975.2_EHJ58997.1:0.2160570687,GCA_000013325.1_ABD26458.1:0.4213476745)94:0.082788)83:0.048518,(GCA_001028705.1_AKM09967.1:0.1765975781,GCA_001661675.2_ARU15726.1:0.1421568041)100:0.249441)100:0.269373,((GCA_000342165.1_EMD84584.1:0.3129700275,GCA_002211145.1_OWV34110.1:0.2551176026)100:0.387784,GCA_002251755.1_OYQ28689.1:0.5818186168)88:0.065123)77:0.059257)79:0.133412,((GCA_000016765.1_ABQ68709.1:0.0224984944,(GCA_002355275.1_ATE66974.1:0.0000021953,GCA_002367875.1_PCE42152.1:0.0000028386)100:0.100087)100:0.194979,(GCA_000175255.2_AEH62829.1:0.0672329484,GCA_000218875.1_AEI37653.1:0.0601399949)100:0.581977)100:0.188720)98:0.133975,((((((((((GCA_000009985.1_BAE50623.1:0.1003785174,(GCA_000513295.1_CDK98173.1:0.1685263544,GCA_000968135.1_CCQ73954.1:0.3485751642)72:0.095782)77:0.093931,(GCA_000294655.1_CCG42264.1:0.0856196584,GCA_900108475.1_SEH37657.1:0.0961228381)100:0.268742)89:0.065844,GCA_900100455.1_SDH28494.1:0.3749653684)99:0.053307,(GCA_001746755.1_OEJ69384.1:0.3183949778,GCA_900093605.1_SCA55054.1:0.5901250808)65:0.132932)92:0.072271,(GCA_000013085.1_ABC22689.1:0.2176134761,GCA_000284415.2_CCG07248.1:0.2475264175)100:0.171869)88:0.060722,((((((GCA_000010725.1_BAI72006.1:0.1518271200,GCA_000632475.2_AIB11954.1:0.0801400806)100:0.162392,(GCA_000576635.1_EWY42286.1:0.1009630170,GCA_000936425.1_KJB93563.1:0.1830180019)100:0.157671)96:0.081024,GCA_000730165.2_ASG20747.1:0.3606047562)7:0.050068,(GCA_000016185.1_ACI97561.1:0.2310570580,GCA_002251795.1_OYQ32856.1:0.3498952808)100:0.090211)98:0.116552,(GCA_000767795.1_KGM31296.1:0.0125837328,GCA_002195995.1_OWJ64934.1:0.0131090955)100:0.319953)97:0.062947,((GCA_000315795.1_EKV28387.1:0.3212404830,(GCA_900156605.1_SIS39645.1:0.1899176502,GCA_001611975.1_AMW35269.1:0.7713732028)100:0.134399)100:0.113545,GCA_900101965.1_SDE20231.1:0.3677837412)99:0.114834)85:0.040101)93:0.083801,(GCA_000299935.1_EKE77679.1:0.2099973684,GCA_001618175.1_KZD09819.1:0.3123513599)100:0.436697)40:0.063025,(GCA_900177295.1_SMF69657.1:0.0000027181,GCA_900188055.1_SNS05551.1:0.0000025792)100:0.483823)37:0.048115,((((GCA_000016725.1_ABQ30447.1:0.0000022678,GCA_000202835.1_BAJ80624.1:0.0000021156)100:0.386349,(GCA_000306035.1_EKM99158.1:0.2399398933,GCA_000964385.1_GAN80231.1:0.1973216511)100:0.142774)100:0.131987,((GCA_000164635.1_EFH10811.1:0.1877494132,(GCA_900101615.1_SDC34896.1:0.0000021453,GCA_900104205.1_SDB70764.1:0.0000028386)100:0.172432)100:0.104957,GCA_900141905.1_SHK18653.1:0.3584408843)99:0.110076)100:0.156508,((GCA_000264455.2_AFK53589.1:0.0103331206,GCA_001601315.1_KYO51891.1:0.0000020683)100:0.599561,((GCA_000319385.1_AFX98815.1:0.0983510548,GCA_000510265.1_AHC73579.1:0.1078470425)100:0.480230,GCA_900102465.1_SDF11026.1:0.0722937219)100:0.398163)93:0.075755)86:0.089659)88:0.103787,(((((((((((GCA_000011685.1_AAW62017.1:0.0795313891,GCA_000234355.2_EHH68312.1:0.1315152881)100:0.238785,(GCA_000723565.1_CDG33998.1:0.0203737972,GCA_002003665.1_OOL19576.1:0.0500398285)100:0.567962)100:0.390276,(GCA_000617865.1_GAJ27715.1:0.4503641728,((GCA_001787335.1_AOX18173.1:0.0100069244,GCA_001787355.1_AOX21228.1:0.0000025353)100:0.431996,GCA_002005465.1_AQS87347.1:0.2862679871)18:0.066754)93:0.141907)95:0.108477,GCA_000963885.1_GAN53346.1:0.6843977666)26:0.092089,(GCA_000724025.1_CDG39429.1:0.0453799504,GCA_001547995.1_BAT19510.1:0.0000024336)100:0.783288)99:0.273551,((GCA_000021325.1_ACI49954.1:0.2739285634,(GCA_000182745.1_BAK83175.1:0.0070946398,(GCA_000208635.2_EGG74916.1:0.0326796048,GCA_000964505.1_GAN99005.1:0.1260974305)100:0.043800)100:0.267269)98:0.169699,(GCA_002005445.1_AQS84236.1:0.3637128770,GCA_002173735.1_ARW46371.1:0.2070787420)98:0.055909)97:0.158305)81:0.038928,(GCA_000231445.2_EHD14889.1:0.0000023086,GCA_002153535.1_OUI79421.1:0.0048911142)100:0.822751)100:0.116199,((GCA_000014285.2_ABI61724.1:0.0266392721,GCA_000576085.2_AHJ62649.1:0.0221157723)100:0.336537,GCA_000964365.1_GAN76010.1:0.4788548275)99:0.173460)100:0.197753,GCA_900100655.1_SDF71189.1:0.7526238162)18:0.045396,((((GCA_000152745.1_EAP91035.1:0.6840197133,GCA_001637395.1_OAB58721.1:0.9098007214)25:0.037219,(GCA_001637395.1_OAB60477.1:0.8277303813,(GCA_000014865.1_ABK44393.1:0.3989287943,GCA_002109495.1_OSM05111.1:0.3215029722)100:0.295058)28:0.107640)26:0.110426,(((((((((GCA_000011345.1_BAC08518.1:0.0236323876,GCA_000505665.1_AHB89519.1:0.0000024215)100:0.334979,(GCA_001276715.1_KOR36363.1:0.1784555197,GCA_000317105.1_AFY82651.1:0.1978031624)72:0.037420)61:0.039455,(((((((GCA_000012525.1_ABB57291.1:0.1877471387,GCA_000018105.1_ABW29368.1:0.1874093863)100:0.057010,((GCA_002142475.1_BAS54856.1:0.1570847524,(GCA_000317065.1_AFY69498.1:0.1529057950,GCA_000332215.1_ELS32093.1:0.3318164699)100:0.197939)95:0.047336,(GCA_000317615.1_AFZ50639.1:0.0609421462,GCA_000317635.1_AFZ42549.1:0.0952003128)100:0.176045)73:0.034308)70:0.024509,((GCA_000317045.1_AFY67389.1:0.0981143194,(GCA_000817775.1_KIF42492.1:0.1962146011,GCA_001904775.1_OKH45362.1:0.2276758981)97:0.058405)72:0.035393,GCA_002075285.2_ASC69199.1:0.1991535550)99:0.039430)84:0.039447,GCA_000473895.1_ERN41186.1:0.2593703744)63:0.010104,(((((((GCA_000017845.1_ACB53652.1:0.0266404609,((GCA_000167195.1_EAM48386.1:0.0000025456,GCA_000235665.2_EHJ09758.1:0.0141178276)100:0.008153,GCA_000235665.2_EHJ10165.1:0.0000020847)100:0.036884)100:0.105188,GCA_000025125.1_ADB95267.1:0.4234118181)100:0.093187,((GCA_000297435.1_CCI32943.1:0.0162442130,GCA_000312205.1_CCI08383.1:0.0000021065)100:0.190226,(GCA_000284135.1_BAL29926.1:0.0174380354,GCA_000478825.2_AIE75599.1:0.0299812133)100:0.187951)100:0.091247)92:0.032628,GCA_000332035.1_ELR97641.1:0.2929096206)75:0.033781,((GCA_000021825.1_ACK72382.1:0.1393488364,(GCA_000317025.1_AFY76685.1:0.0131960064,GCA_001904635.1_OKH21173.1:0.0141811814)100:0.121814)91:0.044424,(GCA_000332055.1_ELS02751.1:0.1555544769,GCA_002368355.1_BAZ44493.1:0.1570128898)99:0.034590)58:0.036362)53:0.017291,((GCA_000317575.1_AFZ33891.1:0.0156001717,GCA_002355455.1_BAU63091.1:0.0268606152)100:0.120162,GCA_000828085.2_KIJ84094.1:0.3579467786)94:0.033196)77:0.052225,((GCA_000317675.1_AFZ52270.1:0.0905942279,((GCA_001548095.1_BAQ62681.1:0.0637698552,GCA_001548115.1_BAQ63644.1:0.0543233501)100:0.035961,GCA_001747005.1_OEJ77763.1:0.1066035764)99:0.032049)99:0.055843,GCA_001904615.1_OKH17035.1:0.2726638234)97:0.071199)86:0.038531)81:0.045814,((((((((((GCA_000020025.1_ACC82697.1:0.1242164533,(GCA_000169135.1_EAW46323.1:0.0082257992,GCA_002218065.1_GAX37191.1:0.0382560781)100:0.064455)40:0.030190,GCA_000316575.1_AFY33058.1:0.0449568643)98:0.038208,((GCA_002368055.1_BAZ72648.1:0.0000022662,GCA_002368295.1_BAY96844.1:0.0000022851)100:0.005607,GCA_002368275.1_BAY93433.1:0.0219526923)100:0.068022)67:0.025226,(GCA_001298445.1_ALF56461.1:0.0257929965,GCA_002367975.1_BAY19613.1:0.0353021373)100:0.078538)72:0.016971,(GCA_000204075.1_ABA22898.1:0.0803820181,(((GCA_000231365.2_EHC19575.1:0.0058469928,GCA_001904645.1_OKH14117.1:0.0048872821)100:0.064507,(((GCA_000934435.1_KIY13316.1:0.0000021990,GCA_001990805.1_ONN61718.1:0.0000025084)100:0.039205,GCA_001275395.1_KOP27055.1:0.0270478689)100:0.016703,(GCA_000350105.1_CCH66831.1:0.0249187013,GCA_000350125.1_CCH65718.1:0.0162231752)100:0.255258)95:0.015648)96:0.027675,(GCA_000828085.2_KIJ81967.1:0.0630837827,(GCA_000346485.2_KYC36545.1:0.0108275177,GCA_000760695.2_KIE09378.1:0.0058942964)100:0.146038)89:0.040996)85:0.019438)85:0.035217)68:0.019221,(((((GCA_000196515.1_ADI63434.1:0.0663886821,GCA_000317695.1_AFZ57997.1:0.0254440369)100:0.041412,GCA_000317535.1_AFZ26584.1:0.0776260761)97:0.038985,((GCA_002368075.1_BAZ79990.1:0.0425872945,(GCA_000312705.1_AFW94908.1:0.0087227582,(GCA_002368115.1_BAZ87230.1:0.0216976385,GCA_000789435.1_KHG41429.1:0.0366300158)100:0.014052)100:0.100706)88:0.019759,((GCA_000175835.1_EFA70613.1:0.0000023186,(GCA_001432185.1_KRH95708.1:0.0000022244,GCA_002368135.1_BAZ89271.1:0.0229028944)91:0.005299)91:0.010439,GCA_000175855.1_EFA72835.1:0.0162934553)100:0.100943)87:0.018494)95:0.038123,GCA_000317125.1_AFY88425.1:0.1629322089)67:0.013417,(GCA_001904725.1_OKH40880.1:0.1126999816,GCA_000317435.1_AFZ02604.1:0.1547233535)63:0.020167)74:0.040453)86:0.026651,GCA_001456025.1_KST66507.1:0.1533531594)89:0.009730,GCA_000316665.1_AFY54989.1:0.1785856294)99:0.029906,GCA_001746915.1_OEJ73385.1:0.2087906109)89:0.016890,(((GCA_000317495.1_AFZ15178.1:0.1369368686,((GCA_000155555.1_EDX72606.1:0.1603252813,GCA_000317515.1_AFZ18003.1:0.1211505828)100:0.041367,(GCA_000211815.1_EGJ31899.1:0.0107967159,GCA_001942495.1_OLT61188.1:0.0162161939)100:0.163282)100:0.021221)100:0.060285,(GCA_000317555.1_AFZ30763.1:0.0000027874,GCA_001904655.1_OKH29348.1:0.0429317935)100:0.103332)91:0.020391,GCA_000952155.1_KJH70344.1:0.1370498554)96:0.056119)94:0.036242)75:0.019037,((GCA_000014265.1_ABG50687.1:0.0998251224,GCA_002260545.1_OZH53768.1:0.0682555501)100:0.134466,((GCA_000176895.2_CCE15043.1:0.0000027958,GCA_000307915.1_EKD07072.1:0.0000021896)100:0.125647,((GCA_000710505.1_KEI65895.1:0.0183186740,GCA_900009265.1_CUR10250.1:0.0164761416)100:0.118948,(GCA_000478195.2_ERT04379.1:0.0976057859,GCA_000972705.2_KKD38569.1:0.0395181088)100:0.099429)99:0.029190)87:0.002490)94:0.047161)72:0.010710)53:0.025513,((GCA_000214075.2_EGK86756.1:0.0064535384,GCA_000317475.1_AFZ05843.1:0.0211118070)97:0.027111,GCA_002412335.1_PCN53843.1:0.0819107204)100:0.105377)90:0.077846,(GCA_000775285.1_KGF71434.1:0.2505902885,GCA_000317145.1_AFY94103.1:0.2882409680)98:0.048079)99:0.154352,(((GCA_000011465.1_CAE19288.1:0.3444633453,GCA_000760175.1_KGG12407.1:0.1479603129)100:0.113148,GCA_001182765.1_CRY91673.1:0.2169831391)100:0.162433,(GCA_000155635.1_EDY39054.1:0.1387004902,GCA_000316515.1_AFY28000.1:0.1129161460)100:0.173652)100:0.398176)69:0.031061,(GCA_001870225.1_APB34284.1:0.4124602260,(GCA_000011385.1_BAC88981.1:0.2254018751,GCA_000484535.1_AGY60206.1:0.2943069907)100:0.277589)90:0.040452)100:0.510124,GCA_001765415.1_AOR38642.1:0.7469155170)100:0.288543,((((((((((GCA_000007125.1_AAL53667.1:0.0096696244,GCA_000157815.1_EEY01189.1:0.0000026215)100:0.045536,(GCA_000017405.1_ABS15614.1:0.0113933064,GCA_000585655.1_EXL05193.1:0.0183378887)100:0.014022)100:0.104453,((((((GCA_001908835.1_APO88568.1:0.0983780838,(GCA_900095785.1_SCM66967.1:0.0000028386,GCA_900115865.1_SFQ62183.1:0.0000028386)100:0.107325)77:0.033183,GCA_001458375.1_CUH79765.1:0.1206904357)72:0.025467,(GCA_900112335.1_SFD03778.1:0.0857510577,GCA_900099935.1_SDJ10254.1:0.2576114522)76:0.041863)35:0.009598,(((GCA_000521865.1_ETX30826.1:0.0882279266,((GCA_001046955.1_AKO99629.1:0.0102626530,GCA_900109145.1_SEJ93086.1:0.0000021581)100:0.132564,GCA_000155735.2_AGI74132.1:0.2858245994)95:0.054902)89:0.048375,((GCA_002211155.1_OWV61801.1:0.0226982575,(GCA_002211205.1_OWV65067.1:0.0093038807,(GCA_002211225.1_OWV48718.1:0.0000028386,GCA_900101505.1_SDD29379.1:0.0000021591)100:0.005887)100:0.030173)100:0.036727,GCA_900188425.1_SNS24946.1:0.1541290929)75:0.015135)73:0.011439,(GCA_900172375.1_SLN62669.1:0.1425850938,((GCA_900109555.1_SEL08486.1:0.0000020537,GCA_900172305.1_SLN57889.1:0.0000027688)100:0.205116,(GCA_000014045.1_ABG33103.1:0.0000021164,GCA_000154785.2_AEI92867.1:0.0301388611)100:0.264273)92:0.042318)83:0.039965)64:0.022415)83:0.059468,((GCA_900104485.1_SDB02187.1:0.1094204780,GCA_001403915.1_CTQ46845.1:0.2144340178)88:0.035818,(GCA_900215505.1_SNY91646.1:0.0608560754,GCA_900115225.1_SFO40959.1:0.2783726892)100:0.120473)73:0.016994)93:0.054905,(((GCA_000153725.1_EAU47954.1:0.0810788357,GCA_000442255.1_EPX75675.1:0.1207714033)100:0.038094,(GCA_001969385.1_APX22964.1:0.0000028891,GCA_900112435.1_SFD22634.1:0.0000023036)100:0.071901)100:0.091573,GCA_000442315.1_EPX87775.1:0.1126268757)98:0.065799)55:0.020332)33:0.034606,(GCA_000018545.1_ACP24454.1:0.1405805588,GCA_000769405.1_KPN23916.1:0.0644466923)100:0.080045)22:0.013983,((GCA_001267455.1_KOC76855.1:0.0419221720,GCA_001652565.1_ANH05472.1:0.0220671093)100:0.135939,(GCA_001558695.1_KXF75762.1:0.1089307808,(((((GCA_000017145.1_ABR60983.1:0.1068528307,(GCA_000018545.1_ACP23190.1:0.1149850477,GCA_002288525.1_ASY62701.1:0.1821963170)100:0.029478)96:0.015089,GCA_000697965.2_ANK73143.1:0.0971093378)96:0.049046,(GCA_001687365.1_OBZ94694.1:0.0900107967,GCA_001885585.1_OJF92486.1:0.1144170876)100:0.074712)100:0.068072,(GCA_001885585.1_OJF90860.1:0.2354470752,GCA_000092045.1_ABC93934.1:0.3180388495)99:0.031846)100:0.093394,((GCA_001618845.1_AMX99207.1:0.1526205631,GCA_002075885.1_OQM76430.1:0.1568843955)100:0.063671,GCA_001676615.1_OCC06726.1:0.2537833910)100:0.214214)99:0.116771)77:0.026528)88:0.066911)98:0.143271,(GCA_000153465.1_EAS48865.1:0.2109403097,((GCA_000800175.1_KHJ54421.1:0.0500855055,GCA_900141975.1_SHI74846.1:0.0429406027)100:0.111354,GCA_002043005.1_AQZ50067.1:0.4097881183)99:0.088753)46:0.043621)34:0.043302,(GCA_000963885.1_GAN54426.1:0.2698677832,GCA_002005465.1_AQS89428.1:0.2756771869)100:0.172069)89:0.102807,GCA_000600335.2_EYD77527.1:0.4146740442)99:0.163213,GCA_900141735.1_SHI29181.1:0.4282548430)96:0.191884,(GCA_900104035.1_SDO43332.1:0.5829143721,((((GCA_000011685.1_AAW61952.1:0.3620118739,GCA_000234355.2_EHH67436.1:0.2648513329)100:0.129677,(GCA_000724025.1_CDG39554.1:0.0304337916,GCA_001547995.1_BAT19628.1:0.0000023775)100:0.480944)95:0.077555,(GCA_001787335.1_AOX17192.1:0.0049783601,GCA_001787355.1_AOX19565.1:0.0000021126)100:0.288793)100:0.377407,GCA_000013085.1_ABC22159.1:0.8992177666)100:0.199098)99:0.079094)100:0.933095)98:0.309520)90:0.113949,(GCA_000226315.1_AEP09637.1:0.0727785773,GCA_000348745.1_AGH98060.1:0.0130686842)100:0.650508)85:0.093145)56:0.022383,((GCA_000982415.1_KKJ75505.1:0.0619773262,GCA_001026905.1_KLN61363.1:0.0349467227)100:0.486555,(((((((((GCA_000008385.1_AAW70996.1:0.0902759494,GCA_000953315.1_CDR78537.1:0.1538391552)100:0.597022,((GCA_000011945.1_AAV86572.1:0.0848538549,GCA_000024505.1_ACZ49306.1:0.1737802169)100:0.622321,((GCA_000026005.1_CAH58126.1:0.2384172737,GCA_000964755.1_KJV66012.1:0.2609342758)100:0.357078,GCA_000964795.1_KJV68843.1:0.4000456306)100:0.185913)100:0.241528)100:0.305745,(GCA_000153525.1_EAS84407.1:0.3208018299,GCA_000155895.1_EDZ60728.1:0.2779170550)100:1.163610)41:0.179620,((GCA_000022525.1_ACT69236.1:0.3781411651,GCA_000632985.1_AHX11198.1:0.2369438092)100:0.820747,GCA_000219355.1_AEI88601.1:1.3044641591)83:0.243543)16:0.135138,((GCA_001404155.1_CRK76434.1:0.0000024322,GCA_900114125.1_SFJ85896.1:0.0000028128)100:1.225490,(GCA_000815465.1_KIE04448.1:0.8112697697,(GCA_000010205.1_BAG40796.1:0.2241598210,GCA_000964595.1_KJV57512.1:0.1195533850)100:1.117780)99:0.307805)13:0.107172)83:0.196235,GCA_001982645.1_ONG38305.1:1.1375987173)79:0.112222,GCA_001192655.1_GAO98655.1:0.7635291861)29:0.093798,(GCA_000742835.1_AIK95843.1:0.8315633171,GCA_000671395.1_KCV82426.1:0.9467748617)42:0.137844)99:0.151041,(GCA_000023785.1_ACT59382.1:0.5758128923,GCA_900215505.1_SNY91086.1:3.6616508820)82:0.181005)80:0.183026)74:0.192127)82:0.147019)86:0.105130)17:0.029662,((((((((((((((GCA_000007125.1_AAL52027.1:0.0050041421,GCA_000157815.1_EEY00492.1:0.0000025612)100:0.054864,(GCA_000017405.1_ABS14767.1:0.0099969281,GCA_000585655.1_EXL05549.1:0.0000026757)100:0.049061)100:0.126261,GCA_001558695.1_KXF77353.1:0.1992208299)100:0.084440,(GCA_000022725.1_ACS50965.1:0.1343228115,GCA_000341385.1_AGF75642.1:0.0590561085)100:0.432705)100:0.122254,((GCA_900104355.1_SDP87238.1:0.0617641083,GCA_900113985.1_SFJ13581.1:0.1820190763)99:0.130766,GCA_001293565.1_KPB01399.1:0.9012088056)87:0.081121)95:0.065834,(((GCA_000014245.1_ABG63031.1:0.3889603445,(GCA_000300335.1_EKF18391.1:0.1657155850,GCA_000300515.1_EKF40308.1:0.2091588694)100:0.097004)100:0.115308,(((GCA_000585625.1_EXL04071.1:0.1427015106,(GCA_001510895.1_KUM24750.1:0.0892942594,GCA_001618845.1_AMY00422.1:0.0989170556)100:0.091990)100:0.056123,(GCA_001424795.1_KQU69908.1:0.0634387663,GCA_001605015.1_AMS42720.1:0.0832931130)100:0.080034)98:0.076320,GCA_900113935.1_SFI80785.1:0.2192461720)98:0.043625)91:0.025171,GCA_002075885.1_OQM75989.1:0.2561092367)100:0.124885)68:0.042326,((((((GCA_000016285.1_ACM36598.1:0.1133485729,GCA_000092025.1_AAK87399.1:0.1331645285)91:0.034180,(((GCA_000092045.1_ABC90967.1:0.0411043068,GCA_000769405.1_KPN24817.1:0.0338228307)100:0.109383,(GCA_001578105.1_AMM84951.1:0.1284342733,GCA_002043005.1_AQZ52764.1:0.1086226627)100:0.371512)45:0.028043,((GCA_000722615.1_KEQ08184.1:0.0000022801,GCA_000722625.1_KEQ10380.1:0.0000023638)100:0.211958,(GCA_000731295.1_CDN54151.1:0.0071348257,GCA_000731315.1_CDN48024.1:0.0080391867)100:0.197766)90:0.032940)42:0.033530)42:0.023024,((((GCA_000017145.1_ABR59920.1:0.1301479298,(GCA_000018545.1_ACP25057.1:0.0490289775,GCA_002288525.1_ASY62736.1:0.0607051871)98:0.021330)72:0.016887,GCA_000697965.2_ANK72210.1:0.0315779110)99:0.059021,(GCA_001687365.1_OBZ96423.1:0.0557291236,GCA_001885585.1_OJF93729.1:0.1206387299)89:0.019454)66:0.017456,(GCA_001267455.1_KOC73312.1:0.0156831234,GCA_001652565.1_ANH04066.1:0.0094062224)100:0.088443)96:0.041865)88:0.102347,GCA_001885585.1_OJF97398.1:0.5243141153)95:0.081761,(GCA_000154705.2_EDQ32767.2:0.2029573036,GCA_001703635.1_OCW56562.1:0.0559739090)100:0.183104)95:0.029137,(GCA_000179775.1_EFL90256.1:0.4697218983,(GCA_000325745.1_AGA64453.1:0.4840640692,GCA_000496595.1_AHA28174.1:0.5894659564)100:0.490834)98:0.091089)99:0.092468)91:0.066993,GCA_002238045.1_OXT00171.1:0.4227949452)100:0.080129,(((GCA_000158095.1_EEE44025.1:0.1412325675,GCA_001403915.1_CTQ42387.1:0.2202179216)100:0.176404,(GCA_900115225.1_SFO23480.1:0.1259452218,GCA_900215505.1_SNY93675.1:0.1259387904)100:0.111987)56:0.107459,(((GCA_000192745.1_ADZ70611.1:0.2003525308,(GCA_001188555.1_KND20832.1:0.0094180288,GCA_002249885.1_OXS51405.1:0.0102026910)100:0.174027)100:0.071030,GCA_000148725.1_EFO33702.1:0.4256565394)49:0.018867,(((GCA_000143145.1_ADJ23260.1:0.2949415896,GCA_000503895.1_AHB48392.1:0.3011810042)100:0.158159,(GCA_000981545.1_CPR21243.1:0.0000026901,GCA_900104305.1_SDP25636.1:0.0093131529)100:0.465528)82:0.046015,((GCA_000828475.1_BAQ17559.1:0.0428307178,GCA_001723285.1_ODS00915.1:0.2343842612)100:0.326598,GCA_001708935.1_ODA68469.1:0.2947274941)100:0.214249)95:0.070404)51:0.035054)89:0.029778)98:0.040540,(GCA_000010525.1_BAF88208.1:0.3810395681,(GCA_001907205.1_OKL45822.1:0.4170567164,(GCA_900110875.1_SEQ83162.1:0.0565671786,GCA_900114245.1_SFK74252.1:0.0509951286)100:0.169838)100:0.068078)100:0.121602)97:0.042428,(((((((((GCA_000011365.1_BAC50072.1:0.0381769628,GCA_000661935.1_AHY50245.1:0.0526469085)100:0.147386,(GCA_001618955.1_KZD24643.1:0.0288930023,GCA_900108575.1_SEI05351.1:0.0204819537)100:0.230711)100:0.071375,(GCA_000195775.1_CAE28329.1:0.1801649869,GCA_000935205.1_KIZ43461.1:0.1935922052)100:0.171520)73:0.063318,(GCA_000012725.1_ABA05095.1:0.0938744755,GCA_000013885.1_ABE62551.1:0.1078950894)100:0.139497)22:0.022630,(((GCA_000218565.1_AEI06446.1:0.0000021912,GCA_000218585.1_AEI02870.1:0.0000028386)100:0.099812,GCA_000314735.2_EKS28078.1:0.1051513630)100:0.202313,GCA_000336555.1_EKS40321.1:0.1212717404)100:0.096250)98:0.092618,GCA_001720135.1_ODN68782.1:0.3406430947)98:0.048196,(((((GCA_000092925.1_ADH89116.1:0.2673489347,GCA_900100155.1_SCW41827.1:0.2366386407)96:0.067051,GCA_900102695.1_SCZ37534.1:0.6956749260)95:0.055559,GCA_900129325.1_SHF94901.1:0.5696419061)82:0.069821,GCA_000496075.1_ESR23495.1:0.4698073545)76:0.022236,GCA_000017645.1_ABS69601.1:0.5160807861)93:0.084305)61:0.058491,(GCA_001426945.1_KQZ01016.1:0.1850195694,(GCA_001579845.1_AMN42364.1:0.2084058524,GCA_900167455.1_SJZ48041.1:0.5972093302)99:0.093832)96:0.088851)13:0.037426,((GCA_001305515.1_KPL55127.1:0.2570587876,(GCA_900104955.1_SEB76590.1:0.2455472074,(GCA_900187365.1_SNB54630.1:0.2874096708,((GCA_000304315.1_CCJ08963.1:0.2979392190,((GCA_001644125.1_OAI28649.1:0.2357254687,GCA_001675455.1_OBS53361.1:0.2656123686)100:0.078358,GCA_002117405.1_ARN80298.1:0.3026088358)100:0.084040)100:0.085507,((GCA_000021745.1_ACK49480.1:0.3848640365,GCA_900114285.1_SFK27972.1:0.3398651704)100:0.127997,GCA_000019845.1_ACB95089.1:0.5497398558)100:0.143393)96:0.089010)90:0.019993)98:0.071150)88:0.066932,((GCA_001676615.1_OCC01497.1:0.2430551891,(GCA_001402875.1_ALK09386.1:0.0000028386,GCA_001459775.1_CUU42049.1:0.0000028386)100:0.354318)35:0.075764,(((((GCA_000022085.1_ACL60413.1:0.1888503607,GCA_000019945.1_ACB83300.1:0.4668773674)96:0.131762,((GCA_001017175.1_KLK94913.1:0.0529677630,GCA_900102135.1_SCY83084.1:0.0716650337)100:0.230081,(GCA_001741865.1_AOO82440.1:0.0869612562,GCA_900102525.1_SDH01275.1:0.1312305868)100:0.427131)44:0.118798)39:0.057769,GCA_002119765.1_ARQ01665.1:0.4675305588)16:0.016528,GCA_002355335.1_BAT60299.1:0.4387584643)40:0.030484,(GCA_001271345.1_ALA18931.1:0.0147145023,GCA_001887265.1_APF37508.1:0.0208941867)100:0.522627)92:0.035609)22:0.042019)10:0.022683)14:0.070401)81:0.072950,((GCA_000017565.1_ABS64772.1:0.1748376958,GCA_000739695.1_GAK44512.1:0.2906348446)100:0.139543,((GCA_000689395.1_CDO61024.1:0.3919208660,GCA_900101935.1_SDD64110.1:0.3990803865)84:0.041434,((GCA_000300235.2_AJD52187.1:0.1695193929,GCA_000300275.1_EKF07605.1:0.1076406148)100:0.345441,GCA_900172325.1_SLN54359.1:0.6221214040)87:0.094226)32:0.047458)94:0.102994)39:0.083572,(GCA_900148505.1_SHO65707.1:0.3615427455,GCA_002088295.1_ORE94637.1:0.4532315261)99:0.139227)36:0.032000,(((GCA_000153465.1_EAS50292.1:0.3367766568,(GCA_000153705.1_EAU40105.1:0.1953417313,GCA_900176465.1_SMC98961.1:0.2159789124)100:0.162091)100:0.120223,(GCA_000800175.1_KHJ54350.1:0.0542961210,GCA_900141975.1_SHI72381.1:0.0329351419)99:0.433108)96:0.119777,GCA_900104035.1_SDO11646.1:0.7711172414)77:0.064301)15:0.047337)41:0.027260,((((GCA_900104485.1_SDB13183.1:0.3940439682,GCA_900105595.1_SDU11306.1:0.3735760223)53:0.070218,GCA_000155735.2_AGI72208.1:0.6435960577)74:0.059167,GCA_900107585.1_SEA11546.1:0.3674497892)69:0.054345,((((((((((((((((GCA_000011965.2_AAV95866.1:0.2955148850,((GCA_000203975.3_KID09592.1:0.0458933295,GCA_000511355.1_AHD01239.1:0.1187894512)100:0.081432,GCA_001678945.1_ANP38561.1:0.1671101038)98:0.047288)87:0.040509,GCA_900177545.1_SMH29143.1:0.3148810857)88:0.042192,((((GCA_000152605.1_EAP84133.1:0.4315590426,GCA_000622405.1_KIN66554.1:0.2037408521)99:0.060190,GCA_000172095.1_EDQ03998.1:0.3013877889)100:0.107297,((GCA_000014045.1_ABG32481.1:0.0793324487,GCA_000154785.2_AEI93464.1:0.2167543429)100:0.317566,GCA_000738435.1_AII86513.1:0.4836218466)100:0.217688)98:0.084333,(GCA_000814025.1_KIC49043.1:0.0775946512,GCA_001969365.1_APX11221.1:0.0348728782)100:0.418177)97:0.074060)73:0.041539,((GCA_001458175.1_CUH52965.1:0.2653986352,GCA_000161835.1_EET48871.1:0.3374423934)55:0.022670,(((GCA_000812665.2_AML53149.1:0.3340509065,GCA_900129685.1_SHG34246.1:0.2127266981)75:0.120058,(GCA_000647975.1_KAJ55482.1:0.4673362048,GCA_900142085.1_SHJ92476.1:0.3892575836)53:0.002096)62:0.020765,(GCA_900095785.1_SCM68506.1:0.0000028386,GCA_900115865.1_SFQ25968.1:0.0000028386)100:0.394511)87:0.034679)72:0.040125)44:0.035353,(((((GCA_000511385.1_AHD09105.1:0.2117839184,(GCA_001258055.1_CRL16107.1:0.0000028386,GCA_900113345.1_SFG84566.1:0.0000028386)100:0.107298)100:0.121585,GCA_900102795.1_SCZ63136.1:0.2349253953)100:0.061061,GCA_900116005.1_SFR13921.1:0.3704625847)73:0.063545,((((GCA_000521865.1_ETX27197.1:0.3350303804,((GCA_001038505.1_KMK67222.1:0.1936909698,GCA_900188035.1_SNR28488.1:0.2629814506)99:0.122976,(GCA_002115725.1_OSQ60097.1:0.1314727665,GCA_002115805.1_OSQ52088.1:0.1009423820)100:0.174599)81:0.109982)8:0.017422,((((GCA_001403795.1_CTQ51049.1:0.1979520841,GCA_900109285.1_SEL13669.1:0.1524361254)100:0.214677,(GCA_000765015.1_KGK80115.1:0.0351493654,GCA_900141945.1_SHI74661.1:0.0299681938)100:0.610556)28:0.056294,(GCA_001404155.1_CRK74672.1:0.0000020634,GCA_900114125.1_SFJ14624.1:0.0000023684)100:0.348849)28:0.043332,((GCA_000155735.2_AGI71461.1:0.1296170968,GCA_001187845.1_AKS46296.1:0.1559239125)100:0.137085,GCA_900172275.1_SLN11498.1:0.1034526760)100:0.314092)93:0.121285)29:0.044706,GCA_900107235.1_SDY27856.1:0.1715091024)27:0.052452,GCA_900111875.1_SFA98779.1:0.2819798544)42:0.037668)47:0.024070,GCA_002210095.1_OWU77833.1:0.3170569481)91:0.060740)67:0.023833,(((GCA_001046955.1_AKO97183.1:0.0124760587,GCA_900109145.1_SEJ57520.1:0.0134812195)100:0.169250,GCA_900109035.1_SEI49145.1:0.3202617214)97:0.083048,(((((GCA_000018145.1_ABV93815.1:0.2649801654,GCA_000590925.1_AHM04931.1:0.2783022185)99:0.098428,(GCA_000299575.1_EKE44319.1:0.2393804968,(GCA_900113405.1_SFG17414.1:0.0000029358,GCA_900172315.1_SLN16641.1:0.0000024023)100:0.220273)100:0.099544)84:0.028538,GCA_001205715.1_KNG92458.1:0.2987989020)96:0.031675,((((((((GCA_000153725.1_EAU44589.1:0.0645178751,GCA_900102075.1_SDE95331.1:0.0815163689)99:0.044428,(GCA_001975705.1_APZ54284.1:0.0835274370,GCA_000442255.1_EPX75529.1:0.1202383836)93:0.034169)51:0.015948,(GCA_001969385.1_APX25205.1:0.0000020916,GCA_900112435.1_SFD08216.1:0.0000024216)100:0.080299)100:0.049367,(GCA_001687105.1_ANT59343.1:0.0934983765,GCA_900116195.1_SFS33580.1:0.0814090689)100:0.054756)88:0.023016,GCA_900100085.1_SDI84104.1:0.1706149709)100:0.033137,(GCA_001458375.1_CUH80415.1:0.0865959039,GCA_000169415.1_EBA08822.1:0.1524579411)87:0.045476)83:0.023438,GCA_001482405.1_KUF11420.1:0.1853388435)98:0.041488,(((GCA_002211155.1_OWV62898.1:0.0052421113,((GCA_002211205.1_OWV65584.1:0.0000000000,GCA_900101505.1_SDC41670.1:0.0000000000):0.000003,GCA_002211225.1_OWV49487.1:0.0000028386)98:0.000003)100:0.106755,(GCA_002237555.1_ASP21915.1:0.0312168726,GCA_900188425.1_SNS55647.1:0.0492724193)100:0.102629)99:0.060139,GCA_900184945.1_SMX36341.1:0.0901269439)100:0.080666)100:0.099540)97:0.040735,(((((GCA_000152805.1_EAQ13706.1:0.1792965191,GCA_900109955.1_SEW21696.1:0.2247551286)21:0.022279,GCA_001890925.1_OJI93184.1:0.4283659502)61:0.026659,(GCA_001307765.1_KPN63119.1:0.1855399580,(GCA_000442275.2_EPX79956.1:0.0732240956,GCA_900111945.1_SFR53972.1:0.0789040878)100:0.194497)68:0.046073)85:0.054398,(((GCA_900172225.1_SLN35128.1:0.1690456329,GCA_900116455.1_SFT50827.1:0.5138016443)73:0.065028,((((GCA_900100005.1_SDH99930.1:0.1462174456,GCA_900107355.1_SDY52129.1:0.2814431655)100:0.048157,(GCA_900110775.1_SER02218.1:0.1860155791,GCA_001458355.1_CUH66699.1:0.3152957431)100:0.056570)99:0.056655,(GCA_000152625.1_EAP76275.1:0.1848169687,(GCA_001247715.1_KNX41905.1:0.3070135590,GCA_900172295.1_SLN61545.1:0.1763214108)100:0.091333)100:0.062441)86:0.055004,(GCA_000152725.1_EAQ01441.1:0.2317799339,GCA_900172385.1_SLN48057.1:0.3300841552)95:0.122401)77:0.035059)91:0.036482,((GCA_900142295.1_SIN97769.1:0.1993250551,GCA_001981245.1_APX90685.1:0.4960789618)80:0.024612,GCA_900110425.1_SEP00613.1:0.2459686225)84:0.073048)82:0.022878)98:0.065524,GCA_900114415.1_SFK56005.1:0.2234883624)92:0.032288)99:0.102307)77:0.027505)94:0.060716,(((GCA_001908835.1_APO86563.1:0.1579865805,GCA_900172375.1_SLN44212.1:0.3990659924)98:0.065763,GCA_900172235.1_SLN23029.1:0.2705806936)76:0.070825,(GCA_900184815.1_SMX22377.1:0.3380394841,((GCA_900110115.1_SEM78148.1:0.0052733913,GCA_900141995.1_SHI49230.1:0.0053953841)100:0.183926,GCA_900115815.1_SFQ36252.1:0.4014500619)99:0.089549)83:0.041843)70:0.025458)67:0.023140,(GCA_000376545.2_ANP40995.1:0.3004561387,(((GCA_900102905.1_SDK37415.1:0.2301601556,((GCA_000740785.1_KFI27488.1:0.4537315097,GCA_900156815.1_SIT24211.1:0.3503767635)100:0.102517,GCA_900156525.1_SIT76265.1:0.4200121904)100:0.070845)94:0.060434,((((GCA_000153305.1_EAR51692.1:0.1743377873,GCA_900114485.1_SFK71197.1:0.3366834215)97:0.113010,GCA_900172355.1_SLN54056.1:0.2336577381)98:0.099629,((GCA_000442315.1_EPX83344.1:0.2256800997,GCA_000600335.2_EYD75771.1:0.2141470109)100:0.135734,(GCA_000223375.1_AEM40733.1:0.0000020134,GCA_001399515.1_ALJ80902.1:0.0000020400)100:0.547255)96:0.053695)94:0.054152,(GCA_900141735.1_SHI68088.1:0.2789716934,GCA_000836695.1_KIQ69566.1:0.3008341572)94:0.102062)84:0.041897)83:0.031105,(GCA_900115595.1_SFP10518.1:0.3707852858,GCA_000600975.2_EYD72378.1:0.3292778046)22:0.060275)26:0.049198)72:0.040124)75:0.053843,((((GCA_000671395.1_KCV83246.1:0.2227588835,(GCA_001305615.1_ALG90627.1:0.0994145035,GCA_900184935.1_SMX42841.1:0.1406584789)100:0.094464)83:0.060928,((GCA_001548075.1_BAQ69300.1:0.0050762475,GCA_001633165.1_ANB34789.1:0.0000023578)100:0.167163,((GCA_000299875.1_EKE71807.1:0.1114256197,GCA_900114135.1_SFJ29515.1:0.1281709716)100:0.161009,(GCA_900109555.1_SEK41389.1:0.0000024657,GCA_900172305.1_SLN24767.1:0.0000023448)100:0.277317)100:0.162877)96:0.061781)86:0.073111,GCA_900106675.1_SDX39415.1:0.2567685191)61:0.020038,((GCA_900099935.1_SDJ47494.1:0.1408092150,GCA_900188335.1_SNS30015.1:0.0691286180)95:0.058928,GCA_900112335.1_SFC04317.1:0.0996408494)100:0.246571)82:0.061456)89:0.031315,GCA_001620265.1_AMY69016.1:0.2259401303)61:0.031863,((GCA_000021865.1_ADE85343.1:0.1323654079,(GCA_001517585.1_CUX82898.1:0.3334702473,GCA_900107025.1_SDW80064.1:0.3044152167)100:0.146899)99:0.059854,(GCA_000714535.1_KEO51865.1:0.1931200535,GCA_000715505.1_KEP68571.1:0.1275351534)100:0.056305)99:0.093731)63:0.028071,(GCA_000203895.1_ABL72369.1:0.1472220400,GCA_000444995.1_AGT08041.1:0.1330275002)100:0.186561)95:0.030056,(GCA_000012905.2_ABA78098.1:0.1818476514,(GCA_900110025.1_SEM88718.1:0.2045510522,GCA_900110135.1_SEN91333.1:0.2160410619)100:0.106524)96:0.054680)98:0.040235,GCA_000740795.1_KFI25979.1:0.3550139927)99:0.059981,(GCA_900106695.1_SDX26182.1:0.1548255723,GCA_900113695.1_SFJ22084.1:0.0928972419)100:0.149095)82:0.048615,(GCA_900111545.1_SET60448.1:0.0000023791,GCA_900143155.1_SHN69687.1:0.0000021958)100:0.249773)100:0.093349)68:0.042371)88:0.078957,((GCA_000014745.1_ABI65697.1:0.3551345382,GCA_900103475.1_SDL90373.1:0.4689248580)100:0.174979,GCA_000024465.1_ADE38441.1:1.0378792554)25:0.144563)25:0.056207,((GCA_900199215.1_SNT75836.1:0.3550956557,(GCA_000743575.1_KFL28097.1:0.1464811038,GCA_000970435.1_KKB82932.1:0.1834751210)100:0.344628)92:0.113031,(GCA_000230555.1_AEQ51398.1:0.3047037997,GCA_900100665.1_SDG77712.1:0.2606621540)100:0.392020)92:0.074897)28:0.046478,((GCA_000963705.1_KJV09688.1:0.1280079893,GCA_002251735.1_OYQ18757.1:0.0806332125)100:0.548234,GCA_000152825.2_ADM10682.1:0.7918535015)30:0.116994)85:0.029217,GCA_000731315.1_CDN51080.1:0.6691312088)56:0.038173,((GCA_000013025.1_ABI77970.1:0.1586986340,GCA_000685315.1_KCZ97710.1:0.1699484578)100:0.363366,(GCA_900114285.1_SFK64470.1:0.6304371330,(GCA_000166055.1_ADP69651.1:0.0000020100,GCA_000636015.1_KAI93754.1:0.0045709132)100:0.936455)80:0.137832)58:0.050797)100:0.241984)99:0.075691,(GCA_000175215.2_ADU14534.1:0.4569740900,GCA_000204015.1_EGF90526.1:0.4788524596)100:0.426546)100:0.220812);
