# Supplementary material for: Assessing the accuracy of phylogenetic rooting methods on prokaryotic gene families
Source: PLoS One. 2020 May 15;15(5):e0232950. doi: 10.1371/journal.pone.0232950 (PMC7228096; doi:10.1371/journal.pone.0232950)
Supplement: S2 Dataset — (ZIP) [file pone.0232950.s003.zip › EmpiricalDataset/GeneTrees_IQTree/000163.aln.treefile]

(GCA_000006905.1_AAK23105.1:0.0871038791,GCA_000092285.1_ADG09748.1:0.0803778316,((GCA_000017265.1_ACG78451.1:0.1883469250,GCA_001425915.1_KQW72109.1:0.1790724944)100:0.057756,(((GCA_000152825.2_ADM09071.1:0.3797111743,GCA_900199215.1_SNT68418.1:0.3329039526)100:0.191795,(((((((((((((((GCA_000007125.1_AAL52946.1:0.0000024892,GCA_000157815.1_EEX99558.1:0.0065456286)100:0.152901,(GCA_000017405.1_ABS12922.1:0.0117407440,GCA_000585655.1_EXL07449.1:0.0110106804)100:0.061655)100:0.235617,(GCA_001558695.1_KXF78878.1:0.1811741943,(GCA_900104355.1_SDO54810.1:0.0820852054,GCA_900113985.1_SFI71336.1:0.0712928001)100:0.089806)100:0.046242)100:0.157217,(((GCA_000014245.1_ABG65359.1:0.2075036065,GCA_002238045.1_OXT01899.1:0.3518950471)100:0.101967,(GCA_000300335.1_EKF19507.1:0.1206220151,GCA_000300515.1_EKF44298.1:0.2513904546)100:0.164315)100:0.130405,(GCA_000585625.1_EXL09667.1:0.3002081514,((GCA_001424795.1_KQU64105.1:0.0438640232,GCA_001605015.1_AMS39209.1:0.0706471729)100:0.066172,((GCA_001510895.1_KUM26764.1:0.0684878025,GCA_001618845.1_AMY02379.1:0.0752569902)100:0.048040,GCA_002075885.1_OQM76158.1:0.1578079214)58:0.028171)58:0.064871)100:0.110986)100:0.272206)100:0.168943,GCA_900102695.1_SCZ38736.1:0.5195687488)76:0.132887,(((((GCA_000148725.1_EFO28501.1:0.3543984087,(GCA_000158095.1_EEE45882.1:0.0989643077,GCA_001403915.1_CTQ44748.1:0.0767103599)100:0.133724)80:0.055196,(GCA_001188555.1_KND20123.1:0.0045868694,GCA_002249885.1_OXS47946.1:0.0049288956)100:0.270372)38:0.030552,GCA_000192745.1_ADZ71953.1:0.2784743666)38:0.032382,(GCA_001907205.1_OKL42337.1:0.2948242929,(GCA_900110875.1_SEQ63399.1:0.2221253014,GCA_900114245.1_SFK33169.1:0.0516953177)100:0.256794)100:0.125410)99:0.121689,GCA_900105595.1_SDT89881.1:0.5386260172)67:0.026529)44:0.047012,(((GCA_001305515.1_KPL51868.1:0.3271092242,GCA_900148505.1_SHO60740.1:0.3201911777)100:0.111041,(GCA_001720135.1_ODN69067.1:0.3644457549,(GCA_900104485.1_SDB34909.1:0.3215970708,GCA_900129325.1_SHE97315.1:0.3343291532)100:0.097770)91:0.077009)91:0.100562,(GCA_001676615.1_OCC03808.1:0.4818163485,GCA_900101935.1_SDD83793.1:0.7134436270)23:0.039011)34:0.055633)83:0.078468,((((((((GCA_000010725.1_BAI71572.1:0.2865125217,GCA_000632475.2_AIB11572.1:0.1547614001)100:0.281187,(GCA_000576635.1_EWY42569.1:0.1704585733,GCA_000936425.1_KJB94832.1:0.1911316824)100:0.212383)100:0.059452,GCA_002195995.1_OWJ67528.1:0.5605052844)98:0.026876,(GCA_000315795.1_EKV32817.1:0.5401681177,((GCA_000300235.2_AJD50792.1:0.0876079456,GCA_000300275.1_EKF07067.1:0.0900277979)100:0.389810,GCA_900172325.1_SLN10342.1:0.4891266449)100:0.132807)12:0.051276)14:0.057710,(((GCA_000016185.1_ACI99568.1:0.2001536191,GCA_002251795.1_OYQ35532.1:0.4793419545)84:0.080422,GCA_000730165.2_ASG23127.1:0.3046791556)96:0.044232,GCA_900102465.1_SDG32340.1:0.6419138020)93:0.091600)14:0.057754,((GCA_000982415.1_KKJ77447.1:0.0132136119,GCA_001026905.1_KLN61268.1:0.0108930066)100:0.646368,((GCA_000013085.1_ABC22729.1:0.4013565657,GCA_900156605.1_SIS38120.1:0.3652578234)100:0.233645,GCA_000284415.2_CCG07317.1:0.5442458585)100:0.193181)7:0.049318)81:0.044486,((((GCA_000017565.1_ABS64385.1:0.2059659687,GCA_000739695.1_GAK46391.1:0.1871548337)100:0.124524,GCA_000689395.1_CDO61473.1:0.3904460885)100:0.206878,GCA_900093605.1_SCA58042.1:0.6829538076)89:0.086958,(GCA_002088295.1_ORE96279.1:0.5849043004,GCA_900100655.1_SDF46525.1:0.4684419192)86:0.157598)80:0.108452)60:0.068624,((((GCA_000010525.1_BAF86921.1:0.3106202743,GCA_000017645.1_ABS66643.1:0.2587899717)100:0.183738,((((((GCA_000011365.1_BAC46746.1:0.0289460055,GCA_000661935.1_AHY56810.1:0.0373643894)100:0.082285,((GCA_000012725.1_ABA06014.1:0.1289937342,GCA_000013885.1_ABE64290.1:0.0727657371)100:0.071223,(GCA_000195775.1_CAE26195.1:0.1939485038,GCA_000935205.1_KIZ39875.1:0.1368614478)100:0.137123)93:0.056411)93:0.047443,(GCA_001618955.1_KZD23859.1:0.0258294056,GCA_900108575.1_SEI03311.1:0.0432624493)100:0.257169)100:0.064294,(((GCA_000218565.1_AEI05457.1:0.0000022445,GCA_000218585.1_AEI01882.1:0.0000023743)100:0.199067,GCA_000314735.2_EKS30806.1:0.1436587166)100:0.120314,GCA_000336555.1_EKS32624.1:0.2407226230)100:0.071589)100:0.118619,(GCA_000092925.1_ADH90558.1:0.1067809593,GCA_900100155.1_SCW91168.1:0.2448158653)100:0.313285)87:0.053179,GCA_002119765.1_ARQ01932.1:0.6463049235)99:0.254117)95:0.118773,(GCA_000264455.2_AFK54174.1:0.0053045587,GCA_001601315.1_KYO57710.1:0.0000022254)100:0.758626)90:0.111293,((((((((((((((((((((GCA_000011965.2_AAV95881.1:0.1258444032,GCA_900172225.1_SLN35015.1:0.2842873436)100:0.102962,GCA_900109035.1_SEI49657.1:0.2085699901)100:0.091246,(GCA_000018145.1_ABV92893.1:0.3825888171,GCA_900156525.1_SIT76293.1:0.6714218067)60:0.019468)55:0.066842,(GCA_001620265.1_AMY69006.1:0.4850601622,(GCA_001046955.1_AKO97458.1:0.0000020914,GCA_900109145.1_SEJ78912.1:0.0118196176)100:0.291808)56:0.104716)52:0.014219,(((GCA_000014045.1_ABG32488.1:0.0304875169,GCA_000154785.2_AEI93457.1:0.0293849879)100:0.172201,(GCA_900107235.1_SDY28006.1:0.4267284196,GCA_000622405.1_KIN66566.1:0.3172835088)88:0.056486)95:0.080783,GCA_900129685.1_SHG34591.1:0.2651440833)94:0.142059)77:0.035497,((((GCA_001458175.1_CUH50589.1:0.2662789012,GCA_900142085.1_SHJ93039.1:0.2071571754)84:0.047140,GCA_900114415.1_SFK55693.1:0.2055146492)99:0.094931,((GCA_000814025.1_KIC49054.1:0.0385509081,GCA_001969365.1_APX11211.1:0.0076159356)100:0.336982,GCA_001205715.1_KNG92385.1:0.2848206567)100:0.120687)95:0.019255,(GCA_900110775.1_SER02567.1:0.1365913209,GCA_001458355.1_CUH66718.1:0.4358509337)97:0.124893)77:0.025764)91:0.043654,((GCA_900110425.1_SEP00713.1:0.2385839687,((GCA_000714535.1_KEO56344.1:0.5296027650,(GCA_000203895.1_ABL68769.1:0.2769841530,GCA_000444995.1_AGT07576.1:0.2819357106)100:0.408505)100:0.238946,(GCA_001307765.1_KPN63329.1:0.2310683138,GCA_900109955.1_SEW07609.1:0.2882055795)94:0.184620)93:0.134163)38:0.018292,((((((((GCA_000153725.1_EAU44833.1:0.2018395411,(GCA_900102075.1_SDE95593.1:0.1160265491,(GCA_900100085.1_SDI85133.1:0.1502664790,(GCA_001687105.1_ANT59389.1:0.0890485563,GCA_900116195.1_SFS32643.1:0.0635399171)100:0.284985)100:0.127692)99:0.088439)99:0.090246,GCA_001975705.1_APZ54268.1:0.1377958815)83:0.036011,((GCA_001969385.1_APX25222.1:0.0000023073,GCA_900112435.1_SFD07749.1:0.0000023073)100:0.086831,GCA_001890925.1_OJI94227.1:0.4733986815)44:0.098257)42:0.047452,GCA_000442255.1_EPX75515.1:0.1832813497)43:0.103554,((GCA_001482405.1_KUF11521.1:0.0941947712,((((GCA_002211155.1_OWV62907.1:0.0127247600,GCA_002211205.1_OWV65575.1:0.0126952721)100:0.012766,(GCA_002211225.1_OWV49497.1:0.0000023073,GCA_900101505.1_SDC41254.1:0.0000023073)70:0.000002)100:0.146736,GCA_900184945.1_SMX36375.1:0.2645053709)93:0.056070,(GCA_002237555.1_ASP21900.1:0.0460974005,GCA_900188425.1_SNS41173.1:0.0421661106)100:0.099213)96:0.131038)96:0.128242,((GCA_900115815.1_SFQ34107.1:0.2079474134,GCA_001458375.1_CUH80388.1:0.2684146163)91:0.062362,((GCA_900188035.1_SNR28201.1:0.2017357454,GCA_000169415.1_EBA08806.1:0.4439417873)94:0.097791,(GCA_000521865.1_ETX27184.1:0.2659643952,GCA_001038505.1_KMK66874.1:0.2122916109)99:0.171942)75:0.090660)39:0.000003)68:0.056165)40:0.132398,(((GCA_001258055.1_CRL16094.1:0.0000023073,GCA_900113345.1_SFG85012.1:0.0000023073)100:0.218579,GCA_000376545.2_ANP40195.1:0.1775701898)100:0.118600,GCA_002210095.1_OWU77843.1:0.4777872768)39:0.073212)80:0.076271,GCA_900172295.1_SLN61633.1:0.3708643340)57:0.057339,(GCA_900116455.1_SFU13328.1:0.3635586940,GCA_900102905.1_SDK84165.1:0.3064467045)60:0.083094)21:0.000002)75:0.056077)74:0.062883,((GCA_000836695.1_KIQ69578.1:0.2836193430,((GCA_900107355.1_SDY51919.1:0.4064945586,GCA_900106675.1_SDX76791.1:0.7096052837)100:0.179592,(GCA_000152805.1_EAQ11290.1:0.2527181171,GCA_900177545.1_SMH31513.1:0.3477092685)100:0.374500)98:0.097987)86:0.067843,(GCA_001247715.1_KNX41911.1:0.2760205815,GCA_000152625.1_EAP76333.1:0.2489362860)100:0.079650)84:0.063248)72:0.033139,(((GCA_900110115.1_SEN44301.1:0.0000029241,GCA_900141995.1_SHJ02357.1:0.0270855203)100:0.214248,((GCA_900112335.1_SFC04547.1:0.1406042586,GCA_900099935.1_SDJ49157.1:0.3753618960)100:0.085131,GCA_900188335.1_SNS29653.1:0.2552615234)100:0.155606)99:0.104387,(GCA_900113405.1_SFG12786.1:0.0000023073,GCA_900172315.1_SLN14274.1:0.0000023967)100:0.430551)95:0.053970)62:0.019950,((((((GCA_000203975.3_KID09580.1:0.1498531717,GCA_000511355.1_AHD01251.1:0.0741501768)100:0.096807,GCA_900102795.1_SCZ63228.1:0.2681555545)100:0.150303,(GCA_000511385.1_AHD09092.1:0.1895605495,GCA_001678945.1_ANP38549.1:0.1612618776)97:0.095418)100:0.108156,GCA_000299575.1_EKE45082.1:0.6567702897)50:0.053812,GCA_900110135.1_SEN91116.1:0.5771124572)49:0.030356,(((GCA_000299875.1_EKE68793.1:0.2125189224,GCA_900114135.1_SFJ99592.1:0.2123275145)100:0.039813,(GCA_900109555.1_SEK86552.1:0.0000023073,GCA_900172305.1_SLN50379.1:0.0000023073)100:0.268639)100:0.172219,((GCA_900141735.1_SHI37667.1:0.1858200627,GCA_000024465.1_ADE40138.1:2.6178444731)91:0.106366,GCA_900172375.1_SLN57579.1:0.4180265049)86:0.049717)83:0.118713)72:0.112732)86:0.022105,GCA_000812665.2_AML53158.1:0.5364702759)59:0.018089,((GCA_900115595.1_SFP57166.1:0.2679142868,GCA_900184815.1_SMX24396.1:0.2493875524)97:0.062523,(GCA_000647975.1_KAJ55428.1:0.1810020004,(GCA_900184935.1_SMX34706.1:0.1773304238,GCA_000671395.1_KCV82838.1:0.2637338263)97:0.046063)100:0.108230)97:0.032607)75:0.042476,(((((((GCA_000153305.1_EAR52789.1:0.2054411680,GCA_900172355.1_SLN54209.1:0.1425259737)100:0.253010,GCA_900114485.1_SFK71382.1:0.3139058322)86:0.118885,GCA_001908835.1_APO86551.1:0.4514897919)78:0.044430,(GCA_002115725.1_OSQ60103.1:0.0804232288,GCA_002115805.1_OSQ52083.1:0.0336917531)100:0.486593)59:0.044729,(GCA_000740775.1_KFI33229.1:0.0140589638,GCA_000740795.1_KFI31085.1:0.0622012128)100:0.445477)90:0.101361,(GCA_900111875.1_SFA98861.1:0.2884460444,GCA_000152605.1_EAP84121.1:0.5172383968)98:0.108416)80:0.096914,(GCA_000442275.2_EPX79216.1:0.1690078231,GCA_900111945.1_SFR47642.1:0.1695487196)99:0.216160)73:0.035424)81:0.026348,(((GCA_000155735.2_AGI72152.1:0.1466757368,GCA_001187845.1_AKS45836.1:0.2086503172)99:0.084295,GCA_900172275.1_SLN13993.1:0.2582016300)69:0.025819,((GCA_000161835.1_EET47864.1:0.3191509093,(GCA_000765015.1_KGK79049.1:0.0139660996,GCA_900141945.1_SHI55492.1:0.0200445667)100:0.420529)66:0.050570,((GCA_001404155.1_CRK74661.1:0.0000023073,GCA_900114125.1_SFJ14954.1:0.0000023073)100:0.420268,GCA_900172235.1_SLN22891.1:0.2381886037)79:0.090848)64:0.020164)92:0.040296)90:0.054574,GCA_000172095.1_EDQ03992.1:0.4213450969)41:0.022473,((((GCA_000600975.2_EYD72368.1:0.1949107579,(GCA_000442315.1_EPX82700.1:0.3259268828,GCA_000600335.2_EYD75778.1:0.1737382524)100:0.414144)100:0.280845,(((GCA_900142295.1_SIN97979.1:0.3027391154,GCA_900156815.1_SIS53779.1:0.6032713294)91:0.060230,((GCA_000152725.1_EAQ01875.1:0.2156355392,GCA_900172385.1_SLN48263.1:0.4326083166)100:0.256933,GCA_900107025.1_SDW08407.1:0.5550488923)94:0.138900)92:0.083425,((GCA_000012905.2_ABA78091.1:0.3003640055,(GCA_000021865.1_ADE85337.1:0.3440248317,GCA_000740785.1_KFI30851.1:0.3665256098)100:0.179262)41:0.027611,GCA_900110025.1_SEM88982.1:0.4244580397)43:0.132292)37:0.072399)33:0.036764,((GCA_000590925.1_AHM04857.1:0.3390073261,((GCA_001517585.1_CUX79466.1:0.3976993776,(GCA_001548075.1_BAQ69569.1:0.0454969848,GCA_001633165.1_ANB34535.1:0.0000023073)100:0.557116)100:0.354113,((GCA_001293565.1_KPB01185.1:0.8688734859,(GCA_000715505.1_KEP71068.1:0.9900579206,GCA_900100005.1_SDJ41025.1:0.7906821317)99:0.512471)89:0.203232,((((((GCA_000153705.1_EAU41362.1:0.2642394943,GCA_900176465.1_SMC70612.1:0.2332453844)98:0.343429,((GCA_000800175.1_KHJ53093.1:0.1089033936,GCA_900141975.1_SHJ77162.1:0.0000022198)100:0.560770,GCA_900104035.1_SDO48876.1:0.5355734677)94:0.141327)86:0.249971,(((GCA_001741865.1_AOO82408.1:0.3553549404,GCA_900102525.1_SDG98551.1:0.3665920391)99:0.267337,GCA_900104955.1_SEB59724.1:0.7571732222)66:0.171498,(GCA_900177295.1_SMF67122.1:0.0000023073,GCA_900188055.1_SNS00444.1:0.0000021941)100:0.563149)55:0.152502)47:0.165155,(GCA_900187365.1_SNB68294.1:0.7520505799,(GCA_000964385.1_GAN80154.1:0.9802287022,GCA_000152825.2_ADM09070.1:2.7415721701)94:0.926697)29:0.170212)70:0.144941,((GCA_900111545.1_SES78309.1:0.0000023073,GCA_900143155.1_SHN74286.1:0.0000023073)100:0.574456,((GCA_000304315.1_CCJ06186.1:0.3403348988,(GCA_001644125.1_OAI23819.1:0.1162229495,GCA_001675455.1_OBS52647.1:0.1315579581)100:0.277162)100:0.140368,GCA_002117405.1_ARN82838.1:0.3936537266)100:0.331488)95:0.086327)82:0.334495,GCA_900107585.1_SEA53149.1:0.9640572249)86:0.318282)87:0.189857)87:0.092931)81:0.096540,GCA_000738435.1_AII86978.1:0.8716117767)13:0.057222)65:0.028276,GCA_001981245.1_APX90674.1:0.9486140906)33:0.044597)87:0.173223,(GCA_900095785.1_SCM68518.1:0.0000023073,GCA_900115865.1_SFQ26238.1:0.0000023073)100:0.304348)87:0.290300,GCA_900109285.1_SEL10335.1:0.1206544944)86:0.140167,GCA_001403795.1_CTQ51146.1:0.0000022139)86:1.358445,GCA_002088295.1_ORE96277.1:1.8802269202)99:1.776246)67:0.022784)68:0.066643)75:0.060476,((GCA_000019845.1_ACB95879.1:0.3472340987,(GCA_900114285.1_SFK44328.1:0.3757762229,GCA_000021745.1_ACK50046.1:0.3876478383)90:0.074695)100:0.184124,(GCA_001271345.1_ALA16979.1:0.0092416707,GCA_001887265.1_APF38588.1:0.0300984048)100:0.548633)79:0.076849)52:0.037595,(((((((((((((GCA_000011965.2_AAV95880.1:0.0721941461,(GCA_900172225.1_SLN35026.1:0.0734622209,GCA_900142085.1_SHJ93003.1:0.1708223583)100:0.033973)100:0.094912,(((((GCA_000203975.3_KID09594.1:0.0293465244,GCA_000511355.1_AHD01250.1:0.0079302382)100:0.097010,GCA_900102795.1_SCZ63221.1:0.2555319353)65:0.024662,((GCA_000376545.2_ANP40196.1:0.0994298257,GCA_001678945.1_ANP38550.1:0.1689398338)82:0.022550,(GCA_001258055.1_CRL16095.1:0.0000023073,GCA_900113345.1_SFG84985.1:0.0000023073)100:0.117617)65:0.018476)52:0.028616,GCA_000511385.1_AHD09093.1:0.1376127698)100:0.085205,GCA_002210095.1_OWU78080.1:0.1377735456)100:0.041822)93:0.022044,GCA_900109035.1_SEI49613.1:0.1399307455)98:0.057361,GCA_900116455.1_SFU13315.1:0.2083266487)96:0.052195,GCA_900156525.1_SIT76290.1:0.3595622969)78:0.033035,(((((GCA_001458175.1_CUH50588.1:0.0470822849,GCA_900114415.1_SFK55715.1:0.1116608898)100:0.056932,GCA_900129685.1_SHG34549.1:0.1689513176)100:0.065327,GCA_900110425.1_SEP00698.1:0.2072588790)100:0.046037,((((GCA_000152605.1_EAP84122.1:0.2151073167,(GCA_000014045.1_ABG32487.1:0.0554884078,GCA_000154785.2_AEI93458.1:0.0431114029)100:0.354885)99:0.088392,GCA_000172095.1_EDQ03993.1:0.2578192258)94:0.029814,GCA_000622405.1_KIN66565.1:0.3809174541)85:0.026783,(GCA_000814025.1_KIC49285.1:0.0473817394,GCA_001969365.1_APX13715.1:0.0478854641)100:0.178420)100:0.115994)99:0.076037,(((((((((((GCA_000153725.1_EAU44834.1:0.1236942635,GCA_900102075.1_SDE95570.1:0.0782497888)100:0.039366,(GCA_001969385.1_APX25221.1:0.0000023073,GCA_900112435.1_SFD07778.1:0.0000023073)100:0.086931)99:0.037653,GCA_001975705.1_APZ54269.1:0.0729680037)100:0.087982,GCA_000442255.1_EPX75516.1:0.1830406286)94:0.041731,((GCA_001687105.1_ANT61412.1:0.0346423482,GCA_900116195.1_SFS32658.1:0.0070634617)100:0.124036,GCA_900100085.1_SDI85110.1:0.1138390051)100:0.044144)92:0.030222,((((GCA_000521865.1_ETX27185.1:0.1113331945,GCA_001038505.1_KMK66875.1:0.1041258856)99:0.031432,GCA_900188035.1_SNR28209.1:0.1547144162)99:0.059752,(GCA_900115815.1_SFQ34085.1:0.1688008392,GCA_900107235.1_SDY27976.1:0.2938524440)97:0.046787)94:0.041253,GCA_001482405.1_KUF11522.1:0.1947615312)68:0.038717)63:0.042517,GCA_000169415.1_EBA08807.1:0.1700757982)56:0.036910,GCA_001458375.1_CUH80390.1:0.1788976952)82:0.060819,((((GCA_002211155.1_OWV62906.1:0.0000022059,(GCA_002211225.1_OWV49496.1:0.0000023073,GCA_900101505.1_SDC41292.1:0.0000023073)100:0.004147)98:0.004154,GCA_002211205.1_OWV65576.1:0.0000028151)98:0.072340,(GCA_002237555.1_ASP21901.1:0.0446517686,GCA_900188425.1_SNS41148.1:0.0358656761)100:0.061250)94:0.059315,GCA_900184945.1_SMX36372.1:0.1620961838)100:0.065751)100:0.099234,(GCA_001046955.1_AKO97459.1:0.0076023638,GCA_900109145.1_SEJ78892.1:0.0016751146)100:0.234399)100:0.064337,GCA_900111875.1_SFA98848.1:0.2634741904)99:0.059007)92:0.040587)99:0.047379,((GCA_000152625.1_EAP76332.1:0.2213068214,(GCA_001247715.1_KNX41910.1:0.1047955738,GCA_900172295.1_SLN61621.1:0.2444189771)100:0.041364)100:0.072861,((GCA_900095785.1_SCM68517.1:0.0000023073,GCA_900115865.1_SFQ26210.1:0.0000023073)100:0.223040,(GCA_000152725.1_EAQ01874.1:0.2780236935,GCA_900172385.1_SLN48254.1:0.1992452966)99:0.091703)90:0.042457)92:0.050215)100:0.069861,(((((((GCA_000012905.2_ABA78092.2:0.1374846679,GCA_900110025.1_SEM88947.1:0.1043905394)100:0.142227,(((GCA_000021865.1_ADE85338.1:0.1510193798,GCA_000740785.1_KFI30852.1:0.1982411786)53:0.066513,(GCA_000714535.1_KEO56345.1:0.1814904248,(GCA_000203895.1_ABL68768.1:0.0863278632,GCA_000444995.1_AGT07575.1:0.1394726716)100:0.221341)25:0.049790)100:0.124047,GCA_001620265.1_AMY69007.1:0.2057035120)99:0.076890)99:0.055034,(GCA_900156815.1_SIS53803.1:0.1898838870,(GCA_900113405.1_SFG12756.1:0.0000023073,GCA_900172315.1_SLN14250.1:0.0000024311)100:0.415133)89:0.079944)93:0.098542,(GCA_900110135.1_SEN91149.1:0.2800340736,((((GCA_000153305.1_EAR52790.1:0.1945470991,GCA_900172355.1_SLN54197.1:0.1200889199)100:0.124968,GCA_000600975.2_EYD72369.1:0.1950562676)88:0.059759,(GCA_001908835.1_APO86552.1:0.2003940712,(GCA_002115725.1_OSQ60102.1:0.0204250538,GCA_002115805.1_OSQ52084.1:0.1461347432)100:0.681298)70:0.101893)59:0.030924,((GCA_900141735.1_SHI37641.1:0.2204925127,GCA_900114485.1_SFK71364.1:0.2842595597)98:0.065973,((GCA_000442315.1_EPX82699.1:0.1815018934,GCA_000600335.2_EYD75777.1:0.1275121845)92:0.088988,((GCA_000155735.2_AGI72151.1:0.1679631444,GCA_001187845.1_AKS45837.1:0.1653828392)100:0.075894,GCA_900172275.1_SLN14002.1:0.2837429820)100:0.412362)71:0.066576)58:0.061457)91:0.051809)68:0.029233)55:0.054120,(GCA_000018145.1_ABV92894.1:0.2185801632,GCA_000590925.1_AHM04858.1:0.3183183334)96:0.082206)38:0.030417,((((((GCA_000299575.1_EKE45083.1:0.2313801663,(GCA_900110115.1_SEN44262.1:0.0098332876,GCA_900141995.1_SHJ02321.1:0.0000026794)100:0.153050)100:0.105178,((GCA_000442275.2_EPX79215.1:0.1504996678,GCA_900111945.1_SFR47651.1:0.0000024643)100:0.255374,GCA_900184815.1_SMX24397.1:0.3363161138)98:0.083507)54:0.036912,GCA_000161835.1_EET47042.1:0.5714035608)36:0.016905,GCA_001981245.1_APX90675.1:0.4328909041)40:0.048421,(GCA_900172235.1_SLN22895.1:0.2216867500,(GCA_000765015.1_KGK79048.1:0.0000029003,GCA_900141945.1_SHI55468.1:0.0000023073)100:0.343907)88:0.078515)36:0.013906,(GCA_900115595.1_SFP57142.1:0.1887738241,(GCA_001307765.1_KPN63328.1:0.1437012676,GCA_900109955.1_SEW07624.1:0.1169822998)100:0.205666)41:0.061915)78:0.031905)47:0.026806,(((((GCA_000299875.1_EKE68794.1:0.0790417893,GCA_900114135.1_SFJ99572.1:0.1750195892)98:0.057325,GCA_900172375.1_SLN57589.1:0.1745133677)96:0.025033,(GCA_900109555.1_SEK86524.1:0.0000023073,GCA_900172305.1_SLN50358.1:0.0000023073)100:0.105865)99:0.185690,GCA_000812665.2_AML53157.1:0.1930875008)99:0.109439,(GCA_001458355.1_CUH66717.1:0.1854039741,GCA_900110775.1_SER02527.1:0.0985291205)100:0.160497)59:0.031038)94:0.064665)94:0.103892,((((GCA_000740775.1_KFI33230.1:0.0226769851,GCA_000740795.1_KFI31086.1:0.0499509292)100:0.244617,((GCA_900099935.1_SDJ49118.1:0.2520304373,(GCA_900112335.1_SFC04517.1:0.1046808198,GCA_900188335.1_SNS29677.1:0.1095976164)100:0.118277)100:0.288958,GCA_900107025.1_SDW08444.1:0.4549620693)79:0.033314)91:0.060893,GCA_900142295.1_SIN97964.1:0.3993944070)69:0.067730,GCA_001205715.1_KNG92384.1:0.5929717494)27:0.065758)23:0.045262,((GCA_900177545.1_SMH31509.1:0.3525970900,GCA_000152805.1_EAQ11289.1:0.4117369586)100:0.162056,GCA_001293565.1_KPB01186.1:0.8957108750)14:0.082043)55:0.082730,(((GCA_001517585.1_CUX79467.1:0.4722573378,GCA_900106675.1_SDX76768.1:0.2830301488)100:0.182647,GCA_900102905.1_SDK84195.1:0.3622688212)88:0.091098,(GCA_001890925.1_OJI94228.1:0.5651700857,GCA_900107355.1_SDY51942.1:0.6203202168)85:0.083264)40:0.035566)81:0.089634,(((GCA_001403795.1_CTQ51145.1:0.2674694274,GCA_900109285.1_SEL10359.1:0.2848519239)100:0.318631,(GCA_001548075.1_BAQ69568.1:0.0000021380,GCA_001633165.1_ANB34536.1:0.0048173610)100:0.424890)90:0.069320,(GCA_000715505.1_KEP71069.1:0.4340763578,GCA_900100005.1_SDJ40999.1:0.4355320794)97:0.238483)72:0.046241)66:0.050964,(((GCA_900106695.1_SDW83833.1:0.1498962793,GCA_900113695.1_SFI85778.1:0.1229743955)100:0.257263,(GCA_900111545.1_SES78297.1:0.0000020372,GCA_900143155.1_SHN74279.1:0.0000023073)100:0.214057)100:0.158573,GCA_900107585.1_SEA53125.1:0.4427220874)96:0.099398)99:0.142801)57:0.025631,(((((((((GCA_000013005.1_ABC62466.1:0.1500810046,GCA_001281485.1_ALE17133.1:0.1702444499)100:0.066911,((GCA_000715015.1_KEO90421.1:0.1280658462,(GCA_001304795.1_ALG60724.1:0.0000023073,GCA_001306275.1_KPM14664.1:0.0000023073)100:0.314131)99:0.071894,(GCA_001663175.1_ANK13061.1:0.0891840008,GCA_001677335.1_OBV10151.1:0.1002016081)100:0.079997)97:0.048775)99:0.050369,((GCA_000013325.1_ABD26996.1:0.2019277267,(GCA_001295965.1_KPF75999.1:0.0000028137,GCA_001713435.1_AOF99199.1:0.0078790614)100:0.226518)11:0.070499,(GCA_000013985.1_ABF52488.1:0.0650912333,GCA_001610975.1_AMU95724.1:0.0692330764)100:0.274876)100:0.082530)96:0.029256,GCA_000235975.2_EHJ60500.1:0.2470679230)95:0.047554,(GCA_000342165.1_EMD82039.1:0.2372399974,GCA_002211145.1_OWV33498.1:0.1144451812)100:0.283997)58:0.073320,(GCA_001028705.1_AKM11825.1:0.1933884745,GCA_001661675.2_ARU17375.1:0.1112422351)100:0.172302)84:0.059853,(((GCA_000016765.1_ABQ70400.1:0.0578025817,(GCA_002355275.1_ATE67182.1:0.0000023073,GCA_002367875.1_PCE42692.1:0.0000023073)100:0.058567)100:0.230225,(GCA_001586395.2_KZB96620.1:0.1679744618,GCA_002251755.1_OYQ30092.1:0.2910162537)100:0.190541)68:0.035663,(((GCA_000091125.1_BAI96416.1:0.0155439818,GCA_000147835.3_AEG47975.1:0.0280264251)100:0.146165,(GCA_002218195.1_ASK87444.1:0.1738217357,GCA_900128895.1_SIN88377.1:0.1085388045)100:0.090937)98:0.079870,GCA_001008165.2_AKH42370.1:0.1430181022)100:0.211013)99:0.071894)100:0.218712,((GCA_001402875.1_ALK09825.1:0.0000021759,GCA_001459775.1_CUU42488.1:0.0000023073)100:0.354285,(GCA_900167455.1_SKA07350.1:0.2755050799,GCA_900167455.1_SKA40669.1:0.5014224127)100:0.210752)100:0.269286)99:0.118698,((GCA_000230555.1_AEQ51905.1:0.1090028269,GCA_900100665.1_SDG46062.1:0.0816776835)100:0.498455,GCA_900215505.1_SNY93683.1:0.6401070320)99:0.255487)54:0.035889)54:0.049658,(((((((((((GCA_000011685.1_AAW60700.1:0.1012307220,GCA_000234355.2_EHH68043.1:0.1804143307)100:0.122220,GCA_000723565.1_CDG33213.1:0.4550404243)95:0.168751,(GCA_001787335.1_AOX15971.1:0.0235397331,GCA_001787355.1_AOX21058.1:0.0147242586)100:0.108117)94:0.046283,(GCA_000724025.1_CDG41195.1:0.0000023073,GCA_001547995.1_BAT20399.1:0.0000023073)100:0.410120)96:0.101566,(GCA_000617865.1_GAJ28194.1:0.2046330765,GCA_002005465.1_AQS87720.1:0.1775988620)100:0.076497)95:0.103125,GCA_000963885.1_GAN52798.1:0.2772717748)97:0.128496,((GCA_000021325.1_ACI52858.1:0.2222839334,((GCA_000182745.1_BAK83032.1:0.0407765386,GCA_000964505.1_GAN99919.1:0.0782154891)92:0.042533,GCA_000208635.2_EGG74520.1:0.0146779925)100:0.176109)100:0.098854,(GCA_002005445.1_AQS86347.1:0.2398379629,GCA_002173735.1_ARW46438.1:0.7001692278)83:0.250052)49:0.057083)85:0.104945,GCA_000964365.1_GAN76158.1:0.3861951983)99:0.084285,(GCA_000014285.2_ABI61428.1:0.0190472306,GCA_000576085.2_AHJ62305.1:0.0000027594)100:0.453987)99:0.137200,GCA_002251735.1_OYQ18506.1:0.5565300746)88:0.241143,(((((((((GCA_000011345.1_BAC08588.1:0.0160584201,GCA_000505665.1_AHB87757.1:0.0221326646)100:0.217305,(((((((((((GCA_000020025.1_ACC83896.1:0.1204698101,(((GCA_000196515.1_ADI64986.1:0.0895853960,GCA_000317695.1_AFZ60067.1:0.0156031743)100:0.052465,GCA_000204075.1_ABA22937.1:0.0697035203)94:0.027406,(GCA_000316575.1_AFY30831.1:0.0695987941,GCA_000317535.1_AFZ25400.1:0.0627065485)96:0.022923)90:0.011961)99:0.027434,((GCA_002368055.1_BAZ77795.1:0.0000023073,GCA_002368295.1_BAY98286.1:0.0000023073)97:0.000002,GCA_002368275.1_BAY88056.1:0.0096253310)100:0.063519)100:0.043138,((GCA_000312705.1_AFW96584.1:0.0635030346,GCA_002368115.1_BAZ86192.1:0.0116648486)100:0.070740,(((GCA_000175835.1_EFA69289.1:0.0000021317,GCA_001432185.1_KRH98406.1:0.0103533334)73:0.005017,(GCA_002368135.1_BAZ89110.1:0.0051690493,GCA_000175855.1_EFA73507.1:0.0262071182)99:0.005387)100:0.123879,GCA_002368075.1_BAZ79460.1:0.1001856234)100:0.027670)100:0.018887)100:0.050865,GCA_000828085.2_KIJ84060.1:0.1003442460)40:0.021966,(((GCA_000231365.2_EHC18754.1:0.0000028547,GCA_001904645.1_OKH13676.1:0.0095494466)100:0.028815,((GCA_000934435.1_KIY11359.1:0.0000028498,GCA_001990805.1_ONN63329.1:0.0000028116)100:0.019425,GCA_001275395.1_KOP26920.1:0.0101361538)100:0.053327)100:0.100128,GCA_000316665.1_AFY58406.1:0.2163626626)34:0.046924)10:0.007079,(GCA_000346485.2_KYC44018.1:0.0299331932,GCA_000760695.2_KIE06601.1:0.0063812921)100:0.108642)100:0.086574,GCA_000317495.1_AFZ11080.1:0.1563033373)56:0.028780,(GCA_001904725.1_OKH39447.1:0.2227835049,GCA_001746915.1_OEJ73298.1:0.2218526824)95:0.036210)93:0.037137,((GCA_000180455.1_CBN59299.1:0.1204792822,(GCA_000317125.1_AFY87379.1:0.0874223656,GCA_000952155.1_KJH70342.1:0.1583173155)100:0.034734)97:0.041777,(GCA_000317555.1_AFZ31346.1:0.0000029479,GCA_001904655.1_OKH22102.1:0.0095833618)100:0.155474)4:0.026084)87:0.021177,GCA_000317515.1_AFZ17708.1:0.1920931902)99:0.065609,GCA_000775285.1_KGF73864.1:0.2742466260)100:0.063849)96:0.055499,GCA_001870225.1_APB32898.1:0.3524151049)100:0.124081,(GCA_000317555.1_AFZ32470.1:0.0000020809,GCA_001904655.1_OKH23173.1:0.0048337323)100:0.376033)91:0.057949,(GCA_000317105.1_AFY83259.1:0.1892292256,GCA_001276715.1_KOR38450.1:0.2849779377)100:0.063743)84:0.092670,GCA_000018105.1_ABW25409.1:0.4484262528)90:0.076983,((GCA_000817775.1_KIF40576.1:0.3304939446,GCA_002075285.2_ASC73330.1:0.4182032044)99:0.064425,GCA_000317615.1_AFZ49062.1:0.5741587141)99:0.093207)100:0.603244,(GCA_000011385.1_BAC89597.1:0.2854849958,GCA_000484535.1_AGY56897.1:0.1405496470)100:0.593691)98:0.271334,(((((((GCA_000016285.1_ACM35798.1:0.1633102824,((GCA_000092025.1_AAK86625.2:0.1378130849,(GCA_000731295.1_CDN53026.1:0.0172848724,GCA_000731315.1_CDN46873.1:0.0101252144)100:0.144494)71:0.039040,((((GCA_000017145.1_ABR59415.1:0.0658995208,(GCA_000018545.1_ACP24489.1:0.0685336853,GCA_002288525.1_ASY62029.1:0.1012196887)100:0.018251)100:0.033644,(GCA_001687365.1_OBZ95915.1:0.1026217761,(GCA_001885585.1_OJF98709.1:0.0000023073,GCA_001885585.1_OJF98903.1:0.0000023073)100:0.135650)100:0.113995)98:0.044134,GCA_000697965.2_ANK71720.1:0.0960274974)100:0.116536,((GCA_000092045.1_ABC89939.1:0.0265519115,GCA_000769405.1_KPN24495.1:0.0938303682)100:0.206356,(GCA_001267455.1_KOC75010.1:0.0159648933,GCA_001652565.1_ANH03435.1:0.0410078668)100:0.090283)96:0.033834)95:0.071808)96:0.102321)93:0.054067,(GCA_000722615.1_KEQ05421.1:0.0000023073,GCA_000722625.1_KEQ06090.1:0.0000027745)100:0.218508)99:0.104728,((GCA_001578105.1_AMM85251.1:0.2663859038,GCA_002043005.1_AQZ53130.1:0.1740847706)100:0.112821,(GCA_000154705.2_EDQ32712.1:0.2413983265,GCA_001703635.1_OCW58460.1:0.1977323134)100:0.323838)100:0.046957)99:0.270151,((((GCA_000019945.1_ACB80354.1:0.2475447504,GCA_000022085.1_ACL56791.1:0.2189486918)100:0.268580,(GCA_001017175.1_KLK90151.1:0.0496808556,GCA_001017175.1_KLK94576.1:0.0322919857)100:0.296252)84:0.096962,(GCA_002355335.1_BAT58301.1:0.2850220060,GCA_001293565.1_KPB01556.1:2.5528665787)65:0.095244)83:0.131174,(((((((GCA_000153465.1_EAS48465.1:0.1702970138,(GCA_000153705.1_EAU41361.1:0.1763630654,GCA_900176465.1_SMC70622.1:0.1371513603)100:0.218018)90:0.106043,((GCA_000800175.1_KHJ53094.1:0.0302231641,GCA_900141975.1_SHJ77189.1:0.0136043623)100:0.202439,GCA_900104035.1_SDO48902.1:0.1946258798)100:0.087005)100:0.144835,GCA_900187365.1_SNB68288.1:0.4327172495)29:0.114174,GCA_900104955.1_SEB59752.1:0.3784804332)27:0.085486,(GCA_900177295.1_SMF67077.1:0.0000023073,GCA_900188055.1_SNS00470.1:0.0000023073)100:0.353654)78:0.060551,(GCA_001741865.1_AOO84580.1:0.1832028735,GCA_900102525.1_SDF26985.1:0.2693036001)100:0.430245)94:0.123286,(((GCA_000304315.1_CCJ06185.1:0.1694622523,GCA_002117405.1_ARN82837.1:0.2336840166)99:0.067137,(GCA_001644125.1_OAI23820.1:0.0848710134,GCA_001675455.1_OBS52646.1:0.1279821214)100:0.089082)100:0.310304,(GCA_001426945.1_KQY98421.1:0.4829552484,GCA_001579845.1_AMN41563.1:0.4866900707)88:0.092972)80:0.083971)80:0.033347)97:0.142830)83:0.099746,(((GCA_000143145.1_ADJ22862.1:0.3895651119,(GCA_000503895.1_AHB49129.1:0.2179663503,(GCA_000981545.1_CPR16752.1:0.0086638073,GCA_900104305.1_SDP59660.1:0.0000028385)100:0.368288)100:0.120943)65:0.039705,(GCA_000166055.1_ADP71386.1:0.0157801873,GCA_000636015.1_KAI95144.1:0.0279327419)100:0.451484)100:0.130963,GCA_000828475.1_BAQ16347.1:0.3288773339)100:0.213352)86:0.261213,(GCA_000231445.2_EHD13263.1:0.0000027950,GCA_002153535.1_OUI78598.1:0.0135205648)100:1.041713)100:0.253841,((GCA_000317065.1_AFY70793.1:0.2543667351,GCA_000332215.1_ELS33533.1:0.2167621697)100:0.282714,((((((((GCA_000169135.1_EAW42752.1:0.0551245427,GCA_002218065.1_GAX35866.1:0.0252686767)100:0.051387,((GCA_000214075.2_EGK86814.1:0.0055564577,GCA_000317475.1_AFZ05775.1:0.0274635889)100:0.022331,GCA_002412335.1_PCN54140.1:0.0511540465)100:0.047897)78:0.002884,((GCA_001298445.1_ALF52472.1:0.0125436548,GCA_002367975.1_BAY17402.1:0.0204599250)96:0.032212,GCA_000350105.1_CCH67356.1:0.2476468513)31:0.036239)29:0.034468,GCA_000317435.1_AFZ00877.1:0.0551149330)100:0.121075,GCA_002368355.1_BAZ45240.1:0.2675184416)96:0.052410,(((GCA_000317045.1_AFY66320.1:0.1623148796,GCA_000317515.1_AFZ20609.1:0.1133725736)96:0.054524,GCA_002142475.1_BAS58931.1:0.1628373735)95:0.090528,GCA_000317145.1_AFY92481.1:0.1588481828)100:0.130232)79:0.054290,((GCA_000316665.1_AFY57469.1:0.0696646024,(GCA_001456025.1_KST65358.1:0.0000021851,GCA_001456025.1_KST70422.1:0.0000027626)100:0.045276)100:0.122554,(GCA_001456025.1_KST68060.1:0.0000023073,GCA_001456025.1_KST68429.1:0.0000023073)100:0.126991)100:0.137065)91:0.097899,(GCA_000211815.1_EGJ31995.1:0.0195078028,GCA_001942495.1_OLT63372.1:0.0159932404)100:0.157672)100:0.484471)92:0.087540)100:0.468118)98:0.476927)20:0.000002)35:0.025631,((((GCA_000152745.1_EAP90175.1:0.5612162216,GCA_000496075.1_ESR22837.1:0.5482050805)53:0.135799,((GCA_001038505.1_KMK63950.1:0.1814850588,GCA_001458375.1_CUH82627.1:0.2776002137)100:0.148963,GCA_900172355.1_SLN69028.1:0.1567711232)100:0.316550)35:0.071347,(GCA_000590925.1_AHM03737.1:0.4591070159,((GCA_001548075.1_BAQ67697.1:0.0000021141,GCA_001633165.1_ANB36098.1:0.0246010569)100:0.331280,GCA_900102075.1_SDF50405.1:0.3757568941)66:0.075678)100:0.428069)34:0.023186,((GCA_000016725.1_ABQ31991.1:0.0000020029,GCA_000202835.1_BAJ82479.1:0.0058631835)100:0.518397,(GCA_000306035.1_EKN01008.1:0.1030895060,GCA_000964385.1_GAN80674.1:0.0963678966)100:0.387886)100:0.231784)54:0.061221)97:0.112388,(GCA_000175215.2_ADU13764.1:0.3618866406,GCA_000204015.1_EGF92302.1:0.3110201888)100:0.346963)84:0.073106,(((GCA_900100455.1_SDH15434.1:0.7126485201,GCA_000152745.1_EAP90287.1:0.6849748733)60:0.113145,((GCA_000014745.1_ABI64637.1:0.3215472922,GCA_900103475.1_SDM13874.1:0.2622328459)100:0.199506,GCA_000144605.1_ADL00809.1:0.5739694192)91:0.109747)92:0.064875,((GCA_000009985.1_BAE51014.1:0.3344608275,GCA_000513295.1_CDK97684.1:0.3328736143)99:0.119236,(GCA_000294655.1_CCG41880.1:0.1288944268,GCA_900108475.1_SEH34457.1:0.1228251925)100:0.382465)100:0.509152)96:0.063800)87:0.121775)98:0.122025,((GCA_000013025.1_ABI76303.1:0.0574252454,GCA_000685315.1_KCZ98040.1:0.0766726720)100:0.196743,GCA_000023785.1_ACT58208.1:0.3075213984)100:0.322332)100:0.368274)100:0.076838);
