# Supplementary material for: Assessing the accuracy of phylogenetic rooting methods on prokaryotic gene families
Source: PLoS One. 2020 May 15;15(5):e0232950. doi: 10.1371/journal.pone.0232950 (PMC7228096; doi:10.1371/journal.pone.0232950)
Supplement: S2 Dataset — (ZIP) [file pone.0232950.s003.zip › EmpiricalDataset/GeneTrees_IQTree/000164.aln.treefile]

(GCA_000006905.1_AAK22183.1:0.0376913201,GCA_000092285.1_ADG12376.1:0.0097548952,((GCA_000017265.1_ACG76521.1:0.1403083737,GCA_001425915.1_KQW65912.1:0.1258866613)100:0.044029,(((GCA_000013025.1_ABI78467.1:0.0501522618,GCA_000685315.1_KCZ98630.1:0.0359306715)100:0.135590,GCA_000023785.1_ACT58589.1:0.3320271860)100:0.210427,((((((((((((((((((((((((GCA_000007125.1_AAL51339.1:0.0027704621,GCA_000157815.1_EEX99112.1:0.0000020481)100:0.044373,GCA_001558695.1_KXF79299.1:0.0643574218)65:0.012193,(GCA_000092045.1_ABC92710.1:0.0684703648,(GCA_000017405.1_ABS13668.1:0.0000025378,GCA_000585655.1_EXL03805.1:0.0000025378)100:0.102756)98:0.024384)99:0.034911,((GCA_900104355.1_SDO65326.1:0.0699975319,GCA_900113985.1_SFI75585.1:0.0321498384)100:0.050697,((((GCA_000585625.1_EXL10321.1:0.0245112300,GCA_002075885.1_OQM77256.1:0.0564973510)100:0.056758,(GCA_001424795.1_KQU73174.1:0.0154575334,GCA_001605015.1_AMS39936.1:0.0213366664)100:0.036695)99:0.022280,GCA_900113935.1_SFI50800.1:0.0797741641)89:0.007156,(GCA_001510895.1_KUM23878.1:0.0442941979,GCA_001618845.1_AMY02984.1:0.0426168467)100:0.039125)100:0.041735)90:0.019148)44:0.005643,((((((GCA_000016285.1_ACM38059.1:0.0502779308,(GCA_001578105.1_AMM86523.1:0.0510675465,GCA_002043005.1_AQZ53509.1:0.0192581828)100:0.103144)100:0.020814,GCA_000092025.1_AAK88428.2:0.1131156150)99:0.023600,((GCA_000722615.1_KEQ07044.1:0.0000022279,GCA_000722625.1_KEQ09989.1:0.0000021501)100:0.046745,(GCA_000731295.1_CDN56021.1:0.0055219651,GCA_000731315.1_CDN49912.1:0.0056426840)100:0.032141)100:0.039161)98:0.026565,(((GCA_000769405.1_KPN25402.1:0.0283151015,(GCA_001687365.1_OBZ94305.1:0.0137431107,GCA_001885585.1_OJF99784.1:0.0158280691)100:0.022793)100:0.048513,(GCA_000154705.2_EDQ31718.1:0.0384020730,GCA_001703635.1_OCW59006.1:0.0606665885)100:0.076675)92:0.015829,(GCA_001293565.1_KPB00741.1:0.0697853693,GCA_000179775.1_EFL89556.1:0.2159382274)94:0.037346)88:0.012820)87:0.013177,((GCA_000017145.1_ABR61885.1:0.0508142117,GCA_002288525.1_ASY64585.1:0.0118006235)98:0.010236,(GCA_000018545.1_ACP26875.1:0.0126112576,GCA_000697965.2_ANK74172.1:0.0275073442)100:0.008490)99:0.015953)90:0.013517,(GCA_001267455.1_KOC74357.1:0.0406489666,GCA_001652565.1_ANH05891.1:0.0170574697)100:0.041650)91:0.025149)88:0.035381,GCA_000817775.1_KIF42112.1:0.1464411309)83:0.013269,(((GCA_000014245.1_ABG64819.1:0.0526576533,(GCA_000300335.1_EKF19137.1:0.0328337100,GCA_000300515.1_EKF40518.1:0.0576213563)100:0.048714)100:0.049118,GCA_002238045.1_OXT02328.1:0.1471639441)69:0.021968,((GCA_000153465.1_EAS48408.1:0.1347348979,GCA_900176465.1_SMC74782.1:0.0931762832)100:0.062117,((GCA_000800175.1_KHJ55362.1:0.0100573653,GCA_900141975.1_SHJ04013.1:0.0090485552)100:0.129758,GCA_900104035.1_SDN50996.1:0.1186115468)100:0.052694)100:0.084225)60:0.012669)100:0.065567,(((GCA_000743575.1_KFL30247.1:0.0621141858,(GCA_000970435.1_KKB86251.1:0.0000025378,GCA_000970435.1_KKB86276.1:0.0000025378)100:0.088824)100:0.058428,(GCA_000230555.1_AEQ53240.1:0.0878154697,GCA_900100665.1_SDG21041.1:0.0296304882)100:0.122431)100:0.048426,GCA_001720135.1_ODN68388.1:0.1613349585)99:0.056700)79:0.034613,(((((GCA_000148725.1_EFO32311.1:0.0750588721,(GCA_000158095.1_EEE46926.1:0.0530058260,GCA_001403915.1_CTQ46424.1:0.0606720783)100:0.091707)100:0.038136,(GCA_000192745.1_ADZ68529.1:0.0805207503,(GCA_001188555.1_KND17752.1:0.0000025447,GCA_002249885.1_OXS47351.1:0.0055690876)100:0.054874)100:0.049948)97:0.038509,GCA_900148505.1_SHO65306.1:0.1843479499)15:0.017220,(GCA_001907205.1_OKL44616.1:0.0942154987,(GCA_900110875.1_SEQ25070.1:0.0594695782,GCA_900114245.1_SFJ92101.1:0.0410615557)100:0.050748)100:0.076336)14:0.016078,GCA_900105595.1_SDU41028.1:0.1307785843)69:0.042666)31:0.023921,((GCA_900129325.1_SHF52398.1:0.1073052508,GCA_900104485.1_SDB06237.1:0.2492367082)76:0.077909,GCA_001305515.1_KPL53083.1:0.1684995688)23:0.029132)22:0.008771,(((((GCA_001017175.1_KLK92129.1:0.0277781849,GCA_900102135.1_SCY17151.1:0.0458589457)100:0.092686,(GCA_001271345.1_ALA17655.1:0.0127975212,GCA_001887265.1_APF36401.1:0.0099788598)100:0.074468)100:0.052321,(GCA_001402875.1_ALK08011.1:0.0000025570,GCA_001459775.1_CUU43933.1:0.0000022260)100:0.144654)73:0.017086,(((GCA_000496075.1_ESR26364.1:0.1479493029,(((((GCA_000011365.1_BAC45753.1:0.0108666451,GCA_000661935.1_AHY55845.1:0.0393571994)100:0.074418,((GCA_000195775.1_CAE25684.1:0.0494655268,GCA_000935205.1_KIZ44696.1:0.0528364480)99:0.028135,(GCA_001618955.1_KZD20998.1:0.0123812783,GCA_900108575.1_SEH82713.1:0.0217085990)100:0.062993)14:0.015398)14:0.013223,(GCA_000012725.1_ABA06038.1:0.0462011418,GCA_000013885.1_ABE64313.1:0.0440522797)100:0.023891)73:0.027633,(((GCA_000218565.1_AEI04975.1:0.0000025378,GCA_000218585.1_AEI01400.1:0.0000025378)100:0.035691,GCA_000314735.2_EKS30371.1:0.0205587494)100:0.057113,GCA_000336555.1_EKS33128.1:0.0611108103)100:0.036151)100:0.045463,(GCA_002119765.1_ARP98971.1:0.0938392011,((GCA_001426945.1_KQY98010.1:0.1234369469,GCA_001579845.1_AMN38928.1:0.1710263201)100:0.054969,GCA_002355335.1_BAT58618.1:0.1953539490)97:0.056514)97:0.036572)100:0.100430)94:0.028099,(GCA_000019945.1_ACB82975.1:0.1293571873,GCA_000022085.1_ACL56415.1:0.1120905511)100:0.127467)38:0.028321,(((GCA_000010525.1_BAF90059.1:0.0782843109,GCA_000017645.1_ABS66429.1:0.1653560250)100:0.069001,(GCA_000092925.1_ADH90045.1:0.0851253178,GCA_900100155.1_SCW87521.1:0.0954431672)100:0.063859)100:0.104839,(((GCA_000143145.1_ADJ25162.1:0.0974219190,GCA_000503895.1_AHB48000.1:0.0956426391)68:0.026923,(GCA_000981545.1_CPR16677.1:0.0000025378,GCA_900104305.1_SDP58934.1:0.0000025378)100:0.131572)99:0.056279,(GCA_001741865.1_AOO83520.1:0.1014261629,GCA_900102525.1_SDF85348.1:0.0776238719)100:0.104900)100:0.073076)85:0.023665)89:0.025555)75:0.027256,((GCA_001676615.1_OCC03215.1:0.2121796333,((GCA_000019845.1_ACB95723.1:0.1368506985,(GCA_000021745.1_ACK49608.1:0.1295134567,GCA_900114285.1_SFK27320.1:0.1220566960)100:0.049694)100:0.060761,(((GCA_000304315.1_CCJ05495.1:0.1173874079,((GCA_001644125.1_OAI31683.1:0.0870034916,GCA_001675455.1_OBS53302.1:0.0429256633)100:0.108393,GCA_002117405.1_ARN81378.1:0.1581862665)81:0.027004)100:0.055707,GCA_900187365.1_SNB73727.1:0.1578711161)100:0.048766,GCA_900104955.1_SED50920.1:0.2640499111)100:0.043731)100:0.057711)55:0.034242,(GCA_000828475.1_BAQ15548.1:0.0737930742,GCA_001708935.1_ODA66193.1:0.1507512068)100:0.182937)79:0.019629)71:0.019261)33:0.023500,GCA_900102695.1_SCZ39751.1:0.1186239848)63:0.047706,(GCA_000166055.1_ADP72542.1:0.0073304929,GCA_000636015.1_KAI95941.1:0.0037967988)100:0.155189)94:0.049432,(GCA_900115225.1_SFO36393.1:0.0516246682,GCA_900215505.1_SNY90559.1:0.0411086672)100:0.206491)90:0.024927,GCA_002088295.1_ORE93093.1:0.2246364111)100:0.075894,((GCA_000689395.1_CDO59518.1:0.2406845706,GCA_000739695.1_GAK44271.1:0.1335476927)97:0.057510,GCA_000017565.1_ABS63043.1:0.2312969719)90:0.023844)100:0.065979,(GCA_000153525.1_EAS85070.1:0.0662044563,GCA_000155895.1_EDZ60485.1:0.0983485256)100:0.369094)96:0.036513,(GCA_900172325.1_SLN14275.1:0.2272156613,((GCA_000264455.2_AFK55090.1:0.0016133292,GCA_001601315.1_KYO49306.1:0.0151974938)100:0.343720,((GCA_000014865.1_ABK44287.1:0.1896090299,GCA_002109495.1_OSM05106.1:0.1408439617)100:0.186513,GCA_001982645.1_ONG40619.1:0.4316801943)100:0.183735)91:0.076020)33:0.018490)32:0.052447,(((((((GCA_000009985.1_BAE52871.1:0.0482373509,GCA_000513295.1_CDL00770.1:0.0602362793)100:0.040404,(GCA_000294655.1_CCG41074.1:0.0220946812,GCA_900108475.1_SEH26176.1:0.0331552518)100:0.071790)100:0.134197,GCA_900156605.1_SIT19849.1:0.1511537567)100:0.049233,GCA_000315795.1_EKV30404.1:0.1553490874)99:0.055255,(GCA_002251735.1_OYQ19865.1:0.1962898749,(GCA_000968135.1_CCQ72568.1:0.2381231653,(GCA_900100455.1_SDG36222.1:0.2388061418,GCA_900093605.1_SCA57190.1:0.3026876205)87:0.046499)95:0.025855)79:0.032812)73:0.022355,(((GCA_000013085.1_ABC21990.1:0.1878198508,GCA_000284415.2_CCG08737.1:0.1379555188)100:0.051538,GCA_001746755.1_OEJ69173.1:0.2892582144)89:0.016771,GCA_900101965.1_SDE05004.1:0.2562272013)60:0.034208)65:0.056464,(((GCA_000010725.1_BAI73030.1:0.0577480408,GCA_000632475.2_AIB10741.1:0.0299515765)100:0.113149,((GCA_000300235.2_AJD50462.1:0.0506647084,GCA_000300275.1_EKF08710.1:0.0473251526)100:0.151894,((((((((((((((((((((GCA_000011965.2_AAV93541.1:0.0739111992,((((GCA_001307765.1_KPN61747.1:0.0540811402,GCA_900142085.1_SHI46579.1:0.0652176722)93:0.021848,GCA_001458175.1_CUH51219.1:0.0192356589)93:0.014386,GCA_900114415.1_SFK92624.1:0.0311038976)100:0.025615,GCA_900172225.1_SLN12988.1:0.0402182030)100:0.010731)97:0.010141,GCA_001678945.1_ANP36771.1:0.0351463608)100:0.015189,GCA_900102795.1_SCZ69314.1:0.0797769465)97:0.020522,GCA_900129685.1_SHG84196.1:0.0332644616)83:0.000002,((GCA_000203975.3_KID09057.1:0.0184986254,GCA_000511355.1_AHD01884.1:0.0171883225)100:0.020235,(GCA_000511385.1_AHD08245.1:0.0173889476,(GCA_001258055.1_CRL15117.1:0.0000025378,GCA_900113345.1_SFG97233.1:0.0000025378)100:0.005952)100:0.016555)98:0.007317)99:0.022569,((GCA_000671395.1_KCV82652.1:0.0350647103,GCA_001458375.1_CUH79822.1:0.0847682854)99:0.048246,GCA_900116005.1_SFR01582.1:0.1251828146)30:0.013803)27:0.011657,(((GCA_001458355.1_CUH64713.1:0.0465016995,GCA_900109955.1_SEW30214.1:0.0567406289)99:0.015571,(GCA_900110425.1_SEO21713.1:0.1241737501,GCA_000812665.2_AML51186.1:0.1226560252)95:0.034433)76:0.008778,GCA_001890925.1_OJI94139.1:0.1104398358)78:0.021030)37:0.010766,GCA_900107355.1_SDY69701.1:0.0694225277)31:0.019576,GCA_900172235.1_SLN36351.1:0.0461811119)24:0.006708,((GCA_000299875.1_EKE74284.1:0.0778047423,((GCA_900109555.1_SEK93104.1:0.0000025378,GCA_900172305.1_SLN30593.1:0.0000025378)100:0.073713,GCA_900172375.1_SLN14118.1:0.0224619445)100:0.020302)91:0.031861,GCA_900114135.1_SFJ75512.1:0.0540947611)88:0.023011)95:0.024228,(GCA_900184935.1_SMX46592.1:0.0584924715,(((GCA_900110775.1_SEQ16519.1:0.0649390631,(GCA_900110025.1_SEO01413.1:0.0224462683,GCA_900110135.1_SEN33451.1:0.0800327015)100:0.039247)99:0.028491,GCA_001305615.1_ALG89045.1:0.0485580004)99:0.028227,((((((GCA_000152805.1_EAQ13915.1:0.1200621242,GCA_900177545.1_SMH45896.1:0.0436924298)100:0.066558,GCA_000740785.1_KFI28919.1:0.1354262203)33:0.032177,((((GCA_000203895.1_ABL70607.1:0.0477238779,GCA_000444995.1_AGT07482.1:0.0572788547)100:0.073049,(GCA_001548075.1_BAQ70880.1:0.0000025378,GCA_001633165.1_ANB32959.1:0.0028541346)100:0.090488)100:0.034816,((GCA_000740775.1_KFI33747.1:0.0067561300,GCA_000740795.1_KFI30496.1:0.0227573277)100:0.114933,GCA_001399515.1_ALJ80226.1:0.1092564931)95:0.036076)96:0.028598,GCA_900156525.1_SIT78095.1:0.2064308115)40:0.029619)35:0.014042,(GCA_900099935.1_SDI88763.1:0.0650882006,(GCA_900112335.1_SFC84941.1:0.0603212013,GCA_900188335.1_SNS17921.1:0.0564810002)100:0.029903)82:0.020087)83:0.033537,((GCA_000714535.1_KEO54380.1:0.0346787311,GCA_000715505.1_KEP68912.1:0.0960781196)100:0.056664,GCA_900106675.1_SDW51742.1:0.1325890123)75:0.013849)76:0.035694,(((GCA_000012905.2_ABA80046.1:0.0634227444,(GCA_001620265.1_AMY67398.1:0.0483634343,GCA_900156815.1_SIT09298.1:0.1186417319)98:0.025921)91:0.021238,(GCA_000600335.2_EYD75703.1:0.0537968720,GCA_000442315.1_EPX87547.1:0.3891715865)99:0.041549)94:0.023543,GCA_000021865.1_ADE83846.1:0.1214377966)83:0.016866)78:0.023856)66:0.015883)68:0.008579)73:0.022321,(GCA_001046955.1_AKO98229.1:0.0000022642,GCA_900109145.1_SEJ19138.1:0.0000023660)100:0.072685)57:0.005032,GCA_000152725.1_EAQ03231.1:0.0987921168)89:0.020136,((((((((((((((((GCA_000647975.1_KAJ57430.1:0.0552041590,GCA_001908835.1_APO87835.1:0.0850873490)39:0.011465,GCA_900142295.1_SIO15363.1:0.0849337458)96:0.022458,GCA_000172095.1_EDQ06570.1:0.1027572006)76:0.008832,GCA_000169415.1_EBA08435.1:0.0805714012)87:0.023609,((GCA_001482405.1_KUF10518.1:0.0474860707,GCA_002210095.1_OWU75954.1:0.0799787005)82:0.016863,(GCA_000376545.2_ANP41493.1:0.0646913157,((((GCA_002211155.1_OWV52424.1:0.0000000000,GCA_900101505.1_SDE13967.1:0.0000000000):0.000003,GCA_002211225.1_OWV42472.1:0.0000025378)97:0.000003,GCA_002211205.1_OWV52479.1:0.0027020724)100:0.043962,((GCA_002237555.1_ASP19891.1:0.0065603338,GCA_900188425.1_SNT11277.1:0.0049408540)100:0.059565,(GCA_900095785.1_SCM69705.1:0.0000025378,GCA_900115865.1_SFQ63776.1:0.0000025378)100:0.090311)95:0.037955)100:0.053427)93:0.026380)82:0.015891)70:0.000003,((GCA_000018145.1_ABV91834.1:0.0330376403,GCA_000442315.1_EPX87548.1:0.1983800262)85:0.025008,GCA_900100005.1_SDI47254.1:0.0301934721)84:0.019060)81:0.022629,(GCA_900184945.1_SMX32985.1:0.0476815767,GCA_001517585.1_CUX79751.1:0.1152399927)92:0.010377)88:0.023279,GCA_900109035.1_SEJ81947.1:0.0806892873)72:0.015369,(GCA_000590925.1_AHM03628.1:0.0788298669,(GCA_000765015.1_KGK80269.1:0.0000025378,GCA_900141945.1_SHI69413.1:0.0000025378)100:0.058626)94:0.056309)83:0.003845,((GCA_001404155.1_CRK75046.1:0.0000025370,GCA_900114125.1_SFJ03104.1:0.0000024452)100:0.083195,((((GCA_000814025.1_KIC49516.1:0.0143701766,GCA_001969365.1_APX12888.1:0.0125397730)100:0.019510,GCA_900184815.1_SMX24826.1:0.0823822128)98:0.024307,(GCA_002115725.1_OSQ65769.1:0.0220674205,GCA_002115805.1_OSQ46122.1:0.0183674508)100:0.014283)98:0.013087,GCA_001205715.1_KNG93386.1:0.0753132097)97:0.018787)96:0.019988)89:0.007175,(GCA_000014045.1_ABG30316.1:0.0172289019,GCA_000154785.2_AEI92111.1:0.0176027664)100:0.067796)84:0.022349,((GCA_900114485.1_SFL11922.1:0.0635363439,((((GCA_000155735.2_AGI70349.1:0.0634037737,GCA_001187845.1_AKS44655.1:0.0499106117)100:0.037001,GCA_900172275.1_SLN30781.1:0.0292408190)100:0.038250,GCA_000161835.1_EET48655.1:0.0805989181)98:0.027657,GCA_000152605.1_EAP85876.1:0.1018318637)51:0.012870)50:0.017226,(GCA_000442275.2_EPX77507.1:0.0448005648,GCA_900111945.1_SFR34984.1:0.0434657586)98:0.044457)94:0.015646)17:0.005716,((GCA_000152625.1_EAP78209.1:0.0436269852,(GCA_900172295.1_SLN67396.1:0.0200837528,((GCA_001038505.1_KMK66443.1:0.0209132993,GCA_900188035.1_SNR37854.1:0.0258807404)100:0.046661,(GCA_001403795.1_CTQ49292.1:0.0476805497,GCA_900109285.1_SEK36745.1:0.0342502942)86:0.021205)48:0.008771)51:0.010406)67:0.012635,GCA_000622405.1_KIN68073.1:0.0705877163)13:0.011535)89:0.019685,GCA_900116455.1_SFU15080.1:0.0709772680)94:0.006516,(GCA_000738435.1_AII86053.1:0.0887573483,GCA_001981245.1_APX90011.1:0.0909398196)84:0.037162)83:0.011894,(((GCA_001247715.1_KNX40346.1:0.0690707444,GCA_900172355.1_SLN58669.1:0.0885130476)94:0.032215,GCA_900107025.1_SDW13307.1:0.0675428234)84:0.015432,GCA_000153305.1_EAR50484.1:0.1006151901)70:0.011630)78:0.013799)94:0.017220,(GCA_000836695.1_KIQ70920.1:0.0887030979,GCA_900141735.1_SHJ03315.1:0.0957250626)99:0.034371)88:0.010319,((((GCA_900172385.1_SLN52261.1:0.0577051330,GCA_000442255.1_EPX83016.1:0.1273184191)100:0.035110,GCA_000600975.2_EYD73106.1:0.1044377141)98:0.025746,((((GCA_000153725.1_EAU44958.1:0.0330514104,(GCA_001969385.1_APX22069.1:0.0000023527,GCA_900112435.1_SFC43578.1:0.0000025790)100:0.030014)99:0.007550,GCA_001975705.1_APZ53198.1:0.1266363348)99:0.007336,GCA_900102075.1_SDF36069.1:0.0260456137)99:0.019813,(GCA_001687105.1_ANT60300.1:0.0134071713,GCA_900116195.1_SFT11486.1:0.0070684172)100:0.013159)100:0.035708)98:0.026921,GCA_900100085.1_SDI14973.1:0.0510455071)96:0.031788)75:0.014923,((GCA_000153305.1_EAR50837.1:0.0614449928,((GCA_900110115.1_SEN28577.1:0.0000029421,GCA_900141995.1_SHI68755.1:0.0027213541)100:0.072016,(GCA_900113405.1_SFG88951.1:0.0000023508,GCA_900172315.1_SLN43698.1:0.0000021518)100:0.111792)100:0.041608)70:0.012478,GCA_000299575.1_EKE44550.1:0.0898459772)64:0.012940)70:0.018437,(GCA_900115815.1_SFQ02612.1:0.1062326407,GCA_900107235.1_SDX86279.1:0.1308612505)74:0.021752)96:0.071276,GCA_000521865.1_ETX26889.1:0.0943081123)94:0.077880,(((GCA_900102905.1_SDK13871.1:0.1446329432,(GCA_900111875.1_SFB06728.1:0.0916386458,GCA_900115595.1_SFP31814.1:0.0519108468)100:0.038970)98:0.032752,(GCA_900113695.1_SFJ15327.1:0.1765890292,GCA_900107585.1_SEA30901.1:0.1815096874)76:0.036919)60:0.020239,(GCA_900106695.1_SDW90370.1:0.1124875607,(GCA_900111545.1_SES89662.1:0.0000025378,GCA_900143155.1_SHN52874.1:0.0000025378)100:0.110960)96:0.034110)87:0.029189)100:0.254780)97:0.051846)98:0.045425,((((((GCA_000576635.1_EWY41210.1:0.0429408321,GCA_000936425.1_KJB95951.1:0.0317143680)100:0.064874,((GCA_000317615.1_AFZ50785.1:0.0549715561,GCA_000317635.1_AFZ45234.1:0.0543317381)100:0.096047,GCA_000473895.1_ERN40670.1:0.2130275404)100:0.185592)99:0.024538,((GCA_000016185.1_ACI99720.1:0.1710889125,GCA_002251795.1_OYQ36443.1:0.1947450520)100:0.049295,(GCA_000225995.2_EGY02145.1:0.0140233914,GCA_000730165.2_ASG19617.1:0.0000029627)100:0.168630)100:0.123280)90:0.025477,((GCA_000767795.1_KGM31747.1:0.0114866817,GCA_002195995.1_OWJ65507.1:0.0143725230)100:0.142803,GCA_000024465.1_ADE40064.1:0.3019474477)91:0.040707)86:0.020570,(((GCA_900177295.1_SMF10043.1:0.0000023894,GCA_900188055.1_SNR34044.1:0.0000027230)100:0.222781,(GCA_000982415.1_KKJ76973.1:0.0000026746,GCA_001026905.1_KLN59997.1:0.0193833836)100:0.208733)93:0.041176,(GCA_900100655.1_SDG06510.1:0.2348094632,(GCA_000226315.1_AEP09843.1:0.0033610224,GCA_000348745.1_AGH98267.1:0.0288842146)100:0.255716)98:0.065754)84:0.037135)85:0.021737,(GCA_900102465.1_SDF77122.1:0.1658209942,(GCA_000299935.1_EKE76850.1:0.0887635663,GCA_001618175.1_KZD07917.1:0.1030812564)100:0.128263)98:0.072191)96:0.048029)24:0.008543)68:0.048615)46:0.035218,GCA_900167455.1_SKA27512.1:0.3837876440)39:0.045606,(((((GCA_000011685.1_AAW59983.1:0.0823236095,GCA_000234355.2_EHH68686.1:0.0712597545)100:0.060880,(GCA_000723565.1_CDG33591.1:0.0117989548,GCA_002003665.1_OOL19930.1:0.0127479484)100:0.224476)100:0.049094,((((GCA_000021325.1_ACI53007.1:0.1294498192,(GCA_000182745.1_BAK83331.1:0.0128400809,(GCA_000964505.1_GAN98923.1:0.0088687355,GCA_000208635.2_EGG75463.1:0.0264779207)100:0.013498)100:0.046324)90:0.048417,(GCA_002005445.1_AQS83718.1:0.0869379587,(GCA_000231445.2_EHD14690.1:0.0000025378,GCA_002153535.1_OUI78983.1:0.0000025378)100:0.437912)62:0.042104)58:0.026940,GCA_002173735.1_ARW48501.1:0.0920654412)83:0.053754,(((GCA_000617865.1_GAJ29651.1:0.1031794518,GCA_002005465.1_AQS87508.1:0.0803221081)62:0.015833,((GCA_000724025.1_CDG39169.1:0.0028406220,GCA_001547995.1_BAT19264.1:0.0000020379)100:0.128657,(GCA_001787335.1_AOX17174.1:0.0057554612,GCA_001787355.1_AOX19581.1:0.0000021560)100:0.052886)100:0.031801)98:0.050508,GCA_000963885.1_GAN54099.1:0.1734629774)88:0.056788)68:0.040832)100:0.054715,(GCA_000306035.1_EKM99399.1:0.0615414902,GCA_000964385.1_GAN80637.1:0.0233708812)100:0.196136)69:0.083422,((((GCA_000014285.2_ABI62578.1:0.0000023208,GCA_000576085.2_AHJ63579.1:0.0056484112)100:0.211391,(GCA_000964365.1_GAN77052.1:0.1337176520,((GCA_000016765.1_ABQ68675.1:0.2419848858,(GCA_001304795.1_ALG61471.1:0.0000025378,GCA_001306275.1_KPM13848.1:0.0000025378)100:0.490670)99:0.067354,GCA_000147835.3_AEG51453.1:0.3220150726)100:0.197948)92:0.054203)74:0.026962,(GCA_000016725.1_ABQ31348.1:0.0009507042,GCA_000202835.1_BAJ81741.1:0.0047452410)100:0.256967)40:0.028963,(GCA_000164635.1_EFH09698.1:0.1260943574,(GCA_900141905.1_SHJ70676.1:0.1609172272,(GCA_900101615.1_SDD07725.1:0.0000024529,GCA_900104205.1_SDB71873.1:0.0000027984)100:0.266280)92:0.030702)100:0.088302)47:0.045715)100:0.119816)97:0.058316,((((((((((((GCA_000013005.1_ABC62754.1:0.1588844905,GCA_000715015.1_KEO89028.1:0.1284680908)98:0.054135,(GCA_001281485.1_ALE16995.1:0.1415647360,(GCA_001663175.1_ANK13984.1:0.0533010961,GCA_001677335.1_OBV10513.1:0.0471482262)100:0.076371)100:0.055291)98:0.036442,((GCA_001295965.1_KPF76707.1:0.0078624370,GCA_001713435.1_AOG02525.1:0.0056488275)100:0.135187,(GCA_002218195.1_ASK89956.1:0.0973019944,GCA_900128895.1_SIO19210.1:0.0704934679)100:0.055411)100:0.087017)95:0.039145,(GCA_000235975.2_EHJ60398.1:0.1683532256,(GCA_001008165.2_AKH41077.1:0.1918382078,(GCA_001028705.1_AKM08858.1:0.1377652677,GCA_001661675.2_ARU15463.1:0.1332266084)98:0.027244)72:0.014164)99:0.049380)94:0.030471,(GCA_000013325.1_ABD25615.1:0.1449464939,(GCA_000013985.1_ABF53838.1:0.0432891895,GCA_001610975.1_AMU94015.1:0.0432502121)100:0.101916)99:0.049669)84:0.020845,(((GCA_000016765.1_ABQ71044.1:0.0591906647,(GCA_002355275.1_ATE65890.1:0.0000025378,GCA_002367875.1_PCE43004.1:0.0000025378)100:0.088653)100:0.047632,(GCA_000175255.2_AEH62565.1:0.0560947148,GCA_000218875.1_AEI38017.1:0.0724543030)100:0.237379)93:0.027575,GCA_000147835.3_AEG50894.1:0.2748444968)76:0.031766)81:0.045532,(GCA_000091125.1_BAI97663.1:0.0188275554,GCA_000147835.3_AEG50478.1:0.0204747739)100:0.164756)100:0.047324,GCA_000964385.1_GAN80545.1:0.3589407952)99:0.034104,GCA_001586395.2_KZB94841.1:0.1955470064)99:0.055246,GCA_002251755.1_OYQ24983.1:0.3154228234)100:0.044753,(GCA_000342165.1_EMD83155.1:0.1032847213,GCA_002211145.1_OWV34589.1:0.1196660655)100:0.171646)100:0.162024,(GCA_000153705.1_EAU42010.1:0.4776141721,GCA_900101935.1_SDE04565.1:0.4074517188)99:0.123914)97:0.059782)99:0.068717,(((((GCA_000152725.1_EAQ02210.1:0.2532815805,GCA_000152805.1_EAQ12887.1:0.2767524297)100:0.125225,GCA_900172355.1_SLN25558.1:0.3613121240)100:0.136890,(GCA_000442315.1_EPX83221.1:0.3378290579,(GCA_002210095.1_OWU71478.1:0.2375470022,GCA_900188035.1_SNR53399.1:0.3404401875)100:0.162791)100:0.081044)100:0.196856,(((GCA_002218195.1_ASK89348.1:0.5175828370,(GCA_001295965.1_KPF73792.1:0.0218083776,GCA_001713435.1_AOG01338.1:0.0113061397)100:0.403521)100:0.137935,((GCA_900100085.1_SDI90897.1:0.3591416483,GCA_900102075.1_SDE83384.1:0.2673345776)100:0.228032,GCA_000023785.1_ACT59194.1:0.8503664604)89:0.068348)89:0.044505,GCA_002251795.1_OYQ31591.1:0.5188066742)98:0.045101)100:0.188665,((GCA_001038505.1_KMK64936.1:0.7603259614,(((((((GCA_000010525.1_BAF88104.1:0.1764241897,GCA_900102135.1_SCZ10065.1:0.2473317194)100:0.113821,((GCA_000164635.1_EFH11526.1:0.1426698153,GCA_900141905.1_SHK04811.1:0.2112897155)100:0.074320,(GCA_900106695.1_SDW88432.1:0.2559947816,GCA_900113695.1_SFI61489.1:0.1745513880)100:0.145634)99:0.041630)100:0.029299,(((GCA_001426945.1_KQZ02561.1:0.2196621969,GCA_001579845.1_AMN45298.1:0.2092240329)100:0.109772,((GCA_001305515.1_KPL51294.1:0.3610816063,((((((GCA_000011965.2_AAV94763.1:0.2122008074,GCA_000738435.1_AII86414.1:0.3639228376)99:0.035116,(GCA_000158095.1_EEE45871.1:0.2581261416,(GCA_001890925.1_OJI94457.1:0.2928546506,GCA_900099935.1_SDL56762.1:0.2045525009)100:0.045353)100:0.051578)100:0.044608,((GCA_000153725.1_EAU45703.1:0.2566239629,(GCA_000521865.1_ETX28780.1:0.1660046203,GCA_900115815.1_SFQ40195.1:0.2162205302)99:0.050219)99:0.032240,GCA_900188035.1_SNR66870.1:0.2596289916)100:0.099599)100:0.054677,((((GCA_000152605.1_EAP83617.1:0.1361345095,(GCA_001678945.1_ANP37555.1:0.0988637534,GCA_900110135.1_SEN48864.1:0.1734433438)100:0.060700)100:0.086941,GCA_001038505.1_KMK64862.1:0.3029670197)100:0.139039,((GCA_000154705.2_EDQ32848.1:0.2682686955,GCA_900100005.1_SDI27407.1:0.1644414983)100:0.051759,GCA_000018145.1_ABV92441.1:0.4537941826)88:0.016172)99:0.057265,GCA_900172325.1_SLN71446.1:0.2126504638)83:0.031083)81:0.032151,((GCA_002115725.1_OSQ61936.1:0.0679721885,GCA_002115805.1_OSQ50676.1:0.0775573854)100:0.110461,GCA_900184815.1_SMX25724.1:0.2703774596)100:0.120072)97:0.048921,GCA_000442255.1_EPX85119.1:0.3783176804)100:0.130524)67:0.034578,GCA_900104955.1_SEC23134.1:0.5839393124)55:0.012352)90:0.034070,GCA_001741865.1_AOO84864.1:0.3244080740)95:0.041833)100:0.156647,((GCA_900102465.1_SDF38905.1:0.4565679998,(GCA_000264455.2_AFK56555.1:0.0109814829,GCA_001601315.1_KYO51394.1:0.0071577993)100:0.387517)47:0.040835,(GCA_000155735.2_AGI72641.1:0.4708353872,(GCA_900105595.1_SDT87912.1:0.0000020623,GCA_900105595.1_SDU49562.1:0.0000025207)100:0.383288)100:0.429098)55:0.057425)38:0.035437,GCA_000632475.2_AIB13548.1:0.4567666793)100:0.119442,(((GCA_000022085.1_ACL57241.1:0.1999774946,(GCA_000767795.1_KGM35856.1:0.0218675484,GCA_002195995.1_OWJ68758.1:0.0316906867)100:0.117111)100:0.225583,(GCA_900101615.1_SDD26952.1:0.0028790585,GCA_900104205.1_SDB68641.1:0.0000023455)100:0.385019)70:0.067155,(GCA_900106695.1_SDX68762.1:0.4048774845,GCA_900167455.1_SKA34811.1:0.2981590792)100:0.175480)100:0.082870)100:0.127699,(((((((GCA_000011365.1_BAC45681.1:0.0308397057,GCA_000661935.1_AHY55924.1:0.0618583984)100:0.405535,GCA_000935205.1_KIZ39710.1:0.7422045883)84:0.101357,((GCA_000235975.2_EHJ59541.1:0.4253770226,GCA_900167455.1_SJZ38282.1:0.4983748869)99:0.096804,GCA_000264455.2_AFK56968.1:0.5434756745)99:0.112656)100:0.199696,(((((GCA_000013025.1_ABI78440.1:0.0433447004,GCA_000685315.1_KCZ98158.1:0.1410431648)100:0.691262,((GCA_000023785.1_ACT59200.1:0.6722412758,(GCA_000225995.2_EGY02541.1:0.0150304660,GCA_000730165.2_ASG25309.1:0.0057747080)100:0.327058)100:0.129615,((GCA_001295965.1_KPF71759.1:0.0000020058,GCA_001713435.1_AOG00580.1:0.0059527122)100:0.291538,((GCA_002218195.1_ASK88851.1:0.1628254149,GCA_900128895.1_SIN59783.1:0.1991077420)100:0.114748,GCA_002251755.1_OYQ24374.1:0.4346243705)92:0.049364)100:0.167963)91:0.083009)100:0.098980,GCA_002251795.1_OYQ31649.1:0.4326530135)100:0.131444,GCA_000016765.1_ABQ70667.1:0.7659829675)100:0.068371,(GCA_000016285.1_ACM39345.1:0.8338869244,GCA_900112435.1_SFD80723.1:0.6862771883)100:0.235192)100:0.187581)80:0.089799,((GCA_000576635.1_EWY41710.1:0.3117582823,GCA_002195995.1_OWJ68753.1:0.2116036025)100:0.469023,(GCA_001579845.1_AMN40117.1:0.4449660769,GCA_900104955.1_SEC17651.1:1.1514963617)98:0.305268)95:0.112809)83:0.047411,GCA_000632475.2_AIB15866.1:0.5239013444)100:0.199302,((((((GCA_000014745.1_ABI64578.1:0.1676839540,GCA_900103475.1_SDM82205.1:0.2047584934)100:0.226025,((GCA_000144605.1_ADL02394.1:0.1345395824,GCA_002205555.1_ASD27120.1:0.1059148972)100:0.136393,(GCA_000175215.2_ADU12395.1:0.0872026861,GCA_000204015.1_EGF91372.1:0.0561007975)100:0.373705)100:0.196899)86:0.058628,(GCA_000152825.2_ADM09326.1:0.4949943018,((GCA_001304795.1_ALG60115.1:0.0000025378,GCA_001306275.1_KPM18784.1:0.0000025378)100:0.237450,GCA_900199215.1_SNT75253.1:0.3506580438)99:0.071417)100:0.137345)58:0.076210,GCA_000152745.1_EAP90210.1:0.4451120547)100:0.223341,GCA_001275395.1_KOP26876.1:0.5400691140)100:0.112596,((((((((GCA_000011345.1_BAC08461.1:0.0067467180,GCA_000505665.1_AHB89463.1:0.0074531046)100:0.235426,(GCA_000012525.1_ABB57928.1:0.0906594060,GCA_001904775.1_OKH49016.1:0.1723067803)77:0.028575)57:0.019825,((((((((GCA_000017845.1_ACB52852.1:0.0282790841,((GCA_000167195.1_EAM48167.1:0.0000026645,GCA_000235665.2_EHJ09768.1:0.0000025378)97:0.000002,GCA_000235665.2_EHJ09986.1:0.0000027847)100:0.063538)100:0.074185,((GCA_000317675.1_AFZ54997.1:0.1317220906,(GCA_001548095.1_BAQ61537.1:0.0332076890,GCA_001548115.1_BAQ66354.1:0.0529994492)100:0.040675)99:0.049486,GCA_001747005.1_OEJ77590.1:0.0642556690)100:0.096955)17:0.009873,((((GCA_000021825.1_ACK69305.1:0.0817267828,(GCA_000297435.1_CCI30357.1:0.0066618032,GCA_000312205.1_CCI08476.1:0.0093738963)100:0.192247)70:0.029552,(GCA_000317025.1_AFY77725.1:0.0129399792,GCA_001904635.1_OKH25639.1:0.0105043228)100:0.068745)73:0.044720,(((GCA_000317575.1_AFZ35518.1:0.0206456969,GCA_002355455.1_BAU65591.1:0.0068478557)100:0.051327,GCA_002368355.1_BAZ43542.1:0.1301362096)100:0.026353,((GCA_000284135.1_BAL30778.1:0.0700847263,GCA_000478825.2_AIE73614.1:0.0249626875)100:0.161265,GCA_000332035.1_ELR97135.1:0.1886652012)70:0.028261)30:0.022837)20:0.010104,GCA_000332055.1_ELS01927.1:0.1374509076)36:0.022609)21:0.013125,(((GCA_000155555.1_EDX73023.1:0.1125824942,GCA_000317515.1_AFZ19496.1:0.0860037593)99:0.027248,(GCA_000211815.1_EGJ32342.1:0.0029541007,GCA_001942495.1_OLT58748.1:0.0110342083)100:0.093273)97:0.023831,(((GCA_000176895.2_CCE17239.1:0.0000025378,GCA_000176895.2_CCE17768.1:0.0000025378)100:0.002496,GCA_000307915.1_EKD09854.1:0.0030868493)100:0.098975,((GCA_000478195.2_ERT06529.1:0.0181804457,GCA_000972705.2_KKD40041.1:0.0247761153)100:0.086469,(GCA_000710505.1_KEI67331.1:0.0473258053,GCA_900009265.1_CUR11115.1:0.0334325780)100:0.107943)100:0.035412)100:0.041460)99:0.034586)15:0.016855,((GCA_001637395.1_OAB61642.1:0.1150313063,GCA_001276715.1_KOR36305.1:0.0924556646)97:0.019269,GCA_000317105.1_AFY84766.1:0.1573744269)98:0.021768)98:0.031250,GCA_000018105.1_ABW29482.1:0.2009428616)64:0.029472,(((((((((GCA_000020025.1_ACC78959.1:0.0380836949,(((((((GCA_000175835.1_EFA71256.1:0.0133963026,(GCA_001432185.1_KRH96093.1:0.0000025378,GCA_002368135.1_BAZ90841.1:0.0000025378)100:0.006770)99:0.012229,GCA_000175855.1_EFA73221.1:0.1159584095)100:0.063170,GCA_002368075.1_BAZ79873.1:0.0361539484)100:0.034112,GCA_000196515.1_ADI66137.1:0.0531590117)100:0.013288,(GCA_000312705.1_AFW94859.1:0.0431606590,(GCA_000789435.1_KHG41855.1:0.0066047646,GCA_002368115.1_BAZ87558.1:0.0191606536)100:0.017201)100:0.024822)100:0.025587,GCA_000317695.1_AFZ60695.1:0.0447556537)100:0.016287,GCA_000317535.1_AFZ27759.1:0.0382409210)100:0.038941)49:0.011842,(GCA_000316575.1_AFY33739.1:0.0599991153,(GCA_001298445.1_ALF52118.1:0.0303039306,GCA_002367975.1_BAY14639.1:0.0231947346)100:0.044949)57:0.011626)41:0.010788,(GCA_000169135.1_EAW43714.1:0.0119672946,GCA_002218065.1_GAX38708.1:0.0027317410)100:0.029912)41:0.011626,(((GCA_002368055.1_BAZ73440.1:0.0000025378,GCA_002368295.1_BAZ02639.1:0.0000025378)100:0.006571,GCA_002368275.1_BAY93322.1:0.0088993763)100:0.029455,GCA_000204075.1_ABA23572.1:0.0537674777)93:0.009595)100:0.040479,(GCA_000346485.2_KYC41258.1:0.0250378060,GCA_000760695.2_KIE12476.1:0.0237784037)100:0.076301)96:0.019127,GCA_000316665.1_AFY56858.1:0.0859668814)10:0.014193,((((GCA_000231365.2_EHC11091.1:0.0027837152,GCA_001904645.1_OKH16796.1:0.0000027974)100:0.022420,((GCA_000934435.1_KIY11280.1:0.0000025378,GCA_001990805.1_ONN63253.1:0.0000025378)100:0.016551,GCA_001275395.1_KOP27432.1:0.0244938202)100:0.023363)100:0.032336,GCA_000350105.1_CCH66187.1:0.1966562069)53:0.015004,GCA_001456025.1_KST70328.1:0.1186926587)15:0.015628)20:0.028885,GCA_000317435.1_AFZ02569.1:0.1676126101)94:0.021872,GCA_000317045.1_AFY67110.1:0.1493907662)27:0.029402)43:0.018075,((GCA_001904615.1_OKH10887.1:0.1356667960,GCA_002142475.1_BAS58247.1:0.1282111682)99:0.029909,GCA_000317145.1_AFY94347.1:0.1780097719)98:0.031414)79:0.037979)58:0.023634,(GCA_000011385.1_BAC91358.1:0.1127099809,GCA_000484535.1_AGY56919.1:0.1306309826)100:0.147011)99:0.031818,GCA_000817775.1_KIF42342.1:0.1313743008)95:0.014036,GCA_002075285.2_ASC71880.1:0.1365869938)99:0.081934,GCA_001870225.1_APB33045.1:0.2745502290)100:0.081514,(((GCA_000155635.1_EDY39121.1:0.0815071819,GCA_000316515.1_AFY29191.1:0.1049498036)100:0.077291,GCA_001182765.1_CRY91034.1:0.1442544879)100:0.074546,(GCA_000760175.1_KGG13109.1:0.2019821526,GCA_000011465.1_CAE18715.1:0.4489356471)40:0.112416)100:0.075102)100:0.658089)100:0.084167)72:0.076292)97:0.069474)93:0.031806,(((((((GCA_000013025.1_ABI77180.1:0.1204927640,GCA_000685315.1_KCZ99404.1:0.0860857162)100:0.199726,GCA_000023785.1_ACT59221.1:0.4900831322)100:0.259341,GCA_000964385.1_GAN79533.1:0.2552853561)6:0.036446,(GCA_000022085.1_ACL58002.1:0.3232666971,(GCA_001038505.1_KMK69086.1:0.2157444171,GCA_900112435.1_SFD80476.1:0.1473156492)100:0.336024)6:0.057759)89:0.043298,GCA_000019845.1_ACB97014.1:0.5100273484)96:0.032124,(((GCA_000225995.2_EGX99897.1:0.0190450236,GCA_000730165.2_ASG23358.1:0.0000024915)100:0.242996,(GCA_000981545.1_CPR22091.1:0.0026367511,GCA_900104305.1_SDP43907.1:0.0000025378)100:0.258275)100:0.138731,GCA_001982645.1_ONG37253.1:0.5992618881)99:0.061933)100:0.210514,(GCA_000161835.1_EET49407.1:0.0647160510,GCA_001890925.1_OJI95420.1:0.0594840780)100:0.794620)100:0.354013)92:0.046864)98:0.049432)100:0.128286,(GCA_001610975.1_AMU95137.1:0.3380612671,GCA_000685315.1_KCZ96834.1:0.5254369765)100:0.183795)100:0.093076)100:0.137036)100:0.115439);
