# Supplementary material for: Assessing the accuracy of phylogenetic rooting methods on prokaryotic gene families
Source: PLoS One. 2020 May 15;15(5):e0232950. doi: 10.1371/journal.pone.0232950 (PMC7228096; doi:10.1371/journal.pone.0232950)
Supplement: S2 Dataset — (ZIP) [file pone.0232950.s003.zip › EmpiricalDataset/GeneTrees_IQTree/000166.aln.treefile]

(GCA_000006905.1_AAK25356.1:0.0534502354,GCA_000092285.1_ADG08815.1:0.0114918585,((GCA_001425915.1_KQW73141.1:0.1198068882,GCA_000017265.1_ACG76968.1:0.1531171372)94:0.046553,(((((GCA_000014745.1_ABI66514.1:0.1002978582,GCA_900103475.1_SDM22720.1:0.0430273578)100:0.107491,GCA_000152745.1_EAP89007.1:0.2145734076)71:0.019285,((GCA_000013025.1_ABI78388.1:0.0337346547,GCA_000685315.1_KCZ98244.1:0.0187263676)100:0.134230,GCA_000023785.1_ACT58729.1:0.3672340665)98:0.076229)61:0.055318,((GCA_000144605.1_ADL00127.1:0.1118644580,GCA_002205555.1_ASD26346.1:0.0892659454)100:0.140021,(((((((((((((((GCA_000013005.1_ABC63099.1:0.0904111381,(GCA_001304795.1_ALG62338.1:0.0000024642,GCA_001306275.1_KPM12716.1:0.0000020993)100:0.137437)100:0.053737,GCA_001281485.1_ALE16247.1:0.0630069387)99:0.058027,(GCA_001008165.2_AKH41766.1:0.0270892396,(GCA_001028705.1_AKM09693.1:0.0967388506,GCA_001661675.2_ARU15353.1:0.0837430776)100:0.073949)100:0.040730)100:0.020810,((GCA_000715015.1_KEO91211.1:0.0669320682,GCA_001663175.1_ANK13388.1:0.0484733039)100:0.035317,GCA_001677335.1_OBV12208.1:0.0544734404)100:0.048258)99:0.014514,((GCA_002218195.1_ASK87629.1:0.0198825415,GCA_900128895.1_SIN95753.1:0.1021759970)100:0.068460,(GCA_000013325.1_ABD26443.1:0.0958401910,GCA_000235975.2_EHJ59141.1:0.1134705037)91:0.024254)85:0.021089)85:0.048512,(GCA_000013985.1_ABF51890.1:0.0711803142,GCA_001610975.1_AMU93511.1:0.0652701419)100:0.068735)100:0.064744,(GCA_001295965.1_KPF76458.1:0.0000021212,GCA_001713435.1_AOG00774.1:0.0000020800)100:0.127710)58:0.004733,GCA_000934435.1_KIY09876.1:0.1801903251)100:0.064011,(GCA_000091125.1_BAI96520.1:0.0431359952,GCA_000147835.3_AEG48431.1:0.0378999243)100:0.078466)96:0.055491,(GCA_000016765.1_ABQ69026.1:0.1464166686,(GCA_002355275.1_ATE63400.1:0.0000024642,GCA_002367875.1_PCE43617.1:0.0000024642)100:0.117663)100:0.072376)99:0.028465,(GCA_002251755.1_OYQ26495.1:0.1781516423,GCA_000315795.1_EKV32574.1:0.3387640735)30:0.029755)29:0.021206,GCA_900199215.1_SNT72179.1:0.2916309286)92:0.020437,((GCA_000264455.2_AFK54635.1:0.0052891799,GCA_001601315.1_KYO53604.1:0.0000022246)100:0.135102,((((((((((GCA_000299935.1_EKE69404.1:0.1215326733,(GCA_900102465.1_SDF98173.1:0.0707544306,(GCA_000319385.1_AFX98467.1:0.0831545491,GCA_000510265.1_AHC73407.1:0.0930236700)100:0.261485)100:0.156810)89:0.015253,(GCA_000013085.1_ABC23852.1:0.3266154274,GCA_000024465.1_ADE39352.1:0.4932933904)96:0.124205)99:0.068010,((((GCA_000014285.2_ABI62776.1:0.0051095735,GCA_000576085.2_AHJ63757.1:0.0107974692)100:0.201992,GCA_000964365.1_GAN76328.1:0.2054791804)100:0.105283,((GCA_000016725.1_ABQ31106.1:0.0000021833,GCA_000202835.1_BAJ81495.1:0.0052042572)100:0.170163,(GCA_000306035.1_EKM98824.1:0.0565513875,GCA_000964385.1_GAN80982.1:0.0215620838)100:0.161361)100:0.044576)99:0.058254,((GCA_000164635.1_EFH09520.1:0.1530517272,GCA_900141905.1_SHK01183.1:0.1424972352)99:0.036492,(GCA_900101615.1_SDD09300.1:0.0000021637,GCA_900104205.1_SDB71979.1:0.0000025941)100:0.123460)99:0.107960)58:0.016685)56:0.025179,(GCA_000300235.2_AJD53607.1:0.0526107739,GCA_000300275.1_EKF09094.1:0.0860603934)100:0.214911)72:0.050930,GCA_001746755.1_OEJ67135.1:0.3462105577)97:0.049471,((((GCA_000010725.1_BAI72177.1:0.0852509592,GCA_000632475.2_AIB11303.1:0.0800412541)100:0.078775,(GCA_000767795.1_KGM34746.1:0.0230943348,GCA_002195995.1_OWJ65512.1:0.0248925281)100:0.157764)99:0.044869,((GCA_000016185.1_ACJ00995.1:0.1116041506,GCA_002251795.1_OYQ32385.1:0.0712227442)99:0.025660,(GCA_000225995.2_EGY02285.1:0.0144957980,GCA_000730165.2_ASG21220.1:0.0065107412)100:0.136689)100:0.035779)96:0.048842,(GCA_000576635.1_EWY39220.1:0.1091341052,GCA_000936425.1_KJB93918.1:0.0726248715)100:0.087358)100:0.128406)96:0.064003,((GCA_900177295.1_SME94539.1:0.0000022676,GCA_900188055.1_SNR29406.1:0.0000020309)100:0.158173,(((GCA_900167455.1_SJZ90031.1:0.0472147070,GCA_900167455.1_SKA32358.1:0.1328842112)100:0.151225,(((((((((GCA_000010725.1_BAI73798.1:0.0686974311,GCA_000632475.2_AIB11939.1:0.0897087177)100:0.081152,GCA_001028705.1_AKM09843.1:0.2783695619)50:0.045354,((GCA_000016765.1_ABQ66389.1:0.0428204718,(GCA_002355275.1_ATE64880.1:0.0000024642,GCA_002367875.1_PCE44154.1:0.0000024642)100:0.090171)100:0.092358,GCA_002218195.1_ASK87772.1:0.1725236865)59:0.036041)47:0.060083,(GCA_001295965.1_KPF75691.1:0.0000024642,GCA_001713435.1_AOF99240.1:0.0000024642)100:0.161385)100:0.134563,(((((((((((((((GCA_000011965.2_AAV95374.1:0.0870065046,(((GCA_000169415.1_EBA09232.1:0.0594286253,GCA_900116195.1_SFS55717.1:0.0722502476)85:0.015890,((GCA_001975705.1_APZ53937.1:0.0133049875,GCA_900102075.1_SDF02292.1:0.0352488223)100:0.022797,GCA_001687105.1_ANT58915.1:0.0785514664)99:0.013502)99:0.042215,(GCA_000153725.1_EAU47645.1:0.0434136586,(GCA_002088295.1_ORE93636.1:0.1259194880,GCA_900112335.1_SFC19795.1:0.1414216953)100:0.046204)99:0.024733)100:0.052959)96:0.015246,GCA_900172225.1_SLN37959.1:0.0580243988)95:0.012313,GCA_900109035.1_SEJ06081.1:0.1546739981)99:0.016791,GCA_900116455.1_SFU05811.1:0.0633617466)99:0.038069,(((GCA_000203975.3_KID10375.1:0.0211432344,(GCA_001678945.1_ANP35033.1:0.0295896653,GCA_900102795.1_SCZ58207.1:0.0427125245)92:0.020199)85:0.011444,GCA_000511355.1_AHD00962.1:0.0193781951)82:0.008595,(GCA_000511385.1_AHD09687.1:0.0295931106,(GCA_001258055.1_CRL14196.1:0.0000024642,GCA_900113345.1_SFG20473.1:0.0000021628)100:0.047188)94:0.016439)94:0.022829)87:0.015530,((GCA_001458375.1_CUH76916.1:0.0872489235,GCA_000812665.2_AML52715.1:0.1703870240)81:0.009732,((((GCA_000442255.1_EPX76211.1:0.0621599035,((GCA_001687105.1_ANT59177.1:0.0087450093,GCA_900116195.1_SFS45437.1:0.0136330756)100:0.017731,(((GCA_002211155.1_OWV57420.1:0.0000000000,GCA_900101505.1_SDD62137.1:0.0000000000):0.000000,GCA_002211225.1_OWV46817.1:0.0000000000):0.000002,GCA_002211205.1_OWV63467.1:0.0000024642)100:0.091616)100:0.043812)98:0.019762,(GCA_900142085.1_SHJ24552.1:0.1122665298,(GCA_001046955.1_AKO96616.1:0.0000029710,GCA_900109145.1_SEI79740.1:0.0000023167)100:0.134554)82:0.010747)91:0.042681,GCA_000828475.1_BAQ16221.1:0.1521595854)79:0.003873,((((GCA_000376545.2_ANP42968.1:0.0297474520,GCA_900129685.1_SHG24426.1:0.0647188418)100:0.045324,(((GCA_001458175.1_CUH53392.1:0.0098424749,GCA_900114415.1_SFK64149.1:0.0509144683)100:0.089589,GCA_900172385.1_SLN24031.1:0.0747228836)100:0.041737,((GCA_001458355.1_CUH62536.1:0.0438687505,(GCA_900095785.1_SCM67865.1:0.0000026032,GCA_900115865.1_SFQ54446.1:0.0000024214)100:0.110328)88:0.035898,GCA_900110775.1_SEP60382.1:0.0553806275)88:0.032309)87:0.023209)84:0.022318,GCA_900156525.1_SIT73963.1:0.1276122211)87:0.008716,(GCA_000152805.1_EAQ11616.1:0.1112078011,((GCA_001307765.1_KPN62521.1:0.1233733971,GCA_900109955.1_SEW16597.1:0.0537906663)100:0.035828,(((((GCA_000016285.1_ACM37489.1:0.0589235899,((GCA_000017145.1_ABR61213.1:0.0231600796,(GCA_002288525.1_ASY64008.1:0.0331315157,(GCA_000018545.1_ACP26254.1:0.0292464247,(GCA_000697965.2_ANK73474.1:0.0235696634,GCA_001687365.1_OBZ92625.1:0.0613835196)91:0.022382)87:0.009840)87:0.016972)100:0.045422,GCA_000092025.1_AAK88136.2:0.0578038054)90:0.033232)89:0.019511,GCA_900102465.1_SDG28062.1:0.1187301602)60:0.008170,((GCA_000148725.1_EFO30478.1:0.0583087235,(GCA_000158095.1_EEE46303.1:0.0479965275,GCA_001403915.1_CTQ41919.1:0.0257148577)100:0.019675)100:0.049218,((((((GCA_000300335.1_EKF19296.1:0.0522389895,GCA_000300515.1_EKF43021.1:0.0000022401)100:0.019084,((GCA_001188555.1_KND21245.1:0.0000024642,GCA_002249885.1_OXS49305.1:0.0000024642)100:0.086254,(GCA_001424795.1_KQU64097.1:0.0228906710,GCA_001605015.1_AMS39373.1:0.0243769829)100:0.066198)96:0.040930)93:0.030100,(GCA_000981545.1_CPR17674.1:0.0000025415,GCA_900104305.1_SDO29906.1:0.0000026407)100:0.094735)99:0.035575,(((GCA_001017175.1_KLK89444.1:0.0554369681,(GCA_000018545.1_AAB91892.1:0.0089206256,GCA_002288525.1_ASY67277.1:0.0000028030)100:0.168734)25:0.008795,(GCA_001510895.1_KUM25688.1:0.0469912206,GCA_001618845.1_AMX98870.1:0.0898120741)100:0.030806)100:0.037881,GCA_000092045.1_AAM54834.1:0.1220960803)90:0.027431)72:0.008534,((GCA_000022725.1_ACS51694.1:0.0382849955,GCA_000341385.1_AGF76329.1:0.0555556877)100:0.084365,(GCA_000325745.1_AGA65045.1:0.1254984672,GCA_000496595.1_AHA27738.1:0.1888319668)100:0.105977)86:0.065981)54:0.008664,GCA_001558695.1_KXF78961.1:0.0220581514)55:0.012306)61:0.036840)98:0.044583,(GCA_001578105.1_AMM85346.1:0.0437431760,GCA_002043005.1_AQZ50648.1:0.0067335033)100:0.030529)100:0.053737,GCA_000023785.1_ACT57819.1:0.1080605964)100:0.081475)94:0.021471)99:0.063240)90:0.023472)87:0.022114)81:0.025520)87:0.030777,GCA_900172375.1_SLN41799.1:0.0947476635)76:0.010034,(GCA_000299875.1_EKE72621.1:0.0106044185,(GCA_900114135.1_SFJ23253.1:0.0785869369,(GCA_900109555.1_SEK83146.1:0.0000024642,GCA_900172305.1_SLN48253.1:0.0000024642)100:0.112125)74:0.027933)74:0.017489)72:0.022752,(GCA_001305615.1_ALG90362.1:0.0823846917,((GCA_000647975.1_KAJ56747.1:0.0402168742,GCA_900172235.1_SLN18534.1:0.0973020594)97:0.024506,(GCA_900184935.1_SMX35158.1:0.1040269901,(GCA_000172095.1_EDQ04516.1:0.1337773702,(GCA_001981245.1_APX88613.1:0.0894072249,GCA_000152625.1_EAP74924.1:0.4735054377)100:0.068450)100:0.046571)73:0.038948)68:0.019105)70:0.008794)93:0.034698,((GCA_000671395.1_KCV83631.1:0.0750563666,GCA_001908835.1_APO86728.1:0.0383459178)90:0.011195,GCA_900099935.1_SDK34871.1:0.0944537686)90:0.017741)99:0.019322,GCA_900142295.1_SIN92275.1:0.0677088553)99:0.023494,((((GCA_000012905.2_ABA78938.1:0.0602494897,GCA_000600975.2_EYD71917.1:0.1206916576)100:0.026518,GCA_001620265.1_AMY69343.1:0.0626406387)100:0.030114,GCA_900110025.1_SEN44616.1:0.0720918181)100:0.019693,GCA_000715505.1_KEP70087.1:0.0656621922)100:0.028480)100:0.029257,GCA_000021865.1_ADE87005.1:0.0552090657)78:0.000003,(GCA_000203895.1_ABL69478.1:0.0954993561,GCA_000444995.1_AGT08497.1:0.1775723854)100:0.125501)99:0.111561,GCA_001890925.1_OJI94641.1:0.3217856709)97:0.074487)100:0.179681,((((((((((GCA_000014265.1_ABG49656.1:0.0622153815,GCA_002260545.1_OZH54926.1:0.0073224559)100:0.082231,(((GCA_000312705.1_AFW93488.1:0.0000024642,GCA_000789435.1_KHG40131.1:0.0000024642)88:0.000003,GCA_002368115.1_BAZ84855.1:0.0042611485)100:0.069809,((GCA_002368055.1_BAZ72720.1:0.0000024642,GCA_002368295.1_BAY96772.1:0.0000024642)100:0.005987,GCA_002368275.1_BAY93553.1:0.0245277084)99:0.031689)99:0.048611)100:0.064052,(((((((GCA_000017845.1_ACB52474.1:0.0294228697,GCA_000025125.1_ADB95212.1:0.0779084278)100:0.019074,((GCA_000167195.1_EAM50264.1:0.0000024642,GCA_000235665.2_EHJ12134.1:0.0000024642)100:0.019832,GCA_002368355.1_BAZ45203.1:0.1479922297)38:0.016980)86:0.016873,GCA_000316515.1_AFY30179.1:0.1346423871)41:0.014231,(GCA_000332035.1_ELR97948.1:0.0803180270,(GCA_000817775.1_KIF40711.1:0.0637299200,(GCA_000284135.1_BAL28947.1:0.0000021778,GCA_000478825.2_AIE74216.1:0.0087631772)100:0.097394)95:0.028279)58:0.022878)61:0.003371,((((GCA_000317675.1_AFZ53074.1:0.0407929416,GCA_001904615.1_OKH15235.1:0.1157468539)5:0.017962,(GCA_001548095.1_BAQ59650.1:0.0294321820,GCA_001548115.1_BAQ66851.1:0.0211679581)100:0.014836)4:0.011248,GCA_001747005.1_OEJ78588.1:0.0567709568)96:0.022753,GCA_000332215.1_ELS31565.1:0.1589093037)87:0.017410)54:0.015037,((GCA_000316665.1_AFY57632.1:0.0363795778,(GCA_000350105.1_CCH66517.1:0.0266916549,GCA_000350125.1_CCH64839.1:0.0070789826)100:0.126729)100:0.012668,(GCA_001904775.1_OKH44074.1:0.0829691671,GCA_000155635.1_EDY37363.1:0.1207729271)100:0.033220)92:0.034138)98:0.024480,GCA_000155555.1_EDX73022.1:0.0552750418)98:0.025841)100:0.029187,(((GCA_000018105.1_ABW28670.1:0.0923421359,(GCA_000317615.1_AFZ50235.1:0.0428839881,GCA_000317635.1_AFZ42804.1:0.0396454431)100:0.075233)18:0.021935,(((GCA_000176895.2_CCE16428.1:0.0000022814,GCA_000307915.1_EKD06189.1:0.0000024642)100:0.022046,GCA_002075285.2_ASC69115.1:0.0690813936)100:0.006889,GCA_000775285.1_KGF71849.1:0.0679626988)31:0.010489)62:0.016458,(GCA_000332055.1_ELS00950.1:0.0533999775,(GCA_000317575.1_AFZ35599.1:0.0986498653,GCA_002355455.1_BAU64995.1:0.0331129777)100:0.046858)66:0.029000)70:0.012533)67:0.012995,((GCA_000211815.1_EGJ33252.1:0.0182186593,GCA_001942495.1_OLT62602.1:0.0000023004)100:0.044541,(GCA_000317065.1_AFY70635.1:0.0683541797,GCA_001870225.1_APB32347.1:0.1609217912)69:0.031861)67:0.030618)78:0.005784,GCA_001276715.1_KOR38587.1:0.0313132168)89:0.024057,GCA_000317145.1_AFY91714.1:0.1768051456)58:0.022621,(((GCA_000169135.1_EAW45601.1:0.0047858877,GCA_002218065.1_GAX37526.1:0.0046655679)100:0.061504,(GCA_000316575.1_AFY36459.1:0.0358051483,GCA_002367975.1_BAY18667.1:0.0766751713)82:0.021130)89:0.018206,(((((GCA_000175835.1_EFA69645.1:0.0000024642,GCA_001432185.1_KRH97983.1:0.0000024642)96:0.000003,GCA_000175855.1_EFA73088.1:0.0139253814)99:0.005465,GCA_002368135.1_BAZ88689.1:0.0086401860)100:0.068779,GCA_002368075.1_BAZ82699.1:0.0290088130)100:0.012666,(GCA_000196515.1_ADI64814.1:0.0502463829,GCA_000317695.1_AFZ60644.1:0.0353452297)100:0.021871)100:0.012539)89:0.020277)75:0.076658,((GCA_000284415.2_CCG06719.1:0.1286220777,GCA_000315795.1_EKV29845.1:0.0870568471)94:0.024278,(GCA_900093605.1_SCA56042.1:0.0901764827,GCA_900093605.1_SCA58298.1:0.0865667218)100:0.071413)94:0.044454)83:0.055015,(((((((((GCA_000020025.1_ACC83014.1:0.0694045120,((GCA_002368055.1_BAZ76883.1:0.0000024642,GCA_002368295.1_BAY99194.1:0.0000024642)100:0.016484,GCA_002368275.1_BAY89586.1:0.0086056858)100:0.080320)81:0.012240,GCA_000317535.1_AFZ26792.1:0.0571218071)86:0.021099,((((GCA_000346485.2_KYC36518.1:0.0290395571,GCA_000760695.2_KIE09579.1:0.0177561262)100:0.053367,GCA_000828085.2_KIJ81599.1:0.0533448594)100:0.040209,((GCA_000231365.2_EHC12935.1:0.0030913219,GCA_001904645.1_OKH13339.1:0.0000025794)100:0.039986,((GCA_000934435.1_KIY14707.1:0.0000024642,GCA_001990805.1_ONN60723.1:0.0000024642)100:0.009320,GCA_001275395.1_KOP28281.1:0.0242476888)100:0.031425)100:0.072622)80:0.018683,((GCA_000317515.1_AFZ20280.1:0.0724358326,GCA_000317105.1_AFY83130.1:0.1654666366)96:0.016189,GCA_001904725.1_OKH39689.1:0.0954437074)100:0.044404)64:0.008063)57:0.010250,(((((GCA_000214075.2_EGK89476.1:0.0450810429,GCA_000317475.1_AFZ04673.1:0.0109178364)100:0.037270,GCA_002412335.1_PCN53798.1:0.0322716998)100:0.037818,(((GCA_000180455.1_CBN56327.1:0.0852147409,(GCA_000710505.1_KEI65383.1:0.0350419735,GCA_900009265.1_CUR12174.1:0.0293548496)100:0.107787)77:0.013450,GCA_001456025.1_KST70387.1:0.1556692143)63:0.012006,GCA_000317435.1_AFY99883.1:0.1098600811)89:0.014868)80:0.023311,((GCA_000317555.1_AFZ32772.1:0.0118032336,GCA_001904655.1_OKH21158.1:0.0037963534)100:0.078626,(GCA_001746915.1_OEJ73064.1:0.1184423366,GCA_002142475.1_BAS59069.1:0.1559713485)29:0.020711)24:0.006703)26:0.006444,(GCA_000204075.1_ABA24578.1:0.0445487206,GCA_000952155.1_KJH69570.1:0.1160493386)70:0.028932)53:0.013484)84:0.018933,((GCA_000317045.1_AFY64773.1:0.0867332449,((GCA_000297435.1_CCI34625.1:0.0171458612,GCA_000312205.1_CCI05548.1:0.0121408015)100:0.114332,(GCA_000505665.1_AHB89356.1:0.1343314916,(GCA_000817775.1_KIF39006.1:0.1521729601,GCA_001904775.1_OKH46785.1:0.1652327570)100:0.451032)64:0.031205)39:0.029913)34:0.007539,(GCA_900100455.1_SDG65081.1:0.1294901777,GCA_900172325.1_SLN68847.1:0.1652562036)100:0.205043)76:0.026222)66:0.011814,(GCA_000317125.1_AFY87911.1:0.1033224800,GCA_000021825.1_ACK70925.1:0.1529985727)59:0.021835)57:0.030575,GCA_000317495.1_AFZ13049.1:0.1196808675)17:0.012652,(GCA_000478195.2_ERT08402.1:0.0488098621,(GCA_000972705.2_KKD34598.1:0.0000024642,GCA_000972705.2_KMW70619.1:0.0000024642)100:0.024068)100:0.093228)60:0.048935,GCA_001982645.1_ONG37303.1:0.3621448881)97:0.243492)59:0.039392)78:0.045668,(((((GCA_000306035.1_EKM98336.1:0.2111309563,(GCA_002211155.1_OWV60764.1:0.0000020440,((GCA_002211205.1_OWV52763.1:0.0000000000,GCA_900101505.1_SDE25094.1:0.0000000000):0.000002,GCA_002211225.1_OWV41209.1:0.0000024642)100:0.009909)100:0.121898)88:0.057319,(GCA_002115725.1_OSQ63054.1:0.1936437355,((GCA_900099935.1_SDM05121.1:0.2364835666,GCA_900188335.1_SNS93645.1:0.0596081827)93:0.052257,GCA_900112335.1_SFB72782.1:0.2126144282)97:0.073414)74:0.038409)49:0.035841,GCA_001305515.1_KPL51316.1:0.2464362127)36:0.034364,GCA_900184945.1_SMX32692.1:0.0694540415)25:0.046233,((GCA_000738435.1_AII87390.1:0.1809136511,GCA_900107235.1_SDY62246.1:0.1777057020)87:0.045548,(GCA_000765015.1_KGK78047.1:0.0146217013,(GCA_001404155.1_CRK76787.1:0.0000024642,GCA_900114125.1_SFJ85268.1:0.0000024642)100:0.004400)100:0.216885)96:0.027613)97:0.198323)100:0.332430,(GCA_000153525.1_EAS85194.1:0.1680929689,GCA_000155895.1_EDZ61065.1:0.3394288580)100:0.409180)96:0.095023,GCA_000968135.1_CCQ74661.1:0.5625009364)91:0.029310)94:0.039394,GCA_002251735.1_OYQ20651.1:0.2320020227)94:0.060338)92:0.022629)48:0.035339,(((((((((((((GCA_000007125.1_AAL52637.1:0.0000021775,GCA_000157815.1_EEX99873.1:0.0000024704)100:0.044123,(GCA_000017405.1_ABS13323.1:0.0000022681,GCA_000585655.1_EXL07075.1:0.0000021173)100:0.067710)100:0.042165,GCA_001558695.1_KXF78366.1:0.1233060634)100:0.043777,((GCA_900104355.1_SDP12819.1:0.0125303336,GCA_900113985.1_SFI54867.1:0.0291200166)100:0.112991,((((((((((((((GCA_000016285.1_ACM35758.1:0.1139543065,(GCA_000817775.1_KIF44025.1:0.1453753659,GCA_001293565.1_KPB01160.1:0.2821304882)97:0.126412)83:0.001719,(GCA_000731295.1_CDN52982.1:0.0000025581,GCA_000731315.1_CDN46771.1:0.0051747882)100:0.044131)93:0.025109,GCA_000092045.1_ABC89779.1:0.0430548665)61:0.017628,GCA_000092025.1_AAK86588.1:0.0657046925)93:0.021405,GCA_000722615.1_KEQ09183.1:0.0591424780)92:0.021721,(GCA_001267455.1_KOC74976.1:0.0263309820,GCA_001652565.1_ANH03336.1:0.0000023319)100:0.118074)71:0.008147,(GCA_001885585.1_OJF98751.1:0.0000023372,GCA_001885585.1_OJF98861.1:0.0000020904)100:0.069679)77:0.015703,GCA_000697965.2_ANK71646.1:0.0129206495)77:0.011787,GCA_001687365.1_OBZ92914.1:0.0436517563)88:0.020943,GCA_000017145.1_ABR59386.1:0.0482490456)88:0.010015,GCA_000018545.1_ACP24333.1:0.0054400813)88:0.022710,GCA_002288525.1_ASY61987.1:0.0310634691)94:0.051349,(GCA_001578105.1_AMM83815.1:0.0965604963,GCA_002043005.1_AQZ52685.1:0.0770921837)100:0.191156)98:0.059656,(GCA_000154705.2_EDQ32583.1:0.0382870091,GCA_001703635.1_OCW55628.1:0.0531073064)100:0.126087)98:0.037212)95:0.026696)100:0.058036,GCA_900129325.1_SHE72784.1:0.2379274599)9:0.031883,(GCA_900115225.1_SFO12964.1:0.1306036025,GCA_900215505.1_SNY92058.1:0.0929862009)100:0.345322)1:0.021517,(((GCA_000153465.1_EAS49191.1:0.0864550818,(GCA_000153705.1_EAU41078.1:0.1293789046,GCA_900176465.1_SMD00589.1:0.0303336686)100:0.125494)100:0.098299,(GCA_000800175.1_KHJ56033.1:0.0051392475,GCA_900141975.1_SHJ58335.1:0.0107882996)100:0.143749)97:0.084239,(((GCA_000014245.1_ABG62151.1:0.1482350746,(GCA_000300335.1_EKF19865.1:0.1260951755,GCA_000300515.1_EKF41333.1:0.0665157112)100:0.149765)98:0.088894,(((GCA_900113935.1_SFI37625.1:0.2509782178,GCA_000585625.1_EXL10161.1:0.1235594327)91:0.023293,((GCA_001424795.1_KQU66853.1:0.0385410500,GCA_001605015.1_AMS43736.1:0.0211317370)100:0.102645,(GCA_001510895.1_KUM26621.1:0.0543242226,GCA_001618845.1_AMX99472.1:0.0510443524)100:0.029857)100:0.024274)94:0.045148,GCA_002075885.1_OQM74736.1:0.1341622951)91:0.026499)100:0.067963,GCA_001305515.1_KPL54255.1:0.2298923294)89:0.044719)1:0.027076)8:0.013286,(((GCA_900104035.1_SDO08626.1:0.2357812071,GCA_900102695.1_SCZ21792.1:0.2965640759)40:0.027502,GCA_000179775.1_EFL88891.1:0.2810656487)81:0.061868,(((GCA_000230555.1_AEQ50549.1:0.0542226346,GCA_900100665.1_SDG40198.1:0.0796142142)100:0.197918,(GCA_000743575.1_KFL27209.1:0.1301346043,(GCA_000743575.1_KFL28153.1:0.1656422699,GCA_000970435.1_KKB84123.1:0.1601658789)100:0.082211)100:0.086277)100:0.405402,GCA_900104485.1_SDB28583.1:0.5192191582)75:0.074998)25:0.067353)84:0.049242,((((((GCA_000010525.1_BAF86484.1:0.1237895139,GCA_000017645.1_ABS67838.1:0.1140026767)100:0.057017,GCA_002355335.1_BAT60025.1:0.2193431731)71:0.027509,(GCA_000092925.1_ADH90355.1:0.0543473092,GCA_900100155.1_SCW85387.1:0.0424431794)100:0.156495)74:0.063172,(((((GCA_000019945.1_ACB80780.1:0.1292841059,GCA_000022085.1_ACL61680.1:0.0532214477)100:0.070445,(GCA_001017175.1_KLK91213.1:0.0198009839,GCA_900102135.1_SCY88916.1:0.0387028759)100:0.098546)100:0.034333,((GCA_001271345.1_ALA18181.1:0.0057672708,GCA_001887265.1_APF36903.1:0.0047579226)100:0.105035,(GCA_001741865.1_AOO80914.1:0.0576982441,GCA_900102525.1_SDF53845.1:0.0990312695)100:0.085637)96:0.033594)100:0.046446,(GCA_000021745.1_ACK50226.1:0.1878444659,GCA_900114285.1_SFK19046.1:0.2119451671)100:0.128463)25:0.033465,((GCA_001402875.1_ALK07896.1:0.0000024642,GCA_001459775.1_CUU43818.1:0.0000024642)100:0.183820,((((GCA_000143145.1_ADJ24690.1:0.1633813414,(GCA_000981545.1_CPR22423.1:0.0050132615,GCA_900104305.1_SDO85143.1:0.0046439030)100:0.176614)100:0.060086,GCA_000503895.1_AHB47973.1:0.3142536589)100:0.077165,GCA_001720135.1_ODN66587.1:0.3219526802)92:0.040757,(GCA_000304315.1_CCJ07736.1:0.2028396774,GCA_002117405.1_ARN83518.1:0.2419934008)100:0.152658)99:0.031415)45:0.052679)23:0.026758)56:0.037598,(GCA_001579845.1_AMN40277.1:0.1759047724,GCA_002119765.1_ARP98388.1:0.1004988521)75:0.059080)38:0.013927,(GCA_900104955.1_SEC95360.1:0.1984558586,((GCA_001426945.1_KQZ02108.1:0.2317421483,((((((GCA_000011365.1_BAC46582.1:0.0065279583,GCA_000661935.1_AHY54964.1:0.0190730885)100:0.017951,(GCA_001618955.1_KZD25248.1:0.0051192538,GCA_900108575.1_SEH70438.1:0.0000021945)100:0.061950)99:0.026225,GCA_000336555.1_EKS33428.1:0.0489122403)89:0.011823,GCA_000935205.1_KIZ44406.1:0.0424813415)82:0.027871,(GCA_000195775.1_CAE29709.1:0.0523886996,(GCA_000012725.1_ABA05939.1:0.0890337422,GCA_000013885.1_ABE64456.1:0.0355498800)100:0.061962)100:0.022945)100:0.060045,((GCA_000218565.1_AEI05512.1:0.0000024642,GCA_000218585.1_AEI01936.1:0.0000024642)100:0.069572,GCA_000314735.2_EKS29561.1:0.0610449490)21:0.045083)100:0.180684)96:0.071820,GCA_001676615.1_OCC02889.1:0.2605713636)12:0.012340)42:0.038571)99:0.070137)98:0.048188,(((((GCA_000192745.1_ADZ71813.1:0.0689229432,(GCA_001188555.1_KND19985.1:0.0114663382,GCA_002249885.1_OXS48482.1:0.0040951753)100:0.101442)100:0.073349,(GCA_000148725.1_EFO34473.1:0.1522517261,(GCA_000158095.1_EEE45150.1:0.0868046631,GCA_001403915.1_CTQ44948.1:0.0794235802)100:0.083918)100:0.122869)100:0.060928,GCA_900105595.1_SDT91979.1:0.1458943480)73:0.023087,(GCA_900110875.1_SEP93754.1:0.0513486234,GCA_900114245.1_SFK12445.1:0.0262258558)100:0.167912)55:0.009332,(GCA_001907205.1_OKL42496.1:0.1848614049,GCA_900148505.1_SHO60020.1:0.2734360423)58:0.015922)79:0.043705)86:0.056626,GCA_002088295.1_ORE94522.1:0.1749761881)99:0.039196,((GCA_000166055.1_ADP72453.1:0.0000029962,GCA_000636015.1_KAI96183.1:0.0327171170)100:0.187275,GCA_000742835.1_AIK95880.1:0.6633002125)95:0.072967)96:0.057439,((((GCA_000828475.1_BAQ16461.1:0.0661274938,GCA_001723285.1_ODS00756.1:0.0697549583)100:0.175084,GCA_001708935.1_ODA67242.1:0.2363904371)94:0.041833,(((((((GCA_000011965.2_AAV96957.1:0.2439194019,GCA_900129685.1_SHG90686.1:0.1921031718)74:0.104705,GCA_900110425.1_SEO05736.1:0.2099449816)100:0.079669,(((GCA_001458175.1_CUH51014.1:0.1364638830,GCA_900114415.1_SFL18080.1:0.1336162133)100:0.078905,GCA_900142085.1_SHI50629.1:0.3293317855)60:0.063082,(GCA_000442315.1_EPX84887.1:0.2804786235,GCA_000600335.2_EYD78377.1:0.2689087480)100:0.266014)97:0.056775)100:0.068197,((((((((((((((GCA_000012905.2_ABA80081.1:0.1154901255,GCA_900110135.1_SEM69924.1:0.1403476138)93:0.019367,((GCA_900177545.1_SMH47852.1:0.1344080948,(GCA_000152805.1_EAQ12949.1:0.1992880105,GCA_000600975.2_EYD73346.1:0.2153407649)100:0.075630)100:0.047813,GCA_900107355.1_SDY11136.1:0.1409514476)95:0.056891)97:0.040320,((((((GCA_001517585.1_CUX83169.1:0.1423839330,GCA_001205715.1_KNG94713.1:0.0905844839)82:0.035682,(GCA_002115725.1_OSQ57274.1:0.0116164316,GCA_002115805.1_OSQ53327.1:0.0515030849)100:0.041142)14:0.019021,((((GCA_000153725.1_EAU44065.1:0.0224566028,(GCA_001969385.1_APX23137.1:0.0000021309,GCA_900112435.1_SFD18242.1:0.0000029466)100:0.111220)90:0.010919,(GCA_900102075.1_SDE61585.1:0.0205732162,GCA_001975705.1_APZ53058.1:0.0507356770)73:0.010776)24:0.021921,GCA_000442255.1_EPX86984.1:0.0985908742)85:0.026360,GCA_900100085.1_SDI14102.1:0.1449909197)14:0.043103)6:0.000002,((((GCA_000014045.1_ABG30614.1:0.0000024642,GCA_000154785.2_AEI92191.1:0.0148043396)100:0.090465,GCA_900116455.1_SFT56656.1:0.1250544271)85:0.019681,GCA_001890925.1_OJI93160.1:0.1219610961)14:0.031302,(((GCA_000152605.1_EAP82657.1:0.1052884972,GCA_000172095.1_EDQ06603.1:0.0507887858)100:0.026301,GCA_000622405.1_KIN68133.1:0.0673750825)23:0.022602,GCA_900156525.1_SIT79931.1:0.2710951846)99:0.030287)12:0.018877)91:0.019368,(GCA_900172295.1_SLN28962.1:0.0842659507,((GCA_001038505.1_KMK65336.1:0.0749746707,GCA_900188035.1_SNR49163.1:0.0707207962)100:0.049478,(GCA_900110775.1_SEQ74410.1:0.1357799819,GCA_900111875.1_SFB06282.1:0.1847008690)100:0.041090)99:0.017606)92:0.020899)97:0.020996,(GCA_000590925.1_AHM03802.1:0.0700309054,GCA_900115815.1_SFQ44714.1:0.1675329763)97:0.021971)97:0.011258)84:0.005958,GCA_900100005.1_SDI75363.1:0.0711941453)86:0.010989,(GCA_900184935.1_SMX30724.1:0.1528906017,(GCA_001548075.1_BAQ71024.1:0.0049355291,GCA_001633165.1_ANB33080.1:0.0000020166)100:0.147433)98:0.063125)91:0.008903,((((GCA_000203975.3_KID09111.1:0.0257027945,GCA_000511355.1_AHD01837.1:0.0421846654)100:0.094703,((GCA_000511385.1_AHD08294.1:0.0709969467,(GCA_001258055.1_CRL15158.1:0.0000024642,GCA_900113345.1_SFG98405.1:0.0000024642)100:0.026735)100:0.099818,GCA_001678945.1_ANP36399.1:0.0637413625)100:0.053202)99:0.042358,GCA_000376545.2_ANP41456.1:0.0946541030)77:0.027181,(GCA_900109035.1_SEJ81061.1:0.0883533506,GCA_900172225.1_SLN14521.1:0.1344568510)77:0.028351)99:0.063762)40:0.007314,((((GCA_000442275.2_EPX77422.1:0.0101360317,GCA_900111945.1_SFR34359.1:0.0157550349)100:0.047072,GCA_000018145.1_ABV91862.1:0.1348186765)97:0.035718,GCA_002210095.1_OWU75673.1:0.1175570415)96:0.038812,((GCA_900116005.1_SFR01757.1:0.1511136868,((GCA_000155735.2_AGI70413.1:0.0822865253,GCA_900172275.1_SLN29851.1:0.1582620113)100:0.053884,GCA_001187845.1_AKS44711.1:0.1434050599)100:0.049391)100:0.042625,(GCA_900102795.1_SCZ69442.1:0.1555372697,(GCA_001404155.1_CRK74995.1:0.0000025448,GCA_900114125.1_SFJ04666.1:0.0000020140)100:0.143433)92:0.037650)89:0.019280)91:0.023684)94:0.026836,((((((GCA_000021865.1_ADE87137.1:0.1536690292,GCA_001620265.1_AMY70799.1:0.1069496769)99:0.057590,GCA_900172375.1_SLN16631.1:0.1684422981)55:0.017426,(GCA_000715505.1_KEP68672.1:0.0953615930,GCA_000740785.1_KFI26139.1:0.1213909732)88:0.038660)90:0.035890,(GCA_000714535.1_KEO52641.1:0.1205404589,GCA_900107235.1_SDY19371.1:0.1903961143)36:0.033293)40:0.022092,((((GCA_000521865.1_ETX28462.1:0.1913788159,((GCA_000223375.1_AEM39894.1:0.0000021918,GCA_001399515.1_ALJ80111.1:0.0000026265)100:0.254508,(GCA_000738435.1_AII85906.1:0.2635848901,GCA_900184815.1_SMX23318.1:0.3475719686)98:0.107294)45:0.018419)73:0.046194,(((GCA_000299575.1_EKE44212.1:0.1310181153,(GCA_000836695.1_KIQ70849.1:0.1927382645,GCA_900141735.1_SHI89227.1:0.2500906438)99:0.140747)94:0.082809,((GCA_002237555.1_ASP18876.1:0.0007459913,GCA_900184945.1_SMX40657.1:0.1872228125)80:0.039643,GCA_900188425.1_SNS88382.1:0.0294414439)99:0.093168)33:0.031210,((GCA_900110115.1_SEN21606.1:0.0040410815,GCA_900141995.1_SHI61058.1:0.0063054695)100:0.226190,(GCA_000169415.1_EBA10488.1:0.2350239461,(GCA_001458355.1_CUH63170.1:0.2442876012,(((GCA_002211155.1_OWV62025.1:0.0000000000,GCA_900101505.1_SDD41920.1:0.0000000000):0.000000,GCA_002211225.1_OWV47225.1:0.0000000000):0.000002,GCA_002211205.1_OWV63833.1:0.0000024642)100:0.228975)100:0.076996)97:0.017955)97:0.053723)31:0.017522)50:0.020244,(((GCA_900110025.1_SEO00541.1:0.1094541369,(GCA_001046955.1_AKO98236.1:0.0000021322,GCA_900109145.1_SEJ19424.1:0.0000029964)100:0.231765)78:0.052199,(((GCA_001458375.1_CUH78426.1:0.1347846144,(GCA_900106675.1_SDW40654.1:0.1186411420,GCA_001482405.1_KUF11003.1:0.1360791004)94:0.038828)66:0.007608,GCA_900109955.1_SEW31527.1:0.1425609923)100:0.057677,((GCA_000299875.1_EKE74148.1:0.0495739584,GCA_900114135.1_SFJ62416.1:0.1049688023)100:0.058073,(GCA_900095785.1_SCM69059.1:0.0000027400,GCA_900115865.1_SFQ36941.1:0.0000024642)100:0.142907)100:0.128527)32:0.007909)59:0.021872,((((GCA_000152725.1_EAQ03717.1:0.1933369225,((GCA_000647975.1_KAJ56977.1:0.1590513970,(GCA_000161835.1_EET48092.1:0.2332093715,GCA_900142295.1_SIO13874.1:0.3056976963)100:0.065351)48:0.016542,(GCA_001305615.1_ALG89076.1:0.2479414750,GCA_000671395.1_KCV82226.1:0.2139524333)100:0.109324)42:0.016144)60:0.031555,GCA_900114485.1_SFK98024.1:0.1686047564)60:0.022582,((((GCA_000814025.1_KIC51791.1:0.0734877267,GCA_001969365.1_APX12826.1:0.0889246118)100:0.094634,GCA_000152625.1_EAP77697.1:0.1444796589)98:0.019474,(GCA_900109555.1_SEK90948.1:0.0000020373,GCA_900172305.1_SLN31862.1:0.0000020128)100:0.195974)62:0.027071,GCA_900115595.1_SFP33616.1:0.2082139201)42:0.016164)64:0.025704,((GCA_000153305.1_EAR49700.1:0.1905958264,GCA_900172355.1_SLN58055.1:0.1222599222)99:0.044623,(GCA_900113405.1_SFH08487.1:0.0000021175,GCA_900172315.1_SLN52235.1:0.0000025927)100:0.237311)96:0.067556)55:0.038205)56:0.025032)64:0.017801,((GCA_001908835.1_APO87808.1:0.2046264261,GCA_900172235.1_SLN64944.1:0.0963661614)66:0.036154,GCA_900172385.1_SLN59996.1:0.2190953018)65:0.016667)98:0.040072)87:0.016824,(GCA_001981245.1_APX90060.1:0.2582475316,GCA_000590925.1_AHM03801.1:0.3694180275)73:0.027657)68:0.017152)46:0.008797,(GCA_001247715.1_KNX39931.1:0.0919767007,(GCA_001687105.1_ANT60506.1:0.0969468196,GCA_900116195.1_SFT09414.1:0.0548658930)100:0.119387)73:0.036955)98:0.052704,(GCA_001403795.1_CTQ48919.1:0.0601112356,GCA_900109285.1_SEK30141.1:0.0797290649)100:0.141255)70:0.025384,((GCA_000765015.1_KGK79540.1:0.0051183097,GCA_900141945.1_SHI90475.1:0.0000027311)100:0.164290,GCA_900156815.1_SIS57541.1:0.1553873414)89:0.070891)85:0.025137,GCA_900107025.1_SDX34150.1:0.2020481099)85:0.028591,(GCA_000203895.1_ABL70416.1:0.3702074990,GCA_000444995.1_AGT07611.1:0.2191168980)98:0.157857)47:0.021880,GCA_900102905.1_SDJ94778.1:0.2572110161)94:0.034976)100:0.081718,(GCA_900111545.1_SET07107.1:0.0000024489,GCA_900143155.1_SHN48837.1:0.0000020602)100:0.354538)96:0.053872,(GCA_900106695.1_SDX04135.1:0.0649946995,GCA_900113695.1_SFH92250.1:0.0483646563)100:0.207417)100:0.102748,GCA_002238045.1_OXS99665.1:0.4267968392)94:0.053800)87:0.027626,((((GCA_900100655.1_SDF89074.1:0.2117364025,GCA_900101965.1_SDD96688.1:0.4369541032)81:0.132733,GCA_000496075.1_ESR24926.1:0.4015842553)87:0.099891,(GCA_001425915.1_KQW72916.1:0.5965200017,GCA_000152745.1_EAP90584.1:0.7923175367)100:0.507372)68:0.011108,GCA_900107585.1_SEA75946.1:0.3623154362)77:0.050616)94:0.072947)87:0.092667)77:0.053750,GCA_900172325.1_SLN33384.1:0.3000637096)9:0.013062,(GCA_000017565.1_ABS62306.1:0.1427609684,(GCA_000739695.1_GAK45027.1:0.1280807969,GCA_000689395.1_CDO60440.1:0.2024265125)48:0.011111)100:0.115633)70:0.059638)46:0.034334)37:0.018217,((GCA_001586395.2_KZB94023.1:0.1407520849,((GCA_000982415.1_KKJ77765.1:0.0286504734,GCA_001026905.1_KLN62651.1:0.0468313796)100:0.235159,GCA_000671395.1_KCV81780.1:1.0463809698)98:0.316329)94:0.025917,(GCA_000342165.1_EMD82318.1:0.0855031898,GCA_002211145.1_OWV33336.1:0.1133900905)100:0.120134)55:0.014014)42:0.053186,GCA_900101935.1_SDE21849.1:0.1755927731)96:0.033106)46:0.029080)54:0.041563,(GCA_000175215.2_ADU14271.1:0.2193109542,GCA_000204015.1_EGF89871.1:0.1654254586)100:0.191886)94:0.035452)100:0.121672);
