# Supplementary material for: Assessing the accuracy of phylogenetic rooting methods on prokaryotic gene families
Source: PLoS One. 2020 May 15;15(5):e0232950. doi: 10.1371/journal.pone.0232950 (PMC7228096; doi:10.1371/journal.pone.0232950)
Supplement: S2 Dataset — (ZIP) [file pone.0232950.s003.zip › EmpiricalDataset/GeneTrees_IQTree/000167.aln.treefile]

(GCA_000006905.1_AAK22116.1:0.0243912494,GCA_000092285.1_ADG08653.1:0.0240070752,(GCA_001425915.1_KQW69189.1:0.0827746782,((GCA_000175215.2_ADU11711.1:0.0313389529,GCA_000204015.1_EGF92046.1:0.0574797651)100:0.058017,((GCA_000017265.1_ACG76462.1:0.0803388635,(((((GCA_000010525.1_BAF86743.1:0.0326160645,GCA_000017645.1_ABS67257.1:0.0572861235)100:0.074685,(GCA_000092925.1_ADH90625.1:0.0492181780,GCA_900100155.1_SCW90574.1:0.0357026461)100:0.053036)100:0.055746,((((((GCA_000166055.1_ADP72400.1:0.0064637395,GCA_000636015.1_KAI94662.1:0.0000026834)100:0.158911,(((GCA_000230555.1_AEQ53252.1:0.1086917312,GCA_900100665.1_SDG21310.1:0.0698532634)100:0.060890,(GCA_000970435.1_KKB85326.1:0.1223195513,((GCA_000016285.1_ACM37386.1:0.1947568566,GCA_000769405.1_KPN26737.1:0.2099915912)74:0.048737,((((((((((((GCA_000011345.1_BAC08263.1:0.0170047008,GCA_000505665.1_AHB89260.1:0.0150539159)100:0.177100,((GCA_001904775.1_OKH48987.1:0.1527777287,GCA_002075285.2_ASC70006.1:0.1962706201)99:0.026942,GCA_000817775.1_KIF42397.1:0.3022057024)100:0.047794)98:0.054591,(((((((GCA_000017845.1_ACB53718.1:0.0541773201,(GCA_000167195.1_EAM47828.1:0.0000026834,GCA_000235665.2_EHJ09737.1:0.0000026834)100:0.018349)100:0.104783,GCA_000021825.1_ACK68837.1:0.0813547437)71:0.024585,(GCA_000297435.1_CCI30808.1:0.0034815585,GCA_000312205.1_CCI09678.1:0.0102189486)100:0.115462)71:0.021996,(GCA_000284135.1_BAL30881.1:0.0102731724,GCA_000478825.2_AIE73665.1:0.0106508997)100:0.175577)93:0.034999,((((GCA_000317575.1_AFZ37800.1:0.0282787909,GCA_002355455.1_BAU66283.1:0.0186270020)100:0.081392,GCA_000332055.1_ELS02309.1:0.1186684640)100:0.038153,GCA_002368355.1_BAZ43513.1:0.1443214357)98:0.035119,(GCA_000332035.1_ELR97774.1:0.1566584954,(GCA_000473895.1_ERN42878.1:0.1702645243,GCA_001904615.1_OKH18450.1:0.2421397918)98:0.057307)53:0.030627)53:0.030953)18:0.016266,((GCA_000317025.1_AFY77769.1:0.0059222122,GCA_001904635.1_OKH26154.1:0.0080693614)100:0.113066,((GCA_000317675.1_AFZ54238.1:0.0188494032,GCA_001548115.1_BAQ64436.1:0.0588880510)100:0.059928,(GCA_001548095.1_BAQ62933.1:0.0614416619,GCA_001747005.1_OEJ78563.1:0.1138593316)100:0.031502)100:0.147706)22:0.025587)86:0.036784,((GCA_000155555.1_EDX75610.1:0.1111503179,(GCA_000211815.1_EGJ33930.1:0.0140618681,GCA_001942495.1_OLT62527.1:0.0349788882)100:0.129313)92:0.017085,(GCA_000317615.1_AFZ49167.1:0.0493998375,GCA_000317635.1_AFZ44776.1:0.0928417324)100:0.231402)86:0.032282)100:0.036817)31:0.017888,(GCA_000317065.1_AFY71503.1:0.1112302927,GCA_000332215.1_ELS31140.1:0.1399179769)100:0.114162)21:0.007313,((((((GCA_000014265.1_ABG50284.1:0.1148498453,(((GCA_000176895.2_CCE16522.1:0.0000026834,GCA_000307915.1_EKD06094.1:0.0000021136)100:0.120479,(GCA_000710505.1_KEI65445.1:0.0030201068,GCA_900009265.1_CUR20167.1:0.0142007810)100:0.107467)100:0.043144,(GCA_000478195.2_ERT07457.1:0.0230607770,GCA_000972705.2_KMW69902.1:0.0261770618)100:0.122397)99:0.039099)99:0.059795,GCA_000317125.1_AFY88170.1:0.1766723681)98:0.049600,GCA_001746915.1_OEJ72916.1:0.1711845859)97:0.028860,(GCA_000180455.1_CBN57936.1:0.1021665255,(GCA_000214075.2_EGK86693.1:0.0036616686,GCA_000317475.1_AFZ06716.1:0.0171450836)100:0.109203)99:0.038017)100:0.047688,(((((((((GCA_000020025.1_ACC83868.1:0.0715599620,(((GCA_000169135.1_EAW44973.1:0.0098310331,GCA_002218065.1_GAX34634.1:0.0258773722)100:0.063285,((((((((((GCA_000175835.1_EFA71350.1:0.0000024268,GCA_001432185.1_KRH97165.1:0.0033945554)100:0.013882,(GCA_002368135.1_BAZ90161.1:0.0069171276,GCA_000175855.1_EFA71502.1:0.0277756028)100:0.003323)100:0.075035,GCA_002368075.1_BAZ81256.1:0.0000020291)100:0.038637,GCA_000196515.1_ADI66026.1:0.0502242053)100:0.024443,(GCA_000312705.1_AFW94311.1:0.0225000895,GCA_002368115.1_BAZ87034.1:0.0201480170)100:0.020552)95:0.009687,GCA_000317695.1_AFZ59187.1:0.0228463592)100:0.046579,GCA_000317535.1_AFZ25369.1:0.0409872827)82:0.012312,GCA_000316575.1_AFY34163.1:0.0667460412)58:0.012528,((GCA_002368055.1_BAZ73127.1:0.0000026834,GCA_002368295.1_BAY96366.1:0.0000026834)98:0.005098,GCA_002368275.1_BAY94196.1:0.0122870536)100:0.058542)77:0.006004,(GCA_001298445.1_ALF53405.1:0.0126245769,GCA_002367975.1_BAY15784.1:0.0229848824)100:0.052324)90:0.008641)91:0.007882,GCA_000204075.1_ABA21690.1:0.0676972291)65:0.013749)98:0.012843,GCA_000350105.1_CCH66422.1:0.2540822756)92:0.019829,GCA_000317435.1_AFZ01876.1:0.1265185763)80:0.022841,(GCA_001456025.1_KST69109.1:0.1546629368,GCA_000316665.1_AFY56634.1:0.1430650191)81:0.033762)98:0.021574,(((GCA_000231365.2_EHC18554.1:0.0000025949,GCA_001904645.1_OKH13513.1:0.0068470578)100:0.022227,(GCA_000934435.1_KIY13361.1:0.0000026837,GCA_001275395.1_KOP23324.1:0.0178052011)97:0.005239)100:0.053149,(GCA_000346485.2_KYC43026.1:0.1006595766,GCA_000760695.2_KIE08607.1:0.0571680236)67:0.000002)98:0.021376)100:0.039320,GCA_000828085.2_KIJ83017.1:0.0763584715)100:0.048374,((GCA_000317555.1_AFZ31424.1:0.0095653834,GCA_001904655.1_OKH26366.1:0.0079417343)100:0.058841,GCA_000952155.1_KJH73116.1:0.0698538748)100:0.045587)97:0.024525,GCA_000775285.1_KGF73496.1:0.1051361331)86:0.031068,(GCA_001276715.1_KOR34811.1:0.1350256256,GCA_000317105.1_AFY80832.1:0.1703825989)92:0.035639)23:0.020274)9:0.006501,(((GCA_000018105.1_ABW29214.1:0.1819937061,GCA_000317045.1_AFY66985.1:0.0940985805)57:0.023518,GCA_000317495.1_AFZ15271.1:0.1346780458)14:0.006960,(GCA_002142475.1_BAS54789.1:0.0966136126,GCA_000317145.1_AFY95113.1:0.1766050338)86:0.027483)11:0.017150)92:0.015982)97:0.054911,(GCA_000012525.1_ABB56041.1:0.1135304102,((((GCA_000155635.1_EDY38224.1:0.0824380799,(GCA_000760175.1_KGG13746.1:0.2852562528,GCA_000011465.1_CAE20166.1:0.5406016535)96:0.162650)67:0.030540,GCA_000316515.1_AFY29516.1:0.1292780432)38:0.056214,(GCA_001182765.1_CRY93579.1:0.0049062542,(((((((((((((((((GCA_000009985.1_BAE52711.1:0.7001803169,(GCA_000294655.1_CCG41276.1:0.2691344213,GCA_900108475.1_SEH49287.1:0.2141437462)100:0.612037)100:0.302383,GCA_000513295.1_CDL01163.1:0.6994357432)100:0.512268,(((GCA_000013085.1_ABC23868.1:0.5841423453,GCA_000284415.2_CCG09116.1:1.3874435785)100:0.421001,GCA_900101965.1_SDD74492.1:0.9100816280)95:0.176673,((GCA_000315795.1_EKV32339.1:0.7459051921,GCA_900100455.1_SDH11771.1:0.9071808643)50:0.127494,(GCA_900156605.1_SIS46075.1:0.6483352728,GCA_001611975.1_AMW34409.1:1.3142122081)65:0.129746)94:0.194871)99:0.205627)98:0.448841,(GCA_000815465.1_KIE05342.1:1.1949382311,GCA_000219355.1_AEI88662.1:2.1710202588)98:1.082387)93:0.182213,GCA_000968135.1_CCQ75053.1:1.8324767582)84:0.369396,(((((GCA_000576635.1_EWY41096.1:0.2720687077,GCA_000936425.1_KJB95189.1:0.3745591388)100:0.663333,(GCA_002195995.1_OWJ67130.1:0.7321035502,GCA_000730165.2_ASG20890.1:0.9719523803)99:0.272443)100:0.529550,(GCA_000143145.1_ADJ23892.1:1.0743664680,GCA_001708935.1_ODA67363.1:1.2531019675)100:0.622091)92:0.197270,((GCA_000963705.1_KJV10113.1:0.2888454563,GCA_002251735.1_OYQ21149.1:0.1593041512)100:0.831271,GCA_900172235.1_SLN52116.1:0.9838882140)98:0.712509)55:0.356216,(((GCA_000812665.2_AML50356.1:1.0188800023,GCA_900114415.1_SFL27639.1:1.9003979968)98:0.148689,(GCA_000714535.1_KEO54613.1:0.5018513572,GCA_000715505.1_KEP68219.1:0.3434747763)100:1.693460)91:0.344558,(GCA_900110025.1_SEM63715.1:1.5966425445,GCA_000092025.1_AAK87961.1:1.5708119414)99:0.759494)84:0.126852)59:0.126422)99:0.150487,((((GCA_000010525.1_BAF86744.1:0.5787060648,GCA_000017645.1_ABS67258.1:0.4904845424)100:0.794301,((((((GCA_000011365.1_BAC45788.1:0.0556323854,GCA_000661935.1_AHY55806.1:0.0378330292)100:0.282786,(GCA_000012725.1_ABA06057.1:0.0672956750,GCA_000013885.1_ABE64352.1:0.0864374488)100:0.215873)96:0.076999,((GCA_001618955.1_KZD20965.1:0.0255449604,GCA_900108575.1_SEH83417.1:0.1205026195)100:0.238419,GCA_000195775.1_CAE25837.1:0.4295781709)100:0.122774)96:0.119386,(GCA_000336555.1_EKS34006.1:0.2704020841,(GCA_000218565.1_AEI04955.1:0.0000022507,GCA_000218585.1_AEI01381.1:0.0000026834)100:0.448686)100:0.182469)99:0.216079,GCA_000314735.2_EKS30344.1:0.5241676764)100:0.398016,(GCA_001426945.1_KQY97975.1:0.7359845491,(GCA_001579845.1_AMN44811.1:1.0148444663,GCA_002119765.1_ARQ01851.1:0.9947410176)100:0.373562)100:0.313533)100:0.288323)72:0.138885,(GCA_000828475.1_BAQ15753.1:0.1023220946,GCA_001723285.1_ODS01201.1:0.0597350020)100:1.147146)61:0.137384,(GCA_900187365.1_SNB65772.1:1.0354343928,GCA_900104955.1_SED03142.1:1.4577084696)97:0.548553)100:0.551645)99:0.144047,GCA_000179775.1_EFL89667.1:2.2604118493)98:0.283011,(((GCA_000092925.1_ADH90302.1:0.7672733430,GCA_900100155.1_SCW85984.1:0.6191345350)100:1.139325,(GCA_001305515.1_KPL52901.1:0.8137050423,GCA_001305515.1_KPL53063.1:0.9741529333)100:0.620762)19:0.180550,(((((((GCA_000148725.1_EFO32662.1:0.6935776123,(GCA_000158095.1_EEE44029.1:0.3806048377,(GCA_000158095.1_EEE48196.1:0.5546858188,GCA_001403915.1_CTQ46200.1:0.2534318310)100:0.311077)99:0.220291)15:0.155172,(GCA_001188555.1_KND17838.1:0.0000026834,GCA_002249885.1_OXS47620.1:0.0000026834)100:0.544398)72:0.133480,(GCA_001907205.1_OKL44910.1:0.7387778376,(GCA_900110875.1_SEQ22134.1:0.1977497900,GCA_900114245.1_SFJ90137.1:0.2059555043)100:0.515177)100:0.477996)98:0.164339,GCA_000192745.1_ADZ68675.1:0.5750270337)99:0.213125,GCA_900105595.1_SDU39801.1:1.0368706653)100:0.229623,(GCA_900115225.1_SFO70869.1:0.5138310044,GCA_900215505.1_SNY90622.1:0.8452472662)100:1.442938)100:0.167282,(GCA_900104485.1_SDB06656.1:0.9605950156,GCA_900129325.1_SHG31500.1:1.3103944171)95:0.192085)96:0.279077)30:0.147401)60:0.090697,GCA_001720135.1_ODN70302.1:1.4942532089)86:0.209772,(GCA_900102695.1_SCZ39587.1:1.6792419982,(((((GCA_000264455.2_AFK55433.1:0.0236573031,GCA_001601315.1_KYO55345.1:0.0325320967)100:1.168115,GCA_002043005.1_AQZ54081.1:1.0991708324)100:0.404620,GCA_000697965.2_ANK75268.1:0.6849836853)22:0.179576,((GCA_000722615.1_KEQ08809.1:0.0000026834,GCA_000722625.1_KEQ09797.1:0.0000026834)100:0.042882,GCA_001720135.1_ODN67439.1:0.4659566412)100:1.621153)100:0.320512,(GCA_000496075.1_ESR23386.1:0.9971487933,GCA_900176465.1_SMC96870.1:1.1563028227)100:0.557785)100:0.420689)22:0.128636)33:0.294310,(GCA_000144605.1_ADK99328.1:0.6101893679,(GCA_000496075.1_ESR25179.1:0.1108600898,(GCA_001708935.1_ODA67115.1:0.3315571899,(GCA_900113405.1_SFH52933.1:0.0000026834,GCA_900172315.1_SLN71703.1:0.0000026834)100:0.393261)100:0.175513)100:0.921766)100:0.818150)96:0.836767,(((GCA_900104355.1_SDO63019.1:0.2929015078,GCA_900113985.1_SFI74735.1:0.4042440247)100:0.532693,GCA_001424795.1_KQU69859.1:0.9606209636)100:0.758065,GCA_001293565.1_KPB00090.1:2.2691232927)16:0.209944)87:0.263231,GCA_900113935.1_SFJ05604.1:1.8606403929)16:0.229646,GCA_000016285.1_ACM36105.1:1.1409541651)94:0.442503,((GCA_000092045.1_ABC90258.1:0.0792768173,GCA_000769405.1_KPN28225.1:0.0962513378)100:1.007103,(GCA_001578105.1_AMM84701.1:0.4489752821,GCA_002043005.1_AQZ52381.1:0.2623897094)100:0.449758)92:0.161277)92:0.459725,(GCA_000731295.1_CDN53397.1:0.0117471468,GCA_000731315.1_CDN47249.1:0.0149289130)98:0.638127)100:6.998580)19:0.100923)84:0.260131,GCA_000152825.2_ADM10261.1:2.8203533594)12:0.094438)12:0.040498)13:0.089290,GCA_001870225.1_APB33186.1:0.3093288735)13:0.065723,(GCA_000011385.1_BAC90874.1:0.0981602498,GCA_000484535.1_AGY56570.1:0.1163383022)100:0.250646)88:0.473364,GCA_001637395.1_OAB62563.1:1.1010946273)14:0.143710,GCA_001611975.1_AMW35419.1:0.8810829634)12:0.136914,GCA_001017175.1_KLK90563.1:4.0178487442)98:0.214268,(GCA_000211815.1_EGJ30171.1:0.6621429226,(GCA_000317515.1_AFZ21582.1:0.0759097768,GCA_001904725.1_OKH33331.1:0.1314124324)100:0.332047)100:1.920311)100:0.422149)85:0.081097)50:0.015146)99:0.075883,GCA_900199215.1_SNT68091.1:0.2000505805)97:0.069941)84:0.033130,((((((((((((GCA_000011965.2_AAV93349.1:0.0896734940,(((((GCA_000152725.1_EAQ04037.1:0.0488013907,(GCA_900106675.1_SDW92170.1:0.0709947402,(GCA_000836695.1_KIQ71039.1:0.0816225630,GCA_900141735.1_SHJ01631.1:0.0742167944)100:0.030999)94:0.034314)43:0.020457,((((((GCA_000153725.1_EAU48242.1:0.0417932844,GCA_900102075.1_SDE39314.1:0.0365408468)100:0.007736,(GCA_001969385.1_APX22713.1:0.0000026834,GCA_900112435.1_SFC63533.1:0.0000026834)100:0.061577)91:0.011172,GCA_000442255.1_EPX82450.1:0.0262710663)78:0.005207,GCA_001975705.1_APZ52608.1:0.0069376787)92:0.003836,(GCA_001687105.1_ANT60241.1:0.0066853122,GCA_900116195.1_SFS95428.1:0.0100533839)100:0.016311)99:0.056373,GCA_900172355.1_SLN32653.1:0.0971747874)50:0.010505)66:0.011147,((GCA_000153305.1_EAR53062.1:0.0658929027,((GCA_000765015.1_KGK79532.1:0.0000026834,GCA_900141945.1_SHI90654.1:0.0000026834)100:0.057853,(GCA_001403795.1_CTQ49404.1:0.0319604355,GCA_900109285.1_SEK32511.1:0.0598306848)100:0.046416)95:0.020273)74:0.008585,(GCA_000600975.2_EYD73202.1:0.0760300345,(GCA_900114485.1_SFL13183.1:0.0266715355,GCA_900100085.1_SDI79062.1:0.0731283533)44:0.010368)90:0.016853)95:0.034547)77:0.004796,(((GCA_000012905.2_ABA80393.1:0.0366842547,(GCA_000740775.1_KFI33775.1:0.0032511280,GCA_000740795.1_KFI30526.1:0.0033904615)100:0.118598)76:0.024217,(GCA_000600335.2_EYD74138.1:0.0707455936,GCA_000442315.1_EPX84134.1:0.1587219498)96:0.061071)47:0.011628,(GCA_001620265.1_AMY71768.1:0.0731924852,((GCA_000203895.1_ABL68611.1:0.0622137155,(GCA_900110025.1_SEM48439.1:0.0332929404,GCA_900110135.1_SEM89157.1:0.0629679903)98:0.018393)100:0.021836,(((GCA_000021865.1_ADE83973.1:0.0773547572,GCA_000444995.1_AGT09755.1:0.0711539695)84:0.041046,(GCA_900156815.1_SIS80390.1:0.1021194757,(GCA_000223375.1_AEM42075.1:0.0000026834,GCA_001399515.1_ALJ82168.1:0.0000026834)100:0.090632)82:0.006463)99:0.035769,((GCA_000714535.1_KEO54508.1:0.0297689724,GCA_000715505.1_KEP70432.1:0.0945389821)100:0.053593,GCA_000740785.1_KFI29014.1:0.0833584432)99:0.027301)97:0.014388)97:0.037733)58:0.015204)70:0.034465)58:0.004206,((GCA_001038505.1_KMK65426.1:0.0313234546,(GCA_002115725.1_OSQ65847.1:0.0095551932,GCA_002115805.1_OSQ49894.1:0.0088588161)95:0.011065)100:0.020806,GCA_900188035.1_SNR36809.1:0.0545729955)89:0.024195)57:0.015133)74:0.003795,(((GCA_900172275.1_SLN33618.1:0.0584197542,GCA_001247715.1_KNX40495.1:0.0244329515)92:0.014691,((((GCA_001890925.1_OJI94968.1:0.0473183541,GCA_900107355.1_SDY81339.1:0.0238893006)100:0.019177,GCA_002210095.1_OWU75773.1:0.0434441038)100:0.016334,GCA_900172375.1_SLN11347.1:0.0579575195)100:0.022413,GCA_000152625.1_EAP77951.1:0.0795215106)100:0.010881)92:0.020586,GCA_001517585.1_CUX79643.1:0.0790687908)77:0.009650)95:0.007820,GCA_900100005.1_SDI78924.1:0.0620698949)56:0.009689,(((((GCA_000590925.1_AHM03548.1:0.0478299223,GCA_900172385.1_SLN67846.1:0.0989550658)61:0.019860,GCA_900142295.1_SIO19735.1:0.0984741496)42:0.023667,(GCA_900172235.1_SLN24760.1:0.0506722856,(GCA_001046955.1_AKO98711.1:0.0033394799,GCA_900109145.1_SEJ46448.1:0.0000024114)100:0.069271)75:0.015718)99:0.017780,GCA_900129685.1_SHG99275.1:0.0762398069)59:0.015693,GCA_000376545.2_ANP42020.1:0.0355371201)60:0.023862)90:0.010246,((GCA_000169415.1_EBA08520.1:0.0373653332,(GCA_900184945.1_SMX32400.1:0.0494197332,GCA_900107235.1_SDX88480.1:0.1142308050)45:0.014220)44:0.014959,((((GCA_002211155.1_OWV56189.1:0.0000026834,GCA_002211205.1_OWV63554.1:0.0000026834)100:0.003348,(GCA_002211225.1_OWV46925.1:0.0000026834,GCA_900101505.1_SDD57191.1:0.0000026834)98:0.000002)100:0.023299,(GCA_002237555.1_ASP19730.1:0.0121965627,GCA_900188425.1_SNS10158.1:0.0047784248)100:0.013151)100:0.029016,GCA_001458375.1_CUH79615.1:0.0858454794)71:0.024035)95:0.043316)71:0.000002,(GCA_001908835.1_APO88043.1:0.0726780035,((GCA_000299875.1_EKE74518.1:0.0231169191,GCA_900114135.1_SFJ72612.1:0.0311860477)100:0.042003,(((GCA_001458355.1_CUH64954.1:0.0232895155,((GCA_001258055.1_CRL15856.1:0.0000026834,GCA_900113345.1_SFG72467.1:0.0000026834)100:0.010312,GCA_001678945.1_ANP37198.1:0.0191910625)100:0.062811)95:0.024127,(GCA_900109555.1_SEL03126.1:0.0000026834,GCA_900172305.1_SLN52148.1:0.0000026834)100:0.095696)95:0.011395,GCA_000152805.1_EAQ12326.1:0.1523263992)91:0.010696)85:0.003180)80:0.006325)98:0.023798,((GCA_000521865.1_ETX29635.1:0.0612778610,GCA_900115815.1_SFQ04364.1:0.0281125051)92:0.011444,GCA_001482405.1_KUF09560.1:0.0723111371)98:0.026838)97:0.018123,((((((((GCA_000014045.1_ABG30133.1:0.0100016149,GCA_000154785.2_AEI96079.1:0.0000020333)100:0.013562,((GCA_000152605.1_EAP85739.1:0.0267707712,GCA_000172095.1_EDQ06323.1:0.0321902822)100:0.004432,GCA_000622405.1_KIN67913.1:0.0574375795)100:0.029524)100:0.019494,GCA_001205715.1_KNG93907.1:0.0689347746)98:0.015918,GCA_000161835.1_EET49477.1:0.0610949732)89:0.007875,(GCA_001404155.1_CRK75143.1:0.0000026834,GCA_900114125.1_SFJ00204.1:0.0000026834)100:0.055160)88:0.017808,((((GCA_000018145.1_ABV95205.1:0.0468900332,(((GCA_900110115.1_SEN24193.1:0.0000027781,GCA_900141995.1_SHI64081.1:0.0000021905)100:0.036206,GCA_000299575.1_EKE44659.1:0.1361610227)100:0.021371,(GCA_900113405.1_SFH05599.1:0.0000019770,GCA_900172315.1_SLN50786.1:0.0000023940)100:0.090640)95:0.010949)92:0.010559,((GCA_000014745.1_ABI67197.1:0.0931147154,GCA_000152745.1_EAP90353.1:0.1713475981)98:0.043471,GCA_900103475.1_SDM16824.1:0.0656456787)100:0.219771)17:0.002440,GCA_900115595.1_SFO96230.1:0.0531211813)93:0.012514,((GCA_000647975.1_KAJ57264.1:0.0382075682,(((GCA_000814025.1_KIC49803.1:0.0111749862,GCA_000738435.1_AII88564.1:0.1007139737)93:0.007608,GCA_001969365.1_APX13129.1:0.0168820933)96:0.011697,GCA_900184935.1_SMX47042.1:0.0385573003)88:0.013147)89:0.010316,((GCA_900111875.1_SFB05145.1:0.0593928359,GCA_900116005.1_SFR00793.1:0.0539213117)100:0.087002,GCA_900184815.1_SMX24966.1:0.0741745670)64:0.018724)39:0.007385)36:0.003573)62:0.026337,((((((((GCA_001305615.1_ALG88887.1:0.0406699350,GCA_001981245.1_APX89840.1:0.0447085861)58:0.012675,GCA_900116455.1_SFU13901.1:0.0572349415)56:0.004112,(GCA_001548075.1_BAQ71152.1:0.0107988774,GCA_001633165.1_ANB33190.1:0.0022070954)100:0.064492)99:0.030783,(GCA_900110425.1_SEO09837.1:0.0656597206,GCA_900156525.1_SIT80611.1:0.0958432638)92:0.017515)96:0.034494,GCA_900110775.1_SEQ87444.1:0.0528992273)60:0.008751,GCA_900107025.1_SDW22493.1:0.0809863101)86:0.012547,((((((GCA_000511355.1_AHD02612.1:0.0572968064,GCA_900172225.1_SLN69542.1:0.0310340866)99:0.018123,(GCA_001458175.1_CUH51487.1:0.0366556863,GCA_900114415.1_SFL05549.1:0.0312538719)100:0.027785)98:0.012186,GCA_000511385.1_AHD11274.1:0.0294024062)99:0.021798,GCA_000203975.3_KID10050.1:0.0694148379)98:0.025108,(GCA_900172295.1_SLN43258.1:0.0453121871,GCA_900109035.1_SEJ39237.1:0.1097682650)79:0.008290)84:0.005418,(GCA_000671395.1_KCV82519.1:0.0890789499,((((GCA_001307765.1_KPN61668.1:0.0447260585,(GCA_900109955.1_SEV91747.1:0.0338270535,GCA_900142085.1_SHJ85687.1:0.0616993254)92:0.010582)90:0.015292,GCA_900102795.1_SCZ72325.1:0.0678521025)97:0.024941,((GCA_900099935.1_SDI79519.1:0.0465261255,GCA_900188335.1_SNT23941.1:0.0720900662)100:0.026102,GCA_900112335.1_SFC77922.1:0.1270623767)100:0.062810)99:0.031373,GCA_000812665.2_AML50881.1:0.1213939006)95:0.024071)89:0.014969)93:0.017637)71:0.008913,((GCA_000442275.2_EPX77463.1:0.0036145712,GCA_900111945.1_SFR34660.1:0.0168034759)100:0.026231,(GCA_000155735.2_AGI74323.1:0.0207044453,GCA_001187845.1_AKS47707.1:0.0667592318)100:0.044600)91:0.021789)55:0.009291)17:0.000002,((GCA_900095785.1_SCM69373.1:0.0000021068,GCA_900115865.1_SFQ46015.1:0.0000022790)100:0.041442,(GCA_900102905.1_SDJ98442.1:0.0927272355,GCA_900177545.1_SMH44852.1:0.1098686022)45:0.046338)31:0.010716)93:0.026155)95:0.025215,(GCA_900106695.1_SDW90685.1:0.0606108380,GCA_900113695.1_SFI05272.1:0.0482118438)100:0.058178)81:0.014417,((GCA_900111545.1_SET76657.1:0.0000026834,GCA_900143155.1_SHN73688.1:0.0000022883)100:0.087731,GCA_900107585.1_SEA32151.1:0.1442252050)82:0.045773)99:0.063181,((GCA_000013025.1_ABI77474.1:0.0281799285,GCA_000685315.1_KCZ98756.1:0.0174805148)100:0.147774,GCA_000023785.1_ACT60684.1:0.1447919330)100:0.127252)95:0.026596,((((((GCA_000013005.1_ABC63662.1:0.0598478027,(GCA_001304795.1_ALG61799.1:0.0000026834,GCA_001306275.1_KPM12461.1:0.0000026834)100:0.088962)65:0.005401,((GCA_001281485.1_ALE16778.1:0.0217217033,GCA_000715015.1_KEO91760.1:0.0911164456)97:0.024508,(GCA_001663175.1_ANK13822.1:0.0353149905,GCA_001677335.1_OBV12328.1:0.0245254571)100:0.054994)95:0.013545)100:0.058289,(GCA_000013325.1_ABD25640.1:0.0307711273,(GCA_000235975.2_EHJ62292.1:0.0431708203,(GCA_001008165.2_AKH41197.1:0.0774824599,(GCA_001028705.1_AKM09637.1:0.0394242597,GCA_001661675.2_ARU15642.1:0.0930526895)97:0.024220)90:0.018452)85:0.026587)81:0.031930)77:0.020107,(GCA_000013985.1_ABF52216.1:0.0268302197,GCA_001610975.1_AMU95379.1:0.0387141790)96:0.016338)100:0.105815,(((((((GCA_000016765.1_ABQ69321.1:0.0669158217,(GCA_002355275.1_ATE63322.1:0.0000026834,GCA_002367875.1_PCE43536.1:0.0000026834)100:0.021724)100:0.038304,(GCA_000091125.1_BAI97947.1:0.0052789708,GCA_000147835.3_AEG50246.1:0.0051839110)100:0.032622)100:0.036388,((GCA_001295965.1_KPF76811.1:0.0000024189,GCA_001713435.1_AOG01467.1:0.0068659581)100:0.084879,(GCA_002218195.1_ASK87368.1:0.0524994050,GCA_900128895.1_SIN85965.1:0.0573979052)100:0.084613)99:0.033461)99:0.034658,GCA_001586395.2_KZB94225.1:0.0592868097)99:0.035132,GCA_002251755.1_OYQ27816.1:0.1690529156)54:0.029580,(GCA_000175255.2_AEH62128.1:0.0306058352,GCA_000218875.1_AEI37149.1:0.0244429935)100:0.152034)50:0.011897,(GCA_000342165.1_EMD83863.1:0.0880967721,GCA_002211145.1_OWV32879.1:0.1237275433)100:0.156971)54:0.026849)100:0.091589,GCA_900101935.1_SDD35532.1:0.2500331136)97:0.034978)95:0.043363)93:0.049099,(((GCA_000017565.1_ABS62997.1:0.0957357047,(GCA_000739695.1_GAK44211.1:0.0571065882,GCA_900100655.1_SDF48427.1:0.3062021978)100:0.032543)100:0.051151,((((GCA_900172325.1_SLN12355.1:0.1366775529,(GCA_900177295.1_SMF78841.1:0.0000026834,GCA_900188055.1_SNS14894.1:0.0000020885)100:0.130444)92:0.044080,((GCA_000299935.1_EKE69539.1:0.0071527900,GCA_001618175.1_KZD12667.1:0.0209757879)100:0.143324,(((((((((GCA_000009985.1_BAE49929.1:0.0531289622,(GCA_000294655.1_CCG41481.1:0.0158657403,GCA_900108475.1_SEH26965.1:0.0047064025)100:0.043598)100:0.022166,GCA_000513295.1_CDL00738.1:0.0464979803)100:0.115773,((GCA_000010725.1_BAI70849.1:0.0527833173,GCA_000632475.2_AIB10519.1:0.0337627820)100:0.067386,((GCA_000576635.1_EWY37943.1:0.0361848940,GCA_000936425.1_KJB95426.1:0.0196566586)100:0.082501,((GCA_000016185.1_ACJ00254.1:0.0640400256,GCA_002251795.1_OYQ35374.1:0.0574604488)100:0.055451,(GCA_000225995.2_EGY00235.1:0.0033669722,GCA_000730165.2_ASG19565.1:0.0000022261)100:0.117066)100:0.064300)51:0.035045)83:0.052809)66:0.043355,(GCA_002251735.1_OYQ21548.1:0.2423853873,(((GCA_000013085.1_ABC24545.1:0.1504710809,GCA_000284415.2_CCG09552.1:0.1468928239)100:0.033565,(GCA_900100455.1_SDH04821.1:0.1791121081,GCA_900101965.1_SDE19103.1:0.1362322565)99:0.076547)98:0.034913,(GCA_000315795.1_EKV30375.1:0.1147676474,GCA_900156605.1_SIS71296.1:0.1162778620)99:0.033171)100:0.075906)62:0.044037)62:0.028325,(GCA_900093605.1_SCA56485.1:0.1933185531,(GCA_000300235.2_AJD50158.1:0.0292010097,GCA_000300275.1_EKF10393.1:0.0000020032)100:0.238461)43:0.068073)11:0.015770,((GCA_000014865.1_ABK46227.1:0.1262942374,GCA_002109495.1_OSM06128.1:0.1421072669)100:0.231486,(((GCA_000026005.1_CAH58099.1:0.1312709276,GCA_000964755.1_KJV65985.1:0.1187564125)100:0.081223,GCA_000964795.1_KJV68858.1:0.1904231710)100:0.282061,(GCA_000153525.1_EAS85031.1:0.0937148566,GCA_000155895.1_EDZ60160.1:0.1015049058)100:0.699734)99:0.190807)29:0.069664)15:0.017449,(GCA_000264455.2_AFK54943.1:0.0000026834,GCA_001601315.1_KYO49815.1:0.0033728440)100:0.182595)97:0.036834,(GCA_000968135.1_CCQ75420.1:0.1234616104,GCA_001746755.1_OEJ64059.1:0.1403250343)100:0.160096)95:0.030927,(GCA_000024465.1_ADE39663.1:0.2581652386,((GCA_000319385.1_AFX98858.1:0.0703363395,GCA_000510265.1_AHC73603.1:0.0897615676)100:0.216223,GCA_900102465.1_SDG23017.1:0.0488691276)100:0.244477)98:0.034417)99:0.054021)96:0.039380)88:0.021236,(GCA_900167455.1_SKA00538.1:0.1046203386,((((((((GCA_000011685.1_AAW60038.1:0.0490098123,GCA_000234355.2_EHH67628.1:0.0443790591)100:0.037132,(((((GCA_000724025.1_CDG38116.1:0.0000026221,GCA_001547995.1_BAT19899.1:0.0000029450)100:0.063280,(GCA_001787335.1_AOX16520.1:0.0000023368,GCA_001787355.1_AOX19479.1:0.0031412669)100:0.020061)100:0.039376,GCA_002005465.1_AQS88716.1:0.0263437515)99:0.017432,GCA_000963885.1_GAN53306.1:0.0526765514)99:0.034819,((GCA_000231445.2_EHD12951.1:0.0032149961,GCA_002153535.1_OUI77640.1:0.0000020236)100:0.092542,(GCA_000723565.1_CDG32876.1:0.0058712039,GCA_002003665.1_OOL16993.1:0.0071638487)100:0.129446)92:0.027474)86:0.007607)87:0.014293,(GCA_000021325.1_ACI49884.1:0.0484591635,((((GCA_000182745.1_BAK83074.1:0.0063923558,GCA_000208635.2_EGG74848.1:0.0000026834)98:0.000003,GCA_000964505.1_GAO00280.1:0.0095870280)99:0.023258,GCA_002005445.1_AQS85054.1:0.0532266963)99:0.021402,GCA_002173735.1_ARW48769.1:0.0486213072)99:0.020111)96:0.011212)95:0.023199,GCA_000617865.1_GAJ28881.1:0.0845739935)99:0.028648,((GCA_000016725.1_ABQ29967.1:0.0031676208,GCA_000202835.1_BAJ80472.1:0.0000023971)100:0.068104,(GCA_000306035.1_EKN00248.1:0.0382540744,GCA_000964385.1_GAN80298.1:0.0360411532)100:0.101294)99:0.028116)100:0.072107,GCA_000964365.1_GAN77567.1:0.0789192778)100:0.042649,(GCA_000014285.2_ABI61161.1:0.0000024345,GCA_000576085.2_AHJ62019.1:0.0029794857)100:0.065937)100:0.052459,(GCA_000164635.1_EFH11853.1:0.0393346864,((GCA_900101615.1_SDE15700.1:0.0000020037,GCA_900104205.1_SDB73538.1:0.0000026834)100:0.092397,GCA_900141905.1_SHI96792.1:0.0973902058)100:0.035314)100:0.112827)100:0.113625)100:0.076074)79:0.025544,(GCA_000982415.1_KKJ76087.1:0.0090806899,GCA_001026905.1_KLN60694.1:0.0047620421)100:0.213449)94:0.051971)93:0.011601,GCA_000689395.1_CDO59582.1:0.2234186896)29:0.024101)94:0.020140,((((((((((((((GCA_000007125.1_AAL53051.1:0.0000020520,GCA_000157815.1_EEX99452.1:0.0000025878)100:0.015802,((GCA_000017405.1_ABS12817.1:0.0000026834,GCA_000585655.1_EXL07554.1:0.0032430725)99:0.000002,GCA_002075885.1_OQM77198.1:0.0600911248)26:0.004768)95:0.016396,(GCA_001424795.1_KQU74394.1:0.0037857958,GCA_001605015.1_AMS39770.1:0.0067765439)100:0.034183)87:0.011069,(GCA_001558695.1_KXF78987.1:0.0252088951,((GCA_000022725.1_ACS50414.1:0.0749910916,GCA_000341385.1_AGF75179.1:0.2376455318)100:0.114739,(GCA_000325745.1_AGA65014.1:0.1523260142,GCA_000496595.1_AHA28249.1:0.3662170587)100:0.184474)57:0.055540)45:0.016021)43:0.012920,(((((GCA_000017145.1_ABR61889.1:0.0263170286,GCA_000697965.2_ANK74204.1:0.0068171461)21:0.006432,GCA_002288525.1_ASY64660.1:0.0131301197)75:0.006801,GCA_000018545.1_ACP26986.1:0.0000020184)95:0.023939,((GCA_001267455.1_KOC72726.1:0.0127224418,GCA_001652565.1_ANH05992.1:0.0000028353)100:0.015942,(((((GCA_000016285.1_ACM38015.1:0.0330134741,(GCA_000722615.1_KEQ07087.1:0.0000026834,GCA_000722625.1_KEQ10032.1:0.0000026834)100:0.026552)72:0.021825,GCA_000092025.1_AAK88389.2:0.0338111040)56:0.009543,(GCA_000731295.1_CDN55972.1:0.0061867571,GCA_000731315.1_CDN49863.1:0.0066009510)100:0.028211)60:0.015418,(GCA_000092045.1_ABC92669.1:0.0280581901,GCA_000769405.1_KPN25673.1:0.0250009274)96:0.012994)88:0.017228,(GCA_001687365.1_OBZ94268.1:0.0545018052,GCA_001885585.1_OJF96091.1:0.0047703055)100:0.074851)71:0.028360)69:0.018419)67:0.011642,((GCA_000192745.1_ADZ68666.1:0.0354964276,(GCA_001188555.1_KND18003.1:0.0000026834,GCA_002249885.1_OXS40663.1:0.0000026834)100:0.034576)98:0.015453,GCA_900104035.1_SDN49821.1:0.0627465248)63:0.012906)18:0.012992)12:0.004567,(GCA_001578105.1_AMM83558.1:0.0413658846,GCA_002043005.1_AQZ50151.1:0.0227125418)100:0.068632)57:0.046825,(GCA_001703635.1_OCW58949.1:0.0199057010,GCA_001720135.1_ODN69088.1:0.2220584510)69:0.027217)88:0.029285,GCA_001720135.1_ODN69087.1:0.1082002006)74:0.028805,GCA_001293565.1_KPB00091.1:0.1165966272)7:0.010666,(((GCA_000154705.2_EDQ35169.1:0.0872451983,(((GCA_000153465.1_EAS48371.1:0.0374334904,(GCA_000153705.1_EAU41876.1:0.0607664098,GCA_900176465.1_SMC81626.1:0.0348312997)100:0.045205)100:0.061889,(GCA_000800175.1_KHJ55327.1:0.0033753517,GCA_900141975.1_SHJ02828.1:0.0000024585)100:0.086570)100:0.031456,(((GCA_000496075.1_ESR25633.1:0.0860817787,GCA_900102695.1_SCZ39580.1:0.1000938201)100:0.044354,GCA_900104485.1_SDB06666.1:0.1461753088)100:0.021799,(GCA_900129325.1_SHG31546.1:0.1138744948,GCA_900148505.1_SHO65293.1:0.1104857037)100:0.120377)100:0.033627)100:0.050426)91:0.013053,((((GCA_000148725.1_EFO33402.1:0.0224450275,GCA_001403915.1_CTQ46089.1:0.0365327131)91:0.017796,GCA_000158095.1_EEE43243.1:0.0176063348)100:0.036216,((GCA_900110875.1_SEQ21006.1:0.0196394503,GCA_900114245.1_SFJ89134.1:0.0049306003)100:0.057579,GCA_001907205.1_OKL44950.1:0.1055630273)100:0.043603)100:0.047005,GCA_900105595.1_SDU39323.1:0.0444875086)100:0.084712)23:0.013657,(((GCA_000014245.1_ABG64715.1:0.0687166461,(GCA_000300335.1_EKF19055.1:0.0247741871,GCA_000300515.1_EKF41757.1:0.0477949217)100:0.027219)99:0.028795,GCA_000817775.1_KIF44313.1:0.1006571895)94:0.032889,((GCA_900113935.1_SFI51591.1:0.0805362690,(GCA_900104355.1_SDO62967.1:0.0137333250,GCA_900113985.1_SFI74699.1:0.0160821305)100:0.077010)88:0.011964,(GCA_000585625.1_EXL05917.1:0.0779933242,GCA_001618845.1_AMY03901.1:0.1134023701)97:0.037887)97:0.024715)95:0.035679)86:0.037319)15:0.039899,GCA_002238045.1_OXT02285.1:0.1422652896)99:0.040255,GCA_000179775.1_EFL89666.1:0.1464400303)99:0.074035,((((GCA_000143145.1_ADJ25133.1:0.0605033272,GCA_000503895.1_AHB47310.1:0.1186130040)100:0.085304,GCA_001579845.1_AMN38897.1:0.1652729122)63:0.015328,GCA_001426945.1_KQY97977.1:0.1296527378)100:0.074716,GCA_002088295.1_ORE92373.1:0.2370533385)98:0.037795)42:0.016998,(((GCA_000828475.1_BAQ15754.1:0.0254752096,GCA_001723285.1_ODS01200.1:0.0426951775)100:0.077004,GCA_001708935.1_ODA68072.1:0.0984014115)100:0.037679,(GCA_000981545.1_CPR16655.1:0.0000026834,GCA_900104305.1_SDP58702.1:0.0060436067)100:0.164718)98:0.063569)99:0.077253)95:0.023303,(GCA_900115225.1_SFO70848.1:0.0124226490,GCA_900215505.1_SNY90621.1:0.0202261785)100:0.208888)100:0.060203)95:0.028904,((((((((((GCA_000012725.1_ABA06056.1:0.0362479987,GCA_000013885.1_ABE64351.1:0.0343316511)100:0.055489,GCA_002119765.1_ARQ02827.1:0.1195659074)97:0.010826,GCA_002355335.1_BAT61813.1:0.1398103493)90:0.019836,(((GCA_000019945.1_ACB80412.1:0.0400895830,GCA_000022085.1_ACL62123.1:0.0641442608)100:0.033619,(GCA_001741865.1_AOO80369.1:0.0301341729,GCA_900102525.1_SDG70555.1:0.0413984411)100:0.057841)100:0.025146,GCA_001676615.1_OCC02634.1:0.0752572116)97:0.027144)92:0.020161,(GCA_001017175.1_KLK94078.1:0.0271225019,GCA_900102135.1_SCY51694.1:0.0213272891)100:0.081102)94:0.019946,(GCA_001271345.1_ALA17022.1:0.0131016573,GCA_001887265.1_APF38633.1:0.0101076327)100:0.034056)100:0.078744,GCA_900104955.1_SED03172.1:0.0694257727)83:0.009203,((GCA_000021745.1_ACK50347.1:0.0524290994,GCA_900114285.1_SFK48192.1:0.0764330475)100:0.069426,GCA_000019845.1_ACB94914.1:0.0983224906)95:0.043742)93:0.022103,((GCA_001402875.1_ALK11066.1:0.0017382997,GCA_001459775.1_CUU43728.1:0.0000026713)100:0.150548,((GCA_000304315.1_CCJ08836.1:0.1138840410,GCA_002117405.1_ARN83808.1:0.0525365000)100:0.047105,(GCA_001644125.1_OAI30763.1:0.0309955372,GCA_001675455.1_OBS53572.1:0.0348272723)100:0.027030)100:0.063115)99:0.044837)97:0.029572,GCA_900187365.1_SNB73247.1:0.0904369075)100:0.063498)100:0.056468,GCA_001305515.1_KPL53064.1:0.1529120902)100:0.093373)73:0.032984,(GCA_000144605.1_ADK99774.1:0.0996275174,GCA_002205555.1_ASD26999.1:0.0545812303)100:0.037334)73:0.036032)100:0.054997)100:0.034740);
