# Supplementary material for: Assessing the accuracy of phylogenetic rooting methods on prokaryotic gene families
Source: PLoS One. 2020 May 15;15(5):e0232950. doi: 10.1371/journal.pone.0232950 (PMC7228096; doi:10.1371/journal.pone.0232950)
Supplement: S2 Dataset — (ZIP) [file pone.0232950.s003.zip › EmpiricalDataset/GeneTrees_IQTree/000168.aln.treefile]

(GCA_000006905.1_AAK23647.1:0.0000024661,GCA_000092285.1_ADG10770.1:0.0000020071,(((GCA_000175215.2_ADU14421.1:0.1026962449,GCA_000204015.1_EGF90781.1:0.2197654720)96:0.080643,(GCA_000017265.1_ACG77957.1:0.1688917584,(GCA_001425915.1_KQW71817.1:0.1068362107,(GCA_000144605.1_ADL01904.1:0.1588022795,GCA_002205555.1_ASD25742.1:0.1590975714)100:0.334287)100:0.085150)100:0.095414)37:0.099048,((((GCA_000013025.1_ABI78461.1:0.0634204960,GCA_000685315.1_KCZ99011.1:0.0159665875)100:0.339946,((GCA_000014745.1_ABI65505.1:0.1953540100,GCA_900103475.1_SDM42869.1:0.2389286256)100:0.334581,GCA_000152745.1_EAP89307.1:0.7849703999)100:0.360330)91:0.218882,GCA_000023785.1_ACT59625.1:0.2291576687)100:0.286239,(((((((((((((((((GCA_000007125.1_AAL52661.1:0.0128761460,GCA_000157815.1_EEX99849.1:0.0000029015)100:0.039018,(GCA_000017405.1_ABS13300.1:0.0000019964,GCA_000585655.1_EXL07097.1:0.0000019964)93:0.000002)100:0.136568,((GCA_001558695.1_KXF78085.1:0.1397657588,(GCA_000022725.1_ACS50930.1:0.0349176480,GCA_000341385.1_AGF75610.1:0.2086710564)100:0.611885)10:0.067548,(GCA_900104355.1_SDO97425.1:0.0141480230,GCA_900113985.1_SFI49489.1:0.0849027521)100:0.095508)4:0.065738)100:0.426758,((GCA_000014245.1_ABG63309.1:0.1918449266,(GCA_000300335.1_EKF20344.1:0.0837220345,GCA_000300515.1_EKF42911.1:0.1151483408)99:0.095855)100:0.162314,(GCA_900113935.1_SFJ05240.1:0.1016230434,((((GCA_000585625.1_EXL09116.1:0.1096215094,GCA_002075885.1_OQM73498.1:0.1273377416)100:0.205800,GCA_001510895.1_KUM27125.1:0.0207482797)92:0.035560,GCA_001618845.1_AMX99720.1:0.0962872071)92:0.033121,(GCA_001424795.1_KQU65702.1:0.0165362282,GCA_001605015.1_AMS43448.1:0.0062219978)100:0.126870)100:0.190158)100:0.117278)100:0.165848)2:0.000002,((GCA_000153465.1_EAS50167.1:0.1711378186,((GCA_000800175.1_KHJ54220.1:0.0420226069,GCA_900141975.1_SHI68112.1:0.0000027336)100:0.205968,GCA_900104035.1_SDO03317.1:0.0553677203)69:0.143476)90:0.151268,(GCA_000153705.1_EAU42697.1:0.1372318452,GCA_900176465.1_SMC50847.1:0.1003555137)88:0.126681)79:0.192055)9:0.035171,((((((GCA_000016285.1_ACM36087.1:0.0427445412,((((((GCA_000017145.1_ABR59597.1:0.0390590991,GCA_002288525.1_ASY62245.1:0.0292838359)100:0.103227,GCA_000018545.1_ACP24677.1:0.0000028396)99:0.026049,GCA_000697965.2_ANK71919.1:0.0552547504)99:0.054948,GCA_001687365.1_OBZ96140.1:0.0000025959)99:0.047495,GCA_001885585.1_OJG00706.1:0.0335683071)99:0.052300,(GCA_000722615.1_KEQ04669.1:0.0000027026,GCA_000722625.1_KEQ06967.1:0.0000023333)100:0.052862)89:0.046369)77:0.045325,(GCA_000731295.1_CDN53377.1:0.0000023065,GCA_000731315.1_CDN47229.1:0.0000019964)100:0.029334)83:0.028799,GCA_000092045.1_ABC90243.1:0.2291912707)6:0.035918,(((GCA_000092025.1_AAL42104.1:0.0588794709,GCA_000769405.1_KPN28238.1:0.1040437822)49:0.044549,((GCA_000179775.1_EFL90614.1:0.3966530969,GCA_900104485.1_SDB44240.1:0.5190361302)54:0.147232,GCA_001293565.1_KPB02400.1:0.5495425904)89:0.116128)46:0.000927,(GCA_001267455.1_KOC77329.1:0.0000029717,GCA_001652565.1_ANH03684.1:0.0000023877)100:0.150788)9:0.039243)9:0.139194,(GCA_000154705.2_EDQ33800.1:0.0522811025,GCA_001703635.1_OCW55869.1:0.0921306210)100:0.181608)4:0.033216,((GCA_001578105.1_AMM84718.1:0.0586139610,GCA_002043005.1_AQZ51991.1:0.0554320607)100:0.093832,(GCA_000325745.1_AGA64314.1:0.3781600108,GCA_000496595.1_AHA27718.1:1.2353400824)99:0.390994)81:0.099985)11:0.179849)97:0.133196,GCA_001305515.1_KPL54875.1:0.4088298058)91:0.099136,(GCA_001271345.1_ALA18712.1:0.0120919669,GCA_001887265.1_APF37274.1:0.0000021188)100:0.181828)73:0.068964,((((((GCA_000148725.1_EFO29620.1:0.0920027048,(GCA_000158095.1_EEE43000.1:0.0695445530,GCA_001403915.1_CTQ41775.1:0.0260336813)100:0.100408)100:0.072202,(GCA_000192745.1_ADZ70832.1:0.0485302513,(GCA_001188555.1_KND18787.1:0.0000029260,GCA_002249885.1_OXS50720.1:0.0000025036)100:0.239689)87:0.088876)92:0.116049,(GCA_001907205.1_OKL42999.1:0.1506155543,(GCA_900110875.1_SEP70014.1:0.0268909593,GCA_900114245.1_SFK63931.1:0.0131462970)100:0.120883)100:0.203984)98:0.133552,(GCA_900105595.1_SDU16818.1:0.1885503528,(GCA_900115225.1_SFO28202.1:0.1297543485,GCA_900215505.1_SNY93840.1:0.0898991235)100:0.327236)100:0.152010)87:0.092037,((GCA_000496075.1_ESR27237.1:0.3310664423,(GCA_000828475.1_BAQ17610.1:0.4832269220,((GCA_000143145.1_ADJ23523.1:0.3584650310,(GCA_000166055.1_ADP70214.1:0.0000027725,GCA_000636015.1_KAI93916.1:0.0000025049)100:0.583553)92:0.229440,(GCA_000981545.1_CPR21660.1:0.0000025885,GCA_900104305.1_SDP62552.1:0.0000019964)100:0.320556)98:0.234990)99:0.270560)56:0.054687,GCA_000689395.1_CDO60869.1:0.4540744655)59:0.065928)60:0.049668,((GCA_900102695.1_SCZ31408.1:0.4695990572,GCA_002088295.1_ORE96380.1:0.3839621800)98:0.124533,GCA_001708935.1_ODA68417.1:0.6126531155)94:0.121992)59:0.058682)64:0.075755,((((GCA_001720135.1_ODN70310.1:0.4149239888,GCA_900148505.1_SHO65721.1:0.2728937518)98:0.126822,GCA_002238045.1_OXS99326.1:0.6459934676)88:0.065201,GCA_900129325.1_SHE55691.1:0.3977321518)89:0.086022,(GCA_001741865.1_AOO82487.1:0.1160893591,GCA_900102525.1_SDG95371.1:0.1201902157)100:0.210400)86:0.068787)55:0.040532,((((GCA_000010525.1_BAF90306.1:0.2221192871,GCA_000017645.1_ABS68348.1:0.2886657874)98:0.039830,(GCA_000092925.1_ADH88403.1:0.0677989751,GCA_900100155.1_SCW92159.1:0.1101328249)100:0.223790)98:0.132015,(((GCA_000019945.1_ACB82517.1:0.2691868084,GCA_000022085.1_ACL59504.1:0.1606597069)100:0.118873,(GCA_001017175.1_KLK94834.1:0.0349068559,GCA_900102135.1_SCY84921.1:0.0707720952)100:0.351614)99:0.229325,(GCA_001676615.1_OCC01791.1:0.3931897025,(GCA_001402875.1_ALK08465.1:0.0000019964,GCA_001459775.1_CUU41127.1:0.0000026821)100:0.456136)88:0.000003)32:0.076731)90:0.079419,((GCA_000019845.1_ACB95916.1:0.3724571684,((GCA_000021745.1_ACK49868.1:0.1132247994,GCA_900114285.1_SFK09889.1:0.1910972315)100:0.145657,(GCA_900104955.1_SEC13596.1:0.2508789467,(((GCA_000304315.1_CCJ06749.1:0.2318688285,GCA_002117405.1_ARN81959.1:0.1925183038)100:0.107114,(GCA_001644125.1_OAI27409.1:0.0604778607,GCA_001675455.1_OBS52932.1:0.0361962305)100:0.160323)100:0.145067,GCA_900187365.1_SNB71315.1:0.3147229148)99:0.053549)100:0.102443)97:0.027241)100:0.206063,((GCA_002355335.1_BAT60545.1:0.3042667036,GCA_001579845.1_AMN42927.1:0.3026306392)92:0.137070,((((GCA_000011365.1_BAC49344.1:0.0244098802,GCA_000661935.1_AHY51095.1:0.0352527607)100:0.087509,(((((GCA_000012725.1_ABA04952.1:0.0627251968,GCA_000013885.1_ABE63147.1:0.0693725226)100:0.078153,GCA_000195775.1_CAE28518.1:0.0859058693)100:0.067067,(((GCA_000218565.1_AEI06387.1:0.0000021434,GCA_000218585.1_AEI02811.1:0.0000023780)100:0.155920,GCA_000314735.2_EKS28527.1:0.0519929952)100:0.085931,GCA_000336555.1_EKS42448.1:0.0760934554)100:0.072732)94:0.020910,GCA_000935205.1_KIZ41811.1:0.0659542434)95:0.076840,(GCA_001618955.1_KZD24355.1:0.0000027780,GCA_900108575.1_SEH97064.1:0.0000028206)100:0.082084)99:0.079020)100:0.237282,GCA_002119765.1_ARQ02144.1:0.4210030356)94:0.127518,GCA_001426945.1_KQZ01289.1:0.3892314363)91:0.055610)98:0.152786)96:0.074050)85:0.092581)67:0.049368,(((GCA_000230555.1_AEQ51044.1:0.0266523903,GCA_900100665.1_SDG63871.1:0.0537207088)100:0.281087,(GCA_000743575.1_KFL30560.1:0.1543466326,GCA_000970435.1_KKB85778.1:0.0847222037)100:0.299837)99:0.267908,((((((((((GCA_000013005.1_ABC63564.1:0.0896284069,(GCA_001304795.1_ALG61705.1:0.0000026826,GCA_001306275.1_KPM12366.1:0.0000027508)100:0.210779)100:0.076739,GCA_001008165.2_AKH41299.1:0.2929679876)97:0.042755,((GCA_000715015.1_KEO91669.1:0.0643733499,GCA_001281485.1_ALE16684.1:0.1728489081)94:0.022131,(GCA_001663175.1_ANK13749.1:0.0661907639,GCA_001677335.1_OBV11735.1:0.0825386226)100:0.130403)94:0.052837)96:0.061873,(GCA_001028705.1_AKM11790.1:0.0554503063,GCA_001661675.2_ARU16491.1:0.1166616918)100:0.210142)16:0.056710,(GCA_000013325.1_ABD25860.1:0.1565535781,GCA_000235975.2_EHJ62728.1:0.1859813835)100:0.147392)27:0.063835,(GCA_002218195.1_ASK87702.1:0.0871732692,GCA_900128895.1_SIN92982.1:0.1602231007)100:0.343523)98:0.118467,(GCA_001295965.1_KPF75696.1:0.0000020709,GCA_001713435.1_AOF99626.1:0.0000021518)100:0.173230)89:0.071131,((GCA_001586395.2_KZB96830.1:0.3054609456,((GCA_002355275.1_ATE64936.1:0.0000019964,GCA_002367875.1_PCE44209.1:0.0000019964)100:0.166932,(GCA_000175255.2_AEH61963.1:0.1754919472,GCA_000218875.1_AEI36987.1:0.0246818115)100:0.475283)92:0.140773)91:0.046745,(GCA_000091125.1_BAI96431.1:0.0726994424,GCA_000147835.3_AEG48017.1:0.0041585267)100:0.151419)95:0.144680)94:0.075404,(GCA_000013985.1_ABF53612.1:0.1315518152,GCA_001610975.1_AMU93378.1:0.1106356023)100:0.568472)98:0.165106,(GCA_000342165.1_EMD81598.1:0.1887026231,GCA_002211145.1_OWV34402.1:0.2611212020)100:0.364737)99:0.341985)51:0.001100)90:0.169281,((((((GCA_002251755.1_OYQ33080.1:1.0677381064,(((((GCA_000010205.1_BAG40254.1:0.1261384302,GCA_000964595.1_KJV55390.1:0.2861187556)100:1.366710,(GCA_000012385.1_ABE04203.1:0.1705400392,GCA_000195735.1_CAA14510.1:0.0819193139)100:0.405465)98:0.339645,(GCA_000219355.1_AEI88333.1:1.1586108794,GCA_000815465.1_KIE04588.1:0.8275766849)100:0.743412)97:0.324865,((GCA_000014865.1_ABK44962.1:1.0083300744,GCA_002109495.1_OSM02577.1:0.3814193215)100:1.294180,GCA_001982645.1_ONG40630.1:1.9194259931)97:0.562423)86:0.303009,((GCA_000742835.1_AIK96863.1:0.7816048073,(GCA_000153525.1_EAS84621.1:0.3210942149,GCA_000155895.1_EDZ60300.1:0.2728452064)100:1.915760)81:0.127017,GCA_001192655.1_GAO98832.1:0.9426309059)71:0.204058)95:0.511995)45:0.000002,(GCA_900100455.1_SDH26628.1:0.8112278718,(((GCA_000226315.1_AEP10608.1:0.0000019964,GCA_000348745.1_AGH99049.1:0.0000019964)100:0.703860,GCA_001746755.1_OEJ68695.1:0.7424080700)93:0.107867,(GCA_000300235.2_AJD52578.1:0.1669249596,GCA_000300275.1_EKF08059.1:0.0041293991)100:0.812828)82:0.014532)80:0.075763)86:0.117542,((GCA_000982415.1_KKJ76591.1:0.0538479786,GCA_001026905.1_KLN60217.1:0.0654956689)100:0.382967,((GCA_900177295.1_SMF76446.1:0.0000023561,GCA_900188055.1_SNS12947.1:0.0000020153)100:0.502513,(GCA_000264455.2_AFK53707.1:0.0000020783,GCA_001601315.1_KYO51994.1:0.0000022223)100:1.055740)90:0.123223)80:0.088975)49:0.051272,((((((GCA_000009985.1_BAE50907.1:0.0723964925,(GCA_000294655.1_CCG41218.1:0.0000026788,GCA_900108475.1_SEH29854.1:0.0286473094)100:0.121274)100:0.169011,GCA_000513295.1_CDK98702.1:0.3803827378)100:0.434044,(GCA_000315795.1_EKV30159.1:0.2894945849,(GCA_900156605.1_SIS73163.1:0.4309262203,GCA_001611975.1_AMW34781.1:0.5199626428)99:0.236843)75:0.092706)52:0.076898,((GCA_000013085.1_ABC21219.1:0.1770339029,GCA_000284415.2_CCG08057.1:0.2858487347)100:0.266053,GCA_900101965.1_SDE27103.1:0.6467978171)70:0.184385)75:0.186633,(((((GCA_000319385.1_AFX98539.1:0.1292038942,GCA_000510265.1_AHC73439.1:0.0996278943)100:0.346177,GCA_900102465.1_SDF68628.1:0.0170422317)100:0.398469,GCA_900100655.1_SDF60141.1:0.8045044218)25:0.085099,GCA_000024465.1_ADE38885.1:0.9735509301)93:0.106579,GCA_900093605.1_SCA57551.1:0.7005609171)92:0.138407)46:0.094388,(((((((((((((GCA_000011685.1_AAW60089.1:0.1037891108,GCA_000234355.2_EHH67199.1:0.0258191917)100:0.065072,(GCA_000723565.1_CDG32826.1:0.0134995177,GCA_002003665.1_OOL19051.1:0.0102609586)100:0.731352)82:0.082716,((GCA_000617865.1_GAJ28899.1:0.2930776387,GCA_002005465.1_AQS87440.1:0.0350643339)94:0.031183,((GCA_000724025.1_CDG38508.1:0.0000024516,GCA_001547995.1_BAT20269.1:0.0000022197)100:0.166495,(GCA_001787335.1_AOX16220.1:0.0000021418,GCA_001787355.1_AOX19179.1:0.0000026954)100:0.081822)99:0.044164)96:0.113893)99:0.165586,GCA_000963885.1_GAN53679.1:0.2282592713)98:0.131361,GCA_002005445.1_AQS84279.1:0.2697655094)95:0.105954,GCA_002173735.1_ARW46603.1:0.4978324699)53:0.037816,GCA_000021325.1_ACI52768.1:0.0942737437)30:0.029190,((GCA_000182745.1_BAK83406.1:0.0288287539,GCA_000208635.2_EGG75381.1:0.0000020829)45:0.013277,GCA_000964505.1_GAN98848.1:0.0689105735)100:0.210753)98:0.133311,(GCA_000231445.2_EHD14297.1:0.0094279677,GCA_002153535.1_OUI78314.1:0.0000022431)100:0.762803)37:0.057775,(GCA_000014285.2_ABI63112.1:0.0000022819,GCA_000576085.2_AHJ64115.1:0.0106938946)100:0.212971)36:0.090936,(((GCA_000016725.1_ABQ30720.1:0.0000024891,GCA_000202835.1_BAJ80904.1:0.0101205882)100:0.217417,(GCA_000306035.1_EKM99252.1:0.0645057954,GCA_000964385.1_GAN79113.1:0.0494362028)100:0.377752)96:0.102926,GCA_000964365.1_GAN77078.1:0.2243735541)95:0.090924)76:0.199197,(((GCA_000164635.1_EFH13268.1:0.0639984180,(((((((((((((((((GCA_000011965.2_AAV95142.1:0.0643594850,GCA_900109035.1_SEJ16171.1:0.0887490476)33:0.016943,((GCA_000203975.3_KID10525.1:0.0376207658,(GCA_000511355.1_AHD00750.1:0.0000028149,GCA_000511385.1_AHD09495.1:0.0802040155)82:0.011471)63:0.019403,GCA_900172225.1_SLN41807.1:0.0536005669)99:0.042393)37:0.028138,(((GCA_900116455.1_SFU13057.1:0.0552248378,GCA_900156525.1_SIT78008.1:0.2975806276)99:0.061822,GCA_002210095.1_OWU74733.1:0.1321471905)80:0.030532,GCA_900107235.1_SDY29093.1:0.1593185075)67:0.010778)44:0.017862,GCA_001458355.1_CUH62452.1:0.1610393230)76:0.011292,((((((GCA_000376545.2_ANP40584.1:0.0634190533,GCA_900172235.1_SLN10732.1:0.0870771310)67:0.012135,GCA_001678945.1_ANP35184.1:0.0236593283)88:0.031219,(GCA_001046955.1_AKO97096.1:0.0041227387,GCA_900109145.1_SEJ12978.1:0.0000027745)100:0.072746)99:0.023305,(GCA_001482405.1_KUF11588.1:0.0936967443,((((GCA_000153725.1_EAU46251.1:0.0740118297,(GCA_001975705.1_APZ54625.1:0.0406285460,(GCA_000442255.1_EPX76137.1:0.1474015367,(GCA_001687105.1_ANT61269.1:0.0759353479,GCA_900116195.1_SFS45918.1:0.1171237226)100:0.116749)95:0.021251)94:0.014660)70:0.015191,(GCA_001969385.1_APX25032.1:0.0000023286,GCA_900112435.1_SFD12412.1:0.0000019964)100:0.042856)74:0.030115,GCA_900184815.1_SMX25327.1:0.4428287018)11:0.039532,((((((((((GCA_000012905.2_ABA78925.1:0.0853547126,(GCA_900110025.1_SEO27203.1:0.1045925656,GCA_900110135.1_SEN97851.1:0.1350340382)100:0.082441)96:0.028032,GCA_900107025.1_SDW76054.1:0.0632128374)96:0.036017,((((GCA_001981245.1_APX88516.1:0.0897211264,((GCA_900110115.1_SEN61629.1:0.0047518849,GCA_900141995.1_SHI36471.1:0.0052354367)100:0.071957,GCA_000152725.1_EAQ01076.1:0.1003483914)97:0.014593)99:0.030317,(GCA_900106695.1_SDX24734.1:0.0810060074,GCA_900113695.1_SFI41361.1:0.0572999238)99:0.186413)97:0.012606,((GCA_001403795.1_CTQ50811.1:0.0562566808,GCA_900109285.1_SEL35513.1:0.0406519918)100:0.048451,(GCA_000590925.1_AHM05325.1:0.0671629285,GCA_000018145.1_ABV93419.1:0.1931584244)78:0.073034)78:0.059055)76:0.018454,(GCA_900099935.1_SDJ43716.1:0.0656229028,(GCA_900142295.1_SIN93688.1:0.0800390300,GCA_900188335.1_SNS45704.1:0.0652112971)87:0.023805)74:0.036742)95:0.023315)66:0.012812,(((((GCA_000299875.1_EKE72516.1:0.1111352733,(GCA_900109555.1_SEK98767.1:0.0000019964,GCA_900172305.1_SLN54254.1:0.0000019964)100:0.040474)100:0.056557,GCA_900172375.1_SLN39432.1:0.1782482780)93:0.019207,((GCA_000021865.1_ADE85359.1:0.0985235343,GCA_000714535.1_KEO51672.1:0.0437923110)100:0.048779,GCA_001517585.1_CUX81980.1:0.1491552155)92:0.037778)87:0.027250,(GCA_000715505.1_KEP70982.1:0.2059906656,GCA_900106675.1_SDX92340.1:0.2103739282)94:0.116036)31:0.000003,GCA_000812665.2_AML52738.1:0.1751858592)84:0.039324)46:0.013371,GCA_900184935.1_SMX41614.1:0.0693571211)66:0.012502,GCA_000647975.1_KAJ56668.1:0.2897688401)98:0.085107,((GCA_001548075.1_BAQ69644.1:0.0101609036,GCA_001633165.1_ANB34471.1:0.0000023963)100:0.123436,GCA_900112335.1_SFB76141.1:0.1314784213)72:0.040666)53:0.010275,(GCA_000671395.1_KCV83586.1:0.1246262221,((GCA_001305615.1_ALG90111.1:0.0596438756,GCA_900115595.1_SFP20719.1:0.0808856694)51:0.021791,(((GCA_900113405.1_SFG11642.1:0.0000020901,GCA_900172315.1_SLN13753.1:0.0000026131)100:0.099693,GCA_900172385.1_SLN72890.1:0.1792555916)43:0.043631,GCA_900102905.1_SDK97930.1:0.1231278781)34:0.016003)20:0.019117)10:0.012769)27:0.018579,(GCA_900095785.1_SCM68094.1:0.0000020522,GCA_900115865.1_SFQ51833.1:0.0000020946)100:0.117317)10:0.029212,(GCA_000153305.1_EAR52277.1:0.1191077805,GCA_900172355.1_SLN14232.1:0.1586833255)91:0.029198)96:0.124505)95:0.035214)95:0.034133)95:0.022070,GCA_900110425.1_SEO45811.1:0.1208921492)84:0.018155,((GCA_000152625.1_EAP76207.1:0.0304416304,(GCA_001247715.1_KNX42455.1:0.0444807039,GCA_900172295.1_SLN10742.1:0.0549224361)100:0.055198)100:0.060523,(((GCA_000014045.1_ABG32569.1:0.0318141087,GCA_000154785.2_AEI93376.1:0.0305228333)100:0.071463,(GCA_900110775.1_SEQ84502.1:0.0729617614,GCA_900114485.1_SFK77211.1:0.1371646381)83:0.065712)79:0.030119,((((GCA_000152605.1_EAP84199.1:0.0679889629,GCA_000172095.1_EDQ04597.1:0.0900611864)100:0.028588,GCA_000622405.1_KIN69519.1:0.0852348991)100:0.035687,(GCA_001038505.1_KMK67302.1:0.0604016871,GCA_900188035.1_SNR27194.1:0.0598048458)100:0.147497)73:0.022044,(((((((((GCA_000155735.2_AGI72236.1:0.0891186530,GCA_001187845.1_AKS46090.1:0.0163627346)100:0.093654,GCA_900172275.1_SLN16794.1:0.0474455076)53:0.024080,GCA_000161835.1_EET48138.1:0.0713766752)45:0.032976,((((GCA_001258055.1_CRL14326.1:0.0000019964,GCA_900113345.1_SFG25432.1:0.0000019964)100:0.006695,GCA_900142085.1_SHK25078.1:0.0899014509)16:0.000002,(GCA_001458175.1_CUH53696.1:0.0503955001,GCA_900102795.1_SCZ57927.1:0.1015437311)29:0.057351)45:0.042527,((GCA_900114415.1_SFK60871.1:0.0805176546,GCA_900129685.1_SHG26589.1:0.1150288425)14:0.032763,(GCA_001307765.1_KPN62374.1:0.0572822876,GCA_900109955.1_SEW15753.1:0.0811056476)94:0.063317)28:0.053538)93:0.045501)3:0.006127,((GCA_000814025.1_KIC48842.1:0.0305103004,GCA_001969365.1_APX11450.1:0.0180233238)100:0.033507,GCA_001458375.1_CUH77655.1:0.0816555178)5:0.024855)11:0.009611,GCA_001205715.1_KNG95520.1:0.1096983528)46:0.029989,GCA_001890925.1_OJI92993.1:0.0764233614)36:0.036951,(((GCA_002115725.1_OSQ59682.1:0.0363815869,GCA_002115805.1_OSQ48575.1:0.0187397751)100:0.024747,GCA_900107355.1_SDY54754.1:0.1055360048)6:0.013796,(((((GCA_000765015.1_KGK80091.1:0.0041609070,GCA_900141945.1_SHI75257.1:0.0000022306)100:0.091824,(GCA_001404155.1_CRK74176.1:0.0000022370,GCA_900114125.1_SFJ26222.1:0.0000025262)100:0.126829)65:0.024246,GCA_000738435.1_AII87294.1:0.1295127542)64:0.029920,(GCA_000442275.2_EPX78924.1:0.0378038132,GCA_900111945.1_SFR50331.1:0.0000028024)100:0.184897)100:0.033751,GCA_001293565.1_KPB02820.1:0.1846569629)55:0.051657)4:0.003397)9:0.029752,(((((GCA_002211155.1_OWV62769.1:0.0000029907,GCA_002211205.1_OWV65710.1:0.0000019964)100:0.003999,(GCA_002211225.1_OWV49957.1:0.0000019964,GCA_900101505.1_SDC20039.1:0.0000019964)71:0.000003)100:0.017121,(GCA_002237555.1_ASP21842.1:0.0056647141,GCA_900188425.1_SNS42964.1:0.0271347290)100:0.051870)97:0.026034,GCA_000169415.1_EBA09018.1:0.0948030422)99:0.009916,GCA_900184945.1_SMX44901.1:0.0822380412)100:0.048825)100:0.046186)95:0.044297)100:0.103764)100:0.024161)76:0.016218)91:0.044489,GCA_900100005.1_SDH94175.1:0.0585874355)84:0.020656,GCA_001908835.1_APO86767.1:0.1694871683)84:0.030932,((GCA_900177545.1_SMH56563.1:0.1559513803,GCA_000152805.1_EAQ11281.1:0.1440102933)98:0.071266,(GCA_900111875.1_SFA75818.1:0.0800113032,GCA_900116005.1_SFR03720.1:0.1415863736)100:0.058928)99:0.035397)89:0.025153,(GCA_000600975.2_EYD71700.1:0.1340297504,GCA_000836695.1_KIQ67689.1:0.0876504847)28:0.014883)73:0.025702,GCA_900115815.1_SFQ27587.1:0.1448849309)21:0.042967,GCA_900141735.1_SHJ19738.1:0.1259082088)94:0.040762,(GCA_000442315.1_EPX83844.1:0.1057098799,(GCA_000600335.2_EYD76609.1:0.0415978578,GCA_000442315.1_EPX83845.1:0.0481575586)100:0.071906)90:0.036494)88:0.086367,(GCA_900111545.1_SES67006.1:0.0000019964,GCA_900143155.1_SHN60775.1:0.0000019964)100:0.143226)97:0.224329,((((((((((((GCA_000017145.1_ABR60619.1:0.0310390038,(GCA_000018545.1_ACP25610.1:0.0119774743,((GCA_001267455.1_KOC75387.1:0.0048136890,GCA_001652565.1_ANH04448.1:0.0000021778)100:0.059819,(((GCA_000722615.1_KEQ08075.1:0.0000019964,GCA_000722625.1_KEQ10272.1:0.0000019964)100:0.051832,(GCA_001687365.1_OBZ93882.1:0.0378037554,GCA_001885585.1_OJF98332.1:0.0272846521)100:0.033483)21:0.022697,(GCA_000731295.1_CDN54300.1:0.0071146684,GCA_000731315.1_CDN48209.1:0.0078993456)100:0.063474)95:0.044401)87:0.051981)2:0.000003)92:0.062018,GCA_002288525.1_ASY63434.1:0.0310525638)72:0.020243,GCA_000697965.2_ANK72744.1:0.0218802433)95:0.065692,(GCA_000154705.2_EDQ32326.1:0.0511430672,GCA_001703635.1_OCW57589.1:0.0818357626)100:0.092613)96:0.054287,((((GCA_000585625.1_EXL09875.1:0.0363830835,GCA_900113935.1_SFJ33455.1:0.1176263533)99:0.009471,GCA_002075885.1_OQM77481.1:0.0715618876)99:0.047055,((GCA_001424795.1_KQU76172.1:0.0170702075,GCA_001605015.1_AMS41935.1:0.0272098112)99:0.032156,GCA_001618845.1_AMY00934.1:0.0428512303)100:0.044196)100:0.115002,(GCA_900104355.1_SDN97611.1:0.0612543498,GCA_900113985.1_SFJ00472.1:0.0080225875)95:0.026730)100:0.046428)84:0.043827,(GCA_001558695.1_KXF76900.1:0.1553776374,GCA_000192745.1_ADZ71200.1:0.1622263286)70:0.046950)68:0.025539,GCA_000300335.1_EKF20939.1:0.1185857549)11:0.026321,GCA_900105595.1_SDU01198.1:0.2018398364)81:0.021535,((GCA_000148725.1_EFO29515.1:0.1257373466,GCA_000158095.1_EEE43211.1:0.0788439614)83:0.014846,GCA_001403915.1_CTQ41671.1:0.0585706400)90:0.033446)84:0.054679,GCA_000179775.1_EFL90718.1:0.2274625261)99:0.077854,(GCA_000496075.1_ESR26694.1:0.2835740549,GCA_900102695.1_SCZ24811.1:0.1437387929)86:0.074641)78:0.044944,GCA_000153465.1_EAS51443.1:0.2241162886)91:0.084550)97:0.322092,((((GCA_000024465.1_ADE39324.1:0.3350169845,(GCA_001305515.1_KPL51132.1:0.0553447235,GCA_001676615.1_OCC00357.1:0.1059680454)100:0.274556)83:0.109323,GCA_900102465.1_SDF30129.1:0.2013942470)73:0.038622,(GCA_000767795.1_KGM35508.1:0.0041813397,GCA_002195995.1_OWJ68643.1:0.0974082122)62:0.175104)46:0.086931,GCA_900172325.1_SLN77182.1:0.4780736010)54:0.102264)46:0.074280,(((GCA_000982415.1_KKJ75181.1:0.0000019964,GCA_001026905.1_KLN58848.1:0.0000020615)51:0.000002,GCA_000982415.1_KKJ76926.1:0.0000019964)99:0.076579,GCA_000982415.1_KKJ75645.1:0.0000023184)100:0.307420)50:0.159370,(GCA_900177295.1_SMF17774.1:0.0000021154,GCA_900188055.1_SNR40158.1:0.0000029878)95:0.000002)100:11.851800)67:0.001532,GCA_900141905.1_SHK13022.1:0.2177822857)84:0.200120,(GCA_900101615.1_SDC68890.1:0.0000021415,GCA_900104205.1_SDB66460.1:0.0000026973)97:0.196206)94:0.294038)95:0.636408,GCA_000968135.1_CCQ74428.1:0.6668325229)79:0.113521)50:0.128727)68:0.102331,(((GCA_000767795.1_KGM31700.1:0.0356789391,GCA_002195995.1_OWJ67143.1:0.0627502268)100:0.221064,((GCA_000011945.1_AAV86298.1:0.0842302196,GCA_000024505.1_ACZ49583.1:0.0000022683)100:0.289955,(GCA_000026005.1_CAH58419.1:0.1051343238,GCA_000964755.1_KJV65562.1:0.1542411445)100:0.359309)100:1.842620)90:0.169646,(((GCA_000963705.1_KJV08270.1:0.0994121770,GCA_002251735.1_OYQ18649.1:0.0935842223)100:0.549859,((((GCA_000010725.1_BAI72315.1:0.1249881350,GCA_000632475.2_AIB11623.1:0.1209360857)100:0.202814,(GCA_000576635.1_EWY39990.1:0.1239904084,GCA_000936425.1_KJB97664.1:0.0000027272)100:0.151689)88:0.113016,((GCA_000016185.1_ACI98976.1:0.1038783556,(GCA_002251795.1_OYQ32685.1:0.0000020079,GCA_001765415.1_AOR38837.1:4.0165816392)53:0.332985)53:0.291640,GCA_000730165.2_ASG22854.1:0.1753079434)53:0.350385)51:0.117228,GCA_000299935.1_EKE78183.1:0.4693156742)70:0.132950)61:0.118934,GCA_900101935.1_SDD70165.1:0.7545680155)36:0.064821)41:0.098898)30:0.057140,(((((((((((((((GCA_000011965.2_AAV95545.1:0.0000029110,(GCA_900109035.1_SEJ00742.1:0.0877427214,GCA_001247715.1_KNX42192.1:0.1122946231)96:0.048049)22:0.018385,((GCA_900116455.1_SFT44323.1:0.0178744538,GCA_900156525.1_SIT75397.1:0.2034161069)98:0.019113,(GCA_900172225.1_SLN44908.1:0.0525006491,((((((GCA_000014045.1_ABG32556.1:0.0000028570,GCA_000154785.2_AEI93389.1:0.0189822590)100:0.060229,GCA_001890925.1_OJI92009.1:0.0536783302)93:0.057496,((GCA_000152605.1_EAP84046.1:0.0218911838,GCA_000172095.1_EDQ04210.1:0.0181129722)98:0.035049,(GCA_900114485.1_SFL02274.1:0.0822729372,(GCA_000155735.2_AGI71260.1:0.0340556984,GCA_001187845.1_AKS46505.1:0.0000019964)100:0.094267)85:0.063759)85:0.027023)84:0.024455,GCA_000622405.1_KIN66647.1:0.0183575086)84:0.031453,(GCA_000765015.1_KGK80009.1:0.0000022310,GCA_900141945.1_SHI79797.1:0.0000022223)100:0.090814)87:0.022977,GCA_900184815.1_SMX22179.1:0.2119147362)93:0.039280)92:0.021364)93:0.017007)21:0.041843,(GCA_000814025.1_KIC49302.1:0.0486042567,GCA_001969365.1_APX13701.1:0.0487878045)100:0.065438)22:0.042384,GCA_002210095.1_OWU77533.1:0.1520167226)19:0.027443,GCA_001205715.1_KNG95304.1:0.0200187103)21:0.018575,(GCA_900107235.1_SDY09120.1:0.0758881921,(GCA_900110425.1_SEO99213.1:0.1039617199,GCA_900142085.1_SHI83629.1:0.1585490572)82:0.020962)47:0.098484)32:0.061547,GCA_001981245.1_APX88361.1:0.0767281364)17:0.022614,(((((((((((((GCA_000376545.2_ANP40735.1:0.0800545825,((GCA_000511355.1_AHD00879.1:0.0669284428,(GCA_000511385.1_AHD09295.1:0.0179120909,(GCA_001258055.1_CRL14513.1:0.0000019964,GCA_900113345.1_SFG32413.1:0.0000019964)99:0.000003)100:0.094143)97:0.049700,GCA_001678945.1_ANP35279.1:0.0673674692)95:0.037202)93:0.051493,GCA_900172295.1_SLN64218.1:0.1058089158)66:0.000002,GCA_000203975.3_KID10657.1:0.0000022251)95:0.072137,GCA_900102795.1_SCZ71581.1:0.0930282065)87:0.052970,(GCA_001458375.1_CUH80102.1:0.0425199174,GCA_000714535.1_KEO56497.1:0.0926149247)96:0.042253)81:0.019732,GCA_000152625.1_EAP76855.1:0.0698590651)17:0.000002,(GCA_001307765.1_KPN61995.1:0.0000025007,GCA_900109955.1_SEW20858.1:0.1343116868)97:0.156215)13:0.000003,(GCA_001458175.1_CUH53437.1:0.0339249873,((GCA_001458355.1_CUH63028.1:0.0622630841,GCA_900110775.1_SEQ64887.1:0.0356004351)98:0.062880,GCA_900129685.1_SHG40894.1:0.0812786768)94:0.056553)49:0.017159)46:0.046084,(GCA_900114415.1_SFK66928.1:0.0183035825,GCA_000018145.1_ABV93922.1:0.1489157162)87:0.037422)15:0.035991,((((GCA_900111875.1_SFA70908.1:0.0491019029,GCA_900116005.1_SFR19946.1:0.0796659851)82:0.025876,(((GCA_002211155.1_OWV63064.1:0.0000000000,GCA_002211225.1_OWV49647.1:0.0000000000):0.000000,GCA_900101505.1_SDC35967.1:0.0000000000):0.000002,GCA_002211205.1_OWV64404.1:0.0000019964)100:0.078071)78:0.036803,(GCA_001975705.1_APZ54527.1:0.0000027943,(GCA_000442255.1_EPX81878.1:0.0541298980,(GCA_001969385.1_APX24705.1:0.0000021050,GCA_900112435.1_SFD01611.1:0.0000023745)100:0.071548)99:0.053636)98:0.032173)67:0.031955,GCA_000153725.1_EAU47428.1:0.0000027680)70:0.024707)9:0.019819,(GCA_001687105.1_ANT59180.1:0.0336423184,GCA_900116195.1_SFS37010.1:0.0232902205)100:0.068545)8:0.014574,GCA_900172235.1_SLN21554.1:0.0187122899)17:0.029932,GCA_900102075.1_SDF03503.1:0.0715190267)25:0.015098)12:0.035804,((GCA_000647975.1_KAJ56560.1:0.0906437122,(((((((GCA_002115725.1_OSQ57526.1:0.0818810594,GCA_002115805.1_OSQ44680.1:0.0338393810)100:0.034562,((GCA_900110115.1_SEN64010.1:0.0000019964,GCA_900141995.1_SHI34334.1:0.0000019964)100:0.043692,GCA_000299575.1_EKE43669.1:0.1505144854)100:0.060202)99:0.032326,(GCA_000836695.1_KIQ69951.1:0.1187929675,(GCA_001517585.1_CUX80801.1:0.1292742342,GCA_000442315.1_EPX87235.1:0.3686427444)96:0.093943)95:0.091271)92:0.052874,((GCA_000152725.1_EAQ01179.1:0.1176051982,GCA_900100005.1_SDI08217.1:0.0819298518)80:0.047755,GCA_900188335.1_SNS43225.1:0.0701366470)20:0.024694)40:0.000002,GCA_900112335.1_SFC72842.1:0.0927114694)8:0.017238,GCA_900106675.1_SDW64376.1:0.1334100384)4:0.015518,GCA_900099935.1_SDI48377.1:0.0948778764)5:0.031424)34:0.017813,GCA_000671395.1_KCV83485.1:0.0994780179)8:0.000002)13:0.036224,(((((GCA_900114135.1_SFJ25808.1:0.0169337890,(GCA_000299875.1_EKE72759.1:0.0942828608,GCA_900172385.1_SLN28037.1:0.1220420641)30:0.047876)30:0.056839,(((GCA_001046955.1_AKO97308.1:0.0000022279,GCA_900109145.1_SEJ53969.1:0.0000022556)100:0.192539,((GCA_900109555.1_SEK37285.1:0.0000019964,GCA_900172305.1_SLN26298.1:0.0000019964)100:0.056846,GCA_900172375.1_SLN45803.1:0.0386091055)100:0.096813)67:0.039660,(((GCA_900095785.1_SCM67957.1:0.0000020885,GCA_900115865.1_SFQ53653.1:0.0000019964)100:0.159471,GCA_900107025.1_SDX22340.1:0.2345659129)95:0.042662,GCA_000012905.2_ABA79313.1:0.1287143899)28:0.014983)8:0.000002)25:0.057653,((GCA_900102905.1_SDK26036.1:0.1836839725,(((GCA_900106695.1_SDW35188.1:0.0840937064,GCA_900113695.1_SFI23924.1:0.0527337896)100:0.066867,GCA_900107585.1_SEA23492.1:0.4588074295)100:0.126067,(GCA_900111545.1_SET83162.1:0.0000019964,GCA_900143155.1_SHN76102.1:0.0000023612)100:0.022828)100:0.330252)93:0.091289,GCA_000590925.1_AHM04725.1:0.2376408123)40:0.077092)8:0.022177,GCA_000153305.1_EAR52207.1:0.1762220056)4:0.000002,((((GCA_000161835.1_EET47959.1:0.0541880135,GCA_000600975.2_EYD73812.1:0.1155397562)82:0.018914,(GCA_900172275.1_SLN59543.1:0.0352259075,((GCA_001404155.1_CRK74167.1:0.0000021884,GCA_900114125.1_SFJ26474.1:0.0000019964)100:0.072267,(GCA_900113405.1_SFG19119.1:0.0000026821,GCA_900172315.1_SLN17094.1:0.0000027629)100:0.162865)96:0.083943)90:0.039546)91:0.039201,(((GCA_000812665.2_AML53684.1:0.1271450692,GCA_900110025.1_SEM89255.1:0.1493066937)95:0.022948,(GCA_000442275.2_EPX80167.1:0.0556845899,GCA_900111945.1_SFR51684.1:0.0000027624)100:0.128312)95:0.031525,((((GCA_000223375.1_AEM40480.1:0.0000024180,GCA_001399515.1_ALJ80665.1:0.0000021055)100:0.174340,(GCA_000203895.1_ABL69002.1:0.1403995446,(GCA_000740775.1_KFI33643.1:0.0000019964,GCA_000740795.1_KFI30369.1:0.0000019964)100:0.173759)94:0.015550)94:0.080607,GCA_900142295.1_SIN88933.1:0.1615963353)86:0.054830,GCA_900110135.1_SEN03163.1:0.1075965209)26:0.011761)43:0.027897)81:0.041130,(GCA_000521865.1_ETX30671.1:0.0242697187,GCA_900115815.1_SFQ26128.1:0.1460676959)97:0.052457)74:0.015659)4:0.029525)59:0.017131,((GCA_900115595.1_SFP48589.1:0.0527147772,GCA_900141735.1_SHJ10784.1:0.2157610534)52:0.063244,(((GCA_000444995.1_AGT07834.1:0.1902949678,GCA_000715505.1_KEP71737.1:0.0957068122)95:0.033194,(((GCA_000021865.1_ADE85755.1:0.1543751946,GCA_000740785.1_KFI27433.1:0.1332452054)93:0.088612,GCA_001620265.1_AMY69878.1:0.1908894498)99:0.056475,GCA_900156815.1_SIT01968.1:0.2858113883)97:0.049953)95:0.052591,(GCA_000152805.1_EAQ13654.1:0.0332652901,GCA_900177545.1_SMH31317.1:0.0837616417)99:0.044045)87:0.062089)3:0.000002)34:0.000003,(GCA_001548075.1_BAQ69478.1:0.0000020128,GCA_001633165.1_ANB34627.1:0.0182905467)100:0.112507)57:0.079366,GCA_900172355.1_SLN54694.1:0.1325380863)51:0.000003,(((((((((GCA_001305615.1_ALG90142.1:0.0536428410,GCA_900184935.1_SMX42150.1:0.1082830702)96:0.020134,GCA_000738435.1_AII87343.1:0.4773732846)94:0.057867,GCA_900188035.1_SNR42267.1:0.0507071604)64:0.000003,GCA_900107355.1_SDY52368.1:0.1476201390)88:0.048155,GCA_001038505.1_KMK67013.1:0.1407384492)95:0.027838,GCA_000169415.1_EBA09791.1:0.0971876135)63:0.028608,(((GCA_001908835.1_APO86943.1:0.0602065457,(GCA_001403795.1_CTQ51163.1:0.0520770303,GCA_900109285.1_SEL09760.1:0.0695750995)99:0.165381)84:0.052961,GCA_900184945.1_SMX50414.1:0.0232337285)48:0.017471,(GCA_002237555.1_ASP21637.1:0.0161258124,GCA_900188425.1_SNS71129.1:0.0000028937)100:0.078839)48:0.016600)81:0.048015,GCA_001482405.1_KUF11820.1:0.1263779318)28:0.000002,GCA_000600335.2_EYD77083.1:0.3302906707)57:0.023045)63:0.047742,GCA_900100085.1_SDI30336.1:0.1383940726)100:0.774623)55:0.058025)22:0.066818,GCA_900172325.1_SLN48177.1:0.6691191748)81:0.041383,(GCA_000017565.1_ABS64965.1:0.4681052579,GCA_000739695.1_GAK45764.1:0.3556447129)93:0.106506)83:0.027282,GCA_900167455.1_SJZ57443.1:0.6423164508)98:0.256348,(GCA_000152825.2_ADM08244.1:0.5455645764,GCA_900199215.1_SNT75088.1:0.4971822660)96:0.129191)88:0.038405)100:0.474687)100:0.279224);
