# Supplementary material for: Assessing the accuracy of phylogenetic rooting methods on prokaryotic gene families
Source: PLoS One. 2020 May 15;15(5):e0232950. doi: 10.1371/journal.pone.0232950 (PMC7228096; doi:10.1371/journal.pone.0232950)
Supplement: S2 Dataset — (ZIP) [file pone.0232950.s003.zip › EmpiricalDataset/GeneTrees_IQTree/000170.aln.treefile]

(GCA_000006905.1_AAK23705.1:0.0757612303,GCA_000092285.1_ADG10442.1:0.0362088640,(((GCA_000017265.1_ACG78152.1:0.2729165902,(((GCA_000014745.1_ABI65712.1:0.2051440231,GCA_900103475.1_SDL91053.1:0.1932269334)100:0.176121,GCA_000152745.1_EAP91022.1:0.2016089917)100:0.311193,(((GCA_000013025.1_ABI76488.1:0.0317492046,GCA_000685315.1_KCZ99163.1:0.0582743306)100:0.333632,GCA_000023785.1_ACT59374.1:0.2962271215)100:0.477284,((((GCA_000017565.1_ABS64746.1:0.4201666891,GCA_000739695.1_GAK44493.1:0.3733933588)95:0.102821,GCA_000689395.1_CDO61056.1:0.3967675729)100:0.296629,((((((((((((GCA_000009985.1_BAE51122.1:0.1655338969,GCA_000513295.1_CDK98183.1:0.0920668505)100:0.300413,GCA_000013085.1_ABC22679.1:0.4008409265)76:0.134401,(GCA_000315795.1_EKV28374.1:0.4065347069,(GCA_900101965.1_SDE83213.1:0.4784118875,(GCA_001611975.1_AMW35141.1:0.4371472784,GCA_900156605.1_SIS39300.1:0.2064619110)100:0.222611)100:0.109719)99:0.113129)78:0.061433,(((GCA_000010725.1_BAI72157.1:0.2712393093,GCA_000632475.2_AIB13744.1:0.2644035463)100:0.144616,(GCA_000576635.1_EWY42277.1:0.0724950317,GCA_000936425.1_KJB93572.1:0.0656037052)100:0.270191)98:0.076667,(((GCA_000264455.2_AFK53554.1:0.0078639297,GCA_001601315.1_KYO50704.1:0.0150464366)100:0.596278,(((GCA_000299935.1_EKE77671.1:0.0816662598,GCA_001618175.1_KZD09812.1:0.0702586175)100:0.202800,(GCA_900102465.1_SDF11311.1:0.1092916643,(GCA_000319385.1_AFX98909.1:0.2249788280,GCA_000510265.1_AHC73627.1:0.2295732888)100:0.710389)100:0.149657)100:0.231284,(GCA_000300235.2_AJD52179.1:0.1259426148,GCA_000300275.1_EKF07597.1:0.1852601081)100:0.291171)92:0.100426)93:0.086381,(((GCA_000982415.1_KKJ75496.1:0.0587186371,GCA_001026905.1_KLN61353.1:0.0536341332)100:0.419859,(GCA_900177295.1_SMF80783.1:0.0000025386,GCA_900188055.1_SNS21611.1:0.0000025386)100:0.330145)66:0.056218,((GCA_000294655.1_CCG40255.1:0.2469586114,GCA_900108475.1_SEH30959.1:0.0777285192)100:0.708228,GCA_900100655.1_SDF71422.1:0.4848040721)82:0.271226)73:0.050867)69:0.016968)78:0.069351)91:0.043770,(((GCA_000016185.1_ACI97570.1:0.4053316035,(GCA_000730165.2_ASG20739.1:0.1629231027,GCA_002251795.1_OYQ32714.1:0.1145756726)100:0.087801)100:0.179776,((GCA_000968135.1_CCQ73942.1:0.3004998655,(GCA_900093605.1_SCA55065.1:0.2941829800,GCA_001746755.1_OEJ69395.1:0.3459752086)98:0.071061)100:0.154980,GCA_900100455.1_SDG95497.1:0.8937031798)100:0.315461)99:0.121655,(GCA_000226315.1_AEP09624.1:0.0740816323,GCA_000348745.1_AGH98050.1:0.0083770335)100:0.744773)78:0.052509)81:0.028379,(GCA_000767795.1_KGM31626.1:0.0370149826,GCA_002195995.1_OWJ68269.1:0.0273626436)100:0.377125)97:0.079761,(((((((((((((((GCA_000011685.1_AAW62024.1:0.2081085595,GCA_000234355.2_EHH68320.1:0.2465040610)100:0.224576,(GCA_000723565.1_CDG33990.1:0.0315383199,GCA_002003665.1_OOL19581.1:0.0896378559)100:0.423468)100:0.204682,(GCA_000724025.1_CDG39438.1:0.0106881346,GCA_001547995.1_BAT19518.1:0.0259871503)100:0.163052)100:0.173968,GCA_002005465.1_AQS87339.1:0.2659040933)100:0.044968,(GCA_001787335.1_AOX16867.1:0.0124343904,GCA_001787355.1_AOX19833.1:0.0041653470)100:0.212219)100:0.076770,GCA_000963885.1_GAN53356.1:0.3901253517)100:0.177048,GCA_002173735.1_ARW46380.1:0.4408934491)97:0.061551,(GCA_000021325.1_ACI49963.1:0.3155580552,(GCA_000182745.1_BAK83166.1:0.1189642544,GCA_000208635.2_EGG74928.1:0.0208527069)100:0.268124)98:0.059786)99:0.113912,(GCA_002005445.1_AQS84572.1:0.2638327878,GCA_000617865.1_GAJ29231.1:0.5772571642)98:0.146602)100:0.190670,(GCA_900141905.1_SHK18390.1:0.2074937873,(GCA_900101615.1_SDC26329.1:0.0101030457,GCA_900104205.1_SDB16610.1:0.0000024991)100:0.291304)99:0.105984)93:0.022674,GCA_000164635.1_EFH10820.1:0.3506619460)96:0.032128,(GCA_000014285.2_ABI62083.1:0.0087649673,GCA_000576085.2_AHJ62985.1:0.0000023722)100:0.571379)67:0.034260,((GCA_000016725.1_ABQ32011.1:0.0078663484,GCA_000202835.1_BAJ82506.1:0.0044450757)100:0.284941,GCA_000164635.1_EFH10796.1:0.3242873538)67:0.048857)100:0.117173,((GCA_000306035.1_EKN01195.1:0.1758831666,GCA_000964385.1_GAN80168.1:0.1245149069)100:0.229297,GCA_900167455.1_SJZ48301.1:0.8557338842)91:0.104244)91:0.151840,GCA_002251735.1_OYQ18750.1:0.4486855469)91:0.080466)92:0.067036,GCA_900172325.1_SLN54570.1:0.6193185663)20:0.064792,((GCA_000742835.1_AIK96354.1:0.7795196225,(GCA_001192655.1_GAO97830.1:0.5954373397,GCA_002117145.1_ARN84425.1:0.5450056238)100:0.269429)89:0.108714,((((((GCA_000008385.1_AAW71335.1:0.1898852229,GCA_000953315.1_CDR79535.1:0.1285188062)100:0.684069,((GCA_000026005.1_CAH57779.1:0.3159528159,GCA_000964755.1_KJV65727.1:0.3710622035)100:0.420064,((GCA_000011945.1_AAV87018.1:0.1243495310,GCA_000024505.1_ACZ48882.1:0.0943033301)100:0.945520,GCA_000964795.1_KJV69313.1:0.6033018092)96:0.082354)100:0.223084)100:0.226741,GCA_000010205.1_BAG39753.1:1.2053562879)75:0.061544,(GCA_000022525.1_ACT69873.1:0.5145381076,GCA_000632985.1_AHX11827.1:0.4423932563)100:0.847269)80:0.277899,(GCA_000012385.1_ABE04381.1:0.1592666333,GCA_000195735.1_CAA14979.1:0.3366213267)100:0.625807)83:0.125436,(GCA_000219355.1_AEI88402.1:0.7081678651,GCA_000815465.1_KIE05977.1:0.7106280758)76:0.041798)93:0.278809)91:0.334844)21:0.045058,((((((GCA_000007125.1_AAL53301.1:0.0079478912,GCA_000157815.1_EEY01626.1:0.0000023731)100:0.419719,(GCA_000740785.1_KFI25097.1:0.3719366923,(GCA_001548075.1_BAQ71509.1:0.0326067739,GCA_001633165.1_ANB36400.1:0.0235844416)100:0.335037)100:0.477707)94:0.110536,((GCA_001307765.1_KPN62804.1:0.1847842700,((GCA_001404155.1_CRK76648.1:0.0000025386,GCA_900114125.1_SFJ92586.1:0.0000025386)100:0.053715,GCA_900114135.1_SFK10311.1:0.1398629242)100:0.131675)100:0.171251,GCA_001975705.1_APZ50476.1:0.2881405643)100:0.174906)94:0.075825,GCA_000300515.1_EKF41595.1:0.8009260689)100:0.414092,GCA_000155735.2_AGI74218.1:1.5202887293)95:0.258011,(((((((GCA_001271345.1_ALA17905.1:0.1078762653,GCA_001887265.1_APF36519.1:0.1025389898)100:0.623001,GCA_900102525.1_SDH56790.1:0.5135574685)100:1.893307,(((GCA_000016765.1_ABQ67404.1:1.7124629785,((GCA_000299935.1_EKE67278.1:0.1618107647,(GCA_001618175.1_KZD05501.1:0.0339407543,GCA_000299935.1_EKE76587.1:0.2666384206)91:0.084931)100:0.964631,GCA_000632475.2_AIB15908.1:1.4464590071)97:0.351616)92:0.090978,GCA_001652565.1_ANH08940.1:1.2772078330)100:1.049191,((GCA_000016765.1_ABQ68627.1:0.8821523739,(GCA_000013325.1_ABP64420.1:0.3399758188,(GCA_001661675.2_ARU17936.1:0.3640681847,(GCA_001304795.1_ALG60395.1:0.0000025386,GCA_001306275.1_KPM19065.1:0.0000025386)100:0.427425)100:0.190214)100:0.687035)100:0.303533,(GCA_000152805.1_EAQ11387.1:0.6960744222,(GCA_002251795.1_OYQ34293.1:0.6339454819,GCA_002251795.1_OYQ36151.1:0.5342726016)94:0.232502)100:0.508054)100:0.311581)100:0.268513)15:0.126445,GCA_001637395.1_OAB63136.1:1.1176056950)25:0.068724,((GCA_900116005.1_SFR04711.1:2.2292602978,((((((((((((GCA_000011345.1_BAC08851.1:0.0246126681,GCA_000505665.1_AHB87998.1:0.0312261944)100:0.407573,(GCA_000317065.1_AFY68775.1:0.3459390047,GCA_000332215.1_ELS31075.1:0.3618820377)100:0.223860)98:0.091899,(GCA_000284135.1_BAL29789.1:0.0685915566,GCA_000478825.2_AIE75515.1:0.0760665799)100:0.370298)71:0.110148,((((GCA_000021825.1_ACK68909.1:0.3508486904,(((GCA_000017845.1_ACB52098.1:0.0801657959,(GCA_000167195.1_EAM50398.1:0.0036091183,GCA_000235665.2_EHJ12287.1:0.0000025386)100:0.117234)100:0.152767,GCA_000025125.1_ADB94928.1:0.8735246766)94:0.071258,GCA_001870225.1_APB35008.1:0.9846945197)85:0.055614)67:0.029492,(((GCA_000317575.1_AFZ34847.1:0.0568519649,GCA_002355455.1_BAU66013.1:0.0696140772)100:0.153891,(GCA_000332055.1_ELS01787.1:0.2371199116,GCA_002368355.1_BAZ43710.1:0.2800947561)100:0.084180)100:0.105222,(((GCA_000317675.1_AFZ55443.1:0.2165395910,(GCA_001548095.1_BAQ60488.1:0.1411001041,GCA_001548115.1_BAQ64573.1:0.1661211860)100:0.137712)100:0.063930,GCA_001747005.1_OEJ79634.1:0.2055528766)100:0.198747,GCA_001904615.1_OKH12021.1:0.3468470746)99:0.121482)98:0.084283)77:0.055445,(GCA_000317025.1_AFY78342.1:0.0324001250,GCA_001904635.1_OKH23567.1:0.0127803066)100:0.268535)29:0.032435,(GCA_000297435.1_CCI31642.1:0.0102450771,GCA_000312205.1_CCI07813.1:0.0139832589)100:0.456214)84:0.064302)45:0.040793,GCA_001276715.1_KOR37303.1:0.4041238456)77:0.059777,((((GCA_000014265.1_ABG51087.1:0.1822523985,GCA_002260545.1_OZH54632.1:0.1328157865)100:0.208204,(GCA_000710505.1_KEI66711.1:0.0272414955,GCA_900009265.1_CUR09076.1:0.0305970352)100:0.378322)94:0.077108,(GCA_000317105.1_AFY79795.1:0.3149442138,(GCA_000478195.2_ERT06164.1:0.0985149796,GCA_000972705.2_KKD37556.1:0.1073683747)100:0.158659)93:0.036009)98:0.086972,(GCA_000176895.2_CCE17671.1:0.0000020655,GCA_000307915.1_EKD07701.1:0.0000026845)100:0.324533)86:0.029803)69:0.032327,((((((((((GCA_000020025.1_ACC84686.1:0.1022951624,((GCA_002368055.1_BAZ71978.1:0.0000025386,GCA_002368295.1_BAY97511.1:0.0000026465)100:0.012666,GCA_002368275.1_BAY94655.1:0.0275561237)100:0.144927)79:0.042728,((GCA_001298445.1_ALF54650.1:0.0472686341,GCA_002367975.1_BAY17098.1:0.0605221059)100:0.082668,(GCA_000204075.1_ABA22784.1:0.1725138636,GCA_000317435.1_AFZ03522.1:0.3761341204)91:0.063113)91:0.049368)9:0.033609,(GCA_000316575.1_AFY34982.1:0.1143984663,GCA_000317535.1_AFZ26835.1:0.1263174220)78:0.039454)9:0.021451,(GCA_000169135.1_EAW45856.1:0.0957617718,GCA_002218065.1_GAX36406.1:0.0782968303)100:0.081766)91:0.060951,((((GCA_000196515.1_ADI63666.1:0.1441625339,GCA_000317695.1_AFZ56253.1:0.1379608669)95:0.017983,GCA_002368075.1_BAZ80667.1:0.0563862815)98:0.039601,((GCA_000175835.1_EFA71277.1:0.0038770384,GCA_001432185.1_KRH96208.1:0.0036891948)100:0.002267,(GCA_002368135.1_BAZ88789.1:0.0073374127,GCA_000175855.1_EFA73171.1:0.0275579340)100:0.005103)100:0.312636)100:0.069029,(GCA_000312705.1_AFW96804.1:0.0273733940,(GCA_000789435.1_KHG41651.1:0.0231860727,GCA_002368115.1_BAZ85198.1:0.0660853063)100:0.023655)100:0.154038)70:0.038032)92:0.080180,(((((GCA_000231365.2_EHC16146.1:0.0073205956,GCA_001904645.1_OKH16708.1:0.0035723582)100:0.051352,(GCA_001275395.1_KOP25701.1:0.0000028150,GCA_000934435.1_KIY11170.1:0.0582260025)100:0.063989)100:0.091301,(GCA_000350105.1_CCH68156.1:0.0000027215,GCA_000350125.1_CCH65935.1:0.0180386192)100:0.494000)100:0.074789,((GCA_000346485.2_KYC38557.1:0.0328455063,GCA_000760695.2_KIE13162.1:0.0513143347)100:0.194849,GCA_000828085.2_KIJ81453.1:0.1921975142)99:0.085205)91:0.056889,(GCA_001456025.1_KST69239.1:0.2135262018,GCA_000316665.1_AFY55347.1:0.3516686676)99:0.067835)92:0.048555)100:0.062890,((GCA_000317555.1_AFZ31746.1:0.0044298898,GCA_001904655.1_OKH29263.1:0.0384798554)100:0.164225,GCA_000952155.1_KJH72937.1:0.2716256137)100:0.093107)70:0.047509,GCA_000317125.1_AFY87488.1:0.2506866445)99:0.101011,((GCA_000317495.1_AFZ15033.1:0.2296724373,GCA_001746915.1_OEJ74273.1:0.2989555438)99:0.046064,(GCA_000155555.1_EDX73857.1:0.2912319725,((GCA_000211815.1_EGJ29381.1:0.0216010603,GCA_001942495.1_OLT58959.1:0.0206738443)100:0.164402,GCA_000317515.1_AFZ18927.1:0.1830037755)98:0.068306)100:0.096913)69:0.029463)8:0.023788,(((GCA_000180455.1_CBN58078.1:0.1526523437,((GCA_000214075.2_EGK89299.1:0.0332665775,GCA_000317475.1_AFZ10268.1:0.0328442035)100:0.032862,GCA_002412335.1_PCN54729.1:0.1079297115)100:0.137134)100:0.204178,((GCA_000817775.1_KIF42452.1:0.2474138225,GCA_001904775.1_OKH51226.1:0.2040094813)100:0.098883,GCA_002075285.2_ASC69618.1:0.3224946047)100:0.085977)98:0.026542,(GCA_001904725.1_OKH32936.1:0.1974040148,(GCA_000317045.1_AFY65680.1:0.3166572259,GCA_002142475.1_BAS54767.1:0.4023513513)87:0.078924)97:0.054273)82:0.041634)9:0.034509)8:0.069045,((GCA_000018105.1_ABW28561.1:0.3633474850,GCA_000775285.1_KGF73762.1:0.3794071116)97:0.088365,GCA_000332035.1_ELR96781.1:0.4560569363)78:0.059890)8:0.025845,(GCA_000012525.1_ABB57098.1:0.3858503039,((GCA_000155635.1_EDY37361.1:0.2341832002,((GCA_001182765.1_CRY91508.1:0.1256134192,(GCA_000760175.1_KGG12996.1:0.3660941594,GCA_000011465.1_CAE18864.1:0.5902308758)99:0.230261)94:0.068692,GCA_000316515.1_AFY28465.1:0.4848522893)90:0.043311)100:0.353966,(GCA_000011385.1_BAC90510.1:0.1990639387,GCA_000484535.1_AGY58692.1:0.3155811169)100:0.545611)96:0.116986)98:0.188713)4:0.047569,(GCA_000473895.1_ERN41006.1:0.2859138965,(GCA_000317145.1_AFY94093.1:0.1335852072,GCA_000317145.1_AFY96528.1:0.7036696377)99:0.363362)9:0.073087)97:0.077981,(GCA_000317615.1_AFZ50931.1:0.0938043316,GCA_000317635.1_AFZ43325.1:0.1020309852)100:0.183323)100:1.030056,((GCA_000521865.1_ETX28280.1:1.9818742720,GCA_900115815.1_SFQ15074.1:1.9051649465)1:0.334795,(GCA_900115595.1_SFQ21150.1:1.6678909249,(GCA_900116005.1_SFQ96020.1:0.7130428361,GCA_900184815.1_SMX23819.1:1.0842707312)89:0.412809)100:1.699083)88:0.542213)88:0.240165)96:0.239150,((((((GCA_000192745.1_ADZ69522.1:0.8978676269,((GCA_001678945.1_ANP37075.1:0.8116076201,GCA_900172295.1_SLN31368.1:0.5497759228)73:0.165564,GCA_900184815.1_SMX21930.1:0.7178226471)100:0.468946)100:0.379418,(((((((GCA_000299875.1_EKE74613.1:0.6103026068,(GCA_900116195.1_SFT12698.1:0.4854770721,(GCA_900100005.1_SDJ36098.1:0.6274507655,GCA_000511355.1_AHD03727.1:0.7240304933)94:0.179609)89:0.099839)91:0.130105,(GCA_000590925.1_AHM04536.1:0.4953700998,GCA_002115805.1_OSQ50851.1:0.5807861663)100:0.164089)95:0.140497,((((GCA_900099935.1_SDJ42693.1:0.3922199769,GCA_900188335.1_SNS28076.1:0.2823732666)100:0.103787,GCA_900112335.1_SFC69967.1:0.3626879130)100:0.303315,GCA_900115595.1_SFQ20278.1:0.8734885067)100:0.154057,GCA_900142085.1_SHK18349.1:1.1920427828)94:0.054894)100:0.203190,(GCA_900110775.1_SEQ48030.1:0.3492270469,(GCA_900184935.1_SMX31078.1:0.1594871427,GCA_900188035.1_SNR50925.1:0.1541053474)100:0.105507)100:0.521400)99:0.128078,((GCA_000442255.1_EPX82149.1:0.5352265486,GCA_900184945.1_SMX36468.1:0.4527200821)96:0.117966,GCA_001458355.1_CUH67541.1:0.4911614248)100:0.358808)99:0.131601,GCA_000714535.1_KEO50757.1:0.8110708885)100:0.194714,(GCA_000496075.1_ESR25464.1:0.4891558365,GCA_002288525.1_ASY65769.1:1.6320684808)100:0.777700)93:0.102667)93:0.141524,(((GCA_000235975.2_EHJ62997.1:0.8992749483,(GCA_900177295.1_SMF80994.1:0.0000025386,GCA_900188055.1_SNS22285.1:0.0000025386)100:0.885052)100:0.307568,GCA_000936425.1_KJB91007.1:0.6064050510)23:0.188370,GCA_000315795.1_EKV31845.1:0.7600767283)86:0.144891)85:0.264391,GCA_002142475.1_BAS54829.1:1.6099617033)100:1.253642,(GCA_900104485.1_SDB29850.1:3.8429444450,GCA_000018145.1_ABV92282.1:3.8414225481)60:0.663666)92:0.247378,(((GCA_000017645.1_ABS66819.1:1.6831316625,GCA_001720135.1_ODN71227.1:1.7054172013)100:1.565708,GCA_900104485.1_SDB21882.1:1.3780646607)97:0.821300,GCA_900103475.1_SDL64739.1:3.6000824689)88:0.292807)88:0.107605)85:0.235898)86:0.084617,GCA_000585625.1_EXL02005.1:1.8734500917)95:0.134502,(GCA_000388175.3_ETZ05303.1:0.3190637109,GCA_000469665.2_ETZ06856.1:0.3259790250)100:1.956508)85:0.149419)86:0.172006)90:0.057773,((GCA_900101935.1_SDD64442.1:0.5890858847,(((((((((((((GCA_000013005.1_ABC63318.1:0.3063610256,GCA_001281485.1_ALE16467.1:0.1256188174)100:0.055079,GCA_001677335.1_OBV12595.1:0.1980469414)88:0.075417,((GCA_001663175.1_ANK13584.1:0.3837326242,(GCA_001304795.1_ALG61045.1:0.0000025386,GCA_001306275.1_KPM15206.1:0.0000025386)100:0.764184)88:0.106011,GCA_000715015.1_KEO91440.1:0.4363596268)81:0.066665)100:0.181954,(GCA_000013325.1_ABD26386.1:0.1909838855,GCA_002251755.1_OYQ28217.1:0.6636077416)98:0.063811)100:0.145862,(GCA_001008165.2_AKH41592.1:0.1865019014,GCA_001028705.1_AKM10024.1:0.2998122869)100:0.120722)98:0.072180,(((GCA_001295965.1_KPF75073.1:0.0105140216,GCA_001713435.1_AOG01526.1:0.0100149188)100:0.246750,GCA_001610975.1_AMU95872.1:0.1742355196)100:0.071072,GCA_001586395.2_KZB96316.1:0.4650267306)11:0.029697)11:0.051621,(GCA_001661675.2_ARU16090.1:0.3169920299,GCA_000235975.2_EHJ58780.1:0.6260019892)49:0.171666)46:0.045018,(((GCA_000013985.1_ABF52950.1:0.3562287106,GCA_900128895.1_SIN97017.1:0.3746274055)59:0.104698,(GCA_000016765.1_ABQ67732.1:0.1543913953,(GCA_002355275.1_ATE64330.1:0.0000025386,GCA_002367875.1_PCE40903.1:0.0000025386)100:0.159102)100:0.264263)42:0.049157,GCA_002218195.1_ASK87586.1:0.5407671450)78:0.082923)31:0.045080,(GCA_000091125.1_BAI96898.1:0.0886002293,GCA_000147835.3_AEG48756.1:0.0935741039)100:0.234671)30:0.069331,GCA_000016765.1_ABQ71263.1:0.5680908345)84:0.085814,(GCA_000175255.2_AEH62869.1:0.2979479856,GCA_000218875.1_AEI37610.1:0.2251794716)100:0.735842)98:0.115622,(GCA_000342165.1_EMD82655.1:0.1910080528,GCA_002211145.1_OWV34483.1:0.2421724722)100:0.412575)10:0.034807,((GCA_000091125.1_BAI96214.1:1.1872197581,GCA_000147835.3_AEG51038.1:0.0495396702)100:0.348745,GCA_000235975.2_EHJ59801.1:0.4122055277)100:0.824530)100:0.276484)100:0.094694,GCA_000024465.1_ADE38450.1:0.9933682185)100:0.117707)99:0.055347,((((((((((((((((GCA_000007125.1_AAL52037.1:0.0036157696,GCA_000157815.1_EEY00482.1:0.0000024443)100:0.064651,(GCA_000017405.1_ABS14777.1:0.0000021148,GCA_000585655.1_EXL05559.1:0.0112935007)100:0.108813)100:0.078786,(GCA_000022725.1_ACS50974.1:0.1853082305,GCA_000341385.1_AGF75651.1:0.1962702590)100:0.576720)91:0.090869,(GCA_900104355.1_SDP87123.1:0.0398728993,GCA_900113985.1_SFJ13873.1:0.0856583547)100:0.084990)91:0.055241,((((GCA_000722615.1_KEQ03426.1:0.0000021608,GCA_000722625.1_KEQ04000.1:0.0000023714)100:0.190842,(GCA_000731295.1_CDN53898.1:0.0210493694,GCA_000731315.1_CDN47772.1:0.0303265031)100:0.130957)93:0.034132,GCA_001558695.1_KXF77342.1:0.1222681965)98:0.086385,GCA_000179775.1_EFL90204.1:0.6819518380)100:0.225646)92:0.043152,((((((GCA_000016285.1_ACM36507.1:0.1289335075,((GCA_000017145.1_ABR59930.1:0.1213746078,GCA_002288525.1_ASY62745.1:0.0910304581)71:0.035641,(GCA_000018545.1_ACP25066.1:0.0526888097,GCA_000697965.2_ANK72225.1:0.0790343338)70:0.018892)100:0.096775)99:0.041770,(GCA_001687365.1_OBZ94009.1:0.0829263711,GCA_001885585.1_OJF90036.1:0.1125647261)100:0.110880)98:0.024929,(GCA_001267455.1_KOC75552.1:0.1220236771,GCA_001652565.1_ANH04298.1:0.0420340516)100:0.096442)98:0.038157,(GCA_000092045.1_ABC90721.1:0.0781459857,GCA_000769405.1_KPN24615.1:0.0603413534)100:0.115857)91:0.067524,((((GCA_000148725.1_EFO33729.1:0.1569071899,((GCA_000158095.1_EEE47714.1:0.1032834885,GCA_001403915.1_CTQ42365.1:0.0939837419)98:0.088826,(GCA_900105595.1_SDU10590.1:0.2780165575,GCA_900115225.1_SFO23100.1:0.2881193631)74:0.076466)67:0.037594)80:0.072625,(GCA_000192745.1_ADZ70744.1:0.2455607812,(GCA_001188555.1_KND20524.1:0.0000020570,GCA_002249885.1_OXS51376.1:0.0000023916)100:0.097891)98:0.058062)80:0.121604,GCA_000154705.2_EDQ32780.2:0.2143305584)21:0.038842,((GCA_001293565.1_KPB01317.1:0.1998544356,GCA_000817775.1_KIF43978.1:0.3738844851)99:0.131032,(GCA_001578105.1_AMM84651.1:0.1186750301,GCA_002043005.1_AQZ52085.1:0.1283377942)100:0.231997)78:0.102524)68:0.075814)57:0.048658,(GCA_000092025.1_AAK87223.2:0.1766409784,((GCA_000325745.1_AGA65095.1:0.4543344204,GCA_000496595.1_AHA27688.1:1.1694906376)100:0.437733,GCA_001510895.1_KUM26664.1:0.8295273476)94:0.234177)61:0.067569)72:0.081463)22:0.029122,((((GCA_000014245.1_ABG63023.1:0.1689266508,GCA_000300335.1_EKF18381.1:0.2597309091)100:0.123647,((((GCA_001424795.1_KQU69896.1:0.0479598515,GCA_001605015.1_AMS42707.1:0.0745480628)100:0.098993,GCA_001510895.1_KUM24647.1:0.1340122159)11:0.017764,GCA_001618845.1_AMY00576.1:0.2055515335)24:0.046939,GCA_002075885.1_OQM75955.1:0.1994744668)19:0.075724)11:0.026965,(((GCA_000300335.1_EKF18695.1:0.1845657656,GCA_000300515.1_EKF39780.1:0.0844471848)68:0.106728,(GCA_000018545.1_ACP23385.1:0.6601628430,GCA_000300515.1_EKF41880.1:0.2939757211)68:0.309375)99:0.116185,(GCA_001618845.1_AMY02586.1:0.2855528666,GCA_002075885.1_OQM76953.1:0.2459905808)14:0.070954)100:0.349404)100:0.041995,(GCA_000585625.1_EXL01757.1:0.2144529827,GCA_900113935.1_SFJ18848.1:0.2484367081)100:0.049035)100:0.071386)19:0.025540,((((GCA_000800175.1_KHJ54359.1:0.0084056588,GCA_900141975.1_SHI72676.1:0.0492100038)100:0.190567,GCA_900104035.1_SDO11785.1:0.2632857774)100:0.158710,(GCA_000153465.1_EAS50303.1:0.2128953802,(GCA_000153705.1_EAU42452.1:0.2105605311,GCA_900176465.1_SMC75899.1:0.1655095310)100:0.105034)100:0.090387)100:0.130420,GCA_002238045.1_OXS99042.1:0.5883571823)37:0.027701)80:0.141520,((GCA_900129325.1_SHF89579.1:0.3586698740,(GCA_001907205.1_OKL43498.1:0.1817606346,(GCA_900110875.1_SEP64172.1:0.1364105341,GCA_900114245.1_SFK84442.1:0.0732158514)100:0.171916)100:0.206886)76:0.064625,GCA_000300515.1_EKF44521.1:1.0721529318)52:0.048076)79:0.042904,GCA_001720135.1_ODN71131.1:0.4482142316)80:0.086101,(((((((GCA_000011365.1_BAC50044.1:0.0223906520,GCA_000661935.1_AHY50274.1:0.0060233932)100:0.125202,(GCA_000012725.1_ABA05077.1:0.0968736409,GCA_000013885.1_ABE62566.1:0.0860253249)100:0.153958)100:0.093185,(((GCA_000195775.1_CAE28305.1:0.1330156058,GCA_000935205.1_KIZ34058.1:0.2018807019)100:0.157868,GCA_001579845.1_AMN42385.1:0.1496742953)99:0.038800,GCA_002119765.1_ARQ01677.1:0.2774814682)97:0.046602)98:0.040980,(((GCA_000336555.1_EKS40337.1:0.1130749077,(GCA_001618955.1_KZD24502.1:0.0229854379,GCA_900108575.1_SEI05091.1:0.0239226493)100:0.115348)100:0.055365,GCA_001426945.1_KQZ01032.1:0.1639084322)100:0.182327,((GCA_000218565.1_AEI06463.1:0.0000025386,GCA_000218585.1_AEI02887.1:0.0000025386)100:0.054584,GCA_000314735.2_EKS28097.1:0.0564702300)100:0.361676)100:0.086656)100:0.122010,GCA_001305515.1_KPL51344.1:0.4450871575)100:0.056737,GCA_900104485.1_SDB13509.1:0.5396492736)65:0.079911,(((((((GCA_000019845.1_ACB95140.1:0.2079525871,(GCA_000021745.1_ACK49493.1:0.1617914356,GCA_900114285.1_SFK28165.1:0.4869549379)100:0.137279)100:0.102182,((GCA_000304315.1_CCJ05773.1:0.4608204909,GCA_002117405.1_ARN81424.1:0.7174264081)100:0.117326,(GCA_001644125.1_OAI30211.1:0.1885946681,GCA_001675455.1_OBS54190.1:0.1663039919)100:0.217412)100:0.332063)93:0.022738,GCA_900104955.1_SEB92913.1:0.3880558360)97:0.056995,(GCA_001271345.1_ALA18944.1:0.0145062623,GCA_001887265.1_APF37521.1:0.0147219228)100:0.235050)90:0.042962,GCA_002355335.1_BAT60439.1:0.3950203521)81:0.044719,((GCA_001741865.1_AOO82334.1:0.1236404658,GCA_900102525.1_SDH03827.1:0.1391419624)100:0.126730,GCA_001676615.1_OCC06258.1:0.2936469536)100:0.106211)51:0.002304,(GCA_001402875.1_ALK09699.1:0.0000022480,GCA_001459775.1_CUU42362.1:0.0000029370)100:0.590876)91:0.081241)50:0.024088)34:0.047628,(GCA_900148505.1_SHO67603.1:0.3832943810,GCA_900102695.1_SCZ37477.1:0.5676188039)44:0.051996)94:0.062111,(((GCA_000496075.1_ESR23506.1:0.5731072020,GCA_002088295.1_ORE94334.1:0.4022556598)79:0.064615,GCA_900215505.1_SNY93661.1:0.6008126210)99:0.081479,((((GCA_000010525.1_BAF87742.1:0.1320428637,GCA_000017645.1_ABS69115.1:0.1673412735)100:0.244366,(GCA_000092925.1_ADH89096.1:0.0852012110,GCA_900100155.1_SCW42105.1:0.1123810069)100:0.356682)100:0.045639,(GCA_001579845.1_AMN44474.1:0.2294327514,GCA_002119765.1_ARQ00551.1:0.5300568624)100:0.845891)100:0.038851,((GCA_000019945.1_ACB81067.1:0.2953044718,GCA_000022085.1_ACL61287.1:0.2227437729)100:0.093949,(GCA_001017175.1_KLK92196.1:0.0596822409,GCA_900102135.1_SCY82821.1:0.0215186819)100:0.155437)100:0.204607)100:0.114627)55:0.043685)85:0.083748,(((GCA_000230555.1_AEQ51407.1:0.1461540720,GCA_900100665.1_SDG77567.1:0.0947787796)100:0.241486,(GCA_000743575.1_KFL32445.1:0.0929026547,GCA_000970435.1_KKB82875.1:0.1982324358)100:0.092251)100:0.382384,(GCA_000981545.1_CPR21558.1:0.0000027132,GCA_900104305.1_SDP61678.1:0.0093936967)100:2.675831)20:0.044013)86:0.052153,((GCA_000166055.1_ADP70592.1:0.0136642317,GCA_000636015.1_KAI94827.1:0.0456842583)100:0.447502,(((GCA_000828475.1_BAQ17578.1:0.1025923997,GCA_001723285.1_ODS00929.1:0.1511468832)100:0.370481,GCA_001708935.1_ODA68449.1:0.8799135221)99:0.206147,GCA_001708935.1_ODA68450.1:1.5128831159)95:0.204454)97:0.277626)96:0.114122,(((((((((((((((((GCA_000011965.2_AAV95508.1:0.1835245579,GCA_900172225.1_SLN44636.1:0.1215808329)100:0.042587,GCA_001458355.1_CUH62976.1:0.1233464676)99:0.030426,((GCA_001307765.1_KPN61973.1:0.1877290720,GCA_900102795.1_SCZ71705.1:0.1241136629)100:0.061999,(((GCA_000299875.1_EKE72733.1:0.1071249821,GCA_900114135.1_SFJ26254.1:0.1634635547)100:0.053202,((GCA_900109555.1_SEK38062.1:0.0000025386,GCA_900172305.1_SLN26003.1:0.0000025386)100:0.132902,GCA_900172375.1_SLN46116.1:0.2135322253)96:0.039048)100:0.113319,(GCA_000812665.2_AML52404.1:0.2511211991,(GCA_900107355.1_SDY50885.1:0.2014937782,GCA_900129685.1_SHG39731.1:0.2063157919)100:0.044861)58:0.026798)98:0.036850)77:0.030805)64:0.029490,(((GCA_000203975.3_KID10623.1:0.0655460865,GCA_000511355.1_AHD00843.1:0.1161640893)100:0.075343,(GCA_001678945.1_ANP35248.1:0.1743851823,(GCA_000511385.1_AHD09328.1:0.1220212806,(GCA_001258055.1_CRL14483.1:0.0000021004,GCA_900113345.1_SFG31500.1:0.0000025386)100:0.056718)100:0.058456)52:0.031339)52:0.020158,GCA_000376545.2_ANP40703.1:0.0947422363)100:0.048239)100:0.065539,GCA_000671395.1_KCV83515.1:0.2015039409)100:0.024592,(GCA_001305615.1_ALG90168.1:0.1639767446,GCA_900184935.1_SMX41988.1:0.1155353499)100:0.059472)100:0.023046,((GCA_900184815.1_SMX24451.1:0.1351737436,((((((GCA_000155735.2_AGI71286.1:0.1400095784,GCA_001187845.1_AKS46478.1:0.1442891597)100:0.056187,GCA_900172275.1_SLN59934.1:0.1831448472)100:0.086138,(GCA_001404155.1_CRK74123.1:0.0000026865,GCA_900114125.1_SFJ27592.1:0.0000021282)100:0.270744)99:0.080743,(GCA_000765015.1_KGK79983.1:0.0080851810,GCA_900141945.1_SHI80330.1:0.0196924788)100:0.135430)99:0.027895,(GCA_000442275.2_EPX80192.1:0.1648236991,GCA_900111945.1_SFR51532.1:0.0771118447)100:0.114510)100:0.024580,(GCA_900114485.1_SFL02803.1:0.1631596788,GCA_001908835.1_APO86915.1:0.2930148520)100:0.064192)100:0.066347)100:0.021744,((GCA_000647975.1_KAJ56591.1:0.2698765628,GCA_900109955.1_SEW20508.1:0.2251705925)100:0.038522,GCA_000622405.1_KIN66615.1:0.2202919080)100:0.097442)99:0.018018)100:0.028376,((GCA_900099935.1_SDL88361.1:0.1487087585,GCA_900188335.1_SNS42610.1:0.1042396561)100:0.092117,(((GCA_001458175.1_CUH53468.1:0.1885018597,GCA_900114415.1_SFK66449.1:0.2194625571)100:0.138018,GCA_000161835.1_EET48695.1:0.2507849534)85:0.025130,GCA_900099935.1_SDJ22394.1:0.8642712939)99:0.045632)81:0.025622)75:0.026329,(((((GCA_900172385.1_SLN27698.1:0.1951871412,(GCA_000714535.1_KEO56543.1:0.0878199270,GCA_000715505.1_KEP71660.1:0.1530311189)100:0.209118)74:0.023557,(GCA_000600975.2_EYD73784.1:0.2461911283,(GCA_000152725.1_EAQ01227.1:0.3248558332,GCA_900106675.1_SDW63595.1:0.2520728587)82:0.033012)75:0.086340)84:0.028977,((GCA_900095785.1_SCM67932.1:0.0000020439,GCA_900115865.1_SFQ53870.1:0.0000020251)100:0.137165,GCA_000152805.1_EAQ11059.1:0.2068278873)88:0.027424)99:0.055807,(GCA_900142295.1_SIN89351.1:0.1471732474,GCA_001247715.1_KNX43141.1:0.2316948695)80:0.037874)30:0.015289,(((((GCA_000153725.1_EAU44350.1:0.1144177287,(GCA_000442255.1_EPX81956.1:0.0945660815,(GCA_001969385.1_APX21404.1:0.0000025386,GCA_900112435.1_SFC22307.1:0.0000025386)100:0.096392)98:0.030589)99:0.051239,(GCA_001687105.1_ANT61328.1:0.0269115749,GCA_900116195.1_SFS44444.1:0.0725359633)100:0.105364)90:0.034522,(GCA_001975705.1_APZ55061.1:0.0712583920,GCA_900102075.1_SDF10259.1:0.1183006426)100:0.056065)95:0.078628,GCA_900100085.1_SDJ32922.1:0.2028248952)98:0.078449,((GCA_000152625.1_EAP77671.1:0.1476073656,GCA_900110775.1_SEQ64119.1:0.1753750953)98:0.034187,(GCA_900112335.1_SFB83253.1:0.2155391754,GCA_900172295.1_SLN09651.1:0.2056045812)82:0.055584)81:0.043788)19:0.010719)57:0.019877)67:0.043950,((GCA_001205715.1_KNG92772.1:0.2135065051,(((GCA_900172355.1_SLN54428.1:0.1804098587,GCA_000153305.1_EAR50989.1:0.2051542524)86:0.034042,(GCA_001403795.1_CTQ50900.1:0.1518642274,GCA_900109285.1_SEL26392.1:0.2680074379)99:0.098671)100:0.081030,(GCA_000836695.1_KIQ69924.1:0.1749942558,GCA_900141735.1_SHJ11443.1:0.1405036343)100:0.129459)99:0.036981)86:0.095509,(((GCA_000014045.1_ABG32530.1:0.0695302453,GCA_000154785.2_AEI93415.1:0.0547930860)100:0.139791,GCA_000152605.1_EAP84075.1:0.2150327284)100:0.083997,GCA_000172095.1_EDQ04182.1:0.2081315975)100:0.084290)17:0.034882)14:0.006935,((GCA_900100005.1_SDI07216.1:0.2145680866,(((GCA_000021865.1_ADE85448.1:0.2862185692,GCA_000738435.1_AII87335.1:0.3841395785)100:0.108612,(GCA_001890925.1_OJI93354.1:0.3366483569,GCA_900142085.1_SHI85196.1:0.2714029066)84:0.097161)94:0.065500,(GCA_900116455.1_SFT75402.1:0.3642705989,GCA_900156525.1_SIT75729.1:0.3683601488)45:0.048127)47:0.027494)98:0.044883,(((GCA_001548075.1_BAQ69892.1:0.0112842271,GCA_001633165.1_ANB34238.1:0.0235251036)100:0.225147,GCA_900177545.1_SMH29847.1:0.2942290364)78:0.053427,GCA_900115595.1_SFP08722.1:0.2413897311)79:0.052239)60:0.032040)13:0.028314,((GCA_900172235.1_SLN21806.1:0.2319549181,GCA_900110425.1_SEO50997.1:0.2155697145)77:0.047477,GCA_900109035.1_SEJ02149.1:0.2114974210)90:0.057558)71:0.026940,((GCA_000814025.1_KIC49097.1:0.1033261275,GCA_001969365.1_APX11165.1:0.1959107640)100:0.115566,GCA_002210095.1_OWU77504.1:0.2353405191)100:0.104440)42:0.023049,((((GCA_000169415.1_EBA09736.1:0.2483660023,((GCA_002115725.1_OSQ60169.1:0.0659035656,GCA_002115805.1_OSQ52011.1:0.0681790340)100:0.177378,GCA_001458375.1_CUH80207.1:0.2451838529)63:0.051068)48:0.040253,((((GCA_002211155.1_OWV63016.1:0.0275006434,GCA_002211205.1_OWV64358.1:0.0078656004)100:0.024120,(GCA_002211225.1_OWV49600.1:0.0000025386,GCA_900101505.1_SDC37495.1:0.0000025386)100:0.011998)100:0.121558,(GCA_900184945.1_SMX36698.1:0.1509152462,(GCA_002237555.1_ASP21689.1:0.1104008641,GCA_900188425.1_SNS28072.1:0.0653427490)100:0.195060)99:0.065189)100:0.102796,(((GCA_001046955.1_AKO97269.1:0.0102524847,GCA_900109145.1_SEJ55018.1:0.0268696035)100:0.270124,GCA_000018145.1_ABV93896.1:0.5758885387)96:0.014366,GCA_001482405.1_KUF08879.1:0.2753713521)96:0.082373)50:0.055358)46:0.025280,(GCA_900188035.1_SNR60735.1:0.4499597060,GCA_001038505.1_KMK66974.1:0.4512165215)99:0.124620)99:0.088286,GCA_001981245.1_APX88387.1:0.4344482876)28:0.035814)20:0.039781,((((GCA_000012905.2_ABA78643.1:0.2057593911,(GCA_001620265.1_AMY69900.1:0.1665589454,((GCA_000223375.1_AEM40506.1:0.0000025386,GCA_001399515.1_ALJ80691.1:0.0000025386)100:0.395701,GCA_000740785.1_KFI28077.1:0.2167617221)100:0.093382)98:0.059338)86:0.080668,((GCA_000203895.1_ABL71956.1:0.0991724864,GCA_000444995.1_AGT08162.1:0.1421473016)100:0.169015,(GCA_900110025.1_SEN35803.1:0.1482729853,GCA_900110135.1_SEN03980.1:0.2056521515)100:0.062744)99:0.066965)26:0.011057,((GCA_001517585.1_CUX81745.1:0.2823046233,GCA_900107025.1_SDW49151.1:0.1441722487)99:0.080174,GCA_900156815.1_SIT00640.1:0.2556040788)99:0.104372)47:0.038525,(GCA_000740775.1_KFI33977.1:0.0657643595,GCA_000740795.1_KFI32115.1:0.0641210890)100:0.354150)92:0.035569)96:0.051474,(GCA_900102905.1_SDK26852.1:0.3477929000,(((GCA_900106695.1_SDW35958.1:0.1268324805,GCA_900113695.1_SFI24556.1:0.2912477203)99:0.098138,(GCA_900111545.1_SET83805.1:0.0000021719,GCA_900143155.1_SHN76294.1:0.0000025386)100:0.381598)100:0.077517,GCA_900107585.1_SEA22670.1:0.4336099385)100:0.072349)81:0.045203)78:0.038005,(GCA_000442315.1_EPX87264.1:0.3579376932,GCA_000600335.2_EYD74431.1:0.2276821837)100:0.172337)100:0.369354)99:0.107997)100:0.129982)100:0.168269,(GCA_000152825.2_ADM09825.1:0.4682079540,GCA_900199215.1_SNT75860.1:0.2950063083)100:0.472655)100:0.147017)97:0.091754)100:0.304893)95:0.034079,GCA_001425915.1_KQW71578.1:0.2198300709)98:0.100133,(GCA_000175215.2_ADU14556.1:0.3387697088,(GCA_000144605.1_ADL01296.1:0.1652652802,GCA_002205555.1_ASD28318.1:0.1795962493)100:0.166279)98:0.065271)100:0.197685);
