# Supplementary material for: Assessing the accuracy of phylogenetic rooting methods on prokaryotic gene families
Source: PLoS One. 2020 May 15;15(5):e0232950. doi: 10.1371/journal.pone.0232950 (PMC7228096; doi:10.1371/journal.pone.0232950)
Supplement: S2 Dataset — (ZIP) [file pone.0232950.s003.zip › EmpiricalDataset/GeneTrees_IQTree/000171.aln.treefile]

(GCA_000006905.1_AAK24209.1:0.0528707664,GCA_000092285.1_ADG11336.1:0.0446930134,((GCA_000017265.1_ACG79345.1:0.1634378584,GCA_001425915.1_KQW73194.1:0.1120817734)100:0.181399,(((((((((((((((((((GCA_000007125.1_AAL52798.1:0.0030760106,GCA_000157815.1_EEX99709.1:0.0031255260)100:0.046859,(GCA_000017405.1_ABS13129.1:0.0000023470,GCA_000585655.1_EXL07264.1:0.0000023470)100:0.047870)100:0.223727,(GCA_900104355.1_SDP88954.1:0.0586198567,GCA_900113985.1_SFI61085.1:0.1246233797)99:0.023942)99:0.042642,GCA_001558695.1_KXF79497.1:0.0782296924)100:0.133799,(((GCA_000014245.1_ABG61503.1:0.2001701605,((GCA_000300335.1_EKF20156.1:0.0882280994,GCA_000300515.1_EKF44493.1:0.0670436265)100:0.103118,GCA_900113935.1_SFI33191.1:0.2342964611)87:0.048893)87:0.034047,(((GCA_000585625.1_EXL08653.1:0.1500189221,GCA_002075885.1_OQM73656.1:0.1600524149)91:0.058900,(GCA_001510895.1_KUM28328.1:0.0382325321,GCA_001618845.1_AMX98730.1:0.0288734943)100:0.050471)86:0.012999,(GCA_001424795.1_KQU75268.1:0.0584427785,GCA_001605015.1_AMS44210.1:0.0441582800)100:0.071063)100:0.061528)87:0.051188,(((((GCA_000016285.1_ACM35387.1:0.1637406384,GCA_000092025.1_AAK86245.1:0.0820510171)99:0.042258,(((((((GCA_000017145.1_ABR58993.1:0.0313931381,GCA_000018545.1_ACP23958.1:0.0416867459)100:0.024163,GCA_002288525.1_ASY61601.1:0.0583588673)100:0.024648,GCA_000697965.2_ANK71290.1:0.0476383586)100:0.017624,(GCA_001267455.1_KOC76503.1:0.0165527155,GCA_001652565.1_ANH02679.1:0.0234365563)100:0.045301)99:0.014350,(GCA_001687365.1_OBZ96711.1:0.0370669593,GCA_001885585.1_OJG01041.1:0.0643435490)100:0.066546)99:0.026301,(GCA_000731295.1_CDN52494.1:0.0035025328,GCA_000731315.1_CDN46318.1:0.0030872030)100:0.062850)74:0.010282,(GCA_000092045.1_ABC89341.1:0.0556119736,GCA_000769405.1_KPN26293.1:0.0388027758)87:0.008940)89:0.026536)67:0.020570,(GCA_000722615.1_KEQ08349.1:0.0000023470,GCA_000722625.1_KEQ02983.1:0.0000023470)100:0.084670)72:0.030350,(GCA_001578105.1_AMM86571.1:0.0587995416,GCA_002043005.1_AQZ51322.1:0.0639802624)100:0.150162)100:0.097705,(GCA_000154705.2_EDQ31740.2:0.1184189194,GCA_001703635.1_OCW56404.1:0.0654824535)100:0.102372)100:0.053197)90:0.020377)82:0.039073,GCA_002238045.1_OXT02856.1:0.3980013175)31:0.021767,(GCA_001293565.1_KPB00610.1:0.2660175734,GCA_000179775.1_EFL89143.1:0.2541561933)95:0.074143)99:0.067089,((GCA_000153465.1_EAS50736.1:0.1703403379,(GCA_000153705.1_EAU41780.1:0.1627694329,GCA_900176465.1_SMC96902.1:0.1078193926)100:0.128919)100:0.048448,((GCA_000800175.1_KHJ55959.1:0.0098700241,GCA_900141975.1_SHJ27199.1:0.0177035992)100:0.195483,GCA_900104035.1_SDO63431.1:0.1571330635)100:0.084754)100:0.097863)100:0.068217,((((GCA_000148725.1_EFO34313.1:0.1014328104,(GCA_000158095.1_EEE44727.1:0.0586482301,GCA_001403915.1_CTQ45162.1:0.1665760900)100:0.050035)100:0.060908,(GCA_000192745.1_ADZ71677.1:0.1215445418,(GCA_001188555.1_KND20982.1:0.0000023470,GCA_002249885.1_OXS48773.1:0.0000023470)100:0.133974)100:0.123420)96:0.035024,(GCA_900105595.1_SDT93648.1:0.2092943857,((GCA_001907205.1_OKL44891.1:0.1172081468,(GCA_900110875.1_SEQ21148.1:0.0553258413,GCA_900114245.1_SFJ89270.1:0.0155131782)100:0.114530)100:0.116518,(GCA_900115225.1_SFN94276.1:0.0722883653,GCA_900215505.1_SNY91879.1:0.1047030307)100:0.360792)65:0.093529)53:0.030846)65:0.079269,(GCA_900102695.1_SCZ19750.1:0.3315776793,((GCA_900106695.1_SDX51332.1:0.1794566687,GCA_900113695.1_SFI00156.1:0.1734886579)100:0.122911,((GCA_900111545.1_SET72391.1:0.0000023470,GCA_900143155.1_SHN72217.1:0.0000023470)100:0.269396,(GCA_900107585.1_SEA80103.1:0.2972627974,(((((((((((((((((((GCA_000011965.2_AAV94639.1:0.1222218486,GCA_900172225.1_SLN57974.1:0.1079642191)78:0.030790,GCA_900109035.1_SEI77395.1:0.1683521204)100:0.049692,(((((GCA_000203975.3_KID11174.1:0.0450184397,GCA_000511355.1_AHD00285.1:0.0701694124)100:0.049413,GCA_900102795.1_SCZ53627.1:0.1181986974)99:0.026041,(GCA_000511385.1_AHD08810.1:0.0755217874,((GCA_001258055.1_CRL13477.1:0.0000023470,GCA_900113345.1_SFH56132.1:0.0000023470)100:0.060176,GCA_001678945.1_ANP35754.1:0.0865708988)100:0.019870)100:0.023222)99:0.021542,((GCA_001458175.1_CUH52532.1:0.0959062481,GCA_900114415.1_SFK82236.1:0.0997756705)100:0.049056,GCA_900142085.1_SHI67695.1:0.1575134908)36:0.024556)35:0.005871,(GCA_000376545.2_ANP39999.1:0.0785428705,GCA_900129685.1_SHG55514.1:0.2202825706)72:0.043012)39:0.027718)84:0.037291,GCA_900110425.1_SEO02395.1:0.2174510920)93:0.057373,GCA_900111875.1_SFA72723.1:0.2697635783)96:0.030355,((GCA_001247715.1_KNX43334.1:0.1395338165,GCA_900172295.1_SLN30379.1:0.1750372468)92:0.035739,(((GCA_900116455.1_SFT75363.1:0.1946375170,(GCA_000814025.1_KIC49171.1:0.0482687698,GCA_001969365.1_APX11097.1:0.0205490389)100:0.164522)91:0.036731,(((GCA_000014045.1_ABG31547.1:0.0530796981,GCA_000154785.2_AEI93044.1:0.0559976980)100:0.145126,GCA_000172095.1_EDQ05242.1:0.1945981448)100:0.044034,GCA_000622405.1_KIN66846.1:0.2473413206)97:0.074522)86:0.030593,GCA_000152625.1_EAP77839.1:0.2460184415)68:0.016458)81:0.028709)92:0.024167,(GCA_900100005.1_SDI17912.1:0.1440198773,((GCA_900115595.1_SFO85502.1:0.1088919072,GCA_900184815.1_SMX24843.1:0.2048828669)99:0.079340,((GCA_900099935.1_SDI71678.1:0.0754080184,GCA_900112335.1_SFC98300.1:0.0934915382)98:0.019664,GCA_900188335.1_SNS58154.1:0.0417027709)100:0.171887)68:0.018064)95:0.027882)88:0.025219,(GCA_900110775.1_SEQ28898.1:0.1537280061,GCA_002210095.1_OWU72610.1:0.2479486142)89:0.065796)63:0.011568,(((GCA_000442315.1_EPX87836.1:0.1976820207,GCA_000600335.2_EYD77665.1:0.0973321790)100:0.114315,GCA_900114485.1_SFL21050.1:0.2854290926)80:0.024281,(GCA_000223375.1_AEM40388.1:0.0000023470,GCA_001399515.1_ALJ80575.1:0.0000023470)100:0.325386)74:0.034151)48:0.017357,(((GCA_900095785.1_SCM68219.1:0.0031947297,GCA_900115865.1_SFQ19575.1:0.0000023470)100:0.247233,GCA_900116005.1_SFR10532.1:0.2664981561)52:0.038865,((GCA_001046955.1_AKO96235.1:0.0033106466,GCA_900109145.1_SEI94904.1:0.0000026474)100:0.264054,GCA_001890925.1_OJI94352.1:0.2912888160)98:0.077480)74:0.049739)76:0.020425,((((GCA_000012905.2_ABA78000.2:0.1976221874,GCA_900106675.1_SDW38922.1:0.2603987578)20:0.046658,((GCA_900110025.1_SEM96475.1:0.1347678304,GCA_900110135.1_SEM75144.1:0.1704208611)11:0.034786,GCA_900156815.1_SIS52633.1:0.1516288457)100:0.070345)81:0.036657,(GCA_001620265.1_AMY69953.1:0.2528621556,(GCA_000203895.1_ABL72362.1:0.1644259879,GCA_000444995.1_AGT08050.1:0.1932142600)100:0.214169)64:0.029480)77:0.030389,(GCA_001517585.1_CUX81711.1:0.1782984377,GCA_900107025.1_SDW31168.1:0.1680145451)100:0.136815)97:0.072190)60:0.018262,((((GCA_000153305.1_EAR50018.1:0.2418630844,GCA_900172355.1_SLN66485.1:0.1762946074)100:0.061275,GCA_900141735.1_SHI61740.1:0.1960659089)99:0.040460,GCA_000836695.1_KIQ68136.1:0.2231410026)81:0.023461,(GCA_000161835.1_EET47520.1:0.2249778745,GCA_000600975.2_EYD71066.1:0.2769490647)99:0.062197)99:0.066134)82:0.031456,(((GCA_000299575.1_EKE44374.1:0.2491907780,(GCA_900110115.1_SEO03847.1:0.0099692244,GCA_900141995.1_SHJ70261.1:0.0022881055)100:0.210350)68:0.046068,(GCA_900113405.1_SFG99629.1:0.0000025431,GCA_900172315.1_SLN48619.1:0.0000024976)100:0.190633)98:0.103276,(GCA_000590925.1_AHM05602.1:0.2242809885,((GCA_900156525.1_SIT77604.1:0.3352346527,(GCA_001548075.1_BAQ68138.1:0.0038178932,GCA_001633165.1_ANB35668.1:0.0072531284)100:0.311151)100:0.049516,GCA_000738435.1_AII88257.1:0.4700215232)98:0.042845)85:0.045269)69:0.029492)60:0.015271,((((((((GCA_000153725.1_EAU45654.1:0.1177539260,((GCA_001969385.1_APX24070.1:0.0000021023,GCA_900112435.1_SFB92036.1:0.0000027361)100:0.092513,(GCA_001975705.1_APZ53924.1:0.0764171517,GCA_900102075.1_SDF10992.1:0.1133038915)100:0.026166)100:0.017848)100:0.020396,(GCA_001687105.1_ANT61137.1:0.0201349278,GCA_900116195.1_SFT23131.1:0.0115775071)100:0.122618)100:0.035781,(GCA_900100085.1_SDI33552.1:0.1561790640,GCA_000442255.1_EPX76244.1:0.1977798328)99:0.039890)100:0.089213,(GCA_001038505.1_KMK66652.1:0.1015026260,GCA_900188035.1_SNR26408.1:0.1645834096)99:0.053682)79:0.021226,GCA_000521865.1_ETX30993.1:0.2269211307)35:0.024642,((GCA_002115725.1_OSQ60634.1:0.0304032396,GCA_002115805.1_OSQ43218.1:0.0270407202)100:0.176401,GCA_900115815.1_SFQ35744.1:0.1899244326)34:0.048178)61:0.032084,(GCA_001205715.1_KNG95704.1:0.2313334983,(GCA_001482405.1_KUF12212.1:0.1469252305,((((GCA_002211155.1_OWV55013.1:0.0064635648,(GCA_002211225.1_OWV42754.1:0.0000023470,GCA_900101505.1_SDE08210.1:0.0000023470)62:0.000003)100:0.003209,GCA_002211205.1_OWV68233.1:0.0000025270)100:0.070288,(GCA_002237555.1_ASP22799.1:0.0202971055,GCA_900188425.1_SNS63028.1:0.0059827902)100:0.061043)99:0.048791,GCA_900184945.1_SMX43802.1:0.0935930113)100:0.110212)95:0.054833)83:0.044434)79:0.057298,GCA_900107235.1_SDY31874.1:0.2481721186)98:0.072716)65:0.020870,((GCA_000018145.1_ABV94144.1:0.2018323074,((GCA_000765015.1_KGK80197.1:0.0000026444,GCA_900141945.1_SHI72682.1:0.0128119294)100:0.194081,(GCA_001403795.1_CTQ50157.1:0.1587172444,GCA_900109285.1_SEL63401.1:0.1287957158)100:0.139225)100:0.064619)62:0.028183,((GCA_000442275.2_EPX80065.1:0.0426153198,GCA_900111945.1_SFR52758.1:0.0998486014)100:0.147241,GCA_001981245.1_APX89306.1:0.2616243264)99:0.097658)88:0.058082)91:0.041230,((((((((GCA_001305615.1_ALG90757.1:0.1459738810,GCA_900184935.1_SMX43317.1:0.1059714983)100:0.069168,(GCA_900172235.1_SLN41395.1:0.1737018839,GCA_000812665.2_AML49922.1:0.2205135628)100:0.076571)99:0.053641,GCA_000647975.1_KAJ54206.1:0.2018252075)84:0.048743,GCA_000671395.1_KCV83269.1:0.2482135916)58:0.016002,((((((GCA_000152605.1_EAP84764.1:0.1795159901,(((GCA_000169415.1_EBA09370.1:0.1506277329,GCA_001458375.1_CUH76237.1:0.1764942229)100:0.081031,GCA_900107355.1_SDY19629.1:0.1723326905)100:0.046376,GCA_001458355.1_CUH65633.1:0.1833381745)99:0.040540)98:0.041958,((GCA_000155735.2_AGI72749.1:0.1102559047,GCA_001187845.1_AKS45517.1:0.0569436540)100:0.020793,GCA_900172275.1_SLN22095.1:0.1200569835)100:0.104460)98:0.040348,GCA_000152725.1_EAQ05029.1:0.2676565150)100:0.060429,(GCA_000152805.1_EAQ14841.1:0.1884820946,GCA_001307765.1_KPN63508.1:0.1290545756)100:0.140901)99:0.091635,((GCA_000299875.1_EKE73376.1:0.1073717320,(GCA_900109555.1_SEK68841.1:0.0000023470,GCA_900172305.1_SLN45773.1:0.0000023470)100:0.183694)99:0.052295,(GCA_900114135.1_SFJ02689.1:0.2266086549,GCA_900172375.1_SLN31251.1:0.1817186245)100:0.105835)98:0.066915)100:0.053956,GCA_001908835.1_APO87314.1:0.2688800434)100:0.153800)65:0.022841,(GCA_001404155.1_CRK74832.1:0.0000023470,GCA_900114125.1_SFJ62516.1:0.0000023470)100:0.325914)97:0.040618,GCA_900102905.1_SDK57225.1:0.3126754196)85:0.018384,GCA_900109955.1_SEW29017.1:0.2218296444)90:0.034533)94:0.022215,GCA_900172385.1_SLN35890.1:0.4175263781)31:0.013423,(((GCA_000740775.1_KFI31609.1:0.0105158843,GCA_000740795.1_KFI31531.1:0.0129659827)100:0.286283,((GCA_000021865.1_ADE85239.1:0.2089381419,(GCA_000714535.1_KEO53001.1:0.0818301601,GCA_000715505.1_KEP70775.1:0.1475382759)100:0.085168)100:0.060143,GCA_000740785.1_KFI25031.1:0.1883139608)100:0.209185)98:0.053707,GCA_900177545.1_SMH40185.1:0.4421371513)33:0.033465)96:0.031714,GCA_900142295.1_SIN82825.1:0.3117113997)100:0.142234)99:0.065457)92:0.029086)100:0.184456)44:0.036667)64:0.059562)73:0.043276,(GCA_900129325.1_SHG64205.1:0.2097034637,GCA_900148505.1_SHO63621.1:0.2844956851)80:0.092096)80:0.042626,((((GCA_000010525.1_BAF90019.1:0.1327055706,GCA_000017645.1_ABS65729.1:0.1064349069)100:0.127799,(GCA_000092925.1_ADH91742.1:0.0836740629,GCA_900100155.1_SCW60618.1:0.0701410386)100:0.191884)67:0.063559,GCA_001676615.1_OCC01509.1:0.3058842128)86:0.082115,(((GCA_001720135.1_ODN70486.1:0.2145837728,GCA_001305515.1_KPL52483.1:0.2285976035)89:0.077302,(GCA_001720135.1_ODN70487.1:0.1672568202,GCA_900104485.1_SDB52450.1:0.3085227814)30:0.043863)89:0.067171,((((((((((GCA_000011365.1_BAC46370.1:0.0409488594,GCA_000661935.1_AHY55211.1:0.0245035235)100:0.112249,(GCA_001618955.1_KZD20814.1:0.0000029967,GCA_900108575.1_SEH86925.1:0.0133664205)100:0.159970)96:0.046711,GCA_000336555.1_EKS33315.1:0.0768002319)23:0.027196,(GCA_000012725.1_ABA03407.1:0.0659176493,GCA_000013885.1_ABE61119.1:0.0596452948)100:0.115351)21:0.017189,((GCA_000218565.1_AEI07962.1:0.0000023470,GCA_000218585.1_AEI04332.1:0.0000023470)100:0.062979,GCA_000314735.2_EKS29818.1:0.0976285565)100:0.169161)41:0.040254,(GCA_000195775.1_CAE30206.1:0.1007308341,GCA_000935205.1_KIZ48168.1:0.1115769718)100:0.085052)100:0.117241,(GCA_002355335.1_BAT57962.1:0.2720005956,GCA_001426945.1_KQY98380.1:0.3212050761)95:0.061565)59:0.018481,(GCA_001579845.1_AMN44866.1:0.1981527349,GCA_002119765.1_ARQ02219.1:0.2182473287)99:0.117958)97:0.056499,(((GCA_001017175.1_KLK90153.1:0.0546417213,GCA_001017175.1_KLK94574.1:0.0827139333)100:0.158173,(GCA_001741865.1_AOO79971.1:0.1118269565,GCA_900102525.1_SDG57332.1:0.2080455663)100:0.210695)86:0.043405,(GCA_001017175.1_KLK92876.1:0.0628931364,GCA_900102135.1_SCZ13160.1:0.0811718346)100:0.343855)68:0.047069)69:0.059529,(GCA_001402875.1_ALK10279.1:0.0000024254,GCA_001459775.1_CUU42941.1:0.0000021501)100:0.444207)98:0.036781)66:0.022246)76:0.041415)54:0.017563,(((((GCA_000019845.1_ACB94681.1:0.2443858281,GCA_900114285.1_SFK61917.1:0.2339536258)100:0.070587,GCA_000021745.1_ACK49985.1:0.3454512383)100:0.050819,(((GCA_000304315.1_CCJ05471.1:0.1129516844,GCA_002117405.1_ARN81715.1:0.1874524085)100:0.039496,(GCA_001644125.1_OAI31070.1:0.0734060563,GCA_001675455.1_OBS54073.1:0.0575066812)100:0.040125)100:0.132923,GCA_900104955.1_SEC86169.1:0.3279441814)89:0.082595)99:0.056087,GCA_900187365.1_SNB73048.1:0.2892777980)94:0.060140,(((GCA_000143145.1_ADJ21853.1:0.4329346619,GCA_000503895.1_AHB47476.1:0.2440682956)100:0.101951,(GCA_000981545.1_CPR17592.1:0.0000023470,GCA_900104305.1_SDO31387.1:0.0062305511)100:0.260536)100:0.160595,GCA_002088295.1_ORE92444.1:0.4098627033)93:0.091476)54:0.023114)83:0.044921,((GCA_000496075.1_ESR25605.1:0.3902323429,(((GCA_000828475.1_BAQ16302.1:0.0614746550,GCA_001723285.1_ODS00045.1:0.0926490894)100:0.212084,GCA_001708935.1_ODA67050.1:0.2265796115)100:0.124054,(GCA_000166055.1_ADP72577.1:0.0089991318,GCA_000636015.1_KAI93710.1:0.0204662770)100:0.460511)99:0.081831)99:0.043731,((GCA_000230555.1_AEQ50371.1:0.0813184082,GCA_900100665.1_SDG85505.1:0.0802120775)100:0.156648,(GCA_000743575.1_KFL31039.1:0.1998178687,GCA_000970435.1_KKB85070.1:0.1009897773)100:0.134005)100:0.364850)81:0.019793)98:0.070056,((GCA_000017565.1_ABS62032.1:0.2263685632,GCA_000739695.1_GAK45552.1:0.2026265600)100:0.082093,GCA_000689395.1_CDO60127.1:0.2377200876)100:0.125810)98:0.042253,GCA_900172325.1_SLN25761.1:0.3400724717)100:0.073893,((((((((((GCA_000013005.1_ABC63750.1:0.1114871178,(GCA_000715015.1_KEO91843.1:0.0828451034,(GCA_001663175.1_ANK13877.1:0.0857407809,GCA_001677335.1_OBV12263.1:0.0453073953)100:0.092056)100:0.030259)93:0.038945,GCA_001281485.1_ALE16873.1:0.1458666801)100:0.033818,(GCA_001304795.1_ALG61870.1:0.0000023470,GCA_001306275.1_KPM16398.1:0.0000023470)100:0.123100)100:0.104978,((GCA_000013325.1_ABD27101.1:0.1468621450,GCA_001008165.2_AKH42208.1:0.2214971586)95:0.046790,((GCA_001028705.1_AKM09572.1:0.0753963033,GCA_001661675.2_ARU15490.1:0.1059553055)100:0.082908,GCA_000235975.2_EHJ62597.1:0.1566624919)86:0.018800)95:0.044698)94:0.049446,(GCA_000013985.1_ABF52803.1:0.1041397800,GCA_001610975.1_AMU96049.1:0.0736831274)100:0.101618)100:0.077682,(((GCA_000016765.1_ABQ67564.1:0.0573862747,(GCA_002355275.1_ATE64782.1:0.0000023470,GCA_002367875.1_PCE39723.1:0.0000023470)100:0.132933)100:0.115650,GCA_001586395.2_KZB94335.1:0.1977579229)90:0.043349,((GCA_000091125.1_BAI97071.1:0.0044820037,GCA_000147835.3_AEG48071.1:0.0050223171)100:0.157498,((GCA_001295965.1_KPF76007.1:0.0030976739,GCA_001713435.1_AOG00990.1:0.0000020145)100:0.126142,(GCA_002218195.1_ASK87945.1:0.0852642878,GCA_900128895.1_SIO02777.1:0.0994336662)100:0.113885)100:0.056907)100:0.065391)99:0.070616)93:0.044349,(GCA_000175255.2_AEH62448.1:0.0790977823,GCA_000218875.1_AEI37456.1:0.0309438456)100:0.384111)100:0.073733,(GCA_000342165.1_EMD83027.1:0.1746831072,GCA_002211145.1_OWV31838.1:0.1613847410)100:0.105178)100:0.051948,GCA_002251755.1_OYQ24780.1:0.2981026972)100:0.220168,GCA_900101935.1_SDD31116.1:0.5576027880)100:0.192905)93:0.053563,(((((((GCA_000009985.1_BAE53029.1:0.1311052032,GCA_000513295.1_CDL00775.1:0.2391259989)100:0.085342,(GCA_000294655.1_CCG41779.1:0.0507269143,GCA_900108475.1_SEH28348.1:0.0360838883)100:0.279416)100:0.114773,(((GCA_900156605.1_SIS89792.1:0.4023053149,GCA_000315795.1_EKV32580.1:0.3560685292)77:0.068252,((GCA_000013085.1_ABC24009.1:0.2056212134,GCA_000284415.2_CCG07105.1:0.3038143550)100:0.219858,GCA_900101965.1_SDE31190.1:0.4925573318)93:0.136006)77:0.057795,((GCA_000300235.2_AJD50267.1:0.0492672322,GCA_000300275.1_EKF10505.1:0.0643752750)100:0.374423,((GCA_000982415.1_KKJ77676.1:0.0000023470,GCA_001026905.1_KLN62640.1:0.0126538602)100:0.346770,(GCA_000968135.1_CCQ74713.1:0.4219408589,GCA_900093605.1_SCA57167.1:0.5793519880)98:0.080312)98:0.084510)94:0.084919)58:0.053165)76:0.068919,(((GCA_000010725.1_BAI71902.1:0.1341587581,GCA_000632475.2_AIB13020.1:0.1542253129)100:0.320280,(((GCA_000016185.1_ACI99970.1:0.2619929821,GCA_002251795.1_OYQ35988.1:0.2750009892)100:0.108409,(GCA_000225995.2_EGY02612.1:0.0068999520,GCA_000730165.2_ASG19410.1:0.0121417852)100:0.248276)100:0.079842,(GCA_000576635.1_EWY40409.1:0.1129703769,GCA_000936425.1_KJB92656.1:0.1019597699)100:0.199422)99:0.058080)100:0.206737,GCA_900100455.1_SDH69002.1:0.7201992279)68:0.041878)93:0.065987,((((((((((((GCA_000011685.1_AAW61412.1:0.1130591369,GCA_000234355.2_EHH69056.1:0.0956023210)100:0.046069,(GCA_000723565.1_CDG34332.1:0.0564034792,GCA_002003665.1_OOL18337.1:0.0086801076)100:0.326317)100:0.111381,(((GCA_000617865.1_GAJ29177.1:0.1127166393,GCA_002005465.1_AQS89301.1:0.1302891089)100:0.052279,((GCA_000724025.1_CDG38455.1:0.0131540344,GCA_001547995.1_BAT20221.1:0.0062833439)100:0.170617,(GCA_001787335.1_AOX16250.1:0.0000027508,GCA_001787355.1_AOX19211.1:0.0067593208)100:0.097288)100:0.050684)100:0.052439,GCA_000963885.1_GAN53069.1:0.3040042799)100:0.034499)100:0.102607,GCA_002005445.1_AQS84933.1:0.1958284512)100:0.034408,GCA_002173735.1_ARW48393.1:0.1564053135)100:0.059265,GCA_000021325.1_ACI51019.1:0.1504370822)87:0.040469,((GCA_000182745.1_BAK83771.1:0.0265788771,GCA_000208635.2_EGG77370.1:0.0220606936)100:0.060983,GCA_000964505.1_GAN98224.1:0.0163589436)100:0.173744)98:0.126065,(GCA_000231445.2_EHD13410.1:0.0125697598,GCA_002153535.1_OUI78718.1:0.0057163178)100:0.494493)100:0.140801,((((GCA_000016725.1_ABQ32291.1:0.0032441546,GCA_000202835.1_BAJ82795.1:0.0000025553)100:0.277533,(GCA_000964365.1_GAN76128.1:0.2009474268,(GCA_000014285.2_ABI60987.1:0.0063125862,GCA_000576085.2_AHJ61828.1:0.0052454352)100:0.298676)96:0.051287)93:0.067246,((GCA_000164635.1_EFH09523.1:0.2175681265,GCA_900141905.1_SHI42729.1:0.2586269025)99:0.057542,(GCA_900101615.1_SDE12864.1:0.0000025150,GCA_900104205.1_SDB69766.1:0.0000021515)100:0.165794)100:0.079967)30:0.052511,(GCA_000306035.1_EKM99551.1:0.0835768842,GCA_000964385.1_GAN81227.1:0.0707458273)100:0.347497)59:0.055759)100:0.095766,GCA_900167455.1_SKA32503.1:0.3248043843)100:0.148215,((GCA_000024465.1_ADE39795.1:0.5477150554,((GCA_000319385.1_AFX99227.1:0.0654507981,GCA_000510265.1_AHC73798.1:0.0656552645)100:0.216638,GCA_900102465.1_SDF53947.1:0.1104127662)100:0.302225)99:0.164968,GCA_001746755.1_OEJ67537.1:0.4869268157)45:0.077887)41:0.042059,GCA_900100655.1_SDG52276.1:0.5469821685)44:0.023415)97:0.071946,((GCA_000299935.1_EKE76308.1:0.0925080893,GCA_001618175.1_KZD12180.1:0.0974831058)100:0.357048,(GCA_900177295.1_SMF13616.1:0.0000023470,GCA_900188055.1_SNR50335.1:0.0000021974)100:0.494050)96:0.071161)94:0.032470,(((GCA_000014865.1_ABK44450.1:0.4914901978,GCA_002109495.1_OSM04976.1:0.4291337894)100:0.311662,GCA_001982645.1_ONG41146.1:0.8457573374)100:0.158660,((((GCA_002211145.1_OWV32534.1:1.2783193556,(((((((((((((((((GCA_000007125.1_AAL51285.1:0.0028073941,GCA_000157815.1_EEX99167.1:0.0000023470)100:0.062808,(GCA_000017405.1_ABS13738.1:0.0028932139,GCA_000585655.1_EXL03873.1:0.0027186958)100:0.032896)100:0.134488,((((GCA_000017145.1_ABR61034.1:0.0453541734,GCA_000018545.1_ACP25948.1:0.0362572346)100:0.020403,GCA_002288525.1_ASY63773.1:0.0468797949)100:0.071668,GCA_000697965.2_ANK73214.1:0.0414273886)100:0.050765,((GCA_000092025.1_AAK89601.1:0.0799124645,((GCA_001267455.1_KOC73027.1:0.0086044537,GCA_001652565.1_ANH08252.1:0.0023671853)100:0.065022,(GCA_000092045.1_ABC93913.1:0.0423927125,GCA_000769405.1_KPN23760.1:0.0403626977)100:0.060095)48:0.013366)98:0.028390,(((GCA_000731295.1_CDN57362.1:0.0033502143,GCA_000731315.1_CDN51177.1:0.0188230276)100:0.058283,GCA_001687365.1_OBZ94439.1:0.0389663513)99:0.013783,(GCA_900104355.1_SDP13784.1:0.0417091564,GCA_900113985.1_SFI55267.1:0.0614402354)99:0.030502)48:0.019673)98:0.032056)79:0.015736)81:0.048374,((GCA_000011365.1_BAC51176.1:0.0206415925,GCA_000661935.1_AHY52962.1:0.0455794335)100:0.077850,GCA_000013885.1_ABE62686.1:0.1726565808)100:0.116477)100:0.047339,((GCA_000585625.1_EXL01300.1:0.1725744166,GCA_900113935.1_SFJ33038.1:0.1465616497)88:0.047122,GCA_001618845.1_AMY01171.1:0.1062430669)100:0.073409)85:0.033658,(GCA_000013325.1_ABP64363.1:0.2334700347,(GCA_000723565.1_CDG34450.1:0.0083604679,GCA_002003665.1_OOL17361.1:0.0377695798)100:0.283471)93:0.051692)91:0.022828,GCA_001426945.1_KQY99900.1:0.2066183127)100:0.078803,GCA_001676615.1_OCC03778.1:0.3395806917)93:0.047854,(GCA_000022085.1_ACL60303.1:0.2031747169,GCA_001017175.1_KLK90349.1:0.1031862843)100:0.122709)67:0.056475,((GCA_000767795.1_KGM34780.1:0.0030762043,GCA_002195995.1_OWJ65854.1:0.0025038355)100:0.135359,(GCA_001271345.1_ALA16282.1:0.0027011410,GCA_001887265.1_APF37978.1:0.0085097165)100:0.112493)100:0.129224)95:0.065795,(((GCA_000304315.1_CCJ08195.1:0.1455459595,GCA_002117405.1_ARN80072.1:0.1469731555)100:0.058421,(GCA_001644125.1_OAI30143.1:0.1382143426,GCA_001675455.1_OBS52530.1:0.1678542843)100:0.077122)93:0.015585,(GCA_900114285.1_SFK03521.1:0.0262680967,GCA_900114285.1_SFK59617.1:0.0526315365)100:0.165650)100:0.194054)100:0.133496,(GCA_000442255.1_EPX75872.1:0.2879391336,GCA_900156525.1_SIT83205.1:0.2231771483)100:0.465615)98:0.069350,(((GCA_001741865.1_AOO81200.1:0.0280763100,GCA_900102525.1_SDF43216.1:0.0424406199)100:0.060171,GCA_002251735.1_OYQ19325.1:0.0673976239)100:0.446154,(((GCA_000013025.1_ABI77359.1:0.0619179295,GCA_000685315.1_KCZ97239.1:0.0685994676)100:0.477741,((GCA_000014745.1_ABI66151.1:0.0765116182,GCA_900103475.1_SDM55642.1:0.1066761067)100:0.162309,(GCA_000152745.1_EAP91313.1:0.1662354039,GCA_001637395.1_OAB61844.1:0.1686481078)100:0.189881)100:0.157436)100:0.173135,((GCA_900101935.1_SDD92637.1:0.4263775698,(GCA_002205555.1_ASD26788.1:0.5785413862,GCA_000817775.1_KIF42642.1:0.6405656927)95:0.141853)95:0.081051,(((((((((((GCA_000013005.1_ABC63987.1:0.1585310538,(GCA_001304795.1_ALG60219.1:0.0000023470,GCA_001306275.1_KPM18888.1:0.0000023470)100:0.119529)100:0.052874,GCA_000715015.1_KEO92141.1:0.0805551366)99:0.034142,(GCA_001663175.1_ANK12882.1:0.0522612205,GCA_001677335.1_OBV12372.1:0.0336843987)100:0.052786)100:0.052754,GCA_001008165.2_AKH44095.1:0.1558973011)100:0.024214,GCA_001281485.1_ALE15759.1:0.1245652193)100:0.109048,(GCA_001295965.1_KPF74206.1:0.0000023470,GCA_001713435.1_AOG00875.1:0.0000024260)100:0.144660)100:0.065631,(GCA_000013985.1_ABF52204.1:0.0749379972,GCA_001610975.1_AMU95369.1:0.0812580862)100:0.140695)100:0.047186,(GCA_002218195.1_ASK88346.1:0.0903014183,GCA_900128895.1_SIN69036.1:0.0419643944)100:0.123427)100:0.085839,GCA_001586395.2_KZB95575.1:0.1673069605)14:0.041330,((GCA_000016765.1_ABQ67223.1:0.0734905290,(GCA_002355275.1_ATE65972.1:0.0000023470,GCA_002367875.1_PCE43087.1:0.0000021789)100:0.012548)100:0.103335,(GCA_000091125.1_BAI94852.1:0.0140289248,GCA_000147835.3_AEG49927.1:0.0262135860)100:0.218062)100:0.044495)99:0.159281,(GCA_000342165.1_EMD83417.1:0.0665848820,GCA_002211145.1_OWV33005.1:0.0634983088)100:0.312140)100:0.369896)95:0.098395)93:0.141309)58:0.034209)90:0.308301,(GCA_000016725.1_ABQ31270.1:0.0093433632,GCA_000202835.1_BAJ81661.1:0.0000023751)100:0.788797)100:0.608474,((GCA_000011465.1_CAE18868.1:0.6249621200,GCA_000760175.1_KGG12992.1:0.2421613326)100:0.145505,GCA_001182765.1_CRY91512.1:0.3453888512)100:1.034750)79:0.125874,(((GCA_000017405.1_ABS17074.1:0.0000027042,GCA_000585655.1_EXL03335.1:0.0092229207)100:0.679140,GCA_000148725.1_EFO30471.1:0.4058654730)100:0.503305,((((GCA_000158095.1_EEE46005.1:0.6824565967,GCA_000738435.1_AII85679.1:0.5803809406)100:0.234446,GCA_002088295.1_ORE94387.1:0.8096684257)100:0.269512,(GCA_000982415.1_KKJ76675.1:0.0665369985,GCA_001026905.1_KLN60332.1:0.0567319744)100:0.824637)100:0.496152,GCA_000204015.1_EGF89500.1:1.1581527193)95:0.274799)61:0.059012)41:0.086599,((((((((((GCA_000012905.2_ABA79077.1:0.3059059904,(GCA_001517585.1_CUX81572.1:0.2511832431,((((GCA_000299575.1_EKE45227.1:0.1948669833,(GCA_900113405.1_SFG08858.1:0.0000023470,GCA_900172315.1_SLN11728.1:0.0000023470)100:0.336666)100:0.102765,GCA_900188335.1_SNT08857.1:0.3516285382)64:0.021562,GCA_900102905.1_SDL07693.1:0.2969110172)96:0.056446,GCA_000590925.1_AHM05211.1:0.3077908153)45:0.043414)53:0.022096)67:0.036887,((((((GCA_000014045.1_ABG32188.1:0.0449476190,GCA_000154785.2_AEI93907.1:0.0469242659)100:0.204256,(GCA_000814025.1_KIC48830.1:0.0330516463,GCA_001969365.1_APX13746.1:0.0459794317)100:0.160195)99:0.098900,(((GCA_000376545.2_ANP40512.1:0.1690676387,((GCA_000511385.1_AHD09576.1:0.0819193557,GCA_001678945.1_ANP35106.1:0.0856924812)84:0.035829,(GCA_001258055.1_CRL14304.1:0.0000023470,GCA_900113345.1_SFG24590.1:0.0000023470)100:0.100709)100:0.045112)97:0.015983,(GCA_900109035.1_SEI39006.1:0.1127924854,GCA_900116455.1_SFT68886.1:0.1380066314)98:0.075856)85:0.019516,GCA_002210095.1_OWU78001.1:0.2021708521)91:0.034777)100:0.067369,GCA_001205715.1_KNG95712.1:0.4385237141)100:0.076195,(GCA_001890925.1_OJI92045.1:0.2965612106,(GCA_900100005.1_SDI06329.1:0.2536374828,(((((GCA_000169415.1_EBA07195.1:0.2270693922,((GCA_001482405.1_KUF11642.1:0.1672851069,GCA_001458375.1_CUH77423.1:0.2046324067)100:0.053853,((((GCA_002211155.1_OWV62659.1:0.0000000000,GCA_002211225.1_OWV50069.1:0.0000000000):0.000000,GCA_900101505.1_SDC15233.1:0.0000000000):0.000003,GCA_002211205.1_OWV65830.1:0.0000023470)100:0.091682,GCA_900184945.1_SMX35667.1:0.1345613705)100:0.108847)99:0.027436)100:0.035396,(GCA_000442255.1_EPX78477.1:0.2194742904,((GCA_001687105.1_ANT59075.1:0.0309472602,GCA_900116195.1_SFS39450.1:0.0525209524)100:0.099423,GCA_900100085.1_SDI94734.1:0.1094140668)100:0.093287)100:0.093020)100:0.056279,(GCA_000521865.1_ETX29532.1:0.1726699544,(GCA_001038505.1_KMK67466.1:0.0878737843,GCA_900188035.1_SNR40395.1:0.1801133386)100:0.074043)100:0.048773)100:0.051669,((GCA_002115725.1_OSQ58943.1:0.0832831365,GCA_002115805.1_OSQ45775.1:0.0830745203)100:0.116465,GCA_900115815.1_SFQ61797.1:0.2536038345)94:0.040468)94:0.069252,(GCA_001046955.1_AKO96952.1:0.0022023239,GCA_900109145.1_SEJ08787.1:0.0044709552)100:0.280706)99:0.052956)42:0.019632)96:0.028494)98:0.056123,GCA_900111875.1_SFA77435.1:0.2548558372)95:0.077758)83:0.041486,(((GCA_900172235.1_SLN17975.1:0.2715113946,GCA_000647975.1_KAJ56828.1:0.4071541461)96:0.086014,GCA_000812665.2_AML52672.1:0.2135617453)76:0.044002,(((GCA_000765015.1_KGK79810.1:0.0206641766,GCA_900141945.1_SHI84428.1:0.0000023321)100:0.256112,GCA_001403795.1_CTQ50709.1:0.2333266306)100:0.188671,GCA_001981245.1_APX88570.1:0.4330362061)80:0.078911)88:0.059202)85:0.042869,(GCA_000671395.1_KCV83657.1:0.2542915947,(GCA_000161835.1_EET49690.1:0.2859711909,GCA_001404155.1_CRK74220.1:0.4378796047)97:0.061075)85:0.035508)91:0.063820,(GCA_900114485.1_SFL51002.1:0.2344104953,(GCA_001187845.1_AKS45997.1:0.1796559629,GCA_900172275.1_SLN15990.1:0.1558071299)100:0.209781)95:0.055221)84:0.022451,GCA_000836695.1_KIQ67710.1:0.2641101907)94:0.168896,GCA_900107585.1_SEA09628.1:0.4195901909)97:0.157724,(GCA_900106695.1_SDW26063.1:0.1430818409,GCA_900113695.1_SFI28858.1:0.1609277888)100:0.261404)100:1.337990,((((GCA_000152805.1_EAQ14847.1:0.3447574945,GCA_900142295.1_SIN92200.1:0.3248562252)100:0.227402,(((GCA_001424795.1_KQU76348.1:0.1115361997,GCA_001605015.1_AMS41723.1:0.1335665304)100:0.115173,(GCA_001510895.1_KUM24070.1:0.1812741116,GCA_001618845.1_AMY01143.1:0.1097147498)100:0.052888)98:0.046087,GCA_002075885.1_OQM77341.1:0.2255306313)98:0.306445)99:0.232798,GCA_900107355.1_SDY52307.1:0.9674115467)100:0.966452,((GCA_000211815.1_EGJ35168.1:0.0542460232,GCA_001942495.1_OLT59334.1:0.0401335469)100:0.072548,GCA_002260545.1_OZH56052.1:0.1758531364)100:1.619100)96:0.240005)84:0.076943,GCA_001637395.1_OAB63243.1:1.2252983576)30:0.114310)38:0.037048)71:0.045970,GCA_001637395.1_OAB58343.1:1.4589402566)91:0.059581,(((GCA_000010725.1_BAI73650.1:0.2687499849,GCA_001703635.1_OCW56027.1:0.6090492530)100:0.290099,(((((((((GCA_000011965.2_AAV97450.1:0.1142014595,((GCA_000203975.3_KID09011.1:0.0519274175,GCA_000511355.1_AHD02107.1:0.0899646255)100:0.074807,GCA_000376545.2_ANP41768.1:0.1623291410)100:0.030911)87:0.024948,(GCA_000158095.1_EEE47021.1:0.1258891386,GCA_001403915.1_CTQ45815.1:0.1573549648)91:0.040149)84:0.025701,GCA_001187845.1_AKS44892.1:0.3011226925)61:0.021662,(GCA_900100005.1_SDI39127.1:0.1863287131,GCA_000161835.1_EET46213.1:0.2672586672)68:0.044080)89:0.038406,GCA_002238045.1_OXT02011.1:0.3297046845)94:0.065277,GCA_001281485.1_ALE15920.1:0.3340796665)96:0.038856,GCA_001458355.1_CUH65729.1:0.2925337951)99:0.079508,((GCA_000511385.1_AHD09439.1:0.0486980454,GCA_001258055.1_CRL14379.1:0.0165458441)100:0.127768,(GCA_900116455.1_SFT94208.1:0.0969691604,GCA_000172095.1_EDQ02901.1:0.2105481661)99:0.079520)99:0.196785)95:0.037509,(((GCA_000300235.2_AJD53736.1:0.0196036578,GCA_000300275.1_EKF09778.1:0.0952161264)100:0.149850,(GCA_000982415.1_KKJ76923.1:0.0306287389,GCA_001026905.1_KLN59666.1:0.0114077207)100:0.349479)99:0.098536,(GCA_001611975.1_AMW33867.1:0.4955908445,(GCA_000195775.1_CAE25815.1:0.2510510469,GCA_000300515.1_EKF40108.1:0.2163179726)100:0.350942)48:0.094306)47:0.072558)100:0.174242)100:0.332828,((GCA_000017145.1_ABR62822.1:0.0479302060,GCA_001267455.1_KOC74836.1:0.0584219592)100:0.136460,GCA_001676615.1_OCC00564.1:0.0617710657)100:1.146290)92:0.136303)91:0.081171,(((GCA_000011965.2_AAV93731.1:0.5082972362,((GCA_000195775.1_CAE28066.1:0.4349609267,GCA_000294655.1_CCG40405.1:0.2611038355)100:0.329395,GCA_000817775.1_KIF41001.1:0.5944488438)100:0.116063)100:0.079023,((((GCA_000018545.1_ACP21811.1:0.1406987093,GCA_002288525.1_ASY65774.1:0.2343672462)98:0.036682,GCA_001687365.1_OBZ94735.1:0.1198306229)100:0.090852,GCA_000740785.1_KFI29811.1:0.3509921618)100:0.106612,GCA_900141975.1_SHJ56924.1:0.1717213938)100:0.536465)100:0.430594,GCA_002412335.1_PCN53318.1:1.0060604411)99:0.334712)100:0.304277)99:0.236819)77:0.039486)91:0.090362,((GCA_000264455.2_AFK55172.1:0.0038691649,GCA_001601315.1_KYO50960.1:0.0000027625)100:0.510954,((GCA_000767795.1_KGM30758.1:0.0109580191,GCA_002195995.1_OWJ65862.1:0.0209140751)100:0.421414,(GCA_000963705.1_KJV09511.1:0.0969962329,GCA_002251735.1_OYQ16732.1:0.0289002157)100:0.317595)100:0.186031)59:0.050319)99:0.135496,((GCA_000013025.1_ABI76277.1:0.0236983389,GCA_000685315.1_KCZ97408.1:0.0413278663)100:0.405639,GCA_000023785.1_ACT58051.1:0.4052550087)100:0.286750)100:0.211719)100:0.265847);
