# Supplementary material for: Assessing the accuracy of phylogenetic rooting methods on prokaryotic gene families
Source: PLoS One. 2020 May 15;15(5):e0232950. doi: 10.1371/journal.pone.0232950 (PMC7228096; doi:10.1371/journal.pone.0232950)
Supplement: S2 Dataset — (ZIP) [file pone.0232950.s003.zip › EmpiricalDataset/GeneTrees_IQTree/000172.aln.treefile]

(GCA_000006905.1_AAK23913.1:0.0338633831,GCA_000092285.1_ADG10687.1:0.0512654882,((GCA_000017265.1_ACG78203.1:0.1198943403,GCA_001425915.1_KQW71534.1:0.1857562770)37:0.056950,(((GCA_000144605.1_ADL01262.1:0.1626787045,GCA_002205555.1_ASD28598.1:0.1488256363)100:0.140409,(GCA_000175215.2_ADU14454.1:0.2572579604,GCA_000204015.1_EGF90602.1:0.2359442935)100:0.150854)100:0.088851,(((GCA_000014745.1_ABI65659.1:0.1303753007,GCA_900103475.1_SDM68401.1:0.1614012796)100:0.143145,GCA_000152745.1_EAP91077.1:0.3694090839)100:0.178183,(((((((((((((((((((((GCA_000007125.1_AAL52327.1:0.0000020440,GCA_000157815.1_EEY00188.1:0.0000023813)100:0.038840,(GCA_000017405.1_ABS15125.1:0.0025875317,GCA_000585655.1_EXL05847.1:0.0000021478)100:0.036475)100:0.056245,(GCA_000022725.1_ACS51306.1:0.0382663485,GCA_000341385.1_AGF75895.1:0.0506749214)100:0.257382)100:0.033076,GCA_001558695.1_KXF77655.1:0.0735115669)100:0.051280,(GCA_900104355.1_SDP62852.1:0.0340650245,GCA_900113985.1_SFJ10277.1:0.0767193894)100:0.159986)97:0.039591,(((((GCA_000016285.1_ACM36238.1:0.1326382766,(GCA_000325745.1_AGA64262.1:0.3933603262,GCA_000496595.1_AHA27922.1:0.6905731677)100:0.249536)69:0.032873,(GCA_000092045.1_ABC90416.1:0.0082729642,GCA_000769405.1_KPN28090.1:0.0211836429)100:0.093224)92:0.038404,(((((GCA_000017145.1_ABR59757.1:0.0289543297,(GCA_002288525.1_ASY62400.1:0.0200115497,GCA_000018545.1_ACP24848.1:0.0526338748)100:0.018676)100:0.035901,GCA_000697965.2_ANK72055.1:0.0333578182)100:0.031273,(GCA_001687365.1_OBZ96287.1:0.0509480164,GCA_001885585.1_OJG00227.1:0.1040252366)100:0.058671)100:0.058027,(GCA_001267455.1_KOC77522.1:0.0112111231,GCA_001652565.1_ANH03828.1:0.0128568992)100:0.050739)92:0.017704,(GCA_000092025.1_AAK87077.1:0.0689167392,((GCA_000722615.1_KEQ06833.1:0.0000020440,GCA_000722625.1_KEQ08676.1:0.0000027974)100:0.060240,(GCA_000731295.1_CDN53547.1:0.0052159821,GCA_000731315.1_CDN47403.1:0.0000023860)100:0.078140)100:0.031895)100:0.039368)91:0.019971)100:0.066107,(GCA_001578105.1_AMM84007.1:0.0466905948,GCA_002043005.1_AQZ52632.1:0.0218788216)100:0.343756)100:0.043361,(GCA_000154705.2_EDQ33411.1:0.0627328874,GCA_001703635.1_OCW58684.1:0.0286753552)100:0.162373)89:0.024797)57:0.013261,(((GCA_000014245.1_ABG62431.1:0.1143097231,(GCA_000300335.1_EKF20196.1:0.0456281946,GCA_000300515.1_EKF42679.1:0.0385519225)100:0.066338)100:0.067236,(((GCA_000585625.1_EXL09909.1:0.1013704404,((GCA_001510895.1_KUM27966.1:0.0604683899,GCA_001618845.1_AMY00990.1:0.0321438938)100:0.037810,GCA_002075885.1_OQM77430.1:0.1517366720)97:0.029344)97:0.036680,(GCA_001424795.1_KQU76222.1:0.0412191669,GCA_001605015.1_AMS41864.1:0.0300651492)100:0.083053)97:0.016067,GCA_900113935.1_SFI70759.1:0.1701205587)60:0.018404)75:0.031256,(GCA_000179775.1_EFL90001.1:0.1910201401,GCA_002238045.1_OXS99273.1:0.2859498038)77:0.052706)84:0.025656)76:0.018784,(GCA_000817775.1_KIF43622.1:0.1046727874,GCA_001293565.1_KPB01638.1:0.1550067579)100:0.117346)98:0.030617,((GCA_000153465.1_EAS51154.1:0.0734905273,(GCA_000153705.1_EAU40389.1:0.0619886539,GCA_900176465.1_SMC58919.1:0.0641997692)100:0.065667)98:0.019035,((GCA_000800175.1_KHJ56388.1:0.0024134595,GCA_900141975.1_SHJ46912.1:0.0078864233)100:0.140466,GCA_900104035.1_SDO77585.1:0.2089344810)100:0.040778)100:0.070833)100:0.054840,(GCA_900102695.1_SCZ37676.1:0.2729038249,(GCA_900104485.1_SDB12722.1:0.2378145426,GCA_900129325.1_SHE56891.1:0.2154997309)99:0.048506)96:0.039482)86:0.037593,(GCA_900115225.1_SFO25252.1:0.1247291795,GCA_900215505.1_SNY93727.1:0.0771015194)100:0.191321)89:0.018713,(((((((GCA_000148725.1_EFO33627.1:0.1113202637,GCA_000158095.1_EEE43602.1:0.1119105614)100:0.039973,GCA_001403915.1_CTQ42493.1:0.0558836518)100:0.078360,(GCA_000192745.1_ADZ70506.1:0.0862078332,(GCA_001188555.1_KND18711.1:0.0034306469,GCA_002249885.1_OXS50392.1:0.0039887160)100:0.113269)99:0.035967)100:0.047465,GCA_900105595.1_SDU12128.1:0.1422637857)94:0.029415,(GCA_001907205.1_OKL43554.1:0.0865609795,(GCA_900110875.1_SEQ81317.1:0.0119480251,GCA_900114245.1_SFK73344.1:0.0143493217)100:0.158714)100:0.066933)98:0.054760,GCA_001720135.1_ODN72481.1:0.2173081438)65:0.031490,((GCA_900148505.1_SHO66178.1:0.1770449865,GCA_002088295.1_ORE95850.1:0.4448933625)96:0.047257,GCA_001305515.1_KPL50775.1:0.2495403575)70:0.046130)92:0.024173)93:0.023744,((GCA_000230555.1_AEQ51349.1:0.0517891460,GCA_900100665.1_SDG68650.1:0.0677392585)100:0.178558,GCA_000970435.1_KKB83780.1:0.2165998536)100:0.324969)33:0.028376,GCA_000496075.1_ESR25124.1:0.2675393893)74:0.018141,(((((((((((GCA_000011365.1_BAC50170.1:0.0424999908,GCA_000661935.1_AHY50133.1:0.0195112967)100:0.072929,(GCA_000012725.1_ABA05135.1:0.0674744622,GCA_000013885.1_ABE63000.1:0.0897622164)100:0.096721)100:0.025290,((GCA_000935205.1_KIZ36873.1:0.0865257139,(GCA_001618955.1_KZD24571.1:0.0000027901,GCA_900108575.1_SEI05920.1:0.0025446407)100:0.088685)100:0.033600,GCA_000195775.1_CAE28379.1:0.1072665171)99:0.044139)67:0.033053,GCA_000336555.1_EKS40277.1:0.0678402061)95:0.064020,((GCA_000218565.1_AEI06793.1:0.0000020440,GCA_000218585.1_AEI03216.1:0.0000020440)100:0.081679,GCA_000314735.2_EKS28033.1:0.0747146507)100:0.058535)100:0.127604,GCA_002355335.1_BAT60238.1:0.2382000555)85:0.029754,(GCA_001579845.1_AMN42320.1:0.2149379730,GCA_002119765.1_ARQ01626.1:0.1837120862)100:0.078594)100:0.086769,((GCA_001402875.1_ALK09118.1:0.0000027184,GCA_001459775.1_CUU41781.1:0.0000028018)100:0.259548,(GCA_000166055.1_ADP72811.1:0.0000029869,GCA_000636015.1_KAI93574.1:0.0076164681)100:0.388437)100:0.060471)100:0.064170,((GCA_000010525.1_BAF87678.1:0.1644829358,GCA_000017645.1_ABS69841.1:0.0845244133)100:0.103852,(GCA_000092925.1_ADH89154.1:0.0785452622,GCA_900100155.1_SCW41152.1:0.1104288301)100:0.141341)100:0.148867)82:0.024736,GCA_001676615.1_OCC06282.1:0.2608806905)79:0.021487,(((((GCA_000019845.1_ACB95997.1:0.2427901177,(GCA_000021745.1_ACK51846.1:0.1668539105,GCA_900114285.1_SFK13988.1:0.0541284006)100:0.105714)99:0.049191,GCA_900104955.1_SEC27510.1:0.1482853860)93:0.031062,GCA_900187365.1_SNB57894.1:0.2987025861)100:0.055333,(GCA_000304315.1_CCJ07189.1:0.1580669401,(GCA_002117405.1_ARN80326.1:0.1228767730,(GCA_001644125.1_OAI23769.1:0.0514500529,GCA_001675455.1_OBS51615.1:0.0427552100)100:0.147322)100:0.038468)100:0.092027)100:0.068870,(((GCA_000019945.1_ACB79183.1:0.1671698959,GCA_000022085.1_ACL59016.1:0.1008828526)100:0.135467,(GCA_001017175.1_KLK94877.1:0.0475969018,GCA_900102135.1_SCY83911.1:0.0314080398)100:0.108326)100:0.039019,((GCA_001271345.1_ALA18894.1:0.0054964368,GCA_001887265.1_APF37470.1:0.0022595041)100:0.172757,(GCA_001741865.1_AOO84648.1:0.1070058771,GCA_900102525.1_SDG94337.1:0.0651413457)100:0.122386)100:0.050181)100:0.095515)100:0.139054)99:0.057181)86:0.056706,((GCA_000017565.1_ABS64820.1:0.1841523869,GCA_000739695.1_GAK44557.1:0.1956679306)100:0.082512,GCA_000689395.1_CDO60980.1:0.2404606739)99:0.093787)76:0.011095,((((GCA_000828475.1_BAQ17523.1:0.0139029062,GCA_001723285.1_ODS00887.1:0.0333876215)100:0.241195,GCA_001708935.1_ODA68508.1:0.1186459249)99:0.023930,GCA_001708935.1_ODA68507.1:0.2130479673)99:0.106747,((GCA_000143145.1_ADJ23731.1:0.1791121490,GCA_000503895.1_AHB49563.1:0.2435997899)100:0.054537,(GCA_000981545.1_CPR21123.1:0.0000020440,GCA_900104305.1_SDP23934.1:0.0000023430)100:0.208321)100:0.095100)99:0.079388)95:0.064055,(GCA_900172325.1_SLN53637.1:0.3401118072,(((((((((((((GCA_000009985.1_BAE51579.1:0.1061209298,(GCA_000294655.1_CCG41352.1:0.0293232105,GCA_900108475.1_SEH32771.1:0.0140743602)100:0.218490)100:0.073646,GCA_000513295.1_CDK98530.1:0.1040081826)100:0.209558,(GCA_001611975.1_AMW35239.1:0.2340632534,GCA_900156605.1_SIS37695.1:0.1838242301)100:0.080994)77:0.025521,(GCA_000315795.1_EKV30843.1:0.2027882569,GCA_900100455.1_SDH28252.1:0.2704154420)87:0.052344)68:0.043691,((GCA_000013085.1_ABC22367.1:0.1877810097,GCA_000284415.2_CCG09332.1:0.1789963813)100:0.127996,GCA_900101965.1_SDE09649.1:0.2126107661)98:0.077774)79:0.054187,((((GCA_000010725.1_BAI72774.1:0.1067344685,GCA_000632475.2_AIB12008.1:0.0843307568)100:0.144358,(GCA_000576635.1_EWY42124.1:0.0471824056,GCA_000936425.1_KJB97000.1:0.0471752046)100:0.113462)100:0.034764,(GCA_000767795.1_KGM35424.1:0.0053628854,GCA_002195995.1_OWJ67970.1:0.0074456172)100:0.385924)23:0.040016,(GCA_000226315.1_AEP09674.1:0.0098265108,GCA_000348745.1_AGH98096.1:0.0000010047)100:0.449833)78:0.035334)65:0.026039,(((GCA_000299935.1_EKE77718.1:0.0526959038,GCA_001618175.1_KZD09856.1:0.0862769695)100:0.116279,(GCA_900100655.1_SDF69999.1:0.2411777780,(GCA_900177295.1_SMF25149.1:0.0000020440,GCA_900188055.1_SNR59949.1:0.0000020330)100:0.228802)99:0.118607)73:0.035392,GCA_000024465.1_ADE38396.1:0.5858878029)64:0.035713)67:0.040796,((((GCA_001746755.1_OEJ68033.1:0.2727739231,GCA_000968135.1_CCQ73865.1:0.2612269338)100:0.106550,(GCA_000982415.1_KKJ77518.1:0.0090142322,GCA_001026905.1_KLN61490.1:0.0161258781)100:0.218258)99:0.073776,((GCA_000319385.1_AFX98782.1:0.0511377414,GCA_000510265.1_AHC73555.1:0.0813710471)100:0.279292,GCA_900102465.1_SDF10238.1:0.0499075120)100:0.237130)85:0.049481,(GCA_000963705.1_KJV10996.1:0.0413362713,GCA_002251735.1_OYQ18533.1:0.0757475991)100:0.352577)45:0.041235)72:0.026265,((((GCA_000014285.2_ABI62188.2:0.0000020440,GCA_000576085.2_AHJ63098.1:0.0000029871)100:0.275981,GCA_000964365.1_GAN77480.1:0.1499441351)99:0.082862,(((GCA_000014285.2_ABI61606.1:0.0047880193,GCA_000576085.2_AHJ62498.1:0.0000024571)100:0.729128,(((GCA_000021325.1_ACI51187.1:0.1262921495,((GCA_000182745.1_BAK83672.1:0.0191982897,GCA_000208635.2_EGG75131.1:0.0189494106)100:0.021989,GCA_000964505.1_GAN99799.1:0.0532752873)100:0.226762)100:0.083856,(GCA_002005445.1_AQS86091.1:0.2450031436,GCA_002173735.1_ARW46818.1:0.2748944740)100:0.192960)100:0.194166,(GCA_000231445.2_EHD14400.1:0.0000023432,GCA_002153535.1_OUI78225.1:0.0073342184)100:0.482739)100:0.151953)100:0.368901,((GCA_000016725.1_ABQ30152.1:0.0000022487,GCA_000202835.1_BAJ80301.1:0.0025376263)100:0.405476,(GCA_000306035.1_EKM99342.1:0.0866981955,GCA_000964385.1_GAN79714.1:0.0615680652)100:0.481345)100:0.263323)100:0.340840)99:0.070256,((GCA_000164635.1_EFH10012.1:0.1532677098,(GCA_900101615.1_SDD79684.1:0.0000020440,GCA_900104205.1_SDB69909.1:0.0000020440)100:0.135732)99:0.086154,GCA_900141905.1_SHI78766.1:0.1803571513)100:0.138831)100:0.172190)75:0.027709,(((GCA_000300235.2_AJD52231.1:0.0298639043,GCA_000300275.1_EKF07648.1:0.0329773027)100:0.189893,GCA_900093605.1_SCA55000.1:0.3244774357)100:0.073219,GCA_900167455.1_SJZ47007.1:0.4077379916)80:0.038729)93:0.048260,((GCA_000264455.2_AFK53804.1:0.0000020100,GCA_001601315.1_KYO57597.1:0.0025916382)100:0.314903,((GCA_000014865.1_ABK46108.1:0.2462665218,GCA_002109495.1_OSM06228.1:0.2370324706)100:0.197852,((GCA_000017145.1_ABR62439.1:0.1138489314,(GCA_000018545.1_ACP25974.1:0.1019871310,(GCA_000697965.2_ANK76540.1:0.1548973115,GCA_002288525.1_ASY66893.1:0.1402709511)83:0.039131)98:0.034052)98:0.041050,GCA_000092045.1_ABC92489.1:0.0816993457)100:1.047416)94:0.186672)85:0.047893)90:0.042291,(GCA_000742835.1_AIK96450.1:0.4760476018,(((GCA_001192655.1_GAO98568.1:0.4828885404,GCA_002117145.1_ARN84243.1:0.3700705406)100:0.321728,(((GCA_000219355.1_AEI88433.1:0.6490943396,GCA_000815465.1_KIE05580.1:0.3617199512)100:0.204638,(((GCA_000010205.1_BAG41044.1:0.1563798337,GCA_000964595.1_KJV55936.1:0.1167565331)100:0.692179,(GCA_000012385.1_ABE04169.1:0.0922603782,GCA_000195735.1_CAA15219.1:0.0923511232)100:0.428978)100:0.374709,(((GCA_000008385.1_AAW71210.1:0.1308780954,GCA_000953315.1_CDR79311.1:0.0597374960)100:0.560711,((GCA_000026005.1_CAH58205.1:0.1961163992,GCA_000964755.1_KJV65337.1:0.2354691421)100:0.386659,GCA_000964795.1_KJV68923.1:0.5150857931)83:0.138194)59:0.157856,((GCA_000022525.1_ACT69644.1:0.4093931998,GCA_000632985.1_AHX11589.1:0.3207940940)100:1.000522,(GCA_000011945.1_AAV86693.1:0.1360176287,GCA_000024505.1_ACZ49184.1:0.0988185327)100:1.118501)58:0.214943)100:0.471198)99:0.144464)100:0.150394,(GCA_001637395.1_OAB61305.1:1.0499342581,((GCA_000018105.1_ABW27141.1:0.9469238919,((((((((((((((GCA_000011345.1_BAC08457.1:0.0285222326,GCA_000505665.1_AHB89459.1:0.0503927086)100:0.509917,GCA_002142475.1_BAS55249.1:0.4121952054)77:0.102303,(GCA_001904725.1_OKH33715.1:0.4174473591,GCA_000317065.1_AFY71590.1:0.4508107964)27:0.040268)40:0.060621,GCA_000012525.1_ABB58122.1:1.3937001442)75:0.026899,(((GCA_000011385.1_BAC88945.1:0.2953450689,GCA_000484535.1_AGY60251.1:0.3922250805)100:0.186732,GCA_000317125.1_AFY85616.1:0.3092088431)62:0.041370,(((((((GCA_000021825.1_ACK69551.1:0.1005072759,(GCA_000284135.1_BAL28607.1:0.0467497779,GCA_000478825.2_AIE75385.1:0.0489300453)100:0.289390)90:0.046755,GCA_000332055.1_ELS01602.1:0.2258255961)22:0.034907,(GCA_000297435.1_CCI33072.1:0.0000023053,GCA_000312205.1_CCI06113.1:0.0269977801)100:0.255391)88:0.064223,(GCA_000317025.1_AFY78542.1:0.0209643467,GCA_001904635.1_OKH20978.1:0.0000024900)100:0.200668)100:0.160884,(GCA_000180455.1_CBN54595.1:0.2271574840,((GCA_000214075.2_EGK90325.1:0.0150395539,GCA_000317475.1_AFZ06520.1:0.0397478410)100:0.049107,GCA_002412335.1_PCN53135.1:0.0592646673)100:0.196622)96:0.075371)91:0.075339,(GCA_001746915.1_OEJ74129.1:0.3093436168,(GCA_000155555.1_EDX74503.1:0.2019289743,GCA_000317515.1_AFZ17424.1:0.1781889899)100:0.151216)81:0.030192)27:0.033750,(((GCA_000478195.2_ERT07142.1:0.0773074666,GCA_000972705.2_KKD38802.1:0.0517818042)100:0.169513,GCA_000710505.1_KEI66135.1:0.2327490147)100:0.153611,GCA_001637395.1_OAB56920.1:0.4171463276)27:0.073501)73:0.042867)59:0.045431)99:0.050771,(((((GCA_000020025.1_ACC82078.1:0.1071843366,(((((GCA_000169135.1_EAW44521.1:0.0548264072,GCA_002218065.1_GAX35215.1:0.0606109828)100:0.075849,GCA_000204075.1_ABA20372.1:0.0714994975)97:0.029668,(GCA_001298445.1_ALF55866.1:0.0481597614,GCA_002367975.1_BAY18929.1:0.0412493673)100:0.041771)97:0.016855,GCA_000317535.1_AFZ23211.1:0.0757465623)71:0.007098,((((GCA_000312705.1_AFW94253.1:0.0193419235,GCA_000789435.1_KHG41886.1:0.0124154055)100:0.028974,GCA_002368115.1_BAZ84938.1:0.0252475161)100:0.094587,(((((GCA_000175835.1_EFA70546.1:0.0051913214,GCA_001432185.1_KRH98263.1:0.0022782983)100:0.008840,GCA_000175855.1_EFA73529.1:0.0269183774)100:0.026423,GCA_002368135.1_BAZ89131.1:0.0269665160)100:0.080863,GCA_002368075.1_BAZ79814.1:0.0346573860)100:0.026155,(GCA_000196515.1_ADI65530.1:0.0750070207,GCA_000317695.1_AFZ59881.1:0.0499984360)100:0.016582)100:0.090090)99:0.028784,GCA_000316575.1_AFY31535.1:0.1453956820)80:0.026584)94:0.030075)94:0.026958,((GCA_002368055.1_BAZ74536.1:0.0000020408,GCA_002368295.1_BAZ01538.1:0.0000020440)100:0.021490,GCA_002368275.1_BAY92373.1:0.0054508897)100:0.087249)100:0.062195,((((GCA_000231365.2_EHC11532.1:0.0099851236,GCA_001904645.1_OKH12759.1:0.0084571155)100:0.031191,GCA_001275395.1_KOP25606.1:0.0543538774)100:0.041601,GCA_000346485.2_KYC38815.1:0.1389040050)98:0.034910,((GCA_000317435.1_AFZ01961.1:0.0966028854,GCA_000828085.2_KIJ83900.1:0.0363461647)100:0.089061,GCA_001456025.1_KST69435.1:0.2502324882)88:0.034341)91:0.034629)90:0.038288,(GCA_000317555.1_AFZ31921.1:0.0131034948,GCA_001904655.1_OKH28729.1:0.0171410650)100:0.139486)100:0.248618,((GCA_000817775.1_KIF40906.1:0.2017310247,(GCA_001904775.1_OKH47405.1:0.2365962729,GCA_002075285.2_ASC74101.1:0.2723726319)100:0.069845)100:0.258552,GCA_000018105.1_ABW31302.1:0.5006358701)100:0.070710)100:0.091108)100:0.149436,(GCA_000317145.1_AFY91749.1:0.4377676071,(GCA_000317675.1_AFZ55052.1:0.1214669454,GCA_001548115.1_BAQ66668.1:0.1597944311)100:0.733400)100:0.350259)100:0.192348,((GCA_000952155.1_KJH73459.1:0.3526587887,(GCA_000317065.1_AFY69876.1:0.5041639888,GCA_000317145.1_AFY95283.1:0.4651112607)96:0.058315)93:0.052459,((((GCA_000817775.1_KIF41764.1:0.3047019300,GCA_001904775.1_OKH48050.1:0.3577720933)100:0.086380,GCA_002075285.2_ASC70700.1:0.2476753671)100:0.117494,((GCA_000155635.1_EDY39735.1:0.2637845860,GCA_000316515.1_AFY27226.1:0.1813009265)100:0.155615,GCA_001182765.1_CRY92680.1:0.3835220514)100:0.390425)100:0.092454,(GCA_000012525.1_ABB56641.1:0.5204223907,GCA_001870225.1_APB34825.1:0.6367650204)100:0.164467)97:0.050793)92:0.058544)77:0.014084,(((((((GCA_000014265.1_ABG49820.1:0.1078461768,GCA_002260545.1_OZH53995.1:0.0813711559)100:0.262592,GCA_001904725.1_OKH40913.1:0.3219284487)97:0.082937,(GCA_000317495.1_AFZ12475.1:0.2780397802,GCA_001746915.1_OEJ73798.1:0.4211591000)90:0.030187)92:0.041638,((GCA_000155555.1_EDX71832.1:0.2090603863,(GCA_000211815.1_EGJ32291.1:0.0169772114,GCA_001942495.1_OLT61438.1:0.0094990479)100:0.352273)100:0.034746,GCA_000317515.1_AFZ19891.1:0.1683109336)100:0.189457)28:0.021775,(GCA_000317045.1_AFY64909.1:0.3835118753,GCA_000317105.1_AFY81669.1:0.3566750042)32:0.066546)42:0.028981,((((((((((GCA_000020025.1_ACC82664.1:0.0905536170,((GCA_000196515.1_ADI63965.1:0.0634553286,(GCA_000317695.1_AFZ56086.1:0.0737102746,(GCA_002368075.1_BAZ82345.1:0.0568051238,((GCA_000175835.1_EFA70339.1:0.0063545238,(GCA_002368135.1_BAZ89714.1:0.0096347505,GCA_000175855.1_EFA73601.1:0.0170857777)94:0.002821)95:0.003418,GCA_001432185.1_KRH96320.1:0.0008572315)100:0.248514)100:0.051490)100:0.039923)100:0.034253,(GCA_000312705.1_AFW95276.1:0.0147454273,GCA_002368115.1_BAZ86526.1:0.0144203171)100:0.125786)100:0.051571)67:0.014561,GCA_000317535.1_AFZ26014.1:0.0832001815)97:0.030872,(GCA_000169135.1_EAW46671.1:0.0320736625,GCA_002218065.1_GAX37107.1:0.0444444572)100:0.098164)84:0.003006,((GCA_001298445.1_ALF53577.1:0.0586321559,GCA_002367975.1_BAY19139.1:0.0500148903)100:0.112772,GCA_000204075.1_ABA24072.1:0.1633092228)93:0.036902)90:0.026628,(GCA_000316575.1_AFY31248.1:0.0966938475,((GCA_002368055.1_BAZ72590.1:0.0000021346,GCA_002368295.1_BAY96902.1:0.0000020440)100:0.011323,GCA_002368275.1_BAY93108.1:0.0121593319)100:0.119577)100:0.043840)100:0.038447,((GCA_000317435.1_AFY99768.1:0.2104310414,(GCA_001456025.1_KST66975.1:0.0000022385,GCA_001456025.1_KST67136.1:0.0000025712)100:0.216192)84:0.019175,(((GCA_000346485.2_KYC39440.1:0.0672735626,GCA_000760695.2_KIE12687.1:0.0347237172)100:0.138409,GCA_000828085.2_KIJ82326.1:0.1265487471)100:0.074465,(GCA_000316665.1_AFY55284.1:0.1844043475,GCA_000350105.1_CCH68035.1:0.3056943150)96:0.056155)93:0.040052)89:0.028720)92:0.055611,((GCA_000231365.2_EHC13039.1:0.0087205960,GCA_001904645.1_OKH11443.1:0.0149775083)100:0.049289,GCA_001275395.1_KOP26202.1:0.0499729894)100:0.116246)100:0.076144,(GCA_000317555.1_AFZ29263.1:0.0235929304,GCA_001904655.1_OKH29115.1:0.0110958457)100:0.271304)100:0.085725,GCA_000317125.1_AFY86545.1:0.3114810385)96:0.067885,((((((((((GCA_000017845.1_ACB51043.1:0.0886229156,(GCA_000167195.1_EAM50100.1:0.0025898252,GCA_000235665.2_EHJ10424.1:0.0000021105)100:0.142515)100:0.073390,GCA_000025125.1_ADB94901.1:0.5672598809)98:0.087799,((GCA_000317675.1_AFZ53440.1:0.1664590466,GCA_001548115.1_BAQ66242.1:0.1153178022)100:0.083624,GCA_001747005.1_OEJ79750.1:0.2051170768)100:0.245851)76:0.035083,(GCA_000317025.1_AFY75770.1:0.0130056391,GCA_001904635.1_OKH20607.1:0.0170907519)100:0.197138)68:0.016530,((GCA_000297435.1_CCI33392.1:0.0000028639,GCA_000312205.1_CCI06214.1:0.0085153926)100:0.278310,(GCA_000284135.1_BAL30591.1:0.0353539821,GCA_000478825.2_AIE75187.1:0.0177388463)100:0.412685)94:0.051922)85:0.018993,GCA_000021825.1_ACK69819.1:0.1944956422)95:0.053218,(((GCA_000317575.1_AFZ33953.1:0.0081405681,GCA_002355455.1_BAU64900.1:0.0248964398)100:0.127228,(GCA_002368355.1_BAZ45800.1:0.2151006559,GCA_000332055.1_ELS04733.1:0.1984362141)100:0.075578)100:0.128067,GCA_000332035.1_ELR96246.1:0.4094200109)100:0.099921)99:0.123557,GCA_001904615.1_OKH16913.1:0.5176060715)33:0.043105,(GCA_000018105.1_ABW30334.1:0.3590195268,GCA_001276715.1_KOR37216.1:0.2875130628)100:0.158266)99:0.027761,((GCA_000317615.1_AFZ50421.1:0.0720826286,GCA_000317635.1_AFZ45640.1:0.1407976321)100:0.190424,GCA_000473895.1_ERN41426.1:0.3625726097)100:0.162383)100:0.140948)25:0.042238)81:0.020883,((((GCA_000176895.2_CCE19249.1:0.0079288762,GCA_000307915.1_EKD08565.1:0.0047220724)100:0.239182,(GCA_000710505.1_KEI66223.1:0.0336655422,GCA_900009265.1_CUR13722.1:0.0126398069)100:0.233152)99:0.081628,(GCA_000478195.2_ERT05663.1:0.0727950449,GCA_000972705.2_KKD37512.1:0.0635338967)100:0.156859)100:0.161910,(GCA_000180455.1_CBN58646.1:0.1645289344,((GCA_000214075.2_EGK84908.1:0.0165850740,GCA_000317475.1_AFZ09418.1:0.0253973126)100:0.068361,GCA_002412335.1_PCN51727.1:0.0487533282)100:0.195035)100:0.134157)100:0.130718)96:0.057073)79:0.053009,((GCA_000011345.1_BAC09677.1:0.0277147159,GCA_000505665.1_AHB88752.1:0.0252505153)100:0.458220,GCA_002142475.1_BAS55245.1:0.2865451419)98:0.126620)82:0.012936,(GCA_000011385.1_BAC90023.1:0.2032924622,GCA_000484535.1_AGY60592.1:0.3643886555)100:0.286719)98:0.121619,(GCA_000346485.2_KYC43070.1:0.0401946240,GCA_000760695.2_KIE08478.1:0.1009786040)100:0.376415)100:0.628613,(GCA_000011385.1_BAC90477.1:0.2055918201,GCA_000484535.1_AGY60339.1:0.1584939913)100:0.687686)100:0.815513,((GCA_000019945.1_ACB80707.1:0.2096996814,GCA_000935205.1_KIZ44801.1:0.2620035883)100:1.263373,((((GCA_000153705.1_EAU39773.1:0.5985507673,GCA_000315795.1_EKV26636.1:0.2196264984)93:0.075989,((GCA_000172095.1_EDQ03963.1:0.0425621892,GCA_000172095.1_EDQ05852.1:0.0000020072)100:0.315229,GCA_002088295.1_ORE91763.1:0.3228690081)100:0.117003)92:0.071229,(GCA_001981245.1_APX89181.1:0.3899245020,GCA_900115595.1_SFO97160.1:0.2488301226)100:0.260941)100:0.790352,((((GCA_001205715.1_KNG92066.1:0.1262364904,GCA_900106675.1_SDX91194.1:0.1933906797)94:0.033544,GCA_900109955.1_SEW14778.1:0.0623994652)95:0.098618,GCA_900109285.1_SEL23003.1:0.0784697542)95:0.105068,GCA_900109035.1_SEJ98926.1:0.1472709587)100:0.801583)100:0.247255)100:0.426228)98:0.150402)97:0.149752,(GCA_001637395.1_OAB63101.1:1.3255598299,((((GCA_000012905.2_AGY32422.1:0.3489781904,GCA_000590925.1_AHM02478.1:0.3845634238)100:0.257963,(GCA_000195775.1_CAE29694.1:0.1310858776,GCA_000935205.1_KIZ38580.1:0.2177917817)100:0.278130)100:1.376648,GCA_001982645.1_ONG40322.1:1.0266393557)97:0.143695,((GCA_000016725.1_ABQ30321.1:0.0079626424,GCA_000202835.1_BAJ80133.1:0.0000024218)100:0.459296,(((GCA_000021325.1_ACI50497.1:0.3973516704,((GCA_000617865.1_GAJ28478.1:0.5343921872,(((GCA_000724025.1_CDG40986.1:0.0016568679,GCA_001547995.1_BAT20660.1:0.0060762632)100:0.203362,(GCA_001787335.1_AOX15945.1:0.0000029839,GCA_001787355.1_AOX21035.1:0.0057753254)100:0.120104)100:0.111081,GCA_002005465.1_AQS88669.1:0.0794169182)94:0.142086)100:0.182219,GCA_000963885.1_GAN53530.1:0.4144430015)100:0.279142)88:0.037331,((GCA_000963885.1_GAN55815.1:0.2923159363,(GCA_001787335.1_AOX18034.1:0.0056028655,GCA_001787355.1_AOX21069.1:0.0000020440)100:0.294481)100:0.092201,GCA_002005465.1_AQS89391.1:0.3788594216)100:0.108357)88:0.109164,GCA_000964505.1_GAO00073.1:0.5805093998)100:0.459427)100:0.202344)100:0.979166)97:0.141079)100:0.383517)99:0.208537)69:0.090515)69:0.064148,(GCA_000153525.1_EAS84437.1:0.1129880056,GCA_000155895.1_EDZ60144.1:0.1972537843)100:0.627941)88:0.092664)88:0.135148)97:0.036117,GCA_900101935.1_SDD62860.1:0.6220904624)100:0.051442)98:0.034739)99:0.081653,(((((((((((GCA_000011965.2_AAV96005.1:0.0662362478,GCA_900109035.1_SEI82407.1:0.0584741261)99:0.017700,GCA_900172225.1_SLN34287.1:0.0419435708)99:0.042587,(((((GCA_000203975.3_KID08117.1:0.0157027096,GCA_000511355.1_AHD01309.1:0.0214313919)100:0.039247,(GCA_000511385.1_AHD10184.1:0.0323560534,((GCA_001258055.1_CRL13794.1:0.0000023517,GCA_900113345.1_SFG04799.1:0.0000020440)100:0.023232,GCA_900102795.1_SCZ63537.1:0.0994014803)100:0.022698)100:0.020573)100:0.016291,GCA_001678945.1_ANP38478.1:0.0615238771)93:0.031918,GCA_000376545.2_ANP41001.1:0.1205325150)100:0.055444,(GCA_900116455.1_SFT63355.1:0.0552571924,GCA_900156525.1_SIT76440.1:0.2820410959)40:0.052655)23:0.016907)49:0.037173,GCA_002210095.1_OWU77885.1:0.1157063192)98:0.042035,(((GCA_000014045.1_ABG32770.1:0.0116076099,GCA_000154785.2_AEI94456.1:0.0008103056)100:0.116361,(GCA_000814025.1_KIC48506.1:0.0201489106,GCA_001969365.1_APX11751.1:0.0123553100)100:0.082930)97:0.031550,((GCA_000152605.1_EAP84622.1:0.0698664354,GCA_000172095.1_EDQ05372.1:0.0866846167)100:0.056040,GCA_000622405.1_KIN69256.1:0.1696282658)98:0.038442)96:0.019650)66:0.016467,(((GCA_000155735.2_AGI72876.1:0.0643946488,(GCA_001187845.1_AKS46592.1:0.0503364827,GCA_900172275.1_SLN58451.1:0.0667698321)27:0.026468)100:0.059826,GCA_900114485.1_SFL01174.1:0.1477169892)44:0.058514,(((((((((GCA_000012905.2_ABA78689.1:0.1323351408,(GCA_900110025.1_SEN47728.1:0.1387469831,GCA_900110135.1_SEN40096.1:0.0798278503)100:0.043195)99:0.020765,(GCA_001620265.1_AMY69469.1:0.0969974726,GCA_900156815.1_SIS65467.1:0.1292663886)100:0.043858)100:0.055963,(GCA_900142295.1_SIN88795.1:0.1013605536,((GCA_900099935.1_SDI25805.1:0.0823859073,GCA_900112335.1_SFB75737.1:0.0843333412)97:0.031403,GCA_900188335.1_SNS80959.1:0.0201175959)100:0.156099)97:0.048173)76:0.016007,((((GCA_000671395.1_KCV83184.1:0.1248424403,GCA_000647975.1_KAJ55551.1:0.1158510960)100:0.038538,(GCA_001548075.1_BAQ68517.1:0.0156256663,GCA_001633165.1_ANB35341.1:0.0098315377)100:0.176423)99:0.012960,(GCA_001305615.1_ALG89897.1:0.0670001981,GCA_900184935.1_SMX34142.1:0.0554456931)100:0.044717)100:0.034097,(GCA_900172235.1_SLN44528.1:0.1239071453,(((GCA_000018145.1_ABV93070.1:0.1289922013,(GCA_001517585.1_CUX82207.1:0.0806098211,GCA_900107025.1_SDX20337.1:0.1090012508)100:0.100009)99:0.028751,GCA_900102905.1_SDK95438.1:0.1477322815)97:0.015998,((GCA_000740775.1_KFI31010.1:0.0156307199,GCA_000740795.1_KFI26611.1:0.0098050596)100:0.152528,(GCA_000590925.1_AHM02628.1:0.1291704939,((GCA_900106695.1_SDW32789.1:0.1120964574,GCA_900113695.1_SFI74592.1:0.1121782504)100:0.098356,((GCA_900111545.1_SES94379.1:0.0000022544,GCA_900143155.1_SHN51755.1:0.0000025230)100:0.185674,GCA_900107585.1_SEA21435.1:0.3650927306)92:0.058912)100:0.139005)94:0.033331)98:0.023232)95:0.016034)96:0.024059)92:0.015977)96:0.024542,(((GCA_001981245.1_APX90623.1:0.1293572792,((GCA_000765015.1_KGK80773.1:0.0034741638,GCA_900141945.1_SHI35947.1:0.0036689673)100:0.158931,(GCA_001403795.1_CTQ49645.1:0.0699663980,GCA_900109285.1_SEK53823.1:0.1366704775)100:0.092051)11:0.036741)88:0.034528,(GCA_000442275.2_EPX79942.1:0.0373609574,GCA_900111945.1_SFR54231.1:0.0335018586)100:0.088347)100:0.034078,(((GCA_000299575.1_EKE45167.1:0.1659590273,(GCA_900113405.1_SFH34824.1:0.0000023005,GCA_900172315.1_SLN59705.1:0.0000026703)100:0.165116)97:0.048499,(GCA_900110115.1_SEM66844.1:0.0000020339,GCA_900141995.1_SHJ30345.1:0.0049369900)100:0.151369)94:0.033019,(GCA_900184815.1_SMX24345.1:0.1553943318,GCA_900115595.1_SFP70066.1:0.1474855354)89:0.028714)100:0.047454)96:0.037094)88:0.015439,((GCA_000161835.1_EET48739.1:0.0852565328,GCA_000738435.1_AII86912.1:0.2322894204)98:0.021120,(((GCA_000153305.1_EAR50420.1:0.1110717273,GCA_900172355.1_SLN41433.1:0.0891680237)99:0.038705,(GCA_000600975.2_EYD71305.1:0.1087309152,(GCA_000442315.1_EPX86629.1:0.2258255359,(GCA_000223375.1_AEM41650.1:0.0000029672,GCA_001399515.1_ALJ81763.1:0.0000024467)100:0.398896)100:0.072593)98:0.057390)95:0.026304,(GCA_000836695.1_KIQ69864.1:0.0870899502,GCA_900141735.1_SHJ20269.1:0.0965613782)100:0.103367)98:0.051849)91:0.021747)94:0.027214,(GCA_001404155.1_CRK74619.1:0.0000027903,GCA_900114125.1_SFJ16359.1:0.0000024201)100:0.164113)35:0.015772,GCA_001908835.1_APO86412.1:0.1534376505)18:0.012779,(((((GCA_000152805.1_EAQ12110.1:0.0486310089,GCA_900177545.1_SMH29329.1:0.2182946067)99:0.040303,(GCA_001307765.1_KPN62165.1:0.1004506537,GCA_900109955.1_SEW10612.1:0.0939110099)100:0.066964)99:0.034944,(((GCA_000299875.1_EKE73310.1:0.0754909457,GCA_900114135.1_SFJ04480.1:0.0813623233)100:0.096862,(GCA_900109555.1_SEK70730.1:0.0000028102,GCA_900172305.1_SLN44707.1:0.0000020004)100:0.127263)91:0.035643,GCA_900172375.1_SLN30477.1:0.1664346315)100:0.076876)97:0.023608,GCA_000812665.2_AML53203.1:0.1902378492)12:0.004737,(((GCA_000021865.1_ADE85281.1:0.1974668357,(GCA_000203895.1_ABL70324.1:0.1156706236,GCA_000444995.1_AGT09562.1:0.0761535609)100:0.117411)100:0.026234,GCA_000740785.1_KFI27196.1:0.4637615463)100:0.048663,((GCA_000714535.1_KEO51562.1:0.0722521163,GCA_000715505.1_KEP71033.1:0.1021401308)100:0.181609,GCA_900106675.1_SDW87038.1:0.2591558652)100:0.213189)98:0.034813)99:0.050287)29:0.011274)47:0.019853)18:0.010570,(GCA_000152725.1_EAQ01821.1:0.0783806224,GCA_900172385.1_SLN49117.1:0.1524001301)99:0.058829)32:0.019038,((((GCA_001890925.1_OJI94282.1:0.0943280926,GCA_900110775.1_SEQ40038.1:0.0673018006)30:0.014907,((GCA_001247715.1_KNX40388.1:0.0990067322,(GCA_900172295.1_SLN34129.1:0.0501188653,GCA_000152625.1_EAP76062.1:0.1457414815)62:0.006860)99:0.023739,(GCA_900107355.1_SDY26080.1:0.0939477392,(GCA_900111875.1_SFA72247.1:0.0907707061,GCA_900116005.1_SFQ94799.1:0.1700581687)100:0.045543)47:0.028565)37:0.011054)32:0.009249,(GCA_001458355.1_CUH66898.1:0.0984559700,(((GCA_900110425.1_SEO26190.1:0.0901426786,GCA_900129685.1_SHH83386.1:0.1052603994)97:0.035910,(GCA_900142085.1_SHJ66624.1:0.0871768642,GCA_001458175.1_CUH50648.1:0.1439014455)26:0.020668)24:0.005061,GCA_900114415.1_SFK54474.1:0.1078666424)67:0.024008)87:0.030122)31:0.011146,GCA_900100005.1_SDI13309.1:0.0607836266)40:0.023444)33:0.024385,((((((GCA_001038505.1_KMK67082.1:0.0450893702,GCA_900188035.1_SNR42387.1:0.0701741147)100:0.044883,GCA_001205715.1_KNG92467.1:0.1622299877)40:0.014487,(((GCA_000169415.1_EBA08745.1:0.0799698895,((((GCA_002211155.1_OWV62953.1:0.0000020018,GCA_002211205.1_OWV64293.1:0.0000021375)100:0.002354,(GCA_002211225.1_OWV49534.1:0.0000020440,GCA_900101505.1_SDC39920.1:0.0000020440)98:0.000002)100:0.016982,(GCA_002237555.1_ASP21755.1:0.0096232029,GCA_900188425.1_SNS26596.1:0.0026130847)100:0.048867)99:0.021951,GCA_900184945.1_SMX36568.1:0.0223179355)100:0.025424)100:0.055760,(GCA_001458375.1_CUH80321.1:0.1080192119,GCA_001482405.1_KUF09070.1:0.0670867545)100:0.023492)100:0.020613,GCA_900107235.1_SDY07272.1:0.1539335406)97:0.029015)38:0.012730,(GCA_000521865.1_ETX29491.1:0.0937863048,GCA_900115815.1_SFQ16131.1:0.0740079718)100:0.053838)57:0.015838,((((((GCA_000153725.1_EAU45584.1:0.0124244478,GCA_900100085.1_SDI84206.1:0.1165754486)12:0.007992,GCA_001975705.1_APZ54882.1:0.0152827852)77:0.011009,GCA_900102075.1_SDE51304.1:0.0386723462)78:0.006775,(GCA_001969385.1_APX25565.1:0.0000020440,GCA_900112435.1_SFD71073.1:0.0000020440)100:0.041259)97:0.017073,(GCA_001687105.1_ANT59354.1:0.0298285740,GCA_900116195.1_SFS33371.1:0.0222733970)100:0.021637)98:0.025231,GCA_000442255.1_EPX80475.1:0.0643712131)100:0.071198)80:0.018698,(GCA_002115725.1_OSQ60125.1:0.0403295458,GCA_002115805.1_OSQ52056.1:0.0464144100)100:0.048770)56:0.018175)32:0.019420,(GCA_900095785.1_SCM67475.1:0.0000027020,GCA_900115865.1_SFQ05419.1:0.0000021553)100:0.182596)94:0.031460,(GCA_001046955.1_AKO97509.1:0.0000022140,GCA_900109145.1_SEJ77734.1:0.0024859474)100:0.060012)100:0.341455)100:0.086953,(GCA_000152825.2_ADM10405.1:0.4252624282,GCA_900199215.1_SNT74772.1:0.3715670192)100:0.219751)100:0.100804,((GCA_000013025.1_ABI76032.1:0.0357771826,GCA_000685315.1_KCZ97745.1:0.0293322721)100:0.337752,GCA_000023785.1_ACT59416.1:0.3463715393)100:0.235995)100:0.057298)100:0.189387)100:0.122129)100:0.131536);
