# Supplementary material for: Assessing the accuracy of phylogenetic rooting methods on prokaryotic gene families
Source: PLoS One. 2020 May 15;15(5):e0232950. doi: 10.1371/journal.pone.0232950 (PMC7228096; doi:10.1371/journal.pone.0232950)
Supplement: S2 Dataset — (ZIP) [file pone.0232950.s003.zip › EmpiricalDataset/GeneTrees_IQTree/000173.aln.treefile]

(GCA_000006905.1_AAK22043.1:0.1220501701,GCA_000092285.1_ADG08551.1:0.0442627952,((GCA_000017265.1_ACG79862.1:0.2408629559,GCA_001425915.1_KQW69097.1:0.2488287247)100:0.205031,((GCA_000144605.1_ADK99546.1:0.3260731336,GCA_002205555.1_ASD26943.1:0.1682626206)100:0.348713,((GCA_000175215.2_ADU11868.1:0.4217570148,GCA_000204015.1_EGF91995.1:0.6964954203)100:0.556139,(((((((((((((((((((GCA_000007125.1_AAL53156.1:0.0578031992,GCA_000157815.1_EEX99348.1:0.0046571813)100:0.011196,(GCA_000017405.1_ABS13479.1:0.0000026537,GCA_000585655.1_EXL07678.1:0.0046917004)100:0.023118)100:0.111038,(GCA_001558695.1_KXF79563.1:0.0954367344,(GCA_900104355.1_SDO39692.1:0.0442103195,GCA_900113985.1_SFI63625.1:0.0074140515)100:0.086959)99:0.033202)65:0.055694,((((GCA_000014245.1_ABG65287.1:0.1976478706,(GCA_000300335.1_EKF19432.1:0.0144527342,GCA_000300515.1_EKF44249.1:0.0650932647)100:0.068354)100:0.170300,GCA_900113935.1_SFI84349.1:0.1397935269)100:0.059647,((GCA_000585625.1_EXL02593.1:0.0849941984,GCA_002075885.1_OQM74827.1:0.1014891884)100:0.029263,((GCA_001424795.1_KQU64344.1:0.0104812086,GCA_001605015.1_AMS38983.1:0.0000024410)100:0.093230,(GCA_001510895.1_KUM28259.1:0.0800373140,GCA_001618845.1_AMX98655.1:0.0377855600)99:0.039294)100:0.029260)100:0.109769)100:0.068417,GCA_002238045.1_OXT02881.1:0.4037135264)86:0.104962)56:0.079283,GCA_001293565.1_KPB01921.1:0.4697705984)75:0.074248,(((GCA_000016285.1_ACM35305.1:0.1650776295,((((((GCA_000017145.1_ABR58901.1:0.0238868421,(GCA_000018545.1_ACP23846.1:0.0134318992,GCA_002288525.1_ASY61513.1:0.0231077629)100:0.018381)100:0.023035,GCA_000697965.2_ANK71192.1:0.0260664591)100:0.049449,(GCA_001687365.1_OBZ96843.1:0.0485904157,GCA_001885585.1_OJF90506.1:0.0587546551)100:0.027768)100:0.027389,(GCA_001267455.1_KOC76564.1:0.0057424527,GCA_001652565.1_ANH02613.1:0.0231067085)100:0.073030)69:0.020856,GCA_000092025.1_AAK86174.2:0.1671868618)99:0.038721,(((GCA_000722615.1_KEQ03912.1:0.0000022119,GCA_000722625.1_KEQ04604.1:0.0000025201)100:0.090106,(GCA_000731295.1_CDN52410.1:0.0000024521,GCA_000731315.1_CDN46239.1:0.0047276681)100:0.082889)100:0.034572,(GCA_000092045.1_ABC89197.1:0.0339775525,GCA_000769405.1_KPN26053.1:0.0211281918)100:0.176432)100:0.025028)93:0.051261)99:0.088682,(GCA_001578105.1_AMM85104.1:0.0769209693,GCA_002043005.1_AQZ53205.1:0.1099952853)100:0.301643)100:0.163997,(GCA_000154705.2_EDQ35524.1:0.0869241373,GCA_001703635.1_OCW55901.1:0.1451904283)100:0.199548)100:0.196225)19:0.046595,((GCA_000153465.1_EAS49022.1:0.1639080338,(GCA_000153705.1_EAU40959.1:0.1640238311,GCA_900176465.1_SMD13833.1:0.1311824830)100:0.084802)100:0.104705,(GCA_900104035.1_SDO32031.1:0.2020468534,GCA_900141975.1_SHJ09503.1:0.1228806990)100:0.082733)100:0.215722)44:0.126618,(GCA_000022725.1_ACS52116.1:0.2439533704,GCA_000341385.1_AGF75357.1:0.1466395803)100:0.811165)97:0.129999,(((GCA_000230555.1_AEQ53390.1:0.0708889378,GCA_900100665.1_SDG23909.1:0.0726238369)100:0.192772,GCA_000970435.1_KKB76168.1:0.2782096849)100:0.427171,(GCA_900102695.1_SCZ34889.1:0.6183607066,GCA_000179775.1_EFL88371.1:0.8444935305)56:0.168667)50:0.098933)46:0.022474,(((((((((GCA_000148725.1_EFO32748.1:0.1513914273,(GCA_000158095.1_EEE44493.1:0.0915832904,GCA_001403915.1_CTQ44298.1:0.0362458158)100:0.136177)100:0.057785,(GCA_000192745.1_ADZ72730.1:0.0899665412,(GCA_001188555.1_KND18406.1:0.0000025201,GCA_002249885.1_OXS45773.1:0.0000025201)100:0.124591)100:0.092089)100:0.099526,GCA_900105595.1_SDU46470.1:0.2027852421)99:0.066514,(GCA_001907205.1_OKL44707.1:0.1612690072,(GCA_900110875.1_SEQ33269.1:0.0560063974,GCA_900114245.1_SFJ96262.1:0.0463758374)100:0.189104)100:0.172953)98:0.087346,(GCA_900148505.1_SHO65045.1:0.3588188415,(GCA_001305515.1_KPL55811.1:0.2972173250,GCA_001720135.1_ODN72145.1:0.3960671696)97:0.039530)99:0.099995)99:0.111109,(GCA_900104485.1_SDB50908.1:0.3496003127,GCA_900129325.1_SHF64723.1:0.3334129701)100:0.171206)85:0.086014,GCA_002088295.1_ORE95276.1:0.6841632647)71:0.080383,(GCA_900115225.1_SFO39396.1:0.1348968872,GCA_900215505.1_SNY90387.1:0.1280408776)100:0.577867)57:0.054494,(((GCA_000496075.1_ESR25878.1:0.5930889519,GCA_001676615.1_OCC04340.1:0.5492774465)88:0.043483,(((GCA_000143145.1_ADJ25277.1:0.3319049014,(GCA_000503895.1_AHB48280.1:0.2513452747,(GCA_000981545.1_CPR19558.1:0.0000025201,GCA_900104305.1_SDO05033.1:0.0000025201)100:0.335685)98:0.128782)100:0.423763,(GCA_000828475.1_BAQ16178.1:0.4612331520,GCA_001708935.1_ODA66373.1:0.2996682009)100:0.457332)99:0.111236,(GCA_000166055.1_ADP70448.1:0.0010635767,GCA_000636015.1_KAI95276.1:0.0202177817)100:0.963889)99:0.303907)93:0.103204,((((((((GCA_000010525.1_BAF86007.1:0.1901203858,GCA_000017645.1_ABS67056.1:0.2200464691)100:0.118142,(GCA_000092925.1_ADH91230.1:0.1123204350,GCA_900100155.1_SCW72199.1:0.1019912746)100:0.358116)100:0.188665,GCA_001426945.1_KQY97730.1:0.2908265167)68:0.092994,((((((GCA_000011365.1_BAC46059.1:0.0252221029,GCA_000661935.1_AHY55514.1:0.0045549927)100:0.102948,GCA_000195775.1_CAE25891.1:0.1319028536)97:0.041038,(GCA_000012725.1_ABA03283.1:0.0923940084,GCA_000013885.1_ABE60924.1:0.0113313971)100:0.093748)97:0.037757,(GCA_001618955.1_KZD25614.1:0.0000022429,GCA_900108575.1_SEH77436.1:0.0000028498)100:0.257737)95:0.013195,GCA_000935205.1_KIZ40718.1:0.1508069069)99:0.044538,(GCA_000336555.1_EKS33186.1:0.1177960578,((GCA_000218565.1_AEI04751.1:0.0000025201,GCA_000218585.1_AEI01177.1:0.0000025201)100:0.063394,GCA_000314735.2_EKS30052.1:0.0628891291)100:0.172543)100:0.050254)100:0.275690)56:0.040427,GCA_002119765.1_ARQ02852.1:0.3229313040)60:0.070493,(GCA_001579845.1_AMN38565.1:0.3051653914,(GCA_001402875.1_ALK08413.1:0.0000028459,GCA_001459775.1_CUU41075.1:0.0059802483)100:0.487614)97:0.095755)59:0.106223,GCA_002355335.1_BAT58038.1:0.4927707639)100:0.213984,(((((GCA_000019845.1_ACB94699.1:0.3426548851,(GCA_000021745.1_ACK51812.1:0.2331235810,GCA_900114285.1_SFK39768.1:0.1561661599)100:0.138752)100:0.093659,((GCA_000304315.1_CCJ06354.1:0.3005013587,(GCA_001644125.1_OAI30512.1:0.0513107966,GCA_001675455.1_OBS53473.1:0.0650410149)100:0.193241)78:0.114699,GCA_002117405.1_ARN81385.1:0.3738408034)100:0.135243)100:0.076430,GCA_900187365.1_SNB73402.1:0.4090831408)100:0.093304,GCA_900104955.1_SED04240.1:0.5734021751)100:0.070784,((((GCA_000019945.1_ACB81551.1:0.2622928627,GCA_000022085.1_ACL55278.1:0.1616257031)100:0.196349,(GCA_001017175.1_KLK93894.1:0.1218781086,GCA_900102135.1_SCY46103.1:0.0658544520)100:0.277175)100:0.092181,(GCA_001271345.1_ALA19566.1:0.0109888144,GCA_001887265.1_APF38805.1:0.0000024227)100:0.421254)97:0.048894,GCA_900102525.1_SDG62591.1:0.4125991929)99:0.122649)100:0.394487)100:0.280760)35:0.139124)37:0.100846)100:0.420149,(GCA_000226315.1_AEP09451.1:0.0144789600,GCA_000348745.1_AGH97906.1:0.0300439533)100:1.181230)28:0.095265,(GCA_000024465.1_ADE39832.1:1.3547178163,(GCA_000815465.1_KIE04302.1:1.2525651674,(GCA_000153525.1_EAS84936.1:0.0845771149,GCA_000155895.1_EDZ60704.1:0.1723966867)100:2.074900)50:0.172449)17:0.261357)10:0.065833,((((((((((GCA_000009985.1_BAE53268.1:0.2116056911,(GCA_000294655.1_CCG41496.1:0.0691188690,GCA_900108475.1_SEH27035.1:0.0992303885)100:0.502927)100:0.180431,GCA_000513295.1_CDL00348.1:0.2600678591)100:0.543949,(GCA_000300235.2_AJD54181.1:0.1058674200,GCA_000300275.1_EKF10233.1:0.1370028452)100:1.017690)82:0.126751,((((GCA_000013085.1_ABC24565.1:0.2701342894,GCA_000284415.2_CCG06808.1:0.3894900315)100:0.268633,GCA_900101965.1_SDD80875.1:0.7992301772)100:0.237233,GCA_900100455.1_SDH58794.1:0.6853034120)98:0.097525,(GCA_000315795.1_EKV27682.1:0.5332405207,(GCA_001611975.1_AMW35538.1:0.3846893712,GCA_900156605.1_SIS50887.1:0.4315106271)100:0.361826)99:0.183730)100:0.124198)98:0.155740,(GCA_000963705.1_KJV09862.1:0.0182654840,GCA_002251735.1_OYQ18246.1:0.1603912517)100:0.740352)82:0.079161,((GCA_000299935.1_EKE78369.1:0.2355697312,GCA_001618175.1_KZD04205.1:0.2404688317)100:0.422983,GCA_900102465.1_SDF75013.1:0.7789610804)100:0.310939)92:0.090783,(((((((GCA_000010725.1_BAI73486.1:0.3444806198,GCA_000632475.2_AIB13151.1:0.1609223614)100:0.141589,(GCA_000576635.1_EWY42388.1:0.0779451497,GCA_000936425.1_KJB95605.1:0.1089352725)100:0.307267)99:0.064825,(GCA_000730165.2_ASG21720.1:0.3555839525,(GCA_000016185.1_ACJ00345.1:0.3083671428,GCA_002251795.1_OYQ33779.1:0.5359041703)100:0.136679)100:0.086263)100:0.243414,((((((((((((GCA_000011685.1_AAW61744.1:0.1399850666,GCA_000234355.2_EHH69408.1:0.0942519020)100:0.129782,(GCA_000723565.1_CDG33795.1:0.0440555978,GCA_002003665.1_OOL19763.1:0.1147514542)100:0.596759)100:0.174347,((GCA_000617865.1_GAJ28745.1:0.1001058779,GCA_002005465.1_AQS89267.1:0.1054689433)100:0.047429,((GCA_001787335.1_AOX18128.1:0.0000024746,GCA_001787355.1_AOX21163.1:0.0043514112)100:0.073799,(GCA_000724025.1_CDG38135.1:0.0070402559,GCA_001547995.1_BAT19918.1:0.0005829418)100:0.197516)100:0.072249)100:0.068117)98:0.094662,GCA_000963885.1_GAN53285.1:0.2810720217)100:0.240024,(((GCA_000182745.1_BAK83087.1:0.0243935691,GCA_000208635.2_EGG74832.1:0.5797078137)99:0.033116,(GCA_000208635.2_EGG74831.1:0.0000024238,GCA_000964505.1_GAO00294.1:0.0643030512)99:0.019705)100:0.261906,(GCA_000231445.2_EHD14550.1:0.0045074127,GCA_002153535.1_OUI78860.1:0.0486952631)100:1.053140)86:0.163753)70:0.051363,GCA_000021325.1_ACI49871.1:0.2485526287)83:0.085257,(GCA_002005445.1_AQS84985.1:0.2993695422,GCA_002173735.1_ARW46519.1:0.6712133474)99:0.217320)100:0.190301,(GCA_000014285.2_ABI61015.2:0.0000028309,GCA_000576085.2_AHJ61863.1:0.0000026711)100:0.438119)99:0.123217,GCA_000964365.1_GAN77724.1:0.4227702029)92:0.095139,((GCA_000016725.1_ABQ30565.1:0.0000029341,GCA_000202835.1_BAJ80748.1:0.0000020077)100:0.261988,(GCA_000306035.1_EKM98776.1:0.1195055149,GCA_000964385.1_GAN79906.1:0.1226705818)100:0.202052)100:0.144715)100:0.242125,((GCA_000164635.1_EFH13334.1:0.3218272699,(GCA_900101615.1_SDC15249.1:0.0000020315,GCA_900104205.1_SDB10528.1:0.0000028448)100:0.296375)100:0.079095,GCA_900141905.1_SHI32109.1:0.2714676241)100:0.293653)100:0.318050,(GCA_000767795.1_KGM32401.1:0.0484019721,GCA_002195995.1_OWJ66613.1:0.0092161350)100:0.635828)57:0.112088)98:0.101103,((GCA_000968135.1_CCQ75709.1:0.5730658531,GCA_001746755.1_OEJ64320.1:0.6293009594)100:0.223947,GCA_900093605.1_SCA55872.1:0.7281127270)100:0.383066)91:0.078142,(GCA_000742835.1_AIK96799.1:0.8477977459,(GCA_001192655.1_GAO98747.1:0.8779144406,GCA_002117145.1_ARN84510.1:0.6522507292)100:0.337610)98:0.321884)73:0.045588,((((GCA_000982415.1_KKJ77175.1:0.0311727737,GCA_001026905.1_KLN61061.1:0.0219767898)100:0.528522,(GCA_900177295.1_SMF74448.1:0.0000029287,GCA_900188055.1_SNS10633.1:0.0000025833)100:0.639157)100:0.199504,GCA_900100655.1_SDG23430.1:0.4136263401)98:0.126215,(GCA_000264455.2_AFK55370.1:0.0000027526,GCA_001601315.1_KYO52551.1:0.0160417654)100:1.039450)85:0.159206)86:0.072327)94:0.104750,((GCA_900101935.1_SDE60637.1:0.7079572673,((((((((((((GCA_000013005.1_ABC63792.1:0.1548119598,(GCA_001304795.1_ALG61935.1:0.0000023056,GCA_001306275.1_KPM16331.1:0.0000022290)100:0.217836)99:0.065228,((GCA_001663175.1_ANK11639.1:0.0930330652,GCA_001677335.1_OBV12124.1:0.0511180031)100:0.145384,(GCA_000715015.1_KEO91888.1:0.1063390998,GCA_000715015.1_KEO91890.1:0.1085109979)99:0.096677)99:0.067347)100:0.050312,GCA_001281485.1_ALE16905.1:0.0767679632)100:0.162660,GCA_000235975.2_EHJ60800.1:0.1690674824)100:0.116827,(GCA_001028705.1_AKM11793.1:0.2272572634,GCA_001661675.2_ARU16510.1:0.3101634283)100:0.128638)100:0.048884,GCA_001008165.2_AKH42269.1:0.3394869132)100:0.096854,GCA_000013325.1_ABD25426.1:0.2165115374)100:0.210550,(GCA_001295965.1_KPF74335.1:0.0066328482,GCA_001713435.1_AOF99763.1:0.0000029041)100:0.234002)98:0.129553,((GCA_000013985.1_ABF53772.1:0.0555779883,GCA_001610975.1_AMU93268.1:0.0646159178)100:0.244845,GCA_001586395.2_KZB96938.1:0.3664297419)100:0.094180)41:0.059683,((((GCA_000016765.1_ABQ68747.1:0.0235262892,(GCA_002355275.1_ATE67002.1:0.0000025201,GCA_002367875.1_PCE40517.1:0.0000025201)100:0.050727)100:0.121601,GCA_000934435.1_KIY11971.1:0.1943446927)70:0.042024,((GCA_000175255.2_AEH62587.1:0.0929440250,GCA_000218875.1_AEI37999.1:0.0626355437)100:0.364072,(GCA_002218195.1_ASK87471.1:0.3194532754,GCA_900128895.1_SIN89251.1:0.2360575477)100:0.343003)37:0.086675)37:0.062759,(GCA_000091125.1_BAI96892.1:0.0142087050,GCA_000147835.3_AEG48749.1:0.0562443645)100:0.221397)63:0.099307)99:0.126890,(GCA_000342165.1_EMD82793.1:0.1371110771,GCA_002211145.1_OWV34565.1:0.1208320191)100:0.369460)82:0.058296,GCA_002251755.1_OYQ31098.1:0.3881929705)100:0.774841)64:0.186883,(((GCA_000017565.1_ABS65216.1:0.3940642306,GCA_000739695.1_GAK43803.1:0.3309333152)100:0.214529,GCA_000689395.1_CDO59844.1:0.7878009054)100:0.278024,GCA_900172325.1_SLN19327.1:0.9883519299)96:0.137446)56:0.080103)62:0.084502,GCA_900167455.1_SKA10814.1:0.9224862370)63:0.156198,(((((((((((((((((((GCA_000011965.2_AAV97147.1:0.2289797775,GCA_900109035.1_SEI66252.1:0.1845547215)95:0.107654,((GCA_900172225.1_SLN24576.1:0.1106616492,(GCA_900095785.1_SCM67007.1:0.0000025201,GCA_900115865.1_SFQ73178.1:0.0000025201)100:0.536667)69:0.050845,GCA_001908835.1_APO87720.1:0.3507353941)53:0.043192)47:0.024368,((((GCA_000203975.3_KID08062.1:0.0683088373,GCA_000511355.1_AHD01917.1:0.0638715099)100:0.101126,(GCA_000511385.1_AHD10755.1:0.0916664148,(GCA_001258055.1_CRL15495.1:0.0000025201,GCA_900113345.1_SFG51045.1:0.0000025201)100:0.015883)100:0.076932)75:0.014657,GCA_900102795.1_SCZ50622.1:0.2296631771)72:0.034745,(GCA_001678945.1_ANP37512.1:0.2183457275,(GCA_000376545.2_ANP42690.1:0.2851797361,GCA_002210095.1_OWU70544.1:0.2569194788)98:0.064849)94:0.102246)95:0.112092)93:0.049735,(GCA_900116455.1_SFT34861.1:0.1834949272,((((GCA_000014045.1_ABG33377.1:0.0131467848,GCA_000154785.2_AEI92540.1:0.0202690573)100:0.339286,((GCA_000814025.1_KIC50901.1:0.0012544546,GCA_001969365.1_APX10853.1:0.0685674759)100:0.195175,GCA_000622405.1_KIN68739.1:0.3145799951)100:0.100697)96:0.055907,(GCA_000152605.1_EAP84951.1:0.1660372598,GCA_000172095.1_EDQ03621.1:0.2114128400)100:0.077162)100:0.145549,((GCA_000738435.1_AII87542.1:0.5552967214,GCA_001890925.1_OJI95473.1:0.3133378972)71:0.107768,GCA_900156525.1_SIT83988.1:0.5090469778)66:0.072081)66:0.054962)57:0.003778)97:0.057740,(((GCA_001247715.1_KNX41680.1:0.1962074392,(GCA_001046955.1_AKO98033.1:0.0000025201,GCA_900109145.1_SEJ35123.1:0.0000025201)100:0.320432)98:0.047778,(GCA_900172295.1_SLN32672.1:0.1715243001,((GCA_900100005.1_SDI48805.1:0.1718344690,(GCA_001458355.1_CUH68251.1:0.1397196883,GCA_900110775.1_SEQ62153.1:0.1505832398)100:0.167082)42:0.043639,((GCA_000152725.1_EAQ01716.1:0.2428501545,GCA_900172385.1_SLN65217.1:0.4783099136)99:0.166648,GCA_900107355.1_SDY20952.1:0.4855322221)48:0.049785)79:0.037804)95:0.079120)60:0.018670,(((((((((((GCA_000153725.1_EAU44256.1:0.0487577093,GCA_001975705.1_APZ51655.1:0.0555433091)99:0.031920,((GCA_001969385.1_APX21477.1:0.0000025201,GCA_900112435.1_SFC19152.1:0.0000025201)100:0.101225,GCA_000442255.1_EPX79677.1:0.2316138117)14:0.015580)14:0.028533,GCA_900102075.1_SDF08548.1:0.0666335902)100:0.132452,GCA_000169415.1_EBA07685.1:0.1087232351)90:0.044865,(((GCA_002211225.1_OWV41861.1:0.0000025201,GCA_900101505.1_SDE19390.1:0.0000025201)100:0.068694,(GCA_002237555.1_ASP20564.1:0.0322037661,GCA_900188425.1_SNS15702.1:0.0092051279)100:0.064928)99:0.062626,GCA_900184945.1_SMX40896.1:0.1163361606)100:0.103405)87:0.042539,GCA_001458375.1_CUH82494.1:0.1876159368)97:0.124377,GCA_001482405.1_KUF11163.1:0.1696936746)93:0.064632,GCA_900107235.1_SDY35719.1:0.2649243021)99:0.066314,((GCA_001687105.1_ANT59763.1:0.0889497841,GCA_900116195.1_SFS91934.1:0.0162117037)100:0.063580,GCA_900100085.1_SDI55165.1:0.1643176826)100:0.039721)100:0.107484,(GCA_001038505.1_KMK68902.1:0.2101022021,((GCA_900115815.1_SFQ66108.1:0.2238282119,GCA_900188035.1_SNR33503.1:0.1439162600)100:0.093585,GCA_000521865.1_ETX28389.1:0.3027185599)95:0.019127)95:0.038026)100:0.056771,(GCA_002115725.1_OSQ61954.1:0.0311371890,GCA_002115805.1_OSQ50649.1:0.0411619666)100:0.093246)100:0.247130)92:0.047744)92:0.060758,(GCA_900142085.1_SHJ34718.1:0.2014807870,(GCA_900110425.1_SEO34813.1:0.2205270444,((GCA_001458175.1_CUH54066.1:0.1212528394,GCA_900114415.1_SFK80138.1:0.0849821370)100:0.113133,GCA_900129685.1_SHG49992.1:0.2191356200)97:0.045012)83:0.040315)99:0.051719)93:0.074542,(GCA_000152625.1_EAP76772.1:0.2592385187,GCA_001205715.1_KNG94448.1:0.3364600004)93:0.106487)22:0.022894,((((GCA_000153305.1_EAR50897.1:0.1176516854,GCA_900172355.1_SLN70105.1:0.1999940577)100:0.206188,((GCA_000155735.2_AGI73054.1:0.1037669385,GCA_001187845.1_AKS46993.1:0.0767391442)100:0.082003,GCA_900172275.1_SLN45049.1:0.1150757249)100:0.204156)43:0.040800,((((GCA_000836695.1_KIQ67559.1:0.2715520298,GCA_900141735.1_SHI81351.1:0.2444598048)99:0.105052,((GCA_000442315.1_EPX87494.1:0.3777034678,GCA_000600335.2_EYD71559.1:0.1296388651)100:0.241946,(GCA_000223375.1_AEM40123.1:0.0000026538,GCA_001399515.1_ALJ80329.1:0.0000025891)100:0.320218)100:0.140648)100:0.062353,GCA_000600975.2_EYD70810.1:0.3931320653)98:0.133705,(GCA_900114485.1_SFL06122.1:0.3942461335,GCA_000812665.2_AML50339.1:0.5010976861)57:0.077205)10:0.027086)14:0.045374,GCA_000161835.1_EET46816.1:0.3382282253)69:0.060924)52:0.027457,(GCA_900111875.1_SFA86920.1:0.1657081907,GCA_900116005.1_SFR07514.1:0.1563199170)100:0.240169)96:0.062783,(((GCA_900110115.1_SEM97977.1:0.0107888096,GCA_900141995.1_SHJ48654.1:0.0000020703)100:0.265726,(GCA_900113405.1_SFG37591.1:0.0000025201,GCA_900172315.1_SLN29892.1:0.0000025201)100:0.517907)65:0.055154,GCA_000299575.1_EKE45369.1:0.3499269253)99:0.171269)64:0.042700,((((GCA_900109955.1_SEW00227.1:0.2346688187,GCA_001307765.1_KPN63660.1:0.2198177890)96:0.085589,((GCA_001981245.1_APX90451.1:0.3741936512,((GCA_000765015.1_KGK79200.1:0.0000025201,GCA_900141945.1_SHI59494.1:0.0000025201)100:0.344513,(GCA_001403795.1_CTQ49982.1:0.1304693579,GCA_900109285.1_SEK71457.1:0.1041361369)100:0.430259)100:0.247517)90:0.085694,((GCA_001517585.1_CUX82754.1:0.4382756922,GCA_900107025.1_SDW55052.1:0.2891097648)99:0.212705,GCA_000590925.1_AHM04014.1:0.5023610876)85:0.027820)95:0.075742)74:0.024612,(GCA_000442275.2_EPX81650.1:0.0566353939,GCA_900111945.1_SFR38668.1:0.0591401474)100:0.287886)55:0.052529,(GCA_900172235.1_SLN64595.1:0.2142484710,(GCA_900184815.1_SMX24157.1:0.3038981045,GCA_000018145.1_ABV92758.1:0.3454161757)55:0.047994)34:0.019348)30:0.014974)76:0.048984,(((((GCA_000647975.1_KAJ55943.1:0.2391899998,GCA_000671395.1_KCV81961.1:0.0850054567)98:0.119248,(GCA_001305615.1_ALG89453.1:0.0957162075,GCA_900184935.1_SMX44577.1:0.1073321872)100:0.054483)81:0.028913,((GCA_001548075.1_BAQ68222.1:0.0098465648,GCA_001633165.1_ANB35600.1:0.0129596520)100:0.176280,(GCA_001404155.1_CRK75934.1:0.0000023030,GCA_900114125.1_SFJ75765.1:0.0000025201)100:0.594436)79:0.046689)96:0.044476,(GCA_900115595.1_SFO87467.1:0.2576568622,((GCA_900099935.1_SDK95780.1:0.1562652035,(GCA_900112335.1_SFC36029.1:0.0725289354,GCA_900188335.1_SNS22631.1:0.0762299805)10:0.025808)100:0.258343,GCA_900142295.1_SIO08476.1:0.2338700582)98:0.110112)93:0.084324)97:0.030831,(((GCA_000299875.1_EKE71190.1:0.1375693722,GCA_900114135.1_SFJ56111.1:0.0615177877)100:0.078362,(GCA_900109555.1_SEK54176.1:0.0000025201,GCA_900172305.1_SLN39236.1:0.0000025201)100:0.454192)99:0.112177,GCA_900172375.1_SLN59362.1:0.2227821703)100:0.224167)59:0.050809)88:0.079837,(GCA_000152805.1_EAQ10483.1:0.2513519959,GCA_900177545.1_SMH51949.1:0.2618152743)98:0.065255)98:0.075353,GCA_900102905.1_SDK49821.1:0.4255912200)97:0.094373,(((GCA_000021865.1_ADE84874.1:0.1501604181,GCA_000740785.1_KFI26475.1:0.1230890901)100:0.045792,(GCA_000714535.1_KEO52579.1:0.0707075195,GCA_000715505.1_KEP70694.1:0.0663063804)100:0.076439)100:0.159047,GCA_001620265.1_AMY68140.1:0.1956851848)39:0.111271)17:0.011862,((((GCA_000012905.2_ABA81202.1:0.1503368014,GCA_900110135.1_SEN23624.1:0.2699340561)100:0.087472,GCA_900110025.1_SEN74075.1:0.1474314684)99:0.073231,GCA_900156815.1_SIT22484.1:0.2995707351)100:0.120705,((GCA_000740775.1_KFI32757.1:0.0236328411,GCA_000740795.1_KFI27141.1:0.0000020810)100:0.242468,GCA_900106675.1_SDW42809.1:0.3106562069)90:0.060512)79:0.028944)25:0.087020,(GCA_000203895.1_ABL71759.1:0.1494696451,GCA_000444995.1_AGT09002.1:0.2459497807)100:0.344262)100:0.322332,((GCA_900106695.1_SDX72509.1:0.3441763051,GCA_900113695.1_SFI95160.1:0.1516609316)100:0.175772,(GCA_900111545.1_SET19489.1:0.0000025201,GCA_900143155.1_SHN57923.1:0.0000029213)100:0.425715)94:0.119574)100:0.228541,GCA_900107585.1_SEA77443.1:0.6328431684)99:0.678548)27:0.055746)34:0.067589,(GCA_000152825.2_ADM08924.1:1.0726584311,GCA_900199215.1_SNT68116.1:0.9418353685)96:0.525117)49:0.096140,(((((((((((GCA_000011345.1_BAC07590.1:0.0067759255,GCA_000505665.1_AHB89122.1:0.0366409260)100:0.498669,(GCA_000018105.1_ABW29081.1:0.4897540335,GCA_000012525.1_ABB57805.1:0.6228806023)98:0.068999)98:0.092060,(((((((((GCA_000014265.1_ABG51740.1:0.1125534204,GCA_002260545.1_OZH51568.1:0.0224965656)100:0.300743,GCA_000317105.1_AFY81344.1:0.4052408107)74:0.068290,((((GCA_000176895.2_CCE19525.1:0.0000025201,GCA_000307915.1_EKD11038.1:0.0000025201)100:0.245996,(GCA_000710505.1_KEI68468.1:0.0646617107,GCA_900009265.1_CUR17377.1:0.0195736091)100:0.230126)100:0.094066,(GCA_000478195.2_ERT09138.1:0.0763762059,GCA_000972705.2_KKD35516.1:0.0227078184)100:0.083550)100:0.119304,(GCA_000180455.1_CBN56021.1:0.1776205538,(GCA_000214075.2_EGK86730.1:0.0201836900,GCA_000317475.1_AFZ05887.1:0.0065220292)100:0.198737)100:0.106564)99:0.034645)74:0.025294,GCA_001276715.1_KOR37598.1:0.3588089196)97:0.059142,GCA_001904725.1_OKH36042.1:0.2577675528)96:0.064337,((((((((GCA_000020025.1_ACC81393.1:0.1285180826,((GCA_000169135.1_EAW46009.1:0.0453233767,GCA_002218065.1_GAX35547.1:0.0195777919)100:0.182437,(GCA_000204075.1_ABA23952.1:0.1607505950,(GCA_001298445.1_ALF53249.1:0.0100290957,GCA_002367975.1_BAY16417.1:0.0304775815)100:0.137207)95:0.037334)100:0.057875)99:0.061144,(GCA_000316665.1_AFY52950.1:0.2122234439,GCA_001456025.1_KST67721.1:0.3149680185)100:0.101893)84:0.026206,(((((((((((GCA_000175835.1_EFA70408.1:0.0000000000,GCA_002368135.1_BAZ89598.1:0.0000000000):0.000003,GCA_001432185.1_KRH97439.1:0.0000025201)100:0.005525,GCA_000175855.1_EFA71676.1:0.0076025311)100:0.144730,GCA_002368075.1_BAZ79545.1:0.0276572639)100:0.080055,GCA_000196515.1_ADI63473.1:0.1190214603)100:0.023079,GCA_000317695.1_AFZ57749.1:0.1019315736)100:0.051972,GCA_000317535.1_AFZ27343.1:0.1707160908)100:0.046345,((GCA_000312705.1_AFW96250.1:0.0428915535,GCA_000789435.1_KHG39843.1:0.0146673990)90:0.007959,GCA_002368115.1_BAZ84280.1:0.0048293879)100:0.271984)72:0.033929,(GCA_000317435.1_AFZ04333.1:0.3720177960,(((GCA_000350105.1_CCH68405.1:0.0000021446,GCA_000350125.1_CCH64590.1:0.0346412604)97:0.000003,GCA_000350125.1_CCH64911.1:0.0603769121)99:0.084703,GCA_000350125.1_CCH64589.1:0.2830873181)100:0.435559)42:0.066523)42:0.037155,(GCA_000316575.1_AFY32095.1:0.1230133199,((GCA_002368055.1_BAZ75016.1:0.0000025201,GCA_002368295.1_BAZ01062.1:0.0000025201)100:0.015307,GCA_002368275.1_BAY90599.1:0.0112704450)100:0.093482)100:0.097648)39:0.039200,((GCA_000346485.2_KYC37636.1:0.0430936448,GCA_000760695.2_KIE07578.1:0.1050525008)100:0.189742,GCA_000828085.2_KIJ82455.1:0.0771827092)99:0.080739)37:0.023513)40:0.040578,((GCA_000231365.2_EHC09626.1:0.0000025201,GCA_001904645.1_OKH13110.1:0.0065077500)100:0.025450,((GCA_000934435.1_KIY10993.1:0.0000025201,GCA_001990805.1_ONN62969.1:0.0000025201)100:0.026151,GCA_001275395.1_KOP22718.1:0.0133207290)100:0.021446)100:0.185988)98:0.093446,GCA_000952155.1_KJH71754.1:0.2145964605)98:0.062863,(GCA_000317125.1_AFY87366.1:0.2101372035,(GCA_000317555.1_AFZ30359.1:0.0065417510,GCA_001904655.1_OKH27793.1:0.0132698082)100:0.209711)99:0.051183)100:0.162568,((GCA_000155555.1_EDX73303.1:0.2877512572,((GCA_000211815.1_EGJ34844.1:0.0160611099,GCA_001942495.1_OLT57707.1:0.0222172335)100:0.234697,GCA_000317515.1_AFZ20097.1:0.2224288076)84:0.037904)100:0.171319,((((((((GCA_000017845.1_ACB52254.1:0.0633408231,(GCA_000167195.1_EAM51207.1:0.0065821823,GCA_000235665.2_EHJ13287.1:0.0000025201)100:0.062297)100:0.090042,(GCA_000284135.1_BAL28287.1:0.0122461648,GCA_000478825.2_AIE75649.1:0.0250656800)100:0.421656)96:0.083035,((((GCA_000317575.1_AFZ33670.1:0.0000021626,GCA_002355455.1_BAU65454.1:0.0586932099)100:0.130437,GCA_000332055.1_ELS04950.1:0.2631181779)100:0.087910,GCA_002368355.1_BAZ45261.1:0.3868158244)100:0.113690,((GCA_000317675.1_AFZ52534.1:0.1438985509,((GCA_001548095.1_BAQ59775.1:0.0913340508,GCA_001548115.1_BAQ65075.1:0.0414490078)100:0.093467,GCA_001747005.1_OEJ80171.1:0.4260087358)43:0.071226)100:0.183271,GCA_001904615.1_OKH19092.1:0.4980573410)93:0.036625)100:0.059283)95:0.044721,(GCA_000317025.1_AFY77294.1:0.0129200611,GCA_001904635.1_OKH21895.1:0.0068328768)100:0.151844)51:0.050518,(GCA_000021825.1_ACK72626.1:0.2173609529,(((GCA_000297435.1_CCI34183.1:0.0000020129,GCA_000312205.1_CCI07091.1:0.0369009473)100:0.075015,GCA_000312205.1_CCI07087.1:0.0000024177)99:0.006181,GCA_000297435.1_CCI34185.1:0.0068375777)100:0.387315)52:0.066978)82:0.045845,GCA_000332035.1_ELR98190.1:0.5761066311)99:0.049785,((GCA_000317615.1_AFZ51653.1:0.1116492662,GCA_000317635.1_AFZ42726.1:0.0255994836)100:0.182042,GCA_000473895.1_ERN41796.1:0.4822916471)100:0.108828)100:0.153939,(GCA_000317495.1_AFZ13240.1:0.3202452231,GCA_000317145.1_AFY96367.1:0.7460894563)100:0.134178)100:0.071685)94:0.089521)51:0.034623,GCA_001746915.1_OEJ74387.1:0.3656570852)86:0.048803)82:0.077394,GCA_000317045.1_AFY64601.1:0.2395435133)80:0.080210,((GCA_000817775.1_KIF42338.1:0.3406839554,GCA_002075285.2_ASC70642.1:0.3602600205)100:0.143611,GCA_001904775.1_OKH49508.1:0.4161675631)100:0.239034)94:0.058866,GCA_002142475.1_BAS55953.1:0.5117073416)95:0.039097)96:0.048684,GCA_000775285.1_KGF73591.1:0.3335675217)98:0.121661,GCA_001870225.1_APB35155.1:1.0636212383)89:0.087618,(GCA_000317065.1_AFY70301.1:0.4622022380,GCA_000332215.1_ELS31079.1:0.7277666734)100:0.360276)96:0.215463,(GCA_000011385.1_BAC91552.1:0.1577998484,GCA_000484535.1_AGY58307.1:0.1810665952)100:0.736625)100:0.213962,((((GCA_000011465.1_CAE19743.1:1.1518150988,GCA_000760175.1_KGG12002.1:0.3322770374)100:0.266951,GCA_001182765.1_CRY92568.1:0.2737531207)100:0.184271,GCA_000155635.1_EDY38492.1:0.3740669982)100:0.158171,GCA_000316515.1_AFY28367.1:0.3452694359)100:0.570084)100:0.752214,GCA_001982645.1_ONG40171.1:1.7702357676)71:0.122682,(GCA_000014865.1_ABK43947.1:0.8549678287,GCA_002109495.1_OSM04831.1:0.6614655322)100:0.753348)76:0.285289,GCA_001637395.1_OAB63870.1:1.9548681618)73:0.287342)80:0.161742,((((((((((((((GCA_000006905.1_AAK24611.1:0.0200748618,GCA_000092285.1_ADG09563.1:0.0569344668)100:0.254864,(GCA_000017265.1_ACG77520.1:0.1866519497,GCA_001425915.1_KQW70324.1:0.1051689284)100:0.165498)100:0.113067,(GCA_000175215.2_ADU13238.1:0.1920878816,GCA_000204015.1_EGF90150.1:0.1621229845)100:0.317223)97:0.157759,(GCA_000144605.1_ADL02059.1:0.3332897313,GCA_002205555.1_ASD28575.1:0.2271870566)98:0.127329)99:0.336665,(GCA_000152825.2_ADM10026.1:0.6945766322,GCA_900199215.1_SNT72052.1:0.6853311892)100:0.654599)92:0.234137,(((GCA_000014745.1_ABI65365.1:0.1760857788,GCA_900103475.1_SDM51486.1:0.2333861926)100:0.200281,(GCA_000152745.1_EAP88875.1:0.1651612424,GCA_001637395.1_OAB61838.1:0.1473084034)100:0.173940)100:0.303402,(GCA_000023785.1_ACT58343.1:0.8117711855,(GCA_000013025.1_ABI78259.1:0.0757007499,GCA_000685315.1_KCZ97411.1:0.0000024849)100:0.980211)100:0.357424)91:0.131725)63:0.184171,(GCA_000300235.2_AJD50419.1:0.1959076909,GCA_000300275.1_EKF08670.1:0.2290662517)100:0.842457)75:0.129086,GCA_900093605.1_SCA58177.1:0.7944719408)65:0.115251,(GCA_001746755.1_OEJ66005.1:0.6623403647,(GCA_900172325.1_SLN32950.1:0.7287918409,(GCA_000226315.1_AEP10674.1:0.0790680358,GCA_000348745.1_AGH99106.1:0.0083327987)100:1.176120)65:0.148073)67:0.212502)56:0.091854,(((((GCA_000009985.1_BAE52727.1:0.2529727965,(GCA_000294655.1_CCG41937.1:0.1238477475,GCA_900108475.1_SEH45735.1:0.1200695181)100:0.290255)100:0.176079,GCA_000513295.1_CDL00141.1:0.4598906707)100:0.329297,(GCA_000284415.2_CCG07297.1:0.8071728644,GCA_900101965.1_SDE61476.1:0.3349190829)100:0.402437)99:0.129261,(((GCA_000010725.1_BAI71382.1:0.2543691316,GCA_000632475.2_AIB12370.1:0.1672089583)100:0.160975,(GCA_000016185.1_ACJ00863.1:0.2450762406,GCA_000730165.2_ASG20054.1:0.3593619906)92:0.090337)92:0.054749,GCA_002251795.1_OYQ33458.1:0.3659202532)100:0.336327)82:0.150003,(((GCA_000299935.1_EKE78199.1:0.1681247914,GCA_001618175.1_KZD00891.1:0.1941087473)100:0.555595,GCA_900100455.1_SDG45304.1:0.5454207813)94:0.141648,((GCA_001611975.1_AMW34202.1:0.4022987941,GCA_900167455.1_SJZ87496.1:0.7974501676)32:0.186022,GCA_900156605.1_SIS78275.1:0.6228185464)63:0.202566)32:0.130960)66:0.253290)78:0.567046,(GCA_000013085.1_ABC22403.1:0.2548273130,((GCA_000576635.1_EWY41427.1:0.1294424986,GCA_000936425.1_KJB96371.1:0.0339680994)100:0.138500,(GCA_000767795.1_KGM33839.1:0.0000025201,GCA_002195995.1_OWJ66393.1:0.0000025201)100:0.357406)99:0.300357)96:0.719712)95:1.338220,((((((GCA_000012525.1_ABB58551.1:0.3834067651,((GCA_000155635.1_EDY39098.1:0.2061313663,GCA_000316515.1_AFY27938.1:0.1141922026)100:0.187155,GCA_001182765.1_CRY92938.1:0.5736866802)100:0.393881)100:0.319616,(((GCA_000018105.1_ABW25109.1:0.3030591679,(GCA_001904775.1_OKH43357.1:0.1823042637,GCA_002075285.2_ASC69148.1:0.1676125476)100:0.131259)97:0.047925,GCA_000332055.1_ELS02105.1:0.4027448666)25:0.045236,((GCA_000317575.1_AFZ35803.1:0.0205304600,GCA_002355455.1_BAU67257.1:0.0287183268)100:0.180917,GCA_002368355.1_BAZ46155.1:0.2451537749)93:0.060587)12:0.016032)51:0.032017,((GCA_000017845.1_ACB53112.1:0.0244040301,GCA_000017845.1_ACB54261.1:0.0220458289)100:0.259885,GCA_000817775.1_KIF38811.1:0.4012248398)98:0.054984)73:0.222673,GCA_000317025.1_AFY77459.1:0.0192200343)47:0.017271,GCA_001904635.1_OKH20170.1:0.0091638070)100:5.830090,(GCA_000226315.1_AEP09452.1:0.0821726815,GCA_000348745.1_AGH97907.1:0.0786827001)100:5.342700)91:1.072770)39:0.052757,GCA_000442255.1_EPX83534.1:3.9119152848)79:0.818038,(((((GCA_000019945.1_ACB78577.1:0.1666322693,GCA_000022085.1_ACL55720.1:0.2591280268)100:0.521555,(GCA_001017175.1_KLK94696.1:0.3411710931,((GCA_001579845.1_AMN41060.1:0.4915736362,GCA_001426945.1_KQZ02482.1:0.4604620225)100:0.173832,GCA_900187365.1_SNB51471.1:0.8396672990)78:0.154692)100:0.451554)100:0.654274,((GCA_000158095.1_EEE42860.1:0.0000025201,GCA_000158095.1_EEE47249.1:0.0000025201)100:1.355810,GCA_000767795.1_KGM36114.1:2.4734658373)100:0.479500)100:1.944350,GCA_000294655.1_CCG43309.1:3.1791116065)100:0.770592,GCA_900100155.1_SCW95713.1:2.5431554399)100:1.060420)53:0.274499)94:0.385475,((GCA_000014745.1_ABI67315.1:0.1845420622,GCA_900103475.1_SDM66458.1:0.2934566677)100:0.434344,GCA_000152745.1_EAP89633.1:0.7631677437)100:0.876508)93:0.079961,GCA_000014745.1_ABI64622.1:5.6561984377)93:0.117873,((GCA_000013025.1_ABI78785.1:0.0226900413,GCA_000685315.1_KCZ98472.1:0.1008736440)100:1.019590,GCA_000023785.1_ACT60754.1:0.6456104298)100:0.961651)99:0.738771)100:0.262179)100:0.169098)100:0.300703);
