# Supplementary material for: Assessing the accuracy of phylogenetic rooting methods on prokaryotic gene families
Source: PLoS One. 2020 May 15;15(5):e0232950. doi: 10.1371/journal.pone.0232950 (PMC7228096; doi:10.1371/journal.pone.0232950)
Supplement: S2 Dataset — (ZIP) [file pone.0232950.s003.zip › EmpiricalDataset/GeneTrees_IQTree/000174.aln.treefile]

(GCA_000006905.1_AAK23986.1:0.0793521270,GCA_000092285.1_ADG09908.1:0.0835679061,((GCA_000017265.1_ACG78384.1:0.2076046270,GCA_001425915.1_KQW72033.1:0.1827743778)100:0.098282,((GCA_000144605.1_ADL01962.1:0.2785314577,GCA_002205555.1_ASD25832.1:0.2001671691)100:0.233938,((((((((((((((((((((((GCA_000007125.1_AAL52274.1:0.0000023583,GCA_000157815.1_EEY00243.1:0.0000021521)100:0.085564,(GCA_000017405.1_ABS15069.1:0.0000024877,GCA_000585655.1_EXL05791.1:0.0000023783)100:0.088953)100:0.102742,((GCA_900104355.1_SDN83528.1:0.0768844096,GCA_900113985.1_SFI94339.1:0.1295533940)100:0.081594,GCA_001558695.1_KXF77767.1:0.2292420936)100:0.063778)98:0.039001,((((GCA_000585625.1_EXL08945.1:0.1343996560,GCA_002075885.1_OQM75765.1:0.1153060544)97:0.037898,GCA_001618845.1_AMY00830.1:0.0723236533)97:0.064741,(GCA_001424795.1_KQU75801.1:0.0329541079,GCA_001605015.1_AMS42253.1:0.0622369000)100:0.045175)99:0.090798,GCA_900113935.1_SFJ19457.1:0.2305887693)98:0.045679)87:0.039798,((GCA_000300335.1_EKF16989.1:0.0825883563,GCA_000300515.1_EKF40992.1:0.1432413331)99:0.047566,GCA_000014245.1_ABG63081.1:0.2488667320)97:0.038169)87:0.078194,((((GCA_000154705.2_EDQ33341.1:0.1338655267,GCA_001703635.1_OCW58919.1:0.1472610986)100:0.082521,(((((GCA_000016285.1_ACM36927.1:0.1222318739,(((GCA_000722615.1_KEQ04063.1:0.0000026775,GCA_000722625.1_KEQ04949.1:0.0000020446)100:0.151235,(GCA_000731295.1_CDN53752.1:0.0000029863,GCA_000731315.1_CDN47659.1:0.0161399304)100:0.063098)100:0.037692,(GCA_001578105.1_AMM84069.1:0.2301679704,GCA_002043005.1_AQZ52015.1:0.2692413142)100:0.292803)100:0.086044)100:0.042023,GCA_000092025.1_AAK87487.1:0.1397542284)100:0.079431,((GCA_000092045.1_ABC89546.1:0.0162894231,GCA_000092045.1_ABC90608.1:0.0287757813)98:0.007797,GCA_000769405.1_KPN27547.1:0.0607910074)100:0.184223)89:0.083599,((((GCA_000017145.1_ABR60005.1:0.1034722893,(GCA_000018545.1_ACP25141.1:0.1015781347,GCA_002288525.1_ASY62820.1:0.1096413939)100:0.036574)100:0.074066,GCA_000697965.2_ANK72297.1:0.1041842284)100:0.083237,(GCA_001687365.1_OBZ94079.1:0.0999650082,(GCA_001267455.1_KOC73343.1:0.0183704306,GCA_001652565.1_ANH06638.1:0.0317733274)100:0.171444)97:0.033654)47:0.020025,GCA_001885585.1_OJF89958.1:0.1596710464)97:0.061393)97:0.048988,(GCA_000325745.1_AGA64958.1:0.2862657242,GCA_000496595.1_AHA28213.1:0.4767728264)100:0.557312)99:0.089566)97:0.047003,GCA_001293565.1_KPB01511.1:0.2828787396)66:0.035082,((((GCA_000230555.1_AEQ51504.1:0.0874113454,GCA_900100665.1_SDG65240.1:0.0976277387)100:0.253428,GCA_000743575.1_KFL30807.1:0.1076389653)99:0.080599,GCA_000970435.1_KKB83763.1:0.1277009084)100:0.279725,(GCA_900115225.1_SFO22950.1:0.0743909486,GCA_900215505.1_SNY93654.1:0.2068689519)100:0.404972)96:0.178781)9:0.044527)4:0.048484,GCA_001720135.1_ODN68986.1:0.3668704564)4:0.037160,GCA_000179775.1_EFL90391.1:0.5698745025)98:0.032049,GCA_900129325.1_SHG05676.1:0.3268190974)95:0.043070,GCA_002238045.1_OXT00231.1:0.4489709149)96:0.066477,((GCA_000153465.1_EAS50055.1:0.3015933176,(GCA_000153705.1_EAU40541.1:0.2236643746,GCA_900176465.1_SMC37537.1:0.1649027872)100:0.231128)94:0.061999,((GCA_000800175.1_KHJ56340.1:0.0447816016,GCA_900141975.1_SHJ48415.1:0.0189424092)100:0.204669,GCA_900104035.1_SDO83740.1:0.4225081069)100:0.179530)100:0.109324)94:0.059801,((GCA_900104485.1_SDB11662.1:0.4350256475,GCA_001305515.1_KPL50791.1:0.4900432192)85:0.019440,(GCA_900102695.1_SCZ45454.1:0.2912136356,GCA_900148505.1_SHO60506.1:0.4391425159)98:0.154415)44:0.060327)28:0.024679,(((((GCA_000148725.1_EFO29754.1:0.1431712032,(GCA_000158095.1_EEE43564.1:0.1669182668,GCA_001403915.1_CTQ42184.1:0.1413852498)100:0.083401)100:0.100910,(GCA_001188555.1_KND16385.1:0.0006073802,GCA_002249885.1_OXS50813.1:0.0107645390)100:0.152684)27:0.047160,GCA_000192745.1_ADZ70774.1:0.1248486342)100:0.130552,(GCA_001907205.1_OKL43475.1:0.3135007015,(GCA_900110875.1_SER34618.1:0.0043184157,GCA_900114245.1_SFK85340.1:0.0499546483)100:0.105565)100:0.210796)96:0.071455,GCA_900105595.1_SDU12619.1:0.3797540818)100:0.115198)30:0.042407,((GCA_000022725.1_ACS51552.1:0.0801909322,GCA_000341385.1_AGF76036.1:0.1257198768)100:0.458070,GCA_001720135.1_ODN68987.1:0.3584516729)85:0.145097)34:0.021112,(((GCA_000143145.1_ADJ23067.1:0.4247317695,GCA_000503895.1_AHB48574.1:0.3315196758)100:0.068671,(GCA_000981545.1_CPR20410.1:0.0053371496,GCA_900104305.1_SDP14645.1:0.0053622932)100:0.252729)99:0.124742,((((((((((((((((GCA_000011965.2_AAV95759.1:0.0985860862,(((GCA_001205715.1_KNG95471.1:0.1957909007,GCA_900156525.1_SIT76231.1:0.3299179794)90:0.062410,GCA_002210095.1_OWU77809.1:0.1576644966)87:0.027407,((GCA_900106675.1_SDW58962.1:0.2193236839,(GCA_900172385.1_SLN45117.1:0.1535871134,GCA_900107025.1_SDX49909.1:0.3487004659)100:0.042654)94:0.018635,GCA_900109035.1_SEI46802.1:0.1533761796)99:0.042015)98:0.053185)86:0.037649,((GCA_900172225.1_SLN44223.1:0.0733435478,((GCA_000203975.3_KID10197.1:0.0087469461,((GCA_000511355.1_AHD01147.1:0.0368479071,GCA_900102795.1_SCZ73731.1:0.1961015382)59:0.018487,(GCA_000376545.2_ANP40882.1:0.0769262122,(GCA_000511385.1_AHD10127.1:0.0771098339,(GCA_001258055.1_CRL13854.1:0.0000023362,GCA_900113345.1_SFG06992.1:0.0000023362)100:0.052446)100:0.069825)67:0.020542)90:0.023349)91:0.032233,GCA_001678945.1_ANP38597.1:0.0672293552)91:0.058762)90:0.042465,GCA_900116455.1_SFT75803.1:0.1742906607)21:0.008201)89:0.034795,(GCA_001458355.1_CUH66619.1:0.1076126003,GCA_900172235.1_SLN12897.1:0.1396116365)74:0.035252)74:0.018762,(((GCA_900100005.1_SDJ23518.1:0.2010105699,GCA_900110775.1_SEP55230.1:0.0981644378)97:0.058230,((((((GCA_000152625.1_EAP76477.1:0.0780979704,GCA_900110425.1_SEO53257.1:0.2479880894)100:0.077298,GCA_900116005.1_SFR04264.1:0.1860429310)99:0.044333,((GCA_900129685.1_SHG33295.1:0.0588696746,GCA_900142085.1_SHJ90317.1:0.1103585889)100:0.046572,(GCA_001458175.1_CUH51923.1:0.1017070279,GCA_900114415.1_SFK57145.1:0.1250313402)100:0.103907)99:0.007738)93:0.047695,((GCA_000014045.1_ABG32678.1:0.0014162182,GCA_000154785.2_AEI94367.1:0.0562788094)100:0.175403,((GCA_000152605.1_EAP84536.1:0.1531944221,(GCA_000172095.1_EDQ04797.1:0.0640582657,GCA_001517585.1_CUX82016.1:0.5272796008)81:0.087181)48:0.039972,(GCA_000622405.1_KIN69380.1:0.1980561469,GCA_000812665.2_AML52516.1:0.2297154632)51:0.085262)48:0.013787)83:0.043975)47:0.006097,(GCA_000814025.1_KIC49222.1:0.0356847551,GCA_001969365.1_APX13767.1:0.0729059419)100:0.136904)80:0.030639,GCA_900111875.1_SFA76854.1:0.1435003333)85:0.020258)71:0.013048,((((GCA_000152805.1_EAQ13676.1:0.1996723884,GCA_900177545.1_SMH56114.1:0.2838348264)100:0.056811,GCA_001307765.1_KPN63141.1:0.2825622029)98:0.020445,GCA_900109955.1_SEW22127.1:0.1265653375)99:0.052919,((GCA_001404155.1_CRK74063.1:0.0000020211,GCA_900114125.1_SFJ29248.1:0.0000022227)100:0.277358,(((GCA_000299875.1_EKE71907.1:0.1385508118,(GCA_900109555.1_SEK44526.1:0.0000023362,GCA_900172305.1_SLN23112.1:0.0000021570)100:0.269821)100:0.067649,GCA_900114135.1_SFJ71102.1:0.0609293853)100:0.129536,GCA_900172375.1_SLN45310.1:0.2816117536)99:0.072299)97:0.032662)96:0.120138)85:0.052219)75:0.010519,GCA_000161835.1_EET47049.1:0.2271318692)81:0.009588,((((((GCA_000153725.1_EAU44615.1:0.0836810252,((GCA_001969385.1_APX25178.1:0.0000023362,GCA_900112435.1_SFD08948.1:0.0000023362)100:0.096618,(GCA_001975705.1_APZ54314.1:0.0462010729,GCA_900102075.1_SDE94805.1:0.0943207164)77:0.030325)97:0.043340)89:0.046607,(((((GCA_001482405.1_KUF11901.1:0.0482034811,GCA_900107235.1_SDY54443.1:0.3297312962)91:0.080961,GCA_900184945.1_SMX45339.1:0.0959128314)89:0.030846,(((GCA_002211155.1_OWV60078.1:0.0057541872,(GCA_002211225.1_OWV50181.1:0.0000024471,GCA_900101505.1_SDC10398.1:0.0000024252)100:0.005835)100:0.005716,GCA_002211205.1_OWV66795.1:0.0000021666)100:0.027432,(GCA_002237555.1_ASP22220.1:0.0226699120,GCA_900188425.1_SNS45253.1:0.0173371927)100:0.023049)100:0.009616)96:0.070999,(GCA_002115725.1_OSQ58881.1:0.0816301797,GCA_002115805.1_OSQ49316.1:0.0610848065)100:0.129824)90:0.047951,((GCA_001038505.1_KMK67402.1:0.1242796510,GCA_900188035.1_SNR58709.1:0.1561022700)100:0.047404,GCA_000442255.1_EPX83655.1:0.1959840785)93:0.013479)85:0.009009)53:0.021318,GCA_000169415.1_EBA08897.1:0.2322662023)87:0.027296,(GCA_001458375.1_CUH77210.1:0.0753868323,((GCA_001687105.1_ANT59314.1:0.0239638597,GCA_900116195.1_SFS34127.1:0.0393970389)100:0.060688,(GCA_900100085.1_SDJ38105.1:0.0440941134,GCA_000521865.1_ETX29443.1:0.3172580791)98:0.087436)99:0.069841)100:0.095874)85:0.028280,(((GCA_000152725.1_EAQ03422.1:0.2379201363,GCA_900115815.1_SFQ54565.1:0.1489988861)87:0.071417,(GCA_000738435.1_AII87222.1:0.2486544862,((GCA_001046955.1_AKO97072.1:0.0224220219,GCA_900109145.1_SEJ12121.1:0.0000023754)100:0.210762,GCA_000018145.1_ABV93628.1:0.1978980684)91:0.051977)91:0.054564)62:0.019116,(GCA_000442275.2_EPX81306.1:0.0535428193,GCA_900111945.1_SFR44215.1:0.0450399910)100:0.150732)59:0.037432)67:0.044142,(GCA_001908835.1_APO86528.1:0.1884726824,((GCA_900114485.1_SFL03448.1:0.1406017819,GCA_900142295.1_SIN96948.1:0.3576385047)96:0.093510,(((((GCA_000765015.1_KGK79128.1:0.0235277619,GCA_900141945.1_SHI57467.1:0.0000022149)100:0.163855,(GCA_900107355.1_SDY53901.1:0.2629716387,(GCA_001403795.1_CTQ51175.1:0.1130292603,GCA_900109285.1_SEL09456.1:0.0949952313)100:0.293079)100:0.129728)93:0.080627,((GCA_000155735.2_AGI72369.1:0.1071712530,GCA_001187845.1_AKS46422.1:0.0660527404)100:0.053865,GCA_900172275.1_SLN18998.1:0.0852919824)100:0.156209)75:0.053689,(GCA_900115595.1_SFP27048.1:0.1685107167,(GCA_900184815.1_SMX22333.1:0.1871505420,((GCA_000836695.1_KIQ67850.1:0.1707555440,GCA_900141735.1_SHJ15843.1:0.2146174991)100:0.094729,(GCA_000299575.1_EKE45539.1:0.1978834202,((GCA_900110115.1_SEN66168.1:0.0465479560,GCA_900141995.1_SHI32302.1:0.0005170484)100:0.224713,(GCA_900113405.1_SFG20713.1:0.0000024822,GCA_900172315.1_SLN17364.1:0.0000029315)100:0.293121)100:0.059366)100:0.125608)99:0.070352)97:0.049267)64:0.019320)29:0.030225,(GCA_000600975.2_EYD73751.1:0.3354775721,((GCA_000223375.1_AEM41332.1:0.0000023362,GCA_001399515.1_ALJ81472.1:0.0000023362)100:0.245101,GCA_900102905.1_SDK38531.1:0.4819027377)76:0.072833)33:0.040081)53:0.037769)44:0.017349)95:0.049156)42:0.025950)77:0.026865,(GCA_001981245.1_APX88483.1:0.1508995952,(GCA_000153305.1_EAR52185.1:0.2458237429,GCA_900172355.1_SLN13936.1:0.0971313694)100:0.122846)80:0.053797)69:0.015405,(((GCA_000647975.1_KAJ56617.1:0.1373860855,GCA_000671395.1_KCV83528.1:0.0912551882)98:0.036564,(GCA_900184935.1_SMX41832.1:0.0374782146,GCA_001890925.1_OJI91797.1:0.1598278106)100:0.063633)94:0.012073,GCA_001305615.1_ALG90190.1:0.1134044887)99:0.055669)27:0.018564,((GCA_900099935.1_SDI56424.1:0.1034657090,(GCA_900188335.1_SNS78507.1:0.0243123300,GCA_900112335.1_SFB79550.1:0.1483509919)100:0.042701)100:0.089929,GCA_900172295.1_SLN13196.1:0.1208993022)90:0.023721)96:0.040726,(GCA_001247715.1_KNX40869.1:0.1126257119,(GCA_001548075.1_BAQ69101.1:0.0139885388,GCA_001633165.1_ANB34920.1:0.0040591288)100:0.275731)8:0.039482)8:0.039665,(GCA_900095785.1_SCM68352.1:0.0000028428,GCA_900115865.1_SFQ22312.1:0.0000026128)100:0.297588)96:0.032580,(((GCA_000021865.1_ADE86159.1:0.2017856396,GCA_000740785.1_KFI25567.1:0.1600780366)100:0.082372,(GCA_000714535.1_KEO51265.1:0.0947053142,GCA_000715505.1_KEP70853.1:0.1771253555)100:0.035897)99:0.033121,GCA_000590925.1_AHM05738.1:0.2114514347)99:0.060528)100:0.067906,((((GCA_900110135.1_SEN00677.1:0.2603337356,GCA_900110025.1_SEM78773.1:0.1621028321)91:0.070679,GCA_000012905.2_ABA78812.1:0.1941063399)81:0.060304,GCA_001620265.1_AMY69777.1:0.3200819332)79:0.003615,GCA_900156815.1_SIS76232.1:0.2772156547)87:0.028663)98:0.058519,(((GCA_000740775.1_KFI25132.1:0.0075772148,GCA_000740795.1_KFI26640.1:0.0514800788)100:0.201058,(GCA_000442315.1_EPX85911.1:0.3067508454,GCA_000600335.2_EYD74475.1:0.3494643510)100:0.236318)97:0.070744,(GCA_000203895.1_ABL69040.1:0.2126668574,GCA_000444995.1_AGT09947.1:0.2791953932)100:0.211532)59:0.029967)99:0.106774,((GCA_900106695.1_SDX29520.1:0.1823125724,GCA_900113695.1_SFI21091.1:0.1184497648)100:0.163435,((GCA_900111545.1_SET29671.1:0.0000024468,GCA_900143155.1_SHN55430.1:0.0000020650)100:0.238278,GCA_900107585.1_SEA44585.1:0.3420810858)100:0.115951)100:0.085312)100:0.112994,GCA_002088295.1_ORE96016.1:0.5658220775)88:0.037970)86:0.074083)97:0.074599,GCA_000496075.1_ESR23535.1:0.5850170724)99:0.068744,(((((GCA_000010525.1_BAF88810.1:0.2148883972,GCA_000017645.1_ABS69461.1:0.1791909576)100:0.186427,(GCA_000092925.1_ADH89198.1:0.1169726568,GCA_900100155.1_SCW40407.1:0.1931715637)100:0.117639)100:0.092086,((((GCA_002355335.1_BAT60337.1:0.3093580809,(GCA_001579845.1_AMN41853.1:0.3016595662,GCA_002119765.1_ARQ01807.1:0.3009712370)99:0.071201)56:0.055341,((((((GCA_000011365.1_BAC50026.1:0.0000022595,GCA_000661935.1_AHY50295.1:0.0223766872)100:0.203183,GCA_000195775.1_CAE28302.1:0.1413518424)94:0.062189,(GCA_001618955.1_KZD24497.1:0.0141768447,GCA_900108575.1_SEI05027.1:0.0076385742)100:0.114951)94:0.053297,GCA_000935205.1_KIZ47368.1:0.0454293328)99:0.087050,(GCA_000012725.1_ABA05071.1:0.0834967818,GCA_000013885.1_ABE62569.1:0.0627063993)100:0.142696)99:0.066083,(((GCA_000218565.1_AEI06470.1:0.0000023362,GCA_000218585.1_AEI02894.1:0.0000023362)100:0.056110,GCA_000314735.2_EKS28105.1:0.0237572463)100:0.179086,GCA_000336555.1_EKS40346.1:0.2029500390)100:0.072575)100:0.181801)58:0.041863,GCA_001426945.1_KQZ01187.1:0.3205031680)72:0.044120,(GCA_001402875.1_ALK09325.1:0.0000020856,GCA_001459775.1_CUU41988.1:0.0085516151)100:0.492677)92:0.057624)80:0.082347,GCA_001676615.1_OCC01175.1:0.4112446368)50:0.046954,((((((GCA_000021745.1_ACK50630.1:0.1262393448,GCA_000019845.1_ACB95042.1:0.4224924197)100:0.073948,GCA_900114285.1_SFK22759.1:0.2675226986)100:0.090748,((GCA_001644125.1_OAI23993.1:0.0359995649,GCA_001675455.1_OBS50373.1:0.0653734747)100:0.161349,(GCA_000304315.1_CCJ07703.1:0.4452014257,GCA_002117405.1_ARN81477.1:0.3354585574)100:0.054621)100:0.124020)82:0.029181,GCA_900187365.1_SNB51520.1:0.5084912556)100:0.109355,GCA_900104955.1_SEC04675.1:0.1878064619)99:0.067811,((GCA_001741865.1_AOO82658.1:0.1111248246,GCA_900102525.1_SDH01072.1:0.0655110257)100:0.255820,(((GCA_001017175.1_KLK89517.1:0.0389013551,GCA_900102135.1_SCY95076.1:0.0776414219)100:0.291380,(GCA_000019945.1_ACB80074.1:0.4423910303,GCA_000022085.1_ACL58189.1:0.1750604817)100:0.251289)100:0.065483,(GCA_001271345.1_ALA18836.1:0.0403641470,GCA_001887265.1_APF37412.1:0.0446879369)100:0.439575)99:0.041553)96:0.043204)100:0.078065)55:0.077328)99:0.119862,((GCA_000017565.1_ABS64625.1:0.2071042899,GCA_000739695.1_GAK44002.1:0.2759264292)100:0.099187,GCA_000689395.1_CDO61229.1:0.4374347187)89:0.066961)96:0.071563,(((((((GCA_000009985.1_BAE51337.1:0.3214903790,GCA_000513295.1_CDK98249.1:0.4015318089)100:0.263114,((((GCA_002251735.1_OYQ18623.1:0.4424608304,GCA_900100655.1_SDF72915.1:0.7939574588)30:0.095244,(((((GCA_000010725.1_BAI73975.1:0.1014789667,GCA_000632475.2_AIB13570.1:0.1036523171)100:0.228836,GCA_000730165.2_ASG22825.1:0.2538406652)100:0.083271,(GCA_000576635.1_EWY40165.1:0.0858637819,GCA_000936425.1_KJB90718.1:0.1720978984)100:0.135449)99:0.040958,(GCA_000016185.1_ACI98445.1:0.2241341497,GCA_002251795.1_OYQ32742.1:0.3322929259)100:0.121880)100:0.168017,((GCA_000982415.1_KKJ77560.1:0.0413386060,GCA_001026905.1_KLN61448.1:0.0378431417)100:0.613246,GCA_000153525.1_EAS84364.1:1.6087582129)32:0.170900)29:0.087389)87:0.062840,GCA_000315795.1_EKV31501.1:0.4607686426)80:0.059192,((GCA_001746755.1_OEJ65998.1:0.5454701642,GCA_900093605.1_SCA54937.1:0.7845745841)64:0.230344,(GCA_900167455.1_SJZ45941.1:0.4306838238,((((((((GCA_000011685.1_AAW61489.1:0.1834987989,(GCA_000234355.2_EHH69143.1:0.2227039757,(GCA_000723565.1_CDG34231.1:0.0560909919,GCA_002003665.1_OOL18425.1:0.0508120543)100:0.349687)38:0.080444)100:0.245366,(GCA_000724025.1_CDG39968.1:0.0556804349,GCA_001547995.1_BAT19149.1:0.0007722841)100:0.346018)93:0.097148,(GCA_000617865.1_GAJ27941.1:0.3596034443,((GCA_001787335.1_AOX17299.1:0.0486245626,GCA_001787355.1_AOX20176.1:0.0050849532)100:0.303855,GCA_002005465.1_AQS86860.1:0.2930638097)99:0.110428)11:0.046298)95:0.147323,GCA_000963885.1_GAN54189.1:0.5436560365)11:0.091855,((GCA_000021325.1_ACI50242.1:0.2294526502,((GCA_000182745.1_BAK84933.1:0.0922693759,GCA_000208635.2_EGG76210.1:0.0647637006)100:0.051030,GCA_000964505.1_GAO00716.1:0.1698615417)100:0.208419)100:0.142655,GCA_002173735.1_ARW48081.1:0.5247324519)8:0.046374)25:0.081441,(GCA_002005445.1_AQS83691.1:0.4919422338,(GCA_000231445.2_EHD13161.1:0.0059304134,GCA_002153535.1_OUI78528.1:0.0000024287)100:0.744913)29:0.070986)88:0.075945,((GCA_000014285.2_ABI62161.2:0.0000020137,GCA_000576085.2_AHJ63068.1:0.0046519932)100:0.358570,(GCA_000964365.1_GAN78241.1:0.2431109588,(GCA_000164635.1_EFH10602.1:0.3483617276,((GCA_900101615.1_SDC38175.1:0.0000023362,GCA_900104205.1_SDB70534.1:0.0000023362)100:0.363619,GCA_900141905.1_SHI92388.1:0.2055704365)100:0.101603)100:0.594831)99:0.322897)97:0.116392)92:0.082366,((GCA_000016725.1_ABQ30165.1:0.0000025771,GCA_000202835.1_BAJ80288.1:0.0000021422)100:0.301793,(GCA_000306035.1_EKN00747.1:0.0832328622,GCA_000964385.1_GAN78912.1:0.1278418362)100:0.401136)99:0.069396)100:0.635159)92:0.193100)52:0.044467)56:0.030778)62:0.056024,(((((GCA_900101965.1_SDE86574.1:0.4065769044,GCA_000968135.1_CCQ73616.1:0.5367880492)83:0.121079,GCA_900156605.1_SIS40320.1:0.4421861117)82:0.070310,((GCA_000013085.1_ABC22584.1:0.4861890931,GCA_000284415.2_CCG09632.1:0.4572233249)88:0.148537,((GCA_000294655.1_CCG40934.1:0.3164753474,GCA_900108475.1_SEH37346.1:0.2122508018)93:0.027838,GCA_000294655.1_CCG40935.1:0.2034951016)100:0.366095)96:0.179519)61:0.056185,GCA_001611975.1_AMW35206.1:0.7174196056)70:0.014651,((GCA_000264455.2_AFK53344.1:0.0000026263,GCA_001601315.1_KYO50544.1:0.0198797728)100:0.593690,((GCA_000300235.2_AJD52007.1:0.0569189014,GCA_000300275.1_EKF07407.1:0.0876146931)100:0.475754,((GCA_000742835.1_AIK96042.1:0.5733627071,(GCA_001192655.1_GAO97679.1:0.6155088863,GCA_002117145.1_ARN84686.1:0.6469176460)100:0.270100)98:0.156347,((((((GCA_000008385.1_AAW71317.1:0.1689855281,GCA_000953315.1_CDR79494.1:0.0970902927)100:0.488114,((GCA_000011945.1_AAV86597.1:0.1259496245,GCA_000024505.1_ACZ49285.1:0.1458709756)100:0.495270,((GCA_000026005.1_CAH58103.1:0.3324304480,GCA_000964755.1_KJV65989.1:0.2427672576)100:0.260240,GCA_000964795.1_KJV68862.1:0.4251324781)100:0.134245)98:0.112628)100:0.324058,(GCA_000022525.1_ACT69379.1:0.3198606809,GCA_000632985.1_AHX11343.1:0.1970630076)100:0.853066)100:0.142023,(GCA_000219355.1_AEI88783.1:0.6454581287,GCA_000815465.1_KIE04474.1:0.6830671818)100:0.363256)100:0.201005,(((GCA_000012385.1_ABE04286.1:0.0432750486,GCA_000195735.1_CAA15113.1:0.3281445205)100:0.699475,(GCA_000010205.1_BAG40659.1:0.2205964520,GCA_000964595.1_KJV55387.1:0.3475947513)100:0.624943)100:0.177523,GCA_001982645.1_ONG38198.1:2.4701171924)81:0.324808)79:0.220862,(((((GCA_000011345.1_BAC09337.1:0.0163951427,GCA_000505665.1_AHB88427.1:0.0833393940)100:0.858027,((GCA_000012525.1_ABB58637.1:0.5526022695,((((((((((GCA_000014265.1_ABG52648.1:0.0705460966,GCA_002260545.1_OZH55201.1:0.0563146854)100:0.170840,(GCA_000180455.1_CBN58495.1:0.2169374721,((GCA_000214075.2_EGK89619.1:0.0390361841,GCA_000317475.1_AFZ04843.1:0.0325513399)100:0.107205,GCA_002412335.1_PCN53048.1:0.1422564248)100:0.197205)86:0.098021)100:0.122747,((GCA_000478195.2_ERT04127.1:0.0467734915,GCA_000972705.2_KKD37368.1:0.1129460961)100:0.169094,(GCA_000710505.1_KEI65990.1:0.0361212698,GCA_900009265.1_CUR10630.1:0.0559755404)100:0.389903)100:0.070633)99:0.088774,(GCA_000317105.1_AFY84458.1:0.2782468419,GCA_001276715.1_KOR34479.1:0.3980214394)99:0.143914)96:0.064592,(((GCA_000317515.1_AFZ19354.1:0.2171479469,(GCA_000211815.1_EGJ32068.1:0.0324774045,GCA_001942495.1_OLT61420.1:0.0336568125)100:0.278385)99:0.086231,GCA_000155555.1_EDX74286.1:0.3180974699)47:0.056978,((((((((((GCA_000020025.1_ACC81244.1:0.1842744534,GCA_000317535.1_AFZ27313.1:0.1332233890)100:0.044695,(((GCA_000169135.1_EAW43174.1:0.0685959802,GCA_002218065.1_GAX36462.1:0.0741938789)100:0.100647,(GCA_001298445.1_ALF53450.1:0.0919150769,GCA_002367975.1_BAY18460.1:0.0172839404)100:0.065908)99:0.053175,(GCA_000316575.1_AFY33660.1:0.1409498552,((GCA_002368055.1_BAZ75688.1:0.0000023362,GCA_002368295.1_BAZ00391.1:0.0000023362)100:0.007020,GCA_002368275.1_BAY91097.1:0.0087093793)100:0.118275)100:0.064929)99:0.036499)8:0.004112,((((GCA_000196515.1_ADI66188.1:0.0847891682,(GCA_002368075.1_BAZ83411.1:0.0883600130,((GCA_000175835.1_EFA68561.1:0.0159962036,(GCA_001432185.1_KRH97566.1:0.0209216132,GCA_002368135.1_BAZ90503.1:0.0106904227)100:0.010526)99:0.005350,GCA_000175855.1_EFA72666.1:0.1018192798)100:0.415173)98:0.028081)96:0.037881,(GCA_000312705.1_AFW93120.1:0.0704124350,(GCA_000789435.1_KHG42627.1:0.0260493775,GCA_002368115.1_BAZ86562.1:0.0472459861)100:0.046992)100:0.150744)100:0.068906,GCA_000317695.1_AFZ55635.1:0.0797769238)100:0.051063,GCA_000317435.1_AFZ02261.1:0.3794779686)50:0.048220)9:0.025267,GCA_000204075.1_ABA22174.1:0.1716959434)99:0.063086,(((GCA_000231365.2_EHC12901.1:0.0102433458,GCA_001904645.1_OKH13283.1:0.0112091957)100:0.057134,((GCA_000934435.1_KIY11474.1:0.0000021624,GCA_001990805.1_ONN63425.1:0.0000024683)100:0.058084,GCA_001275395.1_KOP28086.1:0.0140076831)100:0.056055)100:0.138432,(GCA_000828085.2_KIJ81368.1:0.1999654953,(GCA_000346485.2_KYC41172.1:0.0734325712,GCA_000760695.2_KIE07882.1:0.0611861513)100:0.228425)100:0.072955)99:0.030957)89:0.044279,((GCA_000316665.1_AFY53477.1:0.1997108114,GCA_000350105.1_CCH67404.1:0.4893395303)99:0.084683,GCA_001456025.1_KST68527.1:0.2958186183)92:0.028170)100:0.099163,(((GCA_000317125.1_AFY87405.1:0.2803025365,(GCA_000317555.1_AFZ30567.1:0.0257283206,GCA_001904655.1_OKH27518.1:0.0236715948)100:0.182087)100:0.078092,GCA_000952155.1_KJH71124.1:0.3361465074)99:0.083762,(GCA_000317495.1_AFZ13967.1:0.3172011719,GCA_001746915.1_OEJ77086.1:0.6797071600)65:0.023320)99:0.044837)99:0.064417,GCA_000317045.1_AFY67833.1:0.2978243361)100:0.060983,((GCA_002142475.1_BAS57228.1:0.3113381938,GCA_000317145.1_AFY91709.1:0.5288197628)99:0.080269,GCA_001904725.1_OKH32136.1:0.3120638534)78:0.128535)71:0.042746,((GCA_000817775.1_KIF40546.1:0.2945202276,(GCA_001904775.1_OKH48345.1:0.3776863613,GCA_002075285.2_ASC70538.1:0.3830561502)42:0.131662)36:0.097724,((GCA_000317065.1_AFY70824.1:0.5388888306,GCA_000332215.1_ELS32493.1:0.3639330816)86:0.187970,GCA_000018105.1_ABW30222.1:0.5705349042)55:0.033306)17:0.078556)36:0.049824)31:0.035187)32:0.033690,((GCA_000317025.1_AFY78248.1:0.0269388082,GCA_001904635.1_OKH20222.1:0.0227364089)100:0.212045,((GCA_000317575.1_AFZ35344.1:0.0615332278,GCA_002355455.1_BAU65015.1:0.0821773163)100:0.136536,(GCA_000332055.1_ELS02270.1:0.2464815176,GCA_002368355.1_BAZ45288.1:0.3405366792)100:0.153584)100:0.136513)100:0.082176)32:0.036176,((((GCA_000017845.1_ACB53340.1:0.0557862189,(GCA_000167195.1_EAM49100.1:0.0000023362,GCA_000235665.2_EHJ10947.1:0.0000021440)100:0.132826)100:0.153583,(GCA_000297435.1_CCI32823.1:0.0123560311,GCA_000312205.1_CCI06783.1:0.0150940596)100:0.338686)86:0.080411,((GCA_000317675.1_AFZ53016.1:0.3145895433,(GCA_001548095.1_BAQ62269.1:0.2221405658,GCA_001548115.1_BAQ66205.1:0.1868723791)100:0.064720)100:0.105737,GCA_001747005.1_OEJ79438.1:0.4394766918)100:0.213139)87:0.071122,((GCA_000176895.2_CCE17885.1:0.0110379263,GCA_000307915.1_EKD07766.1:0.0050606141)100:0.402431,GCA_000332035.1_ELR99371.1:0.5433003670)37:0.075106)24:0.061678)83:0.111252,((GCA_000317615.1_AFZ49585.1:0.3271387193,GCA_000317635.1_AFZ45557.1:0.1418691585)100:0.182637,GCA_001904615.1_OKH19730.1:0.4267124179)98:0.068920)42:0.044175,(GCA_000284135.1_BAL29769.1:0.0767797102,GCA_000478825.2_AIE73957.1:0.0991882001)100:0.443327)75:0.091018,GCA_000473895.1_ERN42346.1:0.5197765283)90:0.102099)77:0.078124,GCA_001870225.1_APB34206.1:0.7114655551)73:0.068704)73:0.197116,(GCA_000011465.1_CAE18943.1:0.7882775186,(((GCA_000155635.1_EDY38963.1:0.2754691531,GCA_000316515.1_AFY30373.1:0.2730079037)73:0.167394,GCA_001182765.1_CRY92780.1:0.2649333027)72:0.198206,GCA_000760175.1_KGG12908.1:0.5399717050)72:0.286244)100:0.408122)100:0.260881,((GCA_000014865.1_ABK44967.1:0.4904727557,GCA_002109495.1_OSM02570.1:0.4400565520)100:0.438825,(GCA_000011385.1_BAC88081.1:0.3052748927,GCA_000484535.1_AGY57344.1:0.3398797503)100:0.637030)62:0.118458)90:0.234529,GCA_001637395.1_OAB63690.1:1.7178027132)81:0.301255)99:0.251187)96:0.070813)100:0.149655)98:0.175477)61:0.039868)95:0.066235,(((GCA_000299935.1_EKE75257.1:0.1904934931,GCA_001618175.1_KZD12634.1:0.2168954729)99:0.141497,GCA_900100455.1_SDG96473.1:0.8844886963)97:0.115495,(((GCA_000319385.1_AFX99331.1:0.0986367561,GCA_000510265.1_AHC73838.1:0.1579744737)100:0.422778,GCA_900102465.1_SDF13187.1:0.0482161199)100:0.295713,((GCA_900177295.1_SMF14381.1:0.0000025421,GCA_900188055.1_SNR49602.1:0.0000021655)100:0.329860,(GCA_000767795.1_KGM34074.1:0.0235666352,GCA_002195995.1_OWJ58074.1:0.0000023130)100:0.642819)82:0.066573)71:0.081498)93:0.079626)88:0.062581,((GCA_000024465.1_ADE38667.1:0.4901109597,(GCA_000226315.1_AEP08962.1:0.0970766236,GCA_000348745.1_AGH97371.1:0.0214485812)100:0.967657)90:0.204928,(((((((((((((((GCA_000013005.1_ABC64682.1:0.1106581103,((GCA_001281485.1_ALE17804.1:0.1165535073,GCA_000715015.1_KEO89441.1:0.1589840953)87:0.097631,(GCA_001663175.1_ANK12343.1:0.1748807098,GCA_001677335.1_OBV10777.1:0.0967407993)100:0.067867)94:0.133090)93:0.082716,(GCA_001304795.1_ALG59873.1:0.0000023362,GCA_001306275.1_KPM17029.1:0.0000023362)100:0.191678)100:0.129693,GCA_001008165.2_AKH43321.1:0.1962442039)91:0.070940,(GCA_000235975.2_EHJ61355.1:0.0966767240,(GCA_001661675.2_ARU16982.1:0.1338516821,GCA_001028705.1_AKM11216.1:0.1954826335)99:0.090904)88:0.107838)88:0.066568,GCA_000013325.1_ABD24605.1:0.1152940237)100:0.170540,(GCA_001295965.1_KPF74343.1:0.0000023747,GCA_001713435.1_AOG00882.1:0.0120751666)100:0.144781)98:0.037349,(GCA_002218195.1_ASK88622.1:0.1002523031,GCA_900128895.1_SIN59527.1:0.1340706984)100:0.250387)100:0.088767,(GCA_000091125.1_BAI97502.1:0.0467402127,GCA_000147835.3_AEG49208.1:0.0029489573)100:0.125075)100:0.124744,(GCA_000013985.1_ABF53889.1:0.0596527434,GCA_001610975.1_AMU93522.1:0.1751935560)100:0.191889)82:0.029068,GCA_001586395.2_KZB94319.1:0.2922707869)95:0.116680,(GCA_000016765.1_ABQ70256.1:0.0220928330,(GCA_002355275.1_ATE66650.1:0.0000024550,GCA_002367875.1_PCE43865.1:0.0000026838)100:0.070950)100:0.351811)80:0.064228,GCA_002251755.1_OYQ30156.1:0.4361566475)45:0.071722,(GCA_000342165.1_EMD82916.1:0.1007096963,GCA_002211145.1_OWV32069.1:0.1243625295)100:0.473626)80:0.086178,(((((((((((GCA_000010525.1_BAF87395.1:0.4210415029,(GCA_000092025.1_AAK90422.1:0.2347503666,(((GCA_000092045.1_ABC90526.1:0.0934198958,GCA_000769405.1_KPN27447.1:0.1084888515)100:0.197794,GCA_001652565.1_ANH08592.1:0.1086172137)100:0.043526,(GCA_900102525.1_SDG45063.1:0.0926188310,GCA_900102525.1_SDH31759.1:0.0959869002)100:0.149788)100:0.161263)100:0.067323)37:0.035918,GCA_900104355.1_SDP36970.1:0.2434911820)93:0.108853,((GCA_900104485.1_SDB58311.1:0.0901335210,GCA_900104485.1_SDB58613.1:0.0682083721)100:0.090147,GCA_900104485.1_SDB47181.1:0.1769429419)100:0.183869)93:0.032022,GCA_001708935.1_ODA67705.1:0.3090067118)92:0.053654,(((GCA_000016765.1_ABQ71391.1:0.1770745153,GCA_001610975.1_AMU96610.1:0.5448611237)93:0.068002,(GCA_002355275.1_ATE64760.1:0.0000023362,GCA_002367875.1_PCE41298.1:0.0000023362)100:0.151528)93:0.202222,GCA_000017265.1_ACG80228.1:0.3556444629)92:0.032033)99:0.032288,(GCA_000012905.2_ABA81027.1:0.3689635863,GCA_900100665.1_SDH01296.1:0.4854019614)90:0.087210)89:0.028965,((((GCA_000021745.1_ACK52346.1:0.2487117023,GCA_001741865.1_AOO81337.1:0.1011493005)100:0.083070,((GCA_002119765.1_ARP98749.1:0.1493862969,GCA_001618845.1_AMY03933.1:0.8504323379)97:0.040099,(GCA_000697965.2_ANK76557.1:0.2145316724,GCA_000731315.1_CDN51554.1:0.2470579046)100:0.183385)91:0.030387)90:0.050207,GCA_900100155.1_SCW93705.1:0.4597968743)89:0.038582,(GCA_900129325.1_SHG25251.1:0.1783566037,(((GCA_000722615.1_KEQ02715.1:0.0000027083,GCA_000722625.1_KEQ02694.1:0.0000029619)100:0.220629,GCA_000731295.1_CDN52464.1:0.1944678660)100:0.096705,GCA_000204015.1_EGF92467.1:0.3015400668)83:0.030536)84:0.032374)94:0.048284)40:0.028566,GCA_000153465.1_EAS51131.1:0.3096800996)100:0.213021,((((GCA_000496075.1_ESR27243.1:0.2593994588,(((((GCA_000195775.1_CAE28748.1:0.3848372786,((GCA_001618955.1_KZD20369.1:0.0535067980,GCA_900108575.1_SEI20597.1:0.0506981329)100:0.123453,GCA_001618955.1_KZD21344.1:0.0870117662)100:0.050059)100:0.152068,GCA_002355335.1_BAT58854.1:0.3027508855)100:0.133899,GCA_001426945.1_KQZ01975.1:0.2098058895)100:0.071935,GCA_001579845.1_AMN39794.1:0.3257625660)100:0.087105,GCA_900113985.1_SFI53838.1:0.5568598140)94:0.081378)84:0.046792,((GCA_000011365.1_BAC49334.1:0.0455591084,GCA_000661935.1_AHY51105.1:0.0412295582)100:0.385782,GCA_000014245.1_ABG62482.1:0.3634492509)100:0.114750)70:0.034822,(((((GCA_000017145.1_ABR63104.1:0.2320249053,((GCA_000018545.1_ACP23498.1:0.0565769630,GCA_002288525.1_ASY65425.1:0.2009233382)85:0.039119,GCA_000697965.2_ANK75537.1:0.2474527349)84:0.022087)98:0.102784,((GCA_001510895.1_KUM25119.1:0.1773722675,GCA_001618845.1_AMY01428.1:0.1022381955)100:0.128253,GCA_000970435.1_KKB80599.1:0.3351760907)94:0.072214)96:0.050016,(GCA_001424795.1_KQU72850.1:0.1877632656,GCA_001605015.1_AMS42502.1:0.1746863597)100:0.142580)98:0.065348,(GCA_000153305.1_EAR51249.1:0.4148494727,GCA_000836695.1_KIQ70030.1:0.5642161876)100:0.281374)87:0.038363,(GCA_900113405.1_SFH03641.1:0.0000023248,GCA_900172315.1_SLN49932.1:0.0000028592)100:0.408588)87:0.096995)57:0.012429,(GCA_000017265.1_ACG79426.1:0.4205936233,((GCA_001425915.1_KQW66929.1:0.3829734902,GCA_000021745.1_ACK51131.1:1.0353201294)63:0.000002,GCA_900114285.1_SFK88943.1:0.3868870840)99:0.195097)78:0.075850)100:0.132543)99:0.138364,GCA_000144605.1_ADL00237.1:0.4669982789)100:0.159096,(GCA_000175255.2_AEH63519.1:0.3460630015,GCA_000218875.1_AEI38553.1:0.4026174012)100:0.639609)94:0.136089)100:0.202529,GCA_900101935.1_SDD55505.1:0.5310763244)100:0.156589)60:0.033051)98:0.112370,GCA_900172325.1_SLN77245.1:0.4729877676)98:0.065006,((((GCA_000014745.1_ABI66212.1:0.0922334796,GCA_900103475.1_SDM03225.1:0.2535776423)100:0.207485,GCA_000152745.1_EAP91368.1:0.2392014076)100:0.184914,GCA_000023785.1_ACT59027.1:0.3192609461)100:0.113435,(GCA_000013025.1_ABI76367.1:0.0752688787,GCA_000685315.1_KCZ99203.1:0.0239395422)100:0.745953)100:0.118449)76:0.090536)69:0.052644,(((GCA_000828475.1_BAQ17269.1:0.0511784218,GCA_001723285.1_ODR98933.1:0.0745156290)100:0.159938,GCA_001708935.1_ODA68758.1:0.2156497682)100:0.157853,(GCA_000166055.1_ADP69555.1:0.0346188848,GCA_000636015.1_KAI94927.1:0.0128508796)100:0.747013)79:0.050091)74:0.067956,(GCA_900199215.1_SNT73690.1:0.4077506556,GCA_000152825.2_ADM09485.1:0.7223883714)98:0.223318)99:0.114834,(GCA_000175215.2_ADU13167.1:0.2222021060,GCA_000204015.1_EGF90221.1:0.3387587511)100:0.386991)99:0.132273)99:0.092918)100:0.228784);
