# Supplementary material for: Assessing the accuracy of phylogenetic rooting methods on prokaryotic gene families
Source: PLoS One. 2020 May 15;15(5):e0232950. doi: 10.1371/journal.pone.0232950 (PMC7228096; doi:10.1371/journal.pone.0232950)
Supplement: S2 Dataset — (ZIP) [file pone.0232950.s003.zip › EmpiricalDataset/GeneTrees_IQTree/000177.aln.treefile]

(GCA_000006905.1_AAK24835.1:0.0524685016,GCA_000092285.1_ADG09425.1:0.0398648129,(((GCA_000017265.1_ACG79012.1:0.0598959210,GCA_001425915.1_KQW68202.1:0.1577231978)98:0.049788,((((((((((((((((((GCA_000007125.1_AAL51693.1:0.0000027638,GCA_000157815.1_EEY00830.1:0.0044704909)100:0.051071,(GCA_000017405.1_ABS14380.1:0.0044830593,GCA_000585655.1_EXL08251.1:0.0000025564)100:0.023966)100:0.115102,GCA_001558695.1_KXF76755.1:0.0921606389)100:0.077710,((GCA_900104355.1_SDO07834.1:0.0524847466,GCA_900113985.1_SFJ34439.1:0.0553465554)100:0.112243,(((GCA_000014245.1_ABG63504.1:0.1801999319,(GCA_000300335.1_EKF18037.1:0.0512549424,GCA_000300515.1_EKF43529.1:0.0723910059)100:0.061348)100:0.083808,(((GCA_000585625.1_EXL02863.1:0.1604914830,((GCA_001510895.1_KUM26393.1:0.0507475873,GCA_001618845.1_AMY01911.1:0.0551509845)100:0.025121,GCA_002075885.1_OQM76898.1:0.1082965755)100:0.035991)100:0.090989,(GCA_001424795.1_KQU76740.1:0.0288007052,GCA_001605015.1_AMS41444.1:0.0378464901)100:0.132363)73:0.010603,GCA_002238045.1_OXT00520.1:0.3908077370)56:0.050023)51:0.065271,((((((((GCA_000016285.1_ACM37251.1:0.1638948371,GCA_000092025.1_AAK87931.2:0.0611142402)100:0.038578,(((GCA_000092045.1_ABC91742.1:0.0380739997,GCA_000769405.1_KPN27953.1:0.0196087269)100:0.117806,((GCA_000722615.1_KEQ08929.1:0.0000029820,GCA_000722625.1_KEQ09919.1:0.0000028432)100:0.121842,(GCA_000731295.1_CDN54811.1:0.0000020256,GCA_000731315.1_CDN48645.1:0.0087569129)100:0.119022)97:0.042413)95:0.009705,(GCA_000325745.1_AGA64953.1:0.3320079716,GCA_000496595.1_AHA28208.1:0.4845687751)100:0.400240)99:0.022396)99:0.181519,(GCA_001687365.1_OBZ93291.1:0.0346756077,GCA_001885585.1_OJF96787.1:0.0717228153)100:0.017582)50:0.062764,(GCA_000017145.1_ABR60098.1:0.0137796645,(GCA_000018545.1_ACP25332.1:0.0226356203,GCA_002288525.1_ASY63010.1:0.0457685208)100:0.037180)100:0.026910)33:0.015130,GCA_000697965.2_ANK72422.1:0.0150310763)32:0.021177,(GCA_001267455.1_KOC77063.1:0.0112380468,GCA_001652565.1_ANH04807.1:0.0208814280)100:0.065841)99:0.092393,(GCA_000154705.2_EDQ32014.1:0.0768218954,GCA_001703635.1_OCW57298.1:0.1060914561)100:0.118820)100:0.087122,GCA_900113935.1_SFJ34156.1:0.3177855346)32:0.076450)82:0.049497)75:0.015154)81:0.050854,((GCA_001293565.1_KPB01196.1:0.2843515759,GCA_000179775.1_EFL91037.1:0.4155137617)95:0.094205,((GCA_000153465.1_EAS51362.1:0.1217986062,((GCA_000800175.1_KHJ55633.1:0.0174763001,GCA_900141975.1_SHJ15673.1:0.0134815594)100:0.218574,GCA_900104035.1_SDO67850.1:0.2071207310)100:0.116900)85:0.039955,(GCA_000153705.1_EAU42895.1:0.1639902686,GCA_900176465.1_SMD05552.1:0.0913563727)100:0.085355)100:0.230240)69:0.044571)69:0.068117,((GCA_001578105.1_AMM83744.1:0.0907571063,GCA_002043005.1_AQZ52721.1:0.0729996980)100:0.343885,(GCA_000022725.1_ACS50876.1:0.0692077703,GCA_000341385.1_AGF76099.1:0.0901082369)100:0.345121)94:0.048146)100:0.104707,GCA_900199215.1_SNT75912.1:0.3125826070)70:0.066255,(((GCA_000148725.1_EFO31832.1:0.1633332589,(GCA_000158095.1_EEE42979.1:0.1137716317,GCA_001403915.1_CTQ43545.1:0.0386576723)100:0.086394)100:0.056513,(GCA_000192745.1_ADZ69684.1:0.0917840893,(GCA_001188555.1_KND16785.1:0.0000025935,GCA_002249885.1_OXS43267.1:0.0046545997)100:0.142397)100:0.123446)100:0.110855,(GCA_900105595.1_SDU28337.1:0.2445165757,(GCA_001907205.1_OKL45467.1:0.1535758454,(GCA_900110875.1_SER09580.1:0.0551261882,GCA_900114245.1_SFK23303.1:0.0489233152)100:0.104016)100:0.131823)94:0.051128)100:0.095504)87:0.045736,GCA_000152825.2_ADM09700.1:0.4573421312)90:0.037565,((((((((GCA_000009985.1_BAE49467.1:0.0583356360,(GCA_000294655.1_CCG41604.1:0.0292114198,GCA_900108475.1_SEH27492.1:0.0372137631)100:0.156542)100:0.111020,GCA_000513295.1_CDK99952.1:0.1688544351)100:0.136190,(GCA_000315795.1_EKV27044.1:0.2736776590,((GCA_000013085.1_ABC23695.1:0.2109637340,((GCA_900101965.1_SDD82761.1:0.2076545911,(GCA_001611975.1_AMW34034.1:0.3694446493,GCA_900156605.1_SIS90924.1:0.3612651938)84:0.059860)84:0.033980,GCA_000284415.2_CCG08695.1:0.4180812305)98:0.023894)100:0.098691,GCA_900100455.1_SDH46365.1:0.2909457341)100:0.079416)74:0.037775)99:0.088219,(GCA_900167455.1_SJZ31667.1:0.4235762528,((GCA_000014865.1_ABK42940.1:0.1793457945,GCA_002109495.1_OSM01793.1:0.2088655300)100:0.212412,(((GCA_000314735.2_EKS30520.1:0.6226194654,GCA_900112335.1_SFC28831.1:0.4801753734)98:0.067925,GCA_001982645.1_ONG39194.1:0.5304089265)100:0.257840,((GCA_000169135.1_EAW45502.1:0.7215696543,GCA_001637395.1_OAB63705.1:1.1001725149)89:0.063397,((GCA_000011345.1_BAC09476.1:0.0167531722,GCA_000505665.1_AHB88564.1:0.0050754809)100:0.261666,(GCA_000018105.1_ABW29881.1:0.3680860287,(((((((((GCA_000020025.1_ACC79424.1:0.0520720087,GCA_000317435.1_AFZ04317.1:0.1315274133)100:0.037228,(((GCA_002368055.1_BAZ72289.1:0.0000020115,GCA_002368295.1_BAY97203.1:0.0000020115)100:0.008174,GCA_002368275.1_BAY94014.1:0.0218417425)100:0.038462,(((GCA_000204075.1_ABA24234.1:0.0640346989,(GCA_001298445.1_ALF52010.1:0.0326423321,GCA_002367975.1_BAY17320.1:0.0325701166)100:0.022541)91:0.024400,GCA_000316575.1_AFY35667.1:0.0891581468)89:0.005223,((GCA_000317535.1_AFZ24963.1:0.0723284113,((GCA_000196515.1_ADI65519.1:0.0641903662,(GCA_002368075.1_BAZ79040.1:0.0279139024,(((GCA_000175835.1_EFA68058.1:0.0000020115,GCA_001432185.1_KRH95959.1:0.0000029934)100:0.010606,GCA_002368135.1_BAZ88752.1:0.0075928424)100:0.020546,GCA_000175855.1_EFA74049.1:0.0259129105)100:0.222099)100:0.055360)100:0.053726,GCA_000317695.1_AFZ56961.1:0.0805076659)100:0.050658)99:0.024780,(GCA_000169135.1_EAW46062.1:0.0730917441,GCA_002218065.1_GAX34859.1:0.0381381696)100:0.052942)99:0.037284)51:0.024860)50:0.012520)99:0.022663,(GCA_000317555.1_AFZ29957.1:0.0200284846,GCA_001904655.1_OKH28781.1:0.0096785075)100:0.139039)60:0.019460,(((GCA_000346485.2_KYC43371.1:0.0176487306,GCA_000760695.2_KIE10348.1:0.0207243184)92:0.054115,GCA_000828085.2_KIJ81097.1:0.0835012995)83:0.015464,(((GCA_000231365.2_EHC10507.1:0.0029124059,GCA_001904645.1_OKH12905.1:0.0026850606)100:0.043181,GCA_001275395.1_KOP26067.1:0.0464617363)68:0.021962,(GCA_000175835.1_EFA68056.1:0.0000028151,((GCA_000175855.1_EFA74053.1:0.0355695008,GCA_002368135.1_BAZ88754.1:0.0566954088)89:0.028046,GCA_001432185.1_KRH95961.1:0.0000025719)78:0.000003)100:0.443391)73:0.052110)54:0.011413)85:0.025071,((GCA_000317125.1_AFY87145.1:0.1051868789,GCA_000952155.1_KJH71517.1:0.1254067836)82:0.023526,GCA_000316665.1_AFY56294.1:0.1676727621)75:0.016035)79:0.058730,(GCA_001456025.1_KST62338.1:0.0000022032,GCA_001456025.1_KST70284.1:0.0000022488)100:0.214625)98:0.046340,GCA_001904725.1_OKH40453.1:0.1764231540)86:0.022031,(((((GCA_000021825.1_ACK72193.1:0.1518764865,(GCA_000317575.1_AFZ34334.1:0.0212733756,GCA_002355455.1_BAU66666.1:0.0404549925)100:0.170348)100:0.048042,(GCA_000297435.1_CCI33476.1:0.0045809701,GCA_000312205.1_CCI08457.1:0.0111800586)100:0.167178)100:0.016913,(GCA_000317025.1_AFY77248.1:0.0051223431,GCA_001904635.1_OKH21854.1:0.0000025934)100:0.086828)100:0.070171,((GCA_000155555.1_EDX76156.1:0.0941002090,((GCA_000317615.1_AFZ50576.1:0.0992649778,GCA_000317635.1_AFZ45325.1:0.0458661788)100:0.232513,GCA_000473895.1_ERN40717.1:0.2750830634)98:0.069063)98:0.034782,(GCA_000317515.1_AFZ20700.1:0.1777132020,(GCA_000211815.1_EGJ31587.1:0.0155302893,GCA_001942495.1_OLT60496.1:0.0312363027)100:0.174854)89:0.034085)89:0.038651)99:0.053961,((((((GCA_000214075.2_EGK88121.1:0.0415200375,GCA_000317475.1_AFZ09968.1:0.0214784787)100:0.068838,GCA_002412335.1_PCN53263.1:0.0911647866)100:0.078335,(((GCA_000478195.2_ERT04226.1:0.0786368087,GCA_000972705.2_KKD39541.1:0.0429224290)100:0.110360,(GCA_000710505.1_KEI66441.1:0.0134348464,GCA_900009265.1_CUR14874.1:0.0196938645)100:0.163931)97:0.021073,(GCA_000176895.2_CCE17855.1:0.0000022156,GCA_000307915.1_EKD07791.1:0.0000023948)100:0.244462)98:0.051531)63:0.017238,(GCA_001746915.1_OEJ75832.1:0.1311765112,GCA_001637395.1_OAB62467.1:0.3082937306)66:0.035370)88:0.038558,GCA_000317105.1_AFY83459.1:0.1844266460)69:0.021557,(GCA_000317045.1_AFY65857.1:0.2019443897,GCA_002142475.1_BAS56591.1:0.2594802429)69:0.060488)78:0.066016)70:0.028867)99:0.095557,((GCA_000012525.1_ABB56655.1:0.3026863283,((((GCA_000317145.1_AFY95710.1:0.3547312821,(GCA_000317675.1_AFZ54632.1:0.2163201230,GCA_000346485.2_KYC43655.1:0.5410506042)99:0.073545)100:0.127580,GCA_000484535.1_AGY59783.1:0.5644725649)100:0.176001,GCA_000332215.1_ELS30854.1:0.3788257447)98:0.176598,GCA_001870225.1_APB33370.1:0.3434115130)98:0.093594)97:0.096716,(GCA_000011465.1_CAE19609.1:0.3503756058,(GCA_000760175.1_KGG12124.1:0.3508254787,(GCA_000155635.1_EDY39323.1:0.2863040730,GCA_001182765.1_CRY91527.1:0.2030824422)100:0.174049)60:0.062411)100:0.428278)51:0.053017)50:0.044101)52:0.059134)100:0.687760)100:0.242322)96:0.137948)96:0.217986)36:0.024133)84:0.042173,((GCA_000968135.1_CCQ72385.1:0.1970836429,GCA_001746755.1_OEJ66560.1:0.2588860106)100:0.136737,GCA_900093605.1_SCA55378.1:0.3109798845)96:0.066133)79:0.010837,((((((GCA_000742835.1_AIK96509.1:0.3562654835,GCA_001192655.1_GAO99027.1:0.3993990180)84:0.066578,GCA_002117145.1_ARN84617.1:0.3566641260)94:0.119005,(GCA_000219355.1_AEI89140.1:0.4766069443,(((GCA_000022525.1_ACT69510.1:0.3988815372,GCA_000632985.1_AHX11477.1:0.1709877678)100:0.388289,((GCA_001765415.1_AOR37920.1:0.9784590480,(((GCA_000731295.1_CDN56854.1:0.0294323068,GCA_000731315.1_CDN50698.1:0.0220101666)100:0.642982,GCA_900104955.1_SEC53018.1:1.0618920837)100:1.079266,(((((((((((((GCA_000006905.1_AAK24881.1:0.0661761328,GCA_000092285.1_ADG09084.1:0.0639683121)100:0.149630,GCA_000017265.1_ACG79134.1:0.1313729961)79:0.050214,((((GCA_000010725.1_BAI75916.1:0.1630395024,(GCA_900187365.1_SNB75841.1:0.2406050393,GCA_900108475.1_SEH55066.1:0.2443991399)62:0.065132)53:0.022101,(GCA_900167455.1_SJZ79252.1:0.1633089474,(GCA_001644125.1_OAI27430.1:0.1028802048,GCA_001675455.1_OBS53900.1:0.1077909178)100:0.274017)99:0.112339)50:0.014356,(GCA_000306035.1_EKN00438.1:0.0880200068,GCA_000964385.1_GAN79278.1:0.0834761437)100:0.272312)65:0.021790,((GCA_000013085.1_ABC22218.1:0.1533550432,(GCA_000632475.2_AIB14037.1:0.1312065248,GCA_000315795.1_EKV26133.1:0.1856489487)99:0.025775)85:0.028385,(GCA_000513295.1_CDK97972.1:0.1434440257,GCA_900156605.1_SIS90568.1:0.1881895040)98:0.048673)25:0.027489)68:0.039486)33:0.021131,((GCA_000175215.2_ADU12385.1:0.0927195031,GCA_000204015.1_EGF92254.1:0.1354434228)100:0.153549,((GCA_000017645.1_ABS69442.1:0.1844782433,((GCA_900141905.1_SHJ15544.1:0.1673326632,GCA_000444995.1_AGT08272.1:0.2649278966)99:0.051250,GCA_000740785.1_KFI28892.1:0.2973940011)22:0.044520)99:0.092967,((GCA_000225995.2_EGY01793.1:0.0000026275,GCA_000730165.2_ASG23121.1:0.0113856527)100:0.210015,(GCA_001982645.1_ONG40416.1:0.5265790715,GCA_900101935.1_SDD51887.1:0.4377844642)100:0.916509)88:0.127976)87:0.040779)27:0.049799)44:0.023019,(((GCA_000091125.1_BAI97575.1:0.0205753506,GCA_000147835.3_AEG49153.1:0.0187133864)100:0.163496,(GCA_001586395.2_KZB95918.1:0.1451449570,GCA_001610975.1_AMU93676.1:0.2127285278)93:0.032143)98:0.044597,((GCA_000013325.1_ABD26158.1:0.1289537142,GCA_000013985.1_ABF52351.1:0.1549032352)66:0.042777,GCA_002218195.1_ASK88297.1:0.3802160617)99:0.138698)61:0.037452)90:0.165207,((GCA_000617865.1_GAJ29210.1:0.3195570626,GCA_002005465.1_AQS88843.1:0.1250339285)97:0.060217,GCA_000963885.1_GAN52959.1:0.1941692789)100:0.116984)99:0.129651,((GCA_000011685.1_AAW61085.1:0.0999014095,GCA_000234355.2_EHH68164.1:0.1110432410)100:0.180606,(GCA_000723565.1_CDG33521.1:0.0105021180,GCA_002003665.1_OOL17056.1:0.0081105331)100:0.319532)99:0.080381)98:0.116186,GCA_000021325.1_ACI51026.1:0.2651229357)98:0.098205,(GCA_000724025.1_CDG40165.1:0.0000020276,GCA_001547995.1_BAT18963.1:0.0070481151)98:0.203069)49:0.038990,(GCA_001787335.1_AOX17442.1:0.0000028568,GCA_001787355.1_AOX20319.1:0.0091958430)100:0.128172)89:0.050713,(GCA_000182745.1_BAK82574.1:0.0421013503,GCA_000208635.2_EGG77103.1:0.0334865689)91:0.046994)42:0.005292,GCA_000964505.1_GAN99254.1:0.0962694285)88:1.257038,(GCA_000346485.2_KYC43656.1:0.2191610953,GCA_001904635.1_OKH26828.1:0.6868345761)100:5.269437)82:0.800887)82:0.456952)82:0.212166,((GCA_000011385.1_BAC88660.1:0.1551556683,GCA_000484535.1_AGY58744.1:0.1451866091)100:0.090797,((((GCA_000317025.1_AFY77226.1:0.0042843765,GCA_001904635.1_OKH21906.1:0.0098865282)100:0.202985,GCA_000317575.1_AFZ38136.1:0.3167181648)94:0.067113,GCA_000317555.1_AFZ33060.1:0.3043699500)99:0.139387,(((GCA_000011465.1_CAE18670.1:0.2295609899,GCA_000760175.1_KGG13157.1:0.1319180100)100:0.342535,(GCA_002368355.1_BAZ45958.1:0.1643963452,GCA_000018105.1_ABW28346.1:0.2705491862)99:0.082855)69:0.041000,(((GCA_000014265.1_ABG50964.1:0.1557232411,GCA_000473895.1_ERN42079.1:0.1273449328)57:0.000003,(GCA_000167195.1_EAM53143.1:0.0000020115,GCA_000235665.2_EHJ14959.1:0.0000029771)100:0.101698)95:0.084313,(GCA_000473895.1_ERN41000.1:0.1857155615,GCA_000473895.1_ERN40380.1:0.3389896684)85:0.033861)96:0.150713)99:0.218749)88:0.060719)100:1.654282)99:0.674710)78:0.088043,(GCA_000388175.3_ETZ04536.1:0.3451999103,GCA_000469665.2_ETZ07507.1:0.1567263736)100:0.989353)78:0.115248)56:0.062789)44:0.045055,(((GCA_000008385.1_AAW71154.1:0.1537050130,GCA_000953315.1_CDR79132.1:0.0708226841)100:0.392549,(((GCA_000011945.1_AAV86538.1:0.0079059478,GCA_000024505.1_ACZ49338.1:0.0518341632)100:0.445077,(GCA_000026005.1_CAH58067.1:0.2380282799,GCA_000964755.1_KJV65949.1:0.1421282383)100:0.246208)100:0.078843,GCA_000964795.1_KJV68753.1:0.2632408282)100:0.253316)100:0.166583,(GCA_000010205.1_BAG41001.1:0.1261207524,GCA_000964595.1_KJV56373.1:0.1845021206)100:0.660912)62:0.108094)46:0.045986,(GCA_000012385.1_ABE04526.1:0.1231273513,GCA_000195735.1_CAA14902.1:0.2341837607)100:0.382034)46:0.067694,(GCA_000815465.1_KIE05924.1:0.3498907937,(GCA_900101935.1_SDE68926.1:0.3520779064,(GCA_000153525.1_EAS85243.1:0.1001499412,GCA_000155895.1_EDZ60658.1:0.0649670032)100:0.442061)75:0.075592)46:0.051301)85:0.104754)93:0.058770,((((((((GCA_000010725.1_BAI71001.1:0.0920541545,GCA_000632475.2_AIB12592.1:0.0289933125)100:0.166031,(GCA_000576635.1_EWY37858.1:0.0569220958,GCA_000936425.1_KJB94936.1:0.0545759412)100:0.213940)100:0.075851,(GCA_000016185.1_ACI98070.1:0.1712997838,(GCA_002251795.1_OYQ33452.1:0.2337937027,GCA_000730165.2_ASG21203.1:0.2733743158)98:0.043233)100:0.126250)100:0.064913,GCA_002195995.1_OWJ62727.1:0.3231532424)85:0.036583,((GCA_000963705.1_KJV10284.1:0.1338299601,GCA_002251735.1_OYQ21148.1:0.1218940274)100:0.201024,(GCA_000226315.1_AEP09914.1:0.0224360878,GCA_000348745.1_AGH98330.1:0.0159430450)100:0.303572)98:0.140100)75:0.025534,(((GCA_000300235.2_AJD53374.1:0.0522426273,GCA_000300275.1_EKF09418.1:0.0768890643)100:0.244215,(GCA_000982415.1_KKJ77682.1:0.0086366325,GCA_001026905.1_KLN62207.1:0.0061828666)100:0.310608)97:0.062487,(GCA_000024465.1_ADE39652.1:0.5317772969,((GCA_000319385.1_AFX99624.1:0.1250857097,GCA_000510265.1_AHC73972.1:0.1423671621)100:0.418317,GCA_900102465.1_SDF98444.1:0.1333744964)100:0.187271)99:0.160278)99:0.114839)90:0.057492,((GCA_000299935.1_EKE78895.1:0.0782906102,GCA_001618175.1_KZD03852.1:0.1249591351)100:0.187041,((GCA_900100655.1_SDF42432.1:0.3438493047,(GCA_900177295.1_SMF75426.1:0.0000020721,GCA_900188055.1_SNS08169.1:0.0000025468)100:0.241717)99:0.063077,((GCA_000342165.1_EMD82640.1:0.2424945505,GCA_002211145.1_OWV34468.1:0.1224798846)100:0.272602,GCA_002251755.1_OYQ32199.1:0.3633434945)100:0.289779)95:0.018425)97:0.098042)84:0.015538,(((((((((((((GCA_000011685.1_AAW59925.1:0.0921160355,GCA_000234355.2_EHH68624.1:0.1482117263)100:0.115199,(GCA_000723565.1_CDG33664.1:0.0824594024,GCA_002003665.1_OOL19879.1:0.0000025031)100:0.357440)100:0.223086,((GCA_000724025.1_CDG39250.1:0.0343873531,GCA_001547995.1_BAT19338.1:0.0000028692)100:0.209182,(GCA_001787335.1_AOX17115.1:0.0045369405,GCA_001787355.1_AOX19641.1:0.0045402728)100:0.221860)97:0.068006)96:0.054004,(GCA_000617865.1_GAJ28811.1:0.3215210999,GCA_002005465.1_AQS87294.1:0.2349391548)59:0.058682)100:0.038370,GCA_000963885.1_GAN55103.1:0.1990339453)100:0.098638,(GCA_000021325.1_ACI52933.1:0.1903480359,((GCA_000182745.1_BAK83208.1:0.0401491138,GCA_000208635.2_EGG74971.1:0.0416404913)100:0.036719,GCA_000964505.1_GAN98986.1:0.0496487364)100:0.321879)97:0.145465)73:0.051726,(GCA_002005445.1_AQS85367.1:0.2553538306,GCA_002173735.1_ARW48523.1:0.2261353709)95:0.057142)99:0.075975,(GCA_000231445.2_EHD14188.1:0.0045963306,GCA_002153535.1_OUI78413.1:0.0000027560)100:0.511258)99:0.080250,(GCA_000014285.2_ABI61618.1:0.0044765563,GCA_000576085.2_AHJ62513.1:0.0045033791)100:0.284140)98:0.053083,GCA_000964365.1_GAN76672.1:0.3142737185)96:0.043437,(GCA_000306035.1_EKM99790.1:0.1035767785,GCA_000964385.1_GAN78577.1:0.1193826878)100:0.304739)99:0.121433,(GCA_000016725.1_ABQ31634.1:0.0039746322,GCA_000202835.1_BAJ82106.1:0.0000025292)100:0.331966)94:0.047707,((GCA_000018545.1_ACP22031.1:0.0988583170,(GCA_001017175.1_KLK89465.1:0.0701835335,GCA_900102135.1_SCY65713.1:0.0647399637)100:0.081467)100:0.328293,(GCA_000164635.1_EFH12832.1:0.3227229130,((GCA_900101615.1_SDD83307.1:0.0089822880,GCA_900104205.1_SDB72835.1:0.0000026040)100:0.247981,GCA_900141905.1_SHI46162.1:0.3168160655)100:0.105711)100:0.168340)96:0.067362)95:0.124983)61:0.034032)52:0.027715,(((GCA_000264455.2_AFK56726.1:0.0000023096,GCA_001601315.1_KYO51436.1:0.0000020813)100:0.394613,GCA_900172325.1_SLN74303.1:0.3411491102)73:0.077108,(((((((((GCA_000013005.1_ABC63032.1:0.0921710818,(GCA_001281485.1_ALE16189.1:0.0792647414,(GCA_001304795.1_ALG61427.1:0.0000020115,GCA_001306275.1_KPM14378.1:0.0000020115)100:0.165843)83:0.051641)80:0.030564,GCA_000715015.1_KEO91148.1:0.2107131994)75:0.032340,(GCA_001677335.1_OBV11762.1:0.0601783540,GCA_001663175.1_ANK11612.1:0.1122904501)100:0.074521)100:0.122352,((GCA_000013325.1_ABD26780.1:0.1581616209,GCA_000235975.2_EHJ62699.1:0.1303777753)91:0.037012,(GCA_001008165.2_AKH43680.1:0.1014563479,(GCA_001028705.1_AKM11646.1:0.0929854760,GCA_001661675.2_ARU15679.1:0.0664549550)90:0.036778)91:0.099246)91:0.093189)100:0.133210,(GCA_002218195.1_ASK87768.1:0.0631799677,GCA_900128895.1_SIN91032.1:0.1006740989)100:0.114604)99:0.049049,(GCA_001295965.1_KPF76090.1:0.0046401242,GCA_001713435.1_AOG01148.1:0.0000020603)100:0.131916)98:0.032276,((GCA_000013985.1_ABF51869.1:0.0536075606,GCA_001610975.1_AMU93381.1:0.0481771832)100:0.201805,((GCA_000016765.1_ABQ70371.1:0.0501313225,(GCA_002355275.1_ATE64058.1:0.0000022723,GCA_002367875.1_PCE42670.1:0.0000020115)100:0.052717)100:0.075982,(GCA_000091125.1_BAI97173.1:0.0111326489,GCA_000147835.3_AEG48953.1:0.0257132130)100:0.182787)100:0.093305)96:0.041778)96:0.059413,GCA_001586395.2_KZB94711.1:0.2810957529)100:0.162521,(GCA_000175255.2_AEH62037.1:0.1265127435,GCA_000218875.1_AEI37058.1:0.1106986097)100:0.336546)100:0.312234)58:0.042356)99:0.108679)94:0.047787,((GCA_000689395.1_CDO58735.1:0.3845847239,GCA_001708935.1_ODA66894.1:0.2914849642)95:0.111603,(((((((((((((((GCA_000011965.2_AAV94208.1:0.0642867454,((((GCA_000203975.3_KID09500.1:0.0111049450,GCA_000511355.1_AHD00161.1:0.0615768743)100:0.057901,(GCA_900102795.1_SCZ52890.1:0.1044071425,GCA_900129685.1_SHG58022.1:0.0764612929)85:0.034135)70:0.011023,GCA_900142085.1_SHI64716.1:0.1443381835)79:0.017363,((GCA_001458355.1_CUH67906.1:0.0412680625,GCA_900110775.1_SEP81325.1:0.0979189145)99:0.049399,(((GCA_000299875.1_EKE69680.1:0.0497717409,GCA_900114135.1_SFJ47004.1:0.1160686347)100:0.072158,GCA_001908835.1_APO87150.1:0.1575422771)98:0.058432,(GCA_900109555.1_SEK26445.1:0.0000023824,GCA_900172305.1_SLN12493.1:0.0000021031)100:0.158840)99:0.078593)88:0.034146)92:0.026419)81:0.015474,(((GCA_000376545.2_ANP41155.1:0.0656856812,(GCA_001258055.1_CRL16732.1:0.0000020115,GCA_900113345.1_SFH24641.1:0.0000020115)100:0.016209)98:0.024526,GCA_000511385.1_AHD08688.1:0.0293171142)98:0.026356,GCA_900142295.1_SIO09412.1:0.1363041523)72:0.019465)92:0.022397,GCA_001678945.1_ANP38212.1:0.0662555356)58:0.007877,(GCA_900110425.1_SEO36477.1:0.1219854984,(((((GCA_000014045.1_ABG32988.1:0.0310123956,GCA_000154785.2_AEI94670.1:0.0397282565)100:0.074693,GCA_900116455.1_SFT98197.1:0.0704071421)77:0.023421,(GCA_001307765.1_KPN64466.1:0.0918062984,GCA_900109955.1_SEW27671.1:0.0900793416)100:0.079497)20:0.011905,(((GCA_000152605.1_EAP85022.1:0.0358119290,GCA_000622405.1_KIN68638.1:0.1000621503)95:0.011559,GCA_000172095.1_EDQ06958.1:0.0176542369)100:0.042226,((GCA_000738435.1_AII87597.1:0.0497662574,(GCA_001890925.1_OJI92242.1:0.0865114726,GCA_900107355.1_SDY16805.1:0.0234075368)94:0.045269)95:0.045991,((GCA_000442275.2_EPX81504.1:0.0504725592,GCA_900111945.1_SFR41387.1:0.0715300315)100:0.034472,((GCA_001404155.1_CRK76034.1:0.0000020115,GCA_900114125.1_SFJ66350.1:0.0000028549)100:0.093910,GCA_000812665.2_AML50061.1:0.1793233794)81:0.046832)78:0.060925)16:0.023681)71:0.040349)86:0.033569,(((((((((GCA_000153725.1_EAU43693.1:0.0181335156,GCA_900102075.1_SDE18480.1:0.0666242460)100:0.026468,GCA_001975705.1_APZ51828.1:0.0328559093)100:0.046132,(GCA_001969385.1_APX23358.1:0.0000020115,GCA_900112435.1_SFD45767.1:0.0000020115)100:0.059554)100:0.036340,(GCA_000442255.1_EPX75623.1:0.0707807857,GCA_001482405.1_KUF09419.1:0.0796230180)97:0.024445)73:0.024354,((GCA_001687105.1_ANT60644.1:0.0825915781,GCA_900116195.1_SFS73367.1:0.0446553275)100:0.054155,GCA_900100085.1_SDJ41424.1:0.1257251244)100:0.063520)67:0.007862,((((GCA_001458375.1_CUH74881.1:0.1028576664,(((GCA_002211155.1_OWV61009.1:0.0000020115,GCA_002211205.1_OWV60465.1:0.0000020115)99:0.000003,(GCA_002211225.1_OWV47764.1:0.0000020324,GCA_900101505.1_SDD10456.1:0.0000029008)100:0.008570)100:0.035470,(GCA_002237555.1_ASP20196.1:0.0166234264,GCA_900188425.1_SNS17457.1:0.0179517363)100:0.036892)100:0.018209)80:0.010102,GCA_900184945.1_SMX39164.1:0.0998379243)98:0.050531,GCA_900107235.1_SDY67567.1:0.1622366305)95:0.022448,GCA_000169415.1_EBA05558.1:0.1277475229)84:0.022830)72:0.017657,GCA_900111875.1_SFA99022.1:0.1377519729)73:0.020190,(GCA_900095785.1_SCM66829.1:0.0000020115,GCA_900115865.1_SFQ60657.1:0.0000020115)100:0.183912)89:0.017432,(((GCA_002115725.1_OSQ65731.1:0.0394381594,GCA_002115805.1_OSQ53104.1:0.0092984771)100:0.062646,((((GCA_000155735.2_AGI73217.1:0.0768187246,GCA_900172275.1_SLN50267.1:0.0637447763)98:0.027572,GCA_001187845.1_AKS45240.1:0.0955109790)94:0.038820,(GCA_001205715.1_KNG94955.1:0.0613646797,GCA_000161835.1_EET48807.1:0.1779949363)99:0.043621)95:0.061776,(GCA_000153305.1_EAR49390.1:0.0358648152,GCA_900172355.1_SLN26925.1:0.1319149546)100:0.072125)77:0.016688)75:0.028931,((GCA_001038505.1_KMK68036.1:0.1193907055,((GCA_000521865.1_ETX30094.1:0.0718499742,GCA_900115815.1_SFQ37654.1:0.1085216181)100:0.032326,GCA_900188035.1_SNR47536.1:0.1395547024)100:0.023606)85:0.012372,(GCA_000814025.1_KIC50377.1:0.0418484808,GCA_001969365.1_APX12220.1:0.0348816716)100:0.103596)69:0.026927)56:0.010581)84:0.028503)99:0.039192)69:0.011460)93:0.036679,(GCA_900116005.1_SFR13999.1:0.1310584630,(((GCA_000152725.1_EAQ05050.1:0.0813502650,(((GCA_000836695.1_KIQ69650.1:0.0731111137,GCA_900114485.1_SFL37368.1:0.1450292411)99:0.047141,GCA_900141735.1_SHI53134.1:0.1412729532)90:0.043824,GCA_000600975.2_EYD70796.1:0.2063790290)99:0.062804)63:0.030182,GCA_900172385.1_SLN41373.1:0.2128106960)37:0.009028,(((GCA_001046955.1_AKO98011.1:0.0041410164,GCA_900109145.1_SEJ35869.1:0.0000028750)100:0.103995,GCA_001247715.1_KNX42702.1:0.1210821044)64:0.043461,GCA_900100005.1_SDJ06553.1:0.0716304669)67:0.033559)23:0.014382)57:0.034285)44:0.009210,(GCA_900109035.1_SEJ77984.1:0.0995052693,(((GCA_900172225.1_SLN28496.1:0.0961412563,(GCA_001458175.1_CUH50823.1:0.0512855753,GCA_900114415.1_SFL12842.1:0.0768376265)100:0.098693)95:0.022542,GCA_900172235.1_SLN17563.1:0.1130145005)92:0.028340,GCA_002210095.1_OWU67883.1:0.1414241449)86:0.014321)82:0.034948)47:0.008917,(GCA_900172295.1_SLN65755.1:0.1003110592,GCA_000152625.1_EAP75124.1:0.1667316226)68:0.023085)80:0.026105,((GCA_000152805.1_EAQ14748.1:0.2166182911,GCA_900177545.1_SMH35476.1:0.1926772270)100:0.045098,GCA_900156525.1_SIT81746.1:0.2753640187)98:0.094523)98:0.052541,GCA_900102905.1_SDK11232.1:0.2244628685)81:0.019329,GCA_000590925.1_AHM04339.1:0.1687571546)25:0.031333,((((((GCA_000647975.1_KAJ55160.1:0.1518498984,((GCA_900099935.1_SDJ60018.1:0.1053838632,GCA_900188335.1_SNS49792.1:0.0785553188)100:0.082753,GCA_000018145.1_ABV94387.1:0.2302855003)89:0.028532)60:0.027864,GCA_900112335.1_SFC72744.1:0.1741789269)75:0.031931,(((GCA_000671395.1_KCV82987.1:0.1666048885,(GCA_001305615.1_ALG89358.1:0.0859453876,GCA_900184935.1_SMX31718.1:0.0414325024)91:0.038363)95:0.017766,GCA_900172375.1_SLN20660.1:0.2808475461)79:0.030335,(GCA_000765015.1_KGK80659.1:0.0000020115,GCA_900141945.1_SHI38728.1:0.0000020115)100:0.096152)77:0.022900)78:0.044386,GCA_001981245.1_APX89228.1:0.1530195845)55:0.031465,(GCA_900115595.1_SFP80432.1:0.1206611115,((((GCA_900110115.1_SEN81074.1:0.0000026232,GCA_900141995.1_SHI92666.1:0.0122780163)100:0.137851,(GCA_900113405.1_SFG70286.1:0.0000026181,GCA_900172315.1_SLN35893.1:0.0000029395)100:0.161346)97:0.062322,GCA_000299575.1_EKE43881.1:0.3304774343)91:0.067283,(GCA_001548075.1_BAQ67494.1:0.0000027837,GCA_001633165.1_ANB33685.1:0.0000025784)100:0.213633)86:0.036989)87:0.044362)57:0.022127,(GCA_900184815.1_SMX24592.1:0.1713032524,(GCA_001403795.1_CTQ48651.1:0.1820744552,GCA_900109285.1_SEL55010.1:0.1146771365)100:0.129216)93:0.073012)88:0.062116)79:0.038835,((GCA_000012905.2_ABA77719.2:0.1319404655,((GCA_900110025.1_SEN74800.1:0.0808817149,GCA_001620265.1_AMY68224.1:0.1740639126)97:0.035035,(GCA_900110135.1_SEN36590.1:0.1276545016,(GCA_900156815.1_SIS85428.1:0.1566153008,GCA_900107025.1_SDW26076.1:0.2405049527)72:0.028296)73:0.035495)63:0.025844)98:0.049183,((GCA_000021865.1_ADE86543.1:0.1600746611,GCA_000740785.1_KFI29723.1:0.2204632882)95:0.058742,((((GCA_000223375.1_AEM40311.1:0.0000027533,GCA_001399515.1_ALJ80506.1:0.0000025686)100:0.283539,(GCA_000442315.1_EPX87341.1:0.2675536842,GCA_000600335.2_EYD77594.1:0.1986232103)95:0.061771)100:0.129782,(GCA_000740775.1_KFI31631.1:0.0475003682,GCA_000740795.1_KFI27115.1:0.0237729468)100:0.274824)75:0.043243,((((GCA_900106695.1_SDX74617.1:0.1154879578,GCA_900113695.1_SFI37409.1:0.0907080250)100:0.123738,(GCA_900111545.1_SET78162.1:0.0000020115,GCA_900143155.1_SHN73308.1:0.0000022762)100:0.190337)94:0.038108,GCA_900107585.1_SEA60985.1:0.3120818641)96:0.082717,(GCA_000203895.1_ABL70300.1:0.1857217193,GCA_000444995.1_AGT09537.1:0.2244187589)100:0.129220)46:0.040169)32:0.087958)20:0.042643)16:0.055834)21:0.047695,((GCA_000714535.1_KEO51614.1:0.0846304748,GCA_000715505.1_KEP70990.1:0.1232255055)100:0.111043,GCA_900106675.1_SDX63690.1:0.0979802224)96:0.044699)70:0.071317,GCA_001517585.1_CUX79683.1:0.2848604969)95:0.152989,(GCA_000013025.1_ABI75351.1:0.0297541683,GCA_000685315.1_KDA00222.1:0.0627494564)100:0.385231)99:0.173350)56:0.025454)94:0.088007,((GCA_000496075.1_ESR26901.1:0.3132607645,((GCA_000230555.1_AEQ52135.1:0.0445365548,GCA_900100665.1_SDG49163.1:0.0620898268)100:0.250396,(GCA_000166055.1_ADP71380.1:0.0088285698,GCA_000636015.1_KAI95141.1:0.0094214996)100:0.415306)96:0.065117)92:0.043647,((((((GCA_001305515.1_KPL51772.1:0.2198085601,GCA_900148505.1_SHO61456.1:0.2473869959)100:0.079268,GCA_002088295.1_ORE94305.1:0.4174787781)93:0.060621,(GCA_900102695.1_SCZ43468.1:0.2914112787,GCA_900129325.1_SHF18004.1:0.2869071142)99:0.103520)91:0.036574,GCA_001720135.1_ODN69427.1:0.2922521348)96:0.041441,(GCA_900115225.1_SFO45994.1:0.1139354819,GCA_900215505.1_SNY91540.1:0.0906191270)100:0.267676)98:0.044471,GCA_900104485.1_SDB48766.1:0.3769130515)99:0.061002)96:0.063427)88:0.029527,((((GCA_000010525.1_BAF87146.1:0.2081470048,GCA_000017645.1_ABS67993.1:0.1406965276)100:0.155303,(GCA_000092925.1_ADH89658.1:0.1162856855,GCA_900100155.1_SCW34725.1:0.0890285353)100:0.181894)95:0.080000,(((((((GCA_000011365.1_BAC52645.1:0.0377222803,GCA_000661935.1_AHY54478.1:0.0616863356)100:0.078126,(GCA_000935205.1_KIZ39620.1:0.0876797543,GCA_000195775.1_CAE29516.1:0.1410217265)100:0.049184)97:0.034092,(GCA_001618955.1_KZD24949.1:0.0213648840,GCA_900108575.1_SEH55303.1:0.0111126376)100:0.069508)97:0.030250,(GCA_000012725.1_ABA05706.1:0.0427253463,GCA_000013885.1_ABE63648.1:0.0350289961)100:0.090844)100:0.048721,(((GCA_000218565.1_AEI07533.1:0.0000020115,GCA_000218585.1_AEI03956.1:0.0000020115)100:0.085947,GCA_000314735.2_EKS31158.1:0.0548563165)100:0.094818,GCA_000336555.1_EKS35183.1:0.1010046936)100:0.045985)100:0.078603,GCA_002355335.1_BAT58815.1:0.2347967302)84:0.027317,(((GCA_001708935.1_ODA66893.1:0.3059132770,GCA_001426945.1_KQY99560.1:0.0502713571)79:0.146673,GCA_001579845.1_AMN40355.1:0.1825165049)75:0.085478,GCA_002119765.1_ARQ00028.1:0.2021337814)74:0.053067)77:0.060067)78:0.036474,(GCA_001402875.1_ALK08660.1:0.0000020302,GCA_001459775.1_CUU41323.1:0.0000027145)100:0.362117)94:0.083682)86:0.050557,(GCA_000503895.1_AHB47997.1:0.2083845701,((GCA_000981545.1_CPR16682.1:0.0000020115,GCA_900104305.1_SDP58988.1:0.0000020115)100:0.209830,(GCA_000143145.1_ADJ25164.1:0.1995750289,GCA_002238045.1_OXT02198.1:0.9909472538)95:0.097532)93:0.037322)94:0.053548)84:0.040768,(((((GCA_000019845.1_ACB93715.1:0.2945458903,((GCA_000304315.1_CCJ08700.1:0.1997091582,((GCA_001644125.1_OAI27235.1:0.0803775851,GCA_001675455.1_OBS54446.1:0.0227486921)100:0.217190,GCA_002117405.1_ARN81569.1:0.2979764932)97:0.081659)100:0.243638,GCA_900187365.1_SNB80668.1:0.3025651342)100:0.099453)81:0.041627,(GCA_000021745.1_ACK51730.1:0.2170969422,GCA_900114285.1_SFK25321.1:0.2466131688)100:0.065740)100:0.091346,GCA_900104955.1_SED51933.1:0.1972448468)100:0.122228,((((GCA_000019945.1_ACB79202.1:0.1898597356,GCA_000022085.1_ACL60655.1:0.0993155759)100:0.203886,((GCA_001017175.1_KLK93761.1:0.0000021646,GCA_900102135.1_SCZ08745.1:0.1030626450)100:0.021512,GCA_900102135.1_SCY65738.1:0.1142234540)100:0.100695)94:0.038175,(GCA_000743575.1_KFL31897.1:0.0635961379,GCA_000970435.1_KKB86595.1:0.0974952119)100:0.359860)86:0.027020,((GCA_001271345.1_ALA16437.1:0.0413844933,GCA_001887265.1_APF38132.1:0.0219970144)100:0.141137,(GCA_001741865.1_AOO84797.1:0.0901548339,GCA_900102525.1_SDF86726.1:0.0623762086)100:0.166405)100:0.110715)89:0.064040)83:0.042986,((GCA_000828475.1_BAQ18043.1:0.0712335773,GCA_001723285.1_ODR98378.1:0.0527663305)100:0.290892,GCA_001676615.1_OCC03082.1:0.3230458072)84:0.061409)87:0.077809)80:0.065480,(GCA_000739695.1_GAK45856.1:0.1634802565,GCA_000017565.1_ABS63919.1:0.3232933836)96:0.034023)68:0.059931,(GCA_000152745.1_EAP90735.1:0.2327308637,(GCA_000023785.1_ACT58797.1:0.3075026482,GCA_001687105.1_ANT62970.1:0.6140866869)83:0.049588)72:0.053769)94:0.091580,(GCA_000014745.1_ABI66437.1:0.0877610687,GCA_900103475.1_SDM24951.1:0.1136947549)100:0.145135)100:0.295293)77:0.011470,((GCA_000144605.1_ADL00291.1:0.1838842590,GCA_002205555.1_ASD26447.1:0.1668992141)100:0.101493,(GCA_000175215.2_ADU12364.1:0.0799084294,GCA_000204015.1_EGF93297.1:0.3145015497)100:0.290276)100:0.061265)100:0.133902);
