# Supplementary material for: Assessing the accuracy of phylogenetic rooting methods on prokaryotic gene families
Source: PLoS One. 2020 May 15;15(5):e0232950. doi: 10.1371/journal.pone.0232950 (PMC7228096; doi:10.1371/journal.pone.0232950)
Supplement: S2 Dataset — (ZIP) [file pone.0232950.s003.zip › EmpiricalDataset/GeneTrees_IQTree/000178.aln.treefile]

(GCA_000006905.1_AAK23857.1:0.0148220994,GCA_000092285.1_ADG10636.1:0.0741040015,((GCA_000017265.1_ACG78260.1:0.2800165547,GCA_001425915.1_KQW71456.1:0.2193273599)100:0.128811,(((GCA_000175215.2_ADU14641.1:0.3352159047,GCA_000204015.1_EGF90385.1:0.3624154558)100:0.101235,((((GCA_000023785.1_ACT59586.1:0.6268448679,(((((((((((((((GCA_900095785.1_SCM68686.1:0.0000024905,GCA_900115865.1_SFQ29943.1:0.0000020407)100:0.840753,(((GCA_002119765.1_ARQ02032.1:0.4219080158,((((((GCA_000011365.1_BAC49557.1:0.0000023326,GCA_000661935.1_AHY50894.1:0.0657184257)100:0.287106,(GCA_000012725.1_ABA05012.1:0.0993345930,GCA_000013885.1_ABE62979.1:0.1239978454)100:0.090690)100:0.086406,(GCA_000336555.1_EKS38642.1:0.2357505206,((GCA_000218565.1_AEI06750.1:0.0000024625,GCA_000218585.1_AEI03173.1:0.0000023154)100:0.157161,GCA_000314735.2_EKS28458.1:0.0532922026)100:0.254279)73:0.057239)73:0.017145,(GCA_001618955.1_KZD21504.1:0.0226117632,GCA_900108575.1_SEH99396.1:0.0372757442)100:0.279820)93:0.074608,(GCA_000195775.1_CAE27878.1:0.1796539444,GCA_000935205.1_KIZ37598.1:0.1944067914)98:0.054367)100:0.466495,GCA_001579845.1_AMN42808.1:0.6611690440)98:0.073576)94:0.057869,GCA_002355335.1_BAT60880.1:0.6777648328)99:0.113257,GCA_001426945.1_KQZ00693.1:0.4264475389)100:0.146508)90:0.131364,((GCA_000836695.1_KIQ67500.1:0.1501468568,((GCA_900113405.1_SFG78792.1:0.0000023921,GCA_900172315.1_SLN38794.1:0.0000023921)100:0.094685,((GCA_900105595.1_SDT97608.1:0.1110238694,GCA_900115815.1_SFQ64923.1:0.1109870844)100:0.109081,GCA_900110425.1_SEP22251.1:0.1158641820)100:0.656204)100:0.152118)99:0.365680,GCA_900172375.1_SLN63702.1:0.7346881534)100:0.657036)87:0.091478,(((((((((GCA_000010725.1_BAI75452.1:0.3570048996,(GCA_000576635.1_EWY36447.1:0.3179920289,GCA_000936425.1_KJB90588.1:0.2839971619)69:0.162763)100:0.391122,GCA_001305515.1_KPL54169.1:0.0347625803)100:0.106091,(GCA_900177295.1_SMF45509.1:0.0000025407,GCA_900188055.1_SNR79778.1:0.0000023363)100:0.497108)100:0.143781,(((GCA_000011365.1_BAC51651.1:0.2107078509,GCA_900102525.1_SDH02099.1:0.1449476918)86:0.052795,(((GCA_000018545.1_ACP22060.1:0.0502973244,GCA_002288525.1_ASY66372.1:0.0233926236)96:0.019990,GCA_000092045.1_ABC91069.1:0.1514725463)96:0.107822,(GCA_001687365.1_OBZ95000.1:0.1541949798,GCA_000769405.1_KPN25331.1:0.2067933201)100:0.025303)100:0.165263)75:0.041806,GCA_001741865.1_AOO84217.1:0.1681146206)91:0.093068)99:0.115193,GCA_000496075.1_ESR26873.1:0.2778369520)83:0.033249,((((GCA_000963705.1_KJV08990.1:0.2660804046,GCA_002251735.1_OYQ21754.1:0.1015837130)99:0.121168,GCA_900102905.1_SDK07115.1:0.4589774215)56:0.025558,((GCA_001403915.1_CTQ45228.1:0.4789692743,GCA_000158095.1_EEE47298.1:0.3715786341)92:0.111259,(GCA_900111545.1_SES90568.1:0.0000026039,GCA_900143155.1_SHN52624.1:0.0000029659)100:0.491013)91:0.089909)54:0.069032,((GCA_000154705.2_EDQ31521.1:0.2436348571,GCA_001703635.1_OCW56451.1:0.1484317715)100:0.103284,GCA_001720135.1_ODN68370.1:0.4250131463)50:0.049538)85:0.084436)95:0.079694,((((((((GCA_900187365.1_SNB55122.1:0.4508817633,((GCA_001620265.1_AMY69654.1:0.3654031390,GCA_900156815.1_SIS58858.1:0.2966512506)66:0.073064,(GCA_000016285.1_ACM38574.1:0.1412687029,GCA_000092025.1_AAK88912.2:0.1291861706)100:0.446491)96:0.162619)70:0.082360,(((((GCA_900106675.1_SDW88171.1:0.3306073117,(GCA_900100005.1_SDI98687.1:0.3761362017,(GCA_900110115.1_SEM85053.1:0.0441156498,GCA_900141995.1_SHI40892.1:0.0058081377)100:0.379790)97:0.177255)92:0.076122,(GCA_000223375.1_AEM39949.1:0.0000022009,GCA_001399515.1_ALJ82229.1:0.0000022751)100:0.511302)94:0.086352,(GCA_001403795.1_CTQ51190.1:0.3395538837,GCA_900109285.1_SEL09072.1:0.3755270348)98:0.193246)9:0.029559,((GCA_000155735.2_AGI74548.1:0.3864241271,GCA_900141735.1_SHJ06715.1:0.3738679540)72:0.033649,(GCA_000161835.1_EET46690.1:0.5164035383,(GCA_001187845.1_AKS47629.1:0.3286799671,GCA_900172275.1_SLN34530.1:0.3406805905)100:0.112507)100:0.340614)72:0.055787)10:0.064696,GCA_900115815.1_SFQ59702.1:0.5421941827)98:0.069577)62:0.024703,((GCA_000600335.2_EYD76478.1:0.3163233075,GCA_900107585.1_SDZ92853.1:0.4335277585)79:0.078003,GCA_900110025.1_SEN24573.1:0.2767890746)57:0.073466)71:0.077911,((((((((((GCA_000012905.2_ABA80980.1:0.1762637544,(GCA_000714535.1_KEO51768.1:0.0839301441,GCA_000715505.1_KEP70090.1:0.4455531361)85:0.120768)97:0.138066,(GCA_000740785.1_KFI29783.1:0.3161062809,(((GCA_000021865.1_ADE85217.1:0.2516113717,(GCA_000300235.2_AJD50219.1:0.2019187193,GCA_000300275.1_EKF10457.1:0.1039468977)100:1.176460)63:0.129181,(GCA_002115725.1_OSQ59677.1:0.1611267164,GCA_002115805.1_OSQ48571.1:0.1201356728)100:0.341309)38:0.018670,(GCA_000153705.1_EAU42876.1:0.2194185774,GCA_002238045.1_OXT00904.1:0.7763168985)94:0.183876)97:0.174325)46:0.061980)58:0.021387,((GCA_900107235.1_SDY49107.1:0.2545463064,GCA_900110135.1_SEN23797.1:0.4136312354)86:0.083218,(((GCA_000521865.1_ETX28046.1:0.2538127282,(GCA_002088295.1_ORE95203.1:0.5598643307,GCA_900114485.1_SFK85977.1:0.3656925633)98:0.070253)97:0.107824,(((GCA_001046955.1_AKO99440.1:0.0000022407,GCA_900109145.1_SEJ69595.1:0.0000021896)100:0.326111,GCA_001458375.1_CUH74674.1:0.1169841840)100:0.074396,(((GCA_001188555.1_KND20189.1:0.0000023921,GCA_002249885.1_OXS47705.1:0.0000023921)100:0.118890,GCA_900176465.1_SMD10770.1:0.2275095720)100:0.109854,GCA_900172375.1_SLN62208.1:0.2807513355)100:0.086877)100:0.071995)90:0.026265,(((GCA_900113405.1_SFG50945.1:0.0000023921,GCA_900172315.1_SLN24541.1:0.0000023921)100:0.156482,GCA_000836695.1_KIQ69774.1:0.4285469370)98:0.126753,GCA_900172375.1_SLN51126.1:0.3056301843)61:0.024029)58:0.115140)98:0.093997)96:0.140620,GCA_900112335.1_SFD17610.1:0.3716621455)14:0.035607,GCA_900184935.1_SMX44690.1:0.1302775550)17:0.074964,((GCA_000299875.1_EKE69797.1:0.2093486077,GCA_900114135.1_SFJ53450.1:0.0653815856)100:0.296944,((GCA_001908835.1_APO87777.1:0.1877877056,GCA_900109955.1_SEW35582.1:0.3637394155)100:0.082445,GCA_900188335.1_SNT40105.1:0.3596839205)100:0.110716)96:0.134758)89:0.028867,(((GCA_001458175.1_CUH50988.1:0.1409905870,(GCA_900177545.1_SMH44373.1:0.2710655578,GCA_000647975.1_KAJ56237.1:0.6054938209)99:0.102844)88:0.101829,GCA_900114415.1_SFL19644.1:0.2134623578)50:0.028167,(GCA_900110775.1_SEP72570.1:0.1493573775,GCA_900115595.1_SFP43412.1:0.2447008313)83:0.037882)45:0.038904)89:0.114700,((((GCA_000600975.2_EYD70912.1:0.1332696502,GCA_000738435.1_AII87584.1:0.4479183657)78:0.093893,(GCA_000152805.1_EAQ12367.1:0.4059561876,(GCA_000148725.1_EFO34249.1:0.4864469095,GCA_000179775.1_EFL89553.1:0.3327056976)99:0.131822)82:0.125897)86:0.100027,(((GCA_900109555.1_SEK75269.1:0.0000029782,GCA_900172305.1_SLN35127.1:0.0000023921)100:0.262633,(GCA_900107025.1_SDW56387.1:0.3245464733,GCA_000444995.1_AGT07240.1:0.4692089162)32:0.031589)32:0.035196,GCA_900172385.1_SLN40983.1:0.3729199739)94:0.051935)82:0.069308,GCA_001458355.1_CUH64360.1:0.1400055903)82:0.059947)79:0.050113,(GCA_001305615.1_ALG90357.1:0.2130529423,GCA_001517585.1_CUX79472.1:0.4528797875)94:0.125457)91:0.084076,((GCA_000153305.1_EAR50510.1:0.2280022290,GCA_000203895.1_ABL68162.1:0.3337955569)98:0.086139,GCA_900172355.1_SLN34056.1:0.5254005218)76:0.044670)90:0.073090)83:0.032366,(GCA_001548075.1_BAQ69927.1:0.0000028376,GCA_001633165.1_ANB34205.1:0.0128680252)100:0.326038)65:0.024895,(GCA_000740775.1_KFI33619.1:0.0225935076,GCA_000740795.1_KFI30342.1:0.0936184815)100:0.238784)81:0.063849,GCA_000152725.1_EAQ01691.1:0.4882189589)86:0.058687,GCA_900142295.1_SIO00969.1:0.6157365503)75:0.008101)96:0.139479,GCA_900107355.1_SDY67880.1:0.6230446616)95:0.148193,((GCA_001028705.1_AKM09334.1:0.8092952404,GCA_001661675.2_ARU17331.1:0.3815302249)100:0.483338,((GCA_000022725.1_ACS50503.1:0.1833060476,GCA_000341385.1_AGF75266.1:0.2982352968)100:0.901427,GCA_000325745.1_AGA64012.1:0.8106919387)97:0.125266)84:0.150157)82:0.106976)97:0.144452,((((GCA_000010525.1_BAF87445.1:0.3772701261,GCA_900102525.1_SDH02319.1:0.1811285684)47:0.058900,(GCA_000731315.1_CDN51888.1:0.3154165236,GCA_000769405.1_KPN23547.1:0.0976013581)100:0.111238)100:0.633291,(((((GCA_000017145.1_ABR64428.1:0.1000019947,GCA_001885585.1_OJF95280.1:0.2102898577)99:0.067741,GCA_000970435.1_KKB85188.1:0.3410894767)100:0.139301,(GCA_000230555.1_AEQ50242.1:0.2062754254,GCA_900100665.1_SDG58201.1:0.3005409925)100:0.157174)99:0.082014,((((((GCA_000223375.1_AEM42221.1:0.0000023921,GCA_001399515.1_ALJ79844.1:0.0000023710)100:0.386803,GCA_001741865.1_AOO83452.1:0.3421618518)98:0.214456,(GCA_001017175.1_KLK93596.1:0.1252886485,GCA_900102135.1_SCY31547.1:0.1724644873)100:0.185525)41:0.066079,((GCA_002043005.1_AQZ51597.1:0.5140942134,(GCA_900106695.1_SDW14248.1:0.5101578847,GCA_900113695.1_SFH60752.1:0.1529914324)100:0.158690)100:0.103838,((GCA_000740775.1_KFI24677.1:0.1639893674,GCA_000740795.1_KFI29966.1:0.0327769057)100:0.213926,((GCA_001271345.1_ALA20341.1:0.0242939321,GCA_001887265.1_APF39195.1:0.0125022637)100:0.350053,GCA_000152805.1_EAQ11178.1:0.6779828796)100:0.125554)100:0.219238)55:0.160535)48:0.090601,GCA_001426945.1_KQY99705.1:0.3114652225)38:0.077589,GCA_000153465.1_EAS49669.1:0.5304204034)98:0.189825)96:0.093709,(GCA_900177295.1_SME90629.1:0.0000024386,GCA_900188055.1_SNR26840.1:0.0000028943)100:0.569162)100:0.269859)100:0.251783,(((GCA_000011365.1_BAC46466.1:0.0363577069,GCA_000661935.1_AHY56537.1:0.0000022212)100:0.328617,((GCA_001618955.1_KZD21526.1:0.0366865200,GCA_900108575.1_SEH99150.1:0.0226171647)100:0.160008,GCA_002355335.1_BAT58612.1:0.5775759912)89:0.069304)100:0.641176,GCA_900102465.1_SDF66977.1:0.7073934648)100:0.468465)99:0.142928)92:0.079396,(((GCA_000153525.1_EAS84598.1:0.2169953494,GCA_000155895.1_EDZ60246.1:0.3518832960)100:0.637532,GCA_000742835.1_AIK96986.1:1.1210635458)100:0.513897,(((GCA_000017645.1_ABS67812.1:0.2962425415,((GCA_000576635.1_EWY37828.1:0.4317056086,(GCA_001618955.1_KZD23784.1:0.0153918730,GCA_900108575.1_SEI24238.1:0.0304245681)100:0.170353)100:0.198614,((GCA_000230555.1_AEQ53760.1:0.3317367950,(((GCA_000800175.1_KHJ53640.1:0.0129602800,GCA_900141975.1_SHJ93692.1:0.0459851735)100:0.087984,(GCA_900109555.1_SEK39343.1:0.0000020696,GCA_900172305.1_SLN25487.1:0.0000020745)100:0.275923)100:0.061858,GCA_002088295.1_ORE92922.1:0.1168413505)100:0.050691)100:0.115281,GCA_900142295.1_SIN84230.1:0.5952181126)97:0.237109)93:0.116952)93:0.151293,GCA_002119765.1_ARQ00564.1:0.3767171576)96:0.211677,(GCA_001424795.1_KQU73743.1:0.6760566313,GCA_900100155.1_SCW55064.1:0.5189935689)100:0.725950)100:0.413637)98:0.231875)87:0.066209,((GCA_900167455.1_SJZ56940.1:0.6354193406,(((GCA_000014865.1_ABK43189.1:0.3146927826,GCA_002109495.1_OSM01864.1:0.3158562688)100:0.497031,GCA_001982645.1_ONG37588.1:1.5305252117)71:0.011000,(GCA_001293565.1_KPB01709.1:0.9600428009,GCA_000817775.1_KIF44347.1:1.2162659959)91:0.516644)94:0.240386)18:0.000003,GCA_900093605.1_SCA55192.1:0.4790319760)22:0.084265)89:0.057819,(GCA_000230555.1_AEQ51569.1:0.2273536711,GCA_900100665.1_SDG66608.1:0.0806983163)100:0.442276)79:0.055761,(((((GCA_000226315.1_AEP10568.1:0.0359083756,GCA_000348745.1_AGH99011.1:0.0280379946)100:0.858043,((((((GCA_000007125.1_AAL52242.1:0.0176825732,GCA_000157815.1_EEY00277.1:0.0000028964)100:0.070347,(GCA_000017405.1_ABS14988.1:0.0000027008,GCA_000585655.1_EXL05759.1:0.0000020451)100:0.059604)100:0.295431,(GCA_001558695.1_KXF77284.1:0.1795871555,(GCA_900104355.1_SDN80573.1:0.1705140849,GCA_900113985.1_SFI93005.1:0.1377011389)100:0.277019)100:0.100005)100:0.451709,(GCA_900115225.1_SFO26870.1:0.3731706667,GCA_900215505.1_SNY93789.1:0.4479878304)100:0.330222)77:0.105950,((((((GCA_000014245.1_ABG63109.1:0.2657976030,(GCA_001424795.1_KQU75787.1:0.0495405133,GCA_001605015.1_AMS42230.1:0.0293561959)100:0.070420)91:0.068727,GCA_000153465.1_EAS51033.1:0.7739859450)83:0.017273,((GCA_000300335.1_EKF17301.1:0.1056470288,GCA_000300515.1_EKF42704.1:0.3990576008)100:0.270653,(((((((GCA_000016285.1_ACM36285.1:0.3106890421,(GCA_001687365.1_OBZ96327.1:0.1264315882,GCA_001885585.1_OJG00272.1:0.1504313771)100:0.215251)10:0.034421,(GCA_001267455.1_KOC77566.1:0.0000023928,GCA_001652565.1_ANH03870.1:0.0507104992)100:0.215204)11:0.126122,((GCA_000017145.1_ABR59808.1:0.1105603312,(GCA_000018545.1_ACP24895.1:0.0404367551,GCA_000697965.2_ANK72099.1:0.0903853331)71:0.035350)70:0.033046,GCA_002288525.1_ASY62445.1:0.0674284208)70:0.033341)7:0.133847,(GCA_001578105.1_AMM83849.1:0.2484836391,GCA_002043005.1_AQZ51774.1:0.1664421867)100:0.332313)68:0.128130,(GCA_000092045.1_ABC90662.1:0.1159241153,((GCA_000722615.1_KEQ06787.1:0.0000021187,GCA_000722625.1_KEQ08630.1:0.0000025606)100:0.155150,(GCA_000731295.1_CDN53596.1:0.0000024187,GCA_000731315.1_CDN47455.1:0.0118662128)100:0.163299)100:0.167313)77:0.069599)99:0.097398,GCA_000769405.1_KPN24556.1:0.0785788881)99:0.074353,GCA_000092025.1_AAK87123.2:0.2862163895)100:0.354543)92:0.157249)92:0.085538,((GCA_001510895.1_KUM28537.1:0.1152544454,GCA_001618845.1_AMY00770.1:0.0100698890)100:0.123871,(GCA_000585625.1_EXL09997.1:0.3252120288,GCA_002075885.1_OQM76577.1:0.2646662534)100:0.147019)99:0.048525)98:0.176090,(((GCA_900148505.1_SHO61384.1:0.4280749071,GCA_900129325.1_SHG07476.1:0.5165670841)95:0.088190,GCA_001676615.1_OCC01569.1:0.8612319848)93:0.127028,GCA_900104485.1_SDB41080.1:0.4772649442)95:0.218637)93:0.039742,GCA_900113935.1_SFI70129.1:0.4119899991)89:0.102264)77:0.048642,((GCA_000192745.1_ADZ70470.1:0.0477189236,GCA_900105595.1_SDU17456.1:0.6818217867)98:0.154190,(GCA_001188555.1_KND18677.1:0.0000023863,GCA_002249885.1_OXS50351.1:0.0121127700)100:0.223338)100:0.371054)75:0.116286)54:0.116843,((GCA_000743575.1_KFL31844.1:0.3516015978,GCA_000970435.1_KKB83690.1:0.4324795437)100:0.158787,GCA_000739695.1_GAK44636.1:0.8135693162)50:0.149574)7:0.055909,GCA_000968135.1_CCQ73225.1:0.9255057747)79:0.103320,GCA_002237555.1_ASP23656.1:1.9270109852)2:0.000003)88:0.106780,((((GCA_000264455.2_AFK57341.1:0.0000026910,GCA_001601315.1_KYO50862.1:0.0000020353)100:0.443703,((((GCA_000143145.1_ADJ22656.1:0.4650811600,(GCA_000503895.1_AHB47920.1:0.3488296441,(GCA_000981545.1_CPR14670.1:0.0000020157,GCA_900104305.1_SDO77228.1:0.0000025175)100:0.404196)100:0.234904)32:0.051522,(GCA_000828475.1_BAQ17191.1:0.1996436681,GCA_001723285.1_ODR98860.1:0.1570543484)100:0.444454)12:0.159257,GCA_001708935.1_ODA68838.1:0.8367411985)96:0.090728,(GCA_000963705.1_KJV10137.1:0.1214008118,GCA_002251735.1_OYQ16986.1:0.1044593758)100:0.507426)91:0.086730)16:0.123113,((((((((((((GCA_000011685.1_AAW60220.1:0.0271039010,GCA_000234355.2_EHH67329.1:0.0000021466)73:0.039746,(GCA_000723565.1_CDG34408.1:0.0000020078,GCA_002003665.1_OOL18277.1:0.0130699535)100:0.155672)100:0.089833,(((((GCA_000724025.1_CDG41246.1:0.0000026086,GCA_001547995.1_BAT20353.1:0.0117329055)100:0.036449,(GCA_001787335.1_AOX16164.1:0.0000020301,GCA_001787355.1_AOX19123.1:0.0000022434)100:0.022272)100:0.042913,GCA_002005465.1_AQS88956.1:0.0177736869)100:0.068909,GCA_000963885.1_GAN53000.1:0.1864193881)94:0.045707,GCA_000617865.1_GAJ28563.1:0.2950448114)100:0.057206)100:0.050398,GCA_000021325.1_ACI51814.1:0.0860616742)100:0.087070,(((GCA_000182745.1_BAK84339.1:0.0000020962,GCA_000208635.2_EGG78198.1:0.0000028205)55:0.000003,GCA_000964505.1_GAO00516.1:0.0000022917)98:0.031521,(GCA_000231445.2_EHD13323.1:0.0000024439,GCA_002153535.1_OUI78650.1:0.0000020054)100:0.428453)91:0.046117)98:0.153069,GCA_002005445.1_AQS84095.1:0.1094861021)99:0.076821,GCA_002173735.1_ARW47350.1:0.1367443413)99:0.178370,((GCA_000164635.1_EFH11750.1:0.3799795856,GCA_900141905.1_SHJ57055.1:0.1015272464)78:0.166511,(GCA_900101615.1_SDC19426.1:0.0000024935,GCA_900104205.1_SDB12670.1:0.0000020528)100:0.275151)78:0.116565)6:0.061109,(GCA_000014285.2_ABI62857.1:0.0000020642,GCA_000576085.2_AHJ63844.1:0.0000023766)100:0.286661)6:0.034442,GCA_000964365.1_GAN77946.1:0.4609764387)76:0.180630,(GCA_000016725.1_ABQ31571.1:0.0119935462,GCA_000202835.1_BAJ82050.1:0.0000025929)100:0.163637)93:0.175279,(GCA_000306035.1_EKM98721.1:0.0000022424,GCA_000964385.1_GAN79924.1:0.0587434072)100:0.331990)100:0.391130)16:0.060277,((GCA_000982415.1_KKJ78333.1:0.0170055580,GCA_001026905.1_KLN59546.1:0.0626660404)100:0.678286,GCA_900100455.1_SDG48185.1:0.8966494599)88:0.167612)91:0.189447)4:0.067397,((((((((GCA_000009985.1_BAE51510.1:0.2340112629,(GCA_000294655.1_CCG41085.1:0.0641396150,GCA_900108475.1_SEH26232.1:0.0611534630)100:0.133658)100:0.132975,GCA_900156605.1_SIT00695.1:0.3805620753)94:0.095313,(GCA_000300235.2_AJD52513.1:0.2070542674,GCA_000300275.1_EKF08128.1:2.0991401349)89:0.303096)62:0.041534,GCA_001611975.1_AMW35327.1:0.7518379423)33:0.000002,GCA_000513295.1_CDK97755.1:0.4035887576)90:0.149476,((GCA_000013085.1_ABC23233.1:0.3089184162,GCA_000284415.2_CCG07600.1:0.3809746296)100:0.423250,GCA_000315795.1_EKV32079.1:0.2020142496)99:0.197377)96:0.188085,((GCA_001402875.1_ALK10722.1:0.0000022988,GCA_001459775.1_CUU43384.1:0.0000025419)100:0.522224,((((((((GCA_001907205.1_OKL43482.1:0.3271810431,(GCA_900110875.1_SEP63172.1:0.1005035897,GCA_900114245.1_SFK85097.1:0.0734826331)100:0.117993)100:0.367618,(((GCA_000169415.1_EBA06200.1:0.2424942665,(((((GCA_002211155.1_OWV62671.1:0.0000000000,GCA_002211225.1_OWV50057.1:0.0000000000):0.000000,GCA_900101505.1_SDC15676.1:0.0000000000):0.000002,GCA_002211205.1_OWV65818.1:0.0000023921)100:0.159510,(GCA_002237555.1_ASP22038.1:0.0571113558,GCA_900188425.1_SNS57547.1:0.0265245835)100:0.018705)100:0.153528,GCA_900184945.1_SMX35624.1:0.1126059110)29:0.062112)100:0.154911,GCA_001482405.1_KUF11657.1:0.4463997472)99:0.171144,GCA_001205715.1_KNG92944.1:0.5025275072)23:0.059569)11:0.047554,(GCA_900142085.1_SHK12229.1:0.4135928122,GCA_001307765.1_KPN62471.1:0.3651738618)97:0.149415)11:0.043525,(((((((((GCA_000153725.1_EAU45368.1:0.1727783523,GCA_900102075.1_SDF05207.1:0.0768702840)78:0.053160,GCA_001975705.1_APZ54704.1:0.0484516420)63:0.027253,(GCA_001969385.1_APX24890.1:0.0000023921,GCA_900112435.1_SFC95966.1:0.0000028444)100:0.174658)68:0.070407,GCA_000442255.1_EPX83619.1:0.1880339333)93:0.117100,GCA_900100085.1_SDI94834.1:0.0987835317)71:0.105170,GCA_900116195.1_SFS39703.1:0.0368255176)55:0.091192,GCA_001687105.1_ANT59062.1:0.0000020164)43:0.104938,((GCA_900188035.1_SNR40213.1:0.1563884790,GCA_001038505.1_KMK67163.1:0.3073633356)99:0.086032,GCA_000590925.1_AHM05221.1:0.8685402484)90:0.071260)94:0.127534,GCA_000152625.1_EAP76313.1:0.3674512978)34:0.064447)9:0.058502,(((GCA_000014045.1_ABG32198.1:0.0000022527,GCA_000154785.2_AEI93898.1:0.1817580219)100:0.228038,GCA_900172235.1_SLN18009.1:0.5594853674)90:0.076263,GCA_001247715.1_KNX42743.1:0.3325451045)78:0.042530)59:0.138493,(GCA_000299575.1_EKE43473.1:0.4893186941,GCA_900099935.1_SDJ73061.1:0.6541457184)81:0.146445)25:0.000002,((((((((((GCA_000011965.2_AAV95249.2:0.1663994781,((GCA_900109035.1_SEI39173.1:0.2265016774,GCA_900156525.1_SIT75091.1:0.3673206792)97:0.076680,GCA_002210095.1_OWU77297.1:0.4723384732)96:0.050672)99:0.063468,(((GCA_000203975.3_KID10540.1:0.1650239788,GCA_000511355.1_AHD00768.1:0.1397638243)91:0.084688,((GCA_000511385.1_AHD09594.1:0.3650867964,(GCA_001258055.1_CRL14287.1:0.0000023921,GCA_900113345.1_SFG23986.1:0.0000023921)100:0.167481)100:0.147287,(GCA_000376545.2_ANP40568.1:0.3590587463,(GCA_001678945.1_ANP35130.1:0.3075121007,GCA_900102795.1_SCZ57919.1:0.3465085536)100:0.207958)100:0.085595)100:0.111658)91:0.122239,(GCA_900116455.1_SFT69531.1:0.2028073986,GCA_000622405.1_KIN69561.1:0.4952905320)91:0.167291)99:0.038073)99:0.070230,(GCA_900172225.1_SLN40676.1:0.3623340430,((GCA_000814025.1_KIC48806.1:0.0772622388,GCA_001969365.1_APX11485.1:0.0998811711)100:0.232176,GCA_900110425.1_SEP12341.1:0.4603912181)99:0.142440)39:0.060242)93:0.051816,(GCA_000442275.2_EPX80348.1:0.1695220243,GCA_900111945.1_SFR49810.1:0.2663340944)99:0.138481)90:0.013009,(GCA_900129685.1_SHG27680.1:0.4473021938,GCA_000812665.2_AML53715.1:0.2902642238)94:0.069046)96:0.076423,((GCA_000018145.1_ABV93293.1:0.5137474520,(((((((((((GCA_000011345.1_BAC08046.1:0.0227018120,GCA_000505665.1_AHB88997.1:0.0118801978)100:0.217467,(GCA_000284135.1_BAL28571.1:0.1506142233,GCA_000478825.2_AIE72544.1:0.0458978805)100:0.727078)34:0.073184,((((((((((GCA_000014265.1_ABG51857.1:0.1794015768,GCA_002260545.1_OZH55563.1:0.0228776051)100:0.230879,(GCA_000176895.2_CCE17827.1:0.0000021148,GCA_000307915.1_EKD07829.1:0.0000027824)100:0.320523)35:0.077847,((((GCA_000710505.1_KEI69249.1:0.0724103790,GCA_900009265.1_CUR20666.1:0.0532349890)100:0.266296,(GCA_000317045.1_AFY64516.1:0.3242293048,GCA_002075285.2_ASC72929.1:0.3552027602)99:0.096198)76:0.083350,((GCA_000180455.1_CBN58507.1:0.1197684879,((GCA_000214075.2_EGK89226.1:0.0000023921,GCA_000317475.1_AFZ06820.1:0.0100855495)100:0.073583,GCA_002412335.1_PCN54627.1:0.0988420191)100:0.043677)100:0.141271,GCA_000317105.1_AFY84622.1:0.1983491851)64:0.031328)77:0.058598,((GCA_001276715.1_KOR35341.1:0.2113772146,GCA_001904725.1_OKH35987.1:0.2749958861)95:0.093039,(((((GCA_000175835.1_EFA71244.1:0.0000000000,GCA_002368135.1_BAZ88717.1:0.0000000000):0.000002,GCA_001432185.1_KRH96084.1:0.0000024676)92:0.000003,GCA_000175855.1_EFA74014.1:0.0463770865)100:0.261190,(GCA_000350105.1_CCH67024.1:0.0177979396,GCA_000350125.1_CCH65600.1:0.0207127299)100:0.656865)99:0.137249,GCA_002142475.1_BAS57262.1:0.3544489801)94:0.063710)90:0.098705)64:0.017490)38:0.050829,(((((((GCA_000020025.1_ACC82929.1:0.1304398831,(((GCA_002368055.1_BAZ74137.1:0.0000023921,GCA_002368295.1_BAZ01938.1:0.0000023921)100:0.020826,GCA_001747005.1_OEJ77640.1:0.4979978394)97:0.005148,GCA_002368275.1_BAY92424.1:0.0000021361)97:0.167844)23:0.000002,(((((GCA_000169135.1_EAW44395.1:0.0100614420,GCA_002218065.1_GAX34833.1:0.0419524824)100:0.091940,GCA_000317435.1_AFZ02700.1:0.6524829003)59:0.024970,GCA_000317535.1_AFZ28167.1:0.0964451525)59:0.042323,((GCA_002368075.1_BAZ81629.1:0.1840621594,(GCA_000196515.1_ADI64195.1:0.1685555469,GCA_000317695.1_AFZ60154.1:0.0956757929)100:0.049732)94:0.030818,(GCA_000312705.1_AFW96318.1:0.0000022408,GCA_002368115.1_BAZ84214.1:0.0947175314)100:0.197910)90:0.034953)66:0.023882,GCA_000316575.1_AFY35103.1:0.0992420647)89:0.045762)67:0.019190,((((GCA_000346485.2_KYC39545.1:0.0564746573,GCA_000760695.2_KIE11273.1:0.0942395807)100:0.146074,(GCA_001298445.1_ALF56333.1:0.0654775262,GCA_002367975.1_BAY19680.1:0.0748876529)100:0.098952)47:0.002627,(GCA_000828085.2_KIJ82993.1:0.1678876324,GCA_001456025.1_KST62114.1:0.3756219516)47:0.041017)51:0.029837,GCA_000204075.1_ABA19658.1:0.2119971078)63:0.014551)86:0.046391,((GCA_000231365.2_EHC09767.1:0.0139628700,GCA_001904645.1_OKH13140.1:0.0234048970)100:0.084967,GCA_001275395.1_KOP22866.1:0.1206745553)100:0.206161)95:0.062414,GCA_000316665.1_AFY59178.1:0.4274314465)99:0.142170,((GCA_000317515.1_AFZ19583.1:0.2490116320,(GCA_000211815.1_EGJ35518.1:0.0248103239,GCA_001942495.1_OLT62792.1:0.0482853099)100:0.292504)77:0.085198,GCA_000775285.1_KGF73354.1:0.4364381234)67:0.031986)67:0.025414,GCA_000317495.1_AFZ11132.1:0.2682929580)71:0.076857)35:0.060856,((GCA_000021825.1_ACK71862.1:0.3282304961,((GCA_000017845.1_ACB49614.1:0.1067976733,(GCA_000167195.1_EAM52521.1:0.0244803352,GCA_000235665.2_EHJ14252.1:0.0000025894)100:0.187797)100:0.310966,(GCA_000317615.1_AFZ50854.1:0.2305542863,GCA_000317635.1_AFZ42302.1:0.1733601724)100:0.541903)97:0.064881)92:0.022398,(GCA_000317025.1_AFY77893.1:0.0410711561,GCA_001904635.1_OKH26073.1:0.0523868346)100:0.279730)98:0.101426)64:0.085559,(GCA_001746915.1_OEJ73905.1:0.2765126202,((GCA_000317675.1_AFZ54276.1:0.3350139380,((GCA_001548095.1_BAQ59781.1:0.2413363758,((((GCA_000155635.1_EDY39617.1:0.2375112941,GCA_000316515.1_AFY30071.1:0.1864589754)100:0.306497,(GCA_001182765.1_CRY92924.1:0.2963422470,(GCA_000011465.1_CAE18846.1:1.0964324593,GCA_000760175.1_KGG13013.1:0.6377111250)100:0.385488)100:0.201515)100:0.538471,(GCA_000297435.1_CCI31526.1:0.0723487000,GCA_000312205.1_CCI05730.1:0.0797400343)100:0.410277)89:0.071848,GCA_000025125.1_ADB95484.1:0.8859656551)88:0.090832)41:0.081505,GCA_001548115.1_BAQ63819.1:0.2068126130)41:0.053599)88:0.132040,GCA_000018105.1_ABW26960.1:0.4726429842)88:0.061405)74:0.074410)62:0.042904,(((GCA_000317555.1_AFZ31436.1:0.0000023921,GCA_001904655.1_OKH26356.1:0.0000023921)100:0.267606,GCA_002368355.1_BAZ46026.1:0.3674042341)84:0.105401,(((GCA_000317575.1_AFZ35078.1:0.0783214629,GCA_002355455.1_BAU66577.1:0.0357307048)100:0.068248,(GCA_000012525.1_ABB56945.1:0.3076173081,GCA_000317145.1_AFY95815.1:0.4304093491)100:0.366581)46:0.128898,(GCA_000332055.1_ELS01674.1:0.3363057745,GCA_000332035.1_ELR99228.1:0.3641751100)90:0.068014)35:0.075333)34:0.027362)37:0.099093,GCA_000478195.2_ERT09128.1:0.4368991506)50:0.076210,GCA_000155555.1_EDX74493.1:0.3570732274)37:0.052780,(GCA_000317125.1_AFY88541.1:0.3305300545,GCA_000952155.1_KJH73228.1:0.3617458316)84:0.144669)39:0.124014)85:0.070560,GCA_001870225.1_APB34981.1:0.6758315471)86:0.033503,GCA_000473895.1_ERN43068.1:0.8230337182)87:0.068344,(GCA_000011385.1_BAC90383.1:0.3264892551,GCA_000484535.1_AGY59572.1:0.1969652193)100:0.431172)80:0.064350,GCA_000817775.1_KIF39789.1:0.5226105271)87:0.078697,GCA_001904615.1_OKH17767.1:0.5796983145)40:0.059010,GCA_001904775.1_OKH45900.1:0.4825086183)84:0.078861,(GCA_000317065.1_AFY70230.1:0.3029913074,GCA_000332215.1_ELS34212.1:0.4689460078)94:0.064047)88:0.123610,(GCA_001765415.1_AOR38339.1:0.4147797456,(GCA_001618175.1_KZD03424.1:1.1226381622,((GCA_002237555.1_ASP23360.1:0.9039898991,GCA_900102465.1_SDF09340.1:0.6380402272)27:0.201509,GCA_900167455.1_SJZ32718.1:0.8075191055)27:0.348711)100:1.945090)99:0.652624)100:0.662339)77:0.019959,GCA_001890925.1_OJI95552.1:0.3516339409)90:0.172313)88:0.070878,((GCA_000152605.1_EAP84400.1:0.1301402355,(GCA_900111875.1_SFA77467.1:0.3074471969,GCA_900116005.1_SFR04553.1:0.3330581397)100:0.276642)80:0.046342,GCA_000172095.1_EDQ04649.1:0.3941892946)78:0.041655)78:0.064106,(GCA_001981245.1_APX88578.1:0.3322376248,(GCA_900184815.1_SMX22196.1:0.4858573855,(GCA_000765015.1_KGK79844.1:0.0115174808,GCA_900141945.1_SHI83536.1:0.0230555462)100:0.665842)99:0.245029)80:0.127070)68:0.100272,GCA_000671395.1_KCV83687.1:0.4017201528)61:0.008447,(GCA_001404155.1_CRK74235.1:0.0000024492,GCA_900114125.1_SFJ44021.1:0.0000022100)100:0.482397)88:0.110240)59:0.099056,GCA_900172295.1_SLN12537.1:0.3633742552)94:0.235369)100:0.328958)32:0.043601,GCA_001746755.1_OEJ68075.1:0.7106103982)30:0.060493)4:0.023376,(((((((GCA_000010725.1_BAI71711.1:0.1394219428,GCA_000632475.2_AIB11024.1:0.1368956082)100:0.319514,(GCA_000576635.1_EWY40110.1:0.0764766223,GCA_000936425.1_KJB97334.1:0.0581908660)100:0.155406)100:0.082006,((GCA_000016185.1_ACI98358.1:0.1617884795,GCA_002251795.1_OYQ37689.1:0.4274844022)98:0.095076,GCA_000730165.2_ASG22100.1:0.1841693411)99:0.167279)97:0.211780,(((GCA_000767795.1_KGM30436.1:0.0000020712,GCA_002195995.1_OWJ64789.1:0.0000023921)99:0.076691,GCA_002195995.1_OWJ64741.1:0.3180616774)100:0.360152,((GCA_000299935.1_EKE71613.1:0.0841609931,GCA_001618175.1_KZC98348.1:0.1026546488)100:0.303957,GCA_900102465.1_SDG50628.1:0.5237958763)100:0.154877)98:0.066989)100:0.146811,(GCA_900106695.1_SDX30417.1:0.1189776948,GCA_900113695.1_SFI26069.1:0.2405591830)100:0.736285)18:0.019873,GCA_900101965.1_SDE21783.1:0.5899420458)3:0.097176,((((((GCA_000010525.1_BAF89071.1:0.1670863124,GCA_000017645.1_ABS68729.1:0.4648142557)100:0.260368,(GCA_000092925.1_ADH88636.1:0.1380697678,GCA_900100155.1_SCW92396.1:0.0816697835)100:0.427308)33:0.143081,(GCA_900102695.1_SCZ22734.1:0.8007576509,(((GCA_000019945.1_ACB79204.1:0.5836336281,(GCA_001017175.1_KLK93060.1:0.0521211569,GCA_900102135.1_SCY78550.1:0.0889118336)100:0.467062)100:0.151166,((GCA_001271345.1_ALA18848.1:0.0434596592,GCA_001887265.1_APF37426.1:0.0000023701)100:0.561623,(GCA_001741865.1_AOO82290.1:0.0949621220,GCA_900102525.1_SDH05638.1:0.1125624992)100:0.319197)100:0.187890)100:0.191313,(((GCA_000022085.1_ACL55170.1:0.1672797891,((GCA_000800175.1_KHJ53672.1:0.0281166198,GCA_900141975.1_SHJ91769.1:0.0619472416)100:0.371448,GCA_900104035.1_SDN64809.1:0.2323759774)100:0.400520)98:0.204482,GCA_900104955.1_SEB77865.1:0.3674135630)96:0.056911,(((GCA_000304315.1_CCJ08727.1:0.3774798581,GCA_001675455.1_OBS50692.1:0.1121276500)100:0.117383,GCA_001644125.1_OAI30883.1:0.1945129558)100:0.239269,((GCA_000021745.1_ACK52742.1:0.2406067642,GCA_900114285.1_SFK11513.1:0.3515199510)100:0.337561,GCA_002117405.1_ARN83358.1:0.6246141246)58:0.157482)98:0.157270)100:0.134745)100:0.324102)99:0.143391)99:0.177941,(GCA_900172325.1_SLN48856.1:0.7002602840,(GCA_000024465.1_ADE39281.1:0.8214859534,GCA_000024465.1_ADE39162.1:1.0467428405)100:0.410490)99:0.300101)34:0.060956,GCA_900101935.1_SDE42517.1:0.7168455509)35:0.078605,GCA_900100655.1_SDG02891.1:0.9791055271)60:0.144621)9:0.020362)93:0.200075,(GCA_000017565.1_ABS64895.1:0.5446270999,(GCA_000166055.1_ADP72603.1:0.0108488197,GCA_000636015.1_KAI95905.1:0.0298883760)100:0.429154)100:0.323566)34:0.011846,GCA_900199215.1_SNT74177.1:0.7997585996)88:0.072962,((((((((((((GCA_000013005.1_ABC62714.1:0.4245171005,(GCA_001304795.1_ALG60991.1:0.0000023921,GCA_001306275.1_KPM15153.1:0.0000027833)100:1.038520)80:0.164412,(GCA_000715015.1_KEO90745.1:0.2305919176,((GCA_001663175.1_ANK13271.1:0.0268762479,GCA_001677335.1_OBV11578.1:0.0375034831)100:0.045965,GCA_001281485.1_ALE15956.1:0.3535980932)90:0.051566)97:0.166470)82:0.080150,(GCA_000013985.1_ABF53150.1:0.2284340997,GCA_001610975.1_AMU96434.1:0.2789198247)100:0.505478)74:0.114173,GCA_000013325.1_ABD26516.1:0.1546998250)46:0.033633,GCA_000235975.2_EHJ62759.1:0.3783672902)81:0.097926,GCA_001008165.2_AKH41933.1:0.3193397591)80:0.068280,(GCA_000091125.1_BAI98153.1:0.0877262579,GCA_000147835.3_AEG49365.1:0.1335745469)100:0.446970)73:0.026170,((((GCA_000016765.1_ABQ71037.1:0.0955479750,(GCA_002355275.1_ATE65896.1:0.0000023921,GCA_002367875.1_PCE43010.1:0.0000023921)97:0.000003)100:0.181065,(GCA_000014745.1_ABI65559.1:0.6588132755,GCA_900103475.1_SDM60184.1:0.0902228482)100:1.099330)83:0.087657,GCA_002251755.1_OYQ27112.1:0.4088480479)81:0.058846,GCA_001586395.2_KZB94289.1:0.1424564336)78:0.076588)92:0.049878,((GCA_001295965.1_KPF74344.1:0.0000022215,GCA_001713435.1_AOF99030.1:0.0121808812)100:0.169329,(GCA_000175255.2_AEH62396.1:0.2642107867,GCA_000218875.1_AEI37407.1:0.0460629958)100:0.387669)96:0.126099)100:0.154967,(GCA_002218195.1_ASK89381.1:0.2181889680,GCA_900128895.1_SIN61822.1:0.2507421494)100:0.224916)100:0.056820,(GCA_000342165.1_EMD83511.1:0.1777291928,GCA_002211145.1_OWV32543.1:0.3097186693)100:0.230884)100:0.448303,GCA_000689395.1_CDO60908.1:0.8982750734)73:0.162949)100:0.193149)100:0.092186,GCA_000152825.2_ADM09501.1:0.9705627597)100:0.059381,(GCA_000013025.1_ABI76199.1:0.0122080922,GCA_000685315.1_KCZ99956.1:0.0000028408)100:0.731636)100:0.140397,(GCA_000152745.1_EAP91175.1:0.4850367472,GCA_001637395.1_OAB60071.1:0.3623277956)100:0.605996)100:0.149284)99:0.170395,(GCA_000144605.1_ADL01511.1:0.3099722882,GCA_002205555.1_ASD25702.1:0.4243494008)99:0.240960)100:0.192686)100:0.192028);
