# Supplementary material for: Assessing the accuracy of phylogenetic rooting methods on prokaryotic gene families
Source: PLoS One. 2020 May 15;15(5):e0232950. doi: 10.1371/journal.pone.0232950 (PMC7228096; doi:10.1371/journal.pone.0232950)
Supplement: S2 Dataset — (ZIP) [file pone.0232950.s003.zip › EmpiricalDataset/GeneTrees_IQTree/000179.aln.treefile]

(GCA_000006905.1_AAK22088.1:0.0490053979,GCA_000092285.1_ADG08626.1:0.0345549954,((GCA_000017265.1_ACG79910.1:0.1214265942,(((GCA_000175215.2_ADU11721.1:0.2500997781,GCA_000204015.1_EGF91972.1:0.2129486275)73:0.084842,(GCA_000144605.1_ADK99596.1:0.1467983090,GCA_002205555.1_ASD26826.1:0.2349072286)100:0.182634)100:0.199328,(((((((((((((((((((((((((GCA_000007125.1_AAL52297.1:0.0000024645,GCA_000157815.1_EEY00220.1:0.0000020589)97:0.000002,(GCA_000017405.1_ABS15090.1:0.0288121634,GCA_000585655.1_EXL05812.1:0.0140875981)100:0.058262)100:0.370976,GCA_000014245.1_ABG61410.1:0.3311361397)99:0.110414,(GCA_001578105.1_AMM84945.1:0.1695582185,GCA_002043005.1_AQZ52757.1:0.1760812909)100:0.298303)97:0.026335,GCA_002238045.1_OXT00269.1:0.3965242020)96:0.076022,(((((((GCA_000016285.1_ACM36726.1:0.4179777718,(GCA_000092045.1_ABC91050.1:0.0459180137,GCA_000769405.1_KPN28685.1:0.0351818274)100:0.165422)85:0.084811,GCA_000092025.1_AAK87607.1:0.1677933602)88:0.071186,((GCA_000722615.1_KEQ05982.1:0.0000027407,GCA_000722625.1_KEQ11097.1:0.0000020501)100:0.112989,(GCA_000731295.1_CDN54050.1:0.0196654392,GCA_000731315.1_CDN47918.1:0.0230392343)100:0.146721)85:0.038169)95:0.087687,(GCA_000325745.1_AGA64529.1:0.3347957378,GCA_000496595.1_AHA28141.1:0.6212129895)100:0.623223)97:0.090090,((GCA_001267455.1_KOC73802.1:0.0137130867,GCA_001652565.1_ANH06668.1:0.0159822239)100:0.116922,GCA_001687365.1_OBZ92417.1:0.0819354846)100:0.276990)84:0.037166,GCA_001885585.1_OJF93362.1:0.2055276554)97:0.102680,(((GCA_000017145.1_ABR60334.1:0.1541516555,GCA_000697965.2_ANK72493.1:0.0591182513)79:0.047318,GCA_000018545.1_ACP25288.1:0.0705826781)90:0.057973,GCA_002288525.1_ASY63079.1:0.1162688067)96:0.086213)96:0.083380)90:0.013088,GCA_001293565.1_KPB00164.1:0.5397248763)93:0.044705,((GCA_001558695.1_KXF77466.1:0.1654473712,(GCA_900104355.1_SDN89856.1:0.1691146024,GCA_900113985.1_SFI96555.1:0.0804920726)100:0.166767)98:0.087400,(GCA_000022725.1_ACS51438.1:0.0350318073,GCA_000341385.1_AGF75955.1:0.1125234499)100:0.585813)99:0.081473)96:0.063654,((GCA_000148725.1_EFO30670.1:0.1322975117,((GCA_000158095.1_EEE46132.1:0.1107746531,((GCA_900110875.1_SEQ95316.1:0.0955930041,GCA_900114245.1_SFK79725.1:0.0753993107)100:0.102668,GCA_001907205.1_OKL45260.1:0.2172066476)100:0.121878)98:0.069053,GCA_001403915.1_CTQ42963.1:0.0871004406)93:0.033716)97:0.072519,GCA_900105595.1_SDU22846.1:0.2891976052)57:0.019648)61:0.074221,(GCA_000192745.1_ADZ69414.1:0.1028321886,(GCA_001188555.1_KND19797.1:0.0021858318,GCA_002249885.1_OXS39562.1:0.0110354400)100:0.111002)100:0.197683)97:0.035073,(GCA_900115225.1_SFO79500.1:0.1725058821,GCA_900215505.1_SNY94215.1:0.2030919588)100:0.318669)94:0.058857,((((GCA_900148505.1_SHO60788.1:0.2295780214,(GCA_000024465.1_ADE40261.1:0.6986236749,GCA_900104035.1_SDN72219.1:0.6578336880)98:0.198023)94:0.069083,GCA_001720135.1_ODN69926.1:0.3140025276)94:0.082515,((((((GCA_000017145.1_ABR62737.1:0.1959047414,GCA_002288525.1_ASY66869.1:0.2139936093)99:0.067463,(GCA_001558695.1_KXF77542.1:0.1098911973,(GCA_900113985.1_SFJ45533.1:0.1294413669,GCA_900104355.1_SDP33039.1:0.1674198333)100:0.063387)100:0.069084)98:0.027730,(((GCA_000585625.1_EXL08679.1:0.1889482179,((GCA_001510895.1_KUM25486.1:0.0471422391,GCA_001618845.1_AMY03245.1:0.0986932133)100:0.077931,GCA_002075885.1_OQM73947.1:0.1469230686)100:0.064481)100:0.090259,(GCA_001424795.1_KQU74679.1:0.0207954500,GCA_001605015.1_AMS39424.1:0.0000025246)100:0.075380)100:0.053396,(GCA_001510895.1_KUM27164.1:0.0525925071,GCA_001618845.1_AMY00149.1:0.1029802853)100:0.087044)98:0.058871)99:0.037697,(GCA_900113935.1_SFJ13331.1:0.1093882514,GCA_001703635.1_OCW57849.1:0.2156997072)97:0.016999)98:0.027007,(GCA_000300335.1_EKF18888.1:0.0589304622,GCA_000300515.1_EKF40704.1:0.0911647026)100:0.151043)99:0.072064,((((((((GCA_000154705.2_EDQ34729.2:0.0407701060,GCA_001703635.1_OCW56898.1:0.1343357336)100:0.186914,GCA_000179775.1_EFL88804.1:0.3112753042)99:0.115240,(GCA_000800175.1_KHJ55790.1:0.0099148121,GCA_900141975.1_SHJ21476.1:0.0118814497)100:0.210805)72:0.064108,GCA_900176465.1_SMC87886.1:0.1291731087)61:0.024997,GCA_000153705.1_EAU43201.1:0.2379223589)68:0.055686,GCA_000153465.1_EAS49813.1:0.1336525431)90:0.065609,GCA_900102695.1_SCZ25422.1:0.2676201692)80:0.066605,((GCA_000503895.1_AHB48033.1:0.2308904632,(GCA_900177295.1_SMF55256.1:0.0000025691,GCA_900188055.1_SNR87999.1:0.0000021129)100:0.293720)99:0.065415,(GCA_000981545.1_CPR14976.1:0.0000020166,GCA_900104305.1_SDO72538.1:0.0000020589)100:0.296614)98:0.036595)82:0.073346)82:0.034614)53:0.038018,GCA_000143145.1_ADJ24924.1:0.2950294033)92:0.049115)94:0.041826,(((((((((((GCA_000011365.1_BAC50945.1:0.0553662832,GCA_000661935.1_AHY52710.1:0.0000024813)100:0.110182,(GCA_000012725.1_ABA05472.1:0.0853427823,GCA_000013885.1_ABE63402.1:0.0346913171)100:0.110398)99:0.032736,(GCA_001618955.1_KZD21908.1:0.0050280848,GCA_900108575.1_SEH42345.1:0.0142275383)100:0.094858)100:0.025562,((GCA_000195775.1_CAE29256.1:0.1811994883,GCA_000935205.1_KIZ43217.1:0.0281753056)95:0.022871,GCA_000935205.1_KIZ47739.1:0.0000025069)99:0.035775)100:0.100792,((GCA_000218565.1_AEI07219.1:0.0000021843,GCA_000218585.1_AEI03642.1:0.0000024129)100:0.066407,GCA_000314735.2_EKS27634.1:0.1063452267)100:0.139476)91:0.045160,GCA_000336555.1_EKS37639.1:0.0597034682)100:0.186263,GCA_002355335.1_BAT59774.1:0.2112971084)65:0.077189,GCA_001426945.1_KQZ00327.1:0.2668305988)95:0.044958,GCA_001579845.1_AMN41665.1:0.2448423504)98:0.076026,GCA_002119765.1_ARQ01161.1:0.2029117362)99:0.107098,(((((GCA_001271345.1_ALA16258.1:0.0000021321,GCA_001887265.1_APF37956.1:0.0064308171)100:0.205335,((((GCA_000230555.1_AEQ51821.1:0.1794845041,GCA_900100665.1_SDG94374.1:0.2389487692)100:0.126885,(GCA_000743575.1_KFL30873.1:0.2554621888,GCA_000970435.1_KKB76262.1:0.1976579957)100:0.190037)100:0.208430,GCA_900104485.1_SDB45054.1:0.3799836370)73:0.035350,(((((((((((((((GCA_000011345.1_BAC09921.1:0.0000022274,GCA_000505665.1_AHB89020.1:0.0064537303)100:0.100555,(GCA_000211815.1_EGJ34695.1:0.0072714040,GCA_001942495.1_OLT59983.1:0.0413825533)100:0.101249)36:0.034764,(GCA_000317045.1_AFY65789.1:0.0960425104,GCA_001276715.1_KOR38114.1:0.0933564522)48:0.017523)27:0.013368,((GCA_000317145.1_AFY94031.1:0.1139382768,(GCA_001904775.1_OKH51149.1:0.1826473395,((GCA_000317615.1_AFZ51202.1:0.0753197356,GCA_000317635.1_AFZ43683.1:0.0290441701)100:0.121741,(GCA_000018105.1_ABW26430.1:0.1001492569,GCA_001870225.1_APB33661.1:0.1976863231)97:0.066445)97:0.028238)44:0.000002)47:0.006934,((GCA_000012525.1_ABB56636.1:0.0928947236,((GCA_000155635.1_EDY38681.1:0.1099208154,GCA_001182765.1_CRY91981.1:0.1021725831)100:0.034626,GCA_000316515.1_AFY27707.1:0.0372914206)100:0.212273)100:0.050789,GCA_000332215.1_ELS31526.1:0.1865258200)99:0.045742)47:0.021665)30:0.034607,((GCA_000710505.1_KEI67521.1:0.0059596462,GCA_900009265.1_CUR17999.1:0.0172201284)100:0.075491,((GCA_000176895.2_CCE17061.1:0.0000027335,GCA_000307915.1_EKD07013.1:0.0000024561)100:0.158235,GCA_000317435.1_AFZ03662.1:0.1210454965)28:0.041677)27:0.013654)89:0.009411,((((((((GCA_000017845.1_ACB50149.1:0.0188930271,(GCA_000167195.1_EAM51649.1:0.0000029994,GCA_000235665.2_EHJ12172.1:0.0000026347)100:0.051701)76:0.020939,GCA_002368355.1_BAZ46471.1:0.1346773087)74:0.024651,GCA_000025125.1_ADB94942.1:0.3800277541)43:0.013374,GCA_000021825.1_ACK73618.1:0.0766092884)42:0.032246,(((GCA_000297435.1_CCI34312.1:0.0060697094,GCA_000312205.1_CCI09729.1:0.0062950324)100:0.099717,(GCA_000317025.1_AFY78314.1:0.0128439295,GCA_001904635.1_OKH23470.1:0.0000021923)100:0.037642)40:0.032774,(((GCA_000317575.1_AFZ36239.1:0.0000028477,GCA_002355455.1_BAU65243.1:0.0000027162)100:0.077246,(GCA_000284135.1_BAL29309.1:0.0166150926,GCA_000478825.2_AIE73378.1:0.0268804352)100:0.135080)100:0.070848,((GCA_000317675.1_AFZ54428.1:0.0338292666,(GCA_001747005.1_OEJ79211.1:0.0722998741,(GCA_001548095.1_BAQ60887.1:0.0474749937,GCA_001548115.1_BAQ64458.1:0.0668261877)100:0.026135)95:0.012930)97:0.028744,(GCA_000332055.1_ELS05218.1:0.0708860915,GCA_001904615.1_OKH11323.1:0.1303393574)97:0.039137)97:0.027176)98:0.058301)40:0.016409)66:0.031698,GCA_000332035.1_ELR97145.1:0.0951560732)67:0.014721,(GCA_000817775.1_KIF39354.1:0.1725041305,GCA_000473895.1_ERN40796.1:0.1612500938)94:0.045564)23:0.028840,((GCA_000478195.2_ERT09810.1:0.0258983578,(GCA_000972705.2_KKD37128.1:0.0000021137,GCA_000972705.2_KMW70548.1:0.0000027327)100:0.039388)100:0.029150,GCA_000014265.1_ABG51801.1:0.1232656261)96:0.057224)17:0.007329)17:0.013397,(GCA_000180455.1_CBN54871.1:0.0660599893,((GCA_000214075.2_EGK89393.1:0.0000028448,GCA_000317475.1_AFZ10372.1:0.0063496443)100:0.062203,GCA_002412335.1_PCN55545.1:0.0446162766)100:0.045872)45:0.036512)14:0.014149,GCA_000317125.1_AFY90559.1:0.0942625753)48:0.015144,(((((GCA_000231365.2_EHC11144.1:0.0000020589,GCA_001904645.1_OKH16508.1:0.0000020589)100:0.007025,GCA_001275395.1_KOP25517.1:0.0054607822)100:0.058560,GCA_000350105.1_CCH68148.1:0.1785095952)100:0.047548,(GCA_000317515.1_AFZ17100.1:0.0292863603,GCA_001746915.1_OEJ72800.1:0.0583544971)100:0.017081)92:0.016492,(GCA_000346485.2_KYC36064.1:0.0313169775,GCA_000760695.2_KIE07698.1:0.0077528737)100:0.062023)93:0.020656)42:0.006221,(((((GCA_000317555.1_AFZ31228.1:0.0000022361,GCA_001904655.1_OKH28134.1:0.0063815042)100:0.056330,GCA_002142475.1_BAS55072.1:0.0568410335)100:0.018798,GCA_000952155.1_KJH72418.1:0.0497266565)99:0.022621,(GCA_000828085.2_KIJ81196.1:0.0076916385,GCA_000317065.1_AFY69425.1:0.1254742783)100:0.042036)99:0.007840,(GCA_000316665.1_AFY53002.1:0.1242756740,(GCA_001456025.1_KST63962.1:0.0000020678,GCA_001456025.1_KST64672.1:0.0000020476)100:0.081031)100:0.057763)98:0.041743)34:0.000003,(((((((GCA_000020025.1_ACC80230.1:0.0124907015,(GCA_000169135.1_EAW47106.1:0.0060649436,GCA_002218065.1_GAX38285.1:0.0189432245)100:0.087870)77:0.012865,GCA_000316575.1_AFY34355.1:0.0377745872)90:0.025484,(GCA_001298445.1_ALF52170.1:0.0000026380,GCA_002367975.1_BAY16831.1:0.0189044263)99:0.024903)72:0.006417,(((GCA_002368055.1_BAZ75211.1:0.0000000000,GCA_002368295.1_BAZ00866.1:0.0000000000):0.000002,GCA_002368275.1_BAY90867.1:0.0000025321)100:0.024623,((((GCA_000196515.1_ADI64937.1:0.0117849638,GCA_000317695.1_AFZ57157.1:0.0251570240)94:0.015625,GCA_002368075.1_BAZ78848.1:0.0237622498)89:0.014267,(((GCA_000312705.1_AFW92987.1:0.0061836576,GCA_002368115.1_BAZ88217.1:0.0000021517)100:0.006184,GCA_000789435.1_KHG40320.1:0.0000023459)100:0.009382,GCA_000317535.1_AFZ27976.1:0.0514319167)82:0.014663)90:0.013705,(((GCA_000175835.1_EFA70446.1:0.0000000000,GCA_002368135.1_BAZ90581.1:0.0000000000):0.000002,GCA_000175855.1_EFA72092.1:0.0000020110)85:0.000003,GCA_001432185.1_KRH96532.1:0.0060451626)100:0.091362)100:0.021769)99:0.013010)75:0.013083,GCA_000204075.1_ABA24272.1:0.0256394005)100:0.040000,GCA_000317495.1_AFZ15318.1:0.0654991748)96:0.018381,GCA_001904725.1_OKH30558.1:0.0718682517)89:0.014169)48:0.029162,GCA_000317105.1_AFY83774.1:0.1362246544)49:0.027428,GCA_002075285.2_ASC71085.1:0.1131948655)44:0.016214,GCA_000155555.1_EDX76077.1:0.1157129871)43:0.049441,((GCA_000011385.1_BAC91489.1:0.1509164572,GCA_000484535.1_AGY57568.1:0.0480857569)100:0.178645,(GCA_000484535.1_AGY60486.1:0.2534840015,(GCA_900114285.1_SFK64331.1:0.4221185301,(GCA_900167455.1_SKA30385.1:0.2019593345,(GCA_900177295.1_SMF03573.1:0.0000020589,GCA_900188055.1_SNR53860.1:0.0000020589)100:0.406499)100:0.103251)100:0.239069)100:0.279254)97:0.039489)100:0.748251)70:0.087614)64:0.102773,((GCA_000092925.1_ADH89437.1:0.1207914273,GCA_900100155.1_SCW37926.1:0.1263183968)100:0.193182,GCA_900104955.1_SED38226.1:0.5594482698)86:0.072105)69:0.064937,GCA_900129325.1_SHF28371.1:0.4351113391)51:0.030205,(((GCA_000022085.1_ACL56729.1:0.1586933109,GCA_001676615.1_OCC01952.1:0.5059117281)65:0.093736,GCA_000019945.1_ACB79110.1:0.4526616854)66:0.118345,((GCA_001017175.1_KLK91063.1:0.1508747408,GCA_900102135.1_SCZ11542.1:0.0819678264)100:0.097906,(GCA_001741865.1_AOO83100.1:0.1100920350,GCA_900102525.1_SDF98266.1:0.2038484055)100:0.242581)100:0.071747)64:0.039724)86:0.030610)96:0.074186)90:0.037161,(GCA_000010525.1_BAF87808.1:0.3372917235,(GCA_000092925.1_ADH87764.1:0.0905727901,GCA_900100155.1_SCW53332.1:0.1864797532)93:0.061371)100:0.245352)91:0.062688,(((GCA_000011365.1_BAC47853.1:0.1148834800,GCA_000661935.1_AHY52561.1:0.0921285885)100:0.225952,(((GCA_000218565.1_AEI08124.1:0.0000020589,GCA_000218585.1_AEI04496.1:0.0000020589)100:0.040240,GCA_000314735.2_EKS29995.1:0.0580719248)100:0.206065,GCA_001676615.1_OCC01115.1:0.1947170371)100:0.097712)100:0.027906,((((GCA_000767795.1_KGM31167.1:0.0387024474,GCA_002195995.1_OWJ58334.1:0.0540981195)100:0.147422,(GCA_000964365.1_GAN77263.1:0.3101100960,(GCA_000014285.2_ABI63039.1:0.0068962157,GCA_000576085.2_AHJ64038.1:0.0000020109)100:0.333945)96:0.121290)99:0.068619,(((GCA_000019845.1_ACB94667.1:0.2867843309,GCA_000021745.1_ACK50167.1:0.0874900800)100:0.088259,GCA_900114285.1_SFK74170.1:0.1794365297)100:0.182238,GCA_000496075.1_ESR26575.1:0.3335288284)99:0.123506)86:0.059005,(GCA_000016725.1_ABQ30046.1:0.0000024083,GCA_000202835.1_BAJ80433.1:0.0072758054)100:0.718739)78:0.043926)79:0.086117)40:0.006540,((((((((((((((GCA_000011965.2_AAV94084.1:0.0611685836,(GCA_001678945.1_ANP37813.1:0.0425753464,GCA_001678945.1_ANP35299.1:0.1089248575)100:0.048804)98:0.030156,(GCA_900172225.1_SLN23343.1:0.0175744572,(GCA_000299875.1_EKE70477.1:0.1087411765,GCA_900107355.1_SDY70331.1:0.1228064562)100:0.063447)100:0.029643)77:0.004605,((GCA_000511385.1_AHD10813.1:0.0378285835,(GCA_001258055.1_CRL15440.1:0.0000020589,GCA_900113345.1_SFG53370.1:0.0000025517)100:0.048642)100:0.009944,GCA_000376545.2_ANP42508.1:0.0862545296)84:0.030920)73:0.036861,((GCA_000203975.3_KID07589.1:0.0134196651,GCA_000511355.1_AHC99935.1:0.0442724224)97:0.020207,GCA_900102795.1_SCZ50348.1:0.1204198221)98:0.035494)81:0.023160,(((GCA_900095785.1_SCM68795.1:0.0000029971,GCA_900115865.1_SFQ41402.1:0.0000022506)100:0.089340,(GCA_001458375.1_CUH82435.1:0.1217523359,GCA_000152625.1_EAP77885.1:0.1506507804)64:0.000894)67:0.017048,(GCA_900095785.1_SCM66986.1:0.0000021276,GCA_900115865.1_SFQ73009.1:0.0000023084)100:0.094350)43:0.000003)86:0.030083,(GCA_000152805.1_EAQ14037.1:0.0809779538,((GCA_001482405.1_KUF12813.1:0.0947732998,((GCA_900116005.1_SFR20243.1:0.0949070352,(((GCA_001046955.1_AKO95588.1:0.0146464773,GCA_900109145.1_SEJ66246.1:0.0000022344)100:0.157537,GCA_900114485.1_SFL05764.1:0.1968440383)81:0.062299,(((GCA_000836695.1_KIQ68378.1:0.2153544453,GCA_000299575.1_EKE44368.1:0.3723330667)96:0.018677,GCA_900141735.1_SHI55044.1:0.1589277556)98:0.045845,GCA_000600975.2_EYD70633.1:0.2364238565)99:0.091450)71:0.028400)71:0.009188,GCA_001981245.1_APX90004.1:0.1365907978)76:0.029604)76:0.023177,((((((GCA_900115815.1_SFQ59730.1:0.1024335345,GCA_000442255.1_EPX78342.1:1.0877533833)85:0.022494,GCA_900107235.1_SDY40077.1:0.1382176615)81:0.017752,GCA_000442255.1_EPX78341.1:0.2047676307)27:0.012274,((GCA_002210095.1_OWU74811.1:0.0999609348,(GCA_900100085.1_SDI20492.1:0.0000029409,GCA_900100085.1_SDJ48714.1:0.0305387090)100:0.169851)88:0.058064,((((GCA_000169415.1_EBA08089.1:0.0132798619,GCA_001458375.1_CUH77940.1:0.2485787390)100:0.049272,(GCA_002237555.1_ASP20835.1:0.0116135074,GCA_900188425.1_SNS35577.1:0.0636245101)100:0.041649)99:0.031166,GCA_900184945.1_SMX47386.1:0.0753171970)96:0.032464,(((GCA_002211155.1_OWV59168.1:0.0000000000,GCA_002211225.1_OWV49184.1:0.0000000000):0.000000,GCA_900101505.1_SDC63353.1:0.0000000000):0.000003,GCA_002211205.1_OWV67563.1:0.0000023916)100:0.044559)98:0.085317)30:0.031306)80:0.020197,((GCA_000021865.1_ADE85573.1:0.1804044203,GCA_900156815.1_SIS64681.1:0.1467285848)90:0.053541,GCA_000444995.1_AGT10009.1:0.0927614310)99:0.077826)82:0.020930,(GCA_900109035.1_SEI64525.1:0.0956127151,(GCA_900113405.1_SFG23697.1:0.0000020589,GCA_900172315.1_SLN18582.1:0.0000020589)100:0.366136)79:0.083661)73:0.038157)83:0.021741)73:0.025494)85:0.018093,(GCA_000647975.1_KAJ55670.1:0.1647268266,(GCA_900099935.1_SDJ85746.1:0.0988799764,GCA_900188335.1_SNT41527.1:0.1420445218)91:0.058348)87:0.008907)99:0.112806,(((((((((GCA_000153725.1_EAU46927.1:0.0274872965,(GCA_001969385.1_APX23802.1:0.0000025181,GCA_900112435.1_SFD28685.1:0.0000020589)100:0.040042)42:0.000003,GCA_900102075.1_SDE12585.1:0.0320842312)98:0.006643,(GCA_001975705.1_APZ53808.1:0.0209264013,GCA_000590925.1_AHM02878.1:0.1141620064)10:0.006708)11:0.019274,(GCA_900106675.1_SDX50067.1:0.0998316600,GCA_000715505.1_KEP71517.1:0.1087682945)28:0.022943)6:0.035875,(GCA_001548075.1_BAQ68550.1:0.0000021940,GCA_001633165.1_ANB35309.1:0.0130566500)100:0.155934)92:0.046162,(((GCA_001307765.1_KPN61846.1:0.0383969377,GCA_900142085.1_SHK28827.1:0.1005686791)61:0.006522,GCA_900109955.1_SEW30122.1:0.0483529830)97:0.026441,(GCA_001458175.1_CUH54024.1:0.0594451172,(GCA_900114415.1_SFK96425.1:0.1099614824,(GCA_001908835.1_APO86100.1:0.1031821908,(GCA_000671395.1_KCV80834.1:0.0820893827,(GCA_000714535.1_KEO51785.1:0.0793712957,GCA_900177545.1_SMH45515.1:0.1102221962)86:0.016442)100:0.165738)100:0.064921)15:0.025281)7:0.033446)28:0.031439)89:0.037044,(((GCA_000155735.2_AGI73467.1:0.0884441378,GCA_001187845.1_AKS47228.1:0.0488866771)4:0.035553,GCA_900172275.1_SLN56415.1:0.0757503884)99:0.147662,(GCA_000740775.1_KFI25006.1:0.0419291475,GCA_000740795.1_KFI31771.1:0.0463229198)100:0.178206)100:0.345437)23:0.019709,(GCA_900110425.1_SEO64929.1:0.1916735470,(GCA_900112335.1_SFC49536.1:0.1424826040,GCA_900112335.1_SFC66583.1:0.2185985711)96:0.078680)27:0.050240)99:0.060121,(GCA_900102905.1_SDK48129.1:0.1210029821,(GCA_900111545.1_SET84673.1:0.0000026928,GCA_900143155.1_SHN76531.1:0.0000020197)100:0.172022)100:0.092801)98:0.027787)91:0.050714,((((((((((((GCA_000148725.1_EFO29859.1:0.1914361431,((GCA_001687105.1_ANT59673.1:0.0227179027,(GCA_900116195.1_SFS89396.1:0.0068336033,GCA_900116195.1_SFS79866.1:0.1174840750)64:0.030379)100:0.056287,GCA_001687105.1_ANT62358.1:0.1119007129)100:0.086288)100:0.063793,(GCA_900172355.1_SLN22814.1:0.1567447992,GCA_000153305.1_EAR52438.1:0.3987593896)100:0.147503)100:0.076259,((GCA_000299875.1_EKE71371.1:0.1103108268,GCA_900114135.1_SFJ89900.1:0.1215014850)81:0.021328,(GCA_900109555.1_SEK75430.1:0.0000029831,GCA_900172305.1_SLN35072.1:0.0000020719)100:0.159089)74:0.040677)74:0.015635,((GCA_000203895.1_ABL70659.1:0.1545112439,(GCA_001403795.1_CTQ50208.1:0.2098985125,GCA_900109285.1_SEL15420.1:0.1697942006)97:0.088675)70:0.018453,GCA_900156525.1_SIT86951.1:0.3725327126)73:0.040172)45:0.033990,(((GCA_000014045.1_ABG30761.1:0.0114746562,GCA_000154785.2_AEI92330.1:0.0139350982)100:0.139608,(((GCA_002115725.1_OSQ65648.1:0.0383489782,GCA_002115805.1_OSQ53020.1:0.0111644472)100:0.088071,GCA_900188035.1_SNR46480.1:0.0813679073)100:0.056238,((((GCA_000442275.2_EPX80654.1:0.0719622731,GCA_900111945.1_SFR58766.1:0.0835151598)100:0.084706,GCA_000738435.1_AII85700.1:0.1421372692)92:0.025837,GCA_001890925.1_OJI93208.1:0.1330729618)100:0.056468,GCA_000521865.1_ETX30483.1:0.2807665305)76:0.062539)64:0.018669)24:0.035487,GCA_900115595.1_SFP76488.1:0.1923103793)36:0.012368)37:0.032090,(GCA_000765015.1_KGK78820.1:0.0000020069,GCA_900141945.1_SHI61368.1:0.0150452734)100:0.170765)35:0.039627,((((((GCA_000012905.2_ABA78947.1:0.0946142404,((GCA_001620265.1_AMY67471.1:0.0154807722,GCA_001620265.1_AMY69165.1:0.0126777856)100:0.092723,GCA_001517585.1_CUX83398.1:0.1999938048)100:0.054595)100:0.071422,(GCA_900110025.1_SEM76051.1:0.0898205152,GCA_900107025.1_SDW11706.1:0.1253727482)68:0.028104)94:0.039754,GCA_900110135.1_SEN00174.1:0.1177106413)86:0.013053,(GCA_000740775.1_KFI26283.1:0.0265679936,GCA_000740795.1_KFI25959.1:0.0405992753)100:0.269525)70:0.032032,((((GCA_000152605.1_EAP83226.1:0.0893663406,GCA_000622405.1_KIN67200.1:0.2178745579)99:0.016619,(GCA_000172095.1_EDQ05639.1:0.0478794955,(((GCA_900116455.1_SFT34027.1:0.1514179194,(GCA_000814025.1_KIC48244.1:0.0653320798,GCA_001969365.1_APX10345.1:0.0505494307)100:0.032969)96:0.051678,(GCA_900142295.1_SIO05864.1:0.1431253299,(GCA_900110115.1_SEO03587.1:0.0000021108,GCA_900141995.1_SHJ70550.1:0.0000023233)100:0.290490)100:0.091758)94:0.016901,(GCA_900184815.1_SMX25191.1:0.1061039534,GCA_001038505.1_KMK66058.1:0.1749151675)100:0.049723)99:0.038071)100:0.042716)99:0.054291,GCA_000018145.1_ABV94739.1:0.1495200896)92:0.073442,(GCA_001981245.1_APX88840.1:0.1384589306,GCA_900111875.1_SFB04938.1:0.1111820073)100:0.095166)85:0.048016)78:0.012679,((GCA_000161835.1_EET47465.1:0.0348519328,(GCA_001404155.1_CRK75793.1:0.0000023060,GCA_900114125.1_SFJ36812.1:0.0000023207)100:0.140287)100:0.035627,GCA_000812665.2_AML51381.1:0.2557214270)96:0.013280)63:0.007622)38:0.008932,(GCA_001205715.1_KNG92343.1:0.2909260721,GCA_000617865.1_GAJ29267.1:0.3120563081)47:0.057603)65:0.030852,GCA_900172235.1_SLN30350.1:0.0370968736)53:0.015628,(((((((((GCA_000152725.1_EAQ03770.1:0.1829946235,GCA_900172385.1_SLN60615.1:0.0195156141)100:0.155290,GCA_900129685.1_SHH66773.1:0.0366639517)94:0.030084,GCA_900100005.1_SDI87513.1:0.0660210292)79:0.040770,(GCA_001247715.1_KNX40525.1:0.0749501870,(GCA_000740785.1_KFI27218.1:0.1327310811,((GCA_000299575.1_EKE44367.1:0.3899596236,(GCA_000600335.2_EYD75367.1:0.3605478715,GCA_000442315.1_EPX84466.1:0.7751093002)100:0.130011)100:0.169546,(GCA_000223375.1_AEM42032.1:0.0000023523,GCA_001399515.1_ALJ82127.1:0.0000021134)100:0.491898)99:0.159977)99:0.076861)98:0.069556)52:0.002261,(GCA_001458355.1_CUH64378.1:0.0283407137,GCA_001458355.1_CUH65388.1:0.0306674157)100:0.147439)51:0.013451,GCA_900172295.1_SLN23785.1:0.1417310087)74:0.023030,(GCA_001305615.1_ALG90663.1:0.0881350252,(GCA_900188335.1_SNS23241.1:0.0797701404,GCA_900099935.1_SDK89853.1:0.1575229222)58:0.022625)38:0.015196)91:0.040833,GCA_900184935.1_SMX34359.1:0.1248213310)88:0.035161,GCA_900110775.1_SEP84997.1:0.1040047643)98:0.049846)87:0.051734,GCA_900172375.1_SLN60932.1:0.2603150813)95:0.022626,(GCA_001188555.1_KND17147.1:0.0000020589,GCA_002249885.1_OXS42314.1:0.0066691565)100:0.416359)13:0.020387)4:0.017386,GCA_900107585.1_SEA13332.1:0.5177660882)96:0.059033,(GCA_900106695.1_SDW16637.1:0.2512012865,GCA_900113695.1_SFI21764.1:0.1536103037)100:0.172395)66:0.012979,GCA_002088295.1_ORE91518.1:0.2464908622)100:0.087009,GCA_900187365.1_SNB53868.1:0.1378642686)51:0.049959,GCA_900101965.1_SDD71457.1:0.2149825926)100:0.265347)47:0.013521,((GCA_000166055.1_ADP69298.1:0.0077530802,GCA_000636015.1_KAI93618.1:0.0069679986)100:0.334548,((GCA_000828475.1_BAQ16789.1:0.1968072919,GCA_001723285.1_ODR97994.1:0.1476633161)100:0.235390,(GCA_000828475.1_BAQ17104.1:0.2311358924,GCA_001708935.1_ODA68926.1:0.3207910826)99:0.047478)100:0.073551)73:0.078511)58:0.054890,((GCA_000304315.1_CCJ08010.1:0.1756984082,GCA_001675455.1_OBS53033.1:0.3517157146)100:0.159295,(GCA_001644125.1_OAI22993.1:0.2685693192,GCA_002117405.1_ARN81178.1:0.3509921640)100:0.053150)100:0.210846)75:0.069381,(GCA_000225995.2_EGY00696.1:0.0000020123,GCA_000730165.2_ASG22081.1:0.0162127508)100:0.426516)88:0.032660,((((GCA_000009985.1_BAE50183.1:0.2204486929,(GCA_900100455.1_SDH52372.1:0.1360960312,(GCA_000968135.1_CCQ73850.1:0.3449489729,((GCA_000513295.1_CDL01359.1:0.2157697779,GCA_001746755.1_OEJ66889.1:0.3306375172)100:0.082046,GCA_900093605.1_SCA55755.1:0.4794987556)96:0.095574)87:0.033480)92:0.074308)93:0.091584,(GCA_000294655.1_CCG43041.1:0.0514276493,GCA_900108475.1_SEH25574.1:0.0000023182)100:0.246354)100:0.131230,(((((GCA_000013085.1_ABC23202.1:0.3359057171,GCA_000284415.2_CCG06875.1:0.2502689013)100:0.299762,GCA_000315795.1_EKV27020.1:0.5337283770)100:0.237056,(GCA_000016185.1_ACJ01402.1:0.1719733934,(GCA_000576635.1_EWY39241.1:0.1267256044,GCA_000936425.1_KJB91838.1:0.1633097262)100:0.139093)100:0.273380)90:0.039342,(((GCA_000017645.1_ABS67156.1:0.1939754549,(GCA_001402875.1_ALK08377.1:0.0000020589,GCA_001459775.1_CUU41039.1:0.0000020589)100:0.518254)100:0.162069,GCA_001305515.1_KPL51628.1:0.2496598515)97:0.050449,GCA_001982645.1_ONG40478.1:0.6646670933)94:0.098998)100:0.377306,(GCA_000014865.1_ABK46134.1:0.3997880215,GCA_002109495.1_OSM00433.1:0.1731256958)100:0.306445)100:0.274164)59:0.051047,((GCA_000315795.1_EKV29227.1:0.1384113518,GCA_900156605.1_SIT00082.1:0.2768244942)96:0.059673,GCA_001611975.1_AMW35339.1:0.2816944271)64:0.011234)62:0.048748)80:0.099165,(((GCA_000300235.2_AJD53938.1:0.0118248251,GCA_000300275.1_EKF09975.1:0.0250657057)100:0.299665,(GCA_000226315.1_AEP08682.1:0.0074201060,GCA_000348745.1_AGH97155.1:0.0377079941)100:0.358468)94:0.098859,(GCA_001192655.1_GAO97822.1:0.7065328259,((((GCA_000153525.1_EAS85002.1:0.1559596716,GCA_000155895.1_EDZ60248.1:0.2202812123)97:0.774644,(((GCA_000008385.1_AAW70825.1:0.1883951791,GCA_000953315.1_CDR79090.1:0.1385964432)98:0.341588,(((GCA_000011945.1_AAV87032.1:0.0724015697,GCA_000024505.1_ACZ48869.1:0.1274947340)100:0.678220,GCA_000964795.1_KJV69327.1:0.2996202888)100:0.155591,(GCA_000026005.1_CAH57767.1:0.2558825125,GCA_000964755.1_KJV65738.1:0.2346363222)100:0.123158)100:0.269782)95:0.398750,(((GCA_000815465.1_KIE05637.1:0.4548364545,GCA_000219355.1_AEI89405.1:1.9512189091)38:0.128539,(GCA_000022525.1_ACT69316.1:0.3599880675,GCA_000632985.1_AHX11276.1:0.4635892552)100:0.890943)33:0.095219,GCA_001765415.1_AOR39090.1:1.4537961206)24:0.080658)27:0.100064)90:0.194928,((GCA_000011465.1_CAE19225.1:0.1681193205,GCA_000760175.1_KGG12350.1:0.1135200630)100:1.255760,((GCA_000021865.1_ADE86610.1:1.8597947387,(GCA_001907205.1_OKL43401.1:0.4799989501,GCA_900115225.1_SFO31235.1:0.3598086859)100:0.788608)100:0.315651,GCA_002109495.1_OSM04266.1:1.7927811250)100:1.649110)96:0.250535)79:0.111529,GCA_000742835.1_AIK96900.1:0.9348138263)99:0.099918)99:0.219982)75:0.085048)96:0.050039,((((((((GCA_000010725.1_BAI72165.1:0.2065013797,GCA_000632475.2_AIB12096.1:0.1294256103)100:0.100361,((GCA_000576635.1_EWY40530.1:0.0744782150,GCA_000936425.1_KJB95548.1:0.0965904894)100:0.078479,(GCA_000225995.2_EGY01257.1:0.0000029693,GCA_000730165.2_ASG19786.1:0.0000026084)100:0.340438)100:0.066230)98:0.084440,GCA_900172325.1_SLN15457.1:0.3755922179)49:0.021665,((GCA_000017565.1_ABS62942.1:0.3049234039,GCA_000739695.1_GAK43652.1:0.1436499828)100:0.174064,(((GCA_000963705.1_KJV09101.1:0.0446300839,GCA_002251735.1_OYQ16908.1:0.0628584881)100:0.237715,((GCA_000299935.1_EKE71499.1:0.1010129757,GCA_001618175.1_KZD01893.1:0.1461146468)100:0.130592,((GCA_002251755.1_OYQ29284.1:0.3126859807,(GCA_000767795.1_KGM33085.1:0.0000029974,GCA_002195995.1_OWJ65779.1:0.0658728425)100:0.484130)100:0.040828,GCA_900167455.1_SKA27352.1:0.4870715590)82:0.028529)100:0.119150)99:0.042873,(GCA_000016185.1_ACI99736.1:0.1651543836,GCA_002251795.1_OYQ35029.1:0.2299996953)100:0.104575)100:0.064593)87:0.049228)35:0.029421,((((GCA_900177295.1_SMF74856.1:0.0000022057,GCA_900188055.1_SNS11235.1:0.0000020372)100:0.264338,(GCA_000982415.1_KKJ75790.1:0.0000020965,GCA_001026905.1_KLN60778.1:0.0462094722)100:0.643191)48:0.072271,(GCA_000264455.2_AFK51941.1:0.0192739764,GCA_001601315.1_KYO49415.1:0.0240309022)100:0.402176)49:0.032224,GCA_000689395.1_CDO59661.1:0.2504534971)40:0.065433)95:0.092319,(GCA_000342165.1_EMD83988.1:0.2297920015,GCA_002211145.1_OWV32745.1:0.1668140549)100:0.138418)96:0.050072,GCA_900101935.1_SDD24853.1:0.3484951744)92:0.056212,((((GCA_000013005.1_ABC64602.1:0.1785743951,((GCA_000319385.1_AFX99496.1:0.0378064835,GCA_000510265.1_AHC73912.1:0.0439956874)100:0.388542,GCA_900102465.1_SDG09245.1:0.0768903455)100:0.428426)80:0.022309,((GCA_000715015.1_KEO88904.1:0.1810956457,GCA_001281485.1_ALE17720.1:0.1194273073)71:0.039074,(GCA_001677335.1_OBV10868.1:0.1073445261,GCA_001663175.1_ANK12399.1:0.1497074863)90:0.030465)94:0.078644)94:0.033083,(GCA_001304795.1_ALG59596.1:0.0000029820,GCA_001306275.1_KPM17297.1:0.0000020589)100:0.309156)94:0.044327,((GCA_000013325.1_ABD24553.1:0.1149878153,((GCA_000016765.1_ABQ68301.1:0.0383776714,(GCA_002355275.1_ATE63786.1:0.0000020589,GCA_002367875.1_PCE40430.1:0.0000020589)100:0.166307)100:0.140399,(((GCA_001295965.1_KPF74432.1:0.0000021159,GCA_001713435.1_AOG01528.1:0.0221150564)100:0.175916,((GCA_000013985.1_ABF54831.1:0.0678013017,GCA_001610975.1_AMU94733.1:0.0652241148)100:0.187857,((GCA_000091125.1_BAI95085.1:0.0000029756,GCA_000147835.3_AEG49934.1:0.0152626285)100:0.139863,((GCA_002218195.1_ASK88292.1:0.1229616612,GCA_900128895.1_SIN61412.1:0.0985063951)100:0.174932,(GCA_000175255.2_AEH63009.1:0.0924155981,GCA_000218875.1_AEI38039.1:0.2061697465)100:0.284066)98:0.123114)97:0.034537)86:0.044002)84:0.042556,GCA_001586395.2_KZB95590.1:0.2167292077)99:0.042545)97:0.055323)96:0.030408,((GCA_001008165.2_AKH43212.1:0.1529451039,GCA_000235975.2_EHJ61226.1:0.1774188464)95:0.035121,(GCA_001028705.1_AKM08955.1:0.0790865861,GCA_001661675.2_ARU16900.1:0.1116445169)98:0.021392)97:0.061623)99:0.115897)95:0.095157)94:0.055517)91:0.032824,((GCA_000014745.1_ABI67206.1:0.1603617392,(GCA_900103475.1_SDM17071.1:0.2457621753,GCA_000152745.1_EAP88653.1:0.2399085813)100:0.089400)100:0.175945,GCA_000023785.1_ACT60678.1:0.4430302109)100:0.215433)66:0.040521,(((GCA_000013025.1_ABI75883.1:0.0356952586,GCA_000685315.1_KCZ97188.1:0.0258571932)100:0.443503,GCA_000152825.2_ADM08658.1:0.4153100922)77:0.077177,(GCA_900100655.1_SDF53617.1:0.4290598664,GCA_900199215.1_SNT73561.1:0.3130099798)100:0.162915)48:0.061518)60:0.072475,((((GCA_000016725.1_ABQ29251.1:0.0020591229,GCA_000202835.1_BAJ79369.1:0.0213239527)100:0.448914,(((((GCA_000021325.1_ACI50418.1:0.1921139906,((GCA_000182745.1_BAK84805.1:0.0528521902,GCA_000208635.2_EGG76413.1:0.0308431432)100:0.060478,GCA_000964505.1_GAN98802.1:0.0296550579)100:0.267874)100:0.140301,((GCA_000963885.1_GAN55617.1:0.2822022518,((((GCA_000724025.1_CDG41278.1:0.0000020589,GCA_001547995.1_BAT20323.1:0.0000022214)100:0.173780,(GCA_001787335.1_AOX16188.1:0.0000026116,GCA_001787355.1_AOX19148.1:0.0146669097)100:0.065033)100:0.119563,GCA_002005465.1_AQS88982.1:0.1397303741)100:0.136491,GCA_000617865.1_GAJ27659.1:0.5234447993)96:0.068044)94:0.028843,(GCA_000231445.2_EHD14466.1:0.0070268451,GCA_002153535.1_OUI78148.1:0.0000027216)100:0.611680)54:0.030421)97:0.236780,((GCA_000011685.1_AAW61104.1:0.0697616026,GCA_000234355.2_EHH68196.1:0.1523963198)100:0.252275,(GCA_000723565.1_CDG33537.1:0.0504533846,GCA_002003665.1_OOL17043.1:0.0611789055)100:0.288658)100:0.305311)38:0.074018,GCA_002005445.1_AQS86313.1:0.2461154328)33:0.019552,GCA_002173735.1_ARW46722.1:0.3831059555)100:0.189279)99:0.165798,(GCA_000306035.1_EKN00016.1:0.1482446112,GCA_000964385.1_GAN78793.1:0.0914289949)100:0.351916)59:0.112796,((GCA_000164635.1_EFH12118.1:0.1873792909,(GCA_900101615.1_SDD08811.1:0.0000024881,GCA_900104205.1_SDB71945.1:0.0000023118)100:0.353285)45:0.034511,GCA_900141905.1_SHK37729.1:0.2274090343)53:0.053953)100:0.314085)100:0.171490)100:0.135621)95:0.105059,GCA_001425915.1_KQW69198.1:0.2460067900)100:0.145708);
