# Supplementary material for: Assessing the accuracy of phylogenetic rooting methods on prokaryotic gene families
Source: PLoS One. 2020 May 15;15(5):e0232950. doi: 10.1371/journal.pone.0232950 (PMC7228096; doi:10.1371/journal.pone.0232950)
Supplement: S2 Dataset — (ZIP) [file pone.0232950.s003.zip › EmpiricalDataset/GeneTrees_IQTree/000180.aln.treefile]

(GCA_000006905.1_AAK24024.1:0.0516458754,GCA_000092285.1_ADG09872.1:0.0151468852,((GCA_000144605.1_ADL02342.1:0.1080222422,GCA_002205555.1_ASD27593.1:0.1067622618)100:0.356302,((GCA_000017265.1_ACG79663.1:0.2527015345,GCA_001425915.1_KQW66015.1:0.3245541816)100:0.366440,((((((((((((((((((((((((GCA_000007125.1_AAL51473.1:0.0000025276,GCA_000157815.1_EEX98969.1:0.0428937178)100:0.023152,(GCA_000017405.1_ABS13883.1:0.0000026585,GCA_000585655.1_EXL04229.1:0.0030187787)100:0.016800)100:0.152387,GCA_001558695.1_KXF76274.1:0.1103692063)99:0.042566,(GCA_900104355.1_SDO74926.1:0.0590487894,GCA_900113985.1_SFI79759.1:0.0212243624)100:0.063467)100:0.078161,((GCA_000817775.1_KIF43474.1:0.1561353472,GCA_001293565.1_KPB00311.1:0.2017194353)97:0.053091,((((((GCA_000016285.1_ACM37653.1:0.1051387346,(GCA_001578105.1_AMM85468.1:0.0343974904,GCA_002043005.1_AQZ52819.1:0.0394299584)100:0.195243)82:0.026677,(GCA_000092045.1_ABC92298.1:0.0227905031,GCA_000769405.1_KPN27287.1:0.0149833308)100:0.098555)77:0.012623,(GCA_000325745.1_AGA64120.1:0.2812438137,GCA_000496595.1_AHA27453.1:0.5577624856)100:0.258839)37:0.009098,(((((GCA_000017145.1_ABR61506.1:0.0568769896,GCA_000018545.1_ACP26581.1:0.0274136655)39:0.024677,GCA_002288525.1_ASY64242.1:0.0937224147)38:0.000478,GCA_000697965.2_ANK73835.1:0.0587211296)100:0.036022,(GCA_001267455.1_KOC72949.1:0.0088528570,GCA_001652565.1_ANH05249.1:0.0000022773)100:0.077321)99:0.026399,(GCA_001687365.1_OBZ95341.1:0.0387797303,GCA_001885585.1_OJF94522.1:0.0387595742)99:0.052033)44:0.015148)37:0.014852,((GCA_000092025.1_AAK89645.1:0.0618958040,(GCA_000722615.1_KEQ06591.1:0.0000020247,GCA_000722625.1_KEQ09747.1:0.0000020247)100:0.081201)100:0.030034,(GCA_000731295.1_CDN55316.1:0.0000023092,GCA_000731315.1_CDN49222.1:0.0115510295)100:0.130114)97:0.035101)100:0.052789,(GCA_000154705.2_EDQ34427.1:0.0511661891,GCA_001703635.1_OCW59353.1:0.0560754399)100:0.094861)100:0.067404)85:0.031332)87:0.028596,(GCA_000022725.1_ACS51957.1:0.0465915095,GCA_000341385.1_AGF76438.1:0.1301652281)100:0.664420)88:0.030813,(((GCA_000014245.1_ABG64628.1:0.1996674719,(GCA_000300335.1_EKF18710.1:0.0574300754,GCA_000300515.1_EKF40484.1:0.0830255322)100:0.066276)100:0.069428,((((GCA_001424795.1_KQU72898.1:0.0145310256,GCA_001605015.1_AMS40397.1:0.0253077839)100:0.077534,GCA_001618845.1_AMY02688.1:0.1102289817)100:0.064050,GCA_000585625.1_EXL10457.1:0.2306148727)100:0.062099,GCA_900113935.1_SFI56461.1:0.1634782918)99:0.032362)100:0.047778,((((GCA_000153465.1_EAS50695.1:0.1210191981,(GCA_000153705.1_EAU42262.1:0.1207058717,GCA_900176465.1_SMC60314.1:0.0759349183)100:0.099628)100:0.056372,GCA_900104035.1_SDO30539.1:0.1749995892)100:0.050033,(GCA_000800175.1_KHJ55940.1:0.0031431964,GCA_900141975.1_SHJ26758.1:0.0056168521)100:0.175388)100:0.092560,GCA_002238045.1_OXT02575.1:0.4454529470)95:0.045944)61:0.007787)100:0.117147,((((GCA_000230555.1_AEQ52524.1:0.1024472031,GCA_900100665.1_SDG75474.1:0.0471341530)100:0.123307,((GCA_000743575.1_KFL29151.1:0.0000023490,GCA_000970435.1_KKB80551.1:0.0000028319)100:0.066380,(GCA_000970435.1_KKB80582.1:0.0000022123,GCA_000970435.1_KKB86118.1:0.0883551530)100:0.074108)100:0.196468)100:0.276526,GCA_000179775.1_EFL88816.1:0.6304691209)89:0.087727,GCA_900102695.1_SCZ44471.1:0.4942980644)58:0.062472)62:0.058085,(GCA_900104485.1_SDB03181.1:0.3646152956,(GCA_900115225.1_SFO64808.1:0.0909570371,GCA_900215505.1_SNY91693.1:0.0944752056)100:0.291444)57:0.099578)55:0.033713,GCA_900129325.1_SHG71125.1:0.2833781060)74:0.044648,(GCA_001305515.1_KPL52228.1:0.3498384576,GCA_001720135.1_ODN69139.1:0.7419096252)96:0.077771)68:0.041053,((((((GCA_000148725.1_EFO31449.1:0.1182130399,(GCA_000158095.1_EEE45689.1:0.0654249462,(GCA_001403915.1_CTQ47081.1:0.0000028906,GCA_000148725.1_EFO31450.1:0.4849083510)100:0.058552)100:0.044897)100:0.106535,(GCA_000192745.1_ADZ69293.1:0.0828365268,(GCA_001188555.1_KND19712.1:0.0000020247,GCA_002249885.1_OXS41447.1:0.0000020247)100:0.118039)100:0.070720)100:0.070474,GCA_900105595.1_SDU35871.1:0.2558349888)87:0.033142,(GCA_001907205.1_OKL44023.1:0.1546457783,(GCA_900110875.1_SER23062.1:0.0367554940,GCA_900114245.1_SFK55438.1:0.0473921583)100:0.167521)100:0.177716)97:0.037664,GCA_900148505.1_SHO66018.1:0.3698138816)83:0.032984,GCA_002088295.1_ORE93428.1:0.6801368222)93:0.033538)88:0.054304,((((((((GCA_000011365.1_BAC52403.1:0.0089688574,GCA_000661935.1_AHY54254.1:0.0307556364)100:0.101958,(GCA_000336555.1_EKS35230.1:0.0775217249,((GCA_000218565.1_AEI07572.1:0.0000020247,GCA_000218585.1_AEI03994.1:0.0000020247)100:0.039826,GCA_000314735.2_EKS31060.1:0.0610530508)100:0.245028)100:0.075526)98:0.024218,((GCA_000195775.1_CAE29634.1:0.1053713554,GCA_000935205.1_KIZ43078.1:0.0623302954)100:0.050404,(GCA_001618955.1_KZD25002.1:0.0000020247,GCA_900108575.1_SEH56332.1:0.0000020247)100:0.092254)100:0.044100)99:0.037071,(GCA_000012725.1_ABA04248.1:0.0297299550,GCA_000013885.1_ABE62046.1:0.0448437873)100:0.075668)100:0.204089,GCA_002355335.1_BAT57750.1:0.2993264857)98:0.061830,((GCA_001426945.1_KQZ02151.1:0.3091957191,GCA_002119765.1_ARQ00504.1:0.2414209956)99:0.031880,GCA_001579845.1_AMN40210.1:0.2757086054)97:0.051422)98:0.045209,(GCA_001402875.1_ALK10779.1:0.0000020247,GCA_001459775.1_CUU43441.1:0.0000020247)100:0.440551)98:0.036446,((((((GCA_000019845.1_ACB95488.1:0.3816842948,GCA_900187365.1_SNB73863.1:0.3940671651)86:0.063059,(GCA_000021745.1_ACK52586.1:0.1598052147,GCA_900114285.1_SFK52737.1:0.2133280031)100:0.197027)97:0.031650,(GCA_900104955.1_SED46086.1:0.3458304709,((GCA_000304315.1_CCJ09016.1:0.1681703950,GCA_002117405.1_ARN80826.1:0.2407140349)100:0.076430,(GCA_001644125.1_OAI28752.1:0.1193291064,GCA_001675455.1_OBS51735.1:0.0726695322)100:0.101568)100:0.290201)85:0.055666)85:0.058787,(((GCA_000019945.1_ACB81021.1:0.1766564713,GCA_000022085.1_ACL60789.1:0.2191845068)100:0.143921,(GCA_001017175.1_KLK90835.1:0.0399720554,GCA_900102135.1_SCZ02814.1:0.0452421753)100:0.186835)100:0.065569,(GCA_001741865.1_AOO79313.1:0.0952547896,GCA_900102525.1_SDH23417.1:0.0867942773)100:0.262054)100:0.108953)96:0.046243,(GCA_001271345.1_ALA16618.1:0.0194945593,GCA_001887265.1_APF38306.1:0.0155548791)100:0.318410)100:0.048942,GCA_001676615.1_OCC06009.1:0.3901582025)100:0.064178)100:0.076314)100:0.103093,((((GCA_000143145.1_ADJ24440.1:0.3245064323,GCA_000503895.1_AHB49458.1:0.4464259349)100:0.132254,(GCA_000981545.1_CPR19801.1:0.0000023105,GCA_900104305.1_SDO01190.1:0.0000021181)100:0.338740)100:0.257675,(GCA_000166055.1_ADP69892.1:0.0059473870,GCA_000636015.1_KAI93346.1:0.0000024508)100:0.752807)99:0.073100,(GCA_000828475.1_BAQ18524.1:0.3193753293,GCA_001708935.1_ODA67506.1:0.2911086219)100:0.248795)100:0.178047)99:0.042549,GCA_000496075.1_ESR23101.1:0.4819001376)100:0.064962,((GCA_000017565.1_ABS63644.1:0.3802021495,GCA_000739695.1_GAK45669.1:0.2921984456)100:0.124980,GCA_000689395.1_CDO58964.1:0.5047233477)100:0.094762)100:0.183992,((((((((((((((((((GCA_000011965.2_AAV96824.1:0.0693166705,GCA_900109035.1_SEJ93940.1:0.0944959041)100:0.032424,GCA_900172225.1_SLN20485.1:0.0741515208)99:0.013632,((GCA_000203975.3_KID08638.1:0.0505468289,GCA_000511355.1_AHC99713.1:0.0235555033)100:0.047339,(GCA_000376545.2_ANP41500.1:0.1216865351,(((GCA_000511385.1_AHD10529.1:0.0281666517,(GCA_001258055.1_CRL13202.1:0.0000020247,GCA_900113345.1_SFH38400.1:0.0000020247)100:0.027823)100:0.050744,GCA_001678945.1_ANP36333.1:0.1354128716)99:0.021891,GCA_900102795.1_SCZ49238.1:0.1779895881)99:0.021520)100:0.040181)100:0.058893)100:0.042554,GCA_900116455.1_SFT98537.1:0.2061160203)98:0.059929,((((GCA_001458175.1_CUH53923.1:0.0651762345,GCA_900114415.1_SFK94129.1:0.0484611465)100:0.084558,GCA_900142085.1_SHJ48156.1:0.1093513404)100:0.057134,GCA_900110425.1_SEO75399.1:0.1280860478)100:0.051543,(((GCA_000152605.1_EAP82714.1:0.1509456491,GCA_000172095.1_EDQ06058.1:0.1327833468)100:0.047293,GCA_000622405.1_KIN68193.1:0.2115163518)97:0.045567,(GCA_000814025.1_KIC51862.1:0.0197106029,GCA_001969365.1_APX12757.1:0.0557069460)100:0.219087)94:0.056329)94:0.028626)95:0.026080,((GCA_001404155.1_CRK75445.1:0.0000020247,GCA_900114125.1_SFJ52837.1:0.0000020247)100:0.090360,GCA_000738435.1_AII86165.1:0.2356289036)100:0.101395)79:0.013739,GCA_900107355.1_SDY72267.1:0.1972708150)75:0.016518,(((((GCA_000152625.1_EAP77146.1:0.1537307085,GCA_900172295.1_SLN68281.1:0.0930612474)100:0.038332,GCA_001247715.1_KNX42649.1:0.1025672224)100:0.041005,GCA_900100005.1_SDH96054.1:0.1085251653)100:0.031190,(GCA_900110775.1_SEQ03884.1:0.1165563833,GCA_001458355.1_CUH65819.1:0.2040355854)98:0.040829)97:0.027268,((GCA_000152725.1_EAQ03703.1:0.1551242096,GCA_900172385.1_SLN53720.1:0.2382993960)98:0.082303,(GCA_900142295.1_SIN74785.1:0.2437907578,((GCA_900111875.1_SFB01323.1:0.1438734287,GCA_900116005.1_SFR09163.1:0.2291736728)100:0.217158,GCA_900156525.1_SIT86999.1:0.4003759786)95:0.061126)85:0.027145)35:0.012796)35:0.027500)25:0.016608,(((((((GCA_000153725.1_EAU43820.1:0.0370397792,(GCA_001969385.1_APX23392.1:0.0000020226,GCA_900112435.1_SFD44670.1:0.0030006934)100:0.034444)72:0.012896,(GCA_001975705.1_APZ52044.1:0.0343666331,GCA_900102075.1_SDF13436.1:0.0580429978)72:0.010147)100:0.023942,GCA_000442255.1_EPX79596.1:0.0483403346)100:0.022962,((GCA_001687105.1_ANT60060.1:0.0117579585,GCA_900116195.1_SFS98293.1:0.0127732953)100:0.029795,GCA_900100085.1_SDI12475.1:0.0847883869)100:0.024365)100:0.114151,GCA_001458375.1_CUH78278.1:0.0835412257)95:0.024624,(((GCA_000169415.1_EBA10352.1:0.1664591867,(((((GCA_002211155.1_OWV62094.1:0.0000000000,GCA_002211225.1_OWV47296.1:0.0000000000):0.000000,GCA_900101505.1_SDD44727.1:0.0000000000):0.000002,GCA_002211205.1_OWV63902.1:0.0000020247)100:0.034082,GCA_900184945.1_SMX40344.1:0.0563211938)96:0.028837,(GCA_002237555.1_ASP20624.1:0.0268692589,GCA_900188425.1_SNT16325.1:0.0043502368)100:0.051764)100:0.056846)100:0.054495,GCA_001482405.1_KUF10282.1:0.1015031655)95:0.036681,GCA_900107235.1_SDY19426.1:0.1621251336)40:0.011076)100:0.054037,((GCA_001046955.1_AKO95557.1:0.0145799360,GCA_900109145.1_SEJ65404.1:0.0063082177)100:0.135688,(GCA_001890925.1_OJI92205.1:0.1870343564,((GCA_900095785.1_SCM69012.1:0.0000020247,GCA_900115865.1_SFQ37933.1:0.0000020247)100:0.239545,GCA_002210095.1_OWU70019.1:0.2954979429)70:0.052813)72:0.025662)92:0.041445)94:0.051760)24:0.022867,(((GCA_001038505.1_KMK68422.1:0.0589517537,GCA_900188035.1_SNR24809.1:0.0455541458)100:0.084179,(GCA_002115725.1_OSQ65676.1:0.0539075587,GCA_002115805.1_OSQ45611.1:0.0549674954)100:0.110091)96:0.028420,((GCA_000014045.1_ABG30672.1:0.0158714951,GCA_000154785.2_AEI92244.1:0.0405108523)100:0.213621,GCA_900129685.1_SHH24892.1:0.2628287126)96:0.050385)93:0.015148)46:0.024234,((GCA_900115815.1_SFQ13335.1:0.1763172877,GCA_000521865.1_ETX27421.1:0.1541725205)74:0.023387,GCA_001205715.1_KNG94305.1:0.2187874618)93:0.037748)81:0.034328,((GCA_000600975.2_EYD71998.1:0.1375408684,(((GCA_000836695.1_KIQ70795.1:0.0581593806,GCA_900141735.1_SHI83323.1:0.0757714420)100:0.102629,(GCA_000442315.1_EPX85195.1:0.2165960417,GCA_000600335.2_EYD74569.1:0.1544548103)100:0.114929)97:0.055017,((GCA_900114485.1_SFL12198.1:0.1847264162,(GCA_000155735.2_AGI73661.1:0.0592652402,(GCA_900172275.1_SLN54311.1:0.0896557752,GCA_001187845.1_AKS47385.1:0.1082113377)97:0.025916)100:0.137482)94:0.057427,(GCA_001908835.1_APO85928.1:0.1961257483,(GCA_000153305.1_EAR50772.1:0.1177486145,GCA_900172355.1_SLN22096.1:0.1659939061)100:0.089678)100:0.037307)92:0.029743)88:0.026485)98:0.063464,(GCA_000161835.1_EET49105.1:0.1716087118,GCA_900172235.1_SLN36992.1:0.2093242132)100:0.086608)27:0.006251)62:0.031026,(((GCA_000647975.1_KAJ54851.1:0.2666628437,(((GCA_000765015.1_KGK80581.1:0.0000020247,GCA_900141945.1_SHI40596.1:0.0000020247)100:0.167077,(GCA_001403795.1_CTQ48336.1:0.0648956996,GCA_900109285.1_SEK65407.1:0.0976322298)100:0.113421)100:0.113410,(((GCA_900099935.1_SDI86761.1:0.0939243691,GCA_900112335.1_SFD06196.1:0.0724207500)98:0.030035,GCA_900188335.1_SNS89424.1:0.0420998568)100:0.228309,(GCA_001548075.1_BAQ69945.1:0.0000020247,GCA_001633165.1_ANB34187.1:0.0000020247)100:0.276933)97:0.059722)60:0.023147)57:0.019758,((GCA_000671395.1_KCV81168.1:0.1335272451,(GCA_001305615.1_ALG91283.1:0.1292641303,GCA_900184935.1_SMX45302.1:0.0690988159)97:0.039470)100:0.058920,GCA_000812665.2_AML51287.1:0.2248812132)96:0.064117)60:0.020158,((GCA_000152805.1_EAQ14323.1:0.2108498457,GCA_900177545.1_SMH40877.1:0.1799037379)99:0.050070,(GCA_001307765.1_KPN64906.1:0.1096451910,GCA_900109955.1_SEW31826.1:0.0803142834)100:0.134249)100:0.082472)96:0.065988)31:0.011125,(((((GCA_000299575.1_EKE43751.1:0.2022866384,(GCA_900113405.1_SFH13356.1:0.0000020247,GCA_900172315.1_SLN53430.1:0.0000020247)100:0.132746)89:0.042107,(GCA_900110115.1_SEN35452.1:0.0000020247,GCA_900141995.1_SHI75443.1:0.0000020247)100:0.157184)90:0.051927,GCA_900184815.1_SMX23009.1:0.2220132584)94:0.034612,GCA_000018145.1_ABV91977.1:0.3096898451)96:0.063970,((GCA_900115595.1_SFO88427.1:0.1514947519,(((GCA_000299875.1_EKE70763.1:0.0535378738,GCA_900114135.1_SFJ97531.1:0.0904793833)100:0.066068,(GCA_900109555.1_SEL19087.1:0.0000020247,GCA_900172305.1_SLN63886.1:0.0000020247)100:0.145649)100:0.062650,GCA_900172375.1_SLN48746.1:0.2245040860)100:0.087626)28:0.032727,(GCA_000442275.2_EPX77242.1:0.0719905449,GCA_900111945.1_SFR33241.1:0.0262733982)100:0.124548)26:0.037523)86:0.030632)82:0.035996,((((GCA_001981245.1_APX89539.1:0.2413669338,(GCA_000740775.1_KFI32955.1:0.0128779358,GCA_000740795.1_KFI27863.1:0.0292036504)100:0.399783)10:0.031535,GCA_900106675.1_SDX23746.1:0.2046768935)6:0.037924,((((GCA_000012905.2_ABA77913.1:0.1818690427,GCA_900110135.1_SEN56245.1:0.1849150973)98:0.035773,GCA_900156815.1_SIS85238.1:0.2517365473)50:0.019757,GCA_900110025.1_SEN97931.1:0.1039357899)98:0.037297,((((GCA_000021865.1_ADE86881.1:0.1407801002,GCA_000740785.1_KFI24935.1:0.2175929872)100:0.043715,((GCA_000714535.1_KEO52986.1:0.1197389806,GCA_000715505.1_KEP71239.1:0.1219122543)100:0.121618,(GCA_000203895.1_ABL70368.1:0.0875230925,GCA_000444995.1_AGT07513.1:0.1644015737)100:0.098870)95:0.021915)98:0.041854,GCA_001620265.1_AMY70815.1:0.1932282642)100:0.042845,(GCA_000223375.1_AEM42389.1:0.0000028855,GCA_001399515.1_ALJ80011.1:0.0000020538)100:0.443613)99:0.044887)20:0.039058)17:0.013695,(GCA_900107025.1_SDW26006.1:0.1702554146,GCA_001517585.1_CUX83677.1:0.2272239673)99:0.074926)43:0.033127)93:0.054615,GCA_900102905.1_SDK14349.1:0.2298051740)100:0.133881,(((GCA_900106695.1_SDW78528.1:0.1288295384,GCA_900113695.1_SFI79050.1:0.2581589441)100:0.118616,(GCA_900111545.1_SES64677.1:0.0000020247,GCA_900143155.1_SHN60066.1:0.0000020247)100:0.235659)100:0.185451,GCA_900107585.1_SEA71939.1:0.2967474886)95:0.081084)95:0.078961,(GCA_000671395.1_KCV82429.1:0.4989566554,(GCA_001404155.1_CRK76431.1:0.0000020247,GCA_900114125.1_SFJ85966.1:0.0000020247)100:0.235911)100:0.549849)100:0.389817)99:0.064997,((((((((((GCA_000013005.1_ABC64989.1:0.1420881458,((GCA_001281485.1_ALE18085.1:0.1038275893,(GCA_000715015.1_KEO89798.1:0.1539837757,(GCA_001663175.1_ANK12062.1:0.1001247998,GCA_001677335.1_OBV11182.1:0.0628861104)100:0.115339)100:0.083879)100:0.057831,(GCA_001304795.1_ALG59618.1:0.0000024011,GCA_001306275.1_KPM17275.1:0.0000020247)100:0.222025)70:0.048579)38:0.028137,GCA_001008165.2_AKH42985.1:0.3478344104)100:0.108677,(GCA_001028705.1_AKM11471.1:0.1475720915,GCA_001661675.2_ARU14869.1:0.1863650105)100:0.127732)87:0.054825,GCA_000235975.2_EHJ61052.1:0.2837285162)45:0.044305,GCA_000013325.1_ABD24880.1:0.1263327915)100:0.187173,(GCA_001295965.1_KPF75644.1:0.0000025763,GCA_001713435.1_AOF99305.1:0.0000025178)100:0.268766)100:0.194298,(GCA_002218195.1_ASK88963.1:0.1069680711,GCA_900128895.1_SIN60882.1:0.0532032804)100:0.376938)82:0.084744,(((GCA_000013985.1_ABF52064.1:0.0690808897,GCA_001610975.1_AMU95531.1:0.0349154646)100:0.195611,(GCA_000091125.1_BAI98186.1:0.0230904231,GCA_000147835.3_AEG50500.1:0.0104701433)100:0.313701)100:0.093059,(((GCA_000016765.1_ABQ69470.1:0.0566067464,(GCA_002355275.1_ATE63515.1:0.0000020247,GCA_002367875.1_PCE41430.1:0.0000020247)100:0.095565)100:0.174400,GCA_001586395.2_KZB95476.1:0.2871178239)17:0.052855,(GCA_002251755.1_OYQ24969.1:0.4985536505,(GCA_000175255.2_AEH62524.1:0.0225384236,GCA_000218875.1_AEI37948.1:0.0688753452)100:0.919819)14:0.037973)26:0.040056)83:0.070649)81:0.095608,(GCA_000342165.1_EMD83170.1:0.1713804986,GCA_002211145.1_OWV32376.1:0.1590933126)100:0.378097)100:0.264335,GCA_900101935.1_SDE06776.1:0.5389233068)100:0.195047)99:0.062245,GCA_900172325.1_SLN35231.1:0.5622784696)98:0.057353,((GCA_900177295.1_SMF46040.1:0.0000020247,GCA_900188055.1_SNR79001.1:0.0000020247)100:0.498007,((((((((GCA_000010525.1_BAF87403.1:0.4001426291,((((GCA_000010725.1_BAI76336.1:0.1473459138,GCA_000632475.2_AIB13910.1:0.1389992641)93:0.033790,(GCA_000576635.1_EWY37154.1:0.1233485274,GCA_000936425.1_KJB96715.1:0.0959405621)100:0.067177)65:0.039285,(GCA_000225995.2_EGY00377.1:0.0144392497,GCA_000730165.2_ASG22431.1:0.0091039169)100:0.207980)34:0.047905,((GCA_000019945.1_ACB82756.1:0.1894871192,(GCA_000022085.1_ACL55688.1:0.0463312686,(GCA_000022085.1_ACL56441.1:0.0000020247,GCA_000022085.1_ACL57089.1:0.0031278115)100:0.026406)100:0.112532)100:0.209695,GCA_900187365.1_SNB85161.1:0.3305829686)70:0.035475)17:0.025893)15:0.016678,(GCA_000264455.2_AFK53735.1:0.0000020247,GCA_001601315.1_KYO52021.1:0.0000021224)100:0.336974)89:0.078382,GCA_001017175.1_KLK90682.1:0.3127149941)94:0.067492,(GCA_000016285.1_ACM39431.1:0.5343339548,(GCA_900109035.1_SEK07642.1:0.9264473360,GCA_000661935.1_AHY48496.1:0.9777676841)99:0.170107)88:0.168077)55:0.021717,GCA_002251795.1_OYQ31804.1:0.3695484479)99:0.169879,((((GCA_000218565.1_AEI06219.1:0.0000020247,GCA_000218585.1_AEI02643.1:0.0000020103)100:0.037962,(GCA_000314735.2_EKS28649.1:0.0000029614,GCA_000314735.2_EKS29613.1:0.0000020269)100:0.053773)100:0.039724,GCA_000314735.2_EKS28650.1:0.7952510400)100:0.297901,GCA_001305515.1_KPL53680.1:0.2871603276)100:0.209718)99:0.194199,GCA_000024465.1_ADE39680.1:1.3294500385)94:0.172835,(((GCA_000014865.1_ABK43249.1:0.4200620162,GCA_002109495.1_OSM01808.1:0.6385605455)100:0.471763,(((((((((((((((((GCA_000011345.1_BAC09952.1:0.2834409443,GCA_000505665.1_AHB87795.1:0.0000025604)100:0.557582,GCA_002075285.2_ASC70125.1:0.2877864682)57:0.052707,GCA_000817775.1_KIF40597.1:0.3763933962)100:0.154671,GCA_000018105.1_ABW25992.1:0.3404225599)94:0.068623,(GCA_001275395.1_KOP25780.1:0.2066036964,(GCA_000346485.2_KYC36706.1:0.0815703270,GCA_000760695.2_KIE11918.1:0.1571155241)100:0.452596)100:0.161802)97:0.034701,((GCA_000317575.1_AFZ33991.1:0.0761816039,GCA_002355455.1_BAU67405.1:0.0344294449)100:0.248935,(GCA_001746915.1_OEJ75386.1:0.3040047309,GCA_001904725.1_OKH38976.1:0.3337496393)80:0.091715)76:0.061682)75:0.036987,((((GCA_000021825.1_ACK70775.1:0.2010569396,(GCA_000284135.1_BAL30405.1:0.0324036969,GCA_000478825.2_AIE75902.1:0.0703993982)100:0.459939)100:0.064601,(GCA_000297435.1_CCI31960.1:0.0134225981,GCA_000312205.1_CCI05924.1:0.0275944378)100:0.253876)100:0.064812,(GCA_000317675.1_AFZ53635.1:0.1837158364,GCA_001548095.1_BAQ62867.1:0.2166497395)100:0.275570)98:0.040948,(GCA_000317025.1_AFY75655.1:0.0427523338,GCA_001904635.1_OKH20363.1:0.0414051761)100:0.221966)100:0.055201)76:0.056428,(GCA_000155555.1_EDX78042.1:0.2700642347,((GCA_000176895.2_CCE16464.1:0.0000023064,GCA_000307915.1_EKD06153.1:0.0000021483)100:0.270126,((GCA_000478195.2_ERT08096.1:0.1366910001,GCA_000972705.2_KKD35368.1:0.0384518946)100:0.196536,(GCA_000710505.1_KEI68709.1:0.0762664980,GCA_900009265.1_CUR21146.1:0.0809637636)100:0.169472)100:0.045500)80:0.041872)96:0.037587)81:0.065271,(((GCA_000017845.1_ACB50954.1:0.1066222092,((GCA_000167195.1_EAM51903.1:0.0123695286,GCA_000235665.2_EHJ13785.1:0.0000028212)92:0.000002,GCA_000167195.1_EAM49399.1:0.0354673341)100:0.100461)99:0.029774,GCA_000017845.1_ACB54523.1:0.0771435608)100:0.102640,GCA_000332035.1_ELR97507.1:0.3186593357)100:0.270870)69:0.036422,(GCA_000011385.1_BAC91264.1:0.2367760027,GCA_000473895.1_ERN43051.1:0.4399468118)100:0.140115)100:0.130755,(GCA_000317615.1_AFZ51259.1:0.2418286837,GCA_000317635.1_AFZ43678.1:0.1925233972)100:0.278692)100:0.165626,GCA_000317065.1_AFY69320.1:0.4425362023)100:0.665193,((((GCA_000317045.1_AFY64897.1:0.2495212775,GCA_000317105.1_AFY83615.1:0.4927758778)100:0.162915,GCA_000317515.1_AFZ21227.1:0.2918070558)100:0.679366,(GCA_000014865.1_ABK43943.1:0.4225490133,GCA_002109495.1_OSM03998.1:0.4987472987)100:1.394710)97:0.224399,((GCA_001765415.1_AOR39400.1:1.2086674141,((GCA_000016285.1_ACM35859.1:0.2338024126,GCA_000182745.1_BAK82585.1:1.1290127927)100:1.650770,GCA_000760175.1_KGG12072.1:6.4892833839)98:0.797933)98:0.308741,GCA_001637395.1_OAB63227.1:1.6156504933)96:0.330742)86:0.098238)84:0.039279,GCA_000817775.1_KIF44275.1:1.8642402946)89:0.092662,((GCA_000011385.1_BAC91436.1:0.1192071553,GCA_000484535.1_AGY57661.1:0.0840954839)100:0.219028,(((((((GCA_000012525.1_ABB56130.1:0.2068111843,GCA_000317045.1_AFY65568.1:0.0776702246)99:0.034446,GCA_002142475.1_BAS54195.1:0.1655428500)75:0.027930,(((((GCA_000014265.1_ABG52092.1:0.0539630439,(GCA_002260545.1_OZH53574.1:0.0000025795,(GCA_002260545.1_OZH53573.1:0.0159875491,GCA_002260545.1_OZH53572.1:0.2490148425)90:0.000080)100:0.031330)100:0.092234,(GCA_000176895.2_CCE20235.1:0.0000020315,GCA_000307915.1_EKD10338.1:0.0116982565)100:0.179995)83:0.018641,GCA_000180455.1_CBN54497.1:0.1237019771)100:0.049633,(GCA_001637395.1_OAB61932.1:0.1811497280,(GCA_000473895.1_ERN41640.1:0.2610655028,GCA_000018105.1_ABW28309.1:0.3179237974)83:0.066667)74:0.024090)75:0.038453,(((((((((((GCA_000020025.1_ACC82652.1:0.0373752483,(((GCA_000169135.1_EAW42656.1:0.0138400030,GCA_002218065.1_GAX36986.1:0.0140847574)70:0.000551,GCA_000169135.1_EAW42972.1:0.0395479875)83:0.034491,((GCA_000316575.1_AFY35642.1:0.0000022108,GCA_000350105.1_CCH67983.1:0.4666608440)25:0.031404,GCA_000317535.1_AFZ23693.1:0.0199548524)26:0.007703)28:0.016933)30:0.014224,GCA_000204075.1_ABA21316.1:0.0361489078)29:0.003206,(((GCA_002368055.1_BAZ73051.1:0.0000020247,GCA_002368295.1_BAY96441.1:0.0000020247)100:0.001945,GCA_002368275.1_BAY93873.1:0.0020624883)100:0.019134,((GCA_000317695.1_AFZ60257.1:0.0236874451,(GCA_000312705.1_AFW93721.1:0.0071396266,(GCA_000789435.1_KHG42797.1:0.0022935845,GCA_002368115.1_BAZ85469.1:0.0035951068)100:0.010999)100:0.035109)99:0.016338,((((GCA_000175835.1_EFA69705.1:0.0019545917,(GCA_001432185.1_KRH95981.1:0.0019543814,GCA_002368135.1_BAZ91556.1:0.0019838462)25:0.000002)55:0.002894,GCA_000175855.1_EFA73946.1:0.0030451645)100:0.054335,GCA_002368075.1_BAZ79085.1:0.0176177722)100:0.036535,GCA_000196515.1_ADI64209.1:0.0356352751)99:0.005837)99:0.029158)99:0.010324)31:0.015994,(GCA_001298445.1_ALF54395.1:0.0181149862,GCA_002367975.1_BAY14414.1:0.0166378298)100:0.034247)32:0.012939,(((GCA_000346485.2_KYC39104.1:0.0152696275,(GCA_000760695.2_KIE13409.1:0.0094379376,(GCA_000350105.1_CCH67982.1:0.1186726456,GCA_000350125.1_CCH65888.1:0.3009765020)99:0.640692)41:0.009733)50:0.034359,GCA_000828085.2_KIJ82070.1:0.0645644315)74:0.016330,(((GCA_000231365.2_EHC15089.1:0.0000020247,GCA_001904645.1_OKH12030.1:0.0000020247)100:0.005991,(GCA_000934435.1_KIY12980.1:0.0067157447,GCA_001275395.1_KOP24174.1:0.0124889218)100:0.011699)99:0.047369,GCA_000317435.1_AFY99628.1:0.0950028780)96:0.022707)80:0.013778)31:0.010865,GCA_001456025.1_KST67368.1:0.0941479586)96:0.024610,GCA_000316665.1_AFY58287.1:0.0939106188)98:0.067847,(GCA_000317125.1_AFY88670.1:0.1211250350,GCA_000952155.1_KJH72685.1:0.1139147938)100:0.029670)97:0.034522,GCA_001904725.1_OKH39701.1:0.1502376089)86:0.031374,(GCA_000317495.1_AFZ12275.1:0.1328038985,GCA_000317145.1_AFY94937.1:0.3332411656)94:0.032551)69:0.012719,((GCA_000155555.1_EDX75183.1:0.1202902027,GCA_000317515.1_AFZ18433.1:0.0623724712)100:0.043518,(GCA_001746915.1_OEJ76440.1:0.1587704178,((GCA_000817775.1_KIF38871.1:0.1632779381,GCA_001904775.1_OKH45654.1:0.1643946078)92:0.025901,GCA_002075285.2_ASC72072.1:0.1307516666)100:0.086626)97:0.060180)97:0.024989)94:0.018652)70:0.017031)78:0.022757,(GCA_000317105.1_AFY81272.1:0.0912363825,GCA_001276715.1_KOR37905.1:0.1441833644)100:0.082528)78:0.030315,(((((GCA_000021825.1_ACK71835.1:0.1070668755,GCA_000025125.1_ADB95844.1:0.3612497821)100:0.040042,(GCA_000317675.1_AFZ52326.1:0.0897465059,GCA_001747005.1_OEJ78134.1:0.1574824823)100:0.313317)99:0.019591,GCA_000332035.1_ELR96239.1:0.2216660773)99:0.031929,(GCA_000332055.1_ELS04351.1:0.1508319051,GCA_002368355.1_BAZ46224.1:0.1451160055)100:0.096313)99:0.028049,GCA_001904615.1_OKH18736.1:0.2756527375)100:0.070261)99:0.063443,(GCA_001870225.1_APB32585.1:0.3955802454,((((GCA_000011465.1_CAE19371.1:0.4239960118,GCA_000760175.1_KGG12497.1:0.2681346286)100:0.137162,GCA_001182765.1_CRY92165.1:0.1790977254)100:0.131816,GCA_000316515.1_AFY27821.1:0.1821872857)76:0.048945,GCA_000155635.1_EDY38464.1:0.1697837143)100:0.419289)81:0.076111)69:0.023414,(GCA_000317065.1_AFY70441.1:0.2065454777,GCA_000332215.1_ELS32498.1:0.2438564173)100:0.244281)98:0.099809)100:0.743770)90:0.136919,((((((GCA_000020025.1_ACC78832.1:0.0828376574,((((GCA_000175835.1_EFA70596.1:0.0034628870,GCA_001432185.1_KRH95772.1:0.0055559948)100:0.160374,GCA_002368075.1_BAZ82939.1:0.0567288328)100:0.077664,GCA_000317695.1_AFZ56100.1:0.0607159334)100:0.055074,(GCA_000312705.1_AFW95504.1:0.0245642237,(GCA_000789435.1_KHG43140.1:0.0141847422,GCA_002368115.1_BAZ84903.1:0.0244975623)100:0.017765)100:0.106789)100:0.096982)100:0.042826,((GCA_002368055.1_BAZ73736.1:0.0000020247,GCA_002368295.1_BAZ02343.1:0.0000020247)100:0.010175,GCA_002368275.1_BAY92480.1:0.0222988730)100:0.118051)89:0.023751,((GCA_001298445.1_ALF54143.1:0.0052818015,GCA_002367975.1_BAY17597.1:0.0096597783)100:0.092195,GCA_000204075.1_ABA20118.1:0.1256137892)89:0.030792)100:0.056440,(GCA_000760695.2_KIE08057.1:0.2097680090,(GCA_001456025.1_KST66203.1:0.2335871902,GCA_000316665.1_AFY54552.1:0.3163660569)92:0.053485)98:0.069249)100:0.145751,GCA_001637395.1_OAB59567.1:0.4524077601)98:0.089871,GCA_000155555.1_EDX77139.1:0.2259561959)100:0.821985)83:0.343497,(GCA_000155555.1_EDX78056.1:0.3997655155,GCA_001276715.1_KOR34648.1:0.6938463158)100:6.360850)64:0.329038)85:0.101405,(GCA_900199215.1_SNT73366.1:0.7926762677,((GCA_000013025.1_ABI78852.1:0.1103884769,GCA_000685315.1_KCZ96755.1:0.0599878870)100:0.926028,GCA_000023785.1_ACT59231.1:0.8226437576)100:0.817661)100:0.408028)94:0.126273)88:0.119406)58:0.051248)57:0.054271,((((((((GCA_000009985.1_BAE50359.1:0.1996961641,(GCA_000294655.1_CCG40299.1:0.0272012143,GCA_900108475.1_SEH30021.1:0.0687394918)100:0.157775)100:0.055570,GCA_000513295.1_CDK99255.1:0.2117450836)100:0.284980,(((GCA_000013085.1_ABC23265.1:0.1423705114,GCA_000284415.2_CCG07956.1:0.2583835067)100:0.168556,GCA_900101965.1_SDE39039.1:0.5347617036)100:0.088246,GCA_900100455.1_SDG91902.1:0.6196580488)98:0.064230)56:0.042163,GCA_000315795.1_EKV32926.1:0.3674818995)97:0.039317,(GCA_900156605.1_SIS42245.1:0.3137478901,GCA_001611975.1_AMW35671.1:0.4467520254)100:0.130368)99:0.095434,(((GCA_000300235.2_AJD51692.1:0.1014785819,GCA_000300275.1_EKF07924.1:0.0835722186)100:0.362231,GCA_900093605.1_SCA55346.1:0.4935092020)99:0.072204,(GCA_000968135.1_CCQ74096.1:0.5301137939,GCA_001746755.1_OEJ68546.1:0.4768229305)100:0.155019)91:0.055795)46:0.044773,(GCA_000982415.1_KKJ77966.1:0.0167949130,GCA_001026905.1_KLN62495.1:0.0287335631)100:0.705710)97:0.073222,((((((((GCA_000010725.1_BAI74435.1:0.2107356412,GCA_000632475.2_AIB16236.1:0.1348350150)100:0.125265,GCA_000632475.2_AIB12079.1:0.1930195413)100:0.092544,GCA_000016185.1_ACI99522.1:0.2489587996)95:0.077723,((((GCA_000010525.1_BAF89489.1:0.1727766953,GCA_000017645.1_ABS67613.1:0.2407689904)100:0.206745,(GCA_000092925.1_ADH90439.1:0.0668187587,GCA_900100155.1_SCW96809.1:0.1274155601)100:0.319307)100:0.233341,(GCA_000576635.1_EWY38987.1:0.1175153541,GCA_000936425.1_KJB91583.1:0.1042698686)100:0.330930)100:0.261663,(GCA_000226315.1_AEP10663.1:0.0000023817,GCA_000348745.1_AGH99096.1:0.0348932811)100:0.649603)100:0.132370)42:0.034707,(GCA_000767795.1_KGM34468.1:0.0002361570,GCA_002195995.1_OWJ65741.1:0.0272616587)100:0.336261)100:0.101398,((GCA_000299935.1_EKE75817.1:0.1369899816,GCA_001618175.1_KZD10993.1:0.1119108100)100:0.244964,GCA_900102465.1_SDF96521.1:0.5677460082)94:0.122714)56:0.032719,GCA_900167455.1_SKA36786.1:0.5876010787)48:0.052196,((GCA_000963705.1_KJV08686.1:0.0933165031,GCA_002251735.1_OYQ19433.1:0.0600524416)99:0.460409,((GCA_000010725.1_BAI73861.1:0.2191297649,GCA_000632475.2_AIB11853.1:0.2568828265)98:0.098363,(GCA_000350105.1_CCH67981.1:0.0000021254,GCA_000350125.1_CCH65887.1:0.1667856087)100:4.182880)63:0.314027)52:0.086448)14:0.050105)23:0.022605)28:0.094900,(GCA_000009985.1_BAE51978.1:0.4729770621,(((GCA_000019845.1_ACB94280.1:0.0000020194,GCA_000019845.1_ACB96427.1:0.0091265402)100:0.334304,GCA_000964385.1_GAN79515.1:1.2188093720)100:0.219705,GCA_000022085.1_ACL58029.1:0.4474051191)100:0.236021)96:0.124941)27:0.049725,((GCA_001192655.1_GAO98620.1:0.4271595979,GCA_002117145.1_ARN84255.1:0.5574095676)83:0.136511,GCA_000742835.1_AIK97220.1:1.0061859313)81:0.152641)97:0.100121,(((((((GCA_000011685.1_AAW61984.1:0.1634761865,GCA_000234355.2_EHH68279.1:0.1562197350)100:0.193206,(GCA_000723565.1_CDG34052.1:0.0106013007,GCA_002003665.1_OOL19528.1:0.0250079774)100:0.591957)100:0.270209,(GCA_000617865.1_GAJ30156.1:0.3456769530,(((GCA_000724025.1_CDG39113.1:0.0064543447,GCA_001547995.1_BAT20850.1:0.0000028061)100:0.220421,(GCA_001787335.1_AOX18042.1:0.0087759993,GCA_001787355.1_AOX21075.1:0.0000029370)100:0.115840)100:0.142416,GCA_002005465.1_AQS89380.1:0.1578677059)99:0.067304)100:0.118850)100:0.101597,GCA_000963885.1_GAN53476.1:0.4023838625)100:0.143032,(GCA_000021325.1_ACI51759.1:0.2781647351,((GCA_000182745.1_BAK84171.1:0.0270501276,GCA_000208635.2_EGG77945.1:0.0227315036)100:0.104312,GCA_000964505.1_GAN99409.1:0.0890312951)100:0.307313)100:0.165728)89:0.123047,(((((GCA_000014285.2_ABI61261.1:0.0000022944,GCA_000576085.2_AHJ62130.1:0.0026551269)100:0.361870,((GCA_000164635.1_EFH10888.1:0.1404860819,(GCA_900101615.1_SDC49387.1:0.0193487229,GCA_900104205.1_SDB44972.1:0.0000020304)100:0.132981)99:0.059934,GCA_900141905.1_SHJ51130.1:0.2198866020)100:0.170433)98:0.085566,((GCA_000016725.1_ABQ29406.1:0.0000025431,GCA_000202835.1_BAJ79550.1:0.0000022780)100:0.148549,(GCA_000306035.1_EKM99291.1:0.0625263441,GCA_000964385.1_GAN82096.1:0.0503054259)100:0.228268)100:0.127379)99:0.036522,GCA_000964365.1_GAN78253.1:0.2437142842)100:0.107037,(GCA_000175215.2_ADU13559.1:0.1061514298,GCA_000204015.1_EGF93354.1:0.1201284257)100:0.300543)100:0.177232)17:0.020967,((GCA_002005445.1_AQS83619.1:0.3753775641,GCA_002173735.1_ARW46943.1:0.3901327449)100:0.198357,(GCA_000231445.2_EHD13588.1:0.0057923466,GCA_002153535.1_OUI78080.1:0.0000020503)100:0.550296)88:0.119085)100:0.149979)100:0.591877)100:0.094171)100:0.360632);
