# Supplementary material for: Assessing the accuracy of phylogenetic rooting methods on prokaryotic gene families
Source: PLoS One. 2020 May 15;15(5):e0232950. doi: 10.1371/journal.pone.0232950 (PMC7228096; doi:10.1371/journal.pone.0232950)
Supplement: S2 Dataset — (ZIP) [file pone.0232950.s003.zip › EmpiricalDataset/GeneTrees_IQTree/000181.aln.treefile]

(GCA_000006905.1_AAK23399.1:0.1536347099,GCA_000092285.1_ADG10368.1:0.1193451925,((((GCA_000204015.1_EGF93131.1:0.3075489731,(GCA_000342165.1_EMD83782.1:0.3285384798,GCA_000013985.1_ABF52458.1:0.6098808570)99:0.126942)100:0.077224,(GCA_000963885.1_GAN54444.1:0.4162991627,GCA_001663175.1_ANK12605.1:0.3928068992)100:0.202587)72:0.069216,((((GCA_000175215.2_ADU13407.1:0.2391018105,GCA_000204015.1_EGF90922.1:0.3705204767)100:0.293145,(GCA_000153705.1_EAU40484.1:0.2607724475,GCA_900176465.1_SMC63548.1:0.2876750299)100:0.376536)41:0.054512,(((((((GCA_000011365.1_BAC48471.1:0.0755736801,GCA_000661935.1_AHY51868.1:0.0469257658)100:0.323696,GCA_001741865.1_AOO81355.1:0.3981212054)100:0.154606,(GCA_000017645.1_ABS66271.1:0.3940921183,((GCA_000019845.1_ACB96637.1:0.4085995894,GCA_900100155.1_SCW37374.1:0.3517165736)76:0.021597,GCA_000092925.1_ADH87453.1:0.1725455100)100:0.105528)83:0.097265)100:0.093063,GCA_900104035.1_SDO57092.1:0.4969471174)99:0.119491,(((GCA_000740785.1_KFI25585.1:0.3601796508,((GCA_900095785.1_SCM67781.1:0.0000020866,GCA_900115865.1_SFQ76703.1:0.0000020866)100:0.378647,GCA_900172375.1_SLN59984.1:0.5426116605)89:0.127009)87:0.064652,((GCA_001687105.1_ANT61983.1:0.1500095198,GCA_900116195.1_SFS66270.1:0.1419383565)100:0.224508,GCA_900100085.1_SDI90557.1:0.3501560923)100:0.128333)100:0.340107,(((GCA_000800175.1_KHJ54641.1:0.0650701096,GCA_900141975.1_SHI41039.1:0.0351733770)100:0.662563,GCA_001907205.1_OKL42896.1:1.3702637080)94:0.195976,((GCA_000714535.1_KEO52612.1:0.3379987797,GCA_000715505.1_KEP70584.1:0.3913535709)100:0.384558,GCA_000730165.2_ASG22699.1:0.9774416611)92:0.260408)59:0.118999)88:0.127547)72:0.141741,(((((((GCA_000019945.1_ACB81148.1:0.5019106813,((GCA_000016725.1_ABQ30249.1:0.0033382228,GCA_000202835.1_BAJ80205.1:0.0041980286)100:0.610034,(GCA_000175215.2_ADU14928.1:0.5548598088,GCA_002251755.1_OYQ27765.1:0.9424536801)74:0.127296)95:0.124744)91:0.110855,(((GCA_000576635.1_EWY39739.1:0.2953894363,GCA_000936425.1_KJB94206.1:0.2910232671)100:0.223273,GCA_000585655.1_EXL02494.1:0.6481341695)91:0.078621,((GCA_000306035.1_EKN00724.1:0.0930416618,GCA_000964385.1_GAN81890.1:0.1417727459)100:0.395355,((((((((((GCA_000011685.1_AAW60525.1:0.0819306250,GCA_000234355.2_EHH67861.1:0.1068325761)100:0.063330,(GCA_000723565.1_CDG33104.1:0.0731442222,GCA_002003665.1_OOL18951.1:0.0239909426)100:0.775359)96:0.048631,GCA_000963885.1_GAN55338.1:0.2115474013)97:0.068436,((GCA_000617865.1_GAJ27588.1:0.0598215258,GCA_002005445.1_AQS86233.1:0.0355376776)100:0.200591,((GCA_001787335.1_AOX17464.1:0.0108427533,GCA_001787355.1_AOX20343.1:0.0040136587)100:0.174392,GCA_002005465.1_AQS87480.1:0.1388873065)100:0.053127)96:0.033226)97:0.060127,(GCA_000724025.1_CDG40195.1:0.0000024186,GCA_001547995.1_BAT18934.1:0.0064297626)100:0.265430)99:0.133664,(GCA_000175255.2_AEH62258.1:0.0894244154,GCA_000218875.1_AEI37281.1:0.1174900509)100:0.235000)89:0.047900,GCA_000021325.1_ACI50936.1:0.2095775921)99:0.094137,(GCA_000182745.1_BAK83909.1:0.2737435021,GCA_000964505.1_GAN99158.1:0.2024489827)100:0.241452)100:0.212954,(GCA_000231445.2_EHD14982.1:0.0000020866,GCA_002153535.1_OUI79501.1:0.0000020866)100:0.580817)99:0.155101,(GCA_000724025.1_CDG38629.1:0.0130326600,GCA_001547995.1_BAT18748.1:0.0163147223)100:0.519072)88:0.074656)96:0.141114)82:0.055377)74:0.064609,(GCA_900177295.1_SMF41633.1:0.0000020866,GCA_900188055.1_SNR73537.1:0.0000020866)100:0.518682)65:0.049301,GCA_001708935.1_ODA67395.1:0.8080666602)72:0.024812,(GCA_000225995.2_EGY02335.1:0.0339784880,GCA_000730165.2_ASG25392.1:0.0325386093)100:0.973343)80:0.030597,((GCA_000010725.1_BAI74434.1:0.1889418940,GCA_000632475.2_AIB16408.1:0.1920227199)100:0.720383,GCA_002251795.1_OYQ32884.1:0.7778245679)94:0.201512)85:0.058944,(((((((((((GCA_000148725.1_EFO33140.1:0.4217188880,(GCA_000158095.1_EEE46449.1:0.1903129362,GCA_001403915.1_CTQ44633.1:0.2065398906)100:0.072510)100:0.365869,(GCA_000192745.1_ADZ72096.1:0.3372939078,(GCA_001188555.1_KND16091.1:0.0000020866,GCA_002249885.1_OXS41794.1:0.0000020866)100:0.393828)100:0.124180)87:0.046967,((GCA_900114245.1_SFK35665.1:0.2404328878,GCA_001907205.1_OKL44201.1:1.3434207655)99:0.346727,GCA_900102695.1_SCZ25924.1:0.6528990692)90:0.148336)94:0.090531,((((((GCA_000024465.1_ADE38826.1:0.8194898416,((GCA_001618845.1_AMY00874.1:0.1458504940,GCA_002075885.1_OQM77516.1:0.1996086709)100:0.329340,GCA_900113935.1_SFJ33771.1:0.6043603716)100:0.091473)91:0.094976,((((GCA_000007125.1_AAL52290.1:0.0098963559,GCA_000157815.1_EEY00227.1:0.0048684684)100:0.123259,(GCA_000017405.1_ABS15083.1:0.0036761773,GCA_000585655.1_EXL05805.1:0.0110509932)100:0.040256)100:0.248346,GCA_001558695.1_KXF76941.1:0.1402412006)87:0.111359,(GCA_900104355.1_SDN95337.1:0.1522176019,GCA_900113985.1_SFI99301.1:0.1051744158)100:0.181954)100:0.337017)96:0.065388,(((GCA_000016285.1_ACM38077.1:0.3094111857,((((((GCA_000017145.1_ABR61858.1:0.1199617390,GCA_000018545.1_ACP26897.1:0.0695066395)50:0.036052,GCA_002288525.1_ASY64611.1:0.1029785796)100:0.065365,GCA_000697965.2_ANK74156.1:0.1556734813)99:0.029223,((GCA_001267455.1_KOC72705.1:0.1053162275,GCA_001652565.1_ANH05909.1:0.0624291499)100:0.215793,(GCA_000740775.1_KFI33866.1:0.0515932150,GCA_000740795.1_KFI30523.1:0.1046976522)100:0.547548)90:0.121796)89:0.039348,(GCA_001687365.1_OBZ94463.1:0.1428409800,GCA_001885585.1_OJF99756.1:0.2064058752)100:0.103098)89:0.097624,(((GCA_000092045.1_ABC92778.1:0.0510110527,GCA_000769405.1_KPN25446.1:0.0661394433)100:0.205924,((GCA_000722615.1_KEQ07502.1:0.0000020866,GCA_000722625.1_KEQ09099.1:0.0000020866)100:0.236096,(GCA_000731295.1_CDN56041.1:0.0214706624,GCA_000731315.1_CDN49933.1:0.0112187903)100:0.157476)100:0.071324)100:0.056841,(GCA_000092025.1_AAK88437.1:0.2424624414,(GCA_001578105.1_AMM83119.1:0.1276935378,GCA_002043005.1_AQZ53402.1:0.0925082127)100:0.363129)87:0.074946)85:0.051958)76:0.057387)93:0.115703,(GCA_000154705.2_EDQ33227.2:0.1438781077,GCA_001703635.1_OCW58101.1:0.1603961970)100:0.270945)100:0.165289,GCA_000179775.1_EFL88663.1:0.6601908717)95:0.086740)99:0.138936,((((GCA_000442275.2_EPX81758.1:0.1283858277,GCA_900111945.1_SFR37724.1:0.2548579671)100:0.353465,((GCA_000765015.1_KGK80786.1:0.0148852819,GCA_900141945.1_SHI35363.1:0.0114339147)100:0.390576,(GCA_001403795.1_CTQ48231.1:0.2188717210,GCA_900109285.1_SEK62724.1:0.0933469646)100:0.388816)100:0.158340)99:0.105119,(((GCA_001458175.1_CUH52597.1:0.2007864391,GCA_900114415.1_SFK85919.1:0.1354622532)100:0.299340,(GCA_900099935.1_SDJ97709.1:0.2329783332,GCA_900188335.1_SNS26155.1:0.2644537586)100:0.126412)94:0.038620,(GCA_900115225.1_SFO52688.1:0.3198892555,GCA_900215505.1_SNY91252.1:0.3857897169)100:0.221508)96:0.125410)100:0.129127,(((GCA_900110135.1_SEN16690.1:0.7401831559,((GCA_001046955.1_AKO97716.1:0.0037808099,GCA_900109145.1_SEI66871.1:0.0159962469)100:0.541977,((GCA_000521865.1_ETX28361.1:0.6741185432,(GCA_900102795.1_SCZ49726.1:0.6412657604,GCA_900109955.1_SEW02744.1:0.6035566976)100:0.155249)100:0.078384,GCA_900115815.1_SFQ20447.1:0.9921016363)100:0.081879)100:0.154842)96:0.092481,(((GCA_000203895.1_ABL70835.1:0.5641071139,GCA_000444995.1_AGT10344.1:0.3889982392)91:0.109882,(GCA_000264455.2_AFK55652.1:0.0243527257,GCA_001601315.1_KYO50727.1:0.0207486203)100:0.478550)100:0.230459,(((((((GCA_000012905.2_ABA81172.1:0.6324951040,((GCA_000299575.1_EKE43963.1:0.3644953308,((GCA_900110115.1_SEN52432.1:0.0151009490,GCA_900141995.1_SHJ62418.1:0.0200757707)100:0.254595,(GCA_900113405.1_SFG22650.1:0.0000027387,GCA_900172315.1_SLN18061.1:0.0000022155)100:0.598036)100:0.163232)100:0.166855,GCA_900115595.1_SFP15125.1:0.4802136789)100:0.178097)17:0.071663,((((((GCA_000153305.1_EAR49888.1:0.3283512188,(GCA_000836695.1_KIQ70581.1:0.4310062606,GCA_900141735.1_SHI80476.1:0.4446907419)100:0.212579)98:0.049256,GCA_900172355.1_SLN72589.1:0.4804376121)99:0.074946,((GCA_900110025.1_SEN09080.1:0.4318951677,(GCA_000161835.1_EET48041.1:0.6633757960,GCA_900114485.1_SFL44453.1:0.4923808605)100:0.164744)98:0.076047,GCA_000442315.1_EPX84589.1:0.5717720023)97:0.050018)97:0.042088,(GCA_000600975.2_EYD70751.1:0.4813095323,GCA_001908835.1_APO85953.1:0.7615334050)94:0.142408)12:0.013001,((GCA_000155735.2_AGI73569.1:0.2786813511,GCA_001187845.1_AKS47335.1:0.3329745902)100:0.167677,GCA_900172275.1_SLN55041.1:0.5033416045)100:0.309789)99:0.113697,(((GCA_000299875.1_EKE70846.1:0.2880588637,GCA_900114135.1_SFJ93858.1:0.3253183127)100:0.089438,(GCA_900109555.1_SEL35243.1:0.0000029520,GCA_900172305.1_SLN68987.1:0.0000021952)100:0.439679)100:0.251098,(GCA_000018145.1_ABV94416.1:0.6162345902,GCA_000738435.1_AII85705.1:0.6418688988)100:0.188702)81:0.053870)97:0.093785)12:0.038103,GCA_900102905.1_SDK06673.1:0.6127135232)40:0.026811,((GCA_000021865.1_ADE84890.1:0.6621225392,GCA_001981245.1_APX89413.1:0.9632684719)40:0.132865,(((GCA_000014045.1_ABG32618.1:0.1888332003,GCA_000154785.2_AEI94308.1:0.2574164670)100:0.473282,(GCA_000814025.1_KIC48920.1:0.1930861379,GCA_001969365.1_APX11351.1:0.2172350457)100:0.861049)99:0.167508,(GCA_900111875.1_SFB04915.1:0.5431964323,GCA_900116005.1_SFR00944.1:0.5182435003)100:0.416174)45:0.116715)86:0.105632)78:0.077377,((GCA_900099935.1_SDI32968.1:0.3843081335,(GCA_900112335.1_SFC95836.1:0.2716728779,GCA_900188335.1_SNT34655.1:0.3858856255)96:0.122364)100:0.326603,((GCA_001404155.1_CRK75484.1:0.0000020866,GCA_900114125.1_SFJ51993.1:0.0000022023)100:0.785887,GCA_900184815.1_SMX23395.1:0.9221217070)99:0.216590)95:0.119619)99:0.104309,((((GCA_000152605.1_EAP82960.1:0.8269056040,(GCA_000169415.1_EBA08775.1:0.3923161543,GCA_900102075.1_SDF46110.1:0.3455605197)100:0.127587)93:0.149634,(GCA_000442255.1_EPX83679.1:0.3776856593,GCA_900107235.1_SDY68604.1:0.4976456371)99:0.178606)80:0.091524,((GCA_001548075.1_BAQ68644.1:0.0384125829,GCA_001633165.1_ANB36226.1:0.0251429183)100:0.508030,(GCA_900142295.1_SIO31287.1:0.3699247258,GCA_002210095.1_OWU77710.1:0.5626488575)20:0.073941)17:0.054609)84:0.153689,(GCA_001046955.1_AKO99586.1:0.0309008466,GCA_900109145.1_SEJ70470.1:0.0238574488)100:0.727491)100:0.142028)99:0.053193,GCA_001890925.1_OJI92840.1:0.9132720835)96:0.074690)75:0.033875)83:0.082205,((GCA_000152725.1_EAQ03284.1:0.6612200872,(GCA_900115815.1_SFQ67361.1:0.4618212691,GCA_900188035.1_SNR57666.1:0.5861946405)98:0.083583)99:0.091391,(GCA_000153725.1_EAU47196.1:0.4403939715,GCA_900172385.1_SLN70494.1:0.3485873229)100:0.332612)100:0.132554)99:0.099941)66:0.086254)96:0.070170,((GCA_001293565.1_KPB02766.1:0.8026452900,GCA_000300515.1_EKF43118.1:0.8872727572)47:0.088762,((GCA_000836695.1_KIQ69010.1:0.7525810994,GCA_900100665.1_SDG94649.1:0.6023588521)100:0.244851,GCA_001293565.1_KPB02680.1:0.6824622492)98:0.256082)46:0.073736)96:0.087505,GCA_000153465.1_EAS49092.1:0.8606528395)87:0.025397)92:0.038972,(GCA_001305515.1_KPL55694.1:0.5523549320,(GCA_900129325.1_SHG96733.1:0.5794671681,GCA_900104485.1_SDB56186.1:0.4306903728)100:0.126486)98:0.098883)89:0.037509,(((GCA_001424795.1_KQU64743.1:0.1492654380,GCA_001605015.1_AMS41064.1:0.1347360456)100:0.270018,GCA_001558695.1_KXF79511.1:0.3906242361)100:0.195765,GCA_001720135.1_ODN71317.1:0.4633781869)100:0.152596)96:0.087039,((GCA_000812665.2_AML52652.1:0.4124356560,(GCA_900104355.1_SDP51378.1:0.3110149134,GCA_900113985.1_SFJ48228.1:0.2263137658)100:0.171043)100:0.185124,(((GCA_001017175.1_KLK94967.1:0.1097135175,GCA_900102135.1_SCY55612.1:0.1467071149)100:0.410563,((GCA_001271345.1_ALA18324.1:0.0194179328,GCA_001887265.1_APF37059.1:0.0236385910)100:0.420239,GCA_001676615.1_OCC04209.1:0.4703565379)95:0.102589)99:0.141533,(((((((((((((((((GCA_000010525.1_BAF87555.1:0.1663249733,(GCA_000011365.1_BAC48221.1:0.1511150850,(GCA_001618955.1_KZD21799.1:0.0151211897,GCA_900108575.1_SEH44305.1:0.0444271746)100:0.139704)100:0.120123)100:0.171580,(GCA_000164635.1_EFH13189.1:0.3792190429,GCA_900102465.1_SDF04187.1:0.1921181396)100:0.091812)100:0.145077,GCA_900107585.1_SEA90952.1:0.7231878623)100:0.115715,(((((((GCA_000011685.1_AAW61127.1:0.1640957101,GCA_000234355.2_EHH68172.1:0.1270575130)100:0.217337,(GCA_002005445.1_AQS86082.1:0.3399343129,GCA_002005465.1_AQS89555.1:0.2374795846)100:0.129029)100:0.105862,((GCA_000723565.1_CDG34282.1:0.0472094215,GCA_002003665.1_OOL18388.1:0.0508115092)100:0.420378,GCA_000963885.1_GAN54726.1:0.2031794719)100:0.170780)99:0.033393,(GCA_000724025.1_CDG38318.1:0.0168217183,GCA_001547995.1_BAT20092.1:0.0111887456)100:0.630444)92:0.056394,((GCA_000182745.1_BAK84046.1:0.0729158684,GCA_000208635.2_EGG78100.1:0.0421597085)100:0.070239,GCA_000964505.1_GAN99373.1:0.0702252361)100:0.329840)99:0.132006,(((((GCA_000011685.1_AAW61133.1:0.0225913158,GCA_000234355.2_EHH68149.1:0.0000024396)100:0.019209,GCA_000234355.2_EHH68153.1:0.0189020133)100:0.084439,GCA_000617865.1_GAJ29873.1:0.0808799631)100:0.178930,(GCA_000724025.1_CDG39758.1:0.0029570769,GCA_001547995.1_BAT18456.1:0.0000023266)100:0.223951)100:0.167279,GCA_002173735.1_ARW46942.1:0.3564719923)100:0.110627)100:0.362417,(GCA_001741865.1_AOO84447.1:0.1740058110,GCA_900167455.1_SKA27037.1:0.1341999655)100:0.247350)100:0.244881)100:0.226681,((((((((((((((GCA_000011365.1_BAC48082.1:0.0358010501,GCA_000661935.1_AHY52253.1:0.0902485028)100:0.061974,(GCA_001618955.1_KZD20575.1:0.0156948303,GCA_900108575.1_SEI23692.1:0.0000021205)100:0.174558)100:0.071797,((GCA_000299935.1_EKE68445.1:0.1241421344,GCA_001618175.1_KZD07600.1:0.0881975236)100:0.134765,((((GCA_002211155.1_OWV59210.1:0.0119766511,(GCA_002211225.1_OWV49227.1:0.0000020866,GCA_900101505.1_SDC65049.1:0.0000020866)100:0.003976)100:0.003985,GCA_002211205.1_OWV67605.1:0.0000029521)100:0.096457,(GCA_002237555.1_ASP18754.1:0.0336346837,GCA_900188425.1_SNT01647.1:0.0268266375)100:0.040837)100:0.037694,GCA_900099935.1_SDJ16861.1:0.1012399985)100:0.188299)94:0.041893)94:0.036343,GCA_000767795.1_KGM31370.1:0.4275546834)76:0.028282,(GCA_002195995.1_OWJ64902.1:0.2066826929,GCA_000964385.1_GAN81926.1:0.5253927282)61:0.071711)57:0.048044,GCA_000936425.1_KJB96909.1:0.2647028754)41:0.017719,(GCA_002355335.1_BAT58327.1:0.2336583333,GCA_001579845.1_AMN40941.1:0.4511324589)74:0.091629)33:0.014791,(((GCA_000164635.1_EFH11474.1:0.0792331195,(GCA_900141905.1_SHK16481.1:0.0919931413,((GCA_001271345.1_ALA19839.1:0.1235599103,GCA_001558695.1_KXF75630.1:0.1701571364)100:0.061544,GCA_001741865.1_AOO83668.1:0.1636775682)92:0.037931)92:0.036534)92:0.053184,GCA_000661935.1_AHY55967.1:0.1065634411)100:0.170654,(GCA_000731295.1_CDN58130.1:0.0050006040,GCA_000731315.1_CDN52073.1:0.0116668920)100:0.298668)100:0.288528)67:0.031968,(GCA_000016725.1_ABQ31782.1:0.0000020866,GCA_000202835.1_BAJ82263.1:0.0042178443)100:0.295339)72:0.039230,(GCA_900167455.1_SJZ78713.1:0.2496020630,(GCA_900141905.1_SHI67510.1:0.2352758352,(GCA_001426945.1_KQZ01841.1:0.2849038947,(GCA_000164635.1_EFH12166.1:0.2457468502,GCA_900141905.1_SHK00581.1:0.3870180421)95:0.146596)78:0.077315)26:0.042498)15:0.014386)38:0.048252,GCA_001458375.1_CUH80621.1:0.4688951520)37:0.022495,((GCA_900101615.1_SDD19093.1:0.0000020866,GCA_900104205.1_SDB60969.1:0.0000020866)100:0.281710,GCA_000306035.1_EKM98328.1:0.4298141844)76:0.092592)99:0.075949,GCA_000175215.2_ADU13591.1:0.3043516468)98:0.057942,((GCA_001787335.1_AOX18111.1:0.0186503287,GCA_001787355.1_AOX21146.1:0.0067205003)100:0.278338,GCA_002005465.1_AQS89372.1:0.3388798718)100:0.542531)100:0.141403)70:0.017925,(GCA_000155635.1_EDY39563.1:0.4217078349,(GCA_000576635.1_EWY36218.1:0.1048551363,GCA_000936425.1_KJB91474.1:0.1327700252)100:0.183218)97:0.089753)99:0.089617,((GCA_000661935.1_AHY52118.1:0.4032625699,GCA_000964365.1_GAN77198.1:0.2775609021)100:0.153500,GCA_000964365.1_GAN76651.1:0.2817969509)100:0.203942)100:0.144884,(GCA_000016725.1_ABQ31787.1:0.0000020902,GCA_000202835.1_BAJ82268.1:0.0042937163)100:0.457385)93:0.063473,((((GCA_000016285.1_ACM38798.1:0.1416728340,GCA_001652565.1_ANH08906.1:0.2292975828)100:0.067028,((GCA_000018545.1_ACP23669.1:0.1098920640,GCA_002288525.1_ASY66000.1:0.0926574466)100:0.053094,((GCA_000647975.1_KAJ53945.1:0.1241770956,GCA_000148725.1_EFO32063.1:0.2116706935)92:0.053920,(((((GCA_900109285.1_SEL42608.1:0.1074312507,GCA_900141735.1_SHJ15078.1:0.4493583051)100:0.076917,GCA_001403795.1_CTQ51206.1:0.2662838581)100:0.065290,((GCA_001188555.1_KND16871.1:0.0045334814,GCA_002249885.1_OXS42614.1:0.0089532582)100:0.162090,GCA_000179775.1_EFL90495.1:0.2922713817)95:0.048223)98:0.070052,GCA_900110135.1_SEM90801.1:0.2176454939)98:0.027690,GCA_001038505.1_KMK68268.1:0.3146961793)94:0.052201)95:0.037152)95:0.075118)84:0.061248,GCA_900107585.1_SEA92915.1:0.2996459017)100:0.214185,(((GCA_000019945.1_ACB79234.1:0.2509594751,GCA_000299575.1_EKE43167.1:0.2094393765)99:0.133284,(GCA_900104035.1_SDN67027.1:0.0054325026,GCA_900104035.1_SDO40759.1:0.3412129079)100:0.461718)100:0.170459,GCA_000306035.1_EKM98302.1:0.5196936469)100:0.216646)99:0.094648)68:0.041727,(((((((GCA_000017145.1_ABR64089.1:0.1103183101,GCA_002288525.1_ASY66581.1:0.1103540496)100:0.054950,((GCA_000092045.1_ABC94375.1:0.0574093302,GCA_000769405.1_KPN23843.1:0.0753350215)100:0.093345,(GCA_001267455.1_KOC74816.1:0.0523852647,GCA_001652565.1_ANH07625.1:0.0404608844)100:0.111928)100:0.053646)100:0.062755,((GCA_001558695.1_KXF75154.1:0.2082882353,(((GCA_000017405.1_ABS16618.1:0.0041752557,GCA_000585655.1_EXL04709.1:0.0000023454)100:0.195838,((GCA_000731295.1_CDN57740.1:0.0273421694,GCA_000731315.1_CDN51482.1:0.0149978361)100:0.144290,(GCA_000722615.1_KEQ07777.1:0.0000026982,GCA_000722625.1_KEQ10468.1:0.0000028602)100:0.181319)100:0.041913)100:0.050048,((GCA_000092025.1_AAK89398.2:0.1335947555,((GCA_001188555.1_KND20719.1:0.0000026307,GCA_002249885.1_OXS44311.1:0.0000020866)90:0.000002,GCA_002249885.1_OXS44256.1:0.0000020866)100:0.252058)98:0.032670,(GCA_000092045.1_ABC92459.1:0.0680334162,GCA_000769405.1_KPN27116.1:0.0533814973)100:0.228129)92:0.042485)97:0.028310)97:0.034630,(GCA_001687365.1_OBZ93698.1:0.2015443351,GCA_000743575.1_KFL31832.1:0.3500909094)89:0.053091)85:0.031757)26:0.030895,(GCA_001885585.1_OJF91300.1:0.1973535499,GCA_900104355.1_SDP27585.1:0.1772603454)97:0.038220)100:0.127935,GCA_900148505.1_SHO66371.1:0.4027936871)87:0.045389,(((GCA_000442315.1_EPX87815.1:0.2768439055,(((((((GCA_000169415.1_EBA06978.1:0.1576613100,GCA_900115865.1_SFQ70589.1:0.1297092988)100:0.051217,GCA_001482405.1_KUF09960.1:0.1069111418)100:0.056808,GCA_900099935.1_SDJ11107.1:0.3157058412)98:0.032280,(GCA_000442255.1_EPX85678.1:0.0739164384,(GCA_002210095.1_OWU76106.1:0.1299897309,((GCA_002211205.1_OWV58426.1:0.0041501657,(GCA_002211225.1_OWV44720.1:0.0000020866,GCA_900101505.1_SDC77798.1:0.0000020866)100:0.004151)99:0.010501,GCA_900188425.1_SNT28192.1:0.0499740062)100:0.098875)100:0.076620)99:0.047397)100:0.055564,(GCA_900109555.1_SEK48131.1:0.0000029179,GCA_900172305.1_SLN36265.1:0.0000021055)100:0.236180)88:0.041720,GCA_000836695.1_KIQ68071.1:0.1878873223)85:0.016819,((GCA_001687105.1_ANT62656.1:0.0696225992,GCA_900116195.1_SFS57440.1:0.0605159364)100:0.081712,GCA_900100085.1_SDI25284.1:0.0968216624)100:0.178362)100:0.221454)95:0.101300,((GCA_001403915.1_CTQ46710.1:0.2139211643,((GCA_900113405.1_SFH47628.1:0.0000020866,GCA_900172315.1_SLN68831.1:0.0000020866)100:0.173908,GCA_900115595.1_SFQ22599.1:0.1366515880)100:0.092525)100:0.133087,GCA_000300275.1_EKF07474.1:0.4694571209)100:0.062935)99:0.063011,GCA_900176465.1_SMC61916.1:0.4019620944)98:0.047872)95:0.030341,GCA_000600335.2_EYD75267.1:0.8203317659)91:0.068875)51:0.033763,(((((((((((((((((GCA_000011965.2_AAV97375.1:0.1056815169,GCA_900102795.1_SCZ71486.1:0.1310578668)100:0.122049,GCA_000738435.1_AII87985.1:0.3667226429)99:0.101610,GCA_000154705.2_EDQ32265.1:0.1381324921)73:0.056786,(GCA_900110115.1_SEN04795.1:0.0070073285,GCA_900141995.1_SHJ52995.1:0.0147905016)100:0.141362)65:0.035519,(GCA_000014045.1_ABG33188.1:0.0155947489,GCA_000154785.2_AEI92741.1:0.0597115033)100:0.111389)66:0.045497,(GCA_000814025.1_KIC44921.1:0.0407277062,GCA_001969365.1_APX14128.1:0.0423150946)100:0.070729)96:0.086738,GCA_001205715.1_KNG93260.1:0.1647123287)100:0.062986,((((((GCA_000092045.1_ABC93346.1:0.0862361476,GCA_000769405.1_KPN22798.1:0.0483746903)100:0.152780,GCA_001578105.1_AMM87056.1:0.1615284442)100:0.093098,GCA_001687365.1_OBZ94984.1:0.1296337292)98:0.022618,GCA_001885585.1_OJF91307.1:0.1673582905)100:0.070182,((GCA_000767795.1_KGM35064.1:0.0429836099,GCA_002195995.1_OWJ64585.1:0.0295901446)100:0.182396,GCA_900129325.1_SHG27478.1:0.2352426287)100:0.529016)100:0.070148,(GCA_900177295.1_SMF00134.1:0.0000028268,GCA_900188055.1_SNR76220.1:0.0000020802)100:0.320637)100:0.061147)80:0.044867,GCA_900102525.1_SDF46795.1:0.3540712210)100:0.084198,GCA_900106675.1_SDX36025.1:0.3522562946)73:0.063541,((((GCA_000697965.2_ANK76774.1:0.1879143338,(GCA_000743575.1_KFL32162.1:0.1789108787,((GCA_001510895.1_KUM23762.1:0.0675867117,GCA_001618845.1_AMY03015.1:0.0881455668)100:0.068244,GCA_002075885.1_OQM77008.1:0.1469332637)74:0.036229)99:0.058746)98:0.031632,GCA_900172355.1_SLN49316.1:0.4691044859)100:0.102651,(GCA_000963885.1_GAN55424.1:0.1639795974,(GCA_001787335.1_AOX17202.1:0.0029605768,GCA_001787355.1_AOX19556.1:0.0136876241)100:0.252458)100:0.170518)71:0.039461,((GCA_900102135.1_SCY73204.1:0.2038732135,(GCA_001676615.1_OCC03508.1:0.2972188110,(GCA_000204015.1_EGF90363.1:0.3583291074,(GCA_900102465.1_SDF18314.1:0.3959826602,GCA_002355335.1_BAT61294.1:0.3836780537)49:0.097406)37:0.044264)75:0.042549)54:0.039959,GCA_002251795.1_OYQ33726.1:0.5679739370)68:0.041838)96:0.043943)99:0.097330,(((((GCA_000014045.1_ABG30537.1:0.0034152700,GCA_000154785.2_AEI95704.1:0.0343301987)100:0.205983,GCA_000817775.1_KIF42136.1:0.2011038853)55:0.089462,(GCA_900129325.1_SHE69949.1:0.2182621109,(GCA_000017645.1_ABS69542.1:0.4777306318,(((GCA_001305515.1_KPL51146.1:0.2723339015,GCA_001720135.1_ODN69246.1:0.2123099376)98:0.038348,(GCA_001676615.1_OCC06960.1:0.2358295331,(GCA_900148505.1_SHO65644.1:0.2573358179,GCA_900104035.1_SDO23299.1:0.3944469842)100:0.055034)100:0.065978)100:0.131030,GCA_900129325.1_SHG01453.1:0.6662734019)49:0.097865)48:0.086629)33:0.074579)71:0.044830,GCA_001676615.1_OCC05031.1:0.2284319960)73:0.078769,(GCA_001271345.1_ALA19846.1:0.0287849290,GCA_001887265.1_APF39016.1:0.0353442931)100:0.146712)100:0.110935)94:0.033284,(GCA_002088295.1_ORE96296.1:0.2933702860,(GCA_900215505.1_SNY93575.1:0.3299331464,GCA_000647975.1_KAJ55467.1:0.3569073708)68:0.059712)96:0.098773)100:0.109102,(GCA_000767795.1_KGM35449.1:0.0133442828,GCA_002195995.1_OWJ64896.1:0.0213268295)100:0.276240)100:0.129120,(GCA_000576635.1_EWY40062.1:0.1353114844,GCA_000936425.1_KJB97467.1:0.1123083176)100:0.134921)32:0.035738,(GCA_900104485.1_SDB56832.1:0.4420072196,GCA_000970435.1_KKB83875.1:0.5175444227)88:0.130443)86:0.061920,(GCA_001305515.1_KPL51551.1:0.3872153229,(GCA_000092925.1_ADH90942.1:0.1308632962,GCA_900100155.1_SCW55237.1:0.0872040531)100:0.352007)75:0.093812)66:0.076110)86:0.137315,(GCA_002043005.1_AQZ50725.1:0.3332967279,(((((GCA_000020025.1_ACC80442.1:0.1050224494,GCA_000020025.1_ACC81589.1:0.1406438997)100:0.031506,GCA_001275395.1_KOP24811.1:0.0831346170)100:0.027222,GCA_000317475.1_AFZ05835.1:0.1543235106)75:0.030985,GCA_001298445.1_ALF52941.1:0.1083929650)87:0.122807,(GCA_001456025.1_KST66882.1:0.0000020866,GCA_001456025.1_KST70220.1:0.0000020866)100:0.325039)100:0.431649)84:0.136127)64:0.052192,(((((((((((GCA_000020025.1_ACC84348.1:0.3307501009,(((GCA_000211815.1_EGJ32436.1:0.0063570922,GCA_001942495.1_OLT63561.1:0.0165190726)100:0.079214,GCA_002355455.1_BAU63062.1:0.1166395429)100:0.116084,(GCA_000332055.1_ELS04128.1:0.2521673434,(GCA_000332035.1_ELR97854.1:0.2546299358,GCA_001276715.1_KOR37269.1:0.4840946025)79:0.061811)79:0.066193)100:0.098259)96:0.069166,(((GCA_000317575.1_AFZ35056.1:0.0896513432,GCA_002355455.1_BAU66593.1:0.1281778521)79:0.005706,GCA_002355455.1_BAU66594.1:0.0495001772)100:0.230599,(GCA_000478195.2_ERT04617.1:0.1207896625,(GCA_000972705.2_KKD36959.1:0.0000020866,GCA_000972705.2_KMW70709.1:0.0000020866)100:0.089830)100:0.207423)89:0.056312)57:0.055649,((GCA_000317515.1_AFZ16004.1:0.0515617388,GCA_000155555.1_EDX71040.1:0.5287233580)47:0.136906,GCA_000760695.2_KIE12453.1:0.2329700191)46:0.066598)91:0.054368,(GCA_000214075.2_EGK88893.1:0.0531014022,GCA_000317475.1_AFZ06012.1:0.0565860222)100:0.269547)91:0.053974,(GCA_000317555.1_AFZ28705.1:0.0574677252,GCA_001904655.1_OKH23375.1:0.0801424891)100:0.372623)94:0.087567,(GCA_000316665.1_AFY55753.1:0.3073793308,GCA_000828085.2_KIJ84040.1:0.2024169326)100:0.108482)100:0.135796,GCA_001579845.1_AMN39132.1:1.0840432745)49:0.115991,((GCA_000317495.1_AFZ15636.1:0.2129842538,GCA_002142475.1_BAS56299.1:0.3401975553)100:0.211081,GCA_900009265.1_CUR19459.1:0.1879180703)100:0.300455)49:0.133642,(((GCA_000179775.1_EFL87927.1:0.3715322984,((GCA_001046955.1_AKO99625.1:0.0041136754,GCA_900109145.1_SEJ93020.1:0.0134900757)100:0.054175,GCA_900188335.1_SNT02046.1:0.0732423110)100:0.316954)100:0.198709,GCA_001017175.1_KLK90133.1:0.5886301376)100:0.191316,((GCA_001618845.1_AMY03895.1:0.2303290769,GCA_002075885.1_OQM74372.1:0.2266460681)100:0.241134,GCA_900129685.1_SHH13063.1:0.4551498423)100:0.092068)100:0.192429)49:0.083148,((((GCA_000828085.2_KIJ83580.1:0.3276717222,GCA_001870225.1_APB33429.1:0.3651976892)100:0.326428,(((GCA_000014745.1_ABI67014.1:0.4142819074,(GCA_000023785.1_ACT60747.1:0.5434309774,GCA_000715015.1_KEO89867.1:0.4716287462)100:0.211359)99:0.093585,GCA_900101935.1_SDD21266.1:0.5404603359)100:0.248014,(GCA_000092285.1_ADG11110.1:0.4298731237,(GCA_000218875.1_AEI38356.1:0.5768996320,GCA_001661675.2_ARU17344.1:0.7609722640)100:0.123332)100:0.109735)100:0.285740)89:0.093548,(GCA_000091125.1_BAI98463.1:0.8403899947,GCA_001275395.1_KOP24806.1:1.2787555974)51:0.069110)63:0.131915,((GCA_000317125.1_AFY86795.1:0.3121804184,GCA_000828085.2_KIJ81931.1:0.2249022318)100:0.709147,GCA_001677335.1_OBV10183.1:1.0324030011)14:0.071987)42:0.108229)98:0.322381,((GCA_900215505.1_SNY92254.1:0.8567763940,((GCA_000019945.1_ACB78766.1:0.3652137397,GCA_900104035.1_SDO50009.1:0.5162837515)100:0.323662,((GCA_000016725.1_ABQ28751.1:0.5727542676,GCA_000234355.2_EHH68169.1:0.4096692211)100:0.111680,(GCA_001787335.1_AOX17982.1:0.0330199073,GCA_001787355.1_AOX20853.1:0.0000022817)100:0.405114)100:0.585864)100:0.193538)94:0.098827,((GCA_000828475.1_BAQ16876.1:0.1040747075,GCA_001723285.1_ODS00114.1:0.1108169326)100:0.103544,(GCA_002119765.1_ARP97786.1:0.1159117376,GCA_001708935.1_ODA67396.1:0.3314739011)100:0.096015)100:0.928328)63:0.056779)65:0.062660)89:0.144783,(GCA_000153305.1_EAR52535.1:0.4971410348,GCA_900215505.1_SNY91075.1:1.1479362170)62:0.095373)37:0.062078,((GCA_000153465.1_EAS50992.1:0.1363099622,GCA_900113985.1_SFJ09816.1:0.2459105796)99:0.057082,(GCA_000800175.1_KHJ55565.1:0.0225389450,GCA_900141975.1_SHJ13104.1:0.0359476855)100:0.240607)100:0.299286)28:0.000003,GCA_000011965.2_AAV95807.1:0.7858732899)80:0.419077,GCA_001579845.1_AMN39131.1:2.2909420365)100:2.251775)19:0.000002)39:0.109502)40:0.049096,(((GCA_000963705.1_KJV10575.1:0.2443622396,GCA_002251735.1_OYQ19437.1:0.3688625739)100:0.412670,GCA_900148505.1_SHO60167.1:0.5951462155)100:0.123277,GCA_000812665.2_AML52653.1:0.7420979762)31:0.158307)29:0.056899,((GCA_000284415.2_CCG09760.1:0.4414205058,(GCA_900112335.1_SFB77297.1:0.2489282379,GCA_900099935.1_SDJ19393.1:0.7043392327)100:0.287949)100:0.392514,(((((((((GCA_000011965.2_AAV94162.1:0.2852432495,(GCA_900109035.1_SEI69369.1:0.4873722522,GCA_900172225.1_SLN53464.1:0.4569831764)43:0.070986)100:0.180559,GCA_900142085.1_SHI61546.1:0.6241903580)100:0.101835,(((((GCA_001038505.1_KMK65894.1:0.4057265130,GCA_900188035.1_SNR37466.1:0.3065464570)100:0.150886,GCA_001205715.1_KNG93923.1:0.5399174275)60:0.066190,(GCA_002115725.1_OSQ66098.1:0.2850694855,GCA_002115805.1_OSQ53380.1:0.1560575550)100:0.317483)63:0.078670,(GCA_001482405.1_KUF10564.1:0.3902128407,(((GCA_002211155.1_OWV56078.1:0.0168582762,(GCA_002211225.1_OWV47038.1:0.0000020866,GCA_900101505.1_SDD53122.1:0.0000020866)100:0.000003)100:0.005115,GCA_002211205.1_OWV63663.1:0.0159895267)100:0.162223,((GCA_002237555.1_ASP19849.1:0.0809125996,GCA_900188425.1_SNS92428.1:0.0754446329)100:0.150165,GCA_900184945.1_SMX32011.1:0.2726371898)100:0.056435)100:0.114017)85:0.082485)64:0.136020,GCA_001458375.1_CUH79116.1:0.4328315503)100:0.203850)98:0.116306,(GCA_900107585.1_SDZ75863.1:0.6121808242,GCA_900184935.1_SMX44803.1:0.5151119961)84:0.088054)81:0.063416,(GCA_000647975.1_KAJ57031.1:0.5865678087,GCA_000812665.2_AML50380.1:0.6964815863)91:0.157017)16:0.039743,(GCA_900177545.1_SMH44216.1:0.6942861313,(GCA_000376545.2_ANP39172.1:0.6114048556,((GCA_000511385.1_AHD11471.1:0.4231613459,(GCA_001258055.1_CRL13519.1:0.0000020866,GCA_900113345.1_SFH57618.1:0.0000020866)100:0.477607)100:0.329293,GCA_900129685.1_SHH66285.1:0.8052762408)100:0.166059)100:0.231072)69:0.074947)71:0.110181,GCA_900172235.1_SLN60972.1:0.8070951200)100:0.216794,((GCA_900106695.1_SDW16365.1:0.3507866796,GCA_900113695.1_SFI27122.1:0.4896879667)100:0.219186,GCA_002088295.1_ORE95733.1:0.8702241373)86:0.040328)100:0.152457,((GCA_000014245.1_ABG61855.1:0.3481510938,((GCA_000230555.1_AEQ53132.1:0.2643930110,GCA_900100665.1_SDG18447.1:0.5768766512)93:0.099625,GCA_000300335.1_EKF18606.1:0.4143851249)99:0.155966)95:0.070278,((GCA_000743575.1_KFL30091.1:0.2120765931,GCA_000970435.1_KKB76180.1:0.1731738560)100:0.343745,GCA_001907205.1_OKL43869.1:1.3139143937)98:0.167027)100:0.127066)100:0.361558)35:0.078177)94:0.211326,(GCA_001907205.1_OKL45819.1:0.2448155379,GCA_900115225.1_SFP01773.1:0.1674930820)100:0.685545)41:0.042487,(((((GCA_000010725.1_BAI76701.1:0.4314072490,GCA_900148505.1_SHO66542.1:0.6037091816)100:0.088733,(GCA_000600335.2_EYD75273.1:0.4082364041,GCA_001620265.1_AMY67493.1:0.5488367321)100:0.235337)99:0.136900,(GCA_900107025.1_SDX13096.1:0.8546756934,((GCA_001578105.1_AMM86693.1:0.2621648378,GCA_900115225.1_SFO75043.1:0.2955292744)100:0.364573,GCA_002043005.1_AQZ49939.1:1.1045311641)78:0.180728)52:0.064861)77:0.136557,((GCA_000300235.2_AJD52390.1:0.3206564363,GCA_000300275.1_EKF06802.1:0.2762984454)100:0.366972,GCA_001885585.1_OJF96407.1:0.6702370450)100:0.451226)80:0.059872,(GCA_000968135.1_CCQ75113.1:0.6894493451,(GCA_000014285.2_ABI61694.2:0.0000021015,GCA_000576085.2_AHJ62617.1:0.0087931127)100:0.933811)96:0.285623)93:0.071465)93:0.146405)90:0.106686)54:0.080662,GCA_002251795.1_OYQ31357.1:0.5546068833)94:0.115394)45:0.051997,GCA_900199215.1_SNT75153.1:0.4710722828)69:0.078726)73:0.063226,((((GCA_000091125.1_BAI95797.1:0.2345379990,(GCA_001295965.1_KPF72188.1:0.0093267127,GCA_001713435.1_AOG01747.1:0.0000023699)100:0.323633)89:0.047624,(GCA_001661675.2_ARU15791.1:0.3525229091,GCA_000013325.1_ABD25264.1:0.6923205908)82:0.066865)92:0.054869,GCA_001008165.2_AKH43226.1:0.3591884321)63:0.046771,GCA_001586395.2_KZB94135.1:0.2914811063)99:0.163803)100:0.246245);
