# Supplementary material for: Assessing the accuracy of phylogenetic rooting methods on prokaryotic gene families
Source: PLoS One. 2020 May 15;15(5):e0232950. doi: 10.1371/journal.pone.0232950 (PMC7228096; doi:10.1371/journal.pone.0232950)
Supplement: S2 Dataset — (ZIP) [file pone.0232950.s003.zip › EmpiricalDataset/GeneTrees_IQTree/000184.aln.treefile]

(GCA_000006905.1_AAK22038.1:0.0325454026,GCA_000092285.1_ADG08556.1:0.0218298977,((GCA_000017265.1_ACG79857.1:0.1018950498,GCA_001425915.1_KQW69091.1:0.1460001469)91:0.075068,((GCA_000175215.2_ADU11873.1:0.1673663097,GCA_000204015.1_EGF91990.1:0.0911303225)100:0.269114,((GCA_000144605.1_ADK99703.1:0.2303486608,GCA_002205555.1_ASD28519.1:0.1614724806)98:0.100747,((((((((((((((GCA_000013005.1_ABC64949.1:0.1905891211,GCA_000715015.1_KEO89832.1:0.1065718039)100:0.029263,GCA_001281485.1_ALE18050.1:0.1369041018)90:0.049381,GCA_001677335.1_OBV09900.1:0.1162657299)99:0.039609,(GCA_001028705.1_AKM08776.1:0.1789824670,GCA_001661675.2_ARU16773.1:0.1140985970)100:0.127640)97:0.041708,(GCA_001304795.1_ALG59649.1:0.0000026920,GCA_001306275.1_KPM17244.1:0.0000021360)100:0.200606)98:0.033122,GCA_001008165.2_AKH43642.1:0.1240217532)56:0.048235,(((GCA_000013325.1_ABD24732.1:0.0802733662,GCA_001663175.1_ANK12236.1:0.0963253367)100:0.108947,((GCA_000016765.1_ABQ69719.1:0.0502862862,(GCA_002355275.1_ATE63599.1:0.0000020723,GCA_002367875.1_PCE42726.1:0.0000026908)100:0.050321)100:0.054992,(GCA_000091125.1_BAI96048.1:0.0046152283,GCA_000147835.3_AEG47889.1:0.0188611004)100:0.051832)99:0.044151)54:0.033909,GCA_000934435.1_KIY13555.1:0.2261242336)52:0.067222)44:0.030503,GCA_000235975.2_EHJ61484.1:0.2494267367)77:0.101237,(GCA_000342165.1_EMD82788.1:0.2115678003,GCA_002211145.1_OWV32135.1:0.2944164097)100:0.207225)25:0.039315,(GCA_000013985.1_ABF54842.1:0.0555513097,GCA_001610975.1_AMU94772.1:0.0740456199)100:0.274872)17:0.022768,(((GCA_001295965.1_KPF74934.1:0.0000023863,GCA_001713435.1_AOG00788.1:0.0000020181)100:0.217804,(GCA_000175255.2_AEH62669.1:0.0755719759,GCA_000218875.1_AEI37809.1:0.0686238422)100:0.346320)99:0.059287,GCA_001586395.2_KZB95276.1:0.2621997450)84:0.061282)68:0.070947,(GCA_002218195.1_ASK88791.1:0.0736396973,GCA_900128895.1_SIN61886.1:0.0834499282)100:0.151519)86:0.061804,GCA_002251755.1_OYQ30005.1:0.2525931463)100:0.261830,(((((((((((((((((((((((((GCA_000007125.1_AAL53151.1:0.0135694375,GCA_000157815.1_EEX99353.1:0.0031780055)100:0.028497,(GCA_000017405.1_ABS13474.1:0.0032836933,GCA_000585655.1_EXL07673.1:0.0000026414)100:0.035065)100:0.081447,(GCA_900104355.1_SDO39451.1:0.0349503796,GCA_900113985.1_SFI63539.1:0.0472619753)100:0.056067)95:0.011545,GCA_001558695.1_KXF79560.1:0.0811228640)98:0.028474,(GCA_002238045.1_OXT01842.1:0.1830207407,(GCA_001293565.1_KPB01925.1:0.1891596758,(GCA_000022725.1_ACS50597.1:0.0240420969,GCA_000341385.1_AGF75352.1:0.0938952927)100:0.254854)84:0.027115)68:0.014727)78:0.049032,((((((GCA_000016285.1_ACM35310.1:0.0896726299,((GCA_001578105.1_AMM85099.1:0.0722811544,GCA_002043005.1_AQZ53200.1:0.0368839474)100:0.071144,(GCA_000153465.1_EAS49017.1:0.1337652805,(GCA_000153705.1_EAU43268.1:0.1531966221,GCA_900176465.1_SMD02451.1:0.0986943028)100:0.090422)100:0.101101)88:0.049815)61:0.019297,(((GCA_000017145.1_ABR58906.1:0.0189545808,((GCA_002288525.1_ASY61519.1:0.0343371376,GCA_000697965.2_ANK71197.1:0.0420265843)97:0.009141,GCA_000018545.1_ACP23852.1:0.0506244471)79:0.004896)83:0.037046,(GCA_000325745.1_AGA64155.1:0.2156743620,GCA_000496595.1_AHA27435.1:0.4683638062)100:0.330327)48:0.024427,(GCA_000154705.2_EDQ35529.1:0.0452238000,GCA_001703635.1_OCW55896.1:0.0654950514)100:0.163451)34:0.010481)73:0.026865,((GCA_000092045.1_ABC89192.1:0.0254912603,GCA_000769405.1_KPN26048.1:0.0152335409)100:0.072088,((GCA_000722615.1_KEQ03907.1:0.0000021709,GCA_000722625.1_KEQ04609.1:0.0000022512)100:0.082515,(GCA_000731295.1_CDN52415.1:0.0068187266,GCA_000731315.1_CDN46244.1:0.0000026776)100:0.028264)100:0.046869)93:0.019921)71:0.016253,(GCA_001267455.1_KOC76559.1:0.0181600805,GCA_001652565.1_ANH02618.1:0.0170735244)100:0.074461)71:0.020265,(GCA_000092025.1_AAK86179.1:0.0619125592,(GCA_001687365.1_OBZ96839.1:0.0460225072,GCA_001885585.1_OJF90501.1:0.0389856110)100:0.055620)98:0.011504)97:0.061869,GCA_900113935.1_SFJ60286.1:0.1571601702)71:0.021297)95:0.027525,(GCA_000014245.1_ABG65291.1:0.1088869521,(GCA_000300335.1_EKF19437.1:0.0670936815,GCA_000300515.1_EKF44254.1:0.0748648840)100:0.067977)100:0.076611)98:0.032790,(GCA_000585625.1_EXL10263.1:0.0581586620,((GCA_001424795.1_KQU64339.1:0.0126203526,GCA_001605015.1_AMS38978.1:0.0202447767)100:0.037388,(GCA_001510895.1_KUM28263.1:0.0407726362,(GCA_001618845.1_AMX98661.1:0.0326349957,GCA_002075885.1_OQM74822.1:0.0922323925)100:0.014595)100:0.026226)100:0.041149)100:0.017016)100:0.161915,((GCA_000800175.1_KHJ55482.1:0.0330426414,GCA_900141975.1_SHJ09680.1:0.0000020658)100:0.267473,GCA_900104035.1_SDO31895.1:0.1132955844)100:0.165454)95:0.051629,(GCA_000743575.1_KFL30386.1:0.0549867243,GCA_000970435.1_KKB76155.1:0.0937711648)100:0.063227)95:0.062156,(GCA_001741865.1_AOO79890.1:0.0703496534,GCA_900102525.1_SDG62449.1:0.0881997656)100:0.073748)100:0.044801,GCA_001676615.1_OCC04335.1:0.1987912863)100:0.112244,((((GCA_000019845.1_ACB94705.1:0.1270311529,GCA_900187365.1_SNB73380.1:0.1639780669)95:0.038735,GCA_900114285.1_SFK39841.1:0.2003995914)95:0.027426,((GCA_000304315.1_CCJ06359.1:0.1906201630,((GCA_001644125.1_OAI29293.1:0.0804230152,GCA_001675455.1_OBS52083.1:0.0472047646)100:0.048898,GCA_002117405.1_ARN83270.1:0.1599052872)93:0.043888)100:0.086216,GCA_900104955.1_SED04122.1:0.2195108794)98:0.068825)98:0.084100,((((((GCA_000011365.1_BAC51210.1:0.0421767476,GCA_000661935.1_AHY53001.1:0.0255713335)100:0.072196,(GCA_000012725.1_ABA05632.1:0.0219702115,GCA_000013885.1_ABE63532.1:0.0266972995)100:0.068537)91:0.029884,(GCA_000195775.1_CAE29457.1:0.0972372275,(((GCA_000218565.1_AEI07350.1:0.0000020181,GCA_000218585.1_AEI03773.1:0.0000020181)100:0.047601,GCA_000314735.2_EKS27493.1:0.0799784720)100:0.064090,((GCA_000336555.1_EKS35661.1:0.0182939027,(GCA_001618955.1_KZD20604.1:0.0038053927,GCA_900108575.1_SEI23836.1:0.0039251814)100:0.052060)100:0.034438,GCA_000935205.1_KIZ38290.1:0.1029923811)74:0.016126)100:0.026645)85:0.015063)100:0.205671,(GCA_000143145.1_ADJ25282.1:0.2640766769,GCA_000503895.1_AHB48285.1:0.1062435057)100:0.066861)99:0.114157,(GCA_000981545.1_CPR19573.1:0.0000026233,GCA_900104305.1_SDO04812.1:0.0000020635)100:0.220354)98:0.044434,GCA_000179775.1_EFL89216.1:0.5476211745)59:0.033155)28:0.018215)66:0.070946,((((GCA_000010525.1_BAF86012.1:0.2283455517,GCA_000017645.1_ABS67061.1:0.0924985164)100:0.057864,(GCA_000092925.1_ADH91225.1:0.0679405316,GCA_900100155.1_SCW72144.1:0.0819471929)100:0.091268)100:0.068732,GCA_001305515.1_KPL52660.1:0.1618109140)12:0.012616,(GCA_900129325.1_SHF64557.1:0.1868535043,(GCA_001402875.1_ALK08418.1:0.0000024035,GCA_001459775.1_CUU41080.1:0.0039170830)100:0.198659)100:0.080881)83:0.046531)56:0.038344,(((((GCA_000019945.1_ACB81656.1:0.1086894227,GCA_000022085.1_ACL60736.1:0.1306123451)100:0.191179,(GCA_001017175.1_KLK93890.1:0.0344605918,GCA_900102135.1_SCY45927.1:0.0359578279)100:0.126523)100:0.084823,(GCA_001271345.1_ALA17331.1:0.0122798764,GCA_001887265.1_APF36074.1:0.0158142831)100:0.203213)51:0.040996,(GCA_900148505.1_SHO65030.1:0.1508442879,GCA_001720135.1_ODN72150.1:0.5336803364)99:0.096417)50:0.053221,(((GCA_000148725.1_EFO32753.1:0.2009879499,(GCA_000158095.1_EEE46353.1:0.0893196202,GCA_001403915.1_CTQ44303.1:0.0816843319)100:0.029132)78:0.030712,(GCA_000192745.1_ADZ72725.1:0.1145751179,(GCA_001188555.1_KND18410.1:0.0000021388,GCA_002249885.1_OXS45769.1:0.0000023643)100:0.103298)100:0.076681)100:0.055111,(GCA_900105595.1_SDU46527.1:0.1795750077,(GCA_001907205.1_OKL44469.1:0.1892056032,(GCA_900110875.1_SEQ33473.1:0.0333112449,GCA_900114245.1_SFJ96344.1:0.0293840604)100:0.146035)100:0.149829)93:0.040086)100:0.101098)28:0.039306)68:0.083706,(GCA_002088295.1_ORE95281.1:0.3183238752,((((((((((((((((((GCA_000011965.2_AAV97152.1:0.1152447866,GCA_900102795.1_SCZ50645.1:0.0559533887)59:0.027690,GCA_900172225.1_SLN24625.1:0.0684268743)31:0.016618,((GCA_000203975.3_KID07983.1:0.0310174224,GCA_000511355.1_AHD01913.1:0.0271221811)96:0.016887,((GCA_001678945.1_ANP37516.1:0.0627975164,((((GCA_000814025.1_KIC50898.1:0.0285844481,GCA_001969365.1_APX10856.1:0.0607314641)100:0.081962,GCA_900129685.1_SHG49818.1:0.1373536451)89:0.046596,(GCA_900116455.1_SFT34949.1:0.1357386500,GCA_900156525.1_SIT84008.1:0.2809368212)78:0.067208)76:0.034687,GCA_000376545.2_ANP42685.1:0.1493637500)74:0.047513)69:0.019894,(GCA_000511385.1_AHD10751.1:0.0471143858,(GCA_001258055.1_CRL15499.1:0.0000020181,GCA_900113345.1_SFG50853.1:0.0000020181)100:0.025880)100:0.063597)71:0.027127)67:0.025897)55:0.040789,(GCA_001458175.1_CUH54062.1:0.0538165727,GCA_900114415.1_SFK80070.1:0.0731987890)100:0.064261)29:0.011150,(GCA_900142085.1_SHJ34870.1:0.1051700753,((GCA_000161835.1_EET48852.1:0.0920253011,(GCA_001404155.1_CRK75930.1:0.0000023360,GCA_900114125.1_SFJ75847.1:0.0000020181)100:0.075939)99:0.042386,GCA_001890925.1_OJI95477.1:0.1247898128)26:0.011657)25:0.014303)41:0.047689,GCA_900107355.1_SDY20870.1:0.1586529138)71:0.035720,(((GCA_900109035.1_SEI66399.1:0.0680014321,GCA_900110425.1_SEO34700.1:0.2019196002)99:0.064929,((((GCA_000299875.1_EKE71194.1:0.0914603322,GCA_900114135.1_SFJ56017.1:0.1001861010)100:0.062012,(GCA_900109555.1_SEK54277.1:0.0344684403,GCA_900172305.1_SLN39299.1:0.0000023930)100:0.167713)99:0.043582,GCA_900172375.1_SLN59297.1:0.2204816750)97:0.027561,GCA_001403795.1_CTQ49987.1:0.2042653915)75:0.030423)53:0.022677,GCA_900100005.1_SDI48960.1:0.1772178195)37:0.024399)87:0.021369,((GCA_000155735.2_AGI73050.1:0.1064598044,GCA_001187845.1_AKS46989.1:0.0991555202)100:0.108104,(GCA_000671395.1_KCV81965.1:0.2225359249,GCA_900172235.1_SLN64638.1:0.1146518322)100:0.085366)89:0.014496)88:0.026283,GCA_001908835.1_APO87717.1:0.2199229434)50:0.011357,(GCA_001205715.1_KNG94170.1:0.1232096613,(GCA_000765015.1_KGK79198.1:0.0079371582,GCA_900141945.1_SHI59395.1:0.0000027680)100:0.159728)94:0.043516)77:0.025545,(((((((((((((GCA_000153725.1_EAU44252.1:0.0826205946,((GCA_001969385.1_APX21473.1:0.0000020181,GCA_900112435.1_SFC19315.1:0.0000020181)100:0.068152,(GCA_900102075.1_SDF08647.1:0.1272754555,GCA_001975705.1_APZ51650.1:0.0933876975)9:0.031647)8:0.016670)66:0.032308,GCA_000442255.1_EPX79682.1:0.0766912233)99:0.055909,((GCA_001687105.1_ANT59761.1:0.1095165555,GCA_900116195.1_SFS91883.1:0.0613125989)100:0.040519,GCA_900100085.1_SDI55078.1:0.0944161286)100:0.016328)99:0.033066,(GCA_900115815.1_SFQ66088.1:0.0575005951,GCA_000521865.1_ETX28385.1:0.2099771546)100:0.039302)98:0.029628,GCA_001482405.1_KUF11168.1:0.1259494588)91:0.007676,(GCA_000169415.1_EBA07681.1:0.0758444475,((GCA_001458375.1_CUH82489.1:0.0954805031,GCA_900172275.1_SLN44981.1:0.1014688994)100:0.052252,(((((GCA_002211155.1_OWV57606.1:0.0000000000,GCA_002211225.1_OWV41900.1:0.0000000000):0.000000,GCA_900101505.1_SDE19501.1:0.0000000000):0.000002,GCA_002211205.1_OWV54218.1:0.0000020181)97:0.000002,GCA_000442255.1_EPX79681.1:0.1815694118)98:0.025570,(GCA_002237555.1_ASP20568.1:0.0075697875,GCA_900188425.1_SNS15804.1:0.0480431496)100:0.099439)99:0.050929)99:0.051466)94:0.038528)97:0.014774,(GCA_001038505.1_KMK68898.1:0.0769254803,GCA_900188035.1_SNR33529.1:0.1438893315)100:0.033805)98:0.047323,(GCA_002115725.1_OSQ61957.1:0.0292595798,GCA_002115805.1_OSQ50646.1:0.0280535126)100:0.075675)99:0.041001,(GCA_001458355.1_CUH68259.1:0.1293362781,GCA_900110775.1_SEQ62036.1:0.0965834960)100:0.068364)96:0.029663,((((GCA_000836695.1_KIQ67562.1:0.1285941033,GCA_900141735.1_SHI81480.1:0.1155899797)31:0.026676,((GCA_000223375.1_AEM40127.1:0.0000029688,GCA_001399515.1_ALJ80333.1:0.0000026494)100:0.164460,(GCA_000442315.1_EPX87498.1:0.1474023330,GCA_000600335.2_EYD71555.1:0.0862665994)100:0.151355)99:0.052966)54:0.033033,GCA_900114485.1_SFL06231.1:0.2232155506)95:0.019184,GCA_000600975.2_EYD70814.1:0.2291981886)5:0.025800)15:0.035825,((GCA_900111875.1_SFA86873.1:0.0975617629,GCA_900116005.1_SFR07485.1:0.1373087219)95:0.038805,(GCA_000299575.1_EKE45373.1:0.1167358872,GCA_900184815.1_SMX23779.1:0.1647905193)68:0.056390)36:0.015001)14:0.025813,(((GCA_000014045.1_ABG33373.1:0.0327277729,GCA_000154785.2_AEI92544.1:0.0000022126)100:0.116525,(GCA_000622405.1_KIN68743.1:0.0993709949,(GCA_000152605.1_EAP84947.1:0.0835398140,GCA_000172095.1_EDQ03617.1:0.1336086200)100:0.073929)99:0.032312)100:0.061061,(GCA_900172385.1_SLN65160.1:0.2422979189,GCA_900109285.1_SEK71655.1:0.2265791300)18:0.040454)14:0.012001)48:0.013806,((((GCA_900110115.1_SEM97859.1:0.0120398957,GCA_900141995.1_SHJ48525.1:0.0044865487)100:0.074260,(GCA_900113405.1_SFG37707.1:0.0000020250,GCA_900172315.1_SLN29853.1:0.0000020191)100:0.140305)100:0.096135,(GCA_000152725.1_EAQ01722.1:0.1905354919,GCA_900115595.1_SFO87380.1:0.1977882352)60:0.055426)50:0.028815,(GCA_000738435.1_AII87538.1:0.2102235374,(((((((GCA_000012905.2_ABA81198.1:0.1371810226,GCA_900110025.1_SEN73938.1:0.0985572950)100:0.018632,(GCA_900110135.1_SEN23746.1:0.1386156781,GCA_900156815.1_SIS86881.1:0.1839220567)100:0.100280)100:0.048208,(((GCA_000021865.1_ADE84878.1:0.0534176979,GCA_000740785.1_KFI26471.1:0.2112742706)100:0.047614,(GCA_000714535.1_KEO56429.1:0.0810751295,GCA_000715505.1_KEP69893.1:0.1064293171)100:0.075890)100:0.036971,GCA_001620265.1_AMY68144.1:0.1302412179)96:0.065571)79:0.035297,((GCA_900107025.1_SDW55207.1:0.1530242142,GCA_001247715.1_KNX41684.1:0.1774701547)84:0.037727,(GCA_000740775.1_KFI32761.1:0.0000023884,GCA_000740795.1_KFI27145.1:0.0160463505)100:0.146725)98:0.047790)79:0.026031,GCA_900172355.1_SLN70139.1:0.2042155889)64:0.015629,(((((((GCA_000152625.1_EAP76767.1:0.1010556878,GCA_002210095.1_OWU70539.1:0.1203161255)93:0.042507,GCA_900172295.1_SLN32710.1:0.1532333301)84:0.035739,GCA_001305615.1_ALG89456.1:0.0675085585)79:0.022657,((((GCA_001046955.1_AKO98029.1:0.0000029695,GCA_900109145.1_SEJ35270.1:0.0040364800)100:0.015131,GCA_900109145.1_SEK11638.1:0.0305389212)100:0.088071,GCA_900184945.1_SMX40885.1:0.0665036722)100:0.050708,GCA_900107235.1_SDY35794.1:0.2045984126)65:0.030555)75:0.021785,(((GCA_900112335.1_SFC36149.1:0.0838587023,GCA_900188335.1_SNS22715.1:0.0471919156)100:0.042227,GCA_900099935.1_SDK95615.1:0.1201773879)100:0.033208,(GCA_900095785.1_SCM67011.1:0.0000026314,GCA_900115865.1_SFQ73209.1:0.0000024831)100:0.186825)98:0.031462)76:0.033602,(GCA_001517585.1_CUX82991.1:0.1711951635,(GCA_001548075.1_BAQ68226.1:0.0227665706,GCA_001633165.1_ANB35596.1:0.0117753894)100:0.145304)77:0.041400)88:0.016573,GCA_000153305.1_EAR50893.1:0.1478223145)90:0.032268)70:0.023190,(GCA_000203895.1_ABL69968.1:0.1690963934,GCA_000444995.1_AGT08191.1:0.1835624398)98:0.085464)100:0.058132)59:0.022498)52:0.021954)76:0.020526)99:0.035127,(GCA_000442275.2_EPX77141.1:0.0776022276,GCA_900111945.1_SFR38710.1:0.0433637498)100:0.106725)97:0.013092,(GCA_000018145.1_ABV92754.1:0.1740728812,GCA_001981245.1_APX90453.1:0.1467212202)99:0.027828)98:0.022665,GCA_000590925.1_AHM04021.1:0.2276680404)100:0.059265,((((((GCA_000152805.1_EAQ10476.1:0.1713908868,GCA_900142295.1_SIO08412.1:0.1869244781)54:0.012941,(GCA_001307765.1_KPN63656.1:0.0854755828,GCA_900109955.1_SEW00295.1:0.1561675981)100:0.142104)52:0.025963,(GCA_900106675.1_SDW42546.1:0.1350403406,(GCA_900106695.1_SDX72402.1:0.1273664578,GCA_900113695.1_SFI95260.1:0.2088744002)100:0.164005)88:0.053026)82:0.036220,GCA_900102905.1_SDK49949.1:0.1943038671)99:0.046557,(GCA_000647975.1_KAJ55938.1:0.1357789062,GCA_900184935.1_SMX44558.1:0.1284586074)100:0.054757)97:0.019785,GCA_000812665.2_AML50335.1:0.3062816106)97:0.051449)98:0.031422,GCA_900177545.1_SMH51996.1:0.3566571822)77:0.046225,(GCA_900111545.1_SET19586.1:0.0000020181,GCA_900143155.1_SHN57898.1:0.0000020181)100:0.351110)100:0.101158,(GCA_900107585.1_SEA77355.1:0.3588827061,(GCA_900115225.1_SFO39161.1:0.1806587934,GCA_900215505.1_SNY90741.1:0.1387478565)100:0.336706)99:0.077774)98:0.063723)46:0.045462)31:0.015530,(GCA_900104485.1_SDB50950.1:0.2501381534,GCA_900102695.1_SCZ35149.1:0.3732298562)73:0.068713)76:0.122628,(GCA_000264455.2_AFK55375.1:0.0194180404,GCA_001601315.1_KYO52516.1:0.0048506618)100:0.395106)81:0.058587,(GCA_000496075.1_ESR25873.1:0.3013679009,((((GCA_001426945.1_KQY97735.1:0.1062233448,GCA_001579845.1_AMN38570.1:0.1748000247)100:0.053783,GCA_002119765.1_ARQ02850.1:0.1220958701)100:0.046891,GCA_002355335.1_BAT58042.1:0.0901477257)100:0.130076,GCA_900167455.1_SKA10973.1:0.1665157967)100:0.649503)93:0.058429)54:0.055427,(((((((GCA_000009985.1_BAE53273.1:0.1240468467,(GCA_000294655.1_CCG41757.1:0.0058134649,GCA_900108475.1_SEH28238.1:0.0281551606)100:0.157222)100:0.062496,GCA_000513295.1_CDL00342.1:0.1206012369)100:0.070973,(GCA_000226315.1_AEP09446.1:0.0326180727,GCA_000348745.1_AGH97901.1:0.0014266554)100:0.412833)99:0.056998,((((GCA_000010725.1_BAI73491.1:0.1514260392,GCA_000632475.2_AIB13156.1:0.0622669634)100:0.057322,GCA_000576635.1_EWY37091.1:0.3401054302)100:0.049061,((GCA_000576635.1_EWY42383.1:0.0774082904,GCA_000936425.1_KJB95610.1:0.1825291072)100:0.064114,(GCA_000767795.1_KGM32262.1:0.0161792581,GCA_002195995.1_OWJ56534.1:0.0045674470)100:0.182793)99:0.041821)100:0.064648,((GCA_000299935.1_EKE78364.1:0.1451931307,GCA_001618175.1_KZD04202.1:0.1488172709)100:0.131780,((GCA_000982415.1_KKJ77178.1:0.0047288351,GCA_001026905.1_KLN60958.1:0.0126499355)100:0.315041,(GCA_900177295.1_SMF74493.1:0.0000029778,GCA_900188055.1_SNS10736.1:0.0000027589)100:0.242885)59:0.022437)100:0.047220)99:0.062420)92:0.047556,((GCA_000016185.1_ACJ00340.1:0.1871275091,GCA_002251795.1_OYQ33352.1:0.0936342055)100:0.066474,(GCA_000225995.2_EGY01779.1:0.0000026441,GCA_000730165.2_ASG19391.1:0.0000028069)100:0.149276)100:0.068302)98:0.081734,(GCA_000963705.1_KJV10590.1:0.0552915894,GCA_002251735.1_OYQ18059.1:0.0000025349)100:0.223585)50:0.029507,(((((((((GCA_000011685.1_AAW60640.1:0.0334926567,GCA_000234355.2_EHH67977.1:0.0298326429)100:0.063722,((GCA_000723565.1_CDG33187.1:0.0134014221,GCA_002003665.1_OOL17321.1:0.0190645179)100:0.086015,GCA_000963885.1_GAN54696.1:0.0889540937)100:0.043455)100:0.059003,(GCA_000724025.1_CDG40697.1:0.0039104769,GCA_001547995.1_BAT21056.1:0.0000020014)100:0.072155)82:0.020517,((GCA_001787335.1_AOX17931.1:0.0000021773,GCA_001787355.1_AOX20811.1:0.0080105767)100:0.071917,GCA_002005465.1_AQS87769.1:0.0492266873)81:0.015403)96:0.062991,GCA_000617865.1_GAJ29010.1:0.1259961165)100:0.120300,((GCA_000021325.1_ACI51730.1:0.1054975011,((GCA_000182745.1_BAK84232.1:0.0044971656,GCA_000208635.2_EGG77847.1:0.0115415447)100:0.009915,GCA_000964505.1_GAN99482.1:0.0148703343)100:0.085928)100:0.044438,(GCA_002005445.1_AQS84090.1:0.1349385913,GCA_002173735.1_ARW47792.1:0.2147972148)100:0.086122)39:0.036500)91:0.055742,(GCA_000231445.2_EHD13376.1:0.0000022087,GCA_002153535.1_OUI78695.1:0.0000025473)100:0.312738)100:0.155045,((((GCA_000016725.1_ABQ30270.1:0.0038682319,GCA_000202835.1_BAJ80184.1:0.0043442315)100:0.219691,(GCA_000306035.1_EKN00217.1:0.0649668127,GCA_000964385.1_GAN80693.1:0.0889199060)100:0.156512)100:0.048997,((GCA_000164635.1_EFH09115.1:0.0932615226,GCA_900141905.1_SHK38873.1:0.1999683135)100:0.076972,(GCA_900101615.1_SDD44829.1:0.0000021717,GCA_900104205.1_SDB72480.1:0.0040192175)100:0.252344)60:0.092036)54:0.015100,GCA_000964365.1_GAN76676.1:0.2126648895)72:0.082535)50:0.049343,(GCA_000014285.2_ABI63297.1:0.0000021729,GCA_000576085.2_AHJ64315.1:0.0199052910)100:0.245411)100:0.214324)70:0.035160)51:0.043907,((((((GCA_000013085.1_ABC24570.1:0.1081322011,GCA_000284415.2_CCG06813.1:0.1598648682)100:0.105420,(GCA_001611975.1_AMW34510.1:0.1695260707,GCA_900156605.1_SIS50760.1:0.1223344763)100:0.080387)69:0.031189,((GCA_900100455.1_SDH58563.1:0.2100751972,GCA_900093605.1_SCA55603.1:0.3612882093)96:0.071523,GCA_000968135.1_CCQ75714.1:0.2660033540)90:0.028417)88:0.050656,(GCA_000300235.2_AJD54186.1:0.0810658123,GCA_000300275.1_EKF10238.1:0.0880209031)100:0.291074)59:0.046784,((GCA_900101965.1_SDE19578.1:0.2169799515,GCA_000315795.1_EKV27687.1:0.2397646114)60:0.083323,((((GCA_000319385.1_AFX98285.1:0.0452929393,GCA_000510265.1_AHC73301.1:0.1096501557)100:0.192014,GCA_900102465.1_SDF75115.1:0.0560227949)100:0.446411,(((((((GCA_000442255.1_EPX75807.1:0.5963674620,((GCA_002211155.1_OWV61175.1:0.0000020292,GCA_002211205.1_OWV59438.1:0.0039085559)98:0.003904,(GCA_002211225.1_OWV40656.1:0.0000020181,GCA_900101505.1_SDE31917.1:0.0000020181)99:0.000003)99:0.103903)100:0.079551,GCA_900110425.1_SEP24944.1:0.1224294649)100:0.114146,GCA_900112335.1_SFC74035.1:0.2520040942)100:0.062542,(GCA_001403915.1_CTQ43521.1:0.2497826817,GCA_900102465.1_SDG20161.1:0.1874077389)100:0.107053)91:0.043743,GCA_000496075.1_ESR25509.1:0.3526411466)92:0.079015,(GCA_900188035.1_SNR74303.1:0.5214762987,(GCA_001307765.1_KPN61545.1:0.5100787034,(((((((GCA_000011345.1_BAC08530.1:0.0060135350,GCA_000505665.1_AHB89527.1:0.0102076320)100:0.215683,((((GCA_000012525.1_ABB58493.1:0.2100077560,GCA_002075285.2_ASC69683.1:0.2297717886)76:0.037341,GCA_001870225.1_APB34715.1:0.5893764834)33:0.023192,(GCA_000317145.1_AFY96142.1:0.2260233959,GCA_000350105.1_CCH66442.1:0.2228019895)94:0.060709)4:0.008349,((((((((GCA_000014265.1_ABG53629.1:0.0445238687,GCA_002260545.1_OZH51250.1:0.0272889290)100:0.150300,(GCA_000180455.1_CBN56837.1:0.0836410669,((GCA_000214075.2_EGK89253.1:0.0094487459,GCA_000317475.1_AFZ06670.1:0.0062571524)100:0.026966,GCA_002412335.1_PCN55304.1:0.0313584332)100:0.022183)100:0.048598)95:0.028413,((((((GCA_000710505.1_KEI65419.1:0.0264308192,GCA_900009265.1_CUR16749.1:0.0040396702)99:0.029128,GCA_000710505.1_KEI65420.1:0.0855940981)100:0.093069,((GCA_000478195.2_ERT05816.1:0.0748177555,GCA_000972705.2_KKD38680.1:0.0150467616)100:0.113413,(GCA_000176895.2_CCE17317.1:0.0000026107,GCA_000307915.1_EKD09766.1:0.0032930502)100:0.174819)100:0.035012)99:0.013975,(GCA_000317065.1_AFY69331.1:0.1650956377,GCA_000332215.1_ELS31748.1:0.2355434622)100:0.185470)99:0.021618,GCA_000317105.1_AFY82114.1:0.1567437887)100:0.032657,GCA_001276715.1_KOR35820.1:0.1251732134)98:0.011214)95:0.024774,(GCA_001746915.1_OEJ74021.1:0.1439421834,GCA_000018105.1_ABW30649.1:0.1834408221)84:0.018318)88:0.022608,(((((((((GCA_000017845.1_ACB51172.1:0.0584850434,(GCA_000167195.1_EAM52302.1:0.0000027281,GCA_000235665.2_EHJ14426.1:0.0000022843)100:0.091866)99:0.035023,GCA_000025125.1_ADB95390.1:0.1951865486)100:0.107126,(GCA_000297435.1_CCI31798.1:0.0153950474,GCA_000312205.1_CCI06172.1:0.0186201198)100:0.164754)92:0.022340,((GCA_000317025.1_AFY76762.1:0.0172986949,GCA_001904635.1_OKH23070.1:0.0269014516)100:0.114179,(GCA_000317025.1_AFY77479.1:0.0109120360,GCA_001904635.1_OKH25566.1:0.0111432073)100:0.069640)100:0.046412)85:0.037349,((((GCA_000317575.1_AFZ37472.1:0.0236724196,GCA_002355455.1_BAU65580.1:0.0297030074)100:0.109700,(GCA_000332055.1_ELS04207.1:0.2076231327,GCA_002368355.1_BAZ46562.1:0.0910662586)100:0.062562)97:0.024952,((GCA_000317675.1_AFZ55436.1:0.1054114039,(GCA_001548095.1_BAQ61866.1:0.0549123674,GCA_001548115.1_BAQ63787.1:0.0720754513)100:0.039619)100:0.078223,GCA_001747005.1_OEJ78876.1:0.0626188116)100:0.178668)28:0.017228,(GCA_000332035.1_ELR97676.1:0.1570333299,((GCA_000284135.1_BAL28058.1:0.0118494971,GCA_000478825.2_AIE74646.1:0.0415687743)100:0.175203,GCA_001904615.1_OKH18577.1:0.2505067361)94:0.059765)90:0.074412)25:0.005340)75:0.014943,GCA_000021825.1_ACK71871.1:0.1424751548)97:0.045109,(((GCA_000211815.1_EGJ30877.1:0.0102513488,GCA_001942495.1_OLT60929.1:0.0215878763)100:0.122973,(GCA_000473895.1_ERN42993.1:0.1523812458,(GCA_000317615.1_AFZ50711.1:0.0598907843,GCA_000317635.1_AFZ44225.1:0.0444813132)100:0.205069)100:0.113719)97:0.032381,GCA_000155555.1_EDX74933.1:0.1374908980)91:0.017821)76:0.013674,GCA_000317515.1_AFZ21420.1:0.1290569105)95:0.015171,GCA_002075285.2_ASC72439.1:0.2825068973)94:0.019071)86:0.025341,((GCA_000775285.1_KGF72412.1:0.1354482108,GCA_000317045.1_AFY65619.1:0.1761854248)97:0.034860,GCA_002142475.1_BAS58282.1:0.1812604792)88:0.021656)86:0.030084,(((((((((GCA_000020025.1_ACC81290.1:0.0401587399,GCA_000316575.1_AFY33276.1:0.0574747868)93:0.027734,GCA_000317535.1_AFZ25634.1:0.0828843779)84:0.016842,(GCA_002367975.1_BAY18980.1:0.0764987412,((GCA_000169135.1_EAW45546.1:0.0591063314,GCA_002218065.1_GAX34753.1:0.0210782619)100:0.072139,((((GCA_000175835.1_EFA68809.1:0.0000020166,GCA_001432185.1_KRH96437.1:0.0030574649)99:0.001659,(GCA_000175855.1_EFA73212.1:0.0062099125,GCA_002368135.1_BAZ90851.1:0.0030630854)99:0.007617)100:0.081285,(GCA_000312705.1_AFW95033.1:0.0221214356,(GCA_000789435.1_KHG39323.1:0.0001432753,GCA_002368115.1_BAZ84542.1:0.0101038816)100:0.012625)100:0.116209)94:0.029035,((GCA_000196515.1_ADI65991.1:0.0606725652,GCA_002368075.1_BAZ79314.1:0.0208421914)100:0.014789,GCA_000317695.1_AFZ57820.1:0.0568664991)100:0.009562)100:0.056545)94:0.026072)54:0.014458)23:0.010938,(GCA_000204075.1_ABA20404.1:0.0508943452,((GCA_002368055.1_BAZ73597.1:0.0000020181,GCA_002368295.1_BAZ02482.1:0.0000020181)100:0.007998,GCA_002368275.1_BAY92919.1:0.0108499751)100:0.054409)54:0.014956)81:0.022107,(GCA_000317435.1_AFZ02785.1:0.1615903001,GCA_001456025.1_KST63388.1:0.2198589744)24:0.016463)40:0.021466,((GCA_000346485.2_KYC42969.1:0.0254063015,GCA_000760695.2_KIE11484.1:0.0131714701)100:0.069750,GCA_000828085.2_KIJ82773.1:0.0726400819)99:0.029585)42:0.029598,(((GCA_000231365.2_EHC09033.1:0.0031119276,GCA_001904645.1_OKH16115.1:0.0031197926)100:0.009734,(GCA_001275395.1_KOP25892.1:0.0064472627,GCA_000934435.1_KIY11412.1:0.0545019374)100:0.016082)100:0.075416,(GCA_000317125.1_AFY90858.1:0.1064803627,GCA_000316665.1_AFY55326.1:0.1371813348)91:0.029406)90:0.029940)74:0.018896,((GCA_000317555.1_AFZ30607.1:0.0094963568,GCA_001904655.1_OKH27514.1:0.0096471766)100:0.091476,GCA_000952155.1_KJH71154.1:0.1188417131)12:0.024994)1:0.003579,(GCA_001904725.1_OKH37097.1:0.1507411433,(GCA_000317125.1_AFY87954.1:0.2068868208,GCA_000346485.2_KYC37230.1:0.1541646690)100:0.213470)23:0.026991)17:0.028687)70:0.028779,GCA_000317495.1_AFZ13142.1:0.1751731384)42:0.023899)96:0.066519)99:0.059655,(GCA_000011385.1_BAC90518.1:0.1273404870,GCA_000484535.1_AGY59123.1:0.1130456636)100:0.230845)100:0.083526,(GCA_000011465.1_CAE18770.1:0.3487023005,(((GCA_000155635.1_EDY37632.1:0.1379439771,GCA_000316515.1_AFY28779.1:0.0921338652)100:0.111671,GCA_001182765.1_CRY92978.1:0.1119030365)100:0.128328,GCA_000760175.1_KGG13045.1:0.2127578642)84:0.071122)100:0.204883)100:0.126197,(GCA_001765415.1_AOR37759.1:0.4499861094,(((((((((GCA_000196515.1_ADI63578.1:0.1001199599,GCA_002368075.1_BAZ80751.1:0.0655443722)100:0.072330,GCA_000317535.1_AFZ23771.1:0.1168144452)100:0.027643,GCA_000204075.1_ABA24496.1:0.1240507992)85:0.039408,(GCA_001298445.1_ALF52424.1:0.0259819720,GCA_002367975.1_BAY17731.1:0.0382024833)100:0.110902)85:0.031280,((GCA_000317025.1_AFY76428.1:0.0106318443,GCA_001904635.1_OKH21440.1:0.0127603359)100:0.160542,(GCA_000231365.2_EHC18210.1:0.0407083948,GCA_001275395.1_KOP25765.1:0.1238057762)100:0.129951)100:0.036456)100:0.084836,(GCA_000317555.1_AFZ31813.1:0.0100349216,GCA_001904655.1_OKH29324.1:0.0053715741)100:0.282317)87:0.038248,(((((GCA_000231365.2_EHC16047.1:0.0068938217,GCA_001904645.1_OKH15410.1:0.0040205064)100:0.063654,((GCA_000934435.1_KIY11578.1:0.0000020181,GCA_001990805.1_ONN62606.1:0.0000020181)100:0.019803,GCA_001275395.1_KOP25065.1:0.0359917986)100:0.043690)100:0.303751,(GCA_000317025.1_AFY78253.1:0.0389840683,GCA_001904635.1_OKH20234.1:0.0052633936)100:0.161948)97:0.041378,GCA_002355455.1_BAU65906.1:0.1832427177)93:0.016316,GCA_002355455.1_BAU65905.1:0.3367724325)97:0.074368)94:0.111959,GCA_000317635.1_AFZ45151.1:0.4678628742)100:0.401238,(GCA_000304315.1_CCJ06690.1:1.0955726808,(GCA_000192745.1_ADZ69427.1:0.7894486589,(GCA_001305615.1_ALG90965.1:0.5494597858,GCA_900110775.1_SEQ26826.1:0.6433433060)100:0.638808)100:0.727369)100:0.347138)100:0.589294)100:0.085859)100:0.410388,(((((GCA_000014865.1_ABK45818.1:0.3761790785,GCA_002109495.1_OSM01633.1:0.1724390141)100:0.153977,((GCA_000817775.1_KIF40340.1:0.0924148234,GCA_001904775.1_OKH51014.1:0.1039591115)100:0.218687,GCA_001982645.1_ONG40705.1:0.3844498960)100:0.198964)95:0.097172,((GCA_000315795.1_EKV29237.1:0.1569099065,(GCA_900100455.1_SDG86366.1:0.1575990649,GCA_900101965.1_SDE47963.1:0.0876719676)100:0.069826)100:0.124051,(GCA_900100655.1_SDG40679.1:0.3046361382,(GCA_001510895.1_KUM25070.1:0.1331943441,GCA_001618845.1_AMX98958.1:0.1564049107)100:0.366683)98:0.064915)100:0.190723)95:0.079429,GCA_001637395.1_OAB55647.1:0.7751288564)96:0.100863,GCA_000219355.1_AEI89473.1:0.8765424997)99:0.092975)100:0.122242,(GCA_000013085.1_ABC21718.1:0.4156334224,((GCA_001548075.1_BAQ67710.1:0.0180496485,GCA_001633165.1_ANB33810.1:0.0079499852)100:0.522420,GCA_900115225.1_SFO24038.1:0.5212986307)100:0.188869)100:0.546421)100:0.529656)96:0.126449)93:0.151164)92:0.127262,(GCA_000815465.1_KIE04126.1:0.7683292197,(((GCA_000008385.1_AAW71287.1:0.1301412814,GCA_000953315.1_CDR78496.1:0.0932400247)100:0.294140,((GCA_000026005.1_CAH57715.1:0.2193383793,GCA_000964755.1_KJV63521.1:0.2710899456)100:0.140893,(GCA_000964795.1_KJV69398.1:0.3321281192,(GCA_000011945.1_AAV87085.1:0.0707840869,GCA_000024505.1_ACZ48817.1:0.0887028119)100:0.721388)100:0.095416)100:0.288803)100:0.245177,(GCA_000022525.1_ACT69442.1:0.4641096826,GCA_000632985.1_AHX11404.1:0.4429287370)100:1.349590)100:0.215424)100:0.242946)96:0.062005)60:0.027852,(GCA_000153525.1_EAS84933.1:0.1058503718,GCA_000155895.1_EDZ60467.1:0.0762054273)100:0.641020)79:0.055876)36:0.014299)55:0.050884,GCA_001746755.1_OEJ64317.1:0.3548516774)29:0.018538)43:0.045925,GCA_000689395.1_CDO59849.1:0.3638937006)59:0.023008,((GCA_900172325.1_SLN19224.1:0.3345939944,((GCA_000166055.1_ADP72065.1:0.0104567384,GCA_000636015.1_KAI95178.1:0.0053377623)100:0.281813,((GCA_000828475.1_BAQ16173.1:0.0443564548,GCA_001723285.1_ODR99900.1:0.0719658170)100:0.175954,GCA_001708935.1_ODA66367.1:0.2414858044)100:0.159104)98:0.115547)46:0.028979,(GCA_000017565.1_ABS65221.1:0.2587186023,(GCA_000739695.1_GAK43808.1:0.1474919808,(GCA_000230555.1_AEQ53540.1:0.0625310414,GCA_900100665.1_SDG26456.1:0.0792887446)100:0.343399)69:0.043380)78:0.092083)37:0.029040)72:0.081160,(GCA_900101935.1_SDE58771.1:0.2880060197,GCA_000024465.1_ADE39828.1:0.7016606095)73:0.053381)74:0.077847,((((GCA_000014745.1_ABI66731.1:0.1062640635,GCA_900103475.1_SDM89236.1:0.1822097227)100:0.103964,(GCA_900199215.1_SNT68121.1:0.2189383303,GCA_000023785.1_ACT60725.1:0.3646179143)38:0.057994)35:0.023940,GCA_000152745.1_EAP89638.1:0.2374676190)73:0.042365,((GCA_000013025.1_ABI76710.1:0.0358699992,GCA_000685315.1_KDA00614.1:0.0741927906)100:0.412337,GCA_000152825.2_ADM08929.1:0.3413689179)97:0.192196)98:0.102548)100:0.191829)99:0.072630)99:0.178312)90:0.169963)100:0.200455);
