# Supplementary material for: Assessing the accuracy of phylogenetic rooting methods on prokaryotic gene families
Source: PLoS One. 2020 May 15;15(5):e0232950. doi: 10.1371/journal.pone.0232950 (PMC7228096; doi:10.1371/journal.pone.0232950)
Supplement: S2 Dataset — (ZIP) [file pone.0232950.s003.zip › EmpiricalDataset/GeneTrees_IQTree/000185.aln.treefile]

(GCA_000006905.1_AAK24080.1:0.0134457235,GCA_000092285.1_ADG09804.1:0.0210511029,((GCA_000175215.2_ADU12511.1:0.0758688492,((GCA_000144605.1_ADL01463.1:0.0877513745,GCA_000204015.1_EGF93387.1:0.0871555494)100:0.060262,(GCA_000010525.1_BAF88564.1:0.0605772366,(((GCA_000017645.1_ABS66912.1:0.0849769857,(GCA_000092925.1_ADH90375.1:0.0800135916,GCA_900100155.1_SCW85182.1:0.0861357091)100:0.071303)60:0.005430,((((GCA_000143145.1_ADJ22087.1:0.1106526136,(GCA_000017565.1_ABS64054.1:0.1018312399,(((GCA_000496075.1_ESR27306.1:0.1069433063,GCA_900104485.1_SDB40079.1:0.2459680625)76:0.033020,(GCA_900199215.1_SNT72480.1:0.1384480572,(((GCA_000013025.1_ABI78164.1:0.0917271891,GCA_000685315.1_KDA00432.1:0.0475931873)100:0.032266,GCA_000023785.1_ACT58139.1:0.1917308052)100:0.076594,GCA_000503895.1_AHB49515.1:0.1195774170)100:0.104290)99:0.037910)91:0.028345,(GCA_000981545.1_CPR22571.1:0.0000022649,GCA_900104305.1_SDO79678.1:0.0000022649)100:0.139992)65:0.019783)97:0.032245)98:0.040999,(((((GCA_000016285.1_ACM36482.1:0.0618865480,(GCA_000722615.1_KEQ06037.1:0.0000022649,GCA_000722625.1_KEQ11152.1:0.0000022649)100:0.078162)95:0.012596,(GCA_000092025.1_AAK87395.2:0.0889417235,(GCA_000731295.1_CDN53990.1:0.0000026661,GCA_000731315.1_CDN47860.1:0.0090263280)100:0.043221)100:0.038967)100:0.079471,(((GCA_000092045.1_ABC91163.1:0.0359349463,GCA_000769405.1_KPN25128.1:0.0173728151)100:0.063217,(GCA_000325745.1_AGA64445.1:0.1435496925,GCA_000496595.1_AHA27805.1:0.2845416941)100:0.224252)98:0.017969,(GCA_001578105.1_AMM84875.1:0.0425547684,GCA_002043005.1_AQZ51728.1:0.0311412047)100:0.142531)95:0.027755)98:0.015580,((((((GCA_000017145.1_ABR60417.1:0.0387789874,GCA_000018545.1_ACP25469.1:0.0351728065)88:0.006381,GCA_002288525.1_ASY63205.1:0.0350570929)90:0.006609,GCA_000697965.2_ANK74773.1:0.0269474595)100:0.029920,(GCA_001687365.1_OBZ92332.1:0.0150274625,GCA_001885585.1_OJF93504.1:0.0434775007)100:0.018435)100:0.023793,(GCA_001267455.1_KOC75505.1:0.0091319798,GCA_001652565.1_ANH04342.1:0.0030638646)100:0.047428)70:0.003268,(((GCA_001424795.1_KQU65767.1:0.0185037169,GCA_001605015.1_AMS43140.1:0.0087556934)100:0.053130,(GCA_001510895.1_KUM26855.1:0.0599697606,GCA_001618845.1_AMX99810.1:0.0220978687)100:0.039668)97:0.021274,GCA_002075885.1_OQM75976.1:0.0843813630)100:0.074629)98:0.040173)100:0.070912,((GCA_000017265.1_ACG77198.1:0.1338780567,GCA_001425915.1_KQW68236.1:0.1016772544)100:0.075911,(((((((((((GCA_000014745.1_ABI66338.1:0.1185877294,GCA_900103475.1_SDM32980.1:0.1234057196)100:0.122315,GCA_000152745.1_EAP91570.1:0.1773450778)70:0.026796,(GCA_900115225.1_SFN66692.1:0.1148611947,GCA_900215505.1_SNY93038.1:0.1272189228)100:0.174452)100:0.039451,(GCA_000689395.1_CDO58656.1:0.1874985506,GCA_000739695.1_GAK44854.1:0.1383959736)100:0.055542)100:0.082558,((((((((((GCA_000011965.2_AAV95183.2:0.1443741196,GCA_900102905.1_SDL06511.1:0.2016924284)95:0.086159,(GCA_900100005.1_SDH99853.1:0.0190759114,GCA_900110425.1_SEO88602.1:0.0941041279)95:0.015210)88:0.009360,(GCA_002115725.1_OSQ56820.1:0.0395009220,GCA_002115805.1_OSQ51238.1:0.0084218607)100:0.029562)77:0.012933,((((GCA_000152625.1_EAP75668.1:0.0757048889,GCA_900109035.1_SEI42659.1:0.0697571779)94:0.029574,((((GCA_000152725.1_EAQ01062.1:0.0652352694,GCA_900172235.1_SLN21053.1:0.0645223913)98:0.019518,((((GCA_000671395.1_KCV81798.1:0.0204301600,GCA_000647975.1_KAJ55846.1:0.0646682918)99:0.021955,(GCA_900129685.1_SHG28934.1:0.0191824778,GCA_900102795.1_SCZ58553.1:0.0309670559)96:0.006171)46:0.005750,GCA_900172225.1_SLN39288.1:0.0188259757)80:0.010340,(GCA_001458175.1_CUH53629.1:0.0178013335,GCA_900114415.1_SFK60063.1:0.0122975079)100:0.020799)99:0.019405)90:0.021728,(GCA_900142085.1_SHK23662.1:0.0368494528,(GCA_001307765.1_KPN62240.1:0.0412315884,GCA_900109955.1_SEW11601.1:0.0330767238)100:0.049800)73:0.009602)65:0.008362,(((GCA_000203975.3_KID10300.1:0.0121299023,((GCA_001258055.1_CRL14104.1:0.0000022649,GCA_900113345.1_SFG16878.1:0.0000022649)99:0.000002,GCA_000511355.1_AHD01048.1:0.0212309687)84:0.009047)72:0.000002,(GCA_000511385.1_AHD09801.1:0.0123980108,GCA_000376545.2_ANP40374.1:0.0404185352)91:0.006640)79:0.008119,(GCA_001678945.1_ANP38789.1:0.0291344483,(((GCA_002211155.1_OWV62715.1:0.0030200398,GCA_002211205.1_OWV65763.1:0.0000023755)98:0.002409,(GCA_002211225.1_OWV50012.1:0.0000020931,GCA_900101505.1_SDC17657.1:0.0000024339)100:0.009688)100:0.022160,((GCA_002237555.1_ASP22101.1:0.0073547958,GCA_900188425.1_SNS49824.1:0.0206181404)100:0.020537,GCA_900184945.1_SMX44624.1:0.0896723820)97:0.011446)100:0.035102)48:0.008793)96:0.023927)93:0.018653)86:0.014985,((GCA_001247715.1_KNX41889.1:0.0511493563,GCA_900172295.1_SLN62496.1:0.0667911811)83:0.013523,GCA_900107355.1_SDY28571.1:0.0803129483)90:0.013389)69:0.006053,(GCA_000152805.1_EAQ13565.1:0.0763702929,GCA_900177545.1_SMH58264.1:0.0989293369)90:0.037229)83:0.011031)64:0.015919,(GCA_001890925.1_OJI93004.1:0.0883333382,GCA_900116005.1_SFR04868.1:0.0725164235)86:0.020756)83:0.021410,(GCA_000018145.1_ABV94070.1:0.0539794232,((GCA_900142295.1_SIN92836.1:0.0607729124,GCA_000590925.1_AHM05051.1:0.0958790086)100:0.011240,((GCA_000155735.2_AGI71451.1:0.0894731369,GCA_001187845.1_AKS46304.1:0.0399924593)100:0.025337,GCA_900172275.1_SLN11261.1:0.0663709570)100:0.036446)100:0.030863)100:0.046965)100:0.079785,(((((((((((GCA_000012905.2_ABA78291.1:0.0514078775,(GCA_900110025.1_SEN29797.1:0.0316402856,((GCA_900156815.1_SIT00138.1:0.0339109724,GCA_900110135.1_SEN01134.1:0.1080728101)76:0.010386,(GCA_000021865.1_ADE86555.1:0.0885526393,((GCA_000223375.1_AEM40956.1:0.0000022649,GCA_001399515.1_ALJ82329.1:0.0000022649)100:0.089727,GCA_000740785.1_KFI27444.1:0.1495783783)63:0.028148)98:0.021996)89:0.023252)45:0.010775)49:0.011867,(GCA_001548075.1_BAQ70296.1:0.0000022853,GCA_001633165.1_ANB35706.1:0.0123641304)100:0.100401)98:0.025343,GCA_900110775.1_SEQ83675.1:0.0645268729)56:0.008020,(GCA_001038505.1_KMK67552.1:0.0631994683,GCA_900188035.1_SNR71323.1:0.0504057574)99:0.031262)98:0.021362,GCA_001517585.1_CUX81102.1:0.1101079024)96:0.015154,(((GCA_000203895.1_ABL70003.1:0.0430291055,GCA_000444995.1_AGT07974.1:0.0695460141)98:0.024264,GCA_000740795.1_KFI31751.1:0.0871611296)89:0.014292,GCA_001620265.1_AMY69112.1:0.0441129277)99:0.069193)62:0.008357,((GCA_000299575.1_EKE44049.1:0.0966446329,((GCA_000442275.2_EPX80224.1:0.0353711308,GCA_900111945.1_SFR51214.1:0.0234668611)100:0.034152,(GCA_900109285.1_SEL24011.1:0.0651135446,GCA_001403795.1_CTQ50835.1:0.0666491801)99:0.041001)99:0.015451)98:0.013282,(GCA_001908835.1_APO86825.1:0.0302344610,(GCA_900095785.1_SCM67725.1:0.0000022649,GCA_900115865.1_SFQ11445.1:0.0000022649)100:0.025308)100:0.044820)100:0.041062)90:0.025929,GCA_900107025.1_SDX21108.1:0.1884248619)94:0.040412,(GCA_000152605.1_EAP84446.1:0.0432678409,(GCA_900109555.1_SEK96878.1:0.0000022649,GCA_900172305.1_SLN53260.1:0.0000022649)100:0.071376)68:0.013866)54:0.011509,GCA_900172375.1_SLN42270.1:0.0339627861)83:0.029425,((((((GCA_000153725.1_EAU43487.1:0.0035177985,(GCA_001969385.1_APX24589.1:0.0000026675,GCA_900112435.1_SFB82182.1:0.0000022649)100:0.041052)100:0.032524,GCA_001975705.1_APZ54829.1:0.0139038225)99:0.018491,GCA_000442255.1_EPX76215.1:0.0699774287)96:0.012849,((GCA_000169415.1_EBA09078.1:0.0389971952,GCA_900102075.1_SDF32688.1:0.0516428222)100:0.038510,((GCA_001458375.1_CUH77547.1:0.0244627330,(GCA_001687105.1_ANT59146.1:0.0153433320,(GCA_900116195.1_SFS37831.1:0.0027075749,GCA_900100085.1_SDJ37319.1:0.0500658351)100:0.023165)97:0.007842)99:0.018236,(GCA_900172385.1_SLN23674.1:0.0525777434,GCA_002210095.1_OWU67785.1:0.0633153195)100:0.009620)95:0.011030)72:0.015294)60:0.000003,(GCA_900106695.1_SDW43045.1:0.0537587847,((GCA_000714535.1_KEO51722.1:0.0568170478,(GCA_000715505.1_KEP71491.1:0.0422191402,GCA_900106675.1_SDW21180.1:0.1148946844)97:0.017292)97:0.014839,(GCA_000521865.1_ETX26777.1:0.0517617437,GCA_900115815.1_SFQ42830.1:0.0765070917)100:0.050177)91:0.010734)86:0.012911)65:0.014117,(GCA_001458355.1_CUH68782.1:0.0496162323,(GCA_000299875.1_EKE72558.1:0.0320901298,GCA_900114135.1_SFJ67874.1:0.0637325149)100:0.058478)69:0.026471)57:0.006307)97:0.073794)98:0.039617,(((((((((GCA_000014045.1_ABG31859.1:0.0151153013,GCA_000154785.2_AEI94221.1:0.0251507503)100:0.080312,GCA_900184935.1_SMX34658.1:0.0625775286)83:0.022702,GCA_001305615.1_ALG90834.1:0.0380511252)80:0.005811,GCA_001205715.1_KNG95439.1:0.0791713503)84:0.016145,(GCA_900099935.1_SDK33680.1:0.0750994196,(GCA_900112335.1_SFB75011.1:0.0642933284,GCA_900188335.1_SNS40764.1:0.0556689908)100:0.031487)100:0.161365)71:0.006629,GCA_900116455.1_SFU17231.1:0.1041660185)66:0.015803,(GCA_000172095.1_EDQ04699.1:0.0581108410,GCA_000622405.1_KIN69501.1:0.0547275875)99:0.046014)66:0.007532,(((GCA_000814025.1_KIC48880.1:0.0384723146,GCA_001969365.1_APX11404.1:0.0290119698)100:0.099771,(GCA_900107235.1_SDY26888.1:0.1002493522,GCA_900111875.1_SFA78658.1:0.0540941378)68:0.025021)55:0.009043,((GCA_001046955.1_AKO97079.1:0.0000026301,GCA_900109145.1_SEJ12341.1:0.0000022649)100:0.064954,GCA_900156525.1_SIT79002.1:0.2139054319)96:0.046540)38:0.007132)50:0.023172,((GCA_900115595.1_SFP55986.1:0.0859934430,((((GCA_000153305.1_EAR49849.1:0.1010308219,GCA_900172355.1_SLN71766.1:0.0769167940)10:0.017349,(((GCA_001981245.1_APX88769.1:0.1060462062,(GCA_900113405.1_SFH24294.1:0.0000022649,GCA_900172315.1_SLN58756.1:0.0000022649)100:0.127009)97:0.036443,(GCA_000600975.2_EYD72489.1:0.0877073137,(((GCA_000442315.1_EPX87133.1:0.1388427793,GCA_000600335.2_EYD77872.1:0.1209923422)100:0.100088,GCA_900141735.1_SHI40343.1:0.0813958446)100:0.019592,GCA_000836695.1_KIQ69552.1:0.1093251150)100:0.096174)88:0.026178)73:0.025761,((GCA_900110115.1_SEM68283.1:0.0061721039,GCA_900141995.1_SHJ31697.1:0.0000023870)100:0.130780,GCA_900114485.1_SFL51404.1:0.1637456293)93:0.044077)84:0.018663)68:0.018875,(GCA_900184815.1_SMX24429.1:0.1056056075,GCA_000738435.1_AII86627.1:0.1247864168)87:0.056295)77:0.026474,((GCA_000161835.1_EET48261.1:0.0820303519,GCA_000812665.2_AML52557.1:0.1492598334)38:0.020418,((GCA_000765015.1_KGK78888.1:0.0089934840,GCA_900141945.1_SHJ04750.1:0.0000022789)100:0.103286,(GCA_001404155.1_CRK74725.1:0.0000026544,GCA_900114125.1_SFJ12765.1:0.0000024344)100:0.084303)55:0.023933)52:0.032224)81:0.021898)70:0.008792,GCA_001482405.1_KUF08841.1:0.1125650083)27:0.015641)97:0.048902)100:0.079434,(GCA_900107585.1_SEA19938.1:0.2342858989,GCA_900113695.1_SFI67415.1:0.0977226985)100:0.080636)96:0.036435,(GCA_900111545.1_SET73040.1:0.0000022649,GCA_900143155.1_SHN72380.1:0.0000022649)100:0.119219)100:0.264912)81:0.051168,GCA_900102695.1_SCZ32116.1:0.2663843115)82:0.052150,((GCA_000158095.1_EEE44448.1:0.2426954921,GCA_001293565.1_KPB02348.1:0.2592375841)100:0.113221,(GCA_001907205.1_OKL45531.1:0.1790485641,(GCA_900110875.1_SER12743.1:0.0773474070,GCA_900114245.1_SFK24879.1:0.0632750078)100:0.209126)100:0.188989)99:0.077693)73:0.037329,GCA_002088295.1_ORE95553.1:0.3433208605)96:0.056420,(((((((((GCA_000011365.1_BAC51784.1:0.0267971240,GCA_000661935.1_AHY53635.1:0.0385601556)100:0.099141,GCA_000336555.1_EKS35794.1:0.1545422233)89:0.028454,((GCA_000012725.1_ABA05607.1:0.1291867495,GCA_000013885.1_ABE63511.1:0.0462315177)100:0.060937,(GCA_000195775.1_CAE28941.1:0.1325393393,GCA_000935205.1_KIZ47441.1:0.0827185306)100:0.107252)63:0.034005)53:0.044317,(GCA_001618955.1_KZD22744.1:0.0028658636,GCA_900108575.1_SEI19667.1:0.0000022868)100:0.091712)100:0.093842,((GCA_000218565.1_AEI07392.1:0.0000022649,GCA_000218585.1_AEI03815.1:0.0000022649)100:0.076610,GCA_000314735.2_EKS31367.1:0.0509404440)100:0.136044)100:0.070939,(GCA_002119765.1_ARQ02965.1:0.1970665340,GCA_002355335.1_BAT59340.1:0.3735280768)74:0.051356)97:0.051314,GCA_001579845.1_AMN44172.1:0.2520519295)98:0.040238,GCA_001426945.1_KQZ00050.1:0.4150509608)100:0.126463,((GCA_000828475.1_BAQ17052.1:0.0685209957,GCA_001723285.1_ODR98748.1:0.0450351386)100:0.187123,GCA_001708935.1_ODA68991.1:0.2212069941)100:0.213545)93:0.051452)67:0.023908,((((GCA_000166055.1_ADP71202.1:0.0023060194,GCA_000636015.1_KAI93489.1:0.0098250588)100:0.355006,((((((((GCA_000815465.1_KIE04461.1:0.2132626303,GCA_000219355.1_AEI89123.1:0.4554041743)100:0.160090,(((GCA_000012385.1_ABE05148.1:0.0734785726,GCA_000195735.1_CAA15103.1:0.0844421956)100:0.330265,((GCA_000010205.1_BAG40308.1:0.0000024413,GCA_000964595.1_KJV56369.1:0.1664231151)100:0.083486,GCA_000964595.1_KJV56380.1:0.2223645811)100:0.487961)97:0.122576,(GCA_000153525.1_EAS85309.1:0.0453323605,GCA_000155895.1_EDZ61095.1:0.1305605896)100:0.805227)83:0.057525)88:0.094340,GCA_002117145.1_ARN84536.1:0.3849056576)79:0.048113,(GCA_001192655.1_GAO97759.1:0.3082039171,GCA_000742835.1_AIK95548.1:0.5958490558)85:0.094687)93:0.068373,((((((GCA_000010725.1_BAI72389.1:0.2285860030,GCA_000632475.2_AIB12217.1:0.1035767072)100:0.049462,GCA_000730165.2_ASG21105.1:0.2896965749)97:0.021095,(GCA_000016185.1_ACI99261.1:0.0632957968,GCA_002251795.1_OYQ34824.1:0.3103570628)100:0.089787)96:0.037631,(GCA_000576635.1_EWY37509.1:0.0689625317,GCA_000936425.1_KJB95995.1:0.0672974665)100:0.104785)66:0.027387,((GCA_000767795.1_KGM34911.1:0.0269567117,GCA_002195995.1_OWJ65313.1:0.0146834042)100:0.174249,(GCA_000226315.1_AEP09298.1:0.0120721294,GCA_000348745.1_AGH97751.1:0.0124816143)100:0.190984)65:0.039336)99:0.059744,(GCA_000715015.1_KEO89433.1:0.1930779752,(GCA_001663175.1_ANK12347.1:0.0706848619,GCA_001677335.1_OBV10786.1:0.0328929929)100:0.128366)100:0.208654)64:0.053392)58:0.054935,(((GCA_000264455.2_AFK51920.1:0.0000022772,GCA_001601315.1_KYO54812.1:0.0029025211)100:0.275103,(((GCA_000008385.1_AAW71092.1:0.0767959549,GCA_000953315.1_CDR78912.1:0.0747957527)100:0.197760,((GCA_000026005.1_CAH58365.1:0.0871804148,GCA_000964755.1_KJV65496.1:0.1027065471)100:0.258604,((GCA_000011945.1_AAV86843.1:0.0023582962,GCA_000024505.1_ACZ49034.1:0.0094061537)100:0.363116,GCA_000964795.1_KJV69089.1:0.3157609438)99:0.071624)100:0.128887)100:0.063988,(GCA_000022525.1_ACT69063.1:0.2898183642,GCA_000632985.1_AHX11032.1:0.2726091520)100:0.517802)99:0.162289)79:0.034933,(((GCA_000982415.1_KKJ76327.1:0.0120091670,GCA_001026905.1_KLN62069.1:0.0187946274)100:0.251868,GCA_900100655.1_SDF53515.1:0.4716421763)69:0.054840,(GCA_900177295.1_SME88868.1:0.0000022649,GCA_900188055.1_SNR25411.1:0.0000021747)100:0.406409)97:0.135566)27:0.036163)71:0.053850,((GCA_000299935.1_EKE73877.1:0.2023687709,GCA_001618175.1_KZD11909.1:0.2404209700)100:0.117019,(GCA_000300235.2_AJD50768.1:0.0423637243,GCA_000300275.1_EKF07048.1:0.0878420218)100:0.449720)92:0.123730)74:0.051234,(GCA_000817775.1_KIF43827.1:0.4487941987,((((((GCA_000319385.1_AFX99160.1:0.0768948303,GCA_000510265.1_AHC73765.1:0.0596842006)100:0.297787,GCA_900102465.1_SDG04933.1:0.1393075731)100:0.345754,((GCA_000315795.1_EKV27693.1:0.4354584764,(((GCA_000164635.1_EFH11065.1:0.2307348302,(GCA_900101615.1_SDD60024.1:0.0000021526,GCA_900104205.1_SDB31664.1:0.0030910114)100:0.204519)97:0.054761,GCA_900141905.1_SHK09136.1:0.2579958335)100:0.308322,((GCA_000014245.1_ABG64990.1:0.6040434942,GCA_001038505.1_KMK68857.1:0.4309241247)100:0.515275,(GCA_001618955.1_KZD21433.1:0.0578193084,GCA_900108575.1_SEI00551.1:0.0015264821)100:0.529098)100:0.290170)100:0.204489)86:0.061476,(GCA_900101935.1_SDD79390.1:0.6560913922,(GCA_900100455.1_SDH21259.1:0.2887919437,GCA_900101965.1_SDE48264.1:0.1824758317)100:0.585565)98:0.132397)93:0.074624)85:0.042299,((((((GCA_000013325.1_ABD26136.1:0.3347280543,((GCA_000016765.1_ABQ69071.1:0.1113115993,(GCA_002355275.1_ATE63214.1:0.0000022649,GCA_002367875.1_PCE43428.1:0.0000022649)100:0.059479)100:0.134454,((GCA_000091125.1_BAI96392.1:0.0491852531,GCA_000147835.3_AEG48010.1:0.0232712711)100:0.098022,(GCA_001295965.1_KPF74993.1:0.0073853946,GCA_001713435.1_AOG00870.1:0.0052185972)100:0.296146)100:0.055974)97:0.030252)95:0.050763,GCA_001586395.2_KZB96551.1:0.2805255332)82:0.029112,((GCA_000342165.1_EMD83421.1:0.1913931842,GCA_002211145.1_OWV33001.1:0.2988833698)100:0.118016,(GCA_001661675.2_ARU15989.1:0.2775159346,GCA_001028705.1_AKM10094.1:0.3702346481)96:0.068874)94:0.040841)95:0.045722,(GCA_001610975.1_AMU94749.1:0.1756252899,GCA_000013985.1_ABF54855.1:0.3357944719)95:0.071710)79:0.062168,(GCA_002218195.1_ASK89817.1:0.1098274584,GCA_900128895.1_SIN67047.1:0.1906190833)100:0.250794)100:0.252639,GCA_900172325.1_SLN70212.1:0.7648651691)85:0.115134)52:0.030278,GCA_001703635.1_OCW56947.1:0.5344269200)67:0.077326,((((GCA_000009985.1_BAE52454.1:0.3073014402,GCA_000513295.1_CDK98899.1:0.1982709062)100:0.471115,((GCA_000155635.1_EDY37270.1:0.1800569659,GCA_000316515.1_AFY27940.1:0.2279867130)100:0.453599,GCA_000017265.1_ACG80019.1:2.8443771536)40:0.060350)53:0.083301,(GCA_001637395.1_OAB59421.1:0.7739002120,(((((((((GCA_000007125.1_AAL51291.1:0.0052730454,GCA_000157815.1_EEX99161.1:0.0000028984)100:0.120010,GCA_001424795.1_KQU73718.1:0.1780507355)100:0.470708,(((((((((((GCA_000010725.1_BAI75181.1:0.0502561390,GCA_900156605.1_SIS36557.1:0.1388723968)100:0.185266,(((GCA_000022085.1_ACL57057.1:0.2007404076,GCA_001676615.1_OCC06103.1:0.1372714973)58:0.042928,(GCA_000092045.1_ABC93786.1:0.1493235016,(GCA_000223375.1_AEM41580.1:0.0000022649,GCA_001399515.1_ALJ81699.1:0.0000022649)100:0.204415)98:0.108776)77:0.045913,(GCA_000203895.1_ABL69050.1:0.1814568759,GCA_900110025.1_SEM42679.1:0.0870772603)100:0.163893)59:0.150036)31:0.058471,(GCA_001618955.1_KZD21527.1:0.0136519711,GCA_900108575.1_SEH99138.1:0.0234807144)100:0.204118)36:0.076311,(GCA_000724025.1_CDG40592.1:0.0029127850,GCA_001547995.1_BAT20927.1:0.0000021842)100:0.400055)58:0.151298,(GCA_000092025.1_AAK89614.1:0.2270952342,(GCA_000306035.1_EKM99232.1:0.1023562885,GCA_000964385.1_GAN78889.1:0.1607248108)100:0.170173)100:0.348650)20:0.087162,GCA_000444995.1_AGT07316.1:0.8854145395)100:0.129444,(GCA_000011365.1_BAC46591.1:0.0003707389,GCA_000661935.1_AHY54954.1:0.0365926179)100:1.021830)96:0.117338,GCA_001017175.1_KLK90917.1:0.4675041860)36:0.059587,((GCA_000231445.2_EHD15055.1:0.0000024395,GCA_002153535.1_OUI77971.1:0.0055066267)100:0.571818,GCA_002288525.1_ASY64609.1:0.4234667723)47:0.143583)94:0.085683,(((GCA_000019945.1_ACB82535.1:0.2594336064,(GCA_000021745.1_ACK49435.1:0.2406920966,GCA_900114285.1_SFK62697.1:0.1630684016)100:0.116175)96:0.067827,GCA_900104955.1_SED40746.1:0.2798883390)99:0.112460,((GCA_000208635.2_EGG76895.1:0.2085902894,GCA_000964505.1_GAO00869.1:0.2487074822)100:0.149669,GCA_000234355.2_EHH68917.1:0.3428817647)100:0.532481)100:0.284204)94:0.083225,((((GCA_000011965.2_AAV95908.1:0.5115283410,GCA_900172275.1_SLN45694.1:1.0756847976)79:0.144531,(GCA_000169415.1_EBA07863.1:0.1117285074,GCA_001975705.1_APZ51141.1:0.1685187552)100:0.588212)51:0.041030,GCA_000018545.1_ACP22159.1:0.9678550981)36:0.048951,((GCA_000203975.3_KID09692.1:0.4367043600,(GCA_001687105.1_ANT61619.1:0.4250611126,((GCA_000264455.2_AFK52727.1:0.0076670131,GCA_001601315.1_KYO51220.1:0.0019744765)100:0.181729,(GCA_001188555.1_KND16863.1:0.0000024444,GCA_002249885.1_OXS42635.1:0.0061490440)100:0.123074)100:0.385963)97:0.111826)64:0.097433,(GCA_900095785.1_SCM66468.1:0.4552857208,GCA_000314735.2_EKS29683.1:0.6437377597)74:0.087903)32:0.042813)100:0.210311)99:0.139097)64:0.048754,(GCA_000964365.1_GAN78431.1:0.5246603714,(GCA_001424795.1_KQU73737.1:0.6706382848,GCA_001426945.1_KQY99597.1:0.9038993351)85:0.146611)82:0.127015)72:0.108256,(GCA_000203895.1_ABL69203.1:0.2176647414,GCA_000444995.1_AGT08947.1:0.1827744059)100:1.253350)92:0.079613,GCA_900115225.1_SFO43097.1:0.8623537392)97:0.102827,(GCA_000284415.2_CCG07210.1:0.8267606944,GCA_900108475.1_SEH25325.1:0.5258715539)100:0.628180)36:0.091873,((GCA_001652565.1_ANH09218.1:1.3102242973,GCA_900100085.1_SDJ07780.1:3.8405051042)100:0.427430,GCA_000152625.1_EAP77387.1:2.1209907177)100:0.354079)100:0.133285,(GCA_000011385.1_BAC89398.1:0.3746335498,(((((((((((((GCA_000020025.1_ACC81105.1:0.0731119597,((((GCA_000204075.1_ABA23162.1:0.0759640799,(GCA_001298445.1_ALF52273.1:0.0397644878,GCA_002367975.1_BAY15749.1:0.0250661079)100:0.059645)41:0.019932,(GCA_000317535.1_AFZ25768.1:0.0595848568,GCA_000316575.1_AFY32538.1:0.0891901393)84:0.028398)26:0.005471,((GCA_000169135.1_EAW43859.1:0.0203015475,GCA_002218065.1_GAX35691.1:0.0066228818)100:0.066211,((((((GCA_000175835.1_EFA69633.1:0.0000000000,GCA_002368135.1_BAZ88677.1:0.0000000000):0.000002,GCA_001432185.1_KRH97994.1:0.0000022649)100:0.013716,GCA_000175855.1_EFA73100.1:0.0130542550)100:0.086276,GCA_002368075.1_BAZ81854.1:0.0395144998)100:0.032540,(GCA_000312705.1_AFW93360.1:0.0065461024,(GCA_000789435.1_KHG42760.1:0.0038828879,GCA_002368115.1_BAZ86327.1:0.0164299394)100:0.011111)100:0.067053)97:0.010160,(GCA_000196515.1_ADI64569.1:0.0703993833,GCA_000317695.1_AFZ57032.1:0.0674954798)98:0.022865)100:0.066740)85:0.015366)26:0.010291,((GCA_002368055.1_BAZ71562.1:0.0000022649,GCA_002368295.1_BAY97931.1:0.0000022649)100:0.005292,GCA_002368275.1_BAY88636.1:0.0055187742)100:0.061547)77:0.018963)76:0.017838,(GCA_000350105.1_CCH67893.1:0.0090747874,GCA_000350125.1_CCH66018.1:0.0035329053)100:0.211975)56:0.012233,(GCA_000317435.1_AFZ03206.1:0.1756942456,GCA_001456025.1_KST63310.1:0.1709707376)43:0.037307)37:0.010491,((GCA_000231365.2_EHC14800.1:0.0084321793,GCA_001904645.1_OKH14713.1:0.0000022649)100:0.040295,GCA_001275395.1_KOP24576.1:0.0488046184)100:0.029166)69:0.032989,((GCA_000346485.2_KYC38187.1:0.0216397529,GCA_000760695.2_KIE11664.1:0.0412095172)100:0.042356,GCA_000828085.2_KIJ85609.1:0.0594824826)100:0.038301)78:0.042750,GCA_000316665.1_AFY53688.1:0.1898907491)100:0.068636,(GCA_000317495.1_AFZ13801.1:0.2015745726,GCA_000952155.1_KJH72045.1:0.1482304437)53:0.020904)62:0.030326,((GCA_000180455.1_CBN54683.1:0.0860031313,((GCA_000214075.2_EGK90443.1:0.0156073356,GCA_000317475.1_AFZ06664.1:0.0229556355)100:0.040661,GCA_002412335.1_PCN51780.1:0.0433238348)100:0.067475)100:0.052067,(GCA_000317555.1_AFZ30309.1:0.0226883741,GCA_001904655.1_OKH27831.1:0.0188282551)100:0.127770)62:0.013252)57:0.026752,(GCA_002075285.2_ASC71950.1:0.2231582943,GCA_000317105.1_AFY83123.1:0.2100177785)77:0.047392)19:0.008812,((GCA_000155555.1_EDX75089.1:0.0743515549,GCA_000473895.1_ERN42952.1:0.3819145590)54:0.043271,GCA_000317515.1_AFZ21699.1:0.1386806689)38:0.030427)29:0.022105,((((GCA_000317025.1_AFY77589.1:0.0183331861,GCA_001904635.1_OKH22393.1:0.0117011574)100:0.129220,(((GCA_000317575.1_AFZ33861.1:0.0158344582,GCA_002355455.1_BAU62767.1:0.0164013148)100:0.098052,(GCA_000317615.1_AFZ50468.1:0.1586416986,GCA_000317635.1_AFZ44961.1:0.0901592349)100:0.163491)100:0.040549,(GCA_000332055.1_ELS04396.1:0.1526605368,GCA_002368355.1_BAZ45528.1:0.1710559066)100:0.068042)99:0.025811)45:0.027239,GCA_001276715.1_KOR35480.1:0.1806261584)93:0.023304,GCA_001746915.1_OEJ72653.1:0.1649261979)38:0.026503)56:0.018002,(GCA_001904725.1_OKH30992.1:0.1071070576,(GCA_000317045.1_AFY67996.1:0.1544514044,((GCA_001904615.1_OKH20020.1:0.1196327864,GCA_001637395.1_OAB62643.1:0.2168020105)99:0.021599,GCA_000317145.1_AFY95107.1:0.2796025324)68:0.040910)68:0.038086)65:0.028420)99:0.138895,(GCA_000317065.1_AFY69337.1:0.2263992413,GCA_000332215.1_ELS34805.1:0.2789669361)100:0.114979)100:0.163034)100:0.668364)100:0.422331)100:0.540285)45:0.037344,(((((GCA_000011345.1_BAC09086.1:0.0222396621,GCA_000505665.1_AHB88187.1:0.0204622135)100:0.276017,GCA_001870225.1_APB34650.1:0.7070322140)96:0.168788,((((((((GCA_000017845.1_ACB49747.1:0.1059097026,(GCA_000167195.1_EAM48589.1:0.0000022649,GCA_000235665.2_EHJ10369.1:0.0000022649)100:0.089118)100:0.198624,GCA_000317125.1_AFY87134.1:0.1395279847)99:0.066605,GCA_002142475.1_BAS57757.1:0.2340037058)91:0.035371,GCA_000817775.1_KIF40406.1:0.2713072125)61:0.032048,(GCA_000332035.1_ELR98679.1:0.3283981886,((GCA_000284135.1_BAL29981.1:0.0229150927,GCA_000478825.2_AIE72589.1:0.1268630188)100:0.062298,GCA_000478825.2_AIE72593.1:0.0584188479)100:0.402089)55:0.044656)37:0.022397,GCA_000018105.1_ABW26425.1:0.4890727945)39:0.012028,GCA_000484535.1_AGY57003.1:0.2960040210)93:0.071170,GCA_000775285.1_KGF71621.1:0.3106363891)88:0.067015)96:0.105434,(((((GCA_000014265.1_ABG50647.1:0.0730179747,GCA_002260545.1_OZH53374.1:0.0579903011)100:0.153488,(((GCA_000176895.2_CCE16642.1:0.0000021495,GCA_000307915.1_EKD06646.1:0.0000021025)100:0.160580,(GCA_000710505.1_KEI68660.1:0.0539398993,GCA_900009265.1_CUR09896.1:0.0195394501)100:0.172977)100:0.068695,(GCA_000478195.2_ERT06084.1:0.0495366076,GCA_000972705.2_KKD39662.1:0.0498494644)100:0.051952)100:0.095781)99:0.082905,(GCA_000211815.1_EGJ32507.1:0.0256093320,GCA_001942495.1_OLT61224.1:0.0094194763)100:0.142831)100:0.192535,(((((GCA_000317675.1_AFZ53304.1:0.1374424042,GCA_001747005.1_OEJ78616.1:0.1892011320)100:0.048844,(GCA_001548095.1_BAQ61308.1:0.0757686679,GCA_001548115.1_BAQ63827.1:0.1139593139)100:0.054962)100:0.210123,GCA_000012525.1_ABB57037.1:0.4463408147)37:0.076186,(GCA_001904775.1_OKH48739.1:0.2944440148,((((((((GCA_000011365.1_BAC45551.1:0.0327534004,GCA_000661935.1_AHY51627.1:0.0553083352)100:0.122483,GCA_900167455.1_SKA40074.1:0.1191523848)100:0.060135,(GCA_000964365.1_GAN77712.1:0.1130002445,GCA_900100155.1_SCW77667.1:0.1644246367)100:0.043161)100:0.068710,GCA_002117405.1_ARN81158.1:0.1850172199)100:0.094313,GCA_900187365.1_SNB60630.1:0.6823298657)97:0.029162,((((GCA_000011685.1_AAW61384.1:0.0773854721,GCA_000234355.2_EHH69031.1:0.1148595080)100:0.073557,(GCA_000723565.1_CDG34356.1:0.0330747318,GCA_002003665.1_OOL18317.1:0.0419936191)100:0.274656)100:0.266728,(((GCA_000617865.1_GAJ30120.1:0.1005956893,(GCA_001787335.1_AOX16555.1:0.0000022492,GCA_001787355.1_AOX19520.1:0.0123526887)100:0.150102)100:0.100155,GCA_002005465.1_AQS88402.1:0.1242396433)100:0.048087,(GCA_000724025.1_CDG41238.1:0.0041107121,GCA_001547995.1_BAT20359.1:0.0078625889)100:0.154600)100:0.142137)100:0.109327,GCA_000963885.1_GAN52801.1:0.6167396694)100:0.173831)98:0.060304,(GCA_000021825.1_ACK71373.1:0.1995188833,(GCA_000297435.1_CCI32455.1:0.0054598092,GCA_000312205.1_CCI06850.1:0.0096265369)100:0.277240)100:0.170225)100:0.202426,((GCA_000192745.1_ADZ69411.1:0.1698297705,(GCA_001188555.1_KND19849.1:0.0000022649,GCA_002249885.1_OXS39718.1:0.0000022649)100:0.268636)100:0.120661,GCA_001403915.1_CTQ42447.1:0.3045123401)100:0.125719)100:0.145698)34:0.027805)31:0.043283,(GCA_900105595.1_SDU27237.1:0.6826051365,((GCA_000011465.1_CAE19925.1:0.8898622610,GCA_000760175.1_KGG13495.1:0.3560474854)100:0.243306,GCA_001182765.1_CRY91474.1:0.6188955190)100:0.499524)92:0.220331)87:0.076560)99:0.131920,(GCA_000013085.1_ABC22929.1:0.5894924019,((((((GCA_000010525.1_BAF87899.1:0.1536460386,GCA_000195775.1_CAE26772.1:0.1499295360)100:0.090099,(GCA_000963885.1_GAN55719.1:0.2195110291,(GCA_002238045.1_OXT02635.1:0.3371961134,(GCA_001304795.1_ALG60554.1:0.0000022649,GCA_001306275.1_KPM14490.1:0.0000022649)100:0.513798)98:0.138269)67:0.045458)87:0.046605,(GCA_000014285.2_ABI61939.1:0.0024420608,GCA_000576085.2_AHJ62879.1:0.0000021033)100:0.309049)76:0.101415,(GCA_000016725.1_ABQ30649.1:0.0055964138,GCA_000202835.1_BAJ80835.1:0.0000021896)100:0.474891)96:0.081652,(GCA_000021325.1_ACI50949.1:0.3023514614,((((GCA_000182745.1_BAK84047.1:0.0168895803,GCA_000208635.2_EGG78099.1:0.0079444596)100:0.019018,GCA_000964505.1_GAN99372.1:0.0313261612)100:0.095821,GCA_002173735.1_ARW48811.1:0.2979966883)100:0.050312,GCA_002005445.1_AQS84363.1:0.2031658380)100:0.105364)100:0.086159)83:0.038463,(GCA_000231445.2_EHD14401.1:0.0056889088,GCA_002153535.1_OUI78224.1:0.0031530291)100:0.574315)100:0.377601)68:0.091652)74:0.072673)66:0.048977,((((GCA_000230555.1_AEQ53037.1:0.0514479288,GCA_900100665.1_SDG13555.1:0.0563818653)100:0.058609,(GCA_000743575.1_KFL29301.1:0.0901781216,GCA_000970435.1_KKB85264.1:0.1175437402)100:0.069244)100:0.317251,GCA_001982645.1_ONG39912.1:0.5776850320)98:0.137689,(((GCA_000306035.1_EKN00653.1:0.1356092010,GCA_000964385.1_GAN78633.1:0.1194066147)100:0.348571,GCA_900148505.1_SHO60320.1:0.2953348493)100:0.147784,(GCA_001305515.1_KPL52721.1:0.2117542644,GCA_001720135.1_ODN71330.1:0.2232127789)100:0.219749)100:0.218307)98:0.087597)70:0.103175)87:0.096423)42:0.035220)72:0.034861)97:0.063125)95:0.059023,((((((GCA_000019945.1_ACB80941.1:0.1518071216,GCA_000022085.1_ACL55727.1:0.0385380880)100:0.150959,(GCA_001017175.1_KLK93499.1:0.0330899379,GCA_900102135.1_SCY69747.1:0.0352572969)100:0.160324)100:0.122861,(GCA_001741865.1_AOO83264.1:0.0873770069,GCA_900102525.1_SDF92705.1:0.0851546212)100:0.340347)99:0.050203,(GCA_001271345.1_ALA16354.1:0.0262392126,GCA_001887265.1_APF38051.1:0.0334598074)100:0.390604)99:0.068656,(((GCA_000019845.1_ACB96802.1:0.4079319149,(GCA_000021745.1_ACK49262.1:0.2474487763,GCA_900114285.1_SFK04055.1:0.3240262883)100:0.140037)100:0.099505,((GCA_000304315.1_CCJ07660.1:0.1118798601,(GCA_001644125.1_OAI24932.1:0.0708353466,GCA_001675455.1_OBS53103.1:0.0479748006)100:0.177660)100:0.071584,GCA_002117405.1_ARN81455.1:0.1731842029)100:0.348154)99:0.087837,GCA_900104955.1_SEC54155.1:0.4074337623)100:0.063155)98:0.056781,GCA_001676615.1_OCC06602.1:0.4534565049)66:0.049016)69:0.034996,((((((GCA_000007125.1_AAL54293.1:0.0000023097,GCA_000157815.1_EEY01774.1:0.0000025223)100:0.049716,(GCA_000017405.1_ABS15730.1:0.0000025891,GCA_000585655.1_EXL05311.1:0.0030328330)100:0.039787)100:0.081418,GCA_001558695.1_KXF78612.1:0.0904427376)96:0.038625,(GCA_900104355.1_SDP59133.1:0.0511578454,GCA_900113985.1_SFI58180.1:0.0782211576)100:0.029536)97:0.107530,(GCA_000014245.1_ABG61759.1:0.1079594265,(GCA_000300335.1_EKF20643.1:0.0598672928,GCA_000300515.1_EKF41147.1:0.0920004837)100:0.055436)100:0.169570)91:0.057293,((((GCA_000153465.1_EAS49751.1:0.1541708508,GCA_900176465.1_SMC75756.1:0.0497338846)100:0.040526,GCA_000153705.1_EAU42441.1:0.0731462809)100:0.117626,((GCA_000800175.1_KHJ55709.1:0.0103011945,GCA_900141975.1_SHJ18408.1:0.0171032489)100:0.067028,GCA_900104035.1_SDN71023.1:0.1484590864)100:0.106240)100:0.172524,(GCA_000022725.1_ACS51893.1:0.0551024278,GCA_000341385.1_AGF76327.1:0.0910372927)100:0.478435)93:0.074548)100:0.171992)66:0.042174)99:0.088798,(GCA_000235975.2_EHJ60929.1:0.3298327897,GCA_001008165.2_AKH43994.1:0.2792215229)100:0.244740)100:0.113617)63:0.029831)98:0.043548)86:0.009636,GCA_900129325.1_SHF24052.1:0.1490353163)87:0.016216,GCA_900113935.1_SFI62786.1:0.1112478470)62:0.015890)59:0.005597,((GCA_001402875.1_ALK10675.1:0.0000028186,GCA_001459775.1_CUU43338.1:0.0000022649)100:0.123272,(GCA_000963705.1_KJV10165.1:0.0847439001,GCA_002251735.1_OYQ19371.1:0.0366882560)100:0.158181)80:0.043046)86:0.029044)100:0.067444)77:0.025481)77:0.035485,GCA_002205555.1_ASD25517.1:0.1047173007)100:0.060609);
