# Supplementary material for: Assessing the accuracy of phylogenetic rooting methods on prokaryotic gene families
Source: PLoS One. 2020 May 15;15(5):e0232950. doi: 10.1371/journal.pone.0232950 (PMC7228096; doi:10.1371/journal.pone.0232950)
Supplement: S2 Dataset — (ZIP) [file pone.0232950.s003.zip › EmpiricalDataset/GeneTrees_IQTree/000187.aln.treefile]

(GCA_000006905.1_AAK25595.1:0.0641360514,GCA_000092285.1_ADG12532.1:0.0328223988,(GCA_000496075.1_ESR22639.1:0.4363661390,((((((((((((((((((((GCA_000010725.1_BAI76938.1:0.1119831547,GCA_000632475.2_AIB16640.1:0.0627961567)100:0.141896,(GCA_000576635.1_EWY40019.1:0.0804154503,GCA_000936425.1_KJB97503.1:0.0812831974)100:0.373506)86:0.048632,(GCA_000314735.2_EKS30021.1:0.3326955310,(GCA_000576635.1_EWY42529.1:0.2159779214,GCA_000936425.1_KJB95649.1:0.1118673927)100:0.421605)84:0.071447)95:0.027180,((GCA_000284415.2_CCG09074.1:0.1912912846,GCA_001403915.1_CTQ41646.1:0.3714090660)100:0.083974,GCA_000013085.1_ABC24634.1:0.3146594097)99:0.113419)97:0.031741,(GCA_900106695.1_SDX91770.1:0.1633653093,GCA_900113695.1_SFI10088.1:0.1229073104)100:0.167171)89:0.064545,((((GCA_000319385.1_AFX99212.1:0.1850408865,GCA_000510265.1_AHC73789.1:0.1869820703)100:0.298672,GCA_900102465.1_SDF94418.1:0.1120222691)100:0.224699,GCA_900101965.1_SDE28409.1:0.4078393831)51:0.109374,((GCA_000192745.1_ADZ70978.1:0.2953873313,GCA_900156605.1_SIT07028.1:0.2152207631)100:0.193299,(GCA_002119765.1_ARQ03225.1:0.3304390648,GCA_000294655.1_CCG41167.1:0.5217928567)96:0.122616)95:0.117911)44:0.014131)50:0.087550,((((GCA_000195775.1_CAE25562.1:0.4824109023,(GCA_001271345.1_ALA17863.1:0.0225329148,GCA_001887265.1_APF38559.1:0.0000026901)100:0.193575)68:0.054309,GCA_001017175.1_KLK89923.1:0.2867126759)55:0.029733,(GCA_001741865.1_AOO80402.1:0.1791778219,GCA_900102525.1_SDG74426.1:0.1675610535)100:0.179346)43:0.040785,(GCA_900102135.1_SCY90940.1:0.1737869110,(GCA_001644125.1_OAI23188.1:0.2108686624,(GCA_001675455.1_OBS50813.1:0.0864923450,GCA_002117405.1_ARN81662.1:0.3040206235)83:0.068055)100:0.257284)79:0.071039)99:0.092645)49:0.083317,(GCA_001637395.1_OAB60851.1:0.5291484473,GCA_900100655.1_SDF76683.1:0.6223785478)99:0.198488)37:0.051357,((GCA_001723285.1_ODS01229.1:0.3998493021,(GCA_900199215.1_SNT68269.1:0.4828539997,(GCA_001720135.1_ODN69456.1:0.4754076030,GCA_900108575.1_SEI18994.1:0.3442174849)96:0.122397)90:0.067840)94:0.088974,(((GCA_900101935.1_SDE71521.1:0.5220845638,(GCA_002251795.1_OYQ35600.1:0.4001904416,GCA_900148505.1_SHO66929.1:0.3766371213)100:0.167219)96:0.082587,GCA_900187365.1_SNB53164.1:0.5462236954)79:0.036095,((((GCA_900101615.1_SDE31725.1:0.0000022419,GCA_900104205.1_SDB73557.1:0.0191995045)100:0.273972,GCA_900141905.1_SHK02269.1:0.5104248415)99:0.046864,GCA_000164635.1_EFH13753.1:0.5509708855)95:0.230372,(GCA_000300235.2_AJD51863.1:0.3721499142,GCA_000300275.1_EKF10379.1:0.2869454448)100:0.746523)50:0.020652)91:0.109894)82:0.030276)24:0.028537,(((((((((((GCA_000011685.1_AAW60821.1:0.0458751467,GCA_000234355.2_EHH67703.1:0.0118124286)100:0.119660,(((GCA_002005465.1_AQS87985.1:0.0696789621,GCA_000963885.1_GAN54705.1:0.1875580194)60:0.022885,(GCA_001787335.1_AOX15773.1:0.0070539741,GCA_001787355.1_AOX20870.1:0.0068702859)100:0.169052)56:0.041336,((GCA_000724025.1_CDG40665.1:0.0066409042,GCA_001547995.1_BAT18328.1:0.0000023409)100:0.100230,GCA_000175255.2_AEH63471.1:0.4315929460)56:0.012787)98:0.055847)42:0.015434,GCA_000617865.1_GAJ29090.1:0.0967479829)94:0.067295,(GCA_002005445.1_AQS85742.1:0.0408462855,GCA_002173735.1_ARW47452.1:0.1493952697)93:0.068418)47:0.041406,(GCA_000231445.2_EHD13493.1:0.0000021731,GCA_002153535.1_OUI78796.1:0.0000020899)100:0.259496)67:0.073419,(GCA_000723565.1_CDG33360.1:0.0291263704,GCA_002003665.1_OOL17779.1:0.0064977954)100:0.271004)60:0.026144,(GCA_000021325.1_ACI52724.1:0.1928222430,(((GCA_000182745.1_BAK85183.1:0.0888425829,GCA_000208635.2_EGG75196.1:0.0031871904)100:0.158278,GCA_000964505.1_GAN99571.1:0.1282113017)100:0.227430,(GCA_000182745.1_BAK84209.1:0.2555825205,GCA_000208635.2_EGG77878.1:0.2782331262)100:1.352815)99:0.077512)99:0.209084)100:0.208358,(GCA_000014285.2_ABI61002.1:0.0000020052,GCA_000576085.2_AHJ61848.1:0.0000020564)100:0.208584)92:0.095836,(GCA_000306035.1_EKN01274.1:0.2105877669,GCA_000964385.1_GAN80834.1:0.1283640304)100:0.235984)98:0.127051,((((GCA_000016725.1_ABQ29834.1:0.0000028315,GCA_000016725.1_ABQ30427.1:0.0000026889)100:0.007485,(GCA_000202835.1_BAJ80033.1:0.0000022221,GCA_000202835.1_BAJ80604.1:0.0000027405)77:0.000002)100:0.079435,GCA_000202835.1_BAJ83234.1:0.0552652761)100:0.288316,GCA_000964365.1_GAN77065.1:0.2328797184)99:0.123454)100:0.220183,GCA_000152745.1_EAP90089.1:0.7338386645)92:0.155043)43:0.059878,((((((((GCA_000016285.1_ACM36065.1:0.0207079761,GCA_000016285.1_ACM36417.1:0.0000025393)100:0.139180,(GCA_000731295.1_CDN54679.1:0.0216007935,GCA_000731315.1_CDN48594.1:0.0127494006)100:0.375992)100:0.117835,GCA_001885585.1_OJF95287.1:0.4249878884)88:0.060923,GCA_000697965.2_ANK75791.1:0.6168126100)56:0.049703,(GCA_000731295.1_CDN55197.1:0.0907217260,GCA_000731315.1_CDN49092.1:0.0255778020)100:0.273312)60:0.125703,GCA_001578105.1_AMM84512.1:0.5598903582)58:0.069886,((GCA_000235975.2_EHJ57835.1:0.1380021645,GCA_000235975.2_EHJ58184.1:0.0635613916)100:0.501692,(((GCA_000017645.1_ABS68781.1:0.2998925175,((GCA_000722615.1_KEQ04514.1:0.0000022298,GCA_000722625.1_KEQ06674.1:0.0000027582)100:0.338372,GCA_000155895.1_EDZ60705.1:1.4893486818)96:0.631781)34:0.044985,(GCA_000175215.2_ADU13916.1:0.1655262895,GCA_000204015.1_EGF93596.1:0.3431679420)100:0.383472)79:0.064579,((GCA_000092045.1_ABC90318.1:0.0713147013,GCA_000769405.1_KPN28173.1:0.0653170211)100:0.341826,(GCA_900215505.1_SNY91704.1:0.3434977569,(GCA_000092025.1_AAK88829.1:0.2202213281,GCA_000018545.1_AAB91686.1:0.3991919204)100:0.098892)100:0.103674)95:0.038548)93:0.155134)92:0.060624)97:0.099015,((GCA_000019945.1_ACB80513.1:0.3255431173,(GCA_000022085.1_ACL59208.1:0.0000025053,GCA_000022085.1_ACL60350.1:0.0072692913)100:0.283281)90:0.175993,(GCA_000963705.1_KJV10202.1:0.1488789698,GCA_002251735.1_OYQ18507.1:0.0571733798)100:0.306377)100:0.212081)90:0.083450)23:0.021218,(GCA_000225995.2_EGY00007.1:0.0000021986,GCA_000730165.2_ASG22107.1:0.0000028599)100:0.716205)44:0.050816,(GCA_001676615.1_OCC02472.1:0.5601928487,((GCA_000767795.1_KGM35875.1:0.1158885053,GCA_002195995.1_OWJ64987.1:0.1437792247)100:0.449736,GCA_900172325.1_SLN73566.1:0.6837032006)98:0.158535)97:0.128746)48:0.092821,((GCA_000016185.1_ACJ01412.1:0.4703204332,GCA_000013885.1_ABE63801.1:0.6660237160)69:0.078168,GCA_001305515.1_KPL54637.1:0.7116773037)42:0.059188)32:0.045336,((GCA_000143145.1_ADJ22324.1:0.5222640700,GCA_000009985.1_BAE50278.1:0.7869373894)75:0.243197,(GCA_900104485.1_SDB08703.1:0.6856319586,GCA_000017565.1_ABS64910.1:0.6789222666)36:0.027848)35:0.038178)46:0.074725,((((GCA_000010525.1_BAF87832.1:0.3694136147,(GCA_000092925.1_ADH87420.1:0.1410771023,GCA_900100155.1_SCW59844.1:0.1901380201)100:0.323803)90:0.085160,GCA_000017645.1_ABS68776.1:0.3006858361)100:0.193560,((GCA_000017265.1_ACG79750.1:0.2589651546,GCA_001425915.1_KQW69324.1:0.3187216655)100:0.221559,GCA_002088295.1_ORE90769.1:0.6516442690)97:0.112661)92:0.123199,((GCA_000019845.1_ACB97060.1:0.4223483057,(GCA_000021745.1_ACK51632.1:0.2111456641,GCA_900114285.1_SFK62147.1:0.4020630201)100:0.258319)99:0.102075,GCA_900104955.1_SEC68539.1:0.6460671179)95:0.082130)90:0.069967)42:0.051456,(GCA_000685315.1_KDA00617.1:0.3597394420,(GCA_000014745.1_ABI66749.1:0.4947762297,GCA_900103475.1_SDM12415.1:0.6882537690)100:0.129380)100:0.142534)44:0.082243,((GCA_000299935.1_EKE77266.1:0.1065590744,GCA_001618175.1_KZD12599.1:0.3050535699)100:0.217712,(((((GCA_000014245.1_ABG64138.1:0.4598689986,(((GCA_000017145.1_ABR63519.1:0.4603186641,((((((((GCA_000017405.1_ABS15431.1:0.0373604379,GCA_000585655.1_EXL07016.1:0.0835659522)100:0.017380,GCA_000585655.1_EXL07020.1:0.0866940805)100:0.124412,GCA_900104355.1_SDP26533.1:0.2310614118)83:0.023512,GCA_001558695.1_KXF76579.1:0.1942797071)84:0.029894,GCA_001618845.1_AMX99516.1:0.2713173707)83:0.037040,GCA_900102695.1_SCZ34550.1:0.2169047274)83:0.024659,GCA_900100665.1_SDG88147.1:0.2968316238)99:0.017300,GCA_002355335.1_BAT57598.1:0.5189589724)96:0.032357)84:0.000003,(GCA_900113985.1_SFI65419.1:0.2043253251,(GCA_001267455.1_KOC72208.1:0.0515545521,GCA_001652565.1_ANH09182.1:0.1058794118)100:0.201677)97:0.052206)93:0.063915,(GCA_000017145.1_ABR63606.1:0.2298741703,GCA_002288525.1_ASY65992.1:0.2132473496)100:0.173144)96:0.108947)40:0.050390,(GCA_001424795.1_KQU73059.1:0.1541314940,GCA_001605015.1_AMS40223.1:0.1914151487)100:0.173772)94:0.113950,((GCA_000800175.1_KHJ53523.1:0.1867143406,GCA_900141975.1_SHJ98176.1:0.1252762061)100:0.052552,GCA_900104035.1_SDO05545.1:0.2143238193)100:0.232598)99:0.164734,GCA_000023785.1_ACT60825.1:0.4802205727)100:0.135514,(GCA_000300235.2_AJD52609.1:0.4282271256,GCA_000300275.1_EKF08031.1:0.2048259869)100:0.429750)45:0.039110)43:0.123406)44:0.079870,((((((((((((((((GCA_000012905.2_ABA81701.1:0.1945450098,GCA_900102075.1_SDF51023.1:0.4513650454)99:0.100582,GCA_001969365.1_APX14368.1:0.3297336643)38:0.079644,(((GCA_000153305.1_EAR52125.1:0.0726727845,GCA_000600975.2_EYD70529.1:0.1030732296)100:0.238428,(GCA_000600335.2_EYD75189.1:0.1583106153,GCA_000442315.1_EPX82386.1:0.4670858004)91:0.120689)91:0.058747,GCA_000299575.1_EKE44515.1:0.5499468664)18:0.070634)76:0.072346,((((GCA_000740775.1_KFI28474.1:0.0000028419,GCA_000740795.1_KFI30621.1:0.0363683796)100:0.191875,(GCA_000970435.1_KKB80717.1:0.4587470406,GCA_900114485.1_SFL64996.1:0.3374729467)93:0.193681)84:0.069624,GCA_900107025.1_SDX56845.1:0.3812254323)89:0.076787,GCA_900107585.1_SEA63708.1:0.4943190607)8:0.048055)4:0.039241,GCA_000152625.1_EAP77397.1:0.2347447670)6:0.064166,(((GCA_900116195.1_SFS65110.1:0.1494978798,GCA_900109955.1_SEV88982.1:0.8020904484)6:0.106688,GCA_001890925.1_OJI92231.1:0.2669434710)2:0.000002,(GCA_000814025.1_KIC47782.1:0.2355837258,GCA_900106675.1_SDW54963.1:0.3457202470)94:0.075715)6:0.061422)95:0.039139,((((((((GCA_900110425.1_SEP09198.1:0.3909907564,GCA_000203895.1_ABL70214.1:0.2616764883)43:0.053910,(GCA_900156815.1_SIT22233.1:0.2273351256,GCA_900172385.1_SLN66493.1:0.3389669806)99:0.128187)44:0.039602,GCA_000622405.1_KIN70385.1:0.3058906114)95:0.045112,((GCA_000172095.1_EDQ02909.1:0.2599375589,(GCA_001046955.1_AKP00191.1:0.0000020762,GCA_900109145.1_SEK09357.1:0.0072735481)100:0.309979)96:0.051164,GCA_001458375.1_CUH82332.1:0.3217676346)92:0.057055)88:0.049832,GCA_000521865.1_ETX27243.1:0.1483917650)56:0.021795,((GCA_900116455.1_SFU17974.1:0.1933961964,(GCA_001548075.1_BAQ71664.1:0.2322450854,GCA_900156525.1_SIT86838.1:0.3313518583)98:0.069072)85:0.044394,(((GCA_000223375.1_AEM42010.1:0.0000019115,GCA_001399515.1_ALJ82106.1:0.0000019115)100:0.191415,GCA_000740785.1_KFI25136.1:0.1314932882)100:0.081039,GCA_900184815.1_SMX23456.1:0.4705263632)83:0.030944)77:0.037497)83:0.023578,(GCA_900110025.1_SEO23671.1:0.2402863478,((((((GCA_000714535.1_KEO54389.1:0.1652710386,GCA_900099935.1_SDJ71016.1:0.4598375444)79:0.038855,(GCA_900113405.1_SFH49785.1:0.0000023470,GCA_900172315.1_SLN70531.1:0.0000029618)100:0.223974)91:0.042003,(((GCA_900100085.1_SDJ04908.1:0.1984039617,GCA_900115815.1_SFQ62914.1:0.8285569061)84:0.047833,GCA_900115815.1_SFQ48742.1:0.3625397605)92:0.079629,GCA_900109145.1_SEK11306.1:0.3410762306)89:0.065002)85:0.010020,((GCA_000738435.1_AII86262.1:0.3131535354,GCA_900114415.1_SFK76059.1:0.2378111955)100:0.130744,(GCA_900107235.1_SDX83529.1:0.4190988482,GCA_900172275.1_SLN62002.1:0.7398347902)98:0.163308)95:0.097001)90:0.018648,GCA_900142295.1_SIO21027.1:0.4478070422)92:0.033241,((GCA_002115805.1_OSQ43872.1:0.2958606424,GCA_900109285.1_SEK35109.1:0.3930776334)98:0.122378,GCA_900115815.1_SFQ62921.1:0.3851992313)74:0.000002)95:0.042375)93:0.029227)73:0.020648,((((((GCA_900109035.1_SEK06350.1:0.1499718114,((GCA_000715505.1_KEP70294.1:0.1511799723,GCA_000836695.1_KIQ71382.1:0.3024421231)95:0.071922,((GCA_000021865.1_ADE83942.1:0.2535397870,GCA_000152605.1_EAP82459.1:0.1795270254)99:0.131032,GCA_000590925.1_AHM03061.1:0.2380716209)81:0.093930)81:0.070300)80:0.030290,(GCA_900188335.1_SNT04228.1:0.3897451207,GCA_001458175.1_CUH51501.1:0.3943576218)12:0.033074)12:0.027278,(GCA_900172295.1_SLN46204.1:0.2318090896,GCA_900100005.1_SDJ09852.1:0.3448343776)12:0.089631)81:0.033068,(GCA_001482405.1_KUF10270.1:0.1829164059,GCA_001247715.1_KNX42554.1:0.4282118320)79:0.052371)70:0.011877,((GCA_001578105.1_AMM86171.1:0.1747596604,GCA_002043005.1_AQZ49632.1:0.1371586761)100:0.198532,GCA_000161835.1_EET48153.1:0.5238149182)89:0.104283)66:0.005384,((((GCA_002211155.1_OWV59206.1:0.0072448533,GCA_002211205.1_OWV67601.1:0.0072115362)97:0.000002,(GCA_002211225.1_OWV49223.1:0.0000021508,GCA_900101505.1_SDC64895.1:0.0000021543)100:0.060663)100:0.159359,(GCA_002237555.1_ASP18758.1:0.1046493153,GCA_900188425.1_SNT01754.1:0.0612503373)100:0.097573)100:0.122838,GCA_002210095.1_OWU68395.1:0.2344883405)77:0.039783)74:0.007697)77:0.020995)81:0.033789,(((GCA_000014045.1_ABI93429.1:0.1824013118,GCA_000154785.2_AEI96537.1:0.2687566403)100:0.166990,((GCA_000442255.1_EPX82411.1:0.0602320121,GCA_001205715.1_KNG92241.1:0.2154902591)97:0.039118,(GCA_001305615.1_ALG91598.1:0.0743781759,GCA_900184935.1_SMX46422.1:0.0810918218)100:0.205139)95:0.058926)97:0.037211,(GCA_900111875.1_SFB04400.1:0.1861864023,GCA_900116005.1_SFR01986.1:0.1871870593)98:0.157656)85:0.000002)85:0.024473,(GCA_000018145.1_ABV95831.1:0.2417260395,(((((((((GCA_000203975.3_KID07539.1:0.0521811737,(GCA_001258055.1_CRL14540.1:0.0000019115,GCA_900113345.1_SFH62346.1:0.0000019115)100:0.068102)100:0.071105,GCA_000511355.1_AHD02240.1:0.1146309920)100:0.028212,GCA_000511385.1_AHD12093.1:0.2051560448)100:0.058840,(GCA_900102795.1_SCZ71978.1:0.1247051986,GCA_000376545.2_ANP43612.1:0.1943475154)72:0.053160)72:0.037666,GCA_900129685.1_SHH86014.1:0.1962693866)80:0.012943,GCA_900172225.1_SLN74230.1:0.1503069479)99:0.032416,GCA_900188035.1_SNR72633.1:0.2134438532)93:0.027125,GCA_001187845.1_AKS47846.1:0.2567072985)33:0.000002,((((GCA_900107355.1_SDY77029.1:0.3212596096,GCA_900114415.1_SFL04610.1:0.2492311363)98:0.062490,(((((GCA_000299875.1_EKE74350.1:0.1926784372,(((GCA_900109555.1_SEL07655.1:0.0000028496,GCA_900172305.1_SLN70006.1:0.0068490931)100:0.042607,(GCA_900109555.1_SEL10349.1:0.0000019115,GCA_900172305.1_SLN59977.1:0.0000020406)100:0.074529)100:0.134000,GCA_000442275.2_EPX78547.1:0.2808691821)100:0.028520)100:0.134728,(((GCA_900095785.1_SCM66049.1:0.0000025789,(GCA_900115865.1_SFQ79257.1:0.0000024354,GCA_900115865.1_SFQ56623.1:0.0226745573)93:0.014893)93:0.026787,GCA_900115865.1_SFQ70658.1:0.0792536630)100:0.151983,GCA_900172355.1_SLN69194.1:0.2964149241)100:0.195714)5:0.036330,(GCA_000647975.1_KAJ57374.1:0.3020517625,GCA_000812665.2_AML52487.1:0.3698275955)3:0.023322)72:0.015010,GCA_001975705.1_APZ55178.1:0.1797674043)74:0.014909,(GCA_001307765.1_KPN62778.1:0.1761018637,GCA_900110775.1_SER05381.1:0.1173197949)100:0.055028)88:0.116658)17:0.014764,GCA_900142085.1_SHJ84039.1:0.2473187546)24:0.039309,((GCA_000444995.1_AGT10137.1:0.2159404007,GCA_001517585.1_CUX83258.1:0.4969387119)43:0.032863,GCA_000765015.1_KGK78117.1:0.2987975451)44:0.074882)86:0.046244)81:0.029127)94:0.041665)71:0.004928,(GCA_001969385.1_APX26362.1:0.0000020444,GCA_900112435.1_SFD82757.1:0.0000019115)100:0.127714)95:0.074119,GCA_000152805.1_EAQ13843.1:0.4015798157)97:0.031412,GCA_001038505.1_KMK63947.1:0.5046367030)98:0.091169,((GCA_900110135.1_SEN49564.1:0.4850353070,GCA_900111945.1_SFR64478.1:0.7890804635)55:0.001733,(GCA_900106695.1_SDW73566.1:0.3250420740,(GCA_900111545.1_SES73441.1:0.0000021747,GCA_900143155.1_SHN62654.1:0.0000027600)100:0.247954)100:0.387555)70:0.033021)92:0.093139,GCA_001281485.1_ALE17875.1:0.6985430732)94:0.053385,(((((GCA_900177295.1_SME99197.1:0.0000026092,GCA_900188055.1_SNR77298.1:0.0000024428)100:0.576930,GCA_000009985.1_BAE48853.1:1.1946640667)59:0.152913,((((((((((((GCA_000011345.1_BAC08008.1:0.0856906126,GCA_000505665.1_AHB88717.1:0.0708002620)100:0.538151,(GCA_000284135.1_BAL29765.1:0.2199692872,GCA_000478825.2_AIE75196.1:0.1732982174)100:0.147572)98:0.151029,(GCA_000332035.1_ELR97933.1:0.2562245761,GCA_000014865.1_ABK44943.1:1.0339014977)67:0.037247)68:0.033355,((((((((((GCA_000014265.1_ABG50660.1:0.0631460115,(GCA_002260545.1_OZH53638.1:0.0000019115,(GCA_002260545.1_OZH54560.1:0.0000019942,GCA_002260545.1_OZH54774.1:0.0000019115)96:0.000003)100:0.056825)100:0.208412,(GCA_000176895.2_CCE17914.1:0.0071555145,GCA_000307915.1_EKD11644.1:0.0000027832)100:0.190182)93:0.103571,(GCA_000710505.1_KEI66510.1:0.0283069253,GCA_900009265.1_CUR08617.1:0.0079807382)100:0.131176)69:0.038959,(GCA_000478195.2_ERT08318.1:0.0798100674,GCA_000972705.2_KKD38651.1:0.0722563453)100:0.105323)97:0.060166,GCA_001276715.1_KOR38259.1:0.1875478245)97:0.014242,((GCA_000180455.1_CBN56455.1:0.0985176221,((GCA_000211815.1_EGJ35130.1:0.0208109799,GCA_001942495.1_OLT59368.1:0.0080122542)100:0.202952,GCA_001637395.1_OAB62474.1:0.3193854734)92:0.083087)88:0.071086,(GCA_000214075.2_EGK89544.1:0.0454868501,(GCA_000317475.1_AFZ04747.1:0.0234612185,GCA_002412335.1_PCN55173.1:0.1207155283)42:0.007328)100:0.084034)74:0.062245)67:0.027090,GCA_000317105.1_AFY80263.1:0.1631920208)83:0.053959,((GCA_000317515.1_AFZ22134.1:0.2372191580,(GCA_001904725.1_OKH34048.1:0.2168827016,GCA_000317045.1_AFY64817.1:0.2962680144)26:0.014212)46:0.051166,(GCA_001746915.1_OEJ76661.1:0.2199823024,GCA_000775285.1_KGF72514.1:0.3228111148)47:0.060738)86:0.046231)87:0.040007,((GCA_000155555.1_EDX72012.1:0.1969824246,(((GCA_000317495.1_AFZ12673.1:0.2514470748,((GCA_000316665.1_AFY58282.1:0.3109586031,((GCA_000934435.1_KIY12976.1:0.0000023511,GCA_001990805.1_ONN60546.1:0.0000019115)100:0.048645,GCA_001275395.1_KOP24179.1:0.0664831306)100:0.167142)64:0.000002,GCA_000231365.2_EHC15085.1:0.5006169552)97:0.088381)21:0.062312,(GCA_000346485.2_KYC37430.1:0.0310684380,GCA_000760695.2_KIE13083.1:0.0502965751)100:0.223582)17:0.031423,(GCA_000020025.1_ACC82902.1:0.2454391283,((GCA_000169135.1_EAW42965.1:0.1416452766,GCA_000204075.1_ABA22961.1:0.0712666584)100:0.073071,((GCA_000312705.1_AFW95260.1:0.0533323114,GCA_000789435.1_KHG42790.1:0.0843605579)100:0.039092,GCA_002368115.1_BAZ85477.1:0.0160512705)100:0.144204)100:0.106684)99:0.046385)84:0.084619)16:0.039193,((GCA_000317555.1_AFZ32612.1:0.0728284216,GCA_001904655.1_OKH25336.1:0.0212194168)100:0.163567,((GCA_000317615.1_AFZ49370.1:0.1953691307,(GCA_000317635.1_AFZ42608.1:0.1505622756,GCA_000317635.1_AFZ45411.1:0.1704310750)100:0.073914)100:0.101522,GCA_000332215.1_ELS30610.1:0.5672947932)93:0.085683)43:0.035475)77:0.055350)74:0.020928,(((GCA_000017845.1_ACB51080.1:0.0309636031,(GCA_000167195.1_EAM52925.1:0.0149458336,GCA_000235665.2_EHJ15166.1:0.0000025671)100:0.096459)100:0.188113,(((GCA_000317025.1_AFY77359.1:0.0000026799,GCA_000231365.2_EHC15086.1:0.5370474710)99:0.054321,GCA_001904635.1_OKH20401.1:0.0000020087)99:0.168941,((GCA_000021825.1_ACK69927.1:0.1419602915,(((((GCA_000175835.1_EFA71387.1:0.0000019115,GCA_002368135.1_BAZ90200.1:0.0147359905)100:0.022864,GCA_000175855.1_EFA71541.1:0.0769042935)99:0.006502,GCA_001432185.1_KRH97134.1:0.0225287163)100:0.167002,GCA_002368075.1_BAZ81726.1:0.0601780173)100:0.059999,((((((GCA_000231365.2_EHC10632.1:0.0000025485,GCA_001904645.1_OKH11299.1:0.0142221701)100:0.103844,GCA_000316575.1_AFY32511.1:0.2079966895)92:0.030550,((GCA_002368055.1_BAZ73452.1:0.0000019115,GCA_002368295.1_BAZ02627.1:0.0000023037)100:0.030169,GCA_002368275.1_BAY92955.1:0.0383349837)100:0.152913)93:0.027000,(GCA_001456025.1_KST67363.1:0.2108607732,GCA_000317125.1_AFY90029.1:0.2358035647)97:0.027574)87:0.016686,GCA_000196515.1_ADI63080.1:0.3442618642)89:0.033443,((GCA_000828085.2_KIJ85150.1:0.2515943174,GCA_000317435.1_AFZ01167.1:0.3699359355)86:0.016290,GCA_000828085.2_KIJ85140.1:0.8566579831)90:0.038026)89:0.049757)96:0.136674)84:0.074552,(GCA_000297435.1_CCI33883.1:0.0000025087,GCA_000312205.1_CCI06635.1:0.0457981260)100:0.289900)33:0.029240)37:0.032321)48:0.035958,((GCA_000317575.1_AFZ36268.1:0.0328665000,GCA_002355455.1_BAU65216.1:0.0939934431)100:0.180267,(((GCA_000317065.1_AFY68931.1:0.1615545716,GCA_000473895.1_ERN42556.1:0.5705009726)61:0.095023,GCA_000332055.1_ELS02860.1:0.1489644695)61:0.067041,GCA_002368355.1_BAZ45978.1:0.2389608150)61:0.067369)50:0.066408)89:0.048687)85:0.027879)80:0.087627,((GCA_000317675.1_AFZ53895.1:0.2264268995,GCA_001548115.1_BAQ66210.1:0.2700491342)100:0.054265,GCA_001548095.1_BAQ62178.1:0.1786047604)100:0.245426)59:0.033096,(GCA_000012525.1_ABB58128.1:0.2918128405,GCA_000817775.1_KIF42231.1:0.3350707322)56:0.091752)71:0.143887,((GCA_000155635.1_EDY37179.1:0.2322608549,(GCA_001182765.1_CRY91485.1:0.4415730403,GCA_000316515.1_AFY29384.1:0.4695076130)100:0.142075)100:0.314446,(GCA_000218565.1_AEI08066.1:0.0000020691,GCA_000218585.1_AEI04436.1:0.0000020027)100:0.648059)54:0.104724)55:0.072888,GCA_002109495.1_OSM05353.1:0.9060683153)58:0.085331,((GCA_000018105.1_ABW25460.1:0.4047315333,GCA_000317145.1_AFY94247.1:0.4965247516)97:0.185596,((GCA_000011385.1_BAC91643.1:0.1147984415,GCA_000484535.1_AGY56695.1:0.2975065049)100:0.210526,GCA_000011385.1_BAC88411.1:0.8109830358)100:0.138543)100:0.204562)55:0.121685,((((GCA_000012725.1_ABA03813.1:0.0467705230,GCA_000661935.1_AHY56965.1:0.5730175768)100:0.070781,GCA_000013885.1_ABE61908.1:0.0667955668)100:0.169446,GCA_001579845.1_AMN43604.1:0.6214163642)100:0.311441,GCA_000315795.1_EKV26124.1:0.9146658318)96:0.197753)49:0.051615,GCA_002251755.1_OYQ28768.1:0.4336645999)54:0.073863,((((GCA_000013325.1_ABD27672.1:0.1678830528,(GCA_000715015.1_KEO88629.1:0.1330789275,(GCA_001663175.1_ANK12046.1:0.1181079387,GCA_001677335.1_OBV11201.1:0.0904723207)88:0.037986)100:0.112552)100:0.129469,(GCA_000147835.3_AEG50333.1:0.1899289436,(GCA_001295965.1_KPF74844.1:0.2171256515,GCA_001713435.1_AOG00995.1:0.4024734168)100:0.216815)100:0.078771)51:0.058818,GCA_001661675.2_ARU16709.1:0.2052395067)100:0.203739,GCA_001028705.1_AKM10156.1:0.5037626997)29:0.030061)56:0.289578)72:0.161347,GCA_001765415.1_AOR38677.1:1.0176948407)60:0.050351,((((GCA_000180455.1_CBN55137.1:0.0953216444,GCA_900009265.1_CUR19889.1:0.0922287553)100:0.328500,GCA_000332035.1_ELR98321.1:0.3863375011)100:0.425517,((GCA_000018105.1_ABW27203.1:0.1763866876,GCA_002075285.2_ASC72106.1:0.4532993696)100:0.145204,(GCA_000307915.1_EKD09756.1:0.3002296924,GCA_001904725.1_OKH33594.1:0.4562823951)100:0.214974)100:0.883565)98:0.300316,((((((((((GCA_000007125.1_AAL54072.1:0.1475458638,GCA_000157815.1_EEY01994.1:0.0000029132)100:0.121559,(GCA_000017405.1_ABS16095.1:0.0000027764,GCA_000585655.1_EXL06339.1:0.0085565257)100:0.091244)100:0.376844,GCA_001558695.1_KXF79507.1:0.3463043798)100:0.367919,((GCA_000092025.1_AAK88649.2:0.7463769960,GCA_001652565.1_ANH07930.1:0.4503863686)88:0.205237,(GCA_900113985.1_SFI65981.1:0.2765652977,GCA_900104355.1_SDP38098.1:0.4449499566)100:0.181750)80:0.068324)80:0.069989,(GCA_000018545.1_ACP22792.1:0.1513381886,GCA_001618845.1_AMY04337.1:0.1777279614)100:0.486877)98:0.097831,(GCA_000935205.1_KIZ47620.1:0.4993220246,(GCA_000166055.1_ADP70121.1:0.0482708505,GCA_000636015.1_KAI95223.1:0.0689284201)100:0.427600)96:0.089837)99:0.162599,(((GCA_000016765.1_ABQ70880.1:0.2033086780,(GCA_900101615.1_SDD82286.1:0.0000024227,GCA_900104205.1_SDB72922.1:0.0075160750)100:0.244859)100:0.111485,GCA_002005445.1_AQS85168.1:0.5864011303)100:0.209021,(GCA_000023785.1_ACT59822.1:0.5224707956,GCA_000012905.2_ABA79192.1:0.7190000023)54:0.030265)99:0.102228)100:0.091986,(((((((((GCA_000011385.1_BAC90146.1:0.4407597850,(GCA_000317555.1_AFZ29900.1:0.0224136221,GCA_000317555.1_AFZ31377.1:0.0288691773)100:0.109958)40:0.049050,((((((((GCA_000020025.1_ACC79800.1:0.0777381563,GCA_000316575.1_AFY31949.1:0.0554728946)100:0.051429,(((GCA_001298445.1_ALF51731.1:0.0762569181,GCA_002367975.1_BAY17984.1:0.0364205060)100:0.080414,(GCA_000204075.1_ABA20737.1:0.1256838194,(GCA_000350105.1_CCH66225.1:0.0000025052,GCA_000350125.1_CCH65993.1:0.0000024601)100:0.260190)77:0.046210)77:0.039000,((GCA_000169135.1_EAW43101.1:0.0372233623,GCA_002218065.1_GAX35849.1:0.0503661038)100:0.113078,((GCA_002368055.1_BAZ74772.1:0.0000023200,GCA_002368295.1_BAZ01305.1:0.0000023060)100:0.014288,GCA_002368275.1_BAY92325.1:0.0053509123)100:0.123944)99:0.048784)83:0.038961)82:0.048092,((GCA_000231365.2_EHC09104.1:0.0070479604,GCA_001904645.1_OKH11933.1:0.0000027287)92:0.000003,((GCA_000934435.1_KIY09628.1:0.0000022183,GCA_001990805.1_ONN61974.1:0.0000019115)100:0.007002,GCA_001275395.1_KOP27356.1:0.0209904449)95:0.020966)97:0.052346)82:0.033986,(GCA_000346485.2_KYC35915.1:0.0317687268,GCA_000760695.2_KIE09699.1:0.0181520140)100:0.053666)74:0.023114,GCA_000828085.2_KIJ82629.1:0.1041767700)82:0.034627,((GCA_000317435.1_AFZ00858.1:0.1070071958,GCA_001904775.1_OKH49081.1:0.4177210527)95:0.025613,GCA_000316665.1_AFY56675.1:0.1440146301)94:0.024176)75:0.026181,GCA_001456025.1_KST66477.1:0.1228937677)97:0.111197,((((GCA_000175835.1_EFA69873.1:0.0000027205,(GCA_001432185.1_KRH95797.1:0.0000023948,GCA_002368135.1_BAZ89939.1:0.0000029220)100:0.014367)82:0.000003,GCA_000175855.1_EFA72729.1:0.0218126461)100:0.091993,(((GCA_000196515.1_ADI64866.1:0.0852635456,((GCA_000312705.1_AFW92843.1:0.0000025447,GCA_000789435.1_KHG39545.1:0.0071973697)93:0.006768,GCA_002368115.1_BAZ84751.1:0.0081266488)98:0.053632)100:0.032559,GCA_000317695.1_AFZ55889.1:0.0298805596)97:0.029375,GCA_000317535.1_AFZ26755.1:0.0652373415)100:0.049978)96:0.031231,GCA_002368075.1_BAZ82006.1:0.0240774665)91:0.088637)97:0.056719)41:0.027610,GCA_900109955.1_SEW37315.1:0.6203279722)43:0.020044,(GCA_000317125.1_AFY86246.1:0.2057848204,GCA_000952155.1_KJH72008.1:0.2670769950)96:0.058423)18:0.035834,GCA_000817775.1_KIF40964.1:0.2942634919)85:0.040772,((GCA_000317125.1_AFY85779.1:0.2196158172,GCA_000952155.1_KJH69961.1:0.1772269638)100:0.188360,(GCA_000317555.1_AFZ33168.1:0.0226416948,GCA_001904655.1_OKH28319.1:0.0052428303)100:0.359956)61:0.043078)99:0.113782,((GCA_002260545.1_OZH52358.1:0.2160312362,((GCA_002368055.1_BAZ74524.1:0.0000019115,GCA_002368295.1_BAZ01550.1:0.0000028086)100:0.023730,GCA_002368275.1_BAY92361.1:0.0037464320)100:0.136682)100:0.138082,GCA_000828475.1_BAQ15680.1:0.6706447957)89:0.083689)94:0.186752,(GCA_002119765.1_ARP99515.1:0.5122327591,GCA_900108575.1_SEI19236.1:0.4941208082)100:0.415042)97:0.115530,((((((GCA_000214075.2_EGK86125.1:0.4191342817,GCA_000317495.1_AFZ14229.1:0.2210177301)70:0.039156,GCA_000317105.1_AFY80282.1:0.3196716336)49:0.071217,GCA_001548115.1_BAQ63637.1:0.4875244598)99:0.149182,GCA_001741865.1_AOO80387.1:1.0237538381)18:0.042890,GCA_900167455.1_SKA36280.1:0.6833180489)43:0.108117,((((GCA_000010525.1_BAF89475.1:0.4078548478,GCA_000503895.1_AHB47811.1:0.5378917360)100:0.255624,GCA_001618175.1_KZD12194.1:0.6316891917)38:0.100473,(((GCA_000689395.1_CDO59347.1:0.4827845740,GCA_000982415.1_KKJ78364.1:0.7164597116)95:0.102132,(GCA_001746755.1_OEJ66684.1:0.3023718776,GCA_900172325.1_SLN63153.1:1.3455188122)71:0.222649)88:0.200094,((((GCA_000017265.1_ACG76911.1:0.3462966362,GCA_001425915.1_KQW70797.1:0.4053391256)47:0.011017,((GCA_002355275.1_ATE64038.1:0.0000019115,GCA_002367875.1_PCE40231.1:0.0000022230)100:0.373285,((GCA_000192745.1_ADZ72684.1:0.6769644601,GCA_000014865.1_ABK45975.1:2.4246152272)91:0.275586,GCA_900107585.1_SEB05303.1:0.8110291176)89:0.243157)90:0.106508)94:0.107986,(GCA_900177545.1_SMH33958.1:0.7226829347,GCA_000204015.1_EGF89430.1:0.5596215356)99:0.304118)97:0.221942,((GCA_000304315.1_CCJ06668.1:0.4201330068,GCA_900104955.1_SEC31374.1:0.2947454703)100:0.200585,GCA_001676615.1_OCC01558.1:0.4597907358)100:0.174280)97:0.214026)86:0.115664)72:0.099765,(GCA_000016185.1_ACJ01120.1:0.5045915360,((GCA_000019945.1_ACB78951.1:0.5230602352,GCA_900114285.1_SFK09515.1:0.3963653828)100:0.222005,GCA_000179775.1_EFL87718.1:0.9697160741)98:0.111691)89:0.097447)90:0.204206)84:0.120993)70:0.107968)70:0.134790,((((((GCA_000154705.2_EDQ35681.1:0.4242693582,GCA_900106675.1_SDW74981.1:0.3909600865)99:0.191710,(GCA_001258055.1_CRL16427.1:0.0000019115,GCA_900113345.1_SFH19506.1:0.0000023682)100:1.240122)98:0.099162,GCA_900102525.1_SDG78998.1:0.9776054591)96:0.106778,GCA_002288525.1_ASY63462.1:0.4962250557)99:0.152768,((((GCA_000013885.1_ABE63547.1:0.6108088287,(GCA_000317105.1_AFY83097.1:0.4364901644,GCA_001870225.1_APB33173.1:0.5927309219)84:0.222013)92:0.144366,((GCA_000016725.1_ABQ29817.1:0.0076124772,GCA_000202835.1_BAJ80015.1:0.0000023406)100:0.618279,((GCA_000012525.1_ABB56090.1:0.2503638355,GCA_000155635.1_EDY38574.1:0.8013452773)58:0.096525,GCA_000316515.1_AFY29379.1:0.7666502397)100:0.476087)59:0.103567)99:0.240772,((((GCA_000016285.1_ACM35448.1:0.5106216545,GCA_001885585.1_OJG00982.1:0.5634699585)100:0.420090,GCA_000017565.1_ABS64955.1:0.5582180490)64:0.087399,(((GCA_000284135.1_BAL28074.1:0.5068231502,GCA_000284415.2_CCG07802.1:0.6136474670)37:0.014499,(GCA_000299935.1_EKE68138.1:0.2518784056,(GCA_000731295.1_CDN52612.1:0.0274428446,(GCA_000731315.1_CDN46376.1:0.0373501794,GCA_000731315.1_CDN51226.1:0.0000020864)100:0.024563)100:0.306552)48:0.071006)39:0.074143,GCA_000300275.1_EKF07901.1:0.6787629797)93:0.044142)91:0.076424,((GCA_000018545.1_ACP26197.1:0.2168281305,GCA_000697965.2_ANK74861.1:0.2227583330)100:0.457038,GCA_000505665.1_AHB89367.1:0.5166835212)81:0.066494)99:0.207293)84:0.213741,GCA_001703635.1_OCW56427.1:0.6716621386)100:0.296337)96:0.090518,(GCA_900100655.1_SDF94200.1:0.6966115645,GCA_000016185.1_ACJ01328.1:1.0636537926)94:0.209707)90:0.059976)92:0.156550,((((GCA_000218565.1_AEI08000.1:0.0000029197,GCA_000218585.1_AEI04370.1:0.0000027372)100:0.239112,((GCA_000264455.2_AFK54879.1:0.2164795349,GCA_002117405.1_ARN81091.1:0.3013798844)100:0.107835,(GCA_001601315.1_KYO49935.1:0.3582516721,GCA_000315795.1_EKV26541.1:0.5117019889)100:0.181692)76:0.110955)56:0.039485,(GCA_001402875.1_ALK08436.1:0.0000028685,GCA_001459775.1_CUU41098.1:0.0000029345)100:0.173696)100:0.165109,GCA_001295965.1_KPF73823.1:0.6850061751)100:0.247392)100:0.363806)98:0.424142)64:0.147743)14:0.013446,(((((GCA_000016765.1_ABQ70363.1:0.3563780557,GCA_000144605.1_ADL00472.1:0.5212510656)100:0.264119,GCA_000325745.1_AGA64992.1:0.8467990659)73:0.043452,((GCA_000158095.1_EEE48067.1:0.2351327980,GCA_900113935.1_SFJ51006.1:0.2305374219)100:0.094725,GCA_900129325.1_SHF23508.1:0.3207781860)97:0.129810)97:0.179184,(GCA_000166055.1_ADP72295.1:0.0555421219,GCA_000636015.1_KAI95763.1:0.0236548032)100:0.716722)59:0.050976,GCA_000013025.1_ABI77332.1:0.9969265817)75:0.123340)45:0.043467)61:0.037055,GCA_000013025.1_ABI77185.1:2.1630725221)78:0.193201)100:0.415686);
