# Supplementary material for: Assessing the accuracy of phylogenetic rooting methods on prokaryotic gene families
Source: PLoS One. 2020 May 15;15(5):e0232950. doi: 10.1371/journal.pone.0232950 (PMC7228096; doi:10.1371/journal.pone.0232950)
Supplement: S2 Dataset — (ZIP) [file pone.0232950.s003.zip › EmpiricalDataset/GeneTrees_IQTree/000189.aln.treefile]

(GCA_000006905.1_AAK24610.1:0.0584749296,GCA_000092285.1_ADG09564.1:0.0806367269,((GCA_000017265.1_ACG77521.1:0.0778156063,GCA_001425915.1_KQW70323.1:0.1105365438)100:0.092740,((GCA_000017565.1_ABS64242.1:0.2487871880,(GCA_000144605.1_ADL02058.1:0.2492488523,GCA_002205555.1_ASD27704.1:0.1770813211)100:0.122528)44:0.011790,(GCA_000739695.1_GAK46055.1:0.2351272771,((((((GCA_000014745.1_ABI65366.1:0.1836386244,GCA_900103475.1_SDM51440.1:0.1309223036)100:0.115998,(GCA_000152745.1_EAP88876.1:0.1027489363,GCA_001637395.1_OAB61839.1:0.2074924681)100:0.214090)93:0.105919,((GCA_000013025.1_ABI76981.1:0.0649397924,GCA_000685315.1_KCZ97412.1:0.0259506820)100:0.270334,GCA_000023785.1_ACT58345.1:0.3404274427)96:0.108130)65:0.023664,(GCA_000689395.1_CDO58410.1:0.1979149037,GCA_900101935.1_SDE37687.1:0.5206210994)96:0.147695)66:0.040766,(((((((((((((((((((((GCA_000007125.1_AAL51917.1:0.0000029515,GCA_000157815.1_EEY00608.1:0.0000024772)100:0.079259,(GCA_000017405.1_ABS14649.1:0.0065478123,GCA_000585655.1_EXL07965.1:0.0000028199)100:0.061091)100:0.176831,(GCA_900104355.1_SDP75745.1:0.0751713390,GCA_900113985.1_SFJ11416.1:0.1530537019)100:0.082287)100:0.040128,GCA_001558695.1_KXF77619.1:0.1629009662)100:0.036677,(GCA_000300335.1_EKF17285.1:0.1499456492,GCA_000300515.1_EKF42721.1:0.1425920695)100:0.137737)98:0.038294,GCA_000585625.1_EXL09031.1:0.1471083403)91:0.038550,((GCA_001510895.1_KUM28445.1:0.1281245066,GCA_002075885.1_OQM76589.1:0.2055644500)69:0.020724,GCA_001618845.1_AMY00786.1:0.0791374651)78:0.051678)100:0.053792,GCA_000014245.1_ABG63121.1:0.3180351926)33:0.047643,(GCA_001424795.1_KQU75770.1:0.0512382571,GCA_001605015.1_AMS42211.1:0.0724977531)100:0.092251)32:0.051264,GCA_900113935.1_SFI71431.1:0.2704702521)47:0.057804,((GCA_000817775.1_KIF44114.1:0.0000021646,GCA_000817775.1_KIF44299.1:0.0000022553)100:0.290240,GCA_001293565.1_KPB00141.1:0.2648762905)99:0.128902)47:0.069379,(((GCA_000154705.2_EDQ32989.1:0.1644328209,GCA_001703635.1_OCW58817.1:0.1626186198)100:0.150122,(((((GCA_001046955.1_AKO96162.1:0.0194247073,GCA_900109145.1_SEI66572.1:0.0218058894)100:0.264563,GCA_900184935.1_SMX51076.1:0.2326601751)98:0.077535,(GCA_002238045.1_OXT01748.1:0.2651640150,(GCA_000697965.2_ANK75099.1:0.3514164760,((GCA_001267455.1_KOC75890.1:0.0750509391,GCA_001652565.1_ANH07409.1:0.0145089758)100:0.045651,GCA_001424795.1_KQU64177.1:0.1790963415)98:0.051128)100:0.447901)79:0.090268)77:0.034479,GCA_002088295.1_ORE95461.1:0.3742689503)97:0.092639,(GCA_000743575.1_KFL32106.1:0.1969673941,GCA_000970435.1_KKB86742.1:0.1747397072)100:0.255722)44:0.008231)96:0.037605,(GCA_000342165.1_EMD84127.1:0.1813914885,GCA_002211145.1_OWV34744.1:0.2089991834)100:0.475759)45:0.013572)89:0.022595,((GCA_000800175.1_KHJ54958.1:0.0630824464,GCA_900141975.1_SHI52927.1:0.0228043645)100:0.213052,(GCA_000153465.1_EAS48591.1:0.1203167063,(GCA_900176465.1_SMC71604.1:0.2173369579,GCA_000153705.1_EAU42595.1:0.2345499572)100:0.130046)100:0.205381)98:0.109622)63:0.026516,(GCA_900104485.1_SDB44831.1:0.3328930321,GCA_900129325.1_SHF30088.1:0.2923991638)98:0.130731)65:0.028872,((((((GCA_000016285.1_ACM36567.1:0.2642615250,(GCA_001578105.1_AMM83966.1:0.2034533727,GCA_002043005.1_AQZ51843.1:0.2166183327)100:0.119921)97:0.050578,(GCA_000092045.1_ABC91473.1:0.0640439786,GCA_000769405.1_KPN26869.1:0.1121788284)100:0.112312)89:0.051069,((GCA_000722615.1_KEQ08128.1:0.0000022920,GCA_000722625.1_KEQ10325.1:0.0000020024)100:0.229829,(GCA_000092025.1_AAK87308.2:0.2481396386,(GCA_000731295.1_CDN54258.1:0.0114261133,GCA_000731315.1_CDN48167.1:0.0582332029)100:0.213799)99:0.051060)84:0.035697)100:0.125475,((GCA_000164635.1_EFH11382.1:0.1968152510,GCA_900141905.1_SHI82569.1:0.2379716260)100:0.074043,GCA_001661675.2_ARU14999.1:0.5750831583)35:0.013794)9:0.013805,((((GCA_001017175.1_KLK93690.1:0.0966103725,GCA_900102135.1_SCZ11195.1:0.0503735347)100:0.150758,(GCA_001741865.1_AOO83016.1:0.1365217394,GCA_900102525.1_SDG00775.1:0.0992045668)100:0.189854)86:0.040392,(GCA_001271345.1_ALA16209.1:0.0129731484,GCA_001887265.1_APF39054.1:0.0147437494)100:0.197552)65:0.049243,((GCA_000022085.1_ACL56625.1:0.2203478490,(GCA_000264455.2_AFK55038.1:0.0153847373,GCA_001601315.1_KYO49241.1:0.0260422607)100:0.329942)37:0.034126,GCA_900104955.1_SED32663.1:0.4147959943)35:0.069299)33:0.067396)43:0.043770,(((((GCA_000017145.1_ABR60529.1:0.0489334086,GCA_000697965.2_ANK72653.1:0.0875007820)100:0.018500,(GCA_000018545.1_ACP25524.1:0.0607552461,GCA_002288525.1_ASY63300.1:0.1037012068)96:0.027647)100:0.128250,GCA_001687365.1_OBZ93818.1:0.1362020627)72:0.064729,GCA_001885585.1_OJF90725.1:0.2065094025)99:0.059639,(GCA_001267455.1_KOC75453.1:0.0444896385,GCA_001652565.1_ANH04380.1:0.0921278394)100:0.128536)75:0.090923)74:0.041472)84:0.044556,(((GCA_000021745.1_ACK49059.1:0.2119323752,GCA_900114285.1_SFK19316.1:0.1552581372)99:0.114858,((((GCA_000304315.1_CCJ06253.1:0.1728091578,GCA_001644125.1_OAI31774.1:0.0998476088)100:0.110162,GCA_002117405.1_ARN80042.1:0.2620096275)90:0.113879,GCA_900187365.1_SNB54805.1:0.3458727916)98:0.039917,(GCA_001402875.1_ALK09391.1:0.0000024859,GCA_001459775.1_CUU42054.1:0.0075532815)100:0.328156)46:0.061217)45:0.030230,(GCA_001676615.1_OCC01686.1:0.2237247261,(GCA_900104035.1_SDO89482.1:0.3274218572,(((GCA_000175215.2_ADU13237.1:0.1428227128,GCA_000204015.1_EGF90151.1:0.3087700501)100:0.128162,GCA_900107585.1_SEA47695.1:0.4483231652)99:0.032116,GCA_001586395.2_KZB95653.1:0.4707155413)99:0.103598)100:0.161278)92:0.019255)35:0.015910)39:0.054274,((GCA_000010525.1_BAF89669.1:0.2034756453,GCA_000017645.1_ABS65711.1:0.2688917386)100:0.165685,((GCA_000092925.1_ADH89321.1:0.0324595053,GCA_900100155.1_SCW39735.1:0.0881829031)100:0.219927,(((((((((GCA_000011365.1_BAC50846.1:0.0240526736,GCA_000661935.1_AHY49610.1:0.0165842110)100:0.122818,(GCA_001618955.1_KZD23725.1:0.0065719640,GCA_900108575.1_SEI24002.1:0.0000022487)100:0.068378)54:0.048059,GCA_000935205.1_KIZ45654.1:0.1473019087)54:0.038798,(GCA_000012725.1_ABA05426.1:0.1322699789,GCA_000013885.1_ABE63357.1:0.0883977165)100:0.143701)56:0.032230,GCA_000195775.1_CAE28866.1:0.2692593796)72:0.083972,GCA_000336555.1_EKS37564.1:0.1761442216)97:0.099466,((GCA_000218565.1_AEI07165.1:0.0000022448,GCA_000218585.1_AEI03588.1:0.0000024772)100:0.082503,GCA_000314735.2_EKS27699.1:0.0354520609)100:0.241053)100:0.083630,GCA_002355335.1_BAT60154.1:0.2427282712)100:0.126367,((((GCA_000828475.1_BAQ17012.1:0.0354082213,GCA_001723285.1_ODR98086.1:0.0377245479)100:0.061511,GCA_001708935.1_ODA69033.1:0.1495887870)100:0.147366,((GCA_001426945.1_KQZ00403.1:0.1285452825,GCA_002119765.1_ARQ01242.1:0.1705964472)99:0.046633,GCA_001579845.1_AMN42734.1:0.1785094618)55:0.038506)97:0.083141,(GCA_001305515.1_KPL51596.1:0.4893604642,GCA_900167455.1_SKA21027.1:0.5863018394)48:0.132388)42:0.042890)52:0.124379)29:0.034133)54:0.069835)91:0.090414,(GCA_900148505.1_SHO65436.1:0.4079057669,GCA_900102695.1_SCZ45733.1:0.3798261813)66:0.043374)68:0.036271,((((((GCA_000148725.1_EFO30608.1:0.2518909106,GCA_000192745.1_ADZ70061.1:0.2171534799)94:0.082634,(GCA_000158095.1_EEE44545.1:0.2853553331,GCA_001403915.1_CTQ42777.1:0.1775253700)94:0.072535)99:0.082175,((GCA_001188555.1_KND19359.1:0.0147841357,GCA_002249885.1_OXS49936.1:0.0057658904)100:0.186886,GCA_900105595.1_SDU22032.1:0.3309333147)58:0.045015)88:0.039397,(GCA_001907205.1_OKL45221.1:0.2705895423,(GCA_900110875.1_SEQ93594.1:0.0908685106,GCA_900114245.1_SFK80737.1:0.0814132505)100:0.222124)91:0.093603)98:0.079730,(GCA_900115225.1_SFO80297.1:0.1099564084,GCA_900215505.1_SNY94180.1:0.1458654074)100:0.170487)77:0.034393,(((((((((((((GCA_001720135.1_ODN70685.1:0.3529747161,(GCA_900109035.1_SEI38983.1:0.0723645381,GCA_000590925.1_AHM05019.1:0.4633832826)72:0.012120)90:0.087953,(GCA_900172295.1_SLN12341.1:0.1522573830,GCA_001247715.1_KNX42809.1:0.1523539556)23:0.016465)8:0.014047,((((GCA_000011965.2_AAV95222.1:0.0564948036,GCA_900116455.1_SFT68871.1:0.3355947570)81:0.079644,(((GCA_900172225.1_SLN40126.1:0.1155949694,(GCA_001678945.1_ANP35105.1:0.1227481827,((GCA_000203975.3_KID10481.1:0.0231101303,GCA_000511355.1_AHD00705.1:0.0448358295)100:0.038344,GCA_900102795.1_SCZ57773.1:0.1514378647)100:0.028733)93:0.036318)86:0.038895,GCA_000376545.2_ANP40511.1:0.0944434058)86:0.025574,(GCA_000511385.1_AHD09575.1:0.0752126334,(GCA_001258055.1_CRL14305.1:0.0000024772,GCA_900113345.1_SFG24627.1:0.0000023902)100:0.089361)96:0.044614)88:0.039543)85:0.031863,(GCA_000014045.1_ABG32187.1:0.0550848347,GCA_000154785.2_AEI93908.1:0.0424338579)100:0.147558)84:0.021641,((GCA_000814025.1_KIC48832.1:0.0193978644,GCA_001969365.1_APX11459.1:0.0439746371)100:0.085968,GCA_001890925.1_OJI92046.1:0.2268748351)97:0.041330)100:0.122935)18:0.001318,(((GCA_001458355.1_CUH62830.1:0.0977093839,GCA_900110775.1_SEP58910.1:0.1295602807)99:0.055716,(((GCA_001458375.1_CUH77425.1:0.1539576954,(GCA_001458175.1_CUH53656.1:0.1386454538,GCA_900114415.1_SFK61775.1:0.1749666551)96:0.072607)96:0.024760,GCA_900142085.1_SHK11879.1:0.1806337759)96:0.028896,GCA_900107355.1_SDY56280.1:0.1991581053)94:0.025867)85:0.013192,(GCA_900100005.1_SDI06357.1:0.1456860392,GCA_900110425.1_SEP11488.1:0.1062714399)51:0.036951)43:0.027963)86:0.038385,(((((GCA_000671395.1_KCV83655.1:0.1659671240,GCA_001305615.1_ALG90260.1:0.1318300716)82:0.033925,GCA_900184935.1_SMX35022.1:0.1466713671)83:0.068051,(GCA_000152725.1_EAQ03605.1:0.2361235222,GCA_002210095.1_OWU77323.1:0.2635745743)97:0.062167)75:0.024629,(GCA_900102905.1_SDL07664.1:0.1766623757,(GCA_900106675.1_SDW87751.1:0.1579551950,GCA_900107025.1_SDX50035.1:0.2172310451)91:0.018550)99:0.105476)83:0.039977,GCA_900142295.1_SIN87746.1:0.1168440556)79:0.041480)62:0.013861,((((GCA_000153725.1_EAU45354.1:0.0777051642,GCA_900102075.1_SDF04919.1:0.0550430617)15:0.015705,((((((GCA_002211155.1_OWV62657.1:0.0067677262,(GCA_002211225.1_OWV50071.1:0.0000024772,GCA_900101505.1_SDC15157.1:0.0000024772)66:0.000003)90:0.000003,GCA_002211205.1_OWV65832.1:0.0134741035)98:0.031656,GCA_000169415.1_EBA07196.1:0.2513674782)86:0.046790,GCA_900188425.1_SNS57870.1:0.0342226114)80:0.007203,GCA_002237555.1_ASP22024.1:0.0384483647)83:0.042641,GCA_900184945.1_SMX35672.1:0.1709392373)96:0.042186)95:0.021236,((GCA_001969385.1_APX24877.1:0.0000024772,GCA_900112435.1_SFC96357.1:0.0000026410)100:0.079525,GCA_001975705.1_APZ54690.1:0.0425235515)98:0.031266)26:0.036980,((GCA_001687105.1_ANT59077.1:0.0461784247,GCA_900116195.1_SFS39418.1:0.0302806336)43:0.052332,(((GCA_900100085.1_SDI94695.1:0.1196170963,GCA_000152625.1_EAP78075.1:0.4037812399)19:0.041555,GCA_000442255.1_EPX78373.1:0.1063650515)8:0.024722,GCA_001482405.1_KUF11641.1:0.1926578955)1:0.030463)1:0.027526)44:0.032478)36:0.006352,(GCA_001046955.1_AKO96951.1:0.0140881556,GCA_900109145.1_SEJ08747.1:0.0000026137)100:0.144824)55:0.013391,(GCA_001038505.1_KMK67467.1:0.1069707870,GCA_900188035.1_SNR52460.1:0.1553004681)83:0.019807)65:0.025289,((GCA_002115725.1_OSQ58955.1:0.0727459367,GCA_002115805.1_OSQ45735.1:0.0627325127)100:0.071745,(GCA_900095785.1_SCM67824.1:0.0000024772,GCA_900115865.1_SFQ54733.1:0.0000024772)100:0.128061)79:0.049318)70:0.045054,(((GCA_000152625.1_EAP76300.1:0.1615280998,(GCA_900172235.1_SLN17971.1:0.1375242210,GCA_000738435.1_AII87139.1:0.3250257112)83:0.037559)89:0.050671,((((GCA_900112335.1_SFB71381.1:0.1485913551,GCA_900188335.1_SNT08833.1:0.1213041414)94:0.055601,GCA_900099935.1_SDJ73562.1:0.1698747525)78:0.065620,((((((((((GCA_000152605.1_EAP84410.1:0.1378272468,GCA_000172095.1_EDQ04657.1:0.1101262639)85:0.046619,GCA_000622405.1_KIN69583.1:0.1167592682)100:0.088910,(GCA_001307765.1_KPN62544.1:0.1651771944,GCA_900109955.1_SEW16566.1:0.1455757324)100:0.140121)87:0.026434,((GCA_900110115.1_SEM84701.1:0.0192916603,GCA_900141995.1_SHI40568.1:0.0181765478)100:0.153323,(GCA_900113405.1_SFG08889.1:0.0000025539,GCA_900172315.1_SLN11747.1:0.0000023003)100:0.147180)99:0.136929)30:0.036459,((GCA_000155735.2_AGI72040.1:0.1427386492,GCA_900172275.1_SLN15969.1:0.1540344798)70:0.056421,GCA_001187845.1_AKS45996.1:0.1308477587)99:0.118641)10:0.009878,(GCA_001908835.1_APO86705.1:0.1871915268,(GCA_001404155.1_CRK74219.1:0.0000024772,GCA_900114125.1_SFJ43642.1:0.0000024772)100:0.215022)98:0.075642)18:0.027878,(GCA_001403795.1_CTQ50472.1:0.1628487843,GCA_900109285.1_SEK92473.1:0.1317363805)100:0.112514)44:0.064844,GCA_900114485.1_SFL51023.1:0.2422536429)55:0.043361,((GCA_900111875.1_SFA77422.1:0.2208026192,GCA_900116005.1_SFR04536.1:0.2184412893)99:0.065525,GCA_001205715.1_KNG95612.1:0.2238272126)88:0.078031)26:0.046821,(((((GCA_000153305.1_EAR51009.1:0.1424091179,GCA_900172355.1_SLN12950.1:0.1448676134)100:0.065715,GCA_000600975.2_EYD71882.1:0.1921474848)56:0.010669,((GCA_000836695.1_KIQ67711.1:0.1590910720,GCA_900141735.1_SHI31683.1:0.1930369214)92:0.056140,(GCA_000299575.1_EKE45226.1:0.2316453964,(GCA_000442315.1_EPX86148.1:0.1667339528,GCA_000600335.2_EYD73534.1:0.1594629921)100:0.342797)53:0.064994)36:0.036144)37:0.027780,GCA_000647975.1_KAJ56830.1:0.2429247285)32:0.028588,((((GCA_001548075.1_BAQ69130.1:0.0000023012,GCA_001633165.1_ANB34893.1:0.0067965611)100:0.085070,GCA_900107235.1_SDY26482.1:0.2498558917)100:0.067996,(GCA_000521865.1_ETX29531.1:0.2536502407,GCA_900115815.1_SFQ61809.1:0.1911356537)50:0.039830)62:0.027976,(GCA_900172385.1_SLN24808.1:0.2308910560,GCA_900115595.1_SFP28489.1:0.2455740507)60:0.041687)90:0.028596)20:0.028787)47:0.026767)74:0.028899,((GCA_000299875.1_EKE72080.1:0.0686319726,((GCA_900109555.1_SEK98052.1:0.0000024772,GCA_900172305.1_SLN53837.1:0.0000024772)100:0.155659,GCA_900172375.1_SLN40690.1:0.1632975853)98:0.025597)94:0.025326,GCA_900114135.1_SFJ69331.1:0.0919343740)100:0.097798)64:0.024557)60:0.021166,(GCA_000161835.1_EET49576.1:0.2456625028,((GCA_000812665.2_AML52671.1:0.1411875931,GCA_900156525.1_SIT83777.1:0.2463170729)82:0.038031,GCA_001981245.1_APX88569.1:0.3504077570)70:0.034149)75:0.049610)57:0.029500)74:0.014798,(((GCA_000018145.1_ABV93272.1:0.1550361308,(GCA_900156815.1_SIT02171.1:0.1271121450,(GCA_000740775.1_KFI34086.1:0.0061394357,GCA_000740795.1_KFI32007.1:0.0144043171)100:0.299670)86:0.068042)37:0.038237,((((((GCA_000021865.1_ADE85591.1:0.1415027529,GCA_000714535.1_KEO56207.1:0.1222274189)92:0.024068,(GCA_000715505.1_KEP71529.1:0.1770630754,GCA_000740785.1_KFI27518.1:0.2293500053)92:0.090750)99:0.038621,GCA_001620265.1_AMY69159.1:0.1134566888)87:0.036947,((GCA_000203895.1_ABL72003.1:0.2188516962,GCA_000444995.1_AGT09145.1:0.1920331195)100:0.041983,GCA_000179775.1_EFL90465.1:0.4548752032)99:0.113552)76:0.008749,(GCA_900110025.1_SEN32902.1:0.1360656194,GCA_000012905.2_ABA79078.1:0.2128218010)80:0.019215)77:0.049417,GCA_900110135.1_SEM85948.1:0.2025279778)16:0.022566)41:0.041687,((((GCA_000442275.2_EPX79050.1:0.0962004210,GCA_900111945.1_SFR48758.1:0.1197428991)100:0.057543,GCA_001517585.1_CUX82438.1:0.2759569476)54:0.019629,(GCA_000152805.1_EAQ11237.1:0.2287987742,(GCA_900184815.1_SMX22207.1:0.1401951166,GCA_000590925.1_AHM05020.1:0.2857370749)85:0.110207)65:0.076451)26:0.014027,((GCA_900177545.1_SMH55675.1:0.2144502525,((GCA_900111545.1_SET04364.1:0.0000022139,GCA_900143155.1_SHN49609.1:0.0000020486)100:0.322173,((GCA_900106695.1_SDX31501.1:0.1739169568,GCA_900113695.1_SFI40683.1:0.2718204584)100:0.212604,((GCA_900177295.1_SMF29169.1:0.0000028388,GCA_900188055.1_SNR91554.1:0.0000026160)100:0.441278,((GCA_000230555.1_AEQ53136.1:0.1688405548,GCA_900100665.1_SDG18469.1:0.2629499789)100:0.309919,((GCA_000019845.1_ACB95717.1:0.4930480979,GCA_000021325.1_ACI51108.1:0.4701308962)100:0.243285,(GCA_000314735.2_EKS29210.1:0.6817982356,((((((GCA_000011345.1_BAC08395.1:0.0153552291,GCA_000505665.1_AHB89397.1:0.0232980094)100:0.207509,(((((GCA_000014265.1_ABG53472.1:0.1337898310,GCA_002260545.1_OZH51420.1:0.0635248011)100:0.184062,((GCA_000317025.1_AFY76596.1:0.0171673088,GCA_001904635.1_OKH18695.1:0.0069927140)100:0.135639,(GCA_000317615.1_AFZ48938.1:0.1945504395,GCA_000317635.1_AFZ42261.1:0.0389719662)100:0.129285)99:0.060825)94:0.033226,((((((GCA_000317575.1_AFZ34446.1:0.0206643435,GCA_002355455.1_BAU67158.1:0.0203157207)100:0.135248,(((GCA_000332055.1_ELS05290.1:0.2867799307,GCA_001904615.1_OKH19204.1:0.3049599980)100:0.057085,((GCA_000317675.1_AFZ52789.1:0.1404973840,GCA_001747005.1_OEJ79774.1:0.2571633762)100:0.033704,(GCA_001548095.1_BAQ60148.1:0.1395104700,GCA_001548115.1_BAQ63777.1:0.1785618105)100:0.064555)100:0.179876)100:0.097076,GCA_002368355.1_BAZ43394.1:0.3899292525)99:0.076350)99:0.060047,GCA_000317145.1_AFY93896.1:0.3122597385)93:0.038378,((GCA_000021825.1_ACK70762.1:0.1549763261,(GCA_000297435.1_CCI34330.1:0.0000020735,GCA_000312205.1_CCI09638.1:0.0300808918)100:0.197896)98:0.065357,(GCA_001276715.1_KOR34771.1:0.2312538759,(((GCA_000176895.2_CCE19896.1:0.0000024772,GCA_000307915.1_EKD08620.1:0.0000024772)79:0.000002,GCA_000307915.1_EKD08614.1:0.0178741063)100:0.351468,(GCA_000284135.1_BAL28242.1:0.0478234036,GCA_000478825.2_AIE74491.1:0.0970020070)100:0.528078)65:0.000002)99:0.079659)90:0.057256)88:0.017206,((GCA_000332035.1_ELR99244.1:0.2702666724,(GCA_002142475.1_BAS54462.1:0.1822968240,GCA_000775285.1_KGF73351.1:0.3205157220)97:0.047014)99:0.082671,((GCA_000017845.1_ACB50875.1:0.0874422354,(GCA_000167195.1_EAM50683.1:0.0057501909,GCA_000235665.2_EHJ12574.1:0.0000025611)100:0.065290)100:0.210736,GCA_000018105.1_ABW28757.1:0.2892050847)96:0.076959)43:0.024596)41:0.014266,((((((((((((((GCA_000020025.1_ACC83345.1:0.0271792321,GCA_000317535.1_AFZ26438.1:0.0983184463)97:0.042222,(((GCA_002368055.1_BAZ72526.1:0.0000023533,GCA_002368295.1_BAY96966.1:0.0000022583)100:0.025935,GCA_002368275.1_BAY93040.1:0.0120806060)100:0.082353,(((GCA_000175835.1_EFA70934.1:0.0000024282,(GCA_001432185.1_KRH98188.1:0.0000023081,(GCA_002368135.1_BAZ89022.1:0.0290078560,GCA_000175855.1_EFA72274.1:0.0315271306)92:0.005293)92:0.005928)100:0.123616,((GCA_000196515.1_ADI62911.1:0.0944018367,GCA_002368075.1_BAZ83303.1:0.0276214059)100:0.006992,GCA_000317695.1_AFZ57544.1:0.0454977062)92:0.037091)100:0.036879,((GCA_000312705.1_AFW94343.1:0.0596901671,GCA_002368115.1_BAZ85405.1:0.0121570342)91:0.023327,GCA_000789435.1_KHG41718.1:0.0278812360)100:0.174941)95:0.045054)71:0.012329)63:0.018093,GCA_000316575.1_AFY32185.1:0.0547186688)70:0.024387,(GCA_000828085.2_KIJ82201.1:0.0931490520,(((GCA_000169135.1_EAW46235.1:0.0645437548,GCA_002218065.1_GAX38767.1:0.0493094312)93:0.030372,GCA_000204075.1_ABA23287.1:0.1360414735)85:0.032594,(GCA_002367975.1_BAY18270.1:0.0538308268,GCA_001298445.1_ALF51973.1:0.0814656488)100:0.026461)86:0.032054)79:0.015416)73:0.049023,((GCA_001456025.1_KST68187.1:0.0000020320,GCA_001456025.1_KST68850.1:0.0000024772)100:0.137429,GCA_000317435.1_AFZ04315.1:0.1618480693)72:0.037611)61:0.009673,(GCA_000346485.2_KYC39434.1:0.0737917946,GCA_000760695.2_KIE12681.1:0.0445617317)100:0.098926)80:0.056912,(GCA_000316665.1_AFY53279.1:0.1311464420,(GCA_000317555.1_AFZ30595.1:0.0078079533,GCA_001904655.1_OKH27458.1:0.0117503834)100:0.141729)98:0.035686)76:0.031546,GCA_000317125.1_AFY89866.1:0.1514272049)63:0.030130,(GCA_000231365.2_EHC13046.1:0.0061959329,(GCA_001904645.1_OKH11436.1:0.0000023251,(GCA_001275395.1_KOP26216.1:0.0090596101,(GCA_000934435.1_KIY11120.1:0.0000022622,GCA_001990805.1_ONN63088.1:0.0000024772)100:0.032741)100:0.036350)92:0.012202)100:0.096342)98:0.078721,(GCA_000317495.1_AFZ14127.1:0.1071617801,GCA_000155555.1_EDX70651.1:0.2065782515)80:0.017487)96:0.028528,(GCA_000317515.1_AFZ19476.1:0.1165475685,(GCA_000211815.1_EGJ34466.1:0.0065058530,GCA_001942495.1_OLT61412.1:0.0000023941)100:0.150243)52:0.038638)92:0.041672,(GCA_000952155.1_KJH71420.1:0.1810699956,(GCA_000180455.1_CBN56726.1:0.1344907096,((GCA_000214075.2_EGK90365.1:0.0360588896,GCA_000317475.1_AFZ06572.1:0.0106786690)100:0.120497,(GCA_000317105.1_AFY84567.1:0.1684993386,(GCA_000478195.2_ERT06321.1:0.1633872283,(GCA_000972705.2_KKD37436.1:0.0000024772,GCA_000972705.2_KMW70874.1:0.0000024772)100:0.061341)100:0.201695)100:0.057917)94:0.019780)93:0.057459)16:0.022998)67:0.033187,(GCA_000710505.1_KEI67877.1:0.0826749911,GCA_900009265.1_CUR17656.1:0.0765562072)100:0.192138)98:0.026460,(GCA_001904725.1_OKH37616.1:0.2037739899,GCA_001746915.1_OEJ74714.1:0.2088322884)97:0.055247)95:0.065398)93:0.035232)97:0.040513,(((GCA_000817775.1_KIF40018.1:0.1780936780,GCA_001870225.1_APB32357.1:0.7108312367)45:0.110320,(GCA_001904775.1_OKH51037.1:0.1295413573,GCA_002075285.2_ASC73168.1:0.2072052818)100:0.071389)45:0.037784,GCA_000317045.1_AFY65342.1:0.2498500018)46:0.039994)47:0.041859,GCA_000473895.1_ERN40663.1:0.2617037314)97:0.100472)98:0.118491,((GCA_000317065.1_AFY69636.1:0.2816344332,GCA_000332215.1_ELS33909.1:0.3795501588)100:0.258784,(GCA_000011385.1_BAC90114.1:0.2803876042,GCA_000484535.1_AGY58321.1:0.1873141940)100:0.334915)99:0.067278)97:0.069071,GCA_000012525.1_ABB57991.1:0.4096699959)81:0.084410,((GCA_000155635.1_EDY37433.1:0.1440024041,GCA_000316515.1_AFY28073.1:0.1914184903)100:0.094394,GCA_001182765.1_CRY91762.1:0.2547381253)100:0.235479)100:0.369115,((((((((((((((((GCA_000008385.1_AAW70878.1:0.0890948642,GCA_000953315.1_CDR78889.1:0.0556956952)100:0.267266,(GCA_000964795.1_KJV69469.1:0.3063035619,((GCA_000011945.1_AAV86946.1:0.0132157457,GCA_000024505.1_ACZ48944.1:0.0159467045)100:0.481381,(GCA_000964755.1_KJV63434.1:0.1252369279,GCA_000026005.1_CAH58556.1:0.5515166384)100:0.079743)100:0.157630)100:0.150484)99:0.154509,(GCA_000022525.1_ACT69043.1:0.4148983872,GCA_000632985.1_AHX11022.1:0.3467071559)100:0.338648)100:0.099884,(GCA_000815465.1_KIE05588.1:0.4877692291,(GCA_000964595.1_KJV57256.1:0.6031571787,(GCA_000012385.1_ABE04701.1:0.3316676392,(GCA_000012385.1_ABE04759.1:0.0710885392,GCA_000195735.1_CAA14968.1:0.2000714317)95:0.024624)100:0.308797)95:0.160690)62:0.038669)96:0.142819,(GCA_000982415.1_KKJ75915.1:0.0486355472,GCA_001026905.1_KLN59405.1:0.0366191751)100:0.300443)76:0.076253,GCA_900167455.1_SJZ51734.1:0.5453882372)96:0.088214,(GCA_900093605.1_SCA54787.1:0.3143315769,GCA_900102465.1_SDF08852.1:0.4082208838)92:0.075259)94:0.083073,(GCA_900100655.1_SDF75893.1:0.2301173690,(GCA_900177295.1_SMF20626.1:0.0000024772,GCA_900188055.1_SNR47728.1:0.0000024772)100:0.316032)99:0.122619)88:0.039094,((((((((GCA_000009985.1_BAE50596.1:0.1716246360,GCA_000513295.1_CDK99943.1:0.1326639088)100:0.117924,(GCA_000294655.1_CCG40950.1:0.0568291368,GCA_900108475.1_SEH24876.1:0.0500211154)100:0.273234)100:0.076315,(GCA_000963705.1_KJV10384.1:0.0810144011,GCA_002251735.1_OYQ18787.1:0.0918472416)100:0.437869)98:0.069234,(((GCA_001611975.1_AMW35376.1:0.3289778295,GCA_900156605.1_SIS74942.1:0.1996165546)100:0.150982,GCA_900100455.1_SDG72060.1:0.3866997417)87:0.056655,((GCA_002251755.1_OYQ24746.1:0.4956091662,GCA_900172325.1_SLN45401.1:0.3526764776)79:0.084959,GCA_000315795.1_EKV27315.1:0.3492145640)92:0.078062)98:0.083007)47:0.031351,(GCA_900101965.1_SDE19406.1:0.2990817400,(GCA_000300235.2_AJD51718.1:0.0200210068,GCA_000300275.1_EKF07893.1:0.0671617019)100:0.290978)99:0.122544)97:0.057899,((((GCA_000010725.1_BAI73565.1:0.3423636533,GCA_000632475.2_AIB11896.1:0.1621748027)97:0.093896,(GCA_000576635.1_EWY38722.1:0.2159030323,GCA_000936425.1_KJB97543.1:0.0685199556)100:0.224541)82:0.045392,(((GCA_000299935.1_EKE75585.1:0.2477462273,GCA_001618175.1_KZD12040.1:0.1790293110)100:0.155355,(GCA_000226315.1_AEP09359.1:0.0268216440,GCA_000348745.1_AGH97804.1:0.0506011316)100:0.431309)97:0.119887,GCA_002195995.1_OWJ66840.1:0.4240344467)46:0.022539)93:0.071631,(((GCA_000016185.1_ACI98714.1:0.3126848511,GCA_002251795.1_OYQ35651.1:0.2648081767)100:0.093674,GCA_000730165.2_ASG20906.1:0.1875572822)100:0.234099,GCA_001746755.1_OEJ68068.1:0.4632779473)97:0.126569)97:0.063796)73:0.080995,(GCA_000013085.1_ABC23220.1:0.2212538485,GCA_000284415.2_CCG08761.1:0.4092889361)99:0.145089)66:0.041128,GCA_000010725.1_BAI74729.1:0.7167923840)8:0.015667)29:0.076855,(GCA_000264455.2_AFK53787.1:0.0193734349,GCA_001601315.1_KYO57581.1:0.0000021363)100:0.572247)38:0.080254,((((((((((((GCA_000013005.1_ABC64724.1:0.1536946737,(((GCA_000715015.1_KEO89483.1:0.0871761416,GCA_001677335.1_OBV10738.1:0.0548392905)100:0.058555,(GCA_001281485.1_ALE17846.1:0.0812761060,(GCA_001304795.1_ALG59907.1:0.0000029775,GCA_001306275.1_KPM16996.1:0.0000024772)100:0.055067)100:0.138974)100:0.050455,GCA_001663175.1_ANK12308.1:0.0757505657)100:0.050762)100:0.191416,(GCA_000013985.1_ABF54440.1:0.0491141164,GCA_001610975.1_AMU94070.1:0.0533777503)100:0.262845)64:0.038372,GCA_001661675.2_ARU16990.1:0.3152065076)96:0.043597,(GCA_001295965.1_KPF75497.1:0.0000022219,GCA_001713435.1_AOG01333.1:0.0000024772)100:0.168739)88:0.018572,GCA_000235975.2_EHJ61281.1:0.2789321984)64:0.054893,((GCA_000013325.1_ABD24521.1:0.1767671297,GCA_001028705.1_AKM11206.1:0.2360928391)96:0.065138,(GCA_000091125.1_BAI96925.1:0.0139365517,GCA_000147835.3_AEG48783.1:0.0468720099)100:0.145877)96:0.077198)80:0.031470,(GCA_002218195.1_ASK88783.1:0.0420630661,GCA_900128895.1_SIN61927.1:0.0313425500)100:0.202352)100:0.125161,(GCA_000016765.1_ABQ67453.1:0.1440523652,(GCA_002355275.1_ATE65522.1:0.0000024772,GCA_002367875.1_PCE41865.1:0.0000024772)100:0.138254)100:0.217012)61:0.076345,((GCA_000342165.1_EMD84093.1:0.1863510780,GCA_002211145.1_OWV34059.1:0.2772843937)100:0.305697,GCA_001008165.2_AKH43355.1:0.4727609187)62:0.069532)71:0.040520,(((GCA_002355275.1_ATE64667.1:0.0000020623,GCA_002367875.1_PCE39800.1:0.0000021230)100:0.426639,GCA_900101935.1_SDD67749.1:0.5438238898)53:0.038171,(GCA_001008165.2_AKH42130.1:0.6196875567,GCA_000024465.1_ADE39666.1:0.7779248162)48:0.021022)69:0.048319)100:0.105151,(GCA_000152825.2_ADM08532.1:0.2121459295,GCA_900199215.1_SNT72112.1:0.3843477465)100:0.293728)95:0.054343,GCA_000968135.1_CCQ74394.1:0.4271144829)83:0.090245)94:0.105048,((GCA_000014285.2_ABI61866.1:0.0000026993,GCA_000576085.2_AHJ62798.1:0.0000025976)100:0.501698,(((((GCA_000016725.1_ABQ30706.1:0.0121958059,GCA_000202835.1_BAJ80891.1:0.0000023984)100:0.319952,(GCA_000306035.1_EKN00224.1:0.0444555283,GCA_000964385.1_GAN82052.1:0.1135575839)100:0.334313)100:0.067495,GCA_000964365.1_GAN78186.1:0.3078470022)100:0.172931,(GCA_900101615.1_SDC50444.1:0.0000024772,GCA_900104205.1_SDB44507.1:0.0000025760)100:0.271070)54:0.048667,(GCA_000164635.1_EFH12697.1:0.1582330692,GCA_900141905.1_SHJ67722.1:0.2220113576)100:0.220203)97:0.151510)100:0.151102)98:0.116552,(GCA_000014865.1_ABK43956.1:0.1797550207,GCA_002109495.1_OSM04318.1:0.4330032298)100:0.313653)99:0.134833,GCA_001637395.1_OAB62939.1:0.6918688308)100:0.197776,(GCA_000166055.1_ADP70999.1:0.0203805211,(GCA_000636015.1_KAI93219.1:0.0300110695,GCA_000166055.1_ADP72054.1:0.0352888787)100:0.017595)100:1.065919)78:0.061137,(((((GCA_000009985.1_BAE51479.1:0.5297422409,(((GCA_000010725.1_BAI73107.1:0.2521723680,GCA_000513295.1_CDL00386.1:0.2606295846)93:0.101005,GCA_000968135.1_CCQ75400.1:0.4682257137)80:0.032044,(GCA_000315795.1_EKV28400.1:0.2902935326,(((GCA_900093605.1_SCA55506.1:0.2903773450,GCA_900100455.1_SDH66168.1:0.1986273480)100:0.087291,GCA_900156605.1_SIS97221.1:0.3681658849)49:0.044432,GCA_900101965.1_SDE71079.1:0.3142118134)32:0.045791)68:0.054835)86:0.053228)47:0.023933,((GCA_002251795.1_OYQ37056.1:0.2962590585,((((GCA_000152725.1_EAQ02478.1:0.0390023724,(((GCA_001046955.1_AKO98867.1:0.0047552522,(GCA_001258055.1_CRL13364.1:0.0000028792,GCA_900113345.1_SFH44770.1:0.0000021049)100:0.009557)97:0.004737,GCA_900116455.1_SFT73282.1:0.0000022836)97:0.009561,(GCA_002210095.1_OWU69400.1:0.0334144091,GCA_001620265.1_AMY71672.1:0.0638403189)100:0.005625)99:0.024416)96:0.005072,GCA_001038505.1_KMK64331.1:0.0447347467)95:0.027889,GCA_900102075.1_SDF24373.1:0.0274520897)100:0.370793,((((GCA_000299575.1_EKE43088.1:0.1711391341,GCA_000590925.1_AHM04702.1:0.1630955836)88:0.043477,((GCA_000715505.1_KEP69980.1:0.0702276994,GCA_900116195.1_SFT13529.1:0.0146417701)99:0.011406,GCA_900102075.1_SDE85414.1:0.0185706786)100:0.154589)89:0.077542,GCA_001578105.1_AMM86142.1:0.3780700293)100:0.088857,(GCA_000600975.2_EYD72321.1:0.1363289221,GCA_900115595.1_SFP66924.1:0.0964315549)100:0.161513)100:0.188764)87:0.048186)39:0.037433,GCA_001637395.1_OAB55422.1:0.2623376352)37:0.026328)75:0.088715,(GCA_000264455.2_AFK52658.1:0.0050444222,GCA_001601315.1_KYO50367.1:0.0000027036)100:0.518410)99:0.130772,(GCA_001605015.1_AMS42596.1:0.2902595682,GCA_001661675.2_ARU17692.1:0.4734297133)100:0.144964)100:0.703729,((((GCA_000016765.1_ABQ67964.1:0.4760457658,GCA_000968135.1_CCQ75582.1:0.5036582523)71:0.112674,((GCA_000264455.2_AFK55935.1:0.0079021406,GCA_001601315.1_KYO52594.1:0.0260911682)100:0.374833,GCA_001425915.1_KQW72202.1:0.2484395080)100:0.138439)71:0.086142,GCA_900172325.1_SLN70341.1:0.4889131837)97:0.059334,((GCA_000017565.1_ABS64707.1:0.1522184985,GCA_000739695.1_GAK43927.1:0.1563858347)100:0.152527,((GCA_000689395.1_CDO61036.1:0.1846172497,(GCA_900114415.1_SFK67536.1:0.2224475320,(GCA_001304795.1_ALG61948.1:0.0000023678,GCA_001306275.1_KPM16318.1:0.0000024772)100:0.250980)99:0.097061)100:0.200915,(GCA_002251755.1_OYQ24296.1:0.4894095088,GCA_900113695.1_SFI47805.1:0.4607457676)94:0.223562)88:0.050631)91:0.074148)100:0.856519)99:0.113073)97:0.109260)100:0.174004)97:0.097758)56:0.090153)90:0.081783)99:0.128479)96:0.091846)97:0.056275)73:0.046798,(GCA_000765015.1_KGK78961.1:0.0253613357,GCA_900141945.1_SHI51749.1:0.0223899584)100:0.331400)42:0.033739)32:0.026535)86:0.062078)85:0.013834,GCA_900129685.1_SHG30924.1:0.1054780590)96:0.131776,((GCA_000166055.1_ADP70308.1:0.0000025241,GCA_000636015.1_KAI93661.1:0.0332603636)100:0.403928,GCA_002088295.1_ORE96522.1:0.5931784301)93:0.201841)91:0.090324)90:0.106732)93:0.050486,GCA_000022085.1_ACL58015.1:0.4928339173)98:0.068529,(((GCA_000143145.1_ADJ23597.1:0.1424725959,GCA_000503895.1_AHB49010.1:0.2190674958)100:0.112011,(GCA_000981545.1_CPR21503.1:0.0000024772,GCA_900104305.1_SDP29472.1:0.0000024772)100:0.273709)100:0.131295,GCA_000496075.1_ESR25152.1:0.5314791585)97:0.113285)95:0.105824)16:0.009926,(((GCA_000153525.1_EAS84105.1:0.1309739300,GCA_000155895.1_EDZ60770.1:0.1543202467)100:0.301388,(GCA_000632475.2_AIB11848.1:0.4318139243,GCA_001982645.1_ONG40317.1:0.5667460646)85:0.097156)82:0.063470,(GCA_000576635.1_EWY42065.1:0.2241449761,GCA_000936425.1_KJB97631.1:0.0701096316)100:0.296518)37:0.032155)46:0.026606)48:0.057893)99:0.102282)100:0.096275);
