# Supplementary material for: Assessing the accuracy of phylogenetic rooting methods on prokaryotic gene families
Source: PLoS One. 2020 May 15;15(5):e0232950. doi: 10.1371/journal.pone.0232950 (PMC7228096; doi:10.1371/journal.pone.0232950)
Supplement: S2 Dataset — (ZIP) [file pone.0232950.s003.zip › EmpiricalDataset/GeneTrees_IQTree/000190.aln.treefile]

(GCA_000006905.1_AAK22289.1:0.1455221195,GCA_000092285.1_ADG12274.1:0.1675191504,(((GCA_000017265.1_ACG76926.1:0.2963321334,GCA_001425915.1_KQW73187.1:0.3180149275)100:0.240762,((GCA_000144605.1_ADL01163.1:0.2290868513,GCA_002205555.1_ASD26034.1:0.3087432398)100:0.349610,(GCA_000175215.2_ADU15144.1:0.5132903698,GCA_000204015.1_EGF89593.1:0.3943076653)100:0.499383)100:0.139657)100:0.129744,(((((((((((((GCA_000009985.1_BAE52896.1:0.3080233339,((GCA_000294655.1_CCG41727.1:0.0744839440,GCA_900108475.1_SEH28023.1:0.0651994024)100:0.271584,GCA_000513295.1_CDK97342.1:0.4959000537)58:0.057148)100:0.169994,GCA_000968135.1_CCQ74891.1:0.6141153834)87:0.079597,(((GCA_000315795.1_EKV32498.1:0.4707308226,GCA_900101965.1_SDD81401.1:0.5235556809)97:0.078220,(GCA_000013085.1_ABC21385.1:0.3090005790,GCA_000284415.2_CCG09688.1:0.4388363750)100:0.401024)86:0.029925,GCA_900100455.1_SDH34400.1:0.6357008472)92:0.057062)84:0.069441,((GCA_900156605.1_SIS77619.1:0.5472125358,(((GCA_900093605.1_SCA55856.1:0.5865507443,(GCA_000982415.1_KKJ77665.1:0.1160617413,GCA_001026905.1_KLN62188.1:0.1067211340)100:0.766308)81:0.120456,(GCA_000300235.2_AJD50742.1:0.2537761138,GCA_000300275.1_EKF07022.1:0.1711141306)100:0.477496)65:0.054144,GCA_001746755.1_OEJ67639.1:0.5955165023)84:0.078053)77:0.093842,(GCA_001611975.1_AMW34117.1:0.5803166130,(GCA_000226315.1_AEP09881.1:0.0080097769,GCA_000348745.1_AGH98297.1:0.0556150363)100:0.835216)91:0.197492)38:0.036815)95:0.084665,((GCA_000963705.1_KJV09393.1:0.2534966598,GCA_002251735.1_OYQ19505.1:0.2821813073)100:0.452868,(GCA_900177295.1_SMF54371.1:0.0000028052,GCA_900188055.1_SNR86872.1:0.0000028052)100:0.985409)98:0.191108)91:0.038524,(((((GCA_000010725.1_BAI71279.1:0.2366877647,GCA_000632475.2_AIB11036.1:0.1280051496)100:0.239723,((GCA_000016185.1_ACJ00963.1:0.2834029490,GCA_002251795.1_OYQ32586.1:0.4484944376)100:0.068995,GCA_000730165.2_ASG21338.1:0.3507137135)100:0.167400)66:0.048291,(GCA_000576635.1_EWY40355.1:0.1689368515,GCA_000936425.1_KJB96075.1:0.2267321974)100:0.160286)100:0.168448,(GCA_000767795.1_KGM31963.1:0.0074489299,GCA_002195995.1_OWJ59486.1:0.0199243884)100:0.539482)99:0.085315,GCA_900172325.1_SLN41316.1:0.6758135523)98:0.051811)94:0.062077,((GCA_000299935.1_EKE68868.1:0.2731067863,GCA_001618175.1_KZD11031.1:0.2780442074)100:0.259220,(((GCA_000319385.1_AFX99576.1:0.0997463604,GCA_000510265.1_AHC73942.1:0.1389257028)100:0.465338,GCA_900102465.1_SDF78604.1:0.1210159063)100:0.509821,(GCA_002088295.1_ORE92462.1:0.5633712054,GCA_000024465.1_ADE39376.1:1.2725034355)99:0.187857)96:0.127833)95:0.135236)95:0.069236,((((((((GCA_000010525.1_BAF88380.1:0.3340723133,GCA_000017645.1_ABS66730.1:0.3349092561)100:0.205157,((GCA_000092925.1_ADH91268.1:0.1036767430,GCA_900100155.1_SCW72498.1:0.1217529294)100:0.373264,(GCA_001402875.1_ALK08541.1:0.0000020178,GCA_001459775.1_CUU41204.1:0.0000028052)100:0.531668)100:0.110805)100:0.044865,((((((GCA_000011365.1_BAC52780.1:0.0404126260,GCA_000661935.1_AHY54622.1:0.0310477006)100:0.197281,(GCA_000195775.1_CAE26601.1:0.2372754100,GCA_000935205.1_KIZ42236.1:0.1412179073)100:0.090840)59:0.013035,(GCA_000012725.1_ABA05809.1:0.1411929500,GCA_000013885.1_ABE63913.1:0.0700729813)100:0.136963)71:0.063530,(GCA_001618955.1_KZD23423.1:0.0175057343,GCA_900108575.1_SEI15059.1:0.0183726112)100:0.186749)100:0.094639,(((GCA_000218565.1_AEI05585.1:0.0000028052,GCA_000218585.1_AEI02009.1:0.0000028052)100:0.046361,GCA_000314735.2_EKS29490.1:0.0371636716)100:0.233443,GCA_000336555.1_EKS35277.1:0.2072524489)100:0.098796)100:0.286337,((GCA_001579845.1_AMN39972.1:0.3519374935,GCA_002119765.1_ARQ02944.1:0.4662330445)97:0.108141,(GCA_002355335.1_BAT57864.1:0.5567047031,GCA_001426945.1_KQY99942.1:0.4206469812)93:0.055608)48:0.036958)100:0.158418)100:0.087333,(((((GCA_000019945.1_ACB81304.1:0.4704369146,GCA_000022085.1_ACL62300.1:0.3591267681)100:0.180624,(GCA_001017175.1_KLK91593.1:0.0303014268,GCA_900102135.1_SCY87965.1:0.0317941865)100:0.260995)100:0.115426,(GCA_001271345.1_ALA19698.1:0.0000025533,GCA_001887265.1_APF38905.1:0.0085914841)100:0.294144)100:0.122100,(GCA_001741865.1_AOO80890.1:0.1171439615,GCA_900102525.1_SDF54788.1:0.1843929914)100:0.405375)100:0.140692,(((((GCA_000304315.1_CCJ05983.1:0.2593580619,(GCA_001644125.1_OAI31326.1:0.1214734109,GCA_001675455.1_OBS51943.1:0.1673615523)100:0.171244)100:0.191355,GCA_002117405.1_ARN81911.1:0.5093892367)100:0.146466,GCA_000021745.1_ACK49055.1:1.0904424550)98:0.051457,(GCA_900104955.1_SEC56238.1:0.4194130325,GCA_900187365.1_SNB60558.1:0.4767333572)100:0.128429)100:0.102307,GCA_001676615.1_OCC02936.1:0.7125697966)99:0.048344)100:0.111859)100:0.077839,GCA_000496075.1_ESR24956.1:0.7403196780)64:0.050284,(((((GCA_000828475.1_BAQ16431.1:0.0767910477,GCA_001723285.1_ODS00784.1:0.1658681248)100:0.337908,GCA_001708935.1_ODA67220.1:0.4871376019)100:0.159166,(GCA_000143145.1_ADJ24383.1:0.5375929181,(GCA_000143145.1_ADJ24080.1:0.5566706024,GCA_000503895.1_AHB48767.1:0.2303419208)100:0.336549)100:0.123045)47:0.078768,(GCA_000166055.1_ADP70982.1:0.0118072691,GCA_000636015.1_KAI94657.1:0.0269527871)100:0.506472)100:0.172177,GCA_900102695.1_SCZ21775.1:0.8063800592)45:0.078795)52:0.065223,((((GCA_900104485.1_SDB28083.1:0.5462075062,(GCA_900115225.1_SFO11359.1:0.2248399752,GCA_900215505.1_SNY92128.1:0.2125349633)100:0.368022)100:0.114076,GCA_900148505.1_SHO59980.1:0.6343676539)96:0.102607,(((GCA_900105595.1_SDT91731.1:0.6862615033,GCA_001305515.1_KPL54237.1:0.5810553271)84:0.145071,(((((((((GCA_000007125.1_AAL54271.1:0.0050297159,GCA_000157815.1_EEY01796.1:0.0024673963)100:0.074197,(GCA_000017405.1_ABS15754.1:0.0024791201,GCA_000585655.1_EXL05335.1:0.0025005297)100:0.075862)100:0.274629,(GCA_001558695.1_KXF78592.1:0.1729736350,(GCA_900104355.1_SDP59932.1:0.0807058692,GCA_900113985.1_SFI57602.1:0.0741056016)100:0.163453)100:0.037293)100:0.052888,(((GCA_000014245.1_ABG61842.1:0.2166809810,(GCA_000300335.1_EKF17628.1:0.1191608810,GCA_000300515.1_EKF41220.1:0.1037199876)100:0.109807)100:0.068215,GCA_900113935.1_SFI35145.1:0.2441802170)100:0.046580,((GCA_001424795.1_KQU65790.1:0.0352314906,GCA_001605015.1_AMS43110.1:0.0513440281)100:0.086013,(GCA_001618845.1_AMX99867.1:0.0896017841,GCA_002075885.1_OQM75892.1:0.1632841079)97:0.043829)100:0.150062)100:0.067926)100:0.072027,((((((GCA_000016285.1_ACM35633.1:0.3220756733,(GCA_000092025.1_AAK86505.1:0.1877707630,((GCA_000722615.1_KEQ09275.1:0.0000028052,GCA_000722625.1_KEQ10904.1:0.0000028052)100:0.177759,(GCA_000731295.1_CDN52839.1:0.0000021553,GCA_000731315.1_CDN46633.1:0.0024462889)100:0.187487)100:0.065938)100:0.081503)100:0.105286,GCA_000325745.1_AGA64226.1:0.5975306512)94:0.038906,(GCA_000092045.1_ABC89655.1:0.0080765134,GCA_000769405.1_KPN26706.1:0.0505574674)100:0.146682)95:0.093021,(GCA_001267455.1_KOC72807.1:0.0129344092,GCA_001652565.1_ANH03233.1:0.0087227470)100:0.146932)94:0.047374,(((GCA_000017145.1_ABR59281.1:0.0855366124,(GCA_000018545.1_ACP24221.1:0.0437556974,GCA_002288525.1_ASY61875.1:0.0758787939)100:0.017886)100:0.039485,GCA_000697965.2_ANK71539.1:0.0686352792)100:0.032039,(GCA_001885585.1_OJG00548.1:0.0839544200,GCA_001687365.1_OBZ92640.1:0.1066568183)100:0.032220)100:0.085670)100:0.148139,(GCA_000154705.2_EDQ34996.1:0.1002950233,GCA_001703635.1_OCW57120.1:0.0915588132)100:0.208647)100:0.113757)100:0.054648,((GCA_000817775.1_KIF44147.1:0.3377402702,GCA_001293565.1_KPB02573.1:0.2463023968)100:0.144451,(GCA_000022725.1_ACS50639.1:0.0466970586,GCA_000341385.1_AGF75397.1:0.1722813749)100:0.771273)98:0.171015)92:0.086613,((GCA_000153465.1_EAS49776.1:0.2916435333,(GCA_000800175.1_KHJ55725.1:0.0000020430,GCA_900141975.1_SHJ18945.1:0.0131565999)100:0.290888)100:0.045479,((GCA_000153705.1_EAU41735.1:0.4086850758,GCA_900176465.1_SMD09543.1:0.2099865817)100:0.147940,GCA_900104035.1_SDN71510.1:0.4456174670)100:0.055980)100:0.209805)92:0.090755,((GCA_001578105.1_AMM86624.1:0.2465118809,GCA_002043005.1_AQZ50589.1:0.1457850028)100:0.482808,GCA_002238045.1_OXT02837.1:0.7266269240)93:0.092934)71:0.082741,GCA_000179775.1_EFL88573.1:0.5592150333)100:0.270890)81:0.077353,(GCA_001720135.1_ODN71622.1:0.7520861204,GCA_900129325.1_SHE75536.1:0.6601340760)80:0.168184)76:0.079118)76:0.076792,(((GCA_000148725.1_EFO34489.1:0.7549177340,(GCA_000158095.1_EEE47338.1:0.3631913123,GCA_001403915.1_CTQ44931.1:0.3785571297)100:0.225147)100:0.204373,(GCA_000192745.1_ADZ71831.1:0.3650889946,(GCA_001188555.1_KND20004.1:0.0053934452,GCA_002249885.1_OXS48387.1:0.0170405670)100:0.385386)100:0.132458)100:0.173343,(GCA_001907205.1_OKL42483.1:0.4586172059,(GCA_900110875.1_SEP94432.1:0.1175031009,GCA_900114245.1_SFK12865.1:0.1089923507)100:0.431236)100:0.274694)98:0.176176)53:0.058463)97:0.083213,((GCA_001192655.1_GAO99034.1:0.5169625570,GCA_002117145.1_ARN84505.1:0.6951310530)100:0.192371,((GCA_000012385.1_ABE05416.1:1.0814830110,(GCA_000219355.1_AEI89167.1:0.7257813820,GCA_000815465.1_KIE04556.1:0.6779104279)100:0.234454)100:0.154873,((GCA_000153525.1_EAS85174.1:0.4569924513,GCA_000155895.1_EDZ59956.1:0.6343560617)100:0.514177,(GCA_000388175.3_ETZ05069.1:0.3800374586,GCA_000469665.2_ETZ07028.1:0.3581257412)100:1.030883)100:0.162637)100:0.263695)99:0.267803)94:0.094729)94:0.057462,((((GCA_000306035.1_EKN00782.1:0.2217551470,GCA_000964385.1_GAN80736.1:0.2312185653)100:0.359771,(GCA_000016725.1_ABQ29872.1:0.0126026955,GCA_000202835.1_BAJ80565.1:0.0036349986)100:0.534939)100:0.182852,(((GCA_000164635.1_EFH12979.1:0.4541609816,GCA_900141905.1_SHI40952.1:0.3856944344)100:0.140956,(GCA_900101615.1_SDD37935.1:0.0056847536,GCA_900104205.1_SDB07581.1:0.0027057180)100:0.420532)100:0.138476,(GCA_000014285.2_ABI63143.2:0.0027035620,GCA_000576085.2_AHJ64146.1:0.0000022252)100:0.732507)80:0.082225)88:0.125756,((((GCA_000182745.1_BAK83038.1:0.2165509845,GCA_000208635.2_EGG74514.1:0.1349368574)100:0.158086,GCA_000964505.1_GAN99925.1:0.3197292039)100:0.563447,(GCA_002173735.1_ARW46432.1:0.5410729476,GCA_002005445.1_AQS84373.1:0.5831788655)100:0.154974)85:0.053803,GCA_000231445.2_EHD13420.1:0.9267231670)100:0.334599)97:0.191688)64:0.022773,((GCA_000017565.1_ABS62248.1:0.6188023486,GCA_000739695.1_GAK44991.1:0.6234709645)90:0.156697,(GCA_000152825.2_ADM10667.1:0.6797978512,GCA_900199215.1_SNT73176.1:0.6862553754)89:0.150732)61:0.053328)92:0.047537,(GCA_000689395.1_CDO60402.1:0.6470757628,(GCA_000264455.2_AFK54671.1:0.0245693941,GCA_001601315.1_KYO57406.1:0.0228951665)100:0.622157)99:0.185200)97:0.057468,(((((((GCA_000018145.1_ABV91781.1:0.5528067004,(((((((((((GCA_000011965.2_AAV96670.1:0.2244513614,GCA_900172225.1_SLN61576.1:0.3503875920)100:0.605769,(GCA_000172095.1_EDQ06646.1:0.4518267890,GCA_000622405.1_KIN67675.1:0.4070055118)100:0.237703)100:0.209109,((((GCA_001458175.1_CUH51089.1:0.3929302714,GCA_900114415.1_SFL27911.1:0.3815589697)100:0.205467,GCA_900110425.1_SEO85913.1:0.6100030788)100:0.052312,GCA_900142085.1_SHJ97710.1:0.4364293796)62:0.076398,GCA_900129685.1_SHH44603.1:0.6478463837)100:0.181060)98:0.072512,((((GCA_000521865.1_ETX28475.1:0.4502979601,GCA_900115815.1_SFQ01063.1:0.5063770587)100:0.148746,((((GCA_001969385.1_APX21459.1:0.0000028052,GCA_900112435.1_SFC19940.1:0.0000028052)100:0.240857,GCA_900102075.1_SDF09026.1:0.1611424029)100:0.213992,GCA_900116195.1_SFS67176.1:0.3623315334)69:0.067250,GCA_900100085.1_SDI22244.1:0.2864658150)100:0.189985)98:0.110889,(GCA_900188035.1_SNR32962.1:0.3854450197,GCA_900107235.1_SDY73205.1:0.5308557222)99:0.111324)97:0.094585,GCA_002115805.1_OSQ52556.1:0.5867891456)100:0.334454)99:0.042103,GCA_900100005.1_SDJ01879.1:0.7058815674)81:0.048445,(((GCA_000152625.1_EAP78087.1:0.4659711331,(GCA_001247715.1_KNX40327.1:0.3017856124,GCA_900172295.1_SLN67744.1:0.3369035384)100:0.135574)100:0.217139,(GCA_001458355.1_CUH63426.1:0.3094673781,GCA_900110775.1_SEQ00006.1:0.2709429528)100:0.248602)99:0.085394,(((GCA_001046955.1_AKO98259.1:0.0038427966,GCA_900109145.1_SEJ20298.1:0.0022298982)100:0.691353,GCA_000152725.1_EAQ03881.1:0.6404823281)44:0.073270,GCA_900172385.1_SLN69322.1:0.8292658597)45:0.089001)97:0.086487)96:0.157022,((GCA_900095785.1_SCM69174.1:0.0000028052,GCA_900115865.1_SFQ34680.1:0.0000028052)100:0.779681,(GCA_900111875.1_SFA89235.1:0.4797650742,GCA_900116005.1_SFR16513.1:0.5797951050)100:0.459840)97:0.238592)99:0.098946,GCA_000812665.2_AML50813.1:1.4157467786)28:0.047591,(GCA_900102905.1_SDK07839.1:0.9141458829,((GCA_900109555.1_SEL13144.1:0.0000028052,GCA_900172305.1_SLN61215.1:0.0000028052)100:0.832886,GCA_900172375.1_SLN68776.1:0.8146699238)100:0.307079)84:0.120790)30:0.060784,(((((((GCA_000442315.1_EPX82297.1:0.4568489852,GCA_000600335.2_EYD74679.1:0.2593796220)100:0.354759,((GCA_000836695.1_KIQ71161.1:0.4503206079,GCA_900141735.1_SHI79831.1:0.7254793152)100:0.135267,GCA_000600975.2_EYD73315.1:0.6734381471)100:0.137638)99:0.161178,(GCA_000223375.1_AEM42138.1:0.0000021753,GCA_001399515.1_ALJ79763.1:0.0000024303)100:0.911203)86:0.100720,((GCA_000161835.1_EET49021.1:0.9294919715,(GCA_000153305.1_EAR50499.1:0.6121044883,GCA_900172355.1_SLN42598.1:0.5658418681)100:0.354409)86:0.071029,(GCA_001908835.1_APO88414.1:0.8450521123,GCA_900114485.1_SFK91149.1:0.9781974701)97:0.227090)86:0.117737)90:0.032961,((GCA_000155735.2_AGI74064.1:0.2798181264,GCA_001187845.1_AKS47590.1:0.2412900037)100:0.164791,GCA_900172275.1_SLN35069.1:0.4009314695)100:0.900810)97:0.119255,(GCA_900115595.1_SFO92185.1:1.0878650343,(((GCA_900099935.1_SDI64107.1:0.6022938655,(GCA_900112335.1_SFC64998.1:0.4852628519,GCA_900188335.1_SNT05255.1:0.1958684959)100:0.266993)100:0.608069,GCA_900184815.1_SMX23252.1:1.0582596595)99:0.180410,(GCA_000299575.1_EKE44913.1:0.5946148130,(GCA_900110115.1_SEN99244.1:0.0114423187,GCA_900141995.1_SHI82256.1:0.0140621625)100:0.702422)100:0.451576)100:0.143782)83:0.085992)97:0.123551,(((((GCA_000012905.2_ABA77603.1:0.5354300260,GCA_900110025.1_SEN85834.1:0.3921740554)100:0.151205,GCA_900110135.1_SEM90974.1:0.5124647146)100:0.206339,GCA_900106675.1_SDW04152.1:0.6770906763)99:0.216908,(((GCA_000740775.1_KFI32880.1:0.0742528422,GCA_000740795.1_KFI27944.1:0.0690227307)100:0.522596,GCA_900156815.1_SIT21006.1:0.9027886677)99:0.173959,(GCA_900107025.1_SDW89268.1:0.6370715964,GCA_001517585.1_CUX83485.1:1.0877121109)100:0.512110)88:0.077062)89:0.148019,((((GCA_000021865.1_ADE83995.1:0.6133816067,(GCA_000714535.1_KEO54532.1:0.3635040524,GCA_000715505.1_KEP69683.1:0.4959865340)100:0.318311)100:0.351745,(GCA_000203895.1_ABL70185.1:0.3779014638,GCA_000444995.1_AGT10104.1:0.5125008687)100:0.782095)74:0.109761,GCA_001620265.1_AMY71825.1:0.7313745930)70:0.124538,(((GCA_000671395.1_KCV82278.1:0.8498133500,GCA_000647975.1_KAJ57451.1:1.1832624368)77:0.089202,(GCA_001305615.1_ALG91585.1:0.6586617941,GCA_900184935.1_SMX46375.1:0.5339886160)100:0.082597)92:0.183626,(GCA_001548075.1_BAQ67264.1:0.0056829984,GCA_001633165.1_ANB33484.1:0.0035916624)100:0.787067)94:0.233696)66:0.118644)75:0.059321)71:0.085667)77:0.128534,((GCA_000152805.1_EAQ12563.1:0.3821624548,GCA_900177545.1_SMH41883.1:0.3222606314)100:0.417597,(GCA_001307765.1_KPN64735.1:0.7204157323,GCA_900109955.1_SEV90547.1:0.7438868029)100:0.341621)100:0.194208)100:0.318453)19:0.029807,GCA_900184815.1_SMX23474.1:1.5029907582)18:0.020491,(((GCA_000442275.2_EPX77790.1:0.0699665150,GCA_900111945.1_SFR36209.1:0.1152003243)100:0.432202,(GCA_001981245.1_APX89755.1:0.4093229421,(GCA_001403795.1_CTQ49360.1:0.1845845411,GCA_900109285.1_SEK33782.1:0.2226801154)100:0.334104)98:0.100923)60:0.056239,(GCA_000590925.1_AHM03275.1:0.4349465110,(GCA_000765015.1_KGK78535.1:0.0000028214,GCA_900141945.1_SHJ31295.1:0.0111214519)100:0.474592)91:0.059586)68:0.086075)98:0.167685,((GCA_000155735.2_AGI71082.1:0.5540338516,GCA_900129685.1_SHG85122.1:0.8081253435)99:0.223231,GCA_900106675.1_SDX09867.1:0.4583926010)95:0.153518)94:0.159224,((((GCA_900106695.1_SDX84949.1:0.3701378476,GCA_900113695.1_SFH83124.1:0.3931800208)100:0.098000,(GCA_900111545.1_SET06422.1:0.0000028052,GCA_900143155.1_SHN49002.1:0.0000028052)100:0.400645)100:0.124414,GCA_900107585.1_SEA08987.1:0.6926437893)100:0.191580,(((((((GCA_000021865.1_ADE84413.1:0.3583446261,GCA_900184815.1_SMX23831.1:0.4908141990)100:0.143151,GCA_001458175.1_CUH50575.1:0.5992960230)100:0.218627,GCA_900110135.1_SEM85785.1:0.5913081494)90:0.040077,(GCA_900114415.1_SFK61062.1:0.4749051019,GCA_900156815.1_SIT21679.1:0.4505554189)94:0.104981)97:0.111887,(GCA_900115595.1_SFO92969.1:0.4190035642,(((GCA_001187845.1_AKS46879.1:0.4928506128,GCA_900172275.1_SLN43233.1:0.4340246479)100:0.342556,GCA_000738435.1_AII86451.1:0.8020682906)64:0.080924,GCA_001908835.1_APO88270.1:0.9089407031)91:0.105125)94:0.074898)99:0.174951,(GCA_000740775.1_KFI32924.1:0.0350021700,GCA_000740795.1_KFI27896.1:0.0956519318)100:0.698761)100:0.271971,((GCA_000812665.2_AML50394.1:0.6330535964,GCA_900107025.1_SDW70334.1:0.6664163345)100:0.234693,GCA_900172235.1_SLN18964.1:0.7105993449)100:0.216307)99:0.109138)70:0.042522)99:0.068442,(((GCA_000299575.1_EKE44326.1:0.2682342477,(GCA_900110115.1_SEM65968.1:0.0213411093,GCA_900141995.1_SHJ29406.1:0.0177538335)100:0.398739)100:0.408066,(GCA_900113405.1_SFH33762.1:0.0000020987,GCA_900172315.1_SLN60342.1:0.0000020858)100:1.068514)81:0.158391,((((((((((GCA_000011965.2_AAV96041.1:0.2874585285,GCA_900109035.1_SEI80144.1:0.3267821533)100:0.074677,GCA_900172225.1_SLN33758.1:0.2660195246)100:0.061279,GCA_900116455.1_SFT64170.1:0.3660709545)65:0.058659,(((GCA_000511385.1_AHD10218.1:0.1381722848,(GCA_001258055.1_CRL13758.1:0.0025015632,GCA_900113345.1_SFG03639.1:0.0000021095)100:0.238246)100:0.175621,GCA_001678945.1_ANP38444.1:0.2784487297)74:0.073564,GCA_900102795.1_SCZ63761.1:0.5396957670)100:0.219842)81:0.066210,GCA_002210095.1_OWU77927.1:0.5490063423)71:0.054356,(((GCA_000203975.3_KID08149.1:0.0743869446,GCA_000511355.1_AHD01345.1:0.0896741967)100:0.134503,GCA_000376545.2_ANP41039.1:0.3249482198)100:0.198019,(GCA_900156525.1_SIT76548.1:0.4252286550,((((GCA_000014045.1_ABG32809.1:0.0501862310,GCA_000154785.2_AEI94493.1:0.0354327826)100:0.539014,GCA_000622405.1_KIN69215.1:0.2704700334)98:0.121056,GCA_000172095.1_EDQ05333.1:0.2858391612)98:0.075523,GCA_000152605.1_EAP84663.1:0.2789805981)100:0.313008)68:0.111520)62:0.063206)100:0.171661,((GCA_000152625.1_EAP75888.1:0.4188226342,(GCA_900100005.1_SDI14657.1:0.4264798337,GCA_900172295.1_SLN09632.1:0.3973418196)100:0.114848)92:0.070519,(GCA_000814025.1_KIC48470.1:0.0632490782,GCA_001969365.1_APX11787.1:0.1446386377)100:0.724529)100:0.172045)93:0.099159,(GCA_000152725.1_EAQ01775.1:0.4963216094,GCA_900172385.1_SLN49692.1:0.4381880491)100:0.240665)100:0.093715,((GCA_900110425.1_SEO43688.1:0.4465310872,GCA_900142085.1_SHJ65161.1:0.4418202246)100:0.294851,((GCA_001458355.1_CUH66961.1:0.4430238091,((GCA_000600335.2_EYD77122.1:0.4085047386,GCA_000600975.2_EYD71277.1:0.4625558167)100:0.247586,(GCA_000600975.2_EYD71278.1:0.7615893239,GCA_900107355.1_SDY25186.1:0.6841425293)100:0.175053)100:0.220265)100:0.056861,GCA_900110775.1_SEQ38781.1:0.4628556979)100:0.251559)100:0.162411)69:0.079583,((GCA_900114485.1_SFL00671.1:0.7357608139,(GCA_000442315.1_EPX86362.1:0.4989431693,(GCA_000836695.1_KIQ68361.1:0.3098552121,GCA_900141735.1_SHI42000.1:0.6703644963)100:0.297743)100:0.092980)100:0.068679,(GCA_000223375.1_AEM41036.1:0.0000020033,GCA_001399515.1_ALJ81184.1:0.0041359922)100:0.877454)91:0.120894)87:0.112027)98:0.112343)85:0.041432,(((((((GCA_001637395.1_OAB57078.1:1.0358036261,(GCA_000014865.1_ABK43445.1:0.4467425505,GCA_002109495.1_OSM04312.1:0.3788040796)100:0.848345)99:0.134271,GCA_001637395.1_OAB62512.1:1.6531802145)57:0.050072,GCA_000155635.1_EDY38602.1:1.3214057570)90:0.059309,GCA_001982645.1_ONG40245.1:1.3569068232)93:0.079332,GCA_001908835.1_APO88528.1:1.8891602729)88:0.041719,((GCA_000016725.1_ABQ29873.1:0.0052881641,GCA_000202835.1_BAJ80564.1:0.0000022406)100:1.784019,((((((((((((((GCA_000006905.1_AAK22291.1:0.5045160573,(GCA_000017265.1_ACG76928.1:0.2309386027,GCA_001425915.1_KQW73185.1:0.3444080376)100:0.675405)100:0.226950,(GCA_000144605.1_ADL01164.1:0.3385220664,GCA_002205555.1_ASD26033.1:0.2124381860)100:0.470135)100:0.223033,(GCA_000175215.2_ADU15145.1:0.4303913412,GCA_000204015.1_EGF89594.1:0.6601337660)100:0.410800)100:0.359025,((GCA_000014285.2_ABI63144.1:0.0000028052,GCA_000576085.2_AHJ64147.1:0.0000028052)100:0.826637,((GCA_000164635.1_EFH12980.1:0.4710230647,(GCA_000164635.1_EFH13550.1:0.4226564293,(GCA_900101615.1_SDD37969.1:0.0000028052,GCA_900104205.1_SDB07563.1:0.0000028052)100:0.374611)90:0.017053)100:0.235308,GCA_900141905.1_SHI40985.1:0.5702333197)100:0.367154)100:0.239152)78:0.119847,(GCA_000152825.2_ADM10666.1:0.8532660424,(GCA_000013025.1_ABI75458.1:0.1365611592,GCA_000685315.1_KDA00531.1:0.0822600659)100:1.130584)73:0.103396)67:0.149631,((GCA_000014745.1_ABI64927.1:0.1787421385,GCA_900103475.1_SDM90183.1:0.2853689611)100:0.770876,GCA_000152745.1_EAP90786.1:0.5133435012)100:0.437152)43:0.075983,(GCA_000299935.1_EKE68869.1:0.8739940661,(GCA_900106695.1_SDX84919.1:0.4305917736,(GCA_900113695.1_SFH83104.1:0.4830569014,(GCA_900111545.1_SET06448.1:0.0000028052,GCA_900143155.1_SHN48995.1:0.0000028052)100:0.678354)98:0.134605)100:0.615897)46:0.098748)68:0.110378,((((GCA_000963705.1_KJV09585.1:0.1957623265,GCA_002251735.1_OYQ17957.1:0.3420959143)100:0.218499,GCA_002251735.1_OYQ17958.1:0.5251118986)100:0.705851,((GCA_000195775.1_CAE25506.1:0.3859556573,GCA_000935205.1_KIZ37526.1:0.4701938884)100:0.550479,GCA_000155635.1_EDY38222.1:1.3947119699)73:0.337402)71:0.060978,((GCA_000319385.1_AFX99577.1:0.0617071415,GCA_000510265.1_AHC73943.1:0.1067585522)100:0.518079,GCA_900102465.1_SDF78630.1:0.3957376099)100:0.874441)67:0.165952)68:0.084724,(((((((GCA_000009985.1_BAE52895.1:0.2160286026,(GCA_000294655.1_CCG41728.1:0.0806498958,GCA_900108475.1_SEH28030.1:0.0479824479)100:0.225847)100:0.173889,GCA_000513295.1_CDK97341.1:0.4648597571)99:0.144613,GCA_900093605.1_SCA55857.1:0.4726313252)28:0.059909,GCA_000315795.1_EKV32499.1:0.5147530659)77:0.059637,(((GCA_000264455.2_AFK54670.1:0.0000027873,GCA_001601315.1_KYO57405.1:0.0166829383)100:0.386609,GCA_900100455.1_SDG47923.1:0.5224687614)96:0.209361,((GCA_001611975.1_AMW34116.1:0.4978639998,GCA_900156605.1_SIS77642.1:0.3053510704)95:0.166176,(GCA_000300235.2_AJD50743.1:0.1172284490,GCA_000300275.1_EKF07023.1:0.1703631543)100:0.556920)70:0.039235)81:0.099726)80:0.118006,GCA_900172325.1_SLN41307.1:0.7000497775)56:0.068069,GCA_000968135.1_CCQ74892.1:0.6466507812)58:0.076691)74:0.059767,GCA_000469665.2_ETZ07661.1:1.6306929671)50:0.096803,((GCA_001746755.1_OEJ67539.1:0.7872581719,(GCA_000982415.1_KKJ77791.1:0.0901657652,GCA_001026905.1_KLN62331.1:0.0149731870)100:0.870410)92:0.222066,GCA_001192655.1_GAO99033.1:0.8350313470)48:0.117497)74:0.149669,GCA_000689395.1_CDO60403.1:0.7655231977)81:0.151155,(((((((((((GCA_000007125.1_AAL54272.1:0.0000028052,GCA_000157815.1_EEY01795.1:0.0000020353)100:0.130109,(GCA_000017405.1_ABS15753.1:0.0000023377,GCA_000585655.1_EXL05334.1:0.0000028052)100:0.228660)100:0.218122,GCA_001558695.1_KXF78593.1:0.2412052470)100:0.256081,(GCA_900104355.1_SDP59907.1:0.0965905532,GCA_900113985.1_SFI57627.1:0.1082947481)100:0.353171)100:0.169145,((GCA_000014245.1_ABG61841.1:0.2743913585,((GCA_000300335.1_EKF17629.1:0.0732585550,GCA_000300515.1_EKF41219.1:0.1827064090)100:0.125049,GCA_900113935.1_SFI35124.1:0.3888982066)100:0.130895)100:0.224422,((GCA_000585625.1_EXL08855.1:0.1691656722,(GCA_001510895.1_KUM25771.1:0.1298988763,(GCA_001618845.1_AMX99866.1:0.2090751339,GCA_002075885.1_OQM75891.1:0.3255451213)76:0.046833)76:0.052803)100:0.122197,(GCA_001424795.1_KQU65789.1:0.2052652876,GCA_001605015.1_AMS43111.1:0.1941053927)100:0.159960)100:0.138252)100:0.171034)100:0.153855,(((GCA_000153465.1_EAS49775.1:0.2582489413,((GCA_000800175.1_KHJ55724.1:0.0087572215,GCA_900141975.1_SHJ18916.1:0.0314642291)100:0.256763,GCA_900104035.1_SDN71483.1:0.4337451372)100:0.251049)79:0.070641,GCA_000153705.1_EAU41736.1:0.2470809340)83:0.164362,GCA_900176465.1_SMD09506.1:0.2745336972)100:0.440527)100:0.397737,GCA_001720135.1_ODN71621.1:0.6839975804)95:0.223229,(GCA_900115225.1_SFO11387.1:0.2573950294,GCA_900215505.1_SNY92127.1:0.2544263655)100:0.463610)85:0.119342,(((((((((GCA_000010525.1_BAF88379.1:0.1959202106,GCA_000017645.1_ABS66731.1:0.1958317006)100:0.229913,(GCA_000092925.1_ADH91267.1:0.1131377367,GCA_900100155.1_SCW72491.1:0.0962026018)100:0.450913)100:0.146636,(GCA_001402875.1_ALK08542.1:0.0000024956,GCA_001459775.1_CUU41205.1:0.0000026531)100:0.499769)100:0.166449,GCA_000496075.1_ESR24955.1:0.6293638915)56:0.089205,((((GCA_000011365.1_BAC52781.1:0.0257898454,GCA_000661935.1_AHY54623.1:0.0398873681)100:0.171268,((GCA_000012725.1_ABA05810.1:0.0524582891,GCA_000013885.1_ABE63914.1:0.0559291070)100:0.143205,(GCA_001618955.1_KZD23342.1:0.0165506938,GCA_900108575.1_SEI15065.1:0.0231523939)100:0.147299)98:0.048604)100:0.176333,(((GCA_000218565.1_AEI05584.1:0.0000028052,GCA_000218585.1_AEI02008.1:0.0000028052)100:0.068645,GCA_000314735.2_EKS29491.1:0.0714168218)100:0.233569,GCA_000336555.1_EKS35278.1:0.1466829526)100:0.166288)100:0.265212,(((GCA_001426945.1_KQY99943.1:0.4232323716,GCA_002119765.1_ARP99966.1:0.5158683134)100:0.118120,GCA_001579845.1_AMN39971.1:0.4560879633)92:0.055573,GCA_002355335.1_BAT57865.1:0.5278881872)38:0.046263)70:0.073541)79:0.164912,((((GCA_000019945.1_ACB81305.1:0.7085972023,(GCA_001017175.1_KLK91594.1:0.0336085079,GCA_900102135.1_SCY87983.1:0.0562860821)100:0.107557)52:0.126343,(GCA_001271345.1_ALA18136.1:0.0361976001,GCA_001887265.1_APF36856.1:0.0082812087)100:0.174102)51:0.072994,(GCA_001741865.1_AOO80891.1:0.1428830409,GCA_900102525.1_SDF54737.1:0.1298888326)100:0.354001)100:0.172012,GCA_900104955.1_SEC56200.1:0.6928557332)100:0.214768)11:0.085060,(((((GCA_000148725.1_EFO34490.1:0.2244719309,(GCA_001907205.1_OKL42482.1:0.2722639429,(GCA_900110875.1_SEP94473.1:0.1216475814,GCA_900114245.1_SFK12879.1:0.1552721548)100:0.212578)100:0.362256)90:0.063329,(GCA_000192745.1_ADZ71832.1:0.1768200569,(GCA_001188555.1_KND20005.1:0.0000022303,GCA_002249885.1_OXS48388.1:0.0116192981)100:0.313271)100:0.121418)97:0.105252,(GCA_000158095.1_EEE46390.1:0.1915848641,GCA_001403915.1_CTQ44930.1:0.1491135788)100:0.196200)97:0.106774,GCA_900105595.1_SDT91741.1:0.5449213709)56:0.092389,GCA_900148505.1_SHO59978.1:0.6014020649)86:0.120180)16:0.055396,(GCA_900104485.1_SDB28072.1:0.5038142214,GCA_900129325.1_SHE75582.1:0.6100902256)100:0.411688)79:0.076415,GCA_900102695.1_SCZ21768.1:0.8718048977)43:0.066722)51:0.104087,GCA_001676615.1_OCC03018.1:0.6901223116)100:0.382241,(GCA_000017565.1_ABS62249.1:0.4201255346,GCA_000739695.1_GAK44992.1:0.3765575627)100:0.309419)99:0.199694)79:0.291974,GCA_001765415.1_AOR37750.1:1.3811404126)100:1.942338)95:0.882459)97:0.071147,(((((((GCA_000012905.2_ABA78555.1:0.5918835387,GCA_900110025.1_SEN06837.1:0.4835570109)100:0.162662,GCA_001620265.1_AMY70712.1:0.4939652810)99:0.133825,((GCA_000647975.1_KAJ55994.1:0.6752020118,(GCA_001548075.1_BAQ68975.1:0.0306858605,GCA_001633165.1_ANB35029.1:0.0368513011)100:0.378732)62:0.062985,GCA_001620265.1_AMY70713.1:0.5292395772)98:0.124974)69:0.087369,(((((GCA_000299875.1_EKE73530.1:0.3058300792,GCA_900114135.1_SFI97853.1:0.3065583381)100:0.203944,(GCA_900109555.1_SEK18829.1:0.0000023248,GCA_900172305.1_SLN17616.1:0.0000020760)100:0.547043)100:0.185057,GCA_900172375.1_SLN50356.1:0.5664091525)100:0.270203,(GCA_000714535.1_KEO52631.1:0.4280270580,GCA_000715505.1_KEP69027.1:0.4026244418)100:0.269667)50:0.083573,((GCA_900099935.1_SDL15765.1:0.4364368402,(GCA_900112335.1_SFC89962.1:0.3030627058,GCA_900188335.1_SNT17655.1:0.3344865831)100:0.200556)100:0.231196,GCA_900142295.1_SIN81688.1:0.6115231757)61:0.055627)79:0.080944)65:0.076621,(GCA_000671395.1_KCV80924.1:0.5772167350,GCA_900184935.1_SMX43833.1:0.6660993760)95:0.236556)55:0.042741,((((GCA_000153305.1_EAR50167.1:0.4593409886,GCA_900172355.1_SLN46677.1:0.4691303358)100:0.221353,GCA_000161835.1_EET48223.1:0.8525646348)25:0.128938,(GCA_001404155.1_CRK76196.1:0.0000028052,GCA_900114125.1_SFJ58476.1:0.0000028052)100:1.103028)99:0.110007,(((((((((((GCA_000153725.1_EAU45508.1:0.2993581208,(GCA_001975705.1_APZ51532.1:0.2375711532,GCA_900102075.1_SDE29774.1:0.2393044460)99:0.072310)100:0.056857,(GCA_001969385.1_APX24019.1:0.0000028052,GCA_900112435.1_SFB93549.1:0.0000027741)100:0.252311)100:0.102026,GCA_000442255.1_EPX81999.1:0.2452888539)85:0.034306,(GCA_900100085.1_SDI21585.1:0.2411757251,(GCA_001687105.1_ANT60756.1:0.1503243114,GCA_900116195.1_SFS75672.1:0.2125020503)100:0.179935)97:0.089023)100:0.162903,((GCA_001038505.1_KMK68309.1:0.5378775569,GCA_900188035.1_SNR50992.1:0.3086547485)100:0.132444,(GCA_900115815.1_SFQ42025.1:0.4912941098,GCA_000521865.1_ETX27138.1:0.4810015971)94:0.130507)80:0.084457)85:0.103475,((((GCA_000169415.1_EBA09184.1:0.4247200461,GCA_001458375.1_CUH75792.1:0.5694172463)71:0.092251,((((GCA_002211155.1_OWV58158.1:0.0156896768,GCA_002211205.1_OWV68498.1:0.0189834504)100:0.008354,(GCA_002211225.1_OWV48294.1:0.0000028052,GCA_900101505.1_SDC99886.1:0.0031340963)100:0.004418)100:0.242660,(GCA_002237555.1_ASP22989.1:0.1122162977,GCA_900188425.1_SNS20104.1:0.0966017612)100:0.237994)100:0.104598,GCA_900184945.1_SMX42084.1:0.3330385181)100:0.104049)71:0.065580,GCA_001482405.1_KUF10234.1:0.4572397578)100:0.072849,GCA_900107235.1_SDY77053.1:0.5080504444)75:0.049747)85:0.074219,(GCA_002115725.1_OSQ61296.1:0.3682162664,GCA_002115805.1_OSQ51677.1:0.2758579615)100:0.470941)100:0.123018,(GCA_001046955.1_AKO95851.1:0.0035053245,GCA_900109145.1_SEI56137.1:0.0230590107)100:0.798122)15:0.083187,GCA_001205715.1_KNG94841.1:0.8308948211)89:0.090276,(GCA_900095785.1_SCM67132.1:0.0000023856,GCA_900115865.1_SFQ71729.1:0.0000020008)100:0.834525)96:0.095173,((GCA_900111875.1_SFA87768.1:0.3397847526,GCA_900116005.1_SFR16253.1:0.2368133772)100:0.377114,GCA_001890925.1_OJI92623.1:0.9920453244)99:0.208954)83:0.048034)99:0.087789)92:0.149982,(GCA_000203895.1_ABL70658.1:0.4853912147,GCA_000444995.1_AGT10008.1:0.3163356341)100:0.636385)100:0.553748)97:0.115215)98:0.060966)98:0.091417,(((GCA_000014745.1_ABI64926.1:0.3293459328,GCA_900103475.1_SDM90214.1:0.4344716639)100:0.189694,GCA_000152745.1_EAP90785.1:0.6731092458)100:0.305961,((GCA_000013025.1_ABI78179.1:0.0689701096,GCA_000685315.1_KDA00530.1:0.1155318895)100:0.533634,GCA_000023785.1_ACT58698.1:0.8520673588)100:0.392027)99:0.201399)100:0.132907)100:0.647276);
