# Supplementary material for: Assessing the accuracy of phylogenetic rooting methods on prokaryotic gene families
Source: PLoS One. 2020 May 15;15(5):e0232950. doi: 10.1371/journal.pone.0232950 (PMC7228096; doi:10.1371/journal.pone.0232950)
Supplement: S2 Dataset — (ZIP) [file pone.0232950.s003.zip › EmpiricalDataset/GeneTrees_IQTree/000192.aln.treefile]

(GCA_000006905.1_AAK22057.1:0.1231616226,GCA_000092285.1_ADG08591.1:0.1191651630,(GCA_000017265.1_ACG79816.1:0.2309830016,((GCA_001425915.1_KQW69234.1:0.2694578020,((((GCA_000014745.1_ABI64334.1:0.1119924711,GCA_900103475.1_SDM39758.1:0.1142883152)100:0.235766,GCA_000152745.1_EAP89734.1:0.2731684910)98:0.071446,GCA_000023785.1_ACT57777.1:0.5051050145)98:0.053114,(((((GCA_000017565.1_ABS62963.1:0.2885695240,GCA_000689395.1_CDO59640.1:0.2858574214)88:0.058091,GCA_000739695.1_GAK43633.1:0.3736021012)99:0.083797,(GCA_900199215.1_SNT68093.1:0.4748043914,GCA_000152825.2_ADM08677.1:0.7906941047)91:0.117408)70:0.041423,((((((((((GCA_000009985.1_BAE52810.1:0.2013800738,(GCA_000294655.1_CCG42585.1:0.0390525577,GCA_900108475.1_SEH29021.1:0.0229936577)100:0.149484)100:0.091686,GCA_000513295.1_CDL01138.1:0.3440189066)100:0.116516,(((GCA_000315795.1_EKV26931.1:0.3379530915,((GCA_900156605.1_SIS48961.1:0.1812085495,GCA_001611975.1_AMW34362.1:0.5243756890)100:0.091632,(GCA_000013085.1_ABC24365.1:0.1773020623,GCA_000284415.2_CCG09123.1:0.2467308285)100:0.312406)91:0.050841)90:0.031919,GCA_900100455.1_SDH56652.1:0.4245524168)99:0.030311,(GCA_900100655.1_SDG30374.1:0.4696609969,(GCA_900172325.1_SLN15327.1:0.5104647679,(GCA_900177295.1_SMF83756.1:0.0000023833,GCA_900188055.1_SNS34271.1:0.0000023833)100:0.637232)99:0.194754)96:0.142526)68:0.036283)84:0.033758,(GCA_900101965.1_SDE75074.1:0.2846791177,(GCA_000300235.2_AJD53928.1:0.0850013951,GCA_000300275.1_EKF09963.1:0.1599019174)100:0.586964)96:0.067749)53:0.029091,GCA_000968135.1_CCQ75378.1:0.3739480727)87:0.064798,(((((GCA_000010725.1_BAI71044.1:0.2039517360,GCA_000632475.2_AIB12855.1:0.0863745056)100:0.137947,(GCA_000576635.1_EWY40524.1:0.1027892698,GCA_000936425.1_KJB95727.1:0.1771803680)100:0.195314)100:0.076933,((GCA_000016185.1_ACI99747.1:0.1310029225,GCA_002251795.1_OYQ34942.1:0.2043323718)100:0.076531,GCA_000730165.2_ASG19752.1:0.2676429049)88:0.054298)88:0.079441,(GCA_900101935.1_SDD23040.1:0.5803909117,(GCA_000226315.1_AEP08777.1:0.0236292183,GCA_000348745.1_AGH97249.1:0.0000020543)100:0.644035)87:0.165600)83:0.065981,(GCA_001746755.1_OEJ64139.1:0.4128677258,(GCA_900093605.1_SCA56184.1:0.4056372138,(GCA_000982415.1_KKJ75815.1:0.0000025745,GCA_001026905.1_KLN60746.1:0.1526265204)100:0.656170)95:0.172407)78:0.072487)81:0.049869)97:0.058667,(GCA_002195995.1_OWJ61449.1:0.6140960859,GCA_900167455.1_SKA27645.1:0.6644661711)75:0.082213)70:0.069258,((((GCA_000143145.1_ADJ25243.1:0.3244354606,GCA_000503895.1_AHB47333.1:0.3767762607)100:0.122670,(GCA_000981545.1_CPR17273.1:0.0063586808,GCA_900104305.1_SDO36783.1:0.0036661499)100:0.360276)99:0.133616,((GCA_000828475.1_BAQ15840.1:0.1272981476,GCA_001723285.1_ODS01129.1:0.0902518652)100:0.361274,GCA_001708935.1_ODA67937.1:0.4296340747)99:0.064324)97:0.047602,(GCA_000166055.1_ADP71440.1:0.0000023197,GCA_000636015.1_KAI96094.1:0.0094515285)100:0.427182)99:0.114100)81:0.043344,((((((((((((((((GCA_000007125.1_AAL51356.1:0.0000023833,GCA_000157815.1_EEX99094.1:0.0000023833)100:0.085957,(GCA_000017405.1_ABS13694.1:0.0099366873,GCA_000585655.1_EXL03831.1:0.0073785699)100:0.141141)100:0.125722,GCA_001558695.1_KXF79323.1:0.3306283788)100:0.082493,(GCA_900104355.1_SDO66460.1:0.2359192608,GCA_900113985.1_SFI76176.1:0.1664785360)100:0.166893)100:0.181482,(((GCA_000014245.1_ABG64576.1:0.3219253822,(GCA_000300335.1_EKF18930.1:0.1640266510,GCA_000300515.1_EKF42085.1:0.1147723143)100:0.083970)100:0.170967,(((GCA_000585625.1_EXL10296.1:0.2283412622,GCA_002075885.1_OQM77250.1:0.1589312977)87:0.024719,(GCA_001510895.1_KUM23881.1:0.1118953592,GCA_001618845.1_AMY02949.1:0.0917407734)100:0.126052)95:0.071504,(GCA_001424795.1_KQU73148.1:0.0611193905,GCA_001605015.1_AMS39970.1:0.0695836921)100:0.132790)99:0.148932)99:0.064313,GCA_900113935.1_SFI52362.1:0.3391697826)99:0.098613)95:0.037355,(GCA_002238045.1_OXT02369.1:0.5289683309,GCA_000817775.1_KIF42185.1:0.3339423730)98:0.057000)95:0.013913,GCA_001720135.1_ODN70406.1:0.7216912822)84:0.037935,GCA_000775285.1_KGF73413.1:1.1093293919)64:0.049054,((GCA_000153465.1_EAS48483.1:0.2949600822,(GCA_000153705.1_EAU41570.1:0.3912438632,GCA_900176465.1_SMD08645.1:0.3789904274)100:0.112391)100:0.113498,(GCA_900104035.1_SDO60073.1:0.3921218994,(GCA_000800175.1_KHJ55303.1:0.0155713186,GCA_900141975.1_SHJ01877.1:0.0178841413)100:0.410178)79:0.050109)79:0.086547)85:0.071365,(GCA_000179775.1_EFL88136.1:0.6299278786,GCA_001293565.1_KPB00002.1:0.6711059164)99:0.240515)46:0.018654,(GCA_000154705.2_EDQ35469.1:0.2096190845,GCA_001703635.1_OCW55976.1:0.2052281156)100:0.579266)84:0.121773,(GCA_900102695.1_SCZ38945.1:0.5832786868,((((GCA_000016285.1_ACM37998.1:0.2337734888,((GCA_000092025.1_AAK88372.1:0.1452855252,((GCA_000731295.1_CDN55951.1:0.0188607274,GCA_000731315.1_CDN49842.1:0.0085074662)100:0.091409,(GCA_000722615.1_KEQ07103.1:0.0000026623,GCA_000722625.1_KEQ10048.1:0.0000023833)100:0.320580)100:0.080287)100:0.052044,(GCA_000092045.1_ABC92648.1:0.0301050050,GCA_000769405.1_KPN25343.1:0.0545466936)100:0.198688)62:0.032998)81:0.094888,(GCA_001578105.1_AMM83637.1:0.1221607281,GCA_002043005.1_AQZ51333.1:0.0889512044)100:0.533897)65:0.049673,(GCA_000325745.1_AGA64745.1:0.4071641493,GCA_000496595.1_AHA28124.1:0.7639775654)100:0.472145)65:0.053800,(((((GCA_000017145.1_ABR61793.1:0.1443628416,GCA_002288525.1_ASY64571.1:0.1318780379)100:0.024609,GCA_000018545.1_ACP26946.1:0.0525199960)100:0.103129,GCA_000697965.2_ANK74107.1:0.1311894430)100:0.084613,(GCA_001687365.1_OBZ94346.1:0.1626222223,GCA_001885585.1_OJF99813.1:0.2008913592)100:0.124118)99:0.072298,(GCA_001267455.1_KOC74330.1:0.0196883158,GCA_001652565.1_ANH05862.1:0.0480784244)100:0.285921)100:0.151116)100:0.470780)100:0.164090)79:0.111603,(((((((((GCA_000148725.1_EFO33451.1:0.3240111671,(GCA_000158095.1_EEE46805.1:0.1331075167,GCA_001403915.1_CTQ46023.1:0.0483986125)100:0.224885)100:0.156578,(GCA_000192745.1_ADZ68808.1:0.1897343314,(GCA_001188555.1_KND18008.1:0.0034101966,GCA_002249885.1_OXS40669.1:0.0000025346)100:0.287079)100:0.052051)100:0.089033,(GCA_001907205.1_OKL43923.1:0.2546838379,(GCA_900110875.1_SER26475.1:0.1268568552,GCA_900114245.1_SFK53191.1:0.0626183769)100:0.140885)100:0.225065)99:0.038662,GCA_900105595.1_SDU41267.1:0.4169682443)100:0.078842,(GCA_900115225.1_SFO36256.1:0.1419923496,GCA_900215505.1_SNY90565.1:0.1197975793)100:0.508133)85:0.055286,GCA_001305515.1_KPL53669.1:0.5586972234)94:0.051078,(GCA_900148505.1_SHO64221.1:0.5162051527,(GCA_900104485.1_SDB07286.1:0.4792994803,GCA_900129325.1_SHF55721.1:0.4756222264)98:0.129035)34:0.059849)34:0.072341,((GCA_000230555.1_AEQ53220.1:0.1695987457,GCA_900100665.1_SDG20735.1:0.1474055440)100:0.417905,(GCA_000743575.1_KFL30164.1:0.2578233355,GCA_000970435.1_KKB85648.1:0.1289596560)100:0.299617)100:0.608338)57:0.024541,GCA_001720135.1_ODN70405.1:1.1190304279)89:0.027795)79:0.091298,(((((((GCA_000010525.1_BAF86261.1:0.2503980558,GCA_000017645.1_ABS66405.1:0.2970680995)100:0.134253,(GCA_000092925.1_ADH90096.1:0.1400843252,GCA_900100155.1_SCW87122.1:0.1258161837)100:0.246279)99:0.081074,((GCA_001402875.1_ALK07952.1:0.0000020744,GCA_001459775.1_CUU43874.1:0.0038902910)100:0.467279,(((((((GCA_000011365.1_BAC45833.1:0.1037512514,GCA_000661935.1_AHY55764.1:0.1166111016)100:0.167497,(GCA_000012725.1_ABA03736.1:0.1000863584,GCA_000013885.1_ABE61450.1:0.0525514475)100:0.147864)98:0.044086,(GCA_001618955.1_KZD25700.1:0.0325939278,GCA_900108575.1_SEH78761.1:0.0236421195)100:0.237596)99:0.105189,GCA_000336555.1_EKS33967.1:0.1990987956)47:0.044114,((GCA_000218565.1_AEI04928.1:0.0000023716,GCA_000218585.1_AEI01354.1:0.0000027091)100:0.165245,GCA_000314735.2_EKS30305.1:0.0959856911)100:0.232906)100:0.109981,((((GCA_000195775.1_CAE25698.1:0.1439372965,GCA_000935205.1_KIZ47116.1:0.1233724211)100:0.119062,GCA_001426945.1_KQY97947.1:0.1905890385)99:0.060420,GCA_001579845.1_AMN38639.1:0.2115611260)100:0.121775,GCA_002119765.1_ARP99109.1:0.3759004169)99:0.078539)95:0.062180,GCA_002355335.1_BAT57538.1:0.4707829300)100:0.102439)46:0.035007)99:0.103026,((GCA_900104955.1_SED22196.1:0.5024716998,(GCA_000019845.1_ACB96779.1:0.4091780013,(GCA_000021745.1_ACK49894.1:0.3140467800,GCA_900114285.1_SFK54181.1:0.2803734442)100:0.074584)100:0.185932)88:0.080367,((GCA_000304315.1_CCJ05751.1:0.2719710193,GCA_002117405.1_ARN80560.1:0.3166770957)69:0.042428,GCA_001675455.1_OBS51314.1:0.2232046562)89:0.244755)74:0.076836)57:0.060199,(((GCA_000019945.1_ACB78881.1:0.2698645176,GCA_000022085.1_ACL59333.1:0.3025166053)100:0.170422,(GCA_001017175.1_KLK92068.1:0.0442966610,GCA_900102135.1_SCY20207.1:0.0966943247)100:0.454381)100:0.099294,(GCA_001271345.1_ALA17516.1:0.0326408883,GCA_001887265.1_APF36260.1:0.0480777707)100:0.414355)100:0.080686)62:0.042862,GCA_900187365.1_SNB73621.1:0.7805711705)67:0.018413,((GCA_001741865.1_AOO79435.1:0.2689518776,GCA_900102525.1_SDG19089.1:0.1784867266)100:0.320901,GCA_001676615.1_OCC02591.1:0.6866444233)99:0.154102)85:0.121907)93:0.043805,GCA_000496075.1_ESR22573.1:0.7532306519)87:0.048099,(((((((GCA_000164635.1_EFH11986.1:0.4965536163,(GCA_000264455.2_AFK57245.1:0.0095766245,GCA_001601315.1_KYO51731.1:0.0000024647)100:0.250936)100:0.066953,GCA_001618175.1_KZD12678.1:0.2388429691)100:0.070759,GCA_000299935.1_EKE75345.1:0.2023187199)100:0.234132,((GCA_000319385.1_AFX98717.1:0.0929416558,GCA_000510265.1_AHC73521.1:0.1103976551)100:0.239601,GCA_900102465.1_SDF23954.1:0.0915311045)100:0.317332)100:0.121157,((((((((GCA_000018145.1_ABV95560.1:0.1079479327,GCA_900172355.1_SLN53074.1:0.2286145333)99:0.095073,(((GCA_000590925.1_AHM04120.1:0.2419562504,(GCA_900115225.1_SFO14978.1:0.2026011745,GCA_900215505.1_SNY91325.1:0.1090573752)100:0.168332)93:0.066203,(GCA_900095785.1_SCM66016.1:0.0110252135,GCA_900115865.1_SFQ56256.1:0.0000023907)100:0.282070)85:0.010744,GCA_900107235.1_SDX85356.1:0.9230290172)87:0.015594)100:0.090004,GCA_900188335.1_SNT23198.1:0.3379470716)98:0.086656,(((((((GCA_000152805.1_EAQ13334.1:0.1458923199,GCA_001305615.1_ALG89438.1:0.1718064699)93:0.025569,(GCA_000169415.1_EBA07002.1:0.0900130227,((GCA_000299875.1_EKE70657.1:0.1167207136,GCA_900114135.1_SFJ89996.1:0.0775276362)100:0.021554,GCA_900172385.1_SLN55907.1:0.1043061973)100:0.036656)100:0.060757)93:0.019980,(GCA_001548075.1_BAQ70745.1:0.0060888358,GCA_001633165.1_ANB36024.1:0.0000023385)100:0.229140)88:0.046561,GCA_002210095.1_OWU72304.1:0.1843224480)100:0.163792,(((((GCA_000153725.1_EAU45349.1:0.0459079100,(GCA_001975705.1_APZ54683.1:0.0344443094,GCA_900102075.1_SDF04790.1:0.0529097651)99:0.008585)99:0.018309,(GCA_001969385.1_APX24872.1:0.0000023833,GCA_900112435.1_SFC96558.1:0.0028298137)100:0.048066)99:0.059004,((GCA_001687105.1_ANT61382.1:0.0259309240,GCA_900116195.1_SFS39324.1:0.0408720694)100:0.058289,GCA_900100085.1_SDI94589.1:0.0993878075)100:0.083078)99:0.024030,GCA_000442255.1_EPX78367.1:0.1010255774)100:0.133213,((GCA_000521865.1_ETX29526.1:0.2183465511,GCA_900115815.1_SFQ61865.1:0.1818524377)100:0.035084,(GCA_001038505.1_KMK67472.1:0.1443705881,GCA_900188035.1_SNR52520.1:0.1619779452)100:0.100245)100:0.069662)100:0.061650)77:0.065413,(GCA_900172375.1_SLN59060.1:0.2665279649,GCA_900111875.1_SFA98891.1:0.3429887397)74:0.069222)70:0.044500,(((GCA_000154705.2_EDQ34113.2:0.0981099246,GCA_001703635.1_OCW59149.1:0.1025639413)100:0.192218,(GCA_900099935.1_SDL15669.1:0.1295062780,(GCA_900188335.1_SNT17621.1:0.1086325064,GCA_900112335.1_SFC89919.1:0.1686813297)100:0.058409)100:0.294699)88:0.057118,((GCA_000299575.1_EKE44010.1:0.2104444056,((GCA_900110115.1_SEN47187.1:0.0068300670,GCA_900141995.1_SHJ05064.1:0.0070937372)100:0.121406,(GCA_900113405.1_SFG50531.1:0.0000023833,GCA_900172315.1_SLN24638.1:0.0000023833)100:0.155203)100:0.049364)98:0.042750,GCA_900115595.1_SFO84025.1:0.1403546390)100:0.093515)88:0.036199)98:0.099761)49:0.049338,GCA_001205715.1_KNG92180.1:0.3960228837)88:0.047224,(GCA_002115725.1_OSQ55871.1:0.1893847775,GCA_002115805.1_OSQ50596.1:0.1940323106)100:0.239363)100:0.161181,(GCA_900106695.1_SDW26939.1:0.0831902352,GCA_900113695.1_SFI29122.1:0.1498791487)100:0.357359)100:0.118317,GCA_900107585.1_SEA11817.1:0.4815987309)100:0.153400)100:0.103491,(GCA_900111545.1_SET32430.1:0.0000024309,GCA_900143155.1_SHN54746.1:0.0000026255)100:0.678617)100:0.213599,(((((((((((GCA_000011685.1_AAW61618.1:0.1417417289,GCA_000234355.2_EHH69281.1:0.1084196046)100:0.137026,(GCA_000723565.1_CDG34105.1:0.1005069649,GCA_002003665.1_OOL19483.1:0.0954948601)100:0.474049)100:0.125805,(GCA_000617865.1_GAJ30295.1:0.3195799941,(((GCA_001787335.1_AOX16373.1:0.0000023833,GCA_001787355.1_AOX19333.1:0.0000023833)100:0.202758,GCA_002005465.1_AQS87156.1:0.1863971123)76:0.041447,(GCA_000724025.1_CDG38285.1:0.0000026452,GCA_001547995.1_BAT20062.1:0.0037016764)100:0.324460)65:0.034945)81:0.080576)80:0.058296,GCA_000963885.1_GAN53921.1:0.2451092147)100:0.321265,(GCA_000021325.1_ACI50091.1:0.2809904049,(GCA_000231445.2_EHD13768.1:0.0000023833,GCA_002153535.1_OUI79141.1:0.0000025568)100:0.617922)99:0.097402)99:0.082838,(((GCA_000182745.1_BAK85046.1:0.0566598657,GCA_000208635.2_EGG75977.1:0.0490567154)100:0.102552,GCA_000964505.1_GAN98388.1:0.0679823012)100:0.360083,(GCA_002005445.1_AQS84335.1:0.3645093134,GCA_002173735.1_ARW47128.1:0.5202495030)100:0.298928)99:0.100633)100:0.183078,(((GCA_000014285.2_ABI63325.1:0.0089955289,GCA_000576085.2_AHJ64346.1:0.0014703478)100:0.660565,((GCA_000016725.1_ABQ30692.1:0.0000026364,GCA_000202835.1_BAJ80877.1:0.0076957069)100:0.610070,(GCA_000306035.1_EKN01383.1:0.1375794807,GCA_000964385.1_GAN81396.1:0.1698373939)100:0.200590)100:0.196493)94:0.064163,((GCA_000164635.1_EFH12885.1:0.2938571512,GCA_900141905.1_SHJ95509.1:0.3361264070)100:0.071632,(GCA_900101615.1_SDC14961.1:0.0072610918,GCA_900104205.1_SDB10402.1:0.0002426268)100:0.227180)100:0.224295)95:0.081719)100:0.295551,(((((((((((GCA_000011965.2_AAV97069.1:0.1986259498,GCA_900109035.1_SEJ41554.1:0.4050383091)100:0.122231,GCA_900107355.1_SDY76449.1:0.4614145786)98:0.105159,((GCA_000152605.1_EAP85680.1:0.2153490333,(GCA_000172095.1_EDQ06374.1:0.2110617813,GCA_000622405.1_KIN67863.1:0.2901070110)100:0.072665)100:0.053246,(GCA_000014045.1_ABG30179.1:0.0629265917,GCA_000154785.2_AEI96031.1:0.0900811997)100:0.504594)31:0.036210)31:0.035092,((((((((GCA_000203975.3_KID09999.1:0.0539326859,GCA_000511355.1_AHD02666.1:0.0952846942)100:0.166045,GCA_001678945.1_ANP37175.1:0.1879645018)63:0.025293,GCA_900172225.1_SLN69079.1:0.2428095752)99:0.033289,((GCA_000511385.1_AHD11330.1:0.1425115326,(GCA_001258055.1_CRL15799.1:0.0000023833,GCA_900113345.1_SFG70343.1:0.0000023833)100:0.173329)100:0.086006,GCA_900102795.1_SCZ72543.1:0.3093409674)100:0.048985)99:0.048104,(GCA_900116455.1_SFT96458.1:0.3206693913,GCA_900156525.1_SIT81062.1:0.4107411077)94:0.118384)80:0.025606,GCA_000376545.2_ANP41966.1:0.3370801877)94:0.069102,((((GCA_001247715.1_KNX41527.1:0.3416536031,GCA_900172295.1_SLN44094.1:0.2402916677)100:0.097832,(GCA_001458355.1_CUH65048.1:0.2768239872,GCA_900110775.1_SEQ86122.1:0.1593966988)100:0.070908)52:0.071079,GCA_900100005.1_SDI80792.1:0.3762280559)100:0.057383,(GCA_000152725.1_EAQ03007.1:0.3988161565,(GCA_002115725.1_OSQ66076.1:0.2292515343,GCA_002115805.1_OSQ49846.1:0.2236501225)100:0.456261)99:0.100836)51:0.068647)14:0.012252,(((GCA_001458175.1_CUH51429.1:0.0882941020,GCA_900114415.1_SFL03700.1:0.1341374433)100:0.137447,GCA_900142085.1_SHJ87333.1:0.2035875563)100:0.092811,(GCA_900110425.1_SEP05248.1:0.2221504134,GCA_900129685.1_SHH01413.1:0.4329308744)97:0.081016)50:0.067287)92:0.036140)30:0.070145,((GCA_001890925.1_OJI92519.1:0.3556430805,GCA_000812665.2_AML50838.1:0.4002636070)100:0.137159,((GCA_001046955.1_AKO98639.1:0.0000029665,GCA_900109145.1_SEK11883.1:0.0188080110)100:0.407601,(GCA_000152625.1_EAP77572.1:0.4760580834,(GCA_900172385.1_SLN57725.1:0.4457224007,GCA_002210095.1_OWU75816.1:0.5447563702)92:0.063024)91:0.031409)90:0.094792)96:0.056863)29:0.047827,GCA_000161835.1_EET47946.1:0.6493169775)92:0.056024,(((((((GCA_000021865.1_ADE87231.1:0.2936805193,GCA_000740785.1_KFI28914.1:0.2688211135)99:0.098748,(GCA_000714535.1_KEO54339.1:0.2020475464,GCA_000715505.1_KEP68485.1:0.1447694542)100:0.128186)98:0.050245,GCA_001620265.1_AMY71803.1:0.4392919385)65:0.036999,((GCA_000740775.1_KFI33814.1:0.0615673230,GCA_000740795.1_KFI30562.1:0.0410504966)100:0.427039,(GCA_000203895.1_ABL70091.1:0.2067770016,GCA_000444995.1_AGT07650.1:0.2062123693)100:0.287275)86:0.081740)68:0.031759,((GCA_000012905.2_ABA77653.1:0.3336926196,GCA_900110025.1_SEM51132.1:0.3170419155)38:0.024034,GCA_900106675.1_SDW49662.1:0.4093850181)70:0.102305)41:0.033219,((GCA_001517585.1_CUX82510.1:0.3866145531,GCA_900107025.1_SDW20983.1:0.3036735600)99:0.171102,(GCA_900110135.1_SEN55197.1:0.5265124664,(GCA_900111875.1_SFB06012.1:0.3362826442,GCA_900116005.1_SFR01896.1:0.4506853073)100:0.232350)27:0.016124)59:0.036278)87:0.051792,((GCA_900172235.1_SLN24140.1:0.4153345292,(((((GCA_000152805.1_EAQ14003.1:0.3477031768,GCA_900177545.1_SMH44428.1:0.3224545317)100:0.086931,(GCA_001307765.1_KPN62752.1:0.2993003997,GCA_900109955.1_SEV92278.1:0.2537010876)98:0.077644)100:0.066907,(((GCA_000299875.1_EKE74561.1:0.2206269299,GCA_900114135.1_SFJ73596.1:0.1752801127)100:0.140960,(GCA_900109555.1_SEL04469.1:0.0000025522,GCA_900172305.1_SLN51776.1:0.0000024580)100:0.409914)100:0.169244,GCA_900172375.1_SLN12248.1:0.5081900228)100:0.112469)100:0.098964,(GCA_900102905.1_SDJ98852.1:0.4956900140,(GCA_001404155.1_CRK75185.1:0.0000023833,GCA_900114125.1_SFI98933.1:0.0000023833)100:0.811082)89:0.107184)88:0.065719,(((GCA_001981245.1_APX89798.1:0.4821909124,GCA_900142295.1_SIO20591.1:0.5618720523)72:0.051285,GCA_000018145.1_ABV95147.1:0.5308621095)82:0.062223,(((GCA_002088295.1_ORE90807.1:0.3683182309,GCA_900115595.1_SFQ15856.1:0.4308486443)100:0.130283,GCA_900184815.1_SMX25017.1:0.6706618308)90:0.078869,GCA_000590925.1_AHM03764.1:0.6733691692)96:0.050159)82:0.067287)81:0.032628)79:0.040108,(((GCA_000671395.1_KCV82571.1:0.2753636350,(GCA_001305615.1_ALG88841.1:0.1715244961,GCA_900184935.1_SMX47211.1:0.2336221549)100:0.083420)100:0.134095,(GCA_001548075.1_BAQ71202.1:0.0000020451,GCA_001633165.1_ANB33237.1:0.0106136309)100:0.387067)100:0.112351,((GCA_000442275.2_EPX77383.1:0.0190305768,GCA_900111945.1_SFR34085.1:0.1083476761)100:0.449964,GCA_000738435.1_AII88446.1:0.7621315316)20:0.145182)19:0.064956)19:0.036059)21:0.042782)24:0.020252,((((((((GCA_000153725.1_EAU45452.1:0.1236083092,GCA_900102075.1_SDE38211.1:0.0943499278)99:0.033914,(GCA_001969385.1_APX22766.1:0.0000021681,GCA_900112435.1_SFC61427.1:0.0000023833)100:0.094829)100:0.312047,(GCA_001458375.1_CUH79501.1:0.2509371748,GCA_900107235.1_SDX87674.1:0.5006592433)94:0.067324)94:0.057062,((GCA_000169415.1_EBA06322.1:0.3630311524,(GCA_001482405.1_KUF10192.1:0.3584152350,(((GCA_002211155.1_OWV60738.1:0.0041863191,(GCA_002211205.1_OWV52734.1:0.0000028869,(GCA_002211225.1_OWV41184.1:0.0000023833,GCA_900101505.1_SDE24291.1:0.0000023003)100:0.011801)100:0.003776)100:0.119509,(GCA_002237555.1_ASP19672.1:0.0417293947,GCA_900188425.1_SNS09195.1:0.0444415449)100:0.118595)70:0.043246,GCA_900184945.1_SMX32616.1:0.1195793361)100:0.172728)49:0.056289)88:0.054078,(((GCA_001687105.1_ANT60196.1:0.0756096793,GCA_900116195.1_SFS96100.1:0.0737012830)100:0.187946,GCA_900100085.1_SDI80144.1:0.1796598090)100:0.082974,(GCA_001975705.1_APZ52535.1:0.1780144123,GCA_000442255.1_EPX82507.1:0.7531927315)100:0.052273)100:0.088351)92:0.041732)93:0.050274,(GCA_001038505.1_KMK65275.1:0.3259627995,GCA_900188035.1_SNR50501.1:0.3392491799)100:0.111223)98:0.071390,(GCA_900114485.1_SFL12406.1:0.2764897391,((GCA_000765015.1_KGK79486.1:0.0100720993,GCA_900141945.1_SHI91671.1:0.0088232387)100:0.399339,(GCA_001403795.1_CTQ49676.1:0.3486547536,GCA_900109285.1_SEK54770.1:0.2916096633)100:0.196635)100:0.181648)80:0.136691)94:0.103163,((GCA_000600975.2_EYD73194.1:0.4874671810,(GCA_900172355.1_SLN30408.1:0.4342303034,GCA_001908835.1_APO88085.1:0.3601249826)94:0.043332)78:0.053688,((((GCA_000223375.1_AEM42022.1:0.0000023833,GCA_001399515.1_ALJ82117.1:0.0000023833)100:0.484860,(GCA_000836695.1_KIQ71098.1:0.2849486789,GCA_900141735.1_SHJ04642.1:0.3623567099)100:0.125907)96:0.088553,(GCA_000442315.1_EPX84405.1:0.2605374282,GCA_000600335.2_EYD74185.1:0.2581795373)100:0.220664)96:0.095324,(GCA_000153305.1_EAR53116.1:0.4407751356,((GCA_000155735.2_AGI74086.1:0.2104504777,GCA_001187845.1_AKS47756.1:0.1300848901)100:0.088102,GCA_900172275.1_SLN33154.1:0.1131153766)100:0.342862)100:0.094899)13:0.026891)92:0.050488)83:0.015575,(GCA_900095785.1_SCM69421.1:0.0000023833,GCA_900115865.1_SFQ46556.1:0.0000022880)100:0.497479)27:0.034630)83:0.066953,(GCA_000814025.1_KIC49761.1:0.0707706517,GCA_001969365.1_APX13082.1:0.1590712327)100:0.424846)95:0.072905,GCA_000647975.1_KAJ57208.1:0.6305536967)100:0.106696,GCA_900156815.1_SIT21773.1:0.8308201330)100:0.318374)96:0.107953,(GCA_000152825.2_ADM10721.1:0.9394059935,GCA_001028705.1_AKM11426.1:1.1651518912)100:0.795520)87:0.064571,(((GCA_001192655.1_GAO97790.1:0.5180559836,GCA_002117145.1_ARN84497.1:0.5110983130)100:0.458406,GCA_000742835.1_AIK97095.1:1.0360410954)42:0.087721,((((((((((GCA_000011345.1_BAC09663.1:0.0300878552,GCA_000505665.1_AHB88738.1:0.0000020624)100:0.826919,(GCA_000011385.1_BAC91608.1:0.2305978922,GCA_000484535.1_AGY57217.1:0.1961198660)100:0.327499)100:0.142398,(GCA_000012525.1_ABB58552.1:0.6671024629,(((((((((((((((GCA_000014265.1_ABG51068.1:0.0680153609,GCA_002260545.1_OZH51861.1:0.0359538925)100:0.232906,((GCA_000176895.2_CCE16490.1:0.0000023833,GCA_000307915.1_EKD06128.1:0.0000022815)100:0.232352,((GCA_000478195.2_ERT05284.1:0.1169998427,GCA_000972705.2_KKD38584.1:0.1147297518)100:0.147812,(GCA_000710505.1_KEI67214.1:0.0227124046,GCA_900009265.1_CUR15358.1:0.0733162646)100:0.152690)100:0.101935)100:0.083399)100:0.071341,GCA_000155555.1_EDX76498.1:0.1542145679)100:0.085687,((GCA_000018105.1_ABW29740.1:0.3177810009,(GCA_001904615.1_OKH12341.1:0.1755681618,GCA_001904615.1_OKH16011.1:0.1772958651)100:0.107236)36:0.040576,(GCA_000817775.1_KIF42612.1:0.2032182230,(GCA_002075285.2_ASC71362.1:0.2391543355,GCA_001904775.1_OKH49921.1:0.3326323947)100:0.130136)100:0.063790)100:0.110914)92:0.044709,GCA_000317065.1_AFY69140.1:0.2330391035)100:0.074630,(((GCA_000284135.1_BAL28224.1:0.0398570238,GCA_000478825.2_AIE74761.1:0.0581090640)100:0.299960,GCA_000332215.1_ELS33760.1:0.5073554182)97:0.110521,GCA_000332055.1_ELS01977.1:0.4718456168)89:0.051799)84:0.044071,((GCA_000180455.1_CBN53995.1:0.1785478536,((GCA_000214075.2_EGK84558.1:0.0258199625,GCA_000317475.1_AFZ09141.1:0.0058476225)100:0.068232,GCA_002412335.1_PCN54485.1:0.0760665932)100:0.103291)100:0.135452,GCA_001637395.1_OAB61920.1:0.3212470448)96:0.115633)79:0.024684,(GCA_000017845.1_ACB54108.1:0.0632239521,(GCA_000167195.1_EAM47852.1:0.0000027674,GCA_000235665.2_EHJ09746.1:0.0113029367)100:0.134009)100:0.214815)90:0.057959,GCA_002368355.1_BAZ44091.1:0.3200468774)71:0.036450,((GCA_000317615.1_AFZ48885.1:0.0896951122,GCA_000317635.1_AFZ42552.1:0.0793452447)100:0.183130,GCA_000473895.1_ERN41214.1:0.3037660488)93:0.088295)69:0.023723,((GCA_000317675.1_AFZ55278.1:0.0985605243,GCA_001747005.1_OEJ79886.1:0.2178579301)100:0.042112,(GCA_001548095.1_BAQ61896.1:0.1432597100,GCA_001548115.1_BAQ66500.1:0.2362418713)100:0.064248)100:0.161930)79:0.054061,(((GCA_000021825.1_ACK69640.1:0.3188082872,(GCA_000317025.1_AFY76051.1:0.0496827931,GCA_001904635.1_OKH24848.1:0.0065029063)100:0.162219)17:0.028030,(GCA_000317575.1_AFZ36794.1:0.0324185662,GCA_002355455.1_BAU66237.1:0.0172695399)100:0.231246)17:0.033587,((GCA_000297435.1_CCI32093.1:0.0238322322,GCA_000312205.1_CCI06997.1:0.0115545142)100:0.445868,GCA_000332035.1_ELR99411.1:0.3697470080)39:0.078710)99:0.037768)94:0.090515,((((((((((GCA_000020025.1_ACC79726.1:0.0609970123,(((GCA_002368055.1_BAZ75961.1:0.0000023833,GCA_002368295.1_BAZ00118.1:0.0000023833)99:0.000002,GCA_002368275.1_BAY90029.1:0.0298049149)100:0.102654,GCA_000316575.1_AFY33531.1:0.1474823379)100:0.051120)99:0.025619,((GCA_000204075.1_ABA20787.1:0.1459886503,(GCA_001298445.1_ALF56494.1:0.0365295757,GCA_002367975.1_BAY16322.1:0.0525602829)100:0.080706)100:0.029472,(GCA_000169135.1_EAW44173.1:0.0620375038,GCA_002218065.1_GAX34380.1:0.0774537977)100:0.085816)100:0.051082)99:0.020377,(GCA_000317535.1_AFZ25603.1:0.1217500667,(((((((GCA_000175835.1_EFA70012.1:0.0070691822,GCA_001432185.1_KRH96273.1:0.0034978618)100:0.011343,GCA_000175855.1_EFA72480.1:0.0391305847)100:0.006322,GCA_002368135.1_BAZ90868.1:0.0111241641)100:0.187564,GCA_002368075.1_BAZ83155.1:0.1215249881)100:0.074536,GCA_000196515.1_ADI63062.1:0.1117491048)99:0.012421,GCA_000317695.1_AFZ58320.1:0.1038191672)99:0.053865,((GCA_000312705.1_AFW95101.1:0.0438182446,GCA_000789435.1_KHG40038.1:0.0129209465)100:0.016190,GCA_002368115.1_BAZ84172.1:0.0244920477)100:0.135805)100:0.066382)100:0.039402)100:0.076883,((((((GCA_000231365.2_EHC10577.1:0.0000023833,GCA_001904645.1_OKH12851.1:0.0075479768)100:0.019451,((GCA_000934435.1_KIY11269.1:0.0000023833,GCA_001990805.1_ONN63242.1:0.0000023833)100:0.016213,GCA_001275395.1_KOP27729.1:0.0305142551)100:0.038786)100:0.051982,GCA_000350105.1_CCH66249.1:0.3805859522)38:0.038096,((GCA_000346485.2_KYC35717.1:0.0631367520,GCA_000760695.2_KIE06701.1:0.0414045270)100:0.131187,GCA_000828085.2_KIJ81846.1:0.1348763723)98:0.058649)37:0.013643,GCA_000316665.1_AFY53844.1:0.2121186136)34:0.027025,(GCA_001456025.1_KST63078.1:0.0000023833,GCA_001456025.1_KST69064.1:0.0000023833)100:0.309449)84:0.024908)75:0.055779,GCA_000317435.1_AFZ02430.1:0.3953928333)97:0.034209,((GCA_000317555.1_AFZ31925.1:0.0131453347,GCA_001904655.1_OKH28955.1:0.0139653976)100:0.182443,(GCA_000952155.1_KJH72510.1:0.2176510884,GCA_000317125.1_AFY85806.1:0.2969972136)92:0.041309)99:0.090067)100:0.053234,(GCA_000775285.1_KGF73414.1:0.3388946592,GCA_001746915.1_OEJ77257.1:0.2252623373)92:0.111530)89:0.044301,(GCA_000317105.1_AFY83519.1:0.2399872737,GCA_001276715.1_KOR37910.1:0.1668108855)95:0.096031)94:0.034122,((((GCA_000211815.1_EGJ30817.1:0.0382449784,GCA_001942495.1_OLT60953.1:0.0000021759)100:0.186471,GCA_000317515.1_AFZ19218.1:0.1491914887)100:0.091607,GCA_000317145.1_AFY94753.1:0.5130171762)57:0.018527,GCA_000317495.1_AFZ13596.1:0.2437202738)56:0.071825)53:0.045718,(GCA_001904725.1_OKH38479.1:0.3227409849,(GCA_002142475.1_BAS57329.1:0.3620910153,GCA_000317045.1_AFY65827.1:0.3984499873)5:0.036929)58:0.030297)100:0.078896)85:0.083827,GCA_000317045.1_AFY66705.1:0.4523182596)94:0.073761,(GCA_001870225.1_APB34424.1:0.3767833478,(GCA_000155635.1_EDY39575.1:0.2722190110,GCA_000316515.1_AFY27751.1:0.4553687838)100:0.956953)90:0.192982)78:0.045560)97:0.143354)100:0.488123,GCA_001765415.1_AOR38316.1:0.8748552599)99:0.124952,(((GCA_000013985.1_ABF51923.1:0.0653951965,GCA_001610975.1_AMU93663.1:0.0298436476)100:0.166419,(GCA_002218195.1_ASK87917.1:0.0730371652,GCA_900128895.1_SIO02362.1:0.0639022546)97:0.041973)100:0.621189,GCA_001982645.1_ONG38180.1:1.1223719836)100:0.140665)100:0.089301,GCA_001637395.1_OAB63140.1:1.1033892407)91:0.077201,(GCA_000014865.1_ABK43262.1:0.3881213719,GCA_002109495.1_OSM07012.1:0.3920191795)100:0.549628)93:0.087290,GCA_000024465.1_ADE39720.1:1.6851973953)91:0.082106,(GCA_000022725.1_ACS50508.1:0.1575807066,GCA_000341385.1_AGF75271.1:0.1059755775)100:0.823761)47:0.076132,((GCA_000815465.1_KIE05115.1:0.6741634818,((GCA_000219355.1_AEI89204.1:1.1351685802,GCA_900141905.1_SHI36009.1:2.9839755137)92:0.249746,(((GCA_000010205.1_BAG40459.1:0.0964103742,GCA_000964595.1_KJV55519.1:0.1392432156)100:0.597300,(GCA_000012385.1_ABE05306.1:0.1291888192,GCA_000195735.1_CAA14899.1:0.2577488507)100:0.727439)100:0.366455,(GCA_000022525.1_ACT69216.1:0.3909166777,GCA_000632985.1_AHX11174.1:0.4509894971)100:0.888541)91:0.202356)83:0.128084)99:0.124503,((GCA_000008385.1_AAW71185.1:0.1335931268,GCA_000953315.1_CDR79110.1:0.0866544251)100:0.524124,(((GCA_000011945.1_AAV86878.1:0.0511593882,GCA_000024505.1_ACZ49001.1:0.1296549663)100:0.991066,GCA_000964795.1_KJV69124.1:0.3601551528)100:0.136284,(GCA_000026005.1_CAH58392.1:0.1781958760,GCA_000964755.1_KJV65531.1:0.2677877991)100:0.178662)100:0.319798)100:0.404966)100:0.219701)44:0.093968)91:0.140615)82:0.051006,(GCA_000963705.1_KJV09023.1:0.1296704890,GCA_002251735.1_OYQ17937.1:0.0949922243)100:0.816541)91:0.059675)91:0.071009)91:0.091845)52:0.041579,(((((((((GCA_000013005.1_ABC63925.1:0.2434175403,(GCA_000715015.1_KEO92017.1:0.2194392961,(GCA_001663175.1_ANK11735.1:0.1111771719,GCA_001677335.1_OBV11989.1:0.0871431920)100:0.049141)100:0.053006)99:0.029264,(GCA_001281485.1_ALE16117.1:0.2578743088,(GCA_001008165.2_AKH44251.1:0.2993869603,GCA_000013325.1_ABD27220.1:0.2554898756)79:0.072506)76:0.048982)78:0.068299,((GCA_001028705.1_AKM09341.1:0.2378591923,(GCA_001304795.1_ALG62059.1:0.0000023833,GCA_001306275.1_KPM16208.1:0.0000023833)100:0.320125)98:0.043505,GCA_001661675.2_ARU16063.1:0.4025279630)99:0.068925)71:0.015059,GCA_000235975.2_EHJ61606.1:0.3258783710)99:0.087809,(GCA_001295965.1_KPF74797.1:0.0299306095,GCA_001713435.1_AOG02084.1:0.0000026515)100:0.326193)100:0.089553,(GCA_002218195.1_ASK88518.1:0.2339609239,GCA_900128895.1_SIN63927.1:0.1748417908)100:0.318317)99:0.070263,((((GCA_000013985.1_ABF54579.1:0.1149922075,GCA_001610975.1_AMU94471.1:0.0980976134)100:0.380652,GCA_002251755.1_OYQ30880.1:0.3769072254)98:0.084540,((GCA_000016765.1_ABQ68292.1:0.0867630796,(GCA_002355275.1_ATE63794.1:0.0000023833,GCA_002367875.1_PCE40438.1:0.0000023833)100:0.092924)100:0.179560,GCA_001586395.2_KZB95742.1:0.2576260906)87:0.023866)97:0.062663,(GCA_000091125.1_BAI95148.1:0.0391415523,GCA_000147835.3_AEG49986.1:0.0358668018)100:0.314176)95:0.045621)96:0.122554,(GCA_000342165.1_EMD83984.1:0.2080073626,GCA_002211145.1_OWV32749.1:0.3167469753)100:0.226642)78:0.054871,(GCA_000175255.2_AEH63090.1:0.1148329307,GCA_000218875.1_AEI38111.1:0.2779009481)100:0.657849)100:0.230263)95:0.110301)99:0.057784,(GCA_000013025.1_ABI76859.1:0.0576568067,GCA_000685315.1_KCZ96809.1:0.0276765574)100:0.485957)96:0.037421)100:0.160793)89:0.029794,((GCA_000144605.1_ADK99725.1:0.1742150601,GCA_002205555.1_ASD27004.1:0.2300886763)100:0.125703,(GCA_000175215.2_ADU12432.1:0.2216702435,GCA_000204015.1_EGF92918.1:0.3209049324)100:0.124404)99:0.061432)83:0.044890)100:0.107182);
