# Supplementary material for: Assessing the accuracy of phylogenetic rooting methods on prokaryotic gene families
Source: PLoS One. 2020 May 15;15(5):e0232950. doi: 10.1371/journal.pone.0232950 (PMC7228096; doi:10.1371/journal.pone.0232950)
Supplement: S2 Dataset — (ZIP) [file pone.0232950.s003.zip › EmpiricalDataset/GeneTrees_IQTree/000193.aln.treefile]

(GCA_000006905.1_AAK23033.1:0.0335810806,GCA_000092285.1_ADG11664.1:0.0529637467,(GCA_001425915.1_KQW73232.1:0.0571044083,(GCA_000017265.1_ACG79381.1:0.1054942478,(((GCA_000175215.2_ADU13282.1:0.0454282669,GCA_000204015.1_EGF93041.1:0.0531674063)100:0.082450,((((GCA_000014745.1_ABI64419.1:0.0740863706,GCA_900103475.1_SDM36539.1:0.1205272023)100:0.071765,GCA_000152745.1_EAP89557.1:0.1520583432)100:0.172466,((GCA_900199215.1_SNT68389.1:0.2533786357,GCA_000152825.2_ADM09392.1:0.4205078593)100:0.136305,((((((((((GCA_000007125.1_AAL53191.1:0.0000023112,GCA_000157815.1_EEX99312.1:0.0000022855)100:0.009194,(GCA_000017405.1_ABS13525.1:0.0000023969,GCA_000585655.1_EXL07723.1:0.0000022776)100:0.017880)100:0.037710,GCA_001558695.1_KXF79205.1:0.0763814409)28:0.035866,GCA_000341385.1_AGF75201.1:0.4138143902)92:0.004512,(GCA_900104355.1_SDO59322.1:0.0210909383,GCA_900113985.1_SFI73156.1:0.0077231497)100:0.126504)99:0.073324,(GCA_000154705.2_EDQ35485.2:0.0197150904,GCA_001703635.1_OCW55934.1:0.0359493379)100:0.203327)84:0.045059,(((((GCA_000016285.1_ACM35121.1:0.0868913423,(GCA_000092045.1_ABC89083.1:0.0000029233,GCA_000769405.1_KPN25881.1:0.0860566830)100:0.089569)86:0.046448,((GCA_000017145.1_ABR62301.1:0.0000022105,(GCA_002288525.1_ASY65036.1:0.0000020451,(GCA_000018545.1_ACP27341.1:0.0225414114,GCA_000697965.2_ANK74521.1:0.0570723361)100:0.051521)99:0.012725)100:0.037606,((GCA_000731295.1_CDN56705.1:0.0000020201,GCA_000731315.1_CDN50574.1:0.0000020882)100:0.053393,GCA_000325745.1_AGA65059.1:0.4343640152)99:0.021070)99:0.018376)94:0.033773,((((GCA_001687365.1_OBZ97056.1:0.0399322259,GCA_001885585.1_OJF95028.1:0.0167938275)100:0.058858,GCA_000092025.1_AAK86070.1:0.0332951735)99:0.064033,GCA_001267455.1_KOC76388.1:0.0000022142)99:0.029480,GCA_001652565.1_ANH06896.1:0.0240956833)99:0.023479)96:0.077264,(GCA_000722615.1_KEQ05526.1:0.0000020550,GCA_000722625.1_KEQ03771.1:0.0000025918)100:0.020850)100:0.090367,(GCA_001578105.1_AMM86927.1:0.0000022920,GCA_002043005.1_AQZ50251.1:0.0659521142)100:0.191091)100:0.090454)86:0.035886,((((((GCA_000153465.1_EAS48943.1:0.1417017898,GCA_000800175.1_KHJ53415.1:0.0135738151)90:0.019217,(GCA_000153705.1_EAU40454.1:0.0991803030,GCA_900176465.1_SMC43387.1:0.0100411534)100:0.055890)76:0.019498,GCA_900104035.1_SDN54758.1:0.1097632350)81:0.062693,GCA_900113935.1_SFJ14963.1:0.1631531120)84:0.082590,(GCA_002238045.1_OXT02907.1:0.2779125465,(GCA_000817775.1_KIF38441.1:0.0338081036,GCA_001293565.1_KPB02091.1:0.1627881615)100:0.246451)61:0.023427)77:0.042693,(((GCA_000300335.1_EKF19254.1:0.1135299727,GCA_000300515.1_EKF41693.1:0.0910119327)96:0.057244,GCA_000014245.1_ABG62071.1:0.1744512049)86:0.055265,((GCA_000585625.1_EXL09158.1:0.1031852283,GCA_002075885.1_OQM76387.1:0.0666601703)74:0.032154,(GCA_001424795.1_KQU62830.1:0.0151354192,(GCA_001510895.1_KUM25460.1:0.0268105683,(GCA_001605015.1_AMS39684.1:0.0000027411,GCA_001618845.1_AMX98308.1:0.0304121259)100:0.017771)100:0.038236)100:0.062142)100:0.150161)81:0.047989)91:0.047937)90:0.077685,((((GCA_900104485.1_SDB57003.1:0.2330128245,GCA_900148505.1_SHO65169.1:0.1228773379)83:0.098543,((((((GCA_000148725.1_EFO33472.1:0.1077560488,GCA_000158095.1_EEE43312.1:0.0000028216)86:0.009151,(GCA_001403915.1_CTQ45972.1:0.0542774906,(GCA_000192745.1_ADZ68633.1:0.0176974057,(GCA_001188555.1_KND18032.1:0.0000020882,GCA_002249885.1_OXS40984.1:0.0000021567)100:0.081358)98:0.120754)52:0.039313)92:0.150270,(GCA_001907205.1_OKL44674.1:0.0621880605,(GCA_900110875.1_SEQ56899.1:0.0369780600,GCA_900114245.1_SFK36584.1:0.0427512102)100:0.117937)100:0.101309)58:0.069738,GCA_900105595.1_SDT88186.1:0.1727636350)98:0.127147,GCA_900129325.1_SHF77237.1:0.3399081529)33:0.020334,(GCA_001720135.1_ODN70514.1:0.2569464766,((((GCA_000010525.1_BAF90442.1:0.0805281887,GCA_000017645.1_ABS67181.1:0.0807430748)100:0.114279,(GCA_000092925.1_ADH91191.1:0.0848560522,GCA_900100155.1_SCW71061.1:0.0514936497)100:0.123376)100:0.065740,((GCA_000230555.1_AEQ53687.1:0.0934570529,GCA_900100665.1_SDG57672.1:0.0601956367)100:0.236208,(GCA_000743575.1_KFL32383.1:0.0912427290,GCA_000970435.1_KKB76398.1:0.1063834675)100:0.263435)100:0.336032)83:0.082333,((((((GCA_000019845.1_ACB95729.1:0.1243075727,(GCA_000021745.1_ACK49613.1:0.0762945183,GCA_900114285.1_SFK27171.1:0.0263915640)100:0.087002)94:0.084403,(GCA_900187365.1_SNB80056.1:0.2177041535,GCA_900104955.1_SED02005.1:0.3482145477)94:0.048304)100:0.108952,(GCA_000304315.1_CCJ06052.1:0.1240056460,((GCA_001644125.1_OAI30638.1:0.0201375490,GCA_002117405.1_ARN82342.1:0.2031370886)99:0.019944,GCA_001675455.1_OBS52419.1:0.0896327804)100:0.037708)100:0.162023)99:0.104172,(GCA_001402875.1_ALK10861.1:0.0000026865,GCA_001459775.1_CUU43523.1:0.0000022256)100:0.339769)60:0.063469,(((GCA_000019945.1_ACB79776.1:0.1628531652,GCA_000022085.1_ACL59607.1:0.0381770846)100:0.149304,(GCA_001271345.1_ALA17112.1:0.0000023411,GCA_001887265.1_APF38733.1:0.0673674806)100:0.116717)82:0.032546,((GCA_001017175.1_KLK94406.1:0.0800234661,GCA_900102135.1_SCZ10316.1:0.0244299074)100:0.223933,(GCA_001741865.1_AOO84379.1:0.0942046617,GCA_900102525.1_SDF50476.1:0.0364371993)100:0.164864)100:0.087493)99:0.110360)100:0.210391,((((((((((GCA_000011365.1_BAC45975.1:0.0369592356,GCA_000661935.1_AHY55623.1:0.0408872635)100:0.130677,(GCA_000935205.1_KIZ47489.1:0.0699824916,(GCA_001618955.1_KZD25997.1:0.0000028055,GCA_900108575.1_SEH80750.1:0.0195989226)99:0.034185)98:0.050386)99:0.060086,GCA_000195775.1_CAE25484.1:0.1317625324)98:0.042571,(((GCA_000218565.1_AEI04821.1:0.0000020882,GCA_000218585.1_AEI01247.1:0.0000020882)100:0.113629,GCA_000336555.1_EKS33845.1:0.0514636992)86:0.000003,GCA_000314735.2_EKS30147.1:0.0487764862)100:0.179660)99:0.015421,(GCA_000012725.1_ABA03337.1:0.0124695625,GCA_000013885.1_ABE60978.1:0.0349165546)100:0.088364)100:0.237301,GCA_002119765.1_ARP99213.1:0.2240576694)96:0.082650,GCA_002355335.1_BAT59796.1:0.3018460556)86:0.055310,GCA_001579845.1_AMN38784.1:0.3449551359)71:0.046727,GCA_001426945.1_KQY97872.1:0.3217362619)72:0.047535,GCA_001676615.1_OCC02509.1:0.3591470217)98:0.109233)80:0.026293)77:0.061298)83:0.104284)77:0.099807)39:0.062347,((((GCA_900115225.1_SFO40258.1:0.0703160861,GCA_900215505.1_SNY90345.1:0.1053188032)100:0.341013,GCA_900102695.1_SCZ35284.1:0.3640053100)97:0.110023,GCA_001305515.1_KPL55824.1:0.4714314402)73:0.050042,GCA_002088295.1_ORE94513.1:0.4364427879)36:0.013082)94:0.051678,((((GCA_000828475.1_BAQ15987.1:0.0292081704,GCA_001723285.1_ODR99803.1:0.0284915961)100:0.129925,GCA_001708935.1_ODA67814.1:0.2778664267)100:0.131280,(((GCA_000143145.1_ADJ22207.1:0.2181823527,GCA_000503895.1_AHB47620.1:0.1953431881)96:0.056332,(GCA_000981545.1_CPR18142.1:0.0107896111,GCA_900104305.1_SDO23240.1:0.0000024316)100:0.251025)100:0.267425,(GCA_000166055.1_ADP69810.1:0.0000021560,GCA_000636015.1_KAI95343.1:0.0000020882)100:0.342028)99:0.110857)97:0.070474,(((((GCA_000739695.1_GAK45356.1:0.2098214311,GCA_000017565.1_ABS61830.1:0.2478038050)95:0.099506,GCA_000689395.1_CDO59933.1:0.2959013078)95:0.043266,GCA_900100655.1_SDG15776.1:0.6471879393)61:0.061938,GCA_000179775.1_EFL89202.1:0.3516325317)22:0.091456,((((((((((((GCA_000009985.1_BAE49145.1:0.0745715160,(GCA_000294655.1_CCG40454.1:0.0097183088,GCA_900108475.1_SEH53495.1:0.0000024473)100:0.143628)67:0.019205,GCA_000513295.1_CDL00315.1:0.0866736783)100:0.190389,((((GCA_000010725.1_BAI73111.1:0.0489925193,(GCA_000632475.2_AIB12688.1:0.0707301651,((GCA_000010725.1_BAI76886.1:0.1236423683,GCA_000632475.2_AIB15720.1:0.1638589818)100:0.161918,((GCA_000963705.1_KJV08703.1:0.0000023354,GCA_000963705.1_KJV08769.1:0.0052114840)100:0.073811,GCA_002251735.1_OYQ17978.1:0.0396964067)100:0.367643)92:0.090494)62:0.000003)88:0.083702,(GCA_000730165.2_ASG21718.1:0.0847856792,(GCA_000016185.1_ACJ00192.1:0.0736694120,GCA_002251795.1_OYQ36419.1:0.1526725923)100:0.073786)100:0.048963)89:0.030963,(GCA_000576635.1_EWY42611.1:0.0251234532,GCA_000936425.1_KJB93854.1:0.0097779189)100:0.077865)89:0.073691,(GCA_000767795.1_KGM35974.1:0.0000020882,GCA_002195995.1_OWJ67032.1:0.0000020882)100:0.271282)98:0.056471)99:0.104269,(GCA_000968135.1_CCQ72070.1:0.4153156953,GCA_000742835.1_AIK96117.1:0.7797657902)58:0.098680)15:0.019883,((GCA_000982415.1_KKJ77942.1:0.0303821596,GCA_001026905.1_KLN62475.1:0.1111921998)100:0.636203,((GCA_000300235.2_AJD53921.1:0.0116849071,GCA_000300275.1_EKF09956.1:0.0481093234)100:0.590110,GCA_001746755.1_OEJ67761.1:0.5131329414)29:0.124075)17:0.047227)96:0.079964,(((((((((GCA_000011685.1_AAW60598.1:0.0468417710,(GCA_000234355.2_EHH67927.1:0.0593128587,(GCA_000723565.1_CDG32930.1:0.0000025819,GCA_002003665.1_OOL18807.1:0.0376087300)100:0.354601)92:0.042215)100:0.171164,(GCA_000724025.1_CDG39093.1:0.0107475552,GCA_001547995.1_BAT20869.1:0.0000025130)100:0.021747)81:0.000003,(GCA_001787335.1_AOX18320.1:0.0000026275,GCA_001787355.1_AOX21354.1:0.0000023143)100:0.056957)94:0.018559,(GCA_000617865.1_GAJ27964.1:0.1617705283,GCA_002005465.1_AQS86925.1:0.0189841546)97:0.057138)100:0.130606,GCA_000963885.1_GAN53510.1:0.1019616472)100:0.080543,(((((((GCA_000014285.2_ABI62511.1:0.0000020911,GCA_000576085.2_AHJ63504.1:0.0000024906)100:0.081271,GCA_000964365.1_GAN77652.1:0.2141433713)96:0.104497,(((GCA_000306035.1_EKN00851.1:0.0830879248,GCA_000964385.1_GAN81702.1:0.0162083919)100:0.127617,(GCA_000016725.1_ABQ29637.1:0.0000020494,GCA_000202835.1_BAJ79854.1:0.0000022149)100:0.181252)96:0.019806,(GCA_000231445.2_EHD14341.1:0.0000029058,GCA_002153535.1_OUI78275.1:0.0000021256)100:0.447610)97:0.052034)94:0.072802,GCA_000021325.1_ACI51908.1:0.0414432795)81:0.027141,((GCA_000182745.1_BAK83696.1:0.0000021659,GCA_000964505.1_GAN99774.1:0.0095140132)93:0.019206,GCA_000208635.2_EGG75102.1:0.0000022834)93:0.049479)72:0.019421,GCA_002173735.1_ARW48263.1:0.1500815457)80:0.015114,GCA_002005445.1_AQS86072.1:0.1280168152)93:0.052527)100:0.121297,(GCA_000164635.1_EFH09601.1:0.1074545842,((GCA_900101615.1_SDD07474.1:0.0115654629,GCA_900104205.1_SDB71855.1:0.0000022388)100:0.117119,GCA_900141905.1_SHI82626.1:0.1081592595)99:0.067909)98:0.092098)98:0.236694,GCA_900167455.1_SJZ81939.1:0.3713405928)98:0.056363,((GCA_000226315.1_AEP08464.1:0.0000027246,GCA_000348745.1_AGH96949.1:0.0292288551)100:0.415576,(GCA_000264455.2_AFK52034.1:0.0144503142,GCA_001601315.1_KYO57054.1:0.0000020370)100:0.723405)95:0.069669)91:0.053018)95:0.085444,(GCA_900093605.1_SCA57079.1:0.6588777199,((GCA_001192655.1_GAO97429.1:0.4929587706,GCA_002117145.1_ARN85247.1:0.7122095856)95:0.178012,((((GCA_000014865.1_ABK42890.1:0.1832765132,GCA_002109495.1_OSM06963.1:0.2114656723)100:0.725122,(GCA_001982645.1_ONG39114.1:1.0197025828,(GCA_000388175.3_ETZ05019.1:0.1235629084,(GCA_000469665.2_ETZ06907.1:0.0000020882,GCA_000469665.2_ETZ07594.1:0.0000026426)92:0.000002)100:2.327920)57:0.074233)55:0.061884,GCA_001637395.1_OAB62622.1:1.6075918635)65:0.281199,(((GCA_000219355.1_AEI88465.1:0.9516708854,GCA_000815465.1_KIE04615.1:0.6152752975)99:0.396606,(((GCA_000008385.1_AAW71061.1:0.0719485328,GCA_000953315.1_CDR79302.1:0.1666760472)100:0.548984,(((GCA_000011945.1_AAV87075.1:0.0000027570,GCA_000024505.1_ACZ48799.1:0.0533495859)100:0.070306,(GCA_000024505.1_ACZ48827.1:0.0323418561,GCA_000011945.1_AAV87103.1:0.1972656592)95:0.016123)100:0.708005,((GCA_000026005.1_CAH58625.1:0.1391187992,GCA_000964755.1_KJV63511.1:0.0285959810)100:0.243845,GCA_000964795.1_KJV69386.1:0.1702733098)100:0.236887)100:0.634913)99:0.379768,(GCA_000010205.1_BAG40423.1:0.1797801474,GCA_000964595.1_KJV56265.1:0.1288758368)100:1.038990)95:0.167105)77:0.237475,((GCA_000012385.1_ABE04382.1:0.1254538772,GCA_000195735.1_CAA14980.1:0.0585884868)100:1.096900,(((GCA_000017845.1_ACB53876.1:0.1313677342,GCA_000235665.2_EHJ10169.1:0.1350007633)100:0.411613,(GCA_002355455.1_BAU66671.1:0.2622385652,GCA_000332055.1_ELS02953.1:0.6601536419)100:0.209926)100:1.136590,(GCA_000022525.1_ACT69281.1:0.1797707952,GCA_000632985.1_AHX11235.1:0.1526174494)100:1.515300)94:0.309262)44:0.098185)64:0.202801)69:0.068601)90:0.077597)92:0.092594)74:0.041618,((GCA_000299935.1_EKE78097.1:0.0964125671,GCA_001618175.1_KZD12051.1:0.0509906827)100:0.385029,((GCA_000013085.1_ABC24282.1:0.0473365301,GCA_000284415.2_CCG07526.1:0.1206341333)100:0.198756,(((GCA_000315795.1_EKV27651.1:0.1678312527,(GCA_001611975.1_AMW34662.1:0.2953704460,GCA_900156605.1_SIT19692.1:0.1301223967)100:0.177885)100:0.079229,GCA_900100455.1_SDH08690.1:0.4225079008)97:0.047474,GCA_900101965.1_SDE10063.1:0.3134261288)95:0.090388)57:0.055828)27:0.030289)86:0.079325,(GCA_900172325.1_SLN23659.1:0.2565420647,(GCA_900177295.1_SMF06825.1:0.0000027627,GCA_900188055.1_SNR36283.1:0.0000028052)100:0.382846)93:0.092806)75:0.016963,((GCA_000024465.1_ADE39477.1:0.3196579391,((GCA_000319385.1_AFX99260.1:0.0424478607,GCA_000510265.1_AHC73814.1:0.0700213864)100:0.115766,GCA_900102465.1_SDF77918.1:0.0933592326)100:0.263151)99:0.147307,(((((((((((GCA_000013005.1_ABC63978.1:0.0338411190,(GCA_001304795.1_ALG60222.1:0.0000020882,GCA_001306275.1_KPM18891.1:0.0000025908)100:0.207419)90:0.039579,GCA_001281485.1_ALE15761.1:0.1163123150)88:0.040140,GCA_000715015.1_KEO92137.1:0.0591557227)88:0.038579,(GCA_001663175.1_ANK12884.1:0.1584456558,GCA_001677335.1_OBV12376.1:0.0000023400)99:0.029153)89:0.104862,GCA_001008165.2_AKH44098.1:0.0350966047)91:0.085485,GCA_000013325.1_ABD26974.1:0.1504163694)42:0.025323,(GCA_000235975.2_EHJ62010.1:0.0811517762,(GCA_001661675.2_ARU16329.1:0.0631423594,(GCA_001028705.1_AKM11724.1:0.2061580162,(GCA_002218195.1_ASK89926.1:0.0337281531,GCA_900128895.1_SIN68638.1:0.0961043566)100:0.293674)86:0.102092)79:0.060393)75:0.022185)97:0.116591,(GCA_001295965.1_KPF74253.1:0.0000021961,GCA_001713435.1_AOG00141.1:0.0000027446)100:0.251360)95:0.039377,((GCA_000091125.1_BAI95625.1:0.0135687200,GCA_000147835.3_AEG49278.1:0.0752427038)100:0.158142,((((GCA_000016765.1_ABQ69102.1:0.0196136154,(GCA_002355275.1_ATE63491.1:0.0000020882,GCA_002367875.1_PCE41454.1:0.0000020882)95:0.000002)92:0.075647,(GCA_000175255.2_AEH63089.1:0.0161277066,GCA_000218875.1_AEI38110.1:0.0633347721)100:0.178988)92:0.031795,GCA_002251755.1_OYQ27628.1:0.5108318460)86:0.073040,GCA_001586395.2_KZB95260.1:0.1409133513)95:0.095822)68:0.028408)70:0.031035,(GCA_000013985.1_ABF51988.1:0.0455693676,GCA_001610975.1_AMU93017.1:0.0230394158)100:0.215442)96:0.082816,(GCA_000342165.1_EMD83938.1:0.0972781816,GCA_002211145.1_OWV32802.1:0.1357075002)100:0.174778)100:0.370570)74:0.102691)87:0.108686,(((((((((((GCA_000011965.2_AAV95883.1:0.0564125170,GCA_900102795.1_SCZ63253.1:0.1089107073)29:0.016691,(GCA_000376545.2_ANP40192.1:0.0315246846,(GCA_000511385.1_AHD09087.1:0.0146240130,(GCA_001258055.1_CRL16091.1:0.0000029523,GCA_900113345.1_SFG85109.1:0.0000026021)100:0.090917)100:0.050298)53:0.012749)63:0.060617,GCA_000511355.1_AHD01255.1:0.0236397297)53:0.056153,((((((GCA_000152605.1_EAP84118.1:0.0689685280,(GCA_900116455.1_SFU13370.1:0.0365530810,GCA_000738435.1_AII86976.1:0.2551377379)100:0.047495)100:0.059300,(((GCA_000155735.2_AGI72156.1:0.0000024122,GCA_000812665.2_AML53763.1:0.1847577616)96:0.066056,(GCA_000622405.1_KIN66570.1:0.0516303625,(GCA_001890925.1_OJI94223.1:0.0397157230,(GCA_000442275.2_EPX79219.1:0.0234093315,GCA_900111945.1_SFR47619.1:0.0943315234)100:0.187393)97:0.074819)32:0.000003)88:0.030078,(GCA_001187845.1_AKS45833.1:0.0690648701,GCA_000161835.1_EET47507.1:0.0818260625)58:0.011525)65:0.016857)93:0.012193,((GCA_000600975.2_EYD72365.1:0.1839791242,(GCA_000836695.1_KIQ69581.1:0.0201939487,GCA_900141735.1_SHI37726.1:0.1468179101)100:0.138052)100:0.115614,(GCA_001403795.1_CTQ51149.1:0.0370934944,GCA_900109285.1_SEL10234.1:0.1332673138)100:0.021323)99:0.084572)96:0.052139,GCA_001969365.1_APX11207.1:0.0277055719)78:0.027174,(GCA_000814025.1_KIC49286.1:0.0000023644,GCA_900172275.1_SLN13910.1:0.0753986811)71:0.009527)99:0.055458,GCA_000203975.3_KID08068.1:0.0584118131)76:0.037085)51:0.019221,(((GCA_001046955.1_AKO97456.1:0.0000020882,GCA_900109145.1_SEJ78966.1:0.0000020882)99:0.000002,GCA_900172225.1_SLN34958.1:0.0240504397)91:0.018091,GCA_001678945.1_ANP38545.1:0.0514160821)90:0.019467)48:0.064089,((((((GCA_000018145.1_ABV92891.1:0.1516883442,(GCA_900109955.1_SEW25874.1:0.0128531812,((((((GCA_900099935.1_SDJ49378.1:0.0247312665,GCA_900188335.1_SNS29583.1:0.0254820537)100:0.041440,GCA_900177545.1_SMH31538.1:0.1176545618)97:0.038280,((((GCA_900110425.1_SEP00749.1:0.0758798371,(GCA_001517585.1_CUX81048.1:0.1382906122,GCA_900107025.1_SDX24683.1:0.1959067599)99:0.109905)89:0.038868,GCA_900111875.1_SFA87243.1:0.1173223143)64:0.012594,GCA_900100005.1_SDI09402.1:0.0617425094)69:0.028658,(GCA_001981245.1_APX90673.1:0.1205973660,(GCA_900112335.1_SFC04632.1:0.0768528725,((GCA_000590925.1_AHM04854.1:0.0594400131,GCA_900184815.1_SMX24393.1:0.2367269354)99:0.039415,GCA_900102905.1_SDK84115.1:0.2136127842)93:0.049308)89:0.009254)83:0.022288)42:0.014226)51:0.038148,((((GCA_000152805.1_EAQ11293.1:0.0834340487,GCA_001307765.1_KPN63331.1:0.0522635804)97:0.034438,GCA_900115595.1_SFP53763.1:0.1174484181)63:0.019953,((GCA_001548075.1_BAQ69303.1:0.0117954920,GCA_001633165.1_ANB34787.1:0.0112289426)100:0.105829,(GCA_000152625.1_EAP76336.1:0.1410668578,GCA_900172295.1_SLN61666.1:0.0907983743)100:0.193734)95:0.053207)43:0.027640,GCA_000152725.1_EAQ01868.1:0.0733095232)30:0.015828)51:0.031709,GCA_900172235.1_SLN22847.1:0.1140784193)44:0.032348,((((GCA_000153305.1_EAR52786.1:0.0816146927,GCA_900172355.1_SLN54227.1:0.0544590110)92:0.015379,((GCA_000299575.1_EKE45079.1:0.1508576730,(GCA_900110115.1_SEN44406.1:0.0000024270,GCA_900141995.1_SHJ02458.1:0.0000020882)100:0.044054)99:0.018369,(GCA_900113405.1_SFG12878.1:0.0000027584,GCA_900172315.1_SLN14299.1:0.0000021696)100:0.062008)99:0.032339)86:0.033761,(GCA_000442255.1_EPX75512.1:0.0540791683,GCA_900115815.1_SFQ34141.1:0.0628966018)100:0.116248)84:0.029167,(GCA_002115805.1_OSQ52081.1:0.0658347276,GCA_000521865.1_ETX27182.1:0.1590048288)47:0.053952)30:0.000003)81:0.035904)78:0.021876)80:0.032736,(GCA_900142085.1_SHJ93221.1:0.0734057827,(((((GCA_000014045.1_ABG32490.1:0.0219443775,GCA_000154785.2_AEI93455.1:0.0101718100)100:0.056154,GCA_000172095.1_EDQ04904.1:0.0870763178)69:0.027718,((GCA_001404155.1_CRK74658.1:0.0000020882,GCA_900114125.1_SFJ15049.1:0.0000023013)100:0.056823,GCA_900114485.1_SFK71601.1:0.1419836077)85:0.044645)52:0.015944,(GCA_900110775.1_SER02663.1:0.0863821422,GCA_900107355.1_SDY51863.1:0.2256503573)87:0.020891)83:0.067234,(GCA_001205715.1_KNG92504.1:0.1047474470,GCA_900156525.1_SIT76307.1:0.1743969390)62:0.033764)98:0.009876)99:0.028716)69:0.017416,(GCA_001458175.1_CUH50592.1:0.0443237197,(GCA_900116005.1_SFR16390.1:0.1348210716,GCA_900114415.1_SFK55603.1:0.0688668386)92:0.030794)34:0.000002)43:0.030446,(GCA_001458355.1_CUH66722.1:0.0693032365,GCA_900109035.1_SEI49763.1:0.1196103964)74:0.044370)14:0.031595,((((((((GCA_000153725.1_EAU44830.1:0.0124909262,(GCA_001969385.1_APX25225.1:0.0000020882,GCA_900112435.1_SFD07658.1:0.0000020882)100:0.012291)99:0.012362,(GCA_900107235.1_SDY28041.1:0.1109621643,(GCA_001687105.1_ANT61413.1:0.0106920724,GCA_900116195.1_SFS32582.1:0.0112824641)100:0.103400)74:0.062670)63:0.000002,(GCA_900102075.1_SDE95637.1:0.0503649451,GCA_900100085.1_SDI85193.1:0.1191612708)99:0.064791)75:0.009441,(GCA_000765015.1_KGK79052.1:0.0000023108,GCA_900141945.1_SHI55591.1:0.0102387339)100:0.211007)78:0.011441,GCA_001975705.1_APZ54265.1:0.0110914101)79:0.043720,((GCA_000169415.1_EBA08803.1:0.0827394834,GCA_001458375.1_CUH80382.1:0.0468754940)90:0.021807,(GCA_000299875.1_EKE68790.1:0.1943545850,(GCA_900109555.1_SEK86621.1:0.0000020882,GCA_900172305.1_SLN50417.1:0.0000025925)100:0.054523)98:0.067469)85:0.045351)38:0.008832,((((((GCA_002211155.1_OWV62911.1:0.0000000000,GCA_002211225.1_OWV49501.1:0.0000000000):0.000002,GCA_002211205.1_OWV65571.1:0.0000020882)98:0.000003,GCA_900101505.1_SDC41112.1:0.0000024877)100:0.000002,(GCA_001482405.1_KUF11518.1:0.0419951176,GCA_001247715.1_KNX41914.1:0.1976750919)96:0.094722)58:0.047184,(GCA_002210095.1_OWU77846.1:0.1148764221,(GCA_002237555.1_ASP21897.1:0.0384541993,GCA_900188425.1_SNS41260.1:0.0000021219)100:0.045420)52:0.042828)5:0.048259,(GCA_900184945.1_SMX36385.1:0.0116842642,(GCA_001038505.1_KMK66871.1:0.0525651115,GCA_900188035.1_SNR28188.1:0.0407275912)100:0.161654)98:0.077651)50:0.057537)42:0.000002,(GCA_900184935.1_SMX42857.1:0.0402051769,((GCA_000671395.1_KCV83237.1:0.0526110200,GCA_002115725.1_OSQ60104.1:0.0911665407)77:0.017166,(GCA_000647975.1_KAJ55493.1:0.0777495508,GCA_001305615.1_ALG91839.1:0.0723708192)89:0.024133)55:0.014804)47:0.019578)45:0.046155)15:0.019000,(((GCA_900095785.1_SCM68520.1:0.0000020882,GCA_900115865.1_SFQ26300.1:0.0000020882)100:0.032309,GCA_000153525.1_EAS84876.1:1.3085527515)57:0.048052,GCA_900172385.1_SLN48285.1:0.1198181980)46:0.059506)10:0.013450)52:0.048392,((GCA_900172375.1_SLN57544.1:0.1431250381,GCA_001908835.1_APO86446.1:0.1579215675)88:0.039438,(((((GCA_000012905.2_ABA78088.2:0.1441725321,GCA_900110135.1_SEN91035.1:0.0901247177)94:0.032273,(GCA_000740785.1_KFI30856.1:0.1097969728,GCA_900110025.1_SEM89083.1:0.0995737854)88:0.019504)93:0.025660,(((GCA_000021865.1_ADE85335.1:0.1361559087,GCA_000444995.1_AGT09929.1:0.2002897650)93:0.004152,GCA_001620265.1_AMY69003.1:0.0885883719)99:0.035720,GCA_900156815.1_SIS57723.1:0.1142364940)93:0.042981)99:0.040297,((GCA_000740775.1_KFI33227.1:0.0000021643,GCA_000740795.1_KFI31082.1:0.0220931201)100:0.052464,GCA_900106675.1_SDX76865.1:0.1685410363)50:0.018515)67:0.050370,(GCA_000714535.1_KEO56462.1:0.0987654648,GCA_000715505.1_KEP71590.1:0.0468667217)100:0.151797)97:0.083392)63:0.013551)53:0.035961,(GCA_900142295.1_SIN98457.1:0.1342720746,((GCA_000223375.1_AEM40730.1:0.0000020882,GCA_001399515.1_ALJ80899.1:0.0000020829)100:0.065708,(GCA_000442315.1_EPX82703.1:0.1851060099,GCA_000600335.2_EYD75782.1:0.0155074635)100:0.148200)100:0.230471)93:0.037804)72:0.239474,(((GCA_900106695.1_SDW84486.1:0.0500977806,GCA_900113695.1_SFI05221.1:0.1275197013)97:0.175521,(GCA_900111545.1_SES67566.1:0.0000020882,GCA_900143155.1_SHN61001.1:0.0000020882)100:0.072424)83:0.079109,GCA_900107585.1_SDZ79963.1:0.2942082174)73:0.080704)72:0.263731,(((((((((((((GCA_000011345.1_BAC09172.1:0.0093164635,GCA_000505665.1_AHB88246.1:0.0131303709)100:0.360118,GCA_002142475.1_BAS56653.1:0.1121096272)98:0.079476,GCA_000775285.1_KGF74027.1:0.1780666971)90:0.090571,(GCA_000317105.1_AFY80086.1:0.0825590081,((((GCA_000214075.2_EGK84511.1:0.0000020882,GCA_000317475.1_AFZ06854.1:0.0000020882)99:0.016414,GCA_002412335.1_PCN52553.1:0.0000023189)100:0.119245,((((GCA_000176895.2_CCE17778.1:0.0000021770,GCA_000307915.1_EKD07869.1:0.0000027761)100:0.153948,(GCA_000710505.1_KEI68580.1:0.0094814233,GCA_900009265.1_CUR14118.1:0.0000027741)100:0.175268)98:0.020634,GCA_000478195.2_ERT09612.1:0.1571213115)100:0.059873,(GCA_000014265.1_ABG50325.1:0.1351083164,GCA_002260545.1_OZH54203.1:0.1293699102)98:0.268605)88:0.008911)92:0.043435,GCA_001276715.1_KOR34822.1:0.2355424993)92:0.035764)88:0.017286)74:0.014712,GCA_001746915.1_OEJ77274.1:0.1126183664)55:0.017200,(((GCA_000018105.1_ABW25668.1:0.3658760371,((GCA_000317045.1_AFY65622.1:0.1475176694,(GCA_000332215.1_ELS32594.1:0.2537769841,(GCA_000317065.1_AFY71414.1:0.1964773103,GCA_000317515.1_AFZ19821.1:0.9786539563)97:0.050062)97:0.077274)94:0.009068,(GCA_000817775.1_KIF40693.1:0.2290649255,GCA_002075285.2_ASC72932.1:0.0994836692)100:0.287795)63:0.046192)61:0.066289,((GCA_000155555.1_EDX77601.1:0.0979283231,(GCA_000211815.1_EGJ29927.1:0.0000020569,GCA_001942495.1_OLT60648.1:0.0172632763)100:0.084506)99:0.055883,(GCA_000317515.1_AFZ16560.1:0.0721414892,(((GCA_000317575.1_AFZ37584.1:0.0086088630,GCA_002355455.1_BAU65077.1:0.0000029838)100:0.070200,(GCA_002368355.1_BAZ44214.1:0.0966316979,GCA_000332055.1_ELS02025.1:0.2234589231)100:0.138920)100:0.172383,(((GCA_000317615.1_AFZ49689.1:0.0708622225,GCA_000317635.1_AFZ45431.1:0.0416532047)100:0.110309,GCA_000473895.1_ERN42936.1:0.3715590108)100:0.171386,(GCA_001904725.1_OKH38959.1:0.6177262056,GCA_000478195.2_ERT08769.1:0.7652846467)99:0.210556)84:0.042694)59:0.049242)59:0.026244)17:0.000002)61:0.026434,(((((((GCA_000017845.1_ACB51926.1:0.0187766986,(GCA_000167195.1_EAM53155.1:0.0000020882,GCA_000235665.2_EHJ14956.1:0.0000020882)100:0.037832)87:0.009013,GCA_000025125.1_ADB95135.1:0.0442034141)100:0.055222,GCA_001904615.1_OKH19277.1:0.3569021178)86:0.053419,((GCA_000284135.1_BAL28061.1:0.0000020023,GCA_000478825.2_AIE74650.1:0.0086165683)100:0.185996,((GCA_000011465.1_CAE20095.1:0.1814557970,((GCA_000316515.1_AFY29356.1:0.0782837305,GCA_000155635.1_EDY39434.1:0.1942118338)100:0.098754,GCA_001182765.1_CRY90852.1:0.0382246773)99:0.059237)83:0.029311,GCA_000760175.1_KGG13666.1:0.1267457395)100:0.469334)74:0.061957)60:0.049115,(GCA_000297435.1_CCI34274.1:0.0000027258,GCA_000312205.1_CCI09633.1:0.0085644105)99:0.092670)45:0.027798,(GCA_000317675.1_AFZ53158.1:0.0794964324,((GCA_001548095.1_BAQ60711.1:0.0085077306,GCA_001548115.1_BAQ66583.1:0.0261948004)100:0.100192,GCA_001747005.1_OEJ79767.1:0.0312325378)85:0.068708)100:0.422485)26:0.016792,((GCA_000021825.1_ACK70355.1:0.1040937580,GCA_000332035.1_ELR99699.1:0.2952633665)35:0.034315,(GCA_000317025.1_AFY77017.1:0.0000020882,GCA_001904635.1_OKH22181.1:0.0000022257)100:0.098500)24:0.033234)87:0.071949)76:0.019986)48:0.000003,(GCA_000317495.1_AFZ15022.1:0.0334326249,GCA_000317145.1_AFY91923.1:0.2803754092)98:0.055612)69:0.025775,(GCA_000012525.1_ABB56097.1:0.2385974617,((GCA_000011385.1_BAC89697.1:0.0546528517,GCA_000484535.1_AGY57474.1:0.0437021288)100:0.465764,GCA_001870225.1_APB35241.1:0.3552766886)86:0.168080)75:0.070530)76:0.063771,((((((((GCA_000020025.1_ACC84665.1:0.0000023068,((GCA_000312705.1_AFW96730.1:0.0000000000,GCA_002368115.1_BAZ86772.1:0.0000000000):0.000002,GCA_000789435.1_KHG40791.1:0.0000023468)100:0.036879)83:0.017862,(GCA_000196515.1_ADI65888.1:0.0268048504,(((GCA_000169135.1_EAW45346.1:0.0000021422,GCA_002218065.1_GAX34023.1:0.0000025263)100:0.027976,GCA_000317695.1_AFZ56620.1:0.0383031288)42:0.008483,(((GCA_000175835.1_EFA68678.1:0.0000000000,GCA_002368135.1_BAZ90017.1:0.0000000000):0.000002,GCA_001432185.1_KRH98142.1:0.0000020882)96:0.000002,GCA_000175855.1_EFA73767.1:0.0178447116)100:0.056503)41:0.008972)39:0.000003)40:0.000003,(GCA_000317535.1_AFZ26300.1:0.0000024645,((((GCA_000231365.2_EHC10658.1:0.0000000000,GCA_001904645.1_OKH11274.1:0.0000000000):0.000003,GCA_001275395.1_KOP27722.1:0.0000020692)100:0.008740,(GCA_000934435.1_KIY09711.1:0.0000029029,GCA_001990805.1_ONN60958.1:0.0000023108)98:0.000002)100:0.026134,((GCA_001456025.1_KST67619.1:0.0000020677,GCA_001456025.1_KST69745.1:0.0000023777)100:0.084238,GCA_000316665.1_AFY53815.1:0.1229627625)99:0.047843)98:0.027684)87:0.008889)48:0.000003,GCA_002368075.1_BAZ79526.1:0.0273970313)85:0.026904,(GCA_002367975.1_BAY18967.1:0.0000020489,((GCA_000316575.1_AFY30785.1:0.0087721859,((GCA_002368055.1_BAZ74344.1:0.0000000000,GCA_002368295.1_BAZ01731.1:0.0000000000):0.000002,GCA_002368275.1_BAY91767.1:0.0000020882)100:0.008944)56:0.008629,GCA_001298445.1_ALF52856.1:0.0193778870)27:0.000002)31:0.008698)25:0.000058,GCA_000204075.1_ABA21660.1:0.0000028816)9:0.000003,(GCA_000317435.1_AFZ01880.1:0.0403039741,((GCA_000346485.2_KYC39522.1:0.0167352142,GCA_000760695.2_KIE12749.1:0.0000023669)100:0.035473,GCA_000828085.2_KIJ82581.1:0.0258816823)100:0.040916)56:0.017109)90:0.065315,((GCA_000317125.1_AFY87820.1:0.0550092709,(GCA_000317555.1_AFZ32279.1:0.0000020818,GCA_001904655.1_OKH24645.1:0.0000020882)100:0.169097)71:0.013547,GCA_000952155.1_KJH73525.1:0.0919275864)65:0.007308)67:0.020734)77:0.156842,GCA_001904725.1_OKH32947.1:0.1831961486)67:0.179015,GCA_000180455.1_CBN57325.1:1.1091114259)100:0.685716,GCA_001765415.1_AOR38031.1:0.9559780315)99:0.242678,((((((GCA_000018105.1_ABW30361.1:0.5305164430,GCA_000155555.1_EDX72723.1:0.2014993019)29:0.093302,GCA_000155555.1_EDX72657.1:0.0000020342)29:0.068082,(GCA_001904775.1_OKH49960.1:0.2753048350,GCA_002075285.2_ASC74125.1:0.5089890545)95:0.202736)23:0.042706,((((((((GCA_000020025.1_ACC81992.1:0.0975698415,((GCA_000020025.1_ACC84214.1:0.1188133707,GCA_000020025.1_ACC85093.1:0.0000023770)100:0.011264,GCA_000020025.1_ACC85220.1:0.0000028198)100:0.140923)96:0.072591,((GCA_000316575.1_AFY35847.1:0.0447734105,GCA_000828085.2_KIJ84681.1:0.0962302761)59:0.061936,((GCA_002368055.1_BAZ77592.1:0.0000021704,GCA_002368295.1_BAY98489.1:0.0000022586)95:0.000002,GCA_002368275.1_BAY88851.1:0.0233083358)100:0.081886)96:0.085652)44:0.019899,GCA_000775285.1_KGF72384.1:0.3540792124)51:0.064677,((((GCA_000169135.1_EAW45673.1:0.0616286616,GCA_002218065.1_GAX37778.1:0.0503380318)100:0.080685,(GCA_000204075.1_ABA19814.1:0.0190303473,(GCA_001298445.1_ALF52550.1:0.0919086941,GCA_002367975.1_BAY16441.1:0.0315000473)100:0.099961)100:0.146503)96:0.050267,(((GCA_000231365.2_EHC13836.1:0.0109379766,GCA_001904645.1_OKH15534.1:0.0000020676)100:0.044543,(GCA_000934435.1_KIY12674.1:0.0000020882,GCA_001990805.1_ONN62464.1:0.0000020882)100:0.022826)26:0.010839,GCA_001275395.1_KOP24988.1:0.0229265729)100:0.082589)62:0.023982,(GCA_000346485.2_KYC43435.1:0.0894475344,GCA_000760695.2_KIE09050.1:0.0711294555)99:0.057567)85:0.067385)81:0.031954,GCA_000346485.2_KYC37104.1:0.1212363905)100:0.190811,GCA_001904725.1_OKH39499.1:0.2848948699)100:0.107226,GCA_000317515.1_AFZ20199.1:0.0803977775)100:0.066364,GCA_000317045.1_AFY66534.1:0.1349687538)97:0.112099)42:0.087888,(GCA_000350105.1_CCH66817.1:0.0000027429,GCA_000350125.1_CCH65225.1:0.0000023838)100:0.192680)93:0.447528,GCA_000817775.1_KIF42508.1:0.0000023073)100:1.991640)99:0.343632)72:0.000002,GCA_900101935.1_SDD25297.1:0.7200192153)76:0.059896)92:0.084341,GCA_000496595.1_AHA27727.1:2.2211537458)17:0.021970)81:0.053969)83:0.092400)82:0.056340)90:0.088862,GCA_000496075.1_ESR26027.1:0.3068919392)100:0.177120)99:0.101584)100:0.066560,((GCA_000013025.1_ABI78253.1:0.0000023433,GCA_000685315.1_KDA00099.1:0.0702403954)100:0.297090,GCA_000023785.1_ACT57763.1:0.2726296655)100:0.228119)100:0.195017)100:0.055262,(GCA_000144605.1_ADK99658.1:0.1248550249,GCA_002205555.1_ASD26803.1:0.1364188256)100:0.087165)100:0.068004)100:0.037332)100:0.036168);
