# Supplementary material for: Assessing the accuracy of phylogenetic rooting methods on prokaryotic gene families
Source: PLoS One. 2020 May 15;15(5):e0232950. doi: 10.1371/journal.pone.0232950 (PMC7228096; doi:10.1371/journal.pone.0232950)
Supplement: S2 Dataset — (ZIP) [file pone.0232950.s003.zip › EmpiricalDataset/GeneTrees_IQTree/000195.aln.treefile]

(GCA_000006905.1_AAK23328.1:0.0325456792,GCA_000092285.1_ADG10132.1:0.0129263271,((GCA_000017265.1_ACG78093.1:0.1198607853,GCA_001425915.1_KQW71628.1:0.1179254851)94:0.076125,(((GCA_000014745.1_ABI65839.1:0.1463960437,GCA_900103475.1_SDL96327.1:0.1932815262)100:0.224999,((GCA_000152745.1_EAP90891.1:0.2516453517,((((((((((((((GCA_000009985.1_BAE51367.1:0.1218853116,GCA_000513295.1_CDK98334.1:0.2105148533)25:0.060875,(GCA_000294655.1_CCG43119.1:0.0455403080,GCA_900108475.1_SEH37426.1:0.0213118506)100:0.184153)100:0.181205,(GCA_900100455.1_SDG91298.1:0.3344543057,(((GCA_900177295.1_SMF44094.1:0.0000024928,GCA_900188055.1_SNR43071.1:0.0000027083)100:0.363390,(GCA_000982415.1_KKJ75864.1:0.0031418797,GCA_001026905.1_KLN59348.1:0.0390433964)100:0.465264)82:0.033774,GCA_900100655.1_SDF78666.1:0.5103864525)81:0.066820)69:0.041507)60:0.054454,(((GCA_000968135.1_CCQ73755.1:0.2529233523,GCA_001746755.1_OEJ64686.1:0.2966642158)81:0.054080,GCA_900093605.1_SCA55113.1:0.2938263952)95:0.098682,(GCA_000315795.1_EKV31605.1:0.1882425536,GCA_900101965.1_SDE57161.1:0.3672798517)86:0.032677)70:0.030636)60:0.032880,((GCA_000013085.1_ABC22637.1:0.2879052573,GCA_000284415.2_CCG08656.1:0.1358937933)100:0.065583,(GCA_000300235.2_AJD52136.1:0.0582541661,GCA_000300275.1_EKF07554.1:0.0815822311)100:0.462466)43:0.036449)40:0.023083,(GCA_000264455.2_AFK53455.1:0.0149315267,GCA_001601315.1_KYO56651.1:0.0079246963)100:0.449030)7:0.025781,(((GCA_000010725.1_BAI72041.1:0.1398690765,GCA_000632475.2_AIB11635.1:0.1186305247)100:0.128679,((GCA_000016185.1_ACI98757.1:0.2579843204,(GCA_000730165.2_ASG20601.1:0.2233941902,GCA_002251795.1_OYQ32862.1:0.1999275061)99:0.045699)99:0.051346,(GCA_000576635.1_EWY39173.1:0.1212096098,GCA_000936425.1_KJB93795.1:0.0794876981)100:0.265093)85:0.034347)99:0.121219,(GCA_900167455.1_SJZ53308.1:0.3492912271,(GCA_000767795.1_KGM33571.1:0.0159198090,GCA_002195995.1_OWJ67647.1:0.0036782457)100:0.459347)41:0.034748)72:0.051959)50:0.053558,((((GCA_000963705.1_KJV09778.1:0.0716293157,GCA_002251735.1_OYQ20939.1:0.0537961684)100:0.500547,((((GCA_000008385.1_AAW70961.1:0.1232691187,GCA_000953315.1_CDR78476.1:0.0423171402)100:0.252833,((GCA_000026005.1_CAH57989.1:0.1479197348,GCA_000964755.1_KJV65875.1:0.1687767270)100:0.121838,(GCA_000964795.1_KJV68668.1:0.2039328331,(GCA_000011945.1_AAV86473.1:0.0126760893,GCA_000024505.1_ACZ49405.1:0.0009868238)100:0.593948)100:0.077247)100:0.166309)100:0.238806,(GCA_000012385.1_ABE05001.1:0.1812171218,GCA_000195735.1_CAA14988.1:0.0959105038)100:0.427293)83:0.060059,(((GCA_000010205.1_BAG40197.1:0.1962656316,GCA_000964595.1_KJV56892.1:0.0884126476)100:0.480729,(GCA_000022525.1_ACT69368.1:0.2702650026,GCA_000632985.1_AHX11325.1:0.4591807103)100:0.559037)96:0.148086,GCA_000219355.1_AEI88427.1:0.8982174710)87:0.073180)100:0.203967)50:0.059848,(GCA_001192655.1_GAO98446.1:0.6851499766,GCA_002117145.1_ARN84319.1:0.4022190907)100:0.327494)55:0.051193,(GCA_001982645.1_ONG40338.1:0.5778288706,((((GCA_000011345.1_BAC07974.1:0.0224838263,GCA_000505665.1_AHB88683.1:0.0122579216)100:0.269094,((((GCA_000014265.1_ABG53582.1:0.0409165587,GCA_002260545.1_OZH52763.1:0.0263347324)100:0.113042,((GCA_000176895.2_CCE15239.1:0.0000020561,GCA_000307915.1_EKD11078.1:0.0000020561)100:0.071412,((GCA_000478195.2_ERT08311.1:0.0390529835,GCA_000972705.2_KKD36574.1:0.0222140600)100:0.051985,(GCA_000710505.1_KEI69186.1:0.0126811678,GCA_900009265.1_CUR08924.1:0.0148589269)100:0.089528)100:0.038225)100:0.063210)100:0.060132,(((((((((GCA_000169135.1_EAW44051.1:0.0037294131,GCA_002218065.1_GAX38007.1:0.0246723335)100:0.161354,(((GCA_000312705.1_AFW94183.1:0.0604088925,(GCA_000789435.1_KHG40959.1:0.0392140667,GCA_002368115.1_BAZ84338.1:0.0288576607)100:0.024038)100:0.033185,(GCA_002368075.1_BAZ80769.1:0.0540833672,(GCA_000317695.1_AFZ60536.1:0.0761704571,(GCA_002368135.1_BAZ89773.1:0.1857192808,GCA_001870225.1_APB35013.1:0.3640693650)75:0.042792)74:0.012653)74:0.025197)74:0.024287,GCA_000204075.1_ABA21568.1:0.1030525303)74:0.011602)96:0.029934,(GCA_001904725.1_OKH38795.1:0.1364955440,(GCA_000317555.1_AFZ31534.1:0.0828266314,GCA_000180455.1_CBN53946.1:0.4044539758)98:0.047157)98:0.048629)70:0.018922,(GCA_000316665.1_AFY54790.1:0.1341461355,((((GCA_000346485.2_KYC43036.1:0.0991506056,GCA_000828085.2_KIJ81492.1:0.0828862208)75:0.016215,(GCA_000231365.2_EHC08509.1:0.0228336296,GCA_001904645.1_OKH11091.1:0.0215330420)100:0.091825)75:0.012814,GCA_002368275.1_BAY90426.1:0.0723117439)73:0.029314,GCA_000317435.1_AFZ03657.1:0.1330389670)79:0.028713)71:0.049161)66:0.034139,((GCA_000180455.1_CBN53945.1:0.0835474060,GCA_001746915.1_OEJ74685.1:0.1438923350)94:0.042032,GCA_001637395.1_OAB57858.1:0.2121986229)2:0.042909)1:0.008935,(GCA_000317145.1_AFY95787.1:0.1973240163,(GCA_000332215.1_ELS32999.1:0.2196751268,GCA_000317065.1_AFY70755.1:0.2421828407)100:0.068018)100:0.078048)45:0.034986,GCA_000317105.1_AFY82939.1:0.2556292213)98:0.026835,(((((GCA_000017845.1_ACB50839.1:0.1075039325,(((GCA_000317675.1_AFZ55381.1:0.0134727328,GCA_001548095.1_BAQ62557.1:0.0335001693)100:0.055091,GCA_001548095.1_BAQ62558.1:0.1035795625)100:0.090970,GCA_001747005.1_OEJ80077.1:0.2009876144)99:0.063462)100:0.069933,(GCA_000317025.1_AFY78223.1:0.0551424248,GCA_001904635.1_OKH20204.1:0.0387883074)100:0.023503)91:0.032048,(GCA_000297435.1_CCI32646.1:0.0000021249,GCA_000312205.1_CCI06655.1:0.0075234916)100:0.229143)91:0.017112,(GCA_000021825.1_ACK72223.1:0.1599398006,GCA_000332035.1_ELR99716.1:0.3433096830)85:0.051980)84:0.037307,((GCA_000017845.1_ACB54199.1:0.0454810943,GCA_000332055.1_ELS04546.1:0.0976744048)100:0.018085,(GCA_000167195.1_EAM50607.1:0.0000020316,GCA_000235665.2_EHJ12513.1:0.0000025618)100:0.040036)100:0.102853)99:0.048862)55:0.033308,(GCA_002142475.1_BAS55546.1:0.1546477974,((((GCA_000204075.1_ABA24937.1:0.0588775387,(GCA_000317515.1_AFZ18784.1:0.0000028799,GCA_000317495.1_AFZ11982.1:0.2214838902)99:0.039239)99:0.030735,GCA_001276715.1_KOR38570.1:0.1152750847)100:0.042062,GCA_000478825.2_AIE75143.1:0.2827819093)83:0.035920,((GCA_000817775.1_KIF43505.1:0.0549060845,GCA_002075285.2_ASC73723.1:0.0732488864)100:0.189303,GCA_000018105.1_ABW28067.1:0.2748018651)78:0.070149)74:0.048826)87:0.045693)50:0.018814)56:0.039657,((GCA_000211815.1_EGJ33822.1:0.0036567796,GCA_001942495.1_OLT58180.1:0.0029780218)100:0.168060,((GCA_000317615.1_AFZ51824.1:0.0515491485,GCA_000317635.1_AFZ43445.1:0.0173348738)100:0.181426,GCA_000473895.1_ERN39923.1:0.2078639682)97:0.052474)97:0.033584)99:0.086789)100:0.076288,((GCA_000011465.1_CAE18674.1:0.5206125321,GCA_000760175.1_KGG13152.1:0.0660117876)8:0.064331,((GCA_000155635.1_EDY39317.1:0.0799989024,GCA_000316515.1_AFY28629.1:0.0529801937)100:0.101453,GCA_001182765.1_CRY92918.1:0.0693135203)98:0.057189)100:0.528683)100:0.118206,((((GCA_000011385.1_BAC92299.1:0.0639980166,GCA_000484535.1_AGY56760.1:0.1106390355)100:0.147342,(((((((((GCA_000012525.1_ABB57822.1:0.0866171439,GCA_001904615.1_OKH17592.1:0.1200761433)99:0.099371,((((GCA_000017845.1_ACB51009.1:0.0426215357,((GCA_000284135.1_BAL29238.1:0.0156192929,GCA_000478825.2_AIE75242.1:0.0110798620)100:0.070005,GCA_000025125.1_ADB94981.1:0.2656836337)100:0.048705)100:0.038030,GCA_000332035.1_ELR99870.1:0.1587496032)52:0.022898,(((GCA_000317575.1_AFZ37313.1:0.0144149010,GCA_002355455.1_BAU63821.1:0.0048515623)100:0.028913,(GCA_002368355.1_BAZ43032.1:0.0441323448,GCA_000332055.1_ELS05012.1:0.0903900697)100:0.032185)100:0.010895,(GCA_000317675.1_AFZ52402.1:0.0913122547,(GCA_001548095.1_BAQ62003.1:0.0126977625,GCA_001548115.1_BAQ64257.1:0.0284735708)98:0.016880)100:0.059091)64:0.022049)89:0.023932,((GCA_000021825.1_ACK72888.1:0.0826346870,(GCA_000317025.1_AFY79203.1:0.0078861059,GCA_001904635.1_OKH17948.1:0.0153398655)100:0.053262)92:0.017545,(GCA_000297435.1_CCI33826.1:0.0061251733,GCA_000312205.1_CCI08165.1:0.0016358090)100:0.141467)20:0.013418)22:0.006215)99:0.036965,GCA_000317125.1_AFY85957.1:0.0560332554)95:0.015981,(((((GCA_000018105.1_ABW29774.1:0.0916149767,GCA_001904775.1_OKH49553.1:0.0630530358)87:0.030394,GCA_000817775.1_KIF40099.1:0.1037295652)89:0.017132,(GCA_002075285.2_ASC74338.1:0.1132306196,GCA_002260545.1_OZH53021.1:0.2273183629)82:0.008308)100:0.027902,GCA_001276715.1_KOR36713.1:0.0826769286)89:0.020627,(GCA_000180455.1_CBN57548.1:0.0264292423,(((GCA_000214075.2_EGK89189.1:0.0111785487,GCA_000317475.1_AFZ06756.1:0.0043162723)100:0.021021,GCA_002412335.1_PCN51942.1:0.0277528659)100:0.039721,GCA_000317105.1_AFY79997.1:0.0861341252)63:0.020329)100:0.040697)97:0.034730)57:0.009818,((((((((GCA_000020025.1_ACC82232.1:0.0103481923,GCA_000316575.1_AFY31402.1:0.0212865602)70:0.011685,(GCA_000317535.1_AFZ26905.1:0.0237587976,GCA_000317435.1_AFZ01837.1:0.0709516233)49:0.020102)18:0.009545,((GCA_002368055.1_BAZ74259.1:0.0000027507,GCA_002368295.1_BAZ01816.1:0.0000020561)100:0.003850,GCA_002368275.1_BAY91858.1:0.0000028644)100:0.011667)18:0.004606,(GCA_000204075.1_ABA22905.1:0.0079521186,((((GCA_000231365.2_EHC10229.1:0.0000020561,GCA_001904645.1_OKH11695.1:0.0000020561)100:0.010395,GCA_000934435.1_KIY13037.1:0.0000020407)97:0.005159,GCA_001275395.1_KOP27757.1:0.0128137800)100:0.013290,((GCA_000828085.2_KIJ80987.1:0.0436248623,((GCA_000346485.2_KYC38708.1:0.0124579528,GCA_000317045.1_AFY64810.1:0.1264292994)98:0.011039,GCA_000760695.2_KIE13256.1:0.0181237279)98:0.017433)93:0.008026,(GCA_000317515.1_AFZ16160.1:0.0720063692,(GCA_000155555.1_EDX71204.1:0.0768369239,GCA_000350105.1_CCH67727.1:0.1223553528)96:0.016889)93:0.030844)72:0.007737)71:0.010250)49:0.000002)12:0.001600,((((GCA_000312705.1_AFW93485.1:0.0000020561,GCA_000789435.1_KHG40129.1:0.0000020561)98:0.000002,GCA_002368115.1_BAZ84858.1:0.0038794279)100:0.033703,GCA_000317695.1_AFZ56133.1:0.0116111279)100:0.021409,(GCA_000196515.1_ADI65809.1:0.0330580598,(GCA_002368075.1_BAZ79396.1:0.0112692944,((GCA_000175835.1_EFA71130.1:0.0000026228,GCA_001432185.1_KRH97600.1:0.0037823990)100:0.030442,(GCA_002368135.1_BAZ90555.1:0.0071320711,GCA_000175855.1_EFA72124.1:0.0170473360)100:0.008380)100:0.059250)100:0.017044)99:0.017714)66:0.008344)48:0.008083,(GCA_001298445.1_ALF53032.1:0.0326965177,GCA_002367975.1_BAY19569.1:0.0079957944)100:0.026249)61:0.007181,(GCA_001746915.1_OEJ74466.1:0.0630284646,(GCA_000316665.1_AFY54172.1:0.0727335545,GCA_002142475.1_BAS54280.1:0.0835663539)92:0.004167)91:0.024028)86:0.013312,((GCA_001456025.1_KST67960.1:0.0000020561,GCA_001456025.1_KST68415.1:0.0000020561)100:0.085050,GCA_001456025.1_KST69409.1:0.1280367750)85:0.020642)92:0.006455)59:0.008479,GCA_000317495.1_AFZ13307.1:0.0616910712)59:0.008770,(((GCA_000317555.1_AFZ31067.1:0.0000020561,GCA_001904655.1_OKH27740.1:0.0000020561)100:0.017227,GCA_000775285.1_KGF72521.1:0.1186063137)94:0.023825,GCA_001904725.1_OKH38308.1:0.0384795261)90:0.008812)57:0.005596,GCA_000952155.1_KJH73385.1:0.0439504449)92:0.116668,GCA_000014265.1_ABG52745.1:0.7712681293)38:0.027344)64:0.201862,((GCA_000014865.1_ABK45634.1:0.3769067466,GCA_002109495.1_OSM07042.1:0.3767706460)100:0.134687,GCA_000769405.1_KPN22691.1:4.2805737261)99:0.185790)99:0.086362,(GCA_000013085.1_ABC20946.1:0.3451057555,((GCA_000769405.1_KPN22689.1:0.3095836852,GCA_900102695.1_SCZ25742.1:0.4913620846)51:0.088885,GCA_001723285.1_ODR99385.1:0.4448720834)51:0.083885)100:0.632409)100:0.192118)100:0.274639)87:0.108936)75:0.044315)58:0.060783,((((((((GCA_000011685.1_AAW62041.1:0.0940836552,GCA_000234355.2_EHH68338.1:0.0592718878)100:0.161377,(GCA_000723565.1_CDG33972.1:0.0594809310,GCA_002003665.1_OOL19594.1:0.0000021049)100:0.195381)100:0.130279,((GCA_000617865.1_GAJ27692.1:0.2006722562,((GCA_001787335.1_AOX16883.1:0.0000020057,GCA_001787355.1_AOX19818.1:0.0036913864)100:0.102505,GCA_002005465.1_AQS89286.1:0.1026124111)100:0.047022)100:0.050902,(GCA_000724025.1_CDG38056.1:0.0148530869,GCA_001547995.1_BAT19862.1:0.0000029633)100:0.194222)99:0.044584)99:0.073627,GCA_000963885.1_GAN53374.1:0.1819169340)98:0.048076,((GCA_000021325.1_ACI53079.1:0.1557353266,(GCA_002005445.1_AQS85161.1:0.1163950101,GCA_002173735.1_ARW48293.1:0.1484424184)100:0.075878)83:0.049046,(((GCA_000182745.1_BAK83021.1:0.0473717535,GCA_000208635.2_EGG74534.1:0.0228152497)100:0.048837,GCA_000964505.1_GAN99908.1:0.0306629577)100:0.118416,(GCA_000231445.2_EHD14783.1:0.0000022093,GCA_002153535.1_OUI79321.1:0.0000023702)100:0.451053)78:0.019781)98:0.043866)99:0.123444,((((GCA_000016725.1_ABQ29409.1:0.0000020561,GCA_000202835.1_BAJ79553.1:0.0000020561)100:0.203410,GCA_000964365.1_GAN75937.1:0.1853315470)96:0.054663,(GCA_900101615.1_SDC41460.1:0.0096226032,GCA_900104205.1_SDB48945.1:0.0014585604)100:0.151247)80:0.046360,((GCA_000164635.1_EFH12730.1:0.1066534218,GCA_900141905.1_SHJ34750.1:0.2144784349)99:0.051159,(GCA_000306035.1_EKN00478.1:0.1404143395,GCA_000964385.1_GAN79364.1:0.1020318084)100:0.238353)98:0.038094)81:0.029649)99:0.060245,(GCA_000014285.2_ABI61899.1:0.0073888894,GCA_000576085.2_AHJ62834.1:0.0000026224)100:0.233512)100:0.238519,(((GCA_001611975.1_AMW35148.1:0.4027042966,GCA_900156605.1_SIS40743.1:0.3160910883)94:0.082035,GCA_000024465.1_ADE38768.1:0.6085379622)96:0.032878,(GCA_000153525.1_EAS84287.1:0.2077486107,GCA_000155895.1_EDZ60847.1:0.1643558314)100:0.620991)55:0.026931)83:0.031512)66:0.090333,((GCA_000299935.1_EKE75311.1:0.0811160140,GCA_001618175.1_KZD08209.1:0.1346429486)100:0.200656,GCA_900102465.1_SDG39472.1:0.4113001298)66:0.100208)89:0.030020,(((((GCA_000017565.1_ABS64504.1:0.2419612249,GCA_000739695.1_GAK44127.1:0.1958470896)100:0.101732,GCA_900172325.1_SLN44577.1:0.3509755085)97:0.045261,GCA_000689395.1_CDO61366.1:0.3032756471)94:0.072619,(((((GCA_000143145.1_ADJ22767.1:0.2638042341,GCA_000503895.1_AHB48541.1:0.2441980122)100:0.072350,(GCA_000981545.1_CPR20349.1:0.0160663492,GCA_900104305.1_SDP13730.1:0.0000026972)100:0.296710)100:0.075709,(((((((((((((((GCA_000011965.2_AAV95347.1:0.1045908777,(GCA_900172225.1_SLN38261.1:0.1066580435,GCA_001890925.1_OJI94797.1:0.1885105089)99:0.018453)90:0.040440,(((GCA_000511385.1_AHD09664.1:0.0468656301,(GCA_001258055.1_CRL14219.1:0.0000020561,GCA_900113345.1_SFG21414.1:0.0000020009)100:0.040152)100:0.096281,GCA_000376545.2_ANP40473.1:0.1775160190)89:0.024882,((GCA_000203975.3_KID10401.1:0.0447932493,GCA_000511355.1_AHD00938.1:0.0388326286)100:0.065319,(GCA_001678945.1_ANP35058.1:0.0823440952,GCA_900102795.1_SCZ58110.1:0.2043263164)64:0.026139)97:0.033643)92:0.031642)83:0.021428,(GCA_900156525.1_SIT74113.1:0.1620796793,GCA_000647975.1_KAJ56800.1:0.2640304940)78:0.038221)42:0.006636,GCA_900109035.1_SEJ07184.1:0.1336738682)76:0.040163,(((((GCA_001458175.1_CUH53566.1:0.1018131088,GCA_900114415.1_SFK63646.1:0.0474274922)100:0.020118,GCA_900142085.1_SHK30552.1:0.1421712737)97:0.044447,(GCA_900110425.1_SEO29404.1:0.1450455462,(GCA_001205715.1_KNG95281.1:0.1814738169,(GCA_900095785.1_SCM67797.1:0.0000020561,GCA_900115865.1_SFQ76835.1:0.0000020561)100:0.260924)91:0.040019)76:0.017764)73:0.025044,(((((((((GCA_000153725.1_EAU46308.1:0.0921124860,(GCA_000442255.1_EPX76021.1:0.0924542622,((GCA_001975705.1_APZ54726.1:0.0443472448,(GCA_900102075.1_SDE89825.1:0.0684496632,GCA_900100085.1_SDI76224.1:0.1077076951)99:0.013248)100:0.023866,(GCA_001969385.1_APX24839.1:0.0000023224,GCA_900112435.1_SFC97642.1:0.0000023918)100:0.120821)93:0.024666)92:0.023915)99:0.040799,(GCA_001687105.1_ANT61102.1:0.0489878095,GCA_900116195.1_SFT15206.1:0.0183114520)100:0.064140)100:0.016152,(GCA_002115725.1_OSQ58909.1:0.0376185988,GCA_002115805.1_OSQ49286.1:0.0257491989)100:0.147144)71:0.029032,((GCA_001482405.1_KUF11583.1:0.0895188656,(GCA_900115815.1_SFQ27623.1:0.1148605858,GCA_000521865.1_ETX29123.1:0.1761999975)85:0.028454)85:0.030889,GCA_900107235.1_SDY29137.1:0.1893010576)90:0.030593)67:0.012474,GCA_001458375.1_CUH77662.1:0.0924358784)67:0.014182,(GCA_000169415.1_EBA09014.1:0.0899535840,((((GCA_002211155.1_OWV62778.1:0.0000022334,GCA_002211205.1_OWV65701.1:0.0000023797)100:0.003767,(GCA_002211225.1_OWV49948.1:0.0000021131,GCA_900101505.1_SDC20389.1:0.0000025563)97:0.000003)100:0.028913,(GCA_002237555.1_ASP21837.1:0.0129719075,GCA_900188425.1_SNT25528.1:0.0155899847)100:0.034184)100:0.027685,GCA_900184945.1_SMX44924.1:0.0357386380)99:0.012716)94:0.037155)100:0.046820,(GCA_001038505.1_KMK67305.1:0.0827526734,GCA_900188035.1_SNR61350.1:0.0867086256)99:0.030903)100:0.081035,(GCA_001046955.1_AKO96777.1:0.0075575476,GCA_900109145.1_SEJ05436.1:0.0042421516)100:0.131753)100:0.049697,((((GCA_000152625.1_EAP76394.1:0.2061699782,GCA_900172385.1_SLN72623.1:0.2116624135)57:0.016959,(GCA_001247715.1_KNX42322.1:0.1132572964,(GCA_900172295.1_SLN11253.1:0.1287178991,GCA_900107355.1_SDY55359.1:0.1446867203)100:0.021425)99:0.020377)99:0.048241,((GCA_001458355.1_CUH62777.1:0.1579731197,GCA_900100005.1_SDH94837.1:0.1446914482)99:0.034443,GCA_900110775.1_SEP57644.1:0.0825475248)100:0.062342)90:0.026369,(GCA_900129685.1_SHG25113.1:0.1738766991,GCA_000152725.1_EAQ01094.1:0.2774249852)96:0.042646)90:0.026199)65:0.014331)77:0.011829,(GCA_900111875.1_SFA85926.1:0.1303397420,GCA_900116005.1_SFR17887.1:0.1680189574)98:0.100853)88:0.009279)58:0.003322,((((((GCA_000014045.1_ABG32281.1:0.0261882951,GCA_000154785.2_AEI93796.1:0.0306442825)100:0.094005,(GCA_000814025.1_KIC48716.1:0.0302781731,GCA_001969365.1_APX11580.1:0.0572466775)100:0.027510)98:0.023941,(GCA_000622405.1_KIN69708.1:0.1618757945,(GCA_000152605.1_EAP84342.1:0.1667120557,GCA_000172095.1_EDQ04542.1:0.1507794541)100:0.043792)100:0.060396)100:0.046308,GCA_900116455.1_SFT50277.1:0.1006597526)100:0.033349,GCA_002210095.1_OWU77413.1:0.1338930537)91:0.022361,((GCA_000671395.1_KCV83707.1:0.1170843386,GCA_900106675.1_SDX29403.1:0.1819577846)100:0.057747,GCA_900142295.1_SIN91816.1:0.2025393999)51:0.023301)67:0.053410)56:0.045324,((((((((GCA_000012905.2_ABA78962.1:0.1268611634,GCA_900110025.1_SEN43643.1:0.1296274894)100:0.061933,GCA_900115595.1_SFP26087.1:0.2045585590)97:0.047532,GCA_900172235.1_SLN18329.1:0.1997442105)90:0.007612,(((((GCA_000021865.1_ADE85553.1:0.1901652544,(GCA_000714535.1_KEO52008.1:0.0834666862,GCA_000715505.1_KEP71488.1:0.0777864089)99:0.039476)100:0.076295,(GCA_001620265.1_AMY69874.1:0.1575426684,(GCA_000740785.1_KFI26468.1:0.2912615830,(GCA_000203895.1_ABL71875.1:0.0901139691,GCA_000444995.1_AGT09239.1:0.1260245462)100:0.367428)87:0.037099)91:0.037670)99:0.114333,((GCA_900107025.1_SDX41351.1:0.1717479334,GCA_001517585.1_CUX80163.1:0.2185795408)99:0.096451,GCA_900156815.1_SIS51781.1:0.2022577366)84:0.038874)82:0.030425,GCA_900110135.1_SEN75927.1:0.2416531814)74:0.013483,(GCA_000740775.1_KFI32275.1:0.0380540968,GCA_000740795.1_KFI31429.1:0.0000029613)100:0.264261)98:0.052706)91:0.025241,((GCA_001305615.1_ALG90283.1:0.0720045051,GCA_900184935.1_SMX35078.1:0.0617392976)100:0.065014,(GCA_000018145.1_ABV93305.1:0.2009439311,GCA_900184815.1_SMX22269.1:0.2600810982)92:0.067962)75:0.026398)78:0.043935,GCA_000590925.1_AHM05240.1:0.2050978674)52:0.013959,(GCA_001548075.1_BAQ69103.1:0.0000020660,GCA_001633165.1_ANB34918.1:0.0036246676)100:0.202846)67:0.039724,(((GCA_900099935.1_SDI16900.1:0.1828440056,(GCA_900112335.1_SFB82916.1:0.0396421295,GCA_900188335.1_SNS42175.1:0.0890805369)100:0.045986)95:0.068161,((GCA_000765015.1_KGK80945.1:0.0076205490,GCA_900141945.1_SHI31564.1:0.0000022227)100:0.168613,(GCA_001403795.1_CTQ49939.1:0.1113007195,GCA_900109285.1_SEK69506.1:0.1509418893)100:0.158838)85:0.064673)82:0.018135,(GCA_001307765.1_KPN62498.1:0.1703003575,GCA_900109955.1_SEW18036.1:0.1013273568)99:0.083242)77:0.024476)46:0.015322)51:0.050665,(GCA_000152805.1_EAQ10923.1:0.1513296232,(((GCA_000299875.1_EKE72512.1:0.0998579145,(GCA_900109555.1_SEK98640.1:0.0000020561,GCA_900172305.1_SLN54172.1:0.0000020561)100:0.117734)64:0.021532,GCA_900114135.1_SFJ68504.1:0.1181849877)66:0.041234,GCA_900172375.1_SLN40961.1:0.2782318738)100:0.110652)82:0.048357)16:0.013425,(((GCA_001908835.1_APO86677.1:0.0827759157,GCA_900114485.1_SFL50037.1:0.2228009951)97:0.076815,((((GCA_000153305.1_EAR52265.1:0.1502756552,GCA_900172355.1_SLN13353.1:0.1182344924)100:0.046166,((GCA_000155735.2_AGI72094.1:0.1368859192,GCA_001187845.1_AKS46059.1:0.0566838333)100:0.047301,GCA_900172275.1_SLN16537.1:0.1311839161)100:0.102032)98:0.022744,(GCA_000223375.1_AEM40417.1:0.0000020561,GCA_001399515.1_ALJ80606.1:0.0000020561)100:0.271984)92:0.026384,((GCA_000836695.1_KIQ67813.1:0.1483971782,GCA_900141735.1_SHI31280.1:0.1478401610)96:0.067179,(GCA_000600335.2_EYD73515.1:0.1878108883,GCA_000442315.1_EPX86130.1:0.1984148670)100:0.061783)88:0.037072)90:0.033467)65:0.069047,(GCA_000812665.2_AML53717.1:0.1779657216,GCA_000161835.1_EET47461.1:0.2077593281)83:0.034314)25:0.018405)55:0.034429,((GCA_001981245.1_APX88593.1:0.2143327943,GCA_000600975.2_EYD71853.1:0.3209556903)57:0.047261,GCA_000738435.1_AII87121.1:0.3038808873)89:0.068997)65:0.022093,((GCA_000442275.2_EPX80323.1:0.0859750695,GCA_900111945.1_SFR49652.1:0.0601782153)100:0.138361,(GCA_001404155.1_CRK74254.1:0.0000020561,GCA_900114125.1_SFJ44460.1:0.0000020561)100:0.169243)99:0.063973)53:0.049246,((GCA_000299575.1_EKE43486.1:0.2571017580,(GCA_900110115.1_SEM87217.1:0.0201644266,GCA_900141995.1_SHI43810.1:0.0114431060)100:0.199310)73:0.037007,(GCA_900113405.1_SFH34120.1:0.0000021838,GCA_900172315.1_SLN60154.1:0.0000025422)100:0.170499)94:0.041032)51:0.013884,(GCA_900177545.1_SMH55323.1:0.1765545419,GCA_900102905.1_SDK82858.1:0.2040745585)69:0.022361)100:0.135310,((GCA_900106695.1_SDX83559.1:0.0803584439,GCA_900113695.1_SFJ02081.1:0.1071564705)100:0.145272,(GCA_900111545.1_SET31957.1:0.0000020651,GCA_900143155.1_SHN54884.1:0.0000027674)100:0.157829)100:0.166126)75:0.033506,GCA_900107585.1_SDZ75642.1:0.4139944595)100:0.159647)66:0.043509,((GCA_000166055.1_ADP70142.1:0.0065010451,GCA_000636015.1_KAI95158.1:0.0000024311)100:0.378287,((GCA_000828475.1_BAQ17412.1:0.0553870377,GCA_001723285.1_ODR99099.1:0.0468139467)100:0.215657,GCA_001708935.1_ODA68584.1:0.3633736082)100:0.141053)64:0.039817)89:0.077670,GCA_000496075.1_ESR23252.1:0.4530686303)37:0.022184)56:0.025931,((((((((GCA_000010525.1_BAF87541.1:0.1806210957,GCA_000017645.1_ABS69516.1:0.1328222104)100:0.151853,(GCA_000092925.1_ADH88951.1:0.0859537787,GCA_900100155.1_SCW47167.1:0.0991514388)100:0.115539)99:0.088670,(GCA_001402875.1_ALK08624.1:0.0000024278,GCA_001459775.1_CUU41287.1:0.0000029781)100:0.261891)98:0.042431,GCA_001676615.1_OCC00577.1:0.3158042910)97:0.028556,(((((GCA_000148725.1_EFO29490.1:0.1850522834,((GCA_001907205.1_OKL43663.1:0.2247787261,(GCA_900110875.1_SEQ75807.1:0.0565393205,GCA_900114245.1_SFK70201.1:0.0795335994)100:0.177578)100:0.064133,GCA_900105595.1_SDU06034.1:0.2666195946)100:0.094195)87:0.045241,((GCA_000158095.1_EEE48023.1:0.1204229526,GCA_001403915.1_CTQ41609.1:0.0647820695)98:0.091494,(GCA_000192745.1_ADZ70333.1:0.1213898201,(GCA_001188555.1_KND21362.1:0.0034180781,GCA_002249885.1_OXS40020.1:0.0000026638)100:0.100593)100:0.097761)29:0.012277)98:0.087968,((GCA_001305515.1_KPL54934.1:0.2148234098,(GCA_001720135.1_ODN66835.1:0.2559332423,GCA_002088295.1_ORE96509.1:0.3644092343)100:0.098283)81:0.038970,((GCA_900104485.1_SDB14674.1:0.2079076439,GCA_900148505.1_SHO60255.1:0.3016676449)95:0.070984,GCA_900129325.1_SHG47980.1:0.2492195999)82:0.043651)91:0.038893)98:0.034220,((GCA_900115225.1_SFN68174.1:0.1548217537,GCA_900215505.1_SNY93080.1:0.1236802285)100:0.216806,(((((GCA_000007125.1_AAL52378.1:0.0000020561,GCA_000157815.1_EEY00136.1:0.0000020561)100:0.036904,(GCA_000017405.1_ABS15249.1:0.0000020561,GCA_000585655.1_EXL02948.1:0.0000020561)100:0.039973)100:0.240039,GCA_001558695.1_KXF77705.1:0.0951557154)100:0.102859,(((((GCA_000014245.1_ABG62525.1:0.1582335251,(GCA_000300335.1_EKF20267.1:0.0805125490,GCA_000300515.1_EKF42834.1:0.1272254260)100:0.070094)93:0.019694,(((GCA_001424795.1_KQU75427.1:0.0173402816,GCA_001605015.1_AMS42981.1:0.0362418541)100:0.039964,((GCA_001510895.1_KUM28498.1:0.0468091248,GCA_001618845.1_AMX99941.1:0.0379995980)100:0.020500,GCA_002075885.1_OQM77540.1:0.1205932500)76:0.023363)100:0.033630,GCA_900113935.1_SFJ07257.1:0.1563394991)100:0.027061)87:0.014475,GCA_000585625.1_EXL09817.1:0.1637079072)99:0.027092,(GCA_900104355.1_SDP65075.1:0.0503597323,GCA_900113985.1_SFI47916.1:0.0374251028)100:0.120318)98:0.038812,((GCA_001293565.1_KPB01749.1:0.2438964099,(GCA_000817775.1_KIF43004.1:0.2899417103,GCA_002238045.1_OXT01502.1:0.3196587137)98:0.046300)99:0.048326,(((((((GCA_000016285.1_ACM36150.1:0.1147857830,GCA_000092025.1_AAK86965.2:0.0641769339)91:0.023480,(GCA_001578105.1_AMM83758.1:0.0590108797,GCA_002043005.1_AQZ52917.1:0.0421492826)100:0.244709)74:0.022622,((GCA_000722615.1_KEQ06720.1:0.0000020886,GCA_000722625.1_KEQ08563.1:0.0000021553)100:0.141155,(GCA_000731295.1_CDN53450.1:0.0078635669,GCA_000731315.1_CDN47308.1:0.0098992781)100:0.042053)97:0.047726)77:0.044234,(GCA_000092045.1_ABC90307.1:0.0057264536,GCA_000769405.1_KPN28183.1:0.0154942860)100:0.054012)76:0.023746,((((GCA_000017145.1_ABR59668.1:0.0461265856,GCA_000697965.2_ANK71987.1:0.0837065000)72:0.011983,(GCA_000018545.1_ACP24743.1:0.0461524875,GCA_002288525.1_ASY62315.1:0.0609417063)71:0.004008)100:0.025539,(GCA_001687365.1_OBZ96207.1:0.0253205599,GCA_001885585.1_OJG00763.1:0.0585153705)100:0.053818)55:0.013092,(GCA_001267455.1_KOC77383.1:0.0149837335,GCA_001652565.1_ANH03739.1:0.0176202742)100:0.123155)94:0.017685)100:0.061969,(GCA_000325745.1_AGA65085.1:0.2698309138,GCA_000496595.1_AHA27696.1:0.4407596730)100:0.179847)99:0.027369,(GCA_000154705.2_EDQ33883.1:0.0516799062,GCA_001703635.1_OCW56789.1:0.0905564247)100:0.157721)100:0.180563)99:0.074295)99:0.034777)100:0.064935,GCA_000179775.1_EFL90537.1:0.4565761215)100:0.235377)92:0.028671)96:0.062812,GCA_900102695.1_SCZ37279.1:0.3785222783)99:0.042431)96:0.032591,GCA_900104955.1_SEB71024.1:0.3017575678)96:0.018360,(((((((GCA_000011365.1_BAC50302.1:0.0288430227,GCA_000661935.1_AHY50029.1:0.0416276856)100:0.117104,((GCA_000195775.1_CAE28154.1:0.1172803501,GCA_000935205.1_KIZ47980.1:0.0674883415)100:0.050335,(GCA_001618955.1_KZD23586.1:0.0158660924,GCA_900108575.1_SEI22454.1:0.0000023234)100:0.066020)100:0.032680)100:0.032835,((GCA_000012725.1_ABA05169.1:0.0546865292,GCA_000013885.1_ABE63032.1:0.0051097614)100:0.106141,GCA_000336555.1_EKS38776.1:0.0802862080)97:0.043492)100:0.061712,((GCA_000218565.1_AEI06866.1:0.0000020561,GCA_000218585.1_AEI03289.1:0.0000020561)100:0.067721,GCA_000314735.2_EKS27962.1:0.0843802306)100:0.056390)100:0.125355,GCA_002355335.1_BAT60584.1:0.1389762458)98:0.034718,(GCA_001426945.1_KQZ00816.1:0.1697158313,GCA_001579845.1_AMN42141.1:0.1553276981)97:0.027063)85:0.021988,GCA_002119765.1_ARQ01546.1:0.2548985090)100:0.076591)95:0.050280,((GCA_000019945.1_ACB82854.1:0.1393781396,GCA_000022085.1_ACL62306.1:0.1261899534)100:0.139080,(((GCA_001017175.1_KLK94846.1:0.0698135490,GCA_900102135.1_SCY84625.1:0.0661581506)100:0.153770,(GCA_001271345.1_ALA19793.1:0.0098051810,GCA_001887265.1_APF38969.1:0.0240569592)100:0.167182)92:0.015219,((GCA_900187365.1_SNB75988.1:0.2149821565,((GCA_000019845.1_ACB94850.1:0.2615642182,((GCA_000304315.1_CCJ09013.1:0.1486059590,(GCA_001644125.1_OAI28754.1:0.0963590375,GCA_001675455.1_OBS51732.1:0.1551175050)100:0.077007)100:0.122962,GCA_002117405.1_ARN82644.1:0.3192231723)100:0.100679)96:0.033749,(GCA_000021745.1_ACK49394.1:0.2568392769,GCA_900114285.1_SFK12446.1:0.2696694263)100:0.103474)99:0.038181)99:0.039124,(GCA_001741865.1_AOO81897.1:0.1215846920,GCA_900102525.1_SDF32018.1:0.0650397216)100:0.283118)98:0.046402)97:0.024771)100:0.069717)100:0.096506)44:0.032930)94:0.036480,(GCA_900101935.1_SDD60500.1:0.2981227266,(((((((((((((GCA_000013005.1_ABC64721.1:0.1376173012,((GCA_002218195.1_ASK88781.1:0.0733026104,GCA_900128895.1_SIN61937.1:0.1930268488)100:0.171025,(GCA_001304795.1_ALG59904.1:0.0000023282,GCA_001306275.1_KPM17403.1:0.0043863866)100:0.344017)100:0.074972)92:0.079901,(GCA_000715015.1_KEO89480.1:0.1368911183,GCA_001677335.1_OBV10740.1:0.0884838322)59:0.014379)84:0.041530,(GCA_001663175.1_ANK12310.1:0.0941315664,GCA_001008165.2_AKH43353.1:0.1515612992)58:0.024585)75:0.033983,GCA_001281485.1_ALE17843.1:0.0937693225)95:0.068661,(GCA_001028705.1_AKM11204.1:0.1912688074,GCA_001661675.2_ARU16992.1:0.0843212121)100:0.081174)97:0.044683,(GCA_000013325.1_ABD24522.1:0.1245537231,(GCA_000235975.2_EHJ61278.1:0.0960645990,((GCA_000013985.1_ABF54442.1:0.1197793621,GCA_001610975.1_AMU94073.1:0.0508630412)100:0.112108,(GCA_001295965.1_KPF75498.1:0.0078710547,GCA_001713435.1_AOG00396.1:0.0049651895)100:0.209280)100:0.068418)56:0.009817)89:0.031330)93:0.036050,GCA_001586395.2_KZB96917.1:0.1740914492)69:0.011697,(GCA_000016765.1_ABQ67455.1:0.0501501450,(GCA_002355275.1_ATE65524.1:0.0000020561,GCA_002367875.1_PCE41867.1:0.0000020561)100:0.030341)100:0.214661)63:0.028295,(GCA_000091125.1_BAI96926.1:0.0193306184,GCA_000147835.3_AEG48784.1:0.0237307376)100:0.141357)99:0.065847,(GCA_000175255.2_AEH63111.1:0.1044169826,GCA_000218875.1_AEI38134.1:0.0159009249)100:0.286817)100:0.070103,GCA_002251755.1_OYQ24740.1:0.3862952548)100:0.079714,(GCA_000342165.1_EMD82188.1:0.1203342624,GCA_002211145.1_OWV33692.1:0.1185068015)100:0.211729)100:0.102817,((GCA_000230555.1_AEQ51150.1:0.1124835637,GCA_900100665.1_SDG70960.1:0.0645760411)100:0.244629,(GCA_000743575.1_KFL31612.1:0.1268406091,GCA_000970435.1_KKB84022.1:0.1154178096)100:0.194721)100:0.150781)100:0.111309)95:0.085064)20:0.014250,((GCA_000153465.1_EAS50213.1:0.2077456962,((GCA_000153705.1_EAU42743.1:0.2167050511,GCA_900176465.1_SMC52203.1:0.1324516454)100:0.133388,(GCA_000800175.1_KHJ56441.1:0.0238813873,GCA_900141975.1_SHJ45032.1:0.0056136540)100:0.247314)100:0.079942)100:0.091906,GCA_900104035.1_SDO09985.1:0.2022345368)100:0.249583)48:0.054545,(GCA_900199215.1_SNT71997.1:0.3320711520,GCA_000152825.2_ADM08304.1:0.9436956682)100:0.157222)100:0.132914)25:0.051453,((GCA_000013025.1_ABI78679.1:0.0568810836,GCA_000685315.1_KCZ98204.1:0.0162876729)100:0.331636,((GCA_000144605.1_ADL01185.1:0.1317851407,GCA_002205555.1_ASD25674.1:0.1261965527)100:0.330630,(GCA_000175215.2_ADU14586.1:0.2195780433,GCA_000204015.1_EGF90620.1:0.1913899632)100:0.275834)89:0.110722)30:0.063541)56:0.017106)72:0.052535,GCA_000023785.1_ACT59057.1:0.4123110137)100:0.194233)100:0.139871);
