# Supplementary material for: Assessing the accuracy of phylogenetic rooting methods on prokaryotic gene families
Source: PLoS One. 2020 May 15;15(5):e0232950. doi: 10.1371/journal.pone.0232950 (PMC7228096; doi:10.1371/journal.pone.0232950)
Supplement: S2 Dataset — (ZIP) [file pone.0232950.s003.zip › EmpiricalDataset/GeneTrees_IQTree/000196.aln.treefile]

(GCA_000006905.1_AAK22240.1:0.0329061991,GCA_000092285.1_ADG08743.1:0.0533118576,(((GCA_000017265.1_ACG76513.1:0.1046847345,GCA_001425915.1_KQW65897.1:0.1002338072)100:0.105044,(GCA_000144605.1_ADK99759.1:0.1619926147,GCA_002205555.1_ASD26865.1:0.0607302884)100:0.197890)99:0.107584,((GCA_000175215.2_ADU12076.1:0.1869119929,GCA_000204015.1_EGF92133.1:0.2174572408)100:0.150497,(((((((((((((((((((((((((GCA_000007125.1_AAL53649.1:0.0000018860,GCA_000157815.1_EEY01171.1:0.0000021576)100:0.040544,(GCA_000017405.1_ABS15996.1:0.0000022259,GCA_000585655.1_EXL06437.1:0.0000022689)100:0.047548)79:0.021876,(GCA_000022725.1_ACS51750.1:0.0655605894,GCA_000341385.1_AGF76265.1:0.0437946482)100:0.229016)98:0.010814,GCA_001558695.1_KXF79372.1:0.0640634048)98:0.030715,((GCA_900104355.1_SDO62514.1:0.0265297542,GCA_900113985.1_SFI74571.1:0.0400304897)100:0.084209,((GCA_000585625.1_EXL10491.1:0.0451720136,GCA_002075885.1_OQM77208.1:0.0509047859)100:0.026356,((GCA_001424795.1_KQU74383.1:0.0349229997,GCA_001605015.1_AMS39784.1:0.0222262880)100:0.035519,(GCA_001510895.1_KUM23732.1:0.0542200763,GCA_001618845.1_AMY03051.1:0.0363562270)100:0.051940)100:0.019714)100:0.047294)84:0.039269)84:0.039349,(GCA_000014245.1_ABG64755.1:0.0784743534,(GCA_000300335.1_EKF19062.1:0.0500155553,GCA_000300515.1_EKF41764.1:0.0514207906)100:0.011437)100:0.023478)87:0.025886,GCA_002238045.1_OXT02280.1:0.1238935952)92:0.029048,(GCA_900113935.1_SFI50571.1:0.1009121809,(GCA_000817775.1_KIF44300.1:0.1216555440,GCA_001293565.1_KPB02149.1:0.1661381614)99:0.048822)98:0.034899)81:0.026122,((((((((((GCA_000016285.1_ACM38168.1:0.0858289207,(GCA_000722615.1_KEQ03362.1:0.0000028120,GCA_000722625.1_KEQ05151.1:0.0000023924)100:0.186843)98:0.001455,(GCA_000722615.1_KEQ07441.1:0.0000027886,GCA_000722625.1_KEQ09037.1:0.0000027822)100:0.268147)99:0.033499,(GCA_000731295.1_CDN56278.1:0.0133775554,GCA_000731315.1_CDN50163.1:0.0000021906)100:0.022020)87:0.021426,(GCA_000325745.1_AGA65040.1:0.2713862071,GCA_000496595.1_AHA27744.1:0.6262993162)90:0.163893)15:0.008912,((GCA_000092045.1_ABC92843.1:0.0306274727,GCA_000769405.1_KPN25546.1:0.0073082276)100:0.036208,GCA_000092025.1_AAK88223.2:0.0499969648)12:0.015072)95:0.030609,(GCA_001687365.1_OBZ93628.1:0.0403794251,GCA_001885585.1_OJF91224.1:0.0388113177)100:0.027033)94:0.019863,(((GCA_000017145.1_ABR62006.1:0.0523794813,GCA_000018545.1_ACP27052.1:0.0040931995)99:0.004176,GCA_002288525.1_ASY64761.1:0.0484309750)100:0.020788,GCA_000697965.2_ANK74267.1:0.0160984721)100:0.026722)94:0.013063,(GCA_000154705.2_EDQ35219.1:0.0288237098,GCA_001703635.1_OCW57454.1:0.0526681981)100:0.066501)69:0.019631,(GCA_001578105.1_AMM83079.1:0.0794464887,GCA_002043005.1_AQZ51577.1:0.0783802408)100:0.041374)70:0.014132,(GCA_001267455.1_KOC74623.1:0.0049238333,GCA_001652565.1_ANH06063.1:0.0278579095)100:0.025330)95:0.061662)76:0.017095,((GCA_000153465.1_EAS48740.1:0.1085536694,(GCA_000153705.1_EAU41398.1:0.1319062053,GCA_900176465.1_SMD07989.1:0.0483624612)97:0.040204)60:0.012739,((GCA_000800175.1_KHJ53528.1:0.0187718200,GCA_900141975.1_SHJ97899.1:0.0142507740)100:0.077600,GCA_900104035.1_SDO59710.1:0.0914366352)99:0.070847)99:0.080837)90:0.039163,(GCA_900105595.1_SDU40048.1:0.1346530688,(GCA_900115225.1_SFO71513.1:0.0574628164,GCA_900215505.1_SNY90644.1:0.0983893501)100:0.203322)80:0.036086)77:0.029094,(((GCA_000148725.1_EFO33427.1:0.0603123668,(GCA_000158095.1_EEE46295.1:0.0230458489,GCA_001403915.1_CTQ46045.1:0.0361452159)100:0.040939)55:0.026686,(GCA_001907205.1_OKL43911.1:0.0358201470,(GCA_900110875.1_SER26872.1:0.0437566330,GCA_900114245.1_SFK52937.1:0.0107417819)100:0.121389)100:0.074330)86:0.035968,GCA_000192745.1_ADZ68798.1:0.0561586995)57:0.016000)71:0.014848,(GCA_001188555.1_KND17992.1:0.0000020466,GCA_002249885.1_OXS40654.1:0.0039318144)100:0.062008)90:0.023199,GCA_900129325.1_SHF50204.1:0.1449719191)92:0.030476,(GCA_900104485.1_SDB06026.1:0.1520698931,GCA_000179775.1_EFL89687.1:0.2377664075)25:0.026165)28:0.030601,((GCA_001720135.1_ODN69189.1:0.1120713406,GCA_900148505.1_SHO62770.1:0.1343621585)100:0.054425,(GCA_002088295.1_ORE93720.1:0.1642290723,GCA_900102695.1_SCZ39770.1:0.1707015798)28:0.045571)28:0.053110)50:0.011250,((GCA_000092925.1_ADH90112.1:0.0506428801,GCA_900100155.1_SCW86927.1:0.0397745761)100:0.078626,GCA_001305515.1_KPL53076.1:0.0916709086)77:0.041147)54:0.023746,(((GCA_000019945.1_ACB80979.1:0.1015351095,GCA_000022085.1_ACL55282.1:0.0834256624)100:0.051142,(GCA_001271345.1_ALA17646.1:0.0039017518,GCA_001887265.1_APF36392.1:0.0041213173)100:0.134817)98:0.070686,(((GCA_000010525.1_BAF89729.1:0.0213169892,GCA_000017645.1_ABS67458.1:0.0536596869)100:0.136717,((((((GCA_000011365.1_BAC45766.1:0.0295783572,GCA_000661935.1_AHY55831.1:0.0505265621)100:0.027390,(GCA_000935205.1_KIZ35370.1:0.0510566564,(((GCA_001618955.1_KZD20986.1:0.0000024922,GCA_900108575.1_SEH82928.1:0.0000025845)100:0.057343,GCA_000336555.1_EKS33119.1:0.0850494579)99:0.012602,(GCA_000012725.1_ABA06046.1:0.0377327314,GCA_000013885.1_ABE64321.1:0.0168906780)100:0.082598)99:0.017119)42:0.010833)97:0.017325,(GCA_000195775.1_CAE25674.1:0.0369132541,GCA_001426945.1_KQY97997.1:0.1426190291)87:0.030014)96:0.040143,((GCA_000218565.1_AEI04970.1:0.0000023924,GCA_000218585.1_AEI01395.1:0.0000023924)100:0.065248,GCA_000314735.2_EKS30364.1:0.0293306226)98:0.069004)56:0.025386,(((GCA_001579845.1_AMN38918.1:0.1009968798,GCA_002355335.1_BAT58237.1:0.1266617109)99:0.044598,(GCA_001017175.1_KLK92119.1:0.0210713426,GCA_900102135.1_SCY17711.1:0.0251718256)100:0.173191)48:0.022779,GCA_002119765.1_ARP98982.1:0.1578911528)95:0.063746)89:0.042887,((GCA_001402875.1_ALK11058.1:0.0000027158,GCA_001459775.1_CUU43720.1:0.0000022827)100:0.154403,(GCA_001741865.1_AOO79724.1:0.0473483719,GCA_900102525.1_SDG18479.1:0.0753828727)100:0.114943)91:0.018735)38:0.035060)6:0.007435,(((GCA_000019845.1_ACB94828.1:0.0853183730,(GCA_900114285.1_SFK67972.1:0.0659274135,GCA_000021745.1_ACK52403.1:0.1049414271)100:0.041714)95:0.036116,(GCA_000304315.1_CCJ08673.1:0.1084540320,((GCA_001644125.1_OAI31767.1:0.0413109361,GCA_002117405.1_ARN82309.1:0.2133250455)81:0.013303,GCA_001675455.1_OBS50515.1:0.0208009958)81:0.045960)96:0.061514)97:0.034554,(GCA_900104955.1_SED13032.1:0.1235410064,GCA_900187365.1_SNB66877.1:0.0966686983)98:0.030026)91:0.032700)19:0.018930)35:0.015826)93:0.039963,GCA_001676615.1_OCC01769.1:0.1241379533)96:0.109697,((GCA_000143145.1_ADJ25114.1:0.1632063333,GCA_000503895.1_AHB47448.1:0.1345445955)87:0.036030,(GCA_000981545.1_CPR16615.1:0.0039831203,GCA_900104305.1_SDP58327.1:0.0000028240)100:0.090540)100:0.085236)96:0.085878,((GCA_000230555.1_AEQ53207.1:0.0658745781,GCA_900100665.1_SDG20316.1:0.0572880598)100:0.155581,(GCA_000743575.1_KFL30216.1:0.1512876459,(GCA_000970435.1_KKB86233.1:0.0000023924,GCA_000970435.1_KKB86293.1:0.0000023924)100:0.109355)100:0.107759)100:0.164730)83:0.027035,(((GCA_000166055.1_ADP72665.1:0.0147495903,GCA_000636015.1_KAI95137.1:0.0019447744)100:0.170565,GCA_000496075.1_ESR24843.1:0.1629627190)62:0.036937,((GCA_000828475.1_BAQ15558.1:0.0450552353,GCA_001723285.1_ODS00562.1:0.0562428469)100:0.134143,GCA_001708935.1_ODA66179.1:0.1895578627)76:0.037210)71:0.040374)80:0.044210,(((GCA_000017565.1_ABS63046.1:0.2019871523,GCA_000739695.1_GAK44274.1:0.1237537763)92:0.032935,GCA_000689395.1_CDO59502.1:0.2447508612)99:0.095032,(((((((((((((((((((((((((GCA_000011965.2_AAV96933.1:0.0492167879,GCA_900172225.1_SLN62558.1:0.0478356687)99:0.023595,(GCA_900129685.1_SHG88921.1:0.0535410551,(GCA_001458175.1_CUH52471.1:0.0074353371,GCA_900114415.1_SFL32090.1:0.0343366469)100:0.105420)94:0.027477)90:0.008345,GCA_900102795.1_SCZ66054.1:0.0821290294)90:0.021295,GCA_001205715.1_KNG93317.1:0.0953441213)34:0.018079,(GCA_900100005.1_SDI88457.1:0.0926229879,(((GCA_000152625.1_EAP77097.1:0.0614432478,(GCA_900111875.1_SFB01929.1:0.0435656762,(GCA_900115815.1_SFQ01702.1:0.0703046865,((GCA_900116005.1_SFR09054.1:0.0731959924,((GCA_000155735.2_AGI70374.1:0.0391623409,GCA_001187845.1_AKS44668.1:0.0350863318)100:0.068182,(GCA_900172385.1_SLN60447.1:0.0646382802,(GCA_900095785.1_SCM69161.1:0.0000023924,GCA_900115865.1_SFQ34922.1:0.0000023924)100:0.098801)96:0.028772)96:0.025102)96:0.022482,GCA_001247715.1_KNX42640.1:0.0857993614)82:0.011543)82:0.020418)90:0.018349)38:0.009266,(GCA_002210095.1_OWU75922.1:0.0867481336,(((GCA_900106675.1_SDW93947.1:0.0778206300,GCA_900102905.1_SDK02585.1:0.1288931642)62:0.020047,(GCA_900188035.1_SNR33110.1:0.1125124315,GCA_900156525.1_SIT83618.1:0.1237018294)74:0.020352)64:0.009203,((GCA_000765015.1_KGK79641.1:0.0000023924,GCA_900141945.1_SHI88024.1:0.0000023924)100:0.101516,(GCA_001403795.1_CTQ48948.1:0.0766325538,GCA_900109285.1_SEK31305.1:0.1072803294)100:0.034674)91:0.045498)29:0.016310)9:0.000002)13:0.004495,((GCA_000521865.1_ETX27630.1:0.0505932023,GCA_000152725.1_EAQ03761.1:0.0831503994)78:0.009007,((((GCA_000153725.1_EAU46877.1:0.0000026623,((GCA_001969385.1_APX22857.1:0.0000023924,GCA_900112435.1_SFC58382.1:0.0000023924)100:0.038257,GCA_000442255.1_EPX79781.1:0.0710218595)84:0.008639)94:0.024445,(GCA_900102075.1_SDE58178.1:0.0482151414,(GCA_001975705.1_APZ52400.1:0.0464145103,((((GCA_000169415.1_EBA05902.1:0.0274701297,(GCA_001687105.1_ANT60444.1:0.0342240604,GCA_900116195.1_SFT10205.1:0.0053569396)100:0.031532)97:0.012137,((GCA_002237555.1_ASP20129.1:0.0072292631,GCA_900188425.1_SNS18881.1:0.0144064304)100:0.031229,GCA_900184945.1_SMX46805.1:0.0436549743)90:0.023091)97:0.027104,(GCA_002211155.1_OWV60946.1:0.0000028034,(GCA_002211205.1_OWV60528.1:0.0000028312,(GCA_002211225.1_OWV47827.1:0.0000020854,GCA_900101505.1_SDD12324.1:0.0000029137)100:0.004159)99:0.004167)92:0.021699)99:0.030891,GCA_001482405.1_KUF09480.1:0.0810533151)86:0.015613)87:0.022899)76:0.006249)66:0.023079,((GCA_900100085.1_SDI11149.1:0.0740699632,(GCA_000836695.1_KIQ68471.1:0.0383550467,GCA_900141735.1_SHI79377.1:0.1162705711)99:0.042445)80:0.020687,GCA_900107235.1_SDX91068.1:0.0720429398)93:0.011220)95:0.037915,(GCA_000814025.1_KIC49900.1:0.0159661668,GCA_001969365.1_APX12998.1:0.0522389319)100:0.035012)96:0.040453)81:0.008260)73:0.043147)57:0.004435)60:0.010722,(((((GCA_000376545.2_ANP42627.1:0.0334824050,GCA_001458375.1_CUH74756.1:0.0944759404)100:0.020314,(GCA_002115725.1_OSQ59248.1:0.0299088443,GCA_002115805.1_OSQ51055.1:0.0439408799)100:0.024847)97:0.011289,(GCA_001046955.1_AKO98275.1:0.0000028080,GCA_900109145.1_SEJ20836.1:0.0000019520)100:0.106328)93:0.028197,((GCA_000511385.1_AHD07903.1:0.0196468413,(GCA_001258055.1_CRL14793.1:0.0000023924,GCA_900113345.1_SFH05458.1:0.0000023924)100:0.014011)100:0.026610,GCA_001678945.1_ANP36680.1:0.0359421582)100:0.025014)86:0.010245,GCA_900110425.1_SEO04693.1:0.0863428636)87:0.023132)71:0.021683,GCA_900142085.1_SHJ55155.1:0.0526588453)6:0.000002,(GCA_000511355.1_AHD02354.1:0.0278321739,(GCA_001404155.1_CRK75030.1:0.0000023924,GCA_900114125.1_SFJ03542.1:0.0000024902)100:0.099386)98:0.044032)14:0.015491,(GCA_000172095.1_EDQ06633.1:0.0781295452,(GCA_900184815.1_SMX23216.1:0.0793953940,(GCA_900113405.1_SFG87947.1:0.0000023924,GCA_900172315.1_SLN43340.1:0.0000023924)100:0.091089)73:0.047311)27:0.010654)9:0.004701,(((GCA_900116455.1_SFU02598.1:0.0484703428,(GCA_000442275.2_EPX77497.1:0.0399537769,GCA_900111945.1_SFR34883.1:0.0273072652)100:0.081283)90:0.030265,((GCA_000014045.1_ABG30030.1:0.0438148827,GCA_000154785.2_AEI96176.1:0.0249737522)100:0.040834,(GCA_001038505.1_KMK65689.1:0.0403919996,GCA_001305615.1_ALG89052.1:0.1098188193)90:0.048353)43:0.027706)30:0.018557,GCA_900107355.1_SDY70160.1:0.0841353504)26:0.006028)84:0.024458,(GCA_900109035.1_SEJ82380.1:0.0552370181,(GCA_000152605.1_EAP85514.1:0.0642159360,GCA_000622405.1_KIN67691.1:0.0877318441)99:0.038967)96:0.014694)86:0.015060,(GCA_001890925.1_OJI95137.1:0.0689345293,(GCA_900114485.1_SFK97766.1:0.1040315030,GCA_000738435.1_AII86041.1:0.1161330918)96:0.036745)75:0.021017)71:0.010387,(((GCA_001981245.1_APX89971.1:0.0653480001,GCA_900110135.1_SEM71044.1:0.0963914924)99:0.029993,GCA_900172295.1_SLN20570.1:0.0779277700)100:0.030931,(GCA_000299575.1_EKE44114.1:0.1430329877,(GCA_900110115.1_SEN31396.1:0.0041088425,GCA_900141995.1_SHI71541.1:0.0000025455)100:0.158098)98:0.050992)85:0.023891)94:0.046252,((((GCA_000203895.1_ABL70859.1:0.0826826556,GCA_000444995.1_AGT10454.1:0.0340773069)100:0.106514,GCA_900172375.1_SLN15501.1:0.0208425886)99:0.056147,(GCA_900109555.1_SEK92382.1:0.0000022949,GCA_900172305.1_SLN31241.1:0.0000019921)100:0.087198)93:0.038524,GCA_000299875.1_EKE74183.1:0.0701795039)98:0.037118)77:0.009858,GCA_900110775.1_SEP85496.1:0.0949333531)92:0.043176,((GCA_000012905.2_ABA80556.1:0.0708778367,(GCA_000740775.1_KFI33793.1:0.0041793871,GCA_000740795.1_KFI30544.1:0.0000020781)100:0.096563)96:0.062796,((GCA_900099935.1_SDK52807.1:0.0435153327,GCA_900188335.1_SNT25125.1:0.0258927012)99:0.016527,GCA_900112335.1_SFD00956.1:0.0503905645)100:0.020719)63:0.018489)46:0.022729,((((((GCA_000203975.3_KID08803.1:0.0658610871,((GCA_001307765.1_KPN64964.1:0.0458226859,GCA_900109955.1_SEW31134.1:0.0455142619)95:0.020588,GCA_900114135.1_SFJ63221.1:0.0469927150)96:0.029977)18:0.017118,GCA_001458355.1_CUH65355.1:0.0590660035)17:0.017922,((GCA_900177545.1_SMH48044.1:0.0414350729,(GCA_900111545.1_SET42991.1:0.0000023924,GCA_900143155.1_SHN65898.1:0.0000021796)100:0.179927)94:0.040846,GCA_000152805.1_EAQ14361.1:0.0969362176)74:0.038536)80:0.011932,(((GCA_000714535.1_KEO51163.1:0.0731907363,GCA_000715505.1_KEP69775.1:0.0295302540)100:0.060565,(GCA_000590925.1_AHM03610.1:0.0913571533,GCA_000018145.1_ABV94973.1:0.1004133386)77:0.028533)18:0.000003,(GCA_000161835.1_EET49012.1:0.0785202227,GCA_900172275.1_SLN30528.1:0.0787833117)80:0.027099)77:0.026078)26:0.016878,(((((((((GCA_000021865.1_ADE86441.1:0.0544511627,GCA_900156815.1_SIS56040.1:0.0515332288)100:0.045969,GCA_001908835.1_APO87853.1:0.0690229704)87:0.017210,(GCA_001620265.1_AMY71883.1:0.1070594872,GCA_900110025.1_SEM62540.1:0.0576961259)100:0.067551)97:0.025068,((GCA_000223375.1_AEM39869.1:0.0000020177,GCA_001399515.1_ALJ80088.1:0.0000025290)100:0.082829,(GCA_001517585.1_CUX80360.1:0.0474679593,GCA_900107025.1_SDW20083.1:0.0728936993)100:0.063465)88:0.005833)94:0.031429,(GCA_000600975.2_EYD73112.1:0.1012908191,(GCA_000442315.1_EPX85757.1:0.1327203343,GCA_000600335.2_EYD75665.1:0.0671697139)99:0.065409)94:0.031159)92:0.029930,(GCA_000153305.1_EAR50514.1:0.0579362653,(GCA_000647975.1_KAJ57018.1:0.1065284792,GCA_000671395.1_KCV82255.1:0.1144825884)45:0.024457)16:0.007735)2:0.000002,(GCA_001548075.1_BAQ71061.1:0.0041034706,GCA_001633165.1_ANB33113.1:0.0000027161)100:0.066301)14:0.009029,GCA_900115595.1_SFO90754.1:0.0678178991)25:0.008875,GCA_900184935.1_SMX30645.1:0.0702178636)78:0.027145)93:0.023712,GCA_900172355.1_SLN33927.1:0.0900736124)87:0.026769)54:0.009819,((GCA_900142295.1_SIO32239.1:0.0831737415,GCA_900172235.1_SLN28468.1:0.0730585983)99:0.031305,GCA_000812665.2_AML50673.1:0.1209387211)98:0.048376)59:0.017217,(GCA_900106695.1_SDX04469.1:0.0479908747,GCA_900113695.1_SFH91956.1:0.0501720755)100:0.045977)99:0.067108,GCA_000740785.1_KFI29667.1:0.1354370542)100:0.041344,GCA_900107585.1_SEA54397.1:0.1652414955)100:0.082557,((((((GCA_000013005.1_ABC63578.1:0.0619133003,GCA_000715015.1_KEO91678.1:0.1080777269)72:0.029085,GCA_001281485.1_ALE16702.1:0.0738262656)69:0.007657,(GCA_001663175.1_ANK13760.1:0.0362014010,GCA_001677335.1_OBV11722.1:0.0468505077)100:0.032390)72:0.029444,(GCA_001304795.1_ALG61721.1:0.0000023924,GCA_001306275.1_KPM12382.1:0.0000023924)100:0.109137)99:0.017437,GCA_001008165.2_AKH41290.1:0.0701637088)97:0.017818,(((((GCA_000013325.1_ABD25854.1:0.0643245802,(GCA_000235975.2_EHJ62736.1:0.0769796389,GCA_002251755.1_OYQ30841.1:0.2108660298)86:0.036647)86:0.029316,GCA_001028705.1_AKM10508.1:0.0811938532)82:0.029355,(GCA_000091125.1_BAI96524.1:0.0122268354,GCA_000147835.3_AEG48435.1:0.0177174050)100:0.038085)37:0.010012,GCA_001661675.2_ARU16497.1:0.0920970364)84:0.021716,(((GCA_001295965.1_KPF75709.1:0.0000024307,GCA_001713435.1_AOG00881.1:0.0000021665)100:0.110342,((((GCA_000016765.1_ABQ69020.1:0.0376573358,(GCA_002355275.1_ATE67091.1:0.0000023924,GCA_002367875.1_PCE43611.1:0.0000023924)100:0.063948)98:0.027967,(GCA_000175255.2_AEH63513.1:0.0657954095,GCA_000218875.1_AEI38547.1:0.0316970554)100:0.203792)91:0.023739,GCA_001586395.2_KZB94022.1:0.1520481806)94:0.020750,(GCA_000013985.1_ABF54423.1:0.0669793560,GCA_001610975.1_AMU94613.1:0.0452738006)100:0.136120)94:0.035760)95:0.023120,((GCA_002218195.1_ASK87638.1:0.0704543978,GCA_900128895.1_SIN95498.1:0.0797858259)100:0.047400,(GCA_000342165.1_EMD82327.1:0.0830407537,GCA_002211145.1_OWV33329.1:0.1100251785)100:0.147538)94:0.036811)89:0.028065)87:0.027179)99:0.142400)100:0.080434,GCA_900172325.1_SLN14181.1:0.2734750082)95:0.041536,(((((((GCA_000009985.1_BAE49391.1:0.1544079965,(GCA_000294655.1_CCG42952.1:0.0189332322,GCA_900108475.1_SEH52052.1:0.0155022733)100:0.102526)100:0.092879,GCA_000513295.1_CDL01473.1:0.1606248804)100:0.138000,((((GCA_000010725.1_BAI73036.1:0.2130054402,(GCA_000632475.2_AIB12721.1:0.3618880000,(GCA_900156605.1_SIS68898.1:0.6342542448,(((GCA_000963705.1_KJV10404.1:0.1618408350,GCA_002251735.1_OYQ17971.1:0.1017633463)100:0.477634,GCA_900141905.1_SHI41086.1:1.0931976684)75:0.155293,((GCA_001611975.1_AMW34165.1:0.9675161544,GCA_000315795.1_EKV30458.1:0.8730027856)78:0.149782,(GCA_000264455.2_AFK55093.1:0.0000025177,GCA_001601315.1_KYO49303.1:0.0078977569)100:2.238914)78:0.092149)74:0.063037)98:0.204714)97:0.174863)90:0.095940,(GCA_900177295.1_SMF10100.1:0.0000020644,GCA_900188055.1_SNR33998.1:0.0000023172)100:0.257018)54:0.026881,(GCA_000299935.1_EKE77233.1:0.0649227029,GCA_001618175.1_KZD03521.1:0.0827525254)100:0.164217)83:0.061973,(((GCA_000013085.1_ABC21997.1:0.1221013396,GCA_000284415.2_CCG09343.1:0.1593350131)100:0.080614,GCA_900101965.1_SDD92672.1:0.2170876963)100:0.042926,(GCA_900093605.1_SCA57018.1:0.2767493726,GCA_900100455.1_SDG43382.1:0.1808483543)100:0.050051)100:0.072884)71:0.051956)32:0.017036,(((((((GCA_000016185.1_ACJ01275.1:0.1635052306,GCA_002251795.1_OYQ32480.1:0.1154176399)100:0.064952,GCA_000730165.2_ASG21947.1:0.1378189906)96:0.032433,(GCA_000767795.1_KGM32233.1:0.0129626499,GCA_002195995.1_OWJ58638.1:0.0030116563)100:0.149748)93:0.046894,(GCA_000576635.1_EWY41206.1:0.1906825635,GCA_000936425.1_KJB95946.1:0.0958543497)100:0.094986)82:0.043024,(GCA_000968135.1_CCQ72254.1:0.3308312432,((GCA_000982415.1_KKJ76970.1:0.0280414455,GCA_001026905.1_KLN59994.1:0.0233469021)100:0.162234,GCA_001982645.1_ONG40314.1:5.1734934869)84:0.191521)60:0.027350)82:0.064121,(GCA_001746755.1_OEJ69351.1:0.2030943401,(GCA_000226315.1_AEP10237.1:0.0052272039,GCA_000348745.1_AGH98641.1:0.0157943330)100:0.312824)94:0.073686)56:0.014026,(GCA_900167455.1_SJZ91279.1:0.3143831206,GCA_900100655.1_SDG41669.1:0.5173495333)78:0.043879)51:0.043739)61:0.045536,(((((((((((GCA_000011685.1_AAW60651.1:0.0518158537,GCA_000234355.2_EHH67989.1:0.0511311183)100:0.071021,(GCA_000723565.1_CDG33194.1:0.0270381311,GCA_002003665.1_OOL17328.1:0.0000026576)100:0.124024)100:0.077502,((((GCA_000617865.1_GAJ29085.1:0.1340124427,GCA_002005465.1_AQS87693.1:0.0346726641)28:0.032953,(GCA_001787335.1_AOX15804.1:0.0000023924,GCA_001787355.1_AOX20900.1:0.0000023924)100:0.079878)26:0.013396,(GCA_000724025.1_CDG38672.1:0.0040044744,GCA_001547995.1_BAT18711.1:0.0000027430)100:0.089419)40:0.032740,GCA_000963885.1_GAN55001.1:0.0817655095)98:0.057039)100:0.067444,(GCA_000231445.2_EHD13579.1:0.0033720531,GCA_002153535.1_OUI78072.1:0.0048957203)100:0.308150)100:0.026245,((GCA_000021325.1_ACI51869.1:0.0768751592,((GCA_000182745.1_BAK84387.1:0.0044071882,GCA_000208635.2_EGG78232.1:0.0218839166)100:0.015560,GCA_000964505.1_GAO01136.1:0.0148703991)100:0.083216)100:0.042273,(GCA_002005445.1_AQS85603.1:0.0506550627,GCA_002173735.1_ARW47569.1:0.1630241047)100:0.087303)100:0.047521)100:0.156481,(GCA_000306035.1_EKN01064.1:0.0402175596,GCA_000964385.1_GAN80294.1:0.0845704392)100:0.198743)85:0.051142,((GCA_000014285.2_ABI62979.1:0.0046064625,GCA_000576085.2_AHJ63974.1:0.0118913865)100:0.130049,GCA_000964365.1_GAN76100.1:0.2651229225)97:0.043901)61:0.046881,(GCA_000016725.1_ABQ30921.1:0.0000022902,GCA_000202835.1_BAJ81109.1:0.0041212935)100:0.329278)95:0.073096,(GCA_900101615.1_SDC45442.1:0.0000023924,GCA_900104205.1_SDB46565.1:0.0000023924)100:0.255456)64:0.052474,GCA_000164635.1_EFH13025.1:0.1902491999)91:0.110877,((GCA_001192655.1_GAO98083.1:0.3026029299,GCA_000219355.1_AEI88795.1:4.1442708356)60:0.304644,GCA_000742835.1_AIK96690.1:0.7126809408)68:0.070285)72:0.084211)85:0.074714,(((GCA_900102465.1_SDF77064.1:0.1090261090,(GCA_000319385.1_AFX98271.1:0.1066717626,GCA_000510265.1_AHC73290.1:0.0762746410)100:0.345718)100:0.096037,GCA_000024465.1_ADE40067.1:0.3580468976)100:0.140056,(GCA_000300235.2_AJD50453.1:0.1006577392,GCA_000300275.1_EKF08702.1:0.0894050614)100:0.319964)95:0.067122)91:0.070981,(((((GCA_000011945.1_AAV87078.1:0.1296240010,GCA_000024505.1_ACZ48824.1:0.1098397981)100:0.343154,(GCA_000022525.1_ACT69242.1:0.5567361819,GCA_000632985.1_AHX11205.1:0.1668264978)100:1.328994)93:0.195080,(GCA_000008385.1_AAW70634.1:0.1186990910,GCA_000953315.1_CDR79326.1:0.0789104939)100:0.545458)92:0.056741,((GCA_000026005.1_CAH57714.1:0.1459572342,GCA_000964755.1_KJV63520.1:0.1265535946)100:0.166953,GCA_000964795.1_KJV69396.1:0.3182316094)100:0.134430)98:0.218625,((GCA_000815465.1_KIE05498.1:0.3007265503,(((GCA_000012385.1_ABE04901.1:0.1579487334,GCA_000195735.1_CAA14776.1:0.2916199086)100:0.309534,GCA_000010205.1_BAG40652.1:1.2016158019)97:0.157595,(GCA_000388175.3_ETZ05217.1:0.2680811325,GCA_000469665.2_ETZ07792.1:0.3717867723)100:2.423870)85:0.385776)81:0.147739,((GCA_000014865.1_ABK44290.1:0.3235643903,GCA_002109495.1_OSM05103.1:0.2870675110)100:0.158948,((GCA_001765415.1_AOR38882.1:0.9879638095,((((GCA_000006905.1_AAK25447.1:0.0727282526,GCA_000092285.1_ADG12321.1:0.0536673046)100:0.100672,GCA_000685315.1_KCZ99581.1:0.3755468290)100:0.140856,GCA_000175215.2_ADU14649.1:0.3222961847)99:0.093629,GCA_002211145.1_OWV33507.1:0.3106914121)100:0.699362)45:0.090897,(((((GCA_000010725.1_BAI72060.1:0.2158531480,GCA_000632475.2_AIB13671.1:0.1581212988)96:0.041539,GCA_000576635.1_EWY37878.1:0.1654375876)100:0.261784,(GCA_000315795.1_EKV29266.1:0.2999282008,(GCA_001611975.1_AMW35458.1:0.3519714783,GCA_900156605.1_SIS68404.1:0.1577238114)100:0.112723)100:0.136630)98:0.020715,(((GCA_000264455.2_AFK54850.1:0.0092429172,GCA_001601315.1_KYO56277.1:0.0040719459)100:0.353417,((GCA_900101615.1_SDD10492.1:0.0180190858,GCA_900104205.1_SDB72076.1:0.0044322909)100:0.276678,GCA_900141905.1_SHJ83781.1:0.2970547070)100:0.191181)98:0.060569,((GCA_000300235.2_AJD50257.1:0.0632425511,GCA_000300275.1_EKF10496.1:0.0700654626)100:0.282159,(GCA_000963705.1_KJV08392.1:0.0259314319,GCA_002251735.1_OYQ21134.1:0.0662261854)100:0.310528)100:0.147180)98:0.050275)100:0.725189,((((((GCA_000011345.1_BAC07622.1:0.0091823945,GCA_000505665.1_AHB89168.1:0.0480614149)100:0.354989,GCA_001870225.1_APB33419.1:0.3389023121)96:0.114827,(((((((((((((GCA_000014265.1_ABG50031.1:0.1293383133,GCA_002260545.1_OZH52983.1:0.0646695823)100:0.164501,GCA_000775285.1_KGF72247.1:0.1974428649)96:0.044474,((GCA_000317105.1_AFY81073.1:0.1493165231,GCA_001904725.1_OKH40793.1:0.1814182793)99:0.037880,GCA_001637395.1_OAB61504.1:0.3671002323)70:0.025054)61:0.014990,(GCA_000180455.1_CBN56294.1:0.1327187924,((GCA_000214075.2_EGK88146.1:0.0123724371,GCA_000317475.1_AFZ09990.1:0.0169163979)100:0.036207,GCA_002412335.1_PCN52910.1:0.0819425050)100:0.108475)100:0.076800)74:0.044855,(((((((((((((GCA_000020025.1_ACC79586.1:0.0858162577,((GCA_002368055.1_BAZ75876.1:0.0000023924,GCA_002368295.1_BAZ00203.1:0.0000023924)100:0.007702,GCA_002368275.1_BAY90924.1:0.0000022314)100:0.151374)99:0.026538,(GCA_000204075.1_ABA23212.1:0.1256176443,((GCA_000317695.1_AFZ60886.1:0.0523952799,GCA_000196515.1_ADI64742.1:0.1436328225)100:0.025504,((GCA_002368075.1_BAZ81615.1:0.0404596660,(((GCA_000175835.1_EFA69549.1:0.0082544524,GCA_001432185.1_KRH97543.1:0.0124726421)90:0.015086,GCA_002368135.1_BAZ90529.1:0.0237492491)90:0.021762,GCA_000175855.1_EFA72153.1:0.0222317899)100:0.196905)100:0.036230,(GCA_000312705.1_AFW92899.1:0.0219135353,(GCA_000789435.1_KHG40687.1:0.0125911684,GCA_002368115.1_BAZ85159.1:0.0251853900)100:0.059140)100:0.093867)74:0.023927)74:0.045331)87:0.028993)70:0.027191,((GCA_001298445.1_ALF53593.1:0.0666330407,GCA_002367975.1_BAY19124.1:0.0331632705)100:0.079274,(GCA_000169135.1_EAW45619.1:0.0537434278,GCA_002218065.1_GAX35944.1:0.0360994973)100:0.093957)81:0.031944)23:0.000002,GCA_000317535.1_AFZ22627.1:0.0971404604)32:0.013138,GCA_000316575.1_AFY35200.1:0.0817089390)99:0.058595,(((GCA_000231365.2_EHC11600.1:0.0005191684,GCA_001904645.1_OKH12635.1:0.0111608028)100:0.050811,(GCA_000934435.1_KIY13099.1:0.0240147776,(GCA_001275395.1_KOP24109.1:0.0215895773,GCA_000934435.1_KIY13100.1:0.0507588707)100:0.016946)86:0.013890)100:0.079814,GCA_000350105.1_CCH68415.1:0.3552312237)69:0.036482)68:0.016350,(GCA_000828085.2_KIJ80437.1:0.1313565153,(GCA_000346485.2_KYC39190.1:0.0530389901,GCA_000760695.2_KIE11562.1:0.0398761895)100:0.123366)78:0.041305)90:0.052811,GCA_001456025.1_KST61802.1:0.2696447006)64:0.022068,(GCA_000317435.1_AFZ02381.1:0.2412002422,GCA_000316665.1_AFY53232.1:0.3384485520)65:0.035196)77:0.025799,(GCA_000317555.1_AFZ29051.1:0.0037040037,GCA_001904655.1_OKH28484.1:0.0177246482)100:0.194033)98:0.046076,GCA_000317125.1_AFY87317.1:0.2126178480)98:0.032088,GCA_000317495.1_AFZ14760.1:0.2220788022)76:0.023411,(((GCA_000176895.2_CCE19330.1:0.0000024645,GCA_000307915.1_EKD08461.1:0.0000023924)100:0.138680,(GCA_000478195.2_ERT07464.1:0.0969400393,GCA_000972705.2_KKD36104.1:0.0576660816)100:0.100684)99:0.061288,(GCA_000710505.1_KEI67196.1:0.0455573236,GCA_900009265.1_CUR20063.1:0.0469840939)100:0.160525)97:0.074470)35:0.023052)63:0.021034,((((((((GCA_000317575.1_AFZ36059.1:0.0321637055,GCA_002355455.1_BAU65398.1:0.0419741689)100:0.115442,GCA_002368355.1_BAZ46499.1:0.2990135605)87:0.066038,(GCA_000332055.1_ELS02101.1:0.2076050990,GCA_001904615.1_OKH18294.1:0.2956874893)89:0.061511)80:0.041577,(((GCA_000017845.1_ACB49644.1:0.0787245514,(GCA_000167195.1_EAM50306.1:0.0000023924,GCA_000235665.2_EHJ12184.1:0.0000023924)100:0.073437)100:0.065550,GCA_000025125.1_ADB94790.1:0.5016531511)100:0.092881,(((GCA_000317675.1_AFZ52180.1:0.1303725768,(GCA_001548095.1_BAQ60472.1:0.0869741650,GCA_001548115.1_BAQ63726.1:0.0753593300)100:0.141965)93:0.046739,GCA_001747005.1_OEJ78712.1:0.2338494641)100:0.076247,(GCA_000284135.1_BAL30652.1:0.0560619924,GCA_000478825.2_AIE75289.1:0.0122799129)100:0.273631)97:0.040815)97:0.036105)67:0.021630,GCA_000317065.1_AFY70994.1:0.3811173229)93:0.039967,GCA_000332215.1_ELS31737.1:0.2545170393)96:0.035772,GCA_002142475.1_BAS57357.1:0.2622261633)96:0.033692,(GCA_000952155.1_KJH69683.1:0.2513382139,GCA_000317145.1_AFY95402.1:0.2493846468)99:0.027666)98:0.042436)88:0.025882,GCA_001276715.1_KOR34215.1:0.1905793144)63:0.025471,(GCA_000317045.1_AFY64797.1:0.1593555379,GCA_001746915.1_OEJ77230.1:0.1661736413)83:0.026919)55:0.019333,(((GCA_000155555.1_EDX72415.1:0.1240413014,(GCA_000211815.1_EGJ31922.1:0.0194829096,GCA_001942495.1_OLT61172.1:0.0253050936)100:0.163045)97:0.033477,GCA_000317515.1_AFZ20006.1:0.1160836756)100:0.098839,(((GCA_000317025.1_AFY76432.1:0.0119312040,GCA_001904635.1_OKH21476.1:0.0000028828)100:0.157221,(GCA_000297435.1_CCI34632.1:0.0205409293,GCA_000312205.1_CCI08181.1:0.0107968904)100:0.254974)90:0.051975,(GCA_000021825.1_ACK69213.1:0.2039536343,((GCA_000317615.1_AFZ50959.1:0.1134054124,GCA_000317635.1_AFZ45488.1:0.0999626987)100:0.137170,GCA_000473895.1_ERN43164.1:0.4052050788)96:0.067960)99:0.098632)96:0.071327)69:0.025626)89:0.042869,GCA_000018105.1_ABW28441.1:0.2745783297)73:0.044277,(GCA_001904775.1_OKH51100.1:0.2595321536,GCA_002075285.2_ASC69965.1:0.1984605160)99:0.083054)72:0.055851,GCA_000332035.1_ELR99750.1:0.3402507572)69:0.021715,GCA_000817775.1_KIF38976.1:0.2507198596)98:0.065181)95:0.076703,(GCA_000012525.1_ABB57878.1:0.2777717485,((GCA_000155635.1_EDY39509.1:0.1656286669,GCA_000316515.1_AFY29402.1:0.1654708258)100:0.076478,(GCA_001182765.1_CRY90824.1:0.1651372955,(GCA_000760175.1_KGG13683.1:0.3278275267,GCA_000011465.1_CAE20113.1:0.7036607006)100:0.220381)100:0.114567)100:0.322582)98:0.063899)96:0.118904,(GCA_000011385.1_BAC88958.1:0.2618052493,GCA_000484535.1_AGY60366.1:0.2457739777)100:0.504443)100:0.207680,((((((GCA_000011365.1_BAC49952.1:0.0361936284,GCA_000661935.1_AHY50375.1:0.0079783502)100:0.206355,GCA_000204015.1_EGF91736.1:0.3701064674)100:0.241877,GCA_000017565.1_ABS65100.1:0.3354352956)100:0.089670,(GCA_000225995.2_EGY01380.1:0.0225721018,GCA_000730165.2_ASG19588.1:0.0034073427)100:0.221346)100:0.097787,(((GCA_000164635.1_EFH13256.1:0.2658816697,((GCA_000767795.1_KGM34421.1:0.0192678033,GCA_002195995.1_OWJ62683.1:0.0498260940)100:0.207566,(GCA_900106675.1_SDW02380.1:0.3492692316,(GCA_000647975.1_KAJ55058.1:0.3669392220,GCA_001908835.1_APO87095.1:0.3754279061)79:0.092922)78:0.061115)74:0.108922)67:0.103682,GCA_002251795.1_OYQ32922.1:0.5414376902)71:0.088567,GCA_001425915.1_KQW69359.1:0.5228672308)100:0.190086)100:0.192728,GCA_900167455.1_SKA10203.1:0.6904364935)96:0.088093)62:0.112779)97:0.319239)82:0.321049)82:0.251765)89:0.128124)90:0.124526)93:0.112739)15:0.012423,(GCA_000152825.2_ADM08747.1:0.3065799760,(GCA_900101935.1_SDE04654.1:0.2485202533,(GCA_000153525.1_EAS85077.1:0.1890904645,GCA_000155895.1_EDZ60388.1:0.2187021602)100:0.772418)96:0.148238)76:0.046299)93:0.056880)92:0.040465)95:0.055409,GCA_900199215.1_SNT68291.1:0.2014446171)97:0.045146,(GCA_000023785.1_ACT57965.1:0.2890323678,((GCA_000013025.1_ABI75924.1:0.0419267130,GCA_000685315.1_KCZ98618.1:0.0478288545)100:0.238785,((GCA_000014745.1_ABI67157.1:0.1167209320,GCA_900103475.1_SDL60164.1:0.1959320131)100:0.115446,GCA_000152745.1_EAP89463.1:0.2582574925)100:0.225234)98:0.057377)97:0.044045)100:0.178662)99:0.047689)100:0.134006);
