# Supplementary material for: Assessing the accuracy of phylogenetic rooting methods on prokaryotic gene families
Source: PLoS One. 2020 May 15;15(5):e0232950. doi: 10.1371/journal.pone.0232950 (PMC7228096; doi:10.1371/journal.pone.0232950)
Supplement: S2 Dataset — (ZIP) [file pone.0232950.s003.zip › EmpiricalDataset/GeneTrees_IQTree/000197.aln.treefile]

(GCA_000007125.1_AAL51481.1:0.0033696794,GCA_000157815.1_EEX98961.1:0.0000023964,((GCA_000017405.1_ABS13890.1:0.0000022211,GCA_000585655.1_EXL04236.1:0.0033174193)100:0.059285,(GCA_001558695.1_KXF76267.1:0.2546804283,((GCA_900104355.1_SDO74584.1:0.1094870296,GCA_900113985.1_SFI79603.1:0.1354669233)100:0.269030,(((GCA_000014245.1_ABG64779.1:0.4289977874,(GCA_000300335.1_EKF18719.1:0.1233549848,GCA_000300515.1_EKF40492.1:0.1494727958)100:0.213763)100:0.117339,(((GCA_000585625.1_EXL10363.1:0.1730538314,GCA_002075885.1_OQM76267.1:0.1171095080)100:0.057813,((GCA_001510895.1_KUM23207.1:0.0682028696,GCA_001618845.1_AMY02662.1:0.0644911731)100:0.070946,(GCA_001424795.1_KQU72891.1:0.0180734961,GCA_001605015.1_AMS40410.1:0.0262092009)100:0.209366)100:0.046671)100:0.188007,GCA_900113935.1_SFI56229.1:0.4147608862)99:0.028776)100:0.240946,(((((GCA_000016285.1_ACM37633.1:0.3515826415,(GCA_001578105.1_AMM85232.1:0.1383047294,GCA_002043005.1_AQZ52801.1:0.2090622891)100:0.529810)100:0.108779,(GCA_000092025.1_AAK89665.1:0.3892415221,((GCA_000722615.1_KEQ06575.1:0.0000027079,GCA_000722625.1_KEQ09731.1:0.0000022506)100:0.248239,(GCA_000731295.1_CDN55291.1:0.0091108108,GCA_000731315.1_CDN49197.1:0.0003528669)100:0.240938)100:0.109016)100:0.096958)100:0.082620,((((((GCA_000017145.1_ABR61488.1:0.0825652575,GCA_000018545.1_ACP26560.1:0.0534364402)100:0.026457,GCA_002288525.1_ASY64223.1:0.1007375316)100:0.068458,GCA_000697965.2_ANK73815.1:0.0606305253)100:0.165519,(GCA_001687365.1_OBZ95360.1:0.0664589236,GCA_001885585.1_OJF94539.1:0.0889893260)100:0.074347)100:0.098429,(GCA_001267455.1_KOC72934.1:0.0246070914,GCA_001652565.1_ANH05234.1:0.0041647342)100:0.264856)100:0.061793,(GCA_000092045.1_ABC92259.1:0.0169960357,GCA_000769405.1_KPN27326.1:0.0343140965)100:0.341380)100:0.094881)100:0.252152,(GCA_000154705.2_EDQ34403.1:0.1794965038,GCA_001703635.1_OCW59332.1:0.0997885671)100:0.306643)100:0.203563,(GCA_900102695.1_SCZ22314.1:0.7312534484,((((((((((GCA_000011965.2_AAV95058.1:0.2332550508,GCA_900109035.1_SEJ51841.1:0.2200550557)100:0.277839,(GCA_000982415.1_KKJ75571.1:0.4575104633,(GCA_900115595.1_SFP08435.1:0.2522828392,(GCA_000299575.1_EKE44785.1:0.2744291190,(GCA_900113405.1_SFG97990.1:0.0000026197,GCA_900172315.1_SLN47916.1:0.0000027079)100:0.532967)100:0.214027)74:0.054450)81:0.054905)97:0.055371,((GCA_000158095.1_EEE43502.1:0.2357926349,((GCA_900099935.1_SDL59302.1:0.2603754265,GCA_900107235.1_SDX84261.1:0.2744849783)99:0.059093,((((GCA_002211155.1_OWV61583.1:0.0000027079,GCA_002211205.1_OWV51687.1:0.0000022025)100:0.002914,(GCA_002211225.1_OWV48492.1:0.0000023926,GCA_900101505.1_SDE26264.1:0.0000024126)100:0.003031)100:0.098817,(GCA_002237555.1_ASP19443.1:0.0518497688,GCA_900188425.1_SNS31128.1:0.0288871951)100:0.179513)100:0.063465,GCA_900184945.1_SMX46762.1:0.2066760719)100:0.158986)98:0.049793)100:0.061844,GCA_900102075.1_SDE36848.1:0.2277269439)100:0.201364)63:0.059613,((GCA_000521865.1_ETX27854.1:0.5256046550,(((((GCA_001258055.1_CRL13490.1:0.0000027079,GCA_900113345.1_SFH56966.1:0.0000027079)100:0.231945,GCA_002115725.1_OSQ59807.1:0.2349539661)89:0.030902,GCA_900184815.1_SMX21919.1:0.2685451755)94:0.033023,((GCA_900110115.1_SEN07775.1:0.0200929102,GCA_900141995.1_SHJ16837.1:0.0089707938)100:0.172024,GCA_900115815.1_SFQ30225.1:0.2391435020)94:0.037734)95:0.086698,GCA_900115865.1_SFQ70892.1:0.2771454469)100:0.083178)100:0.118253,GCA_001205715.1_KNG91927.1:0.3814988102)100:0.166460)97:0.055705,GCA_002218195.1_ASK87579.1:0.6973941303)99:0.179399,(GCA_000817775.1_KIF43329.1:0.5147002793,GCA_001293565.1_KPB02299.1:0.4116612165)100:0.261831)99:0.041601,(GCA_900114245.1_SFK89296.1:0.4524575502,(GCA_900115225.1_SFN86264.1:0.2897855889,GCA_900215505.1_SNY89990.1:0.2809478856)100:0.146997)100:0.420583)97:0.162961,(((GCA_000192745.1_ADZ72102.1:0.1748797480,(GCA_001188555.1_KND20237.1:0.0000027079,GCA_002249885.1_OXS38236.1:0.0000027079)100:0.307340)100:0.112038,GCA_001403915.1_CTQ44627.1:0.3564629815)100:0.147614,GCA_900105595.1_SDT91304.1:0.4473549162)100:0.243448)97:0.242520,((GCA_900104485.1_SDB45098.1:0.5393119900,GCA_900129325.1_SHF28704.1:0.3662042063)100:0.285138,(((GCA_000230555.1_AEQ50573.1:0.1326368989,GCA_900100665.1_SDG39771.1:0.1469929046)98:0.344942,(GCA_000743575.1_KFL29106.1:0.2022458060,GCA_000970435.1_KKB83964.1:0.1410870970)100:0.364270)92:0.293751,GCA_000169415.1_EBA07211.1:2.0529295616)80:0.328189)91:0.114418)95:0.125683,(((((((((GCA_000007125.1_AAL52503.1:0.0032687333,GCA_000157815.1_EEY00004.1:0.0000022826)100:0.071989,(GCA_000017405.1_ABS15372.1:0.0000028082,GCA_000585655.1_EXL06958.1:0.0033144392)100:0.072236)100:0.301508,GCA_001558695.1_KXF79451.1:0.1813935940)98:0.055619,(GCA_900104355.1_SDP02863.1:0.1032123583,GCA_900113985.1_SFI52071.1:0.1088524182)100:0.259697)100:0.345124,GCA_001293565.1_KPB02297.1:1.1296824634)99:0.130856,((GCA_000154705.2_EDQ33794.1:0.1409746237,GCA_001703635.1_OCW55798.1:0.1311175694)100:0.392422,((GCA_000016285.1_ACM35984.1:0.4758366251,(GCA_001578105.1_AMM84997.1:0.0866893746,GCA_002043005.1_AQZ52840.1:0.1976883842)100:0.502650)100:0.094962,((((GCA_000017145.1_ABR59500.1:0.0800402295,GCA_002288525.1_ASY62124.1:0.1601315816)100:0.075700,GCA_000697965.2_ANK71834.1:0.1134968645)100:0.089301,(GCA_001687365.1_OBZ96456.1:0.1387648976,GCA_001885585.1_OJF98082.1:0.1166218199)97:0.041075)99:0.155083,(GCA_001267455.1_KOC75133.1:0.0315940495,GCA_001652565.1_ANH03559.1:0.0183153727)100:0.203738)100:0.337878)100:0.465145)100:0.274485)100:0.225213,(((GCA_000153465.1_EAS48584.1:0.3006300970,GCA_900176465.1_SMD04606.1:0.2762057399)94:0.062475,GCA_000153705.1_EAU42917.1:0.2988279851)100:0.181320,(GCA_900141975.1_SHI52686.1:0.3276133275,GCA_900104035.1_SDN60578.1:0.6826272896)100:0.147572)100:0.337644)100:0.136807,GCA_000179775.1_EFL88992.1:0.9482285851)100:0.256632,(GCA_000689395.1_CDO58325.1:1.1805890089,((((((((((((((((GCA_000010725.1_BAI75467.1:1.1447079492,((((((GCA_000013985.1_ABF54659.1:0.1911848550,GCA_001610975.1_AMU94482.1:0.2958903850)100:0.354406,GCA_000235975.2_EHJ62006.1:0.5110138469)98:0.161007,(((GCA_000016725.1_ABQ32203.1:0.0075159106,GCA_000202835.1_BAJ82704.1:0.0000028234)100:0.542666,GCA_001708935.1_ODA66311.1:0.7606091956)98:0.131077,GCA_001008165.2_AKH41502.1:0.7806444079)65:0.017803)70:0.095742,GCA_001028705.1_AKM11579.1:0.7984609531)95:0.100255,GCA_000017265.1_ACG79046.1:0.5326910664)100:0.430098,GCA_900141905.1_SHK01431.1:0.7549431626)99:0.102224)99:0.089938,((GCA_000576635.1_EWY39770.1:0.0943606841,GCA_000936425.1_KJB96873.1:0.2117310772)100:0.295992,GCA_000632475.2_AIB15133.1:0.5659204088)100:0.346769)100:0.211815,GCA_000315795.1_EKV26285.1:0.9293372131)100:0.143888,((((GCA_000013085.1_ABC21031.1:0.6781897571,GCA_000284415.2_CCG08795.1:0.8323321759)100:0.334475,GCA_900101965.1_SDD96976.1:0.7187378022)100:0.199121,GCA_900100455.1_SDH83283.1:0.8401001941)76:0.155572,(GCA_900156605.1_SIS87444.1:0.8869785958,GCA_001611975.1_AMW34157.1:2.0916585642)65:0.339805)51:0.084626)48:0.134635,(((GCA_000018145.1_ABV92168.1:0.2376223229,GCA_000442275.2_EPX81009.1:0.2868621595)96:0.055399,GCA_000299575.1_EKE43149.1:0.5504425950)98:0.130631,GCA_900184945.1_SMX48803.1:0.2883384412)100:1.415110)48:0.115065,(((GCA_000264455.2_AFK54897.1:0.0000024042,GCA_001601315.1_KYO54371.1:0.0218941720)100:1.542590,((((((GCA_000299935.1_EKE78094.1:0.2628861263,GCA_001618175.1_KZD08346.1:0.2891853930)100:0.661656,(((((GCA_000013025.1_ABI76591.1:0.0492730743,GCA_000685315.1_KCZ99374.1:0.1216118812)100:1.148840,(GCA_000014745.1_ABI64760.1:0.4517594072,GCA_900103475.1_SDM34561.1:0.4367161061)100:0.464490)100:0.576551,GCA_000152745.1_EAP89410.1:1.1595413379)100:0.302023,(GCA_000013025.1_ABI76890.1:0.0433170642,GCA_000685315.1_KCZ98022.1:0.0568456103)100:1.654890)100:0.538369,(GCA_001017175.1_KLK92873.1:0.1318807778,GCA_900102135.1_SCZ13139.1:0.1432976706)100:1.492480)97:0.149050)70:0.079246,(GCA_001741865.1_AOO82634.1:0.3777825341,GCA_900102525.1_SDF26621.1:0.3967864427)100:1.865990)76:0.080467,(GCA_002195995.1_OWJ59845.1:1.0780859507,GCA_000632475.2_AIB14806.1:1.6399980636)59:0.125697)99:0.241182,(GCA_002195995.1_OWJ63867.1:0.9749085273,GCA_900113985.1_SFI69803.1:1.8227104808)100:0.354558)99:0.221405,GCA_000444995.1_AGT10602.1:2.6177787734)87:0.149651)54:0.113343,(((((GCA_000661935.1_AHY52437.1:0.4391541458,GCA_002119765.1_ARQ01148.1:0.4809737524)100:0.257234,((GCA_001271345.1_ALA17067.1:0.0000023096,GCA_001887265.1_APF38682.1:0.0506953445)100:0.222132,GCA_900102525.1_SDG27054.1:0.3325889533)100:0.237289)76:0.201264,GCA_900104955.1_SED88942.1:0.8326996190)71:0.175397,GCA_000800175.1_KHJ54736.1:0.9197430415)100:0.606380,(GCA_000740775.1_KFI26559.1:0.0572009449,GCA_000740795.1_KFI28541.1:0.0724960974)100:1.000690)100:0.967655)45:0.132804)50:0.069731,((((GCA_000299935.1_EKE70198.1:0.2194956626,GCA_001618175.1_KZD07282.1:0.3176173525)100:0.507473,GCA_900102465.1_SDF23743.1:0.8971040917)100:0.210257,(GCA_000982415.1_KKJ76731.1:0.0127205528,GCA_001026905.1_KLN59806.1:0.0697492167)100:1.375890)79:0.100767,((GCA_000576635.1_EWY39218.1:0.0997836679,GCA_000936425.1_KJB93917.1:0.1204724316)100:0.578564,(GCA_000767795.1_KGM31524.1:0.0108743664,GCA_002195995.1_OWJ61984.1:0.0202825239)100:0.647873)100:0.491212)75:0.121752)91:0.129498,((((GCA_001746755.1_OEJ64074.1:0.9151642779,GCA_002109495.1_OSM05362.1:0.9694816615)97:0.157352,GCA_900101935.1_SDE26854.1:0.7801620282)97:0.147491,(GCA_000300235.2_AJD50352.1:0.2252878775,GCA_000300275.1_EKF08610.1:0.1154455991)100:1.247980)100:0.265384,(GCA_900177295.1_SMF16298.1:0.0000027079,GCA_900188055.1_SNR41240.1:0.0000026156)100:1.274010)94:0.176708)68:0.071708,((((((GCA_000164635.1_EFH12608.1:0.6188298898,(GCA_001017175.1_KLK94744.1:0.0827544290,GCA_900102135.1_SCY35120.1:0.0450003016)100:0.592210)100:0.465725,(GCA_900110115.1_SEN90611.1:0.3614794448,GCA_900111875.1_SFB05720.1:0.2014497256)100:0.997768)99:0.317157,((GCA_001618175.1_KZD07343.1:0.4264626516,GCA_001975705.1_APZ51022.1:0.7134706060)100:0.526356,((GCA_001969385.1_APX23906.1:0.0000027079,GCA_900112435.1_SFD98220.1:0.0000027079)100:0.401438,GCA_000014045.1_ABG30459.1:1.2838702627)97:0.605163)97:0.249174)33:0.090477,(GCA_000013985.1_ABF51826.1:0.6668207465,GCA_000585625.1_EXL02113.1:0.4263184901)100:0.842835)95:0.116204,(GCA_000496075.1_ESR25298.1:1.1008607045,(GCA_900177295.1_SMF23679.1:0.0000027533,GCA_900188055.1_SNR61377.1:0.0000027079)100:0.800707)100:0.903464)87:0.152209,((((((((((((((((((((((GCA_000011965.2_AAV95491.1:0.2081618992,((GCA_000203975.3_KID10606.1:0.1504828245,GCA_000511355.1_AHD00828.1:0.1087775856)100:0.093383,GCA_900172225.1_SLN44453.1:0.1591090982)78:0.071523)94:0.078473,GCA_900156525.1_SIT76966.1:0.4468103789)41:0.024747,(((GCA_000511385.1_AHD09344.1:0.0714653900,(GCA_001258055.1_CRL14468.1:0.0000027079,GCA_900113345.1_SFG31174.1:0.0000027079)100:0.109475)100:0.063849,GCA_001678945.1_ANP35232.1:0.1445557758)100:0.092580,(GCA_000376545.2_ANP40687.1:0.2018325633,GCA_900102795.1_SCZ71730.1:0.2975655812)100:0.234253)99:0.060643)64:0.059810,GCA_900116455.1_SFT84833.1:0.2459394992)90:0.037233,GCA_002210095.1_OWU77491.1:0.5060420573)98:0.065439,(((GCA_000014045.1_ABG32516.1:0.0092474536,GCA_000154785.2_AEI93430.1:0.0341438398)100:0.183883,((GCA_000814025.1_KIC49083.1:0.0187609468,GCA_001969365.1_APX11179.1:0.0067864653)100:0.226705,GCA_000622405.1_KIN66600.1:0.2520530859)76:0.055810)72:0.036111,(GCA_000152605.1_EAP84088.1:0.0981484846,GCA_000172095.1_EDQ04167.1:0.1759889696)100:0.078967)100:0.208087)79:0.032573,(((GCA_000152625.1_EAP75078.1:0.2854979188,(GCA_001247715.1_KNX41922.1:0.2091471145,GCA_900172295.1_SLN09729.1:0.1185706159)100:0.136776)92:0.062793,GCA_900109035.1_SEJ03053.1:0.3322715756)97:0.062690,((GCA_001046955.1_AKO97224.1:0.0033020555,GCA_900109145.1_SEJ56385.1:0.0000024539)100:0.277017,((GCA_001458355.1_CUH62918.1:0.2095022884,GCA_900110775.1_SEP55599.1:0.1759174762)99:0.064255,GCA_900107355.1_SDY52712.1:0.3480920795)42:0.048411)99:0.082954)42:0.018489)28:0.026980,(((GCA_900110425.1_SEO51597.1:0.2600908970,GCA_900142085.1_SHI86385.1:0.2774934427)93:0.114786,((GCA_001458175.1_CUH53487.1:0.1954163221,GCA_900114415.1_SFK66106.1:0.1504243733)100:0.241007,GCA_900129685.1_SHG38872.1:0.6208501628)80:0.059567)37:0.030013,(GCA_000152725.1_EAQ01461.1:0.2788133020,GCA_900172385.1_SLN27311.1:0.4032706228)83:0.100524)1:0.020660)10:0.034560,(GCA_900095785.1_SCM68474.1:0.0000027713,GCA_900115865.1_SFQ25169.1:0.0000029356)100:0.519869)83:0.060688,((GCA_900100005.1_SDH96790.1:0.3371997789,((((((GCA_000153725.1_EAU45975.1:0.1545763397,(((GCA_001969385.1_APX25532.1:0.0000027079,GCA_900112435.1_SFD70020.1:0.0000027079)100:0.174876,GCA_001975705.1_APZ51349.1:0.0632860763)86:0.042009,GCA_900102075.1_SDE52421.1:0.1781933900)86:0.054662)100:0.093854,((GCA_001687105.1_ANT59421.1:0.0947232380,GCA_900116195.1_SFS32178.1:0.1375555071)100:0.128545,GCA_900100085.1_SDJ13836.1:0.1428356913)100:0.092142)76:0.052906,GCA_000442255.1_EPX85016.1:0.2944302696)100:0.103128,((((GCA_000169415.1_EBA09555.1:0.2631021115,(((GCA_002211155.1_OWV63119.1:0.0067509504,((GCA_002211205.1_OWV64466.1:0.0000000000,GCA_900101505.1_SDC33344.1:0.0000000000):0.000003,GCA_002211225.1_OWV49717.1:0.0000027076)93:0.000003)100:0.088026,(GCA_002237555.1_ASP21608.1:0.0076349593,GCA_900188425.1_SNR96942.1:0.0193296770)100:0.117774)98:0.038849,GCA_900184945.1_SMX50075.1:0.1926603627)99:0.091191)88:0.055332,(GCA_001482405.1_KUF11446.1:0.2542485658,GCA_001458375.1_CUH76771.1:0.2713427863)88:0.068532)82:0.058430,GCA_900107235.1_SDX97851.1:0.5854838689)100:0.080840,(GCA_002115725.1_OSQ56831.1:0.0520508391,GCA_002115805.1_OSQ51226.1:0.0536068329)100:0.312145)99:0.049986)93:0.040808,((GCA_001038505.1_KMK67639.1:0.2073886620,GCA_900188035.1_SNR41543.1:0.1763768677)100:0.060833,(GCA_900111875.1_SFA73025.1:0.2368053153,GCA_900116005.1_SFR10660.1:0.2815972724)100:0.180865)98:0.053546)24:0.027784,(GCA_000521865.1_ETX29091.1:0.3399971573,GCA_900115815.1_SFQ25265.1:0.4481075590)100:0.163048)100:0.126497)98:0.060340,GCA_001890925.1_OJI94413.1:0.3871932820)71:0.029358)82:0.035633,((((GCA_000161835.1_EET49191.1:0.2742958944,(((GCA_000153305.1_EAR50542.1:0.2749881754,GCA_900172355.1_SLN17564.1:0.3120760316)100:0.142911,((GCA_000155735.2_AGI71339.1:0.1790577376,GCA_001187845.1_AKS46256.1:0.0927547957)100:0.079565,GCA_900172275.1_SLN12026.1:0.1660593178)100:0.268661)100:0.052067,((((((GCA_000442315.1_EPX82742.1:0.3403676054,GCA_000600335.2_EYD75808.1:0.1887725695)100:0.213887,(GCA_000223375.1_AEM41293.1:0.0000027079,GCA_001399515.1_ALJ81429.1:0.0000027079)100:0.861691)100:0.109517,(GCA_000836695.1_KIQ69981.1:0.2575774951,GCA_900141735.1_SHJ12254.1:0.2622596550)100:0.219827)99:0.030042,GCA_000600975.2_EYD72411.1:0.1984242357)100:0.088387,GCA_001908835.1_APO86462.1:0.4130326744)100:0.068169,GCA_900114485.1_SFK70585.1:0.4307064017)100:0.142587)100:0.075458)99:0.120726,GCA_000738435.1_AII86997.1:0.3521971236)31:0.032792,(GCA_900172235.1_SLN11376.1:0.2420443930,GCA_000812665.2_AML52434.1:0.3567853678)58:0.062583)64:0.034432,(GCA_001404155.1_CRK75664.1:0.0000022113,GCA_900114125.1_SFJ31176.1:0.0000025788)100:0.310726)100:0.071371)83:0.036456,((GCA_000152805.1_EAQ10916.1:0.4006565242,GCA_900177545.1_SMH56062.1:0.2923007119)99:0.119534,(GCA_001307765.1_KPN62262.1:0.2822323381,GCA_900109955.1_SEW13289.1:0.2136755099)100:0.172461)100:0.206014)91:0.032457,((GCA_000442275.2_EPX79150.1:0.0878181748,GCA_900111945.1_SFR48149.1:0.1120314340)100:0.322889,(GCA_900184815.1_SMX22340.1:0.4312683708,GCA_000590925.1_AHM04918.1:0.7008640385)94:0.073433)95:0.133936)1:0.023570,(GCA_900115595.1_SFP26856.1:0.1403268966,GCA_900115595.1_SFQ04104.1:0.1106486122)100:0.200157)12:0.045464,((GCA_900102905.1_SDK57685.1:0.4805492697,((((((((((((GCA_000153705.1_EAU42663.1:0.2514307213,(GCA_900176465.1_SMC36451.1:0.2254862896,GCA_002043005.1_AQZ54166.1:0.2198643947)100:0.074260)100:0.055177,GCA_000300275.1_EKF07090.1:0.3693984730)96:0.060366,GCA_000521865.1_ETX29392.1:0.3387495786)86:0.019273,(((GCA_000442255.1_EPX85318.1:0.0952246556,GCA_900115815.1_SFQ68854.1:0.2233284798)100:0.079220,(GCA_002115725.1_OSQ58873.1:0.1947969171,GCA_002115805.1_OSQ49357.1:0.0958656111)100:0.158778)88:0.018211,GCA_002210095.1_OWU69854.1:0.1700338953)100:0.034214)91:0.046091,(GCA_000315795.1_EKV30448.1:0.1183030098,((GCA_001687105.1_ANT60933.1:0.0930997794,GCA_001975705.1_APZ53652.1:0.1849018083)92:0.054879,((GCA_900116195.1_SFT17525.1:0.1334155725,((GCA_000153725.1_EAU47527.1:0.1257543350,GCA_900102075.1_SDE97153.1:0.1461575509)100:0.068753,((GCA_900095785.1_SCM67275.1:0.0000027079,GCA_900115865.1_SFQ00981.1:0.0000027079)100:0.050383,GCA_900115865.1_SFQ78568.1:0.0512803458)100:0.150110)100:0.265519)97:0.047437,(GCA_001969385.1_APX21331.1:0.0000028238,GCA_900112435.1_SFC25203.1:0.0033589131)100:0.217863)56:0.011365)100:0.064259)78:0.039880)60:0.015908,(((((GCA_000155735.2_AGI72666.1:0.1295680409,GCA_900100085.1_SDI20777.1:0.1392130130)100:0.048594,GCA_900172355.1_SLN19016.1:0.1413716584)100:0.052030,GCA_900110425.1_SEO64522.1:0.1101734535)82:0.026196,GCA_900105595.1_SDT89378.1:0.1568020913)67:0.007182,(GCA_900100005.1_SDI27966.1:0.1385315560,GCA_900107585.1_SEA34491.1:0.1900815011)99:0.036015)72:0.016999)92:0.048376,GCA_900101965.1_SDD62716.1:0.1491305540)89:0.047470,(GCA_000169415.1_EBA07210.1:0.3118694098,(GCA_000155735.2_AGI71702.1:0.0047678551,GCA_000155735.2_AGI73769.1:0.0086473793)100:0.395513)87:0.062112)71:0.010679,GCA_001482405.1_KUF09671.1:0.2357390702)92:0.050975,((GCA_002211155.1_OWV57588.1:0.0067696934,(GCA_002211225.1_OWV46648.1:0.0000027079,GCA_900101505.1_SDD68819.1:0.0000025567)84:0.003394)42:0.003363,GCA_002211205.1_OWV63297.1:0.0000025955)100:0.221869)97:0.088116,GCA_001517585.1_CUX83578.1:0.3225901386)100:0.420568,((((GCA_000442255.1_EPX80508.1:0.1492328204,GCA_001482405.1_KUF10814.1:0.1536450568)100:0.542171,(GCA_001687105.1_ANT59176.1:0.1451908377,(GCA_900102695.1_SCZ20269.1:0.1736062218,GCA_002238045.1_OXT00564.1:0.4525395875)100:0.065985)100:0.314457)100:0.086716,GCA_000600975.2_EYD70906.1:0.3394590909)100:0.105655,GCA_001247715.1_KNX42860.1:0.3283646274)29:0.076930)100:0.197218)98:0.120182,(((GCA_000299875.1_EKE72833.1:0.1907156107,GCA_900114135.1_SFJ24705.1:0.2950278481)100:0.104684,(GCA_900109555.1_SEK17611.1:0.0000021488,GCA_900172305.1_SLN19988.1:0.0000027079)100:0.241666)100:0.168979,GCA_900172375.1_SLN44671.1:0.5992377103)100:0.119845)13:0.083392)22:0.023368,((GCA_001981245.1_APX90705.1:0.4149541053,GCA_001205715.1_KNG95515.1:0.4303657368)70:0.087827,(((GCA_000299575.1_EKE45014.1:0.3603916037,(GCA_900110115.1_SEN66442.1:0.0064751467,GCA_900141995.1_SHI32105.1:0.0000029292)100:0.315344)91:0.046899,(GCA_900113405.1_SFG20930.1:0.0000027079,GCA_900172315.1_SLN17372.1:0.0000027079)100:0.419010)100:0.208122,(((((GCA_000012905.2_ABA79131.1:0.3158384918,(GCA_900110025.1_SEM82307.1:0.2274863863,GCA_900156815.1_SIT01590.1:0.5359857024)74:0.092017)100:0.142152,GCA_900106675.1_SDW87293.1:0.3703344859)77:0.045248,(GCA_001517585.1_CUX82283.1:0.3902114551,GCA_900107025.1_SDX22091.1:0.3834376782)100:0.171202)100:0.080130,((((GCA_000021865.1_ADE85299.1:0.4682051930,(GCA_000203895.1_ABL68725.1:0.2062604877,GCA_000444995.1_AGT09592.1:0.3096923423)100:0.256500)61:0.079374,(GCA_000714535.1_KEO52000.1:0.1236679673,GCA_000715505.1_KEP69321.1:0.1170192247)100:0.230069)100:0.106241,(GCA_001620265.1_AMY70035.1:0.3016418937,GCA_900110135.1_SEM84987.1:0.3903003566)100:0.148061)68:0.036053,(GCA_000740775.1_KFI33184.1:0.0595260379,GCA_000740795.1_KFI27667.1:0.0556418132)100:0.572021)97:0.038181)100:0.157377,(GCA_000018145.1_ABV93555.1:0.6141669827,((GCA_000765015.1_KGK80120.1:0.0000023556,GCA_900141945.1_SHI74514.1:0.0033233559)100:0.323195,(GCA_001403795.1_CTQ51064.1:0.2177461466,GCA_900109285.1_SEL13125.1:0.2089977479)100:0.321322)100:0.196022)100:0.126151)86:0.044348)56:0.065212)56:0.042597)26:0.017548,(((GCA_001305615.1_ALG90600.1:0.1606545638,GCA_000647975.1_KAJ54475.1:0.5267586231)97:0.048858,GCA_900184935.1_SMX42742.1:0.1725322734)99:0.082421,(((GCA_001548075.1_BAQ69337.1:0.0097879247,GCA_001633165.1_ANB34756.1:0.0000022579)100:0.310686,((GCA_900099935.1_SDI27340.1:0.1516099724,GCA_900112335.1_SFB81367.1:0.2445281556)92:0.075539,GCA_900188335.1_SNS75435.1:0.3576810462)100:0.166059)96:0.059343,GCA_900142295.1_SIN85508.1:0.3813784183)97:0.072723)84:0.048157)100:0.202426,((GCA_900106695.1_SDW38924.1:0.2133341815,GCA_900113695.1_SFI19823.1:0.2369718188)100:0.332807,(GCA_900111545.1_SET84004.1:0.0000027079,GCA_900143155.1_SHN76359.1:0.0000029224)100:0.451677)99:0.168811)97:0.099051,GCA_900107585.1_SDZ93895.1:0.6578906238)100:0.467534,(((GCA_000152625.1_EAP78309.1:0.3785231006,(GCA_000511355.1_AHC99706.1:0.2004638315,GCA_900172295.1_SLN57008.1:0.1223807596)100:0.099440)100:0.151894,GCA_900177545.1_SMH37417.1:0.3414030176)100:0.234426,((GCA_000203975.3_KID08647.1:0.1721999292,(GCA_001258055.1_CRL15053.1:0.0000027416,GCA_900113345.1_SFG95393.1:0.0000027079)100:0.178866)100:0.077460,GCA_900142085.1_SHJ48527.1:0.1911492819)100:0.175024)100:1.583030)63:0.158365,((GCA_000024465.1_ADE40722.1:1.3128487265,((GCA_000152745.1_EAP90237.1:0.9774028207,(GCA_900100655.1_SDG00248.1:0.6293992365,GCA_900100655.1_SDG25343.1:0.4616947332)100:0.321022)100:0.170472,GCA_000315795.1_EKV31571.1:0.9926251297)94:0.139144)94:0.085273,(GCA_000153525.1_EAS84631.1:0.3085023830,GCA_000155895.1_EDZ60134.1:0.1786149722)100:1.403120)62:0.062585)97:0.074140,(GCA_000226315.1_AEP08814.1:0.0668788343,GCA_000348745.1_AGH97288.1:0.0449924286)100:1.242020)99:0.231234)64:0.071477)87:0.180639,(GCA_000152825.2_ADM10095.1:1.1135042963,GCA_900199215.1_SNT75812.1:0.7760563133)100:0.250680)34:0.055961,(((((GCA_000299935.1_EKE78688.1:0.2985339037,GCA_001618175.1_KZD03918.1:0.2957135867)100:0.367498,GCA_000315795.1_EKV26276.1:0.9237621260)98:0.082750,GCA_900102465.1_SDF77502.1:1.1478204171)92:0.096030,GCA_000172095.1_EDQ03668.1:2.4185881369)56:0.000002,GCA_900172325.1_SLN58426.1:1.1750508341)81:0.075328)74:0.074090,(((((((((((GCA_000016285.1_ACM36140.1:0.2459365640,(GCA_001188555.1_KND20442.1:0.0000027079,GCA_002249885.1_OXS51080.1:0.0000025043)100:0.342972)100:0.217002,GCA_001687365.1_OBZ96196.1:0.0876272973)88:0.057922,(GCA_000017145.1_ABR59657.1:0.0851214206,((GCA_000018545.1_ACP24733.1:0.0799787567,GCA_002288525.1_ASY62297.1:0.0521326329)97:0.029437,GCA_000697965.2_ANK71973.1:0.0866264922)100:0.037426)100:0.053206)88:0.094099,(GCA_001267455.1_KOC75053.1:0.0291012541,GCA_001652565.1_ANH03471.1:0.0259144405)100:0.164665)100:0.226327,(GCA_000092025.1_AAK86956.1:0.3502063597,((GCA_000722615.1_KEQ04625.1:0.0000021155,GCA_000722625.1_KEQ07012.1:0.0000024149)100:0.215480,(GCA_000731295.1_CDN53438.1:0.0066659159,GCA_000731315.1_CDN47296.1:0.0071340903)100:0.158806)100:0.140936)100:0.131223)100:0.270199,(GCA_000154705.2_EDQ33869.1:0.1609730666,GCA_001703635.1_OCW56806.1:0.1583796640)100:0.638095)100:0.223751,((GCA_000300335.1_EKF20285.1:0.0949789833,GCA_000300515.1_EKF42845.1:0.1937202362)100:0.298654,(((GCA_001424795.1_KQU75435.1:0.0612108648,GCA_001605015.1_AMS42990.1:0.0565887715)100:0.140482,(GCA_001510895.1_KUM28515.1:0.1380159914,GCA_001618845.1_AMX99920.1:0.1057338818)100:0.131660)100:0.198699,GCA_900113935.1_SFJ06923.1:0.4311156086)100:0.238306)92:0.091478)68:0.076523,GCA_001293565.1_KPB01718.1:0.6390314984)75:0.137282,GCA_000179775.1_EFL90551.1:0.7055243631)100:0.340402,((GCA_001403915.1_CTQ47157.1:0.6211786736,GCA_900105595.1_SDU34744.1:0.4180427898)100:0.506659,(GCA_900177295.1_SME88122.1:0.0000027079,GCA_900188055.1_SNR24495.1:0.0000025672)100:0.682929)100:0.340244)100:0.319809,(((((((((((((GCA_000011965.2_AAV94691.1:0.2230829091,(((GCA_000203975.3_KID08354.1:0.0662467948,GCA_000511355.1_AHD00042.1:0.0693678761)100:0.031330,(GCA_000511385.1_AHD10391.1:0.1511136483,(GCA_001258055.1_CRL13235.1:0.0000027079,GCA_900113345.1_SFH42937.1:0.0000024374)100:0.033900)100:0.091031)94:0.017253,GCA_900172225.1_SLN49303.1:0.1149053946)94:0.038744)95:0.028627,GCA_900109035.1_SEJ52384.1:0.1995256926)99:0.037491,(GCA_001678945.1_ANP36111.1:0.2398951421,GCA_000376545.2_ANP39708.1:0.2881457078)98:0.023787)100:0.119678,(GCA_001307765.1_KPN63364.1:0.1101822022,GCA_900109955.1_SEW24389.1:0.2609924804)100:0.224105)99:0.099472,(((((GCA_000155735.2_AGI71171.1:0.1050565568,GCA_001187845.1_AKS45411.1:0.1296120067)100:0.115538,GCA_900172275.1_SLN23419.1:0.1067966608)100:0.122436,((GCA_900141735.1_SHI62950.1:0.3727851222,GCA_900172355.1_SLN28365.1:0.2941264920)100:0.165681,GCA_000836695.1_KIQ69708.1:0.5065427952)95:0.071483)99:0.080086,GCA_000161835.1_EET49089.1:0.3483697863)84:0.017599,GCA_000738435.1_AII87740.1:0.6161851174)100:0.108149)96:0.054938,(((((GCA_000014045.1_ABG32075.1:0.0745832850,GCA_000154785.2_AEI94024.1:0.0336919513)100:0.194828,(GCA_000172095.1_EDQ03873.1:0.1621840841,((GCA_000152605.1_EAP84870.1:0.1970260774,GCA_000812665.2_AML51178.1:0.1835424714)99:0.063081,GCA_000622405.1_KIN69026.1:0.3420464597)82:0.047334)100:0.056158)96:0.063237,(GCA_000814025.1_KIC46130.1:0.0209973834,GCA_001969365.1_APX11929.1:0.0399692754)100:0.185186)97:0.063588,((((GCA_001247715.1_KNX40572.1:0.1990303938,(GCA_900172295.1_SLN47603.1:0.1301197599,GCA_000152625.1_EAP75294.1:0.3029465891)100:0.040011)100:0.048357,(GCA_900100005.1_SDI17714.1:0.1582951458,GCA_900110775.1_SEQ27040.1:0.1620176751)93:0.045494)93:0.064055,(((((GCA_001038505.1_KMK68869.1:0.1418949642,GCA_900188035.1_SNR64850.1:0.1163577370)100:0.080132,(GCA_002115725.1_OSQ65689.1:0.0333423693,GCA_002115805.1_OSQ45631.1:0.0288151323)100:0.224754)57:0.026429,((GCA_001687105.1_ANT61633.1:0.1232411585,GCA_900116195.1_SFT20517.1:0.0074693654)100:0.224180,GCA_900100085.1_SDI22482.1:0.1322797442)100:0.164240)58:0.035831,(GCA_900110425.1_SEO36177.1:0.2555427620,((GCA_000169415.1_EBA07442.1:0.2584869692,(GCA_001482405.1_KUF09672.1:0.2304833652,(((GCA_002211155.1_OWV57589.1:0.0000027976,((GCA_002211205.1_OWV63296.1:0.0000000000,GCA_900101505.1_SDD68847.1:0.0000000000):0.000003,GCA_002211225.1_OWV46647.1:0.0000027783)100:0.003611)100:0.115150,(GCA_002237555.1_ASP19116.1:0.0192083742,GCA_900188425.1_SNS97135.1:0.0351887450)100:0.086828)100:0.068375,GCA_900184945.1_SMX38055.1:0.1802305319)100:0.109352)100:0.042826)100:0.033333,GCA_001458375.1_CUH75185.1:0.1833256506)100:0.186914)99:0.091437)98:0.060684,GCA_900107355.1_SDY42620.1:0.2579056377)95:0.055949)95:0.045746,GCA_900116455.1_SFT77261.1:0.3075151145)33:0.023925)50:0.028620,GCA_002210095.1_OWU69042.1:0.4574164641)95:0.055352)41:0.020736,((((GCA_001458175.1_CUH51892.1:0.0957918410,GCA_900114415.1_SFK52549.1:0.1243221882)100:0.135536,GCA_900142085.1_SHJ38839.1:0.2067386492)100:0.102770,GCA_001205715.1_KNG92621.1:0.7203866021)83:0.018878,((GCA_900099935.1_SDI21018.1:0.1845824638,GCA_900188335.1_SNS56486.1:0.3916979904)100:0.103782,GCA_900172385.1_SLN10094.1:0.5836517315)93:0.104288)78:0.041458)63:0.020848,GCA_001890925.1_OJI93712.1:0.2183158330)91:0.026290,((GCA_000442275.2_EPX80829.1:0.0445149641,GCA_900111945.1_SFR56961.1:0.0812500967)100:0.187443,(GCA_001305615.1_ALG89369.1:0.2512455959,GCA_900172235.1_SLN56719.1:0.2831354768)98:0.065325)80:0.029071)81:0.055187,(GCA_000018145.1_ABV94439.1:0.3693829187,(GCA_900102905.1_SDK54317.1:0.3977336227,GCA_900142295.1_SIN80605.1:0.4725586197)99:0.093943)89:0.069094)91:0.041653,(GCA_000765015.1_KGK78731.1:0.0000027079,GCA_900141945.1_SHI63888.1:0.0000027079)100:0.306995)91:0.049881,(GCA_900184815.1_SMX22627.1:0.4055770869,(GCA_900106675.1_SDX24889.1:0.3902811695,(GCA_900156815.1_SIS53170.1:0.2944265874,GCA_001620265.1_AMY70021.1:0.4539289301)100:0.082278)100:0.117173)100:0.062525)100:0.327554,((GCA_900106695.1_SDW20273.1:0.2926778568,GCA_900113695.1_SFI21540.1:0.2526598211)100:0.205742,(GCA_900111545.1_SET21916.1:0.0000028678,GCA_900143155.1_SHN57324.1:0.0000029415)100:0.394869)100:0.218759)100:1.045520)100:0.356439)63:0.041989,((((((GCA_000342165.1_EMD82607.1:0.3006552629,GCA_002211145.1_OWV34431.1:0.3213781924)100:0.416453,GCA_900100665.1_SDH24281.1:1.7358042616)91:0.150174,GCA_900172325.1_SLN43648.1:0.5660546394)99:0.398256,(GCA_002195995.1_OWJ65154.1:1.0616956991,(GCA_900110135.1_SEN81545.1:1.3531867109,GCA_900100665.1_SDH24248.1:0.8964687497)17:0.220708)16:0.204571)17:0.041146,((GCA_900177295.1_SMF63341.1:0.0000020557,GCA_900188055.1_SNR96053.1:0.0000025478)100:0.655886,(GCA_000981545.1_CPR22602.1:0.0000023834,GCA_900104305.1_SDO78734.1:0.0030665740)100:1.593480)98:0.294834)17:0.143428,(GCA_000496075.1_ESR22898.1:1.0993212355,((GCA_001305515.1_KPL55518.1:0.8786590023,GCA_001676615.1_OCC00753.1:1.3101073198)100:0.499055,GCA_001887265.1_APF37119.1:0.9035156893)100:0.669894)97:0.343747)16:0.040785)15:0.057745,(((GCA_000017565.1_ABS64833.1:0.7081434906,GCA_000739695.1_GAK44573.1:0.7718189204)100:0.231091,GCA_000828475.1_BAQ17262.1:1.4496779006)86:0.180163,((((((GCA_000013885.1_ABE63632.1:0.5093743054,GCA_001426945.1_KQY99594.1:0.6619499535)100:0.311925,GCA_900148505.1_SHO60377.1:0.5051259102)100:0.170648,(GCA_000092925.1_ADH89639.1:0.1059634257,GCA_900100155.1_SCW35105.1:0.2163551778)100:0.903573)100:0.189176,GCA_001720135.1_ODN70966.1:0.5340642324)100:0.140771,GCA_002088295.1_ORE91228.1:1.0472990090)98:0.142461,(((((GCA_000148725.1_EFO34354.1:0.3634856569,(GCA_000158095.1_EEE47022.1:0.1687283367,GCA_001403915.1_CTQ45102.1:0.2653067771)100:0.234083)100:0.132907,(GCA_000192745.1_ADZ71722.1:0.1972788772,(GCA_001188555.1_KND19920.1:0.0278915296,GCA_002249885.1_OXS48672.1:0.0232906545)100:0.323616)100:0.133162)100:0.163399,GCA_900105595.1_SDT93030.1:0.4580454819)100:0.235663,(GCA_900110875.1_SEP90269.1:0.1219697402,GCA_900114245.1_SFK10616.1:0.1096109271)100:0.610366)100:0.240557,(GCA_900115225.1_SFO14498.1:0.2706411498,GCA_900215505.1_SNY92004.1:0.2860971603)100:1.009010)98:0.120392)100:0.521014)72:0.066681)17:0.115146,GCA_001637395.1_OAB57319.1:1.4137101383)74:0.058740,GCA_000021325.1_ACI52255.1:3.7030607795)63:0.105396)96:0.270865)93:0.126215)100:0.193708)100:0.240577)100:0.225306)95:0.100240)100:0.107027)100:0.239903)100:0.041037);
