# Supplementary material for: Assessing the accuracy of phylogenetic rooting methods on prokaryotic gene families
Source: PLoS One. 2020 May 15;15(5):e0232950. doi: 10.1371/journal.pone.0232950 (PMC7228096; doi:10.1371/journal.pone.0232950)
Supplement: S2 Dataset — (ZIP) [file pone.0232950.s003.zip › EmpiricalDataset/GeneTrees_IQTree/000198.aln.treefile]

(GCA_000006905.1_AAK24350.1:0.0220477468,GCA_000006905.1_AAK24353.1:0.0068901957,((GCA_000092285.1_ADG08614.1:0.0000025544,GCA_000092285.1_ADG09015.1:0.0215522976)100:0.034908,((((GCA_000017265.1_ACG79370.1:0.2323903395,GCA_001425915.1_KQW73219.1:0.2136425012)100:0.057939,GCA_002205555.1_ASD27378.1:0.2907966778)99:0.049656,(((GCA_000013025.1_ABI76979.1:0.0564138879,GCA_000685315.1_KCZ95655.1:0.0692047928)100:0.166190,(((GCA_000148725.1_EFO34247.1:0.2162787533,GCA_001403915.1_CTQ45230.1:0.0851594383)89:0.035181,GCA_000158095.1_EEE43012.1:0.0873073682)100:0.114941,(GCA_001188555.1_KND21113.1:0.0000023123,GCA_002249885.1_OXS49073.1:0.0000028323)100:0.209277)100:0.180552)100:0.088887,(((GCA_000014745.1_ABI66775.1:0.1308219294,GCA_900103475.1_SDM12594.1:0.1120012052)100:0.096285,(GCA_000152745.1_EAP90085.1:0.0058718444,GCA_000152745.1_EAP90298.1:0.0048275779)100:0.259336)100:0.141421,((GCA_900199215.1_SNT67807.1:0.2584446310,(GCA_000152825.2_ADM09886.1:0.3471546642,((GCA_002088295.1_ORE90786.1:0.2961462122,GCA_002088295.1_ORE92485.1:0.4796456610)82:0.096270,GCA_002238045.1_OXS99401.1:0.3130660547)100:0.223786)82:0.042494)82:0.068268,(((((((((((((((GCA_000009985.1_BAE49380.1:0.1124944895,(GCA_000294655.1_CCG41783.1:0.0331748063,GCA_900108475.1_SEH28373.1:0.0349419855)100:0.146949)100:0.066707,GCA_000513295.1_CDL00936.1:0.1058200500)100:0.146363,((GCA_000300235.2_AJD52530.1:0.0755230902,GCA_000300275.1_EKF08110.1:0.0603451511)100:0.165628,(GCA_000315795.1_EKV25849.1:0.0788295693,GCA_000315795.1_EKV30128.1:0.0609502471)100:0.194726)91:0.049372)82:0.029293,(GCA_900102465.1_SDF29154.1:0.0409427770,(GCA_000319385.1_AFX98339.1:0.1301131487,GCA_000510265.1_AHC73325.1:0.2004808452)100:0.307864)100:0.216270)83:0.032079,((GCA_001611975.1_AMW33932.1:0.2982289893,GCA_900156605.1_SIS36641.1:0.1084080969)100:0.087921,GCA_900101965.1_SDD90935.1:0.2621583977)77:0.045211)82:0.024671,((GCA_000013085.1_ABC22916.1:0.1410272130,GCA_000284415.2_CCG07441.1:0.1340178614)100:0.125027,GCA_900100455.1_SDH08367.1:0.1543288615)94:0.051831)96:0.035765,(((GCA_000963705.1_KJV08993.1:0.0000028521,GCA_000963705.1_KJV10229.1:0.0000029243)100:0.074752,GCA_002251735.1_OYQ21450.1:0.0386084200)100:0.164023,((GCA_900093605.1_SCA55214.1:0.2187562305,GCA_001746755.1_OEJ68099.1:0.3079498520)91:0.049242,(GCA_000982415.1_KKJ78354.1:0.0628042286,GCA_001026905.1_KLN59525.1:0.0358620331)100:0.396073)84:0.070619)68:0.017733)74:0.026778,(GCA_000299935.1_EKE72455.1:0.1543880412,GCA_001618175.1_KZD04677.1:0.0827701841)100:0.162095)78:0.036549,(((GCA_000010725.1_BAI75858.1:0.1197078194,GCA_000632475.2_AIB16696.1:0.0771902576)100:0.095589,GCA_000632475.2_AIB14928.1:0.6893371066)87:0.054584,(((GCA_000016185.1_ACI99096.1:0.1193281776,(GCA_000225995.2_EGY02155.1:0.0081388147,GCA_000730165.2_ASG20635.1:0.0090532084)100:0.242856)100:0.031731,GCA_002251795.1_OYQ32268.1:0.2218699538)100:0.055338,(GCA_000576635.1_EWY39324.1:0.0263997066,GCA_000936425.1_KJB95302.1:0.0488764320)100:0.161133)90:0.067127)92:0.063668)82:0.071137,((((GCA_000767795.1_KGM33925.1:0.0185534259,GCA_002195995.1_OWJ67496.1:0.0241025737)100:0.396945,(((((((((GCA_000011685.1_AAW60696.1:0.2042867596,GCA_000234355.2_EHH68035.1:0.1116372448)100:0.096525,(GCA_000723565.1_CDG33333.1:0.1312428611,GCA_002003665.1_OOL17758.1:0.1036520284)100:0.929983)98:0.061508,((GCA_000617865.1_GAJ29081.1:0.2084590723,GCA_002005465.1_AQS89360.1:0.1662405925)100:0.051668,((GCA_000724025.1_CDG38690.1:0.0000020441,GCA_001547995.1_BAT18696.1:0.0133123793)100:0.298086,GCA_000963885.1_GAN54817.1:0.3568606551)73:0.037460)74:0.052018)100:0.128700,((GCA_000182745.1_BAK85191.1:0.0371419671,GCA_000208635.2_EGG75204.1:0.0289564037)100:0.078747,GCA_000964505.1_GAN99563.1:0.0984046173)100:0.351930)100:0.053824,(GCA_000021325.1_ACI50575.1:0.2522918249,(GCA_000617865.1_GAJ28356.1:0.1853965302,(GCA_001787335.1_AOX18138.1:0.0035853499,GCA_001787355.1_AOX21254.1:0.0064744319)100:0.064826)100:0.160977)99:0.074658)100:0.074118,((GCA_000021325.1_ACI51613.1:0.2099751925,(GCA_002005445.1_AQS84217.1:0.2150699494,(GCA_002173735.1_ARW48443.1:0.2064684359,(GCA_000231445.2_EHD13249.1:0.0000023123,GCA_002153535.1_OUI78585.1:0.0000020876)100:0.694768)86:0.129041)86:0.069514)100:0.092625,GCA_000724025.1_CDG39053.1:0.6868993286)99:0.049110)100:0.087581,GCA_000964365.1_GAN76062.1:0.2562148314)98:0.039617,(((GCA_000014285.2_ABI63119.1:0.0165041398,GCA_000576085.2_AHJ64122.1:0.0182148453)100:0.262892,((GCA_000016725.1_ABQ30559.1:0.0029828675,GCA_000202835.1_BAJ80742.1:0.0000020322)100:0.457947,(GCA_000016725.1_ABQ29438.1:0.0032594092,GCA_000202835.1_BAJ79582.1:0.0029310907)100:0.505726)96:0.098166)95:0.059761,(GCA_000306035.1_EKM99553.1:0.1124818586,GCA_000964385.1_GAN81225.1:0.1084537401)100:0.355368)99:0.077392)97:0.096416,((GCA_000164635.1_EFH11626.1:0.2136011384,(GCA_900141905.1_SHJ18439.1:0.0000029499,(GCA_900141905.1_SHJ56017.1:0.0000023123,GCA_900141905.1_SHK39584.1:0.0000023123)95:0.000002)100:0.164696)98:0.074145,((GCA_900101615.1_SDE31692.1:0.0000023123,(((GCA_900101615.1_SDE69259.1:0.0000021964,(GCA_900101615.1_SDE60715.1:0.0000029408,GCA_900101615.1_SDE68237.1:0.0000022019)99:0.000003)99:0.006715,(GCA_900104205.1_SDB71259.1:0.0000026532,GCA_900104205.1_SDB75000.1:0.0000022328)63:0.000003)49:0.000389,GCA_900101615.1_SDE59922.1:0.0000023123)47:0.000477)94:0.000003,GCA_900104205.1_SDB68438.1:0.0000021069)100:0.299045)100:0.195870)100:0.195256)40:0.067422,GCA_900167455.1_SJZ57279.1:0.4538035184)31:0.053873,(GCA_900100655.1_SDG00687.1:0.5845158648,GCA_900100655.1_SDG17480.1:0.5266978667)99:0.273241)88:0.035507)66:0.041697,((((GCA_000342165.1_EMD83607.1:0.1353314194,GCA_002211145.1_OWV33104.1:0.1531203592)100:0.316714,(((((((GCA_002355275.1_ATE64600.1:0.0000029388,GCA_002367875.1_PCE41697.1:0.0000025512)97:0.000003,GCA_002367875.1_PCE40720.1:0.0000026945)97:0.021368,GCA_002367875.1_PCE44071.1:0.0000020834)33:0.000003,GCA_002355275.1_ATE64794.1:0.0000027319)32:0.000002,GCA_002367875.1_PCE39735.1:0.0000022037)87:0.005212,GCA_002367875.1_PCE39531.1:0.0000029597)100:0.425442,GCA_000016765.1_ABQ70872.1:0.4785202886)99:0.082255)100:0.180843,((((((((((((((GCA_000012905.2_ABA79827.1:0.2509113064,(GCA_001548075.1_BAQ67461.1:0.0016905160,GCA_001633165.1_ANB33659.1:0.0051408516)100:0.188301)96:0.052791,GCA_900106675.1_SDW05798.1:0.1644954157)92:0.050507,(((GCA_000021865.1_ADE85129.1:0.1417652041,GCA_000714535.1_KEO52207.1:0.1640342452)56:0.012642,(GCA_000740775.1_KFI26933.1:0.0505846379,GCA_000740795.1_KFI26970.1:0.0352068770)100:0.229830)82:0.041969,(((GCA_001305615.1_ALG88964.1:0.0990573905,GCA_900184935.1_SMX47352.1:0.1283237641)98:0.049498,((GCA_900099935.1_SDI62485.1:0.1308027267,((GCA_900112335.1_SFC65584.1:0.1127367868,GCA_900188335.1_SNT04583.1:0.0697798384)100:0.057071,GCA_900142295.1_SIO20977.1:0.2622672271)99:0.059807)98:0.031406,GCA_002218195.1_ASK89185.1:0.2416137658)99:0.078529)94:0.014712,((((GCA_000203975.3_KID07020.1:0.0883258336,((GCA_000511385.1_AHD12071.1:0.0345042095,(GCA_001258055.1_CRL14555.1:0.0000021370,GCA_900113345.1_SFH61930.1:0.0000021720)100:0.030514)100:0.082903,GCA_900172225.1_SLN74208.1:0.1346929746)73:0.044657)100:0.099402,(GCA_000590925.1_AHM03556.1:0.0000027968,GCA_000590925.1_AHM03736.1:0.0036387465)100:0.112020)100:0.036435,((GCA_000442275.2_EPX77764.1:0.0572073577,GCA_900111945.1_SFR36096.1:0.0335700634)100:0.120549,(GCA_001403795.1_CTQ49349.1:0.1176908973,GCA_900109285.1_SEK34213.1:0.1269629140)100:0.191646)98:0.028172)98:0.036000,(((((GCA_000152625.1_EAP78038.1:0.0891082186,GCA_001247715.1_KNX42118.1:0.1605203516)98:0.022722,GCA_900172295.1_SLN46343.1:0.1299418879)98:0.022561,GCA_900107355.1_SDY74566.1:0.2368554342)92:0.025792,GCA_900100005.1_SDI98499.1:0.1543822316)65:0.015248,((((((GCA_000155735.2_AGI74053.1:0.0518307580,GCA_001187845.1_AKS47579.1:0.0520964612)100:0.058731,GCA_900172275.1_SLN35342.1:0.0635836329)100:0.070929,GCA_000161835.1_EET49220.1:0.0860385400)100:0.057231,GCA_900110135.1_SEO25872.1:0.1846885002)98:0.028512,((((((GCA_000152805.1_EAQ12997.1:0.0830232051,GCA_000169415.1_EBA06329.1:0.1633241264)100:0.024851,(GCA_002115725.1_OSQ66058.1:0.0798124337,(GCA_002115805.1_OSQ46137.1:0.0000027289,GCA_002115805.1_OSQ53503.1:0.0986163468)100:0.049238)100:0.099841)97:0.061667,(GCA_001458375.1_CUH79452.1:0.1434355451,((GCA_002211155.1_OWV60794.1:0.0068219077,(GCA_002211205.1_OWV61540.1:0.0000023123,(GCA_002211225.1_OWV47984.1:0.0000023123,GCA_900101505.1_SDD18232.1:0.0000022990)57:0.000002)93:0.000003)99:0.046670,(GCA_002237555.1_ASP19608.1:0.0312274187,GCA_900188425.1_SNS90561.1:0.0200469068)100:0.090501)100:0.038802)65:0.012434)90:0.024625,(((GCA_001687105.1_ANT59887.1:0.0334932206,GCA_900116195.1_SFS65061.1:0.0371082051)100:0.060067,GCA_900116195.1_SFS65719.1:0.0359654431)100:0.058481,((GCA_900184945.1_SMX32832.1:0.1303581073,GCA_000600975.2_EYD70416.1:0.3008821361)83:0.031062,(GCA_000442255.1_EPX75662.1:0.0460709246,GCA_000442255.1_EPX82408.1:0.0378253553)100:0.183942)78:0.019794)99:0.029903)89:0.023101,(((GCA_001038505.1_KMK63988.1:0.1190823837,GCA_900188035.1_SNR72227.1:0.0992582130)99:0.035327,GCA_900100085.1_SDJ04633.1:0.1261310469)93:0.019827,((((GCA_900111875.1_SFB05942.1:0.1289278158,(GCA_001205715.1_KNG93712.1:0.2209257615,GCA_900184815.1_SMX23452.1:0.4377031356)77:0.026330)82:0.016473,((GCA_001046955.1_AKO98264.1:0.0032898101,GCA_900109145.1_SEJ20476.1:0.0000022167)100:0.175944,(GCA_000715505.1_KEP67909.1:0.0167791818,GCA_000715505.1_KEP68489.1:0.0000022451)100:0.221351)96:0.037429)86:0.037262,GCA_900115815.1_SFQ48730.1:0.2067840545)72:0.016119,(GCA_000521865.1_ETX26995.1:0.1223811353,GCA_002210095.1_OWU74891.1:0.2278764579)84:0.051562)71:0.012395)75:0.014184)73:0.021964,((GCA_000153305.1_EAR50110.1:0.1712255124,(GCA_000299575.1_EKE44517.1:0.2256156536,(GCA_900113405.1_SFH49978.1:0.0000020971,GCA_900172315.1_SLN70263.1:0.0000023692)100:0.260175)89:0.063532)87:0.019418,GCA_900107235.1_SDX83696.1:0.1954208279)87:0.035994)96:0.076686)92:0.016442,(GCA_001458175.1_CUH51511.1:0.1000591472,GCA_001890925.1_OJI92229.1:0.1480046469)97:0.024508)78:0.018961)87:0.059879)77:0.044458)66:0.031750)47:0.013185)66:0.010309,(GCA_000152605.1_EAP85570.1:0.1178096611,GCA_900116455.1_SFT96216.1:0.3133508431)96:0.068793)71:0.033404,(GCA_900172235.1_SLN67677.1:0.1540923500,((GCA_001633165.1_ANB34405.1:0.1977903057,GCA_900109955.1_SEV89013.1:0.1722497566)93:0.033437,(GCA_001404155.1_CRK75482.1:0.0000025512,GCA_900114125.1_SFJ52048.1:0.0000022854)100:0.227377)52:0.027853)71:0.019301)98:0.041461,GCA_001981245.1_APX91412.1:0.1448181616)99:0.045732,GCA_900115595.1_SFO84185.1:0.1693961502)93:0.065600,(GCA_900102905.1_SDK05127.1:0.1453747265,GCA_900113935.1_SFI44159.1:1.5425879989)35:0.028342)57:0.110149,GCA_900115815.1_SFQ43097.1:0.5089673024)73:0.042062,(GCA_000442315.1_EPX86542.1:0.2875776358,GCA_000600335.2_EYD75078.1:0.1665699029)100:0.203702)75:0.101133,((GCA_900106695.1_SDX92278.1:0.1221521155,GCA_900113695.1_SFJ24369.1:0.1420190385)100:0.127610,(GCA_900111545.1_SET07488.1:0.0000026445,GCA_900143155.1_SHN48784.1:0.0000023123)100:0.200698)100:0.167159)74:0.055976,GCA_900107585.1_SEA63914.1:0.4326090116)94:0.188258,(((((GCA_000017405.1_ABS14430.1:0.0045910936,GCA_000585655.1_EXL08158.1:0.0054791513)100:0.203968,(GCA_900104355.1_SDO03482.1:0.0766430230,GCA_900113985.1_SFJ32315.1:0.1299490355)100:0.165119)100:0.364933,(GCA_000014245.1_ABG64158.1:0.5058788362,GCA_001271345.1_ALA19208.1:0.6788633749)100:0.755109)94:0.065302,(GCA_000192745.1_ADZ70656.1:0.2198480518,GCA_900105595.1_SDU02325.1:0.3530957155)100:0.232635)93:0.070700,GCA_900102695.1_SCZ32536.1:0.3387871491)96:0.211450)44:0.064695,(((GCA_000143145.1_ADJ24850.1:0.3122841920,(GCA_000981545.1_CPR22143.1:0.0034258614,GCA_900104305.1_SDO95047.1:0.0000024749)100:0.264303)100:0.103592,(GCA_000828475.1_BAQ15701.1:0.2978972594,GCA_001708935.1_ODA68688.1:0.4326035434)100:0.104249)90:0.028512,(GCA_000166055.1_ADP71502.1:0.0032668708,GCA_000636015.1_KAI95509.1:0.0028333230)100:0.290170)100:0.508260)98:0.065157)87:0.058485,(((GCA_002117145.1_ARN85436.1:0.2822172528,GCA_001192655.1_GAO97728.1:0.5413527150)99:0.210516,(((GCA_000014865.1_ABK42859.1:0.2222652224,GCA_002109495.1_OSM06798.1:0.2671800446)100:0.357656,GCA_000315795.1_EKV30786.1:0.9420803473)88:0.105172,GCA_000024465.1_ADE39916.1:0.6602073281)86:0.044289)57:0.048459,(((((((((((((((((((((GCA_000011345.1_BAC08215.1:0.0190449618,GCA_000505665.1_AHB87651.1:0.0115485087)100:0.323178,(((GCA_000176895.2_CCE15703.1:0.0000021539,GCA_000307915.1_EKD07265.1:0.0000023123)100:0.114498,(GCA_000478195.2_ERT04922.1:0.0867931822,GCA_000972705.2_KKD35651.1:0.0458214578)100:0.083067)100:0.039488,GCA_900009265.1_CUR10310.1:0.1372726455)100:0.063515)98:0.027155,(GCA_000014265.1_ABG51686.1:0.0816576980,GCA_002260545.1_OZH53030.1:0.0219357134)100:0.165692)99:0.039606,(GCA_001637395.1_OAB55914.1:0.2023093597,(GCA_000317105.1_AFY79790.1:0.1235976750,GCA_001276715.1_KOR36325.1:0.1480806819)100:0.035576)100:0.050488)85:0.029948,(GCA_001746915.1_OEJ76746.1:0.1240333111,GCA_001904725.1_OKH38679.1:0.1643173443)63:0.015647)68:0.021452,((((((GCA_000017845.1_ACB52771.1:0.0309821552,(GCA_000167195.1_EAM47652.1:0.0061609709,GCA_000235665.2_EHJ15006.1:0.0029729001)100:0.047101)100:0.059339,GCA_000025125.1_ADB95846.1:0.2043907231)100:0.065658,(((GCA_000317675.1_AFZ52687.1:0.1032897593,(GCA_001548095.1_BAQ60511.1:0.0653400177,GCA_001548115.1_BAQ64444.1:0.0555055026)100:0.035778)100:0.052697,GCA_001747005.1_OEJ78946.1:0.1428620936)99:0.090613,(GCA_000332035.1_ELR99075.1:0.2635288746,((GCA_000284135.1_BAL28020.1:0.0294912563,GCA_000478825.2_AIE72936.1:0.0423372955)100:0.279731,GCA_001904615.1_OKH19958.1:0.2971088431)98:0.027937)95:0.043408)85:0.048342)83:0.039463,((GCA_000021825.1_ACK70282.1:0.1602680495,(GCA_000297435.1_CCI34254.1:0.0087156583,GCA_000312205.1_CCI09532.1:0.0000029862)100:0.149926)28:0.019084,(GCA_000317025.1_AFY76449.1:0.0027767309,GCA_001904635.1_OKH21421.1:0.0027476258)100:0.057068)36:0.018442)69:0.015878,(((GCA_000317575.1_AFZ36349.1:0.0084155176,GCA_002355455.1_BAU63383.1:0.0000028321)100:0.070100,GCA_002368355.1_BAZ45018.1:0.1498009241)100:0.028392,(GCA_000332055.1_ELS02081.1:0.0906195580,GCA_000332055.1_ELS05173.1:0.1375435056)100:0.093717)100:0.051956)92:0.045551,((GCA_000473895.1_ERN41530.1:0.1432771264,(GCA_000317615.1_AFZ50873.1:0.0459065732,GCA_000317635.1_AFZ44091.1:0.1008816252)100:0.147994)100:0.060679,GCA_000817775.1_KIF38828.1:0.1868185631)67:0.020866)71:0.015418)68:0.022091,(GCA_000211815.1_EGJ35306.1:0.0224072299,GCA_001942495.1_OLT59676.1:0.0063114619)100:0.138312)94:0.018686,(((((((((((GCA_000020025.1_ACC83492.1:0.0703555630,(((GCA_000169135.1_EAW44991.1:0.0307905494,GCA_002218065.1_GAX34568.1:0.0102655680)100:0.043504,GCA_000317535.1_AFZ25352.1:0.0506680111)100:0.014220,(GCA_000316575.1_AFY34183.1:0.0461032981,((GCA_002368055.1_BAZ72301.1:0.0000023123,GCA_002368295.1_BAY97191.1:0.0000023123)100:0.003420,GCA_002368275.1_BAY94001.1:0.0080240509)100:0.037137)100:0.026524)69:0.017447)65:0.018266,(GCA_000204075.1_ABA24186.1:0.0493897272,(GCA_001298445.1_ALF53092.1:0.0174904486,GCA_002367975.1_BAY19652.1:0.0139064635)100:0.021651)65:0.018201)98:0.021259,(((GCA_000196515.1_ADI64514.1:0.0335250079,GCA_002368075.1_BAZ81213.1:0.0471989371)74:0.006366,((GCA_000312705.1_AFW95974.1:0.0389840988,((GCA_000789435.1_KHG42018.1:0.0000023123,GCA_000789435.1_KHG42957.1:0.0000023123)100:0.002974,GCA_002368115.1_BAZ85606.1:0.0195073324)100:0.012871)100:0.032510,(((GCA_000175835.1_EFA68708.1:0.0000026925,GCA_001432185.1_KRH97467.1:0.0029980128)100:0.006016,GCA_002368135.1_BAZ89566.1:0.0030533811)100:0.007148,GCA_000175855.1_EFA71712.1:0.0049665737)100:0.167116)99:0.018670)74:0.004454,GCA_000317695.1_AFZ59148.1:0.0423786748)100:0.029799)97:0.010834,GCA_000317435.1_AFZ04485.1:0.0845879573)97:0.012428,GCA_000316665.1_AFY55073.1:0.1060271484)99:0.016199,GCA_000828085.2_KIJ82290.1:0.0728817975)94:0.012952,(GCA_000346485.2_KYC39656.1:0.0157180976,GCA_000760695.2_KIE11042.1:0.0249873620)100:0.057387)96:0.008767,((GCA_000231365.2_EHC11691.1:0.0057162403,GCA_001904645.1_OKH12555.1:0.0000022693)99:0.021827,GCA_001275395.1_KOP25617.1:0.0340565004)100:0.061493)99:0.019916,GCA_001456025.1_KST69097.1:0.1222829178)100:0.043324,((((GCA_000317125.1_AFY89386.1:0.0923535951,(GCA_000952155.1_KJH72908.1:0.1047694044,GCA_000952155.1_KJH72564.1:0.1589566561)100:0.045824)89:0.018974,((GCA_000180455.1_CBN59016.1:0.0524952266,((GCA_000214075.2_EGK88698.1:0.0488230742,GCA_000317475.1_AFZ07197.1:0.0310722467)48:0.013877,GCA_002412335.1_PCN54633.1:0.0480307528)100:0.073758)100:0.086700,(GCA_000317495.1_AFZ11903.1:0.1284727409,GCA_000317515.1_AFZ20154.1:0.1166500933)99:0.024041)99:0.036238)87:0.026463,((GCA_000317555.1_AFZ31856.1:0.0000028662,GCA_001904655.1_OKH21403.1:0.0056940594)100:0.082611,(GCA_000346485.2_KYC40587.1:0.0444303515,GCA_000760695.2_KIE08968.1:0.0244782906)100:0.094933)84:0.017740)77:0.015949,GCA_000952155.1_KJH70370.1:0.3086983325)98:0.019070)94:0.024237,(GCA_000317045.1_AFY65371.1:0.1106472340,(GCA_000018105.1_ABW27376.1:0.2897126937,(GCA_000317065.1_AFY69228.1:0.2747913893,GCA_000332215.1_ELS33385.1:0.2484333955)100:0.116755)98:0.035458)91:0.028193)86:0.016461)91:0.023828,(GCA_001904775.1_OKH45402.1:0.1579638848,GCA_002075285.2_ASC69130.1:0.1235218252)100:0.075546)62:0.022506,GCA_002142475.1_BAS57137.1:0.2037856285)67:0.066402,(GCA_000231365.2_EHC19373.1:0.2307834648,GCA_000317435.1_AFZ01080.1:0.3788273374)66:0.032115)86:0.050387,(GCA_000317145.1_AFY93525.1:0.2901052352,GCA_000332055.1_ELS03716.1:0.4579816177)99:0.075092)93:0.049352,(GCA_000011385.1_BAC89003.1:0.4240423590,GCA_000012525.1_ABB57003.1:0.3913622684)73:0.114981)76:0.078445,GCA_000317145.1_AFY91593.1:0.3240214136)99:0.224827,GCA_000012525.1_ABB57004.1:0.2806895632)98:0.079262,GCA_001870225.1_APB32700.1:1.0275771969)99:0.137503,((GCA_000011385.1_BAC88910.1:0.1317736084,GCA_000484535.1_AGY58588.1:0.0972067032)100:0.134759,((GCA_000011385.1_BAC90121.1:0.0738827991,GCA_000011385.1_BAC91660.1:0.1096491989)100:0.197069,GCA_000011385.1_BAC89739.1:0.3654211933)100:0.061479)100:0.438083)99:0.369956,((((((GCA_000014265.1_ABG51491.1:0.3399887223,GCA_002142475.1_BAS58612.1:0.5700985748)88:0.106403,GCA_000332035.1_ELR98322.1:0.4315199736)100:0.690599,((((((GCA_000011365.1_BAC51561.1:0.5845412462,(GCA_000013325.1_ABD27655.1:0.4909446997,GCA_900111945.1_SFR33830.1:0.7236171265)100:0.203847)100:1.390823,(GCA_000204015.1_EGF90085.1:0.8169903086,(((GCA_001017175.1_KLK93248.1:0.3765645839,(GCA_900176465.1_SMD13158.1:0.5443719975,GCA_001885585.1_OJF90222.1:1.1753344016)100:0.212230)25:0.138673,GCA_900104035.1_SDO90261.1:0.6532378137)69:0.102710,(((GCA_000442255.1_EPX85997.1:0.2213899278,(GCA_900110115.1_SEN43630.1:0.0000021363,GCA_900141995.1_SHJ01602.1:0.0065409805)100:0.199136)100:0.034466,GCA_000521865.1_ETX26870.1:0.2056995008)100:0.298649,(((((GCA_001046955.1_AKO97931.1:0.0032955153,GCA_900109145.1_SEJ38697.1:0.0000020130)100:0.228275,GCA_001205715.1_KNG93300.1:0.1714641999)100:0.140393,((GCA_001458375.1_CUH80070.1:0.1240492005,GCA_900114485.1_SFL60841.1:0.1606486695)100:0.175214,GCA_900188335.1_SNT42812.1:0.4509552443)90:0.076685)90:0.112668,(GCA_001969365.1_APX14286.1:0.2064044974,GCA_900184815.1_SMX24011.1:0.2905991068)100:0.113353)99:0.095596,((GCA_900115225.1_SFO55605.1:0.3810918501,(GCA_001578105.1_AMM86584.1:0.2910081209,GCA_002043005.1_AQZ51638.1:0.2109135085)100:0.432230)99:0.128987,(GCA_001687105.1_ANT63733.1:0.0223293085,GCA_900116195.1_SFS80791.1:0.0167593788)100:0.449498)27:0.052731)28:0.120322)100:0.606043)23:0.117406)100:0.387261)80:0.132755,(((GCA_000022085.1_ACL60710.1:0.3945921444,GCA_900102135.1_SCY57472.1:0.4847244579)100:0.145987,GCA_000585625.1_EXL09451.1:0.5773634518)100:0.256411,GCA_000336555.1_EKS35267.1:1.2758199576)100:0.284186)84:0.161311,((GCA_000317125.1_AFY86265.1:0.3157920595,GCA_001904725.1_OKH39368.1:0.5643075344)100:0.246881,GCA_000317635.1_AFZ42658.1:0.6558546751)100:0.637988)71:0.145850,GCA_000020025.1_ACC83809.1:1.2802775990)81:0.108655,(((((GCA_000018145.1_ABV93638.1:0.4861560861,GCA_001205715.1_KNG93162.1:0.2857189766)99:0.128772,(GCA_000814025.1_KIC48141.1:0.2372651620,(GCA_001458175.1_CUH50880.1:0.2845042437,GCA_900114415.1_SFL42698.1:0.2170363432)100:0.074436)100:0.281225)100:0.112598,(GCA_900156815.1_SIS81223.1:0.3396105202,(GCA_002211155.1_OWV61046.1:0.0000029481,(GCA_002211205.1_OWV60427.1:0.0027698683,(GCA_002211225.1_OWV47723.1:0.0000023123,GCA_900101505.1_SDD09383.1:0.0000026843)91:0.000002)100:0.002769)100:0.745915)79:0.137873)79:0.159855,((GCA_000148725.1_EFO32039.1:0.3290306407,GCA_000148725.1_EFO32035.1:0.5708908031)92:0.081954,GCA_000158095.1_EEE46056.1:0.2564459727)100:0.286352)78:0.256017,GCA_002088295.1_ORE96307.1:3.9743666516)99:0.377724)100:0.820962)72:0.160939,((GCA_000968135.1_CCQ74179.1:1.0865746880,GCA_900167455.1_SJZ42596.1:0.6808343050)89:0.221865,GCA_001611975.1_AMW34380.1:0.7626700835)100:1.839800)93:0.306730,(GCA_000576635.1_EWY42828.1:0.6846793678,GCA_001618955.1_KZD20647.1:0.8991587458)100:1.851210)99:0.157423,(GCA_000011465.1_CAE19720.1:0.4856388083,(((GCA_000155635.1_EDY39656.1:0.2152976127,GCA_000316515.1_AFY29264.1:0.1890412894)100:0.138901,GCA_001182765.1_CRY90970.1:0.1711492533)100:0.187910,GCA_000760175.1_KGG13048.1:0.2590873903)100:0.234464)100:1.795648)91:0.188761)92:0.199322,(GCA_001765415.1_AOR38051.1:1.0543247920,(((((((GCA_000014245.1_ABG61888.1:0.2683410488,GCA_000300335.1_EKF17400.1:0.2398508641)100:0.203729,((GCA_000722615.1_KEQ09354.1:0.0000026560,GCA_000722625.1_KEQ10825.1:0.0000021696)100:0.405033,(GCA_000154705.2_EDQ34872.1:0.1276826177,GCA_001703635.1_OCW57013.1:0.1110291764)100:0.432677)100:0.175139)100:0.053860,((GCA_001424795.1_KQU74401.1:0.0818546196,(GCA_001605015.1_AMS39761.1:0.0011027606,GCA_001605015.1_AMS39989.1:0.0054794070)100:0.056979)100:0.086345,(GCA_001510895.1_KUM24805.1:0.0585221853,GCA_001618845.1_AMX98483.1:0.0604808963)100:0.150627)100:0.144459)100:0.219413,(((GCA_000230555.1_AEQ53129.1:0.1057948803,GCA_900100665.1_SDG16868.1:0.1592578161)100:0.207805,GCA_000585625.1_EXL02824.1:0.1530552861)100:0.087930,GCA_002075885.1_OQM75164.1:0.5865065245)100:0.167744)93:0.082403,GCA_900104955.1_SEC68323.1:0.6680556098)98:0.100637,GCA_001982645.1_ONG38286.1:6.3092441954)99:0.230842,GCA_001637395.1_OAB63842.1:1.3771463972)46:0.136060)100:0.242443)97:0.248936,(GCA_000815465.1_KIE05346.1:0.9782333692,((GCA_000153525.1_EAS84254.1:0.3365813521,GCA_000155895.1_EDZ59898.1:0.4357800487)100:0.779976,((GCA_000012385.1_ABE04156.1:0.2625313971,GCA_000195735.1_CAA15205.1:0.2582107518)100:0.559641,GCA_000953315.1_CDR79060.1:1.2358209061)100:0.537148)97:0.130474)98:0.225883)73:0.109232,((GCA_000179775.1_EFL89369.1:0.9867256732,GCA_900104035.1_SDO93336.1:0.8361689494)86:0.126694,(GCA_000016285.1_ACM36074.1:0.8866789212,GCA_900102465.1_SDG16159.1:1.3747551680)85:0.207317)59:0.061750)87:0.205744)90:0.108541)35:0.027328)64:0.018321,((GCA_900177295.1_SME87978.1:0.0000026936,GCA_900188055.1_SNR24298.1:0.0000027418)100:0.291303,((GCA_000264455.2_AFK52417.1:0.0067621160,GCA_001601315.1_KYO49365.1:0.0000021210)100:0.419205,(GCA_900101935.1_SDD31424.1:0.5361883449,GCA_900172325.1_SLN41495.1:0.4237239392)100:0.109409)87:0.036627)91:0.081081)82:0.022376,GCA_000968135.1_CCQ73452.1:0.4409726414)100:0.022896,(((GCA_000017565.1_ABS63536.1:0.4155116663,GCA_000689395.1_CDO59048.1:0.3653177802)96:0.064175,GCA_000739695.1_GAK45760.1:0.3629516213)93:0.055520,GCA_000496075.1_ESR22700.1:0.3990965667)97:0.081649)91:0.083544,((((((((((GCA_000010525.1_BAF88258.1:0.2112736174,(GCA_000092925.1_ADH90611.1:0.1383782809,((GCA_900100155.1_SCW90729.1:0.0000026634,GCA_900100155.1_SCW96723.1:0.0000023123)100:0.018994,GCA_900100155.1_SCW95118.1:0.0410346905)100:0.124962)100:0.287798)100:0.096241,GCA_001676615.1_OCC05919.1:0.3635417452)65:0.066955,(GCA_001402875.1_ALK10516.1:0.0000022122,GCA_001459775.1_CUU43178.1:0.0000023883)100:0.246331)82:0.066730,((GCA_002119765.1_ARP98807.1:0.2545168253,(((GCA_000218565.1_AEI06619.1:0.0000023123,GCA_000218585.1_AEI03042.1:0.0000023123)100:0.036496,GCA_000314735.2_EKS28273.1:0.0496373660)100:0.132966,(GCA_001618955.1_KZD20304.1:0.0040264618,GCA_900108575.1_SEI13140.1:0.0091321626)100:0.140180)100:0.211575)89:0.041128,((((((((GCA_000011365.1_BAC47648.1:0.0097593252,GCA_000011365.1_BAC53394.1:0.0000024900)100:0.030228,(GCA_000661935.1_AHY49014.1:0.0132925398,GCA_000661935.1_AHY55158.1:0.0085167112)100:0.036608)100:0.138228,(GCA_000012725.1_ABA05634.1:0.0702886714,GCA_000013885.1_ABE63534.1:0.0736047432)100:0.139705)100:0.046908,GCA_000935205.1_KIZ38288.1:0.1274142009)98:0.013863,GCA_000195775.1_CAE29459.1:0.1156304151)100:0.052295,((((GCA_000218565.1_AEI05301.1:0.0000028999,GCA_000218585.1_AEI01726.1:0.0000023799)100:0.086099,GCA_000314735.2_EKS30711.1:0.0569467711)100:0.066262,GCA_000336555.1_EKS33584.1:0.1494644810)100:0.046134,(GCA_000012725.1_ABA03810.1:0.0545067078,GCA_000013885.1_ABE61905.1:0.0664919707)100:0.361897)73:0.020486)99:0.074629,(GCA_001618955.1_KZD20606.1:0.0104224878,GCA_900108575.1_SEI23845.1:0.0180725875)100:0.167425)100:0.085300,(GCA_001426945.1_KQY97254.1:0.2485984119,GCA_001579845.1_AMN45147.1:0.2886311615)84:0.043485)86:0.049398)100:0.111166)57:0.014313,(((GCA_000017645.1_ABS68779.1:0.2205304853,GCA_001017175.1_KLK93392.1:0.3209224698)83:0.050499,((((((GCA_000019945.1_ACB80002.1:0.0399305331,GCA_000019945.1_ACB81368.1:0.0180518761)100:0.153057,(GCA_000022085.1_ACL55806.1:0.0554758788,GCA_000022085.1_ACL56936.1:0.0462783362)100:0.144155)100:0.147435,(GCA_900102525.1_SDG74287.1:0.2533902526,GCA_001579845.1_AMN43617.1:0.3050924496)97:0.083228)55:0.024569,(GCA_001017175.1_KLK92758.1:0.0832333541,GCA_900102135.1_SCX98932.1:0.0781890446)100:0.111606)47:0.027898,(GCA_001271345.1_ALA18802.1:0.0290643266,GCA_001887265.1_APF37373.1:0.0121949751)100:0.197884)76:0.043976,GCA_900176465.1_SMC99176.1:0.6322665581)51:0.028789)54:0.035975,((GCA_000019845.1_ACB94445.1:0.0000023123,GCA_000019845.1_ACB96220.1:0.0104556391)100:0.183589,(GCA_000021745.1_ACK51259.1:0.1510399611,GCA_900114285.1_SFK03181.1:0.1509949731)100:0.099153)100:0.183833)23:0.021787)46:0.017514,(GCA_000964505.1_GAN99062.1:0.3584952350,GCA_001618955.1_KZD22192.1:0.4038678550)99:0.147164)88:0.027109,(((((((((((((GCA_000017145.1_ABR59544.1:0.1187293738,(GCA_000018545.1_ACP24628.1:0.1136335585,GCA_002288525.1_ASY62183.1:0.0468384616)11:0.018189)100:0.041670,GCA_000697965.2_ANK71872.1:0.1141893431)100:0.056083,(GCA_001687365.1_OBZ97261.1:0.1233210797,GCA_001885585.1_OJF94452.1:0.0906284212)91:0.067052)90:0.055742,(GCA_000092045.1_ABC92002.1:0.0366360672,GCA_000769405.1_KPN27735.1:0.0221877779)100:0.232324)46:0.060204,(GCA_000092025.1_AAK89284.1:0.1460661207,(GCA_000731295.1_CDN53607.1:0.0034645281,GCA_000731315.1_CDN47466.1:0.0000027287)100:0.149761)100:0.068951)90:0.065502,GCA_001720135.1_ODN66434.1:0.3502409911)91:0.035344,(GCA_001907205.1_OKL43109.1:0.1576572642,(GCA_900110875.1_SEP75193.1:0.0894734362,GCA_900114245.1_SFK66212.1:0.0674596637)100:0.102299)100:0.192331)38:0.022146,GCA_001720135.1_ODN66433.1:0.8741860234)31:0.007623,GCA_000743575.1_KFL26479.1:0.3698267700)21:0.003424,(((GCA_001267455.1_KOC75194.1:0.0292514400,GCA_001652565.1_ANH07649.1:0.0290937506)100:0.173346,GCA_900148505.1_SHO63386.1:0.3266303941)89:0.043579,GCA_900129325.1_SHF89427.1:0.1929365797)99:0.101608)75:0.047513,(GCA_000743575.1_KFL32887.1:0.3480889797,(GCA_000153465.1_EAS50014.1:0.3210637385,GCA_900113935.1_SFI44134.1:0.7543398597)90:0.041814)78:0.066630)38:0.019566,((GCA_001305515.1_KPL55003.1:0.3184930955,(GCA_000091125.1_BAI96767.1:0.0342454446,GCA_000147835.3_AEG48673.1:0.0401186285)100:0.313061)54:0.047385,((GCA_000503895.1_AHB49264.1:0.3068624111,GCA_000204015.1_EGF93552.1:0.4482441504)72:0.065391,((GCA_000800175.1_KHJ54455.1:0.0320293381,GCA_900141975.1_SHI76254.1:0.0340138651)100:0.748123,GCA_000970435.1_KKB84068.1:0.3779928133)99:0.184912)47:0.025727)61:0.018903)96:0.076753,((((GCA_000304315.1_CCJ07675.1:0.0950307230,GCA_002117405.1_ARN80015.1:0.1489628734)100:0.062866,GCA_001675455.1_OBS51296.1:0.1468883339)99:0.031970,(GCA_001644125.1_OAI21970.1:0.0212729117,GCA_001644125.1_OAI24846.1:0.0264154579)100:0.068333)100:0.249365,((GCA_001008165.2_AKH42830.1:0.3205388259,(GCA_000175255.2_AEH62321.1:0.0771489629,GCA_000218875.1_AEI37348.1:0.1248038014)100:0.370689)70:0.061160,((((((((GCA_000013005.1_ABC62335.1:0.1571252189,(GCA_001663175.1_ANK11883.1:0.1037475651,GCA_001677335.1_OBV11333.1:0.0726474309)100:0.055767)91:0.028586,(GCA_000715015.1_KEO90298.1:0.1189020073,GCA_001281485.1_ALE17274.1:0.0962933595)100:0.040677)91:0.023690,(GCA_000235975.2_EHJ61940.1:0.1181469441,(GCA_001304795.1_ALG60626.1:0.0033799123,GCA_001306275.1_KPM14562.1:0.0000021490)100:0.159140)94:0.046126)97:0.077789,(GCA_001028705.1_AKM10827.1:0.2066189027,GCA_001008165.2_AKH42857.1:0.2641344655)100:0.030249)100:0.107862,GCA_000013325.1_ABD27690.1:0.1584985204)100:0.118133,(GCA_900128895.1_SIO22326.1:0.2820679928,(GCA_001295965.1_KPF73809.1:0.0035547466,GCA_001713435.1_AOG00962.1:0.0000026522)100:0.339840)100:0.076931)100:0.099350,((GCA_000091125.1_BAI97054.1:0.0131666833,GCA_000147835.3_AEG48088.1:0.0305235381)100:0.305735,GCA_001586395.2_KZB95995.1:0.2565968567)100:0.064365)99:0.069901,GCA_000154705.2_EDQ32650.1:0.8656024937)52:0.047006)53:0.032578)91:0.031961)91:0.025554)94:0.059237,(GCA_900104485.1_SDB41023.1:0.4371353492,GCA_900104955.1_SEC55352.1:0.5644311721)98:0.100260)98:0.029815,GCA_001741865.1_AOO80406.1:0.4456603186)98:0.046066,(((GCA_000007125.1_AAL53969.1:0.0029476896,GCA_000157815.1_EEY02096.1:0.0023653364)100:0.200626,(GCA_000017405.1_ABS17114.1:0.0000021654,GCA_000585655.1_EXL03296.1:0.0025923914)100:0.161253)100:0.418484,GCA_000092925.1_ADH87891.1:0.7576577857)100:0.382957)99:0.019442)82:0.058152)100:0.049325)100:0.064910)100:0.079510)100:0.088324,GCA_000144605.1_ADL02270.1:0.3245892601)99:0.129762)91:0.016867);
