# Supplementary material for: Assessing the accuracy of phylogenetic rooting methods on prokaryotic gene families
Source: PLoS One. 2020 May 15;15(5):e0232950. doi: 10.1371/journal.pone.0232950 (PMC7228096; doi:10.1371/journal.pone.0232950)
Supplement: S2 Dataset — (ZIP) [file pone.0232950.s003.zip › EmpiricalDataset/GeneTrees_IQTree/000199.aln.treefile]

(GCA_000006905.1_AAK23894.1:0.1385182502,GCA_000092285.1_ADG10669.1:0.0441541584,(GCA_000017265.1_ACG78187.1:0.4648741777,(((GCA_001425915.1_KQW71547.1:0.4330906610,(((((((((((GCA_000007125.1_AAL52008.1:0.0054133439,GCA_000157815.1_EEY00511.1:0.0000025181)100:0.047523,(GCA_000017405.1_ABS14749.1:0.0053736338,GCA_000585655.1_EXL05531.1:0.0000022358)100:0.077487)100:0.317311,GCA_001558695.1_KXF77368.1:0.1866974522)96:0.031687,(GCA_900104355.1_SDP73562.1:0.1712265279,GCA_900113985.1_SFJ13110.1:0.0832183633)100:0.154470)100:0.196371,(((GCA_000014245.1_ABG62781.1:0.2886981984,(GCA_000300335.1_EKF19533.1:0.1795559702,GCA_000300515.1_EKF43759.1:0.2254514272)100:0.117804)100:0.094566,(GCA_900113935.1_SFI67932.1:0.3159494992,GCA_002238045.1_OXT00189.1:0.8010445281)95:0.111182)84:0.071444,(GCA_000585625.1_EXL04089.1:0.2595043538,((GCA_001424795.1_KQU70133.1:0.0636603065,GCA_001605015.1_AMS42738.1:0.0783716958)100:0.197217,(GCA_001618845.1_AMY03584.1:0.1338906589,GCA_002075885.1_OQM73190.1:0.1986500440)100:0.041397)38:0.051242)100:0.191539)95:0.061244)99:0.132505,((((((((((GCA_000016285.1_ACM36807.1:0.3648934608,(GCA_000325745.1_AGA64037.1:0.3759909224,GCA_000496595.1_AHA27559.1:0.4755181832)100:0.513666)89:0.077617,GCA_000092025.1_AAK87170.1:0.2822943710)79:0.055289,(GCA_000092045.1_ABC90703.1:0.0296981845,GCA_000769405.1_KPN24598.1:0.0328675359)100:0.194895)80:0.053843,((((GCA_000017145.1_ABR59986.1:0.1046350506,(GCA_000018545.1_ACP25118.1:0.0290080472,GCA_002288525.1_ASY62798.1:0.1127738710)100:0.052021)100:0.091362,GCA_000697965.2_ANK72279.1:0.1052652845)88:0.088723,(GCA_001687365.1_OBZ94062.1:0.0968992998,GCA_001885585.1_OJF89976.1:0.1029200485)100:0.101873)91:0.064590,(GCA_001267455.1_KOC73785.1:0.0659197622,GCA_001652565.1_ANH04224.1:0.0328999780)100:0.219901)100:0.144578)72:0.083393,((GCA_000722615.1_KEQ03409.1:0.0000020850,GCA_000722625.1_KEQ04018.1:0.0000020308)100:0.240753,(GCA_000731295.1_CDN53880.1:0.0000029593,GCA_000731315.1_CDN47754.1:0.0000027686)100:0.250210)100:0.146774)100:0.216093,((((GCA_000153465.1_EAS50274.1:0.1515535535,(GCA_000153705.1_EAU42777.1:0.2551433699,GCA_900176465.1_SMC36778.1:0.1297039005)100:0.144242)95:0.076005,GCA_900104035.1_SDO11282.1:0.3283250671)100:0.117963,(GCA_000800175.1_KHJ54331.1:0.0393912180,GCA_900141975.1_SHI71804.1:0.0000028492)100:0.277970)100:0.117459,((GCA_000154705.2_EDQ32223.1:0.2420143736,GCA_001703635.1_OCW56581.1:0.2037246517)100:0.249137,GCA_002088295.1_ORE95294.1:0.8343080278)96:0.102939)96:0.139445)93:0.033312,(GCA_001578105.1_AMM84311.1:0.2829366806,GCA_002043005.1_AQZ52489.1:0.2469468367)100:0.564912)86:0.044643,(((((((GCA_000010525.1_BAF87695.1:0.2552476142,GCA_000017645.1_ABS69656.1:0.2613322891)100:0.226683,(GCA_900104955.1_SEC21100.1:0.4025482310,(GCA_900187365.1_SNB70931.1:0.5039673321,(GCA_000019845.1_ACB93953.1:0.3341418147,(GCA_000021745.1_ACK52715.1:0.3643730302,GCA_900114285.1_SFK05337.1:0.2221592579)100:0.077864)100:0.170567)100:0.205780)99:0.076593)97:0.055162,(((GCA_000304315.1_CCJ08589.1:0.1649686580,(GCA_001644125.1_OAI26980.1:0.0860035761,GCA_001675455.1_OBS52678.1:0.0857859208)100:0.235991)90:0.045185,GCA_002117405.1_ARN83056.1:0.3025308816)100:0.189998,(GCA_001676615.1_OCC01472.1:0.3654764054,(GCA_001402875.1_ALK10200.1:0.0000021972,GCA_001459775.1_CUU42864.1:0.0000021972)100:0.448519)99:0.118102)84:0.132856)67:0.024458,((((((GCA_000011365.1_BAC50122.1:0.0107455768,GCA_000661935.1_AHY50200.1:0.0353543318)100:0.072997,(GCA_000013885.1_ABE62514.1:0.1137853073,((GCA_000195775.1_CAE28359.1:0.0998800378,GCA_000935205.1_KIZ34561.1:0.0678402375)100:0.072040,(GCA_000012725.1_ABA05115.1:0.1269605742,(GCA_001618955.1_KZD24554.1:0.0000029016,GCA_900108575.1_SEI05712.1:0.0000022859)100:0.124242)99:0.026392)99:0.015119)99:0.030178)93:0.018176,(GCA_000336555.1_EKS40301.1:0.0937707650,((GCA_000218565.1_AEI06771.1:0.0000021972,GCA_000218585.1_AEI03194.1:0.0000021972)100:0.073425,GCA_000314735.2_EKS28056.1:0.0565849259)100:0.123917)100:0.045572)100:0.204644,((GCA_002355335.1_BAT60275.1:0.2785909746,GCA_002119765.1_ARQ01640.1:0.3508016192)99:0.061497,GCA_001579845.1_AMN42341.1:0.3273272710)96:0.099386)75:0.035839,GCA_001426945.1_KQZ00991.1:0.3333825738)100:0.108596,(GCA_000092925.1_ADH89138.1:0.0664988691,GCA_900100155.1_SCW41469.1:0.2934620211)100:0.627946)60:0.050305)89:0.051638,((GCA_001271345.1_ALA19825.1:0.0411835779,GCA_001887265.1_APF37487.1:0.0230269602)100:0.345552,(GCA_000019945.1_ACB80208.1:0.3370384017,(GCA_000022085.1_ACL56528.1:0.2862665283,(GCA_001017175.1_KLK94893.1:0.0612585765,GCA_900102135.1_SCY83540.1:0.1305819711)100:0.353292)100:0.087374)100:0.184674)88:0.055481)100:0.090235,(GCA_000496075.1_ESR23466.1:0.5706024812,GCA_900102695.1_SCZ37615.1:0.6405622035)99:0.270920)89:0.027054,((((((((GCA_000148725.1_EFO33642.1:0.3698202375,(GCA_001403915.1_CTQ42469.1:0.2822584929,GCA_000158095.1_EEE44574.1:0.4820993577)100:0.121367)100:0.124365,GCA_000192745.1_ADZ70522.1:0.3525842991)76:0.062983,(GCA_001188555.1_KND18721.1:0.0000019866,GCA_002249885.1_OXS50381.1:0.0000027475)100:0.434149)100:0.128793,((GCA_001907205.1_OKL43708.1:0.4342287794,(GCA_900110875.1_SEQ82131.1:0.0872960964,GCA_900114245.1_SFK73659.1:0.0954759031)100:0.475469)100:0.168284,GCA_900105595.1_SDU11613.1:0.5703029146)88:0.031113)96:0.057708,((GCA_000230555.1_AEQ51362.1:0.1012842471,GCA_900100665.1_SDG78074.1:0.3069017818)100:0.308406,(GCA_000743575.1_KFL32518.1:0.2865003755,GCA_000970435.1_KKB82773.1:0.3222712223)100:0.315305)100:0.557953)58:0.049347,(GCA_001741865.1_AOO82457.1:0.1860576149,GCA_900102525.1_SDG96727.1:0.1575617860)100:0.442342)49:0.043704,((GCA_001720135.1_ODN71144.1:0.5321293402,GCA_900148505.1_SHO67116.1:0.4040999895)97:0.091474,GCA_001305515.1_KPL55218.1:0.5081773444)96:0.088713)49:0.037544,(GCA_900129325.1_SHG11195.1:0.5279853187,GCA_900104485.1_SDB12903.1:0.5830181857)92:0.177175)61:0.071194)61:0.033547)57:0.035369,(GCA_900115225.1_SFO24718.1:0.4366746267,GCA_900215505.1_SNY93709.1:0.2939055096)100:0.499558)93:0.024103,(GCA_000179775.1_EFL90236.1:0.5909771785,((GCA_000143145.1_ADJ23715.1:0.4640002470,(GCA_000503895.1_AHB49221.1:0.4371300378,(GCA_000981545.1_CPR21186.1:0.0000028506,GCA_900104305.1_SDP24872.1:0.0000023322)100:0.277120)100:0.119550)100:0.204914,(((GCA_000828475.1_BAQ17537.1:0.1212578396,GCA_001723285.1_ODS00897.1:0.0747224165)100:0.292735,GCA_001708935.1_ODA68492.1:0.3076310658)100:0.237832,(GCA_000166055.1_ADP71234.1:0.0176031804,GCA_000636015.1_KAI94061.1:0.0000028013)100:0.632349)99:0.089704)99:0.078844)98:0.108681)99:0.125555)93:0.051219,(GCA_000017565.1_ABS64798.1:0.3357612930,(GCA_000739695.1_GAK44538.1:0.2887169718,GCA_000689395.1_CDO60999.1:0.5083792183)100:0.162714)100:0.347779)97:0.059285,GCA_001293565.1_KPB01437.1:0.6553178798)92:0.048318,(((((((((((((((GCA_000013005.1_ABC62851.1:0.2585503532,(GCA_001304795.1_ALG62376.1:0.0000021972,GCA_001306275.1_KPM13969.1:0.0000021972)100:0.269203)100:0.060239,((GCA_000715015.1_KEO91103.1:0.1208913644,(GCA_001663175.1_ANK13304.1:0.0636014983,GCA_001677335.1_OBV11911.1:0.0797763048)100:0.077017)100:0.105451,GCA_001281485.1_ALE15994.1:0.1412991685)100:0.052122)100:0.131686,GCA_001008165.2_AKH41887.1:0.2360361837)100:0.098556,(GCA_001028705.1_AKM11815.1:0.3348031597,GCA_001661675.2_ARU17349.1:0.2357476916)100:0.211931)100:0.065598,(GCA_000013325.1_ABD25817.1:0.2535805665,GCA_000235975.2_EHJ60187.1:0.3152141798)100:0.102353)100:0.100452,(GCA_000013985.1_ABF53668.1:0.2595899342,GCA_001610975.1_AMU93396.1:0.0757175743)100:0.223734)95:0.084538,(GCA_002218195.1_ASK88060.1:0.2327987609,GCA_900128895.1_SIO06086.1:0.1985671977)100:0.326288)97:0.081887,(GCA_001295965.1_KPF75523.1:0.0221439209,GCA_001713435.1_AOG00927.1:0.0076243417)100:0.289376)100:0.128753,(GCA_000091125.1_BAI97246.1:0.0309595896,GCA_000147835.3_AEG49023.1:0.0511829565)100:0.341543)100:0.147908,GCA_001586395.2_KZB93892.1:0.3782816454)100:0.223110,((GCA_000016765.1_ABQ66832.1:0.2908487617,(GCA_002355275.1_ATE65282.1:0.0000025542,GCA_002367875.1_PCE42392.1:0.0000020878)100:0.171207)100:0.414493,(GCA_000175255.2_AEH62028.1:0.0934125160,GCA_000218875.1_AEI37049.1:0.0721476838)100:0.584278)98:0.086101)100:0.133581,((GCA_000342165.1_EMD84566.1:0.3390492032,GCA_002211145.1_OWV34125.1:0.4193926801)100:0.209184,GCA_002251755.1_OYQ24318.1:0.5068290673)82:0.061661)100:0.206499,((GCA_000963705.1_KJV08806.1:0.0936889026,GCA_002251735.1_OYQ18426.1:0.2371991342)100:0.648303,(((((((((((((((((((((GCA_000011965.2_AAV94950.1:0.0847910755,GCA_900109035.1_SEI43764.1:0.1243876826)98:0.031172,GCA_900116455.1_SFU14498.1:0.1339201652)100:0.044560,((((GCA_000203975.3_KID10333.1:0.0711230185,GCA_000511355.1_AHD01008.1:0.0440730943)100:0.143129,GCA_000376545.2_ANP40413.1:0.1305356354)29:0.033624,(GCA_001678945.1_ANP38829.1:0.1017571164,GCA_900102795.1_SCZ58397.1:0.1569156885)29:0.055083)97:0.030358,(GCA_000511385.1_AHD09732.1:0.0576406610,(GCA_001258055.1_CRL14149.1:0.0000023309,GCA_900113345.1_SFG18676.1:0.0000023459)100:0.097061)100:0.100421)100:0.095386)97:0.036941,GCA_900156525.1_SIT76746.1:0.2065615759)47:0.032729,GCA_002210095.1_OWU77472.1:0.2928972927)49:0.046351,GCA_900172225.1_SLN37357.1:0.1173165397)98:0.061986,(((GCA_000172095.1_EDQ04107.1:0.1416778540,GCA_000622405.1_KIN69774.1:0.0816949131)100:0.063557,((GCA_000814025.1_KIC48967.1:0.0248034076,GCA_001969365.1_APX11305.1:0.0561557338)100:0.183095,(GCA_000014045.1_ABG32139.1:0.0050138782,GCA_000154785.2_AEI93955.1:0.0450493161)100:0.354941)23:0.047684)23:0.051530,GCA_000152605.1_EAP84280.1:0.2318898217)100:0.046633)99:0.089314,GCA_900100005.1_SDJ21631.1:0.2567370635)40:0.037604,((((((((GCA_000153725.1_EAU46235.1:0.0744815996,(GCA_001969385.1_APX25018.1:0.0000021972,GCA_900112435.1_SFD12797.1:0.0000021972)100:0.030704)100:0.028563,GCA_900102075.1_SDE87995.1:0.1143966705)100:0.033438,GCA_001975705.1_APZ54639.1:0.0520552443)100:0.068919,((GCA_001687105.1_ANT59039.1:0.0596830144,GCA_900116195.1_SFS40112.1:0.0728844379)100:0.049075,(GCA_000442255.1_EPX78148.1:0.1276383013,GCA_900100085.1_SDI95358.1:0.0834909065)100:0.065632)99:0.022800)100:0.045215,((GCA_001038505.1_KMK67669.1:0.1178981168,GCA_900188035.1_SNR39900.1:0.0994940583)100:0.107837,(GCA_000521865.1_ETX30742.1:0.1311516909,GCA_900115815.1_SFQ52815.1:0.1749273711)100:0.154772)7:0.018017)8:0.074965,(GCA_002115725.1_OSQ58595.1:0.0734638596,GCA_002115805.1_OSQ48973.1:0.0155772393)100:0.253140)92:0.006224,(((GCA_000169415.1_EBA08879.1:0.1831878303,(((GCA_900172295.1_SLN12066.1:0.1243194072,GCA_001247715.1_KNX42444.1:0.2479800748)100:0.084517,GCA_900142085.1_SHJ26225.1:0.2094405423)99:0.048430,(GCA_001046955.1_AKO96926.1:0.0000023251,GCA_900109145.1_SEJ07880.1:0.0000024349)100:0.224205)65:0.022775)54:0.014451,(GCA_001458375.1_CUH77172.1:0.1017543502,(((((GCA_002211155.1_OWV60094.1:0.0000000000,GCA_002211225.1_OWV50197.1:0.0000000000):0.000002,(GCA_002211205.1_OWV66779.1:0.0000020291,GCA_900101505.1_SDC09616.1:0.0000028015)90:0.000003)100:0.048508,(GCA_002237555.1_ASP22237.1:0.0346071716,GCA_900188425.1_SNS43971.1:0.0153234901)98:0.040591)99:0.030785,GCA_900184945.1_SMX35725.1:0.0832808159)100:0.134622,(GCA_001482405.1_KUF12143.1:0.1157756183,GCA_900107235.1_SDY02093.1:0.1489992356)90:0.046962)99:0.054148)89:0.046973)100:0.103395,(GCA_000152725.1_EAQ03307.1:0.1561211950,GCA_900172385.1_SLN44143.1:0.1838767087)100:0.135428)97:0.062502)95:0.036661,GCA_001205715.1_KNG93017.1:0.2255715013)41:0.041264)99:0.028459,((GCA_001458175.1_CUH53083.1:0.1206268575,GCA_900114415.1_SFK65094.1:0.0990645065)100:0.104615,(GCA_900110425.1_SEO28184.1:0.1682884426,GCA_900129685.1_SHG23204.1:0.2049607443)95:0.023198)99:0.089977)97:0.022789,(GCA_001458355.1_CUH68595.1:0.1391496971,GCA_900110775.1_SEP64147.1:0.1659872022)98:0.041361)35:0.015765,((GCA_900095785.1_SCM68305.1:0.0000021972,GCA_900115865.1_SFQ21486.1:0.0000021841)100:0.195499,GCA_000152625.1_EAP76188.1:0.2600608813)17:0.044741)15:0.018918,GCA_900107355.1_SDY54216.1:0.1605131478)50:0.048664,GCA_900177545.1_SMH57770.1:0.2466003556)81:0.032761,((((((GCA_000155735.2_AGI72250.1:0.1202042840,GCA_900172275.1_SLN16902.1:0.1021196531)37:0.023799,GCA_001187845.1_AKS45938.1:0.0578243917)100:0.098890,(GCA_001404155.1_CRK74314.1:0.0000019982,GCA_900114125.1_SFJ45647.1:0.0000021573)100:0.290630)72:0.029816,(((GCA_900111875.1_SFA75991.1:0.1588848013,(GCA_900116005.1_SFR03821.1:0.1720066150,GCA_900184815.1_SMX22254.1:0.3199004076)66:0.060609)61:0.043210,GCA_001890925.1_OJI94776.1:0.2754134711)67:0.017380,(((GCA_000765015.1_KGK78912.1:0.0000025928,GCA_900141945.1_SHJ02653.1:0.0204594712)100:0.229371,(GCA_001403795.1_CTQ50771.1:0.1364123783,GCA_900109285.1_SEL66400.1:0.0673881658)100:0.164095)100:0.176811,GCA_000590925.1_AHM04997.1:0.3418519319)88:0.089358)57:0.055683)10:0.009672,((((((((GCA_000153305.1_EAR52164.1:0.1057805131,GCA_900172355.1_SLN15504.1:0.2018544233)96:0.045396,GCA_000600335.2_EYD77260.1:0.1285525105)79:0.027174,GCA_000442315.1_EPX86087.1:0.1983942090)79:0.030887,((GCA_900141735.1_SHI29961.1:0.1773392767,(GCA_000836695.1_KIQ67725.1:0.0694384427,(GCA_000223375.1_AEM40887.1:0.0000024963,GCA_001399515.1_ALJ81043.1:0.0000021836)100:0.426603)90:0.102648)59:0.053739,GCA_001908835.1_APO86795.1:0.1947095927)48:0.031693)40:0.052337,GCA_000600975.2_EYD71759.1:0.1626536458)69:0.038626,(GCA_900114485.1_SFK79088.1:0.1749015517,GCA_000738435.1_AII87057.1:0.4371636972)71:0.138884)71:0.051040,GCA_000161835.1_EET47630.1:0.1808654210)73:0.053151,((GCA_000299575.1_EKE43618.1:0.2090976063,((GCA_900110115.1_SEM88071.1:0.0129468645,GCA_900115595.1_SFP25769.1:0.2937801273)33:0.025470,GCA_900141995.1_SHI44994.1:0.0199453459)33:0.065486)61:0.057161,(GCA_900113405.1_SFG08160.1:0.0000022882,GCA_900172315.1_SLN11457.1:0.0000022249)100:0.215606)94:0.089068)61:0.058729)96:0.095487,(GCA_900109955.1_SEW16911.1:0.2491123754,((GCA_000299875.1_EKE72032.1:0.1688869424,GCA_900114135.1_SFJ70174.1:0.0845077640)100:0.099673,((GCA_900109555.1_SEL25765.1:0.0000024743,GCA_900172305.1_SLN64642.1:0.0000021100)100:0.166714,GCA_900172375.1_SLN39837.1:0.2285728095)67:0.028250)100:0.181753)92:0.080708)53:0.027396)42:0.035800,(GCA_001307765.1_KPN62617.1:0.2388220132,GCA_000152805.1_EAQ11593.1:0.4236469536)26:0.033015)48:0.053709,(GCA_900172235.1_SLN34588.1:0.1508086407,(GCA_000442275.2_EPX79030.1:0.0191303293,GCA_900111945.1_SFR48879.1:0.0360326506)100:0.414227)82:0.084260)47:0.022319,((GCA_001981245.1_APX88713.1:0.2126771651,GCA_000018145.1_ABV93237.1:0.2326938944)89:0.085297,(((((GCA_000671395.1_KCV83554.1:0.2241109702,(GCA_001548075.1_BAQ69244.1:0.0019346760,GCA_001633165.1_ANB36193.1:0.0120320649)100:0.198301)97:0.079550,(GCA_001305615.1_ALG91884.1:0.2046856218,GCA_900184935.1_SMX34942.1:0.1509922317)100:0.058715)97:0.072210,GCA_000647975.1_KAJ56877.1:0.3772466713)80:0.012115,(GCA_900102905.1_SDK95855.1:0.2563347094,(GCA_900142295.1_SIN90786.1:0.2139999344,((GCA_900099935.1_SDI57883.1:0.0942236686,GCA_900188335.1_SNS79513.1:0.0949764792)100:0.041330,GCA_900112335.1_SFC56147.1:0.1096862500)100:0.166623)94:0.072284)89:0.048747)88:0.050144,GCA_000812665.2_AML52777.1:0.2489088788)75:0.059261)46:0.039898)100:0.291772,(((((((GCA_000012905.2_ABA78861.1:0.3574566108,GCA_001620265.1_AMY69185.1:0.2193615517)100:0.087193,(GCA_000714535.1_KEO51684.1:0.2379020722,GCA_000715505.1_KEP70066.1:0.2911413638)100:0.429418)98:0.020771,(GCA_000203895.1_ABL72061.1:0.1472201347,GCA_000444995.1_AGT08980.1:0.2480435374)100:0.316732)93:0.083491,((GCA_000021865.1_ADE85372.1:0.2912556765,GCA_000740785.1_KFI26441.1:0.1609193454)100:0.144118,(GCA_900110025.1_SEM89969.1:0.1960840870,GCA_900156815.1_SIT01067.1:0.2470698042)86:0.050543)63:0.052666)79:0.058967,GCA_900110135.1_SEN09758.1:0.2165950520)92:0.051920,(GCA_900106675.1_SDW84944.1:0.2830366421,(GCA_000740775.1_KFI27253.1:0.0434064298,GCA_000740795.1_KFI27721.1:0.0012880963)100:0.456429)84:0.136393)97:0.107925,(GCA_001517585.1_CUX82388.1:0.3403875827,GCA_900107025.1_SDW71829.1:0.4234605755)100:0.225981)100:0.209351)100:0.159310,((GCA_900106695.1_SDX60475.1:0.2716413350,GCA_900113695.1_SFI80199.1:0.2977940748)100:0.140279,(GCA_900111545.1_SET84420.1:0.0000020370,GCA_900143155.1_SHN76479.1:0.0000021708)100:0.387078)100:0.252620)100:0.165477,GCA_900107585.1_SDZ93685.1:0.6569673770)100:0.255989)74:0.057361)74:0.053143,((((((((GCA_000009985.1_BAE51298.1:0.1108409289,(GCA_000294655.1_CCG40897.1:0.0443246446,GCA_900108475.1_SEH24554.1:0.0268643286)100:0.254479)99:0.078868,GCA_000513295.1_CDK98418.1:0.2499480109)100:0.169951,GCA_000315795.1_EKV30822.1:0.5036687639)47:0.110362,(((((GCA_000010725.1_BAI72260.1:0.1913192126,GCA_000632475.2_AIB11985.1:0.1389839638)100:0.214002,((GCA_000016185.1_ACI98618.1:0.1999208545,GCA_002251795.1_OYQ33483.1:0.3503320513)100:0.115248,(GCA_000225995.2_EGY02236.1:0.0000022839,GCA_000730165.2_ASG20777.1:0.0000021972)100:0.297834)100:0.085270)100:0.056225,(GCA_000576635.1_EWY42141.1:0.0567927472,GCA_000936425.1_KJB97021.1:0.1485194409)100:0.238436)100:0.121017,(GCA_000767795.1_KGM33056.1:0.0000020538,GCA_002195995.1_OWJ64960.1:0.0390549398)100:0.732143)95:0.031525,(GCA_000299935.1_EKE75289.1:0.2791686912,GCA_001618175.1_KZD07186.1:0.2026632656)100:0.279315)93:0.066602)44:0.062118,((((GCA_900177295.1_SMF70582.1:0.0000021972,GCA_900188055.1_SNS04571.1:0.0000028758)100:0.534543,(GCA_000982415.1_KKJ77534.1:0.0448847185,GCA_001026905.1_KLN61475.1:0.0903222768)100:0.715497)96:0.124767,GCA_900100655.1_SDF70560.1:0.7834023126)38:0.119507,(((GCA_900172325.1_SLN54008.1:0.5505884786,(GCA_000968135.1_CCQ73984.1:0.5379054682,(GCA_000226315.1_AEP09657.1:0.0130238410,GCA_000348745.1_AGH98080.1:0.0363106600)100:0.855882)91:0.083997)87:0.041059,GCA_900167455.1_SJZ47406.1:0.6573927411)64:0.040538,(GCA_000264455.2_AFK53617.1:0.0000022607,GCA_001601315.1_KYO51916.1:0.0133392465)100:0.958964)31:0.031830)28:0.030483)78:0.069378,(GCA_001746755.1_OEJ68125.1:0.6099638876,GCA_000742835.1_AIK95930.1:1.2566052437)49:0.065687)47:0.065403,(((GCA_000013085.1_ABC22390.1:0.2720080267,GCA_000284415.2_CCG06775.1:0.3702436844)100:0.200386,GCA_900100455.1_SDG90511.1:0.4677452141)93:0.123623,((((GCA_000319385.1_AFX99000.1:0.0321256245,GCA_000510265.1_AHC73681.1:0.0498888541)100:0.330339,GCA_900102465.1_SDG39083.1:0.1178239173)100:0.491956,(GCA_900093605.1_SCA55024.1:0.5612135146,GCA_900101965.1_SDE79058.1:0.5399934751)79:0.057542)73:0.094847,((GCA_001611975.1_AMW35639.1:0.6500718021,GCA_900156605.1_SIS77537.1:0.7220942172)79:0.063154,(GCA_000300235.2_AJD52214.1:0.1439651629,GCA_000300275.1_EKF07630.1:0.2196507782)100:0.454995)87:0.094203)69:0.098273)45:0.049859)84:0.078363,((((((((GCA_001192655.1_GAO98913.1:0.7488761850,GCA_002117145.1_ARN85191.1:0.4660388432)100:0.229305,GCA_001765415.1_AOR38485.1:0.8806313413)97:0.147920,((((((((((GCA_000011345.1_BAC09315.1:0.0472007431,GCA_000505665.1_AHB88407.1:0.0056010767)100:0.242976,GCA_000018105.1_ABW25471.1:0.2808356915)100:0.113820,(((GCA_001904775.1_OKH50925.1:0.1808730913,GCA_002075285.2_ASC69253.1:0.2710956170)100:0.088373,(GCA_000817775.1_KIF39629.1:0.2461725117,GCA_000012525.1_ABB56296.1:0.3793209531)99:0.046042)96:0.041949,GCA_000317145.1_AFY96572.1:0.4754674970)89:0.047765)42:0.026590,(((((GCA_000014265.1_ABG51648.1:0.1109532308,GCA_002260545.1_OZH54189.1:0.0895274273)100:0.266038,GCA_001904725.1_OKH37530.1:0.1030475724)77:0.073245,((((((((GCA_000020025.1_ACC84281.1:0.0504766826,GCA_000316575.1_AFY32978.1:0.1253981172)98:0.042143,((((GCA_000169135.1_EAW43394.1:0.0157584320,GCA_002218065.1_GAX37479.1:0.0115832544)100:0.042363,(GCA_000317535.1_AFZ23432.1:0.0512031109,(((GCA_000196515.1_ADI65928.1:0.0427010652,(((GCA_000175835.1_EFA69316.1:0.0054382299,GCA_001432185.1_KRH96777.1:0.0000023566)100:0.006242,GCA_002368135.1_BAZ90366.1:0.0046404300)98:0.022599,GCA_000175855.1_EFA73680.1:0.0212097145)100:0.176783)91:0.032030,GCA_002368075.1_BAZ82214.1:0.0143620045)87:0.018766,(GCA_000317695.1_AFZ59669.1:0.0213991263,((GCA_000312705.1_AFW96815.1:0.0051707833,GCA_002368115.1_BAZ85217.1:0.0000023253)97:0.000002,GCA_000789435.1_KHG39138.1:0.0103954116)100:0.150867)100:0.040919)100:0.062368)95:0.023263)86:0.014597,((GCA_002368055.1_BAZ77756.1:0.0000000000,GCA_002368295.1_BAY98325.1:0.0000000000):0.000002,GCA_002368275.1_BAY88096.1:0.0000027153)100:0.062771)75:0.011866,(GCA_000204075.1_ABA20538.1:0.0381809607,(GCA_001298445.1_ALF52449.1:0.0059794990,GCA_002367975.1_BAY17412.1:0.0213352967)100:0.077466)91:0.019135)45:0.010373)99:0.036721,((GCA_001456025.1_KST62803.1:0.0000021972,GCA_001456025.1_KST65104.1:0.0000021972)100:0.204381,GCA_000317435.1_AFZ04191.1:0.2768058079)99:0.076303)44:0.009681,((((GCA_000231365.2_EHC12178.1:0.0000021972,GCA_001904645.1_OKH15732.1:0.0054690157)100:0.005733,GCA_001275395.1_KOP28251.1:0.0411850856)100:0.052362,((GCA_000346485.2_KYC44189.1:0.0220179706,GCA_000760695.2_KIE07404.1:0.0276248453)100:0.051770,GCA_000828085.2_KIJ80618.1:0.1283644699)100:0.083675)99:0.040744,((GCA_000350105.1_CCH66408.1:0.0000020764,GCA_000350125.1_CCH65958.1:0.0000022661)100:0.202789,GCA_000316665.1_AFY53430.1:0.2591753381)98:0.035902)45:0.010084)99:0.076973,(GCA_000317045.1_AFY65008.1:0.1336401823,GCA_001746915.1_OEJ75656.1:0.1917340935)100:0.270172)98:0.031118,((GCA_000317125.1_AFY90828.1:0.1750306633,(GCA_000317555.1_AFZ31210.1:0.0000020927,GCA_001904655.1_OKH28120.1:0.0170051734)100:0.093087)99:0.035542,GCA_000952155.1_KJH71645.1:0.2089552035)99:0.025640)98:0.053167,GCA_000775285.1_KGF71785.1:0.1396562480)48:0.000135,((GCA_002142475.1_BAS56320.1:0.2080447268,(GCA_000317105.1_AFY84582.1:0.1942191184,GCA_001276715.1_KOR35543.1:0.1529066008)100:0.110947)96:0.028852,(GCA_000180455.1_CBN58076.1:0.1120628167,((GCA_000214075.2_EGK88793.1:0.0000025218,GCA_000317475.1_AFZ07075.1:0.0054931129)100:0.049229,GCA_002412335.1_PCN53287.1:0.0929550860)100:0.164718)100:0.147909)60:0.031684)38:0.021727)13:0.025738,(((GCA_000155555.1_EDX73743.1:0.1358551315,(GCA_000211815.1_EGJ34647.1:0.0107808059,GCA_001942495.1_OLT62201.1:0.0057125344)100:0.154381)97:0.040166,GCA_000317515.1_AFZ21464.1:0.1259469350)100:0.054643,GCA_000317495.1_AFZ11172.1:0.2884082522)42:0.039988)10:0.016559,((GCA_000176895.2_CCE15489.1:0.0066543292,GCA_000307915.1_EKD11309.1:0.0133069444)100:0.268968,((GCA_000478195.2_ERT06879.1:0.0290860907,GCA_000972705.2_KKD38099.1:0.0654415879)100:0.095841,(GCA_000710505.1_KEI67055.1:0.0532378818,GCA_900009265.1_CUR19179.1:0.0049623009)100:0.182392)90:0.037754)100:0.137128)95:0.084612)95:0.047410,((((GCA_000021825.1_ACK69300.1:0.1345180479,((GCA_000317025.1_AFY78936.1:0.0053238677,GCA_001904635.1_OKH21696.1:0.0118145582)100:0.136534,GCA_001904615.1_OKH17594.1:0.4700751970)92:0.045061)16:0.016508,(((GCA_000017845.1_ACB50699.1:0.0423121361,(GCA_000167195.1_EAM51176.1:0.0112357983,GCA_000235665.2_EHJ13130.1:0.0000027920)100:0.069917)99:0.052555,GCA_000025125.1_ADB95056.1:0.2444044600)100:0.161914,(GCA_000332035.1_ELR96375.1:0.2359313127,GCA_002368355.1_BAZ45142.1:0.2786950826)92:0.087847)11:0.016537)96:0.063778,((GCA_000297435.1_CCI33948.1:0.0055933225,GCA_000312205.1_CCI06787.1:0.0507268397)100:0.216884,(GCA_000284135.1_BAL30612.1:0.0249955025,GCA_000478825.2_AIE74122.1:0.0172131514)100:0.263641)30:0.019572)77:0.046020,GCA_000473895.1_ERN42319.1:0.3967188246)60:0.023282)97:0.070565,((GCA_000317615.1_AFZ49548.1:0.1251384393,GCA_000317635.1_AFZ43246.1:0.1263149243)100:0.081747,((GCA_000011385.1_BAC88049.1:0.1646272954,GCA_000484535.1_AGY59845.1:0.1893058775)100:0.309638,GCA_001870225.1_APB34733.1:0.4590975226)97:0.078297)96:0.085803)95:0.036426,(((GCA_000317675.1_AFZ52420.1:0.2278951311,GCA_001548095.1_BAQ62041.1:0.1382921781)99:0.048549,GCA_001548115.1_BAQ66507.1:0.0701725859)100:0.097542,GCA_001747005.1_OEJ79787.1:0.2029360605)100:0.211727)98:0.119889,((((((((GCA_000018105.1_ABW26005.1:0.3517615396,GCA_002142475.1_BAS55119.1:0.4506599030)96:0.086578,GCA_000017845.1_ACB51652.1:0.6064403777)81:0.040565,((((GCA_000020025.1_ACC80604.1:0.0599374034,GCA_000316575.1_AFY33579.1:0.1108492990)94:0.010976,(((((GCA_002368055.1_BAZ75507.1:0.0000021972,GCA_002368295.1_BAZ00572.1:0.0000024574)100:0.021199,GCA_002368275.1_BAY90333.1:0.0254622932)100:0.041289,GCA_001298445.1_ALF54189.1:0.1761877464)87:0.029992,GCA_002367975.1_BAY14887.1:0.1905651690)98:0.018483,GCA_000204075.1_ABA23062.1:0.0986173448)97:0.023692)99:0.096009,((GCA_000760695.2_KIE08788.1:0.0000020583,GCA_000346485.2_KYC41385.1:0.2932483537)96:0.133192,(GCA_000317125.1_AFY87234.1:0.2576322800,GCA_000952155.1_KJH72926.1:0.2871290379)97:0.066435)87:0.020396)98:0.072081,(GCA_001456025.1_KST69476.1:0.1656273350,GCA_000316665.1_AFY52773.1:0.2729951556)99:0.062351)97:0.074263)84:0.045771,((((GCA_000317575.1_AFZ36709.1:0.0106772079,GCA_002355455.1_BAU62730.1:0.0098268310)100:0.146748,GCA_002368355.1_BAZ46810.1:0.3497048254)100:0.040860,GCA_000332055.1_ELS02084.1:0.2017650098)100:0.127369,GCA_000317145.1_AFY91518.1:0.7193829341)89:0.131158)71:0.041451,(GCA_000817775.1_KIF38667.1:0.4218123112,GCA_001904775.1_OKH47377.1:0.5995848480)46:0.085317)52:0.048620,GCA_000775285.1_KGF72653.1:0.6119425285)80:0.048718,(GCA_000317065.1_AFY70277.1:0.3756911877,(GCA_000332215.1_ELS31624.1:0.2007069346,GCA_000317065.1_AFY69342.1:0.6074851927)84:0.093260)80:0.087992)89:0.038687,GCA_000473895.1_ERN43058.1:0.7600001210)50:0.028765)83:0.141380,((((GCA_000155635.1_EDY38943.1:0.2049641680,GCA_000316515.1_AFY27411.1:0.1891573633)100:0.173078,GCA_001182765.1_CRY91802.1:0.3024499116)75:0.078054,GCA_000760175.1_KGG12254.1:0.3618341749)100:0.409292,GCA_000011465.1_CAE19551.1:0.8996073275)94:0.151593)99:0.296280,(GCA_000297435.1_CCI31677.1:1.8968853863,((((GCA_000016725.1_ABQ31931.1:0.0000020395,GCA_000202835.1_BAJ82416.1:0.0089523799)100:0.216100,(GCA_000964385.1_GAN80581.1:0.0936974877,GCA_000964385.1_GAN80952.1:0.0478479766)100:0.320263)100:0.381043,GCA_900167455.1_SKA25287.1:1.0314937495)87:0.145246,GCA_001510895.1_KUM25869.1:0.5844251759)100:1.094540)96:0.457428)73:0.072362)91:0.092301,GCA_001982645.1_ONG38212.1:1.6227247109)83:0.123829,(((((GCA_000008385.1_AAW71392.1:0.1087989159,GCA_000953315.1_CDR78931.1:0.1280550232)100:0.836909,((GCA_000011945.1_AAV86275.1:0.0945754120,GCA_000024505.1_ACZ49605.1:0.1943568099)100:0.570757,GCA_000964795.1_KJV69183.1:0.5738394891)100:0.399802)100:0.220470,GCA_000219355.1_AEI89041.1:1.2224449095)96:0.265647,(GCA_000022525.1_ACT69865.1:0.8186842358,GCA_000632985.1_AHX11820.1:0.2424169633)100:0.993865)95:0.327553,((GCA_000153525.1_EAS84424.1:0.5032805670,GCA_000155895.1_EDZ60825.1:0.4230583298)100:1.274810,((GCA_000010205.1_BAG40849.1:0.1562611739,GCA_000964595.1_KJV55515.1:0.2181575333)100:0.923724,(GCA_000012385.1_ABE04826.1:0.1229620425,GCA_000195735.1_CAA14882.1:0.1735935956)100:0.913530)99:0.279344)92:0.248325)89:0.131770)88:0.088047,(GCA_000014865.1_ABK44352.1:0.3126532189,GCA_002109495.1_OSM05160.1:0.3597547100)100:0.774498)87:0.105588,(GCA_001637395.1_OAB63995.1:0.9202044388,(GCA_000388175.3_ETZ04701.1:0.1149536149,GCA_000469665.2_ETZ06813.1:0.1420047144)100:1.204710)94:0.114351)86:0.126034,(GCA_000024465.1_ADE38758.1:1.2567520290,((((GCA_000011365.1_BAC46117.1:0.0697144903,GCA_000661935.1_AHY55453.1:0.0000020248)100:0.432986,(GCA_001708935.1_ODA66491.1:0.6643768192,(GCA_900176465.1_SMC36296.1:0.3728673222,GCA_900104035.1_SDN70229.1:0.6814453760)91:0.091579)100:0.260440)99:0.071813,GCA_900102695.1_SCZ24603.1:0.5525444126)68:0.088104,((GCA_000019945.1_ACB82643.1:0.2929926931,GCA_000022085.1_ACL56621.1:0.2669601391)100:0.164460,GCA_001579845.1_AMN39935.1:0.5720178861)63:0.035899)100:0.888429)88:0.129140)94:0.115234)93:0.083644)53:0.031648,(((((GCA_000164635.1_EFH10033.1:0.3123706384,(GCA_900101615.1_SDC49071.1:0.0000026833,GCA_900104205.1_SDB45059.1:0.0000029487)100:0.314403)98:0.091073,GCA_900141905.1_SHI78318.1:0.3229704557)100:0.232326,(GCA_000014285.2_ABI61834.2:0.0000025717,GCA_000576085.2_AHJ62766.1:0.0078526836)100:0.460636)98:0.105231,(((((((((GCA_000011685.1_AAW61553.1:0.1642544454,GCA_000234355.2_EHH69217.1:0.1412973609)100:0.154849,(GCA_000723565.1_CDG34169.1:0.0731455800,GCA_002003665.1_OOL19428.1:0.1091416759)100:0.436060)100:0.150358,GCA_000963885.1_GAN54269.1:0.4158795583)100:0.132740,((GCA_000617865.1_GAJ30627.1:0.2891894177,GCA_002005465.1_AQS89456.1:0.2341126238)100:0.065692,((GCA_001787335.1_AOX16316.1:0.0000021222,GCA_001787355.1_AOX19278.1:0.0000022019)100:0.264534,((GCA_000724025.1_CDG38375.1:0.0828470076,GCA_001547995.1_BAT20149.1:0.0000019808)100:0.028570,GCA_000724025.1_CDG38376.1:0.0582415565)100:0.383422)100:0.140041)100:0.135650)100:0.133197,GCA_002173735.1_ARW46908.1:0.4547348530)69:0.074217,(GCA_000021325.1_ACI50165.1:0.2571503783,((GCA_000182745.1_BAK84991.1:0.0494144038,GCA_000208635.2_EGG75916.1:0.0649544918)100:0.115016,GCA_000964505.1_GAN98333.1:0.1244531127)100:0.300411)100:0.189149)67:0.043488,GCA_002005445.1_AQS85418.1:0.5300165996)94:0.050474,(GCA_000231445.2_EHD13705.1:0.0050404807,GCA_002153535.1_OUI79089.1:0.0000025498)100:0.822096)100:0.260122,((GCA_000016725.1_ABQ31746.1:0.0000020005,GCA_000202835.1_BAJ82227.1:0.0000026128)100:0.419164,(GCA_000306035.1_EKN00902.1:0.0953511465,GCA_000964385.1_GAN78942.1:0.1564483400)100:0.480106)76:0.153254)77:0.078033)100:0.175509,GCA_900101935.1_SDD63440.1:0.7378596579)93:0.128438)98:0.131827)99:0.114994,(GCA_900199215.1_SNT72331.1:0.5325073517,GCA_000152825.2_ADM08572.1:0.8245745014)100:0.269324)100:0.084652,(((GCA_000013025.1_ABI76654.1:0.1660437778,GCA_000685315.1_KCZ97730.1:0.1077963886)100:0.367836,GCA_000023785.1_ACT59401.1:0.8219573162)100:0.213030,(GCA_000152745.1_EAP91059.1:0.5719856875,(GCA_000014745.1_ABI65676.1:0.4263971904,GCA_900103475.1_SDM68847.1:0.2749533035)100:0.247238)100:0.165327)100:0.132835)100:0.326383)100:0.110191,(GCA_000175215.2_ADU14485.1:0.2077226242,GCA_000204015.1_EGF90506.1:0.5159788235)100:0.420189)96:0.081642,(GCA_000144605.1_ADL01804.1:0.2755038052,GCA_002205555.1_ASD28076.1:0.3619829472)100:0.409055)91:0.062373)100:0.339415);
