# Supplementary material for: Assessing the accuracy of phylogenetic rooting methods on prokaryotic gene families
Source: PLoS One. 2020 May 15;15(5):e0232950. doi: 10.1371/journal.pone.0232950 (PMC7228096; doi:10.1371/journal.pone.0232950)
Supplement: S2 Dataset — (ZIP) [file pone.0232950.s003.zip › EmpiricalDataset/GeneTrees_IQTree/000200.aln.treefile]

(GCA_000006905.1_AAK24213.1:0.1543633497,(GCA_000017265.1_ACG79347.1:0.2202026500,GCA_001425915.1_KQW73196.1:0.1565338329)100:0.087322,(((GCA_000144605.1_ADL02629.1:0.1021643914,GCA_002205555.1_ASD26712.1:0.1056686899)100:0.124467,(GCA_000175215.2_ADU12215.1:0.1733909540,GCA_000204015.1_EGF92492.1:0.2637522027)100:0.136644)100:0.040792,(((GCA_000013025.1_ABI78192.1:0.0447354766,GCA_000685315.1_KDA00265.1:0.0737223481)100:0.179463,GCA_000023785.1_ACT58046.1:0.3610963573)100:0.240769,(((((((((((GCA_000013005.1_ABC64876.1:0.1587617784,(GCA_001304795.1_ALG59805.1:0.0000025359,GCA_001306275.1_KPM17097.1:0.0000025359)100:0.158603)100:0.030052,((((GCA_000715015.1_KEO87754.1:0.1767681278,GCA_001677335.1_OBV09819.1:0.1146352602)90:0.037161,GCA_001663175.1_ANK12198.1:0.1595160177)100:0.091304,(GCA_001008165.2_AKH43469.1:0.1787138553,GCA_001281485.1_ALE17989.1:0.1571726553)99:0.048397)100:0.055877,(GCA_001028705.1_AKM09273.1:0.1644963997,GCA_001661675.2_ARU14916.1:0.1959292175)100:0.095903)93:0.042054)100:0.111706,((((GCA_000013325.1_ABD27575.1:0.2041722140,(GCA_000091125.1_BAI97899.1:0.0000022139,GCA_000147835.3_AEG50308.1:0.0128833896)100:0.203568)49:0.038354,(GCA_001295965.1_KPF76987.1:0.0000022720,GCA_001713435.1_AOG01572.1:0.0041281659)100:0.165193)52:0.037264,(GCA_002218195.1_ASK87514.1:0.1172004794,GCA_900128895.1_SIN90301.1:0.0764779759)100:0.095153)59:0.013187,GCA_001586395.2_KZB94324.1:0.3530821199)79:0.069741)72:0.016210,GCA_000235975.2_EHJ61169.1:0.2365462844)75:0.032642,(GCA_000013985.1_ABF53072.1:0.1648645694,GCA_001610975.1_AMU96322.1:0.0668944364)100:0.183435)100:0.103331,(GCA_000175255.2_AEH62780.1:0.1011884223,GCA_000218875.1_AEI37699.1:0.1480209105)100:0.217458)100:0.088560,(GCA_000016765.1_ABQ67772.1:0.1659510531,(GCA_002355275.1_ATE64296.1:0.0000025359,GCA_002367875.1_PCE40938.1:0.0000025007)100:0.103274)100:0.147540)100:0.163943,((GCA_000342165.1_EMD83029.1:0.2338499183,GCA_002211145.1_OWV31836.1:0.2645619461)100:0.257000,GCA_002251755.1_OYQ24282.1:0.4472478575)100:0.124503)100:0.101087,(GCA_000153525.1_EAS84813.1:0.1448427848,GCA_000155895.1_EDZ59864.1:0.1733372481)100:1.491894)68:0.041825,GCA_900101935.1_SDD22407.1:0.5808037345)99:0.032390,((((((((((((((((GCA_000007125.1_AAL52801.1:0.0039745728,GCA_000157815.1_EEX99706.1:0.0000025910)100:0.052458,(GCA_000017405.1_ABS13126.1:0.0000025359,GCA_000585655.1_EXL07267.1:0.0000026162)100:0.023341)100:0.129415,GCA_000022725.1_ACS50491.1:0.5104330284)100:0.064077,(GCA_001558695.1_KXF79499.1:0.1200409033,(GCA_900104355.1_SDP88998.1:0.0514219036,GCA_900113985.1_SFI61181.1:0.0362741270)100:0.154091)97:0.047847)100:0.098969,(GCA_000014245.1_ABG61413.1:0.1710434161,(GCA_000300335.1_EKF20152.1:0.0855063479,GCA_000300515.1_EKF44489.1:0.0771065574)100:0.113430)56:0.034953)49:0.015298,((((GCA_000585625.1_EXL08656.1:0.1210023710,GCA_002075885.1_OQM73653.1:0.1097839633)98:0.045139,(GCA_001510895.1_KUM28326.1:0.0425428691,GCA_001618845.1_AMX98727.1:0.0796249581)100:0.053865)99:0.047696,(GCA_001424795.1_KQU75271.1:0.0341118822,GCA_001605015.1_AMS44213.1:0.0369976091)100:0.098897)100:0.052692,GCA_900113935.1_SFI33083.1:0.2012020280)93:0.046732)100:0.075943,GCA_001293565.1_KPB00590.1:0.3883787659)94:0.042808,(((((((GCA_000016285.1_ACM35336.1:0.1251022117,(GCA_000092045.1_ABC89336.1:0.0131967391,GCA_000769405.1_KPN26290.1:0.0122674194)100:0.091107)44:0.032251,(((GCA_000722615.1_KEQ08346.1:0.0000025359,GCA_000722625.1_KEQ02986.1:0.0000025359)100:0.063160,(GCA_000731295.1_CDN52490.1:0.0000025359,GCA_000731315.1_CDN46314.1:0.0000028519)100:0.042882)91:0.017618,(GCA_001267455.1_KOC76505.1:0.0060618376,GCA_001652565.1_ANH02677.1:0.0411373894)100:0.178410)74:0.025377)53:0.019994,(((((GCA_000017145.1_ABR58988.1:0.0387298271,GCA_002288525.1_ASY61597.1:0.0447904965)97:0.013242,GCA_000018545.1_ACP23954.1:0.0338633195)100:0.027817,GCA_000697965.2_ANK71287.1:0.0406675895)100:0.035635,(GCA_001687365.1_OBZ96715.1:0.0512862145,GCA_001885585.1_OJG00951.1:0.0291787467)100:0.038767)100:0.061354,GCA_000092025.1_AAK86242.1:0.0861936983)47:0.013830)56:0.061651,(GCA_000325745.1_AGA64142.1:0.1455296776,GCA_000496595.1_AHA27445.1:0.3247591748)100:0.292525)84:0.040817,(GCA_001578105.1_AMM85548.1:0.0644416401,GCA_002043005.1_AQZ53579.1:0.0793271731)100:0.143420)100:0.063488,((GCA_000154705.2_EDQ31733.1:0.0995682860,GCA_001703635.1_OCW56409.1:0.1480287688)100:0.082433,GCA_002238045.1_OXT01675.1:0.3779848447)99:0.068138)99:0.073022,((GCA_000153465.1_EAS50729.1:0.1800859557,(GCA_900176465.1_SMC56709.1:0.0968431968,GCA_000153705.1_EAU42363.1:0.2498332239)99:0.051847)100:0.070629,((GCA_000800175.1_KHJ55956.1:0.0250904846,GCA_900141975.1_SHJ27126.1:0.0184598969)100:0.139316,GCA_900104035.1_SDO63582.1:0.1733551851)77:0.079353)100:0.141711)96:0.033500)98:0.047705,GCA_000179775.1_EFL89824.1:0.3819788457)100:0.122521,GCA_001611975.1_AMW34143.1:1.4961123294)13:0.060191,((((((((((((((((((((GCA_000011965.2_AAV94268.1:0.0737538984,GCA_900109035.1_SEI71266.1:0.0615743122)87:0.028568,GCA_900116455.1_SFU09534.1:0.0858305565)87:0.025699,GCA_000161835.1_EET49879.1:0.1621317236)81:0.024818,(((GCA_900172225.1_SLN29172.1:0.1072621841,((GCA_001258055.1_CRL16673.1:0.0000025734,GCA_900113345.1_SFH26168.1:0.0000025359)100:0.058776,GCA_000511385.1_AHD08744.1:0.0456764630)99:0.023061)68:0.013985,(GCA_000203975.3_KID09443.1:0.0362868263,GCA_000511355.1_AHD00212.1:0.0487596333)62:0.006956)87:0.043037,(GCA_000376545.2_ANP41099.1:0.0538390449,(GCA_001678945.1_ANP38272.1:0.0436026993,GCA_900102795.1_SCZ53186.1:0.0917595034)67:0.017206)61:0.011473)70:0.017059)95:0.034290,((GCA_001247715.1_KNX42473.1:0.0863959105,GCA_900172295.1_SLN64033.1:0.0777810150)94:0.044996,((GCA_001890925.1_OJI93966.1:0.0928655356,GCA_900107355.1_SDY08714.1:0.1434565494)98:0.046776,(GCA_900110775.1_SEQ12469.1:0.0904439027,(GCA_001046955.1_AKO97677.1:0.0039626114,GCA_900109145.1_SEI68283.1:0.0000023171)100:0.111320)65:0.041479)98:0.036690)40:0.025620)59:0.014071,(((((((((GCA_000153725.1_EAU46607.1:0.0356276680,(GCA_001687105.1_ANT61859.1:0.0180861168,GCA_900116195.1_SFT20253.1:0.0285708258)100:0.056285)95:0.018005,(GCA_001969385.1_APX23719.1:0.0000025359,GCA_900112435.1_SFD30901.1:0.0000025359)100:0.036341)90:0.006718,(GCA_001975705.1_APZ55127.1:0.0205245794,GCA_900102075.1_SDE15887.1:0.0529230945)100:0.043628)87:0.020232,GCA_001482405.1_KUF12194.1:0.0680853942)100:0.032225,(GCA_000442255.1_EPX82055.1:0.0905608156,GCA_000169415.1_EBA07127.1:0.1180955268)96:0.031434)89:0.042510,(GCA_001458375.1_CUH78120.1:0.0515049087,(((GCA_002211155.1_OWV59255.1:0.0000026205,GCA_002211205.1_OWV67649.1:0.0081123122)84:0.000002,(GCA_002211225.1_OWV49272.1:0.0000025359,GCA_900101505.1_SDC66999.1:0.0000029840)96:0.004498)90:0.038498,((GCA_002237555.1_ASP23142.1:0.0137503374,GCA_900188425.1_SNT00254.1:0.0146948491)100:0.036567,GCA_900184945.1_SMX49209.1:0.0875027856)98:0.042664)80:0.036041)80:0.015599)94:0.042350,GCA_900107235.1_SDY21042.1:0.0973087254)91:0.042238,GCA_900100085.1_SDI34831.1:0.1087183503)30:0.009010,((GCA_002115725.1_OSQ63971.1:0.0336842124,GCA_002115805.1_OSQ52641.1:0.0118034185)100:0.067904,(GCA_001038505.1_KMK67939.1:0.1003947268,(GCA_900188035.1_SNR63190.1:0.1034135949,(GCA_000521865.1_ETX27155.1:0.1313190229,GCA_900115815.1_SFQ38060.1:0.0994720642)100:0.040145)39:0.028272)97:0.038168)36:0.028661)94:0.033455)68:0.039072,((GCA_002210095.1_OWU67841.1:0.1735459796,GCA_900156525.1_SIT86966.1:0.1880830198)77:0.041023,((GCA_000152725.1_EAQ04904.1:0.1807089865,GCA_900142295.1_SIO13455.1:0.2102333079)100:0.052506,(GCA_001403795.1_CTQ49902.1:0.0942872903,GCA_900109285.1_SEK67882.1:0.0506077597)100:0.296451)74:0.015878)69:0.026678)44:0.027234,GCA_900102905.1_SDK12672.1:0.1573682830)28:0.017534,((GCA_000152625.1_EAP75231.1:0.1587623964,(GCA_900095785.1_SCM66869.1:0.0000025359,GCA_900115865.1_SFQ61090.1:0.0000025359)100:0.177851)83:0.038903,(GCA_900111875.1_SFA86059.1:0.1120317100,GCA_900116005.1_SFR17968.1:0.1098101727)100:0.065505)39:0.019599)71:0.023763,((GCA_001517585.1_CUX82517.1:0.1570576832,GCA_900172385.1_SLN41721.1:0.1818482737)96:0.062891,GCA_001981245.1_APX90416.1:0.3086770806)66:0.036935)52:0.029535,((GCA_000647975.1_KAJ56161.1:0.1696360742,GCA_000812665.2_AML50249.1:0.1341374278)96:0.028939,(GCA_001404155.1_CRK76066.1:0.0000025359,GCA_900114125.1_SFJ65533.1:0.0000025359)100:0.187546)94:0.034837)54:0.019343,(((GCA_000590925.1_AHM04279.1:0.0961265547,GCA_900107025.1_SDW68835.1:0.1717639948)73:0.032336,GCA_900177545.1_SMH49950.1:0.2602536183)41:0.008847,((((GCA_000299875.1_EKE69721.1:0.0427747246,GCA_900114135.1_SFJ46188.1:0.0880140637)100:0.065362,((GCA_900109555.1_SEK25345.1:0.0000025359,GCA_900172305.1_SLN13150.1:0.0000025359)100:0.090767,GCA_900172375.1_SLN67016.1:0.1850158734)96:0.041971)100:0.090306,GCA_000738435.1_AII85755.1:0.2191647342)96:0.068233,GCA_000152805.1_EAQ12907.1:0.2412607435)40:0.053991)29:0.020458)29:0.025786,GCA_000018145.1_ABV92541.1:0.1182640001)67:0.027942,((GCA_000765015.1_KGK79304.1:0.0041507118,GCA_900141945.1_SHI95762.1:0.0000027935)100:0.133146,GCA_900184815.1_SMX24625.1:0.2427525278)88:0.064681)55:0.029001,((((GCA_001307765.1_KPN63713.1:0.1416894018,GCA_900109955.1_SEW29799.1:0.0831556935)100:0.094265,GCA_900172235.1_SLN50211.1:0.1097090105)92:0.027333,(GCA_001458175.1_CUH54186.1:0.1098169377,GCA_900114415.1_SFK84577.1:0.0472269839)100:0.087462)92:0.053875,((((((((GCA_000012905.2_ABA78159.1:0.0804091308,GCA_900156815.1_SIS54331.1:0.1137859539)98:0.070730,((GCA_000021865.1_ADE86858.1:0.0535174522,GCA_000740785.1_KFI30169.1:0.1004029691)100:0.042087,((GCA_000740775.1_KFI30998.1:0.0377660714,GCA_000740795.1_KFI26599.1:0.0230364214)100:0.099065,(GCA_001620265.1_AMY68443.1:0.0817456961,(GCA_900110025.1_SEN15672.1:0.0682038749,GCA_900110135.1_SEN21156.1:0.0465962838)100:0.027130)85:0.033846)16:0.025202)5:0.015595)12:0.005720,(GCA_000203895.1_ABL70131.1:0.1064121231,GCA_000444995.1_AGT10095.1:0.1380552634)88:0.046960)96:0.037304,(GCA_000442315.1_EPX87297.1:0.0884467781,GCA_000600335.2_EYD75491.1:0.0841863287)100:0.107486)84:0.013490,((GCA_000714535.1_KEO52840.1:0.0394675614,GCA_000715505.1_KEP71356.1:0.1380311427)100:0.061743,GCA_900106675.1_SDX52760.1:0.1383683870)100:0.040722)96:0.049569,(((((GCA_000153305.1_EAR49887.1:0.0925801276,GCA_000600975.2_EYD72271.1:0.1493324677)100:0.036867,((((((((GCA_000152605.1_EAP83089.1:0.0658662743,GCA_000622405.1_KIN67100.1:0.1037829976)99:0.020256,GCA_000172095.1_EDQ03956.1:0.0833873219)53:0.026935,(GCA_000442275.2_EPX80859.1:0.0312640393,GCA_900111945.1_SFR56557.1:0.0269586880)100:0.124394)53:0.015535,((GCA_000155735.2_AGI73321.1:0.0636473710,GCA_001187845.1_AKS46862.1:0.0491233714)100:0.039938,GCA_900172275.1_SLN43024.1:0.0610803509)100:0.059861)99:0.063575,(GCA_000814025.1_KIC51214.1:0.0122758900,GCA_001969365.1_APX10502.1:0.0436552904)100:0.074051)60:0.026693,(GCA_900141735.1_SHI58394.1:0.0994815020,GCA_000836695.1_KIQ69105.1:0.1223845850)86:0.038409)31:0.010847,((GCA_900110115.1_SEM72395.1:0.0000029284,GCA_900141995.1_SHJ22145.1:0.0000023942)100:0.078600,(GCA_900113405.1_SFG49682.1:0.0000025359,GCA_900172315.1_SLN24994.1:0.0000025359)100:0.150351)96:0.056285)31:0.016487,(GCA_000299575.1_EKE45262.1:0.1363250995,GCA_900114485.1_SFL35795.1:0.1109543883)62:0.033894)99:0.057253)94:0.039385,(GCA_900172355.1_SLN72578.1:0.0795048699,GCA_900115595.1_SFP81008.1:0.1104166167)73:0.038888)60:0.035449,GCA_900100005.1_SDI64117.1:0.0658997916)13:0.014743,GCA_001458355.1_CUH66068.1:0.1037780219)11:0.018854)49:0.011852,(GCA_000671395.1_KCV83038.1:0.0967627205,GCA_900184935.1_SMX31998.1:0.0491267688)92:0.024200)61:0.035924,(GCA_001305615.1_ALG89219.1:0.0959941865,((GCA_001908835.1_APO87684.1:0.0556423679,(GCA_000223375.1_AEM41574.1:0.0000020022,GCA_001399515.1_ALJ81693.1:0.0000029705)100:0.173979)94:0.040868,(GCA_001548075.1_BAQ70005.1:0.0000021307,GCA_001633165.1_ANB34134.1:0.0042348167)100:0.155813)69:0.048843)38:0.016163)44:0.015014)31:0.024514)42:0.024755,((GCA_000014045.1_ABG31301.1:0.0479208813,GCA_000154785.2_AEI94991.1:0.0154294381)100:0.114742,((GCA_900129685.1_SHG53655.1:0.1299703869,GCA_900142085.1_SHJ31503.1:0.0862398418)64:0.039357,GCA_900110425.1_SEO65156.1:0.1444609579)100:0.030551)38:0.024227)36:0.020156,((GCA_900112335.1_SFC36920.1:0.0655239394,GCA_900188335.1_SNS21530.1:0.0804718181)100:0.049802,(GCA_900099935.1_SDL22096.1:0.1329973899,GCA_001205715.1_KNG95167.1:0.2303534341)38:0.039275)37:0.033183)99:0.159906,(GCA_900106695.1_SDX50673.1:0.2017101471,GCA_900113695.1_SFI00667.1:0.0633719668)100:0.109907)100:0.227130,GCA_900107585.1_SEA51690.1:0.3363468492)100:0.092450,(GCA_900111545.1_SES94874.1:0.0000024838,GCA_900143155.1_SHN51618.1:0.0000026124)100:0.581810)99:0.127179)4:0.030734,(((((((GCA_000010525.1_BAF90025.1:0.1532275524,GCA_000017645.1_ABS66468.1:0.0950902833)100:0.092579,GCA_000496075.1_ESR27412.1:0.3849745801)62:0.044755,((GCA_000092925.1_ADH91747.1:0.1118103697,GCA_900100155.1_SCW60535.1:0.0832832143)100:0.167774,(GCA_001402875.1_ALK10958.1:0.0000024743,GCA_001459775.1_CUU43620.1:0.0000021394)100:0.295889)56:0.028806)75:0.085192,((((((GCA_000011365.1_BAC46364.1:0.0224478935,GCA_000661935.1_AHY55217.1:0.0374136201)100:0.126495,(GCA_000935205.1_KIZ48176.1:0.1061248143,GCA_002355335.1_BAT58077.1:0.2973183358)23:0.037881)23:0.035383,(GCA_001618955.1_KZD20820.1:0.0000025359,GCA_900108575.1_SEH86776.1:0.0118244282)100:0.186616)18:0.030985,GCA_000195775.1_CAE30212.1:0.1070748671)21:0.059248,((GCA_000012725.1_ABA03781.1:0.0657388748,GCA_000013885.1_ABE61531.1:0.0393830664)100:0.051787,(GCA_000336555.1_EKS33309.1:0.1245009415,((GCA_000218565.1_AEI07968.1:0.0000025359,GCA_000218585.1_AEI04338.1:0.0000025359)100:0.080259,GCA_000314735.2_EKS29824.1:0.0685050757)100:0.144341)80:0.039269)78:0.029063)100:0.115307,(GCA_001426945.1_KQY98374.1:0.2636394028,(GCA_001579845.1_AMN44874.1:0.1851117995,GCA_002119765.1_ARP98654.1:0.2969748934)100:0.055671)100:0.068141)90:0.065127)90:0.088398,((GCA_001676615.1_OCC04824.1:0.2866302654,(GCA_900115225.1_SFN91456.1:0.1554064665,GCA_900215505.1_SNY91789.1:0.1066723851)100:0.432345)97:0.134099,(GCA_900104485.1_SDB52482.1:0.3188276353,GCA_900102695.1_SCZ19612.1:0.4874538995)89:0.099379)70:0.059649)54:0.061384,(((((((((GCA_000019845.1_ACB93809.1:0.2666664022,(GCA_001644125.1_OAI30737.1:0.1076478818,GCA_001675455.1_OBS53133.1:0.1164196003)100:0.117465)99:0.063052,(GCA_000021745.1_ACK49801.1:0.2568799702,GCA_900114285.1_SFK17240.1:0.2775366219)100:0.085560)100:0.033976,(GCA_000304315.1_CCJ07864.1:0.3032381141,GCA_002117405.1_ARN81757.1:0.2431776972)100:0.117929)100:0.037368,GCA_900104955.1_SEC84926.1:0.2852821072)99:0.046407,GCA_900187365.1_SNB77252.1:0.4166653290)55:0.052147,(((GCA_000019945.1_ACB82655.1:0.2372556026,GCA_000022085.1_ACL62193.1:0.1350017183)100:0.081760,(GCA_001271345.1_ALA17569.1:0.0121731407,GCA_001887265.1_APF36318.1:0.0170930081)100:0.108628)100:0.061605,(GCA_001017175.1_KLK92860.1:0.0287924717,GCA_900102135.1_SCZ13022.1:0.0559441153)100:0.266536)100:0.047200)81:0.073850,((((((GCA_000148725.1_EFO34325.1:0.1615993014,(GCA_000158095.1_EEE47438.1:0.0935517918,GCA_001403915.1_CTQ45152.1:0.0861726093)99:0.043892)68:0.043521,(GCA_000192745.1_ADZ71694.1:0.1133869375,(GCA_001188555.1_KND20965.1:0.0000025359,GCA_002249885.1_OXS48790.1:0.0000025359)100:0.080639)73:0.027264)85:0.056316,(GCA_900110875.1_SEP88905.1:0.0251845164,GCA_900114245.1_SFK09979.1:0.0195373719)100:0.375743)96:0.061491,GCA_900105595.1_SDT93456.1:0.2195571890)96:0.090755,(GCA_900129325.1_SHG64506.1:0.3227526598,GCA_001720135.1_ODN69830.1:0.2120022319)97:0.073098)94:0.050447,(GCA_001305515.1_KPL52502.1:0.2628098039,GCA_900148505.1_SHO65179.1:0.3176233256)58:0.042468)76:0.071221)39:0.031448,(GCA_001741865.1_AOO79993.1:0.0818731678,GCA_900102525.1_SDG61619.1:0.0811486519)100:0.374859)41:0.023759,((GCA_000230555.1_AEQ50366.1:0.0836621823,GCA_900100665.1_SDG85599.1:0.0463982357)100:0.257071,(GCA_000743575.1_KFL26482.1:0.1395662232,(GCA_000743575.1_KFL32081.1:0.0562840541,GCA_000970435.1_KKB77077.1:0.0972021545)100:0.175825)100:0.077664)100:0.468374)77:0.035839)95:0.063280,GCA_002088295.1_ORE92403.1:0.9007904857)13:0.069179)96:0.088960,(((GCA_000017565.1_ABS62026.1:0.3483934472,GCA_000739695.1_GAK45546.1:0.2811817535)89:0.043147,(GCA_900172325.1_SLN25499.1:0.3482485042,GCA_000689395.1_CDO60118.1:0.4567999241)89:0.078343)100:0.110964,(((GCA_000143145.1_ADJ21848.1:0.2729710653,GCA_000503895.1_AHB47257.1:0.2233531041)99:0.050966,(GCA_000981545.1_CPR17585.1:0.0000027070,GCA_900104305.1_SDO31524.1:0.0000028000)100:0.210975)100:0.227055,(GCA_000166055.1_ADP71598.1:0.0000022680,GCA_000636015.1_KAI94435.1:0.0000027385)100:0.527224)99:0.076463)91:0.059017)80:0.031135,(((((((((GCA_000009985.1_BAE49121.1:0.1815758271,(GCA_000294655.1_CCG42556.1:0.0364682407,GCA_900108475.1_SEH29072.1:0.0282549093)100:0.255992)100:0.073887,GCA_000513295.1_CDL00186.1:0.2820346739)100:0.174639,(GCA_000013085.1_ABC24071.1:0.3458788135,GCA_000284415.2_CCG09724.1:0.5891386509)87:0.102218)70:0.054219,(GCA_000315795.1_EKV32473.1:0.3489138317,GCA_900100455.1_SDG42501.1:0.3647907479)97:0.080746)59:0.057384,(GCA_000968135.1_CCQ75341.1:0.3633242519,(GCA_001746755.1_OEJ69225.1:0.4134712916,GCA_900093605.1_SCA58320.1:0.5890475594)81:0.059664)81:0.112119)65:0.087227,(((GCA_900177295.1_SMF06900.1:0.0000025359,GCA_900188055.1_SNR36227.1:0.0000029277)100:0.275333,GCA_900100655.1_SDG40576.1:0.4050139945)100:0.070781,(GCA_000982415.1_KKJ75335.1:0.0166264719,GCA_001026905.1_KLN59897.1:0.0376220595)100:0.450339)88:0.056494)33:0.021534,GCA_900101965.1_SDE41939.1:0.4488668740)61:0.065864,(((GCA_000576635.1_EWY38440.1:0.1249023154,GCA_000936425.1_KJB93689.1:0.0663849078)100:0.174221,(((((GCA_000014285.2_ABI63171.1:0.0000020439,GCA_000576085.2_AHJ64177.1:0.0154165130)100:0.311394,GCA_000964365.1_GAN76589.1:0.1990344356)99:0.078921,(GCA_000306035.1_EKM98730.1:0.1163348247,GCA_000964385.1_GAN79915.1:0.1394059261)100:0.369772)33:0.051678,(((GCA_000164635.1_EFH09505.1:0.1962691702,GCA_900141905.1_SHI42422.1:0.1093616563)100:0.146277,(GCA_900101615.1_SDC21744.1:0.0000021982,GCA_900104205.1_SDB13901.1:0.0080092951)100:0.195218)100:0.173287,(((((((GCA_000011685.1_AAW60997.1:0.1004637084,GCA_000234355.2_EHH67030.1:0.1362988272)100:0.200479,(GCA_000723565.1_CDG33286.1:0.0417693871,GCA_002003665.1_OOL17721.1:0.0415768784)100:0.248635)100:0.219942,(((GCA_000617865.1_GAJ28687.1:0.2060878342,GCA_000963885.1_GAN55560.1:0.3245380624)95:0.081835,GCA_002005465.1_AQS87893.1:0.1652955089)94:0.022174,((GCA_000724025.1_CDG40857.1:0.0000026911,GCA_001547995.1_BAT20774.1:0.0035510432)100:0.261417,(GCA_001787335.1_AOX17702.1:0.0101365262,GCA_001787355.1_AOX20584.1:0.0083762137)100:0.130928)100:0.073248)100:0.091080)98:0.060729,GCA_002005445.1_AQS86041.1:0.2899173246)76:0.025931,(GCA_000021325.1_ACI51922.1:0.1705579955,((GCA_000182745.1_BAK83685.1:0.0515950916,GCA_000208635.2_EGG75118.1:0.0307856099)100:0.023304,GCA_000964505.1_GAN99785.1:0.0301625500)100:0.115888)100:0.110308)79:0.059164,GCA_002173735.1_ARW46831.1:0.2772158555)96:0.101652,(GCA_000231445.2_EHD14386.1:0.0000023696,GCA_002153535.1_OUI78237.1:0.0000025042)100:0.533764)100:0.291985)29:0.034224)74:0.080028,(GCA_000016725.1_ABQ31731.1:0.0000024189,GCA_000202835.1_BAJ82211.1:0.0000024526)100:0.313530)97:0.200528)60:0.052858,(((GCA_000016185.1_ACI99858.1:0.1109080240,GCA_002251795.1_OYQ35996.1:0.3399046878)100:0.215737,GCA_000730165.2_ASG21562.1:0.3107879661)100:0.130997,GCA_900156605.1_SIT05011.1:0.4265350920)85:0.166357)40:0.023415)19:0.020520,((GCA_000299935.1_EKE70545.1:0.0634434799,GCA_001618175.1_KZD12612.1:0.1331427156)100:0.201491,((GCA_900167455.1_SKA32430.1:0.2674853956,((GCA_000319385.1_AFX98746.1:0.1164898917,GCA_000510265.1_AHC73537.1:0.0563509643)100:0.226130,GCA_900102465.1_SDF24814.1:0.0734441479)100:0.333471)75:0.064913,(GCA_000767795.1_KGM33921.1:0.0088127693,GCA_002195995.1_OWJ67500.1:0.0365091388)100:0.422724)62:0.044423)83:0.061271)88:0.057687)87:0.070815,(((GCA_000010725.1_BAI71055.1:0.2084069866,GCA_000632475.2_AIB13333.1:0.1194012274)100:0.342853,GCA_002251735.1_OYQ20569.1:0.5999192050)92:0.139011,(GCA_000828475.1_BAQ16299.1:0.3511718858,GCA_001708935.1_ODA67047.1:0.4200533341)100:0.200551)77:0.037340)90:0.074999,((GCA_000300235.2_AJD50168.1:0.0612005238,GCA_000300275.1_EKF10403.1:0.0829032771)100:0.575529,(((GCA_000024465.1_ADE40126.1:0.5401393810,(((GCA_000026005.1_CAH57762.1:0.2297098454,GCA_000964755.1_KJV65741.1:0.1616466726)100:0.283031,GCA_000964795.1_KJV69331.1:0.3520834400)97:0.234453,(GCA_000011945.1_AAV87035.1:0.9696650523,GCA_000024505.1_ACZ48865.1:0.4455702653)100:0.808731)100:0.792651)63:0.129588,((GCA_000264455.2_AFK51867.1:0.0511683548,GCA_001601315.1_KYO54801.1:0.0000023506)83:0.000002,GCA_000264455.2_AFK51868.1:0.0076756919)100:0.572990)43:0.036503,(((GCA_000014865.1_ABK46228.1:0.3448951511,GCA_002109495.1_OSM06129.1:0.2175990224)100:0.461577,GCA_001982645.1_ONG40625.1:0.9041865646)100:0.263866,((((((((((GCA_000011345.1_BAC08659.1:0.0346396043,GCA_000505665.1_AHB87693.1:0.0099014568)100:0.348617,GCA_000018105.1_ABW30570.1:0.2277803854)99:0.094248,GCA_001870225.1_APB33205.1:0.5434619659)92:0.047190,(((((((((((GCA_000014265.1_ABG50644.1:0.1029494374,GCA_002260545.1_OZH52490.1:0.0257525194)100:0.142704,((GCA_000180455.1_CBN54242.1:0.1479073274,((GCA_000214075.2_EGK86145.1:0.0121377177,GCA_002412335.1_PCN54497.1:0.0844587844)88:0.013989,GCA_000317475.1_AFZ09154.1:0.0054021309)100:0.123822)100:0.038524,(((GCA_000478195.2_ERT05034.1:0.0273507639,GCA_000972705.2_KKD36751.1:0.0221515119)100:0.089443,(GCA_000710505.1_KEI65955.1:0.0299323865,GCA_900009265.1_CUR20694.1:0.0370771381)100:0.117486)100:0.062055,(GCA_000176895.2_CCE15820.1:0.0000022791,GCA_000307915.1_EKD11610.1:0.0000025359)100:0.229444)100:0.052983)100:0.055135)100:0.068244,GCA_001904725.1_OKH35455.1:0.1562073188)97:0.022343,GCA_001746915.1_OEJ76774.1:0.2357782281)96:0.030312,GCA_000317495.1_AFZ11807.1:0.1811422674)81:0.032576,GCA_000211815.1_EGJ30169.1:0.5676836720)67:0.004735,(((((((((GCA_000020025.1_ACC82847.1:0.0693662282,GCA_000317535.1_AFZ23633.1:0.0607775729)79:0.014198,((GCA_000169135.1_EAW46151.1:0.0161437234,GCA_002218065.1_GAX37914.1:0.0177826149)100:0.073505,(GCA_001298445.1_ALF53470.1:0.0212054289,GCA_002367975.1_BAY15968.1:0.0315849771)100:0.075725)96:0.025255)75:0.024075,GCA_000316575.1_AFY34862.1:0.0877551205)50:0.007809,((GCA_002368055.1_BAZ75937.1:0.0000027572,GCA_002368295.1_BAZ00142.1:0.0000029197)95:0.000002,GCA_002368275.1_BAY90004.1:0.0038246362)100:0.073552)36:0.013796,GCA_000204075.1_ABA21817.1:0.1335026602)54:0.018263,((((GCA_000196515.1_ADI63006.1:0.0678303640,((GCA_000175835.1_EFA71233.1:0.0116814847,(GCA_001432185.1_KRH96074.1:0.0000025359,GCA_002368135.1_BAZ89839.1:0.0000025359)97:0.000002)47:0.006039,GCA_000175855.1_EFA74150.1:0.0246922857)100:0.150035)44:0.019873,GCA_002368075.1_BAZ80610.1:0.0469044573)90:0.023731,GCA_000317695.1_AFZ60188.1:0.0698533529)92:0.019788,(GCA_000312705.1_AFW95690.1:0.0319826633,(GCA_000789435.1_KHG41666.1:0.0038615581,GCA_002368115.1_BAZ87509.1:0.0000025359)96:0.000003)100:0.062273)99:0.038981)100:0.042196,(((((GCA_000231365.2_EHC18563.1:0.0146466863,GCA_001904645.1_OKH13522.1:0.0000025359)100:0.009215,((GCA_000934435.1_KIY15195.1:0.0000025359,GCA_001990805.1_ONN61115.1:0.0000025359)100:0.008032,GCA_001275395.1_KOP24527.1:0.0110250990)100:0.026474)100:0.080360,((GCA_000346485.2_KYC42012.1:0.0341171471,GCA_000760695.2_KIE13701.1:0.0109661099)100:0.068070,GCA_000828085.2_KIJ84240.1:0.0725860173)100:0.059092)82:0.009551,GCA_001456025.1_KST62715.1:0.1651759633)81:0.017913,GCA_000317435.1_AFZ03880.1:0.1900626495)92:0.018339)92:0.019922,(GCA_000316665.1_AFY54919.1:0.1988451813,(GCA_000350105.1_CCH66986.1:0.0000025696,GCA_000350125.1_CCH65764.1:0.0227927373)100:0.277594)69:0.016525)100:0.090495,((GCA_000317125.1_AFY89362.1:0.1508573725,(GCA_000317555.1_AFZ30295.1:0.0039932271,GCA_001904655.1_OKH21384.1:0.0038796875)100:0.131019)99:0.036741,GCA_000952155.1_KJH73132.1:0.1648301175)65:0.018728)95:0.078311)72:0.027716,(((GCA_000155555.1_EDX71525.1:0.1327436796,GCA_000317515.1_AFZ19052.1:0.1432987858)87:0.048398,((GCA_000211815.1_EGJ29254.1:0.0000025359,GCA_000211815.1_EGJ29255.1:0.0000027452)100:0.051673,GCA_001942495.1_OLT58793.1:0.0239111309)100:0.206909)100:0.063776,(((((((((GCA_000317025.1_AFY77978.1:0.0112309037,GCA_001904635.1_OKH26001.1:0.0202897109)100:0.188369,((GCA_000284135.1_BAL30630.1:0.0159966080,GCA_000478825.2_AIE74607.1:0.0122738234)100:0.253336,(GCA_000017845.1_ACB52599.1:0.0395612115,(GCA_000167195.1_EAM51288.1:0.0000025359,GCA_000235665.2_EHJ13236.1:0.0000025359)100:0.067402)100:0.178683)100:0.087260)79:0.042495,GCA_000021825.1_ACK71065.1:0.2676748506)99:0.040326,(GCA_000297435.1_CCI31326.1:0.0000021533,GCA_000312205.1_CCI09397.1:0.0074581945)100:0.324289)96:0.031125,GCA_000332035.1_ELS00003.1:0.3148175438)87:0.026230,(GCA_000317575.1_AFZ34933.1:0.0226607851,GCA_002355455.1_BAU64082.1:0.0432438011)100:0.175535)92:0.030730,(GCA_002368355.1_BAZ45659.1:0.2506335416,GCA_000332055.1_ELS04628.1:0.2077061429)94:0.033838)92:0.024417,(GCA_001904615.1_OKH19724.1:0.2505199738,(GCA_000317675.1_AFZ53253.1:0.0860321389,((GCA_001548095.1_BAQ61345.1:0.0886685603,GCA_001548115.1_BAQ64161.1:0.1040524777)100:0.037780,GCA_001747005.1_OEJ79714.1:0.1613794890)100:0.027772)100:0.195352)99:0.142557)92:0.019010,(GCA_000473895.1_ERN40815.1:0.2841071760,(GCA_000317615.1_AFZ51748.1:0.1806082053,GCA_000317635.1_AFZ43809.1:0.1725942254)100:0.208375)100:0.126222)98:0.058762)81:0.029842)69:0.019193,GCA_002142475.1_BAS55724.1:0.2950756541)79:0.025170,(GCA_000317105.1_AFY84833.1:0.3172496647,((GCA_000317065.1_AFY70904.1:0.2430693773,GCA_000332215.1_ELS33620.1:0.2043390476)100:0.115667,GCA_001904775.1_OKH43091.1:0.3751398192)73:0.069145)8:0.018312)92:0.085857,(GCA_001276715.1_KOR38150.1:0.2557491789,GCA_000317045.1_AFY67597.1:0.2289401390)33:0.057287)32:0.019334)82:0.054062,(GCA_002075285.2_ASC70087.1:0.3829410324,GCA_000817775.1_KIF39075.1:0.3714853391)78:0.033465)88:0.111175,GCA_000012525.1_ABB58544.1:0.3116868001)100:0.106267,(GCA_000011385.1_BAC91042.1:0.2787784089,GCA_000484535.1_AGY58811.1:0.2248937774)100:0.280496)78:0.081075,((GCA_000011465.1_CAE19722.1:0.7689203831,GCA_000760175.1_KGG12028.1:0.2717173667)100:0.113830,((GCA_000155635.1_EDY38625.1:0.1957583771,GCA_000316515.1_AFY28437.1:0.2004685796)79:0.095098,GCA_001182765.1_CRY92516.1:0.2213233774)78:0.094203)100:0.344874)100:0.468519,(((((((GCA_000014245.1_ABG63631.1:0.0904299739,GCA_001558695.1_KXF75706.1:0.1317156821)100:0.083276,(GCA_000017405.1_ABS17418.1:0.1082967889,((GCA_000300515.1_EKF42222.1:0.0000026148,GCA_001652565.1_ANH06164.1:0.0000025359)100:0.060150,(GCA_002075885.1_OQM73414.1:0.0713218782,((GCA_000585625.1_EXL01469.1:0.0427283496,GCA_000585625.1_EXL07853.1:0.0710642982)100:0.036360,GCA_000585625.1_EXL02701.1:0.1056906058)87:0.035560)54:0.018363)87:0.028088)100:0.081275)81:0.043008,((GCA_000812665.2_AML51753.1:0.0766387528,(GCA_900111875.1_SFA69270.1:0.0884957789,GCA_900114485.1_SFL18164.1:0.0958961880)100:0.050527)100:0.098379,GCA_900100085.1_SDI47329.1:0.1858164217)100:0.139780)100:0.106704,(((GCA_000740785.1_KFI25914.1:0.2032023860,((GCA_001424795.1_KQU70032.1:0.1314098475,GCA_001605015.1_AMS42140.1:0.1268357807)94:0.059014,GCA_001652565.1_ANH08371.1:0.1352236857)94:0.095238)94:0.063914,GCA_002288525.1_ASY65787.1:0.6363982526)97:0.055985,GCA_000964385.1_GAN81619.1:0.4388038060)88:0.142538)73:0.109034,(((((((GCA_000018145.1_ABV92181.1:0.0966490384,GCA_900184945.1_SMX48830.1:0.0820768553)95:0.049836,((GCA_000442275.2_EPX78235.1:0.1139040150,GCA_002043005.1_AQZ49625.1:0.1210332216)88:0.029596,GCA_900107025.1_SDX79530.1:0.1049306227)89:0.021859)92:0.017409,GCA_001205715.1_KNG92063.1:0.1629930786)85:0.034404,(((GCA_001307765.1_KPN62704.1:0.0781621970,GCA_900109955.1_SEW15121.1:0.0499884912)100:0.067502,(GCA_900109035.1_SEJ99000.1:0.0484540638,GCA_900110775.1_SEQ51902.1:0.0431330996)100:0.028305)100:0.053536,GCA_900110425.1_SEP20214.1:0.2665101533)71:0.024165)80:0.021480,(((((GCA_000722615.1_KEQ08757.1:0.0000025359,GCA_000722625.1_KEQ05860.1:0.0000025359)100:0.044581,GCA_900188035.1_SNR57802.1:0.0794401923)65:0.015044,GCA_001652565.1_ANH08503.1:0.0243487865)96:0.051878,GCA_900172295.1_SLN30808.1:0.0815505097)73:0.043139,(GCA_900109555.1_SEK84668.1:0.0000028801,GCA_900172305.1_SLN49250.1:0.0000024083)100:0.054744)100:0.102801)69:0.047397,GCA_000935205.1_KIZ41935.1:0.1880776982)99:0.070001,(GCA_900109285.1_SEL41211.1:0.3041463500,(GCA_900100655.1_SDF91865.1:0.3105802623,GCA_001403795.1_CTQ50344.1:0.6456381571)98:0.112825)93:0.028231)96:0.082561)73:0.068682,((((GCA_000017145.1_ABR63980.1:0.0767775895,GCA_000632475.2_AIB12639.1:0.1088898893)100:0.059023,GCA_000092925.1_ADH91473.1:0.1252298965)100:0.189476,GCA_001008165.2_AKH43584.1:0.2415586462)96:0.066020,((GCA_000740775.1_KFI25804.1:0.0404278278,GCA_000740795.1_KFI28582.1:0.0247362851)100:0.182440,(GCA_001907205.1_OKL44986.1:0.2234179326,(GCA_900110875.1_SEQ65070.1:0.0402672694,GCA_900114245.1_SFK31634.1:0.0653382396)100:0.126401)100:0.093189)100:0.147502)100:0.111713)100:0.853775,GCA_001637395.1_OAB62562.1:1.4673798632)91:0.160668)92:0.213252,(((((GCA_000017565.1_ABS62763.1:0.3369709112,GCA_000739695.1_GAK45432.1:0.1517311239)100:0.065755,GCA_001610975.1_AMU94438.1:0.1786850628)100:0.128385,GCA_900114415.1_SFK97246.1:1.0593084614)100:0.237058,(GCA_001907205.1_OKL45123.1:0.1437361057,GCA_900114415.1_SFL28613.1:0.3493812431)100:0.370603)100:0.624413,GCA_900199215.1_SNT73487.1:2.3009073455)84:0.109745)83:0.094639)99:0.153392)96:0.050692)48:0.027563)100:0.167160)100:0.177233)100:0.207947)100:0.052813);
