# Supplementary material for: Assessing the accuracy of phylogenetic rooting methods on prokaryotic gene families
Source: PLoS One. 2020 May 15;15(5):e0232950. doi: 10.1371/journal.pone.0232950 (PMC7228096; doi:10.1371/journal.pone.0232950)
Supplement: S2 Dataset — (ZIP) [file pone.0232950.s003.zip › EmpiricalDataset/GeneTrees_IQTree/000201.aln.treefile]

(GCA_000006905.1_AAK22094.1:0.0784756656,GCA_000092285.1_ADG08633.1:0.0680039331,(((GCA_000017265.1_ACG76436.1:0.1679206750,GCA_001425915.1_KQW69175.1:0.2732960571)100:0.089672,(((((((((((((((((((((GCA_000011965.2_AAV96645.1:0.2248963608,GCA_900109035.1_SEJ30016.1:0.2252361767)100:0.055688,GCA_900172225.1_SLN61267.1:0.1950846708)100:0.063993,GCA_900116455.1_SFT92442.1:0.2273327384)75:0.035425,(((((GCA_000203975.3_KID08013.1:0.0306312898,GCA_000511355.1_AHD02467.1:0.0195884856)100:0.079245,GCA_001678945.1_ANP36966.1:0.1306953406)100:0.123948,(GCA_000511385.1_AHD11104.1:0.0925274014,(GCA_001258055.1_CRL16287.1:0.0000020192,GCA_900113345.1_SFH13344.1:0.0000020192)100:0.125208)100:0.091100)87:0.052943,GCA_900102795.1_SCZ66438.1:0.2871030427)92:0.052438,(GCA_900095785.1_SCM69561.1:0.0000020192,GCA_900115865.1_SFQ48344.1:0.0000020192)100:0.286450)88:0.053130)67:0.042390,(((GCA_000014045.1_ABG29776.1:0.0505986937,GCA_000154785.2_AEI95828.1:0.0507602080)100:0.242789,(GCA_000152605.1_EAP85471.1:0.2027423858,(GCA_000172095.1_EDQ06668.1:0.2582842943,GCA_000622405.1_KIN67650.1:0.2600738046)63:0.050765)100:0.123733)49:0.036449,(GCA_000814025.1_KIC49934.1:0.0562664483,GCA_001969365.1_APX13330.1:0.0509684185)100:0.214688)99:0.098971)41:0.016322,(GCA_001890925.1_OJI93813.1:0.2813738194,(((GCA_000442275.2_EPX77814.1:0.0717720414,GCA_900111945.1_SFR36392.1:0.1282157423)100:0.241967,(GCA_001404155.1_CRK75314.1:0.0000021636,GCA_900114125.1_SFJ70894.1:0.0000020192)100:0.353025)87:0.109737,(((((GCA_000155735.2_AGI74029.1:0.1652117696,GCA_001187845.1_AKS47559.1:0.1085278962)100:0.085557,GCA_900172275.1_SLN35577.1:0.1773686121)100:0.123989,GCA_001908835.1_APO88443.1:0.2803108937)40:0.040236,GCA_900114485.1_SFL11793.1:0.3725195245)100:0.095625,GCA_000161835.1_EET46771.1:0.3387384327)69:0.044928)73:0.027985)60:0.045913)84:0.042909,(((((GCA_000152725.1_EAQ03968.1:0.2353110091,GCA_900172385.1_SLN62578.1:0.3752095005)72:0.045112,((GCA_001458355.1_CUH63362.1:0.1596321748,GCA_900110775.1_SEQ70245.1:0.2011612016)100:0.073354,((((GCA_001458175.1_CUH51049.1:0.2221355969,GCA_900114415.1_SFL17364.1:0.1358888944)100:0.083607,GCA_900142085.1_SHI42609.1:0.1434078562)52:0.039758,GCA_900129685.1_SHH43608.1:0.2617352514)99:0.047989,GCA_900110425.1_SEO21369.1:0.2007079931)100:0.156568)73:0.041785)87:0.035947,(((GCA_001247715.1_KNX39854.1:0.1256759400,GCA_900172295.1_SLN28986.1:0.2048645121)94:0.070411,GCA_000152625.1_EAP75469.1:0.3599070919)88:0.063274,(GCA_900100005.1_SDJ01579.1:0.1441759168,GCA_900107355.1_SDY82041.1:0.4056594421)64:0.045761)62:0.028028)72:0.052258,(GCA_001517585.1_CUX83695.1:0.2697359098,GCA_900107025.1_SDW15517.1:0.3014123546)99:0.135669)93:0.025503,GCA_000376545.2_ANP39206.1:0.3675404829)84:0.021309)90:0.028589,(((GCA_000152805.1_EAQ14114.1:0.2494779698,GCA_900177545.1_SMH43411.1:0.1092416220)100:0.051698,(GCA_001307765.1_KPN61645.1:0.1247574158,GCA_900109955.1_SEV89946.1:0.0921271177)100:0.071814)100:0.188337,((((GCA_000299875.1_EKE74711.1:0.1312871037,GCA_900114135.1_SFJ64003.1:0.1507830202)100:0.164264,(GCA_900109555.1_SEL13876.1:0.0000020192,GCA_900172305.1_SLN61773.1:0.0000020192)100:0.203137)100:0.072754,GCA_900172375.1_SLN68568.1:0.2962221837)100:0.130242,GCA_900102905.1_SDK03764.1:0.4001970578)63:0.058361)95:0.081974)85:0.017410,((GCA_900156525.1_SIT82256.1:0.4136890463,GCA_002210095.1_OWU73581.1:0.4693789532)93:0.052756,((GCA_900099935.1_SDI65220.1:0.1175089063,(GCA_900112335.1_SFC64076.1:0.0949316222,GCA_900188335.1_SNT05947.1:0.0646063044)100:0.055793)100:0.223753,GCA_900142295.1_SIO17170.1:0.5198804994)96:0.150010)78:0.042322)76:0.027579,((GCA_000590925.1_AHM03252.1:0.2130135030,((GCA_000765015.1_KGK78509.1:0.0112412311,GCA_900141945.1_SHJ30821.1:0.0022422449)100:0.317412,(GCA_001403795.1_CTQ49376.1:0.1738990987,GCA_900109285.1_SEK33264.1:0.2131321849)100:0.437912)96:0.113258)80:0.092338,((((GCA_001305615.1_ALG92062.1:0.1347715824,GCA_000671395.1_KCV82404.1:0.3070746612)65:0.029325,GCA_900184935.1_SMX46322.1:0.1828472214)100:0.074008,(GCA_000812665.2_AML50792.1:0.3656819678,GCA_900172235.1_SLN66785.1:0.3890003436)83:0.104656)55:0.027573,((GCA_001548075.1_BAQ67402.1:0.0033314499,GCA_001633165.1_ANB33607.1:0.0033980375)100:0.269716,((((GCA_000012905.2_ABA77633.1:0.2758281887,GCA_900110025.1_SEN80933.1:0.2079652198)100:0.039053,GCA_900110135.1_SEM92158.1:0.3178801067)100:0.085355,((((GCA_000021865.1_ADE87055.1:0.2235445038,GCA_000740785.1_KFI28822.1:0.1675215906)100:0.055409,(GCA_000714535.1_KEO54178.1:0.1295792425,GCA_000715505.1_KEP68222.1:0.2419323056)100:0.042089)100:0.103455,(GCA_001620265.1_AMY71862.1:0.1446104902,(GCA_000203895.1_ABL70757.1:0.2165302105,GCA_000444995.1_AGT07419.1:0.2656326783)100:0.241766)91:0.034800)100:0.086378,GCA_900156815.1_SIT02261.1:0.5408619968)85:0.078568)83:0.047921,(GCA_900106675.1_SDW04702.1:0.3569286845,((GCA_000740775.1_KFI32596.1:0.0548950856,GCA_000740795.1_KFI27384.1:0.0435940853)100:0.467823,GCA_000647975.1_KAJ57475.1:0.5035171141)84:0.109914)81:0.037176)95:0.056661)70:0.039869)40:0.020387)76:0.029862)76:0.051858,(((GCA_000018145.1_ABV91811.1:0.3507415042,(GCA_001046955.1_AKO95551.1:0.0132661196,GCA_900109145.1_SEJ65279.1:0.0000020019)100:0.299394)77:0.063600,GCA_001981245.1_APX89733.1:0.4562355695)62:0.021958,(((GCA_000153305.1_EAR49712.1:0.2122221853,GCA_900172355.1_SLN42910.1:0.3304193684)100:0.132927,((GCA_000836695.1_KIQ71148.1:0.2169460225,GCA_900141735.1_SHJ01853.1:0.3364371619)94:0.045237,(GCA_000442315.1_EPX85756.1:0.3355327053,GCA_000600335.2_EYD74705.1:0.2256906302)100:0.287137)80:0.028052)90:0.075893,(GCA_000600975.2_EYD72979.1:0.4015472280,(GCA_000223375.1_AEM42116.1:0.0000026040,GCA_001399515.1_ALJ79743.1:0.0000026307)100:0.507288)86:0.160349)91:0.110713)64:0.036642)76:0.028613,(((((GCA_900110115.1_SEN33418.1:0.0096676048,GCA_900141995.1_SHI73297.1:0.0000020192)100:0.256974,(GCA_900113405.1_SFG86893.1:0.0000020192,GCA_900172315.1_SLN42903.1:0.0000020192)100:0.301484)100:0.112027,GCA_000299575.1_EKE44274.1:0.3574194275)100:0.084826,GCA_900115595.1_SFO93872.1:0.2293394282)100:0.090768,GCA_900184815.1_SMX22930.1:0.3838144044)100:0.123619)72:0.025137,((((((((((GCA_000153725.1_EAU43883.1:0.0777218527,GCA_001975705.1_APZ52063.1:0.1073821024)100:0.039150,(GCA_001969385.1_APX23375.1:0.0032530303,GCA_900112435.1_SFD45183.1:0.0000023654)100:0.144275)66:0.023330,GCA_900102075.1_SDF13831.1:0.0647391690)100:0.056934,GCA_000442255.1_EPX87045.1:0.1727668704)99:0.071613,(GCA_000169415.1_EBA10556.1:0.1730839669,(GCA_001458375.1_CUH78315.1:0.1605558003,((((GCA_002211155.1_OWV62081.1:0.0032001497,GCA_002211205.1_OWV63889.1:0.0063655713)100:0.009580,(GCA_002211225.1_OWV47283.1:0.0000020192,GCA_900101505.1_SDD44206.1:0.0000020192)96:0.000002)100:0.099214,GCA_900184945.1_SMX40432.1:0.1393474153)96:0.042225,(GCA_002237555.1_ASP18841.1:0.0636010432,GCA_900188425.1_SNS50913.1:0.0246678197)100:0.045307)100:0.151945)38:0.056993)97:0.073133)54:0.045076,(((GCA_001687105.1_ANT60426.1:0.0899278080,GCA_900116195.1_SFT10367.1:0.0637310422)100:0.084650,GCA_900100085.1_SDI12951.1:0.1336059645)100:0.085710,(GCA_002115725.1_OSQ64161.1:0.0323415974,GCA_002115805.1_OSQ52731.1:0.0516583814)100:0.267839)24:0.022104)62:0.045615,GCA_900107235.1_SDY16394.1:0.3121767086)93:0.050359,GCA_001482405.1_KUF11057.1:0.2715879979)85:0.039453,((GCA_900188035.1_SNR32606.1:0.2139464755,GCA_001038505.1_KMK65568.1:0.3304352073)99:0.081981,(GCA_000521865.1_ETX27787.1:0.2831527326,GCA_900115815.1_SFQ00251.1:0.3899871761)97:0.109481)65:0.031948)100:0.107358,GCA_900116005.1_SFR14777.1:0.4396014393)62:0.052920)62:0.042612,(GCA_900111875.1_SFB00268.1:0.4535214234,(GCA_001205715.1_KNG93496.1:0.4782596936,GCA_000738435.1_AII85626.1:0.6341323203)99:0.056995)88:0.037185)99:0.200659,(((GCA_900106695.1_SDW80685.1:0.2928527682,GCA_900113695.1_SFI12096.1:0.2469842492)100:0.343406,(GCA_900111545.1_SET50537.1:0.0000021870,GCA_900143155.1_SHN67295.1:0.0000028463)100:0.409578)100:0.170600,GCA_900107585.1_SEA68055.1:0.8938331447)99:0.147350)100:0.228189,((((((((((((((((GCA_000007125.1_AAL51347.1:0.0000020192,GCA_000157815.1_EEX99103.1:0.0000020192)100:0.039482,(GCA_000017405.1_ABS13678.1:0.0000020192,GCA_000585655.1_EXL03815.1:0.0090799388)100:0.043336)100:0.130850,(GCA_000022725.1_ACS51997.1:0.0851790159,GCA_000341385.1_AGF76473.1:0.1337374809)100:0.931473)93:0.074862,(GCA_900104355.1_SDO65891.1:0.0964500736,GCA_900113985.1_SFI75899.1:0.0550738307)100:0.169730)72:0.066417,GCA_001558695.1_KXF79309.1:0.2385051464)95:0.093192,((((GCA_000014245.1_ABG64611.1:0.1478144625,(GCA_000300335.1_EKF19120.1:0.0812466933,GCA_000300515.1_EKF40533.1:0.0843177587)100:0.131255)100:0.106147,(((GCA_000585625.1_EXL10310.1:0.2636466516,((GCA_001510895.1_KUM23880.1:0.0677129823,GCA_001618845.1_AMY03898.1:0.0887593024)100:0.058489,GCA_002075885.1_OQM77153.1:0.1521174560)100:0.022039)98:0.036917,(GCA_001424795.1_KQU73164.1:0.0492843939,GCA_001605015.1_AMS39952.1:0.0462520267)100:0.160256)99:0.044804,GCA_900113935.1_SFI52988.1:0.2547504331)98:0.050859)72:0.036774,GCA_002238045.1_OXT02946.1:0.4553028443)96:0.046339,(((GCA_000153465.1_EAS48467.1:0.1649098639,(GCA_000153705.1_EAU40693.1:0.2184286149,GCA_900176465.1_SMC54795.1:0.1327243510)100:0.173647)98:0.075997,(GCA_900104035.1_SDO48805.1:0.2901632033,(GCA_000800175.1_KHJ53090.1:0.0334530040,GCA_900141975.1_SHJ77072.1:0.0136676134)100:0.467877)69:0.081508)99:0.137935,GCA_001293565.1_KPA99992.1:0.3506163093)72:0.063337)70:0.065635)95:0.067488,((((((GCA_000016285.1_ACM38071.1:0.2862169067,((GCA_000722615.1_KEQ07032.1:0.0000020469,GCA_000722625.1_KEQ09977.1:0.0000020192)100:0.109828,(GCA_000731295.1_CDN56031.1:0.0084886989,GCA_000731315.1_CDN49922.1:0.0170722923)100:0.090261)88:0.067933)76:0.033104,(GCA_000092045.1_ABC92721.1:0.0799882995,GCA_000769405.1_KPN25413.1:0.0223328699)100:0.151586)77:0.037413,GCA_000092025.1_AAK88470.2:0.1737149577)78:0.053458,(((((GCA_000017145.1_ABR61874.1:0.0940231785,GCA_002288525.1_ASY64598.1:0.1004844255)100:0.027726,GCA_000018545.1_ACP26887.1:0.0479967751)100:0.044838,GCA_000697965.2_ANK74161.1:0.0424134688)100:0.089785,(GCA_001687365.1_OBZ94316.1:0.1341512128,GCA_001885585.1_OJF99793.1:0.1197138098)99:0.033513)99:0.112634,(GCA_001267455.1_KOC74402.1:0.0379920360,GCA_001652565.1_ANH06852.1:0.0237413753)100:0.217349)100:0.103470)86:0.086766,(GCA_001578105.1_AMM86605.1:0.0604744374,GCA_002043005.1_AQZ50381.1:0.1216969678)100:0.358981)100:0.077489,(GCA_000154705.2_EDQ35199.1:0.1194309662,GCA_001703635.1_OCW57478.1:0.2153094547)100:0.195481)99:0.058181)95:0.058358,GCA_000179775.1_EFL88249.1:0.4408120824)96:0.140522,(((GCA_000148725.1_EFO32326.1:0.2353095450,(GCA_000158095.1_EEE45242.1:0.1298436046,GCA_001403915.1_CTQ46402.1:0.1052670251)100:0.141728)100:0.041306,(GCA_000192745.1_ADZ68549.1:0.2085130554,(GCA_001188555.1_KND17859.1:0.0000020192,GCA_002249885.1_OXS47477.1:0.0000020192)100:0.174702)96:0.044852)100:0.098995,(GCA_900105595.1_SDU40831.1:0.1976992331,(GCA_001907205.1_OKL44723.1:0.1599571037,(GCA_900110875.1_SEQ24329.1:0.0505832349,GCA_900114245.1_SFJ91679.1:0.0491856657)100:0.122869)100:0.235983)98:0.035864)98:0.093589)35:0.064604,(GCA_001305515.1_KPL53087.1:0.3353272593,(GCA_900104485.1_SDB05748.1:0.3670270721,GCA_900129325.1_SHF56706.1:0.4426247640)98:0.113539)34:0.071812)37:0.024632,GCA_001720135.1_ODN68714.1:0.4339561537)81:0.040067,(GCA_900115225.1_SFO69568.1:0.2251959554,GCA_900215505.1_SNY90583.1:0.1917369073)100:0.342842)81:0.037164,(GCA_900148505.1_SHO63585.1:0.3675330986,GCA_900102695.1_SCZ35779.1:0.4892104036)92:0.136930)94:0.115653,(((GCA_000230555.1_AEQ53299.1:0.3389763302,GCA_900100665.1_SDG22085.1:0.1873891165)100:0.305340,(GCA_000743575.1_KFL30314.1:0.2245301241,GCA_000970435.1_KKB85334.1:0.1619810739)100:0.177382)100:0.470544,GCA_002088295.1_ORE92364.1:1.0602643433)51:0.143327)45:0.099768,(((((GCA_000010525.1_BAF90227.1:0.2337026417,GCA_000017645.1_ABS67455.1:0.2056069990)100:0.269235,(GCA_000092925.1_ADH90692.1:0.1337085922,GCA_900100155.1_SCW90082.1:0.1353205117)100:0.308779)100:0.146195,((((((GCA_000011365.1_BAC45868.1:0.0140852624,GCA_000661935.1_AHY55729.1:0.0392989984)100:0.109456,((GCA_000012725.1_ABA03347.1:0.0461234364,GCA_000013885.1_ABE60989.1:0.0828077926)100:0.077036,(GCA_000336555.1_EKS33942.1:0.1562049867,(GCA_000195775.1_CAE25714.1:0.1561016253,(GCA_000935205.1_KIZ33063.1:0.0000020612,GCA_000935205.1_KIZ47448.1:0.0000022029)96:0.132078)96:0.050754)100:0.039367)100:0.026838)99:0.018633,(GCA_001618955.1_KZD25718.1:0.0069119422,GCA_900108575.1_SEH79313.1:0.0127902904)100:0.122668)100:0.065522,((GCA_000218565.1_AEI04911.1:0.0000020192,GCA_000218585.1_AEI01337.1:0.0000020192)100:0.129776,GCA_000314735.2_EKS30233.1:0.0984067196)100:0.161058)100:0.196345,(((GCA_001426945.1_KQY97756.1:0.2158721907,GCA_002355335.1_BAT58123.1:0.3775705793)99:0.071279,(GCA_002119765.1_ARP99125.1:0.2972789560,GCA_001579845.1_AMN38669.1:0.3545831127)100:0.058348)99:0.066606,GCA_001676615.1_OCC02329.1:0.4149688425)95:0.034525)97:0.075160,(GCA_001402875.1_ALK07927.1:0.0000020192,GCA_001459775.1_CUU43849.1:0.0000020192)100:0.688448)100:0.119652)97:0.081622,((((GCA_000019945.1_ACB80211.1:0.4839106717,GCA_000022085.1_ACL56810.1:0.3554253299)100:0.176369,(GCA_001017175.1_KLK89842.1:0.0784174776,GCA_900102135.1_SCY15855.1:0.1108856343)100:0.324071)100:0.071883,(GCA_001741865.1_AOO79838.1:0.1623084065,GCA_900102525.1_SDH71165.1:0.1885855411)100:0.182864)100:0.118472,(GCA_001271345.1_ALA17434.1:0.0450853157,GCA_001887265.1_APF36185.1:0.0248145592)100:0.397128)100:0.182733)54:0.088957,(GCA_000496075.1_ESR23916.1:1.1598407539,GCA_900104955.1_SED06245.1:1.1426827985)51:0.221106)49:0.092675)97:0.093085,(((GCA_000503895.1_AHB49846.1:0.4307331834,GCA_000143145.1_ADJ25102.1:0.8117730223)100:0.123122,(GCA_000981545.1_CPR16958.1:0.0000020192,GCA_900104305.1_SDO41717.1:0.0060949744)100:0.527278)100:0.212907,((GCA_001708935.1_ODA68002.1:0.4115557978,(GCA_000828475.1_BAQ15816.1:0.1018500911,GCA_001723285.1_ODS01152.1:0.1651550130)100:0.611578)100:0.101408,(GCA_000166055.1_ADP69426.1:0.0264168413,GCA_000636015.1_KAI94984.1:0.0238681606)100:1.026664)88:0.092365)100:0.175481)100:0.289849)49:0.074673,((((((((GCA_000009985.1_BAE48816.1:0.5358277035,GCA_000513295.1_CDL00515.1:0.3088388849)99:0.207664,(GCA_000968135.1_CCQ75423.1:0.4612527111,GCA_900093605.1_SCA56256.1:0.7041796595)61:0.103950)36:0.059170,((GCA_001746755.1_OEJ64105.1:0.5581548161,(((GCA_000013085.1_ABC24501.1:0.3864494134,GCA_000284415.2_CCG07405.1:0.8230249091)100:0.153393,GCA_900101965.1_SDE28688.1:0.5221770586)100:0.112750,(GCA_000315795.1_EKV26841.1:0.4251235642,(GCA_001611975.1_AMW34393.1:0.4210326620,GCA_900156605.1_SIS47976.1:0.3658075689)100:0.092139)99:0.092665)100:0.079681)27:0.026701,GCA_900100455.1_SDG66190.1:0.5545993942)34:0.047064)88:0.068793,(GCA_000982415.1_KKJ77073.1:0.0294668866,GCA_001026905.1_KLN61035.1:0.0276591451)100:0.676756)49:0.076393,(((((GCA_000010725.1_BAI75897.1:0.2251700169,GCA_000632475.2_AIB12991.1:0.1082271928)100:0.326907,(GCA_000576635.1_EWY35750.1:0.0788783920,GCA_000936425.1_KJB92598.1:0.0922872783)100:0.188175)100:0.154352,((GCA_000016185.1_ACJ00155.1:0.2359285355,GCA_002251795.1_OYQ37619.1:0.4205588448)100:0.119230,(GCA_000225995.2_EGY01461.1:0.0000020203,GCA_000730165.2_ASG19447.1:0.0114423907)100:0.313212)100:0.126332)100:0.119243,((GCA_000767795.1_KGM31459.1:0.0214566346,GCA_002195995.1_OWJ66828.1:0.0453945621)100:0.561849,(GCA_000226315.1_AEP10719.1:0.0027894841,GCA_000348745.1_AGH99151.1:0.0058052480)100:0.869391)100:0.278559)85:0.071769,((GCA_900167455.1_SKA00157.1:0.6570885518,((GCA_000008385.1_AAW70656.1:0.1046222817,GCA_000953315.1_CDR78460.1:0.0770400359)100:0.319715,(((GCA_000026005.1_CAH57716.1:0.1814064377,GCA_000964755.1_KJV63522.1:0.2008836754)100:0.334546,GCA_000964795.1_KJV69399.1:0.4834539569)100:0.157621,(GCA_000011945.1_AAV87086.1:0.0988021561,GCA_000024505.1_ACZ48816.1:0.0599274849)100:0.934543)100:0.212038)100:1.098557)94:0.093368,(GCA_000300235.2_AJD53893.1:0.1172640533,GCA_000300275.1_EKF09929.1:0.1163162709)100:0.542567)94:0.099308)92:0.085815)43:0.066923,((((GCA_900177295.1_SMF09508.1:0.0000024826,GCA_900188055.1_SNR34476.1:0.0000020192)100:0.487411,(GCA_000264455.2_AFK54975.1:0.0100956525,GCA_001601315.1_KYO49847.1:0.0000020768)100:0.641333)47:0.082509,((GCA_000299935.1_EKE78550.1:0.1801494314,GCA_001618175.1_KZD12874.1:0.3741122600)100:0.311767,GCA_002251735.1_OYQ16601.1:0.8085923776)75:0.107173)82:0.082564,(GCA_900100655.1_SDG24949.1:0.7134823658,((((((GCA_000011685.1_AAW60523.1:0.1696959854,GCA_000234355.2_EHH67858.1:0.0998808449)100:0.246289,(((((GCA_000724025.1_CDG38593.1:0.0083528391,GCA_001547995.1_BAT18781.1:0.0049575790)100:0.342636,(GCA_001787335.1_AOX17968.1:0.0000028457,GCA_001787355.1_AOX20844.1:0.0066110036)100:0.197881)100:0.104239,(GCA_000617865.1_GAJ28453.1:0.4123388441,GCA_002005465.1_AQS88519.1:0.2692975879)100:0.132149)99:0.043109,(GCA_000723565.1_CDG33107.1:0.0762230439,GCA_002003665.1_OOL18952.1:0.0581241152)100:0.886707)98:0.088005,GCA_000963885.1_GAN53555.1:0.4311908458)54:0.046025)100:0.284492,(GCA_000021325.1_ACI50388.1:0.2952282131,((GCA_000182745.1_BAK84833.1:0.0213846708,GCA_000208635.2_EGG76228.1:0.0372081635)100:0.050278,GCA_000964505.1_GAN98774.1:0.0637605405)100:0.202684)100:0.071937)100:0.057786,(GCA_002005445.1_AQS83688.1:0.2811859374,GCA_002173735.1_ARW48440.1:0.2574142933)100:0.163842)100:0.169923,((GCA_000164635.1_EFH13107.1:0.5676658660,GCA_900141905.1_SHJ29111.1:0.2499124026)80:0.185743,(GCA_000164635.1_EFH13112.1:0.3165990633,(GCA_900101615.1_SDE12260.1:0.0095402658,GCA_900104205.1_SDB69718.1:0.0000024164)100:0.360178)80:0.076869)100:0.184060)92:0.085631,(((GCA_000014285.2_ABI63035.1:0.0017357345,GCA_000576085.2_AHJ64033.1:0.0104125834)100:0.485939,((GCA_000016725.1_ABQ29601.1:0.0020381383,GCA_000202835.1_BAJ79814.1:0.0049386917)100:0.296751,(GCA_000306035.1_EKN01213.1:0.1012333828,GCA_000964385.1_GAN80805.1:0.1251310628)100:0.411303)100:0.193834)100:0.079561,GCA_000964365.1_GAN77505.1:0.3846891072)100:0.102051)100:0.499443)31:0.062333)45:0.062197)88:0.068473,(GCA_900172325.1_SLN16009.1:0.4715281711,GCA_900101935.1_SDD29141.1:0.6832445595)65:0.117063)93:0.100574,((((((GCA_000319385.1_AFX98232.1:0.0856318670,GCA_000510265.1_AHC73264.1:0.1272930890)100:0.326464,GCA_900102465.1_SDG10199.1:0.3135512187)100:0.579386,GCA_000024465.1_ADE40047.1:1.7309597460)100:0.207652,(GCA_000742835.1_AIK96108.1:1.0072183467,(GCA_001192655.1_GAO97483.1:0.7500681341,GCA_002117145.1_ARN84805.1:0.8953798664)100:0.310562)99:0.244079)94:0.112200,((((((((((((((GCA_000011365.1_BAC49851.1:0.0350500415,GCA_000661935.1_AHY50435.1:0.0598396818)100:0.296651,(GCA_000013885.1_ABE62845.1:0.2799320435,GCA_900108575.1_SEI03371.1:0.2521168972)98:0.076391)99:0.084885,GCA_000336555.1_EKS40440.1:0.2580783316)100:0.366955,(GCA_001579845.1_AMN42016.1:0.3213929124,GCA_002119765.1_ARQ01737.1:0.4264798921)100:0.110746)75:0.085068,GCA_001426945.1_KQZ01083.1:0.5326015429)89:0.097164,GCA_002355335.1_BAT60631.1:0.7452309180)69:0.070029,(((GCA_001402875.1_ALK09575.1:0.0000020489,GCA_001459775.1_CUU42238.1:0.0000020192)100:0.652698,GCA_000017645.1_ABS69099.1:0.8162230114)32:0.069202,(GCA_000092925.1_ADH89007.1:0.2369751594,GCA_900100155.1_SCW46045.1:0.2389825021)100:0.551410)58:0.029295)99:0.092023,(((((GCA_000192745.1_ADZ70667.1:0.2690562515,(GCA_001188555.1_KND20802.1:0.0112640078,GCA_002249885.1_OXS50951.1:0.0048313589)100:0.386073)100:0.150216,GCA_900105595.1_SDU09709.1:0.4102096932)100:0.212166,GCA_001305515.1_KPL55278.1:0.6498964041)100:0.057348,(((GCA_000767795.1_KGM30718.1:0.0610355644,GCA_002195995.1_OWJ65192.1:0.0737783400)100:0.540004,GCA_900148505.1_SHO61121.1:0.7319069039)100:0.142523,((GCA_900141975.1_SHI69989.1:0.5864102167,GCA_900104035.1_SDO91212.1:0.8096367008)100:0.334525,GCA_900104485.1_SDB14359.1:0.8539395671)99:0.063935)96:0.086259)98:0.103155,(((GCA_000022085.1_ACL59968.1:0.5135710253,(GCA_001017175.1_KLK92274.1:0.0976546267,GCA_900102135.1_SCY81347.1:0.1209019211)100:0.342088)100:0.073164,(GCA_001271345.1_ALA18862.1:0.0000029422,GCA_001887265.1_APF37441.1:0.0193725381)100:0.506997)99:0.097109,(GCA_001741865.1_AOO82418.1:0.2346554890,GCA_900102525.1_SDG98016.1:0.2486197883)100:0.413591)100:0.359687)99:0.059183)100:0.125829,((GCA_000166055.1_ADP72726.1:0.0249841507,GCA_000636015.1_KAI96171.1:0.0119738186)100:0.953594,(GCA_000143145.1_ADJ23476.1:0.8696097060,GCA_900104305.1_SDP51740.1:0.8075273977)99:0.058547)100:0.222039)100:0.376862,(GCA_900100655.1_SDF74336.1:1.1800332654,GCA_001026905.1_KLN60443.1:0.9836222040)40:0.318176)69:0.100328,(GCA_000226315.1_AEP09970.1:0.0098688270,GCA_000348745.1_AGH98384.1:0.0682912542)100:1.148725)100:0.350061,(((((((GCA_000011685.1_AAW60257.1:0.1799800077,GCA_000234355.2_EHH67377.1:0.2288248434)100:0.169073,((GCA_000617865.1_GAJ29440.1:0.2922668013,GCA_002005465.1_AQS86908.1:0.2242351332)100:0.082234,((GCA_001787335.1_AOX18151.1:0.0099032617,GCA_001787355.1_AOX21247.1:0.0000023747)100:0.191656,(GCA_000724025.1_CDG39576.1:0.0315270912,GCA_001547995.1_BAT19650.1:0.0173305261)100:0.564109)96:0.096441)98:0.149254)99:0.123658,GCA_000963885.1_GAN53189.1:0.5230027892)97:0.094477,(GCA_000723565.1_CDG32665.1:0.0619148856,GCA_002003665.1_OOL18200.1:0.0523883908)100:0.514400)100:0.266908,((GCA_000021325.1_ACI51395.1:0.2700421703,((GCA_000182745.1_BAK83645.1:0.0856330352,GCA_000208635.2_EGG75160.1:0.0707575044)100:0.069145,GCA_000964505.1_GAN99826.1:0.0550966665)100:0.178338)100:0.082491,(GCA_002005445.1_AQS83799.1:0.3412330652,GCA_002173735.1_ARW47516.1:0.3912141657)100:0.163299)100:0.145301)100:0.051488,(GCA_000231445.2_EHD14428.1:0.0000020192,GCA_002153535.1_OUI78201.1:0.0000020192)100:0.780553)100:0.128185,((GCA_000016185.1_ACI98597.1:0.5346103926,((GCA_000264455.2_AFK54292.1:0.0147237349,GCA_001601315.1_KYO55117.1:0.0135582552)100:0.687281,(((GCA_001304795.1_ALG61889.1:0.0000020192,GCA_001306275.1_KPM16377.1:0.0000028678)100:0.583173,((GCA_000715015.1_KEO89695.1:0.6210702263,GCA_001610975.1_AMU96431.1:0.8831109307)100:0.156573,(GCA_001510895.1_KUM26974.1:0.2942690765,GCA_001618845.1_AMX99063.1:0.1813695846)100:0.576953)99:0.107710)99:0.145981,GCA_000585625.1_EXL07941.1:1.0788924216)15:0.031257)67:0.094935)100:0.114161,(GCA_000164635.1_EFH10994.1:0.5828497428,GCA_900141905.1_SHK15779.1:0.3603061042)99:0.133604)100:0.191201)100:0.975799)23:0.121077,((((((GCA_000011345.1_BAC09841.1:0.0443082839,GCA_000505665.1_AHB88889.1:0.0495265100)100:1.090071,GCA_002142475.1_BAS55012.1:0.5398452867)98:0.078021,GCA_000018105.1_ABW29016.1:0.5058607180)91:0.054733,(((((GCA_000012525.1_ABB58085.1:0.5847985079,GCA_000155635.1_EDY38115.1:2.0047943131)71:0.301705,GCA_001870225.1_APB34020.1:1.1840147498)98:0.167998,(GCA_001904775.1_OKH44402.1:0.4129964246,GCA_002075285.2_ASC71671.1:0.4947103677)100:0.227389)96:0.127905,GCA_000775285.1_KGF73724.1:0.3510716964)90:0.079551,((((((((((((GCA_000020025.1_ACC83952.1:0.0898096763,((GCA_001298445.1_ALF55837.1:0.0503691322,GCA_002367975.1_BAY14323.1:0.0193854289)100:0.068495,GCA_000204075.1_ABA20850.1:0.1450320910)98:0.025654)99:0.039628,((GCA_000169135.1_EAW45777.1:0.0241500147,GCA_002218065.1_GAX37001.1:0.0194742122)100:0.086530,(GCA_000316575.1_AFY32289.1:0.0970269321,((GCA_002368055.1_BAZ74808.1:0.0000020192,GCA_002368295.1_BAZ01269.1:0.0000020192)100:0.009904,GCA_002368275.1_BAY91583.1:0.0194718493)100:0.122399)97:0.024522)95:0.025846)94:0.016564,((((GCA_000196515.1_ADI63468.1:0.1155078949,(GCA_002368075.1_BAZ79773.1:0.0612271250,(((GCA_000175835.1_EFA69627.1:0.0051790825,GCA_001432185.1_KRH98000.1:0.0077950187)100:0.005224,GCA_002368135.1_BAZ88671.1:0.0077583794)100:0.044185,GCA_000175855.1_EFA73106.1:0.0267524351)100:0.191922)100:0.060401)74:0.010458,GCA_000317695.1_AFZ57743.1:0.0548631779)74:0.013939,(GCA_000312705.1_AFW93957.1:0.0204781486,(GCA_000789435.1_KHG42390.1:0.0160029301,GCA_002368115.1_BAZ84048.1:0.0088839241)100:0.023875)100:0.096897)100:0.032439,GCA_000317535.1_AFZ27877.1:0.0639174084)100:0.060628)66:0.059847,((GCA_000231365.2_EHC09368.1:0.0063420818,GCA_001904645.1_OKH11335.1:0.0021737574)100:0.044054,GCA_001275395.1_KOP26378.1:0.0580105290)100:0.091337)19:0.031337,((GCA_000346485.2_KYC36286.1:0.0265854744,GCA_000760695.2_KIE07802.1:0.0452691948)100:0.083992,GCA_000828085.2_KIJ84218.1:0.0905929818)98:0.028009)19:0.019058,(GCA_000316665.1_AFY52761.1:0.1799258434,GCA_001456025.1_KST69472.1:0.2223811346)100:0.063815)22:0.061143,GCA_000317435.1_AFZ02745.1:0.2826160465)100:0.152014,(GCA_000317555.1_AFZ32003.1:0.0168292979,GCA_001904655.1_OKH21938.1:0.0195340172)100:0.187050)98:0.033241,GCA_000952155.1_KJH72447.1:0.2422708291)99:0.020909,GCA_000317125.1_AFY86529.1:0.2755149902)100:0.107992,(((((GCA_000021825.1_ACK69274.1:0.3016247812,((((GCA_000297435.1_CCI34338.1:0.0134197279,GCA_000312205.1_CCI09903.1:0.0300879979)100:0.355887,(GCA_001548115.1_BAQ65167.1:0.3908405112,(GCA_000284135.1_BAL28021.1:0.0780808896,GCA_000478825.2_AIE74850.1:0.0706820495)100:0.697570)96:0.075583)96:0.069020,(GCA_000332035.1_ELR96651.1:0.3469251135,GCA_000025125.1_ADB95382.1:0.5472969722)100:0.187279)91:0.048761,((GCA_000317615.1_AFZ49768.1:0.1609699611,GCA_000317635.1_AFZ43868.1:0.1360055513)100:0.332018,GCA_000473895.1_ERN40908.1:0.5968587755)99:0.197958)94:0.035316)97:0.027801,((GCA_000317025.1_AFY77268.1:0.0147225232,GCA_001904635.1_OKH21869.1:0.0062337616)100:0.206663,((GCA_000317575.1_AFZ34848.1:0.0657496912,GCA_002355455.1_BAU66012.1:0.0260155491)100:0.183372,(GCA_000332055.1_ELS02606.1:0.2972751594,GCA_002368355.1_BAZ43711.1:0.2776259345)100:0.105268)100:0.101587)99:0.041179)100:0.162286,(((GCA_000155555.1_EDX70941.1:0.1899929237,GCA_000317515.1_AFZ21829.1:0.1508072844)100:0.082802,(GCA_000211815.1_EGJ29519.1:0.0125700411,GCA_001942495.1_OLT62051.1:0.0138963953)100:0.202113)99:0.047117,(((GCA_000180455.1_CBN57683.1:0.1489141574,((GCA_000214075.2_EGK85079.1:0.0140737306,GCA_000317475.1_AFZ07701.1:0.0328612234)100:0.025996,GCA_002412335.1_PCN55534.1:0.0564571189)100:0.119954)100:0.174037,((((GCA_000176895.2_CCE19963.1:0.0206577454,GCA_000307915.1_EKD09529.1:0.0064179341)100:0.390345,(GCA_000710505.1_KEI68459.1:0.0552027279,GCA_900009265.1_CUR11668.1:0.0200743079)100:0.268573)99:0.068318,(GCA_000478195.2_ERT04839.1:0.0565454308,GCA_000972705.2_KKD37984.1:0.0950402994)100:0.107372)100:0.166242,GCA_000014265.1_ABG51784.1:0.4023370588)35:0.047374)97:0.042511,GCA_001746915.1_OEJ75794.1:0.4779072509)100:0.075956)93:0.017295)97:0.033637,((GCA_000317495.1_AFZ14515.1:0.2439631106,GCA_001904725.1_OKH38949.1:0.2637954062)100:0.072227,GCA_000317145.1_AFY91459.1:0.6565600218)98:0.066785)100:0.073720,((GCA_001276715.1_KOR35786.1:0.2905473804,GCA_001637395.1_OAB59900.1:0.5669869439)100:0.086261,GCA_000317105.1_AFY80216.1:0.3703466946)100:0.119571)100:0.056705)100:0.103013,GCA_000317045.1_AFY65401.1:0.4389329987)93:0.063259)91:0.042737)100:0.421690,(GCA_000317065.1_AFY71170.1:0.3603741255,GCA_000332215.1_ELS31811.1:0.4395735311)100:0.626500)100:0.282285,GCA_001982645.1_ONG39687.1:1.9051209827)20:0.272236)40:0.071551,((GCA_000219355.1_AEI88533.1:1.6615624579,GCA_000815465.1_KIE05648.1:0.9257704791)99:0.358405,GCA_001982645.1_ONG39688.1:1.6794334680)61:0.148926)40:0.057705)92:0.053011,((((((((((GCA_000013005.1_ABC63920.1:0.2629294381,(GCA_001008165.2_AKH44256.1:0.2569042087,GCA_001281485.1_ALE16122.1:0.1845463002)46:0.047572)100:0.093118,(GCA_000235975.2_EHJ61611.1:0.3365534780,GCA_000013325.1_ABD27225.1:0.3070011093)98:0.124459)97:0.045589,(GCA_001304795.1_ALG62054.1:0.0000020192,GCA_001306275.1_KPM16212.1:0.0000020192)100:0.237859)68:0.052244,(GCA_000715015.1_KEO92012.1:0.1368334395,(GCA_001663175.1_ANK11731.1:0.0828306434,GCA_001677335.1_OBV11995.1:0.0756592540)100:0.071277)100:0.200782)100:0.138628,(GCA_001028705.1_AKM09337.1:0.1649242295,GCA_001661675.2_ARU16067.1:0.2024469280)100:0.136516)100:0.194922,(GCA_001295965.1_KPF74445.1:0.0000022038,GCA_001713435.1_AOF99715.1:0.0122202270)100:0.948181)97:0.090514,(GCA_000013985.1_ABF54373.1:0.1232312119,GCA_001610975.1_AMU94292.1:0.1155667503)100:0.418655)97:0.048915,(((((GCA_000016765.1_ABQ70010.1:0.0870566791,(GCA_002355275.1_ATE66781.1:0.0000027888,GCA_002367875.1_PCE44024.1:0.0000027756)100:0.086430)100:0.217809,(GCA_000091125.1_BAI98220.1:0.0236508031,GCA_000147835.3_AEG49696.1:0.0368189479)100:0.420814)100:0.135046,(GCA_000175255.2_AEH63256.1:0.2547258386,GCA_000218875.1_AEI38303.1:0.1258660109)100:0.589394)71:0.076463,(GCA_000934435.1_KIY12428.1:0.3185458544,GCA_001586395.2_KZB95371.1:0.3704677353)72:0.071945)99:0.058594,(GCA_002218195.1_ASK90071.1:0.2370471021,GCA_900128895.1_SIO15581.1:0.2430861024)100:0.435069)93:0.067312)99:0.182566,GCA_002251755.1_OYQ26760.1:0.7256063093)100:0.126932,(GCA_000342165.1_EMD83972.1:0.2107954040,GCA_002211145.1_OWV32761.1:0.3113841084)100:0.292897)100:0.478048)93:0.098145)99:0.087910)51:0.083483,((GCA_000017565.1_ABS62928.1:0.3512065548,GCA_000739695.1_GAK43665.1:0.6132318607)95:0.068172,GCA_000689395.1_CDO59733.1:0.4379041147)100:0.163728)82:0.121839,(GCA_900199215.1_SNT67939.1:0.4115892237,GCA_000152825.2_ADM08903.1:1.3200685753)100:0.374211)5:0.099271,((GCA_000014745.1_ABI67224.1:0.1635285459,GCA_900103475.1_SDM17560.1:0.2487980218)100:0.251124,GCA_000152745.1_EAP88759.1:0.5541936866)100:0.319499)84:0.113724,((GCA_000013025.1_ABI76673.1:0.0724329005,GCA_000685315.1_KCZ98702.1:0.1136784412)100:1.438035,GCA_000023785.1_ACT57721.1:1.1982991267)99:0.320630)100:0.253740)31:0.050890,((GCA_000144605.1_ADK99696.1:0.2880217191,GCA_002205555.1_ASD26985.1:0.1986607075)100:0.169710,(GCA_000175215.2_ADU13967.1:0.2151557604,GCA_000204015.1_EGF92056.1:0.3637489466)100:0.381738)33:0.055246)100:0.219914);
