# Supplementary material for: Assessing the accuracy of phylogenetic rooting methods on prokaryotic gene families
Source: PLoS One. 2020 May 15;15(5):e0232950. doi: 10.1371/journal.pone.0232950 (PMC7228096; doi:10.1371/journal.pone.0232950)
Supplement: S2 Dataset — (ZIP) [file pone.0232950.s003.zip › EmpiricalDataset/GeneTrees_IQTree/000202.aln.treefile]

(GCA_000006905.1_AAK22474.1:0.0158541036,GCA_000092285.1_ADG09066.1:0.0214814277,((GCA_000017265.1_ACG79270.1:0.1601447710,GCA_001425915.1_KQW73047.1:0.2450769884)100:0.178369,(((GCA_000144605.1_ADL01970.1:0.0886654835,GCA_002205555.1_ASD25837.1:0.1030157197)100:0.146224,(GCA_000175215.2_ADU12828.1:0.0764325720,GCA_000204015.1_EGF89687.1:0.1300045531)100:0.202015)99:0.051957,((((((((((((((((((((((((GCA_000007125.1_AAL51664.1:0.0000023884,GCA_000157815.1_EEY00862.1:0.0000023868)100:0.008015,GCA_000017405.1_ABS14350.1:0.0177136609)77:0.008046,GCA_000585655.1_EXL08282.1:0.0000029210)100:0.091334,(GCA_900104355.1_SDO09431.1:0.0289794895,GCA_900113985.1_SFJ35187.1:0.0085845973)100:0.097655)98:0.023542,GCA_001558695.1_KXF76729.1:0.0482658065)99:0.046147,(GCA_000022725.1_ACS50859.1:0.0134002520,GCA_000341385.1_AGF76114.1:0.0269244857)100:0.235251)96:0.048558,(((GCA_000014245.1_ABG63547.1:0.0610620566,(GCA_000300335.1_EKF17244.1:0.0327270885,GCA_000300515.1_EKF43584.1:0.0274458193)100:0.030967)100:0.045701,(GCA_900113935.1_SFI91959.1:0.1094567191,(GCA_000585625.1_EXL04407.1:0.0466602348,(((GCA_001424795.1_KQU76630.1:0.0000023868,GCA_001605015.1_AMS41349.1:0.0055367405)100:0.042732,(GCA_001510895.1_KUM24338.1:0.0218150290,GCA_001618845.1_AMY01979.1:0.0352253728)100:0.067511)71:0.029137,GCA_002075885.1_OQM76866.1:0.0515968392)70:0.026321)100:0.114834)34:0.016398)99:0.057952,GCA_001293565.1_KPB02951.1:0.2647741581)76:0.040467)71:0.040599,(((((GCA_000016285.1_ACM37277.1:0.1006437287,(GCA_000092045.1_ABC91790.1:0.0268155350,GCA_000769405.1_KPN27916.1:0.0244021033)100:0.123984)92:0.032232,(GCA_000154705.2_EDQ31492.1:0.1548627087,GCA_001703635.1_OCW59115.1:0.1168786084)99:0.076519)77:0.050135,(((GCA_000722615.1_KEQ08902.1:0.0000028156,GCA_000722625.1_KEQ09892.1:0.0000027268)100:0.103513,(GCA_000731295.1_CDN54844.1:0.0000022631,GCA_000731315.1_CDN48677.1:0.0000022996)100:0.051630)100:0.072825,GCA_000092025.1_AAK87960.2:0.1183499085)47:0.014044)49:0.015625,(((((GCA_000017145.1_ABR61089.1:0.0202320011,GCA_000697965.2_ANK73278.1:0.0193986699)41:0.011032,(GCA_002288525.1_ASY63828.1:0.0305257690,GCA_000018545.1_ACP26056.1:0.0271693604)40:0.007083)100:0.047355,(GCA_001687365.1_OBZ93266.1:0.0057200462,GCA_001885585.1_OJF96808.1:0.0052865116)100:0.033199)91:0.012939,(GCA_001267455.1_KOC77089.1:0.0000027456,GCA_001652565.1_ANH04840.1:0.0055083589)100:0.033117)98:0.043754,((GCA_001578105.1_AMM83425.1:0.0204291322,GCA_002043005.1_AQZ53333.1:0.0772347100)100:0.132096,(GCA_000325745.1_AGA65228.1:0.2615870040,GCA_000496595.1_AHA27418.1:0.4560518940)100:0.149014)93:0.097399)74:0.010095)96:0.082278,GCA_002238045.1_OXT00546.1:0.2701522117)69:0.044191)73:0.034568,GCA_000179775.1_EFL91010.1:0.2431539731)95:0.071558,(((GCA_000153465.1_EAS51605.1:0.0807311644,GCA_900176465.1_SMC35977.1:0.1114884154)99:0.043431,GCA_000153705.1_EAU40701.1:0.8116826061)93:0.055571,((GCA_000800175.1_KHJ55606.1:0.0000023868,GCA_900141975.1_SHJ14677.1:0.0233390108)100:0.088365,GCA_900104035.1_SDO68882.1:0.1527098947)98:0.039273)100:0.191160)97:0.071800,(GCA_900104485.1_SDB47784.1:0.2172337859,GCA_900129325.1_SHF14772.1:0.1177724228)96:0.050045)94:0.020032,(GCA_900115225.1_SFO46965.1:0.0699206231,GCA_900215505.1_SNY91496.1:0.0116304667)100:0.341701)40:0.014714,((((((GCA_000148725.1_EFO31757.1:0.0438722034,GCA_001403915.1_CTQ43663.1:0.0258817198)100:0.033228,GCA_000158095.1_EEE46514.1:0.0508367300)100:0.026962,((GCA_000192745.1_ADZ69620.1:0.0206926212,(GCA_001188555.1_KND16711.1:0.0000023868,GCA_002249885.1_OXS38772.1:0.0000023868)100:0.040050)100:0.044951,GCA_900105595.1_SDU29323.1:0.1391892331)94:0.044751)94:0.070099,GCA_001907205.1_OKL45512.1:0.0590128956)92:0.037208,(GCA_900110875.1_SER11907.1:0.0000023868,GCA_900114245.1_SFK24449.1:0.0000023868)100:0.085482)100:0.158736,(GCA_900102695.1_SCZ43622.1:0.1603253548,(GCA_900148505.1_SHO64627.1:0.1953505956,GCA_002088295.1_ORE92250.1:0.2656851021)33:0.023513)95:0.045761)36:0.054100)39:0.030066,((GCA_001720135.1_ODN71498.1:0.1903043235,GCA_001305515.1_KPL54435.1:0.1932328387)60:0.052494,((GCA_000230555.1_AEQ52186.1:0.0289092638,GCA_900100665.1_SDG50058.1:0.0733923374)100:0.227959,((GCA_000743575.1_KFL31962.1:0.1087733928,GCA_000697965.2_ANK71715.1:0.4031543212)98:0.099115,GCA_000970435.1_KKB86737.1:0.0943111360)81:0.085745)100:0.317838)55:0.021728)77:0.063023,((((GCA_000010525.1_BAF89996.1:0.0522998337,(GCA_000092925.1_ADH89764.1:0.0263949873,GCA_900100155.1_SCW32711.1:0.0456043930)100:0.202697)85:0.012172,GCA_000017645.1_ABS67795.1:0.0512616517)92:0.051737,((GCA_001402875.1_ALK10242.1:0.0000023868,GCA_001459775.1_CUU42906.1:0.0000023868)100:0.156385,((GCA_001579845.1_AMN39939.1:0.1322920103,((GCA_002119765.1_ARP99988.1:0.1348215537,GCA_001426945.1_KQY99791.1:0.1800479464)100:0.064698,((((GCA_000011365.1_BAC52713.1:0.0261168865,GCA_000661935.1_AHY54547.1:0.0117805695)100:0.122823,(GCA_001618955.1_KZD24252.1:0.0050991173,GCA_900108575.1_SEI14774.1:0.0000023884)100:0.127878)100:0.037191,((GCA_000195775.1_CAE29803.1:0.1336594595,(GCA_000336555.1_EKS35075.1:0.1309861790,(GCA_000012725.1_ABA05754.1:0.0209484677,GCA_000013885.1_ABE63828.1:0.0308308701)100:0.155982)72:0.020212)72:0.017086,GCA_000935205.1_KIZ43682.1:0.1437939488)72:0.021875)100:0.053204,((GCA_000218565.1_AEI05634.1:0.0000023868,GCA_000218585.1_AEI02058.1:0.0000023868)100:0.042682,GCA_000314735.2_EKS29445.1:0.0129716719)100:0.124015)100:0.064651)99:0.046155)98:0.030785,GCA_002355335.1_BAT59229.1:0.1845180485)99:0.051116)96:0.037979)92:0.054444,((((((GCA_001017175.1_KLK93317.1:0.0281808789,GCA_900102135.1_SCZ09246.1:0.0249703670)100:0.131159,(GCA_001741865.1_AOO83584.1:0.0501029041,GCA_900102525.1_SDF82928.1:0.0552967219)100:0.106502)87:0.044623,GCA_001676615.1_OCC04123.1:0.2116201872)79:0.033866,(GCA_000019945.1_ACB82438.1:0.1263589005,GCA_000022085.1_ACL61378.1:0.0515526844)100:0.131220)91:0.063224,(GCA_001271345.1_ALA16485.1:0.0109834192,GCA_001887265.1_APF38254.1:0.0000021762)100:0.150068)91:0.046778,(((((GCA_000019845.1_ACB95339.1:0.1148419269,(((GCA_000021745.1_ACK49155.1:0.0000023868,GCA_000021745.1_ACK51103.1:0.0000023868)100:0.130523,GCA_900114285.1_SFK45277.1:0.0970803586)100:0.048140,GCA_900114285.1_SFK86459.1:0.2182543438)100:0.053543)100:0.023225,GCA_900187365.1_SNB64605.1:0.1332737310)100:0.038350,((GCA_000304315.1_CCJ06005.1:0.1102296202,GCA_002117405.1_ARN80221.1:0.3226314567)71:0.057225,(GCA_001644125.1_OAI25255.1:0.1033928211,GCA_001675455.1_OBS51765.1:0.1128246448)72:0.038807)100:0.170490)86:0.035517,GCA_900104955.1_SED44273.1:0.2121626027)86:0.050899,((GCA_000143145.1_ADJ24304.1:0.1062592191,GCA_000503895.1_AHB49724.1:0.1231620270)95:0.046480,(GCA_000981545.1_CPR20058.1:0.0000025791,GCA_900104305.1_SDP09420.1:0.0000023408)100:0.182360)100:0.284651)76:0.036126)75:0.038211)62:0.033004)63:0.049944,((GCA_000828475.1_BAQ18134.1:0.2187145597,GCA_001708935.1_ODA66943.1:0.1220129042)100:0.136199,(GCA_000166055.1_ADP70962.1:0.0056107486,GCA_000636015.1_KAI94884.1:0.0000023338)100:0.409991)54:0.012016)90:0.063721,GCA_000496075.1_ESR23184.1:0.1703775728)94:0.094413,(GCA_000017565.1_ABS63872.1:0.0759552625,GCA_000739695.1_GAK45952.1:0.1355433841)100:0.096904)94:0.109178,(((((((GCA_000009985.1_BAE49394.1:0.0640382167,(GCA_000294655.1_CCG42951.1:0.0117088787,GCA_900108475.1_SEH52036.1:0.0055361935)100:0.042393)100:0.068780,GCA_000513295.1_CDL00038.1:0.0748053896)100:0.119131,(((GCA_000013085.1_ABC21449.1:0.0542233366,GCA_000284415.2_CCG07966.1:0.0709802388)100:0.163469,GCA_900101965.1_SDE57730.1:0.1693127312)100:0.074099,(GCA_000315795.1_EKV27096.1:0.0878395162,((GCA_900156605.1_SIT09102.1:0.0919068924,GCA_001611975.1_AMW35554.1:0.1782151320)99:0.058350,GCA_900100455.1_SDG37961.1:0.1967047450)98:0.022815)100:0.063054)100:0.076233)99:0.049014,(((((((GCA_000319385.1_AFX98246.1:0.0860017758,GCA_000510265.1_AHC73276.1:0.0720702798)100:0.189797,GCA_900102465.1_SDF31814.1:0.0712317597)100:0.130886,GCA_000024465.1_ADE40437.1:0.3079656460)96:0.068450,GCA_000299935.1_EKE68627.1:0.1790466814)71:0.035817,(((((GCA_000010725.1_BAI72873.1:0.0582611930,GCA_000632475.2_AIB16391.1:0.0479873613)100:0.141778,(GCA_000576635.1_EWY41141.1:0.0043659440,GCA_000936425.1_KJB92556.1:0.0121849556)100:0.151832)58:0.042641,(GCA_000016185.1_ACI99301.1:0.1103581931,(GCA_000730165.2_ASG19942.1:0.0928180128,GCA_002251795.1_OYQ32952.1:0.3332454066)76:0.027129)88:0.105258)78:0.045139,((GCA_000767795.1_KGM32899.1:0.0109379138,GCA_002195995.1_OWJ62670.1:0.0480152170)100:0.271338,((GCA_001746755.1_OEJ67103.1:0.2255020067,(GCA_000226315.1_AEP09270.1:0.0000020592,GCA_000348745.1_AGH97721.1:0.0226913239)100:0.492853)97:0.100966,GCA_900167455.1_SJZ88777.1:0.3269685391)65:0.060260)50:0.039627)82:0.069130,(((GCA_000982415.1_KKJ78041.1:0.0094432794,GCA_001026905.1_KLN62243.1:0.0142440016)100:0.187827,((GCA_900177295.1_SMF46360.1:0.0055885020,GCA_900188055.1_SNR78550.1:0.0000023868)100:0.168956,GCA_900100655.1_SDF47896.1:0.2865556459)97:0.031965)92:0.041510,(GCA_000963705.1_KJV10505.1:0.0349118776,GCA_002251735.1_OYQ16854.1:0.0347460056)100:0.294798)23:0.015946)16:0.024072)35:0.017627,(GCA_000300235.2_AJD53409.1:0.0671577151,GCA_000300275.1_EKF09376.1:0.0373827145)100:0.454080)76:0.017142,GCA_000968135.1_CCQ72276.1:0.2756552378)42:0.009934)89:0.068327,(((((GCA_000014285.2_ABI63212.1:0.0000022641,GCA_000576085.2_AHJ64218.1:0.0000023868)100:0.070402,GCA_000964365.1_GAN76602.1:0.0529072253)100:0.040856,(((GCA_000164635.1_EFH09715.1:0.0643101887,GCA_900141905.1_SHI61367.1:0.0923791004)100:0.054504,(GCA_900101615.1_SDD54188.1:0.0000023868,GCA_900104205.1_SDB37233.1:0.0000022415)100:0.146685)100:0.053682,(GCA_000016725.1_ABQ29467.1:0.0000028047,GCA_000202835.1_BAJ79612.1:0.0000026504)100:0.419906)98:0.066401)98:0.055649,((GCA_000306035.1_EKN00092.1:0.0436448516,GCA_000964385.1_GAN79193.1:0.0292771318)100:0.120444,((((((((((GCA_000011685.1_AAW60736.1:0.0439708876,GCA_000234355.2_EHH68077.1:0.0112745727)100:0.107513,(GCA_000723565.1_CDG33382.1:0.0373015105,GCA_002003665.1_OOL17796.1:0.0283481359)100:0.168115)100:0.124162,GCA_002005465.1_AQS88099.1:0.0504745699)99:0.020459,(GCA_001787335.1_AOX17801.1:0.0000023868,GCA_001787355.1_AOX20684.1:0.0000023868)100:0.056495)99:0.025130,(GCA_000724025.1_CDG40792.1:0.0000023868,GCA_001547995.1_BAT20970.1:0.0000023868)100:0.036283)99:0.037266,GCA_000617865.1_GAJ27821.1:0.1748459621)100:0.061417,GCA_000963885.1_GAN52845.1:0.0961257137)100:0.091827,(GCA_000021325.1_ACI50872.1:0.1362325997,((GCA_000182745.1_BAK84623.1:0.0185231076,GCA_000964505.1_GAN98699.1:0.0344406710)100:0.024587,GCA_000208635.2_EGG76309.1:0.0175741822)100:0.133569)100:0.085127)95:0.040725,(GCA_002005445.1_AQS83440.1:0.0696610962,GCA_002173735.1_ARW47953.1:0.1467608468)100:0.081877)95:0.074106,(GCA_000231445.2_EHD13012.1:0.0000023868,GCA_002153535.1_OUI77714.1:0.0000023868)100:0.435978)100:0.169258)96:0.019538)100:0.117484,GCA_900093605.1_SCA55624.1:0.4254039007)89:0.030244)89:0.070321,(GCA_000264455.2_AFK52148.1:0.0000021356,GCA_001601315.1_KYO57786.1:0.0000024918)100:0.234032)88:0.046112,GCA_900172325.1_SLN74527.1:0.2505286437)90:0.067067)71:0.085575,((((((((((((GCA_000013005.1_ABC64850.1:0.0664686696,(GCA_001304795.1_ALG59823.1:0.0000028527,GCA_001306275.1_KPM17078.1:0.0000023868)100:0.111444)100:0.081455,((GCA_000715015.1_KEO87777.1:0.0875555566,(GCA_001663175.1_ANK12218.1:0.0517028958,GCA_001677335.1_OBV10561.1:0.0165134443)100:0.027757)100:0.028881,GCA_001281485.1_ALE17960.1:0.0554632069)100:0.056673)95:0.027362,(GCA_001661675.2_ARU14900.1:0.1020528785,GCA_001028705.1_AKM10852.1:0.0864975429)100:0.045203)94:0.028684,(GCA_000235975.2_EHJ61148.1:0.0840845481,GCA_000013325.1_ABD25416.1:0.1491926020)97:0.033955)85:0.038048,GCA_001008165.2_AKH43447.1:0.1110677043)99:0.062053,GCA_002218195.1_ASK89151.1:0.2993939834)60:0.055863,GCA_900128895.1_SIN60628.1:0.1295242479)57:0.038610,(GCA_000934435.1_KIY09850.1:0.1622520893,(GCA_001295965.1_KPF74918.1:0.0000023868,GCA_001713435.1_AOF98871.1:0.0000023868)100:0.122695)76:0.065323)72:0.024014,((((GCA_000016765.1_ABQ68797.1:0.0135096841,GCA_002367875.1_PCE40483.1:0.0351465997)100:0.114554,GCA_001586395.2_KZB95735.1:0.1704162000)96:0.064539,(GCA_000013985.1_ABF54647.1:0.0548879815,GCA_001610975.1_AMU94491.1:0.0122465089)100:0.142238)93:0.016513,(GCA_000091125.1_BAI95156.1:0.0376263621,GCA_000147835.3_AEG49994.1:0.0170423974)100:0.120588)88:0.051611)88:0.038483,(GCA_000175255.2_AEH63418.1:0.0274670908,GCA_000218875.1_AEI38468.1:0.0144570243)100:0.266587)90:0.039265,(GCA_000342165.1_EMD83176.1:0.0562524170,GCA_002211145.1_OWV32385.1:0.1016264359)100:0.203016)58:0.059659,GCA_002251755.1_OYQ35149.1:0.2681858763)99:0.123296)71:0.065458,GCA_900101935.1_SDE69400.1:0.4414856276)72:0.060401,((GCA_001192655.1_GAO98016.1:0.5272901246,GCA_000815465.1_KIE06103.1:0.6647306077)51:0.095925,GCA_002117145.1_ARN84589.1:0.6247209234)96:0.201136)40:0.048791,((((GCA_001258055.1_CRL16223.1:0.0000023868,GCA_900113345.1_SFH11614.1:0.0000023868)84:0.000002,GCA_900107355.1_SDY84650.1:0.0339219555)100:0.608963,(((GCA_000153525.1_EAS85227.1:0.0630015767,GCA_000155895.1_EDZ59727.1:0.0812841550)100:0.640090,((((GCA_000008385.1_AAW70695.1:0.2214128461,GCA_000953315.1_CDR78430.1:0.1437281472)100:0.801760,(((GCA_000011945.1_AAV86908.1:0.1373059303,GCA_000024505.1_ACZ48977.1:0.0810428468)100:1.261150,GCA_000964795.1_KJV69501.1:0.5583693109)99:0.203547,(GCA_000026005.1_CAH58524.1:0.4034432586,GCA_000964755.1_KJV63404.1:0.2785791312)100:0.400233)100:0.701966)84:0.194412,(GCA_000022525.1_ACT69760.1:0.8829183713,GCA_000632985.1_AHX11705.1:0.4516793821)100:1.903620)100:0.260121,(GCA_000012385.1_ABE05419.1:1.7637467997,(GCA_000388175.3_ETZ04905.1:0.4281769644,GCA_000469665.2_ETZ07751.1:0.3461206133)100:1.178400)100:0.882442)99:0.525787)92:0.211479,((((((((((((((((GCA_000011965.2_AAV96394.1:0.0784410970,GCA_900109035.1_SEJ64656.1:0.0623560211)100:0.042218,GCA_900172225.1_SLN28054.1:0.0539250051)87:0.034962,(GCA_000203975.3_KID09539.1:0.0339212905,((GCA_000511355.1_AHD00128.1:0.0218165755,(GCA_000511385.1_AHD08661.1:0.0223998263,(((GCA_001258055.1_CRL16759.1:0.0000023868,GCA_900113345.1_SFH23847.1:0.0000023868)100:0.024981,GCA_001678945.1_ANP38178.1:0.0659647751)97:0.024866,GCA_900102795.1_SCZ52729.1:0.1258742835)91:0.014530)87:0.015927)80:0.011810,GCA_000376545.2_ANP39821.1:0.0821890508)87:0.016289)100:0.046134)100:0.101601,(GCA_900116455.1_SFT98439.1:0.0314786906,GCA_900156525.1_SIT84011.1:0.2282850382)100:0.030780)80:0.026176,GCA_002210095.1_OWU69527.1:0.1832032985)100:0.077552,(GCA_000814025.1_KIC50352.1:0.0101830779,GCA_001969365.1_APX12248.1:0.0414465074)100:0.098090)53:0.026841,(((((GCA_000014045.1_ABG33010.1:0.0082683176,GCA_000154785.2_AEI94692.1:0.0058412297)100:0.107018,((GCA_000152605.1_EAP85047.1:0.1124524289,GCA_000172095.1_EDQ06930.1:0.0591381812)96:0.037665,GCA_000622405.1_KIN68612.1:0.1540569388)73:0.029717)87:0.040662,GCA_000152625.1_EAP75262.1:0.1788671835)56:0.028263,GCA_001205715.1_KNG92597.1:0.2249501383)3:0.010794,((GCA_900111875.1_SFA99504.1:0.1377937426,GCA_900116005.1_SFR10314.1:0.1075184173)100:0.111616,(GCA_900107355.1_SDY17718.1:0.1465634519,(GCA_000152725.1_EAQ05121.1:0.2088947637,GCA_900172385.1_SLN14438.1:0.1151183814)100:0.123880)88:0.050384)2:0.004341)48:0.032320)58:0.017312,(GCA_001890925.1_OJI91624.1:0.1585161520,(GCA_900172235.1_SLN57266.1:0.1686309834,((((GCA_000155735.2_AGI73241.1:0.0533305595,(GCA_001187845.1_AKS45217.1:0.0497880862,GCA_900172275.1_SLN50722.1:0.1046379213)98:0.011290)98:0.049730,GCA_900114485.1_SFL23372.1:0.1734143970)97:0.052248,GCA_000161835.1_EET48031.1:0.1451155902)95:0.026573,GCA_000738435.1_AII87620.1:0.2262898478)100:0.055080)99:0.047298)43:0.027689)72:0.018248,((GCA_000715505.1_KEP71609.1:0.1015858420,(GCA_001404155.1_CRK76014.1:0.0000023868,GCA_900114125.1_SFJ66834.1:0.0000023868)100:0.172263)83:0.050444,((GCA_900110135.1_SEN35962.1:0.1575064990,((((GCA_000299875.1_EKE69659.1:0.0693647497,GCA_900114135.1_SFJ53837.1:0.0318129654)100:0.129184,(GCA_900109555.1_SEK26907.1:0.0000024315,GCA_900172305.1_SLN12137.1:0.0000027465)100:0.081475)100:0.062318,GCA_900172375.1_SLN20458.1:0.0740494733)100:0.074459,GCA_001908835.1_APO87447.1:0.1609071675)87:0.034881)80:0.026944,(GCA_900095785.1_SCM66778.1:0.0000023868,GCA_900115865.1_SFQ60024.1:0.0000023868)100:0.168508)82:0.028682)87:0.030570)82:0.016689,((((((((GCA_000153725.1_EAU48075.1:0.0296247268,((GCA_001969385.1_APX22112.1:0.0000023868,GCA_900112435.1_SFC45393.1:0.0000023868)100:0.038966,GCA_000442255.1_EPX76719.1:0.0839503211)97:0.018829)28:0.004523,(GCA_900102075.1_SDE43150.1:0.0386958978,GCA_001975705.1_APZ52814.1:0.0611245770)75:0.014494)98:0.031452,((GCA_001687105.1_ANT60498.1:0.0047515150,GCA_900116195.1_SFT09528.1:0.0094464901)100:0.045319,GCA_900100085.1_SDI14283.1:0.0950195683)99:0.036607)87:0.019390,(((GCA_000169415.1_EBA10298.1:0.0795762335,GCA_001458375.1_CUH75053.1:0.0833131927)100:0.058910,(((((GCA_002211155.1_OWV61978.1:0.0000000000,GCA_002211225.1_OWV47175.1:0.0000000000):0.000000,GCA_900101505.1_SDD39942.1:0.0000000000):0.000002,GCA_002211205.1_OWV63784.1:0.0000023868)100:0.017856,((GCA_002237555.1_ASP19213.1:0.0032731983,GCA_900188425.1_SNS07634.1:0.0157037605)100:0.048490,GCA_001482405.1_KUF09734.1:0.1127523716)71:0.026028)70:0.020410,GCA_900184945.1_SMX38139.1:0.0994372585)100:0.015826)100:0.046131,GCA_900107235.1_SDY17292.1:0.1490593016)99:0.038408)97:0.041670,(GCA_001038505.1_KMK66579.1:0.0597167659,GCA_900188035.1_SNR47039.1:0.0801791486)100:0.029704)82:0.019851,(GCA_000521865.1_ETX27594.1:0.0899263213,GCA_900115815.1_SFQ46106.1:0.1089046554)100:0.058562)96:0.036024,((GCA_002115725.1_OSQ65712.1:0.0612215282,GCA_002115805.1_OSQ53240.1:0.0432746951)100:0.026079,(GCA_001046955.1_AKO95539.1:0.0000020081,GCA_900109145.1_SEJ64982.1:0.0000021015)100:0.170663)76:0.024275)76:0.028052,(GCA_900100005.1_SDI91642.1:0.1040411303,(((GCA_900142085.1_SHI63474.1:0.1025489345,(GCA_001458175.1_CUH51950.1:0.1505485041,GCA_900114415.1_SFL38187.1:0.1523478167)95:0.052235)95:0.045104,(GCA_900110425.1_SEO78004.1:0.1771608491,GCA_900129685.1_SHG58526.1:0.1294293928)86:0.011398)88:0.028583,((GCA_001247715.1_KNX41691.1:0.0987911211,GCA_900172295.1_SLN24662.1:0.0600074611)100:0.086982,(GCA_001458355.1_CUH64442.1:0.1208659321,GCA_900110775.1_SEQ69062.1:0.0446879463)100:0.079935)90:0.043173)85:0.011411)80:0.019356)89:0.031766)76:0.018919,(((((GCA_000012905.2_ABA78455.1:0.0953774977,GCA_900110025.1_SEN75495.1:0.0673409083)100:0.057986,(((GCA_000021865.1_ADE86552.1:0.0748995291,GCA_000740785.1_KFI29730.1:0.1225207565)98:0.022493,GCA_000714535.1_KEO56272.1:0.1008497315)94:0.053887,((GCA_000203895.1_ABL71889.1:0.0378799191,GCA_000444995.1_AGT09225.1:0.1823694533)100:0.106142,(((GCA_000740775.1_KFI31598.1:0.0036076621,GCA_000740795.1_KFI31519.1:0.0103265105)100:0.176001,GCA_900156815.1_SIS86909.1:0.1726034393)95:0.050819,(GCA_000442315.1_EPX87324.1:0.1372627362,GCA_000600335.2_EYD77571.1:0.1514212141)100:0.150146)89:0.056857)87:0.024316)77:0.026200)89:0.020270,((GCA_001620265.1_AMY68197.1:0.0935342010,GCA_001399515.1_ALJ80491.1:0.2173850902)67:0.025966,(GCA_000812665.2_AML50075.1:0.1955058011,(GCA_001517585.1_CUX80997.1:0.1721809182,GCA_900107025.1_SDW57694.1:0.0970772973)100:0.048573)69:0.025965)89:0.023097)89:0.040681,GCA_900106675.1_SDW40120.1:0.1239851945)88:0.032657,(((GCA_001305615.1_ALG89340.1:0.0314753733,GCA_900184935.1_SMX31651.1:0.0662803289)100:0.069653,GCA_000647975.1_KAJ55128.1:0.2012560372)71:0.054541,((GCA_900142295.1_SIO09849.1:0.1442632709,GCA_900172355.1_SLN24703.1:0.0948551413)87:0.032954,(GCA_000671395.1_KCV82964.1:0.1687011866,((GCA_000153305.1_EAR51454.1:0.1364935210,(((GCA_000152805.1_EAQ14884.1:0.1664553819,GCA_900177545.1_SMH36201.1:0.1872920652)98:0.087538,GCA_900109955.1_SEW01379.1:0.0908457903)88:0.015950,GCA_001307765.1_KPN64317.1:0.0810353639)100:0.103035)82:0.021352,(((GCA_000442275.2_EPX80693.1:0.0413589068,GCA_900111945.1_SFR58340.1:0.0606503180)100:0.163204,(GCA_001403795.1_CTQ50026.1:0.0685250044,GCA_900109285.1_SEK74039.1:0.0476611789)100:0.089693)91:0.018887,((GCA_000765015.1_KGK79280.1:0.0000023868,GCA_900141945.1_SHI96352.1:0.0000029341)100:0.106801,GCA_000590925.1_AHM04312.1:0.2054695888)83:0.041854)88:0.060928)78:0.024421)55:0.013774)76:0.028467)65:0.015630)63:0.019221)74:0.022247,((GCA_000600975.2_EYD72662.1:0.1108301814,GCA_000836695.1_KIQ68028.1:0.8385387763)90:0.015957,(GCA_900141735.1_SHI52519.1:0.1273888337,((GCA_000299575.1_EKE44155.1:0.1329315427,(GCA_900113405.1_SFG41558.1:0.0000023868,GCA_900172315.1_SLN28005.1:0.0000023868)100:0.148664)94:0.027443,(GCA_900110115.1_SEN89329.1:0.0000023884,GCA_900141995.1_SHJ34949.1:0.0091951523)100:0.185272)94:0.047850)92:0.039881)90:0.019492)76:0.037760,(((GCA_001981245.1_APX89247.1:0.1010428962,GCA_900102905.1_SDK06566.1:0.2352224670)95:0.020467,((GCA_900184815.1_SMX24299.1:0.1873459403,GCA_000018145.1_ABV94664.1:0.2310043217)93:0.028444,GCA_900115595.1_SFP19402.1:0.2350857431)91:0.038213)89:0.032599,(((GCA_900099935.1_SDK47107.1:0.0704368129,GCA_900112335.1_SFD12841.1:0.1423887034)97:0.022357,GCA_900188335.1_SNS18902.1:0.0686821059)100:0.124728,(GCA_001548075.1_BAQ67487.1:0.0000024821,GCA_001633165.1_ANB33679.1:0.0045935145)100:0.329799)68:0.019611)70:0.021595)100:0.325783,((GCA_900106695.1_SDX04029.1:0.0875837327,GCA_900113695.1_SFH92335.1:0.0369943683)100:0.142835,(GCA_900111545.1_SET07223.1:0.0000023868,GCA_900143155.1_SHN48813.1:0.0000023868)100:0.096867)100:0.172876)83:0.060804,GCA_900107585.1_SEA46404.1:0.3308421251)100:0.433393,(((GCA_000014865.1_ABK43339.1:0.2176508702,GCA_002109495.1_OSM04253.1:0.1561204436)100:0.474663,(((((((((((GCA_000011345.1_BAC09098.1:0.0107195042,GCA_000505665.1_AHB88198.1:0.0105488756)100:0.200960,GCA_000018105.1_ABW25851.1:0.2019488773)90:0.024633,(GCA_000817775.1_KIF38744.1:0.1435049243,(GCA_001904775.1_OKH50013.1:0.1171533661,GCA_002075285.2_ASC72185.1:0.0909929937)100:0.046123)96:0.057527)53:0.025712,((((((((GCA_000017845.1_ACB50272.1:0.0159078701,(GCA_000167195.1_EAM50618.1:0.0000021535,GCA_000235665.2_EHJ14155.1:0.0052662679)100:0.027088)91:0.023358,GCA_000025125.1_ADB95163.1:0.1026394511)100:0.143886,(((GCA_000332035.1_ELR99428.1:0.1460603580,((GCA_000284135.1_BAL30388.1:0.0131087500,GCA_000478825.2_AIE73069.1:0.0045261279)100:0.182905,((GCA_000317615.1_AFZ49904.1:0.0418338904,GCA_000317635.1_AFZ45506.1:0.0181661266)100:0.172834,GCA_000473895.1_ERN40611.1:0.3022756298)99:0.105285)76:0.046322)8:0.019379,(GCA_000317025.1_AFY78367.1:0.0143183968,GCA_001904635.1_OKH20494.1:0.0054291016)100:0.142816)57:0.010712,(GCA_000021825.1_ACK73050.1:0.0940962315,(GCA_000297435.1_CCI32559.1:0.0108164920,GCA_000312205.1_CCI05969.1:0.0000022465)100:0.209223)74:0.067550)62:0.021468)86:0.017393,((((GCA_000317575.1_AFZ34691.1:0.0128671995,GCA_002355455.1_BAU64722.1:0.0213576417)100:0.081753,(GCA_000332055.1_ELS04716.1:0.1242352627,GCA_002368355.1_BAZ45991.1:0.1663280719)95:0.029312)95:0.018987,(((GCA_000317675.1_AFZ52179.1:0.0575999453,GCA_001747005.1_OEJ79555.1:0.0582336898)43:0.010366,GCA_001548115.1_BAQ65231.1:0.0217453140)41:0.016158,GCA_001548095.1_BAQ61285.1:0.0104259269)100:0.141514)98:0.034528,GCA_001904615.1_OKH13194.1:0.2300765770)98:0.032822)99:0.064720,(GCA_000155555.1_EDX74619.1:0.0910163824,GCA_000317515.1_AFZ18632.1:0.0888850677)84:0.012094)90:0.025407,((((((((((GCA_000020025.1_ACC80941.1:0.0807093349,(GCA_000204075.1_ABA21616.1:0.0361551991,(GCA_001298445.1_ALF53977.1:0.0123450471,GCA_002367975.1_BAY14792.1:0.0257527061)100:0.045491)64:0.006685)64:0.005106,(GCA_000316575.1_AFY32439.1:0.0285860246,(((((GCA_000196515.1_ADI65702.1:0.0290988761,((GCA_000312705.1_AFW95317.1:0.0130291747,GCA_002368115.1_BAZ86039.1:0.0043575618)100:0.004360,GCA_000789435.1_KHG39115.1:0.0000029883)100:0.109114)56:0.022133,(GCA_002368075.1_BAZ81374.1:0.0383334443,(((GCA_000175835.1_EFA70342.1:0.0043487889,GCA_001432185.1_KRH96323.1:0.0000025730)62:0.000002,GCA_002368135.1_BAZ89711.1:0.0086956300)100:0.013122,GCA_000175855.1_EFA73598.1:0.0000021901)100:0.105242)55:0.015461)98:0.017767,GCA_000317695.1_AFZ59927.1:0.0194799183)100:0.027490,GCA_000317535.1_AFZ27747.1:0.0284517774)100:0.041673,(GCA_000169135.1_EAW44124.1:0.0176202084,GCA_002218065.1_GAX38669.1:0.0137232268)100:0.059265)95:0.011283)88:0.012621)81:0.014263,((GCA_002368055.1_BAZ72468.1:0.0000023868,GCA_002368295.1_BAY97024.1:0.0000023868)100:0.006238,GCA_002368275.1_BAY93473.1:0.0162012702)100:0.032137)93:0.022518,((GCA_000231365.2_EHC16247.1:0.0000023868,GCA_001904645.1_OKH16626.1:0.0000023868)100:0.010237,GCA_001275395.1_KOP25256.1:0.0264707184)100:0.061630)32:0.009688,((GCA_000317435.1_AFZ00213.1:0.1017410479,(GCA_000350105.1_CCH68247.1:0.0013264107,GCA_000350125.1_CCH65782.1:0.0129164016)100:0.171876)42:0.021440,(GCA_001456025.1_KST69448.1:0.1041152180,GCA_000316665.1_AFY58881.1:0.1259159474)100:0.049224)17:0.000002)43:0.023091,GCA_000828085.2_KIJ81414.1:0.0402201202)87:0.021346,(GCA_000346485.2_KYC39978.1:0.0092025358,GCA_000760695.2_KIE10948.1:0.0133529994)100:0.027190)100:0.082204,(GCA_000317125.1_AFY86054.1:0.1360181967,((GCA_000317555.1_AFZ33151.1:0.0000023868,GCA_001904655.1_OKH28332.1:0.0000023868)100:0.074371,GCA_000952155.1_KJH70376.1:0.1096556970)100:0.022338)92:0.029052)90:0.038885,((GCA_000317495.1_AFZ14631.1:0.1127449992,GCA_000775285.1_KGF71872.1:0.1700979202)97:0.026267,GCA_001904725.1_OKH37589.1:0.1429900799)95:0.009302)90:0.029066,(GCA_001746915.1_OEJ72881.1:0.1179790930,((GCA_000317105.1_AFY81484.1:0.0731122708,GCA_001276715.1_KOR34695.1:0.1528106910)81:0.030786,GCA_000317045.1_AFY67438.1:0.1386914010)81:0.033957)76:0.011091)75:0.018308)62:0.018958,((((((GCA_000176895.2_CCE19096.1:0.0000023868,GCA_000307915.1_EKD09426.1:0.0000023868)100:0.083538,GCA_000478195.2_ERT08751.1:0.1355981756)97:0.043244,(GCA_000710505.1_KEI66876.1:0.0159055233,GCA_900009265.1_CUR17768.1:0.0143924992)100:0.092912)98:0.055700,GCA_000180455.1_CBN56037.1:0.0714836559)85:0.034502,((GCA_000214075.2_EGK84061.1:0.0000021602,GCA_000317475.1_AFZ07600.1:0.0303207949)100:0.035952,GCA_002412335.1_PCN51301.1:0.0324649790)100:0.044128)85:0.030328,(GCA_000014265.1_ABG50041.1:0.0841853732,GCA_002260545.1_OZH55453.1:0.0376002738)100:0.165364)70:0.017928)58:0.008870,(GCA_000211815.1_EGJ31501.1:0.0380452977,GCA_001942495.1_OLT62616.1:0.0293420870)100:0.109979)71:0.021958)38:0.015041,((GCA_000012525.1_ABB58143.1:0.1065732321,GCA_002142475.1_BAS58305.1:0.1770381087)99:0.049456,(GCA_000317065.1_AFY69363.1:0.2490281911,GCA_000332215.1_ELS31331.1:0.1454048018)100:0.175453)81:0.024789)78:0.036893,(GCA_000317145.1_AFY96382.1:0.1910050860,(((GCA_000011465.1_CAE19539.1:0.2678175582,GCA_000760175.1_KGG12240.1:0.0869174473)100:0.150969,GCA_001182765.1_CRY91838.1:0.0976937453)96:0.028599,(GCA_000155635.1_EDY37830.1:0.1156386080,GCA_000316515.1_AFY27455.1:0.1534560113)100:0.100390)100:0.419336)28:0.022421)47:0.059256,GCA_001870225.1_APB34006.1:0.4331241162)47:0.059313,(GCA_000011385.1_BAC88842.1:0.0813772865,GCA_000484535.1_AGY58514.1:0.1069585926)100:0.299498)100:0.378248,GCA_001765415.1_AOR38819.1:0.7973207938)94:0.201378,(((((GCA_000204075.1_ABA23722.1:0.0946621414,GCA_002368115.1_BAZ85059.1:0.1540793404)100:0.315353,GCA_001904635.1_OKH21557.1:0.3320009195)100:0.430915,GCA_000317025.1_AFY76989.1:0.5897245474)100:1.041990,((((GCA_000743575.1_KFL32449.1:0.1881578520,GCA_000970435.1_KKB82871.1:0.2821222823)100:0.047407,GCA_900129325.1_SHF11790.1:0.3631895789)91:0.197498,(GCA_000767795.1_KGM31235.1:0.0149939339,GCA_002195995.1_OWJ67072.1:0.0090189223)100:0.366585)100:1.248690,(((((((((GCA_000016725.1_ABQ31259.1:0.0133236501,GCA_000202835.1_BAJ81650.1:0.0038262767)100:0.512479,GCA_900167455.1_SKA35895.1:0.4948895591)100:0.316771,GCA_900100655.1_SDF57311.1:0.9713949214)97:0.072570,GCA_000730165.2_ASG24484.1:1.1727980904)97:0.270563,((GCA_000017265.1_ACG77060.1:0.4815088875,(GCA_000092925.1_ADH88510.1:0.3915092727,(GCA_001271345.1_ALA18902.1:0.0442448535,GCA_001887265.1_APF37480.1:0.0542717446)100:0.343366)100:0.177596)100:0.127725,GCA_001426945.1_KQY98337.1:0.4354974850)100:0.243152)49:0.109744,((GCA_000304315.1_CCJ08338.1:0.4227163511,GCA_002117405.1_ARN80537.1:0.7102999566)100:0.151646,(GCA_001644125.1_OAI30813.1:0.3661662616,GCA_001675455.1_OBS53996.1:0.3183626561)100:0.286101)100:0.569946)42:0.087568,((GCA_000496075.1_ESR23992.1:0.8443866728,(GCA_900177295.1_SME90009.1:0.0000023868,GCA_900188055.1_SNR26491.1:0.0000023868)100:0.546588)99:0.129277,((GCA_000192745.1_ADZ69524.1:0.7194028994,GCA_002288525.1_ASY65798.1:0.7315636274)100:0.405923,(GCA_900184815.1_SMX25809.1:0.9063510547,GCA_900188035.1_SNR81367.1:0.6058290867)100:0.690512)99:0.128643)99:0.178296)97:0.179901,GCA_000936425.1_KJB91019.1:0.8201843623)99:1.132850,GCA_000092045.1_AAM48300.1:3.6925395796)100:0.936181)96:0.197949)100:0.242201,GCA_000211815.1_EGJ32869.1:1.0026053992)100:0.303065)45:0.134789,GCA_000211815.1_EGJ32868.1:1.1383085629)97:0.252530)96:0.135072,(GCA_001637395.1_OAB58341.1:0.6244176032,GCA_001982645.1_ONG39358.1:0.5569093536)100:0.369043)100:0.250052)95:0.090214)89:0.103088)74:0.086192,(GCA_000152825.2_ADM09794.1:0.5436540470,GCA_900199215.1_SNT74899.1:0.3545432453)98:0.247966)40:0.077389)100:0.096476,(((GCA_000014745.1_ABI65052.1:0.1835244965,GCA_900103475.1_SDL76996.1:0.1164057466)100:0.233156,(GCA_000152745.1_EAP90703.1:0.0998277593,GCA_001637395.1_OAB60998.1:0.1964210027)100:0.223197)100:0.190461,((GCA_000013025.1_ABI78005.1:0.0337577875,GCA_000685315.1_KCZ98078.1:0.0134215285)100:0.269976,GCA_000023785.1_ACT58459.1:0.4130054691)100:0.139673)93:0.064984)100:0.109027)97:0.071125)100:0.219889);
