# Supplementary material for: Assessing the accuracy of phylogenetic rooting methods on prokaryotic gene families
Source: PLoS One. 2020 May 15;15(5):e0232950. doi: 10.1371/journal.pone.0232950 (PMC7228096; doi:10.1371/journal.pone.0232950)
Supplement: S2 Dataset — (ZIP) [file pone.0232950.s003.zip › EmpiricalDataset/GeneTrees_IQTree/000204.aln.treefile]

(GCA_000006905.1_AAK23936.1:0.0039769558,GCA_000092285.1_ADG10711.1:0.0048738829,(((GCA_000017265.1_ACG78225.1:0.0341222081,GCA_001425915.1_KQW71499.1:0.0161001204)100:0.068132,((GCA_000144605.1_ADL01058.1:0.0556334446,GCA_002205555.1_ASD28025.1:0.0494683873)100:0.110169,(GCA_000175215.2_ADU14356.1:0.0380657831,GCA_000204015.1_EGF90451.1:0.0873932426)100:0.095154)94:0.038360)94:0.017682,((((((((((((((((((((GCA_000007125.1_AAL52056.1:0.0000022986,GCA_000157815.1_EEY00463.1:0.0040971924)100:0.023324,(GCA_000017405.1_ABS14921.1:0.0000026313,GCA_000585655.1_EXL05692.1:0.0000021327)100:0.022284)100:0.059520,GCA_001558695.1_KXF76971.1:0.0361742431)100:0.013609,(GCA_000022725.1_ACS50986.1:0.0185800924,GCA_000341385.1_AGF75662.1:0.0235624144)100:0.175895)98:0.017625,(GCA_900104355.1_SDP63552.1:0.0284538345,GCA_900113985.1_SFJ09550.1:0.0012281598)100:0.060824)89:0.012068,((((GCA_000016285.1_ACM36216.1:0.0388104339,(GCA_000092045.1_ABC90390.1:0.0052950484,GCA_000769405.1_KPN28113.1:0.0110822622)100:0.025063)82:0.022097,((((((GCA_000017145.1_ABR59728.1:0.0121886450,GCA_002288525.1_ASY62372.1:0.0000022432)79:0.008201,GCA_000018545.1_ACP24824.1:0.0080331320)88:0.015921,GCA_000697965.2_ANK72033.1:0.0027549937)77:0.006037,(GCA_001687365.1_OBZ96265.1:0.0103485285,GCA_001885585.1_OJG00206.1:0.0076862416)100:0.027267)84:0.012769,GCA_001267455.1_KOC77483.1:0.0083082444)28:0.004052,GCA_001652565.1_ANH03788.1:0.0000023452)94:0.042566)52:0.005747,(((GCA_000092025.1_AAK87055.1:0.0244695645,((GCA_000154705.2_EDQ34006.1:0.0498072404,GCA_001703635.1_OCW56737.1:0.0120107016)100:0.112778,(GCA_000325745.1_AGA64907.1:0.0991728905,GCA_000496595.1_AHA28284.1:0.1819776008)100:0.150444)64:0.028807)37:0.014229,(GCA_000722615.1_KEQ06852.1:0.0000022272,GCA_000722625.1_KEQ08695.1:0.0000028996)100:0.017695)37:0.006587,(GCA_000731295.1_CDN53508.1:0.0000021089,GCA_000731315.1_CDN47366.1:0.0000029900)100:0.027511)38:0.011595)96:0.055317,(GCA_001578105.1_AMM84666.1:0.0480491948,GCA_002043005.1_AQZ52366.1:0.0325830345)100:0.111642)100:0.078088)99:0.075888,((((GCA_000014245.1_ABG62566.1:0.0811978452,(GCA_000300335.1_EKF20225.1:0.0422024344,GCA_000300515.1_EKF42790.1:0.0189319248)100:0.023619)98:0.014752,(GCA_000585625.1_EXL09091.1:0.0460569339,((((GCA_001424795.1_KQU75375.1:0.0000025429,(GCA_001605015.1_AMS42924.1:0.0166393518,GCA_900113935.1_SFJ49648.1:0.0791305248)99:0.008860)99:0.017021,GCA_001618845.1_AMY03533.1:0.0219014599)98:0.008210,GCA_001510895.1_KUM28158.1:0.0000025887)99:0.020823,GCA_002075885.1_OQM76675.1:0.0237610311)96:0.018906)100:0.045252)96:0.017295,((GCA_000153465.1_EAS50078.1:0.0505420140,((GCA_000800175.1_KHJ56365.1:0.0000022432,GCA_900141975.1_SHJ47599.1:0.0000022432)100:0.030505,GCA_900104035.1_SDO84248.1:0.0284894173)100:0.006003)100:0.017222,(GCA_000153705.1_EAU40567.1:0.0521319794,GCA_900176465.1_SMC74600.1:0.0134443458)100:0.036021)100:0.064733)94:0.018914,(GCA_002238045.1_OXT02827.1:0.0902031536,((GCA_000817775.1_KIF42108.1:0.0000025340,GCA_000013325.1_ABD27447.1:5.1264743707)34:0.108859,GCA_001293565.1_KPB01784.1:0.0593327518)82:0.120015)56:0.065298)56:0.019805)57:0.039262,GCA_000179775.1_EFL89979.1:0.2303009513)69:0.029675,GCA_900102695.1_SCZ37765.1:0.1778806654)82:0.031247,(GCA_900104485.1_SDB12553.1:0.1419832130,GCA_900129325.1_SHE57776.1:0.0916779195)100:0.025260)82:0.029167,(GCA_001305515.1_KPL55258.1:0.1671980711,((GCA_900148505.1_SHO67106.1:0.0970303741,GCA_001720135.1_ODN71290.1:0.1512083039)86:0.035015,(((((GCA_000148725.1_EFO33559.1:0.0939071792,(GCA_000158095.1_EEE45604.1:0.0400569365,GCA_001403915.1_CTQ42514.1:0.0000020813)100:0.017396)100:0.026061,GCA_900105595.1_SDU16371.1:0.0964508748)95:0.022901,(GCA_000192745.1_ADZ70489.1:0.0393074590,(GCA_001188555.1_KND18692.1:0.0000022432,GCA_002249885.1_OXS50337.1:0.0000022432)100:0.032281)100:0.014144)95:0.024997,(GCA_001907205.1_OKL43569.1:0.0595345277,(GCA_900110875.1_SEQ80593.1:0.0361176958,GCA_900114245.1_SFK72853.1:0.0090095837)100:0.055904)98:0.029554)100:0.058726,GCA_002088295.1_ORE95469.1:0.1413086670)99:0.031023)71:0.032174)91:0.044902)79:0.041862,(((((GCA_000010525.1_BAF87607.1:0.0371873588,GCA_000017645.1_ABS68820.1:0.0246106288)100:0.045250,(GCA_000092925.1_ADH89513.1:0.0138413477,GCA_900100155.1_SCW37172.1:0.0128195643)100:0.030742)100:0.044652,(((((((((GCA_000011365.1_BAC50208.1:0.0040964831,GCA_000661935.1_AHY50101.1:0.0000022432)100:0.043380,GCA_000195775.1_CAE28401.1:0.0182487228)57:0.004640,(GCA_001618955.1_KZD24595.1:0.0124411924,GCA_900108575.1_SEI06187.1:0.0000020735)100:0.028995)18:0.005921,((GCA_000012725.1_ABA05158.1:0.0026180333,GCA_000013885.1_ABE63020.1:0.0059476105)100:0.019260,GCA_000935205.1_KIZ39336.1:0.0055356780)75:0.012399)89:0.008746,(((GCA_000218565.1_AEI06815.1:0.0000022432,GCA_000218585.1_AEI03238.1:0.0000022432)100:0.013843,GCA_000314735.2_EKS28011.1:0.0034853424)100:0.013554,GCA_000336555.1_EKS40256.1:0.0154483401)100:0.004763)100:0.084220,((GCA_900188135.1_SNB59521.1:0.0164406272,GCA_001579845.1_AMN42276.1:0.0229265228)77:0.035469,GCA_002119765.1_ARQ01596.1:0.0454762889)70:0.022957)65:0.006040,GCA_001426945.1_KQZ00953.1:0.0707798747)71:0.019103,GCA_002355335.1_BAT60506.1:0.0791210137)77:0.035247,(GCA_001402875.1_ALK08832.1:0.0000022432,GCA_001459775.1_CUU41493.1:0.0000022432)100:0.122455)87:0.017573)100:0.053030,((((GCA_000019845.1_ACB95803.1:0.0192472290,(GCA_000021745.1_ACK51830.1:0.0088379862,GCA_900114285.1_SFK13682.1:0.0088377694)100:0.016319)100:0.053685,(GCA_000304315.1_CCJ06221.1:0.0365263584,(GCA_002117405.1_ARN81251.1:0.0386785571,(GCA_001644125.1_OAI25235.1:0.0089800620,GCA_001675455.1_OBS53281.1:0.0000022432)100:0.037728)100:0.010068)100:0.070870)100:0.012545,(GCA_900104955.1_SEC29774.1:0.0832629777,GCA_900187365.1_SNB59036.1:0.0890712790)100:0.032570)100:0.029871,((((GCA_000019945.1_ACB80534.1:0.0490363761,GCA_000022085.1_ACL62143.1:0.0363299857)100:0.055327,(GCA_001017175.1_KLK93033.1:0.0021475326,GCA_900102135.1_SCY79311.1:0.0286290199)100:0.039649)100:0.051223,(GCA_001271345.1_ALA18875.1:0.0122620746,GCA_001887265.1_APF37454.1:0.0133660888)100:0.060462)76:0.028185,(GCA_001741865.1_AOO82531.1:0.0429465816,GCA_900102525.1_SDF23071.1:0.0768011602)100:0.088117)100:0.066481)100:0.039356)99:0.023968,GCA_001676615.1_OCC01554.1:0.1791549076)85:0.031835)68:0.023091,GCA_000496075.1_ESR25107.1:0.1782429477)56:0.014237,(((GCA_000017565.1_ABS64836.1:0.1067131365,GCA_000739695.1_GAK44576.1:0.1490694817)99:0.037439,(GCA_900115225.1_SFO25821.1:0.0887589560,GCA_900215505.1_SNY93749.1:0.0817389561)100:0.264716)62:0.023346,GCA_000689395.1_CDO60964.1:0.2107081872)71:0.044806)79:0.018820,(((GCA_000828475.1_BAQ17507.1:0.0000027623,GCA_001723285.1_ODS00876.1:0.0126662251)100:0.068997,GCA_001708935.1_ODA68526.1:0.0597719098)100:0.121951,(((GCA_000143145.1_ADJ23758.1:0.0822863898,GCA_000503895.1_AHB48660.1:0.0469198924)96:0.045442,(GCA_000981545.1_CPR20901.1:0.0000022432,GCA_900104305.1_SDP20823.1:0.0000022432)100:0.065782)99:0.087494,(GCA_000166055.1_ADP69621.1:0.0000025039,GCA_000636015.1_KAI95890.1:0.0000027999)100:0.208590)90:0.042033)91:0.020126)85:0.032044,((GCA_000230555.1_AEQ51524.1:0.0109668299,GCA_900100665.1_SDG65664.1:0.0170451974)100:0.106234,(GCA_000743575.1_KFL32554.1:0.0364061228,GCA_000970435.1_KKB82809.1:0.0599410145)100:0.103098)100:0.222048)88:0.024732,(((((GCA_000300235.2_AJD52248.1:0.0138269862,GCA_000300275.1_EKF06668.1:0.0860756175)100:0.128351,(GCA_000982415.1_KKJ77495.1:0.0046733367,GCA_001026905.1_KLN61080.1:0.0230530174)100:0.225467)92:0.047835,(GCA_000152825.2_ADM08309.1:0.2424947961,GCA_900199215.1_SNT73459.1:0.1034142418)99:0.099493)57:0.014170,((GCA_000968135.1_CCQ73883.1:0.1662921231,((GCA_000014745.1_ABI65631.1:0.0240775304,GCA_900103475.1_SDM87120.1:0.0769889149)100:0.066088,GCA_000152745.1_EAP91105.1:0.1988891608)100:0.101722)92:0.035611,GCA_001746755.1_OEJ68051.1:0.2032788427)50:0.020776)18:0.000003,(((((GCA_900106695.1_SDX80474.1:0.0601424264,GCA_900113695.1_SFH99345.1:0.0458565693)100:0.077145,(GCA_900111545.1_SET03700.1:0.0000022614,GCA_900143155.1_SHN49730.1:0.0000022432)100:0.133757)99:0.040419,GCA_900107585.1_SEA69541.1:0.2093909007)100:0.067136,((((((((((((((((((((((GCA_000011965.2_AAV94308.2:0.0633685613,GCA_900109035.1_SEI72347.1:0.0343164307)100:0.044444,GCA_000511355.1_AHD00557.1:0.0332387601)46:0.008036,GCA_000203975.3_KID10821.1:0.0068372365)46:0.010013,GCA_900102795.1_SCZ55255.1:0.0763987500)72:0.007862,((GCA_000376545.2_ANP40304.1:0.0323836261,(GCA_000511385.1_AHD09900.1:0.0233623658,(GCA_001258055.1_CRL13995.1:0.0000022432,GCA_900113345.1_SFG12672.1:0.0000022432)100:0.019934)99:0.014608)100:0.041738,GCA_001678945.1_ANP35433.1:0.0412817641)81:0.010347)98:0.025631,GCA_900172225.1_SLN29505.1:0.0297380286)98:0.008931,((GCA_900116455.1_SFT60273.1:0.0325678928,GCA_002210095.1_OWU77652.1:0.0746274632)100:0.022051,GCA_900156525.1_SIT82593.1:0.1092255007)97:0.017594)96:0.012372,(GCA_000014045.1_ABG32383.1:0.0085862882,GCA_000154785.2_AEI93579.1:0.0088307276)100:0.034189)61:0.005155,(GCA_000814025.1_KIC51075.1:0.0000024233,GCA_001969365.1_APX10679.1:0.0131245890)100:0.016476)65:0.015248,(GCA_000152605.1_EAP83997.1:0.0377881424,(GCA_000622405.1_KIN66680.1:0.0533142943,GCA_000172095.1_EDQ04237.1:0.0498681530)51:0.005294)97:0.020824)75:0.028036,((((GCA_001458175.1_CUH52836.1:0.1173407904,GCA_900114415.1_SFL23669.1:0.0240631051)99:0.027951,(((GCA_000152725.1_EAQ04786.1:0.0390938021,GCA_900107355.1_SDY26526.1:0.1389052333)84:0.012243,(((GCA_000152625.1_EAP76884.1:0.0835717388,GCA_900172295.1_SLN14309.1:0.0583482770)100:0.012329,GCA_001247715.1_KNX41448.1:0.0667778454)100:0.038435,((GCA_001458355.1_CUH66419.1:0.0572426344,GCA_900110775.1_SER01447.1:0.0497499241)100:0.022656,GCA_900100005.1_SDI12844.1:0.0873787746)100:0.033212)100:0.022082)99:0.024874,(GCA_900172385.1_SLN35052.1:0.0673803548,(((GCA_000299875.1_EKE73117.1:0.0635210082,(GCA_900109555.1_SEL22461.1:0.0000022432,GCA_900172305.1_SLN56939.1:0.0000027681)100:0.174618)100:0.037168,GCA_900114135.1_SFJ19038.1:0.0492099964)100:0.035156,GCA_900172375.1_SLN57389.1:0.1063040398)100:0.068086)84:0.012445)96:0.024959)95:0.007734,(GCA_900142085.1_SHK02473.1:0.0541992447,GCA_900110425.1_SEO52538.1:0.1076886237)77:0.011507)91:0.010596,(GCA_900111875.1_SFA75140.1:0.0892007104,GCA_900116005.1_SFR17245.1:0.0625204900)100:0.066458)72:0.006391)58:0.012269,((GCA_900129685.1_SHG42513.1:0.0361597783,(GCA_001046955.1_AKO97591.1:0.0000021684,GCA_900109145.1_SEJ75716.1:0.0000022432)100:0.087463)95:0.015569,GCA_001205715.1_KNG92633.1:0.0356490972)62:0.008635)54:0.009676,GCA_001890925.1_OJI93056.1:0.1291924390)90:0.021122,(GCA_000161835.1_EET48558.1:0.1182474816,GCA_000812665.2_AML53787.1:0.2038856287)95:0.028843)87:0.018021,(((GCA_000153305.1_EAR50206.1:0.0337300534,GCA_900172355.1_SLN19706.1:0.0757896106)95:0.050207,(((GCA_000155735.2_AGI72569.1:0.0339153790,GCA_001187845.1_AKS45727.1:0.0643978805)100:0.025915,GCA_900172275.1_SLN60358.1:0.0243478467)100:0.045994,GCA_900114485.1_SFK72938.1:0.1373894849)97:0.045139)68:0.012134,((GCA_000836695.1_KIQ68830.1:0.0460096732,GCA_900141735.1_SHI41125.1:0.0726560516)100:0.048038,(GCA_000600975.2_EYD71371.1:0.1074917957,GCA_000600335.2_EYD78131.1:0.1537548308)84:0.029384)80:0.034610)99:0.048314)55:0.010285,((((((((((GCA_000153725.1_EAU43869.1:0.0281064789,GCA_001975705.1_APZ51731.1:0.0205504592)83:0.008689,GCA_900102075.1_SDF35049.1:0.0206611799)98:0.016946,((GCA_001969385.1_APX21814.1:0.0000022432,GCA_900112435.1_SFC33173.1:0.0000022432)100:0.039502,GCA_000442255.1_EPX85604.1:0.0418966143)95:0.026078)87:0.009309,((GCA_001687105.1_ANT59572.1:0.0327081798,GCA_900116195.1_SFS87644.1:0.0133341939)100:0.016637,GCA_900100085.1_SDJ00389.1:0.0366742818)100:0.020487)85:0.020889,((GCA_000521865.1_ETX27358.1:0.0361770400,GCA_900115815.1_SFQ12156.1:0.1017067534)96:0.029104,(GCA_001038505.1_KMK66497.1:0.0098349231,GCA_900188035.1_SNR27817.1:0.0213472783)100:0.045451)95:0.049009)76:0.000003,GCA_000169415.1_EBA06069.1:0.0306898057)78:0.008832,(((((((GCA_002211155.1_OWV54591.1:0.0000000000,GCA_002211225.1_OWV43508.1:0.0000000000):0.000000,GCA_900101505.1_SDD97974.1:0.0000000000):0.000002,GCA_002211205.1_OWV56976.1:0.0000022432)100:0.003380,((GCA_002237555.1_ASP20922.1:0.0130318626,GCA_900188425.1_SNS37635.1:0.0000029121)100:0.030910,(GCA_002115725.1_OSQ62115.1:0.0393255596,GCA_002115805.1_OSQ48179.1:0.0197979308)100:0.071043)94:0.038103)93:0.029517,GCA_001482405.1_KUF09288.1:0.0585292495)58:0.010810,GCA_001458375.1_CUH77799.1:0.0292330547)60:0.006879,GCA_900107235.1_SDY41068.1:0.1096034740)85:0.010514)78:0.010894,GCA_900184945.1_SMX47688.1:0.0564818152)98:0.032260,(GCA_900095785.1_SCM68018.1:0.0000025554,GCA_900115865.1_SFQ53076.1:0.0000027405)100:0.137657)95:0.039450,(((((GCA_000018145.1_ABV93129.1:0.0904621240,GCA_000738435.1_AII85946.1:0.1418804081)99:0.035397,GCA_001305615.1_ALG90951.1:0.0000021392)90:0.032289,(((GCA_001548075.1_BAQ68371.1:0.0125253755,GCA_001633165.1_ANB35473.1:0.0000026237)100:0.060895,(GCA_000590925.1_AHM04628.1:0.0999566657,((((((((GCA_000012905.2_ABA79367.1:0.0794054965,(GCA_900110025.1_SEM86659.1:0.0779264575,GCA_900110135.1_SEN01414.1:0.0748434489)98:0.038239)28:0.019781,(GCA_001620265.1_AMY69253.1:0.0426382709,(GCA_000223375.1_AEM41060.1:0.0000022432,GCA_001399515.1_ALJ81206.1:0.0000022432)100:0.217591)100:0.045231)29:0.014953,(GCA_000740775.1_KFI33142.1:0.0086607907,GCA_000740795.1_KFI31652.1:0.0000020815)100:0.102676)89:0.021296,(GCA_000021865.1_ADE86338.1:0.0719470119,(GCA_000740785.1_KFI26461.1:0.0881381561,GCA_900156815.1_SIS84496.1:0.1385307657)96:0.031958)97:0.043097)91:0.030707,(GCA_900106675.1_SDW28262.1:0.0857614201,(GCA_000203895.1_ABL69371.1:0.0523341595,GCA_000444995.1_AGT08680.1:0.0628655981)100:0.118411)92:0.027034)99:0.009808,(GCA_000714535.1_KEO56075.1:0.0324084392,GCA_000715505.1_KEP70867.1:0.0529768443)100:0.079160)92:0.022142,(GCA_001908835.1_APO86176.1:0.1448775668,(GCA_900107025.1_SDX49403.1:0.1110009939,GCA_001517585.1_CUX81977.1:0.1521166738)100:0.059912)99:0.039161)96:0.031648,GCA_900102905.1_SDK98357.1:0.1287392162)99:0.037866)75:0.029940)75:0.025492,((((GCA_900110115.1_SEN86474.1:0.0040668394,GCA_900141995.1_SHJ38331.1:0.0044504212)100:0.052773,GCA_900142295.1_SIO01960.1:0.1085897027)98:0.037444,(GCA_900115595.1_SFP72497.1:0.0571284386,(GCA_900099935.1_SDI21943.1:0.1144200835,(GCA_900112335.1_SFC10766.1:0.0257779347,GCA_900188335.1_SNS55554.1:0.0408864636)98:0.017736)100:0.086065)99:0.036534)95:0.024813,(GCA_900113405.1_SFG23138.1:0.0000024984,GCA_900172315.1_SLN18251.1:0.0000028812)100:0.130876)92:0.026857)80:0.024188)82:0.007400,GCA_900184935.1_SMX43074.1:0.0549344447)84:0.014736,GCA_000647975.1_KAJ56076.1:0.0679176020)95:0.036165)73:0.013924)72:0.026558,(GCA_000671395.1_KCV81736.1:0.0795475089,GCA_001981245.1_APX88862.1:0.1316632838)89:0.042611)54:0.022269,((GCA_900184815.1_SMX25195.1:0.0644078630,(GCA_000299575.1_EKE45509.1:0.1400009939,(GCA_001403795.1_CTQ50854.1:0.0290640721,GCA_900109285.1_SEL24629.1:0.0497916181)100:0.086134)100:0.044279)42:0.010534,(GCA_900172235.1_SLN14501.1:0.1145809974,(GCA_001404155.1_CRK76585.1:0.0000022432,GCA_900114125.1_SFJ90079.1:0.0000022432)100:0.127994)51:0.040361)48:0.024232)36:0.027937,((GCA_000765015.1_KGK78812.1:0.0000022432,GCA_900141945.1_SHI61615.1:0.0000022432)100:0.092472,(GCA_000442275.2_EPX80139.1:0.0308635543,GCA_900111945.1_SFR51938.1:0.0109564109)100:0.097402)69:0.024608)99:0.050923,GCA_900109955.1_SEW26231.1:0.0745139073)94:0.016389,((GCA_000152805.1_EAQ11979.1:0.1082784828,GCA_001307765.1_KPN63102.1:0.0835605642)77:0.018652,GCA_900177545.1_SMH32095.1:0.1493738946)40:0.017665)100:0.110091,GCA_900093605.1_SCA54984.1:0.2798906931)81:0.058319)38:0.061295,(((GCA_000742835.1_AIK96725.1:0.3437318078,(GCA_000226315.1_AEP09800.1:0.0202562298,GCA_000348745.1_AGH98227.1:0.0107335917)100:0.478690)99:0.059599,(GCA_000024465.1_ADE38366.1:0.3522910698,(GCA_000153525.1_EAS84451.1:0.0889973736,GCA_000155895.1_EDZ60227.1:0.0381007844)100:0.476300)8:0.054438)7:0.044656,((GCA_001192655.1_GAO98736.1:0.3120716972,GCA_002117145.1_ARN84064.1:0.3829328720)100:0.159106,(((GCA_000014865.1_ABK46126.1:0.1798018354,GCA_002109495.1_OSM00345.1:0.1384944455)100:0.513355,(GCA_000815465.1_KIE05406.1:0.3651823079,GCA_000219355.1_AEI89069.1:0.9483240244)100:0.356677)90:0.132342,(((GCA_001982645.1_ONG39351.1:0.6218707012,(GCA_000775285.1_KGF71337.1:0.8590129276,(GCA_001975705.1_APZ53708.1:1.0168234867,GCA_002210095.1_OWU77627.1:1.4174456905)98:2.299990)53:0.219939)54:0.227421,(GCA_000388175.3_ETZ05095.1:0.1470369274,GCA_000469665.2_ETZ06891.1:0.0000025829)100:1.229500)53:0.136808,(((GCA_000012385.1_ABE04580.1:0.0890182561,GCA_000195735.1_CAA15129.1:0.1297953459)100:0.585404,(GCA_000010205.1_BAG39465.1:0.1384492152,GCA_000964595.1_KJV55851.1:0.1035523409)100:0.662766)100:0.580929,(((((GCA_000011945.1_AAV86400.1:0.0000029129,GCA_000024505.1_ACZ49479.1:0.0000027221)100:0.318831,GCA_000964795.1_KJV69607.1:0.1803585140)100:0.093406,(GCA_000026005.1_CAH57919.1:0.1036264382,GCA_000964755.1_KJV63307.1:0.0711876417)100:0.097717)99:0.810091,(((((((((((((GCA_000011345.1_BAC08062.1:0.0071323081,GCA_000505665.1_AHB89013.1:0.0111399474)100:0.343801,(((GCA_000011465.1_CAE20116.1:0.5603091800,GCA_000760175.1_KGG13686.1:0.2075736944)100:0.230197,GCA_001182765.1_CRY90821.1:0.0803135834)99:0.110603,(GCA_000155635.1_EDY38573.1:0.2172631681,GCA_000316515.1_AFY29405.1:0.1582069438)99:0.022396)100:0.488108)91:0.067138,GCA_001870225.1_APB33416.1:0.4314441529)91:0.047106,GCA_000012525.1_ABB58556.1:0.3357349890)85:0.063211,(GCA_001276715.1_KOR34217.1:0.0982806448,GCA_000317145.1_AFY95406.1:0.3562078838)98:0.022697)82:0.029165,(((((((((((GCA_000020025.1_ACC79589.1:0.0484325180,GCA_000316575.1_AFY35204.1:0.0294066569)99:0.013493,((GCA_000312705.1_AFW92902.1:0.0204913072,GCA_002368115.1_BAZ85156.1:0.0285980380)100:0.043581,(GCA_000169135.1_EAW45616.1:0.0084045664,GCA_002218065.1_GAX35947.1:0.0167732285)100:0.053933)98:0.025175)90:0.006783,(GCA_000204075.1_ABA23209.1:0.0280233391,(GCA_001298445.1_ALF53590.1:0.0034106345,GCA_002367975.1_BAY19127.1:0.0175740619)100:0.039375)98:0.014017)90:0.010858,(GCA_000317535.1_AFZ22630.1:0.0325526500,((GCA_002368055.1_BAZ75879.1:0.0000022432,GCA_002368295.1_BAZ00200.1:0.0000022432)99:0.003471,GCA_002368275.1_BAY90921.1:0.0000022005)100:0.015557)99:0.013121)82:0.000002,(((GCA_000196515.1_ADI64747.1:0.0232080009,GCA_000317695.1_AFZ60883.1:0.0326524904)21:0.003725,(GCA_002368075.1_BAZ81612.1:0.0156917260,(((GCA_000175835.1_EFA69546.1:0.0000022314,GCA_000175855.1_EFA72156.1:0.2357385902)88:0.003357,(GCA_001432185.1_KRH97546.1:0.0000022432,GCA_002368135.1_BAZ90526.1:0.0033131212)72:0.000002)88:0.010489,GCA_000175855.1_EFA72157.1:0.0000027270)100:0.143071)98:0.019025)98:0.014715,(GCA_001456025.1_KST61805.1:0.1085920735,GCA_000350105.1_CCH68412.1:0.1220064883)68:0.028927)64:0.008591)67:0.014161,((GCA_000231365.2_EHC11597.1:0.0000021641,GCA_001904645.1_OKH12638.1:0.0034037377)100:0.018168,((GCA_000934435.1_KIY12931.1:0.0000022432,GCA_001990805.1_ONN60500.1:0.0000022432)100:0.010515,GCA_001275395.1_KOP24106.1:0.0101812169)100:0.021808)100:0.030060)67:0.009529,(GCA_000317435.1_AFZ02377.1:0.0907415482,GCA_000316665.1_AFY53235.1:0.0944070247)62:0.027160)70:0.000003,((GCA_000346485.2_KYC39187.1:0.0174435183,GCA_000760695.2_KIE11133.1:0.0068681706)100:0.044924,GCA_000828085.2_KIJ80434.1:0.0357217697)88:0.010541)98:0.034078,(((GCA_000317555.1_AFZ29048.1:0.0034220938,GCA_001904655.1_OKH28480.1:0.0000026855)100:0.084812,GCA_000952155.1_KJH69680.1:0.1056623979)84:0.024656,GCA_000317125.1_AFY87320.1:0.1038143929)84:0.019266)99:0.032347,((GCA_000155555.1_EDX72493.1:0.1041761164,GCA_000317515.1_AFZ20003.1:0.0496685612)100:0.025493,GCA_000317495.1_AFZ14757.1:0.1010408209)99:0.022787)89:0.022911,(GCA_000317105.1_AFY81070.1:0.1130595105,(((GCA_002142475.1_BAS57360.1:0.0804870823,((GCA_000817775.1_KIF38979.1:0.1408008496,GCA_001904775.1_OKH51097.1:0.1294668543)61:0.016221,GCA_002075285.2_ASC69962.1:0.1145345691)100:0.090422)98:0.027512,(GCA_000317045.1_AFY64800.1:0.1068009803,(GCA_000317065.1_AFY69277.1:0.2049975704,GCA_000332215.1_ELS32645.1:0.1399463157)100:0.139695)92:0.017392)90:0.027568,(GCA_000775285.1_KGF72250.1:0.1571794977,((GCA_001746915.1_OEJ77233.1:0.1553376585,GCA_001904725.1_OKH40790.1:0.1295015134)98:0.034993,(GCA_000180455.1_CBN56365.1:0.1161751883,(GCA_000214075.2_EGK88149.1:0.0090677614,GCA_000317475.1_AFZ09995.1:0.0079000042)100:0.116665)100:0.084875)84:0.012805)75:0.014282)74:0.011964)82:0.014357)74:0.014238)65:0.008482,((((((((GCA_000017845.1_ACB53786.1:0.0897632868,(GCA_000167195.1_EAM49977.1:0.0000022432,GCA_000235665.2_EHJ10639.1:0.0000022432)100:0.040179)100:0.063252,GCA_000025125.1_ADB95285.1:0.8030278955)99:0.156794,((GCA_000284135.1_BAL30649.1:0.0095199506,GCA_000478825.2_AIE75294.1:0.0166740823)100:0.266871,((GCA_000317675.1_AFZ54878.1:0.1309706222,(GCA_001548095.1_BAQ60141.1:0.1201721082,GCA_001548115.1_BAQ65443.1:0.1297367966)100:0.066629)100:0.076945,GCA_001747005.1_OEJ78304.1:0.2170149979)100:0.228284)96:0.041554)83:0.052383,((GCA_000021825.1_ACK71533.1:0.0680323245,(GCA_000297435.1_CCI34629.1:0.0000028298,GCA_000312205.1_CCI08184.1:0.0034381059)100:0.198295)77:0.031823,(GCA_000317025.1_AFY76429.1:0.0104097649,GCA_001904635.1_OKH21439.1:0.0067606292)100:0.079913)100:0.063107)81:0.046240,((((GCA_000317575.1_AFZ36056.1:0.0232801237,GCA_002355455.1_BAU65401.1:0.0093001107)100:0.136913,GCA_000332055.1_ELS05066.1:0.2335490887)68:0.032050,GCA_002368355.1_BAZ46496.1:0.2115155552)100:0.109058,GCA_001904615.1_OKH17783.1:0.3450255466)60:0.036804)81:0.020674,GCA_000332035.1_ELR99747.1:0.2679114199)88:0.015453,((GCA_000317615.1_AFZ50963.1:0.1002818286,GCA_000317635.1_AFZ45491.1:0.1023083635)100:0.190110,GCA_000473895.1_ERN43167.1:0.1815367127)100:0.113604)96:0.068591,(((GCA_000211815.1_EGJ31919.1:0.0034207406,GCA_000317555.1_AFZ28700.1:5.8022463062)52:0.000020,GCA_001942495.1_OLT61174.1:0.0000025444)77:0.126579,(GCA_001637395.1_OAB61497.1:0.2275717769,GCA_000018105.1_ABW28444.1:0.2853915760)90:0.031555)63:0.015845)75:0.024028)96:0.034159,((GCA_000014265.1_ABG50028.1:0.0580909562,GCA_002260545.1_OZH53840.1:0.0173715526)100:0.203984,(((GCA_000176895.2_CCE19333.1:0.0000022432,GCA_000307915.1_EKD08458.1:0.0000022432)100:0.146964,(GCA_000478195.2_ERT07448.1:0.0576680158,GCA_000972705.2_KKD36107.1:0.0409758714)100:0.059201)100:0.072207,(GCA_000710505.1_KEI67428.1:0.0135797680,GCA_900009265.1_CUR13751.1:0.0137905778)100:0.114794)100:0.091896)100:0.072785)87:0.018670,(((((((GCA_000176895.2_CCE16023.1:0.0024467549,GCA_000307915.1_EKD05810.1:0.0008146497)100:0.260293,(GCA_000710505.1_KEI66212.1:0.0162723558,GCA_900009265.1_CUR16838.1:0.0255550314)100:0.270660)100:0.077124,(GCA_000478195.2_ERT07871.1:0.1036594959,GCA_000972705.2_KKD34455.1:0.0671188036)100:0.163008)100:0.093995,(GCA_000180455.1_CBN55745.1:0.1377608751,((GCA_000214075.2_EGK90607.1:0.0051132172,GCA_000317475.1_AFZ08410.1:0.0190602526)97:0.017059,GCA_002412335.1_PCN51376.1:0.0606580806)100:0.096493)100:0.091763)97:0.037393,(GCA_002260545.1_OZH54017.1:0.0000022432,GCA_002260545.1_OZH55463.1:0.0000021016)100:0.375856)100:0.122016,(GCA_000155555.1_EDX72572.1:0.4032234224,GCA_000317515.1_AFZ16929.1:0.2206363737)100:0.162128)99:0.079658,GCA_000317125.1_AFY89609.1:0.6600603943)97:0.051215)94:0.090751,(GCA_000011385.1_BAC92137.1:0.0473049524,GCA_000484535.1_AGY56554.1:0.0655439821)100:0.297708)88:0.130155,GCA_001765415.1_AOR37753.1:0.9724116168)96:0.293310,((GCA_000817775.1_KIF43413.1:2.0008288110,GCA_000341385.1_AGF75708.1:31.7140154358)79:1.272260,GCA_001637395.1_OAB55257.1:2.1713849017)43:0.071575)91:0.337381,(GCA_000022525.1_ACT69653.1:0.3561427050,GCA_000632985.1_AHX11648.1:0.3083157986)100:1.102940)59:0.060723)44:0.096728,(GCA_000008385.1_AAW71140.1:0.0519123664,GCA_000953315.1_CDR78735.1:0.0569610984)100:1.685700)89:0.100867)53:0.085483)56:0.138825)54:0.089834)58:0.049117)38:0.043067)85:0.024279)63:0.014993)79:0.027005,(((((GCA_000009985.1_BAE51595.1:0.0200940210,((GCA_000294655.1_CCG43034.1:0.0130158527,GCA_900108475.1_SEH38582.1:0.0000027813)100:0.033227,GCA_000513295.1_CDK98545.1:0.1042472858)100:0.068178)100:0.109353,((((((GCA_900156605.1_SIS37758.1:0.0851130751,GCA_001611975.1_AMW35138.1:0.1394105590)100:0.105231,(GCA_000013085.1_ABC22351.1:0.0253059269,GCA_000284415.2_CCG07591.1:0.1479729249)100:0.124937)85:0.032763,GCA_900101965.1_SDE79738.1:0.1395943797)98:0.029753,(GCA_900100455.1_SDH27741.1:0.1611831139,GCA_000315795.1_EKV30870.1:0.1373316667)100:0.060396)100:0.028836,(GCA_000264455.2_AFK53820.1:0.0000023420,GCA_001601315.1_KYO57857.1:0.0000021107)100:0.328759)90:0.044757,GCA_900167455.1_SJZ46651.1:0.3093077664)64:0.016386)65:0.023453,((((((((GCA_000010725.1_BAI72554.1:0.0685549926,GCA_000632475.2_AIB12024.1:0.0320330450)100:0.045152,(GCA_000576635.1_EWY37343.1:0.0376733339,GCA_000936425.1_KJB94902.1:0.0000029336)100:0.637879)49:0.036403,(GCA_000576635.1_EWY42109.1:0.0109577744,GCA_000936425.1_KJB96985.1:0.0118071974)100:0.067948)47:0.013307,((GCA_000016185.1_ACI98657.1:0.0260994269,GCA_002251795.1_OYQ34103.1:0.0826213092)100:0.047116,GCA_000730165.2_ASG23186.1:0.0780022819)100:0.047758)91:0.054769,((GCA_000963705.1_KJV09036.1:0.0431841186,(GCA_002251735.1_OYQ18519.1:0.0000029120,GCA_000963705.1_KJV11019.1:0.0000022432)99:0.019979)100:0.172486,(GCA_000299935.1_EKE77733.1:0.0600288490,GCA_001618175.1_KZD09870.1:0.0746812171)100:0.148727)93:0.059020)60:0.017376,(GCA_900177295.1_SMF24501.1:0.0000022432,GCA_900188055.1_SNR60450.1:0.0000020164)100:0.114899)63:0.029583,(((GCA_900102465.1_SDF09863.1:0.0555342264,(GCA_000319385.1_AFX98798.1:0.1109071142,GCA_000510265.1_AHC73569.1:0.1022976854)100:0.238488)100:0.129602,GCA_900100655.1_SDF46464.1:0.6460206146)78:0.019521,(GCA_000767795.1_KGM35438.1:0.0000021685,GCA_002195995.1_OWJ67985.1:0.0000021809)100:0.212557)59:0.015799)52:0.000002,GCA_900100655.1_SDF69539.1:0.5013304684)89:0.018616)72:0.038739,(((((((GCA_000011685.1_AAW59882.1:0.1477955716,GCA_000234355.2_EHH68582.1:0.0247399408)100:0.102381,(GCA_000724025.1_CDG39299.1:0.0000026936,GCA_001547995.1_BAT19385.1:0.0000021485)100:0.069377)99:0.027672,(((GCA_000617865.1_GAJ29414.1:0.0643230743,(GCA_001787335.1_AOX17082.1:0.0000022432,GCA_001787355.1_AOX19674.1:0.0000022432)100:0.050783)79:0.004151,GCA_002005465.1_AQS89232.1:0.0533696847)84:0.020987,GCA_000963885.1_GAN55055.1:0.0550641480)94:0.015571)100:0.048126,((GCA_002173735.1_ARW48564.1:0.0974367795,((GCA_000723565.1_CDG33697.1:0.0323491263,GCA_002003665.1_OOL19848.1:0.0284944076)100:0.277476,(GCA_000231445.2_EHD14732.1:0.0000022432,GCA_002153535.1_OUI79274.1:0.0000022432)100:0.421902)97:0.075970)100:0.078667,GCA_002005445.1_AQS85257.1:0.1398605244)99:0.043957)99:0.033294,(GCA_000021325.1_ACI53052.1:0.0471351530,((GCA_000182745.1_BAK83292.1:0.0090387459,GCA_000208635.2_EGG75510.1:0.0043158077)100:0.012353,GCA_000964505.1_GAN98963.1:0.0100286493)100:0.081023)100:0.019384)100:0.125644,(((GCA_000014285.2_ABI62204.1:0.0044692835,GCA_000576085.2_AHJ63115.1:0.0000023031)100:0.123889,GCA_000964365.1_GAN76840.1:0.0912555120)100:0.036446,((GCA_000164635.1_EFH10028.1:0.0479380220,GCA_900141905.1_SHI79223.1:0.0502987153)100:0.037702,(GCA_900101615.1_SDD80260.1:0.0000022432,GCA_900104205.1_SDB69858.1:0.0000022432)100:0.069797)100:0.038339)84:0.028597)83:0.015036,((GCA_000016725.1_ABQ30137.1:0.0000022432,GCA_000202835.1_BAJ80316.1:0.0000022432)100:0.121979,(GCA_000306035.1_EKM99327.1:0.0175804809,GCA_000964385.1_GAN79729.1:0.0393700204)100:0.078477)100:0.038954)100:0.133619)97:0.028607,GCA_900172325.1_SLN53391.1:0.1708598915)85:0.029965)90:0.048216,(GCA_900101935.1_SDD62116.1:0.3245925601,((((((((((((((GCA_000013005.1_ABC62320.1:0.0800059639,(GCA_001304795.1_ALG60615.1:0.0000022432,GCA_001306275.1_KPM14551.1:0.0000022432)100:0.117724)100:0.058609,((GCA_000715015.1_KEO90280.1:0.0511276608,GCA_001281485.1_ALE17288.1:0.0460294557)100:0.049647,(GCA_001663175.1_ANK11897.1:0.0623703368,GCA_001677335.1_OBV11320.1:0.0236365329)100:0.028643)100:0.020668)98:0.058640,GCA_001008165.2_AKH42504.1:0.1608053085)99:0.048572,(GCA_001028705.1_AKM10840.1:0.0476894637,GCA_001661675.2_ARU15158.1:0.0601974392)100:0.083713)96:0.020324,(GCA_000013325.1_ABD27489.1:0.0464752523,GCA_000235975.2_EHJ62106.1:0.0750037849)100:0.068543)100:0.112751,(GCA_000013985.1_ABF54448.1:0.0114629546,GCA_001610975.1_AMU93567.1:0.0310575035)100:0.226284)52:0.028221,(GCA_002218195.1_ASK87671.1:0.0170351309,GCA_900128895.1_SIN94391.1:0.0396599488)100:0.144220)52:0.044611,(GCA_001295965.1_KPF74220.1:0.0000026060,GCA_001713435.1_AOG01878.1:0.0000022986)100:0.128070)52:0.027807,(GCA_000091125.1_BAI96779.1:0.0090135042,GCA_000147835.3_AEG48704.1:0.0000021045)100:0.091542)98:0.072002,GCA_001586395.2_KZB94686.1:0.1229047721)90:0.040799,(GCA_000016765.1_ABQ66960.1:0.0198483976,(GCA_002355275.1_ATE65040.1:0.0000022432,GCA_002367875.1_PCE44314.1:0.0000022432)100:0.017286)100:0.122274)51:0.040877,(GCA_000175255.2_AEH62204.1:0.0367644352,GCA_000218875.1_AEI37224.1:0.0361647736)100:0.180837)100:0.060649,(GCA_000342165.1_EMD82648.1:0.0673143275,GCA_002211145.1_OWV34802.1:0.0371786492)100:0.173186)52:0.030453,GCA_002251755.1_OYQ28282.1:0.2237884736)100:0.158085)99:0.083761)99:0.032865,((GCA_000013025.1_ABI77575.1:0.0304962332,GCA_000685315.1_KCZ96767.1:0.0050101055)100:0.231623,GCA_000023785.1_ACT59487.1:0.1885553835)100:0.078332)100:0.154989)100:0.095266);
