# Supplementary material for: Assessing the accuracy of phylogenetic rooting methods on prokaryotic gene families
Source: PLoS One. 2020 May 15;15(5):e0232950. doi: 10.1371/journal.pone.0232950 (PMC7228096; doi:10.1371/journal.pone.0232950)
Supplement: S2 Dataset — (ZIP) [file pone.0232950.s003.zip › EmpiricalDataset/GeneTrees_IQTree/000206.aln.treefile]

(GCA_000006905.1_AAK25211.1:0.1193808452,GCA_000092285.1_ADG09179.1:0.1444742832,(((GCA_000144605.1_ADL00594.1:0.2039281600,GCA_002205555.1_ASD26062.1:0.1246070413)99:0.070096,((GCA_000175215.2_ADU13318.1:0.1474788045,GCA_000204015.1_EGF91232.1:0.1019484553)100:0.190835,((((GCA_900101935.1_SDE07644.1:0.5200222595,(((((((((((GCA_000013005.1_ABC63135.1:0.0600174066,(GCA_000715015.1_KEO91249.1:0.0856358439,(GCA_001663175.1_ANK13444.1:0.0499037001,GCA_001677335.1_OBV11785.1:0.0270834080)100:0.103391)98:0.040938)98:0.019763,GCA_001281485.1_ALE16283.1:0.0796084797)100:0.049466,(GCA_001304795.1_ALG61204.1:0.0000023831,GCA_001306275.1_KPM15365.1:0.0000024681)100:0.089634)100:0.060797,((GCA_000235975.2_EHJ58810.1:0.0951372335,(GCA_001028705.1_AKM09915.1:0.0480787626,GCA_001661675.2_ARU15674.1:0.0727052812)100:0.065706)100:0.057135,GCA_001008165.2_AKH41421.1:0.1185606138)99:0.033199)100:0.108591,(GCA_000013985.1_ABF53032.1:0.0680038374,GCA_001610975.1_AMU95960.1:0.0445147561)100:0.150822)100:0.032126,(GCA_000342165.1_EMD84258.1:0.1236048110,GCA_002211145.1_OWV33988.1:0.1450350572)100:0.123458)86:0.045129,(((GCA_000013325.1_ABD26405.1:0.1627662247,GCA_001586395.2_KZB96688.1:0.1416941096)98:0.074773,(GCA_000091125.1_BAI96145.1:0.0068154580,GCA_000147835.3_AEG48884.1:0.0103454326)100:0.184194)90:0.030893,(GCA_000934435.1_KIY11512.1:0.0767602336,(GCA_001008165.2_AKH43581.1:0.0000024531,(GCA_001028705.1_AKM10975.1:0.0000027806,GCA_002211145.1_OWV33748.1:0.0000020468)100:0.008383)100:0.936069)99:0.071070)87:0.045979)72:0.009526,((GCA_001295965.1_KPF77223.1:0.0146453199,GCA_001713435.1_AOG01399.1:0.0000020410)100:0.171710,(GCA_002218195.1_ASK87900.1:0.0749028712,GCA_900128895.1_SIO01752.1:0.1171187409)100:0.176986)97:0.070001)93:0.072508,(GCA_000016765.1_ABQ68962.1:0.0633513881,(GCA_002355275.1_ATE63450.1:0.0000026906,GCA_002367875.1_PCE43669.1:0.0000026906)100:0.041397)100:0.091115)93:0.037468,GCA_002251755.1_OYQ27211.1:0.4060638852)68:0.049982,(GCA_000175255.2_AEH62502.1:0.0288468259,GCA_000218875.1_AEI37889.1:0.0036785857)100:0.201828)99:0.107498)99:0.058081,((((((((((((GCA_000007125.1_AAL51490.1:0.0028527505,GCA_000157815.1_EEX98952.1:0.0000024822)100:0.047781,(GCA_000017405.1_ABS13904.1:0.0057703069,GCA_000585655.1_EXL04250.1:0.0028564914)100:0.021511)100:0.175208,GCA_001558695.1_KXF76257.1:0.0803654756)100:0.059442,(GCA_900104355.1_SDO74023.1:0.0579249605,GCA_900113985.1_SFI79352.1:0.0899205676)100:0.103580)100:0.049953,(GCA_001720135.1_ODN70048.1:0.2308465912,(GCA_000022725.1_ACS51952.1:0.0469947758,GCA_000341385.1_AGF76433.1:0.1052606955)100:0.494218)80:0.061490)90:0.026983,((((((((GCA_000011365.1_BAC46787.1:0.0336095949,GCA_000661935.1_AHY56854.1:0.0329928118)100:0.049338,(GCA_000012725.1_ABA05989.1:0.0405757187,GCA_000013885.1_ABE64262.1:0.0494823708)100:0.045063)100:0.034692,((GCA_000195775.1_CAE26387.1:0.0797663755,GCA_000935205.1_KIZ44004.1:0.0770674509)100:0.036473,(GCA_001618955.1_KZD22434.1:0.0053305885,GCA_900108575.1_SEH49223.1:0.0124436896)100:0.070952)100:0.051835)100:0.021324,(GCA_000336555.1_EKS35345.1:0.1825925853,((GCA_000218565.1_AEI05527.1:0.0000026906,GCA_000218585.1_AEI01951.1:0.0000026906)100:0.024770,GCA_000314735.2_EKS29545.1:0.0454992201)100:0.195155)100:0.073183)98:0.030290,(GCA_001579845.1_AMN40292.1:0.1908229824,GCA_002119765.1_ARQ02735.1:0.1783281736)84:0.022427)86:0.044649,GCA_001676615.1_OCC05324.1:0.2224526893)100:0.036784,(((GCA_000022085.1_ACL62023.1:0.1442890730,GCA_000019945.1_ACB80486.1:0.2347205911)100:0.049160,(GCA_001017175.1_KLK92907.1:0.0389047517,GCA_900102135.1_SCZ03396.1:0.0182773667)100:0.104936)100:0.055910,(GCA_001271345.1_ALA16586.1:0.0096829448,GCA_001887265.1_APF38272.1:0.0306345208)100:0.129766)100:0.039077)100:0.052755,(GCA_900129325.1_SHG72863.1:0.3620956051,((GCA_000230555.1_AEQ52479.1:0.0535786250,GCA_900100665.1_SDH06156.1:0.0774245957)100:0.192408,(GCA_000743575.1_KFL29243.1:0.1172578817,GCA_000970435.1_KKB86364.1:0.0977058006)100:0.184192)100:0.202714)74:0.032994)81:0.020219)95:0.080418,(GCA_900148505.1_SHO62363.1:0.2664666872,GCA_002088295.1_ORE96546.1:0.3679622627)98:0.073314)90:0.041957,((((((GCA_000014245.1_ABG64808.1:0.1605406145,(GCA_000300335.1_EKF18730.1:0.0528734276,GCA_000300515.1_EKF40506.1:0.0815119542)100:0.080224)100:0.069005,(((GCA_000585625.1_EXL10464.1:0.1080703988,((GCA_001424795.1_KQU72862.1:0.0245656674,GCA_001605015.1_AMS40480.1:0.0560583346)100:0.070966,(GCA_001510895.1_KUM23198.1:0.0448826736,GCA_001618845.1_AMY02650.1:0.0641493889)100:0.043407)100:0.049091)100:0.024999,GCA_002075885.1_OQM76254.1:0.2001494504)96:0.032904,GCA_900113935.1_SFI55901.1:0.1666608880)100:0.043605)85:0.074235,(((GCA_000016285.1_ACM37628.1:0.1214539096,(((GCA_000092025.1_AAK89667.2:0.1023186250,(GCA_000092045.1_ABC92255.1:0.0284518660,GCA_000769405.1_KPN27329.1:0.0402514275)100:0.069684)100:0.020881,(((((GCA_000017145.1_ABR61483.1:0.0547112341,(GCA_000018545.1_ACP26555.1:0.0169056704,GCA_002288525.1_ASY64217.1:0.0416798354)100:0.011917)100:0.036430,GCA_000697965.2_ANK73809.1:0.0533186919)100:0.063365,(GCA_001687365.1_OBZ95363.1:0.0269387994,GCA_001885585.1_OJF94542.1:0.0481425096)100:0.035580)100:0.029274,(GCA_001267455.1_KOC72933.1:0.0131576985,GCA_001652565.1_ANH05233.1:0.0325711480)100:0.076508)100:0.028657,(GCA_000154705.2_EDQ34399.2:0.1060179604,GCA_001703635.1_OCW59328.1:0.0847345801)100:0.118322)55:0.036536)55:0.061641,((GCA_000722615.1_KEQ06573.1:0.0000029243,GCA_000722625.1_KEQ09729.1:0.0000026520)100:0.103220,(GCA_000731295.1_CDN55286.1:0.0000026920,GCA_000731315.1_CDN49192.1:0.0081834954)100:0.124254)78:0.027220)45:0.012336)50:0.043590,((GCA_001578105.1_AMM86843.1:0.0859972738,GCA_002043005.1_AQZ51678.1:0.0645745128)100:0.068188,GCA_001293565.1_KPB01082.1:0.5137556675)34:0.024388)43:0.047748,GCA_900102695.1_SCZ46179.1:0.3159509223)79:0.034009)63:0.006625,GCA_002238045.1_OXT02560.1:0.2833075448)99:0.056989,((((GCA_000153465.1_EAS50511.1:0.0959576496,(GCA_900176465.1_SMC44861.1:0.1372594270,GCA_000153705.1_EAU43005.1:0.2715914457)73:0.042332)100:0.064457,((GCA_000800175.1_KHJ54796.1:0.0168801580,GCA_900141975.1_SHI47176.1:0.0097589572)100:0.169986,GCA_900104035.1_SDN57036.1:0.0984761665)100:0.146897)100:0.058502,(GCA_001305515.1_KPL52181.1:0.2656013431,GCA_900104485.1_SDB02713.1:0.2860504189)100:0.070520)98:0.035700,(GCA_900115225.1_SFO50378.1:0.0383777536,GCA_900215505.1_SNY90966.1:0.0633801069)100:0.292524)80:0.034002)60:0.009524,((((GCA_000148725.1_EFO31494.1:0.1292673441,(GCA_001403915.1_CTQ47125.1:0.0719381818,GCA_000158095.1_EEE43917.1:0.1356137272)100:0.031489)100:0.027257,(GCA_001907205.1_OKL44059.1:0.0778259404,(GCA_900110875.1_SER21307.1:0.0541184013,GCA_900114245.1_SFK56827.1:0.0404834213)100:0.049726)100:0.091521)99:0.028257,(GCA_000192745.1_ADZ69334.1:0.1082255218,(GCA_001188555.1_KND19741.1:0.0000021347,(GCA_002249885.1_OXS41701.1:0.0066049393,GCA_002249885.1_OXS41618.1:0.0215099595)98:0.000002)100:0.102325)100:0.060460)100:0.086678,GCA_900105595.1_SDU35186.1:0.2921801601)92:0.067291)86:0.036525)97:0.050961,(GCA_900199215.1_SNT75324.1:0.3159974246,GCA_000152825.2_ADM08623.1:0.4445147952)94:0.192082)49:0.014126,(((((((GCA_000010525.1_BAF86500.1:0.1678658318,GCA_000017645.1_ABS68306.1:0.1728679872)100:0.109549,(GCA_000092925.1_ADH90346.1:0.0488767939,GCA_900100155.1_SCW85482.1:0.0733163885)100:0.180207)100:0.071175,(GCA_001402875.1_ALK08052.1:0.0000026906,GCA_001459775.1_CUU43974.1:0.0000023375)100:0.334136)71:0.036368,((GCA_000304315.1_CCJ07735.1:0.2194157625,((GCA_001644125.1_OAI23592.1:0.1407418702,GCA_001675455.1_OBS53968.1:0.1097290897)100:0.103295,GCA_002117405.1_ARN81727.1:0.1561490847)100:0.021262)100:0.123763,(GCA_900187365.1_SNB67008.1:0.2231986371,((GCA_001426945.1_KQY99742.1:0.3234145121,(GCA_000019845.1_ACB97024.1:0.0945774098,(GCA_900114285.1_SFK23492.1:0.0808855398,GCA_000021745.1_ACK51215.1:0.1992007744)100:0.091103)100:0.282398)71:0.069456,GCA_900104955.1_SED23187.1:0.3744429647)73:0.049195)73:0.053306)76:0.091383)66:0.018004,(GCA_001741865.1_AOO83784.1:0.1271822341,GCA_900102525.1_SDG31589.1:0.1047376382)100:0.187501)74:0.032475,GCA_002355335.1_BAT60053.1:0.2606332691)75:0.060956,GCA_900172325.1_SLN73461.1:0.4514707437)95:0.046915)76:0.053479,((((((((((((((GCA_000009985.1_BAE49317.1:0.0725298178,GCA_000513295.1_CDL00744.1:0.1194908626)100:0.065411,(GCA_000294655.1_CCG41690.1:0.0687637031,GCA_900108475.1_SEH27803.1:0.0356407519)100:0.170946)100:0.191084,GCA_900100455.1_SDH49418.1:0.1887954147)100:0.042338,GCA_001611975.1_AMW34163.1:0.3333458242)44:0.050594,(((GCA_000013085.1_ABC21026.1:0.0996305419,GCA_000284415.2_CCG07606.1:0.1721031942)100:0.068127,GCA_900101965.1_SDE94554.1:0.1369494348)100:0.070083,GCA_000315795.1_EKV28056.1:0.1746249888)44:0.030719)92:0.034967,GCA_900156605.1_SIT08293.1:0.1662086712)98:0.055664,GCA_001746755.1_OEJ69184.1:0.3759191254)96:0.052174,(((GCA_000300235.2_AJD50481.1:0.0668993931,GCA_000300275.1_EKF08729.1:0.0425573821)100:0.240417,(GCA_000968135.1_CCQ75036.1:0.2876367994,GCA_900093605.1_SCA55816.1:0.3064273332)100:0.089229)100:0.054258,(GCA_000264455.2_AFK52722.1:0.0101789551,GCA_001601315.1_KYO51217.1:0.0096189290)100:0.400229)87:0.043511)96:0.062017,((GCA_900167455.1_SKA27611.1:0.2955562302,(((GCA_000299935.1_EKE78562.1:0.1531584421,GCA_001618175.1_KZD01890.1:0.1795324910)100:0.168747,(GCA_900102465.1_SDG11178.1:0.1034698311,(GCA_000319385.1_AFX99709.1:0.0885375256,GCA_000510265.1_AHC74018.1:0.1133047432)100:0.445634)100:0.208689)99:0.067045,(GCA_000963705.1_KJV09111.1:0.0950303837,GCA_002251735.1_OYQ17403.1:0.0504542326)100:0.376658)87:0.034777)96:0.043958,(((GCA_900177295.1_SMF78446.1:0.0000026906,GCA_900188055.1_SNS18532.1:0.0000026906)100:0.184391,GCA_900100655.1_SDG45015.1:0.6799196301)87:0.062323,(GCA_000982415.1_KKJ76991.1:0.0920664749,GCA_001026905.1_KLN60019.1:0.0543750551)100:0.438146)85:0.108495)61:0.022822)67:0.044239,(((((GCA_000010725.1_BAI73148.1:0.0681297303,GCA_000632475.2_AIB10808.1:0.1140264127)99:0.094266,(GCA_000576635.1_EWY38451.1:0.0419911643,GCA_000936425.1_KJB97618.1:0.0321745213)100:0.244594)97:0.102883,((GCA_000016185.1_ACJ00741.1:0.1198509966,GCA_002251795.1_OYQ34170.1:0.2189233439)100:0.081368,GCA_000730165.2_ASG19673.1:0.2569074507)100:0.076186)95:0.058436,GCA_000010725.1_BAI74968.1:1.9275894537)97:0.101778,((GCA_000767795.1_KGM32505.1:0.0081317564,GCA_002195995.1_OWJ65927.1:0.0132166831)100:0.289445,(GCA_000226315.1_AEP09814.1:0.0232375721,GCA_000348745.1_AGH98240.1:0.0106714448)100:0.468120)98:0.055853)98:0.071915)87:0.058860,(((((GCA_000011685.1_AAW60285.1:0.1343348524,GCA_000234355.2_EHH67478.1:0.0698305788)100:0.083905,(GCA_000723565.1_CDG33004.1:0.0157833951,GCA_002003665.1_OOL18866.1:0.0000027872)100:0.243770)100:0.066226,(((GCA_000617865.1_GAJ29437.1:0.1639554024,(GCA_000724025.1_CDG40932.1:0.0092982847,GCA_001547995.1_BAT20707.1:0.0042467923)100:0.159168)93:0.033131,((GCA_001787335.1_AOX15904.1:0.0000026906,GCA_001787355.1_AOX20995.1:0.0000026906)100:0.147059,GCA_002005465.1_AQS86911.1:0.0647586117)100:0.060962)100:0.105292,GCA_000963885.1_GAN52698.1:0.2648804414)95:0.039031)100:0.110811,((GCA_000021325.1_ACI50314.1:0.1454969565,((GCA_000182745.1_BAK84875.1:0.0147834373,GCA_000964505.1_GAN99621.1:0.0532922595)100:0.029358,GCA_000208635.2_EGG76137.1:0.0216967417)100:0.173894)100:0.084774,((GCA_002005445.1_AQS83748.1:0.2163818005,GCA_002173735.1_ARW47576.1:0.2441234529)100:0.134916,(GCA_000231445.2_EHD13046.1:0.0026425200,GCA_002153535.1_OUI77693.1:0.0000021565)100:0.285626)99:0.066570)98:0.062454)100:0.077042,((GCA_000014285.2_ABI61210.1:0.0027820732,GCA_000576085.2_AHJ62073.1:0.0029510955)100:0.332978,(((GCA_000164635.1_EFH10765.1:0.1818489698,GCA_900141905.1_SHJ64523.1:0.1028734217)94:0.029482,(GCA_900101615.1_SDC54568.1:0.0055995951,GCA_900104205.1_SDB42668.1:0.0000028515)100:0.132856)100:0.166904,(GCA_000964365.1_GAN76020.1:0.2744665727,((GCA_000016725.1_ABQ30433.1:0.0000026906,GCA_000202835.1_BAJ80610.1:0.0000029863)100:0.328183,(GCA_000306035.1_EKN01218.1:0.1168400002,GCA_000964385.1_GAN80799.1:0.1003079161)100:0.224087)100:0.079796)100:0.056959)88:0.049075)73:0.025876)100:0.137355)69:0.047959,(((((GCA_000143145.1_ADJ23430.1:0.1753351477,GCA_000503895.1_AHB48830.1:0.3829548309)99:0.070490,(GCA_000981545.1_CPR21262.1:0.0028729545,GCA_900104305.1_SDP25928.1:0.0000028110)100:0.323170)100:0.108658,(((GCA_000166055.1_ADP71363.1:0.0000021007,GCA_000636015.1_KAI94070.1:0.0209584802)100:0.397899,((GCA_000148725.1_EFO29853.1:0.3604556447,(((((GCA_000153725.1_EAU46932.1:0.0712308427,(GCA_001969385.1_APX23807.1:0.0000026906,GCA_900112435.1_SFD28539.1:0.0000026906)100:0.096251)100:0.034176,GCA_001975705.1_APZ53813.1:0.0558888134)100:0.203934,((GCA_001458375.1_CUH82430.1:0.1823483400,GCA_001678945.1_ANP35297.1:0.3210354332)99:0.094868,(GCA_900095785.1_SCM68800.1:0.0026632721,GCA_900115865.1_SFQ41332.1:0.0000026906)100:0.201814)99:0.044551)91:0.035210,((GCA_000671395.1_KCV80832.1:0.1907565664,((GCA_001305615.1_ALG91946.1:0.0666332570,GCA_900184935.1_SMX34370.1:0.0538976075)100:0.089631,((GCA_001188555.1_KND17179.1:0.0102297303,GCA_002249885.1_OXS42287.1:0.0013374117)100:0.427414,(GCA_001548075.1_BAQ68553.1:0.0000026809,GCA_001633165.1_ANB35306.1:0.0060156706)100:0.950026)100:0.115518)100:0.101406)100:0.125786,GCA_001981245.1_APX90965.1:0.3783199680)84:0.052324)70:0.076465,GCA_001981245.1_APX90002.1:0.2602686327)100:0.229324)80:0.166059,GCA_001703635.1_OCW57844.1:1.5627007052)83:0.060476)64:0.047031,((GCA_000828475.1_BAQ17103.1:0.1291367614,GCA_001723285.1_ODR99061.1:0.0516954115)100:0.330414,GCA_001708935.1_ODA68929.1:0.4388787576)100:0.195061)95:0.063005)97:0.050163,((GCA_000218565.1_AEI08119.1:0.0000020576,GCA_000218585.1_AEI04491.1:0.0000026906)100:0.052351,GCA_000314735.2_EKS30000.1:0.0818555602)100:0.625234)99:0.091559,(((GCA_000024465.1_ADE38972.1:0.6780349516,GCA_000742835.1_AIK96710.1:0.5804515201)87:0.100001,((GCA_001192655.1_GAO98237.1:0.6033348145,GCA_002117145.1_ARN84817.1:0.7677927239)100:0.212171,(((((GCA_000010205.1_BAG39462.1:0.1687904270,GCA_000964595.1_KJV55869.1:0.1012627668)100:0.644940,(GCA_000219355.1_AEI89375.1:0.9048776037,GCA_000815465.1_KIE05909.1:0.7900729567)94:0.223414)58:0.077689,(((GCA_000008385.1_AAW71272.1:0.1551149552,GCA_000953315.1_CDR79526.1:0.0751468647)100:0.483777,((GCA_000011945.1_AAV87115.1:0.0175940356,GCA_000024505.1_ACZ48787.1:0.0000027567)100:0.830513,((GCA_000026005.1_CAH57743.1:0.1762891787,GCA_000964755.1_KJV65762.1:0.1521736449)100:0.292932,GCA_000964795.1_KJV69351.1:0.6179238317)100:0.199082)93:0.136324)100:0.194819,(GCA_000153525.1_EAS84732.1:0.2304729221,GCA_000155895.1_EDZ59983.1:0.1873663722)100:0.668423)93:0.119911)56:0.070853,(GCA_000022525.1_ACT69402.1:0.1762708184,GCA_000632985.1_AHX11357.1:0.4025795520)100:1.453462)99:0.197417,(((((((GCA_000011345.1_BAC09820.1:0.0198874554,GCA_000505665.1_AHB88869.1:0.0110716156)100:0.127550,(((((((GCA_000012525.1_ABB57146.1:0.1747996610,(((GCA_000155635.1_EDY39750.1:0.0667220897,GCA_000316515.1_AFY29867.1:0.0352604089)99:0.021676,(GCA_001182765.1_CRY93351.1:0.0621894765,GCA_000760175.1_KGG13176.1:0.1969326050)95:0.044314)95:0.064260,GCA_000011465.1_CAE18654.1:0.2934322418)100:0.085227)85:0.033450,(GCA_000317065.1_AFY71055.1:0.1314313785,GCA_000332215.1_ELS31754.1:0.1029005881)99:0.042758)85:0.018754,GCA_001870225.1_APB33437.1:0.4037295139)93:0.031972,((GCA_000817775.1_KIF41302.1:0.0576649573,GCA_001904775.1_OKH51165.1:0.0599375303)100:0.042075,GCA_002075285.2_ASC69672.1:0.0960766318)91:0.031945)80:0.011565,GCA_001637395.1_OAB62244.1:0.1344617685)83:0.017343,(((((((((((GCA_000014265.1_ABG52478.1:0.0429621330,GCA_002260545.1_OZH53615.1:0.0424833729)100:0.058288,GCA_000478195.2_ERT05510.1:0.0571792348)98:0.038682,(GCA_000176895.2_CCE15964.1:0.0000026906,GCA_000307915.1_EKD05761.1:0.0000027726)100:0.071064)70:0.020601,(GCA_000710505.1_KEI66234.1:0.0323838554,GCA_900009265.1_CUR13976.1:0.0226913437)100:0.087052)98:0.024108,(GCA_000180455.1_CBN53648.1:0.0624851843,((GCA_000214075.2_EGK87204.1:0.0123129689,GCA_002412335.1_PCN53471.1:0.0367615051)96:0.009793,GCA_000317475.1_AFZ08239.1:0.0128778241)97:0.027026)100:0.050652)100:0.046282,GCA_001746915.1_OEJ75014.1:0.0761332975)57:0.028509,((GCA_000317105.1_AFY82513.1:0.0856830830,GCA_001276715.1_KOR37916.1:0.0839256132)96:0.012841,GCA_002142475.1_BAS56103.1:0.1791940685)57:0.018329)71:0.013799,((((((((((((GCA_000020025.1_ACC84229.1:0.0205388095,GCA_000204075.1_ABA20396.1:0.0206206897)100:0.029171,(((GCA_000169135.1_EAW42603.1:0.0129840499,GCA_002218065.1_GAX34485.1:0.0161970487)100:0.032939,((GCA_000316575.1_AFY31659.1:0.0154987767,GCA_002368115.1_BAZ86855.1:0.1704884079)65:0.000031,GCA_000317535.1_AFZ22711.1:0.0209387808)71:0.007789)42:0.004980,((GCA_000196515.1_ADI65646.1:0.0186140158,GCA_000317695.1_AFZ60594.1:0.0087736911)100:0.012415,(((GCA_000312705.1_AFW95556.1:0.0222317939,GCA_000789435.1_KHG38880.1:0.0108607676)82:0.002652,GCA_002368115.1_BAZ86861.1:0.0000027407)82:0.006703,(GCA_002368075.1_BAZ78881.1:0.0071493957,(((GCA_000175835.1_EFA68651.1:0.0227857823,GCA_001432185.1_KRH96736.1:0.0068968671)100:0.003967,GCA_002368135.1_BAZ91045.1:0.0057043974)100:0.019790,GCA_000175855.1_EFA72916.1:0.0246186325)100:0.065397)96:0.016184)98:0.012028)98:0.007416)82:0.006094)77:0.017394,(GCA_002367975.1_BAY18485.1:0.0181518807,GCA_001298445.1_ALF56191.1:0.0408201679)72:0.006715)81:0.026252,((GCA_002368055.1_BAZ74870.1:0.0000026906,GCA_002368295.1_BAZ01208.1:0.0000026906)100:0.002787,GCA_002368275.1_BAY91523.1:0.0079922552)100:0.009522)99:0.031222,(((GCA_000231365.2_EHC18638.1:0.0027409872,GCA_001904645.1_OKH13653.1:0.0026431867)100:0.016891,GCA_001275395.1_KOP24884.1:0.0104191156)93:0.005593,(GCA_000934435.1_KIY12309.1:0.0000026906,GCA_001990805.1_ONN60035.1:0.0000026906)100:0.011328)100:0.023308)97:0.008447,((GCA_000346485.2_KYC35785.1:0.0220042145,GCA_000760695.2_KIE11439.1:0.0167670004)100:0.043198,GCA_000828085.2_KIJ83619.1:0.0502037797)99:0.012552)98:0.017346,GCA_000317435.1_AFZ02170.1:0.0823110460)54:0.016359,GCA_000350105.1_CCH67758.1:0.1423858495)93:0.025853,GCA_001456025.1_KST65064.1:0.0819193423)57:0.011723,GCA_000316665.1_AFY55774.1:0.0822998973)95:0.016177,((GCA_000317125.1_AFY86622.1:0.0332135787,(GCA_000317555.1_AFZ32992.1:0.0008231246,GCA_001904655.1_OKH21283.1:0.0045023484)100:0.039294)100:0.018488,GCA_000952155.1_KJH71910.1:0.0466091020)100:0.039074)44:0.016355,(GCA_000317495.1_AFZ14710.1:0.0199028910,GCA_000317145.1_AFY96141.1:0.1567587381)97:0.038599)92:0.022552)64:0.014464,GCA_001904725.1_OKH32471.1:0.1104889239)70:0.015126,((((((((GCA_000017845.1_ACB53567.1:0.0469698973,GCA_000025125.1_ADB94782.1:0.4572379797)75:0.033075,(GCA_000167195.1_EAM52518.1:0.0026718380,GCA_000235665.2_EHJ14249.1:0.0000020930)100:0.063078)95:0.043832,(GCA_000021825.1_ACK70023.1:0.0937502363,(GCA_000317025.1_AFY78875.1:0.0162163226,GCA_001904635.1_OKH21188.1:0.0000024075)100:0.055612)96:0.027161)39:0.018039,(GCA_000297435.1_CCI34205.1:0.0145425644,GCA_000312205.1_CCI06551.1:0.0161474994)100:0.104960)44:0.014922,(((GCA_000317675.1_AFZ53156.1:0.0466068716,(GCA_001548095.1_BAQ61019.1:0.0501593214,GCA_001548115.1_BAQ65449.1:0.0320568176)100:0.045591)98:0.030319,GCA_001747005.1_OEJ79785.1:0.0746845071)100:0.066376,((GCA_000284135.1_BAL29696.1:0.0117726507,GCA_000478825.2_AIE75237.1:0.0434027417)100:0.101972,GCA_001904615.1_OKH17522.1:0.1598085776)100:0.045066)100:0.054666)70:0.032296,((GCA_000317575.1_AFZ35988.1:0.0000027950,GCA_002355455.1_BAU67249.1:0.0218949833)100:0.042747,(GCA_002368355.1_BAZ44077.1:0.0543942279,GCA_000332055.1_ELS05182.1:0.0826422319)100:0.033092)100:0.043659)80:0.030799,((GCA_000317615.1_AFZ51048.1:0.0515969017,GCA_000317635.1_AFZ42680.1:0.0298376921)100:0.129898,GCA_000473895.1_ERN42512.1:0.1370111327)100:0.068749)70:0.012765,GCA_000332035.1_ELR99128.1:0.1614355299)85:0.021237)67:0.007136,(GCA_000317045.1_AFY67966.1:0.1148436546,GCA_000018105.1_ABW25686.1:0.1122859032)70:0.020267)90:0.024511)93:0.020836,((GCA_000155555.1_EDX71471.1:0.0740225943,GCA_000317515.1_AFZ20067.1:0.0346216860)100:0.028182,(GCA_000211815.1_EGJ29536.1:0.0053717971,GCA_001942495.1_OLT61996.1:0.0000024852)100:0.072996)100:0.037419)99:0.063169)100:0.208938,(GCA_000011385.1_BAC90254.1:0.0580196923,GCA_000484535.1_AGY59816.1:0.0614498380)100:0.511054)99:0.060921,(GCA_000014865.1_ABK44394.1:0.2315293678,GCA_002109495.1_OSM05075.1:0.1699519681)100:0.360547)99:0.098638,GCA_000017265.1_ACG79985.1:1.3146449367)54:0.049367,(GCA_001765415.1_AOR38924.1:0.6709947942,GCA_000817775.1_KIF44194.1:0.8324452982)88:0.086694)99:0.187210,GCA_001982645.1_ONG37582.1:0.9920805354)100:0.178040)78:0.075063)98:0.078474)87:0.089035,(GCA_000325745.1_AGA65209.1:0.3707904559,GCA_000496595.1_AHA27406.1:0.5930603257)100:0.416878)96:0.099883)98:0.094298)79:0.012061,((GCA_000235975.2_EHJ60049.1:0.2055345858,GCA_001661675.2_ARU18443.1:0.2135688190)100:0.329677,GCA_000496075.1_ESR23673.1:0.4710172755)99:0.124095)89:0.024430,((GCA_000017565.1_ABS63720.1:0.3722474677,GCA_000739695.1_GAK46575.1:0.1941668542)34:0.026897,GCA_000689395.1_CDO58919.1:0.2970868648)99:0.159374)90:0.035340)93:0.026110,(((((((((((((((GCA_000011965.2_AAV95501.1:0.0954359115,GCA_001678945.1_ANP35243.1:0.0733824551)100:0.010540,GCA_900172225.1_SLN44586.1:0.0811034986)100:0.028106,GCA_000511355.1_AHD00839.1:0.0620211798)92:0.013525,GCA_000203975.3_KID10618.1:0.0245647948)94:0.060522,GCA_900110425.1_SEO51266.1:0.2129189236)100:0.067074,GCA_900142085.1_SHI85773.1:0.1369314518)100:0.135223,(GCA_001458175.1_CUH53475.1:0.0354818380,GCA_900114415.1_SFK66330.1:0.0462889720)100:0.126190)100:0.058548,GCA_001890925.1_OJI91811.1:0.2181172223)99:0.034621,(GCA_900116005.1_SFR04685.1:0.1321756831,GCA_900111875.1_SFA77959.1:0.1788135956)100:0.074793)66:0.025535,(((((((((((GCA_000153725.1_EAU44813.1:0.0490609876,(GCA_001969385.1_APX25241.1:0.0000026906,GCA_900112435.1_SFD07218.1:0.0000021713)100:0.029008)100:0.020880,GCA_900102075.1_SDE95947.1:0.0359630598)77:0.004329,GCA_001975705.1_APZ54247.1:0.0852521220)79:0.010613,GCA_000442255.1_EPX81961.1:0.0895758885)98:0.029614,(GCA_001687105.1_ANT61332.1:0.0327376535,GCA_900116195.1_SFS44349.1:0.0271443435)100:0.045465)97:0.025127,GCA_900100085.1_SDJ33009.1:0.1478896962)100:0.082445,((GCA_000169415.1_EBA09728.1:0.1081237561,((GCA_001458375.1_CUH80216.1:0.0678221594,((((GCA_002211155.1_OWV63006.1:0.0028258461,(GCA_002211225.1_OWV49590.1:0.0000026906,GCA_900101505.1_SDC37856.1:0.0000026906)81:0.000002)81:0.000002,GCA_002211205.1_OWV64348.1:0.0056583895)82:0.034212,GCA_900184945.1_SMX36688.1:0.1388681622)100:0.036101,(GCA_002237555.1_ASP21697.1:0.0330242570,GCA_900188425.1_SNS27887.1:0.0064025470)100:0.032459)100:0.106191)74:0.039050,GCA_001482405.1_KUF08887.1:0.0982591268)99:0.056762)38:0.014504,GCA_900107235.1_SDY08178.1:0.1302469854)100:0.063215)100:0.067494,(GCA_001038505.1_KMK66979.1:0.1449521819,GCA_900188035.1_SNR60516.1:0.1151688383)100:0.043609)61:0.025644,(GCA_000521865.1_ETX28759.1:0.0974887434,GCA_900115815.1_SFQ19164.1:0.1366711076)100:0.046719)32:0.029764,GCA_001205715.1_KNG95491.1:0.1487004271)100:0.082962,(((GCA_000376545.2_ANP40697.1:0.1389334782,((GCA_000511385.1_AHD09332.1:0.0623835417,(GCA_001258055.1_CRL14479.1:0.0000025827,GCA_900113345.1_SFG31408.1:0.0000023701)100:0.035908)100:0.089731,GCA_900102795.1_SCZ71714.1:0.1055376485)100:0.046014)85:0.035921,((GCA_900109035.1_SEJ02549.1:0.1429137822,GCA_900116455.1_SFT75485.1:0.2046633137)25:0.014653,GCA_900156525.1_SIT74317.1:0.4085999565)90:0.031376)94:0.032742,GCA_002210095.1_OWU77498.1:0.1895138270)97:0.010099)65:0.029029)99:0.053506,((((((((GCA_000012905.2_ABA78648.1:0.1044858083,GCA_900110025.1_SEN36105.1:0.1509741260)99:0.065420,(GCA_001620265.1_AMY68938.1:0.1286228448,(GCA_900106675.1_SDW84101.1:0.1657585888,(GCA_900156815.1_SIS58896.1:0.1233651107,(GCA_000740775.1_KFI33982.1:0.0643250554,GCA_000740795.1_KFI32110.1:0.0124854125)100:0.332499)100:0.056268)99:0.037412)91:0.009751)90:0.028252,(GCA_900110135.1_SEN04118.1:0.2135081688,(GCA_001517585.1_CUX82653.1:0.2428714209,GCA_900107025.1_SDW47584.1:0.1875253413)100:0.060798)96:0.063631)88:0.027935,(((GCA_000021865.1_ADE85453.1:0.1008681769,GCA_000740785.1_KFI28082.1:0.1387748826)100:0.037337,(GCA_000714535.1_KEO56549.1:0.0977635026,GCA_000715505.1_KEP70057.1:0.1221026509)100:0.044947)100:0.046655,(GCA_000203895.1_ABL70012.1:0.0931985625,GCA_000444995.1_AGT07966.1:0.1176433680)100:0.142799)87:0.014834)100:0.053808,((GCA_001305615.1_ALG90173.1:0.0909642548,(GCA_001548075.1_BAQ69888.1:0.0057832440,GCA_001633165.1_ANB34242.1:0.0000026066)100:0.146034)40:0.035789,GCA_900184935.1_SMX41951.1:0.0985526746)100:0.080553)99:0.025438,GCA_000152805.1_EAQ11051.1:0.2207242211)97:0.004062,((((GCA_000299875.1_EKE72726.1:0.1086580982,GCA_900114135.1_SFJ82394.1:0.0879757390)100:0.056987,(GCA_900109555.1_SEK38175.1:0.0000026906,GCA_900172305.1_SLN25929.1:0.0000026906)100:0.266053)100:0.123443,GCA_900177545.1_SMH29771.1:0.1763158023)88:0.035402,GCA_000671395.1_KCV81883.1:0.1894559550)99:0.105281)97:0.023176,(GCA_001307765.1_KPN61968.1:0.1215284933,GCA_900109955.1_SEW20416.1:0.0995313798)100:0.077030)99:0.033101)39:0.009964,((((((GCA_000153305.1_EAR50981.1:0.0983548175,(GCA_001403795.1_CTQ50894.1:0.1138572876,GCA_900109285.1_SEL26126.1:0.1729064524)100:0.202435)85:0.025094,(GCA_900114485.1_SFL02901.1:0.1495562436,((GCA_000836695.1_KIQ68492.1:0.0949068443,GCA_900141735.1_SHJ11696.1:0.1361973429)100:0.106759,GCA_000600975.2_EYD73778.1:0.2084124629)76:0.069332)78:0.050006)56:0.018942,GCA_900115595.1_SFP08931.1:0.1941763221)98:0.047067,((GCA_000299575.1_EKE45021.1:0.2442858664,(GCA_900113405.1_SFG18299.1:0.0000022509,GCA_900172315.1_SLN16879.1:0.0000026998)100:0.133440)83:0.075827,(GCA_900110115.1_SEM81388.1:0.0029625763,GCA_900141995.1_SHI37090.1:0.0060746169)100:0.174576)82:0.105016)50:0.035080,((GCA_000442275.2_EPX80198.1:0.0422971327,GCA_900111945.1_SFR51479.1:0.0466115113)100:0.161696,(GCA_000812665.2_AML52409.1:0.2045600620,GCA_900142295.1_SIN89419.1:0.3374400676)95:0.069789)81:0.048497)53:0.040635,((((((((((GCA_000155735.2_AGI71292.1:0.1258472784,GCA_001187845.1_AKS46472.1:0.0289027545)100:0.057677,GCA_900172275.1_SLN60028.1:0.1562995920)100:0.105988,((GCA_900099935.1_SDI17163.1:0.2222202189,GCA_900188335.1_SNS42387.1:0.0223554552)100:0.058872,GCA_900112335.1_SFB83040.1:0.0788556781)100:0.162184)98:0.056299,GCA_000018145.1_ABV93891.1:0.2553853357)24:0.014606,((GCA_001046955.1_AKO97249.1:0.0087215267,GCA_900109145.1_SEJ55636.1:0.0000029781)100:0.092747,(GCA_000765015.1_KGK79978.1:0.0115697011,GCA_900141945.1_SHI80435.1:0.0000029551)100:0.252919)98:0.044166)22:0.032704,(GCA_900172375.1_SLN46185.1:0.2005533914,GCA_000590925.1_AHM04800.1:0.2747451274)86:0.043543)20:0.010970,(((GCA_002115725.1_OSQ60165.1:0.0523696400,GCA_002115805.1_OSQ52016.1:0.0211614466)100:0.122775,GCA_900184815.1_SMX24459.1:0.2137227337)81:0.051000,(((GCA_900172355.1_SLN54321.1:0.2195379161,((((GCA_000014045.1_ABG32526.1:0.0881073586,GCA_000154785.2_AEI93419.1:0.0808560973)100:0.147550,(((GCA_000152605.1_EAP84079.1:0.1767424694,GCA_000172095.1_EDQ04178.1:0.1798377024)100:0.042451,GCA_000622405.1_KIN66611.1:0.0731020818)100:0.102839,GCA_900107355.1_SDY51024.1:0.2683665879)100:0.109080)100:0.091805,GCA_000161835.1_EET49810.1:0.2602212670)100:0.043822,(GCA_000814025.1_KIC49296.1:0.0374944111,GCA_001969365.1_APX13707.1:0.0536124378)100:0.167225)100:0.118028)86:0.009399,(GCA_900129685.1_SHG39414.1:0.1363368327,(GCA_000647975.1_KAJ56599.1:0.1991997385,(GCA_001404155.1_CRK74128.1:0.0000026906,GCA_900114125.1_SFJ27476.1:0.0000021715)100:0.162520)94:0.054304)92:0.017423)89:0.029110,GCA_900172235.1_SLN42489.1:0.1610999063)75:0.020517)88:0.027751)15:0.000003,GCA_001908835.1_APO86910.1:0.2289596345)98:0.038714,(((GCA_000223375.1_AEM40511.1:0.0000022409,GCA_001399515.1_ALJ80696.1:0.0000023152)100:0.310058,(GCA_900095785.1_SCM67928.1:0.0157831487,GCA_900115865.1_SFQ53899.1:0.0133951391)100:0.236761)92:0.039860,(GCA_000738435.1_AII87330.1:0.2616761797,GCA_001981245.1_APX88392.1:0.3773491029)93:0.048438)98:0.059752)37:0.029597,((((GCA_000152625.1_EAP77555.1:0.1273992571,((GCA_001247715.1_KNX42824.1:0.1080636985,GCA_900172295.1_SLN12626.1:0.1205129535)100:0.056364,GCA_900100005.1_SDI06998.1:0.1195144777)92:0.049640)89:0.038019,(GCA_001458355.1_CUH62961.1:0.1086327655,GCA_900110775.1_SEQ63964.1:0.1542209011)100:0.093217)89:0.027489,GCA_000152725.1_EAQ01233.1:0.2460275903)99:0.033366,GCA_900172385.1_SLN27614.1:0.2263585844)100:0.074639)18:0.006155)89:0.026641)99:0.058526,(GCA_900102905.1_SDK88607.1:0.1051297628,(GCA_000442315.1_EPX87270.1:0.3311626445,GCA_000600335.2_EYD74437.1:0.2137172551)100:0.269701)99:0.040982)100:0.051974,(((GCA_900106695.1_SDW18200.1:0.0816205996,GCA_900113695.1_SFJ10606.1:0.0499010116)100:0.148881,(GCA_900111545.1_SET25294.1:0.0000026906,GCA_900143155.1_SHN56483.1:0.0000026906)100:0.238453)100:0.056089,GCA_900107585.1_SDZ91985.1:0.3432052694)100:0.079494)100:0.122520,GCA_000179775.1_EFL87794.1:0.4176677919)97:0.020340)100:0.083061)100:0.074524,((GCA_000013025.1_ABI77627.1:0.0653142753,GCA_000685315.1_KCZ99734.1:0.0244398631)100:0.306191,GCA_000023785.1_ACT60647.1:0.3249135713)100:0.149068)100:0.057000,((GCA_000014745.1_ABI66882.1:0.2347034570,GCA_900103475.1_SDM80367.1:0.2281462028)100:0.160012,GCA_000152745.1_EAP90172.1:0.2636401176)100:0.213590)100:0.115278)98:0.055927)99:0.058317,(GCA_000017265.1_ACG79601.1:0.2031916477,GCA_001425915.1_KQW73442.1:0.2547877418)100:0.079422)100:0.136597);
