# Supplementary material for: Assessing the accuracy of phylogenetic rooting methods on prokaryotic gene families
Source: PLoS One. 2020 May 15;15(5):e0232950. doi: 10.1371/journal.pone.0232950 (PMC7228096; doi:10.1371/journal.pone.0232950)
Supplement: S2 Dataset — (ZIP) [file pone.0232950.s003.zip › EmpiricalDataset/GeneTrees_IQTree/000207.aln.treefile]

(GCA_000006905.1_AAK22706.1:0.0000027274,GCA_000092285.1_ADG12388.1:0.0063202916,(((((GCA_000010525.1_BAF88393.1:0.1000705199,GCA_000017645.1_ABS67773.1:0.0711416209)99:0.094741,(((GCA_000092925.1_ADH88930.1:0.0509998562,GCA_900100155.1_SCW47546.1:0.0814016849)100:0.088554,((GCA_002355335.1_BAT59071.1:0.2148899978,GCA_900148505.1_SHO66067.1:0.2172115632)97:0.060831,GCA_900188135.1_SNB54540.1:0.2651273831)98:0.060675)79:0.040632,((((((((GCA_000011365.1_BAC49651.1:0.0244125401,GCA_000661935.1_AHY50802.1:0.0235994763)100:0.129162,GCA_000195775.1_CAE27954.1:0.1065078690)100:0.051590,(GCA_000012725.1_ABA04904.1:0.0141006025,GCA_000013885.1_ABE63094.1:0.0385539274)76:0.032591)64:0.033294,(GCA_000935205.1_KIZ41452.1:0.0494831132,(GCA_001618955.1_KZD21431.1:0.0000021537,GCA_900108575.1_SEI00578.1:0.0000022680)100:0.116281)100:0.060313)100:0.075712,((GCA_000218565.1_AEI06710.1:0.0000020656,GCA_000218585.1_AEI03133.1:0.1241658793)100:0.010169,GCA_000314735.2_EKS28417.1:0.0213442846)100:0.091464)99:0.051266,GCA_000336555.1_EKS40052.1:0.0409783652)100:0.139385,(((GCA_001579845.1_AMN45335.1:0.2190507987,GCA_001426945.1_KQZ00778.1:0.2909193314)94:0.040977,((GCA_001741865.1_AOO80686.1:0.1367319604,GCA_900102525.1_SDF64725.1:0.0469417008)100:0.114456,GCA_900129325.1_SHF94744.1:0.2632937037)69:0.046871)71:0.057221,(((((GCA_900104485.1_SDB21530.1:0.2518318156,GCA_001305515.1_KPL52302.1:0.2090953907)53:0.026455,GCA_001676615.1_OCC01016.1:0.2296075217)85:0.055296,GCA_001720135.1_ODN71572.1:0.2397682976)90:0.061739,((((GCA_000019845.1_ACB96785.1:0.0610527214,(GCA_000021745.1_ACK49429.1:0.0282426191,GCA_900114285.1_SFK14502.1:0.0452645416)98:0.028683)92:0.036991,(GCA_900187365.1_SNB73144.1:0.1887728223,(((GCA_000013025.1_ABI75846.1:0.0897746585,GCA_000685315.1_KCZ99588.1:0.0492863339)100:0.185172,GCA_000023785.1_ACT57733.1:0.2022646156)100:0.133645,GCA_002251755.1_OYQ24339.1:0.3507261113)100:0.300263)86:0.068631)87:0.027902,((GCA_000304315.1_CCJ07183.1:0.0710755459,(GCA_001644125.1_OAI31196.1:0.0061956277,GCA_001675455.1_OBS50364.1:0.0187300467)100:0.103824)79:0.015405,GCA_002117405.1_ARN82931.1:0.1044102751)98:0.060290)82:0.040056,GCA_900104955.1_SED12684.1:0.1640142331)98:0.086530)97:0.098619,((GCA_001271345.1_ALA16989.1:0.0056723014,GCA_001887265.1_APF38599.1:0.0273211778)100:0.090422,(GCA_001402875.1_ALK10743.1:0.0000020162,GCA_001459775.1_CUU43405.1:0.0070092965)100:0.203611)87:0.043901)76:0.039630)76:0.035239)99:0.063046,(((GCA_000143145.1_ADJ23250.1:0.1503740266,GCA_000503895.1_AHB49200.1:0.0974839777)100:0.048906,(GCA_000981545.1_CPR21828.1:0.0070529099,GCA_900104305.1_SDP50816.1:0.0000023740)100:0.114663)100:0.156669,((((((((((((((((((((((((((GCA_000007125.1_AAL51508.1:0.0129792086,GCA_000157815.1_EEX98935.1:0.0000028247)100:0.006750,(GCA_000017405.1_ABS13923.1:0.0000023005,GCA_000585655.1_EXL04269.1:0.0000028078)100:0.022671)100:0.062627,GCA_900104355.1_SDO76862.1:0.0567302960)76:0.007240,GCA_900113985.1_SFI81025.1:0.0213991046)96:0.027494,(((GCA_001424795.1_KQU72931.1:0.0064390834,GCA_001605015.1_AMS40350.1:0.0000027274)100:0.047445,((GCA_001510895.1_KUM23287.1:0.0299219242,GCA_001618845.1_AMY03872.1:0.0512960705)100:0.032071,GCA_002075885.1_OQM75105.1:0.0901472464)100:0.034040)100:0.021071,GCA_900113935.1_SFJ39071.1:0.0779233118)97:0.016416)100:0.047995,GCA_001558695.1_KXF76238.1:0.0392179985)99:0.024380,(GCA_000014245.1_ABG64556.1:0.0394610465,(GCA_000300335.1_EKF18904.1:0.0241485071,GCA_000300515.1_EKF42109.1:0.0219284222)100:0.054294)100:0.029674)99:0.015396,(GCA_000022725.1_ACS51946.1:0.0202775905,GCA_000341385.1_AGF76428.1:0.0301127677)100:0.111405)100:0.031804,((GCA_000154705.2_EDQ34414.1:0.0205575590,GCA_001703635.1_OCW59342.1:0.0257217974)100:0.078555,(GCA_001687365.1_OBZ95351.1:0.0560981144,GCA_001885585.1_OJF94530.1:0.0334234425)100:0.092244)88:0.024254)62:0.050262,((GCA_000496075.1_ESR23677.1:0.1446082012,((GCA_000019845.1_ACB96777.1:0.1241070307,GCA_900114285.1_SFK40865.1:0.1004444861)97:0.047667,GCA_000021745.1_ACK52593.1:0.0943821946)100:0.213939)76:0.049331,(((GCA_000166055.1_ADP72565.1:0.0000027274,GCA_000636015.1_KAI95836.1:0.0000028200)100:0.114471,((GCA_002119765.1_ARP98373.1:0.0634544603,GCA_001579845.1_AMN40286.1:0.3830990000)100:0.094706,GCA_900102695.1_SCZ46227.1:0.1710864856)100:0.105018)98:0.043794,((GCA_000828475.1_BAQ18453.1:0.0199052430,GCA_001723285.1_ODR99147.1:0.0316400495)100:0.109357,GCA_001708935.1_ODA67553.1:0.2024745604)87:0.072001)37:0.034440)25:0.034800)24:0.021661,(GCA_000179775.1_EFL88642.1:0.1484654004,GCA_001293565.1_KPB00301.1:0.1556137249)64:0.045279)25:0.010304,GCA_002238045.1_OXT02599.1:0.1490606066)34:0.013698,(((GCA_000153465.1_EAS50703.1:0.0567549836,(GCA_000800175.1_KHJ55949.1:0.0000021477,GCA_900141975.1_SHJ26983.1:0.0000024311)100:0.041126)62:0.029163,GCA_900176465.1_SMC37308.1:0.0239022934)54:0.044441,GCA_000153705.1_EAU41127.1:0.1236345854)97:0.076157)54:0.064927,(((((((((GCA_000148725.1_EFO31489.1:0.0310544562,(GCA_000158095.1_EEE47300.1:0.0306747745,GCA_001403915.1_CTQ47120.1:0.0283978632)93:0.012900)90:0.018950,GCA_000192745.1_ADZ69330.1:0.0283746830)90:0.028792,(GCA_001188555.1_KND19738.1:0.0000027274,GCA_002249885.1_OXS41621.1:0.0000027274)100:0.046988)96:0.044880,GCA_900105595.1_SDU35255.1:0.0914632262)100:0.043554,(GCA_001907205.1_OKL44056.1:0.0269249747,(GCA_900110875.1_SER21380.1:0.0113970042,GCA_900114245.1_SFK56765.1:0.0087986326)100:0.087244)100:0.094698)71:0.046235,GCA_002088295.1_ORE96542.1:0.1538306146)99:0.061180,(((GCA_000014745.1_ABI66875.1:0.1242906809,GCA_900103475.1_SDM09900.1:0.1369562417)100:0.055086,GCA_000152745.1_EAP90164.1:0.2270166165)100:0.069708,((((((((((((((((GCA_000011965.2_AAV94537.1:0.0066997640,GCA_900102795.1_SCZ53379.1:0.0335827946)97:0.019726,(((((GCA_000203975.3_KID09419.1:0.0063984809,GCA_001890925.1_OJI93695.1:0.0603047309)81:0.013770,GCA_900113345.1_SFH26679.1:0.0000027274)39:0.000002,GCA_001258055.1_CRL16650.1:0.0000027274)80:0.013644,((GCA_900172225.1_SLN57062.1:0.0131436458,GCA_900109035.1_SEI73776.1:0.0668129523)63:0.000003,(GCA_000511355.1_AHD00237.1:0.0076125871,(GCA_000511385.1_AHD08767.1:0.0198864236,GCA_002210095.1_OWU72453.1:0.0624341463)75:0.022031)70:0.011776)37:0.012904)28:0.000002,(GCA_000376545.2_ANP39947.1:0.0129140761,((GCA_001205715.1_KNG92733.1:0.0265115051,(GCA_900114415.1_SFL14488.1:0.0263271838,(GCA_000814025.1_KIC50488.1:0.0000023593,GCA_001969365.1_APX11956.1:0.0065026622)100:0.035950)98:0.006621)41:0.000002,GCA_001678945.1_ANP35817.1:0.0000027274)64:0.012953)46:0.000002)78:0.006971)87:0.007814,(GCA_000671395.1_KCV81559.1:0.0340686024,GCA_000152725.1_EAQ04232.1:0.0351874399)27:0.012149)25:0.007209,((((((((((GCA_000153725.1_EAU46979.1:0.0074134393,(GCA_001482405.1_KUF10357.1:0.0646483741,GCA_001458375.1_CUH81491.1:0.0752512875)99:0.026812)96:0.025714,((((GCA_002211155.1_OWV53309.1:0.0000000000,GCA_002211225.1_OWV46124.1:0.0000000000):0.000000,GCA_900101505.1_SDD82771.1:0.0000000000):0.000003,GCA_002211205.1_OWV52159.1:0.0000022510)100:0.006953,(GCA_002237555.1_ASP21274.1:0.0015911216,GCA_900188425.1_SNT29220.1:0.0120629057)100:0.038923)99:0.020820)96:0.017334,(((GCA_001969385.1_APX23841.1:0.0000021640,GCA_900112435.1_SFD27570.1:0.0000028890)100:0.037877,(GCA_000442255.1_EPX85402.1:0.0536228689,GCA_900115815.1_SFQ62623.1:0.0643734609)98:0.021766)56:0.009357,(((((((GCA_001307765.1_KPN63068.1:0.0558121830,GCA_900109955.1_SEW06381.1:0.0000025161)99:0.034160,GCA_900100005.1_SDI18975.1:0.0574112235)95:0.035192,GCA_900177545.1_SMH53621.1:0.0790175694)44:0.017441,GCA_000152805.1_EAQ14825.1:0.0386013776)42:0.011430,GCA_000169415.1_EBA05847.1:0.0719347760)92:0.030301,GCA_900107235.1_SDY93672.1:0.0780802605)45:0.003552,GCA_000521865.1_ETX28798.1:0.0640015010)92:0.021687)48:0.012564)27:0.020083,(GCA_001038505.1_KMK66124.1:0.0133601290,GCA_900188035.1_SNR25630.1:0.0415832319)100:0.068477)90:0.015046,(GCA_000299875.1_EKE73474.1:0.0181705804,GCA_900114135.1_SFI99342.1:0.0739624209)99:0.041637)88:0.021791,GCA_900172385.1_SLN36136.1:0.0379143629)73:0.029182,GCA_001458175.1_CUH54043.1:0.0691337905)44:0.000003,(GCA_900095785.1_SCM67445.1:0.0000023916,GCA_900115865.1_SFQ04688.1:0.0000020474)100:0.061999)56:0.007227,((GCA_900110775.1_SEQ35404.1:0.0454564027,GCA_900142295.1_SIO04456.1:0.0522483918)98:0.019003,((((((GCA_000155735.2_AGI71152.1:0.0162188768,GCA_001187845.1_AKS45388.1:0.0447576386)100:0.024714,GCA_900172275.1_SLN23751.1:0.0201000246)99:0.013502,GCA_000738435.1_AII86526.1:0.1349086767)94:0.025643,(GCA_000442275.2_EPX80823.1:0.0137348392,GCA_900111945.1_SFR57037.1:0.0270880173)100:0.107650)48:0.016436,((GCA_000161835.1_EET49016.1:0.0638225223,GCA_000812665.2_AML51580.1:0.1551678967)90:0.040711,(GCA_000765015.1_KGK78726.1:0.0000026321,GCA_900141945.1_SHI64015.1:0.0000024886)100:0.084825)47:0.017834)42:0.015237,(((GCA_001458355.1_CUH63741.1:0.0423921053,(GCA_900109555.1_SEK65990.1:0.0000027274,GCA_900172305.1_SLN47112.1:0.0000027274)100:0.076330)95:0.044054,(GCA_000600975.2_EYD71192.1:0.0840106072,(((GCA_001517585.1_CUX80991.1:0.0988640017,GCA_900107025.1_SDW57594.1:0.1087410087)85:0.038709,(GCA_001908835.1_APO86141.1:0.1715308173,((((GCA_000012905.2_ABA79420.1:0.2019657038,((GCA_000203895.1_ABL70827.1:0.0943307429,GCA_000444995.1_AGT10336.1:0.0847992812)100:0.077750,GCA_900110025.1_SEN50223.1:0.1146993828)99:0.033055)78:0.026252,GCA_900110135.1_SEN40980.1:0.0949466289)78:0.031767,GCA_001620265.1_AMY70684.1:0.1253106065)98:0.055554,((GCA_000223375.1_AEM41602.1:0.0000022749,GCA_001399515.1_ALJ81717.1:0.0000021875)100:0.110398,GCA_000600335.2_EYD76523.1:0.1707957549)99:0.071616)92:0.039927)67:0.024378)47:0.018493,(GCA_900106675.1_SDX91979.1:0.1600560076,GCA_900114485.1_SFK96102.1:0.1523068605)33:0.020962)43:0.026838)64:0.019566)87:0.007911,((GCA_001403795.1_CTQ50327.1:0.0563502081,GCA_900109285.1_SEK97022.1:0.0724232669)100:0.072999,(GCA_001548075.1_BAQ68980.1:0.0067216962,GCA_001633165.1_ANB35024.1:0.0000022027)100:0.243277)70:0.009732)87:0.022931)50:0.023845)50:0.017311)76:0.007150,GCA_000152625.1_EAP77738.1:0.0844130181)53:0.006281)23:0.015871,(GCA_900142085.1_SHJ15997.1:0.0469962769,(((GCA_000014045.1_ABG31367.1:0.0265257199,GCA_000154785.2_AEI94930.1:0.0000021612)100:0.034181,GCA_000172095.1_EDQ03894.1:0.1021480813)76:0.029094,(GCA_000152605.1_EAP84894.1:0.0385819016,GCA_000622405.1_KIN68989.1:0.1004572913)76:0.039514)98:0.034789)95:0.014345)23:0.011427,(GCA_000590925.1_AHM02580.1:0.0184998452,GCA_900172295.1_SLN38752.1:0.0508821364)91:0.016588)81:0.019004,GCA_001247715.1_KNX40184.1:0.0709334702)14:0.014145,(GCA_900110425.1_SEO35445.1:0.0158764850,GCA_900156525.1_SIT81950.1:0.1496856458)96:0.047050)18:0.000002,((((GCA_001975705.1_APZ53841.1:0.0537192886,GCA_900116005.1_SFR14794.1:0.0429349904)84:0.022570,GCA_900111875.1_SFB00247.1:0.0436326342)86:0.009943,((GCA_002115725.1_OSQ56661.1:0.0345350114,(((((GCA_001046955.1_AKO98061.1:0.0000025858,GCA_900109145.1_SEJ34194.1:0.0000027274)100:0.019687,GCA_900184945.1_SMX42593.1:0.1482319810)47:0.016865,((GCA_001687105.1_ANT59545.1:0.0268411986,GCA_900116195.1_SFS30682.1:0.0067172733)48:0.019107,(GCA_900102075.1_SDE11918.1:0.0000026596,GCA_900100085.1_SDI32944.1:0.1051175605)35:0.007490)30:0.017427)95:0.029983,(GCA_900107355.1_SDY65506.1:0.0499267941,GCA_900172375.1_SLN37804.1:0.1052631840)97:0.011230)99:0.029461,GCA_900129685.1_SHH68587.1:0.0788861274)90:0.025104)90:0.005935,GCA_002115805.1_OSQ47844.1:0.0600627382)98:0.013988)95:0.015460,GCA_900116455.1_SFT85106.1:0.0832270202)95:0.013230)30:0.014748,GCA_900184935.1_SMX43565.1:0.0263461641)22:0.006926,(GCA_001305615.1_ALG90815.1:0.0263318578,(((((GCA_900110115.1_SEM78782.1:0.0064133430,GCA_900141995.1_SHI48325.1:0.0065168043)100:0.019612,(GCA_900115595.1_SFP06935.1:0.0265496970,(GCA_900113405.1_SFG24168.1:0.0000027274,GCA_900172315.1_SLN18778.1:0.0000027274)100:0.103060)91:0.006292)85:0.006570,(GCA_001981245.1_APX89334.1:0.0464310176,GCA_000299575.1_EKE44016.1:0.0479081768)86:0.012971)76:0.012094,((GCA_900188335.1_SNT16900.1:0.0202248798,((GCA_900112335.1_SFC03769.1:0.0286264902,GCA_900102905.1_SDK34565.1:0.1397098072)81:0.003634,GCA_900099935.1_SDI34590.1:0.0339372178)84:0.020302)79:0.007003,GCA_000018145.1_ABV93831.1:0.0349150288)33:0.000002)89:0.017335,GCA_000647975.1_KAJ54143.1:0.0542175454)96:0.024514)45:0.017092)97:0.014166,(GCA_001404155.1_CRK74895.1:0.0000026573,GCA_900114125.1_SFJ63972.1:0.0000025906)100:0.059661)99:0.020874,GCA_900184815.1_SMX25352.1:0.0543602489)99:0.034023,GCA_900172235.1_SLN57493.1:0.0000024602)100:0.119366,((GCA_900106695.1_SDX04330.1:0.0446681138,GCA_900113695.1_SFI47764.1:0.0239908611)100:0.140289,(GCA_900111545.1_SET72099.1:0.0000027274,GCA_900143155.1_SHN72139.1:0.0000027274)87:0.000002)64:0.069190)98:0.058460,GCA_900107585.1_SEA77980.1:0.0802473132)100:0.324534)100:0.116482)51:0.049830,((GCA_900115225.1_SFO50318.1:0.0000028871,GCA_900215505.1_SNY90963.1:0.0429898559)100:0.131091,GCA_000152825.2_ADM09600.1:0.2522613072)100:0.087862)43:0.028232,((GCA_000230555.1_AEQ52486.1:0.0214031251,GCA_900100665.1_SDH06026.1:0.0185409475)100:0.159479,GCA_000970435.1_KKB86360.1:0.2720917812)100:0.198946)54:0.039410)84:0.092320,(GCA_000017565.1_ABS63716.1:0.0910330603,((GCA_000144605.1_ADL00734.1:0.1490685261,GCA_002205555.1_ASD25954.1:0.0890233301)100:0.144046,(GCA_000175215.2_ADU13381.1:0.0304276328,GCA_000204015.1_EGF91148.1:0.0844768786)100:0.195914)100:0.296355)90:0.046569)83:0.040626,(GCA_000739695.1_GAK46580.1:0.1420611575,GCA_000689395.1_CDO58922.1:0.2386293511)87:0.026657)96:0.140033,(GCA_900101935.1_SDE07769.1:0.2836368222,GCA_900172325.1_SLN73499.1:0.2681341970)99:0.054195)98:0.097656,((((((((((((GCA_000013005.1_ABC63145.1:0.0477362416,(GCA_001304795.1_ALG61196.1:0.0000027274,GCA_001306275.1_KPM15358.1:0.0000027274)100:0.020594)100:0.030611,GCA_001281485.1_ALE16292.1:0.0330355726)100:0.049695,GCA_001677335.1_OBV11791.1:0.0000024832)100:0.030506,GCA_001663175.1_ANK13452.1:0.0681022043)100:0.056570,(GCA_001008165.2_AKH41426.1:0.0462208137,(GCA_001028705.1_AKM09733.1:0.0364730122,GCA_001661675.2_ARU15799.1:0.0236400824)100:0.033370)100:0.026595)100:0.032071,(GCA_000013325.1_ABD26398.1:0.0768979830,GCA_000235975.2_EHJ62882.1:0.0488111545)99:0.049003)99:0.020688,(GCA_000013985.1_ABF53028.1:0.0250387310,GCA_001610975.1_AMU95967.1:0.0074476041)100:0.193211)33:0.026644,((GCA_002218195.1_ASK87896.1:0.0135806197,GCA_900128895.1_SIO01606.1:0.0342706456)100:0.098478,(GCA_001295965.1_KPF77220.1:0.0000020839,GCA_001713435.1_AOG01107.1:0.0000027950)100:0.140951)59:0.036199)76:0.059327,((GCA_000016765.1_ABQ69331.1:0.0096177768,(GCA_002355275.1_ATE63150.1:0.0000023665,GCA_002367875.1_PCE43328.1:0.0000029833)100:0.058281)100:0.050745,GCA_001586395.2_KZB96696.1:0.0955210092)94:0.033314)34:0.024335,(GCA_000091125.1_BAI96153.1:0.0218888565,GCA_000147835.3_AEG48878.1:0.0172101253)100:0.138999)30:0.016731,(GCA_000175255.2_AEH62713.1:0.0000026289,GCA_000218875.1_AEI37762.1:0.0321258273)100:0.088357)45:0.020895,(GCA_000342165.1_EMD84261.1:0.0414018974,GCA_002211145.1_OWV33991.1:0.0420129339)100:0.065757)100:0.288258)93:0.066425,(GCA_000968135.1_CCQ73294.1:0.1819228958,GCA_001746755.1_OEJ68683.1:0.2962099277)99:0.141994)49:0.052003,(GCA_000982415.1_KKJ76279.1:0.0000023220,GCA_001026905.1_KLN62121.1:0.0123281210)100:0.266350)46:0.045328,((GCA_000024465.1_ADE40527.1:0.2925369596,((GCA_900102465.1_SDF24581.1:0.0630684728,(GCA_000319385.1_AFX99139.1:0.1046037387,GCA_000510265.1_AHC73756.1:0.1029731083)100:0.448090)100:0.166959,((GCA_000300235.2_AJD51534.1:0.0968754325,GCA_000300275.1_EKF07271.1:0.0170765750)100:0.078458,GCA_900093605.1_SCA56786.1:0.2604363919)100:0.105337)99:0.077389)88:0.037418,((GCA_900177295.1_SMF32935.1:0.0000023931,GCA_900188055.1_SNR69126.1:0.0000025156)100:0.217886,(GCA_000299935.1_EKE74809.1:0.2332987802,GCA_900100655.1_SDF52369.1:0.7076746096)98:0.066198)48:0.038414)40:0.021786)61:0.065750,(((GCA_000264455.2_AFK52718.1:0.0000027274,GCA_001601315.1_KYO51213.1:0.0000027274)100:0.188005,GCA_900199215.1_SNT71980.1:0.6145054489)48:0.060878,(GCA_001192655.1_GAO97521.1:0.1748681186,GCA_002117145.1_ARN84386.1:0.1540130316)100:0.094869)48:0.029808)96:0.148970,((GCA_000742835.1_AIK96165.1:0.2231871268,(GCA_000388175.3_ETZ04657.1:0.0938001589,GCA_000469665.2_ETZ06854.1:0.1329672467)100:0.774858)45:0.076551,((GCA_000219355.1_AEI88449.1:0.3953640215,GCA_000815465.1_KIE04771.1:0.2865215150)100:0.241229,(((GCA_000010205.1_BAG39466.1:0.0720828644,GCA_000964595.1_KJV55064.1:0.0699122418)100:0.399050,(GCA_000012385.1_ABE05053.1:0.0869804589,GCA_000195735.1_CAA14700.1:0.1319416934)100:0.135224)100:0.356534,(((((GCA_000008385.1_AAW70722.1:0.0712501604,GCA_000953315.1_CDR79625.1:0.0289326752)100:0.367645,((GCA_000026005.1_CAH58038.1:0.0591423775,GCA_000964755.1_KJV65914.1:0.0958745923)100:0.082196,GCA_000964795.1_KJV68711.1:0.2970422472)100:0.112253)59:0.117493,(GCA_000011945.1_AAV86509.1:0.0223236653,GCA_000024505.1_ACZ49366.1:0.0096927597)100:0.217047)100:0.417535,(GCA_000022525.1_ACT69188.1:0.1742968684,GCA_000632985.1_AHX11143.1:0.1435152934)100:0.983248)73:0.205388,((GCA_000153525.1_EAS84735.1:0.1606375383,GCA_000155895.1_EDZ60275.1:0.1431092217)100:0.584163,(((((((((((((((((((((GCA_000011345.1_BAC08846.1:0.0000024695,GCA_000505665.1_AHB88003.1:0.0000024991)100:0.128021,((GCA_000231365.2_EHC14901.1:0.0130634622,GCA_001904645.1_OKH14903.1:0.0063482540)94:0.012980,(((GCA_000934435.1_KIY10679.1:0.0000022632,GCA_001990805.1_ONN61040.1:0.0000028093)99:0.006470,((GCA_000346485.2_KYC36039.1:0.0193551186,GCA_000760695.2_KIE07752.1:0.0000021851)100:0.037177,GCA_000952155.1_KJH73077.1:0.1008131875)94:0.042943)72:0.000003,GCA_001275395.1_KOP22735.1:0.0000022196)77:0.006779)80:0.013428)4:0.014179,(((GCA_000317555.1_AFZ29190.1:0.0067499638,GCA_001904655.1_OKH28029.1:0.0060341187)100:0.057670,GCA_000317125.1_AFY89373.1:0.0311758592)95:0.020605,((((GCA_000350125.1_CCH66105.1:0.0547956980,GCA_000350125.1_CCH66106.1:0.0082189595)92:0.000003,GCA_000350105.1_CCH67911.1:0.0000028756)99:0.134025,((GCA_001456025.1_KST67635.1:0.0000027274,GCA_001456025.1_KST69729.1:0.0000027013)100:0.078518,GCA_000316665.1_AFY58800.1:0.1135531209)97:0.061496)73:0.009018,(GCA_000710505.1_KEI66447.1:0.0151243332,GCA_900009265.1_CUR15240.1:0.0254694791)100:0.136305)23:0.022924)23:0.013256)37:0.027080,(((((GCA_000020025.1_ACC79219.1:0.1012076169,(GCA_000828085.2_KIJ80737.1:0.0229091706,GCA_000317435.1_AFZ02069.1:0.1025231578)92:0.024299)90:0.023897,(GCA_000169135.1_EAW44691.1:0.0000029229,GCA_002218065.1_GAX37428.1:0.0399338484)100:0.052096)81:0.004401,(((GCA_000175835.1_EFA70802.1:0.0000027274,GCA_001432185.1_KRH97258.1:0.0000027274)100:0.030723,GCA_002368135.1_BAZ90110.1:0.0365887628)99:0.034412,GCA_000175855.1_EFA73481.1:0.0151378415)100:0.125360)90:0.038374,(((GCA_000204075.1_ABA21933.1:0.0352009656,((((GCA_002368055.1_BAZ75106.1:0.0000027274,GCA_002368295.1_BAZ00971.1:0.0000027274)93:0.000002,GCA_002368275.1_BAY90697.1:0.0066047325)92:0.024495,((GCA_000312705.1_AFW97068.1:0.0064443775,(GCA_000789435.1_KHG41378.1:0.0063936786,GCA_002368115.1_BAZ85123.1:0.0000025261)78:0.006400)100:0.015067,GCA_000316575.1_AFY30555.1:0.1849330412)85:0.022554)92:0.025780,(GCA_000317535.1_AFZ27401.1:0.0063432734,GCA_000317695.1_AFZ55874.1:0.0327346822)100:0.022800)72:0.012445)85:0.005942,GCA_002368075.1_BAZ80462.1:0.0461946425)98:0.013942,(GCA_002367975.1_BAY14271.1:0.0190619662,GCA_001298445.1_ALF52600.1:0.0426412573)96:0.013264)96:0.026732)49:0.000003,GCA_000196515.1_ADI63233.1:0.0489373100)89:0.015076)84:0.030953,GCA_002142475.1_BAS57796.1:0.0553998751)90:0.028322,(GCA_000775285.1_KGF72039.1:0.0526541314,(((GCA_000180455.1_CBN58431.1:0.0666540193,((GCA_000214075.2_EGK90682.1:0.0129317955,GCA_000317475.1_AFZ05896.1:0.0298998931)100:0.039270,GCA_002412335.1_PCN53185.1:0.0624725873)100:0.049821)100:0.057072,GCA_001904725.1_OKH39288.1:0.0887723549)98:0.040409,(GCA_000317495.1_AFZ13207.1:0.0333436929,GCA_000317145.1_AFY95329.1:0.2145598102)100:0.034750)100:0.058667)91:0.006872)89:0.027611,GCA_000018105.1_ABW28919.1:0.0789404491)85:0.006612,GCA_000317105.1_AFY80347.1:0.1485983724)90:0.032703,((GCA_000478195.2_ERT04410.1:0.0600528224,GCA_000972705.2_KKD35298.1:0.0568067263)99:0.063566,GCA_001637395.1_OAB63049.1:0.0539148374)98:0.047837)83:0.009226,(((GCA_000317045.1_AFY67122.1:0.0522843605,((GCA_000317065.1_AFY70386.1:0.0850310986,GCA_000332215.1_ELS32185.1:0.2986212795)98:0.055687,GCA_001870225.1_APB32416.1:0.2652733431)88:0.051599)86:0.032704,GCA_001276715.1_KOR37654.1:0.0422581212)83:0.021014,(GCA_000012525.1_ABB58595.1:0.1063842540,(((GCA_000011465.1_CAE18485.1:0.2253025330,GCA_000760175.1_KGG13366.1:0.0276652444)100:0.045044,GCA_001182765.1_CRY90790.1:0.1139062697)99:0.012369,(GCA_000155635.1_EDY37425.1:0.0353200664,GCA_000316515.1_AFY29437.1:0.0497184478)100:0.031908)100:0.109865)97:0.045466)83:0.023483)29:0.007206,((((GCA_000014265.1_ABG50638.1:0.0207097399,GCA_002260545.1_OZH54424.1:0.0464210146)100:0.104295,GCA_000317515.1_AFZ17913.1:0.0403423372)96:0.028398,GCA_000155555.1_EDX72843.1:0.0866663536)83:0.019339,GCA_001746915.1_OEJ73780.1:0.0899168604)77:0.026163)80:0.022996,((GCA_000332035.1_ELR97291.1:0.1073641962,(GCA_000317615.1_AFZ50400.1:0.0808307030,GCA_000317635.1_AFZ45057.1:0.0455012856)100:0.159081)97:0.016347,GCA_000473895.1_ERN40492.1:0.1982174271)97:0.033742)96:0.021019,(GCA_000176895.2_CCE15018.1:0.0000029499,GCA_000307915.1_EKD07104.1:0.0000028763)100:0.168449)81:0.010392,((((GCA_000297435.1_CCI30672.1:0.0061990092,GCA_000312205.1_CCI05786.1:0.0063174152)100:0.074836,(GCA_000317025.1_AFY79610.1:0.0000029210,GCA_001904635.1_OKH22604.1:0.0000025368)100:0.071807)96:0.041186,((((GCA_000317575.1_AFZ37628.1:0.0048665162,GCA_002355455.1_BAU65128.1:0.0080235348)100:0.079653,GCA_000332055.1_ELS01471.1:0.0886592741)33:0.019330,GCA_000021825.1_ACK73435.1:0.1324040246)52:0.021933,((GCA_000017845.1_ACB51472.1:0.0236505498,(GCA_000167195.1_EAM51577.1:0.0000027274,GCA_000235665.2_EHJ13536.1:0.0000027274)100:0.050081)100:0.024867,GCA_000025125.1_ADB94791.1:0.1406616711)98:0.079237)49:0.014442)49:0.017770,(GCA_002368355.1_BAZ43497.1:0.1333961874,(GCA_000284135.1_BAL30033.1:0.0000021352,GCA_000478825.2_AIE75483.1:0.0195864750)100:0.241429)78:0.029982)93:0.044995)86:0.014908,((GCA_000211815.1_EGJ29806.1:0.0520519354,GCA_001942495.1_OLT61001.1:0.0000023086)100:0.064960,(GCA_002075285.2_ASC69145.1:0.0838434963,(GCA_000817775.1_KIF39211.1:0.0479898064,GCA_001904775.1_OKH48437.1:0.1546743743)100:0.055196)98:0.045327)96:0.029006)87:0.026230,(((GCA_000317675.1_AFZ54656.1:0.0695751744,GCA_001548095.1_BAQ60942.1:0.0943644439)96:0.008912,GCA_001548115.1_BAQ66647.1:0.0780280307)100:0.060440,GCA_001747005.1_OEJ78458.1:0.0703042756)96:0.018237)92:0.048672,GCA_001904615.1_OKH18069.1:0.0870083650)99:0.141568,(GCA_000011385.1_BAC89226.1:0.0753581316,GCA_000484535.1_AGY58745.1:0.0347857211)100:0.185678)100:0.263465,GCA_001765415.1_AOR38306.1:0.3256763263)100:0.294063,((GCA_000014865.1_ABK43466.1:0.2392566419,GCA_002109495.1_OSM02494.1:0.1147233786)100:0.388519,GCA_001982645.1_ONG37780.1:0.6556400878)100:0.389314)100:0.208826,(GCA_000226315.1_AEP08534.1:0.0000026818,GCA_000348745.1_AGH97021.1:0.0065220603)100:1.255500)100:0.494124)78:0.169598)92:0.041529)92:0.115244)95:0.068336)68:0.063548)99:0.073588,(((((GCA_000010725.1_BAI71598.1:0.0399486437,GCA_000632475.2_AIB11318.1:0.0700128345)100:0.099181,((GCA_000225995.2_EGY02233.1:0.0000027003,GCA_000730165.2_ASG21061.1:0.0000020076)100:0.092892,(GCA_000016185.1_ACI99226.1:0.1157272937,GCA_002251795.1_OYQ34851.1:0.1524646054)99:0.062188)99:0.028207)72:0.069136,(GCA_000576635.1_EWY38159.1:0.0436591510,GCA_000936425.1_KJB95957.1:0.0675960139)100:0.136642)100:0.089906,(GCA_000767795.1_KGM34963.1:0.0317486933,GCA_002195995.1_OWJ65209.1:0.0351752136)100:0.298892)100:0.143718,((((GCA_000009985.1_BAE50089.1:0.2005902657,(GCA_000294655.1_CCG43157.1:0.0034590341,GCA_900108475.1_SEH37196.1:0.0091967611)100:0.108069)100:0.065257,GCA_000513295.1_CDK97453.1:0.1244701076)100:0.142140,((((((((((GCA_000011685.1_AAW60019.1:0.0172189842,GCA_000234355.2_EHH67608.1:0.0406683441)100:0.043117,(GCA_000231445.2_EHD14587.1:0.0000027274,GCA_002153535.1_OUI78889.1:0.0000025622)100:0.190564)94:0.034229,(GCA_000617865.1_GAJ28625.1:0.0631418597,((((GCA_000724025.1_CDG39136.1:0.0000027274,GCA_001547995.1_BAT20827.1:0.0000022534)100:0.017285,(GCA_001787335.1_AOX16096.1:0.0000024492,GCA_001787355.1_AOX19057.1:0.0000027274)100:0.023395)100:0.013608,GCA_002005465.1_AQS88909.1:0.0515073502)89:0.006947,GCA_000963885.1_GAN55379.1:0.0413715853)90:0.009428)90:0.029995)95:0.021432,((GCA_000723565.1_CDG32889.1:0.0060404386,GCA_002003665.1_OOL16783.1:0.0073519432)100:0.084850,(GCA_000164635.1_EFH13574.1:0.0865691605,((GCA_900101615.1_SDD71443.1:0.0000027274,GCA_900104205.1_SDB68062.1:0.0000027274)100:0.099226,GCA_900141905.1_SHJ53775.1:0.0557015975)100:0.135956)100:0.200612)30:0.024393)48:0.037358,((GCA_000021325.1_ACI51279.1:0.0321055251,(GCA_000182745.1_BAK84502.1:0.0064384682,(GCA_000964505.1_GAO00773.1:0.0065313011,GCA_000208635.2_EGG78321.1:0.0065345418)88:0.000003)100:0.037022)100:0.033684,GCA_002005445.1_AQS85708.1:0.0767026388)4:0.019822)49:0.043745,GCA_002173735.1_ARW48431.1:0.1155699249)55:0.033688,(GCA_000306035.1_EKN00357.1:0.0213843576,GCA_000964385.1_GAN78688.1:0.0606529730)100:0.071796)54:0.031828,GCA_000964365.1_GAN77104.1:0.1190858581)100:0.041215,(GCA_000016725.1_ABQ30910.1:0.0000027274,GCA_000202835.1_BAJ81097.1:0.0000022089)100:0.045998)100:0.037161,(GCA_000014285.2_ABI61983.1:0.0000029394,GCA_000576085.2_AHJ62901.1:0.0000025200)100:0.025736)100:0.339693)100:0.071915,((((GCA_000013085.1_ABC21878.1:0.0725818281,GCA_000284415.2_CCG08753.1:0.1639335073)100:0.136415,(GCA_000315795.1_EKV31431.1:0.1067100336,(GCA_001611975.1_AMW35032.1:0.1483659241,GCA_900156605.1_SIS41913.1:0.1779290255)100:0.176093)100:0.121108)46:0.066018,GCA_900100455.1_SDH14704.1:0.1702426661)44:0.041569,GCA_900101965.1_SDE85125.1:0.2193519358)100:0.158077)100:0.171890)93:0.067115)91:0.112541,((GCA_000963705.1_KJV08188.1:0.0000028043,GCA_000963705.1_KJV08452.1:0.0000028338)100:0.048707,GCA_002251735.1_OYQ16706.1:0.0328869198)100:0.571822)60:0.082775,GCA_900167455.1_SJZ37199.1:0.5221477086)100:0.464951)99:0.086066)97:0.073418)57:0.050728)55:0.027068,((GCA_001017175.1_KLK94807.1:0.0141513279,GCA_900102135.1_SCZ07980.1:0.0532364193)100:0.029325,(((((GCA_000016285.1_ACM39043.1:0.0578334795,(GCA_000769405.1_KPN25441.1:0.0700599912,(GCA_000092025.1_AAK88278.1:0.0572279150,GCA_000092045.1_ABC92784.1:0.0416952061)48:0.027010)46:0.008891)45:0.000002,((GCA_000722615.1_KEQ08548.1:0.0000027274,GCA_000722625.1_KEQ03398.1:0.0000022320)100:0.019574,(GCA_000731295.1_CDN56192.1:0.0000028161,GCA_000731315.1_CDN50078.1:0.0062790638)100:0.039428)100:0.033735)100:0.118021,(GCA_001687365.1_OBZ97046.1:0.0207135501,GCA_001885585.1_OJF95035.1:0.0436129030)100:0.136708)22:0.046400,((((GCA_000017145.1_ABR62296.1:0.0133171143,(GCA_000697965.2_ANK74515.1:0.0230253134,(GCA_000018545.1_ACP27336.1:0.0166096810,GCA_002288525.1_ASY65029.1:0.0151630122)62:0.019609)62:0.008916)62:0.026738,(GCA_001267455.1_KOC76329.1:0.0119409373,GCA_001652565.1_ANH06239.1:0.0137698874)100:0.066879)100:0.071987,(GCA_001578105.1_AMM83346.1:0.0309272484,GCA_002043005.1_AQZ49456.1:0.0436170732)100:0.087158)85:0.025579,(GCA_000325745.1_AGA64608.1:0.1778365046,GCA_000496595.1_AHA28056.1:0.2312977718)100:0.162770)16:0.000003)62:0.044553,((((((GCA_000012905.2_ABA79651.1:0.0863990270,GCA_001620265.1_AMY68446.1:0.1482635611)98:0.057969,((GCA_000714535.1_KEO51221.1:0.0487751686,GCA_000715505.1_KEP70970.1:0.0459411089)100:0.086821,(GCA_000021865.1_ADE86401.1:0.0344473249,GCA_000740785.1_KFI28143.1:0.1919517427)100:0.196355)97:0.084259)10:0.020221,(((((GCA_000442315.1_EPX84693.1:0.1556734691,((GCA_000740775.1_KFI27272.1:0.0000028500,GCA_000740795.1_KFI27701.1:0.0000021702)100:0.085805,GCA_900110025.1_SEM87509.1:0.1032207957)100:0.068533)100:0.063065,((((GCA_001548075.1_BAQ71176.1:0.0000027405,GCA_001633165.1_ANB33212.1:0.0000020989)100:0.060541,GCA_900106675.1_SDX53192.1:0.1191428951)100:0.071269,GCA_900184945.1_SMX43057.1:0.0701968880)100:0.104183,GCA_900156815.1_SIT24451.1:0.1402689598)100:0.058208)99:0.025410,GCA_000600335.2_EYD73956.1:0.2145326468)81:0.019318,GCA_900110135.1_SEN70305.1:0.2594291940)30:0.025054,GCA_000203895.1_ABL69752.1:0.2519786938)29:0.024000)11:0.011135,((GCA_000153305.1_EAR52858.1:0.0489229672,GCA_900172355.1_SLN71114.1:0.1026936836)100:0.152770,(GCA_000836695.1_KIQ70749.1:0.0348782923,GCA_900141735.1_SHI99342.1:0.1130475238)99:0.074366)100:0.042039)93:0.060657,(GCA_000223375.1_AEM40965.1:0.0000024651,GCA_001399515.1_ALJ81116.1:0.0000027281)100:0.184667)66:0.010326,(GCA_000743575.1_KFL30473.1:0.1068756101,GCA_000970435.1_KKB86697.1:0.0857646878)100:0.256683)100:0.144270)100:0.072897)95:0.048359)88:0.034763,((GCA_000019945.1_ACB81346.1:0.1176388915,GCA_000022085.1_ACL56873.1:0.0556587474)84:0.030511,(((GCA_000585625.1_EXL02563.1:0.0477244780,GCA_002075885.1_OQM74868.1:0.0679081380)100:0.069705,(GCA_001510895.1_KUM25775.1:0.0692843175,GCA_001618845.1_AMY03514.1:0.0704709441)100:0.070382)98:0.030800,GCA_900104035.1_SDO49512.1:0.1101057722)100:0.043531)95:0.034110)100:0.126671,(GCA_001425915.1_KQW71981.1:0.1767317862,GCA_000017265.1_ACG79080.1:0.2091286328)100:0.064866)100:0.081446);
