# Supplementary material for: Assessing the accuracy of phylogenetic rooting methods on prokaryotic gene families
Source: PLoS One. 2020 May 15;15(5):e0232950. doi: 10.1371/journal.pone.0232950 (PMC7228096; doi:10.1371/journal.pone.0232950)
Supplement: S2 Dataset — (ZIP) [file pone.0232950.s003.zip › EmpiricalDataset/GeneTrees_IQTree/000208.aln.treefile]

(GCA_000006905.1_AAK25506.1:0.0473181955,GCA_000092285.1_ADG08667.1:0.0162081280,(((GCA_000017265.1_ACG76609.1:0.1124613972,GCA_001425915.1_KQW69372.1:0.1249316714)100:0.185960,(GCA_000175215.2_ADU14013.1:0.1590266824,GCA_000204015.1_EGF91810.1:0.1078521952)100:0.265108)95:0.060534,((((GCA_000014745.1_ABI64389.1:0.0979414844,GCA_900103475.1_SDM38252.1:0.1253410982)100:0.087535,GCA_000152745.1_EAP88750.1:0.2341520408)100:0.116605,((GCA_000013025.1_ABI78120.1:0.0094802275,GCA_000685315.1_KCZ97209.1:0.0102828342)100:0.107546,GCA_000023785.1_ACT60026.1:0.1851937514)100:0.166597)99:0.079093,((((((((((((((((((((GCA_000007125.1_AAL53199.1:0.0109154407,GCA_000157815.1_EEX99305.1:0.0000021318)100:0.022249,(GCA_000017405.1_ABS13532.1:0.0000025847,GCA_000585655.1_EXL07730.1:0.0000022051)100:0.016052)100:0.066597,((GCA_900104355.1_SDO59638.1:0.0564744363,GCA_900113985.1_SFI73297.1:0.0258091691)100:0.073171,(((((GCA_000585625.1_EXL09442.1:0.0433076912,GCA_002075885.1_OQM76382.1:0.0763528210)100:0.015532,GCA_900113935.1_SFJ12040.1:0.1349642246)83:0.025759,(GCA_001510895.1_KUM25446.1:0.0329555185,GCA_001618845.1_AMX98301.1:0.0556815130)100:0.035347)100:0.046005,(GCA_001424795.1_KQU62711.1:0.0387790383,GCA_001605015.1_AMS39691.1:0.0232957443)100:0.035490)98:0.023504,(GCA_000300335.1_EKF19249.1:0.1228452803,GCA_000300515.1_EKF41698.1:0.0914364175)100:0.102572)85:0.067929)83:0.025695)84:0.031367,GCA_001558695.1_KXF79578.1:0.0339520479)85:0.043672,((GCA_000800175.1_KHJ53597.1:0.0125310897,GCA_900141975.1_SHJ95516.1:0.0057599836)100:0.178494,GCA_900129325.1_SHF63594.1:0.1698878402)98:0.046818)100:0.159297,(((GCA_000230555.1_AEQ53474.1:0.0836534053,GCA_900100665.1_SDG25824.1:0.0375661493)100:0.181596,(GCA_000743575.1_KFL30364.1:0.0921113465,GCA_000970435.1_KKB76139.1:0.0852929463)100:0.107896)100:0.084577,GCA_900104035.1_SDO33198.1:0.2624777390)100:0.103126)80:0.024283,(GCA_900148505.1_SHO66141.1:0.2348179881,(GCA_900115225.1_SFN90381.1:0.0656473145,GCA_900215505.1_SNY91733.1:0.0938218102)100:0.262331)99:0.076523)85:0.023585,(((((((GCA_000014245.1_ABG62066.1:0.1405762634,((GCA_000154705.2_EDQ35297.1:0.0429436950,GCA_001703635.1_OCW56052.1:0.0524993708)100:0.034577,(GCA_001293565.1_KPB02097.1:0.1092363622,GCA_000179775.1_EFL87653.1:0.1886228414)96:0.065748)59:0.034824)88:0.033522,GCA_002238045.1_OXT02035.1:0.1089183965)48:0.010092,(((GCA_000016285.1_ACM34986.1:0.0984938915,(GCA_000722615.1_KEQ03086.1:0.0000025847,GCA_000722625.1_KEQ03553.1:0.0000020633)100:0.024666)100:0.031478,((((((GCA_000017145.1_ABR62061.1:0.0425601486,(GCA_000018545.1_ACP27108.1:0.0058257382,GCA_002288525.1_ASY64820.1:0.0471528381)100:0.013923)100:0.034717,GCA_000697965.2_ANK74318.1:0.0301230262)100:0.035184,(GCA_000092045.1_ABC88854.1:0.0259447485,GCA_000769405.1_KPN25588.1:0.0178931008)100:0.024230)100:0.026889,GCA_001687365.1_OBZ93579.1:0.0288350003)62:0.020873,(((GCA_001267455.1_KOC74672.1:0.0260361008,GCA_001652565.1_ANH06108.1:0.0076683663)100:0.074483,(GCA_000731295.1_CDN56325.1:0.0000027733,GCA_000731315.1_CDN50209.1:0.0036350211)100:0.095172)100:0.024543,(GCA_001578105.1_AMM87010.1:0.0674728602,GCA_002043005.1_AQZ50084.1:0.0255689577)100:0.085140)94:0.016356)95:0.029557,GCA_000092025.1_AAK85843.2:0.0934189631)100:0.070563)27:0.006757,GCA_001885585.1_OJF98399.1:0.0975189431)100:0.036179)100:0.051568,(GCA_000153465.1_EAS49072.1:0.0243493247,(GCA_900176465.1_SMC54255.1:0.0510208714,GCA_000153705.1_EAU42322.1:0.0627138364)100:0.043307)100:0.093542)100:0.064395,GCA_002088295.1_ORE94480.1:0.3393701034)92:0.039848,((((GCA_000148725.1_EFO32262.1:0.0691350937,(GCA_000158095.1_EEE43049.1:0.0727657147,GCA_001403915.1_CTQ46475.1:0.0542132627)100:0.049266)100:0.050576,(GCA_000192745.1_ADZ68491.1:0.0963266629,(GCA_001188555.1_KND17717.1:0.0009607931,GCA_002249885.1_OXS47204.1:0.0065846871)100:0.049385)57:0.026062)30:0.019126,(GCA_001907205.1_OKL44581.1:0.0797606486,(GCA_900110875.1_SEQ26953.1:0.0203790861,GCA_900114245.1_SFJ93056.1:0.0235520268)100:0.081788)100:0.034380)98:0.040218,GCA_900105595.1_SDU42136.1:0.0919418784)99:0.027607)90:0.025218,GCA_000496075.1_ESR25929.1:0.2031319686)86:0.019819)100:0.058189,GCA_001720135.1_ODN71314.1:0.2370770296)97:0.030080,(GCA_001305515.1_KPL55802.1:0.1523579746,GCA_900104485.1_SDB56684.1:0.1309859584)76:0.052435)99:0.054957,GCA_900102695.1_SCZ35262.1:0.2094441927)93:0.053543,((((GCA_000503895.1_AHB49737.1:0.1739907777,GCA_000143145.1_ADJ24116.1:0.2551362371)97:0.057322,(GCA_000981545.1_CPR18504.1:0.0000021667,GCA_900104305.1_SDO18044.1:0.0025801154)100:0.143082)99:0.081430,GCA_001708935.1_ODA67784.1:0.0605324384)79:0.014044,(GCA_000828475.1_BAQ16024.1:0.0262108066,GCA_001723285.1_ODS00217.1:0.0318878530)100:0.136980)93:0.075287)74:0.029375,(GCA_000166055.1_ADP70183.1:0.0056312252,GCA_000636015.1_KAI95427.1:0.0017232190)100:0.246810)100:0.050038,GCA_000689395.1_CDO60052.1:0.2586027624)25:0.011520,(GCA_000017565.1_ABS61766.1:0.1649634803,GCA_000739695.1_GAK46320.1:0.1988647096)93:0.060918)100:0.033070,(GCA_900172325.1_SLN22338.1:0.1775068008,(((((((GCA_000010525.1_BAF87016.1:0.2034346773,GCA_000017645.1_ABS66938.1:0.0988017086)38:0.034548,GCA_001676615.1_OCC05035.1:0.1461194667)97:0.058699,((((GCA_000011365.1_BAC46010.1:0.0096045043,GCA_000661935.1_AHY55568.1:0.0121025460)100:0.082358,((((GCA_000218565.1_AEI04791.1:0.0000022613,GCA_000218585.1_AEI01217.1:0.0000023715)100:0.040200,GCA_000314735.2_EKS30093.1:0.0134032646)100:0.082609,GCA_000336555.1_EKS33144.1:0.0247501168)90:0.023995,(GCA_000935205.1_KIZ42539.1:0.0754301381,(GCA_001618955.1_KZD25842.1:0.0086003425,GCA_900108575.1_SEH81752.1:0.0060635263)100:0.107901)96:0.044837)82:0.009222)41:0.029381,(GCA_000012725.1_ABA03323.1:0.0709191484,GCA_000013885.1_ABE60964.1:0.0252444684)100:0.068825)100:0.113562,((GCA_000264455.2_AFK56712.1:0.0129194726,(GCA_001601315.1_KYO55672.1:0.0000020265,GCA_000264455.2_AFK56713.1:0.0513952745)85:0.000002)100:0.235217,GCA_000576635.1_EWY39746.1:0.1802473474)100:0.171225)45:0.023586)46:0.012003,(((GCA_001402875.1_ALK11001.1:0.0000029681,GCA_001459775.1_CUU43663.1:0.0037212478)100:0.151129,((GCA_000092925.1_ADH91195.1:0.0472098371,GCA_900100155.1_SCW71000.1:0.0684002700)100:0.087522,(GCA_001741865.1_AOO80061.1:0.0840387633,GCA_900102525.1_SDG54310.1:0.0454387983)100:0.083971)100:0.075010)83:0.026881,(GCA_001271345.1_ALA19568.1:0.0135393325,GCA_001887265.1_APF38808.1:0.0113911623)100:0.145344)84:0.031927)98:0.022583,(GCA_000019945.1_ACB78389.1:0.1165361993,GCA_000022085.1_ACL57186.1:0.0595645194)100:0.108533)98:0.017907,((GCA_001017175.1_KLK94085.1:0.0221248911,GCA_900102135.1_SCY51945.1:0.0288403696)100:0.158728,(((GCA_001426945.1_KQY97904.1:0.1909842950,((GCA_000195775.1_CAE25513.1:0.1709707387,GCA_001579845.1_AMN38820.1:0.1257389768)100:0.049247,GCA_002355335.1_BAT61720.1:0.2326971585)100:0.049903)89:0.045056,GCA_002119765.1_ARP99542.1:0.1293454297)94:0.027858,GCA_000314735.2_EKS29897.1:0.5304913122)97:0.037678)96:0.024841)100:0.060770,(((((GCA_000019845.1_ACB95613.1:0.1255292756,GCA_900114285.1_SFK45887.1:0.1042833372)100:0.050086,GCA_000021745.1_ACK49128.1:0.1178929930)100:0.067156,GCA_900187365.1_SNB73305.1:0.1654043238)99:0.031903,GCA_900104955.1_SEC82689.1:0.1944503365)100:0.054473,((GCA_000304315.1_CCJ07579.1:0.1084599321,GCA_002117405.1_ARN81433.1:0.0843758158)100:0.078867,(GCA_001644125.1_OAI23527.1:0.0194089848,GCA_001675455.1_OBS52928.1:0.0228464480)100:0.071201)100:0.033483)99:0.073196)100:0.108346)86:0.033638)86:0.021737,(((((((GCA_000010725.1_BAI73346.1:0.0525690508,GCA_000632475.2_AIB10570.1:0.0789949874)100:0.126750,(GCA_000225995.2_EGY01303.1:0.0000026170,GCA_000730165.2_ASG21691.1:0.0074695188)100:0.195851)100:0.050772,GCA_000016185.1_ACJ00201.1:0.1875970553)16:0.024449,(GCA_000576635.1_EWY37987.1:0.0602285492,GCA_000936425.1_KJB95039.1:0.0461434292)100:0.115420)90:0.062715,GCA_002251795.1_OYQ36460.1:0.2017259742)95:0.061796,(((((GCA_000963705.1_KJV10198.1:0.0659463768,GCA_002251735.1_OYQ21103.1:0.0358937637)100:0.177116,(GCA_000982415.1_KKJ77260.1:0.0279401213,GCA_001026905.1_KLN62580.1:0.0143604831)100:0.278999)94:0.070186,(((GCA_000767795.1_KGM32460.1:0.0027664905,GCA_002195995.1_OWJ61371.1:0.0122934416)100:0.349565,((GCA_900101935.1_SDE58431.1:0.3003383114,(GCA_001982645.1_ONG40404.1:0.7440556827,(((((((((((((((((GCA_000011345.1_BAC10026.1:0.0145069223,GCA_000505665.1_AHB89105.1:0.0102074823)100:0.228025,(((GCA_000155555.1_EDX78393.1:0.1422881056,GCA_000317515.1_AFZ19104.1:0.0703970359)100:0.033849,(GCA_000211815.1_EGJ31157.1:0.0156447020,GCA_001942495.1_OLT63320.1:0.0254659584)100:0.124890)99:0.028212,((((((GCA_000017845.1_ACB52482.1:0.0292095232,(GCA_000167195.1_EAM49950.1:0.0000025847,GCA_000235665.2_EHJ11800.1:0.0000025847)100:0.046812)100:0.066770,GCA_000021825.1_ACK72178.1:0.0912857980)100:0.040251,(((GCA_000297435.1_CCI31480.1:0.0077700240,GCA_000312205.1_CCI08208.1:0.0119563488)100:0.115163,(GCA_000317025.1_AFY76256.1:0.0020495845,GCA_001904635.1_OKH24152.1:0.0074582130)100:0.099894)88:0.021770,(((GCA_000317575.1_AFZ36487.1:0.0323731640,GCA_002355455.1_BAU63769.1:0.0261067046)100:0.086094,(GCA_000332055.1_ELS00685.1:0.1333728567,GCA_002368355.1_BAZ43519.1:0.2387734818)98:0.056645)97:0.037304,((GCA_000317675.1_AFZ54880.1:0.0935650927,(GCA_001548095.1_BAQ62630.1:0.0529229323,GCA_001548115.1_BAQ63709.1:0.0388496208)100:0.040478)99:0.029503,GCA_001747005.1_OEJ77897.1:0.1042433960)100:0.103475)90:0.033411)97:0.025161)97:0.019128,(GCA_000284135.1_BAL30620.1:0.0153268426,GCA_000478825.2_AIE75425.1:0.0134824785)100:0.205155)99:0.029048,(GCA_000332035.1_ELR97412.1:0.1520374473,GCA_001904615.1_OKH18930.1:0.2182129510)57:0.029824)52:0.038084,((GCA_000317615.1_AFZ50210.1:0.0582711811,GCA_000317635.1_AFZ44579.1:0.0732850525)100:0.178940,GCA_000473895.1_ERN42981.1:0.2257487149)79:0.047552)99:0.047487)97:0.021705)38:0.011946,((GCA_000317105.1_AFY81918.1:0.1331261899,GCA_000018105.1_ABW29776.1:0.1694868432)88:0.013085,(GCA_001276715.1_KOR35955.1:0.1013231935,GCA_001637395.1_OAB62720.1:0.2141976892)100:0.028099)96:0.055260)86:0.027433,((((((((((GCA_000020025.1_ACC82550.1:0.0554020090,((GCA_000169135.1_EAW46934.1:0.0040011168,GCA_002218065.1_GAX37549.1:0.0108508803)100:0.053290,GCA_000204075.1_ABA21533.1:0.0333215971)100:0.022067)81:0.012383,GCA_000317535.1_AFZ24212.1:0.0953767336)86:0.015148,((GCA_000196515.1_ADI64410.1:0.0607037829,(((GCA_000312705.1_AFW93021.1:0.0241041814,(GCA_000789435.1_KHG38913.1:0.0115045396,GCA_002368115.1_BAZ84437.1:0.0098044461)100:0.021253)100:0.031006,GCA_000317695.1_AFZ55935.1:0.0000022157)100:0.015463,(GCA_002368075.1_BAZ80157.1:0.0344716088,(((GCA_000175835.1_EFA68548.1:0.0000022678,GCA_001432185.1_KRH97576.1:0.0000025847)100:0.006503,GCA_000175855.1_EFA72677.1:0.0258355461)100:0.011196,GCA_002368135.1_BAZ89886.1:0.0184231548)100:0.097931)100:0.037721)100:0.021409)100:0.040519,GCA_000317435.1_AFZ01124.1:0.1279304522)96:0.033772)64:0.018803,(GCA_001298445.1_ALF51926.1:0.0176274525,GCA_002367975.1_BAY16760.1:0.0185585199)100:0.026991)64:0.016959,(GCA_000316575.1_AFY35773.1:0.0518229046,((GCA_002368055.1_BAZ72350.1:0.0000025847,GCA_002368295.1_BAY97142.1:0.0000025847)100:0.006476,GCA_002368275.1_BAY93122.1:0.0167468401)100:0.029398)100:0.027848)64:0.013715,((GCA_000231365.2_EHC16173.1:0.0000029014,GCA_001904645.1_OKH16686.1:0.0033566666)100:0.007305,((GCA_000934435.1_KIY11294.1:0.0000025847,GCA_001990805.1_ONN63266.1:0.0000025729)100:0.013868,GCA_001275395.1_KOP28044.1:0.0181620825)100:0.019635)100:0.047844)100:0.047958,(GCA_000346485.2_KYC41961.1:0.0311994761,GCA_000760695.2_KIE12191.1:0.0141985617)100:0.084572)99:0.017304,((GCA_000317125.1_AFY86765.1:0.1126953981,(GCA_000317555.1_AFZ30247.1:0.0117061948,GCA_001904655.1_OKH22262.1:0.0160069835)100:0.100900)100:0.023960,(GCA_000952155.1_KJH70133.1:0.0609295617,GCA_000952155.1_KJH73664.1:0.1854932500)97:0.069754)96:0.031180)95:0.015614,((((((GCA_001275395.1_KOP26792.1:0.0747425690,GCA_001990805.1_ONN61564.1:0.0277838293)100:0.056697,(GCA_001456025.1_KST62566.1:0.0000020552,GCA_001456025.1_KST62604.1:0.0000028597)100:0.179376)100:0.043414,(GCA_000346485.2_KYC38045.1:0.0525450764,GCA_000760695.2_KIE13478.1:0.0414857998)100:0.119203)98:0.032632,GCA_000828085.2_KIJ83377.1:0.0866756107)97:0.024172,(GCA_000316665.1_AFY56926.1:0.1347287256,GCA_000317145.1_AFY92647.1:0.2936501064)33:0.029670)34:0.034925,GCA_000775285.1_KGF72068.1:0.2148276936)10:0.022748)9:0.008604,((GCA_000317495.1_AFZ12365.1:0.1018480968,(GCA_001746915.1_OEJ73562.1:0.1223902221,GCA_001904725.1_OKH39148.1:0.1342926127)100:0.041840)95:0.014184,GCA_000317145.1_AFY96261.1:0.2315144813)92:0.026101)8:0.016497)8:0.022777,((((GCA_000014265.1_ABG50026.1:0.0683054227,GCA_002260545.1_OZH53658.1:0.0625783350)100:0.085514,(GCA_000180455.1_CBN55150.1:0.0376520936,((GCA_000214075.2_EGK85864.1:0.0128501208,GCA_000317475.1_AFZ07825.1:0.0121931916)100:0.020413,GCA_002412335.1_PCN52236.1:0.0385957034)100:0.092819)100:0.044779)96:0.028667,((GCA_000478195.2_ERT09797.1:0.0606131091,GCA_000972705.2_KKD35963.1:0.0225468627)100:0.030949,((GCA_000710505.1_KEI66567.1:0.0420674277,GCA_900009265.1_CUR10271.1:0.0352865574)100:0.078744,(GCA_000176895.2_CCE17135.1:0.0000029641,GCA_000307915.1_EKD06933.1:0.0000020045)100:0.183348)96:0.021614)100:0.061517)90:0.009996,GCA_000478195.2_ERT08631.1:0.2899679303)8:0.024166)49:0.010798,(((((GCA_000020025.1_ACC79983.1:0.0762356945,GCA_000317125.1_AFY88610.1:0.1833471848)89:0.014086,((GCA_000346485.2_KYC41756.1:0.0297169420,GCA_000760695.2_KIE11523.1:0.0191358146)100:0.091045,GCA_000828085.2_KIJ83237.1:0.1288854360)96:0.025306)92:0.022533,GCA_002367975.1_BAY16932.1:0.0730128882)82:0.022110,GCA_000021825.1_ACK70694.1:0.2240785585)58:0.028536,(GCA_000169135.1_EAW46864.1:0.0683855801,(GCA_000760695.2_KIE09339.1:0.0093006107,GCA_000828085.2_KIJ85284.1:0.2161751145)100:0.344309)98:0.036201)57:0.060841)32:0.018546,(GCA_000317065.1_AFY71766.1:0.1789315428,GCA_000332215.1_ELS30855.1:0.1536720086)100:0.137242)33:0.013560,((GCA_000317045.1_AFY65489.1:0.0675774532,GCA_002142475.1_BAS58333.1:0.1886784836)94:0.039388,GCA_002075285.2_ASC71616.1:0.2976767189)83:0.023325)41:0.026387,((GCA_000316665.1_AFY54219.1:0.0088210827,GCA_000316665.1_AFY54421.1:0.0081065479)100:0.148530,(GCA_001456025.1_KST63921.1:0.0000027572,GCA_001456025.1_KST64631.1:0.0000021812)100:0.190525)99:0.057808)91:0.030153,GCA_002075285.2_ASC72443.1:0.1825296863)93:0.033098,((GCA_000817775.1_KIF41719.1:0.1460525236,GCA_001904775.1_OKH45670.1:0.1226535550)93:0.069586,GCA_001870225.1_APB35310.1:0.3418369184)62:0.010768)71:0.039918,GCA_000012525.1_ABB58173.1:0.2346785800)94:0.056046,((GCA_000011465.1_CAE18623.1:0.3009208362,GCA_000760175.1_KGG13209.1:0.1605546676)100:0.099379,((GCA_000155635.1_EDY37525.1:0.1119180424,GCA_000316515.1_AFY29958.1:0.0738773964)100:0.046775,GCA_001182765.1_CRY93297.1:0.0680919881)100:0.076430)100:0.287618)88:0.063899,GCA_000350105.1_CCH66315.1:1.3986479116)98:0.095442,(GCA_000011385.1_BAC90699.1:0.1993405504,GCA_000484535.1_AGY60552.1:0.1554254593)100:0.148944)100:0.404058,(((GCA_002075285.2_ASC72891.1:0.9214058210,(GCA_002043005.1_AQZ53447.1:0.4368575565,(GCA_900109555.1_SEK22761.1:0.0000020204,GCA_900172305.1_SLN14912.1:0.0000026098)100:0.334489)100:2.565890)91:0.118472,(GCA_001637395.1_OAB59801.1:1.2877383166,(GCA_000153525.1_EAS84828.1:0.0952522082,GCA_000155895.1_EDZ60538.1:0.1464248823)100:2.655470)90:0.153949)96:0.089871,((((((((GCA_000012905.2_ABA77656.1:0.1083444752,(GCA_001548075.1_BAQ71197.1:0.0000025847,GCA_001633165.1_ANB33232.1:0.0077069478)100:0.083269)100:0.034854,GCA_000021865.1_ADE86268.1:0.1196567605)98:0.049520,(GCA_001307765.1_KPN62746.1:0.0594221612,GCA_900109955.1_SEV92175.1:0.0870836434)100:0.047221)88:0.027972,GCA_000714535.1_KEO52769.1:0.1092242597)21:0.020054,(GCA_001458175.1_CUH53074.1:0.0870741904,GCA_900142085.1_SHJ26695.1:0.0666297536)100:0.060304)21:0.042888,GCA_900099935.1_SDJ05329.1:0.1540405575)100:0.286942,(GCA_000315795.1_EKV29969.1:0.3207693540,((GCA_001907205.1_OKL43249.1:0.1763339892,(GCA_900110875.1_SEP72850.1:0.0211551994,GCA_900114245.1_SFK65206.1:0.0239734374)100:0.188741)100:0.087798,(GCA_900115225.1_SFO51503.1:0.0964811767,GCA_900215505.1_SNY91064.1:0.1279903114)100:0.078578)100:0.108936)99:0.044376)100:0.353979,(GCA_002043005.1_AQZ54087.1:0.1595653503,GCA_002249885.1_OXS46030.1:0.0845236820)100:0.855524)100:1.042660)93:0.110310)89:0.072715,(GCA_000325745.1_AGA65300.1:1.0165980661,((GCA_000014865.1_ABK42863.1:0.2151602040,GCA_002109495.1_OSM06794.1:0.1640996622)100:0.359751,(GCA_000346485.2_KYC38496.1:0.0076399364,GCA_000760695.2_KIE13116.1:0.0250040164)100:0.526653)100:0.614705)94:0.119184)98:0.085498)100:0.181113)86:0.085199,(((((((((((GCA_000013005.1_ABC63610.1:0.0513778008,GCA_000715015.1_KEO91713.1:0.1256542511)99:0.022315,(GCA_001281485.1_ALE16734.1:0.0579682057,(GCA_001304795.1_ALG61756.1:0.0000025847,GCA_001306275.1_KPM12417.1:0.0000025847)100:0.205068)98:0.021261)100:0.034672,(GCA_001663175.1_ANK13784.1:0.0122461477,GCA_001677335.1_OBV11686.1:0.0325392263)100:0.065409)100:0.045338,(GCA_001295965.1_KPF72376.1:0.0140664994,GCA_001713435.1_AOG01653.1:0.0103926541)100:0.086335)99:0.041710,GCA_001586395.2_KZB94007.1:0.1902905475)97:0.029792,(GCA_000013325.1_ABD25746.1:0.1121422213,(GCA_001028705.1_AKM11589.1:0.1129845809,GCA_001661675.2_ARU15572.1:0.1585556406)99:0.039157)92:0.012939)98:0.024144,(GCA_002218195.1_ASK87970.1:0.0400923397,GCA_900128895.1_SIO03382.1:0.0845258227)100:0.096651)100:0.094643,(GCA_002251755.1_OYQ25004.1:0.2014118440,(GCA_000342165.1_EMD82870.1:0.0739558616,GCA_002211145.1_OWV32106.1:0.1262822016)100:0.189334)99:0.061837)98:0.086310,((((GCA_000013985.1_ABF52781.1:0.0487517858,GCA_001610975.1_AMU96071.1:0.0587598016)100:0.106576,(GCA_000091125.1_BAI96970.1:0.0513393463,GCA_000147835.3_AEG48362.1:0.0000024651)100:0.245476)100:0.044637,(GCA_000016765.1_ABQ69082.1:0.1101637972,(GCA_002355275.1_ATE63210.1:0.0000022446,GCA_002367875.1_PCE43424.1:0.0000027465)100:0.208614)100:0.090042)100:0.038055,(GCA_000175255.2_AEH62942.1:0.0961737034,GCA_000218875.1_AEI37536.1:0.0244570412)100:0.309846)100:0.046825)96:0.025012,(GCA_001008165.2_AKH41255.1:0.1696861512,GCA_000235975.2_EHJ59060.1:0.2527070401)98:0.061885)100:0.103928,(GCA_000300235.2_AJD54020.1:0.0471162884,GCA_000300275.1_EKF10048.1:0.0462394957)100:0.269100)83:0.068077)97:0.030561)77:0.019360,(((((((GCA_000009985.1_BAE52814.1:0.0571198863,GCA_900187365.1_SNB52181.1:0.9634339716)40:0.019633,(GCA_000294655.1_CCG41099.1:0.0154337414,GCA_900108475.1_SEH61176.1:0.0215412886)100:0.116340)40:0.056299,GCA_000513295.1_CDK98962.1:0.0973683334)47:0.167502,((((GCA_000013085.1_ABC24221.1:0.1318845735,GCA_000284415.2_CCG09297.1:0.2149954609)100:0.100054,GCA_900100455.1_SDH69861.1:0.3289711433)99:0.052940,GCA_900101965.1_SDE82067.1:0.1614962073)99:0.043011,GCA_000315795.1_EKV28064.1:0.2213162108)75:0.030133)45:0.028592,GCA_001611975.1_AMW34047.1:0.3795579255)95:0.038615,(GCA_900156605.1_SIS53628.1:0.2309175642,GCA_900093605.1_SCA57086.1:0.2747697549)94:0.038857)94:0.061602,((GCA_000968135.1_CCQ72596.1:0.3088368888,GCA_001746755.1_OEJ69334.1:0.3042656797)96:0.044912,GCA_900167455.1_SKA32222.1:0.4338584493)86:0.031628)90:0.072025)73:0.052792)53:0.014455,((((GCA_000016725.1_ABQ30539.1:0.0000024674,GCA_000202835.1_BAJ80721.1:0.0000029518)100:0.151737,(GCA_000306035.1_EKN00292.1:0.1489526016,GCA_000964385.1_GAN80326.1:0.1075789314)100:0.140441)99:0.087455,(GCA_000964365.1_GAN78085.1:0.2751522315,(((((((GCA_000011685.1_AAW60962.1:0.0755149861,GCA_000234355.2_EHH66992.1:0.0563177131)100:0.063877,(((GCA_000617865.1_GAJ30252.1:0.1362576345,GCA_002005465.1_AQS87999.1:0.0830110912)100:0.082774,((GCA_000724025.1_CDG40769.1:0.0034369399,GCA_001547995.1_BAT20989.1:0.0000024461)100:0.117309,(GCA_001787335.1_AOX17985.1:0.0000027032,GCA_001787355.1_AOX20856.1:0.0034673185)100:0.099648)100:0.035662)100:0.040789,GCA_000963885.1_GAN54648.1:0.1652373809)95:0.029934)41:0.044005,GCA_000021325.1_ACI51726.1:0.1561360854)64:0.038137,((GCA_000182745.1_BAK84248.1:0.0143003254,GCA_000208635.2_EGG77825.1:0.0256376552)100:0.051435,GCA_000964505.1_GAN99498.1:0.0436220726)100:0.099493)19:0.036189,(GCA_002005445.1_AQS83581.1:0.1388714639,GCA_002173735.1_ARW47809.1:0.1207152477)100:0.079332)100:0.054542,((GCA_000723565.1_CDG33197.1:0.0238242509,GCA_002003665.1_OOL17331.1:0.0147827049)100:0.252032,(GCA_000231445.2_EHD13401.1:0.0037354594,GCA_002153535.1_OUI78710.1:0.0000028350)100:0.428084)78:0.051334)100:0.121752,(GCA_000014285.2_ABI62913.1:0.0000028358,GCA_000576085.2_AHJ63903.1:0.0072004233)100:0.288314)75:0.059838)64:0.031400)89:0.043208,((GCA_000164635.1_EFH12178.1:0.1598563434,GCA_900141905.1_SHI96969.1:0.1868006597)100:0.135444,(GCA_900101615.1_SDE01655.1:0.0000029552,GCA_900104205.1_SDB33617.1:0.0189966781)100:0.110826)100:0.156970)88:0.067841)49:0.000002,((GCA_000024465.1_ADE39499.1:0.3915729469,GCA_900102465.1_SDF93361.1:0.1936666380)99:0.135840,(GCA_000299935.1_EKE76932.1:0.0000023379,GCA_001618175.1_KZD12237.1:0.0570104393)100:0.104058)100:0.213063)84:0.026971)97:0.031755,(GCA_900100655.1_SDG30595.1:0.2524346975,(GCA_900177295.1_SME94246.1:0.0000025847,GCA_900188055.1_SNR29197.1:0.0000022570)100:0.140130)100:0.110722)98:0.033195)84:0.019667,(((((((((((((((((GCA_000011965.2_AAV94113.1:0.0407211697,(GCA_900172225.1_SLN25006.1:0.0448552537,GCA_900109035.1_SEI66904.1:0.0715021591)100:0.021507)100:0.031089,((GCA_000647975.1_KAJ55926.1:0.0779639396,(GCA_000814025.1_KIC50890.1:0.0000020765,GCA_001969365.1_APX10864.1:0.0204715243)100:0.055098)96:0.026188,(((((((((((GCA_000014045.1_ABG33364.1:0.0250270360,GCA_000154785.2_AEI92554.1:0.0034264790)100:0.032163,((GCA_000172095.1_EDQ05461.1:0.0397534019,GCA_000152605.1_EAP83009.1:0.0491784772)59:0.014549,GCA_000622405.1_KIN68755.1:0.1040120566)94:0.007283)74:0.015187,GCA_900156525.1_SIT77696.1:0.1785987148)73:0.007568,((((GCA_000155735.2_AGI73031.1:0.0699447539,GCA_001187845.1_AKS46968.1:0.0219890988)100:0.043587,GCA_000161835.1_EET47485.1:0.0242969530)74:0.016897,(GCA_000738435.1_AII87526.1:0.0750816484,(GCA_000765015.1_KGK80162.1:0.0000025847,GCA_900141945.1_SHI73489.1:0.0000025847)100:0.089933)79:0.032947)97:0.017190,(GCA_900184815.1_SMX24575.1:0.0361443584,(GCA_000442275.2_EPX77127.1:0.0307936424,(GCA_900111945.1_SFR38872.1:0.0142615049,GCA_001038505.1_KMK66036.1:0.0717991280)92:0.020578)99:0.039492)97:0.027585)82:0.023178)84:0.014186,(GCA_900110115.1_SEN48516.1:0.0000024478,GCA_900141995.1_SHJ06306.1:0.0105084558)100:0.069669)26:0.007599,GCA_900116455.1_SFT35170.1:0.0705798488)60:0.013994,((((GCA_000153305.1_EAR51444.1:0.0610710150,GCA_900172355.1_SLN24109.1:0.0458011363)94:0.023879,(GCA_900113405.1_SFG42643.1:0.0000025847,GCA_900172315.1_SLN27532.1:0.0000025847)100:0.136583)72:0.009753,(GCA_001403795.1_CTQ48676.1:0.0459419826,GCA_900109285.1_SEL55711.1:0.0629991524)100:0.040753)79:0.017406,(GCA_900115595.1_SFO87153.1:0.0387387036,(GCA_001205715.1_KNG95209.1:0.0755854373,(GCA_900107025.1_SDW71205.1:0.0540084729,GCA_001517585.1_CUX82633.1:0.1219628143)100:0.049211)100:0.053601)84:0.011483)92:0.023024)24:0.012006,GCA_002210095.1_OWU70528.1:0.0628011173)24:0.015808,GCA_900172275.1_SLN44756.1:0.0516499563)74:0.007443,((GCA_001247715.1_KNX41808.1:0.0465471149,GCA_000299575.1_EKE45627.1:0.1135953896)100:0.062395,((GCA_000152625.1_EAP75966.1:0.0407082342,(GCA_001046955.1_AKO95798.1:0.0000020500,GCA_900109145.1_SEI54349.1:0.0000021515)100:0.098290)78:0.018357,((((GCA_900099935.1_SDK95100.1:0.0735349185,(GCA_900112335.1_SFC49890.1:0.0987160236,GCA_900188335.1_SNS22972.1:0.0604384849)100:0.021658)100:0.011630,(GCA_001548075.1_BAQ68238.1:0.0000021038,GCA_001633165.1_ANB35585.1:0.0000023000)100:0.101498)88:0.024632,GCA_900102905.1_SDK10454.1:0.0856614855)86:0.034777,GCA_001981245.1_APX90461.1:0.0802854563)82:0.029275)61:0.014910)77:0.023890)29:0.024922,((((((((GCA_000169415.1_EBA06596.1:0.0319534392,(GCA_002237555.1_ASP21357.1:0.0000024163,GCA_900188425.1_SNS82742.1:0.0033326771)100:0.045669)97:0.011591,((((GCA_002211155.1_OWV55494.1:0.0000000000,GCA_900101505.1_SDE21825.1:0.0000000000):0.000003,GCA_002211225.1_OWV41596.1:0.0000025847)100:0.000003,GCA_002211205.1_OWV54671.1:0.0033855872)100:0.030954,GCA_900184945.1_SMX46121.1:0.0388956322)100:0.030344)96:0.006644,GCA_001482405.1_KUF11256.1:0.0682175320)97:0.015919,((GCA_000521865.1_ETX30897.1:0.0558856350,GCA_900107235.1_SDY12526.1:0.0271927849)100:0.032578,GCA_900115815.1_SFQ40037.1:0.0324699593)100:0.015124)98:0.023199,(GCA_000590925.1_AHM02902.1:0.0618618901,(((GCA_900095785.1_SCM67020.1:0.0000023292,GCA_900115865.1_SFQ73280.1:0.0000022491)100:0.063510,GCA_900142295.1_SIO31822.1:0.1126152444)98:0.034968,(GCA_900111875.1_SFA86772.1:0.0366620799,GCA_900116005.1_SFR07386.1:0.0200446429)100:0.039265)97:0.020210)52:0.029065)43:0.009110,(GCA_000018145.1_ABV92773.1:0.0824420249,(GCA_000152805.1_EAQ14571.1:0.0541778632,GCA_900177545.1_SMH52115.1:0.1096317959)99:0.032822)79:0.037257)39:0.005845,((GCA_002115725.1_OSQ57787.1:0.0226168006,GCA_002115805.1_OSQ51390.1:0.0224775388)100:0.023724,GCA_001458375.1_CUH80877.1:0.0566635324)96:0.017863)36:0.012514,(GCA_900188035.1_SNR62585.1:0.0593322920,GCA_900172295.1_SLN11684.1:0.0543014668)90:0.018011)44:0.015729)87:0.018576)81:0.013817)69:0.018801,((GCA_000836695.1_KIQ68053.1:0.0935943067,GCA_900141735.1_SHI81733.1:0.0552015840)99:0.023186,(GCA_001307765.1_KPN63648.1:0.0720928671,GCA_900109955.1_SEW00441.1:0.0691241449)100:0.045037)93:0.031123)99:0.035692,(((((((GCA_900114485.1_SFL06413.1:0.0410591108,(GCA_001404155.1_CRK74232.1:0.0000025847,GCA_900114125.1_SFJ43954.1:0.0000027187)100:0.091638)96:0.016425,GCA_000600975.2_EYD70824.1:0.0943400942)69:0.009414,GCA_001890925.1_OJI91736.1:0.0347614730)97:0.030025,GCA_900110775.1_SEQ61633.1:0.0648707615)99:0.027769,(GCA_001305615.1_ALG91770.1:0.0798061556,GCA_900184935.1_SMX31489.1:0.0329980044)99:0.030765)84:0.019179,GCA_900107355.1_SDY21192.1:0.0617428665)65:0.014018,((((((((GCA_000203975.3_KID09030.1:0.0087716169,GCA_000511355.1_AHD02006.1:0.0619747643)100:0.083872,(GCA_000376545.2_ANP42671.1:0.0551151465,GCA_001678945.1_ANP37527.1:0.0113970457)99:0.015089)33:0.015760,GCA_000511385.1_AHD10742.1:0.0278014094)30:0.008675,(GCA_001258055.1_CRL15508.1:0.0000025847,GCA_900113345.1_SFG50488.1:0.0000025847)100:0.005678)32:0.018633,GCA_900102795.1_SCZ67524.1:0.0338635731)97:0.027969,GCA_000671395.1_KCV81981.1:0.1022012932)50:0.010152,GCA_900100005.1_SDI49345.1:0.0283224606)50:0.017511,GCA_001458355.1_CUH68280.1:0.1087965392)71:0.016754)57:0.012861)45:0.024508,((GCA_000812665.2_AML50328.1:0.0829478792,GCA_900172235.1_SLN64776.1:0.0624057517)80:0.030004,(GCA_900142085.1_SHJ35319.1:0.0369050484,GCA_900110425.1_SEO68912.1:0.1160791515)90:0.021489)98:0.020641)90:0.021437,(GCA_001458175.1_CUH52950.1:0.0336546467,(GCA_900114415.1_SFK79634.1:0.0419725267,GCA_000152725.1_EAQ04434.1:0.1025469399)98:0.012689)100:0.032784)60:0.015925,GCA_900129685.1_SHG49342.1:0.0483833759)48:0.015505,(((((((GCA_000442255.1_EPX76272.1:0.0349924194,((GCA_001687105.1_ANT61708.1:0.0084759720,GCA_900116195.1_SFT25862.1:0.0247717076)100:0.011733,GCA_900100085.1_SDI68121.1:0.0705983211)98:0.029208)99:0.059108,((GCA_000153725.1_EAU44900.1:0.0420589847,GCA_900102075.1_SDE24633.1:0.0325737772)72:0.012924,(GCA_001969385.1_APX24259.1:0.0000026889,GCA_900112435.1_SFB85995.1:0.0000026916)100:0.040005)69:0.009008)69:0.000002,GCA_900109555.1_SEK54498.1:19.4601011773)75:0.019563,GCA_001975705.1_APZ51380.1:0.0409233146)88:0.038056,(GCA_000299875.1_EKE71207.1:0.0591766738,GCA_900172305.1_SLN39477.1:0.0776955853)96:0.020817)93:0.017963,GCA_900172375.1_SLN59206.1:0.0766525643)93:0.014074,GCA_001908835.1_APO85700.1:0.0546855315)97:0.009288)99:0.045449,GCA_900106675.1_SDX01862.1:0.0431178482)97:0.026936,((GCA_000012905.2_ABA81188.1:0.0285302516,(GCA_900110025.1_SEN13613.1:0.0344675809,GCA_900110135.1_SEM66382.1:0.0788152700)100:0.022493)100:0.027927,(GCA_000442315.1_EPX87511.1:0.1493314628,GCA_000600335.2_EYD71536.1:0.0655911586)99:0.051509)60:0.018404)95:0.023136,GCA_001620265.1_AMY68157.1:0.1075605143)95:0.017028,(GCA_000714535.1_KEO56563.1:0.0350294241,GCA_000715505.1_KEP68348.1:0.0506668069)100:0.065424)91:0.014783,((((GCA_900156815.1_SIS66056.1:0.1504511072,GCA_000021865.1_ADE84887.1:0.0836565992)54:0.028557,(GCA_900114135.1_SFJ55744.1:0.1110392205,GCA_900172385.1_SLN62917.1:0.1367832412)97:0.048908)44:0.014701,((GCA_000740775.1_KFI33362.1:0.0055122641,GCA_000740795.1_KFI31220.1:0.0086373250)100:0.174792,(GCA_000223375.1_AEM40109.1:0.0000027624,GCA_001399515.1_ALJ80315.1:0.0000021747)100:0.218212)91:0.061432)91:0.015009,((GCA_000203895.1_ABL71857.1:0.0587675643,GCA_000444995.1_AGT08393.1:0.1391541995)100:0.055668,GCA_000740785.1_KFI26187.1:0.1438311784)95:0.029739)96:0.019880)100:0.123639,(GCA_900106695.1_SDW76763.1:0.0513256545,GCA_900113695.1_SFI95751.1:0.0710080520)100:0.059554)99:0.033548,(GCA_900111545.1_SET19826.1:0.0000029769,GCA_900143155.1_SHN57855.1:0.0000024992)100:0.078551)99:0.039498,GCA_900107585.1_SEA77145.1:0.1456948706)100:0.144338,(GCA_000264455.2_AFK55072.1:0.0037664110,GCA_001601315.1_KYO49321.1:0.0000027211)100:0.339129)84:0.043490)100:0.055951,(GCA_900199215.1_SNT68160.1:0.2550950601,GCA_000152825.2_ADM08994.1:0.3164584697)100:0.116713)100:0.098276,(GCA_000144605.1_ADL02529.1:0.2382941234,GCA_002205555.1_ASD26757.1:0.2769481821)100:0.116374)62:0.017263)95:0.105596)100:0.148570);
