# Supplementary material for: Assessing the accuracy of phylogenetic rooting methods on prokaryotic gene families
Source: PLoS One. 2020 May 15;15(5):e0232950. doi: 10.1371/journal.pone.0232950 (PMC7228096; doi:10.1371/journal.pone.0232950)
Supplement: S2 Dataset — (ZIP) [file pone.0232950.s003.zip › EmpiricalDataset/GeneTrees_IQTree/000209.aln.treefile]

(GCA_000006905.1_AAK23700.1:0.0105721206,GCA_000092285.1_ADG10438.1:0.0093224531,((GCA_000017265.1_ACG78158.1:0.0865887210,GCA_001425915.1_KQW71574.1:0.1468683763)100:0.063328,(((GCA_000144605.1_ADL01838.1:0.1127734277,GCA_002205555.1_ASD28313.1:0.0431352666)100:0.136756,(((((((((((((((((GCA_000007125.1_AAL52032.1:0.0031867743,GCA_000157815.1_EEY00487.1:0.0000022507)100:0.019302,(GCA_000017405.1_ABS14772.1:0.0031788080,GCA_000585655.1_EXL05554.1:0.0000020651)100:0.016314)100:0.056449,(GCA_001558695.1_KXF77346.1:0.0409498486,(GCA_900104355.1_SDP87169.1:0.0235325098,GCA_900113985.1_SFJ13762.1:0.0541939782)100:0.063724)100:0.041866)64:0.018885,(((GCA_000585625.1_EXL01748.1:0.0778101559,(GCA_900113935.1_SFJ18973.1:0.1151397416,(GCA_000014245.1_ABG63027.1:0.1230391423,(GCA_000300335.1_EKF18385.1:0.0376053949,GCA_000300515.1_EKF40303.1:0.0482515885)100:0.074001)100:0.040084)100:0.024244)97:0.012064,(GCA_001424795.1_KQU69900.1:0.0095044215,GCA_001605015.1_AMS42711.1:0.0103017764)100:0.030373)98:0.034522,((GCA_001510895.1_KUM24643.1:0.0246449190,GCA_001618845.1_AMY00580.1:0.0444769750)100:0.038855,GCA_002075885.1_OQM75951.1:0.0785212160)100:0.025384)99:0.044790)52:0.030912,(GCA_000022725.1_ACS50969.1:0.0902468330,GCA_000341385.1_AGF75646.1:0.0716526141)100:0.332168)99:0.070269,(((((((((((GCA_000010525.1_BAF89059.1:0.1190189863,GCA_000017645.1_ABS69510.1:0.0926466175)100:0.047963,GCA_900148505.1_SHO67599.1:0.2875652608)79:0.026000,(GCA_000092925.1_ADH89104.1:0.0335801440,GCA_900100155.1_SCW42008.1:0.0504065163)100:0.082717)92:0.059807,GCA_002119765.1_ARQ01673.1:0.1575743323)45:0.028413,(((((GCA_000935205.1_KIZ34168.1:0.0145457658,GCA_000935205.1_KIZ43451.1:0.0000020347)98:0.072965,GCA_900104955.1_SEC83715.1:0.7051631515)83:0.047462,GCA_001579845.1_AMN42380.1:0.2242879272)79:0.012608,(GCA_001426945.1_KQZ01027.1:0.1217633585,GCA_002355335.1_BAT60323.1:0.1946468863)85:0.039260)83:0.049306,((((GCA_000011365.1_BAC50059.1:0.0074387167,GCA_000661935.1_AHY50262.1:0.0018453887)100:0.135731,(GCA_000195775.1_CAE28315.1:0.0657712337,(GCA_001618955.1_KZD24514.1:0.0031833235,GCA_900108575.1_SEI05248.1:0.0027159310)100:0.088183)99:0.035513)98:0.016969,(((GCA_000218565.1_AEI06456.1:0.0000028881,GCA_000218585.1_AEI02880.1:0.0000027984)100:0.038905,GCA_000314735.2_EKS28091.1:0.0246493126)100:0.038585,GCA_000336555.1_EKS40331.1:0.0528461577)100:0.040371)99:0.024845,(GCA_000012725.1_ABA05087.1:0.0685096773,GCA_000013885.1_ABE62558.1:0.0473044795)100:0.136469)94:0.050647)86:0.017298)44:0.016534,GCA_001676615.1_OCC03296.1:0.2096657989)78:0.037507,(GCA_001741865.1_AOO82573.1:0.0547269157,GCA_900102525.1_SDH35286.1:0.0388964923)100:0.110210)49:0.008292,(GCA_001305515.1_KPL55117.1:0.1919500797,(GCA_000342165.1_EMD82659.1:0.1524097755,GCA_002211145.1_OWV34489.1:0.1083394301)100:0.255788)67:0.068509)28:0.018681,(GCA_001271345.1_ALA18940.1:0.0151086536,GCA_001887265.1_APF37517.1:0.0218311288)100:0.114075)40:0.028061,(((GCA_000019945.1_ACB81062.1:0.1485914121,GCA_000022085.1_ACL61280.1:0.0861224366)100:0.077044,(((GCA_000019845.1_ACB95103.1:0.1060463877,(GCA_900114285.1_SFK28076.1:0.0944400985,GCA_000021745.1_ACK49487.1:0.1344070544)100:0.040101)51:0.025546,GCA_900104955.1_SEC03293.1:0.1778418654)100:0.041195,(GCA_900187365.1_SNB72131.1:0.1274258368,(GCA_000304315.1_CCJ08414.1:0.1078175260,(GCA_002117405.1_ARN81361.1:0.0928521942,(GCA_001644125.1_OAI27454.1:0.0561530252,GCA_001675455.1_OBS53774.1:0.0712785177)100:0.129756)100:0.030897)100:0.154431)100:0.029532)100:0.041053)96:0.024063,((GCA_001017175.1_KLK94921.1:0.0178670894,GCA_900102135.1_SCY82895.1:0.0577455228)100:0.065260,(GCA_001402875.1_ALK09703.1:0.0000027889,GCA_001459775.1_CUU42366.1:0.0000027889)100:0.228143)99:0.026645)99:0.034352)42:0.053112,(GCA_900129325.1_SHG89516.1:0.2067505738,GCA_900104485.1_SDB13464.1:0.1896954358)68:0.058598)88:0.036722)50:0.041648,(GCA_001720135.1_ODN71108.1:0.2171923970,(GCA_002238045.1_OXS99038.1:0.1612283940,GCA_001293565.1_KPB01313.1:0.2801795493)99:0.083324)33:0.008680)80:0.050144,((((((GCA_000016285.1_ACM36503.1:0.0700986409,((GCA_000722615.1_KEQ03421.1:0.0000029420,GCA_000722625.1_KEQ04005.1:0.0000020225)100:0.062708,(GCA_000731295.1_CDN53894.1:0.0000021847,GCA_000731315.1_CDN47768.1:0.0000024821)100:0.065933)100:0.047698)100:0.020101,(GCA_000092025.1_AAK87218.1:0.0464209198,(GCA_000092045.1_ABC90717.1:0.0226628137,GCA_000769405.1_KPN24611.1:0.0106606466)100:0.082036)99:0.014146)98:0.040680,((((GCA_000017145.1_ABR59925.1:0.0188097328,GCA_000018545.1_ACP25061.1:0.0134081005)94:0.012034,GCA_002288525.1_ASY62741.1:0.0077412531)99:0.008140,(GCA_000697965.2_ANK72221.1:0.0276381127,((GCA_001267455.1_KOC73324.1:0.0053157787,GCA_001652565.1_ANH04078.1:0.0183393551)100:0.033509,GCA_001885585.1_OJF93734.1:0.0827240759)100:0.049919)98:0.019567)99:0.036007,GCA_001687365.1_OBZ94005.1:0.0723762673)99:0.014814)98:0.053334,(GCA_000154705.2_EDQ32776.1:0.0795837471,GCA_001703635.1_OCW56555.1:0.0512841398)100:0.186108)63:0.027896,((GCA_001578105.1_AMM84595.1:0.0627876312,GCA_002043005.1_AQZ52081.1:0.0402164476)100:0.189849,((GCA_900115225.1_SFO23323.1:0.0244769265,GCA_900215505.1_SNY93668.1:0.0060826297)100:0.213988,((GCA_000175255.2_AEH63345.1:0.0318349477,GCA_000218875.1_AEI38391.1:0.0212512898)100:0.378956,(GCA_000325745.1_AGA65091.1:0.3422167443,GCA_000496595.1_AHA27692.1:0.4571141918)100:0.178169)95:0.047158)89:0.046941)80:0.035976)55:0.047759,(((GCA_000230555.1_AEQ51403.1:0.0369895464,GCA_900100665.1_SDG77653.1:0.0192288472)100:0.122540,(GCA_000743575.1_KFL32586.1:0.0444365891,GCA_000970435.1_KKB83671.1:0.0212944981)100:0.149889)100:0.133617,(GCA_001746755.1_OEJ69388.1:0.2744009019,(GCA_001907205.1_OKL43437.1:0.0836035092,(GCA_900110875.1_SER33260.1:0.0097732063,GCA_900114245.1_SFK86077.1:0.0160704924)100:0.045699)100:0.103005)100:0.105939)97:0.056795)67:0.025470)85:0.041517,(((GCA_000148725.1_EFO30008.1:0.0459096540,(GCA_001403915.1_CTQ42281.1:0.0565941507,GCA_000158095.1_EEE43293.1:0.0772527511)89:0.024079)100:0.082122,(GCA_000192745.1_ADZ70657.1:0.0372180554,(GCA_001188555.1_KND20439.1:0.0000020407,GCA_002249885.1_OXS51055.1:0.0000020571)100:0.121309)100:0.051861)91:0.035224,GCA_900105595.1_SDU09949.1:0.1233102542)100:0.073563)53:0.027087,((((GCA_000153465.1_EAS50297.1:0.0985853726,((GCA_000800175.1_KHJ54355.1:0.0119340442,GCA_900141975.1_SHI72550.1:0.0014110172)100:0.113705,GCA_900104035.1_SDO11701.1:0.0918052604)100:0.041508)94:0.028792,(GCA_000153705.1_EAU40100.1:0.1338314088,GCA_900176465.1_SMC65941.1:0.0699570799)100:0.073794)100:0.077605,GCA_000179775.1_EFL90199.1:0.2962992524)99:0.057154,((GCA_000828475.1_BAQ17573.1:0.0546877295,GCA_001723285.1_ODS00926.1:0.0866462152)100:0.234009,GCA_001708935.1_ODA68455.1:0.2450355928)100:0.189891)76:0.024143)76:0.052133,(((((GCA_900106695.1_SDW36109.1:0.0774450831,GCA_900113695.1_SFI24672.1:0.1161448679)100:0.101938,(GCA_900111545.1_SET83890.1:0.0000027889,GCA_900143155.1_SHN76320.1:0.0000027889)100:0.202592)99:0.040955,(((((((((((((GCA_000011965.2_AAV95728.1:0.0321926484,(GCA_000152625.1_EAP76480.1:0.0562116012,GCA_900156525.1_SIT83657.1:0.2497063943)99:0.035577)95:0.021743,((((GCA_000203975.3_KID10230.1:0.0421665539,(GCA_000511355.1_AHD01104.1:0.0148241084,GCA_000511385.1_AHD10091.1:0.0314496747)100:0.016088)100:0.013018,GCA_000376545.2_ANP40848.1:0.0530182264)99:0.005843,(GCA_001678945.1_ANP38633.1:0.0358953452,GCA_900116455.1_SFT76414.1:0.1182893756)90:0.020578)14:0.000002,(((((GCA_000014045.1_ABG32650.1:0.0086514947,GCA_000154785.2_AEI94341.1:0.0175674066)99:0.035747,GCA_000152605.1_EAP84511.1:0.0746051064)100:0.033255,GCA_000172095.1_EDQ04768.1:0.0740332156)96:0.021347,(GCA_000622405.1_KIN69406.1:0.0778983258,GCA_001205715.1_KNG92375.1:0.1052246694)88:0.041418)85:0.022756,(GCA_000814025.1_KIC48953.1:0.0179573617,GCA_001969365.1_APX11319.1:0.0214907875)100:0.057980)82:0.026887)11:0.012661)79:0.026686,(GCA_900109035.1_SEI45786.1:0.0440323460,GCA_002210095.1_OWU77792.1:0.1278509788)99:0.021006)84:0.032937,(GCA_002115725.1_OSQ57372.1:0.0553682955,GCA_002115805.1_OSQ50766.1:0.0253263958)100:0.034366)60:0.013289,((((((((GCA_900110775.1_SEP56999.1:0.0461168937,(GCA_900172295.1_SLN66316.1:0.0429799476,((GCA_001307765.1_KPN63149.1:0.0831274973,GCA_900109955.1_SEW22237.1:0.0532260084)100:0.072052,(GCA_001890925.1_OJI93048.1:0.1097322077,(GCA_001404155.1_CRK74703.1:0.0000027889,GCA_900114125.1_SFJ13548.1:0.0000027889)100:0.112415)93:0.025818)66:0.024371)94:0.030801)57:0.018411,GCA_900107355.1_SDY48042.1:0.1436290285)31:0.011371,((GCA_900100005.1_SDI05051.1:0.0572474564,GCA_900110425.1_SEO44090.1:0.0919212221)99:0.033438,GCA_001247715.1_KNX41699.1:0.1288761672)97:0.036393)71:0.012115,(((((GCA_000155735.2_AGI72307.1:0.0334948290,GCA_001187845.1_AKS46187.1:0.0362544418)100:0.040314,GCA_900172275.1_SLN17305.1:0.0648750073)100:0.031722,(GCA_000161835.1_EET47859.1:0.0817905882,GCA_000738435.1_AII87258.1:0.1578296388)99:0.044841)32:0.007727,GCA_000812665.2_AML52416.1:0.1348960236)73:0.022240,((GCA_000590925.1_AHM04884.1:0.1230544734,((GCA_001403795.1_CTQ50546.1:0.0772177466,GCA_900109285.1_SEK91222.1:0.0418422903)100:0.084391,GCA_900184815.1_SMX24466.1:0.1028824771)99:0.031681)77:0.034495,(((GCA_000765015.1_KGK79013.1:0.0000022206,GCA_900141945.1_SHI54545.1:0.0000025522)100:0.122352,GCA_000018145.1_ABV93881.1:0.1558301101)18:0.023299,GCA_001981245.1_APX88397.1:0.1289947027)75:0.020394)97:0.034161)67:0.013628)26:0.015541,(GCA_001038505.1_KMK67316.1:0.0225443488,GCA_900188035.1_SNR41256.1:0.0412116329)100:0.063402)72:0.021421,(((GCA_000169415.1_EBA09631.1:0.0657001120,(((GCA_002211155.1_OWV60194.1:0.0000000000,GCA_900101505.1_SDC05343.1:0.0000000000):0.000000,GCA_002211225.1_OWV50298.1:0.0000000000):0.000002,GCA_002211205.1_OWV66680.1:0.0000024103)100:0.050057)100:0.037496,((GCA_002237555.1_ASP21529.1:0.0095224547,GCA_900188425.1_SNR98055.1:0.0000022584)100:0.038052,GCA_900184945.1_SMX36014.1:0.0403163857)100:0.029635)99:0.022247,GCA_001458375.1_CUH77068.1:0.0658224378)99:0.033249)7:0.003241,(((GCA_001482405.1_KUF11873.1:0.0472120387,(GCA_000153305.1_EAR51666.1:0.0920573360,GCA_900172355.1_SLN59876.1:0.1147463094)100:0.054493)65:0.022758,GCA_000521865.1_ETX29810.1:0.1118337239)58:0.010921,GCA_900107235.1_SDY27639.1:0.0943340126)91:0.033168)44:0.017320,GCA_000600975.2_EYD71737.1:0.0958376163)40:0.022696)73:0.020378,(((GCA_001046955.1_AKO97238.1:0.0000025764,GCA_900109145.1_SEJ55974.1:0.0031224785)100:0.022645,GCA_900109035.1_SEK07647.1:0.0990329844)99:0.024715,(((GCA_900095785.1_SCM67921.1:0.0000022219,GCA_900115865.1_SFQ53955.1:0.0000026235)100:0.057260,GCA_000152725.1_EAQ03550.1:0.1098720968)100:0.039501,GCA_900115815.1_SFQ30205.1:0.1360075059)30:0.017149)18:0.002212)46:0.024433,((((((GCA_000153725.1_EAU43787.1:0.0459089084,(GCA_001969385.1_APX24783.1:0.0000027889,GCA_900112435.1_SFC99366.1:0.0000027889)100:0.064691)100:0.016941,GCA_900102075.1_SDE91249.1:0.0642781689)61:0.012196,GCA_001975705.1_APZ54795.1:0.0218518350)99:0.017943,GCA_000442255.1_EPX78424.1:0.0821719987)93:0.022343,((GCA_001687105.1_ANT58996.1:0.0477156289,GCA_900116195.1_SFS40902.1:0.0120310540)93:0.014224,GCA_900100085.1_SDI73929.1:0.1209149169)88:0.003730)96:0.021851,GCA_900172385.1_SLN23859.1:0.0684957726)98:0.023789)82:0.028749,((((((((GCA_000647975.1_KAJ56229.1:0.0323755792,GCA_000671395.1_KCV80733.1:0.0461216006)99:0.021655,(GCA_900142085.1_SHJ26954.1:0.0571793733,GCA_900172225.1_SLN43709.1:0.0363316470)100:0.037423)98:0.023689,(GCA_001458175.1_CUH51972.1:0.0085275439,GCA_900114415.1_SFK65501.1:0.0473174437)99:0.041854)85:0.023740,((GCA_001258055.1_CRL13890.1:0.0000027889,GCA_900113345.1_SFG08455.1:0.0000027889)100:0.043801,(GCA_001458355.1_CUH62717.1:0.0763661005,GCA_001908835.1_APO86649.1:0.0488609906)17:0.016475)15:0.014476)57:0.031011,(GCA_000671395.1_KCV81454.1:0.0000024985,(((GCA_000671395.1_KCV82427.1:0.0351781664,(GCA_900184935.1_SMX41907.1:0.0515919263,((GCA_900102795.1_SCZ58802.1:0.0341863333,GCA_900129685.1_SHG32200.1:0.0331887893)99:0.048069,GCA_900172235.1_SLN42400.1:0.0463667573)98:0.057062)74:0.000001)29:0.015858,(GCA_001305615.1_ALG90180.1:0.0834237344,GCA_900177545.1_SMH58007.1:0.1581531270)19:0.010341)15:0.019644,((GCA_000299875.1_EKE72716.1:0.0412523900,((GCA_900109555.1_SEK38284.1:0.0000023269,GCA_900172305.1_SLN25878.1:0.0000025426)100:0.074038,GCA_900172375.1_SLN46240.1:0.0640549244)28:0.037816)26:0.023599,GCA_900114135.1_SFJ82576.1:0.0550414624)99:0.048650)6:0.009424)16:0.000003)53:0.010641,(GCA_000223375.1_AEM41494.1:0.0000027279,GCA_001399515.1_ALJ81622.1:0.0000020237)100:0.246113)78:0.027200,GCA_000152805.1_EAQ13664.1:0.0882794905)60:0.016110,(((GCA_000740785.1_KFI27566.1:0.0734217997,GCA_000021865.1_ADE85460.1:0.0781235218)99:0.020628,(((((GCA_000299575.1_EKE44169.1:0.1571123686,(GCA_900110115.1_SEN61986.1:0.0067365283,GCA_900141995.1_SHI36217.1:0.0090219560)100:0.054888)100:0.032692,(GCA_900113405.1_SFH32723.1:0.0000026422,GCA_900172315.1_SLN61010.1:0.0000023013)100:0.116398)100:0.021023,GCA_900115595.1_SFP27294.1:0.1018818380)100:0.054192,(GCA_001548075.1_BAQ69881.1:0.0063369556,GCA_001633165.1_ANB34249.1:0.0000027364)100:0.091870)98:0.020390,(GCA_900099935.1_SDI46869.1:0.0624861178,(GCA_900112335.1_SFC71512.1:0.0451500279,GCA_900188335.1_SNS78931.1:0.0341285038)100:0.035359)100:0.115390)85:0.035242)27:0.006455,(GCA_000714535.1_KEO56373.1:0.0218155447,GCA_000715505.1_KEP71644.1:0.0551421139)100:0.070915)80:0.027474)63:0.014877)47:0.019272,GCA_900142295.1_SIN87858.1:0.1356604239)60:0.019527,(((GCA_000012905.2_ABA78655.1:0.0930370337,GCA_900110025.1_SEN36451.1:0.0396599992)93:0.022723,GCA_900110135.1_SEN04329.1:0.1275898962)69:0.021227,((((GCA_000442275.2_EPX81031.1:0.0401049901,GCA_900111945.1_SFR41973.1:0.0098964432)100:0.084680,GCA_900114485.1_SFK77900.1:0.0587159842)100:0.055485,(GCA_900111875.1_SFA76725.1:0.0676597343,(GCA_001404155.1_CRK76433.1:0.0000027889,GCA_900114125.1_SFJ85922.1:0.0000027889)100:0.189950)99:0.017242)98:0.035333,GCA_900116005.1_SFR04197.1:0.1326517527)72:0.023982)25:0.000002)70:0.013609,(((GCA_000740775.1_KFI33566.1:0.0026944252,GCA_000740795.1_KFI30290.1:0.0037674292)100:0.090819,(GCA_001517585.1_CUX83808.1:0.0794527072,GCA_900107025.1_SDX51879.1:0.1279029675)99:0.036577)99:0.032587,(((GCA_000203895.1_ABL72126.1:0.0629912026,GCA_000444995.1_AGT08737.1:0.0731591460)100:0.043165,GCA_001620265.1_AMY68944.1:0.1427783533)48:0.011517,(GCA_900106675.1_SDX46533.1:0.1920208543,GCA_900156815.1_SIT08149.1:0.2301470390)84:0.051067)64:0.012542)98:0.020778)80:0.024972,((GCA_000836695.1_KIQ68785.1:0.0996239254,GCA_900141735.1_SHI40365.1:0.0577533353)100:0.036176,(GCA_000442315.1_EPX86454.1:0.1294373732,GCA_000600335.2_EYD76755.1:0.0858229544)100:0.079463)99:0.037734)98:0.050825,GCA_900102905.1_SDK40593.1:0.2123471392)100:0.132448)69:0.028206,GCA_900107585.1_SEA22536.1:0.2557964890)72:0.055514,(GCA_900172325.1_SLN54540.1:0.2912992541,((((((((GCA_000013005.1_ABC63240.1:0.1407911280,(GCA_001304795.1_ALG61126.1:0.0000020214,GCA_001306275.1_KPM15288.1:0.0000025877)100:0.129821)100:0.073420,(GCA_000715015.1_KEO91349.1:0.1081662567,(GCA_001663175.1_ANK14332.1:0.0533135824,GCA_001677335.1_OBV12672.1:0.0521797629)100:0.050060)100:0.093984)75:0.026866,((GCA_000013325.1_ABD26661.1:0.1124571475,GCA_000235975.2_EHJ62951.1:0.0731891714)66:0.038135,((GCA_001028705.1_AKM09792.1:0.1012004051,GCA_001661675.2_ARU15858.1:0.0910203873)89:0.029506,(GCA_001008165.2_AKH41490.1:0.1035108994,GCA_001281485.1_ALE16385.1:0.0988115232)88:0.023086)96:0.040318)49:0.011537)99:0.044039,(GCA_001295965.1_KPF77359.1:0.0000024002,GCA_001713435.1_AOG01315.1:0.0031965982)100:0.122199)94:0.041409,(GCA_000091125.1_BAI96281.1:0.0063799644,GCA_000147835.3_AEG48246.1:0.0066244767)100:0.136227)87:0.023154,((GCA_000013985.1_ABF52244.1:0.0287110351,GCA_001610975.1_AMU95570.1:0.0374672066)100:0.128445,(GCA_002218195.1_ASK87795.1:0.0643878337,GCA_900128895.1_SIN98777.1:0.0573183817)100:0.101834)29:0.033299)58:0.047400,((GCA_000016765.1_ABQ66814.1:0.0375289745,(GCA_002355275.1_ATE65297.1:0.0000027889,GCA_002367875.1_PCE42377.1:0.0000027889)100:0.030869)100:0.158984,GCA_001586395.2_KZB94635.1:0.2028806055)90:0.060113)89:0.082636,GCA_002251755.1_OYQ24291.1:0.2439994139)98:0.103459)52:0.038464)76:0.050788)77:0.021015,(((((((GCA_000009985.1_BAE50627.1:0.0584882648,(GCA_000294655.1_CCG42268.1:0.0162170533,GCA_900108475.1_SEH37621.1:0.0091588758)100:0.137508)100:0.070916,GCA_000513295.1_CDK98177.1:0.0799297213)100:0.145292,(((((GCA_000013085.1_ABC22685.1:0.1014143284,GCA_000284415.2_CCG07244.1:0.1294515851)100:0.063001,GCA_900101965.1_SDE71721.1:0.1345463567)100:0.044484,((GCA_900156605.1_SIS39684.1:0.1749789674,GCA_000315795.1_EKV28381.1:0.1928405916)45:0.029282,GCA_001611975.1_AMW35265.1:0.2153939485)85:0.034898)85:0.032552,(((GCA_000968135.1_CCQ73948.1:0.1645932510,GCA_900100455.1_SDH28594.1:0.1805604284)100:0.047023,GCA_900093605.1_SCA55059.1:0.2796015943)98:0.065615,((GCA_000166055.1_ADP70380.1:0.0000026009,GCA_000636015.1_KAI96040.1:0.0000023189)100:0.345535,((GCA_000226315.1_AEP09630.1:0.0047199257,GCA_000348745.1_AGH98055.1:0.0011648438)100:0.242587,(((GCA_000319385.1_AFX98822.1:0.1022519717,GCA_000510265.1_AHC73583.1:0.1127778880)100:0.237742,GCA_900102465.1_SDF11206.1:0.1200694517)100:0.204329,GCA_000024465.1_ADE38446.1:0.4637939823)99:0.101226)84:0.097795)84:0.050591)81:0.026100)82:0.022393,(((GCA_000767795.1_KGM33667.1:0.0113937017,GCA_002195995.1_OWJ68265.1:0.0080783432)100:0.205421,(((GCA_000963705.1_KJV08363.1:0.0000022882,GCA_000963705.1_KJV09691.1:0.0000021765)100:0.049629,GCA_002251735.1_OYQ18753.1:0.0556345140)100:0.200097,(GCA_000299935.1_EKE77675.1:0.1167586486,GCA_001618175.1_KZD09815.1:0.0914976805)100:0.092516)69:0.029473)70:0.045414,(((((((((GCA_000011685.1_AAW62012.1:0.0232904616,GCA_000234355.2_EHH68307.1:0.0466563355)100:0.101509,(GCA_000963885.1_GAN53341.1:0.0904814945,(GCA_000617865.1_GAJ27720.1:0.1204313669,(((GCA_000724025.1_CDG39423.1:0.0032172012,GCA_001547995.1_BAT19504.1:0.0000027771)100:0.078419,(GCA_001787335.1_AOX16854.1:0.0063467162,GCA_001787355.1_AOX19844.1:0.0000028215)100:0.053451)100:0.037671,GCA_002005465.1_AQS87353.1:0.0669464374)100:0.052406)100:0.059643)100:0.042984)98:0.043140,(GCA_002173735.1_ARW46499.1:0.0860173893,GCA_002005445.1_AQS83666.1:0.1884792822)96:0.056714)71:0.018143,(GCA_000021325.1_ACI49949.1:0.0692773415,((GCA_000182745.1_BAK83004.1:0.0231850339,GCA_000208635.2_EGG74558.1:0.0194114667)55:0.009170,GCA_000964505.1_GAN99891.1:0.0084415901)100:0.117636)100:0.054677)79:0.090899,((GCA_000723565.1_CDG34003.1:0.0110739215,GCA_002003665.1_OOL19571.1:0.0239073684)100:0.201539,(GCA_000231445.2_EHD14894.1:0.0000027889,GCA_002153535.1_OUI79426.1:0.0000027889)100:0.416374)99:0.122394)90:0.136723,((GCA_000014285.2_ABI62079.1:0.0000023247,GCA_000576085.2_AHJ62981.1:0.0000021880)100:0.182750,(GCA_000964365.1_GAN76914.1:0.1774759779,(GCA_000016725.1_ABQ29395.1:0.0032032089,GCA_000202835.1_BAJ79539.1:0.0000023839)100:0.261336)95:0.055970)65:0.055042)46:0.032304,(GCA_000306035.1_EKN00096.1:0.0664683382,GCA_000964385.1_GAN80886.1:0.0676465209)100:0.173491)68:0.037215,(GCA_000164635.1_EFH12748.1:0.0824844991,(GCA_900141905.1_SHK18510.1:0.0794025063,(GCA_900101615.1_SDC26165.1:0.0031609499,GCA_900104205.1_SDB16507.1:0.0000023793)100:0.102991)100:0.050694)100:0.108330)99:0.072240,(GCA_900177295.1_SMF80738.1:0.0000020774,GCA_900188055.1_SNS21479.1:0.0000021657)100:0.396120)83:0.040963)63:0.008645)65:0.020539)68:0.048788,((((((GCA_000010725.1_BAI73801.1:0.0000022917,GCA_000010725.1_BAI74972.1:0.0032705270)100:0.057425,(GCA_000632475.2_AIB11944.1:0.0000010051,GCA_000632475.2_AIB16245.1:0.0163435236)100:0.072347)100:0.067594,(GCA_000576635.1_EWY42281.1:0.0372234557,GCA_000936425.1_KJB93568.1:0.0812793079)100:0.113199)100:0.061171,((GCA_000016185.1_ACI97566.1:0.1254692396,GCA_000730165.2_ASG20742.1:0.1103305553)99:0.026018,GCA_002251795.1_OYQ32860.1:0.1238644368)100:0.114765)99:0.034445,(GCA_000300235.2_AJD52183.1:0.0765745470,GCA_000300275.1_EKF07601.1:0.0765733396)100:0.170755)89:0.038476,((GCA_000982415.1_KKJ75502.1:0.0047533425,GCA_001026905.1_KLN61359.1:0.0111682663)100:0.205169,((GCA_000264455.2_AFK53585.1:0.0000027889,GCA_001601315.1_KYO51887.1:0.0000027889)100:0.262650,(GCA_000014865.1_ABK44071.1:0.1564985330,GCA_002109495.1_OSM04949.1:0.2019222184)100:0.367814)97:0.063302)91:0.049408)83:0.026773)49:0.020622,GCA_900167455.1_SJZ48139.1:0.2869967771)93:0.019405,(((GCA_000017565.1_ABS64750.1:0.1750080303,GCA_000739695.1_GAK44499.1:0.1216175779)100:0.052687,GCA_000689395.1_CDO61047.1:0.1735456577)100:0.054690,GCA_900101935.1_SDD64276.1:0.2550541725)100:0.097986)90:0.033674,(((GCA_000143145.1_ADJ23571.1:0.1460503398,GCA_000503895.1_AHB48793.1:0.1726295875)100:0.052539,(GCA_000981545.1_CPR21552.1:0.0000024887,GCA_900104305.1_SDP61610.1:0.0029965751)100:0.159869)100:0.089658,GCA_000496075.1_ESR23502.1:0.3737243340)25:0.033272)81:0.042271)76:0.025180,((GCA_900199215.1_SNT75735.1:0.1815108312,GCA_000152825.2_ADM10448.1:0.3109798532)100:0.047688,GCA_900102695.1_SCZ37505.1:0.2832683039)94:0.029189)88:0.050713,(((GCA_000742835.1_AIK96431.1:0.4432676713,(GCA_001192655.1_GAO97525.1:0.3971858161,GCA_002117145.1_ARN84111.1:0.5835239133)34:0.113819)30:0.064103,((GCA_001765415.1_AOR38729.1:0.6135233010,((((((((((((GCA_000011345.1_BAC08209.1:0.0303051329,GCA_000505665.1_AHB87656.1:0.0077056991)100:0.256886,GCA_000018105.1_ABW28963.1:0.2831803970)72:0.032920,(GCA_000710505.1_KEI68996.1:0.0378854587,GCA_900009265.1_CUR16469.1:0.0657644351)100:0.229320)18:0.032185,((GCA_000014265.1_ABG51970.1:0.1944005205,(GCA_000180455.1_CBN53699.1:0.0673407690,((GCA_000214075.2_EGK83667.1:0.0139131227,GCA_000317475.1_AFZ09018.1:0.0113043327)100:0.030075,GCA_002412335.1_PCN54771.1:0.0673806536)100:0.062943)100:0.041784)97:0.051397,(((((((((((GCA_000017845.1_ACB51506.1:0.0459913640,GCA_000025125.1_ADB95381.1:0.4474463166)100:0.085228,((GCA_000284135.1_BAL30789.1:0.0159669788,GCA_000478825.2_AIE74112.1:0.0199962842)100:0.193134,(GCA_000297435.1_CCI31911.1:0.0074065048,GCA_000312205.1_CCI08763.1:0.0206220749)100:0.140117)100:0.058909)92:0.043705,(GCA_000021825.1_ACK72396.1:0.1295292636,(GCA_000317025.1_AFY76142.1:0.0113739785,GCA_001904635.1_OKH24789.1:0.0078369087)100:0.129445)64:0.033935)56:0.030540,((((GCA_000317575.1_AFZ34222.1:0.0255854827,GCA_002355455.1_BAU64626.1:0.0223808097)100:0.072280,GCA_002368355.1_BAZ43034.1:0.1279069703)70:0.023110,GCA_000332055.1_ELS04793.1:0.1318580155)99:0.023232,((GCA_000317675.1_AFZ53429.1:0.1111890393,(GCA_001548095.1_BAQ59755.1:0.0562663311,GCA_001548115.1_BAQ65823.1:0.0473972750)100:0.027530)100:0.059095,GCA_001747005.1_OEJ77937.1:0.0813890948)100:0.138716)52:0.027497)100:0.058981,GCA_000155555.1_EDX70773.1:0.1273332671)100:0.033952,(GCA_000317515.1_AFZ18086.1:0.1006757550,(GCA_000211815.1_EGJ29816.1:0.0261674929,GCA_001942495.1_OLT60478.1:0.0082418990)100:0.171966)99:0.025080)100:0.058418,(GCA_001904615.1_OKH19608.1:0.2553727496,(GCA_000473895.1_ERN42024.1:0.3077279596,(GCA_000317615.1_AFZ50461.1:0.1152676781,GCA_000317635.1_AFZ45096.1:0.1042855439)100:0.233019)98:0.033918)91:0.045390)91:0.032156,GCA_001637395.1_OAB62902.1:0.3074665993)56:0.038239,(GCA_001904725.1_OKH35287.1:0.2074235352,((((((((((((GCA_000020025.1_ACC81914.1:0.0512882910,GCA_000316575.1_AFY32574.1:0.0518671128)90:0.011535,((GCA_000169135.1_EAW45845.1:0.0251987176,(GCA_000317695.1_AFZ58113.1:0.0271612858,GCA_002218065.1_GAX36419.1:0.0247182596)100:0.032858)100:0.014285,(((GCA_000312705.1_AFW95066.1:0.0094105219,GCA_000789435.1_KHG41442.1:0.1212116097)72:0.000012,GCA_002368115.1_BAZ84665.1:0.0000024522)98:0.008602,(GCA_002368075.1_BAZ79659.1:0.0047000957,(((GCA_000175835.1_EFA70363.1:0.0000027889,GCA_001432185.1_KRH96340.1:0.0000027889)100:0.006267,GCA_002368135.1_BAZ89681.1:0.0062522434)100:0.006947,GCA_000175855.1_EFA73570.1:0.0024088022)100:0.068020)100:0.025508)100:0.053288)88:0.009209)86:0.008545,GCA_000196515.1_ADI63801.1:0.0786827671)84:0.005622,GCA_000317535.1_AFZ27644.1:0.0461166819)90:0.025344,GCA_000316665.1_AFY54122.1:0.1009411250)88:0.011969,(((GCA_000204075.1_ABA23124.1:0.0546765069,((GCA_002368055.1_BAZ72519.1:0.0000027889,GCA_002368295.1_BAY96973.1:0.0000027889)87:0.000003,GCA_002368275.1_BAY93030.1:0.0091394214)100:0.038251)100:0.024053,(GCA_001298445.1_ALF52779.1:0.0265968585,GCA_002367975.1_BAY17445.1:0.0314600852)100:0.024078)100:0.025363,(GCA_000828085.2_KIJ82898.1:0.0576902602,(GCA_000346485.2_KYC39399.1:0.0118563626,GCA_000760695.2_KIE08004.1:0.0038110284)100:0.083350)99:0.016961)96:0.007637)63:0.010829,((GCA_000231365.2_EHC19604.1:0.0034286306,GCA_001904645.1_OKH11039.1:0.0028782180)100:0.041177,GCA_001275395.1_KOP27217.1:0.0288063571)100:0.025212)60:0.014774,(GCA_000317435.1_AFY99615.1:0.0967443409,(GCA_001456025.1_KST64321.1:0.0000023504,GCA_001456025.1_KST64374.1:0.0000023099)100:0.093801)51:0.022791)45:0.018119,(GCA_000350105.1_CCH68048.1:0.0000026401,(GCA_000350125.1_CCH66092.1:0.0197997226,GCA_000350125.1_CCH65560.1:0.0253860752)66:0.000570)100:0.382164)100:0.022151,(GCA_000952155.1_KJH71162.1:0.1012515344,GCA_000317125.1_AFY88255.1:0.1300117482)93:0.032885)93:0.029048,((GCA_000317555.1_AFZ31370.1:0.0059488002,GCA_001904655.1_OKH22087.1:0.0102423976)100:0.084142,(GCA_002142475.1_BAS58356.1:0.1298096978,GCA_000317045.1_AFY68082.1:0.2215640288)70:0.050724)66:0.033478)65:0.025691,GCA_001746915.1_OEJ72607.1:0.2469455866)28:0.018711)28:0.034131)64:0.023130,(GCA_000317495.1_AFZ12931.1:0.1423678592,GCA_000317145.1_AFY95860.1:0.2044381054)98:0.023415)34:0.007071,(GCA_001276715.1_KOR37663.1:0.1204299850,GCA_000317105.1_AFY80537.1:0.1504143995)100:0.087730)74:0.032934)82:0.015856)20:0.020329,(GCA_000817775.1_KIF41768.1:0.1293779866,GCA_002075285.2_ASC71513.1:0.2316981567)100:0.115651)97:0.041580,((GCA_000317065.1_AFY69086.1:0.1925474278,GCA_000332215.1_ELS33070.1:0.2797342016)100:0.187907,GCA_001870225.1_APB34204.1:0.3621717747)96:0.028241)97:0.039127,GCA_000012525.1_ABB56671.1:0.3268210296)98:0.069348,(GCA_000011465.1_CAE18667.1:0.3982953019,(((GCA_000155635.1_EDY39495.1:0.1167978917,GCA_000316515.1_AFY29840.1:0.1189521220)100:0.052058,GCA_001182765.1_CRY93375.1:0.1171949555)100:0.090684,GCA_000760175.1_KGG13162.1:0.2266512395)100:0.046336)100:0.200538)94:0.041738,GCA_001904725.1_OKH33384.1:0.0480155350)97:0.068021,GCA_000484535.1_AGY59055.1:0.4551116646)97:0.112137,(GCA_000022085.1_ACL62820.1:1.2343078339,(((GCA_000767795.1_KGM34923.1:0.0588772568,GCA_002195995.1_OWJ67542.1:0.0459115582)100:0.371169,(((GCA_001676615.1_OCC01369.1:0.5553013747,(GCA_001482405.1_KUF09875.1:0.1825891040,(GCA_900129685.1_SHH18522.1:0.0731447714,GCA_900102795.1_SCZ60174.1:0.7302752556)100:0.209709)100:0.561861)97:0.069839,GCA_001610975.1_AMU95145.1:0.6689973205)97:0.089429,GCA_900104955.1_SEC00353.1:0.6517095179)100:0.086489)98:0.073271,(GCA_900102465.1_SDG44051.1:0.5907665767,GCA_900104485.1_SDB30333.1:0.3418665051)100:0.124428)100:0.824848)100:0.391324)87:0.076086,((((GCA_000011385.1_BAC90062.1:0.1419393659,GCA_001746915.1_OEJ76846.1:0.1456326944)99:0.057576,((GCA_000017845.1_ACB54525.1:0.1145740364,(GCA_000167195.1_EAM48580.1:0.0000027889,GCA_000235665.2_EHJ10564.1:0.0000027889)100:0.081792)100:0.077212,((GCA_000176895.2_CCE20859.1:0.0000027889,GCA_000307915.1_EKD10931.1:0.0000027889)100:0.152560,GCA_000332035.1_ELR97504.1:0.2284647388)100:0.032199)100:0.067902)99:0.276439,((GCA_000231365.2_EHC19426.1:0.2967547016,((GCA_000478195.2_ERT05639.1:0.2256815306,(GCA_001904725.1_OKH39998.1:0.2183224120,GCA_000332035.1_ELR97058.1:0.2864035798)87:0.047100)78:0.015312,(GCA_001904775.1_OKH47238.1:0.2243099786,GCA_000817775.1_KIF39264.1:0.1923474577)93:0.046614)97:0.094795)100:0.134462,GCA_000017405.1_ABS17279.1:5.1143575594)41:0.101423)41:0.085637,(((GCA_000235975.2_EHJ59962.1:0.0840173679,GCA_001661675.2_ARU18458.1:0.1523952363)100:0.340253,GCA_001676615.1_OCC05458.1:0.6983131009)100:0.186977,GCA_000617865.1_GAJ27879.1:0.4633348497)100:0.548771)86:0.075449)86:0.073977)62:0.020205,((GCA_001637395.1_OAB61870.1:0.5367301644,GCA_001982645.1_ONG39715.1:0.4696576246)100:0.144419,(((GCA_000815465.1_KIE05904.1:0.4548383491,GCA_000219355.1_AEI88421.1:0.9630333437)77:0.147569,(((GCA_000008385.1_AAW70710.1:0.1435622270,GCA_000953315.1_CDR78914.1:0.0676000732)100:0.262881,((GCA_000011945.1_AAV86604.1:0.0771387539,GCA_000024505.1_ACZ49278.1:0.1042182053)100:0.463279,((GCA_000026005.1_CAH58212.1:0.1690366013,GCA_000964755.1_KJV65349.1:0.1147206539)100:0.229214,GCA_000964795.1_KJV68886.1:0.2497602984)100:0.211030)100:0.199334)100:0.280276,(GCA_000022525.1_ACT69688.1:0.2669564096,GCA_000632985.1_AHX11627.1:0.5246961637)100:0.872441)76:0.050828)100:0.073333,(GCA_000153525.1_EAS84389.1:0.1700656807,GCA_000155895.1_EDZ60335.1:0.0857032609)100:1.396410)12:0.085135)14:0.086053)30:0.102074)100:0.072956,GCA_900100655.1_SDF71307.1:0.6215400781)93:0.085935)76:0.023028,((GCA_000013025.1_ABI75438.1:0.0472089310,GCA_000685315.1_KCZ99157.1:0.0108962935)100:0.212953,GCA_000023785.1_ACT59378.1:0.2366615084)100:0.131271)70:0.011363,((GCA_000014745.1_ABI65705.1:0.1538620816,GCA_900103475.1_SDL90771.1:0.1326400380)99:0.030418,GCA_000152745.1_EAP91029.1:0.2904584354)100:0.187170)97:0.036395,GCA_002088295.1_ORE95520.1:0.3616793143)100:0.091894)29:0.044124,GCA_000175215.2_ADU14560.1:0.2598015312)12:0.034214)100:0.146974);
