# Supplementary material for: Assessing the accuracy of phylogenetic rooting methods on prokaryotic gene families
Source: PLoS One. 2020 May 15;15(5):e0232950. doi: 10.1371/journal.pone.0232950 (PMC7228096; doi:10.1371/journal.pone.0232950)
Supplement: S2 Dataset — (ZIP) [file pone.0232950.s003.zip › EmpiricalDataset/GeneTrees_IQTree/000210.aln.treefile]

(GCA_000007125.1_AAL53636.1:0.0008125975,((GCA_000017405.1_ABS14185.1:0.0000027106,GCA_000585655.1_EXL08368.1:0.0065552551)100:0.086482,(((GCA_000016285.1_ACM37254.1:0.2680381831,((GCA_000092025.1_AAK87934.1:0.2192775371,((GCA_000722615.1_KEQ08926.1:0.0000024347,GCA_000722625.1_KEQ09916.1:0.0000023690)100:0.201244,(GCA_000731295.1_CDN54814.1:0.0193307313,GCA_000731315.1_CDN48648.1:0.0138164045)100:0.143461)100:0.090449)99:0.056055,((GCA_001578105.1_AMM83743.1:0.0912766751,GCA_002043005.1_AQZ52723.1:0.0726626787)100:0.450757,((((((GCA_000010525.1_BAF87064.1:0.1686382144,GCA_000513295.1_CDL01295.1:0.5067338905)86:0.039274,(GCA_001402875.1_ALK10653.1:0.0000025245,GCA_001459775.1_CUU43316.1:0.0000023942)100:0.376291)96:0.053060,(((GCA_000017645.1_ABS66576.1:0.1727841648,(GCA_000092925.1_ADH89566.1:0.1245525586,GCA_900100155.1_SCW36394.1:0.1243534983)100:0.212258)83:0.062500,(((((GCA_000011365.1_BAC47710.1:0.0461065307,GCA_000661935.1_AHY49076.1:0.0391489103)100:0.118340,GCA_000336555.1_EKS32814.1:0.1091585797)90:0.041131,(GCA_000314735.2_EKS29057.1:0.1716312162,(GCA_001618955.1_KZD23381.1:0.0270711739,GCA_900108575.1_SEI16960.1:0.0608734892)100:0.154230)98:0.040100)94:0.041650,(GCA_000195775.1_CAE29844.1:0.0845168000,GCA_000935205.1_KIZ34266.1:0.0953750864)100:0.058158)100:0.108513,GCA_002355335.1_BAT61904.1:0.2883229832)98:0.083454)80:0.021108,((((GCA_000092025.1_AAK90820.1:0.0877139204,GCA_900156605.1_SIT06032.1:0.1360285822)100:0.072406,GCA_001741865.1_AOO82630.1:0.1296881882)100:0.050730,GCA_001644125.1_OAI30606.1:0.1195223132)100:0.097041,(GCA_001028705.1_AKM10307.1:0.1934959192,GCA_900100665.1_SDG96903.1:0.1444120570)100:0.089160)100:0.170614)80:0.023244)84:0.061637,GCA_900148505.1_SHO63648.1:0.4306734703)99:0.034379,((((GCA_000021745.1_ACK52582.1:0.3124320631,GCA_001017175.1_KLK89514.1:0.3223364148)73:0.058002,(GCA_001720135.1_ODN69711.1:0.2837332601,GCA_001741865.1_AOO83890.1:0.3606066525)91:0.054616)78:0.039094,(GCA_001644125.1_OAI29692.1:0.3344398090,GCA_900187365.1_SNB73842.1:0.3126626508)80:0.061642)100:0.106186,((((((((((((GCA_000011965.2_AAV95860.1:0.2088028309,((GCA_000203975.3_KID10143.1:0.1216038496,GCA_000376545.2_ANP40985.1:0.1534782808)100:0.092052,GCA_000511355.1_AHD01231.1:0.1947324651)100:0.167343)100:0.130348,GCA_900172375.1_SLN44335.1:0.2213380239)97:0.042977,(GCA_900095785.1_SCM68501.1:0.0000020567,GCA_900115865.1_SFQ25862.1:0.0000021106)100:0.187244)100:0.095220,(((GCA_000152605.1_EAP84139.1:0.2202030674,GCA_000172095.1_EDQ04009.1:0.1673102253)100:0.088388,GCA_900106675.1_SDX16817.1:0.2007002960)92:0.034833,(((((GCA_000153725.1_EAU45985.1:0.0817974138,GCA_000442255.1_EPX80488.1:0.2305462176)83:0.021199,((GCA_001969385.1_APX25547.1:0.0033814982,GCA_900112435.1_SFD70479.1:0.0000024347)100:0.104864,GCA_001975705.1_APZ54417.1:0.1270994172)85:0.024071)99:0.042041,GCA_900111875.1_SFA78226.1:0.2664036954)97:0.023730,GCA_900102075.1_SDE51917.1:0.1001070554)100:0.069878,((GCA_001687105.1_ANT61088.1:0.0760377385,GCA_900116195.1_SFS52131.1:0.0676752069)100:0.098951,GCA_900100085.1_SDI29252.1:0.1950359825)91:0.030986)100:0.059669)100:0.051286)100:0.080178,GCA_001305615.1_ALG90622.1:0.2639369483)97:0.023009,GCA_000600975.2_EYD72386.1:0.4849948223)95:0.054189,((((GCA_000169415.1_EBA08761.1:0.1337211066,(GCA_002237555.1_ASP21767.1:0.0175850306,GCA_900188425.1_SNS26321.1:0.0334798111)100:0.119655)100:0.139626,(GCA_000521865.1_ETX27396.1:0.1904188225,GCA_900115815.1_SFQ56668.1:0.1936745889)100:0.067251)100:0.053393,(GCA_001038505.1_KMK66565.1:0.1903909058,GCA_900188035.1_SNR28550.1:0.2084297811)100:0.153444)100:0.099703,GCA_900115595.1_SFP10721.1:0.3025491102)100:0.075026)93:0.047249,((GCA_001620265.1_AMY69025.1:0.1785270197,(GCA_001548075.1_BAQ70964.1:0.0060263893,GCA_001633165.1_ANB33029.1:0.0043556875)100:0.334243)96:0.064690,(GCA_000012905.2_ABA79009.1:0.2263015003,(GCA_000021865.1_ADE85345.1:0.3041003306,((GCA_000714535.1_KEO51862.1:0.1217129256,GCA_000715505.1_KEP68567.1:0.1998028042)100:0.180506,GCA_000740785.1_KFI27490.1:0.2472569583)14:0.082127)100:0.199871)100:0.113144)94:0.080177)80:0.025683,(((GCA_000158095.1_EEE46189.1:0.1777299949,GCA_001403915.1_CTQ41886.1:0.0905642711)100:0.112962,(GCA_001188555.1_KND21481.1:0.0066369743,GCA_002249885.1_OXS40126.1:0.0000021519)100:0.205495)100:0.082652,(GCA_900106695.1_SDX16560.1:0.2710376597,(GCA_900113695.1_SFI09385.1:0.3375611868,(GCA_900111545.1_SET86560.1:0.0000024347,GCA_900143155.1_SHN77293.1:0.0000024347)100:0.298049)68:0.060771)100:0.095053)77:0.056170)88:0.047516,((((((GCA_000767795.1_KGM35948.1:0.0408875793,GCA_002195995.1_OWJ64045.1:0.0439839511)100:0.188581,(GCA_000740775.1_KFI33285.1:0.0568760351,GCA_000740795.1_KFI31143.1:0.0000023641)100:0.445101)99:0.066771,(GCA_000828475.1_BAQ16443.1:0.0710693370,GCA_001723285.1_ODS00775.1:0.1471706721)100:0.223101)90:0.041749,GCA_900100655.1_SDG12191.1:0.3159394936)33:0.045719,GCA_900107585.1_SEA11050.1:0.3156809643)14:0.031868,((GCA_900177295.1_SMF09672.1:0.0000024347,GCA_900188055.1_SNR34325.1:0.0000019785)100:0.157597,GCA_001618175.1_KZD04097.1:0.4083143154)100:0.101988)83:0.046922)82:0.059835,((GCA_000152825.2_ADM09483.1:0.3959669200,(((GCA_000299575.1_EKE43229.1:0.2261781057,GCA_001008165.2_AKH42499.1:0.3125293695)100:0.090532,((((GCA_900107235.1_SDY28384.1:0.1470609276,GCA_900100005.1_SDJ39512.1:0.6296055002)92:0.202034,(GCA_900114485.1_SFK69896.1:0.3163362672,GCA_900172275.1_SLN31549.1:0.4192564131)63:0.065367)74:0.059210,((GCA_900110115.1_SEN64567.1:0.0000024434,GCA_900141995.1_SHI33815.1:0.0190057076)100:0.324690,(GCA_900113405.1_SFG19530.1:0.0000024075,GCA_900172315.1_SLN17209.1:0.0000021023)100:0.241590)100:0.124543)63:0.032062,(GCA_900112335.1_SFB76325.1:0.2209374843,GCA_900188335.1_SNS45959.1:0.1326359908)99:0.093734)92:0.110163)95:0.053258,(GCA_001293565.1_KPB02180.1:0.3329619746,GCA_002238045.1_OXT02027.1:0.2482451874)100:0.316951)74:0.046845)100:0.184333,GCA_002088295.1_ORE91946.1:0.4420562126)91:0.161333)85:0.108248,((((((((((GCA_000012525.1_ABB56505.1:0.3513858053,(((((((((GCA_000020025.1_ACC84535.1:0.0725003240,GCA_000316575.1_AFY34361.1:0.0916846146)100:0.050241,GCA_000317535.1_AFZ24679.1:0.1566557321)100:0.023865,GCA_000204075.1_ABA24357.1:0.1013773316)100:0.056031,(((GCA_000346485.2_KYC35113.1:0.0674547983,GCA_000760695.2_KIE09580.1:0.0536660503)100:0.140386,GCA_000828085.2_KIJ80372.1:0.1027034447)100:0.053077,(GCA_000934435.1_KIY13800.1:0.0221907963,GCA_001275395.1_KOP28119.1:0.0816912336)100:0.099030)37:0.033183)39:0.026278,GCA_000317435.1_AFZ00886.1:0.2499854270)100:0.056060,GCA_000317515.1_AFZ21028.1:0.1279897199)100:0.103503,GCA_001904775.1_OKH47375.1:0.2763853562)100:0.048166,((((GCA_000316575.1_AFY34059.1:0.0346003255,GCA_000204075.1_ABA22840.1:0.6752179501)100:0.054590,GCA_001298445.1_ALF52461.1:0.1530441704)100:0.076574,GCA_002218065.1_GAX38651.1:0.1721806350)100:0.097423,(((((GCA_000316665.1_AFY58344.1:0.2689430022,(GCA_000478825.2_AIE74540.1:0.3117494445,(GCA_000317675.1_AFZ54647.1:0.2221542529,GCA_001548115.1_BAQ64964.1:0.1757980043)100:0.260212)87:0.054651)71:0.038597,((GCA_000934435.1_KIY12011.1:0.0000024347,GCA_001990805.1_ONN60888.1:0.0000026428)100:0.046601,GCA_001275395.1_KOP25536.1:0.0542578140)100:0.138407)70:0.042303,((GCA_001456025.1_KST70024.1:0.1599893594,GCA_000972705.2_KKD36457.2:0.2509476941)98:0.039260,GCA_002355455.1_BAU67134.1:0.1418915064)100:0.047863)90:0.088071,(GCA_000828085.2_KIJ83187.1:0.1208297565,GCA_002367975.1_BAY15562.1:0.2119935806)100:0.100299)100:0.079907,(GCA_000346485.2_KYC38069.1:0.1125378652,GCA_000760695.2_KIE13378.1:0.0588622765)100:0.203237)100:0.200536)100:0.109823)100:0.101850,((((GCA_000317125.1_AFY86136.1:0.1328840726,GCA_000155555.1_EDX77033.1:0.5566552554)65:0.074440,((((((GCA_000478195.2_ERT03685.1:0.0000024347,GCA_000478195.2_ERT09551.1:0.0000023076)100:0.093551,(GCA_000478195.2_ERT09418.1:0.0729769689,GCA_000972705.2_KKD35990.1:0.0412120684)100:0.092546)100:0.123954,((GCA_000014265.1_ABG52263.1:0.2385882748,GCA_000972705.2_KKD38811.1:0.0714502710)85:0.032331,GCA_000175835.1_EFA69980.1:0.1331885210)100:0.240284)98:0.060445,GCA_000316665.1_AFY56607.1:0.4300160828)94:0.049281,((GCA_000317695.1_AFZ56879.1:0.0133476138,GCA_002368115.1_BAZ85050.1:0.0173129839)90:0.000002,GCA_002218065.1_GAX35949.1:0.0130200132)100:0.356338)59:0.064749,(GCA_001746915.1_OEJ76863.1:0.2054342832,(GCA_000180455.1_CBN58780.1:0.2669062791,GCA_000332215.1_ELS32394.1:0.2532398508)92:0.075720)56:0.026928)72:0.045820)56:0.030604,((GCA_000710505.1_KEI67174.1:0.0488365587,GCA_900009265.1_CUR20015.1:0.0491294608)100:0.187774,GCA_000317045.1_AFY66601.1:0.2874925988)87:0.065879)59:0.046199,GCA_000484535.1_AGY60146.1:0.3948964471)85:0.059036)86:0.053156)96:0.092999,((GCA_000175855.1_EFA73494.1:0.0264152096,(GCA_001432185.1_KRH95407.1:0.0176501753,GCA_002368135.1_BAZ88615.1:0.0187700003)100:0.020279)100:0.582012,(((((((GCA_000011365.1_BAC52871.1:0.0302183332,GCA_000661935.1_AHY54709.1:0.0346132874)100:0.242537,GCA_000336555.1_EKS32683.1:0.1667699443)100:0.045299,(GCA_001618955.1_KZD20875.1:0.0112038857,GCA_900108575.1_SEH85593.1:0.0051958919)100:0.239362)100:0.122892,((GCA_000964365.1_GAN78139.1:0.1964539269,GCA_900188335.1_SNT27946.1:0.5496822785)100:0.110660,(GCA_000091125.1_BAI98855.1:0.0833481314,GCA_000147835.3_AEG51064.1:0.1301081130)100:0.360343)84:0.080175)97:0.092419,GCA_002005465.1_AQS89134.1:0.4243229596)99:0.144400,(GCA_000022085.1_ACL59631.1:0.2457405665,(GCA_000576635.1_EWY40333.1:0.1180772218,GCA_000936425.1_KJB96055.1:0.1143320555)100:0.106696)100:0.371834)27:0.022434,GCA_000024465.1_ADE40691.1:1.0512814885)94:0.074599)55:0.052773)77:0.066373,GCA_002367975.1_BAY20028.1:0.6039882072)64:0.023241,((GCA_000019845.1_ACB95460.1:0.4796649172,(((GCA_000208635.2_EGG76710.1:0.5717187457,((GCA_000617865.1_GAJ30097.1:0.0780634215,((GCA_000963885.1_GAN54622.1:0.0034510822,GCA_002005465.1_AQS89399.1:0.0034417740)100:0.008862,GCA_001787335.1_AOX18782.1:0.0280532305)100:0.018088)99:0.097593,(GCA_000724025.1_CDG40431.1:0.0178820563,(GCA_000724025.1_CDG40432.1:0.0201032121,GCA_001547995.1_BAT19684.1:0.0000022495)100:0.012265)100:0.165942)99:0.089311)96:0.060085,GCA_000661935.1_AHY52414.1:0.2458915022)96:0.081717,GCA_002005445.1_AQS85969.1:0.8238958906)35:0.057646)76:0.161005,(GCA_900113695.1_SFI31170.1:0.2558304530,GCA_900172325.1_SLN71809.1:0.2750611739)100:0.381408)88:0.121634)95:0.085936,((((((GCA_000014865.1_ABK43295.1:0.2161491787,GCA_002109495.1_OSM05379.1:0.3403534908)100:0.109349,(((GCA_000155635.1_EDY39023.1:0.2649785830,GCA_000155635.1_EDY39599.1:0.1016919590)100:0.104271,GCA_000316515.1_AFY28189.1:0.1793646544)100:0.095847,GCA_900114285.1_SFK61709.1:0.2653131683)100:0.068419)100:0.098082,(GCA_000317145.1_AFY93578.1:0.1515795822,GCA_002142475.1_BAS54538.1:0.0968656974)100:0.103066)100:0.372833,GCA_000299875.1_EKE68026.1:0.7283781401)51:0.052960,((((((GCA_000017845.1_ACB52067.1:0.1222786184,((GCA_000167195.1_EAM52379.1:0.0089191800,GCA_000235665.2_EHJ14342.1:0.0000027415)97:0.000002,GCA_000167195.1_EAM52380.1:0.0000022784)100:0.084645)100:0.140974,GCA_000332035.1_ELR96993.1:0.2437552307)69:0.056237,((((GCA_000021825.1_ACK71030.1:0.1527665208,(GCA_000211815.1_EGJ31972.1:0.0246478490,GCA_001942495.1_OLT61150.1:0.0280604091)100:0.323407)76:0.055700,GCA_000775285.1_KGF72342.1:0.1918261743)65:0.031024,(GCA_000297435.1_CCI33608.1:0.0330453634,GCA_000312205.1_CCI09324.1:0.0076623186)100:0.252691)65:0.031671,((((GCA_000214075.2_EGK86334.1:0.0373464181,GCA_000317475.1_AFZ09745.1:0.0351498383)100:0.078361,GCA_002412335.1_PCN54090.1:0.0858892783)100:0.081640,GCA_001870225.1_APB34886.1:0.4157782484)84:0.047044,((GCA_000018105.1_ABW31636.1:0.0254363054,GCA_000018105.1_ABW32756.1:0.0200310235)100:0.013758,GCA_000018105.1_ABW33087.1:0.0325677674)100:0.288824)34:0.024796)48:0.017260)53:0.033019,GCA_002260545.1_OZH55283.1:0.2233654842)73:0.033590,((GCA_000317575.1_AFZ37518.1:0.0502567646,GCA_002355455.1_BAU65547.1:0.0599641948)100:0.120341,GCA_000478195.2_ERT04053.1:0.1133087062)91:0.054443)80:0.059652,(GCA_000316665.1_AFY55818.1:0.1779820059,GCA_002368355.1_BAZ43277.1:0.1802043743)100:0.071014)100:0.393719)45:0.033991,((GCA_000018105.1_ABW29811.1:0.2563950668,(GCA_001456025.1_KST63150.1:0.0000024347,GCA_001456025.1_KST63206.1:0.0000024347)100:0.302679)100:0.200349,(((((((((((((((GCA_000011685.1_AAW59748.1:0.0300810938,GCA_000182745.1_BAK86153.1:0.0160793049)100:0.032419,GCA_002005445.1_AQS86287.1:0.0614438397)100:0.095042,(GCA_000724025.1_CDG38967.1:0.0000021064,GCA_001547995.1_BAT18914.1:0.0000023524)100:0.145785)100:0.057411,(GCA_001787335.1_AOX17479.1:0.0000023752,GCA_001787355.1_AOX20359.1:0.0068802267)100:0.138922)100:0.084875,((GCA_000011685.1_AAW60280.1:0.1685917122,GCA_000234355.2_EHH67471.1:0.1309438352)100:0.065422,(GCA_000723565.1_CDG33009.1:0.0201646755,GCA_002003665.1_OOL18871.1:0.0364285598)100:0.319621)99:0.050217)81:0.024336,(GCA_002005465.1_AQS87496.1:0.1588019143,GCA_000963885.1_GAN55511.1:0.2118998746)40:0.058703)40:0.047578,GCA_000617865.1_GAJ28603.1:0.3097081968)95:0.032310,(GCA_000175255.2_AEH63107.1:0.1391206173,GCA_000218875.1_AEI38128.1:0.1942681997)100:0.175852)99:0.086961,GCA_001586395.2_KZB95434.1:0.3377147903)92:0.052420,(((GCA_000016765.1_ABQ68806.1:0.2471388943,(GCA_002355275.1_ATE62989.1:0.0000021892,GCA_002367875.1_PCE40473.1:0.0000024347)100:0.209808)100:0.137295,(GCA_000019945.1_ACB80172.1:0.3316631868,(GCA_000231445.2_EHD13753.1:0.0036213232,GCA_002153535.1_OUI79128.1:0.0000024840)100:0.514762)99:0.062341)96:0.081900,(GCA_000091125.1_BAI95129.1:0.3030205628,GCA_000147835.3_AEG49958.1:0.1654111850)100:0.125563)98:0.060385)91:0.069821,((GCA_001295965.1_KPF74162.1:0.0066378953,GCA_001713435.1_AOG01611.1:0.0000024994)100:0.249090,(GCA_002218195.1_ASK90060.1:0.0925622510,GCA_900128895.1_SIO16091.1:0.1018224781)100:0.236144)100:0.148893)95:0.071667,(((((GCA_000013005.1_ABC62177.1:0.0645011689,((GCA_001663175.1_ANK11931.1:0.0504003196,GCA_001677335.1_OBV11273.1:0.0297357202)100:0.041826,GCA_000715015.1_KEO90217.1:0.1658179090)100:0.030599)100:0.129214,GCA_001281485.1_ALE17342.1:0.1085150469)100:0.094713,(GCA_001304795.1_ALG60572.1:0.0000028721,GCA_001306275.1_KPM14508.1:0.0000025126)100:0.254532)99:0.067905,GCA_000013325.1_ABD24540.1:0.2238579887)100:0.135210,(GCA_000013985.1_ABF54689.1:0.1226777879,GCA_001610975.1_AMU94374.1:0.0937363502)100:0.191472)100:0.052991)99:0.102582,(GCA_000342165.1_EMD83937.1:0.1919373816,GCA_002211145.1_OWV32803.1:0.2097061797)100:0.322521)100:0.186882,GCA_002211145.1_OWV34635.1:0.8850460431)98:0.088989,(GCA_000647975.1_KAJ55859.1:0.4834104045,GCA_900129685.1_SHH80324.1:0.4142324031)100:0.372922)92:0.082233)80:0.067396)97:0.094444)22:0.028992,((((GCA_000010725.1_BAI71297.1:0.2834043648,GCA_000632475.2_AIB12552.1:0.1500521423)100:0.239355,(GCA_002251795.1_OYQ33437.1:0.4245771369,(GCA_000016185.1_ACJ00076.1:0.2978173307,GCA_001305515.1_KPL51140.1:0.6620241312)89:0.095265)84:0.094590)77:0.054646,GCA_000144605.1_ADL00502.1:0.5059380916)99:0.069819,((((((GCA_000016725.1_ABQ30937.1:0.0000024347,GCA_000202835.1_BAJ81126.1:0.0000024347)100:0.252932,((GCA_000306035.1_EKN00151.1:0.0848578492,GCA_000964385.1_GAN80255.1:0.0732024203)100:0.212790,(((GCA_000143145.1_ADJ24330.1:0.2536783202,(GCA_000304315.1_CCJ08014.1:0.2755141941,GCA_002117405.1_ARN80609.1:0.2339403424)99:0.078848)85:0.028621,((GCA_001676615.1_OCC04920.1:0.2720542423,GCA_900167455.1_SKA01302.1:0.2876739912)78:0.030120,(GCA_000496075.1_ESR23414.1:0.3167718501,(GCA_002119765.1_ARQ01635.1:0.2544573605,GCA_000742835.1_AIK96391.1:0.3949906413)85:0.044496)64:0.052846)85:0.047061)100:0.061147,((GCA_000019845.1_ACB94605.1:0.1678095410,(GCA_000021325.1_ACI52055.1:0.1498627197,((GCA_000182745.1_BAK82850.1:0.0326309741,GCA_000208635.2_EGG76807.1:0.0299120398)100:0.046231,GCA_000964505.1_GAN99316.1:0.1287994345)100:0.077179)100:0.072612)100:0.042857,GCA_000092285.1_ADG10375.1:0.2975722430)100:0.144841)99:0.059015)98:0.034140)99:0.099008,GCA_900113695.1_SFH63835.1:0.5352981205)99:0.046015,GCA_000444995.1_AGT10689.1:0.4755819982)95:0.039002,(GCA_000724025.1_CDG39068.1:0.0279386943,GCA_001547995.1_BAT20893.1:0.0000021489)100:0.477016)100:0.125471,(GCA_000019845.1_ACB94554.1:0.3937273848,GCA_000147835.3_AEG51027.1:0.4466900989)100:0.459173)100:0.127185)17:0.051807)86:0.046649,(((((((((GCA_000009985.1_BAE51977.1:0.0486550757,GCA_000009985.1_BAE52109.1:0.0000027777)100:0.241122,GCA_001687365.1_OBZ95713.1:0.4801896832)96:0.128946,GCA_900104955.1_SEC03250.1:0.5770796296)100:0.171486,GCA_000147835.3_AEG50884.1:0.8472297180)98:0.096968,(GCA_000020025.1_ACC80795.1:0.0571311660,((GCA_000317695.1_AFZ57715.1:0.0621557458,GCA_001298445.1_ALF55964.1:0.0948482461)83:0.016863,GCA_000775285.1_KGF71442.1:0.0937907755)78:0.011507)100:0.543317)100:0.083696,(GCA_000013325.1_ABP64470.1:0.4870805054,GCA_000016765.1_ABQ69706.1:0.5639441309)100:0.310115)98:0.106631,((((((GCA_000011365.1_BAC51445.1:0.2185785526,(GCA_000017145.1_ABR64924.1:0.0839993197,GCA_001741865.1_AOO81345.1:0.0873335836)100:0.047857)79:0.113771,GCA_000013885.1_ABE61594.1:0.1431970863)100:0.274739,GCA_900105595.1_SDU23244.1:0.2900965474)100:0.267374,GCA_900102795.1_SCZ61224.1:0.8599922681)90:0.138888,((GCA_000204015.1_EGF93652.1:0.2708779365,GCA_001579845.1_AMN40062.1:0.2652933495)100:0.187770,GCA_002088295.1_ORE96283.1:0.5032979257)100:0.247802)51:0.040407,((GCA_000964365.1_GAN78064.1:1.0909147438,(((GCA_000148725.1_EFO28889.1:0.2398227296,(GCA_000158095.1_EEE46231.1:0.2777256750,(GCA_001293565.1_KPB00375.1:0.2872268337,GCA_000647975.1_KAJ57501.1:0.5418138730)97:0.104714)12:0.058619)100:0.570812,((GCA_000697965.2_ANK72785.1:0.5831209106,GCA_002205555.1_ASD28579.1:0.4954113323)100:0.197346,GCA_001026905.1_KLN59786.1:0.6236061523)100:0.295527)100:0.306886,((GCA_000982415.1_KKJ78120.1:0.0740907582,GCA_001026905.1_KLN61669.1:0.0622865286)97:0.132001,GCA_001425915.1_KQW69328.1:0.3943653603)100:1.723428)95:0.299769)77:0.080889,(((((((GCA_000009985.1_BAE52258.1:0.5245744918,GCA_900108575.1_SEH88141.1:0.7058236799)99:0.084851,((((((GCA_000010725.1_BAI75946.1:0.2415205154,GCA_001982645.1_ONG37800.1:0.5793802237)98:0.087020,((((((((((((GCA_000011965.2_AAV96811.1:0.0941779555,GCA_900172225.1_SLN14776.1:0.0714671380)99:0.029434,(((GCA_000203975.3_KID09130.1:0.0321557244,GCA_000511355.1_AHD01820.1:0.0682188560)100:0.051988,GCA_001678945.1_ANP36383.1:0.0635594365)72:0.015946,(GCA_900109035.1_SEJ80632.1:0.0945400969,(GCA_000376545.2_ANP41440.1:0.0748308479,GCA_900102795.1_SCZ69491.1:0.3343531200)99:0.030243)82:0.022691)93:0.033559)51:0.011346,(GCA_000511385.1_AHD08311.1:0.0375552375,(GCA_001258055.1_CRL15178.1:0.0000024347,GCA_900113345.1_SFG99029.1:0.0000024347)100:0.027249)100:0.051739)73:0.023838,GCA_900116455.1_SFT56441.1:0.1804792997)75:0.017585,GCA_002210095.1_OWU76035.1:0.1960418864)84:0.019370,(GCA_000814025.1_KIC52035.1:0.0155027024,GCA_001969365.1_APX12807.1:0.0347312159)100:0.097660)85:0.020064,((GCA_000014045.1_ABG30625.1:0.0215031272,GCA_000154785.2_AEI92202.1:0.0297739802)100:0.135229,((GCA_000152605.1_EAP82670.1:0.0873843759,GCA_000172095.1_EDQ06135.1:0.0636820174)100:0.063784,GCA_000622405.1_KIN68145.1:0.1148038417)100:0.054677)78:0.026007)90:0.049798,(((GCA_001458355.1_CUH65249.1:0.1492969290,GCA_900110775.1_SEQ15345.1:0.0894662053)89:0.049079,GCA_900100005.1_SDI86249.1:0.1065185564)84:0.040734,(((GCA_000152625.1_EAP77827.1:0.1142575749,GCA_900172295.1_SLN45752.1:0.1366439639)100:0.042159,GCA_900142295.1_SIO13635.1:0.1747169178)86:0.023807,((GCA_000647975.1_KAJ56988.1:0.1246342897,GCA_900184935.1_SMX30712.1:0.1143648788)100:0.054672,((GCA_000152805.1_EAQ13109.1:0.1101074852,GCA_900177545.1_SMH40935.1:0.2339778845)100:0.055687,(GCA_001307765.1_KPN64927.1:0.0904974122,GCA_900109955.1_SEW31636.1:0.0793807272)100:0.091166)100:0.040020)88:0.034113)71:0.015000)63:0.021841)52:0.016087,(((((GCA_001458175.1_CUH50998.1:0.0384167086,GCA_900114415.1_SFL18264.1:0.0620830073)100:0.054833,GCA_900142085.1_SHJ45903.1:0.0835564876)100:0.073348,GCA_900129685.1_SHG90007.1:0.1998036387)63:0.017021,(GCA_001403795.1_CTQ49367.1:0.0900487116,GCA_900109285.1_SEK33478.1:0.0950993835)100:0.082548)68:0.020283,(GCA_900110425.1_SEP06478.1:0.1666123479,GCA_900172235.1_SLN35653.1:0.1352115708)53:0.031221)62:0.018082)43:0.016675,(((((((((GCA_000153725.1_EAU46765.1:0.0642562983,GCA_900102075.1_SDE61245.1:0.0747891827)99:0.017865,(GCA_001969385.1_APX23122.1:0.0000024347,GCA_900112435.1_SFD18612.1:0.0000024347)100:0.110978)100:0.072934,GCA_900107235.1_SDY19110.1:0.1654215408)99:0.030908,GCA_001458375.1_CUH78474.1:0.1498950153)97:0.017096,(GCA_000169415.1_EBA07635.1:0.1050779190,((((GCA_002211155.1_OWV62183.1:0.0051813475,GCA_002211205.1_OWV64008.1:0.0150123068)100:0.001777,(GCA_002211225.1_OWV47352.1:0.0000026630,GCA_900101505.1_SDD40957.1:0.0000019880)100:0.008474)100:0.053424,(GCA_002237555.1_ASP18902.1:0.0410821579,GCA_900188425.1_SNS87838.1:0.0327337073)100:0.036251)100:0.028266,GCA_900184945.1_SMX40732.1:0.0753733212)100:0.050091)94:0.024037)97:0.037230,(GCA_001482405.1_KUF10458.1:0.1103081353,(GCA_900115815.1_SFQ49670.1:0.1224698958,GCA_000521865.1_ETX28504.1:0.1530216471)93:0.035267)18:0.021002)20:0.011768,(GCA_002115725.1_OSQ59327.1:0.0267299043,GCA_002115805.1_OSQ50972.1:0.0181820718)100:0.083309)97:0.020712,(GCA_001038505.1_KMK65348.1:0.1020972780,GCA_900188035.1_SNR49286.1:0.1366792113)100:0.056054)99:0.034825,(GCA_001247715.1_KNX43246.1:0.1433966655,((GCA_001046955.1_AKO98401.1:0.0000027368,GCA_900109145.1_SEJ24964.1:0.0033629552)100:0.148669,GCA_900107355.1_SDY69289.1:0.1704619685)99:0.051727)28:0.012773)27:0.017262)32:0.009780,((((((GCA_001890925.1_OJI93155.1:0.0986447466,(GCA_001404155.1_CRK75004.1:0.0000023854,GCA_900114125.1_SFJ04389.1:0.0000021412)100:0.186440)98:0.041047,GCA_000812665.2_AML50652.1:0.2329885349)69:0.025299,((((GCA_000155735.2_AGI70402.1:0.0731652299,GCA_001187845.1_AKS44699.1:0.0597964906)100:0.027724,GCA_900172275.1_SLN30005.1:0.0768910205)100:0.058834,GCA_900114485.1_SFK98196.1:0.1483969689)91:0.029162,(GCA_000161835.1_EET48644.1:0.1239633864,GCA_900111945.1_SFR35631.1:0.1315470143)78:0.024672)85:0.029675)48:0.018968,GCA_001205715.1_KNG94691.1:0.1341028589)11:0.026849,((GCA_900099935.1_SDJ70067.1:0.1002182290,GCA_900188335.1_SNS94834.1:0.1348888791)100:0.063857,(GCA_000590925.1_AHM03544.1:0.1407206341,(GCA_000765015.1_KGK80304.1:0.0081877149,GCA_900141945.1_SHJ28535.1:0.0050704240)100:0.164944)96:0.053002)13:0.016030)38:0.025981,(((GCA_900095785.1_SCM69069.1:0.0000024347,GCA_900115865.1_SFQ36722.1:0.0000026707)100:0.149698,GCA_900172375.1_SLN16724.1:0.2631701594)47:0.051510,((((((GCA_000836695.1_KIQ70860.1:0.1313105150,GCA_900141735.1_SHI89000.1:0.1210825848)100:0.062206,((GCA_001517585.1_CUX83782.1:0.1896304544,GCA_900110135.1_SEM70266.1:0.2207167725)57:0.075066,(GCA_900110025.1_SEO00672.1:0.2038552821,(GCA_000600975.2_EYD73338.1:0.2025611320,GCA_000442315.1_EPX87527.1:0.3754125680)100:0.080354)57:0.053973)81:0.034285)81:0.025138,GCA_900115595.1_SFP33375.1:0.1700027134)81:0.025094,(GCA_900102905.1_SDJ94460.1:0.2133703568,(GCA_900111875.1_SFA97278.1:0.1483009103,GCA_900116005.1_SFR18978.1:0.2208067055)100:0.049943)98:0.040317)79:0.024011,GCA_900172355.1_SLN58152.1:0.2304380477)57:0.023693,((GCA_001633165.1_ANB33091.1:0.1767046550,GCA_900106675.1_SDW48458.1:0.1747494568)95:0.059325,GCA_001981245.1_APX90033.1:0.2016930269)73:0.048685)40:0.007757)35:0.027092)32:0.021006)88:0.030066,(GCA_900110115.1_SEN20852.1:0.0130589389,GCA_900141995.1_SHI60174.1:0.0094100764)100:0.170745)100:0.136055)98:0.073083,((GCA_000023785.1_ACT60505.1:0.2695618798,GCA_000738435.1_AII87400.1:0.2562069095)99:0.047842,GCA_002251795.1_OYQ37429.1:0.3109162318)100:0.068400)96:0.071670,((GCA_000689395.1_CDO58617.1:0.1772244333,GCA_900110775.1_SEP85932.1:0.1990645561)100:0.091957,GCA_002251755.1_OYQ36072.1:0.2247940656)100:0.248187)80:0.070941,GCA_000740795.1_KFI28442.1:0.9004164126)99:0.098642,(GCA_000336555.1_EKS42318.1:0.1740056596,GCA_002355335.1_BAT58528.1:0.2170491864)100:0.350754)94:0.065072)94:0.133924,GCA_000152805.1_EAQ11408.1:0.6332172543)91:0.282311,((((((GCA_000016765.1_ABQ67386.1:0.5812401247,GCA_000016765.1_ABQ68343.1:0.5195996629)100:0.241176,GCA_002218195.1_ASK89120.1:0.9059863843)100:0.402278,(GCA_000442255.1_EPX81867.1:0.8809167190,((GCA_000442255.1_EPX85113.1:0.2625464726,GCA_001038505.1_KMK64911.1:0.2950373211)100:0.505184,GCA_001038505.1_KMK64907.1:0.7806954395)100:0.278471)100:0.202494)100:0.139025,GCA_001038505.1_KMK63871.1:1.1548257628)100:0.138424,(GCA_000152805.1_EAQ11315.1:0.5829285320,GCA_002251795.1_OYQ37642.1:0.5918819470)100:0.803643)100:0.114150,((((GCA_000013325.1_ABP64476.1:0.1863186302,GCA_000235975.2_EHJ59811.1:0.1558536244)100:0.132677,GCA_000235975.2_EHJ59810.1:0.2465065679)100:0.144750,GCA_000013325.1_ABP64599.1:0.5005387794)100:0.423108,((GCA_000299935.1_EKE78944.1:0.1927880470,GCA_001618175.1_KZD12134.1:0.1022541209)100:0.234325,GCA_001579845.1_AMN40148.1:0.3386706786)100:0.889844)100:0.281961)100:0.146875)91:0.175197,GCA_900172325.1_SLN77428.1:1.3823397794)92:0.129480,GCA_000964385.1_GAN82178.1:1.5840259840)89:0.109657,(((GCA_000211815.1_EGJ30338.1:0.0116386411,GCA_001942495.1_OLT63464.1:0.0077422975)100:0.267478,(GCA_001298445.1_ALF53683.1:0.0260497096,GCA_002367975.1_BAY16853.1:0.0434158085)100:0.161858)100:0.335177,GCA_001676615.1_OCC02912.1:0.2590235772)100:1.328975)98:0.258531)100:0.358262)74:0.079655)82:0.034197,((GCA_000981545.1_CPR15061.1:0.0000024769,GCA_900104305.1_SDO71165.1:0.0065160180)100:0.711299,(GCA_000153725.1_EAU44558.1:0.5902883222,GCA_900172375.1_SLN53942.1:0.4431052641)100:0.509142)89:0.172240)91:0.075868,(((((((GCA_000376545.2_ANP40258.1:0.2548608645,GCA_001403915.1_CTQ47013.1:0.2183692250)92:0.034915,GCA_000376545.2_ANP42381.1:0.2338545577)100:0.101735,(((GCA_000511385.1_AHD11916.1:0.1978918934,GCA_000982415.1_KKJ76192.1:0.1317404280)100:0.124035,GCA_000697965.2_ANK76165.1:0.2258862728)100:0.061286,GCA_000647975.1_KAJ56918.1:0.3435377369)100:0.076758)100:0.202427,GCA_900156605.1_SIS78601.1:0.6541996798)87:0.104075,(GCA_001787335.1_AOX18505.1:0.0895736348,GCA_002173735.1_ARW48867.1:0.0602812098)100:0.727522)89:0.072484,((((GCA_000019845.1_ACB93748.1:0.6461220660,(GCA_000223375.1_AEM42048.1:0.0000024439,GCA_001399515.1_ALJ82143.1:0.0000024061)100:0.466155)39:0.129830,(((GCA_000153725.1_EAU48359.1:0.0666544646,GCA_900172375.1_SLN54293.1:0.0736019795)100:0.030084,(GCA_900095785.1_SCM68268.1:0.0000022739,GCA_900115865.1_SFQ20633.1:0.0000020804)100:0.106030)100:0.032226,GCA_900115225.1_SFN90007.1:0.1178915415)100:0.447590)37:0.113341,GCA_000661935.1_AHY54075.1:0.7455325730)100:0.156534,GCA_001982645.1_ONG39427.1:0.7727812405)77:0.094336)93:0.072042,((((GCA_001304795.1_ALG59476.1:0.0000024347,GCA_001306275.1_KPM16094.1:0.0000021208)100:0.256758,GCA_001708935.1_ODA67986.1:0.2238028827)100:0.132124,GCA_900109285.1_SEK51206.1:0.2669331793)100:0.422474,(GCA_000576635.1_EWY38362.1:0.0492404703,GCA_000936425.1_KJB96746.1:0.0317406440)100:0.894093)83:0.133349)63:0.065615)74:0.088509)71:0.086651,(GCA_000013085.1_ABC21280.1:0.4942256867,GCA_000284415.2_CCG08848.1:0.4746212729)100:0.104363)71:0.076128,(((((((GCA_000153465.1_EAS50194.1:0.2229476794,(GCA_900176465.1_SMC36835.1:0.1715587959,(GCA_000800175.1_KHJ56420.1:0.0438484565,GCA_900141975.1_SHJ45722.1:0.0359944890)100:0.282850)61:0.053522)63:0.048567,GCA_900104035.1_SDO04148.1:0.3053939839)40:0.052893,GCA_000153705.1_EAU42764.1:0.2851552166)99:0.109325,GCA_900102695.1_SCZ31765.1:0.2726855491)100:0.094394,(GCA_000964385.1_GAN81542.1:0.1683714843,(GCA_001586395.2_KZB94571.1:0.0000028130,GCA_000963885.1_GAN54754.1:1.1235136972)100:0.220608)100:0.417032)54:0.096693,((GCA_000503895.1_AHB48438.1:0.3214025472,(((GCA_000299875.1_EKE68540.1:0.0034066041,GCA_900112335.1_SFD30819.1:0.0000020016)100:0.008438,GCA_900116455.1_SFU11720.1:0.0090303779)100:0.011880,GCA_001458175.1_CUH54105.1:0.0051195905)100:0.419460)100:0.132713,(GCA_000576635.1_EWY40172.1:0.1471699405,GCA_000936425.1_KJB97101.1:0.0661482866)100:0.181615)92:0.082975)58:0.081162,((GCA_000964365.1_GAN78454.1:0.3332320461,(GCA_900101615.1_SDD61056.1:0.0171508827,GCA_900104205.1_SDB31040.1:0.0078411503)100:0.163330)99:0.064747,GCA_900141905.1_SHJ94355.1:0.3832601872)100:0.124471)14:0.054348)14:0.034100,((((GCA_000264455.2_AFK52445.1:0.0010302304,GCA_001601315.1_KYO49411.1:0.0346206126)100:0.261703,GCA_001720135.1_ODN69712.1:0.2379591172)96:0.106622,((GCA_000014285.2_ABI63027.1:0.0192618406,GCA_000576085.2_AHJ64025.1:0.0160796295)100:0.242187,GCA_000730165.2_ASG21092.1:0.1960000789)100:0.341372)56:0.063985,GCA_001637395.1_OAB62216.1:0.6691532381)14:0.081565)61:0.054303)100:0.063013)95:0.028153)88:0.050820,GCA_900114285.1_SFK64174.1:0.4752468337)100:0.189883)100:0.077611)79:0.025579)81:0.028595,(((GCA_000017145.1_ABR60095.1:0.0883977492,GCA_000697965.2_ANK72420.1:0.1696343872)99:0.061752,(GCA_001267455.1_KOC77068.1:0.0349232347,GCA_001652565.1_ANH04810.1:0.0586628948)100:0.074816)89:0.029294,((GCA_001687365.1_OBZ93288.1:0.0689906849,GCA_001885585.1_OJF96788.1:0.1267928123)99:0.034323,(GCA_000092045.1_ABC91746.1:0.0607277438,GCA_000769405.1_KPN27949.1:0.0575039885)100:0.258958)90:0.032958)100:0.050857)98:0.042769,(GCA_900104355.1_SDP84838.1:0.1779161135,GCA_001558695.1_KXF76149.1:0.2488563725)97:0.062792)100:0.150345)100:0.070359,GCA_000157815.1_EEY01157.1:0.1306654940);
