# Supplementary material for: Assessing the accuracy of phylogenetic rooting methods on prokaryotic gene families
Source: PLoS One. 2020 May 15;15(5):e0232950. doi: 10.1371/journal.pone.0232950 (PMC7228096; doi:10.1371/journal.pone.0232950)
Supplement: S2 Dataset — (ZIP) [file pone.0232950.s003.zip › EmpiricalDataset/GeneTrees_IQTree/000211.aln.treefile]

(GCA_000006905.1_AAK23931.1:0.0000021806,GCA_000092285.1_ADG10704.1:0.0229782526,(GCA_000017265.1_ACG78216.1:0.0816746537,(GCA_001425915.1_KQW71521.1:0.0765475379,(((GCA_000144605.1_ADL01245.1:0.0738072105,GCA_002205555.1_ASD28043.1:0.1205913120)95:0.070576,(GCA_000175215.2_ADU14440.1:0.0698869373,GCA_000204015.1_EGF90615.1:0.4478146120)100:0.133821)96:0.109007,((GCA_000152745.1_EAP91090.1:0.3051713646,(GCA_000014745.1_ABI65647.1:0.0728743438,GCA_900103475.1_SDM67970.1:0.0940240884)100:0.233184)67:0.041542,((((((((((((((GCA_000007125.1_AAL52339.1:0.0000023960,GCA_000157815.1_EEY00176.1:0.0000023849)100:0.041136,(GCA_000017405.1_ABS15138.1:0.0000021404,GCA_000585655.1_EXL05860.1:0.0000021724)100:0.034751)100:0.047201,GCA_001558695.1_KXF77667.1:0.0405155780)100:0.013820,((GCA_000585625.1_EXL09922.1:0.0515578741,((GCA_001424795.1_KQU76234.1:0.0116377977,GCA_001605015.1_AMS41851.1:0.0273620376)100:0.047264,(GCA_001618845.1_AMY01004.1:0.0531424771,GCA_002075885.1_OQM77417.1:0.0259326824)30:0.017570)30:0.042869)29:0.012489,(GCA_000022725.1_ACS51294.1:0.0931673884,GCA_000341385.1_AGF75907.1:0.0462753378)100:0.364018)99:0.030908)96:0.013389,(GCA_000014245.1_ABG62419.1:0.1262888601,(((GCA_000300335.1_EKF20209.1:0.0533771873,GCA_000300515.1_EKF42691.1:0.0000020337)100:0.041725,GCA_900113935.1_SFI71180.1:0.1007161608)66:0.016918,(GCA_002238045.1_OXS99620.1:0.2046576081,GCA_001293565.1_KPB01627.1:0.2886789248)9:0.009786)9:0.017803)3:0.000002)2:0.000002,(((GCA_900113985.1_SFJ10016.1:0.0428630411,(((GCA_000153465.1_EAS51167.1:0.0300574933,(GCA_000153705.1_EAU40375.1:0.1233402747,GCA_900176465.1_SMC58681.1:0.0418710169)100:0.066641)81:0.024663,((GCA_000800175.1_KHJ56375.1:0.0136803562,GCA_900141975.1_SHJ47390.1:0.0141783841)84:0.000003,GCA_900104035.1_SDO77297.1:0.1010336687)97:0.047259)100:0.132293,(GCA_000179775.1_EFL89985.1:0.1951829716,GCA_900102695.1_SCZ37741.1:0.1381620728)73:0.053510)68:0.048179)72:0.010128,((GCA_900104355.1_SDP63186.1:0.0000024688,((((((GCA_000021745.1_ACK51834.1:0.1169002160,GCA_900114285.1_SFK13715.1:0.1138800660)99:0.081618,GCA_000019845.1_ACB96010.1:0.3107833319)49:0.030173,((GCA_000304315.1_CCJ07201.1:0.0297430966,GCA_002117405.1_ARN80338.1:0.1472341831)98:0.032912,(GCA_001644125.1_OAI24752.1:0.0338214554,GCA_001675455.1_OBS51603.1:0.0538732805)93:0.052661)98:0.137434)93:0.140187,GCA_900104955.1_SEC28081.1:0.0764994419)45:0.030397,GCA_900187365.1_SNB58334.1:0.1706992628)92:0.132909,(GCA_000325745.1_AGA64250.1:0.4816430159,(GCA_000496595.1_AHA27910.1:0.5562996312,(((GCA_000014865.1_ABK46120.1:0.1583702378,GCA_002109495.1_OSM06216.1:0.2793782006)100:0.789793,((((((((((((((((((((((((((GCA_000011345.1_BAC08981.1:0.0000020351,GCA_000505665.1_AHB87874.1:0.0306995915)100:0.200665,GCA_900009265.1_CUR08980.1:0.1111244718)58:0.032234,((GCA_000176895.2_CCE19395.1:0.0000024843,GCA_000307915.1_EKD09139.1:0.0000020294)100:0.108871,(GCA_000478195.2_ERT08866.1:0.0000021869,GCA_000972705.2_KKD35129.1:0.0000029766)99:0.063141)99:0.055456)50:0.032979,((((GCA_000011465.1_CAE18753.1:0.1952205530,GCA_001182765.1_CRY90978.1:0.1067385820)51:0.045269,GCA_000760175.1_KGG13070.1:0.1445884656)49:0.065712,GCA_000155635.1_EDY39353.1:0.0511030060)37:0.000002,GCA_000316515.1_AFY29254.1:0.0366301515)100:0.227418)59:0.043224,((GCA_000155555.1_EDX72995.1:0.0854255178,(GCA_000180455.1_CBN59033.1:0.0345507594,((GCA_000214075.2_EGK84047.1:0.0000025816,GCA_000317475.1_AFZ07574.1:0.0000025816)78:0.000003,GCA_002412335.1_PCN52362.1:0.0129698373)100:0.062733)87:0.000003)67:0.077634,(GCA_000014265.1_ABG52591.1:0.0903828918,GCA_002260545.1_OZH51956.1:0.0284307462)71:0.016469)96:0.063347)57:0.017844,GCA_001637395.1_OAB58990.1:0.0912572934)56:0.067425,((((((((GCA_000011385.1_BAC88689.1:0.0595921072,GCA_000484535.1_AGY57332.1:0.1061993018)100:0.349252,(GCA_000350105.1_CCH68291.1:0.0391461709,GCA_000332035.1_ELR97500.1:0.0493591076)96:0.033306)90:0.028693,GCA_001904615.1_OKH19783.1:0.0362192321)89:0.012877,(((GCA_000317675.1_AFZ53524.1:0.0270938811,GCA_001548095.1_BAQ60206.1:0.1050690592)87:0.026921,GCA_001548115.1_BAQ66024.1:0.0000025816)79:0.000002,GCA_001747005.1_OEJ77536.1:0.0000021160)98:0.055298)89:0.015432,((((GCA_000317575.1_AFZ34976.1:0.0000025816,GCA_002355455.1_BAU65513.1:0.0000020792)88:0.043259,(GCA_000332055.1_ELS02805.1:0.0767694281,GCA_002368355.1_BAZ46599.1:0.0303098624)93:0.015229)74:0.038682,(GCA_000284135.1_BAL29455.1:0.0123520040,GCA_000478825.2_AIE75864.1:0.0219829269)92:0.038325)67:0.041516,GCA_000473895.1_ERN40636.1:0.1888317455)29:0.050398)23:0.000003,((((((GCA_000017845.1_ACB51114.1:0.0142430468,(GCA_000167195.1_EAM48186.1:0.0000025816,GCA_000235665.2_EHJ09998.1:0.0000023419)100:0.057020)100:0.043838,(GCA_000021825.1_ACK72134.1:0.0285883588,GCA_000317145.1_AFY91699.1:0.0878719908)92:0.014791)73:0.014391,GCA_000317515.1_AFZ16013.1:0.0795888011)25:0.000003,(GCA_000317025.1_AFY76578.1:0.0000025816,GCA_001904635.1_OKH21217.1:0.0000025816)76:0.000002)65:0.030126,(GCA_000297435.1_CCI34102.1:0.0000023167,GCA_000312205.1_CCI08521.1:0.0000023182)100:0.046504)37:0.007033,(GCA_000025125.1_ADB94810.1:0.1283999875,(GCA_000317615.1_AFZ51789.1:0.0273797851,GCA_000317635.1_AFZ43591.1:0.0293152605)100:0.099155)72:0.035074)48:0.026899)41:0.082502,GCA_000317495.1_AFZ13946.1:0.1262144254)50:0.040439,(GCA_000775285.1_KGF72035.1:0.0686778690,GCA_002075285.2_ASC72236.1:0.1080905362)61:0.008486)32:0.000003)89:0.062969,(((GCA_001276715.1_KOR35427.1:0.0924522154,(GCA_000312705.1_AFW96356.1:0.0000022529,(GCA_000789435.1_KHG39008.1:0.0000025816,GCA_002368115.1_BAZ84249.1:0.0000025816)100:0.040260)100:0.157304)87:0.032838,GCA_000317105.1_AFY83654.1:0.1102552887)74:0.000003,GCA_001870225.1_APB32772.1:0.3220972933)86:0.032498)87:0.062203,((GCA_000952155.1_KJH70932.1:0.0123058066,(GCA_000211815.1_EGJ33868.1:0.0142865163,GCA_001942495.1_OLT58774.1:0.0000022680)100:0.113079)96:0.029666,(GCA_000317555.1_AFZ31008.1:0.0000029732,GCA_001904655.1_OKH27687.1:0.0000028790)100:0.058546)92:0.014634)75:0.000002,(GCA_000316665.1_AFY53525.1:0.0061296831,GCA_000317435.1_AFY99897.1:0.2391915505)67:0.056891)22:0.018641,(((GCA_000934435.1_KIY13312.1:0.0000025816,GCA_001990805.1_ONN61714.1:0.0000023367)100:0.026928,GCA_001275395.1_KOP26398.1:0.0000020469)100:0.041519,GCA_000317125.1_AFY87462.1:0.0266273923)12:0.002625)20:0.000003,(((((GCA_000020025.1_ACC83853.1:0.0138945459,((GCA_000196515.1_ADI63542.1:0.0237907743,GCA_000317695.1_AFZ57458.1:0.0194174470)100:0.027929,(((GCA_000175835.1_EFA68545.1:0.0000000000,GCA_002368135.1_BAZ89889.1:0.0000000000):0.000003,GCA_001432185.1_KRH97579.1:0.0000024446)90:0.000003,(GCA_000175855.1_EFA72680.1:0.0000026504,GCA_002368075.1_BAZ82142.1:0.0000020230)90:0.013133)96:0.050784)95:0.034400)71:0.014149,(GCA_000169135.1_EAW44442.1:0.0000020167,GCA_002218065.1_GAX35248.1:0.0000025333)100:0.027801)47:0.014030,GCA_000317535.1_AFZ26372.1:0.0283895750)49:0.013303,((GCA_000204075.1_ABA21480.1:0.0000026160,(GCA_001298445.1_ALF54995.1:0.0000024042,GCA_002367975.1_BAY16262.1:0.0133773262)100:0.026918)66:0.013697,GCA_000316575.1_AFY32159.1:0.0000026697)66:0.013800)77:0.012976,((GCA_002368055.1_BAZ72034.1:0.0000000000,GCA_002368295.1_BAY97457.1:0.0000000000):0.000002,GCA_002368275.1_BAY94599.1:0.0000020243)100:0.038608)72:0.003781)36:0.018336,(GCA_000231365.2_EHC08563.1:0.0000027111,GCA_001904645.1_OKH12429.1:0.0000027112)97:0.013815)13:0.000003,(GCA_000346485.2_KYC35802.1:0.0137568240,GCA_000760695.2_KIE07125.1:0.0000026941)97:0.013823)9:0.000003,GCA_000828085.2_KIJ82852.1:0.0277863937)44:0.008975,(GCA_001456025.1_KST67998.1:0.0000022315,GCA_001456025.1_KST68377.1:0.0000023223)99:0.021519)96:0.056462,GCA_001904725.1_OKH37006.1:0.0000023554)96:0.066113,(GCA_000317045.1_AFY64824.1:0.1277607743,GCA_000018105.1_ABW25218.1:0.1568503544)96:0.054109)94:0.041693,(GCA_002142475.1_BAS55440.1:0.0427892929,GCA_001746915.1_OEJ73667.1:0.2144875168)73:0.017529)63:0.000003,GCA_000012525.1_ABB57210.1:0.2117368159)31:0.047744,GCA_001904775.1_OKH50082.1:0.1215728190)28:0.098364,(GCA_000817775.1_KIF39799.1:0.2019872163,(GCA_000317065.1_AFY70845.1:0.2226181644,GCA_000332215.1_ELS33154.1:0.1993481702)100:0.183796)89:0.004055)86:0.446525,((((GCA_000017645.1_ABS67510.1:0.0000022910,GCA_000017645.1_ABS70091.1:0.0000025816)99:0.048422,(GCA_001205715.1_KNG91906.1:0.0235452602,(GCA_900109955.1_SEW14874.1:0.0747666205,(GCA_900109285.1_SEL02243.1:0.0625174444,(GCA_900109035.1_SEJ98854.1:0.1978250966,GCA_900106675.1_SDX91014.1:0.1575249496)98:0.007395)97:0.059112)93:0.033800)92:0.097564)94:0.999483,((GCA_000153705.1_EAU39779.1:0.1619466646,GCA_900176465.1_SMC79846.1:0.0000022646)100:0.734957,(GCA_000315795.1_EKV26630.1:0.1978666142,(GCA_000172095.1_EDQ05858.1:0.4347357521,((GCA_002088295.1_ORE91756.1:0.3651212434,((GCA_001981245.1_APX89176.1:0.3446885595,((GCA_900110115.1_SEM80127.1:0.0228946302,GCA_900141995.1_SHI46767.1:0.0869727207)100:0.268267,GCA_900110115.1_SEO10329.1:0.1328794492)8:0.146385)75:0.193960,GCA_900115595.1_SFO97348.1:0.6632967059)90:0.204434)15:0.153267,GCA_002043005.1_AQZ54301.1:1.0015369884)59:0.114855)83:0.291951)22:0.129855)97:1.383550)100:1.709390,(GCA_000019945.1_ACB80702.1:0.2447293478,GCA_000935205.1_KIZ44802.1:0.3532586653)100:1.137940)100:1.806820)99:0.714903,(((((((GCA_000012905.2_ABA79275.1:0.9163973506,GCA_000590925.1_AHM02489.1:1.0778907008)100:0.625351,(GCA_000195775.1_CAE29705.1:0.3130132088,GCA_000935205.1_KIZ47476.1:0.0257234352)100:0.585015)100:2.179320,((GCA_000617865.1_GAJ28467.1:0.5326725985,((GCA_000724025.1_CDG40975.1:0.0092933191,GCA_001547995.1_BAT20671.1:0.0000021700)100:0.191830,(GCA_001787335.1_AOX18021.1:0.0000027637,GCA_001787355.1_AOX21024.1:0.0077780818)100:0.101080)99:0.052721)99:0.092453,GCA_002005465.1_AQS88658.1:0.1138891127)99:0.182458)75:0.128733,GCA_000963885.1_GAN53541.1:0.2992078221)99:0.499510,(GCA_000021325.1_ACI50508.1:0.6202300331,GCA_000964505.1_GAO00084.1:0.6462868514)96:0.276020)82:0.470932,(GCA_000016725.1_ABQ30332.1:0.0000027296,GCA_000202835.1_BAJ80122.1:0.0217615970)100:0.969821)71:0.589669,GCA_001982645.1_ONG40331.1:1.6925469665)100:1.345060)63:0.029668,GCA_001637395.1_OAB62837.1:2.2901540819)98:0.277955,((((GCA_000017145.1_ABR62437.1:0.1074202027,GCA_002288525.1_ASY65168.1:0.0744224021)98:0.044864,GCA_000092045.1_ABC92491.1:0.0710727196)98:0.067213,GCA_000697965.2_ANK77642.1:0.0911513978)98:0.077201,GCA_000018545.1_ACP25972.1:0.0000022644)100:1.791220)100:0.383274)98:0.634753,(GCA_000022525.1_ACT69400.1:0.3138866748,GCA_000632985.1_AHX11353.1:0.2909001134)100:1.332000)47:0.378884)42:0.143639)88:0.106711)96:0.108902)96:0.039520,GCA_002088295.1_ORE92243.1:0.3976469112)32:0.000002)51:0.015346,(GCA_001305515.1_KPL50790.1:0.1308350762,((((((((GCA_000017145.1_ABR59743.1:0.0258396407,GCA_002288525.1_ASY62385.1:0.0127083346)98:0.039837,GCA_000018545.1_ACP24834.1:0.0000029520)98:0.028614,GCA_000697965.2_ANK72042.1:0.0279352484)98:0.039860,GCA_001687365.1_OBZ96274.1:0.0691977935)100:0.014035,(GCA_001267455.1_KOC77507.1:0.0260297256,GCA_001652565.1_ANH03813.1:0.0000020771)100:0.025859)95:0.013021,GCA_000092025.1_AAK87063.1:0.0527913083)84:0.012915,((((GCA_000092045.1_ABC90401.1:0.0000026242,GCA_000769405.1_KPN28529.1:0.0121582177)100:0.018963,GCA_000016285.1_ACM36225.1:0.1352593189)85:0.011722,(GCA_001885585.1_OJG00278.1:0.0940234964,(GCA_001578105.1_AMM83994.1:0.0121988713,GCA_002043005.1_AQZ52645.1:0.0255220733)100:0.144890)96:0.032435)93:0.020823,((GCA_000722615.1_KEQ06844.1:0.0000020162,GCA_000722625.1_KEQ08687.1:0.0000023885)100:0.039510,(GCA_000731295.1_CDN53533.1:0.0120744097,GCA_000731315.1_CDN47389.1:0.0000024663)100:0.051635)99:0.039210)66:0.000002)93:0.045136,(GCA_000154705.2_EDQ33426.1:0.0000020014,GCA_001703635.1_OCW58695.1:0.1186434480)100:0.110212)97:0.051434)93:0.039512)11:0.022980)88:0.065019,((((((((((((GCA_000019945.1_ACB79195.1:0.0943617249,GCA_000022085.1_ACL59004.1:0.0561655437)100:0.052869,(((GCA_001017175.1_KLK94935.1:0.0535100561,GCA_900102135.1_SCY84161.1:0.0000022169)100:0.093019,(GCA_001271345.1_ALA18880.1:0.0000029305,GCA_001887265.1_APF37457.1:0.0132955174)100:0.054729)14:0.020152,(GCA_001741865.1_AOO84649.1:0.1132564323,GCA_900102525.1_SDG93828.1:0.0649358541)100:0.137023)98:0.055942)96:0.033036,((GCA_000010525.1_BAF87665.1:0.0000025241,GCA_000017645.1_ABS69853.1:0.0982686794)100:0.117048,GCA_000496075.1_ESR25112.1:0.2786859729)99:0.018626)91:0.018962,(((((((((((((GCA_000011365.1_BAC50184.1:0.0134498691,GCA_000661935.1_AHY50120.1:0.0000021641)100:0.060684,(GCA_000195775.1_CAE28393.1:0.0076071803,GCA_000935205.1_KIZ40611.1:0.1360086660)98:0.197088)55:0.000003,GCA_000013885.1_ABE63013.1:0.0751066296)80:0.054585,(GCA_001618955.1_KZD24584.1:0.0000020584,GCA_900108575.1_SEI06060.1:0.0000020497)100:0.042112)72:0.028389,(GCA_000218565.1_AEI06806.1:0.0000025710,GCA_000218585.1_AEI03229.1:0.0000025816)94:0.000002)64:0.013988,GCA_000314735.2_EKS28020.1:0.0426310444)45:0.025046,GCA_000336555.1_EKS40263.1:0.0285090513)94:0.045278,GCA_000012725.1_ABA05148.1:0.0757840100)99:0.113053,GCA_001579845.1_AMN42306.1:0.1687234006)79:0.022842,GCA_001426945.1_KQZ00957.1:0.1556054432)60:0.007221,GCA_002119765.1_ARQ03132.1:0.2332722362)98:0.047060,(((GCA_000092925.1_ADH89167.1:0.0549190980,GCA_900100155.1_SCW40908.1:0.0985134751)100:0.094689,GCA_001676615.1_OCC06272.1:0.1218184114)99:0.105859,(GCA_000166055.1_ADP72839.1:0.0000026251,GCA_000636015.1_KAI95044.1:0.0000028998)100:0.407305)74:0.029217)75:0.036243,(GCA_001402875.1_ALK09103.1:0.0000021398,GCA_001459775.1_CUU41766.1:0.0000025072)100:0.203993)90:0.049155)85:0.044615,GCA_002355335.1_BAT60224.1:0.2403512219)94:0.016837,GCA_900104485.1_SDB12587.1:0.2941502010)88:0.056197,(GCA_900115225.1_SFO25647.1:0.0651892350,GCA_900215505.1_SNY93742.1:0.1358676243)100:0.107931)89:0.069623,GCA_000148725.1_EFO33613.1:0.0122618298)85:0.048643,((GCA_900105595.1_SDU12343.1:0.1225418196,(GCA_001907205.1_OKL43711.1:0.0845710758,(GCA_900110875.1_SEQ80818.1:0.0261700582,GCA_900114245.1_SFK73026.1:0.0000020825)100:0.119521)100:0.068179)92:0.035491,GCA_000158095.1_EEE44444.1:0.0852369091)95:0.035587)84:0.018695,GCA_001403915.1_CTQ42508.1:0.0499356125)86:0.069687,(GCA_000192745.1_ADZ70492.1:0.0267682963,(GCA_001188555.1_KND18698.1:0.0000027807,GCA_002249885.1_OXS50405.1:0.0000021662)100:0.030582)100:0.070815)95:0.059015,((GCA_900129325.1_SHE57428.1:0.0920057043,GCA_900148505.1_SHO66165.1:0.2324823073)32:0.000003,GCA_001720135.1_ODN72462.1:0.3097387711)97:0.036444)97:0.103081)82:0.052527,((GCA_000230555.1_AEQ51337.1:0.0759720583,GCA_900100665.1_SDG68902.1:0.0265161659)100:0.076393,(GCA_000743575.1_KFL32543.1:0.2355220221,GCA_000970435.1_KKB83790.1:0.0260013614)100:0.146998)100:0.150429)32:0.033765,((GCA_000143145.1_ADJ23747.1:0.2363978962,GCA_000503895.1_AHB48665.1:0.2198753756)76:0.022278,((GCA_000981545.1_CPR20913.1:0.0000020716,GCA_900104305.1_SDP20972.1:0.0000023787)100:0.216962,GCA_001720135.1_ODN72463.1:0.1055429010)93:0.100162)33:0.080942)30:0.028799,(GCA_001708935.1_ODA68523.1:0.1163242145,(GCA_000828475.1_BAQ17510.1:0.0482336162,GCA_001723285.1_ODS00878.1:0.0339295807)100:0.324434)98:0.187353)93:0.141868,((((((((((((((((((GCA_000011965.2_AAV96027.1:0.0424333171,(GCA_000203975.3_KID08133.1:0.0136571755,GCA_000511355.1_AHD01328.1:0.0134679289)90:0.000002)91:0.013308,(((((GCA_000511385.1_AHD10201.1:0.0000024797,(GCA_001678945.1_ANP38461.1:0.0115555179,GCA_900102795.1_SCZ63666.1:0.0290425389)100:0.032231)99:0.013192,(GCA_001258055.1_CRL13777.1:0.0000025839,GCA_900113345.1_SFG04266.1:0.0000022326)96:0.000003)94:0.000003,GCA_900109035.1_SEI81099.1:0.0971129791)93:0.026713,GCA_000376545.2_ANP41020.1:0.0559073422)77:0.000003,GCA_900172225.1_SLN34001.1:0.0267228116)69:0.013504)91:0.015510,(GCA_001046955.1_AKO97531.1:0.0000027306,GCA_900109145.1_SEJ77133.1:0.0000023502)100:0.075396)87:0.056499,((((GCA_000014045.1_ABG32793.1:0.0000025512,GCA_000154785.2_AEI94477.1:0.0130895920)92:0.000002,GCA_000152605.1_EAP84644.1:0.1253134834)84:0.026064,(GCA_000814025.1_KIC49203.1:0.0000022191,GCA_900188035.1_SNR42656.1:0.0820096369)85:0.013010)58:0.000002,GCA_001969365.1_APX13782.1:0.0000025910)82:0.013026)52:0.019217,GCA_900116455.1_SFT63830.1:0.0476313466)29:0.000003,(((((((GCA_900111875.1_SFA72047.1:0.0364608671,(GCA_900102905.1_SDK94915.1:0.1155892367,GCA_000521865.1_ETX29468.1:0.0874223072)97:0.049772)97:0.018156,GCA_900184945.1_SMX36649.1:0.0000022337)97:0.028509,(GCA_002237555.1_ASP21725.1:0.0129793245,GCA_900188425.1_SNS27250.1:0.0000021082)99:0.042116)82:0.013075,((((GCA_002211155.1_OWV62978.1:0.0000000000,GCA_002211225.1_OWV49560.1:0.0000000000):0.000000,GCA_900101505.1_SDC38999.1:0.0000000000):0.000003,GCA_002211205.1_OWV64319.1:0.0000023204)95:0.000002,GCA_000812665.2_AML53218.1:0.1101347867)56:0.013007)43:0.000003,(GCA_900115815.1_SFQ16540.1:0.0000020814,(((GCA_002115725.1_OSQ60143.1:0.0388648854,GCA_002115805.1_OSQ52039.1:0.0000029407)53:0.012562,GCA_001038505.1_KMK67058.1:0.0386381149)99:0.013597,GCA_000018145.1_ABV93049.1:0.0694449768)69:0.025590)62:0.013223)82:0.013227,((GCA_900100085.1_SDI84612.1:0.0134151889,((((GCA_000152625.1_EAP76041.1:0.0663772294,GCA_001205715.1_KNG93950.1:0.0809499021)97:0.014583,((GCA_001890925.1_OJI94263.1:0.0519338612,GCA_000738435.1_AII86895.1:0.2209898951)96:0.014096,(GCA_001404155.1_CRK74602.1:0.0000026010,GCA_900114125.1_SFJ16893.1:0.0000027732)100:0.163235)91:0.049138)70:0.000002,(GCA_000172095.1_EDQ05351.1:0.0302796914,(GCA_002210095.1_OWU77906.1:0.0789373484,GCA_900107235.1_SDY07733.1:0.0457759164)85:0.039969)76:0.010009)85:0.014883,(GCA_001687105.1_ANT59373.1:0.0000025467,GCA_900116195.1_SFS33046.1:0.0131406054)100:0.040143)95:0.033015)94:0.014198,(GCA_000442255.1_EPX80454.1:0.0262294326,(((((GCA_000153725.1_EAU45939.1:0.0676907099,GCA_900102075.1_SDE50882.1:0.0203008517)13:0.023387,GCA_900112435.1_SFD71789.1:0.0000028631)6:0.000002,GCA_001969385.1_APX25585.1:0.0000025816)9:0.000002,GCA_001975705.1_APZ54905.1:0.0127810591)95:0.092290,GCA_001458175.1_CUH50666.1:0.0696819965)12:0.018505)98:0.021684)76:0.000002)84:0.021087,((GCA_900114415.1_SFK54087.1:0.0492104305,(((((((((GCA_000299875.1_EKE73330.1:0.0339472498,((GCA_900109555.1_SEK70213.1:0.0000025816,GCA_900172305.1_SLN45066.1:0.0000025816)100:0.072521,GCA_900114135.1_SFJ03851.1:0.0376375735)97:0.042817)100:0.107254,GCA_900110025.1_SEN48580.1:0.0874430419)95:0.019033,(((GCA_000714535.1_KEO51544.1:0.0721169986,GCA_000021865.1_ADE85262.1:0.2244179394)83:0.015125,GCA_000715505.1_KEP71050.1:0.0908209760)100:0.078943,GCA_000740785.1_KFI27183.1:0.1363578793)97:0.037201)91:0.019264,(((((((GCA_000740775.1_KFI31025.1:0.0279121970,GCA_000740795.1_KFI26626.1:0.0000021342)100:0.120395,((GCA_001403795.1_CTQ49623.1:0.0978611760,GCA_900109285.1_SEK52948.1:0.1280826919)100:0.082250,(GCA_900115595.1_SFP70669.1:0.1436684446,((GCA_000299575.1_EKE45147.1:0.1809756781,(GCA_900113405.1_SFH35177.1:0.0000025816,GCA_900172315.1_SLN59410.1:0.0000024427)100:0.109387)100:0.051050,(GCA_900110115.1_SEM66304.1:0.0000025816,GCA_900141995.1_SHJ29767.1:0.0000025816)100:0.071387)100:0.052882)100:0.060035)98:0.096336)96:0.049322,(GCA_000203895.1_ABL70342.1:0.1033417281,GCA_000444995.1_AGT09581.1:0.0537403817)100:0.132245)85:0.034192,GCA_001620265.1_AMY69487.1:0.0368669896)63:0.033620,(((GCA_900099935.1_SDI26532.1:0.1938948365,GCA_900188335.1_SNS80439.1:0.0482604825)74:0.087960,GCA_900112335.1_SFB76025.1:0.0872048950)100:0.148896,GCA_900184815.1_SMX24322.1:0.2113968675)72:0.121560)25:0.000002,(GCA_000223375.1_AEM41665.1:0.0000020051,GCA_001399515.1_ALJ81776.1:0.0000025066)100:0.277333)69:0.067328,(GCA_900156815.1_SIS65801.1:0.1032410671,GCA_000012905.2_ABA78673.1:0.2175518051)92:0.053166)34:0.000003)80:0.089851,(GCA_900110135.1_SEN39543.1:0.0815044796,(GCA_900142295.1_SIN98342.1:0.1315638631,(GCA_000590925.1_AHM02654.1:0.1403692001,(GCA_001517585.1_CUX82233.1:0.0715505238,(GCA_900107025.1_SDX19849.1:0.1169709303,(GCA_000765015.1_KGK80755.1:0.0000025816,GCA_900141945.1_SHI36409.1:0.0000023350)100:0.195464)51:0.029028)73:0.054928)48:0.038439)83:0.029657)64:0.028520)80:0.000002,(GCA_000155735.2_AGI72897.1:0.0286484862,GCA_001187845.1_AKS46618.1:0.0209476960)99:0.034939)92:0.027258,GCA_900172275.1_SLN58216.1:0.1137891105)94:0.011340,GCA_900114485.1_SFL00855.1:0.1323748688)97:0.052221,GCA_900156525.1_SIT76518.1:0.1415507487)71:0.000003)90:0.027786,(GCA_900095785.1_SCM67454.1:0.0000025816,GCA_900115865.1_SFQ04900.1:0.0000025816)100:0.071988)78:0.038310)4:0.000002)85:0.027727,(GCA_001482405.1_KUF09092.1:0.0000025898,(GCA_900110425.1_SEO26663.1:0.0664443399,GCA_000152725.1_EAQ01797.1:0.0803491204)70:0.013723)15:0.000003)79:0.013897,GCA_900172385.1_SLN49309.1:0.0551964973)80:0.013262,GCA_900142085.1_SHJ65887.1:0.0255823387)60:0.000002,GCA_900129685.1_SHH83912.1:0.0128399833)80:0.013460,(((GCA_001458355.1_CUH66934.1:0.0305528172,(GCA_001458375.1_CUH80268.1:0.0521540795,GCA_000169415.1_EBA08720.1:0.0714675760)97:0.069406)94:0.023603,GCA_900110775.1_SEQ39422.1:0.0134344320)92:0.012054,((GCA_001247715.1_KNX40367.1:0.1010061830,GCA_900172295.1_SLN33922.1:0.0624143178)99:0.049809,GCA_900107355.1_SDY25653.1:0.0755139798)93:0.020268)92:0.016044)94:0.042254,GCA_900100005.1_SDI14024.1:0.0273156553)93:0.036569,((((GCA_000442275.2_EPX79920.1:0.0134223190,(GCA_900111945.1_SFR54511.1:0.0000024541,GCA_001981245.1_APX90606.1:0.1017179696)99:0.042120)98:0.013725,(((GCA_900106695.1_SDW32102.1:0.0507423209,GCA_900113695.1_SFI75192.1:0.0316875433)100:0.046881,(GCA_900111545.1_SES93874.1:0.0000025816,GCA_900143155.1_SHN51924.1:0.0000025816)100:0.128406)93:0.020779,(GCA_000152805.1_EAQ12086.1:0.0736882606,GCA_900177545.1_SMH29502.1:0.0845206954)97:0.032498)91:0.030208)95:0.028089,GCA_900172235.1_SLN44986.1:0.0000028115)95:0.042544,((GCA_001307765.1_KPN62149.1:0.0395559367,GCA_900109955.1_SEW10314.1:0.0000025484)92:0.068088,((GCA_000671395.1_KCV83164.1:0.0993633697,(GCA_000647975.1_KAJ55574.1:0.1065997248,(GCA_001548075.1_BAQ68501.1:0.0000025816,GCA_001633165.1_ANB35354.1:0.0000025816)100:0.203816)99:0.081117)98:0.023064,(GCA_001305615.1_ALG89879.1:0.0622029318,GCA_900184935.1_SMX34079.1:0.0693480139)97:0.061890)97:0.062620)72:0.000002)83:0.036428)58:0.023532,((GCA_900106675.1_SDW86341.1:0.0883857024,((GCA_000600975.2_EYD71286.1:0.0139120315,GCA_000836695.1_KIQ69898.1:0.1227848643)100:0.056860,((GCA_000622405.1_KIN69234.1:0.0629197850,GCA_900116005.1_SFQ94697.1:0.1882459252)99:0.113490,(GCA_000600335.2_EYD77813.1:0.1334616159,GCA_000442315.1_EPX86645.1:0.0487413503)100:0.059970)97:0.039657)96:0.031790)95:0.028951,GCA_900141735.1_SHI41848.1:0.1932993187)72:0.032838)56:0.019301,(GCA_001908835.1_APO86392.1:0.0672869784,GCA_000161835.1_EET48231.1:0.0823362194)52:0.025503)54:0.021809,(GCA_000153305.1_EAR52807.1:0.0891187547,GCA_900172355.1_SLN41141.1:0.0494985443)100:0.046745)85:0.037868,GCA_900172375.1_SLN30755.1:0.0776319387)88:0.089331,GCA_900107585.1_SEA21908.1:0.2447743408)100:0.146142)87:0.126820,((GCA_000017565.1_ABS64832.1:0.2656670731,GCA_000739695.1_GAK44569.1:0.1930457382)66:0.052705,(((((((GCA_000009985.1_BAE51591.1:0.0537704660,(GCA_000294655.1_CCG41364.1:0.0891933893,GCA_900108475.1_SEH32821.1:0.0719178971)100:0.282363)100:0.075757,GCA_000513295.1_CDK98542.1:0.0821797488)100:0.080660,GCA_000968135.1_CCQ73877.1:0.2669056807)90:0.073995,((GCA_000315795.1_EKV30855.1:0.2036441307,((GCA_001611975.1_AMW35251.1:0.0481992748,GCA_900156605.1_SIS37615.1:0.1823785569)100:0.100281,GCA_900100455.1_SDH27933.1:0.3928938427)66:0.006299)91:0.062934,((GCA_000013085.1_ABC22355.1:0.1634483540,GCA_000284415.2_CCG09320.1:0.3103252942)91:0.161766,GCA_900101965.1_SDE09985.1:0.2889344147)93:0.114767)82:0.039898)81:0.018058,(((((((GCA_000010725.1_BAI72786.1:0.0741100137,GCA_000632475.2_AIB12020.1:0.0201148417)100:0.185392,GCA_000016185.1_ACI98652.1:0.2828109619)95:0.065470,((GCA_000767795.1_KGM35435.1:0.0000027317,GCA_002195995.1_OWJ67982.1:0.0000020683)100:0.190065,GCA_002251795.1_OYQ33788.1:0.1399125108)99:0.064282)93:0.140738,(GCA_000576635.1_EWY42112.1:0.0000023722,GCA_000936425.1_KJB96988.1:0.0137085111)100:0.137665)74:0.044487,(GCA_000730165.2_ASG23179.1:0.2124608647,((GCA_000014285.2_ABI62200.1:0.0000025816,GCA_000576085.2_AHJ63110.1:0.0000025816)100:0.203902,((GCA_000164635.1_EFH10024.1:0.0383950476,((GCA_900101615.1_SDD80069.1:0.0000025816,GCA_900104205.1_SDB69873.1:0.0000025816)100:0.115729,GCA_900141905.1_SHI79102.1:0.1517075041)99:0.041717)99:0.142299,((GCA_000964365.1_GAN76842.1:0.0913555458,(((GCA_000021325.1_ACI53055.1:0.0717896439,((GCA_000182745.1_BAK83289.1:0.0000025816,GCA_000208635.2_EGG75514.1:0.0000025816)100:0.013186,GCA_000964505.1_GAO00626.1:0.0259973646)100:0.115173)100:0.034811,(GCA_000231445.2_EHD14735.1:0.0000025039,GCA_002153535.1_OUI79277.1:0.0000024739)100:0.621196)100:0.042924,(GCA_002005445.1_AQS86440.1:0.1109795253,GCA_002173735.1_ARW48567.1:0.2566154306)100:0.083226)100:0.278927)94:0.056312,((GCA_000016725.1_ABQ30140.1:0.0000023896,GCA_000202835.1_BAJ80313.1:0.0000022959)100:0.327497,(GCA_000306035.1_EKM99330.1:0.0259936163,GCA_000964385.1_GAN79726.1:0.0129400775)100:0.237739)99:0.172751)46:0.041272)91:0.077054)100:0.179512)85:0.101787)92:0.074994,(GCA_900172325.1_SLN53432.1:0.1722857732,GCA_900167455.1_SJZ46705.1:0.2540867768)96:0.085718)86:0.052444,((((GCA_000963705.1_KJV10122.1:0.0658718051,GCA_002251735.1_OYQ18521.1:0.0822623748)96:0.207881,(GCA_001192655.1_GAO98278.1:0.3166390799,GCA_002117145.1_ARN84127.1:0.4262659450)96:0.237058)28:0.000002,(GCA_000299935.1_EKE77730.1:0.1593402974,(GCA_001618175.1_KZD09868.1:0.0844320888,((GCA_900177295.1_SMF25029.1:0.0000025816,GCA_900188055.1_SNR60152.1:0.0000025816)100:0.159952,(((((GCA_000226315.1_AEP09693.1:0.0000029629,GCA_000348745.1_AGH98114.1:0.0187058165)100:0.337806,GCA_000742835.1_AIK95965.1:0.6175908193)79:0.053822,GCA_001746755.1_OEJ68044.1:0.5087508003)75:0.165338,(GCA_000300235.2_AJD52243.1:0.0000026538,GCA_000300275.1_EKF07660.1:0.0382944923)100:0.278233)58:0.042939,(GCA_900100655.1_SDF69618.1:0.2918477544,(GCA_000982415.1_KKJ77506.1:0.0000020201,GCA_001026905.1_KLN61528.1:0.0121416378)100:0.269201)99:0.075339)77:0.098485)69:0.050944)68:0.026648)79:0.055597)84:0.038677,(((((GCA_900102465.1_SDF09986.1:0.1285637912,(GCA_000319385.1_AFX98794.1:0.0977887245,GCA_000510265.1_AHC73567.1:0.1357485869)100:0.383860)77:0.000002,GCA_000024465.1_ADE38384.1:0.3136572032)97:0.084852,GCA_900101935.1_SDD62395.1:0.3733049738)56:0.000002,((((GCA_000153525.1_EAS84449.1:0.0950629867,GCA_000155895.1_EDZ59752.1:0.0000022247)100:0.426146,((((GCA_000026005.1_CAH58027.1:0.1163633886,GCA_000964795.1_KJV68700.1:0.4725580806)68:0.023669,GCA_000964755.1_KJV65905.1:0.1332799980)89:0.387946,(GCA_000011945.1_AAV86499.1:0.0240755912,GCA_000024505.1_ACZ49376.1:0.3209368172)100:1.389620)94:0.164220,(((GCA_000010205.1_BAG40369.1:0.1582374935,GCA_000964595.1_KJV56628.1:0.1526038146)100:0.533804,GCA_000195735.1_CAA14817.1:0.0309462521)97:0.072979,GCA_000012385.1_ABE04479.1:0.0543941016)100:0.523864)91:0.117038)88:0.043476,(GCA_000219355.1_AEI89173.1:0.7620407900,GCA_000815465.1_KIE04496.1:0.2526016123)95:0.273113)92:0.160184,((((GCA_000013005.1_ABC63431.1:0.1269681603,(GCA_000715015.1_KEO91538.1:0.1124982463,(GCA_001663175.1_ANK14351.1:0.0545561232,GCA_001677335.1_OBV12505.1:0.0625461615)100:0.170779)100:0.162317)96:0.093374,((((GCA_000013325.1_ABD26740.1:0.0362763275,(((GCA_000013985.1_ABF53025.1:0.0665876992,GCA_001610975.1_AMU95970.1:0.0326325075)100:0.076026,(GCA_000091125.1_BAI96155.1:0.0127176033,GCA_000147835.3_AEG48876.1:0.0000020968)100:0.161559)28:0.034562,(GCA_001295965.1_KPF77218.1:0.0000022591,GCA_001713435.1_AOG01627.1:0.0000020751)100:0.252169)70:0.096324)35:0.115574,((((GCA_000235975.2_EHJ58958.1:0.1668345797,GCA_001281485.1_ALE16555.1:0.0878681122)47:0.021331,GCA_001008165.2_AKH41691.1:0.1394810307)75:0.047017,(((GCA_001304795.1_ALG61288.1:0.0000020829,GCA_001306275.1_KPM12640.1:0.0000027909)100:0.079960,GCA_002251755.1_OYQ27215.1:0.9331373141)96:0.055492,GCA_001586395.2_KZB96698.1:0.3599252327)32:0.085387)24:0.031848,(GCA_001661675.2_ARU15695.1:0.1076429772,GCA_001028705.1_AKM09938.1:0.0700986401)81:0.053767)17:0.022216)79:0.049481,GCA_002218195.1_ASK87894.1:0.1569130079)95:0.052169,(GCA_000016765.1_ABQ69333.1:0.0543671447,(GCA_002355275.1_ATE63148.1:0.0000025816,GCA_002367875.1_PCE43326.1:0.0000021333)100:0.050273)100:0.394714)90:0.036913)79:0.006275,GCA_900128895.1_SIO01541.1:0.1594882394)100:0.252253,(GCA_000342165.1_EMD84265.1:0.0000022340,GCA_002211145.1_OWV33996.1:0.0767296614)100:0.308526)100:0.339433)83:0.051284)92:0.061265,(GCA_000264455.2_AFK53816.1:0.0133479763,GCA_001601315.1_KYO57608.1:0.0000026954)100:0.156354)93:0.097221)80:0.064072)67:0.050341)86:0.080379,GCA_900093605.1_SCA54988.1:0.2261367566)87:0.078073,(GCA_000013025.1_ABI76471.1:0.0353175126,GCA_000685315.1_KCZ97760.1:0.0946465294)100:0.512162)74:0.134665)60:0.078028)35:0.000002,(GCA_000689395.1_CDO60968.1:0.0946679965,(GCA_000023785.1_ACT59430.1:0.6716844424,(GCA_000008385.1_AAW70830.1:0.0958172880,GCA_000953315.1_CDR79274.1:0.0830899439)100:0.795504)52:0.125873)52:0.145453)77:0.111504,(GCA_000152825.2_ADM10709.1:0.3745388276,GCA_900199215.1_SNT74200.1:0.0790979343)100:0.595358)80:0.120712)98:0.117817)99:0.098267)99:0.062487)100:0.089201);
