# Supplementary material for: Assessing the accuracy of phylogenetic rooting methods on prokaryotic gene families
Source: PLoS One. 2020 May 15;15(5):e0232950. doi: 10.1371/journal.pone.0232950 (PMC7228096; doi:10.1371/journal.pone.0232950)
Supplement: S2 Dataset — (ZIP) [file pone.0232950.s003.zip › EmpiricalDataset/GeneTrees_IQTree/000212.aln.treefile]

(GCA_000006905.1_AAK23912.1:0.0867837445,GCA_000092285.1_ADG10686.1:0.0527241726,((GCA_000017265.1_ACG78202.1:0.3372915491,GCA_001425915.1_KQW71535.1:0.2994310691)100:0.086688,(((GCA_000144605.1_ADL01263.1:0.1465942496,GCA_002205555.1_ASD28058.1:0.3500933434)100:0.347386,(GCA_000175215.2_ADU14455.1:0.4345035086,GCA_000204015.1_EGF90601.1:0.4425257094)100:0.408737)100:0.127661,(((((((((((((((((((((((GCA_000007125.1_AAL52326.1:0.0043454884,GCA_000157815.1_EEY00189.1:0.0028333422)100:0.091066,(GCA_000017405.1_ABS15124.1:0.0000021259,GCA_000585655.1_EXL05846.1:0.0000021259)100:0.029331)100:0.138058,(GCA_000022725.1_ACS51307.1:0.0830623540,GCA_000341385.1_AGF75894.1:0.1071770885)100:0.812287)39:0.032872,GCA_001558695.1_KXF77654.1:0.1733279894)100:0.088187,(GCA_900104355.1_SDP62830.1:0.0778127231,GCA_900113985.1_SFJ10301.1:0.1010449546)100:0.122911)100:0.078799,GCA_002238045.1_OXS99272.1:0.4053641487)77:0.047302,((((GCA_000014245.1_ABG62432.1:0.1817516739,(GCA_000585625.1_EXL09908.1:0.4031564615,GCA_002075885.1_OQM77431.1:0.3385178631)97:0.185784)38:0.053298,(GCA_000300335.1_EKF20195.1:0.0640106698,GCA_000300515.1_EKF42678.1:0.0635459311)100:0.106861)14:0.033650,((GCA_001424795.1_KQU76221.1:0.0517274572,GCA_001605015.1_AMS41865.1:0.0456121675)100:0.097449,GCA_001618845.1_AMY00989.1:0.2664614441)38:0.041420)41:0.039759,GCA_900113935.1_SFI70727.1:0.3294422888)100:0.065947)78:0.049111,GCA_001293565.1_KPB01639.1:0.4644670607)100:0.112789,((((((((GCA_000016285.1_ACM36239.1:0.2626100133,(GCA_000325745.1_AGA64263.1:0.4638352357,GCA_000496595.1_AHA27923.1:1.4030900052)100:0.728260)98:0.102468,GCA_000092025.1_AAK87078.2:0.2942372777)73:0.056267,(((GCA_000722615.1_KEQ06832.1:0.0000021259,GCA_000722625.1_KEQ08675.1:0.0000022863)100:0.179285,(GCA_000731295.1_CDN53548.1:0.0070248780,GCA_000731315.1_CDN47404.1:0.0000026256)100:0.117003)99:0.077110,(GCA_001578105.1_AMM84008.1:0.0853075528,GCA_002043005.1_AQZ52631.1:0.1128874161)100:0.597042)99:0.076999)48:0.041926,(GCA_000092045.1_ABC90417.1:0.0292823307,GCA_000769405.1_KPN28089.1:0.0176114225)100:0.285018)63:0.087377,(GCA_001687365.1_OBZ96288.1:0.1606013283,GCA_001885585.1_OJG00228.1:0.1182084624)100:0.111465)11:0.031851,(((GCA_000017145.1_ABR59758.1:0.0404410356,GCA_000018545.1_ACP24849.1:0.1085813572)100:0.023605,GCA_002288525.1_ASY62401.1:0.0595420865)100:0.049595,GCA_000697965.2_ANK72056.1:0.0502545227)100:0.056670)11:0.027799,(GCA_001267455.1_KOC77523.1:0.0145942907,GCA_001652565.1_ANH03829.1:0.0036135246)100:0.097169)99:0.081390,(GCA_000154705.2_EDQ33410.1:0.0761986011,GCA_001703635.1_OCW58683.1:0.1129783594)100:0.184640)100:0.162704)99:0.141277,((GCA_000153465.1_EAS51153.1:0.1876711003,(GCA_000153705.1_EAU40390.1:0.2083244066,GCA_900176465.1_SMC58922.1:0.1120208423)100:0.152476)100:0.124918,((GCA_000800175.1_KHJ56389.1:0.0026198771,GCA_900141975.1_SHJ46876.1:0.0232703677)100:0.250328,GCA_900104035.1_SDO77606.1:0.3411374486)100:0.180196)100:0.263481)98:0.042128,GCA_000179775.1_EFL90002.1:0.4963975694)99:0.109663,((GCA_000230555.1_AEQ51350.1:0.1333736956,GCA_900100665.1_SDG68637.1:0.0755040525)100:0.252108,(GCA_000743575.1_KFL32531.1:0.3107645379,GCA_000970435.1_KKB83839.1:0.1521992584)100:0.254332)100:0.630582)20:0.025505,((GCA_001305515.1_KPL50774.1:0.3203550882,GCA_001720135.1_ODN72483.1:0.4199978945)62:0.079484,GCA_002088295.1_ORE95851.1:0.8061194041)9:0.100206)52:0.035089,((((((GCA_000148725.1_EFO33628.1:0.2010845827,(GCA_000158095.1_EEE44807.1:0.1069577159,GCA_001403915.1_CTQ42492.1:0.1299202261)100:0.139073)92:0.100601,(GCA_000192745.1_ADZ70507.1:0.1432685677,(GCA_001188555.1_KND18712.1:0.0000020993,GCA_002249885.1_OXS50391.1:0.0035601268)100:0.220992)63:0.060780)92:0.171172,(GCA_001907205.1_OKL43553.1:0.2054288231,(GCA_900110875.1_SEQ81361.1:0.0422829587,GCA_900114245.1_SFK73366.1:0.0550512689)100:0.242031)100:0.246889)57:0.046571,GCA_900105595.1_SDU12111.1:0.3145180408)85:0.094262,(GCA_900115225.1_SFO25226.1:0.2818688026,GCA_900215505.1_SNY93726.1:0.1637493864)100:0.360507)82:0.150001,((GCA_001720135.1_ODN72482.1:0.4136667745,GCA_900148505.1_SHO66179.1:0.5873071429)92:0.127095,((GCA_900104485.1_SDB12728.1:0.2663101499,GCA_900129325.1_SHE56852.1:0.4518977395)97:0.077427,GCA_900102695.1_SCZ37672.1:0.5083074708)86:0.058429)85:0.034488)73:0.035920)99:0.145797,GCA_000496075.1_ESR25125.1:0.6769723889)62:0.080215,(((((GCA_000010525.1_BAF87679.1:0.2315476501,GCA_000017645.1_ABS69840.1:0.1993314526)100:0.191582,(GCA_000092925.1_ADH89153.1:0.1419930705,GCA_900100155.1_SCW41171.1:0.1274092546)100:0.218290)100:0.156537,(GCA_001402875.1_ALK09119.1:0.0000023197,GCA_001459775.1_CUU41782.1:0.0000024426)100:0.592268)45:0.040565,(((((((GCA_000011365.1_BAC50169.1:0.0429839852,GCA_000661935.1_AHY50134.1:0.0247665309)100:0.163910,((GCA_000012725.1_ABA05134.1:0.0657564620,GCA_000013885.1_ABE62999.1:0.0562918225)100:0.213408,((GCA_000218565.1_AEI06792.1:0.0000026456,GCA_000218585.1_AEI03215.1:0.0000021259)100:0.070890,GCA_000314735.2_EKS28034.1:0.0694317490)100:0.300629)88:0.080781)87:0.045744,(GCA_000195775.1_CAE28378.1:0.1677530754,GCA_000935205.1_KIZ36872.1:0.1233496140)100:0.121542)27:0.025726,(GCA_000336555.1_EKS40278.1:0.1746750546,(GCA_001618955.1_KZD24570.1:0.0079348716,GCA_900108575.1_SEI05908.1:0.0024783491)100:0.169062)91:0.039042)100:0.295238,(GCA_001579845.1_AMN42321.1:0.3648504215,GCA_002355335.1_BAT60239.1:0.5324903107)95:0.107919)54:0.056931,GCA_001426945.1_KQZ00970.1:0.4364004145)94:0.057833,GCA_002119765.1_ARQ01627.1:0.4266780562)98:0.093744)100:0.138826,((((((GCA_000019945.1_ACB79182.1:0.3027981350,GCA_000022085.1_ACL59017.1:0.1771189733)100:0.144324,(GCA_001017175.1_KLK94936.1:0.0058869458,GCA_900102135.1_SCY83892.1:0.0790317913)100:0.350438)100:0.225109,(GCA_001741865.1_AOO82511.1:0.1584581963,GCA_900102525.1_SDG94375.1:0.1002402243)100:0.359837)100:0.083968,(GCA_001271345.1_ALA18895.1:0.0252429267,GCA_001887265.1_APF37471.1:0.0156850531)100:0.522666)100:0.087240,(((GCA_000019845.1_ACB95996.1:0.3014746365,(GCA_000021745.1_ACK51847.1:0.2709467947,GCA_900114285.1_SFK14003.1:0.2620029655)100:0.080116)99:0.090054,GCA_900104955.1_SEC27478.1:0.5502534022)100:0.104473,(((GCA_000304315.1_CCJ07188.1:0.3081955027,(GCA_001644125.1_OAI23780.1:0.0719989961,GCA_001675455.1_OBS51616.1:0.1107589781)100:0.204912)100:0.078319,GCA_002117405.1_ARN83342.1:0.4346118165)100:0.176322,GCA_900187365.1_SNB57867.1:0.4861769552)91:0.072811)100:0.327971)99:0.101034,(GCA_001676615.1_OCC06283.1:0.5978293918,GCA_900101935.1_SDD62902.1:0.8615055195)80:0.113485)46:0.056701)50:0.054794)35:0.028922,((((GCA_000828475.1_BAQ17524.1:0.0667672540,GCA_001723285.1_ODS00888.1:0.0806159108)100:0.304945,GCA_001708935.1_ODA68506.1:0.5364574572)100:0.232948,((GCA_000503895.1_AHB49562.1:0.5534044325,(GCA_000981545.1_CPR21125.1:0.0000021259,GCA_900104305.1_SDP23971.1:0.0000021259)100:0.496462)100:0.117402,GCA_000143145.1_ADJ23730.1:0.8919219184)99:0.153629)86:0.070272,(GCA_000166055.1_ADP72812.1:0.0274868258,GCA_000636015.1_KAI93414.1:0.0034417832)100:0.988982)38:0.086775)88:0.079525,((GCA_000017565.1_ABS64819.1:0.4186011633,GCA_000739695.1_GAK44556.1:0.3954018457)100:0.139635,GCA_000689395.1_CDO60981.1:0.7222519965)99:0.104387)95:0.070812,(((((((((((GCA_000009985.1_BAE51578.1:0.1964888582,(GCA_000294655.1_CCG41351.1:0.0665758899,GCA_900108475.1_SEH32767.1:0.0507687171)100:0.555730)57:0.109359,GCA_000513295.1_CDK98529.1:0.4051324687)100:0.363073,(((GCA_000013085.1_ABC22368.1:0.4091196526,GCA_000284415.2_CCG09333.1:0.5548711140)100:0.247050,(GCA_900101965.1_SDE09624.1:0.6497536632,GCA_900100455.1_SDH28277.1:0.6985812296)93:0.153687)89:0.107522,(GCA_000315795.1_EKV30842.1:0.5431725613,(GCA_900156605.1_SIS37701.1:0.3318490295,GCA_001611975.1_AMW35238.1:0.7256265719)100:0.237300)99:0.129236)76:0.030620)93:0.067830,(GCA_000300235.2_AJD52230.1:0.1079228712,GCA_000300275.1_EKF07647.1:0.1308777243)100:0.562491)63:0.044052,(GCA_001746755.1_OEJ68032.1:0.6014296561,GCA_900093605.1_SCA55001.1:0.6252256322)84:0.161428)60:0.058837,GCA_000968135.1_CCQ73864.1:0.6615139639)58:0.024941,(((((GCA_000014285.2_ABI62187.1:0.0070998657,GCA_000576085.2_AHJ63097.1:0.0000025334)100:0.482951,(((GCA_000021325.1_ACI53067.1:0.3167104955,((GCA_000182745.1_BAK83277.1:0.0072475962,GCA_000208635.2_EGG75526.1:0.0370412698)100:0.074702,GCA_000964505.1_GAO00614.1:0.0579463439)100:0.241762)100:0.122628,(GCA_002005445.1_AQS85244.1:0.4025754693,GCA_002173735.1_ARW48579.1:0.4648609583)100:0.232518)100:0.198245,(GCA_000231445.2_EHD14747.1:0.0000021141,GCA_002153535.1_OUI79289.1:0.0034648260)100:0.765306)100:0.394244)37:0.150757,GCA_000964365.1_GAN77479.1:0.4185104511)100:0.193358,((GCA_000164635.1_EFH10011.1:0.2885318141,GCA_900141905.1_SHI78735.1:0.4439506985)100:0.114456,(GCA_900101615.1_SDD79653.1:0.0000021259,GCA_900104205.1_SDB69912.1:0.0000028551)100:0.324404)100:0.241695)99:0.251416,((GCA_000963705.1_KJV11002.1:0.1309455728,GCA_002251735.1_OYQ18534.1:0.1307588843)100:0.628638,((GCA_000016725.1_ABQ30153.1:0.0000027730,GCA_000202835.1_BAJ80300.1:0.0000023146)100:0.660993,(GCA_000306035.1_EKM99343.1:0.1400173703,GCA_000964385.1_GAN79713.1:0.1774430727)100:0.462496)100:0.490236)92:0.138275)99:0.261969)92:0.064632,(((GCA_000319385.1_AFX98781.1:0.1380541268,GCA_000510265.1_AHC73554.1:0.1748343612)100:0.611737,GCA_900102465.1_SDF10263.1:0.1912806165)100:0.266992,GCA_000024465.1_ADE38397.1:1.2109149731)94:0.229183)72:0.029395,(((((GCA_000010725.1_BAI72773.1:0.2744789965,GCA_000632475.2_AIB12007.1:0.1059977785)100:0.355300,(GCA_000576635.1_EWY42125.1:0.0812407349,GCA_000936425.1_KJB97001.1:0.1192271340)100:0.250561)100:0.084346,(GCA_000016185.1_ACI98639.1:0.3867152284,(GCA_002251795.1_OYQ33405.1:0.4139910402,(GCA_000225995.2_EGY01211.1:0.0000024439,GCA_000730165.2_ASG23167.1:0.0070438614)100:0.528345)100:0.094836)100:0.163156)100:0.102517,(GCA_000299935.1_EKE77717.1:0.2050095264,GCA_001618175.1_KZD09855.1:0.1162967483)100:0.310241)90:0.053247,((GCA_900100655.1_SDF70045.1:0.4413812714,(GCA_900177295.1_SMF25159.1:0.0000021259,GCA_900188055.1_SNR59933.1:0.0000021259)100:0.482938)100:0.120969,(GCA_000982415.1_KKJ77519.1:0.0408598651,GCA_001026905.1_KLN61489.1:0.0000022863)100:0.689923)99:0.103144)90:0.057025)93:0.070053,GCA_900172325.1_SLN53652.1:0.8089355379)85:0.057956,(((GCA_000767795.1_KGM35423.1:0.0166542930,GCA_002195995.1_OWJ67969.1:0.0095518046)100:0.597626,(GCA_000264455.2_AFK53803.1:0.0000024663,GCA_001601315.1_KYO57596.1:0.0034708610)100:0.703822)89:0.061516,((GCA_900167455.1_SJZ47063.1:0.8654478497,(GCA_000226315.1_AEP09673.1:0.0450157253,GCA_000348745.1_AGH98095.1:0.0079756292)100:0.909988)98:0.239309,((((GCA_000153525.1_EAS84436.1:0.2625463804,GCA_000155895.1_EDZ59826.1:0.2221086486)100:0.866371,(((((GCA_000008385.1_AAW71209.1:0.2045854021,GCA_000953315.1_CDR79310.1:0.1268289828)100:0.927093,((GCA_000026005.1_CAH58204.1:0.1996594262,GCA_000964755.1_KJV65336.1:0.3181301688)100:0.276421,GCA_000964795.1_KJV68922.1:0.6145039890)100:0.343594)100:0.269784,(GCA_000011945.1_AAV86692.1:0.0540319258,GCA_000024505.1_ACZ49185.1:0.1882907795)100:2.338398)100:0.778616,(GCA_000219355.1_AEI88432.1:1.5876690896,GCA_000815465.1_KIE05581.1:0.9615064340)100:0.327383)89:0.146410,(((GCA_000012385.1_ABE04862.1:0.1502082972,GCA_000195735.1_CAA14986.1:0.4803133506)100:1.623967,(GCA_000010205.1_BAG41043.1:0.1990300847,GCA_000964595.1_KJV55938.1:0.2631215028)100:1.972597)100:0.439475,(GCA_000022525.1_ACT69641.1:0.8262691945,GCA_000632985.1_AHX11590.1:0.4228850472)100:2.204220)98:0.466450)100:0.237696)100:0.283067,((GCA_000014865.1_ABK46107.1:0.4837429709,GCA_002109495.1_OSM06229.1:0.5927593592)100:0.914276,((GCA_001637395.1_OAB61306.1:1.8467893136,(((((((GCA_000153705.1_EAU39772.1:0.1545339763,GCA_900176465.1_SMC79739.1:0.1213586408)100:0.806553,GCA_000315795.1_EKV26637.1:0.3431581163)100:0.171266,(GCA_000172095.1_EDQ05851.1:0.6055487827,GCA_002088295.1_ORE91764.1:0.7665731765)100:0.133071)100:0.191828,((GCA_001981245.1_APX90979.1:0.6821017668,((GCA_900110115.1_SEM80303.1:0.0000028035,GCA_900141995.1_SHI46558.1:0.0251874190)100:0.298806,GCA_900110115.1_SEO10507.1:0.2618113954)100:0.250178)100:0.238147,GCA_900115595.1_SFO97134.1:0.5085738431)100:0.168936)100:1.406492,((((GCA_001205715.1_KNG92070.1:0.2305146795,GCA_900106675.1_SDX91218.1:0.3857083946)100:0.092699,GCA_900109955.1_SEW14764.1:0.2076917242)100:0.245900,GCA_900109285.1_SEL23032.1:0.1647921476)95:0.119184,GCA_900109035.1_SEJ98940.1:0.2685269380)100:1.630254)100:0.342907,(GCA_000019945.1_ACB80708.1:0.1625262929,GCA_000935205.1_KIZ44800.1:0.2810868861)100:1.964469)100:0.372611,(GCA_001637395.1_OAB63100.1:2.0922631706,(((GCA_000012905.2_ABA79286.1:0.9354154552,GCA_000590925.1_AHM02477.1:1.7118322267)100:0.391786,(GCA_000195775.1_CAE29693.1:0.4394987927,GCA_000935205.1_KIZ38579.1:0.3272989610)100:0.773850)100:1.800109,(((GCA_000016725.1_ABQ30320.1:0.0000020546,GCA_000202835.1_BAJ80134.1:0.0000021601)100:1.159189,((GCA_000021325.1_ACI50496.1:0.9509332680,(((GCA_000617865.1_GAJ28479.1:0.4153038430,GCA_002005465.1_AQS88670.1:0.1884337222)100:0.071424,((GCA_000724025.1_CDG40987.1:0.0000020004,GCA_001547995.1_BAT20659.1:0.0000028789)100:0.337703,(GCA_001787335.1_AOX15946.1:0.0000021886,GCA_001787355.1_AOX21036.1:0.0000025721)100:0.146481)100:0.150903)100:0.442323,GCA_000963885.1_GAN53529.1:0.7028049913)100:0.254689)97:0.192458,GCA_000964505.1_GAO00072.1:1.3704059211)100:0.820899)100:0.365914,GCA_001982645.1_ONG40321.1:1.6863068838)100:0.264445)100:0.904211)98:0.215643)100:0.352508)99:0.236868,(((((((((GCA_000011345.1_BAC07598.1:0.0112545203,GCA_000505665.1_AHB89114.1:0.0209280710)100:0.274209,GCA_000018105.1_ABW27059.1:0.3018446781)89:0.112685,((((((((((GCA_000014265.1_ABG51733.1:0.0217045750,GCA_002260545.1_OZH54779.1:0.1618669741)99:0.213997,(GCA_000180455.1_CBN57028.1:0.1260164396,((GCA_000214075.2_EGK85346.1:0.0209627890,GCA_000317475.1_AFZ09364.1:0.0182894528)100:0.015007,GCA_002412335.1_PCN52501.1:0.0607996364)100:0.114954)100:0.062603)44:0.029433,(((GCA_000176895.2_CCE20021.1:0.0000021259,GCA_000307915.1_EKD09633.1:0.0000026919)100:0.150926,(GCA_000710505.1_KEI66466.1:0.0227109275,GCA_900009265.1_CUR11253.1:0.0276715017)100:0.209772)100:0.046039,(GCA_000478195.2_ERT05868.1:0.0919821747,GCA_000972705.2_KKD35325.1:0.0493216195)100:0.071957)100:0.046435)43:0.038415,((GCA_000317105.1_AFY81310.1:0.1837368503,GCA_001276715.1_KOR33881.1:0.2075044097)62:0.051592,GCA_000317045.1_AFY65695.1:0.2457477204)39:0.028451)53:0.015878,((((((((((GCA_000020025.1_ACC82222.1:0.1188451461,((((GCA_000196515.1_ADI64199.1:0.0262800658,GCA_000317695.1_AFZ60162.1:0.0426578483)100:0.025936,((GCA_000312705.1_AFW96303.1:0.0115491484,GCA_002368115.1_BAZ84204.1:0.0110866526)100:0.011756,GCA_000789435.1_KHG40207.1:0.0403295127)100:0.076366)93:0.011847,GCA_000317435.1_AFZ02704.1:0.1610614618)50:0.003646,(GCA_002368075.1_BAZ81633.1:0.0301233231,(((GCA_000175835.1_EFA71247.1:0.0027881061,GCA_001432185.1_KRH96086.1:0.0000021259)100:0.005593,GCA_000175855.1_EFA74017.1:0.0140951395)100:0.002756,GCA_002368135.1_BAZ88720.1:0.0028216319)100:0.151085)84:0.010030)86:0.019841)67:0.024928,GCA_000316575.1_AFY35100.1:0.0552080923)62:0.008011,(((GCA_000169135.1_EAW44400.1:0.0212322373,GCA_002218065.1_GAX34829.1:0.0177796174)100:0.072764,(GCA_001298445.1_ALF51837.1:0.0128658365,GCA_002367975.1_BAY19249.1:0.0314772104)100:0.065248)92:0.023782,((GCA_002368055.1_BAZ73303.1:0.0000025248,GCA_002368295.1_BAY96190.1:0.0000022265)100:0.006762,GCA_002368275.1_BAY93164.1:0.0070951949)100:0.049442)82:0.015356)67:0.012024,(GCA_000204075.1_ABA21773.1:0.0579416097,GCA_000317535.1_AFZ28171.1:0.0554892563)98:0.014692)71:0.009417,(GCA_000828085.2_KIJ82989.1:0.0993615310,(GCA_000346485.2_KYC39232.1:0.0207819150,GCA_000760695.2_KIE11269.1:0.0518819754)100:0.095455)97:0.046666)81:0.016526,((GCA_000231365.2_EHC09773.1:0.0027135722,GCA_001904645.1_OKH12978.1:0.0028001816)100:0.036407,((GCA_000934435.1_KIY12063.1:0.0000021259,GCA_001990805.1_ONN61811.1:0.0000021259)100:0.012538,GCA_001275395.1_KOP22862.1:0.0152025506)100:0.016807)100:0.073299)66:0.019788,GCA_000316665.1_AFY58777.1:0.0965100990)66:0.018837,(GCA_001456025.1_KST62117.1:0.1153995805,GCA_000350105.1_CCH68249.1:0.3175411920)99:0.047366)100:0.083400,(GCA_000317125.1_AFY86233.1:0.1563452268,((GCA_000317555.1_AFZ28713.1:0.0053465921,GCA_001904655.1_OKH23368.1:0.0084366139)100:0.160665,GCA_000952155.1_KJH71696.1:0.1370911966)100:0.044413)97:0.049915)100:0.069636,(((((((((GCA_000017845.1_ACB50526.1:0.0391233524,(GCA_000167195.1_EAM53246.1:0.0000021259,GCA_000235665.2_EHJ14838.1:0.0000021259)100:0.085613)95:0.043794,GCA_000025125.1_ADB95221.1:0.2624222470)100:0.068196,(GCA_000284135.1_BAL27892.1:0.0301248615,GCA_000478825.2_AIE76034.1:0.0165395034)100:0.252008)97:0.047520,(GCA_000332035.1_ELR97033.1:0.2486729511,((GCA_000317675.1_AFZ55432.1:0.1622393028,(GCA_001548095.1_BAQ60889.1:0.0981870399,GCA_001548115.1_BAQ63700.1:0.0569597267)100:0.047982)100:0.054330,GCA_001747005.1_OEJ78093.1:0.1467304017)100:0.198639)96:0.054512)77:0.033017,((((GCA_000317575.1_AFZ34184.1:0.0266539735,GCA_002355455.1_BAU64802.1:0.0113990305)100:0.110534,GCA_000332055.1_ELS04002.1:0.1935225476)100:0.038129,GCA_002368355.1_BAZ46221.1:0.1995722933)100:0.034041,GCA_001904615.1_OKH19286.1:0.2732525498)79:0.034570)31:0.023361,(GCA_000021825.1_ACK70455.1:0.0626421969,(GCA_000297435.1_CCI31075.1:0.0100130916,GCA_000312205.1_CCI08676.1:0.0130421201)100:0.141792)58:0.044535)23:0.017206,(GCA_000317025.1_AFY77917.1:0.0092076186,GCA_001904635.1_OKH26051.1:0.0062176799)100:0.174843)100:0.046325,((GCA_000317615.1_AFZ51620.1:0.0910035344,GCA_000317635.1_AFZ45312.1:0.0367982538)100:0.178093,GCA_000473895.1_ERN40217.1:0.2778601718)100:0.125800)99:0.037160,(GCA_000317145.1_AFY96246.1:0.3121522556,((GCA_000155555.1_EDX74660.1:0.1031157633,GCA_000317515.1_AFZ17086.1:0.1212118215)100:0.073889,(GCA_000211815.1_EGJ29085.1:0.0124545603,GCA_001942495.1_OLT58253.1:0.0153646141)100:0.123298)100:0.095696)97:0.028266)98:0.036655)80:0.032950)58:0.020560,GCA_001904725.1_OKH39431.1:0.2292436536)96:0.023294,GCA_001746915.1_OEJ73028.1:0.1973320709)97:0.044498,((GCA_000817775.1_KIF41022.1:0.1823959633,GCA_001904775.1_OKH47221.1:0.2023182529)100:0.058114,GCA_002075285.2_ASC72568.1:0.1753711158)100:0.103791)95:0.029018,(GCA_000317495.1_AFZ14997.1:0.1654238413,GCA_000775285.1_KGF73012.1:0.2197915801)100:0.045626)98:0.040211,GCA_002142475.1_BAS57181.1:0.2582617272)96:0.059705)86:0.041987,GCA_001870225.1_APB34514.1:0.5609717025)82:0.032751,GCA_000012525.1_ABB57445.1:0.2833156048)82:0.071453,(GCA_000011465.1_CAE18894.1:0.2752249083,(((GCA_000155635.1_EDY38834.1:0.1148228241,GCA_000316515.1_AFY30279.1:0.0968414378)100:0.139907,GCA_001182765.1_CRY92844.1:0.1502958342)90:0.084697,GCA_000760175.1_KGG12961.1:0.1727492084)90:0.116666)100:0.646344)94:0.127669,(GCA_000317065.1_AFY71836.1:0.2576789865,GCA_000332215.1_ELS30384.1:0.2597411479)100:0.195108)94:0.190082,(GCA_000011385.1_BAC91061.1:0.0791201420,GCA_000484535.1_AGY60683.1:0.1824125260)100:0.509849)100:1.318041,(GCA_000017145.1_ABR62438.1:0.0816601835,((GCA_000018545.1_ACP25973.1:0.0937767255,(GCA_000092045.1_ABC92490.1:0.0837491596,GCA_000697965.2_ANK76541.1:0.2555567364)84:0.008655)85:0.031098,GCA_002288525.1_ASY66892.1:0.1866630449)85:0.070279)100:1.239015)100:0.336633)100:0.296604)100:0.288341)66:0.058757,((GCA_002117145.1_ARN84242.1:0.9374775544,GCA_001192655.1_GAO98567.1:1.2629974919)100:0.301516,GCA_000742835.1_AIK96449.1:1.6908768590)80:0.171116)99:0.161630)94:0.152529)91:0.079667)97:0.130446)98:0.149603,(((((((((((((((((((((((((((GCA_000011965.2_AAV96004.1:0.1600491609,(GCA_900109035.1_SEI82462.1:0.1287319695,GCA_900172225.1_SLN34296.1:0.1154293258)98:0.038231)100:0.067510,(((GCA_000203975.3_KID08116.1:0.0662791402,GCA_000511355.1_AHD01308.1:0.0520452655)100:0.109256,GCA_001678945.1_ANP38479.1:0.1455939821)100:0.072905,GCA_900102795.1_SCZ63530.1:0.1912886297)100:0.111010)100:0.141276,((GCA_000511385.1_AHD10183.1:0.0397031079,(GCA_001258055.1_CRL13795.1:0.0000021259,GCA_900113345.1_SFG04831.1:0.0000021259)100:0.058917)100:0.115402,GCA_000376545.2_ANP41000.1:0.2891248218)100:0.089113)77:0.033146,((GCA_002210095.1_OWU77884.1:0.2433268561,(GCA_900095785.1_SCM67476.1:0.0000021259,GCA_900115865.1_SFQ05443.1:0.0000024360)100:0.414575)99:0.071675,GCA_900156525.1_SIT76438.1:0.4961761129)48:0.028650)54:0.035942,GCA_900116455.1_SFT63333.1:0.1775379284)90:0.039450,((GCA_000014045.1_ABG32769.1:0.0237350647,GCA_000154785.2_AEI94455.1:0.0049138713)100:0.197052,(GCA_000172095.1_EDQ03964.1:0.2073023265,GCA_000622405.1_KIN69257.1:0.2489124992)100:0.123523)96:0.088086)80:0.061626,GCA_001890925.1_OJI94283.1:0.2184080344)65:0.015255,(((((((((((GCA_000153725.1_EAU45585.1:0.1189729425,GCA_900102075.1_SDE51318.1:0.0841221231)100:0.036310,(GCA_001975705.1_APZ54881.1:0.0896429616,(GCA_001969385.1_APX25564.1:0.0000021259,GCA_900112435.1_SFD71040.1:0.0000021259)100:0.138286)80:0.021329)99:0.044201,(GCA_000442255.1_EPX80476.1:0.1932642415,((GCA_001687105.1_ANT59353.1:0.0532151823,GCA_900116195.1_SFS33390.1:0.0591035867)100:0.097679,GCA_900100085.1_SDI84183.1:0.1300416374)100:0.150449)90:0.030015)100:0.110450,GCA_001458375.1_CUH80323.1:0.1447709264)79:0.036535,(((((GCA_002211155.1_OWV62952.1:0.0035897971,GCA_002211205.1_OWV64292.1:0.0000021435)100:0.007184,(GCA_002211225.1_OWV49533.1:0.0000021077,GCA_900101505.1_SDC39945.1:0.0000021259)99:0.000003)100:0.059391,GCA_900184945.1_SMX36565.1:0.1125891784)99:0.024012,(GCA_002237555.1_ASP21756.1:0.0165045259,GCA_900188425.1_SNS26572.1:0.0266797080)99:0.011501)100:0.047300,GCA_000169415.1_EBA08746.1:0.3024623051)88:0.044637)96:0.036609,GCA_001482405.1_KUF09069.1:0.1558961007)67:0.008826,GCA_900107235.1_SDY07252.1:0.2541627368)20:0.014608,GCA_001205715.1_KNG92466.1:0.3681662106)90:0.030698,((GCA_002115725.1_OSQ60124.1:0.0232931968,GCA_002115805.1_OSQ52057.1:0.0379849967)100:0.119461,(GCA_000814025.1_KIC48507.1:0.0708092199,GCA_001969365.1_APX11750.1:0.0052065955)100:0.250353)81:0.049626)87:0.039795,(GCA_900111875.1_SFA72262.1:0.2244971742,GCA_900116005.1_SFQ94803.1:0.4335548841)100:0.166417)88:0.034139,(GCA_001038505.1_KMK67083.1:0.1662127930,GCA_900188035.1_SNR42375.1:0.1262494572)100:0.094555)88:0.044371)87:0.035715,((((((GCA_001458175.1_CUH50647.1:0.2854985597,GCA_900114415.1_SFK54493.1:0.1272310579)100:0.103210,GCA_900129685.1_SHH83350.1:0.2606241477)100:0.045375,GCA_900142085.1_SHJ66664.1:0.2020749951)99:0.041051,(GCA_900110425.1_SEO26168.1:0.1758110656,GCA_900172385.1_SLN49106.1:0.4100871032)98:0.041112)98:0.044227,(GCA_001458355.1_CUH66896.1:0.1959269728,GCA_900110775.1_SEQ40072.1:0.1330766515)97:0.065798)56:0.010501,((GCA_000152725.1_EAQ01822.1:0.3145583428,GCA_900100005.1_SDI13286.1:0.1860205686)55:0.060525,(GCA_000152605.1_EAP84621.1:0.3852329076,GCA_900107355.1_SDY26102.1:0.3664516193)50:0.044924)95:0.115306)85:0.043954)91:0.026600,((((GCA_001247715.1_KNX40389.1:0.1338459013,GCA_900172295.1_SLN34145.1:0.0971674840)100:0.126352,(GCA_000152625.1_EAP76063.1:0.1345637589,GCA_000738435.1_AII86913.1:0.7012041745)93:0.107705)93:0.073860,(GCA_001046955.1_AKO97508.1:0.0035042016,GCA_900109145.1_SEJ77759.1:0.0000020730)100:0.260418)89:0.052052,(GCA_000521865.1_ETX29492.1:0.2116100772,GCA_900115815.1_SFQ16112.1:0.1499497250)100:0.109368)54:0.028233)92:0.059045,((((GCA_000155735.2_AGI72875.1:0.0932013951,GCA_001187845.1_AKS46591.1:0.0698154909)100:0.072130,GCA_900172275.1_SLN58454.1:0.1071890640)100:0.125291,(GCA_001404155.1_CRK74620.1:0.0000021259,GCA_900114125.1_SFJ16324.1:0.0000021259)100:0.355082)84:0.048272,GCA_900184815.1_SMX24346.1:0.3065516077)62:0.084148)46:0.028448,(((GCA_000299575.1_EKE45168.1:0.1729238462,(GCA_900110115.1_SEM66877.1:0.0000021259,GCA_900141995.1_SHJ30374.1:0.0000021259)100:0.201586)100:0.099269,(GCA_900113405.1_SFH34805.1:0.0000021259,GCA_900172315.1_SLN59718.1:0.0000021259)100:0.388680)96:0.045985,GCA_900115595.1_SFP70040.1:0.2189762861)100:0.111452)76:0.027550,(((GCA_000153305.1_EAR50419.1:0.1670374442,GCA_900172355.1_SLN41453.1:0.1069518777)100:0.200663,((GCA_000836695.1_KIQ69863.1:0.2120149581,GCA_900141735.1_SHJ20242.1:0.2801122153)98:0.079058,(GCA_000600975.2_EYD71306.1:0.3018441376,(GCA_000442315.1_EPX86628.1:0.3466412161,GCA_000600335.2_EYD77791.1:0.2889072069)100:0.263063)96:0.054177)96:0.062920)81:0.014141,(GCA_000161835.1_EET48796.1:0.2460678632,(GCA_900114485.1_SFL01189.1:0.3456706626,GCA_001908835.1_APO86413.1:0.3329364306)75:0.038606)88:0.046331)80:0.030323)92:0.047051,(GCA_000442275.2_EPX79943.1:0.1256743816,GCA_900111945.1_SFR54219.1:0.0620349221)100:0.250956)34:0.045750,(GCA_000018145.1_ABV93071.1:0.3381407446,GCA_001981245.1_APX90624.1:0.3142038516)67:0.093598)38:0.023316,(((GCA_000671395.1_KCV83185.1:0.3217167415,(GCA_001305615.1_ALG89898.1:0.1431978636,GCA_900184935.1_SMX34144.1:0.0807027485)43:0.073148)37:0.064073,((GCA_001548075.1_BAQ68518.1:0.0035486987,GCA_001633165.1_ANB35340.1:0.0000026279)100:0.420385,GCA_000647975.1_KAJ55550.1:0.4643193506)36:0.042635)99:0.079567,(GCA_900172235.1_SLN44518.1:0.2769985673,GCA_000812665.2_AML53202.1:0.3943170550)90:0.104449)36:0.025265)46:0.049957,(GCA_900102905.1_SDK95463.1:0.3870892874,GCA_900106675.1_SDW87075.1:0.4843104294)72:0.083446)54:0.049597,((GCA_001620265.1_AMY69468.1:0.3171156125,(((GCA_000299875.1_EKE73309.1:0.1076078284,GCA_900114135.1_SFJ04519.1:0.0513170600)100:0.195268,(GCA_900109555.1_SEK70767.1:0.0000021259,GCA_900172305.1_SLN44702.1:0.0000021259)100:0.382205)100:0.100995,GCA_900172375.1_SLN30461.1:0.4436563674)100:0.164813)82:0.082472,((GCA_000021865.1_ADE85282.1:0.3999282296,(GCA_000203895.1_ABL70323.1:0.2540305606,GCA_000444995.1_AGT09561.1:0.2527609940)100:0.239056)90:0.074621,((GCA_000714535.1_KEO51563.1:0.1541337834,GCA_000715505.1_KEP71032.1:0.2571142376)100:0.125844,GCA_000740785.1_KFI27197.1:0.5500623600)99:0.100583)100:0.150298)93:0.074932)63:0.036681,(((GCA_000012905.2_ABA78690.1:0.3249601311,GCA_900156815.1_SIS65445.1:0.3905782552)40:0.058386,(GCA_900110025.1_SEN47682.1:0.2603948965,GCA_900110135.1_SEN40128.1:0.3426286008)63:0.074779)93:0.070761,(GCA_001517585.1_CUX82205.1:0.3096428054,GCA_900107025.1_SDX20367.1:0.2440983418)100:0.292184)72:0.073144)62:0.026256,(GCA_000740775.1_KFI31009.1:0.0000028310,GCA_000740795.1_KFI26610.1:0.0401843882)100:0.479653)85:0.048010,((GCA_000152805.1_EAQ12111.1:0.2317458336,GCA_900177545.1_SMH29312.1:0.3067558460)100:0.117542,(GCA_001307765.1_KPN62166.1:0.2522087596,GCA_900109955.1_SEW10627.1:0.1422416700)100:0.161936)100:0.195618)83:0.051848,((GCA_900099935.1_SDI25767.1:0.1401697771,(GCA_900112335.1_SFB75721.1:0.1449851410,GCA_900188335.1_SNS80975.1:0.0634621122)100:0.075164)100:0.335501,GCA_900142295.1_SIN88808.1:0.3378754253)98:0.119389)81:0.061587,(((GCA_000765015.1_KGK80774.1:0.0000021259,GCA_900141945.1_SHI35927.1:0.0000021259)100:0.223896,(GCA_001403795.1_CTQ49646.1:0.1129017061,GCA_900109285.1_SEK53854.1:0.1623277500)100:0.383857)99:0.083030,GCA_000590925.1_AHM02627.1:0.4951271092)94:0.054900)89:0.200006,(GCA_000223375.1_AEM41649.1:0.0000022408,GCA_001399515.1_ALJ81762.1:0.0000027589)100:0.880909)74:0.011384,GCA_000590925.1_AHM02626.1:1.8517982198)87:0.262173,(((GCA_900106695.1_SDW32824.1:0.1912148336,GCA_900113695.1_SFI74552.1:0.3454197229)100:0.202274,(GCA_900111545.1_SES94402.1:0.0000021259,GCA_900143155.1_SHN51745.1:0.0000022847)100:0.434450)77:0.087451,GCA_900107585.1_SEA21401.1:0.5749375884)95:0.137669)97:0.469697,(((((((((((GCA_000013005.1_ABC63412.1:0.3205178144,(GCA_001304795.1_ALG61270.1:0.0000021259,GCA_001306275.1_KPM12658.1:0.0000021259)100:0.442215)100:0.059561,((GCA_000715015.1_KEO91519.1:0.2044985268,(GCA_001663175.1_ANK13643.1:0.1977948015,GCA_001677335.1_OBV12522.1:0.1113134713)100:0.100932)100:0.182618,GCA_001281485.1_ALE16540.1:0.2195168504)100:0.209349)100:0.132249,GCA_001008165.2_AKH41677.1:0.2485905013)100:0.128093,((GCA_001028705.1_AKM09952.1:0.1201155560,GCA_001661675.2_ARU15708.1:0.2711959502)100:0.215781,(GCA_000013325.1_ABD26724.1:0.3625300224,GCA_000235975.2_EHJ58974.1:0.2425536789)100:0.078759)100:0.052145)100:0.339488,(GCA_001295965.1_KPF77207.1:0.0067972227,GCA_001713435.1_AOG00342.1:0.0000024801)100:0.363658)100:0.181771,(GCA_002218195.1_ASK87876.1:0.1854262561,GCA_900128895.1_SIO01048.1:0.2142636814)100:0.306817)100:0.182133,(GCA_000013985.1_ABF53010.1:0.2114863829,GCA_001610975.1_AMU95983.1:0.1346434579)100:0.619705)99:0.091860,(GCA_000091125.1_BAI96170.1:0.0439784528,GCA_000147835.3_AEG48863.1:0.0279419542)100:0.595965)99:0.063712,((GCA_000016765.1_ABQ69349.1:0.0988283671,(GCA_002355275.1_ATE63133.1:0.0000021259,GCA_002367875.1_PCE43311.1:0.0000021259)100:0.107789)100:0.298417,GCA_001586395.2_KZB96711.1:0.3251571831)100:0.112229)99:0.376085,((GCA_000342165.1_EMD84280.1:0.2251459487,GCA_002211145.1_OWV34753.1:0.1850423448)100:0.414846,GCA_002251755.1_OYQ28706.1:0.6986351330)99:0.198562)99:0.321815,GCA_000817775.1_KIF43621.1:0.6060108424)96:0.183756)96:0.097907)100:0.290385,(GCA_000152825.2_ADM10404.1:1.0492504427,GCA_900199215.1_SNT74773.1:0.6860121540)90:0.172267)89:0.147269,((GCA_000014745.1_ABI65660.1:0.2049578829,GCA_900103475.1_SDM68441.1:0.2650991328)100:0.491144,GCA_000152745.1_EAP91076.1:0.5181906026)100:0.485949)90:0.107557,((GCA_000013025.1_ABI78619.1:0.0000027626,GCA_000685315.1_KCZ97744.1:0.1232335557)100:0.672540,GCA_000023785.1_ACT59415.1:0.9406200412)100:0.826317)100:0.632359)100:0.284359)100:0.406804);
