# Supplementary material for: Assessing the accuracy of phylogenetic rooting methods on prokaryotic gene families
Source: PLoS One. 2020 May 15;15(5):e0232950. doi: 10.1371/journal.pone.0232950 (PMC7228096; doi:10.1371/journal.pone.0232950)
Supplement: S2 Dataset — (ZIP) [file pone.0232950.s003.zip › EmpiricalDataset/GeneTrees_IQTree/000213.aln.treefile]

(GCA_000006905.1_AAK24321.1:0.0556858540,GCA_000092285.1_ADG11573.1:0.0357816629,(((GCA_000017265.1_ACG78612.1:0.1530374700,GCA_001425915.1_KQW66435.1:0.2003509008)100:0.072792,(((GCA_000014745.1_ABI65419.1:0.1084037231,GCA_900103475.1_SDM74526.1:0.1964636220)100:0.275028,GCA_000152745.1_EAP89231.1:0.3816295450)100:0.105493,(((GCA_000152825.2_ADM08481.1:0.5379776087,GCA_900199215.1_SNT73347.1:0.3083514358)100:0.238929,(((((((((((((GCA_000009985.1_BAE50786.1:0.1068410117,(GCA_000294655.1_CCG40006.1:0.0331359091,GCA_900108475.1_SEH62575.1:0.0369162692)100:0.137273)100:0.047744,GCA_000513295.1_CDK97552.1:0.1377831437)100:0.107800,((GCA_000315795.1_EKV27284.1:0.1460508105,GCA_900100455.1_SDH52787.1:0.3801442413)97:0.101066,(GCA_001611975.1_AMW35599.1:0.2507321054,GCA_900156605.1_SIT06583.1:0.1546296644)99:0.087791)97:0.086607)91:0.050841,((GCA_000013085.1_ABC23728.1:0.1484808682,GCA_000284415.2_CCG07464.1:0.2485670934)100:0.178241,GCA_900101965.1_SDD79562.1:0.5003243104)100:0.272368)99:0.086401,((GCA_000300235.2_AJD53154.1:0.0604194892,GCA_000300275.1_EKF06931.1:0.0327363806)100:0.202759,(GCA_900093605.1_SCA56758.1:0.3225328847,(GCA_000968135.1_CCQ74438.1:0.2450993273,GCA_001746755.1_OEJ67186.1:0.3345275865)96:0.060727)100:0.071652)99:0.050297)100:0.117006,(((((GCA_000010725.1_BAI72833.1:0.0655236840,GCA_000632475.2_AIB11353.1:0.0807462438)100:0.240643,(GCA_000576635.1_EWY37979.1:0.0370462856,GCA_000936425.1_KJB96285.1:0.1045302262)100:0.167115)100:0.077069,((GCA_000016185.1_ACI99054.1:0.1888666080,GCA_002251795.1_OYQ33368.1:0.2748445578)75:0.031175,GCA_000730165.2_ASG23266.1:0.2615039073)100:0.075861)100:0.067795,(GCA_000767795.1_KGM32043.1:0.0000021466,GCA_002195995.1_OWJ67096.1:0.0000023474)100:0.329943)96:0.075303,((((GCA_000982415.1_KKJ76654.1:0.0089475192,GCA_001026905.1_KLN60146.1:0.0215896471)100:0.280219,GCA_900100655.1_SDF99269.1:0.7226477705)97:0.059474,(GCA_900177295.1_SMF83533.1:0.0000023466,GCA_900188055.1_SNS33674.1:0.0000019811)100:0.280164)97:0.108111,(GCA_000963705.1_KJV09498.1:0.0417770548,GCA_002251735.1_OYQ18875.1:0.0526006516)100:0.373235)16:0.039205)95:0.038941)93:0.058900,((GCA_000299935.1_EKE78240.1:0.1719860507,GCA_001618175.1_KZD12409.1:0.0591996501)100:0.191822,((GCA_000319385.1_AFX98507.1:0.0470798752,GCA_000510265.1_AHC73427.1:0.0781507569)100:0.170066,GCA_900102465.1_SDG56056.1:0.0661257015)100:0.462858)97:0.128154)91:0.069571,GCA_900167455.1_SJZ68208.1:0.4101675182)65:0.020305,(((GCA_000264455.2_AFK52839.1:0.0107009852,GCA_001601315.1_KYO51628.1:0.0000022009)100:0.373253,GCA_900172325.1_SLN31316.1:0.5501278152)96:0.086999,((((((((((GCA_000011685.1_AAW60624.1:0.0618227243,GCA_000234355.2_EHH67959.1:0.0664978432)100:0.081376,(GCA_000723565.1_CDG33176.1:0.0470725195,GCA_002003665.1_OOL17312.1:0.0859156051)100:0.487548)99:0.080018,GCA_000963885.1_GAN54605.1:0.1469942250)98:0.033053,((GCA_000617865.1_GAJ28914.1:0.0966123394,((GCA_001787335.1_AOX17752.1:0.0036917791,GCA_001787355.1_AOX20634.1:0.0000021012)100:0.083138,GCA_002005465.1_AQS88940.1:0.0339494397)99:0.037533)89:0.019591,(GCA_000724025.1_CDG39072.1:0.0000023210,GCA_001547995.1_BAT20889.1:0.0145736672)100:0.113833)98:0.051657)99:0.097588,GCA_002005445.1_AQS84924.1:0.1328445386)75:0.023761,((GCA_000021325.1_ACI51900.1:0.1291275309,((GCA_000182745.1_BAK83704.1:0.0187495166,GCA_000208635.2_EGG75361.1:0.0146956572)100:0.030051,GCA_000964505.1_GAN99766.1:0.0000021711)100:0.104223)100:0.081722,GCA_002173735.1_ARW47929.1:0.0929771394)100:0.032659)81:0.119220,(GCA_000231445.2_EHD13153.1:0.0035220351,GCA_002153535.1_OUI78534.1:0.0000020363)100:0.382784)100:0.263791,((GCA_000016725.1_ABQ30716.1:0.0000021750,GCA_000202835.1_BAJ80900.1:0.0000023082)100:0.303855,(GCA_000306035.1_EKM99269.1:0.1254358432,GCA_000964385.1_GAN79739.1:0.0583814817)100:0.275282)80:0.045493)98:0.042373,((GCA_000014285.2_ABI61934.1:0.0000023474,GCA_000576085.2_AHJ62873.1:0.0036329450)100:0.295772,GCA_000964365.1_GAN77823.1:0.2560884791)99:0.074429)100:0.047804,(GCA_000164635.1_EFH12860.1:0.3201828776,((GCA_900101615.1_SDD21163.1:0.0000024876,GCA_900104205.1_SDB60280.1:0.0000023715)100:0.231629,GCA_900141905.1_SHJ58383.1:0.2516442060)96:0.037939)100:0.169112)100:0.133983)97:0.077713)90:0.052218,((GCA_000742835.1_AIK96913.1:0.4718587555,(GCA_000226315.1_AEP08952.1:0.0236671571,GCA_000348745.1_AGH97365.1:0.0480752399)100:0.571416)25:0.080562,((((((((GCA_000017405.1_ABS15831.1:0.0063158074,GCA_000585655.1_EXL02031.1:0.0265249123)100:0.261252,(GCA_000731295.1_CDN54617.1:0.0000029271,GCA_000731315.1_CDN48530.1:0.0179848361)100:0.126334)100:0.031806,(GCA_000300335.1_EKF19985.1:0.1418453109,GCA_000300515.1_EKF40941.1:0.1917988994)100:0.135589)100:0.104690,GCA_001605015.1_AMS43705.1:0.1903814345)95:0.051740,GCA_001741865.1_AOO79171.1:0.2848859583)100:0.205370,(GCA_000730165.2_ASG24566.1:0.2806781482,GCA_900105595.1_SDU45852.1:0.7705959043)98:0.163988)98:0.086125,(GCA_001579845.1_AMN39136.1:0.3138180167,GCA_002119765.1_ARP97770.1:0.2619915645)100:0.199521)100:0.439493,GCA_000024465.1_ADE39564.1:0.8353620203)91:0.119766)31:0.070472)31:0.077181,(GCA_001192655.1_GAO98587.1:0.4799098207,GCA_002117145.1_ARN84082.1:0.4878728490)100:0.258999)78:0.038125,((((((((((((((((((GCA_000011965.2_AAV97273.1:0.0779690401,GCA_900172225.1_SLN26201.1:0.0665904942)98:0.038903,((GCA_001678945.1_ANP37611.1:0.1512024453,((GCA_000203975.3_KID08897.1:0.0194148638,(GCA_001258055.1_CRL14820.1:0.0000023474,GCA_900113345.1_SFH06071.1:0.0000024119)100:0.055109)100:0.058926,GCA_000511355.1_AHD02305.1:0.0307934241)100:0.061601)57:0.010945,(((GCA_001307765.1_KPN63444.1:0.0636809036,GCA_900109955.1_SEW04146.1:0.0609301654)100:0.090563,((((GCA_001458175.1_CUH50836.1:0.0710809481,GCA_900114415.1_SFK95526.1:0.1057981598)100:0.035789,GCA_900129685.1_SHH34360.1:0.1377327640)99:0.013412,GCA_900142085.1_SHI50157.1:0.1268287655)97:0.039219,GCA_000152625.1_EAP77132.1:0.1727572136)59:0.013628)78:0.037959,((((((GCA_000014045.1_ABG30726.1:0.0000022005,GCA_000154785.2_AEI92298.1:0.0035204523)100:0.162838,(GCA_000152605.1_EAP83195.1:0.0937397337,(GCA_000172095.1_EDQ05662.1:0.1000966832,GCA_000622405.1_KIN67235.1:0.1473050171)99:0.034893)99:0.017830)99:0.018738,(GCA_000814025.1_KIC48214.1:0.0163588841,GCA_001969365.1_APX10318.1:0.0203185720)100:0.058188)100:0.035036,(((GCA_000155735.2_AGI72454.1:0.0664828653,(GCA_001187845.1_AKS44948.1:0.0377289744,GCA_900172275.1_SLN42043.1:0.0829729591)84:0.017736)100:0.060674,(GCA_001404155.1_CRK76734.1:0.0000023474,GCA_900114125.1_SFJ81021.1:0.0000025158)100:0.140941)100:0.068311,GCA_000161835.1_EET47303.1:0.1678261176)100:0.086192)99:0.035458,GCA_900107355.1_SDY68083.1:0.1738980927)100:0.061342,(GCA_000152805.1_EAQ14915.1:0.1442528491,(GCA_900172385.1_SLN11798.1:0.1916573865,GCA_900177545.1_SMH39848.1:0.2061490888)80:0.027643)100:0.089334)88:0.041229)49:0.010556)68:0.039797)82:0.027727,(((GCA_001046955.1_AKO95405.1:0.0000020899,GCA_900109145.1_SEJ87866.1:0.0035508151)100:0.113816,GCA_900109035.1_SEJ76617.1:0.1639819688)82:0.034457,GCA_000812665.2_AML50177.1:0.2028269945)57:0.025399)72:0.031363,GCA_001205715.1_KNG95261.1:0.1901806801)47:0.011908,(GCA_001458355.1_CUH63938.1:0.1257761466,((GCA_000647975.1_KAJ55792.1:0.1095091458,(GCA_900099935.1_SDL63084.1:0.1225327694,(GCA_900112335.1_SFC86106.1:0.1072230637,GCA_900188335.1_SNT39803.1:0.0620835209)100:0.029722)100:0.157503)97:0.061310,((((((GCA_000153305.1_EAR51513.1:0.1485223395,GCA_900172355.1_SLN35375.1:0.1247800446)100:0.051916,GCA_000600975.2_EYD70835.1:0.1590803266)74:0.034860,GCA_900114485.1_SFL48955.1:0.1641873671)97:0.065424,((GCA_000442315.1_EPX86265.1:0.1187700165,GCA_000600335.2_EYD76053.1:0.1102798626)79:0.025183,GCA_000600335.2_EYD76052.1:0.1596524630)90:0.059618)75:0.032546,(((GCA_000836695.1_KIQ70090.1:0.1302032446,GCA_900141735.1_SHI32941.1:0.1218534147)100:0.050861,GCA_001908835.1_APO87635.1:0.2002293211)74:0.047691,GCA_900184815.1_SMX25260.1:0.2181777893)97:0.046887)99:0.069324,(((GCA_000021865.1_ADE86291.1:0.0660851377,((GCA_000714535.1_KEO55453.1:0.0451688202,GCA_000715505.1_KEP68516.1:0.0797108208)100:0.056227,(GCA_900172375.1_SLN60496.1:0.0780997698,((GCA_000299875.1_EKE67786.1:0.0938098902,GCA_900114135.1_SFJ11600.1:0.0925793201)100:0.033318,(GCA_900109555.1_SEL40214.1:0.0000025022,GCA_900172305.1_SLN70192.1:0.0000023579)100:0.079553)100:0.095053)100:0.084587)60:0.016966)100:0.017368,GCA_000740785.1_KFI28121.1:0.1803245069)100:0.043907,GCA_900106675.1_SDW07414.1:0.2306694161)100:0.047444)59:0.016302)60:0.022187)58:0.022263)91:0.057544,(GCA_900095785.1_SCM66918.1:0.0000022198,GCA_900115865.1_SFQ61652.1:0.0000028623)100:0.250988)60:0.016387,((GCA_900172235.1_SLN52251.1:0.1158465504,(GCA_000738435.1_AII85882.1:0.2192695400,(((GCA_000442275.2_EPX81124.1:0.0349569614,GCA_900111945.1_SFR42773.1:0.0687117522)100:0.288332,GCA_001890925.1_OJI95262.1:0.3674458383)99:0.072613,(GCA_900102905.1_SDK47877.1:0.1667319423,GCA_900116005.1_SFQ94443.1:0.2077162190)100:0.116009)100:0.229841)22:0.055455)4:0.016432,(((GCA_000018145.1_ABV92719.1:0.1709354814,(GCA_001305615.1_ALG91161.1:0.1000466775,GCA_000671395.1_KCV82091.1:0.1798652616)48:0.003649)12:0.015223,GCA_900184935.1_SMX32234.1:0.0722439695)35:0.020917,GCA_001620265.1_AMY68347.1:0.1657000879)89:0.059434)20:0.014663)27:0.009881,(GCA_002210095.1_OWU70573.1:0.1814875238,GCA_000590925.1_AHM05798.1:0.1980344418)93:0.045414)85:0.010587,(((((GCA_000203895.1_ABL70053.1:0.0990829709,GCA_000444995.1_AGT07938.1:0.1134987751)100:0.088725,(((GCA_000511385.1_AHD07926.1:0.1045458405,((GCA_000765015.1_KGK80347.1:0.0045347477,GCA_900141945.1_SHJ29408.1:0.0062807198)100:0.171017,(GCA_001403795.1_CTQ51424.1:0.1266559843,GCA_900109285.1_SEL45343.1:0.0913125425)100:0.104802)94:0.096194)70:0.039047,((GCA_000376545.2_ANP42528.1:0.1148417871,GCA_900142295.1_SIN77989.1:0.1722447878)83:0.038763,(GCA_900111875.1_SFA96425.1:0.1128246347,GCA_900156525.1_SIT75025.1:0.2643904507)90:0.039578)64:0.016557)27:0.018283,(GCA_900116455.1_SFU18584.1:0.1181111915,GCA_900102795.1_SCZ49542.1:0.1594706324)27:0.027200)94:0.011413)85:0.004805,((GCA_001038505.1_KMK66018.1:0.0391855913,GCA_900188035.1_SNR52375.1:0.0626391272)100:0.055097,GCA_900115815.1_SFQ55854.1:0.1594718533)67:0.034869)68:0.028647,((GCA_001247715.1_KNX40955.1:0.0926550100,GCA_900110775.1_SEQ45510.1:0.1003029729)98:0.034106,GCA_900172295.1_SLN55763.1:0.1030368147)89:0.038999)65:0.022935,(GCA_000152725.1_EAQ04793.1:0.1710012281,(((((((GCA_000153725.1_EAU43949.1:0.0750759285,((GCA_001969385.1_APX21637.1:0.0000023474,GCA_900112435.1_SFC12389.1:0.0000023474)100:0.076439,GCA_000442255.1_EPX82002.1:0.1338063703)98:0.027347)91:0.012230,(GCA_900102075.1_SDF28478.1:0.0713106592,GCA_001975705.1_APZ51399.1:0.0879189503)94:0.020841)92:0.017417,((GCA_001687105.1_ANT59603.1:0.0251593585,GCA_900116195.1_SFS88062.1:0.0093822769)100:0.050522,GCA_900100085.1_SDI21186.1:0.1286440996)96:0.023236)99:0.026456,(GCA_002115725.1_OSQ61297.1:0.0451383346,GCA_002115805.1_OSQ51679.1:0.0442620023)100:0.046652)93:0.017892,GCA_000521865.1_ETX27134.1:0.1701316770)70:0.023430,(((GCA_000169415.1_EBA09189.1:0.1094195361,GCA_001482405.1_KUF12414.1:0.1076533301)45:0.010876,(GCA_001458375.1_CUH75794.1:0.0758865158,GCA_900107235.1_SDY65280.1:0.2642063954)69:0.036655)85:0.033621,((((GCA_002211155.1_OWV58159.1:0.0000020163,GCA_002211205.1_OWV68497.1:0.0000023474)88:0.000003,(GCA_002211225.1_OWV48293.1:0.0000027072,GCA_900101505.1_SDC99806.1:0.0000027062)100:0.003599)100:0.091495,GCA_900184945.1_SMX43958.1:0.0924898329)77:0.023701,(GCA_002237555.1_ASP22987.1:0.0128440085,GCA_900188425.1_SNS20149.1:0.0164451392)100:0.083342)85:0.020518)99:0.048650)65:0.033841,(GCA_900100005.1_SDI64692.1:0.0884352469,((((GCA_900110115.1_SEN53481.1:0.0050197062,GCA_900141995.1_SHJ78268.1:0.0096239532)100:0.107154,(GCA_900113405.1_SFH32208.1:0.0000023766,GCA_900172315.1_SLN61312.1:0.0000027931)100:0.248715)100:0.030929,GCA_000299575.1_EKE44973.1:0.1805803187)100:0.038991,GCA_900115595.1_SFP77969.1:0.1982863494)99:0.048014)99:0.030588)63:0.018713)66:0.016690)66:0.008549)92:0.028327,(GCA_000012905.2_ABA79807.1:0.0976274071,(((GCA_900110025.1_SEM54474.1:0.0578770583,GCA_900110135.1_SEO10610.1:0.1264511009)100:0.056839,GCA_001981245.1_APX90484.1:0.2290240959)86:0.002224,GCA_001620265.1_AMY68348.1:0.4125206332)88:0.012695)91:0.034506)85:0.030759,(GCA_900110425.1_SEO92419.1:0.1160665353,(GCA_001517585.1_CUX81388.1:0.1623720710,GCA_900107025.1_SDW74101.1:0.2236097191)99:0.061310)96:0.028057)90:0.040447,(GCA_900156815.1_SIS61583.1:0.1538158123,(GCA_000740775.1_KFI32262.1:0.0029892854,GCA_000740795.1_KFI31415.1:0.0362837544)100:0.170959)94:0.055330)99:0.079888,(GCA_001548075.1_BAQ71266.1:0.0000027147,GCA_001633165.1_ANB33258.1:0.0036523287)100:0.131579)100:0.183691,(GCA_900111545.1_SES97555.1:0.0000020060,GCA_900143155.1_SHN51151.1:0.0000028100)100:0.204862)94:0.048624,((GCA_900106695.1_SDX77467.1:0.1889372023,GCA_900113695.1_SFJ19804.1:0.2185594460)100:0.062232,GCA_900113695.1_SFI69681.1:0.1667541002)96:0.058853)95:0.134654,GCA_900107585.1_SDZ73264.1:0.3725389698)100:0.347935,((((GCA_001637395.1_OAB57075.1:0.7896761064,GCA_001982645.1_ONG37460.1:0.6880412062)89:0.212688,((GCA_000815465.1_KIE05288.1:0.7336986068,((GCA_000153525.1_EAS84843.1:0.2853037498,GCA_000155895.1_EDZ60058.1:0.1622188077)100:0.802326,(((GCA_000008385.1_AAW71328.1:0.1072745827,GCA_000953315.1_CDR79552.1:0.0650525077)100:0.598408,((GCA_000011945.1_AAV86285.1:0.0064058952,GCA_000024505.1_ACZ49596.1:0.0000023275)100:0.914626,GCA_000964795.1_KJV69169.1:0.4753547940)100:0.340736)100:0.267038,GCA_000632985.1_AHX11839.1:1.7428073764)87:0.287557)85:0.093729)90:0.089305,((GCA_000012385.1_ABE05075.1:0.1194644429,GCA_000195735.1_CAA15026.1:0.1642991008)100:0.483048,(GCA_000010205.1_BAG40364.1:0.1381362645,GCA_000964595.1_KJV56282.1:0.2302966481)100:0.740227)100:0.227312)95:0.107129)33:0.089038,(GCA_000388175.3_ETZ05268.1:0.0340350876,GCA_000469665.2_ETZ07610.1:0.1268548682)100:1.231622)32:0.062159,(((GCA_000767795.1_KGM35017.1:0.0533704202,GCA_002195995.1_OWJ65168.1:0.0135385899)100:0.646105,GCA_900167455.1_SJZ45762.1:0.8366443365)100:0.586292,((((((GCA_000011345.1_BAC08331.1:0.0229390353,GCA_000505665.1_AHB89323.1:0.0266037944)100:0.491678,((GCA_000012525.1_ABB56747.1:0.4145006496,GCA_001904615.1_OKH14619.1:0.3741576460)89:0.052719,((((((((GCA_000017845.1_ACB49752.1:0.0734097141,(GCA_000167195.1_EAM48053.1:0.0000023474,GCA_000235665.2_EHJ10677.1:0.0000021149)100:0.047878)100:0.048026,GCA_000025125.1_ADB95839.1:0.2581081671)100:0.131278,(GCA_000284135.1_BAL29980.1:0.0352633723,GCA_000478825.2_AIE72595.1:0.0167824582)100:0.310973)100:0.106703,(((GCA_000317675.1_AFZ55017.1:0.0780635625,(GCA_001548115.1_BAQ65694.1:0.1239040617,GCA_001548095.1_BAQ62845.1:0.1302987102)97:0.059450)100:0.157155,GCA_001747005.1_OEJ79970.1:0.2480994732)100:0.212539,(GCA_000297435.1_CCI34603.1:0.0017321010,GCA_000312205.1_CCI09033.1:0.0278911731)100:0.315692)49:0.054924)48:0.025585,GCA_000021825.1_ACK70233.1:0.1919573846)79:0.040132,(GCA_000317025.1_AFY77351.1:0.0096257853,GCA_001904635.1_OKH20460.1:0.0067195883)100:0.234570)90:0.049046,(((GCA_000317575.1_AFZ37907.1:0.0287970329,GCA_002355455.1_BAU64281.1:0.0296882233)100:0.169706,GCA_002368355.1_BAZ43454.1:0.3209073858)94:0.076541,GCA_000332055.1_ELS01998.1:0.2418176854)99:0.124232)95:0.058886,((((GCA_000211815.1_EGJ30124.1:0.0132633105,GCA_001942495.1_OLT59240.1:0.0271569783)100:0.203625,(GCA_000317615.1_AFZ49124.1:0.1163796945,GCA_000317635.1_AFZ42613.1:0.0928670896)100:0.268138)77:0.070180,((GCA_000155555.1_EDX70646.1:0.2290422591,GCA_000317515.1_AFZ21327.1:0.1615028591)98:0.054756,(GCA_000317495.1_AFZ14391.1:0.2416253418,GCA_000332035.1_ELR97099.1:0.4332353090)47:0.049518)47:0.031501)66:0.041971,(((((((GCA_000180455.1_CBN55819.1:0.1304360038,((GCA_000214075.2_EGK89553.1:0.0224957475,GCA_000317475.1_AFZ04757.1:0.0090934541)100:0.051195,GCA_002412335.1_PCN53925.1:0.0775236334)100:0.092375)100:0.083853,((((GCA_000478195.2_ERT05151.1:0.0493607541,GCA_000972705.2_KKD35065.1:0.0220741898)100:0.188854,(GCA_000176895.2_CCE16881.1:0.0000028874,GCA_000307915.1_EKD06453.1:0.0000020055)100:0.287283)100:0.067465,(GCA_000710505.1_KEI67246.1:0.0452302476,GCA_900009265.1_CUR20261.1:0.0307638905)100:0.190278)98:0.052203,GCA_000014265.1_ABG52303.1:0.5110291818)99:0.053106)98:0.041328,GCA_001746915.1_OEJ73318.1:0.3407408716)55:0.028777,(GCA_001904725.1_OKH35216.1:0.3055403650,((((((GCA_000020025.1_ACC84019.1:0.1168649849,(GCA_000316575.1_AFY34433.1:0.0544077389,GCA_000317535.1_AFZ22730.1:0.0818871666)100:0.014233)79:0.011372,((((GCA_000169135.1_EAW42714.1:0.0282604016,GCA_002218065.1_GAX36300.1:0.0335612294)100:0.094415,(GCA_001298445.1_ALF54989.1:0.0484579337,GCA_002367975.1_BAY16253.1:0.0392145140)100:0.080639)94:0.013205,GCA_000204075.1_ABA21058.1:0.1029679524)78:0.007276,(((GCA_000196515.1_ADI65780.1:0.0549182879,(GCA_002368075.1_BAZ80296.1:0.0286226817,(((GCA_000175835.1_EFA71323.1:0.0029401815,GCA_001432185.1_KRH97192.1:0.0000024029)100:0.003131,GCA_002368135.1_BAZ90133.1:0.0073347285)100:0.015957,GCA_000175855.1_EFA73785.1:0.0120941459)100:0.222117)99:0.033309)100:0.019285,GCA_000317695.1_AFZ59828.1:0.0740346372)82:0.017394,(GCA_000312705.1_AFW93457.1:0.0311690533,(GCA_000789435.1_KHG38907.1:0.0029379575,GCA_002368115.1_BAZ84509.1:0.0216909594)100:0.029179)100:0.100132)100:0.035134)77:0.017686)97:0.013172,((GCA_002368055.1_BAZ73912.1:0.0000029636,GCA_002368295.1_BAZ02167.1:0.0000023474)95:0.000002,GCA_002368275.1_BAY91950.1:0.0192380514)100:0.084997)100:0.035728,((((GCA_000231365.2_EHC12941.1:0.0000025505,GCA_001904645.1_OKH13344.1:0.0029000802)100:0.025891,((GCA_000934435.1_KIY14398.1:0.0000027574,GCA_001990805.1_ONN59694.1:0.0000026630)100:0.019654,GCA_001275395.1_KOP25800.1:0.0142784751)100:0.029519)100:0.127001,(GCA_000317435.1_AFZ03806.1:0.1837172816,GCA_000316665.1_AFY53089.1:0.2486889037)97:0.027788)88:0.026630,((GCA_000350105.1_CCH66781.1:0.0133866387,GCA_000350125.1_CCH64695.1:0.0000024315)100:0.169338,GCA_001456025.1_KST64256.1:0.2734971065)97:0.058375)93:0.019676)65:0.016636,(GCA_000346485.2_KYC41580.1:0.0356155553,GCA_000760695.2_KIE10861.1:0.0554777161)100:0.132147)100:0.230364,(GCA_001276715.1_KOR34240.1:0.3625897394,GCA_000317105.1_AFY81359.1:0.2876310489)96:0.046008)95:0.048948)75:0.050368)73:0.019834,((GCA_000317555.1_AFZ31958.1:0.0194353399,GCA_001904655.1_OKH28696.1:0.0053191219)100:0.194368,(GCA_000317125.1_AFY90313.1:0.2006296819,GCA_000952155.1_KJH73307.1:0.2800159935)99:0.056931)97:0.045983)88:0.018493,(GCA_000317045.1_AFY65689.1:0.1391508057,(GCA_001904775.1_OKH49652.1:0.2555629612,GCA_002075285.2_ASC73794.1:0.1905578171)100:0.204911)92:0.067052)93:0.038618,((GCA_001637395.1_OAB55149.1:0.3284558847,((GCA_002142475.1_BAS55138.1:0.3669794179,(GCA_000317065.1_AFY70513.1:0.2764138521,GCA_000332215.1_ELS32168.1:0.3676877553)100:0.154386)81:0.068408,GCA_000317145.1_AFY91587.1:0.4378542102)95:0.042203)79:0.033169,((GCA_000018105.1_ABW25985.1:0.3646989065,GCA_001870225.1_APB33329.1:0.3324200515)97:0.137620,GCA_000473895.1_ERN42482.1:0.3984659064)83:0.035966)85:0.053268)79:0.036796)61:0.044642)91:0.104890)96:0.116820)93:0.132130,(GCA_000011385.1_BAC91066.1:0.0494077014,GCA_000484535.1_AGY58768.1:0.1202039290)100:0.437085)91:0.137360,(((GCA_000155635.1_EDY39194.1:0.1790974146,GCA_000316515.1_AFY28512.1:0.2052462849)100:0.301323,GCA_001182765.1_CRY92586.1:0.5055429572)95:0.089207,((GCA_000760175.1_KGG11984.1:0.4526791824,GCA_000760175.1_KGG14181.1:0.4474230352)100:0.183735,GCA_000011465.1_CAE19759.1:0.8212839450)100:0.328069)86:0.229875)70:0.350250,GCA_001703635.1_OCW59226.1:6.0029350143)64:0.000002,(GCA_001765415.1_AOR38594.1:1.0857877238,((((GCA_000011365.1_BAC46087.1:0.0192953207,GCA_000661935.1_AHY55485.1:0.0287816500)100:0.234483,GCA_001399515.1_ALJ80189.1:0.3253603615)100:0.796928,(((GCA_001008165.2_AKH41767.1:0.7132206770,GCA_001425915.1_KQW68203.1:0.3395556879)100:0.180515,(GCA_001644125.1_OAI25220.1:0.1452618602,GCA_001675455.1_OBS51523.1:0.0639485733)100:0.286747)100:0.448413,(GCA_900105595.1_SDU33328.1:0.3254455217,GCA_900176465.1_SMC74451.1:0.3782772356)100:0.653572)100:1.674073)100:0.853035,(((GCA_000317065.1_AFY69423.1:0.3044039716,((GCA_000740775.1_KFI26930.1:0.2172076422,GCA_001038505.1_KMK63828.1:0.2895757134)100:0.340247,GCA_900113695.1_SFJ24209.1:0.6516255105)100:0.176456)100:1.115939,(GCA_000740795.1_KFI26973.1:0.7319997189,(GCA_001633165.1_ANB34407.1:0.1447239220,GCA_900177545.1_SMH56155.1:0.2693119749)100:0.432993)100:1.221820)100:0.874396,GCA_000219355.1_AEI89387.1:2.3924257711)93:0.182006)100:0.407029)95:0.129603)94:0.130428)83:0.209122)36:0.137452)29:0.036360,(((((((((((((GCA_000013005.1_ABC64553.1:0.1106135158,(GCA_001281485.1_ALE17671.1:0.0929058312,(GCA_000715015.1_KEO88855.1:0.1250023956,(GCA_001663175.1_ANK12360.1:0.0613667187,GCA_001677335.1_OBV11110.1:0.0223497811)100:0.081071)100:0.069058)84:0.039631)99:0.062818,(GCA_001304795.1_ALG59562.1:0.0000023758,GCA_001306275.1_KPM17331.1:0.0000023023)100:0.199647)100:0.098457,(GCA_001661675.2_ARU16765.1:0.1131501486,GCA_001028705.1_AKM11302.1:0.1848820816)100:0.064412)90:0.016471,(GCA_000013325.1_ABD24897.1:0.0539907390,GCA_000235975.2_EHJ61337.1:0.0929725602)100:0.064114)100:0.146672,(GCA_002218195.1_ASK89233.1:0.0645873646,GCA_900128895.1_SIN59953.1:0.0428697596)100:0.163924)99:0.046316,(GCA_001295965.1_KPF76815.1:0.0000020765,GCA_001713435.1_AOF99471.1:0.0000025351)100:0.148449)100:0.094961,((GCA_000091125.1_BAI95632.1:0.0356671931,GCA_000147835.3_AEG49260.1:0.0231538079)100:0.144454,((GCA_000016765.1_ABQ67226.1:0.1033546247,(GCA_002355275.1_ATE64772.1:0.0000021738,GCA_002367875.1_PCE41286.1:0.0000023474)100:0.082251)100:0.100171,(GCA_000175255.2_AEH63235.1:0.0564797153,GCA_000218875.1_AEI38282.1:0.1073225224)100:0.296471)100:0.151852)95:0.041092)94:0.047935,(GCA_000013985.1_ABF52220.1:0.0211805101,GCA_001610975.1_AMU95384.1:0.0296485827)100:0.160118)94:0.016451,GCA_001586395.2_KZB95567.1:0.2123910434)94:0.046687,GCA_002251755.1_OYQ27085.1:0.2673660254)100:0.103041,(GCA_000342165.1_EMD84063.1:0.1286967978,GCA_002211145.1_OWV32664.1:0.1225335814)100:0.292856)100:0.148942,GCA_900101935.1_SDD40625.1:0.6302776679)97:0.142352,((GCA_000014865.1_ABK43732.1:0.2388529572,GCA_002109495.1_OSM04183.1:0.3140865512)100:0.374036,GCA_001637395.1_OAB60667.1:1.1047750262)87:0.173608)22:0.034667)27:0.026163)98:0.139726,(((((((((((((((GCA_000007125.1_AAL52847.1:0.0000022313,GCA_000157815.1_EEX99661.1:0.0000021189)100:0.065457,(GCA_000017405.1_ABS13059.1:0.0000022350,GCA_000585655.1_EXL07330.1:0.0000026312)100:0.030065)100:0.062234,GCA_001558695.1_KXF76544.1:0.0811931776)100:0.026327,(GCA_900104355.1_SDP56460.1:0.0219899320,GCA_900113985.1_SFI60505.1:0.0535675847)100:0.058534)100:0.038168,((((((GCA_000016285.1_ACM35460.1:0.1097748301,(GCA_001578105.1_AMM83134.1:0.0685050072,GCA_002043005.1_AQZ51526.1:0.0851451917)100:0.208204)33:0.046933,((GCA_000092045.1_ABC89396.1:0.0206056323,GCA_000769405.1_KPN26344.1:0.0410940941)100:0.042228,(GCA_000325745.1_AGA64985.1:0.1817422379,GCA_000496595.1_AHA28292.1:0.5944507651)100:0.144784)100:0.040330)33:0.041013,((GCA_000092025.1_AAK86353.1:0.0728504411,(GCA_000731295.1_CDN57398.1:0.0017786289,GCA_000731315.1_CDN51212.1:0.0048011713)100:0.085056)97:0.030558,(GCA_000722615.1_KEQ05769.1:0.0000023474,GCA_000722625.1_KEQ10713.1:0.0000023474)100:0.074241)100:0.047863)31:0.029386,(((((GCA_000017145.1_ABR59065.1:0.0297868278,GCA_002288525.1_ASY61674.1:0.0361941648)100:0.017056,GCA_000018545.1_ACP24021.1:0.0175879841)100:0.033119,GCA_000697965.2_ANK71354.1:0.0434655100)99:0.042500,(GCA_001687365.1_OBZ96629.1:0.0349351432,GCA_001885585.1_OJF95304.1:0.0854147200)97:0.032470)31:0.008256,(GCA_001267455.1_KOC76437.1:0.0076725213,GCA_001652565.1_ANH02760.1:0.0163456122)100:0.074893)99:0.023590)99:0.104535,(GCA_000154705.2_EDQ31795.1:0.0947965864,GCA_001703635.1_OCW56320.1:0.0539896927)100:0.118005)95:0.043439,(GCA_000817775.1_KIF38418.1:0.2254768510,GCA_001293565.1_KPB02886.1:0.1904577244)100:0.124852)11:0.017994)20:0.039190,(((GCA_000014245.1_ABG61597.1:0.1455892734,(GCA_000300335.1_EKF20609.1:0.0672880347,GCA_000300515.1_EKF40879.1:0.0688501699)100:0.052429)91:0.030168,(GCA_900113935.1_SFI33879.1:0.1721163485,(((GCA_000585625.1_EXL06680.1:0.1129627261,GCA_002075885.1_OQM73633.1:0.1011027450)100:0.048912,(GCA_001510895.1_KUM25637.1:0.0546328459,GCA_001618845.1_AMY01791.1:0.0502812052)100:0.044689)100:0.007594,(GCA_001424795.1_KQU66650.1:0.0214179442,GCA_001605015.1_AMS44142.1:0.0386695987)100:0.083071)100:0.052191)86:0.028429)98:0.026582,GCA_002238045.1_OXT01623.1:0.3417415618)29:0.034092)93:0.047974,(((GCA_000153465.1_EAS48947.1:0.1558892724,GCA_000153705.1_EAU42328.1:0.1884891533)98:0.050764,GCA_900104035.1_SDN54618.1:0.1079345816)98:0.043499,(GCA_000800175.1_KHJ53421.1:0.0135456911,GCA_900141975.1_SHJ73701.1:0.0000024537)100:0.095228)100:0.095909)99:0.082304,((GCA_900115225.1_SFN98068.1:0.1092301799,GCA_900215505.1_SNY91978.1:0.0702334371)100:0.260206,((((GCA_000230555.1_AEQ50442.1:0.0998735913,GCA_900100665.1_SDG91681.1:0.0492845420)100:0.133231,(GCA_000743575.1_KFL30959.1:0.0881497702,GCA_000970435.1_KKB85039.1:0.0694247000)100:0.144764)100:0.153266,GCA_000179775.1_EFL89352.1:0.4322998664)99:0.072952,(GCA_000022725.1_ACS51855.1:0.0892422844,GCA_000341385.1_AGF76372.1:0.0860881831)100:0.518145)87:0.040564)88:0.043667)100:0.047446,(((((GCA_000148725.1_EFO28851.1:0.0929743264,GCA_001403915.1_CTQ45403.1:0.0534854338)100:0.025781,GCA_000158095.1_EEE44119.1:0.0588085191)100:0.116235,(GCA_000192745.1_ADZ71528.1:0.1318106886,((GCA_001188555.1_KND21045.1:0.0000020235,GCA_002249885.1_OXS48896.1:0.0000023390)99:0.000002,GCA_002249885.1_OXS48922.1:0.0000020001)100:0.157800)99:0.059359)100:0.056937,(GCA_001907205.1_OKL42676.1:0.1432760458,(GCA_900110875.1_SEP86241.1:0.0382499392,GCA_900114245.1_SFK08622.1:0.0328901610)100:0.153461)100:0.046257)100:0.063908,(GCA_001720135.1_ODN69574.1:0.3232241236,GCA_001305515.1_KPL54714.1:0.2132520539)98:0.072608)96:0.024663)99:0.044569,(GCA_002088295.1_ORE93016.1:0.2897031941,GCA_900148505.1_SHO62670.1:0.1480039949)100:0.102843)42:0.039830,(GCA_900104485.1_SDB37203.1:0.2382661765,GCA_900129325.1_SHF03694.1:0.1938598821)100:0.127949)40:0.013719,GCA_900102695.1_SCZ20611.1:0.3751670142)73:0.030034,(((((((((GCA_000012725.1_ABA03514.1:0.0843345712,GCA_000013885.1_ABE61183.1:0.0306768672)100:0.043041,(GCA_000336555.1_EKS33400.1:0.0565375679,((GCA_000935205.1_KIZ46217.1:0.0271456929,GCA_000195775.1_CAE29973.1:0.0941021408)99:0.030028,(GCA_001618955.1_KZD22238.1:0.0032192688,GCA_900108575.1_SEH52438.1:0.0066728271)100:0.055538)99:0.022038)96:0.015288)98:0.043587,((GCA_000218565.1_AEI07899.1:0.0000025504,GCA_000218585.1_AEI04269.1:0.0000023474)100:0.057979,GCA_000314735.2_EKS29693.1:0.0348044439)100:0.060399)100:0.107354,GCA_002355335.1_BAT58457.1:0.1894607010)99:0.041738,(GCA_001426945.1_KQY98317.1:0.1996875944,(GCA_001579845.1_AMN44750.1:0.2075648542,GCA_002119765.1_ARP98565.1:0.2308770368)92:0.039496)94:0.031619)99:0.066778,(((((GCA_000019945.1_ACB80105.1:0.0980722248,GCA_000022085.1_ACL59787.1:0.1090092543)100:0.148409,(GCA_001017175.1_KLK90769.1:0.0297868725,GCA_900102135.1_SCZ04688.1:0.0395177823)100:0.188161)100:0.057554,(GCA_001741865.1_AOO83381.1:0.0668852485,GCA_900102525.1_SDF61938.1:0.0516830248)100:0.168062)94:0.033641,(GCA_001271345.1_ALA17928.1:0.0189641956,GCA_001887265.1_APF36545.1:0.0273902163)100:0.147903)100:0.083656,(((GCA_000019845.1_ACB96292.1:0.1252633060,(GCA_000021745.1_ACK50394.1:0.1491670817,GCA_900114285.1_SFK71412.1:0.1335234981)100:0.050708)100:0.148122,((GCA_000304315.1_CCJ06538.1:0.1034473692,GCA_002117405.1_ARN83031.1:0.1866565109)100:0.133777,GCA_900187365.1_SNB60642.1:0.2737775334)100:0.064825)100:0.035529,GCA_900104955.1_SEC98201.1:0.3062576106)99:0.046717)98:0.055197)97:0.040171,GCA_001676615.1_OCC04797.1:0.3085943646)99:0.037713,(GCA_001402875.1_ALK08531.1:0.0000027676,GCA_001459775.1_CUU41194.1:0.0000026140)100:0.341125)71:0.040267,((GCA_000010525.1_BAF89149.1:0.1277734951,GCA_000017645.1_ABS68361.1:0.1074284680)100:0.059471,(GCA_000092925.1_ADH87468.1:0.0715947303,GCA_900100155.1_SCW59342.1:0.0324899363)100:0.138656)100:0.091907)97:0.049283)99:0.090205,(((((GCA_000143145.1_ADJ24511.1:0.1912494791,(GCA_000981545.1_CPR19042.1:0.0033323215,GCA_900104305.1_SDO10890.1:0.0000021219)100:0.156593)100:0.059199,GCA_000503895.1_AHB47180.1:0.1386066710)100:0.145581,(GCA_000166055.1_ADP69831.1:0.0004054200,GCA_000636015.1_KAI94192.1:0.0073436291)100:0.355915)93:0.060056,((GCA_000828475.1_BAQ16357.1:0.0523147494,GCA_001723285.1_ODS00084.1:0.0516599616)100:0.290156,GCA_001708935.1_ODA67089.1:0.2419267282)100:0.105586)76:0.068245,GCA_000496075.1_ESR23711.1:0.3932433667)84:0.035747)100:0.215649,((GCA_000017565.1_ABS62142.1:0.3198255722,GCA_000739695.1_GAK46517.1:0.2269994644)100:0.181879,GCA_000689395.1_CDO60258.1:0.4736613518)79:0.069573)100:0.100078)100:0.137325)95:0.071043,((GCA_000013025.1_ABI75459.1:0.0205894377,GCA_000685315.1_KCZ98923.1:0.0290864721)100:0.285234,GCA_000023785.1_ACT59459.1:0.4432084629)100:0.271641)95:0.073173)100:0.234763)75:0.038502,((GCA_000175215.2_ADU12864.1:0.0876192296,GCA_000204015.1_EGF89511.1:0.2267468591)100:0.242096,(GCA_000144605.1_ADL01557.1:0.1973526981,GCA_002205555.1_ASD27830.1:0.0905886085)100:0.280356)75:0.050623)100:0.172531);
