# Supplementary material for: Assessing the accuracy of phylogenetic rooting methods on prokaryotic gene families
Source: PLoS One. 2020 May 15;15(5):e0232950. doi: 10.1371/journal.pone.0232950 (PMC7228096; doi:10.1371/journal.pone.0232950)
Supplement: S2 Dataset — (ZIP) [file pone.0232950.s003.zip › EmpiricalDataset/GeneTrees_IQTree/000215.aln.treefile]

(GCA_000006905.1_AAK23858.1:0.0377940935,GCA_000092285.1_ADG10637.1:0.0454623987,((GCA_000175215.2_ADU14642.1:0.3773637274,(((GCA_000204015.1_EGF90384.1:0.4664534068,(GCA_000144605.1_ADL01512.1:0.3154091052,GCA_002205555.1_ASD25703.1:0.1859174083)100:0.258837)94:0.285467,((((GCA_000767795.1_KGM31071.1:0.0822784961,GCA_002195995.1_OWJ67878.1:0.0000029893)100:0.501059,GCA_000742835.1_AIK96985.1:0.9290351451)98:0.275064,GCA_000689395.1_CDO60907.1:0.7581296057)85:0.082980,(((((((((((((GCA_900101965.1_SDE21811.1:0.4404286677,(GCA_000013085.1_ABC23234.1:0.3486155045,GCA_000284415.2_CCG07601.1:0.2687351303)100:0.325127)87:0.162262,((GCA_900156605.1_SIT00679.1:0.4655037450,GCA_001611975.1_AMW35328.1:0.5570737304)92:0.117669,GCA_000315795.1_EKV32078.1:0.5326043850)73:0.139986)45:0.022279,GCA_900100455.1_SDG48141.1:0.6480036760)99:0.073990,(((GCA_001746755.1_OEJ68076.1:0.6230232325,GCA_000968135.1_CCQ73224.1:0.5386578323)49:0.032753,GCA_900093605.1_SCA55193.1:0.8209643437)99:0.143649,((GCA_000009985.1_BAE51511.1:0.2581330330,(GCA_000294655.1_CCG41086.1:0.0791757188,GCA_900108475.1_SEH26236.1:0.0122382140)100:0.253970)100:0.114381,GCA_000513295.1_CDK97754.1:0.4402539286)100:0.239069)80:0.059227)96:0.178836,(((((GCA_000299935.1_EKE68982.1:0.0673014045,GCA_000299935.1_EKE71614.1:0.0000028248)100:0.239835,GCA_001618175.1_KZC98333.1:0.1769298487)100:0.370418,((GCA_000319385.1_AFX99357.1:0.0936932645,GCA_000510265.1_AHC73851.1:0.1636659330)100:0.825055,GCA_900102465.1_SDG50617.1:0.0000020955)100:0.758148)100:0.155366,GCA_900172325.1_SLN48852.1:0.6878624984)85:0.084659,GCA_000024465.1_ADE39282.1:1.0159673807)65:0.099708)71:0.055675,GCA_900199215.1_SNT74178.1:0.9092726843)62:0.032180,((GCA_000963705.1_KJV10074.1:0.1530308443,GCA_002251735.1_OYQ16987.1:0.0000025088)100:0.706480,((GCA_900100655.1_SDG02857.1:0.7529167753,(GCA_900177295.1_SMF67227.1:0.0000024053,GCA_900188055.1_SNS00239.1:0.0000021775)100:0.808476)47:0.040972,(GCA_000982415.1_KKJ78334.1:0.0000020308,GCA_001026905.1_KLN59545.1:0.0650634897)100:0.448902)68:0.159493)92:0.109296)44:0.075403,((((((GCA_900167455.1_SJZ56963.1:0.6213058626,(((((GCA_000010725.1_BAI71712.1:0.0624118084,GCA_000632475.2_AIB11025.1:0.1160376760)100:0.172744,(GCA_000576635.1_EWY40111.1:0.2894579783,GCA_000936425.1_KJB97333.1:0.0000023061)100:0.380104)100:0.289164,GCA_000016185.1_ACI98357.1:0.3197291274)100:0.125621,(GCA_000730165.2_ASG22099.1:0.1532863969,(GCA_000388175.3_ETZ05402.1:0.2952192115,GCA_000469665.2_ETZ07450.1:0.6887810769)100:3.127160)77:0.072766)77:0.096143,GCA_002251795.1_OYQ37688.1:0.3188183483)78:0.276039)74:0.058829,(GCA_000226315.1_AEP10567.1:0.0424060336,GCA_000348745.1_AGH99010.1:0.0148419968)100:0.789015)78:0.135460,((((((((((GCA_000013005.1_ABC62713.1:0.3689650934,GCA_001281485.1_ALE15955.1:0.1829888079)89:0.071449,GCA_000715015.1_KEO90746.1:0.1948284074)99:0.118905,(GCA_001028705.1_AKM10225.1:0.3257024416,GCA_001661675.2_ARU15356.1:0.4744290182)100:0.233959)68:0.084811,GCA_001008165.2_AKH41934.1:0.5781799863)62:0.021796,(((GCA_001663175.1_ANK14283.1:0.0495067821,GCA_001677335.1_OBV11577.1:0.0871610933)100:0.168948,(GCA_001304795.1_ALG60990.1:0.0000023884,GCA_001306275.1_KPM15152.1:0.0000026451)100:0.463542)87:0.080526,(((GCA_000013325.1_ABD26517.1:0.2973394590,GCA_000235975.2_EHJ62468.1:0.2508721204)65:0.053357,(GCA_000013985.1_ABF53151.1:0.1554524026,GCA_001610975.1_AMU96435.1:0.1724711548)100:0.349266)87:0.077225,(GCA_001295965.1_KPF74257.1:0.0000024122,GCA_001713435.1_AOF99986.1:0.0000021697)100:0.376463)84:0.101767)75:0.080338)72:0.087415,(GCA_002218195.1_ASK89380.1:0.0948477076,GCA_900128895.1_SIN61816.1:0.2742313477)100:0.342975)99:0.125439,(GCA_000091125.1_BAI98154.1:0.0468719624,GCA_000147835.3_AEG49366.1:0.1014322172)100:0.501210)64:0.045132,GCA_001586395.2_KZB94290.1:0.5503563794)85:0.075516,((GCA_000342165.1_EMD83510.1:0.2902336028,GCA_002211145.1_OWV32542.1:0.2903421802)100:0.287214,GCA_002251755.1_OYQ27111.1:0.5112123177)88:0.106444)97:0.050896,((GCA_000016765.1_ABQ71036.1:0.1670651704,(GCA_002355275.1_ATE65897.1:0.0000021775,GCA_002367875.1_PCE43011.1:0.0000021775)100:0.126442)100:0.354960,(GCA_000175255.2_AEH62397.1:0.2491280903,GCA_000218875.1_AEI37408.1:0.0974718840)100:0.350084)99:0.144815)100:0.168170)78:0.090360,((((((((GCA_000011365.1_BAC48904.1:0.8179718912,GCA_000300515.1_EKF41459.1:1.6772242940)100:0.556615,(GCA_000016285.1_ACM40238.1:0.5073886026,((GCA_000018545.1_ACP21645.1:0.5545778472,GCA_001652565.1_ANH03020.1:1.1713617475)99:0.120009,(((GCA_000092025.1_AAK89166.1:0.4438506607,(GCA_000731295.1_CDN57162.1:0.0342982436,GCA_000731315.1_CDN50916.1:0.0240415454)100:0.401945)100:0.231062,(GCA_000092045.1_ABC93398.1:0.2330435558,GCA_000769405.1_KPN22966.1:0.3020040231)64:0.166404)64:0.157547,GCA_001687365.1_OBZ95733.1:0.7847112583)100:0.781348)97:0.218893)100:0.720852)92:0.247743,((((GCA_000208635.2_EGG76888.1:0.5915894062,GCA_000234355.2_EHH68913.1:0.7393159825)94:0.121965,GCA_000964505.1_GAO00901.1:0.4850893411)99:0.453358,GCA_002173735.1_ARW48204.1:1.3099661001)100:0.263797,GCA_900115225.1_SFP03997.1:2.7009222857)89:0.150043)80:0.079251,(((GCA_000223375.1_AEM41184.1:0.0000028764,GCA_001399515.1_ALJ81328.1:0.0000026704)100:1.311040,(((GCA_900109555.1_SEL08643.1:0.0000023415,GCA_900172305.1_SLN58187.1:0.0000022004)100:1.184140,GCA_900111875.1_SFB10635.1:0.8460808637)100:0.608954,GCA_002043005.1_AQZ51074.1:1.4835269697)99:0.423612)99:0.390390,GCA_900116195.1_SFT13282.1:2.3575337735)88:0.589515)78:0.168915,((GCA_000576635.1_EWY36199.1:0.7157657947,GCA_000936425.1_KJB90359.1:0.7915313972)100:1.255000,(GCA_000022085.1_ACL55919.1:1.0835286824,((GCA_000010725.1_BAI73776.1:0.8349424527,(GCA_900177295.1_SMF56650.1:0.0000021775,GCA_900188055.1_SNR44870.1:0.0000021775)100:1.152300)99:0.405865,(GCA_000148725.1_EFO31178.1:1.2748727706,GCA_900110425.1_SEO18722.1:0.4611754478)100:0.718707)100:2.270110)50:0.328831)18:0.000003)52:0.218280,(GCA_001637395.1_OAB54977.1:1.2416918509,GCA_900115595.1_SFP91027.1:2.1558761512)54:0.170280)81:0.167626,GCA_001982645.1_ONG37587.1:1.7664245979)57:0.121446,(((((((GCA_000011345.1_BAC08847.1:0.0772900642,GCA_000505665.1_AHB88002.1:0.0000022591)100:0.680099,GCA_000018105.1_ABW28918.1:0.4324730409)97:0.110151,(((((GCA_000180455.1_CBN58430.1:0.4876359478,((GCA_000214075.2_EGK90683.1:0.0262003878,GCA_000317475.1_AFZ05895.1:0.0259490189)100:0.171250,GCA_002412335.1_PCN53184.1:0.2402763901)100:0.433756)99:0.240555,(GCA_001637395.1_OAB63048.1:0.6215632261,(((GCA_000176895.2_CCE15017.1:0.0000021553,GCA_000307915.1_EKD07105.1:0.0000022797)100:0.487036,(GCA_000478195.2_ERT04408.1:0.0890813507,GCA_000972705.2_KKD35297.1:0.1304862618)100:0.161451)100:0.199897,(GCA_000710505.1_KEI66446.1:0.0659806524,GCA_900009265.1_CUR15237.1:0.0411421045)100:0.336352)100:0.205314)93:0.042964)66:0.074799,(GCA_000317105.1_AFY80348.1:0.7422397339,(GCA_000014265.1_ABG50639.1:0.2824896758,GCA_002260545.1_OZH54423.1:0.0328454505)100:0.619241)36:0.010553)37:0.060554,((((((GCA_001904775.1_OKH48438.1:0.7075049518,GCA_000817775.1_KIF39210.1:0.2915094259)100:0.182318,GCA_002075285.2_ASC69146.1:0.1862509234)100:0.298436,((((GCA_000012525.1_ABB58594.1:0.5910597909,(((GCA_000155635.1_EDY39718.1:0.1190017412,GCA_000316515.1_AFY29436.1:0.4149942698)93:0.093842,(GCA_000760175.1_KGG13365.1:0.3565030739,GCA_000011465.1_CAE18486.1:1.0788585308)98:0.204718)85:0.045812,GCA_001182765.1_CRY90791.1:0.2863777171)91:0.545568)58:0.239287,GCA_001870225.1_APB32417.1:1.1164805115)57:0.058228,(GCA_001008165.2_AKH44225.1:0.9286093774,GCA_000013325.1_ABD26301.1:2.1430213957)100:1.553220)91:0.098138,(GCA_000317045.1_AFY67121.1:0.4102755606,(GCA_000775285.1_KGF72038.1:0.3218649889,GCA_002142475.1_BAS57795.1:0.5604288749)100:0.250313)91:0.250415)94:0.050672)96:0.071095,GCA_000332055.1_ELS01472.1:0.7596630639)80:0.128692,GCA_001746915.1_OEJ73779.1:0.5352267963)97:0.176590,(((((((((GCA_000284135.1_BAL30034.1:0.0724151205,GCA_000478825.2_AIE75482.1:0.0525221392)100:0.477995,GCA_001904615.1_OKH18070.1:0.8346319288)61:0.096875,((GCA_000017845.1_ACB51471.1:0.1800101324,(GCA_000167195.1_EAM51578.1:0.0000021775,GCA_000235665.2_EHJ13537.1:0.0000023969)100:0.114927)100:0.158913,GCA_000025125.1_ADB94792.1:0.7381760934)99:0.218068)61:0.054457,(GCA_000317675.1_AFZ54657.1:0.1348317282,(GCA_001548115.1_BAQ66648.1:0.2422089215,(GCA_001548095.1_BAQ60943.1:0.1575798119,GCA_001747005.1_OEJ78459.1:0.7381302585)81:0.116214)81:0.093240)100:0.732072)35:0.063381,((GCA_000317025.1_AFY79609.1:0.0262122360,GCA_001904635.1_OKH22603.1:0.0302523416)100:0.381164,(((GCA_000297435.1_CCI30673.1:0.0296359158,GCA_000312205.1_CCI05785.1:0.0851068714)100:0.686598,GCA_000332035.1_ELR97290.1:0.7256269788)75:0.125234,GCA_000021825.1_ACK73434.1:0.5138607860)52:0.056516)23:0.039976)61:0.071190,(GCA_000317575.1_AFZ37627.1:0.0687727449,GCA_002355455.1_BAU65127.1:0.0707127578)100:0.330179)82:0.085659,GCA_002368355.1_BAZ43496.1:0.7401789571)60:0.101727,(((GCA_000317615.1_AFZ50399.1:0.2716501422,GCA_000317635.1_AFZ45056.1:0.2118561853)100:0.566169,GCA_000473895.1_ERN40491.1:0.6733030346)47:0.128700,((((((((((GCA_000020025.1_ACC79218.1:0.1708565199,GCA_000317535.1_AFZ27402.1:0.2078135708)87:0.051695,(((((((GCA_000175835.1_EFA70803.1:0.0000021775,GCA_001432185.1_KRH97257.1:0.0000021775)100:0.029290,GCA_002368135.1_BAZ90111.1:0.0093562263)100:0.014457,GCA_000175855.1_EFA73482.1:0.0359655820)100:0.219016,GCA_002368075.1_BAZ80463.1:0.0873664599)100:0.192849,GCA_000196515.1_ADI63232.1:0.0686599873)100:0.032944,GCA_000317695.1_AFZ55875.1:0.0309771228)100:0.043305,(GCA_000312705.1_AFW97067.1:0.0609539090,(GCA_000789435.1_KHG41377.1:0.0000023466,GCA_002368115.1_BAZ85122.1:0.0076741013)100:0.015162)100:0.353340)97:0.048987)98:0.056865,((GCA_000316575.1_AFY30556.1:0.0865581821,GCA_000204075.1_ABA21932.1:0.3671849747)98:0.092277,(GCA_001298445.1_ALF52599.1:0.0956115908,GCA_002367975.1_BAY14270.1:0.0218839707)100:0.251220)96:0.026229)94:0.036664,((GCA_000169135.1_EAW44690.1:0.0580196464,GCA_002218065.1_GAX37427.1:0.0946634065)100:0.179911,((GCA_002368055.1_BAZ75107.1:0.0000021775,GCA_002368295.1_BAZ00970.1:0.0000021775)100:0.014613,GCA_002368275.1_BAY90698.1:0.0000023866)100:0.107420)98:0.049293)98:0.081114,(GCA_001456025.1_KST67636.1:0.0000021256,GCA_001456025.1_KST69728.1:0.0000027347)100:0.327786)66:0.017239,GCA_000317435.1_AFZ02068.1:0.6213877486)16:0.038469,(((GCA_000346485.2_KYC36040.1:0.0399440199,GCA_000760695.2_KIE07753.1:0.0495808330)100:0.258703,GCA_000828085.2_KIJ80736.1:0.3747893193)100:0.130502,((GCA_000231365.2_EHC14902.1:0.0000026527,GCA_001904645.1_OKH14904.1:0.0072828884)100:0.163870,((GCA_000934435.1_KIY10713.1:0.0000021775,GCA_001990805.1_ONN61076.1:0.0000021775)100:0.069905,GCA_001275395.1_KOP22736.1:0.0344107965)100:0.099053)100:0.306711)39:0.076231)21:0.036781,GCA_000316665.1_AFY58801.1:0.6230954705)67:0.063764,((GCA_000952155.1_KJH73078.1:0.3758983210,(GCA_000317555.1_AFZ29191.1:0.0335469114,GCA_001904655.1_OKH28028.1:0.0816301293)100:0.415763)100:0.115000,GCA_000350105.1_CCH67912.1:0.6535860744)68:0.072813)72:0.076975,(GCA_000317125.1_AFY89372.1:0.0132176654,GCA_000760695.2_KIE14069.1:0.0857110069)100:0.589869)81:0.203570)39:0.069025)41:0.057460,((GCA_000317495.1_AFZ13208.1:0.4498456397,(GCA_000211815.1_EGJ29807.1:0.0612492147,GCA_001942495.1_OLT61000.1:0.0829362979)100:0.439690)49:0.089971,((GCA_000155555.1_EDX72862.1:0.4875584228,(GCA_000317515.1_AFZ17914.1:0.2624096645,GCA_001904725.1_OKH39289.1:0.6269203909)93:0.084260)57:0.105816,GCA_000317145.1_AFY95327.1:0.8686989980)26:0.044692)84:0.067082)74:0.126830)49:0.049143)57:0.071146,GCA_001276715.1_KOR37655.1:0.9109667751)99:0.135373)97:0.273576,(GCA_000011385.1_BAC89227.1:0.1322125031,GCA_000484535.1_AGY58746.1:0.3635055759)100:0.783965)89:0.179736,(GCA_000317065.1_AFY70387.1:0.5102509260,GCA_000332215.1_ELS32186.1:0.5403164991)100:0.091495)93:0.383697,GCA_001765415.1_AOR38305.1:1.2368956561)100:0.439794,((GCA_000014865.1_ABK43188.1:0.4724341519,GCA_002109495.1_OSM01865.1:0.2001128856)100:0.528933,(GCA_001981245.1_APX89045.1:0.3727678211,GCA_900142085.1_SHK53128.1:0.7291793200)100:1.895040)82:0.260755)82:0.235024)100:0.336083)81:0.026329,(GCA_000264455.2_AFK57342.1:0.0000021775,GCA_001601315.1_KYO50861.1:0.0000021775)100:0.707539)75:0.048740,((GCA_000152825.2_ADM10005.1:0.8799934471,GCA_900101935.1_SDE42483.1:0.4123793553)98:0.090353,GCA_000179775.1_EFL90274.1:0.8217667870)75:0.118610)39:0.040945)56:0.017771,(((((((((((((((((((((((((GCA_000011965.2_AAV94315.1:0.2397391213,GCA_900172225.1_SLN29841.1:0.1482089372)100:0.059599,GCA_900116455.1_SFT60118.1:0.3319884586)99:0.069479,GCA_002210095.1_OWU77646.1:0.2675355780)96:0.047410,(GCA_000203975.3_KID10814.1:0.0195719530,(GCA_000511355.1_AHD00564.1:0.0254495638,GCA_900102795.1_SCZ55323.1:0.2849195830)92:0.091255)92:0.050986)35:0.009253,((GCA_000511385.1_AHD09892.1:0.0665120880,(GCA_001258055.1_CRL14003.1:0.0000021775,GCA_900113345.1_SFG12997.1:0.0000021775)100:0.039945)100:0.134113,GCA_001678945.1_ANP35426.1:0.1033861830)99:0.118061)76:0.058231,GCA_000376545.2_ANP40313.1:0.1752970338)61:0.049422,GCA_001890925.1_OJI93062.1:0.2304701731)99:0.053826,(((GCA_000152605.1_EAP84004.1:0.0701190338,(GCA_000172095.1_EDQ04230.1:0.1362127226,(GCA_001046955.1_AKO97585.1:0.0000021775,GCA_900109145.1_SEJ75847.1:0.0000021775)100:0.342919)99:0.044352)100:0.040168,GCA_000622405.1_KIN66673.1:0.2916862616)100:0.106945,(GCA_000014045.1_ABG32376.1:0.0955892429,GCA_000154785.2_AEI93586.1:0.0565677787)100:0.179055)55:0.042583)50:0.050176,((GCA_000814025.1_KIC51451.1:0.0763529358,GCA_001969365.1_APX10685.1:0.0990749409)100:0.078416,(GCA_900109035.1_SEI72707.1:0.1440094579,GCA_900156525.1_SIT82617.1:0.4145560307)100:0.138523)60:0.060636)59:0.025570,(GCA_900111875.1_SFA75210.1:0.3580805551,GCA_900116005.1_SFR17195.1:0.2355528009)86:0.170665)34:0.006989,(GCA_001038505.1_KMK66504.1:0.2545547182,(((((GCA_000153725.1_EAU43876.1:0.0911565890,(((((GCA_001969385.1_APX21808.1:0.0000025395,GCA_900112435.1_SFC32955.1:0.0000024673)100:0.110585,(GCA_000442255.1_EPX85610.1:0.1099592125,GCA_900188035.1_SNR27859.1:0.2558149741)100:0.098779)63:0.010077,GCA_900100085.1_SDJ00522.1:0.1824252283)76:0.030419,GCA_001975705.1_APZ51289.1:0.0333767915)82:0.051727,GCA_900102075.1_SDF34891.1:0.0637907840)99:0.073734)89:0.017130,(GCA_001687105.1_ANT61425.1:0.0613400411,GCA_900116195.1_SFS87518.1:0.0610508518)98:0.026530)96:0.050652,GCA_900107235.1_SDY41192.1:0.3318331448)61:0.000002,(GCA_000169415.1_EBA06061.1:0.1508400539,((GCA_001458375.1_CUH77784.1:0.0418760889,((((GCA_002211155.1_OWV54598.1:0.0000000000,GCA_900101505.1_SDD97734.1:0.0000000000):0.000002,GCA_002211225.1_OWV43501.1:0.0000021775)96:0.000002,GCA_002211205.1_OWV56983.1:0.0098429427)100:0.098743,((GCA_002237555.1_ASP20932.1:0.0599509725,GCA_900188425.1_SNT33703.1:0.0101720702)100:0.076538,GCA_900184945.1_SMX47727.1:0.1269960483)100:0.067231)100:0.147606)100:0.060212,GCA_001482405.1_KUF09296.1:0.2476605774)84:0.021450)97:0.066906)99:0.070408,(GCA_002115725.1_OSQ62120.1:0.0683678611,GCA_002115805.1_OSQ48173.1:0.0864846419)100:0.171139)90:0.074427)86:0.063404)76:0.018631,(((GCA_001458175.1_CUH52846.1:0.1749035133,GCA_900114415.1_SFL23559.1:0.0789994322)100:0.051340,GCA_900142085.1_SHK02695.1:0.1365982823)100:0.085612,GCA_900129685.1_SHH72711.1:0.2685340251)98:0.078889)66:0.044835,((GCA_000152625.1_EAP76878.1:0.1904787954,(GCA_001247715.1_KNX41455.1:0.1758855485,GCA_900172295.1_SLN14016.1:0.2609251065)71:0.012145)100:0.145758,GCA_900172385.1_SLN34980.1:0.2516854048)83:0.014528)73:0.053925,(((GCA_001458355.1_CUH66402.1:0.1779764744,GCA_900110775.1_SER01282.1:0.2310965498)98:0.062658,GCA_900110425.1_SEO52717.1:0.3764883595)78:0.030955,GCA_900100005.1_SDI12631.1:0.2110900390)79:0.052352)88:0.047451,((((GCA_900095785.1_SCM68011.1:0.0000020718,GCA_900115865.1_SFQ53131.1:0.0000028411)100:0.301996,(GCA_000600975.2_EYD71377.1:0.1609236839,((GCA_000153305.1_EAR51614.1:0.1424280386,GCA_900172355.1_SLN76016.1:0.2907128135)97:0.129426,GCA_001908835.1_APO86183.1:0.4074590637)91:0.028334)99:0.041697)95:0.023394,GCA_900114485.1_SFK72815.1:0.3732208400)86:0.049124,(((GCA_001404155.1_CRK76578.1:0.0000021775,GCA_900114125.1_SFJ89938.1:0.0000021465)100:0.199930,GCA_900107355.1_SDY26660.1:0.2516927317)95:0.098765,(((GCA_900107025.1_SDX49538.1:0.3912897290,GCA_001517585.1_CUX82412.1:0.3015988012)52:0.088651,(GCA_000812665.2_AML53443.1:0.2751880993,GCA_900172235.1_SLN14466.1:0.3510224037)92:0.135072)76:0.059732,((((((GCA_000012905.2_ABA79361.2:0.1759349138,(GCA_900110025.1_SEM86391.1:0.1647485079,GCA_900110135.1_SEN01560.1:0.3222728720)99:0.057516)99:0.080251,GCA_900156815.1_SIT24509.1:0.1420225564)96:0.062789,((GCA_000021865.1_ADE86331.1:0.0222919736,GCA_000740785.1_KFI28194.1:0.2293958609)74:0.102115,GCA_001620265.1_AMY69247.1:0.1736632522)76:0.129392)72:0.060132,(GCA_000740775.1_KFI32291.1:0.0690858117,GCA_000740795.1_KFI31446.1:0.0193410221)100:0.393061)71:0.108004,GCA_900106675.1_SDX43083.1:0.2822638372)70:0.122275,((GCA_000714535.1_KEO56082.1:0.1263927222,GCA_000715505.1_KEP70874.1:0.1310037899)100:0.389014,(GCA_000203895.1_ABL69377.1:0.2258272093,GCA_000444995.1_AGT08674.1:0.2607959145)100:0.219683)46:0.052097)75:0.036821)96:0.067518)95:0.035056)81:0.041834)61:0.016234,((GCA_000521865.1_ETX27343.1:0.3412375700,GCA_900115815.1_SFQ11989.1:0.1675539059)99:0.195317,(GCA_000161835.1_EET47091.1:0.3012788068,((GCA_000155735.2_AGI72559.1:0.1890449602,GCA_001187845.1_AKS45735.1:0.0286903507)95:0.033694,GCA_900172275.1_SLN60469.1:0.2068769062)100:0.067049)97:0.065617)64:0.054185)77:0.016209,(((GCA_000299575.1_EKE45515.1:0.3360854993,(GCA_900110115.1_SEN86282.1:0.0000029593,GCA_900141995.1_SHJ38571.1:0.0111760980)100:0.189861)100:0.134819,GCA_900115595.1_SFP72368.1:0.2601248164)99:0.118515,(GCA_900113405.1_SFG22969.1:0.0000020369,GCA_900172315.1_SLN18201.1:0.0000020096)100:0.410325)98:0.123138)92:0.049827,(((GCA_000152805.1_EAQ11971.1:0.2072665948,(GCA_001548075.1_BAQ70165.1:0.0165936290,GCA_001633165.1_ANB34000.1:0.0121632806)100:0.377339)86:0.102951,(GCA_000647975.1_KAJ56069.1:0.2665448434,(GCA_000671395.1_KCV81727.1:0.1234518140,(GCA_001305615.1_ALG90945.1:0.1427264613,GCA_900184935.1_SMX43060.1:0.0842576092)100:0.018537)100:0.082081)93:0.084716)42:0.038172,((((GCA_000442315.1_EPX86477.1:0.3461528437,GCA_900177545.1_SMH32052.1:0.1384424774)95:0.275089,(GCA_000152725.1_EAQ04779.1:0.3468340268,GCA_000590925.1_AHM05653.1:0.1976561061)94:0.037004)48:0.043985,((((GCA_000765015.1_KGK80928.1:0.0000019974,GCA_900141945.1_SHI31909.1:0.0197351146)100:0.203209,(GCA_001403795.1_CTQ48739.1:0.0835217667,GCA_900109285.1_SEL57009.1:0.2994705012)100:0.226295)100:0.096421,((GCA_000223375.1_AEM41055.1:0.0000021775,GCA_001399515.1_ALJ81201.1:0.0000027114)100:0.346089,GCA_000018145.1_ABV93138.1:0.2728575823)98:0.136816)98:0.092933,GCA_900184815.1_SMX25201.1:0.4320257258)66:0.000220)85:0.041566,GCA_900142295.1_SIO02743.1:0.3145915832)35:0.051618)18:0.038393)16:0.023039,GCA_001981245.1_APX88856.1:0.2223088564)14:0.017009,(((GCA_900099935.1_SDI21645.1:0.1552166060,(GCA_900188335.1_SNS55352.1:0.0931426909,GCA_900112335.1_SFC10518.1:0.2965151330)100:0.076374)100:0.180130,GCA_001205715.1_KNG94998.1:0.4101271905)99:0.059795,(GCA_001307765.1_KPN63096.1:0.1797266701,GCA_900109955.1_SEW26159.1:0.2020272333)100:0.168865)87:0.062591)74:0.014128,(((GCA_000299875.1_EKE73111.1:0.1841300166,GCA_900114135.1_SFJ19210.1:0.0794806291)100:0.111736,(GCA_900109555.1_SEL22590.1:0.0000023567,GCA_900172305.1_SLN57003.1:0.0000022503)100:0.130615)100:0.123303,GCA_900172375.1_SLN57422.1:0.2674589690)99:0.157888)13:0.022685,(GCA_000442275.2_EPX80146.1:0.0752775573,GCA_900111945.1_SFR51878.1:0.1652477723)100:0.301446)88:0.058150,(GCA_000836695.1_KIQ68823.1:0.2063064473,GCA_900141735.1_SHI40964.1:0.2907492611)98:0.142664)39:0.082863,((GCA_900102905.1_SDK98495.1:0.4168589543,(GCA_900111545.1_SET60237.1:0.0000021775,GCA_900143155.1_SHN69765.1:0.0000021775)100:0.176581)9:0.095494,(GCA_900113695.1_SFH82014.1:0.3306147151,GCA_900106695.1_SDW29986.1:0.2143846246)100:0.202135)37:0.111937)100:0.158292,GCA_900107585.1_SEA46120.1:0.4830973232)100:0.189364)71:0.127116,(((((GCA_000192745.1_ADZ70471.1:0.1909573194,(GCA_001188555.1_KND18676.1:0.0000021775,GCA_002249885.1_OXS50352.1:0.0000021775)100:0.342693)100:0.064465,(GCA_000148725.1_EFO30102.1:0.1568776760,(GCA_000158095.1_EEE46035.1:0.2025485135,GCA_001403915.1_CTQ42538.1:0.1717429155)100:0.154741)100:0.341312)66:0.112637,(GCA_001907205.1_OKL43586.1:0.1717969055,(GCA_900110875.1_SEQ79886.1:0.1353773627,GCA_900114245.1_SFK72359.1:0.1667531189)100:0.187942)100:0.212874)48:0.063778,GCA_900105595.1_SDU17472.1:0.4775629449)94:0.117858,(((GCA_900115225.1_SFO26896.1:0.2441775548,GCA_900215505.1_SNY93790.1:0.2833120100)100:0.342931,GCA_001720135.1_ODN69727.1:0.7075239514)81:0.066295,GCA_000017565.1_ABS64896.1:0.6477158538)77:0.058755)60:0.043605)68:0.102751,(((((((((((((GCA_000011365.1_BAC49556.1:0.0708991590,GCA_000661935.1_AHY50895.1:0.0253313964)100:0.212745,GCA_000195775.1_CAE27877.1:0.3288999441)97:0.044137,(GCA_001618955.1_KZD21505.1:0.0624235031,GCA_900108575.1_SEH99387.1:0.0331615078)100:0.305009)96:0.061945,GCA_000935205.1_KIZ37592.1:0.2935573938)98:0.121189,(GCA_000012725.1_ABA05013.1:0.1355787835,GCA_000013885.1_ABE62980.1:0.1290448249)100:0.250517)99:0.102546,GCA_000336555.1_EKS38643.1:0.2607172501)98:0.080170,((GCA_000218565.1_AEI06751.1:0.0000021091,GCA_000218585.1_AEI03174.1:0.0000021775)100:0.108727,GCA_000314735.2_EKS28459.1:0.1989895008)100:0.219298)99:0.154185,(GCA_001579845.1_AMN42809.1:0.3132621139,GCA_002119765.1_ARQ03187.1:0.4022316324)100:0.260481)87:0.050403,GCA_002355335.1_BAT60881.1:0.5454362025)99:0.144553,GCA_000739695.1_GAK44637.1:0.5281162403)49:0.027203,((((GCA_000019845.1_ACB94979.1:0.5123323310,(GCA_000021745.1_ACK52741.1:0.5024825392,GCA_900114285.1_SFK11499.1:0.2372211432)100:0.273324)100:0.205522,GCA_900104955.1_SEB77827.1:0.8018581205)97:0.216389,(((((GCA_000019945.1_ACB79205.1:0.3155505879,(GCA_001017175.1_KLK93061.1:0.0349885127,GCA_900102135.1_SCY78498.1:0.1345316254)100:0.123503)100:0.122125,GCA_000022085.1_ACL60868.1:0.3293467040)100:0.100180,(GCA_001271345.1_ALA18847.1:0.0583102231,GCA_001887265.1_APF37425.1:0.0674662406)100:0.207635)98:0.094166,(GCA_001741865.1_AOO82289.1:0.1409221536,GCA_900102525.1_SDH05678.1:0.1010062650)100:0.247059)93:0.089453,(((GCA_000304315.1_CCJ08726.1:0.3266415532,GCA_002117405.1_ARN80390.1:0.9191337306)95:0.140133,(GCA_001644125.1_OAI30920.1:0.0479324591,GCA_001675455.1_OBS50697.1:0.2013613109)100:0.169504)100:0.246327,GCA_900187365.1_SNB70741.1:0.4663535254)97:0.192854)90:0.027218)99:0.202765,GCA_001676615.1_OCC01568.1:0.4925159963)100:0.194201)44:0.062983,((GCA_900129325.1_SHG07441.1:0.5850905563,((GCA_900104485.1_SDB41071.1:0.4078790428,GCA_002088295.1_ORE92143.1:0.7243595691)97:0.134920,GCA_900102695.1_SCZ22751.1:0.6990433668)96:0.049714)95:0.216555,(((((((GCA_000828475.1_BAQ17190.1:0.2547424783,GCA_001723285.1_ODR98859.1:0.1582063542)100:0.489642,(GCA_000325745.1_AGA64902.1:0.3721595523,GCA_000496595.1_AHA28281.1:1.0035335481)100:0.614337)99:0.044475,(GCA_000496075.1_ESR25074.1:0.4966658343,((GCA_000153525.1_EAS84599.1:0.3637279584,GCA_000155895.1_EDZ61018.1:0.1395827548)100:1.465380,GCA_001708935.1_ODA68839.1:0.5569200628)95:0.264230)95:0.109664)98:0.110772,((GCA_000230555.1_AEQ51570.1:0.0398737824,GCA_900100665.1_SDG66623.1:0.1007082153)100:0.223066,(GCA_000743575.1_KFL31843.1:0.2558100634,GCA_000970435.1_KKB83691.1:0.0737685376)100:0.087423)100:0.470349)46:0.117886,((GCA_000010525.1_BAF89072.1:0.2594477209,(GCA_000017645.1_ABS68730.1:0.2381141070,(GCA_000092925.1_ADH88635.1:0.0706207525,GCA_900100155.1_SCW92390.1:0.1149217375)100:0.265304)100:0.166434)100:0.399421,((GCA_000143145.1_ADJ22655.1:0.2033001359,(GCA_000503895.1_AHB47921.1:0.4235389354,(GCA_000981545.1_CPR14674.1:0.0000021775,GCA_900104305.1_SDO77190.1:0.0000021775)100:0.342430)100:0.247265)100:0.369765,(GCA_000166055.1_ADP72602.1:0.0340120566,GCA_000636015.1_KAI95906.1:0.0000025721)100:0.510179)97:0.179548)26:0.103352)13:0.066567,(GCA_001305515.1_KPL51219.1:0.5874609752,(GCA_001192655.1_GAO98519.1:0.5942415154,GCA_002117145.1_ARN85221.1:0.8152335145)98:0.566637)15:0.048255)7:0.025485,(GCA_001402875.1_ALK08893.1:0.0000024668,GCA_001459775.1_CUU41554.1:0.0000026190)100:0.533275)52:0.051583)47:0.064899)40:0.028363,(((((((((GCA_000011685.1_AAW60219.1:0.0871994137,GCA_000234355.2_EHH67328.1:0.1746352667)100:0.142675,(GCA_000723565.1_CDG34407.1:0.0000023429,GCA_002003665.1_OOL18278.1:0.0478579507)100:0.265055)100:0.145097,GCA_000963885.1_GAN52999.1:0.2846296915)97:0.053094,((GCA_000021325.1_ACI51813.1:0.1858594061,(((GCA_000182745.1_BAK84338.1:0.0000020315,GCA_000208635.2_EGG78200.1:0.1079272364)100:0.133130,GCA_000208635.2_EGG78199.1:0.0414207010)98:0.039236,GCA_000964505.1_GAO00515.1:0.1360786572)100:0.168960)96:0.055142,((GCA_000724025.1_CDG41247.1:0.0000022798,GCA_001547995.1_BAT20352.1:0.0000023417)100:0.248155,((GCA_001787335.1_AOX16165.1:0.0000021775,GCA_001787355.1_AOX19124.1:0.0000021775)100:0.179959,GCA_002005465.1_AQS88957.1:0.1183209461)93:0.023075)94:0.071417)92:0.069471)96:0.040463,((GCA_000617865.1_GAJ28562.1:0.3051715165,(GCA_000231445.2_EHD13322.1:0.0222777292,GCA_002153535.1_OUI78649.1:0.0240793088)100:0.449422)86:0.029495,(GCA_002173735.1_ARW47351.1:0.3076563238,GCA_002005445.1_AQS84094.1:0.3969631368)95:0.101728)86:0.051562)100:0.242639,(GCA_000014285.2_ABI62856.1:0.0308182793,GCA_000576085.2_AHJ63843.1:0.0000028071)100:0.718547)96:0.172789,((GCA_000164635.1_EFH13569.1:0.2134302802,GCA_900141905.1_SHJ57024.1:0.1529407420)100:0.129856,(GCA_900101615.1_SDC19395.1:0.0105408353,GCA_900104205.1_SDB12650.1:0.0000021572)100:0.379585)100:0.179104)96:0.116062,((GCA_000016725.1_ABQ31572.1:0.0000022846,GCA_000202835.1_BAJ82051.1:0.0106274741)100:0.282859,(GCA_000306035.1_EKM98794.1:0.1542456284,GCA_000964385.1_GAN79925.1:0.1124296020)100:0.241754)100:0.331473)100:0.171065,(GCA_000300235.2_AJD52514.1:0.0827138354,GCA_000300275.1_EKF08127.1:0.1109134758)100:0.531971)99:0.240361)62:0.018478)65:0.019199,GCA_900148505.1_SHO61387.1:0.6141607692)85:0.066043,((((((((GCA_000007125.1_AAL52243.1:0.0000025274,GCA_000157815.1_EEY00276.1:0.0101187767)100:0.057031,(GCA_000017405.1_ABS14989.1:0.0000021675,GCA_000585655.1_EXL05760.1:0.0000026599)100:0.031822)100:0.296026,(GCA_001558695.1_KXF77283.1:0.1152682049,(GCA_900104355.1_SDN80617.1:0.0549498451,GCA_900113985.1_SFI93026.1:0.2677141960)100:0.151332)99:0.134759)99:0.183079,((((GCA_000300335.1_EKF17300.1:0.0875872330,GCA_000300515.1_EKF42705.1:0.1470226092)100:0.155563,GCA_000014245.1_ABG63110.1:0.5756238016)83:0.065541,GCA_900113935.1_SFI70156.1:0.1502587969)86:0.092585,(((GCA_000585625.1_EXL09998.1:0.2193113174,(((GCA_001424795.1_KQU75786.1:0.0964870178,GCA_001605015.1_AMS42229.1:0.0604237306)100:0.135290,GCA_002075885.1_OQM76578.1:0.1835295402)87:0.027600,(GCA_001510895.1_KUM28538.1:0.0834181096,GCA_001618845.1_AMY00771.1:0.0903449800)100:0.089273)96:0.081705)99:0.125495,GCA_001293565.1_KPB01708.1:0.5832139234)71:0.034281,(GCA_000022725.1_ACS51384.1:0.1944013875,GCA_000341385.1_AGF75784.1:0.1064812393)100:0.596295)70:0.066219)65:0.044981)89:0.058929,((((((GCA_000016285.1_ACM36284.1:0.3104121390,(GCA_001578105.1_AMM83848.1:0.1631822653,GCA_002043005.1_AQZ51773.1:0.1488262756)100:0.421190)72:0.073827,GCA_000092025.1_AAK87122.1:0.2900404791)84:0.108909,(GCA_000092045.1_ABC90661.1:0.0424475266,GCA_000769405.1_KPN24555.1:0.0269166555)100:0.184914)52:0.073597,(((((GCA_000017145.1_ABR59807.1:0.1203821428,GCA_002288525.1_ASY62444.1:0.0750112387)64:0.051890,GCA_000018545.1_ACP24894.1:0.0326849080)63:0.055843,GCA_000697965.2_ANK72098.1:0.0943707284)100:0.208001,(GCA_001687365.1_OBZ96326.1:0.0748961201,GCA_001885585.1_OJG00271.1:0.1663676444)100:0.133292)99:0.085915,(GCA_001267455.1_KOC77565.1:0.0516158653,GCA_001652565.1_ANH03869.1:0.0743474981)100:0.040633)98:0.064772)42:0.018152,((GCA_000722615.1_KEQ06788.1:0.0000024539,GCA_000722625.1_KEQ08631.1:0.0000021915)100:0.200504,(GCA_000731295.1_CDN53595.1:0.0000026340,GCA_000731315.1_CDN47454.1:0.0000028838)100:0.115563)100:0.095945)59:0.082352,(GCA_000154705.2_EDQ34054.1:0.0871879327,GCA_001703635.1_OCW56695.1:0.1357584060)100:0.349968)100:0.173351)79:0.039256,((GCA_000153465.1_EAS51034.1:0.2637115061,(GCA_000153705.1_EAU42571.1:0.4382647293,GCA_900176465.1_SMC53557.1:0.3614984445)100:0.335445)100:0.147375,((GCA_000800175.1_KHJ54258.1:0.0133338736,GCA_900141975.1_SHI69152.1:0.0385893580)100:0.153240,GCA_900104035.1_SDO78390.1:0.2155342322)100:0.154559)100:0.460119)90:0.027533,GCA_002238045.1_OXS99206.1:0.6325663976)90:0.042637,(GCA_000023785.1_ACT59587.1:0.5576109248,(GCA_000013025.1_ABI75999.1:0.1037337217,GCA_000685315.1_KCZ99955.1:0.0932844363)100:0.511232)100:0.258299)90:0.096907)86:0.097673)90:0.091322)95:0.073315,((GCA_000014745.1_ABI65558.1:0.1439266347,GCA_900103475.1_SDM60215.1:0.4414931311)100:0.252789,(GCA_000152745.1_EAP91176.1:0.1594058428,GCA_001637395.1_OAB60070.1:0.1481972340)100:0.374467)100:0.259742)99:0.122522)100:0.180127,(GCA_000017265.1_ACG78261.1:0.1561426221,GCA_001425915.1_KQW71455.1:0.3114879944)100:0.133692)100:0.303043);
