# Supplementary material for: Assessing the accuracy of phylogenetic rooting methods on prokaryotic gene families
Source: PLoS One. 2020 May 15;15(5):e0232950. doi: 10.1371/journal.pone.0232950 (PMC7228096; doi:10.1371/journal.pone.0232950)
Supplement: S2 Dataset — (ZIP) [file pone.0232950.s003.zip › EmpiricalDataset/GeneTrees_IQTree/000216.aln.treefile]

(GCA_000006905.1_AAK24314.1:0.0000025423,(GCA_000092285.1_ADG11567.1:0.0000027253,((((((GCA_000817775.1_KIF38414.1:0.0000027528,(((GCA_000304315.1_CCJ06326.1:0.0000020503,GCA_002117405.1_ARN82350.1:0.0601824420)100:0.029760,GCA_001644125.1_OAI31733.1:0.0291640697)100:0.030358,GCA_001675455.1_OBS50955.1:0.0604329526)97:0.029789)39:0.000002,GCA_900104955.1_SEC33478.1:0.0325544134)49:0.029236,GCA_900187365.1_SNB82394.1:0.1230761735)6:0.000003,GCA_001293565.1_KPB02882.1:0.0000025416)7:0.028920,((GCA_002205555.1_ASD27833.1:0.0000028075,GCA_000144605.1_ADL01020.1:0.0351375617)56:0.030840,((((((((((((((GCA_000179775.1_EFL88634.1:0.0605219457,GCA_900105595.1_SDT95129.1:0.0282847274)85:0.029673,(GCA_001188555.1_KND21050.1:0.0000028438,GCA_002249885.1_OXS48927.1:0.0000025349)100:0.029375)63:0.000002,GCA_000192745.1_ADZ71523.1:0.0000026612)90:0.028926,((((GCA_001907205.1_OKL42681.1:0.0000010002,GCA_900102695.1_SCZ20562.1:0.0000010002)91:0.000002,((GCA_900110875.1_SEP86053.1:0.0000010002,GCA_900114245.1_SFK08534.1:0.0000010002)100:0.063422,GCA_002088295.1_ORE93021.1:0.0665151850)92:0.000003)94:0.028824,GCA_000018545.1_ACP24026.1:0.0000020265)45:0.000002,(GCA_900104485.1_SDB37166.1:0.0877207829,(GCA_900115225.1_SFN99442.1:0.0000010002,GCA_900215505.1_SNY91985.1:0.0000010002)100:0.031306)88:0.028891)13:0.000003)29:0.000002,((GCA_000148725.1_EFO28857.1:0.0000000000,GCA_001403915.1_CTQ45411.1:0.0000000000):0.000002,GCA_000158095.1_EEE43155.1:0.0000024131)99:0.029344)49:0.025039,((((GCA_000014245.1_ABG61592.1:0.0000022402,GCA_000585625.1_EXL01532.1:0.0000010002)95:0.000002,(((((((GCA_000300335.1_EKF20605.1:0.0000000000,GCA_002075885.1_OQM73637.1:0.0000000000):0.000000,GCA_001605015.1_AMS44147.1:0.0000000000):0.000000,GCA_001618845.1_AMY01796.1:0.0000000000):0.000000,GCA_001510895.1_KUM25633.1:0.0000000000):0.000002,GCA_001424795.1_KQU66645.1:0.0000021220)97:0.000003,GCA_000300515.1_EKF40883.1:0.0315291305)96:0.000003,GCA_900113935.1_SFI33755.1:0.0296367993)98:0.029392)96:0.029024,(GCA_002238045.1_OXT01619.1:0.0000027645,((GCA_900104355.1_SDP56588.1:0.0000027340,GCA_900113985.1_SFI60387.1:0.0000025905)99:0.028454,(((((GCA_000017405.1_ABS13054.1:0.0000000000,GCA_000585655.1_EXL07335.1:0.0000000000):0.000000,GCA_001558695.1_KXF76548.1:0.0000000000):0.000002,GCA_000007125.1_AAL52852.1:0.0000029816)66:0.000002,GCA_000157815.1_EEX99656.1:0.0000021940)99:0.104114,(GCA_000022725.1_ACS51839.1:0.0000010002,GCA_000341385.1_AGF76361.1:0.0000010002)100:0.172499)49:0.000003)84:0.105605)30:0.000003)87:0.081787,(((GCA_000800175.1_KHJ53420.1:0.0000000000,GCA_900176465.1_SMC54199.1:0.0000000000):0.000002,GCA_900141975.1_SHJ73669.1:0.0000010002)88:0.000002,GCA_900104035.1_SDN54642.1:0.0289855066)88:0.028207)80:0.085416)50:0.085664,((((((((((((((GCA_000016285.1_ACM35455.1:0.0000000000,GCA_001652565.1_ANH02755.1:0.0000000000):0.000000,GCA_000697965.2_ANK71358.1:0.0000000000):0.000000,GCA_000230555.1_AEQ50446.1:0.0000000000):0.000000,GCA_000731295.1_CDN57407.1:0.0000000000):0.000000,GCA_001267455.1_KOC76440.1:0.0000000000):0.000000,GCA_900100665.1_SDG91765.1:0.0000000000):0.000000,GCA_000731315.1_CDN51221.1:0.0000000000):0.000000,GCA_002288525.1_ASY61679.1:0.0000000000):0.000000,GCA_001703635.1_OCW56315.1:0.0000000000):0.000000,GCA_001885585.1_OJF95300.1:0.0000000000):0.000002,((GCA_000154705.2_EDQ31800.1:0.0000010002,GCA_000017145.1_ABR59070.1:0.0000022775)39:0.000002,(GCA_000743575.1_KFL30966.1:0.0000028301,(GCA_000970435.1_KKB85984.1:0.0627336666,GCA_000970435.1_KKB85662.1:0.2243407851)88:0.000002)96:0.029254)6:0.000002)44:0.000003,(GCA_000722615.1_KEQ05774.1:0.0000022039,GCA_000722625.1_KEQ10718.1:0.0000028967)100:0.062237)9:0.000002,GCA_001687365.1_OBZ96625.1:0.0592024319)13:0.000003,((GCA_001578105.1_AMM83130.1:0.0285406956,GCA_000153705.1_EAU40067.1:0.0635222785)74:0.000003,GCA_002043005.1_AQZ51522.1:0.0000028371)78:0.029555)51:0.046096)64:0.081599,GCA_001708935.1_ODA67094.1:0.0000029111)31:0.000002,(GCA_000828475.1_BAQ16850.1:0.0000000000,GCA_001723285.1_ODS00088.1:0.0000000000):0.000002)89:0.164183,(((((GCA_000092045.1_ABC89401.1:0.0000029875,GCA_000769405.1_KPN26349.1:0.0000027532)73:0.000003,(GCA_000325745.1_AGA64080.1:0.0028227736,GCA_000496595.1_AHA27480.1:1.5086091830)99:0.414767)92:0.029638,(GCA_001720135.1_ODN69569.1:0.0000022088,GCA_000092025.1_AAK86348.2:0.0000023157)73:0.000002)72:0.012206,GCA_001305515.1_KPL54708.1:0.1155577222)87:0.154380,(GCA_000166055.1_ADP69567.1:0.0000020047,GCA_000636015.1_KAI94916.1:0.0000020699)100:0.151788)73:0.004676)79:0.043037,GCA_000017565.1_ABS62149.1:0.0000024962)53:0.000003,(GCA_000019845.1_ACB95307.1:0.0000027787,(GCA_000021745.1_ACK49729.1:0.0000023451,GCA_900114285.1_SFK09110.1:0.0000021129)100:0.029611)100:0.061237)26:0.031776,(GCA_001271345.1_ALA18413.1:0.0000021150,GCA_001887265.1_APF37139.1:0.0000023222)100:0.062251)76:0.068741,(((((((((((((((((((((((((((((((((((((((((((GCA_000011965.2_AAV97216.1:0.0000000000,GCA_000622405.1_KIN67091.1:0.0000000000):0.000000,GCA_900113345.1_SFH06254.1:0.0000000000):0.000000,GCA_000511385.1_AHD07935.1:0.0000000000):0.000000,GCA_000172095.1_EDQ03932.1:0.0000000000):0.000000,GCA_900100085.1_SDI21029.1:0.0000000000):0.000000,GCA_900172225.1_SLN26374.1:0.0000000000):0.000000,GCA_900110425.1_SEO64397.1:0.0000000000):0.000000,GCA_000152725.1_EAQ04194.1:0.0000000000):0.000000,GCA_900107235.1_SDY65395.1:0.0000000000):0.000000,GCA_900188425.1_SNS20371.1:0.0000000000):0.000000,GCA_900116195.1_SFS87947.1:0.0000000000):0.000000,GCA_900115815.1_SFQ16987.1:0.0000000000):0.000000,GCA_900116455.1_SFU18527.1:0.0000000000):0.000000,GCA_001458375.1_CUH75815.1:0.0000000000):0.000000,GCA_001687105.1_ANT59594.1:0.0000000000):0.000000,GCA_900102795.1_SCZ69266.1:0.0000000000):0.000000,GCA_000442255.1_EPX82013.1:0.0000000000):0.000000,GCA_002237555.1_ASP22978.1:0.0000000000):0.000000,GCA_001038505.1_KMK67769.1:0.0000000000):0.000000,GCA_001258055.1_CRL14828.1:0.0000000000):0.000000,GCA_900111875.1_SFA97112.1:0.0000000000):0.000000,GCA_001969365.1_APX10508.1:0.0000000000):0.000000,GCA_900110775.1_SEQ45755.1:0.0000000000):0.000000,GCA_000814025.1_KIC51208.1:0.0000000000):0.000000,GCA_000203975.3_KID07392.1:0.0000000000):0.000000,GCA_000152625.1_EAP76841.1:0.0000000000):0.000000,GCA_002115805.1_OSQ43580.1:0.0000000000):0.000000,GCA_001247715.1_KNX42019.1:0.0000000000):0.000000,GCA_000154785.2_AEI94983.1:0.0000000000):0.000000,GCA_001205715.1_KNG95270.1:0.0000000000):0.000000,GCA_002115725.1_OSQ60659.1:0.0000000000):0.000000,GCA_000521865.1_ETX27126.1:0.0000000000):0.000000,GCA_900184945.1_SMX42467.1:0.0000000000):0.000002,GCA_000014045.1_ABG31309.1:0.0000010002)95:0.000002,(((((((((GCA_000169415.1_EBA09197.1:0.0000000000,GCA_900156525.1_SIT74995.1:0.0000000000):0.000000,GCA_000511355.1_AHD02295.1:0.0000000000):0.000000,GCA_002210095.1_OWU70564.1:0.0000000000):0.000000,GCA_900109035.1_SEK04469.1:0.0000000000):0.000000,GCA_001482405.1_KUF10395.1:0.0000000000):0.000000,GCA_001678945.1_ANP37603.1:0.0000000000):0.000002,GCA_000376545.2_ANP42537.1:0.0000010002)99:0.000003,(((GCA_002211155.1_OWV58168.1:0.0000000000,GCA_002211225.1_OWV48284.1:0.0000000000):0.000000,GCA_900101505.1_SDC99544.1:0.0000000000):0.000003,GCA_002211205.1_OWV68488.1:0.0000028656)100:0.030566)76:0.030521,(GCA_000152605.1_EAP83107.1:0.0251674615,GCA_001890925.1_OJI95031.1:0.0671946246)98:0.034927)35:0.000003)31:0.000003,GCA_900116005.1_SFQ94648.1:0.0304937792)88:0.028285,(((((GCA_000153725.1_EAU43939.1:0.0000000000,GCA_900102075.1_SDF28697.1:0.0000000000):0.000000,GCA_900112435.1_SFC12741.1:0.0000000000):0.000000,GCA_001975705.1_APZ51390.1:0.0000000000):0.000003,GCA_001969385.1_APX21628.1:0.0000010002)99:0.029305,GCA_900172385.1_SLN11709.1:0.0000027439)82:0.010238)93:0.054444,(((((GCA_000590925.1_AHM05790.1:0.0000000000,GCA_900109145.1_SEI55439.1:0.0000000000):0.000000,GCA_001046955.1_AKO95830.1:0.0000000000):0.000000,GCA_900141945.1_SHJ29504.1:0.0000000000):0.000003,GCA_000765015.1_KGK80352.1:0.0000025328)96:0.000003,((GCA_001403795.1_CTQ51417.1:0.0000026068,GCA_900109285.1_SEL45142.1:0.0000020213)100:0.029891,(((((((((((GCA_000442315.1_EPX86260.1:0.0000000000,GCA_900115595.1_SFP78176.1:0.0000000000):0.000000,GCA_900184935.1_SMX32258.1:0.0000000000):0.000000,GCA_900115865.1_SFQ61763.1:0.0000000000):0.000000,GCA_900099935.1_SDL63332.1:0.0000000000):0.000000,GCA_900107025.1_SDW73780.1:0.0000000000):0.000003,GCA_900095785.1_SCM66928.1:0.0000026699)98:0.000003,(GCA_000153305.1_EAR49939.1:0.0000029984,((GCA_000836695.1_KIQ70079.1:0.0000027070,GCA_900141735.1_SHI62093.1:0.0000010002)99:0.000003,(((GCA_000223375.1_AEM41449.1:0.0000000000,GCA_001399515.1_ALJ81583.1:0.0000000000):0.000002,GCA_000600975.2_EYD70843.1:0.0000010002)99:0.000003,GCA_900142295.1_SIN78062.1:0.0312988508)100:0.031092)98:0.031178)97:0.031060)24:0.000003,((GCA_000740775.1_KFI33161.1:0.0000010002,GCA_000740795.1_KFI27643.1:0.0000010002)98:0.000003,GCA_000647975.1_KAJ55787.1:0.0615930834)94:0.030864)46:0.030630,GCA_900106675.1_SDX67190.1:0.0298318736)20:0.000002,(((((GCA_001305615.1_ALG91156.1:0.0000000000,GCA_001548075.1_BAQ71274.1:0.0000000000):0.000000,GCA_900188335.1_SNT39681.1:0.0000000000):0.000000,GCA_900112335.1_SFC86275.1:0.0000000000):0.000000,GCA_001633165.1_ANB33264.1:0.0000000000):0.000002,GCA_001458355.1_CUH63928.1:0.0000010002)95:0.000003)5:0.000003,(GCA_900100005.1_SDI64963.1:0.0000027784,GCA_900102905.1_SDK47597.1:0.0619532130)56:0.029697)65:0.029654)44:0.000003)50:0.000003)61:0.030386,(((((((((GCA_000155735.2_AGI72449.1:0.0000000000,GCA_001307765.1_KPN63438.1:0.0000000000):0.000000,GCA_900172275.1_SLN41978.1:0.0000000000):0.000000,GCA_001187845.1_AKS44953.1:0.0000000000):0.000000,GCA_900109955.1_SEW04272.1:0.0000000000):0.000000,GCA_900107355.1_SDY40980.1:0.0000000000):0.000000,GCA_900111945.1_SFR42816.1:0.0000000000):0.000002,GCA_000671395.1_KCV82096.1:0.0000010002)94:0.000002,(((((GCA_000299875.1_EKE67795.1:0.0000000000,GCA_900172375.1_SLN60430.1:0.0000000000):0.000003,GCA_900114135.1_SFJ11785.1:0.0000026029)99:0.000002,(GCA_900109555.1_SEL40086.1:0.0000026652,GCA_900172305.1_SLN70237.1:0.0000022199)100:0.029423)100:0.029130,GCA_001908835.1_APO87627.1:0.0322732423)97:0.031644,GCA_900177545.1_SMH39304.1:0.0617751238)36:0.000003)32:0.000003,GCA_000442275.2_EPX81130.1:0.0303711400)98:0.063677)17:0.000003,(((((((((((((((((((GCA_000018145.1_ABV92724.1:0.0000000000,GCA_001404155.1_CRK76729.1:0.0000000000):0.000000,GCA_900114415.1_SFL18538.1:0.0000000000):0.000000,GCA_900129685.1_SHH34811.1:0.0000000000):0.000000,GCA_000299575.1_EKE44977.1:0.0000000000):0.000000,GCA_900110115.1_SEN53624.1:0.0000000000):0.000000,GCA_001981245.1_APX90488.1:0.0000000000):0.000000,GCA_900172355.1_SLN35314.1:0.0000000000):0.000000,GCA_000600335.2_EYD76058.1:0.0000000000):0.000000,GCA_900114125.1_SFJ81124.1:0.0000000000):0.000000,GCA_001458175.1_CUH50843.1:0.0000000000):0.000000,GCA_900172295.1_SLN54507.1:0.0000000000):0.000000,GCA_900184815.1_SMX25265.1:0.0000000000):0.000000,GCA_900172315.1_SLN61255.1:0.0000000000):0.000000,GCA_001620265.1_AMY68339.1:0.0000000000):0.000000,GCA_000161835.1_EET47803.1:0.0000000000):0.000000,GCA_900113405.1_SFH32305.1:0.0000000000):0.000000,GCA_900141995.1_SHJ78362.1:0.0000000000):0.000000,GCA_900142085.1_SHJ45483.1:0.0000000000):0.000002,GCA_000152805.1_EAQ14924.1:0.0000010002)92:0.000003)14:0.000003,GCA_900114485.1_SFL48846.1:0.0307086701)52:0.000003,(GCA_900188035.1_SNR52295.1:0.0000021174,(GCA_001517585.1_CUX80774.1:0.0651899986,((GCA_000812665.2_AML50172.1:0.0000023455,GCA_900172235.1_SLN52162.1:0.0000026019)100:0.072211,((((GCA_000021865.1_ADE86280.1:0.0000020002,GCA_000444995.1_AGT08239.1:0.0605690879)92:0.058273,(GCA_000715505.1_KEP68508.1:0.0000010002,GCA_000740785.1_KFI27470.1:0.0000010002)92:0.000003)86:0.000003,(GCA_000203895.1_ABL69887.1:0.0000020389,GCA_000714535.1_KEO55461.1:0.0000021504)99:0.029033)95:0.093200,(((GCA_000012905.2_ABA79799.1:0.0977373681,GCA_900110135.1_SEN59456.1:0.0000027351)100:0.093303,(GCA_900110025.1_SEM54035.1:0.0000020462,GCA_900156815.1_SIS82500.1:0.1278546271)40:0.000002)99:0.062857,GCA_000738435.1_AII85877.1:0.1363028590)84:0.035227)57:0.061171)56:0.000002)92:0.031871)60:0.031120)98:0.101392,(((GCA_900106695.1_SDW29207.1:0.0000025337,GCA_900113695.1_SFJ19590.1:0.0000025581)96:0.000002,(GCA_900107585.1_SEA38060.1:0.0297046699,(GCA_900111545.1_SES97248.1:0.0000028325,GCA_900143155.1_SHN51210.1:0.0000026317)97:0.000002)91:0.029920)94:0.070670,GCA_000739695.1_GAK46523.1:0.0654660821)75:0.000002)98:0.093937)3:0.000003)1:0.000003)33:0.000002,(GCA_000017265.1_ACG78606.1:0.0000021945,GCA_001425915.1_KQW66441.1:0.0000021945)100:0.157316)41:0.034133)20:0.000002,((((GCA_000014745.1_ABI65423.1:0.0309954972,GCA_900103475.1_SDM74659.1:0.0000026690)53:0.000002,GCA_000152745.1_EAP89235.1:0.0628193352)53:0.034956,(((((GCA_000013025.1_ABI78545.1:0.0000021118,GCA_000685315.1_KCZ97932.1:0.0000010002)100:0.123496,GCA_000023785.1_ACT59454.1:0.0291886879)94:0.029494,((((((((((GCA_000009985.1_BAE52143.1:0.0000025052,GCA_900101965.1_SDE33012.1:0.0881512565)85:0.000003,(GCA_000294655.1_CCG40524.1:0.0000024354,GCA_900108475.1_SEH30478.1:0.0000026129)100:0.056394)96:0.068699,GCA_000513295.1_CDK97593.1:0.0582991519)67:0.000003,((((((GCA_000010725.1_BAI76193.1:0.0000024546,(((GCA_000299935.1_EKE78231.1:0.0000023860,(GCA_001618175.1_KZD08953.1:0.0000024873,(((GCA_900102465.1_SDG55942.1:0.0000021370,(GCA_000319385.1_AFX98512.1:0.0000023698,GCA_000510265.1_AHC73430.1:0.0253787600)100:0.028643)98:0.000002,(GCA_000576635.1_EWY40246.1:0.0000022574,GCA_000936425.1_KJB96422.1:0.0000027306)100:0.057913)89:0.030609,GCA_000024465.1_ADE39559.1:0.0285894314)93:0.029351)89:0.029031)69:0.000002,GCA_000284415.2_CCG07149.1:0.1492463193)85:0.030939,GCA_000632475.2_AIB14314.1:0.0284523835)58:0.000002)89:0.030122,((GCA_000016185.1_ACI99048.1:0.0000028139,((GCA_002251735.1_OYQ21609.1:0.0000023703,GCA_000963705.1_KJV10628.1:0.0551989389)100:0.058019,(GCA_900100655.1_SDF99491.1:0.1306552855,(GCA_900177295.1_SMF83506.1:0.0000010002,GCA_900188055.1_SNS33820.1:0.0000010002)100:0.157394)95:0.075995)83:0.001540)85:0.028641,(GCA_000730165.2_ASG22624.1:0.0290520123,GCA_002251795.1_OYQ33722.1:0.0000027113)87:0.028947)74:0.000003)35:0.000003,GCA_000767795.1_KGM33042.1:0.0000010002)23:0.000003,GCA_002195995.1_OWJ60824.1:0.0000025545)82:0.029698,GCA_000968135.1_CCQ74346.1:0.0000027684)41:0.000002,((GCA_000306035.1_EKN01225.1:0.0000025009,GCA_000964385.1_GAN80793.1:0.0285825415)86:0.026883,(((((((GCA_000011685.1_AAW60774.1:0.0288501696,(GCA_000234355.2_EHH68103.1:0.0289548777,(GCA_000723565.1_CDG33387.1:0.0000024463,GCA_002003665.1_OOL17799.1:0.0000023609)100:0.029379)61:0.000003)90:0.056904,(((((GCA_000724025.1_CDG40599.1:0.0000000000,GCA_001787335.1_AOX15859.1:0.0000000000):0.000000,GCA_002005465.1_AQS89531.1:0.0000000000):0.000000,GCA_001547995.1_BAT20933.1:0.0000000000):0.000000,GCA_001787355.1_AOX20951.1:0.0000000000):0.000002,GCA_000963885.1_GAN55479.1:0.0000027548)87:0.000003)70:0.027531,(GCA_000182745.1_BAK83707.1:0.0000027121,(GCA_000208635.2_EGG75358.1:0.0000010002,GCA_000964505.1_GAN99761.1:0.0000010002)99:0.000003)79:0.000003)71:0.000002,GCA_000617865.1_GAJ28893.1:0.0294935981)85:0.036802,((GCA_000014285.2_ABI61928.1:0.0000026284,GCA_000576085.2_AHJ62867.1:0.0000020891)100:0.026481,GCA_000964365.1_GAN77951.1:0.0000022632)100:0.027370)75:0.035439,(((GCA_000021325.1_ACI51897.1:0.0000025535,(GCA_002005445.1_AQS85133.1:0.0000021794,(GCA_000231445.2_EHD13149.1:0.0000010002,GCA_002153535.1_OUI78537.1:0.0000010002)100:0.055717)90:0.026728)72:0.000003,GCA_002173735.1_ARW48241.1:0.0276025918)88:0.027026,((GCA_900101615.1_SDD21245.1:0.0000020084,GCA_900104205.1_SDB60248.1:0.0000028302)100:0.025335,(GCA_000164635.1_EFH12857.1:0.0000027223,GCA_900141905.1_SHJ58485.1:0.0000025135)100:0.055276)99:0.033303)84:0.000002)86:0.040936,(GCA_000016725.1_ABQ31883.1:0.0000010002,GCA_000202835.1_BAJ82368.1:0.0000023366)100:0.051365)96:0.039357)81:0.074264)5:0.042134)38:0.042660,(((GCA_000264455.2_AFK52844.1:0.0000023594,GCA_001601315.1_KYO51636.1:0.0000010002)100:0.057209,((GCA_000300235.2_AJD53148.1:0.0000010002,GCA_000300275.1_EKF06925.1:0.0000010002)100:0.028449,(GCA_900156605.1_SIT06690.1:0.0618530948,GCA_000315795.1_EKV27277.1:0.2350346123)84:0.033543)80:0.028963)67:0.000002,GCA_001611975.1_AMW34911.1:0.3949468507)74:0.029617)82:0.082356,GCA_900167455.1_SJZ67831.1:0.1197835124)97:0.115248,GCA_900093605.1_SCA56752.1:0.0000020366)97:0.197319,(GCA_001746755.1_OEJ67190.1:0.1237228918,(GCA_000153525.1_EAS84840.1:0.1784121127,GCA_000155895.1_EDZ60669.1:0.1887798676)100:0.464505)68:0.046793)67:0.058536,((((((GCA_000226315.1_AEP08950.1:0.0000026621,GCA_000348745.1_AGH97363.1:0.0000023645)100:0.128492,(GCA_000022525.1_ACT69826.1:0.2678104269,GCA_000632985.1_AHX11759.1:0.0915455184)100:2.127210)39:0.058637,(((GCA_000742835.1_AIK97179.1:0.0214299286,(GCA_000012385.1_ABE04225.1:0.1928705989,GCA_000195735.1_CAA15239.1:0.0043185900)100:0.397754)85:0.073209,GCA_001192655.1_GAO97755.1:0.1332496209)86:0.154454,GCA_002117145.1_ARN84207.1:0.0866990570)81:0.089592)43:0.118015,(GCA_900172325.1_SLN31247.1:0.1334804962,(((GCA_000815465.1_KIE05134.1:0.1376553014,GCA_000219355.1_AEI89253.1:0.4589318729)100:0.444671,(((((GCA_000730165.2_ASG25220.1:0.0475710234,(GCA_002251735.1_OYQ21426.1:0.1860830729,GCA_002251795.1_OYQ35379.1:0.1827750448)73:0.070882)100:0.231575,((((((GCA_000010525.1_BAF88363.1:0.0000010002,GCA_000017645.1_ABS68434.1:0.0000010002)100:0.121688,(GCA_001741865.1_AOO81047.1:0.0485614100,GCA_900102525.1_SDF48469.1:0.0231582367)100:0.200681)100:0.064791,(((GCA_001402875.1_ALK10960.1:0.0000024992,GCA_001459775.1_CUU43622.1:0.0000010002)100:0.126887,(GCA_900104485.1_SDB43437.1:0.1536985994,(GCA_000496075.1_ESR25978.1:0.2167781596,(((GCA_001426945.1_KQY97350.1:0.0273465107,GCA_002119765.1_ARQ01118.1:0.2184876973)100:0.153060,GCA_002355335.1_BAT58357.1:0.1090436213)100:0.058075,GCA_001579845.1_AMN41817.1:0.4014896783)100:0.097992)99:0.106527)90:0.020217)89:0.030975,((GCA_000092925.1_ADH90753.1:0.0000024392,GCA_900100155.1_SCW89585.1:0.0000010002)100:0.069349,GCA_900148505.1_SHO65730.1:0.4096883248)92:0.160000)86:0.026021)95:0.140740,(GCA_000017265.1_ACG79450.1:0.2068871442,(GCA_002251755.1_OYQ33045.1:0.2929032941,(((GCA_000013325.1_ABD27021.1:0.2819918966,(GCA_000013985.1_ABF53194.1:0.1808624898,GCA_001610975.1_AMU96374.1:0.1350112314)100:0.248121)99:0.076703,(GCA_001008165.2_AKH44244.1:0.0882423570,((GCA_001281485.1_ALE15933.1:0.1133837900,(GCA_001304795.1_ALG60261.1:0.0000010002,GCA_001306275.1_KPM18930.1:0.0000010002)100:0.015903)100:0.086257,GCA_000235975.2_EHJ59367.1:0.5968620039)99:0.069528)99:0.185077)98:0.093632,((GCA_002355275.1_ATE63363.1:0.0000010002,GCA_002367875.1_PCE43578.1:0.0000024792)100:0.164936,GCA_000016765.1_ABQ70982.1:0.4228656115)42:0.071533)100:0.375142)100:0.231931)93:0.155817)47:0.066860,(GCA_001271345.1_ALA16187.1:0.0000020650,GCA_001887265.1_APF37891.1:0.0170505753)100:0.535610)41:0.119770,((((((GCA_000011365.1_BAC46711.1:0.0585714675,((GCA_000012725.1_ABA03579.1:0.0000026334,((GCA_000013885.1_ABE61290.1:0.0338640686,(((GCA_000935205.1_KIZ45158.1:0.0161567851,GCA_900108575.1_SEI13622.1:0.0000021220)52:0.000002,GCA_001618955.1_KZD22779.1:0.0000021220)98:0.000002,GCA_000336555.1_EKS32587.1:0.0000028456)96:0.015446)81:0.015507,((GCA_000218565.1_AEI05441.1:0.0000010002,GCA_000218585.1_AEI01866.1:0.0000027588)89:0.000003,GCA_000314735.2_EKS30788.1:0.0492035275)91:0.017284)91:0.000003)93:0.017215,GCA_000195775.1_CAE29112.1:0.0163603294)93:0.020164)94:0.023191,GCA_000661935.1_AHY56776.1:0.0199481706)94:0.077103,(GCA_000019945.1_ACB79166.1:0.0165188598,GCA_000022085.1_ACL56730.1:0.0576908408)100:0.048759)68:0.025662,((GCA_001017175.1_KLK93742.1:0.0000024408,GCA_900102135.1_SCZ08956.1:0.0141156588)97:0.015350,(GCA_001017175.1_KLK95024.1:0.0153727943,GCA_900102135.1_SCY81910.1:0.0000024918)100:0.273711)77:0.058542)73:0.159665,GCA_001676615.1_OCC02070.1:0.1276941827)64:0.123936,GCA_900129325.1_SHF63043.1:0.6991437567)98:0.130999)45:0.047282)90:0.075098,GCA_000013085.1_ABC21466.1:0.6777818425)73:0.029556,(GCA_000143145.1_ADJ22185.1:0.1626940496,(GCA_000503895.1_AHB47670.1:0.0919964102,(GCA_000981545.1_CPR19484.1:0.0000010002,GCA_900104305.1_SDO06161.1:0.0000010002)100:0.158851)100:0.098984)100:0.218280)94:0.103831,((GCA_000388175.3_ETZ05400.1:0.0000021796,GCA_000469665.2_ETZ06691.1:0.1041807165)100:1.419970,(GCA_000010205.1_BAG40834.1:0.1051584958,GCA_000964595.1_KJV55318.1:0.1905040432)100:1.177860)94:0.759013)74:0.069606)55:0.054966,(((((((((((((((((GCA_000011345.1_BAC07654.1:0.0000028191,GCA_000505665.1_AHB89198.1:0.0000025566)99:0.025652,((GCA_000018105.1_ABW29688.1:0.0000023679,(((((((GCA_000231365.2_EHC18132.1:0.0000000000,GCA_002368075.1_BAZ81791.1:0.0000000000):0.000000,GCA_002368055.1_BAZ71786.1:0.0000000000):0.000000,GCA_000350105.1_CCH66349.1:0.0000000000):0.000000,GCA_002367975.1_BAY19719.1:0.0000000000):0.000000,GCA_002368295.1_BAY97707.1:0.0000000000):0.000000,GCA_002368115.1_BAZ87312.1:0.0000000000):0.000000,GCA_002368275.1_BAY88407.1:0.0000000000):0.000002)24:0.000003,GCA_000317535.1_AFZ25200.1:0.0000021220)30:0.025744)85:0.027525,(((((((((((((((((((((GCA_000211815.1_EGJ28566.1:0.0000000000,GCA_001746915.1_OEJ74812.1:0.0000000000):0.000000,GCA_002260545.1_OZH54939.1:0.0000000000):0.000000,GCA_900009265.1_CUR16581.1:0.0000000000):0.000000,GCA_000317515.1_AFZ21926.1:0.0000000000):0.000000,GCA_001942495.1_OLT57774.1:0.0000000000):0.000000,GCA_001276715.1_KOR34501.1:0.0000000000):0.000003,GCA_000317105.1_AFY82350.1:0.0000025954)73:0.000002,GCA_001637395.1_OAB62007.1:0.0261830357)5:0.000003,(GCA_000011385.1_BAC88354.1:0.0000020179,GCA_000484535.1_AGY57804.1:0.0000029984)100:0.152168)11:0.000002,GCA_000332035.1_ELR98816.1:0.1090147690)28:0.026361,GCA_000317495.1_AFZ13166.1:0.0000022338)5:0.000002,GCA_000775285.1_KGF73052.1:0.0241090422)30:0.024092,(GCA_000332055.1_ELS00557.1:0.0522940271,(GCA_002355455.1_BAU67063.1:0.0000025226,((GCA_002368355.1_BAZ45045.1:0.0000022172,GCA_000021825.1_ACK72104.1:0.0000026816)89:0.034506,GCA_000317575.1_AFZ37559.1:0.0327063077)78:0.000002)71:0.000002)92:0.048274)9:0.000003,GCA_000317145.1_AFY95637.1:0.0000025090)63:0.030847,GCA_000155555.1_EDX76125.1:0.0000026642)90:0.030119,GCA_002218065.1_GAX35040.1:0.0000026057)82:0.000002,GCA_000317515.1_AFZ21924.1:0.5627360504)8:0.000002,((GCA_000169135.1_EAW45067.1:0.0000000000,GCA_000817775.1_KIF40619.1:0.0000000000):0.000000,GCA_001456025.1_KST66238.1:0.0000000000):0.000002)4:0.000003,GCA_000317125.1_AFY85731.1:0.0000022940)6:0.000003,(GCA_000176895.2_CCE20745.1:0.0000026186,GCA_000307915.1_EKD10647.1:0.0000026486)99:0.025264)74:0.032778,GCA_000952155.1_KJH72133.1:0.0838940919)36:0.000003)29:0.000002,((((((((((((((((((((((((((((((GCA_000014265.1_ABG52147.1:0.0000000000,GCA_000789435.1_KHG41994.1:0.0000000000):0.000000,GCA_000317695.1_AFZ59311.1:0.0000000000):0.000000,GCA_000204075.1_ABA20335.1:0.0000000000):0.000000,GCA_000175855.1_EFA71773.1:0.0000000000):0.000000,GCA_001904655.1_OKH27280.1:0.0000000000):0.000000,GCA_001904615.1_OKH17190.1:0.0000000000):0.000000,GCA_002075285.2_ASC74297.1:0.0000000000):0.000000,GCA_001432185.1_KRH97408.1:0.0000000000):0.000000,GCA_000180455.1_CBN56946.1:0.0000000000):0.000000,GCA_001990805.1_ONN60788.1:0.0000000000):0.000000,GCA_000317555.1_AFZ29545.1:0.0000000000):0.000000,GCA_000316665.1_AFY55162.1:0.0000000000):0.000000,GCA_000214075.2_EGK84826.1:0.0000000000):0.000000,GCA_000934435.1_KIY13449.1:0.0000000000):0.000000,GCA_001904725.1_OKH38393.1:0.0000000000):0.000000,GCA_000317045.1_AFY65300.1:0.0000000000):0.000000,GCA_000175835.1_EFA70178.1:0.0000000000):0.000000,GCA_000317435.1_AFZ04253.1:0.0000000000):0.000000,GCA_000760695.2_KIE08712.1:0.0000000000):0.000000,GCA_000350125.1_CCH64798.1:0.0000000000):0.000000,GCA_001904645.1_OKH12192.1:0.0000000000):0.000000,GCA_000346485.2_KYC41295.1:0.0000000000):0.000000,GCA_001275395.1_KOP22599.1:0.0000000000):0.000000,GCA_002368135.1_BAZ89507.1:0.0000000000):0.000000,GCA_001298445.1_ALF53141.1:0.0000000000):0.000000,GCA_000316575.1_AFY33896.1:0.0000000000):0.000000,GCA_000828085.2_KIJ83478.1:0.0000000000):0.000000,GCA_000196515.1_ADI64472.1:0.0000000000):0.000000,GCA_000317475.1_AFZ09502.1:0.0000000000):0.000000,GCA_000312705.1_AFW94030.1:0.0000000000):0.000002)14:0.000003,GCA_000020025.1_ACC82743.1:0.0000010002)25:0.000002,GCA_001904775.1_OKH46468.1:0.0255742550)40:0.000002,((GCA_000317615.1_AFZ52149.1:0.0000023852,GCA_000317635.1_AFZ45274.1:0.0000010002)99:0.025622,GCA_000473895.1_ERN42235.1:0.0000026037)99:0.025654)88:0.032830,GCA_000972705.2_KKD39375.1:0.0000024154)39:0.000003,GCA_000478195.2_ERT06392.1:0.0000027580)80:0.033520,(((GCA_002412335.1_PCN53062.1:0.0256119086,GCA_001870225.1_APB34413.1:0.0521936177)84:0.025470,GCA_002142475.1_BAS55913.1:0.0000028450)87:0.096095,(GCA_000284135.1_BAL28502.1:0.0000024855,GCA_000478825.2_AIE75037.1:0.0000024561)100:0.005646)28:0.022559)22:0.000003,((GCA_000025125.1_ADB95722.1:0.0000025405,(GCA_000317675.1_AFZ52647.1:0.0000025245,((GCA_001548115.1_BAQ65784.1:0.0000021285,GCA_001548095.1_BAQ60328.1:0.0515752482)99:0.022135,GCA_001747005.1_OEJ79169.1:0.0000024337)99:0.029198)99:0.059428)74:0.000003,(((GCA_000017845.1_ACB53383.1:0.0269221410,GCA_000235665.2_EHJ11717.1:0.0000021220)93:0.000002,GCA_000167195.1_EAM49871.1:0.0000023751)91:0.000002,(GCA_000317025.1_AFY78704.1:0.0000023677,GCA_001904635.1_OKH24556.1:0.0000027836)100:0.069737)45:0.029630)34:0.025111)22:0.023388,(GCA_000297435.1_CCI31707.1:0.0000029441,GCA_000312205.1_CCI08002.1:0.0000022073)44:0.000003)96:0.110125,GCA_000332215.1_ELS34376.1:0.0748805769)92:0.029555,GCA_000317065.1_AFY69396.1:0.0422024040)100:0.671631,GCA_001765415.1_AOR38509.1:0.3492966381)96:0.176487,(GCA_000014865.1_ABK43239.1:0.0798865100,GCA_002109495.1_OSM07213.1:0.0159571359)100:0.518993)95:0.074775,GCA_001982645.1_ONG40175.1:0.4915626930)97:0.356112)54:0.091962)40:0.035045)28:0.000003,(((((GCA_000011465.1_CAE19610.1:0.1040123716,GCA_000760175.1_KGG12123.1:0.0000029706)100:0.092752,GCA_000155635.1_EDY39573.1:0.0000029867)99:0.016364,GCA_000316515.1_AFY28338.1:0.0000021821)86:0.000002,GCA_001182765.1_CRY91526.1:0.0346717029)99:0.290555,GCA_000012525.1_ABB58540.1:0.1681668028)100:1.474030)58:0.025084,((GCA_000315795.1_EKV31491.1:0.1896033312,GCA_900100455.1_SDG97880.1:0.0302738056)100:0.086281,(GCA_000982415.1_KKJ76598.1:0.0296012813,GCA_001026905.1_KLN60211.1:0.0000025604)100:0.184462)99:0.198749)58:0.053436)82:0.112540,(((((((((((((GCA_000013005.1_ABC62589.1:0.0000021033,GCA_001281485.1_ALE15830.1:0.0000029302)98:0.000002,GCA_001008165.2_AKH42084.1:0.0475832047)100:0.022945,((GCA_000715015.1_KEO90871.1:0.0000000000,GCA_001677335.1_OBV11470.1:0.0000000000):0.000002,GCA_001663175.1_ANK13154.1:0.0000026508)99:0.000002)100:0.070713,(GCA_001304795.1_ALG60835.1:0.0000022078,GCA_001306275.1_KPM13364.1:0.0000022336)100:0.024537)83:0.000002,GCA_000235975.2_EHJ58830.1:0.0520084607)99:0.049177,(GCA_001028705.1_AKM09201.1:0.0000023250,(GCA_001661675.2_ARU17370.1:0.0000024270,GCA_000013325.1_ABD25503.1:0.0471346903)100:0.047488)98:0.043874)88:0.000002,GCA_001586395.2_KZB96081.1:0.0000023351)97:0.029942,GCA_000175255.2_AEH62146.1:0.0000023451)40:0.000003,GCA_000218875.1_AEI37167.1:0.0000023952)96:0.062289,((GCA_000147835.3_AEG50054.1:0.0000026112,GCA_001610975.1_AMU95333.1:0.0000021564)96:0.000003,GCA_000091125.1_BAI95101.1:0.0554967861)97:0.021335)85:0.008411,GCA_000016765.1_ABQ70453.1:0.0000024240)28:0.000003,((((GCA_000013985.1_ABF53628.1:0.0000000000,GCA_002367875.1_PCE42610.1:0.0000000000):0.000000,GCA_001295965.1_KPF75471.1:0.0000000000):0.000000,GCA_002355275.1_ATE64117.1:0.0000000000):0.000000,GCA_001713435.1_AOG00416.1:0.0000000000):0.000002)78:0.000002,((GCA_000342165.1_EMD81881.1:0.0000024597,GCA_002211145.1_OWV32651.1:0.0623759018)93:0.029726,((GCA_002218195.1_ASK86836.1:0.0000023037,GCA_900128895.1_SIO12160.1:0.0000025873)100:0.103917,GCA_900101935.1_SDD40415.1:0.0992783998)80:0.079587)40:0.028262)99:0.260162)83:0.072808)25:0.000003,(GCA_000175215.2_ADU12868.1:0.0818001363,GCA_000204015.1_EGF89515.1:0.0725232979)100:0.180208)67:0.037731,GCA_000689395.1_CDO60265.1:0.1288441640)14:0.034752)14:0.033099,((GCA_000152825.2_ADM08476.1:0.0000021794,((GCA_000008385.1_AAW70782.1:0.0466422928,GCA_000953315.1_CDR78761.1:0.0000020528)100:0.954676,((((GCA_000011945.1_AAV86726.1:0.0668321316,GCA_000024505.1_ACZ49152.1:0.0274627635)100:0.846135,GCA_000026005.1_CAH58240.1:0.0000021357)80:0.125854,GCA_000964755.1_KJV65377.1:0.0512187988)94:0.091223,GCA_000964795.1_KJV68967.1:0.2522911244)100:0.897747)100:1.286260)93:0.026376,GCA_900199215.1_SNT73353.1:0.1689972525)95:0.179726)81:0.000002);
