# Supplementary material for: Assessing the accuracy of phylogenetic rooting methods on prokaryotic gene families
Source: PLoS One. 2020 May 15;15(5):e0232950. doi: 10.1371/journal.pone.0232950 (PMC7228096; doi:10.1371/journal.pone.0232950)
Supplement: S2 Dataset — (ZIP) [file pone.0232950.s003.zip › EmpiricalDataset/GeneTrees_IQTree/000222.aln.treefile]

(GCA_000006905.1_AAK22870.1:0.7552060910,(((GCA_000223375.1_AEM40037.1:0.0000026758,GCA_001399515.1_ALJ80243.1:0.0000023782)100:0.552457,((((((GCA_000011685.1_AAW60750.1:0.1887811862,GCA_000234355.2_EHH68093.1:0.1488540286)100:0.109995,(GCA_000723565.1_CDG33373.1:0.1768719843,GCA_002003665.1_OOL17788.1:0.1584569228)100:0.440663)100:0.165147,GCA_000617865.1_GAJ28660.1:0.6070673099)91:0.092883,((GCA_000724025.1_CDG38603.1:0.0126458751,GCA_001547995.1_BAT18772.1:0.0196710021)100:0.411194,((GCA_001787335.1_AOX18330.1:0.0227480874,GCA_001787355.1_AOX21361.1:0.0184565375)100:0.360250,GCA_002005465.1_AQS89444.1:0.3928083329)99:0.140347)97:0.129320)99:0.211292,(GCA_000231445.2_EHD13986.1:0.0000026821,GCA_002153535.1_OUI77932.1:0.0066793447)100:0.814730)98:0.167378,(((GCA_000021325.1_ACI51627.1:0.3170940440,GCA_002005445.1_AQS83868.1:0.6462981313)99:0.183244,((GCA_000182745.1_BAK84162.1:0.0963340805,GCA_000208635.2_EGG77932.1:0.0662457801)100:0.122101,GCA_000964505.1_GAN99418.1:0.1248504415)100:0.352374)100:0.143294,GCA_002173735.1_ARW48374.1:0.6993915017)98:0.090023)100:0.476471)23:0.080967,GCA_000743575.1_KFL29710.1:0.5341459449)22:0.114576,((GCA_001578105.1_AMM83097.1:0.2858395179,(((GCA_000152825.2_ADM08616.1:0.7770053943,GCA_001637395.1_OAB55220.1:1.2302017388)33:0.240768,GCA_900199215.1_SNT72190.1:0.4883302136)100:0.353960,((((((((((((((((((((((GCA_000007125.1_AAL52370.1:0.0035635448,GCA_000157815.1_EEY00143.1:0.0000029244)100:0.141887,(GCA_000017405.1_ABS15241.1:0.0036446746,GCA_000585655.1_EXL02940.1:0.0252159183)100:0.069804)100:0.302429,(GCA_001558695.1_KXF77698.1:0.2377826372,(GCA_900104355.1_SDP64924.1:0.1862759764,GCA_900113985.1_SFI47810.1:0.2006931523)100:0.128636)48:0.039646)100:0.093856,((GCA_000014245.1_ABG62532.1:0.2943820297,(GCA_000300335.1_EKF20260.1:0.1563387330,GCA_000300515.1_EKF42827.1:0.1341685238)100:0.101308)100:0.126169,((((GCA_000585625.1_EXL09810.1:0.1938692699,GCA_002075885.1_OQM77547.1:0.2719673738)100:0.064590,GCA_001618845.1_AMX99951.1:0.1436463322)100:0.164651,(GCA_001424795.1_KQU75422.1:0.0769184937,GCA_001605015.1_AMS42973.1:0.0728412647)100:0.154500)100:0.125845,GCA_900113935.1_SFJ07488.1:0.3813007222)97:0.050689)98:0.081482)95:0.062729,((GCA_000817775.1_KIF43000.1:0.3385665886,GCA_001293565.1_KPB01754.1:0.5930130419)100:0.111422,GCA_002238045.1_OXT01495.1:0.6068652903)39:0.113395)40:0.068773,(GCA_000154705.2_EDQ33893.2:0.2056940029,GCA_001703635.1_OCW56781.1:0.2528088153)100:0.326495)36:0.045473,(((GCA_000153465.1_EAS50088.1:0.2989783978,(GCA_000153705.1_EAU42737.1:0.3232128291,GCA_900176465.1_SMC52348.1:0.2857714421)100:0.143527)100:0.251390,((GCA_000800175.1_KHJ56446.1:0.0552167055,GCA_900141975.1_SHJ44847.1:0.0765351481)100:0.619186,GCA_900104035.1_SDO10056.1:0.8704638097)99:0.146481)78:0.084439,(GCA_000022725.1_ACS51401.1:0.1186554185,GCA_000341385.1_AGF75923.1:0.1450801388)100:0.848065)44:0.098399)29:0.065419,GCA_000179775.1_EFL90529.1:1.0147680233)40:0.061992,(((((GCA_000016285.1_ACM36156.1:0.5027523883,(GCA_000092045.1_ABC90313.1:0.1073515186,GCA_000769405.1_KPN28178.1:0.1182068551)100:0.197578)61:0.039598,(((GCA_000017145.1_ABR59674.1:0.2183876583,(GCA_000018545.1_ACP24749.1:0.1829743497,GCA_002288525.1_ASY62324.1:0.1522741911)100:0.049376)100:0.076223,GCA_000697965.2_ANK71992.1:0.2515405717)100:0.119714,(GCA_001885585.1_OJG00770.1:0.3241681410,GCA_001687365.1_OBZ96214.1:0.4237423508)87:0.064094)100:0.170962)53:0.042294,((GCA_000722615.1_KEQ06726.1:0.0000027892,GCA_000722625.1_KEQ08569.1:0.0000029244)100:0.319299,((GCA_000731295.1_CDN53459.1:0.0749503004,GCA_000731315.1_CDN47317.1:0.1081240987)100:0.168454,GCA_000092025.1_AAK86971.1:0.4528462029)99:0.106999)94:0.111276)43:0.034669,(GCA_001267455.1_KOC77388.1:0.0988313731,GCA_001652565.1_ANH03744.1:0.0125511111)100:0.301137)100:0.074900,(GCA_000325745.1_AGA65079.1:0.4627235017,GCA_000496595.1_AHA27700.1:0.5152474411)100:0.387741)85:0.090154)99:0.202987,(GCA_900102695.1_SCZ37245.1:0.8650476031,((GCA_900115225.1_SFN68475.1:0.4009958549,GCA_900215505.1_SNY93088.1:0.4070752469)100:0.517231,((GCA_000230555.1_AEQ51158.1:0.2279107555,GCA_900100665.1_SDG70836.1:0.3638545180)100:0.226858,GCA_000970435.1_KKB84006.1:0.7400287388)100:0.667917)98:0.188514)67:0.046200)74:0.082258,(((((((GCA_000010525.1_BAF87261.1:0.2137710814,GCA_000017645.1_ABS69499.1:0.2729077399)100:0.210951,(GCA_000092925.1_ADH88959.1:0.1812885474,GCA_900100155.1_SCW47024.1:0.2225024536)100:0.380000)100:0.097623,(GCA_001402875.1_ALK09956.1:0.0000028904,GCA_001459775.1_CUU42619.1:0.0000029244)100:0.506869)100:0.131515,((((((GCA_000011365.1_BAC50296.1:0.0465955760,GCA_000661935.1_AHY50036.1:0.0499889288)100:0.167618,(GCA_001618955.1_KZD23596.1:0.0451513977,GCA_900108575.1_SEI22499.1:0.0174621708)100:0.189730)98:0.049225,((GCA_000336555.1_EKS38770.1:0.1289816111,((GCA_000218565.1_AEI06859.1:0.0000028038,GCA_000218585.1_AEI03282.1:0.0000020118)100:0.154325,GCA_000314735.2_EKS27969.1:0.1829414753)100:0.230274)99:0.083411,(GCA_000935205.1_KIZ47970.1:0.1823755443,(GCA_000012725.1_ABA04986.1:0.1434086453,GCA_000013885.1_ABE62630.1:0.0667811771)100:0.150487)98:0.065131)91:0.019418)97:0.051608,GCA_000195775.1_CAE28168.1:0.2661934565)100:0.290868,((GCA_001426945.1_KQZ00832.1:0.3768319897,GCA_001579845.1_AMN42183.1:0.2561711161)100:0.143657,GCA_002119765.1_ARQ03120.1:0.3044934685)95:0.049042)96:0.052221,GCA_002355335.1_BAT60573.1:0.6280032905)100:0.118897)98:0.065208,(GCA_001676615.1_OCC00585.1:0.6342488994,((((GCA_000019845.1_ACB94868.1:0.4875807465,(GCA_000021745.1_ACK51047.1:0.4688776519,GCA_900114285.1_SFK02907.1:0.4035481188)100:0.067862)100:0.051072,GCA_900104955.1_SEB72253.1:0.4980524423)80:0.040460,(((GCA_000304315.1_CCJ05922.1:0.2948951604,(GCA_001644125.1_OAI29254.1:0.1673982931,GCA_001675455.1_OBS52375.1:0.1486373372)100:0.155948)100:0.098855,GCA_002117405.1_ARN82941.1:0.4741887455)100:0.166750,GCA_900187365.1_SNB81439.1:0.6143753238)79:0.057448)100:0.149672,((((GCA_000019945.1_ACB81514.1:0.4846924320,GCA_000022085.1_ACL60140.1:0.4110203728)100:0.123421,(GCA_001271345.1_ALA18733.1:0.0602780308,GCA_001887265.1_APF37296.1:0.0436108250)100:0.488757)79:0.071816,(GCA_001017175.1_KLK94852.1:0.0767916807,GCA_900102135.1_SCY84509.1:0.0926322617)100:0.424771)100:0.226767,(GCA_001741865.1_AOO81907.1:0.3101312812,GCA_900102525.1_SDF31512.1:0.1305988457)100:0.499783)99:0.097950)100:0.109189)50:0.076834)83:0.061002,((GCA_900104485.1_SDB14616.1:0.3996747926,GCA_900129325.1_SHG48313.1:0.5653296429)100:0.249913,GCA_000496075.1_ESR23267.1:0.7376567995)47:0.053170)92:0.087819,((GCA_001305515.1_KPL54951.1:0.7699104294,((((((GCA_000148725.1_EFO30362.1:0.2996493803,(GCA_000158095.1_EEE43340.1:0.2008103716,GCA_001403915.1_CTQ41619.1:0.1983984475)100:0.185071)100:0.331397,(GCA_000192745.1_ADZ70344.1:0.3811451893,(GCA_001188555.1_KND21496.1:0.0112477304,GCA_002249885.1_OXS39942.1:0.0000022553)100:0.377221)100:0.135078)100:0.155876,GCA_900105595.1_SDU06217.1:0.5633256429)100:0.075604,(GCA_001907205.1_OKL43723.1:0.4174445115,(GCA_900110875.1_SEQ76213.1:0.1519468710,GCA_900114245.1_SFK70371.1:0.0536540590)100:0.486038)100:0.484206)100:0.130210,GCA_900148505.1_SHO60282.1:0.5666067151)100:0.074991,GCA_001720135.1_ODN68813.1:0.6850984850)94:0.051318)86:0.059466,GCA_002088295.1_ORE96499.1:0.8686818611)92:0.063308)98:0.105375)79:0.071189,(((GCA_000828475.1_BAQ17421.1:0.1589577698,GCA_001723285.1_ODR99045.1:0.1249237029)100:0.283383,GCA_001708935.1_ODA68576.1:0.4662846173)100:0.342304,((GCA_000143145.1_ADJ22776.1:0.5162499265,(GCA_000981545.1_CPR20370.1:0.0075848456,GCA_900104305.1_SDP14036.1:0.0000023474)100:0.600125)100:0.183905,(GCA_000166055.1_ADP70013.1:0.0255584066,GCA_000636015.1_KAI96342.1:0.0151227472)100:0.964717)100:0.286758)100:0.222599)98:0.142899,((((((((((GCA_000013005.1_ABC62122.1:0.3494778440,(GCA_001304795.1_ALG60517.1:0.0000024726,GCA_001306275.1_KPM19119.1:0.0000026829)100:0.436839)90:0.083692,(GCA_001281485.1_ALE17423.1:0.3178580709,((GCA_001663175.1_ANK11959.1:0.2601874166,GCA_001677335.1_OBV10556.1:0.2467151414)100:0.147151,GCA_000715015.1_KEO89069.1:0.4500144402)100:0.111556)100:0.098021)100:0.132561,(GCA_000013325.1_ABD27293.1:0.4268886458,(GCA_001008165.2_AKH43968.1:0.2812566865,GCA_000235975.2_EHJ60263.1:0.4356720984)100:0.085337)98:0.057694)85:0.067572,(GCA_001028705.1_AKM11395.1:0.3033834959,GCA_001661675.2_ARU15380.1:0.4269435439)97:0.165015)100:0.131055,(GCA_001295965.1_KPF72031.1:0.0150038195,GCA_001713435.1_AOG00357.1:0.0044106859)100:0.357996)89:0.101612,(((GCA_000013985.1_ABF54696.1:0.2582088706,GCA_001610975.1_AMU94365.1:0.2368993948)100:0.160423,(GCA_000091125.1_BAI95125.1:0.0682498056,GCA_000147835.3_AEG50032.1:0.0456721794)100:0.379183)51:0.044218,((GCA_000016765.1_ABQ68802.1:0.1450464957,GCA_002367875.1_PCE40477.1:0.1549574499)100:0.187848,GCA_000934435.1_KIY13952.1:0.4998827996)96:0.079212)48:0.073496)58:0.011263,((GCA_002218195.1_ASK89156.1:0.3031907609,GCA_900128895.1_SIN60660.1:0.2337714242)100:0.417672,(GCA_000175255.2_AEH62838.1:0.2241027297,GCA_000218875.1_AEI37644.1:0.2528548492)100:0.427256)89:0.148901)38:0.042332,GCA_001586395.2_KZB95611.1:0.3108716914)89:0.130123,GCA_002251755.1_OYQ32012.1:0.6007438287)99:0.145292,(GCA_000342165.1_EMD82109.1:0.2570334334,GCA_002211145.1_OWV33629.1:0.3107883980)100:0.479957)100:0.465969)52:0.067343,((GCA_900167455.1_SJZ52656.1:0.6141305137,((GCA_000319385.1_AFX99027.1:0.1188841915,GCA_000510265.1_AHC73698.1:0.1324590060)100:0.424436,GCA_900102465.1_SDF10483.1:0.1667570454)100:0.452314)51:0.109970,(((((((((((((((((GCA_000011965.2_AAV95034.1:0.1825442498,GCA_900156525.1_SIT77039.1:0.3846543789)48:0.046798,GCA_900116455.1_SFT67391.1:0.2563934368)58:0.051204,GCA_900109035.1_SEI51366.1:0.1952191013)43:0.055062,((((GCA_000203975.3_KID08707.1:0.0654413055,GCA_000511355.1_AHD01484.1:0.0386525176)100:0.086916,(GCA_001678945.1_ANP35840.1:0.1363412919,(GCA_900102795.1_SCZ64328.1:0.2033791307,GCA_000376545.2_ANP39769.1:0.1972752214)100:0.032830)99:0.025145)99:0.043370,(GCA_000511385.1_AHD10342.1:0.1012980480,(GCA_001258055.1_CRL13283.1:0.0000029792,GCA_900113345.1_SFH41735.1:0.0000029244)100:0.147849)100:0.102016)100:0.035832,GCA_900172225.1_SLN48069.1:0.1452726766)100:0.042899)59:0.053288,(GCA_002210095.1_OWU69050.1:0.3335432928,((((GCA_000014045.1_ABG31417.1:0.0223124944,GCA_000154785.2_AEI94875.1:0.0412696318)100:0.254979,(GCA_000814025.1_KIC48135.1:0.0646224984,GCA_001969365.1_APX13858.1:0.0786833392)100:0.284086)100:0.058843,GCA_000172095.1_EDQ03714.1:0.2108214637)31:0.076031,(GCA_000622405.1_KIN69088.1:0.3388251474,GCA_000152605.1_EAP84845.1:0.4056024312)27:0.068411)100:0.122095)92:0.042698)54:0.040219,(((GCA_000152725.1_EAQ01955.1:0.2542030849,GCA_900110775.1_SEQ89995.1:0.2323405657)96:0.058784,GCA_001458355.1_CUH65550.1:0.3221223428)98:0.065706,(((GCA_001247715.1_KNX42393.1:0.2442082869,(GCA_900172295.1_SLN32306.1:0.1495196303,GCA_900107355.1_SDY41723.1:0.3536713185)68:0.052489)71:0.040141,GCA_900100005.1_SDI16323.1:0.2494413658)32:0.034195,GCA_000152625.1_EAP75790.1:0.3708401246)77:0.042425)69:0.019171)36:0.049102,((((((GCA_001458175.1_CUH53250.1:0.1633365422,GCA_900114415.1_SFK53204.1:0.1446426399)100:0.068052,GCA_900142085.1_SHJ40222.1:0.2990285368)97:0.074199,GCA_900129685.1_SHH72139.1:0.2072480348)21:0.013703,GCA_900110425.1_SEO35584.1:0.2996279343)99:0.063681,((GCA_001046955.1_AKO97598.1:0.0083717713,GCA_900109145.1_SEJ75543.1:0.0000029244)100:0.242462,GCA_900172385.1_SLN09854.1:0.2899289267)62:0.043057)97:0.048952,GCA_001890925.1_OJI93142.1:0.6449691764)81:0.054406)8:0.027722,(((((((((GCA_000153725.1_EAU45236.1:0.1006067706,(GCA_001969385.1_APX23536.1:0.0000020455,GCA_900112435.1_SFC78686.1:0.0000027619)100:0.105090)69:0.031245,GCA_900102075.1_SDE66177.1:0.1187434142)65:0.014826,GCA_001975705.1_APZ53561.1:0.0683695602)100:0.064205,GCA_000442255.1_EPX85585.1:0.2534430964)95:0.042897,(GCA_001687105.1_ANT59635.1:0.0873338320,GCA_900116195.1_SFS88711.1:0.1326981167)100:0.147885)100:0.042911,GCA_900100085.1_SDI69331.1:0.1347807798)100:0.069699,(((GCA_000169415.1_EBA08021.1:0.2894898728,(((((GCA_002211155.1_OWV54617.1:0.0076526627,((GCA_002211225.1_OWV43600.1:0.0000029244,GCA_900101505.1_SDD98684.1:0.0000029244)100:0.003820,GCA_002211205.1_OWV56959.1:0.0000029003)77:0.000002)100:0.097418,(GCA_002237555.1_ASP20899.1:0.0455462295,GCA_900188425.1_SNS37124.1:0.0299934871)100:0.078562)100:0.074706,GCA_900184945.1_SMX47618.1:0.1618728462)62:0.064699,(GCA_001458375.1_CUH77842.1:0.2570170978,GCA_000169415.1_EBA06089.1:0.3427995315)60:0.031365)88:0.045036,GCA_001482405.1_KUF09269.1:0.1754368051)90:0.023202)95:0.037409,GCA_900107235.1_SDY40659.1:0.2942235922)99:0.081213,GCA_000600335.2_EYD75916.1:0.4550232547)80:0.043361)80:0.061736,GCA_000521865.1_ETX27366.1:0.2952050106)87:0.060178,((GCA_001038505.1_KMK66487.1:0.1748421280,GCA_900188035.1_SNR28089.1:0.1716427394)100:0.059258,GCA_900115815.1_SFQ12369.1:0.2824629204)92:0.036492)89:0.091693)93:0.034152,(GCA_900111875.1_SFA71615.1:0.2204839806,GCA_900116005.1_SFQ96749.1:0.3855927289)100:0.117247)96:0.075083,((((((GCA_900115595.1_SFP71531.1:0.2757517941,((GCA_900110115.1_SEO07522.1:0.0081783576,GCA_900141995.1_SHJ58885.1:0.0000020875)100:0.375642,(GCA_000299575.1_EKE45844.1:0.4145207920,(GCA_900113405.1_SFG15277.1:0.0000024427,GCA_900172315.1_SLN15615.1:0.0000023693)100:0.311716)99:0.034164)97:0.077132)76:0.036750,GCA_900106675.1_SDW22001.1:0.3924441756)36:0.032967,(((GCA_001620265.1_AMY70236.1:0.2580367103,GCA_900156815.1_SIS67846.1:0.4134837242)89:0.069721,(GCA_000442275.2_EPX80919.1:0.1689259856,GCA_900111945.1_SFR55938.1:0.1947291934)100:0.410424)87:0.053245,((((GCA_000021865.1_ADE86804.1:0.2323526013,GCA_000740785.1_KFI24816.1:0.2102186273)100:0.074483,GCA_000714535.1_KEO56233.1:0.2233255948)100:0.040827,GCA_000715505.1_KEP71432.1:0.2818903346)100:0.114141,(GCA_000203895.1_ABL69661.1:0.1870889096,GCA_000444995.1_AGT08647.1:0.2315999139)100:0.256643)91:0.108635)96:0.081473)33:0.048690,(GCA_900095785.1_SCM67181.1:0.0000028847,GCA_900115865.1_SFQ69264.1:0.0000025873)100:0.458435)79:0.049688,((GCA_000647975.1_KAJ55300.1:0.2767435456,GCA_900172235.1_SLN30824.1:0.2796040408)80:0.092791,((GCA_001305615.1_ALG90999.1:0.1454130133,GCA_900184935.1_SMX33451.1:0.2296262337)100:0.072267,(GCA_001548075.1_BAQ68249.1:0.0122374553,GCA_001633165.1_ANB36257.1:0.0353095662)100:0.351604)40:0.059489)8:0.025948)17:0.045372,GCA_000671395.1_KCV81504.1:0.3669269533)84:0.034210)72:0.046255,(((((GCA_900099935.1_SDK30614.1:0.2229436600,GCA_900112335.1_SFC55448.1:0.2288846336)100:0.099968,GCA_900188335.1_SNS47508.1:0.1650859532)100:0.169282,GCA_900142295.1_SIN82259.1:0.4430218854)89:0.083680,(((GCA_002115725.1_OSQ64145.1:0.2958188716,GCA_002115805.1_OSQ47014.1:0.1560786734)100:0.346981,(GCA_001981245.1_APX90934.1:0.4790013226,GCA_000738435.1_AII87690.1:0.4961653960)83:0.075931)64:0.049050,(GCA_900114485.1_SFL19982.1:0.4267025150,GCA_000018145.1_ABV93992.1:0.5571965263)85:0.094817)76:0.074564)65:0.044225,((((GCA_000600975.2_EYD70964.1:0.3475701644,(GCA_000836695.1_KIQ69662.1:0.2697562939,GCA_900141735.1_SHJ15538.1:0.2568773657)100:0.072917)99:0.082589,(GCA_000153305.1_EAR49766.1:0.2455920204,GCA_900172355.1_SLN46959.1:0.3625411395)100:0.176068)94:0.031223,((GCA_000765015.1_KGK80809.1:0.0070035723,GCA_900141945.1_SHI34740.1:0.0158728432)100:0.413932,(GCA_001403795.1_CTQ49988.1:0.2364761305,GCA_900109285.1_SEK71696.1:0.2006933350)100:0.195139)100:0.168959)96:0.054255,(((GCA_000155735.2_AGI72797.1:0.1887267650,GCA_001187845.1_AKS45479.1:0.1928457052)100:0.108339,GCA_900172275.1_SLN22563.1:0.3409615416)100:0.220857,(GCA_001908835.1_APO87347.1:0.3067497570,GCA_900184815.1_SMX24732.1:0.5764077805)97:0.158646)76:0.069593)79:0.057054)58:0.037187)52:0.043520,((GCA_000152805.1_EAQ10760.1:0.2476697761,GCA_900177545.1_SMH52891.1:0.2919790333)100:0.104947,((GCA_900109955.1_SEW11203.1:0.2341449656,GCA_001307765.1_KPN62210.1:0.3120212712)100:0.088214,(GCA_000161835.1_EET46271.1:0.3232960667,(GCA_001404155.1_CRK74501.1:0.0000029244,GCA_900114125.1_SFJ19835.1:0.0000029244)100:0.641956)95:0.169513)68:0.048322)88:0.051093)57:0.028301,((GCA_000299875.1_EKE69990.1:0.1365144189,GCA_900114135.1_SFJ44577.1:0.1983466965)100:0.121431,((GCA_900109555.1_SEK60674.1:0.0000029244,GCA_900172305.1_SLN41892.1:0.0000029244)100:0.278067,GCA_900172375.1_SLN37186.1:0.4460883447)91:0.070216)100:0.212990)62:0.038154,((GCA_001205715.1_KNG92717.1:0.3895676732,(GCA_000442315.1_EPX87316.1:0.4018240845,GCA_000600335.2_EYD75917.1:0.2006605835)100:0.402015)77:0.054663,(GCA_900102905.1_SDK51174.1:0.2563013165,GCA_000590925.1_AHM04188.1:0.3895250910)94:0.099121)79:0.057896)82:0.057634,(GCA_000740775.1_KFI34142.1:0.0714095059,GCA_000740795.1_KFI31948.1:0.1099288051)100:0.529571)85:0.073620,(((GCA_000012905.2_ABA79567.1:0.3213485751,GCA_900110025.1_SEN16096.1:0.2571576067)100:0.089773,GCA_900110135.1_SEM97076.1:0.4268250885)100:0.123589,(GCA_001517585.1_CUX80274.1:0.3731308564,GCA_900107025.1_SDX44554.1:0.3509205806)95:0.120892)99:0.102451)100:0.204418,((GCA_900106695.1_SDW33414.1:0.2600797340,GCA_900113695.1_SFI40989.1:0.3347756764)100:0.231519,((GCA_900111545.1_SES92819.1:0.0000029244,GCA_900143155.1_SHN52114.1:0.0000029244)100:0.393168,GCA_900107585.1_SDZ88247.1:0.5266394596)99:0.104082)100:0.120753)100:0.156667)46:0.051847)84:0.063435,((((((((GCA_000009985.1_BAE51145.1:0.2224132938,GCA_000513295.1_CDK98386.1:0.2936590601)100:0.103672,(GCA_000294655.1_CCG42136.1:0.0643992637,GCA_900108475.1_SEH25873.1:0.0567375716)100:0.286275)96:0.149482,((GCA_900172325.1_SLN44893.1:0.6096311341,GCA_002251735.1_OYQ19007.1:0.5542215481)98:0.083551,((GCA_000017565.1_ABS64517.1:0.3124731511,GCA_000739695.1_GAK44114.1:0.3540430058)100:0.179722,GCA_000689395.1_CDO61348.1:0.4559010321)100:0.240340)95:0.065284)83:0.088798,((((GCA_000010725.1_BAI71656.1:0.3358601582,GCA_000632475.2_AIB11549.1:0.2363307860)100:0.155887,((GCA_000576635.1_EWY39186.1:0.0990305345,GCA_000936425.1_KJB91847.1:0.0429618347)100:0.302825,(GCA_000016185.1_ACI98744.1:0.3255312001,GCA_002251795.1_OYQ31783.1:0.5398809448)59:0.073854)99:0.079298)99:0.042602,GCA_900093605.1_SCA55122.1:0.7946652351)58:0.045652,GCA_000730165.2_ASG21885.1:0.3874352776)68:0.069514)56:0.036197,(GCA_000264455.2_AFK53662.1:0.0350437910,GCA_001601315.1_KYO51952.1:0.0228110097)100:0.651125)56:0.030473,(((GCA_000299935.1_EKE77703.1:0.3050182765,GCA_001618175.1_KZD09886.1:0.3012260711)100:0.231229,((GCA_000982415.1_KKJ75872.1:0.1040200239,GCA_001026905.1_KLN59421.1:0.1029832229)100:0.470807,GCA_900100655.1_SDF78145.1:0.6402645586)86:0.147530)72:0.022359,GCA_000315795.1_EKV31595.1:0.5734567092)73:0.076946)70:0.036702,((((GCA_000013085.1_ABC22625.1:0.2649501627,GCA_000284415.2_CCG07542.1:0.4130773751)100:0.168951,GCA_900101965.1_SDD75460.1:0.4910337456)100:0.118571,GCA_000968135.1_CCQ73830.1:0.6465908976)81:0.066166,GCA_900100455.1_SDG91640.1:0.4764623954)80:0.115147)70:0.053661,(((((GCA_000016725.1_ABQ31320.1:0.0076658555,GCA_000202835.1_BAJ81713.1:0.0044207018)100:0.423520,(GCA_000306035.1_EKN00473.1:0.1983512776,GCA_000964385.1_GAN79368.1:0.2355912191)100:0.321725)100:0.127324,GCA_000576085.2_AHJ62840.1:0.5555017770)100:0.105578,((GCA_000164635.1_EFH09140.1:0.3244750727,GCA_900141905.1_SHJ34584.1:0.2817065791)100:0.270511,((GCA_900101615.1_SDC28845.1:0.0000029244,GCA_900104205.1_SDB18132.1:0.0000029244)100:0.257447,GCA_000164635.1_EFH12710.1:0.3831219837)100:0.085744)100:0.151883)100:0.129500,(GCA_900156605.1_SIS38624.1:0.4348806647,GCA_001611975.1_AMW35649.1:0.7414084451)98:0.132570)95:0.065398)68:0.077925)54:0.078098,((GCA_900101935.1_SDD60745.1:0.7099706548,(GCA_001746755.1_OEJ64688.1:0.6905813892,(GCA_000024465.1_ADE38406.1:0.9954530193,(((GCA_000008385.1_AAW70618.1:0.1638252381,GCA_000953315.1_CDR79087.1:0.1128610907)100:0.376881,(((GCA_000011945.1_AAV86202.1:0.0843579511,GCA_000024505.1_ACZ48740.1:0.1726378736)100:0.485322,GCA_000964795.1_KJV69259.1:0.3136453979)100:0.094914,(GCA_000026005.1_CAH57829.1:0.2126702332,GCA_000964755.1_KJV65683.1:0.2335623420)100:0.178854)100:0.225984)100:0.314129,((GCA_000022525.1_ACT69453.1:0.4144995992,GCA_000632985.1_AHX11415.1:0.3373825412)100:0.662320,(GCA_000153525.1_EAS84292.1:0.3027720212,GCA_000155895.1_EDZ60870.1:0.3258546095)100:0.999760)99:0.152930)99:0.297614)36:0.122018)26:0.071323)88:0.098922,(GCA_000300235.2_AJD52118.1:0.3030893161,GCA_000300275.1_EKF07536.1:0.2067367905)100:0.533875)77:0.068803)49:0.035668,((((GCA_000014745.1_ABI66785.1:0.7744394098,GCA_000152745.1_EAP90095.1:0.6850668892)90:0.096480,GCA_900103475.1_SDM12219.1:0.5296399969)98:0.298570,((((GCA_000017265.1_ACG79365.1:0.4339396085,GCA_001425915.1_KQW73554.1:0.5396953915)99:0.139257,(GCA_000204015.1_EGF93290.1:0.5666678447,GCA_000175215.2_ADU12599.1:0.6098789383)87:0.099964)85:0.063761,(GCA_000144605.1_ADK99584.1:0.1467370874,GCA_002205555.1_ASD26785.1:0.1711255327)100:0.463859)98:0.309813,((GCA_000013025.1_ABI76408.1:0.2760223500,GCA_000685315.1_KCZ98646.1:0.0294374076)100:1.017774,GCA_000023785.1_ACT57750.1:0.6170101863)99:0.230940)100:0.320023)96:0.234527,((GCA_000203895.1_ABL69440.1:0.7269911415,GCA_900115815.1_SFQ61130.1:0.6202509263)100:0.459090,GCA_900105595.1_SDU44235.1:0.9609535902)100:0.333496)95:0.349151)58:0.061730,(((GCA_000013025.1_ABI76595.1:0.0749053099,GCA_000685315.1_KCZ97894.1:0.0772907306)100:0.917392,((GCA_000014745.1_ABI65827.1:0.2188176976,GCA_900103475.1_SDL95836.1:0.3565806035)100:0.329773,GCA_000152745.1_EAP90900.1:0.3934162931)100:0.370798)78:0.179095,(((GCA_000144605.1_ADL01196.1:0.3261012894,GCA_002205555.1_ASD28188.1:0.1372672723)99:0.302231,((GCA_000175215.2_ADU14578.1:0.2685277371,GCA_000204015.1_EGF90460.1:0.1647655731)100:0.430678,GCA_001425915.1_KQW71638.1:0.3861044473)99:0.173049)42:0.138209,(GCA_900177295.1_SMF45898.1:0.0000029244,GCA_900188055.1_SNR79095.1:0.0000029244)100:2.029272)31:0.015460)50:0.216469)74:0.089008,(GCA_000014865.1_ABK42695.1:0.3857740660,GCA_002109495.1_OSM00273.1:0.3514317524)100:0.607377)72:0.084157,(((((((((GCA_000011345.1_BAC09704.1:0.0359581668,GCA_000505665.1_AHB88775.1:0.0272608904)100:0.495702,(((GCA_000012525.1_ABB56235.1:0.4015769585,GCA_001904775.1_OKH45703.1:0.4139623363)88:0.083846,(GCA_000817775.1_KIF41085.1:0.4041368571,GCA_002075285.2_ASC72077.1:0.4957390919)80:0.067415)73:0.052254,(GCA_000317045.1_AFY67859.1:0.3627215411,GCA_002142475.1_BAS59287.1:0.3570776694)100:0.127320)70:0.038836)82:0.074568,((((((GCA_000014265.1_ABG50932.1:0.1244169224,GCA_002260545.1_OZH51971.1:0.0648362595)100:0.287933,((((((((GCA_000020025.1_ACC78811.1:0.1133649349,((((((GCA_000196515.1_ADI63284.1:0.0860269002,GCA_000317695.1_AFZ56171.1:0.0784442828)99:0.036196,(GCA_002368075.1_BAZ80650.1:0.0467123495,(((GCA_000175835.1_EFA69338.1:0.0097936514,GCA_001432185.1_KRH96798.1:0.0000021131)100:0.025175,GCA_000175855.1_EFA73702.1:0.0307052888)100:0.018866,GCA_002368135.1_BAZ90387.1:0.0038864288)100:0.207339)100:0.033819)100:0.050918,(GCA_000312705.1_AFW95431.1:0.0674966823,(GCA_000789435.1_KHG40586.1:0.0111008704,GCA_002368115.1_BAZ86253.1:0.0299343371)100:0.049174)100:0.182596)99:0.037469,GCA_000316575.1_AFY31355.1:0.1071498165)97:0.023751,((GCA_002368055.1_BAZ74297.1:0.0000029244,GCA_002368295.1_BAZ01778.1:0.0000029244)100:0.003155,GCA_002368275.1_BAY91817.1:0.0030942429)100:0.074852)97:0.024890,((GCA_001298445.1_ALF55481.1:0.0707073127,GCA_002367975.1_BAY17289.1:0.0365645596)100:0.088977,GCA_000204075.1_ABA21080.1:0.1826919830)65:0.022172)70:0.042093)66:0.021653,GCA_000317535.1_AFZ26948.1:0.1340326194)69:0.021920,(GCA_000169135.1_EAW46634.1:0.0769770351,GCA_002218065.1_GAX37069.1:0.0244083918)100:0.136007)98:0.037350,((((((GCA_000231365.2_EHC11631.1:0.0044366423,GCA_001904645.1_OKH12605.1:0.0106303182)100:0.032062,((GCA_000934435.1_KIY12609.1:0.0000022680,GCA_001990805.1_ONN62399.1:0.0000029244)100:0.027572,GCA_001275395.1_KOP23234.1:0.0272001437)100:0.041387)100:0.103521,GCA_000316665.1_AFY54136.1:0.1975784196)76:0.043102,(GCA_000346485.2_KYC38677.1:0.0465907761,GCA_000760695.2_KIE13228.1:0.0451094791)100:0.141072)66:0.035395,GCA_000828085.2_KIJ81038.1:0.1907858289)73:0.023748,((GCA_000317435.1_AFZ03698.1:0.2522625559,(GCA_000350105.1_CCH68092.1:0.0036213643,GCA_000350125.1_CCH65534.1:0.0126939257)100:0.361117)88:0.051387,(GCA_001456025.1_KST64916.1:0.0000029244,GCA_001456025.1_KST67106.1:0.0000029244)100:0.265151)87:0.049227)99:0.063652)100:0.101078,((GCA_000317125.1_AFY89465.1:0.2507007859,(GCA_000317555.1_AFZ31836.1:0.0091372753,GCA_001904655.1_OKH29223.1:0.0312513498)100:0.200011)98:0.040157,GCA_000952155.1_KJH72960.1:0.2978548913)99:0.064958)42:0.032144,GCA_001904725.1_OKH35579.1:0.2778970156)98:0.043320,((GCA_000180455.1_CBN55155.1:0.1518322151,((GCA_000214075.2_EGK90065.1:0.0088970609,GCA_000317475.1_AFZ06270.1:0.0266485793)100:0.044260,GCA_002412335.1_PCN54556.1:0.0742606734)100:0.117999)100:0.158410,(((GCA_000155555.1_EDX77704.1:0.1486523340,(GCA_000211815.1_EGJ31630.1:0.0185853625,GCA_001942495.1_OLT60110.1:0.0249794698)100:0.284276)92:0.031874,GCA_000317515.1_AFZ17481.1:0.1547512429)98:0.066479,GCA_000317495.1_AFZ14142.1:0.2051057994)94:0.048387)90:0.038159)89:0.045511,((GCA_001276715.1_KOR38632.1:0.2476605109,GCA_000317145.1_AFY94733.1:0.4947257792)78:0.033982,GCA_000317105.1_AFY83128.1:0.2568293213)92:0.073567)94:0.052619)98:0.071903,(((GCA_000176895.2_CCE20715.1:0.0000020408,GCA_000307915.1_EKD10990.1:0.0096773198)100:0.319191,(GCA_000710505.1_KEI68654.1:0.0442838230,GCA_900009265.1_CUR13219.1:0.0312088727)100:0.259320)44:0.039972,(GCA_000478195.2_ERT05081.1:0.0693702763,GCA_000972705.2_KKD36621.1:0.0859267206)100:0.130953)100:0.093393)95:0.049129,(GCA_001746915.1_OEJ75002.1:0.2934713186,GCA_000018105.1_ABW28838.1:0.3942402526)93:0.079791)80:0.042759,((((GCA_000021825.1_ACK68963.1:0.2725997891,(((GCA_000332055.1_ELS02482.1:0.2471338109,GCA_002368355.1_BAZ44758.1:0.2810346820)100:0.079056,GCA_001904615.1_OKH12683.1:0.4350700856)18:0.052777,(((GCA_000317675.1_AFZ53890.1:0.3867051656,GCA_001548115.1_BAQ66296.1:0.2577516188)84:0.041654,GCA_001548095.1_BAQ60793.1:0.1966549132)100:0.140016,GCA_001747005.1_OEJ77533.1:0.3513503247)100:0.185624)73:0.065355)96:0.061531,(GCA_000317025.1_AFY78301.1:0.0318414930,GCA_001904635.1_OKH23483.1:0.0203025226)100:0.219321)86:0.032179,GCA_000332035.1_ELR96910.1:0.3820337415)93:0.041512,((GCA_000317575.1_AFZ35193.1:0.0551951696,GCA_002355455.1_BAU64979.1:0.0273877937)100:0.216462,(GCA_000017845.1_ACB52608.1:0.1214201332,(GCA_000167195.1_EAM48745.1:0.0000029244,GCA_000235665.2_EHJ10525.1:0.0000029244)100:0.160681)100:0.243570)99:0.084886)97:0.086714)78:0.067021,((GCA_000297435.1_CCI30789.1:0.0000020649,GCA_000312205.1_CCI07746.1:0.0179010349)100:0.381082,(GCA_000473895.1_ERN40120.1:0.5943392569,(GCA_000317615.1_AFZ52121.1:0.1582549163,GCA_000317635.1_AFZ45249.1:0.1349320395)100:0.250313)72:0.059709)75:0.062477)81:0.046586)80:0.063298,(GCA_000284135.1_BAL30078.1:0.0721266257,GCA_000478825.2_AIE73986.1:0.0714477617)100:0.448196)99:0.108744,(GCA_001870225.1_APB34746.1:0.4016435579,(GCA_000317065.1_AFY68440.1:0.3807794964,GCA_000332215.1_ELS32319.1:0.4640214206)100:0.153700)100:0.089016)99:0.077429,(GCA_000011385.1_BAC89191.1:0.2866540192,GCA_000484535.1_AGY57364.1:0.1673149889)100:0.444290)100:0.164672,((GCA_000011465.1_CAE19724.1:0.8485962890,GCA_000760175.1_KGG12026.1:0.4147615097)100:0.245429,((GCA_000155635.1_EDY38301.1:0.3453936464,GCA_000316515.1_AFY28428.1:0.3569651886)94:0.056941,GCA_001182765.1_CRY92524.1:0.3177837070)100:0.261858)100:0.251802)100:0.257288,GCA_000815465.1_KIE05394.1:0.8827263160)62:0.114292,(GCA_001982645.1_ONG37287.1:0.9284856324,GCA_001765415.1_AOR37807.1:1.1525286989)45:0.107244)87:0.154917)68:0.109365,((((((((GCA_000017645.1_ABS67281.1:0.5537259408,GCA_900104955.1_SEC73625.1:0.6353515093)100:0.131663,(GCA_001271345.1_ALA16525.1:0.0205689125,GCA_001887265.1_APF38200.1:0.0730552256)100:0.361874)88:0.087073,(GCA_900107585.1_SEA67385.1:0.3804811414,((GCA_900111545.1_SET23424.1:0.0000029244,GCA_900143155.1_SHN56880.1:0.0000029244)100:0.220591,GCA_900113695.1_SFI29713.1:0.4011282999)100:0.130727)100:0.320302)100:0.161126,GCA_002088295.1_ORE92008.1:0.5723596997)54:0.061324,GCA_001579845.1_AMN41428.1:0.4734857320)98:0.142570,GCA_002251735.1_OYQ20964.1:0.7252837363)98:0.174818,(((((GCA_000164635.1_EFH09954.1:0.2647283696,(GCA_900101615.1_SDC17184.1:0.0053117264,GCA_900104205.1_SDB11490.1:0.0000022421)100:0.289483)100:0.153453,GCA_900141905.1_SHJ63546.1:0.4299761917)100:0.514698,(GCA_000576635.1_EWY40613.1:0.1214856341,GCA_000936425.1_KJB95821.1:0.1291886961)100:0.357000)100:0.278793,(GCA_000264455.2_AFK55273.1:0.0255769543,GCA_001601315.1_KYO57550.1:0.0000022179)100:0.742681)99:0.239053,(GCA_000299935.1_EKE76377.1:0.2898827930,GCA_001618175.1_KZD12525.1:0.3161737222)100:0.180634)98:0.307995)91:0.373700,GCA_000016185.1_ACJ00510.1:1.6316566523)97:0.962000)26:0.000635,((GCA_000767795.1_KGM31731.1:0.0207128485,GCA_000767795.1_KGM34482.1:0.0000028584)73:0.002910,GCA_002195995.1_OWJ68787.1:0.0543630329)100:1.747365)55:0.152774)100:1.500302)100:0.073734,GCA_002043005.1_AQZ53424.1:0.3455243153)100:0.300798);
