# Supplementary material for: Assessing the accuracy of phylogenetic rooting methods on prokaryotic gene families
Source: PLoS One. 2020 May 15;15(5):e0232950. doi: 10.1371/journal.pone.0232950 (PMC7228096; doi:10.1371/journal.pone.0232950)
Supplement: S2 Dataset — (ZIP) [file pone.0232950.s003.zip › EmpiricalDataset/GeneTrees_IQTree/000223.aln.treefile]

(GCA_000006905.1_AAK23874.1:0.0455470947,GCA_000092285.1_ADG10650.1:0.0899945247,((GCA_000017265.1_ACG78172.1:0.1458159934,GCA_001425915.1_KQW71561.1:0.1863468021)100:0.077521,((GCA_002205555.1_ASD28087.1:0.2101370747,GCA_000144605.1_ADL01453.1:0.3983804225)100:0.092530,((GCA_000175215.2_ADU14500.1:0.2014417614,GCA_000204015.1_EGF90520.1:0.3170770260)100:0.444407,(((GCA_000014745.1_ABI65691.1:0.2265434928,GCA_900103475.1_SDM69289.1:0.2754068939)100:0.198067,GCA_000152745.1_EAP91041.1:0.3520372945)100:0.241916,(((((((((((((((((((((GCA_000007125.1_AAL52024.1:0.0000021260,GCA_000157815.1_EEY00495.1:0.0054480370)100:0.092563,(GCA_000017405.1_ABS14764.1:0.0053220440,GCA_000585655.1_EXL05546.1:0.0057015186)100:0.107020)100:0.054145,GCA_001558695.1_KXF77356.1:0.1892387543)88:0.030059,(GCA_900104355.1_SDP87268.1:0.1488104819,GCA_900113985.1_SFJ13518.1:0.1931766136)100:0.102897)96:0.061593,((GCA_000585625.1_EXL04074.1:0.2696504171,GCA_002075885.1_OQM75941.1:0.1440325930)98:0.040182,(GCA_001510895.1_KUM24752.1:0.1406669058,GCA_001618845.1_AMY00419.1:0.1149635963)100:0.077629)100:0.113288)72:0.031198,GCA_000019845.1_ACB95056.1:0.5832897781)68:0.010727,((GCA_000230555.1_AEQ51393.1:0.1441010254,GCA_900100665.1_SDG77807.1:0.3401234082)100:0.122298,(GCA_000743575.1_KFL27326.1:0.1128190111,GCA_000970435.1_KKB82795.1:0.1499155221)100:0.350553)100:0.268318)69:0.025869,GCA_001293565.1_KPB01402.1:0.3201017696)93:0.046730,((((GCA_000016285.1_ACM36842.1:0.2062793012,((((((GCA_000017145.1_ABR60255.1:0.1710814529,GCA_002288525.1_ASY62902.1:0.0996335659)100:0.013093,GCA_000018545.1_ACP25231.1:0.0543967002)100:0.034783,GCA_000697965.2_ANK72364.1:0.1515634935)100:0.042794,GCA_001885585.1_OJG00019.1:0.2886258260)98:0.038423,GCA_001267455.1_KOC73941.1:0.1794678247)99:0.056206,(((GCA_000092025.1_AAK87459.2:0.1027542635,(GCA_000722615.1_KEQ08192.1:0.0000022946,GCA_000722625.1_KEQ10388.1:0.0000028283)100:0.254282)84:0.029548,GCA_000092045.1_ABC90957.1:0.1745518433)84:0.035596,GCA_001687365.1_OBZ94134.1:0.1953924790)81:0.028689)83:0.025108)86:0.035640,(GCA_000731295.1_CDN54142.1:0.0121131151,GCA_000731315.1_CDN48014.1:0.0201083843)100:0.188853)100:0.050724,GCA_900113935.1_SFI80870.1:0.3034428377)78:0.037486,(((GCA_001424795.1_KQU69911.1:0.1691688332,GCA_001605015.1_AMS42723.1:0.1202063239)100:0.158193,((GCA_000154705.2_EDQ32763.1:0.1422691369,GCA_001703635.1_OCW56567.1:0.1625822024)100:0.105994,(GCA_001720135.1_ODN68779.1:0.2553733165,GCA_002238045.1_OXT00174.1:0.2795884765)100:0.173639)97:0.065509)95:0.044638,(GCA_001578105.1_AMM86755.1:0.1857899911,GCA_002043005.1_AQZ52075.1:0.1816250366)95:0.083438)76:0.028831)82:0.031262)81:0.021801,GCA_001720135.1_ODN68778.1:0.3209333130)88:0.044230,(GCA_000014245.1_ABG63034.1:0.2449632289,(GCA_000300335.1_EKF18394.1:0.2083556375,GCA_000300515.1_EKF40311.1:0.1456749064)100:0.158547)100:0.085531)77:0.059872,((((((((GCA_000148725.1_EFO33698.1:0.1507246706,(GCA_000158095.1_EEE46268.1:0.0752000518,GCA_001403915.1_CTQ42390.1:0.1449296413)100:0.056116)99:0.034107,GCA_900105595.1_SDU11355.1:0.4696730846)100:0.043850,GCA_000192745.1_ADZ70608.1:0.1701039061)93:0.029411,((GCA_001188555.1_KND20539.1:0.0000028040,GCA_002249885.1_OXS51397.1:0.0178521432)87:0.007987,GCA_002249885.1_OXS51423.1:0.0198074163)100:0.248407)76:0.046696,GCA_000179775.1_EFL90252.1:0.3469663269)82:0.025208,((GCA_900110875.1_SEQ83053.1:0.1036803711,GCA_900114245.1_SFK74180.1:0.0401554872)100:0.140570,GCA_001907205.1_OKL43526.1:0.4380949162)95:0.082871)100:0.104104,GCA_001305515.1_KPL55246.1:0.2656835014)83:0.023768,(GCA_900115225.1_SFO23545.1:0.1908769301,GCA_900215505.1_SNY93678.1:0.0997319773)100:0.254428)100:0.086195)53:0.019567,GCA_900102695.1_SCZ37556.1:0.4224540160)93:0.087481,(((((GCA_000019945.1_ACB83306.1:0.3801350706,GCA_000022085.1_ACL60418.1:0.2247509640)100:0.281763,((GCA_001017175.1_KLK94908.1:0.0490399143,GCA_900102135.1_SCY83182.1:0.0871971762)100:0.139859,(GCA_001271345.1_ALA18926.1:0.0264201722,GCA_001887265.1_APF37503.1:0.0317191780)100:0.308874)84:0.036089)100:0.116827,(GCA_001741865.1_AOO82443.1:0.2247662177,GCA_900102525.1_SDG97409.1:0.1348095525)100:0.207798)88:0.073262,((((GCA_000021745.1_ACK49475.1:0.2686379669,GCA_900114285.1_SFK27882.1:0.0882934230)100:0.276246,((GCA_000304315.1_CCJ08946.1:0.0953986265,(GCA_002117405.1_ARN80608.1:0.1730094779,GCA_000325745.1_AGA64295.1:2.5889633410)99:0.100569)99:0.064596,(GCA_001644125.1_OAI27085.1:0.1254634324,GCA_001675455.1_OBS53843.1:0.0973447872)100:0.126887)100:0.117424)70:0.070232,GCA_900187365.1_SNB71435.1:0.4537181568)72:0.077105,(GCA_900104955.1_SEB76374.1:0.3109223451,GCA_000325745.1_AGA64297.1:1.4392722861)64:0.208010)88:0.194986)78:0.135712,(GCA_900129325.1_SHF95052.1:0.4119188227,GCA_000496075.1_ESR23488.1:0.5877686193)61:0.054226)49:0.052519)50:0.061291,(GCA_900104485.1_SDB13122.1:0.3315377484,GCA_900148505.1_SHO61066.1:0.4240327267)87:0.135510)60:0.065096,((((((((((GCA_000011365.1_BAC50075.1:0.0628359536,GCA_000661935.1_AHY50242.1:0.0559568096)100:0.064453,GCA_000336555.1_EKS40318.1:0.2278824458)24:0.023452,GCA_000661935.1_AHY53465.1:0.1487418947)25:0.057419,(GCA_000012725.1_ABA05098.1:0.1019310662,GCA_000013885.1_ABE62548.1:0.1100914484)100:0.097251)8:0.026761,(GCA_000935205.1_KIZ43465.1:0.1432504592,GCA_000195775.1_CAE28332.1:0.1442487318)65:0.055956)69:0.021592,((GCA_001618955.1_KZD24528.1:0.0236338524,GCA_900108575.1_SEI05393.1:0.0200823306)100:0.140629,(GCA_000661935.1_AHY49250.1:0.3412202192,GCA_000661935.1_AHY49276.1:0.4108416113)100:0.191942)94:0.082753)100:0.093350,((GCA_000218565.1_AEI06443.1:0.0000021102,GCA_000218585.1_AEI02867.1:0.0000021102)100:0.106550,GCA_000314735.2_EKS28075.1:0.0812082705)100:0.096606)100:0.106694,GCA_002119765.1_ARQ03137.1:0.4422633091)55:0.042934,((GCA_002355335.1_BAT60294.1:0.2315656156,(GCA_001426945.1_KQZ01010.1:0.2036117842,GCA_001579845.1_AMN42358.1:0.3024128006)100:0.117494)67:0.042891,(((GCA_000010525.1_BAF88203.1:0.2929490314,GCA_000017645.1_ABS69596.1:0.2803604005)24:0.045129,(((GCA_001402875.1_ALK09380.1:0.0000021102,GCA_001459775.1_CUU42043.1:0.0000021102)100:0.319163,GCA_000689395.1_CDO61017.1:0.4958832153)89:0.054841,((GCA_000143145.1_ADJ23253.1:0.2504965355,GCA_000503895.1_AHB48836.1:0.2293222752)16:0.021617,(GCA_000981545.1_CPR21229.1:0.0000021102,GCA_900104305.1_SDP25420.1:0.0000021102)100:0.508890)100:0.158985)95:0.072903)96:0.035163,(GCA_000092925.1_ADH89121.1:0.0964888654,GCA_900100155.1_SCW41752.1:0.1466296017)100:0.237704)100:0.066599)64:0.027898)99:0.102709,((GCA_000153465.1_EAS50289.1:0.2759273472,(GCA_000153705.1_EAU40108.1:0.2544267209,GCA_900176465.1_SMC98979.1:0.2267304403)85:0.070415)100:0.154464,((GCA_000800175.1_KHJ54347.1:0.0377512674,GCA_900141975.1_SHI72284.1:0.0248833542)100:0.276826,GCA_900104035.1_SDO11555.1:0.5988026665)65:0.111914)91:0.120999)59:0.053773)48:0.045514,GCA_001676615.1_OCC01490.1:0.6129490213)68:0.069237,((((((((((((((((((((GCA_000011965.2_AAV95419.1:0.0888006113,GCA_900172225.1_SLN36557.1:0.1944165620)100:0.083072,GCA_900116455.1_SFT84023.1:0.2200757989)98:0.049704,(((((GCA_000203975.3_KID10556.1:0.0277108209,GCA_000511355.1_AHD00784.1:0.0480005990)100:0.063779,(((GCA_000511385.1_AHD09411.1:0.0738824055,(GCA_001258055.1_CRL14418.1:0.0000021102,GCA_900113345.1_SFG29304.1:0.0000021102)100:0.044409)100:0.080437,GCA_000376545.2_ANP40641.1:0.1788003071)97:0.034009,(GCA_001678945.1_ANP34963.1:0.1115398251,GCA_900102795.1_SCZ57434.1:0.1789459615)70:0.008682)64:0.030523)80:0.036112,(((((GCA_001458175.1_CUH53539.1:0.1170346371,GCA_900114415.1_SFK58303.1:0.0453295830)100:0.037796,GCA_900142085.1_SHI88482.1:0.2211946078)22:0.055081,GCA_900129685.1_SHG36907.1:0.1762322456)16:0.025143,(((((GCA_000152805.1_EAQ11301.1:0.1186979944,GCA_900177545.1_SMH58009.1:0.2553172068)61:0.071312,(GCA_001307765.1_KPN63156.1:0.0831542714,GCA_900109955.1_SEW22308.1:0.1622778120)100:0.080821)6:0.000002,((GCA_000299875.1_EKE72855.1:0.1176426952,(GCA_900114135.1_SFJ14254.1:0.1102735014,(GCA_900109555.1_SEK17701.1:0.0000021102,GCA_900172305.1_SLN19786.1:0.0000021102)100:0.200565)97:0.027646)100:0.112618,GCA_900172375.1_SLN65681.1:0.2529370588)97:0.033526)59:0.096859,((GCA_000161835.1_EET48885.1:0.2190364702,GCA_900172235.1_SLN41121.1:0.1481322991)99:0.126601,((GCA_001517585.1_CUX79703.1:0.2169909213,GCA_900106675.1_SDW84339.1:0.2791567712)99:0.107208,((GCA_000153305.1_EAR50975.1:0.2658861247,GCA_900172355.1_SLN16257.1:0.1843649319)100:0.132246,(GCA_000223375.1_AEM40446.1:0.0000024417,GCA_001399515.1_ALJ80633.1:0.0000021102)100:0.241697)86:0.062055)17:0.070560)15:0.024738)53:0.045606,(((GCA_000155735.2_AGI71391.1:0.1679812376,(GCA_001187845.1_AKS46210.1:0.0960671031,GCA_900172275.1_SLN12809.1:0.1335783758)78:0.025479)100:0.090979,GCA_001908835.1_APO86881.1:0.1554247382)100:0.061283,((GCA_000765015.1_KGK78942.1:0.0111333261,GCA_900141945.1_SHJ01921.1:0.0190336567)100:0.273632,(GCA_001404155.1_CRK74026.1:0.0000025055,GCA_900114125.1_SFJ30213.1:0.0000029122)100:0.363504)73:0.042735)76:0.026307)35:0.055226)45:0.023593,((GCA_001890925.1_OJI94175.1:0.1804627205,GCA_000812665.2_AML52468.1:0.3774599419)68:0.046265,(GCA_900095785.1_SCM68421.1:0.0000021102,GCA_900115865.1_SFQ23888.1:0.0000021102)100:0.239667)43:0.023474)65:0.049945)90:0.032726,(GCA_000814025.1_KIC48570.1:0.0062280208,GCA_001969365.1_APX11683.1:0.0536105903)100:0.108438)92:0.038323,GCA_001458355.1_CUH62643.1:0.2029382781)81:0.051933)79:0.026803,((GCA_900109035.1_SEK05089.1:0.2032123770,((GCA_900156525.1_SIT84163.1:0.2869289674,GCA_001981245.1_APX88790.1:0.4357843923)98:0.092907,GCA_900114485.1_SFK69754.1:0.3784992148)18:0.043343)17:0.029950,(((GCA_001403795.1_CTQ50584.1:0.0644503724,GCA_900109285.1_SEK98197.1:0.2791728377)100:0.129744,(((GCA_900110115.1_SEN64294.1:0.0109841610,GCA_900141995.1_SHI34068.1:0.0000020446)100:0.140793,GCA_000299575.1_EKE43676.1:0.4458602165)88:0.046327,(GCA_900113405.1_SFG19319.1:0.0000026530,GCA_900172315.1_SLN17178.1:0.0000020831)100:0.488943)100:0.129117)100:0.162429,(GCA_002210095.1_OWU74676.1:0.3446044337,(GCA_000521865.1_ETX26627.1:0.2746323435,GCA_900115815.1_SFQ52230.1:0.1568633604)100:0.432844)97:0.060326)17:0.028996)88:0.025334)64:0.040931,((((GCA_000014045.1_ABG32715.1:0.0331782527,GCA_000154785.2_AEI94401.1:0.0256211988)100:0.182867,GCA_000152605.1_EAP84565.1:0.1691898867)72:0.053672,GCA_900100005.1_SDH98262.1:0.2109333381)53:0.010962,(((GCA_000152625.1_EAP76140.1:0.2131161434,(GCA_001247715.1_KNX41599.1:0.2472559256,GCA_900172295.1_SLN14855.1:0.1581844996)99:0.080532)98:0.069464,GCA_000622405.1_KIN69323.1:0.2136399395)98:0.033840,GCA_000172095.1_EDQ04862.1:0.2890416837)98:0.053707)69:0.035231)51:0.033767,((GCA_000152725.1_EAQ01506.1:0.2004343398,GCA_900172385.1_SLN26897.1:0.1715164115)100:0.102372,GCA_900110425.1_SEO95192.1:0.2798173527)96:0.094069)56:0.028828,GCA_900110775.1_SEP56247.1:0.1450532558)82:0.049846,GCA_900107355.1_SDY54480.1:0.1741383093)82:0.032588,GCA_001205715.1_KNG92978.1:0.1893011662)87:0.050124,(((((((((GCA_000153725.1_EAU46261.1:0.1350098284,(GCA_001969385.1_APX25043.1:0.0000021102,GCA_900112435.1_SFD12130.1:0.0000021102)100:0.092163)76:0.043075,GCA_900102075.1_SDE88397.1:0.1171906851)34:0.003028,((GCA_001482405.1_KUF12374.1:0.1782522032,GCA_900100085.1_SDI75418.1:0.0928296572)97:0.072889,((GCA_001038505.1_KMK67124.1:0.1472203299,GCA_900188035.1_SNR40934.1:0.2013010163)66:0.041777,(GCA_002115725.1_OSQ57349.1:0.0546413468,GCA_002115805.1_OSQ50788.1:0.0061415499)100:0.164593)99:0.059285)89:0.051015)40:0.017803,GCA_000442255.1_EPX78125.1:0.0867800074)60:0.022834,GCA_001975705.1_APZ54614.1:0.1380426723)96:0.034727,(GCA_001687105.1_ANT59115.1:0.0445316111,GCA_900116195.1_SFS38546.1:0.0288324939)100:0.066040)76:0.045780,GCA_000169415.1_EBA07335.1:0.1767608030)48:0.022707,GCA_001458375.1_CUH76876.1:0.1346568055)40:0.026323,((((GCA_002211155.1_OWV60308.1:0.0110704177,GCA_002211205.1_OWV66566.1:0.0054652027)22:0.005465,(GCA_002211225.1_OWV50412.1:0.0000021102,GCA_900101505.1_SDC01126.1:0.0000021102)98:0.000002)97:0.085793,(GCA_002237555.1_ASP21419.1:0.0304100370,GCA_900188425.1_SNS00261.1:0.0368804311)100:0.056109)98:0.037486,GCA_900184945.1_SMX48421.1:0.1750311509)100:0.079583)92:0.064938)63:0.028100,(((GCA_001046955.1_AKO97215.1:0.0070061282,GCA_900109145.1_SEJ56615.1:0.0090121716)100:0.171348,(GCA_900116005.1_SFR04907.1:0.1692501858,GCA_900111875.1_SFA78765.1:0.2582501689)71:0.023242)94:0.067944,GCA_000671395.1_KCV83417.1:0.1973953292)75:0.046169)92:0.074173,((((GCA_900107025.1_SDX40316.1:0.3414983873,GCA_000012905.2_ABA78150.1:0.2061473842)86:0.051340,((GCA_900110025.1_SEM93168.1:0.1687285820,GCA_900110135.1_SEN07577.1:0.1842723083)98:0.053833,((GCA_900156815.1_SIS79262.1:0.2466251517,GCA_900142295.1_SIN97413.1:0.5139350179)98:0.091059,(GCA_000442275.2_EPX78998.1:0.1068221495,GCA_900111945.1_SFR49120.1:0.0857488263)100:0.286019)97:0.081268)84:0.045087)95:0.046229,(((((GCA_000740775.1_KFI33061.1:0.0194096928,GCA_000740795.1_KFI31730.1:0.0451099951)100:0.245846,GCA_000442315.1_EPX85903.1:0.3089212167)97:0.086952,GCA_000600975.2_EYD72453.1:0.2515327899)86:0.041289,(GCA_000836695.1_KIQ68926.1:0.1795427534,GCA_900141735.1_SHI67894.1:0.2164326586)100:0.083475)96:0.078343,GCA_900115595.1_SFP27569.1:0.3001076781)98:0.069025)98:0.097666,((GCA_000018145.1_ABV93542.1:0.2920577314,GCA_000738435.1_AII87032.1:0.2141814952)99:0.083005,(GCA_900107235.1_SDX98828.1:0.2514307101,((GCA_900099935.1_SDK13893.1:0.1333020034,GCA_900112335.1_SFB80116.1:0.2639591861)97:0.044109,GCA_900188335.1_SNS77323.1:0.1875015074)100:0.172288)97:0.076255)80:0.021124)90:0.034107)63:0.024351,((GCA_001305615.1_ALG90556.1:0.1706902130,GCA_900184935.1_SMX42568.1:0.1682974484)100:0.103316,(GCA_001548075.1_BAQ69573.1:0.0094898023,GCA_001633165.1_ANB34531.1:0.0066369409)100:0.220602)67:0.056443)98:0.037416,GCA_000647975.1_KAJ54522.1:0.2520936840)98:0.039912,GCA_000590925.1_AHM05413.1:0.1787774372)95:0.057053,GCA_900102905.1_SDK52527.1:0.2029794051)99:0.068441,((((GCA_000021865.1_ADE86089.1:0.2083921196,(GCA_000714535.1_KEO56327.1:0.0938692212,GCA_000715505.1_KEP69268.1:0.1631000811)100:0.078601)100:0.071325,GCA_000740785.1_KFI24702.1:0.1816466335)100:0.110525,(GCA_000203895.1_ABL70231.1:0.1367995469,GCA_000444995.1_AGT07865.1:0.1315770367)100:0.138409)100:0.114079,GCA_001620265.1_AMY68681.1:0.1203906173)100:0.102641)40:0.029883,((GCA_900111545.1_SES98903.1:0.0000021102,GCA_900143155.1_SHN50822.1:0.0000021125)100:0.281661,(GCA_900106695.1_SDW24468.1:0.2460281519,GCA_900113695.1_SFH97850.1:0.1999811732)100:0.180961)96:0.165430)28:0.021145,GCA_900184815.1_SMX22118.1:0.3875160316)87:0.122568,(GCA_000017565.1_ABS64779.1:0.2323591777,GCA_000739695.1_GAK44519.1:0.4912208712)100:0.094010)96:0.075681)62:0.029841,((GCA_900107585.1_SEA46507.1:0.4544997969,GCA_002088295.1_ORE94640.1:0.4605251082)91:0.113595,GCA_001708935.1_ODA68475.1:0.6965584843)49:0.160130)41:0.052115,(((GCA_000828475.1_BAQ17552.1:0.0908483537,GCA_001723285.1_ODS00910.1:0.1528421489)100:0.406892,((GCA_000166055.1_ADP69657.1:0.0000022601,GCA_000636015.1_KAI94618.1:0.0468568526)100:0.646217,((GCA_000013025.1_ABI78452.1:0.1730384970,GCA_000685315.1_KCZ97715.1:0.0696242484)100:0.257107,GCA_000023785.1_ACT59387.1:0.7922755338)100:0.713525)12:0.022148)11:0.060385,(GCA_900199215.1_SNT75826.1:0.4632962515,GCA_000152825.2_ADM10692.1:0.8196662406)95:0.215967)16:0.073173)18:0.030944,(((((((GCA_000010725.1_BAI72240.1:0.0761298062,GCA_000632475.2_AIB11963.1:0.1447331529)100:0.130048,(((GCA_000299935.1_EKE75270.1:0.1409883722,GCA_001618175.1_KZD07665.1:0.0963597370)96:0.046308,((GCA_900177295.1_SMF69894.1:0.0000022807,GCA_900188055.1_SNS05142.1:0.0000023223)100:0.463444,GCA_900100655.1_SDF70943.1:0.5062521586)88:0.138524)63:0.046390,(GCA_000982415.1_KKJ75510.1:0.0247648718,GCA_001026905.1_KLN61367.1:0.0265287812)100:0.540831)75:0.066471)69:0.032932,(((GCA_000016185.1_ACI97552.1:0.1805095568,GCA_002251795.1_OYQ33511.1:0.3652390808)100:0.127045,(GCA_000225995.2_EGY00811.1:0.0148932507,GCA_000730165.2_ASG20756.1:0.0000022414)100:0.323040)100:0.098719,(GCA_000576635.1_EWY36830.1:0.2450427031,GCA_000936425.1_KJB93555.1:0.1677348169)100:0.336861)80:0.035712)82:0.072446,(((GCA_000767795.1_KGM30265.1:0.0210743709,(GCA_002195995.1_OWJ64939.1:0.1464878713,GCA_002195995.1_OWJ69053.1:0.0070724728)100:0.055111)100:0.278670,(GCA_002251755.1_OYQ28684.1:0.4089691811,(GCA_000342165.1_EMD84589.1:0.2239103443,GCA_002211145.1_OWV34759.1:0.2457984086)100:0.704163)66:0.161578)52:0.033989,(GCA_900172325.1_SLN54275.1:0.3586875791,(GCA_000264455.2_AFK53599.1:0.0336914602,GCA_001601315.1_KYO51900.1:0.0000023704)100:0.559084)75:0.064973)54:0.066486)52:0.053885,((((GCA_000300235.2_AJD52197.1:0.1237359706,GCA_000300275.1_EKF07613.1:0.0823704463)100:0.206509,(GCA_900093605.1_SCA55045.1:0.3854942654,GCA_001746755.1_OEJ67995.1:0.5245567433)87:0.092189)81:0.066214,(GCA_000968135.1_CCQ73962.1:0.4624321098,(GCA_900167455.1_SJZ47628.1:0.4658066149,GCA_900101935.1_SDD63901.1:0.5158277606)96:0.046616)93:0.040644)85:0.049656,(GCA_900102465.1_SDG38738.1:0.3027820476,GCA_000024465.1_ADE38741.1:0.6044813123)95:0.118766)86:0.057978)65:0.083386,(((((GCA_000013085.1_ABC22697.1:0.2375468341,GCA_000284415.2_CCG07168.1:0.4389084066)100:0.268466,(GCA_900100455.1_SDG44235.1:0.3756353085,GCA_900101965.1_SDE42622.1:0.4526032619)88:0.139775)33:0.025956,((((GCA_000014285.2_ABI61717.1:0.0000021820,GCA_000576085.2_AHJ62642.1:0.0167509357)100:0.468699,(((((((GCA_000011685.1_AAW62021.1:0.0941417606,GCA_000234355.2_EHH68317.1:0.0281235696)97:0.078158,GCA_000723565.1_CDG33993.1:0.3911982350)100:0.126470,((GCA_000617865.1_GAJ27710.1:0.2368457929,GCA_002005465.1_AQS87342.1:0.0896120361)99:0.048782,((GCA_000724025.1_CDG39434.1:0.0000028665,GCA_001547995.1_BAT19515.1:0.0000021102)100:0.237684,(GCA_001787335.1_AOX16864.1:0.0043077902,GCA_001787355.1_AOX19836.1:0.0000019966)100:0.081586)100:0.048186)100:0.101257)100:0.067502,GCA_000963885.1_GAN53352.1:0.1957866154)100:0.190429,(GCA_000021325.1_ACI49959.1:0.1743394006,((GCA_000182745.1_BAK83170.1:0.0312982615,GCA_000208635.2_EGG74923.1:0.0381164806)99:0.009623,GCA_000964505.1_GAN99010.1:0.0360903368)100:0.193159)100:0.088562)100:0.113074,(GCA_002005445.1_AQS86323.1:0.2544044092,GCA_002173735.1_ARW46376.1:0.2701626169)100:0.179892)100:0.106764,(GCA_000231445.2_EHD14884.1:0.0000028429,GCA_002153535.1_OUI79416.1:0.0000022314)100:0.552124)100:0.486117)40:0.067389,((GCA_000016725.1_ABQ30443.1:0.0000029483,GCA_000202835.1_BAJ80620.1:0.0000021291)100:0.438755,(GCA_000306035.1_EKM99163.1:0.1328272971,GCA_000964385.1_GAN80225.1:0.1199914755)100:0.326942)100:0.177486)99:0.130459,((GCA_000164635.1_EFH10824.1:0.2426450419,GCA_900141905.1_SHK18837.1:0.4275214739)99:0.061462,(GCA_900101615.1_SDC34704.1:0.0000023146,GCA_900104205.1_SDB70776.1:0.0049210774)100:0.268532)100:0.371652)99:0.241065)80:0.073329,(GCA_001611975.1_AMW35278.1:0.6981018406,((GCA_000009985.1_BAE51667.1:0.0816590450,(GCA_000294655.1_CCG39886.1:0.0256685786,GCA_900108475.1_SEH33738.1:0.0353347144)100:0.254986)100:0.129375,GCA_000513295.1_CDK98086.1:0.2672254492)100:0.449564)33:0.172127)32:0.055342,(GCA_000315795.1_EKV30804.1:0.3543269081,GCA_900156605.1_SIS37996.1:0.5908017589)31:0.102437)98:0.075586)66:0.072312,((((((((((GCA_000013005.1_ABC63395.1:0.2012575269,(GCA_001304795.1_ALG61257.1:0.0000021327,GCA_001306275.1_KPM12672.1:0.0000021187)100:0.500873)99:0.085961,(GCA_000715015.1_KEO91503.1:0.2859846491,(GCA_001663175.1_ANK13628.1:0.1410940437,GCA_001677335.1_OBV12539.1:0.2266526172)100:0.103448)100:0.048761)99:0.055889,(GCA_000013325.1_ABD26463.1:0.2333162037,GCA_000235975.2_EHJ58991.1:0.1588506151)98:0.072805)23:0.021138,(GCA_001281485.1_ALE16523.1:0.2467420654,(GCA_001028705.1_AKM09962.1:0.2999861269,(GCA_000013985.1_ABF52553.1:0.0975678409,GCA_001610975.1_AMU96291.1:0.1027214718)100:0.275130)80:0.072801)74:0.076097)27:0.032288,GCA_001008165.2_AKH41658.1:0.2720221139)93:0.073615,GCA_001661675.2_ARU15721.1:0.5720533905)92:0.097113,((((GCA_000016765.1_ABQ69566.1:0.0737987730,(GCA_002355275.1_ATE63050.1:0.0000024088,GCA_002367875.1_PCE43227.1:0.0000025000)100:0.105670)100:0.190511,(GCA_000175255.2_AEH62906.1:0.2234395670,GCA_000218875.1_AEI37573.1:0.1517016880)100:0.440322)90:0.061612,(GCA_000091125.1_BAI95674.1:0.0326635633,GCA_000147835.3_AEG49427.1:0.0748619981)100:0.167970)90:0.040333,GCA_001586395.2_KZB96727.1:0.3883431279)100:0.206822)98:0.099793,(GCA_001295965.1_KPF77338.1:0.0027685712,GCA_001713435.1_AOG01880.1:0.0374918868)100:0.388152)97:0.104192,((GCA_002218195.1_ASK87857.1:0.2228672898,GCA_000325745.1_AGA64296.1:1.2325222163)71:0.039779,GCA_900128895.1_SIO00580.1:0.3169688960)97:0.149781)97:0.243477,((((GCA_000014865.1_ABK44832.1:0.6240951204,GCA_002109495.1_OSM05267.1:0.4287916649)99:0.403339,GCA_001982645.1_ONG40106.1:1.1471801205)35:0.146709,(((GCA_000963705.1_KJV10381.1:0.1149785430,GCA_002251735.1_OYQ20615.1:0.1085925360)100:0.864500,(GCA_000017645.1_ABS69523.1:1.2768604878,(GCA_000019845.1_ACB95192.1:0.2943239807,GCA_000021745.1_ACK50122.1:0.4363803377)100:0.610406)100:0.824032)99:0.246188,(GCA_001637395.1_OAB59799.1:2.4632827310,GCA_900111945.1_SFR40154.1:4.6135103848)88:0.798204)86:0.433282)17:0.085876,(((((GCA_000011345.1_BAC08249.1:0.0492825540,GCA_000505665.1_AHB89250.1:0.0471682246)100:0.394443,(((((((((((((GCA_000014265.1_ABG52297.1:0.4022546427,GCA_000317145.1_AFY93726.1:0.3658972024)89:0.096154,(((GCA_000317575.1_AFZ37398.1:0.0523423934,GCA_002355455.1_BAU64949.1:0.0284436725)100:0.143764,(GCA_000332055.1_ELS04079.1:0.1697266291,GCA_002368355.1_BAZ45542.1:0.2281179064)99:0.058636)100:0.149569,GCA_001904615.1_OKH19966.1:0.4051800265)89:0.040851)69:0.041126,((((GCA_000017845.1_ACB51655.1:0.0870658413,(GCA_000167195.1_EAM52816.1:0.0086869249,GCA_000235665.2_EHJ11898.1:0.0000029513)100:0.071271)100:0.189648,((GCA_000317675.1_AFZ53784.1:0.2581631382,(GCA_001548095.1_BAQ60941.1:0.1422380727,GCA_001548115.1_BAQ66646.1:0.0922134289)100:0.124110)100:0.103926,GCA_001747005.1_OEJ78104.1:0.1888625750)100:0.230151)98:0.090540,((GCA_000317615.1_AFZ51833.1:0.1777645248,GCA_000317635.1_AFZ45580.1:0.0806094738)100:0.226373,GCA_000473895.1_ERN41774.1:0.4359597240)100:0.129998)85:0.050942,(GCA_000478195.2_ERT07156.1:0.1309252615,GCA_000972705.2_KKD34968.1:0.0916896774)100:0.273371)75:0.028171)73:0.035389,(((GCA_000021825.1_ACK72182.1:0.2597807640,(GCA_000297435.1_CCI32065.1:0.0000024364,GCA_000312205.1_CCI06685.1:0.0176657907)100:0.261630)94:0.040273,GCA_000332035.1_ELR99812.1:0.5174361220)86:0.048820,(GCA_000317025.1_AFY78840.1:0.0092694372,GCA_001904635.1_OKH25305.1:0.0492347734)100:0.180361)70:0.021726)99:0.068123,(((GCA_000155555.1_EDX76358.1:0.2238900701,GCA_000317515.1_AFZ21319.1:0.1629374961)100:0.028055,(GCA_000211815.1_EGJ30954.1:0.0140405573,GCA_001942495.1_OLT59242.1:0.0168209528)100:0.150510)100:0.067743,GCA_001276715.1_KOR35440.1:0.2849881986)94:0.058481)84:0.029582,GCA_000317495.1_AFZ14397.1:0.2315299135)86:0.015571,((((((((((GCA_000020025.1_ACC82555.1:0.1323475200,(GCA_000169135.1_EAW44963.1:0.0603283701,GCA_002218065.1_GAX37148.1:0.0296958115)100:0.227009)68:0.024807,(((((((((GCA_000175835.1_EFA68456.1:0.0131451515,GCA_002368135.1_BAZ89423.1:0.0355183244)80:0.004231,GCA_001432185.1_KRH97853.1:0.0000020973)98:0.009068,GCA_000175855.1_EFA72550.1:0.0454437341)100:0.160111,GCA_002368075.1_BAZ79738.1:0.0833033112)98:0.047474,GCA_000196515.1_ADI62749.1:0.1008589492)70:0.000003,GCA_000934435.1_KIY14008.1:0.1958468475)96:0.033884,GCA_000317695.1_AFZ58976.1:0.1023023192)93:0.052646,GCA_000317535.1_AFZ24194.1:0.1132072275)68:0.034530,(GCA_000312705.1_AFW95289.1:0.0160476094,(GCA_000789435.1_KHG41061.1:0.0181702766,GCA_002368115.1_BAZ85876.1:0.0217438429)100:0.028975)100:0.116359)96:0.047257)61:0.033932,GCA_000316575.1_AFY35797.1:0.1302170812)91:0.034653,(GCA_000204075.1_ABA21548.1:0.1149876940,(GCA_001298445.1_ALF55372.1:0.0843771041,GCA_002367975.1_BAY18674.1:0.0512585051)100:0.084740)82:0.023784)97:0.029703,((GCA_002368055.1_BAZ74588.1:0.0000021733,GCA_002368295.1_BAZ01489.1:0.0000021102)100:0.007348,GCA_002368275.1_BAY92094.1:0.0133901072)100:0.141976)94:0.042074,(((GCA_000317555.1_AFZ31675.1:0.0118650627,GCA_001904655.1_OKH24743.1:0.0296344525)100:0.190455,GCA_000317125.1_AFY88348.1:0.2288413849)93:0.051966,GCA_000952155.1_KJH70486.1:0.2355966251)87:0.031587)67:0.013130,(((GCA_000231365.2_EHC13013.1:0.0000023782,GCA_001904645.1_OKH11465.1:0.0000020254)100:0.064522,GCA_001275395.1_KOP25303.1:0.0680885383)100:0.089750,GCA_000317435.1_AFZ00973.1:0.2496539217)83:0.014915)70:0.018487,(GCA_001456025.1_KST67882.1:0.2225123945,((GCA_000346485.2_KYC41945.1:0.0447277140,GCA_000760695.2_KIE12177.1:0.0269691137)100:0.124982,GCA_000828085.2_KIJ81950.1:0.2137645860)99:0.067910)80:0.022001)86:0.026051,GCA_000316665.1_AFY56796.1:0.1871114647)99:0.075214,(GCA_001904725.1_OKH30489.1:0.2550595227,(((GCA_000350105.1_CCH68026.1:0.0000027959,GCA_000350125.1_CCH65365.1:0.0774986373)100:0.021184,GCA_000350125.1_CCH65364.1:0.0903831682)96:0.017593,GCA_000350125.1_CCH65363.1:0.0217571989)100:0.524330)99:0.070048)92:0.034675)81:0.043151,(GCA_001746915.1_OEJ73493.1:0.2455985711,(((GCA_000710505.1_KEI67360.1:0.0325409370,GCA_900009265.1_CUR13854.1:0.0499055030)100:0.245140,((GCA_000180455.1_CBN56482.1:0.2208713080,((GCA_000214075.2_EGK89365.1:0.0185937306,GCA_002412335.1_PCN55047.1:0.1113920421)96:0.015760,GCA_000317475.1_AFZ10338.1:0.0257955911)100:0.167367)100:0.100806,(GCA_000176895.2_CCE20866.1:0.0043392441,GCA_000307915.1_EKD10937.1:0.0000023502)100:0.340618)99:0.068844)98:0.048946,(GCA_002142475.1_BAS57062.1:0.3429824611,GCA_000317105.1_AFY80654.1:0.3486077580)26:0.057472)25:0.046939)90:0.038105)97:0.073264,(GCA_000317045.1_AFY65743.1:0.2951975576,GCA_000018105.1_ABW29339.1:0.3986484309)91:0.045664)88:0.062862,((GCA_000284135.1_BAL30646.1:0.0189301716,GCA_000478825.2_AIE75299.1:0.0516705640)100:0.360946,(((((((((GCA_000020025.1_ACC79986.1:0.1006084432,GCA_000169135.1_EAW46866.1:0.2715969346)100:0.030412,GCA_002367975.1_BAY16930.1:0.2077496636)99:0.058903,(((GCA_000346485.2_KYC41754.1:0.0559159281,GCA_000760695.2_KIE10779.1:0.0780448524)100:0.122363,GCA_000828085.2_KIJ83238.1:0.1414392116)100:0.082916,(GCA_000020025.1_ACC83253.1:0.2048323270,(((((GCA_000169135.1_EAW44866.1:0.0234277326,GCA_002218065.1_GAX34821.1:0.0613960464)100:0.086904,GCA_000204075.1_ABA24489.1:0.2384759834)93:0.045885,(GCA_001298445.1_ALF55753.1:0.0279005660,GCA_002367975.1_BAY16201.1:0.0348291731)100:0.144061)100:0.071245,GCA_000316575.1_AFY36026.1:0.2291497853)61:0.045384,(GCA_000317535.1_AFZ24126.1:0.1669482580,((((((GCA_000175835.1_EFA70344.1:0.0072359139,GCA_002368135.1_BAZ89709.1:0.0164365194)63:0.009120,GCA_001432185.1_KRH96399.1:0.0209218431)84:0.016991,GCA_000175855.1_EFA73596.1:0.0225620415)100:0.314573,(GCA_000196515.1_ADI65332.1:0.0996500708,GCA_000317695.1_AFZ56232.1:0.1003523619)100:0.061894)87:0.013117,GCA_002368075.1_BAZ82540.1:0.0672485587)99:0.123991,(GCA_000312705.1_AFW95858.1:0.0329324087,GCA_002368115.1_BAZ86023.1:0.0840892920)100:0.295458)100:0.139479)100:0.077428)60:0.042234)100:0.271172)100:0.041690)99:0.078271,((GCA_000316665.1_AFY54217.1:0.0525673369,GCA_000316665.1_AFY54424.1:0.0000020818)100:0.347750,(GCA_001456025.1_KST62568.1:0.0000021474,GCA_001456025.1_KST62606.1:0.0000024558)100:0.503629)89:0.107278)88:0.055008,(((GCA_000828085.2_KIJ83379.1:0.2611257830,(GCA_000346485.2_KYC38046.1:0.0423138159,GCA_000760695.2_KIE13479.1:0.1106423630)100:0.296380)100:0.047065,((GCA_000934435.1_KIY15046.1:0.0000026964,GCA_001990805.1_ONN61566.1:0.0000025263)100:0.079232,GCA_001275395.1_KOP26656.1:0.0652307016)100:0.148731)100:0.136327,GCA_000317125.1_AFY88608.1:0.3487274429)94:0.068728)92:0.068264,((GCA_000952155.1_KJH73348.1:0.2811008291,GCA_002075285.2_ASC71614.1:0.7891911052)85:0.076920,(GCA_000021825.1_ACK70696.1:0.5085727273,GCA_000317145.1_AFY92649.1:0.6382068047)92:0.192663)87:0.064715)92:0.106989,(GCA_000317065.1_AFY71781.1:0.4526373163,GCA_000332215.1_ELS33697.1:0.5485956027)100:0.368239)69:0.020563,GCA_000478195.2_ERT08604.1:0.8666630994)100:0.126760,(GCA_000011385.1_BAC90497.1:0.2391613942,GCA_000484535.1_AGY58235.1:0.3210220328)100:0.452797)54:0.086742)53:0.040166)50:0.024846,GCA_000012525.1_ABB57227.1:0.5168837847)46:0.054469,GCA_001870225.1_APB34560.1:0.6247930032)45:0.032599,(GCA_000817775.1_KIF39514.1:0.3459005221,(GCA_001904775.1_OKH49653.1:0.3422028063,GCA_002075285.2_ASC73798.1:0.2567899470)99:0.082784)98:0.120865)50:0.071493)100:0.289477,((((GCA_000155635.1_EDY38551.1:0.1528614054,GCA_000316515.1_AFY28508.1:0.1927707106)100:0.169731,GCA_001182765.1_CRY92582.1:0.1720684880)100:0.195081,GCA_000760175.1_KGG11989.1:0.4601178001)81:0.119849,GCA_000011465.1_CAE19756.1:0.8576480578)97:0.090048)99:0.445477,GCA_000325745.1_AGA65301.1:1.9988090528)85:0.131337,(GCA_000153525.1_EAS84412.1:0.2339060525,GCA_000155895.1_EDZ60038.1:0.0750469444)100:2.246334)95:0.440798)53:0.295172)22:0.121572)21:0.051470)99:0.187662)100:0.102620)100:0.086588)100:0.089750)100:0.275895);
