# Supplementary material for: Assessing the accuracy of phylogenetic rooting methods on prokaryotic gene families
Source: PLoS One. 2020 May 15;15(5):e0232950. doi: 10.1371/journal.pone.0232950 (PMC7228096; doi:10.1371/journal.pone.0232950)
Supplement: S2 Dataset — (ZIP) [file pone.0232950.s003.zip › EmpiricalDataset/GeneTrees_IQTree/000224.aln.treefile]

(GCA_000006905.1_AAK22444.1:0.1509618041,GCA_000092285.1_ADG09033.1:0.0843341656,((GCA_000017265.1_ACG76830.1:0.2388854368,((((((((((((GCA_000148725.1_EFO30597.1:0.2257516904,(GCA_000158095.1_EEE43925.1:0.3368945589,GCA_001403915.1_CTQ42765.1:0.1354370763)100:0.202158)88:0.100909,GCA_900105595.1_SDU21926.1:0.2549472937)100:0.149186,((GCA_000192745.1_ADZ70067.1:0.1548004769,(GCA_001188555.1_KND21393.1:0.0000026083,GCA_002249885.1_OXS37826.1:0.0000026835)100:0.332189)100:0.121736,((GCA_900110875.1_SEQ93327.1:0.1242063321,GCA_900114245.1_SFK80883.1:0.0689665534)100:0.273420,GCA_001907205.1_OKL45214.1:0.4077501209)98:0.110012)97:0.087616)99:0.084367,((GCA_900115225.1_SFO80442.1:0.2317742515,GCA_900215505.1_SNY94173.1:0.1356480325)100:0.580038,GCA_900104485.1_SDB44896.1:0.6406088346)90:0.071004)72:0.134339,(GCA_000739695.1_GAK46028.1:0.3663787334,((((((((GCA_000014265.1_ABG51697.1:0.0358949652,((GCA_002260545.1_OZH51248.1:0.0000023908,GCA_002260545.1_OZH51534.1:0.0000026609)100:0.020568,((GCA_000017845.1_ACB54192.1:0.0240585339,(GCA_000167195.1_EAM51155.1:0.0000026609,GCA_000235665.2_EHJ13104.1:0.0000026609)100:0.026832)100:0.053357,GCA_000317615.1_AFZ51225.1:0.0799455549)95:0.025360)43:0.017424)98:0.053419,(GCA_000018105.1_ABW28049.1:0.1909293688,(GCA_000473895.1_ERN41295.1:0.1663999451,GCA_002075285.2_ASC73703.1:0.1028335567)100:0.132588)100:0.173327)77:0.046257,GCA_000317435.1_AFZ00711.1:0.1491002107)76:0.015218,(GCA_000316665.1_AFY54795.1:0.0500987855,GCA_001456025.1_KST63398.1:0.0223311281)100:0.078526)100:0.243494,(GCA_000689395.1_CDO58371.1:0.2704347701,(GCA_000153525.1_EAS84062.1:0.1280127660,GCA_000155895.1_EDZ60732.1:0.0640191214)100:0.635076)99:0.094107)100:0.116913,(GCA_000148725.1_EFO28749.1:0.2505495001,GCA_000203895.1_ABL69441.1:0.1981087658)97:0.072730)84:0.097420,(GCA_900110135.1_SEO03469.1:0.4001870533,(((GCA_001620265.1_AMY68398.1:0.4944587626,GCA_900107585.1_SEB01505.1:0.2108703926)96:0.041724,(GCA_900115815.1_SFQ61121.1:0.1752227788,GCA_000153725.1_EAU48314.1:1.7080796725)99:0.084238)92:0.009962,GCA_001482405.1_KUF08638.1:0.6877266961)100:0.119227)81:0.067551)90:0.023571,(GCA_001741865.1_AOO85053.1:0.4709733707,(GCA_000091125.1_BAI96737.1:0.4006883430,GCA_001028705.1_AKM11481.1:0.3466857272)100:0.570629)99:0.177311)100:0.339525)54:0.071205)51:0.052336,(GCA_000017565.1_ABS64271.1:0.4329868521,GCA_900101935.1_SDD84461.1:0.7797737867)90:0.163536)70:0.078469,((GCA_000319385.1_AFX98472.1:0.1618080076,GCA_000510265.1_AHC73408.1:0.2646984379)100:0.661527,GCA_900102465.1_SDF98225.1:0.1372231956)100:0.600761)87:0.103028,(((GCA_000152825.2_ADM08407.1:0.6717409359,((((((((((((((((((((((GCA_000009985.1_BAE51111.1:0.1052714370,GCA_000513295.1_CDK99353.1:0.2746310184)14:0.075402,(GCA_000982415.1_KKJ75522.1:0.1289744483,GCA_001026905.1_KLN61380.1:0.1779336477)100:0.776476)99:0.109375,(GCA_000294655.1_CCG39956.1:0.0231876692,GCA_900108475.1_SEH30774.1:0.0000023217)100:0.377977)96:0.134648,GCA_002251795.1_OYQ32891.1:0.6094976714)94:0.121126,(GCA_000299935.1_EKE77629.1:0.0413439450,GCA_001618175.1_KZD07671.1:0.2049731620)100:0.218759)15:0.044631,GCA_900172325.1_SLN49871.1:0.4491820487)95:0.059241,(GCA_000936425.1_KJB97074.1:0.2837726478,(GCA_000010725.1_BAI71926.1:0.1246635001,GCA_000632475.2_AIB11671.1:0.2091240361)100:0.402112)92:0.035937)94:0.050567,(GCA_000164635.1_EFH09922.1:0.4194300153,(GCA_000264455.2_AFK55201.1:0.0366405739,GCA_001601315.1_KYO57472.1:0.0000020573)100:0.450672)93:0.270883)68:0.004489,(((((GCA_000300235.2_AJD51783.1:0.0520466503,GCA_000300275.1_EKF07845.1:0.1652382834)100:0.255726,(GCA_001746755.1_OEJ69081.1:0.4099866517,GCA_900093605.1_SCA54879.1:0.5002621087)100:0.038214)100:0.217649,GCA_000968135.1_CCQ74259.1:0.2315550605)100:0.103105,(GCA_000014865.1_ABK45647.1:0.2548880423,GCA_002109495.1_OSM02034.1:0.3710003649)100:0.220271)100:0.163496,GCA_000315795.1_EKV28445.1:0.4516355089)92:0.124758)69:0.048449,GCA_900100455.1_SDH73671.1:0.4404990420)74:0.112543,(GCA_000016185.1_ACI98562.1:0.3472004530,(GCA_000767795.1_KGM34869.1:0.0142235201,GCA_002195995.1_OWJ60868.1:0.0514527414)100:0.338287)94:0.102839)7:0.009941,(GCA_002005445.1_AQS85534.1:0.6067610800,((GCA_000963705.1_KJV10935.1:0.0954281522,GCA_002251735.1_OYQ18671.1:0.1634149122)100:0.320439,GCA_900156605.1_SIS99433.1:0.2307659158)100:0.133363)79:0.103756)5:0.052553,(GCA_000013085.1_ABC22412.1:0.5464928286,((GCA_900101965.1_SDE54940.1:0.3628568163,GCA_000964365.1_GAN76649.1:0.3420936108)62:0.090151,GCA_000284415.2_CCG06759.1:0.4356146241)93:0.105841)12:0.055164)7:0.018274,((((GCA_000014285.2_ABI61867.1:0.0000023518,GCA_000576085.2_AHJ62799.1:0.0519668143)100:0.413100,(GCA_900101615.1_SDC49663.1:0.0000026609,GCA_900104205.1_SDB44864.1:0.0000026609)100:0.275378)86:0.098569,((((GCA_000021325.1_ACI52828.1:0.2723734358,(GCA_000182745.1_BAK83057.1:0.1062921394,(GCA_000208635.2_EGG74869.1:0.0129267969,GCA_000964505.1_GAO00485.1:0.1885328122)99:0.029165)100:0.091915)100:0.146506,((GCA_000963885.1_GAN53740.1:0.2088524525,(((((GCA_000011685.1_AAW61757.1:0.1860863611,GCA_000234355.2_EHH69422.1:0.1218845538)100:0.458010,(GCA_001787335.1_AOX17256.1:0.0000022208,GCA_001787355.1_AOX20134.1:0.0097182468)100:0.217071)97:0.056545,GCA_000617865.1_GAJ28043.1:0.1922426629)98:0.077779,GCA_002005465.1_AQS87177.1:0.4123331154)99:0.112632,(GCA_000724025.1_CDG39908.1:0.0000022412,GCA_001547995.1_BAT19203.1:0.0101533272)100:0.235542)100:0.192076)99:0.107372,(GCA_000723565.1_CDG33807.1:0.1296498110,GCA_002003665.1_OOL19752.1:0.2234857029)100:0.620554)76:0.011327)100:0.157889,GCA_002173735.1_ARW48476.1:0.4896682758)86:0.052339,GCA_000576635.1_EWY41771.1:0.3269167390)75:0.050629)80:0.125447,(((GCA_000231445.2_EHD14672.1:0.0000023206,GCA_002153535.1_OUI78966.1:0.0000026137)100:0.577131,(GCA_000306035.1_EKN00855.1:0.2570880468,GCA_000964385.1_GAN81708.1:0.2334252012)71:0.114198)92:0.073231,GCA_900141905.1_SHI79695.1:0.7335012895)93:0.096393)77:0.079017)71:0.089792,(GCA_900100655.1_SDF46491.1:0.7730260727,GCA_000982415.1_KKJ77441.1:0.8148773433)39:0.126367)8:0.108891,((GCA_000016725.1_ABQ31460.1:0.0151008332,GCA_000202835.1_BAJ81866.1:0.0000025187)100:0.533042,(GCA_900177295.1_SMF07788.1:0.0000026846,GCA_900188055.1_SNR35692.1:0.0000020790)100:0.211560)42:0.102016)51:0.103766,((GCA_000225995.2_EGY00963.1:0.0000023035,GCA_000730165.2_ASG23608.1:0.0114526622)100:0.284063,GCA_900167455.1_SJZ50014.1:0.7320690708)75:0.117688)100:0.205462,GCA_900107585.1_SDZ77770.1:0.2384483652)96:0.094516,((((((((((GCA_000011965.2_AAV94969.1:0.1021915940,(GCA_900111875.1_SFA79677.1:0.1794222294,((((GCA_900172225.1_SLN37596.1:0.0620666586,(GCA_001046955.1_AKO96535.1:0.0000029168,GCA_900109145.1_SEI83339.1:0.0000023697)100:0.258698)100:0.058756,(GCA_002115725.1_OSQ59752.1:0.1418786634,GCA_002115805.1_OSQ52139.1:0.1057622027)100:0.101758)99:0.104987,(GCA_900109955.1_SEW17790.1:0.3349816181,GCA_900116455.1_SFU14372.1:0.1609665760)98:0.042550)91:0.040879,(GCA_900142085.1_SHJ25589.1:0.2122133097,GCA_001890925.1_OJI92283.1:0.4918812050)67:0.064115)67:0.043103)95:0.020268)96:0.071514,((GCA_900110775.1_SEP61290.1:0.1792051136,(GCA_001305615.1_ALG90244.1:0.2001746224,GCA_900172295.1_SLN12461.1:0.2100041434)100:0.064106)98:0.016032,(GCA_001307765.1_KPN62533.1:0.2496946739,GCA_001458355.1_CUH62494.1:0.1215508882)97:0.095419)95:0.019035)96:0.026879,(((((((((GCA_000203975.3_KID10348.1:0.0389552202,GCA_000511355.1_AHD00990.1:0.1303224322)100:0.041584,GCA_900107355.1_SDY57670.1:0.3671122092)75:0.085516,GCA_000511385.1_AHD09713.1:0.0766324404)72:0.044647,((GCA_001258055.1_CRL14167.1:0.0000026609,GCA_900113345.1_SFG19268.1:0.0000026995)100:0.069505,((GCA_000442275.2_EPX79092.1:0.1702609108,GCA_900111945.1_SFR48514.1:0.1468462219)100:0.191761,GCA_000161835.1_EET49741.1:0.2483622601)99:0.106202)77:0.068323)97:0.049961,(((GCA_001403795.1_CTQ50600.1:0.2497581381,((((GCA_900184935.1_SMX34978.1:0.2191939480,GCA_900184815.1_SMX22236.1:0.2571734252)16:0.091421,GCA_000444995.1_AGT09294.1:0.2560495614)14:0.015056,GCA_900172375.1_SLN40185.1:0.2435021214)13:0.030168,GCA_900109285.1_SEL65350.1:0.2074960751)96:0.060592)91:0.070880,((GCA_000590925.1_AHM04956.1:0.0788497984,(GCA_900107235.1_SDY00885.1:0.3785799676,GCA_900156525.1_SIT75936.1:0.4100697103)98:0.075733)98:0.049108,(((GCA_000155735.2_AGI72222.1:0.2058424875,GCA_001187845.1_AKS46080.1:0.1195177020)98:0.054606,GCA_900172275.1_SLN16756.1:0.2040865452)99:0.052299,((GCA_000169415.1_EBA08846.1:0.0462622363,GCA_001458375.1_CUH80467.1:0.1851890022)100:0.105860,GCA_001482405.1_KUF11752.1:0.1241170026)100:0.067238)98:0.072512)96:0.025066)92:0.080988,(((((GCA_002211155.1_OWV60049.1:0.0249666314,GCA_002211205.1_OWV66823.1:0.0000025389)85:0.000003,(GCA_002211225.1_OWV50152.1:0.0000025062,GCA_900101505.1_SDC11712.1:0.0000027245)100:0.012311)100:0.121196,GCA_002237555.1_ASP21939.1:0.1033458270)34:0.015764,GCA_900188425.1_SNS56299.1:0.1015998608)64:0.035583,((((((GCA_000299875.1_EKE72051.1:0.1107967404,GCA_000647975.1_KAJ56861.1:0.2258999243)98:0.045300,GCA_900114135.1_SFJ69767.1:0.2606137999)91:0.062727,((GCA_900095785.1_SCM67891.1:0.0000029419,GCA_900115865.1_SFQ54243.1:0.0000028631)100:0.151521,GCA_000671395.1_KCV83570.1:0.3161626749)94:0.073547)87:0.014753,((GCA_900109555.1_SEL25281.1:0.0000025919,GCA_900172305.1_SLN64879.1:0.0000026609)100:0.142408,(GCA_000740775.1_KFI34217.1:0.0742247889,GCA_000740795.1_KFI31873.1:0.0449554292)100:0.405932)89:0.057550)93:0.068378,((GCA_001458175.1_CUH53100.1:0.2023082540,GCA_900129685.1_SHG23756.1:0.2100125661)99:0.047124,GCA_900114415.1_SFK64754.1:0.1144997084)100:0.082661)80:0.000003,GCA_001908835.1_APO86777.1:0.2051907423)99:0.125976)63:0.050107)65:0.055251)68:0.029316,GCA_900184945.1_SMX36278.1:0.1176275038)74:0.039940,GCA_000152725.1_EAQ03325.1:0.1759768334)84:0.011960,((GCA_000018145.1_ABV93257.1:0.1477272641,GCA_001981245.1_APX88700.1:0.1331518663)100:0.061774,GCA_900100005.1_SDH98732.1:0.1995537296)85:0.020128)90:0.046693,((GCA_900172235.1_SLN10203.1:0.1097776094,GCA_002210095.1_OWU78023.1:0.2515582129)11:0.049573,(((GCA_900188035.1_SNR70541.1:0.1584154067,GCA_001038505.1_KMK67373.1:0.2182507818)95:0.053377,(GCA_001678945.1_ANP34943.1:0.0000025326,GCA_001678945.1_ANP38850.1:0.0000025794)100:0.111567)25:0.019154,GCA_900109035.1_SEI43331.1:0.2281661021)2:0.016799)5:0.000002)10:0.026071)82:0.068886,(GCA_900102905.1_SDL01633.1:0.1910476336,(GCA_000765015.1_KGK79031.1:0.0000029649,GCA_900141945.1_SHI55008.1:0.0143437731)100:0.438196)86:0.107884)89:0.020127,((((GCA_000153725.1_EAU43576.1:0.0546845949,GCA_900102075.1_SDE98233.1:0.1212586874)100:0.042371,GCA_001687105.1_ANT59237.1:0.1963624360)92:0.034276,(((GCA_001975705.1_APZ54356.1:0.0592540774,(GCA_001969385.1_APX24304.1:0.0000025674,GCA_900112435.1_SFB84463.1:0.0000024917)100:0.213908)46:0.049679,((GCA_900100085.1_SDJ43634.1:0.1497195626,GCA_900102795.1_SCZ58315.1:0.3420226092)77:0.079773,GCA_000376545.2_ANP40429.1:0.2484245795)40:0.015804)90:0.036011,(GCA_900116195.1_SFS36019.1:0.0698432359,GCA_000442255.1_EPX76068.1:0.1608382029)98:0.018282)82:0.013346)99:0.063499,((GCA_001517585.1_CUX81116.1:0.1847935460,GCA_000521865.1_ETX29824.1:0.1937531842)99:0.061777,((((GCA_000152805.1_EAQ11578.1:0.1061376968,(GCA_000812665.2_AML52763.1:0.2803762344,GCA_000738435.1_AII87074.1:0.6317717333)100:0.125246)100:0.106864,(GCA_900099935.1_SDJ42365.1:0.1796544157,GCA_900142295.1_SIN91115.1:0.1650719780)99:0.050718)98:0.056432,(GCA_900112335.1_SFC54645.1:0.1457841752,GCA_900188335.1_SNT37784.1:0.1010553465)100:0.181937)96:0.046083,GCA_900115815.1_SFQ41486.1:0.1647796371)91:0.027423)90:0.022507)93:0.031446)84:0.019833,(((((((GCA_900110425.1_SEO27785.1:0.2529660185,GCA_000299575.1_EKE43601.1:0.2007445097)91:0.024263,(GCA_900113405.1_SFH34298.1:0.0000022391,GCA_900172315.1_SLN60069.1:0.0000024362)100:0.129564)91:0.027406,(GCA_900110115.1_SEM87646.1:0.0751278250,GCA_900141995.1_SHI44406.1:0.0000025120)100:0.116534)100:0.056743,GCA_900141735.1_SHI30202.1:0.1168701585)100:0.068121,((((GCA_000014045.1_ABG32157.1:0.1304385578,GCA_000154785.2_AEI93938.1:0.1370672086)100:0.197382,(GCA_000600335.2_EYD73499.1:0.2301788685,GCA_000622405.1_KIN69756.1:0.6096303134)39:0.109290)17:0.077261,(GCA_000172095.1_EDQ04125.1:0.1742522501,GCA_900114485.1_SFL50282.1:0.3185796402)22:0.184994)13:0.012942,(((GCA_000814025.1_KIC48623.1:0.0575417998,GCA_001969365.1_APX13763.1:0.0978472954)92:0.088769,(GCA_001404155.1_CRK74296.1:0.0000026609,GCA_900114125.1_SFJ45309.1:0.0000026609)100:0.489284)99:0.177723,GCA_000152605.1_EAP84298.1:0.4443865346)21:0.084750)38:0.057448)12:0.027352,((GCA_000836695.1_KIQ68744.1:0.1442954453,GCA_900115595.1_SFP48052.1:0.1788154292)99:0.047649,(GCA_900177545.1_SMH55989.1:0.1844370432,(GCA_000223375.1_AEM40870.1:0.0000026609,GCA_001399515.1_ALJ81029.1:0.0000026609)100:0.444739)100:0.072294)97:0.099033)91:0.028901,GCA_000152625.1_EAP76206.1:0.1361827540)82:0.018497)75:0.000002,(GCA_900116005.1_SFQ95553.1:0.1760705214,GCA_001247715.1_KNX42566.1:0.2019295744)92:0.064170)89:0.084210,((((GCA_000714535.1_KEO51714.1:0.1663538763,(GCA_001548075.1_BAQ69221.1:0.0000026609,GCA_001633165.1_ANB34862.1:0.0000026609)100:0.131974)100:0.046325,GCA_900106675.1_SDW87975.1:0.1721400864)97:0.012694,GCA_000012905.2_ABA78783.1:0.2147761385)98:0.040915,GCA_001205715.1_KNG92886.1:0.1892026218)98:0.084010)82:0.023063,(((((GCA_000021865.1_ADE85414.1:0.2057540674,GCA_900110025.1_SEM89367.1:0.1535250262)99:0.031004,((GCA_000715505.1_KEP68278.1:0.3090887272,GCA_001620265.1_AMY69202.1:0.2687626530)99:0.044981,GCA_000740785.1_KFI30840.1:0.2941403923)98:0.052884)91:0.042059,(GCA_900156815.1_SIS54430.1:0.1699679533,(GCA_900172385.1_SLN73426.1:0.2687239997,(GCA_900106695.1_SDX59030.1:0.2578480939,GCA_900113695.1_SFH81714.1:0.3627910388)100:0.249710)98:0.126746)74:0.000003)99:0.049852,GCA_900107025.1_SDX53429.1:0.2186558942)95:0.044335,(GCA_000203895.1_ABL72146.1:0.2652865127,GCA_000442315.1_EPX86107.1:0.6197884562)85:0.062570)69:0.000003)87:0.082512,((GCA_900111545.1_SES67184.1:0.0000026609,GCA_900143155.1_SHN60863.1:0.0000020391)100:0.260440,GCA_900110135.1_SEN09202.1:0.3744810596)98:0.102683)86:0.056618)77:0.060116,(GCA_000153305.1_EAR49779.1:0.2557555484,GCA_900172355.1_SLN14291.1:0.1438295345)99:0.105490)71:0.045052,GCA_000600975.2_EYD71836.1:0.4014163348)99:0.467185,GCA_900102695.1_SCZ45722.1:1.0506804625)77:0.077951)94:0.171602,(((GCA_000013025.1_ABI75870.1:0.1314327182,GCA_000685315.1_KCZ97252.1:0.0729598344)100:0.140880,GCA_000023785.1_ACT60062.1:0.7925171923)100:0.245794,((((((((((((((((((GCA_000011345.1_BAC07786.1:0.0000028479,GCA_000505665.1_AHB87561.1:0.0123267520)100:0.327226,(GCA_000012525.1_ABB58025.1:0.2591612092,(GCA_000473895.1_ERN40394.1:0.2930903709,(GCA_000011385.1_BAC89152.1:0.0831667927,GCA_000484535.1_AGY59747.1:0.0831358464)100:0.506580)35:0.033881)10:0.003081)86:0.107020,(((((((GCA_000020025.1_ACC82476.1:0.0762881061,GCA_000317535.1_AFZ23393.1:0.0697027933)96:0.017050,(GCA_000169135.1_EAW42939.1:0.0162731199,GCA_002218065.1_GAX37226.1:0.0268466599)100:0.085007)91:0.026025,((GCA_000316575.1_AFY34800.1:0.0704936748,((GCA_002368055.1_BAZ73493.1:0.0000026609,GCA_002368295.1_BAZ02586.1:0.0000026609)100:0.011619,GCA_002368275.1_BAY92674.1:0.0000022704)100:0.068601)90:0.028559,((GCA_000204075.1_ABA24515.1:0.1124472847,GCA_000317435.1_AFZ03775.1:0.1532464462)91:0.030794,(((GCA_000346485.2_KYC37785.1:0.0371273415,GCA_000760695.2_KIE07344.1:0.0415292618)100:0.059690,GCA_001456025.1_KST67857.1:0.1377009338)100:0.022800,GCA_000828085.2_KIJ83262.1:0.1808155720)98:0.034737)87:0.015530)89:0.022047)92:0.017453,(GCA_001298445.1_ALF55749.1:0.0832174856,GCA_002367975.1_BAY16206.1:0.0532382319)100:0.019767)91:0.028421,((GCA_000231365.2_EHC19503.1:0.0116929879,GCA_001904645.1_OKH13915.1:0.0000024780)100:0.047599,((GCA_000934435.1_KIY13817.1:0.0000024090,GCA_001990805.1_ONN59615.1:0.0000023393)100:0.013832,GCA_001275395.1_KOP27608.1:0.0325853260)100:0.019580)100:0.114672)96:0.031854,((((((GCA_000196515.1_ADI64552.1:0.0485706590,GCA_000317695.1_AFZ58898.1:0.0641965696)100:0.044905,GCA_002368075.1_BAZ82612.1:0.0258141804)95:0.008183,((GCA_000312705.1_AFW96511.1:0.0118136230,GCA_000789435.1_KHG41347.1:0.0118598776)100:0.024531,GCA_002368115.1_BAZ84465.1:0.0244852814)100:0.050887)95:0.053277,(((GCA_000175835.1_EFA71419.1:0.0000026609,GCA_001432185.1_KRH97107.1:0.0000026609)100:0.022155,GCA_000175855.1_EFA74094.1:0.0152031330)100:0.015511,GCA_002368135.1_BAZ88541.1:0.0266084172)100:0.141825)93:0.031095,((GCA_000350105.1_CCH67594.1:0.0000029439,GCA_000350125.1_CCH65859.1:0.0057596584)100:0.193014,GCA_001870225.1_APB32913.1:0.5966176258)76:0.080946)89:0.022882,GCA_000316665.1_AFY57688.1:0.1816372560)79:0.026126)90:0.041768,((GCA_000317125.1_AFY85836.1:0.0928879481,(GCA_000317555.1_AFZ29358.1:0.0133587245,GCA_001904655.1_OKH29037.1:0.0359169776)100:0.126596)98:0.062050,((GCA_000952155.1_KJH70986.1:0.1199688076,GCA_000317145.1_AFY95124.1:0.2539350986)77:0.066491,GCA_002142475.1_BAS54163.1:0.2281463679)63:0.025315)64:0.009295)89:0.059539)74:0.033130,((((GCA_000018105.1_ABW27566.1:0.1526512113,GCA_001904725.1_OKH40757.1:0.1681763444)98:0.044639,GCA_000317515.1_AFZ20471.1:0.1376238749)78:0.035708,GCA_000317495.1_AFZ12977.1:0.1452556545)60:0.031507,(((GCA_000180455.1_CBN57998.1:0.1338318559,((GCA_000214075.2_EGK84876.1:0.0229015878,GCA_002412335.1_PCN53681.1:0.0591018259)98:0.014658,GCA_000317475.1_AFZ09451.1:0.0067414678)99:0.101594)100:0.061505,(GCA_000014265.1_ABG51924.1:0.1058632645,GCA_002260545.1_OZH51414.1:0.0785741024)100:0.161211)98:0.063049,GCA_000317045.1_AFY66118.1:0.1312117927)81:0.030468)19:0.018509)21:0.015106,(GCA_000211815.1_EGJ28762.1:0.0128965695,GCA_001942495.1_OLT61335.1:0.0165571853)100:0.154090)62:0.020108,((GCA_000155555.1_EDX78375.1:0.1440015591,GCA_001746915.1_OEJ73742.1:0.1070105517)91:0.040843,((GCA_000317615.1_AFZ50800.1:0.1014231834,GCA_000317635.1_AFZ44262.1:0.1262266542)100:0.099064,((GCA_001904775.1_OKH50009.1:0.1382072492,GCA_002075285.2_ASC73913.1:0.1473005526)98:0.072137,GCA_000817775.1_KIF40747.1:0.1927198013)95:0.032969)97:0.025794)89:0.050499)92:0.022189,(GCA_000317105.1_AFY83049.1:0.1368845069,GCA_001276715.1_KOR35333.1:0.1197713183)100:0.088245)78:0.020199,GCA_000021825.1_ACK71371.1:0.1275447182)43:0.022213,((GCA_000017845.1_ACB49382.1:0.0537424966,(GCA_000167195.1_EAM49196.1:0.0055721794,GCA_000235665.2_EHJ11046.1:0.0000026609)100:0.043995)100:0.165600,((GCA_000478195.2_ERT04526.1:0.2953047692,(GCA_000710505.1_KEI65425.1:0.0292120458,GCA_900009265.1_CUR09838.1:0.1340672113)100:0.380257)19:0.093766,(GCA_000176895.2_CCE16177.1:0.0000028920,GCA_000307915.1_EKD06018.1:0.0057728102)100:0.564558)100:0.278396)34:0.026886)64:0.017937,((GCA_000317575.1_AFZ35915.1:0.0185428311,GCA_002355455.1_BAU64912.1:0.0417390775)100:0.093464,GCA_002368355.1_BAZ46738.1:0.1767808071)85:0.051151)79:0.020337,((GCA_000317025.1_AFY78647.1:0.0302888165,GCA_001904635.1_OKH22217.1:0.0166746889)100:0.092741,GCA_000332055.1_ELS02219.1:0.2062793148)60:0.022055)68:0.021349,((GCA_000284135.1_BAL30915.1:0.0279806372,GCA_000478825.2_AIE72985.1:0.0163440470)100:0.230734,(GCA_000297435.1_CCI32491.1:0.0000026695,GCA_000312205.1_CCI07042.1:0.0251114180)100:0.125472)68:0.033891)99:0.046061,((GCA_000317675.1_AFZ53891.1:0.0652563223,(GCA_001548095.1_BAQ61563.1:0.0289868418,GCA_001548115.1_BAQ64933.1:0.0369096404)100:0.031769)100:0.089059,GCA_001747005.1_OEJ79058.1:0.2055442698)100:0.086106)99:0.031363,(GCA_000332035.1_ELR98307.1:0.2105240204,(GCA_000317065.1_AFY68774.1:0.0697065294,GCA_000332215.1_ELS32988.1:0.2728596605)99:0.189351)92:0.065005)99:0.018471,GCA_001904615.1_OKH18189.1:0.1936522565)100:0.144584,(((GCA_000155635.1_EDY39829.1:0.1342079351,GCA_000316515.1_AFY30393.1:0.1294137389)100:0.211104,GCA_001182765.1_CRY92430.1:0.0919883015)100:0.242137,((((((GCA_000176895.2_CCE15242.1:0.0000026609,GCA_000307915.1_EKD11075.1:0.0000020801)100:0.215373,(GCA_000710505.1_KEI67814.1:0.0730658683,GCA_900009265.1_CUR18083.1:0.0216924587)100:0.133626)62:0.057231,(((GCA_000204075.1_ABA24942.1:0.0947511954,(GCA_000828085.2_KIJ84881.1:0.0732570326,GCA_001904645.1_OKH16263.1:0.0976422008)100:0.163727)97:0.057809,((((GCA_000312705.1_AFW94186.1:0.0000026605,GCA_000789435.1_KHG40954.1:0.0199389034)100:0.064585,GCA_002368115.1_BAZ84343.1:0.0487336576)100:0.175597,GCA_002368075.1_BAZ80774.1:0.0731115689)100:0.283928,GCA_000317125.1_AFY89221.1:0.2432482885)77:0.005214)99:0.072808,GCA_000317475.1_AFZ09521.1:0.3471717406)98:0.086395)62:0.100810,(((GCA_000317515.1_AFZ18793.1:0.1025736439,GCA_002142475.1_BAS55557.1:0.2702787603)100:0.158436,(GCA_000478195.2_ERT08265.1:0.1467416853,GCA_000972705.2_KKD37025.1:0.1177258874)100:0.156483)89:0.061154,(GCA_000317025.1_AFY79012.1:0.1049417122,GCA_001904635.1_OKH20827.1:0.0000021922)100:0.208914)71:0.044873)73:0.183626,((GCA_001637395.1_OAB57374.1:0.2718762311,GCA_000332215.1_ELS34158.1:0.3304201742)91:0.158404,GCA_000317065.1_AFY71318.1:0.4461332400)68:0.072583)100:0.324178,(GCA_000760175.1_KGG12808.1:0.3627705804,GCA_000011465.1_CAE19037.1:0.6514793568)98:0.088320)59:0.022541)100:0.200338)100:0.406809,GCA_001982645.1_ONG39384.1:0.8478231158)100:0.341265,(((((GCA_000014745.1_ABI65902.1:0.0752968276,GCA_900103475.1_SDM78726.1:0.2013374506)100:0.412140,(GCA_000152745.1_EAP90845.1:0.4552983046,GCA_000024465.1_ADE38681.1:0.7654323779)99:0.074914)83:0.240030,(GCA_000175215.2_ADU12496.1:0.1215552391,GCA_000204015.1_EGF93433.1:0.2750204067)100:0.286369)83:0.128910,(GCA_000144605.1_ADL00350.1:0.2421231212,GCA_002205555.1_ASD26515.1:0.2340935074)100:0.241144)100:0.428910,GCA_001637395.1_OAB63287.1:1.4738081221)100:0.615709)93:0.236151)94:0.216571)97:0.239433,(GCA_001708935.1_ODA68213.1:0.3820079530,GCA_900199215.1_SNT68408.1:0.5499667032)84:0.173041)91:0.182180)83:0.048931,((((GCA_000010525.1_BAF86939.1:0.2773063246,GCA_000017645.1_ABS66893.1:0.1442438274)100:0.239970,((GCA_000092925.1_ADH89317.1:0.1672392779,GCA_900100155.1_SCW39842.1:0.1248579627)100:0.328596,(GCA_001402875.1_ALK09554.1:0.0000026609,GCA_001459775.1_CUU42217.1:0.0000027999)100:0.398219)55:0.192184)82:0.073676,GCA_900129325.1_SHF30307.1:0.6249783334)66:0.104567,(((((((((GCA_000011365.1_BAC50786.1:0.0327562765,GCA_000661935.1_AHY49674.1:0.0799902785)100:0.107558,GCA_000935205.1_KIZ39663.1:0.4383350810)95:0.090712,(GCA_001618955.1_KZD23748.1:0.0070473878,GCA_900108575.1_SEI24097.1:0.0313705095)100:0.280104)75:0.028695,(GCA_000012725.1_ABA04591.1:0.1689752923,GCA_000013885.1_ABE62475.1:0.0513286768)100:0.234573)99:0.053261,GCA_000336555.1_EKS39029.1:0.2217155893)98:0.095340,((GCA_000218565.1_AEI07073.1:0.0000025193,GCA_000218585.1_AEI03496.1:0.0000021088)100:0.165887,GCA_000314735.2_EKS27721.1:0.1988016871)100:0.074891)100:0.199489,(GCA_001579845.1_AMN42705.1:0.3138600937,GCA_002355335.1_BAT60194.1:0.4681309025)93:0.075539)88:0.054283,(GCA_001426945.1_KQZ00424.1:0.2432449679,GCA_002119765.1_ARQ01262.1:0.2974914512)100:0.108206)100:0.150814,GCA_000195775.1_CAE28831.1:0.4677134030)100:0.098825)97:0.172092)69:0.022620,(((((((((((((((GCA_000007125.1_AAL52090.1:0.0000025073,GCA_000157815.1_EEY00430.1:0.0000023478)100:0.050141,(GCA_000017405.1_ABS14875.1:0.0000027217,GCA_000585655.1_EXL05654.1:0.0101929776)100:0.150030)100:0.190078,(GCA_900104355.1_SDP75597.1:0.1904516338,GCA_900113985.1_SFJ11564.1:0.1392587656)99:0.147420)99:0.195812,GCA_001558695.1_KXF77402.1:0.1447042320)99:0.228670,(GCA_000014245.1_ABG62400.1:0.2903280757,(GCA_000300335.1_EKF19723.1:0.1074501662,GCA_000300515.1_EKF41032.1:0.2298007911)100:0.156547)99:0.126251)79:0.053079,GCA_002075885.1_OQM75966.1:0.4321559388)68:0.029047,((GCA_001424795.1_KQU75862.1:0.1373462490,GCA_001605015.1_AMS42318.1:0.1733349107)100:0.128939,(GCA_001510895.1_KUM24901.1:0.0733309989,GCA_001618845.1_AMY00208.1:0.0995574370)100:0.097144)100:0.117570)67:0.039333,GCA_000585625.1_EXL01692.1:0.2553574829)57:0.037072,GCA_900113935.1_SFI79744.1:0.4115239357)56:0.048883,GCA_002238045.1_OXT00853.1:0.5449565560)99:0.129797,(((((((GCA_000016285.1_ACM36578.1:0.3256237562,GCA_000092025.1_AAK87520.2:0.2421658038)77:0.061417,(GCA_000731295.1_CDN54166.1:0.0156092954,GCA_000731315.1_CDN48039.1:0.0106016010)100:0.220598)78:0.080556,(GCA_000722615.1_KEQ08170.1:0.0000026609,GCA_000722625.1_KEQ10366.1:0.0000022599)100:0.369252)78:0.037151,((GCA_000092045.1_ABC90983.1:0.0549722493,GCA_000769405.1_KPN24833.1:0.0608058537)100:0.196127,GCA_000325745.1_AGA65034.1:0.7416826437)100:0.086436)99:0.115699,(GCA_000017145.1_ABR59901.1:0.2251792797,((GCA_000018545.1_ACP25037.1:0.0937666415,GCA_002288525.1_ASY62715.1:0.1959892353)100:0.061783,GCA_000697965.2_ANK72186.1:0.0527794499)100:0.053971)99:0.060768)100:0.027805,(GCA_001687365.1_OBZ96405.1:0.1712522312,GCA_001885585.1_OJF89689.1:0.1271110602)100:0.131286)99:0.048834,(GCA_001267455.1_KOC73297.1:0.0373145979,GCA_001652565.1_ANH04050.1:0.0517384001)100:0.250953)98:0.084935)94:0.056848,((GCA_000153465.1_EAS51119.1:0.2652391830,((GCA_000800175.1_KHJ54085.1:0.0721895649,GCA_900141975.1_SHI62129.1:0.0420322022)100:0.482394,GCA_900104035.1_SDO44982.1:0.3373169924)95:0.043624)96:0.115301,(GCA_000153705.1_EAU41224.1:0.3303857518,GCA_900176465.1_SMC52737.1:0.3461756595)100:0.232180)100:0.369052)98:0.058074,((((GCA_001578105.1_AMM86852.1:0.1527343543,GCA_002043005.1_AQZ53312.1:0.2016009168)100:0.343576,GCA_001293565.1_KPB01603.1:0.7151372391)83:0.122398,(GCA_000154705.2_EDQ32982.1:0.2266363244,GCA_001703635.1_OCW58811.1:0.2878713069)99:0.115530)81:0.084850,(GCA_900148505.1_SHO62518.1:0.4973217312,GCA_001305515.1_KPL51590.1:0.4658967378)98:0.246159)74:0.040830)76:0.080434,((GCA_000230555.1_AEQ51773.1:0.1370543191,GCA_900100665.1_SDG83467.1:0.2811540869)100:0.292953,(GCA_000743575.1_KFL30830.1:0.2767568733,GCA_000970435.1_KKB84062.1:0.2734961254)76:0.058400)100:0.352268)66:0.065996,(((GCA_000342165.1_EMD82671.1:0.7223575042,GCA_000179775.1_EFL90460.1:0.6941517823)99:0.213655,((((((GCA_000013005.1_ABC63269.1:0.5105727248,GCA_001028705.1_AKM10065.1:0.6577112055)100:0.151200,GCA_001281485.1_ALE16415.1:0.4025558379)66:0.116511,((GCA_000715015.1_KEO91393.1:0.4197597055,GCA_001677335.1_OBV12643.1:0.4733268292)54:0.039643,GCA_001663175.1_ANK13539.1:0.5544324064)74:0.095199)94:0.045228,((GCA_001008165.2_AKH41552.1:0.6535124400,(GCA_000013325.1_ABD26546.1:0.5100552943,GCA_000235975.2_EHJ58650.1:0.4473069674)67:0.058994)99:0.168339,(GCA_001304795.1_ALG61098.1:0.0000022596,GCA_001306275.1_KPM15259.1:0.0000021309)100:0.443907)99:0.148566)100:0.220796,((((GCA_000016765.1_ABQ66945.1:0.1824449911,(GCA_002355275.1_ATE67299.1:0.0000028447,GCA_002367875.1_PCE44437.1:0.0000026609)100:0.293301)100:0.301851,GCA_001586395.2_KZB97127.1:0.2314063329)100:0.171933,(GCA_001295965.1_KPF76672.1:0.0415212822,GCA_001713435.1_AOG00545.1:0.0008646595)100:0.359877)81:0.124436,(((GCA_000091125.1_BAI97000.1:0.0576843396,GCA_000147835.3_AEG48334.1:0.0829733017)100:0.455131,(GCA_002218195.1_ASK87994.1:0.2503980106,GCA_900128895.1_SIO04194.1:0.4151250913)96:0.143799)86:0.046891,(GCA_000175255.2_AEH62005.1:0.3560387235,GCA_000218875.1_AEI37028.1:0.1105262127)100:0.750403)96:0.120408)99:0.176363)77:0.136939,(((GCA_000013985.1_ABF53253.1:0.1940968195,GCA_001610975.1_AMU95902.1:0.1278202600)100:0.397677,GCA_001661675.2_ARU15887.1:0.7512161755)82:0.141995,GCA_002211145.1_OWV34500.1:0.6863287080)98:0.166345)99:0.146700)99:0.050606,(((GCA_000981545.1_CPR21521.1:0.0163070506,GCA_900104305.1_SDP29679.1:0.0020734510)100:0.778386,(GCA_000166055.1_ADP70311.1:0.0496248380,GCA_000636015.1_KAI93664.1:0.0000023628)100:0.347407)84:0.050776,((GCA_000828475.1_BAQ17815.1:0.0993302098,GCA_001723285.1_ODR98719.1:0.2622053217)100:0.379158,(GCA_000143145.1_ADJ23590.1:0.6014957178,GCA_000503895.1_AHB49003.1:0.4663871457)100:0.497681)86:0.158934)99:0.101511)98:0.139406)58:0.075281)89:0.110167,((GCA_000496075.1_ESR22430.1:0.5256704421,((((GCA_000019845.1_ACB95211.1:0.4909904876,GCA_000021745.1_ACK49334.1:0.3745166221)32:0.032338,GCA_900114285.1_SFK75590.1:0.2602374629)99:0.208518,GCA_900104955.1_SED41633.1:0.3922081106)95:0.127180,((GCA_000304315.1_CCJ06314.1:0.3033799341,((GCA_001644125.1_OAI29565.1:0.1620067799,GCA_001675455.1_OBS53854.1:0.2804037209)100:0.128490,GCA_002117405.1_ARN82788.1:0.3558216757)100:0.066012)100:0.181048,GCA_900187365.1_SNB68810.1:0.3269729330)100:0.090926)99:0.213028)61:0.079642,(((((GCA_000019945.1_ACB80383.1:0.3249289018,(GCA_000022085.1_ACL61914.1:0.1490449509,(GCA_002088295.1_ORE96519.1:0.6078781278,GCA_002251755.1_OYQ27069.1:0.8003835847)96:0.241602)96:0.111547)96:0.148881,GCA_001720135.1_ODN69796.1:0.7531793266)95:0.091876,(GCA_001017175.1_KLK93696.1:0.1046707578,GCA_900102135.1_SCZ11164.1:0.0909116096)100:0.111210)72:0.081915,(GCA_001271345.1_ALA16202.1:0.0531751697,GCA_001887265.1_APF37903.1:0.0095242311)100:0.312492)49:0.050873,GCA_001676615.1_OCC03740.1:0.4798843097)49:0.078076)56:0.108932)94:0.279972,GCA_900102525.1_SDG01101.1:0.3325969783)100:0.212497)100:0.097900,GCA_001425915.1_KQW73570.1:0.1741233873)100:0.475656);
