# Supplementary material for: Assessing the accuracy of phylogenetic rooting methods on prokaryotic gene families
Source: PLoS One. 2020 May 15;15(5):e0232950. doi: 10.1371/journal.pone.0232950 (PMC7228096; doi:10.1371/journal.pone.0232950)
Supplement: S2 Dataset — (ZIP) [file pone.0232950.s003.zip › EmpiricalDataset/GeneTrees_IQTree/000227.aln.treefile]

(GCA_000006905.1_AAK24171.1:0.0464190281,GCA_000092285.1_ADG11299.1:0.0135441489,((GCA_000017265.1_ACG79247.1:0.0746952881,GCA_001425915.1_KQW73018.1:0.0668966472)100:0.132848,(((GCA_000144605.1_ADL00412.1:0.1695190997,GCA_002205555.1_ASD26306.1:0.1862806060)100:0.100722,(GCA_000175215.2_ADU13063.1:0.0000022931,GCA_000204015.1_EGF89279.1:0.2343087478)100:0.448761)100:0.148599,((((GCA_000013025.1_ABI78597.1:0.0134833317,GCA_000685315.1_KCZ97180.1:0.0206413937)100:0.294931,GCA_000023785.1_ACT57995.1:0.3876097738)100:0.244503,((GCA_000014745.1_ABI66642.1:0.1257194857,GCA_900103475.1_SDM63607.1:0.1360820232)100:0.239408,GCA_000152745.1_EAP89967.1:0.4301699514)100:0.183889)97:0.048664,(((((((((((((((((((((((((((((((GCA_000007125.1_AAL51564.1:0.0000024831,GCA_000157815.1_EEX98874.1:0.0000021236)100:0.057043,(GCA_000017405.1_ABS13989.1:0.0000023566,GCA_000585655.1_EXL04352.1:0.0000025463)100:0.021648)100:0.174950,GCA_001558695.1_KXF76180.1:0.0760628207)68:0.050086,GCA_000585625.1_EXL06607.1:0.1094917006)35:0.010115,(GCA_001424795.1_KQU74224.1:0.0160626121,(GCA_001605015.1_AMS40701.1:0.0161128197,(GCA_001510895.1_KUM25245.1:0.0159912760,GCA_001618845.1_AMY02491.1:0.0080239495)100:0.024431)82:0.000003)100:0.042049)34:0.007817,GCA_002075885.1_OQM75531.1:0.0756059578)46:0.025778,(GCA_900104355.1_SDO81895.1:0.0359396833,GCA_900113985.1_SFI83284.1:0.0320368412)100:0.096391)49:0.007893,(GCA_000014245.1_ABG64396.1:0.0589514821,(GCA_000300335.1_EKF17774.1:0.0409635527,GCA_000300515.1_EKF40438.1:0.0482992824)99:0.051263)97:0.061228)63:0.042680,(GCA_900113935.1_SFJ31160.1:0.0559377642,(GCA_002238045.1_OXT02705.1:0.2170351542,GCA_001293565.1_KPB00226.1:0.2776884901)27:0.078517)15:0.022900)96:0.048336,(((((((GCA_000016285.1_ACM37888.1:0.0768587875,GCA_000092025.1_AAK89859.1:0.0529684237)93:0.021463,((GCA_000722615.1_KEQ07200.1:0.0000022175,GCA_000722625.1_KEQ10145.1:0.0000022819)100:0.042468,(GCA_000731295.1_CDN55843.1:0.0000023159,GCA_000731315.1_CDN49736.1:0.0000028771)100:0.027886)89:0.009297)96:0.023851,(GCA_000092045.1_ABC92532.1:0.0159318991,GCA_000769405.1_KPN25634.1:0.0156199037)100:0.013245)86:0.026672,(GCA_001267455.1_KOC74274.1:0.0000029520,GCA_001652565.1_ANH05707.1:0.0231921846)100:0.037624)78:0.013415,((GCA_000017145.1_ABR61354.1:0.0363744912,(GCA_000018545.1_ACP26431.1:0.0147927757,GCA_002288525.1_ASY64084.1:0.0246234024)99:0.018938)98:0.009335,GCA_000697965.2_ANK73637.1:0.0266489320)99:0.031692)80:0.038636,(GCA_001687365.1_OBZ91983.1:0.0322940878,GCA_001885585.1_OJF92313.1:0.0242876471)100:0.042133)85:0.043267,((GCA_001578105.1_AMM85938.1:0.0148104836,GCA_002043005.1_AQZ50385.1:0.0328977162)100:0.084008,(GCA_000154705.2_EDQ33147.1:0.0231415971,GCA_001703635.1_OCW58296.1:0.0320471523)100:0.125480)3:0.033423)81:0.063704)100:0.069746,(((GCA_000153465.1_EAS49346.1:0.0674787071,(GCA_900176465.1_SMD08993.1:0.0416152353,GCA_000153705.1_EAU42437.1:0.1358157674)100:0.036095)100:0.046240,GCA_900104035.1_SDO29475.1:0.0302098774)100:0.061469,(GCA_000800175.1_KHJ53073.1:0.0000023678,GCA_900141975.1_SHJ76554.1:0.0157479415)100:0.099741)100:0.082838)85:0.022466,GCA_900129325.1_SHG85712.1:0.2160976199)78:0.043086,GCA_900104485.1_SDB22865.1:0.2246014416)16:0.004930,(((((((((((GCA_000148725.1_EFO32313.1:0.0485629978,(GCA_001907205.1_OKL44617.1:0.1631693550,(GCA_900110875.1_SEQ25034.1:0.0591700470,GCA_900114245.1_SFJ92080.1:0.0829654168)100:0.196228)100:0.168780)49:0.020573,GCA_001403915.1_CTQ46423.1:0.0189084603)49:0.029621,GCA_000158095.1_EEE45671.1:0.0551489494)94:0.055431,(GCA_001188555.1_KND17751.1:0.0000021081,GCA_002249885.1_OXS47357.1:0.0000026174)100:0.061148)95:0.045351,GCA_000192745.1_ADZ68528.1:0.0209778636)98:0.088856,GCA_001720135.1_ODN72638.1:0.1920739084)46:0.028844,GCA_900105595.1_SDU41015.1:0.1765156584)100:0.122905,(GCA_002088295.1_ORE92990.1:0.2195102355,GCA_900148505.1_SHO62378.1:0.0879773331)100:0.034070)49:0.038203,GCA_900102695.1_SCZ44401.1:0.1961956600)100:0.044944,GCA_001305515.1_KPL53938.1:0.2014655639)100:0.064337,GCA_000179775.1_EFL88040.1:0.3179967584)98:0.050277)74:0.051632,(((GCA_001271345.1_ALA19680.1:0.0266036979,GCA_001887265.1_APF38886.1:0.0000024363)100:0.161436,(GCA_000153525.1_EAS84902.1:0.0658561594,GCA_000155895.1_EDZ59906.1:0.1626427041)100:0.459866)99:0.060386,GCA_001676615.1_OCC03455.1:0.1892685407)86:0.072922)32:0.017527,(((((GCA_000010525.1_BAF86367.1:0.0881771573,GCA_000017645.1_ABS69067.1:0.0663482942)49:0.030326,(GCA_000092925.1_ADH90598.1:0.0768674708,GCA_900100155.1_SCW90816.1:0.0513158560)100:0.197482)98:0.071142,(GCA_001402875.1_ALK08078.1:0.0000021114,GCA_001459775.1_CUU44000.1:0.0097673536)100:0.210527)89:0.052340,((((((((GCA_000011365.1_BAC46632.1:0.0262336743,GCA_000661935.1_AHY54908.1:0.0283953600)100:0.041000,GCA_000195775.1_CAE26000.1:0.0969689444)100:0.044865,(GCA_001618955.1_KZD25214.1:0.0078134603,GCA_900108575.1_SEH69634.1:0.0000024423)100:0.053957)100:0.010046,((GCA_000012725.1_ABA04011.1:0.0270376922,GCA_000013885.1_ABE64219.1:0.0260254372)100:0.069996,GCA_000935205.1_KIZ33911.1:0.0246194763)100:0.059368)100:0.034771,GCA_000336555.1_EKS32684.1:0.0434394244)100:0.037217,((GCA_000218565.1_AEI07883.1:0.0000021081,GCA_000218585.1_AEI04253.1:0.0000021081)100:0.021317,GCA_000314735.2_EKS30833.1:0.0028606734)100:0.012654)100:0.112891,GCA_002355335.1_BAT58018.1:0.1158035750)100:0.047531,(GCA_001426945.1_KQY98458.1:0.1248482792,(GCA_002119765.1_ARP99696.1:0.0499815142,GCA_001579845.1_AMN39633.1:0.1752040782)51:0.052505)50:0.062805)100:0.171921)95:0.070952,(((GCA_000143145.1_ADJ25188.1:0.1593083702,(GCA_000981545.1_CPR16567.1:0.0000021081,GCA_900104305.1_SDP57856.1:0.0000021081)100:0.206218)83:0.045571,(GCA_000503895.1_AHB47727.1:0.1738040645,((GCA_000828475.1_BAQ18767.1:0.0323103345,GCA_001723285.1_ODR99438.1:0.0405458552)100:0.149745,GCA_001708935.1_ODA66100.1:0.1452295862)100:0.116206)31:0.023387)45:0.066932,(GCA_000166055.1_ADP72157.1:0.0000025320,GCA_000636015.1_KAI95363.1:0.0000027831)100:0.361109)100:0.138232)65:0.016903)39:0.033373,((((GCA_000019845.1_ACB96664.1:0.0664726182,(GCA_900114285.1_SFK17001.1:0.0500463615,GCA_000021745.1_ACK49982.1:0.0943577402)39:0.059957)27:0.022387,GCA_900104955.1_SED07653.1:0.1839165905)40:0.042363,((GCA_000304315.1_CCJ05993.1:0.0305509419,GCA_002117405.1_ARN83637.1:0.1295895488)31:0.042273,(GCA_001644125.1_OAI24007.1:0.0622775967,GCA_001675455.1_OBS53605.1:0.0680129285)94:0.077750)100:0.119164)100:0.056652,((GCA_001017175.1_KLK91024.1:0.0264411047,GCA_900102135.1_SCY58588.1:0.0000020885)100:0.144002,(GCA_001741865.1_AOO84123.1:0.0612350407,GCA_900102525.1_SDG23822.1:0.0380855217)100:0.174757)65:0.048068)91:0.036725)53:0.030115,GCA_000496075.1_ESR24158.1:0.1706136387)51:0.022424,((GCA_000739695.1_GAK45498.1:0.1457620205,GCA_000689395.1_CDO59231.1:0.2864754780)99:0.093618,GCA_000017565.1_ABS63252.1:0.2472505318)89:0.074538)93:0.093212,((GCA_000230555.1_AEQ52990.1:0.0219467203,GCA_900100665.1_SDG13815.1:0.0512598542)100:0.101953,(GCA_000743575.1_KFL29280.1:0.0863611714,GCA_000970435.1_KKB86052.1:0.0937982387)100:0.083904)100:0.085552)97:0.101708,(GCA_900172325.1_SLN26756.1:0.3950019316,((((((((((((((GCA_000011965.2_AAV95392.1:0.0975149939,GCA_900109035.1_SEK06969.1:0.1004707223)87:0.029703,((GCA_002210095.1_OWU74647.1:0.0671254863,(GCA_900100005.1_SDH96567.1:0.1181238666,GCA_900111875.1_SFB14706.1:0.1444723579)95:0.050899)8:0.013630,(((((((((GCA_000153725.1_EAU45509.1:0.0451354393,GCA_001975705.1_APZ51531.1:0.0000025629)100:0.011200,GCA_900102075.1_SDE29763.1:0.0570694316)98:0.012995,(GCA_001969385.1_APX24020.1:0.0000020660,GCA_900112435.1_SFB93515.1:0.0000022366)100:0.045696)73:0.009647,GCA_000442255.1_EPX85007.1:0.0822711020)78:0.000002,(GCA_001687105.1_ANT59429.1:0.0000025722,GCA_900116195.1_SFS32087.1:0.0387600601)100:0.072760)77:0.018034,GCA_900100085.1_SDJ13682.1:0.0501972148)100:0.075411,((((GCA_000169415.1_EBA09584.1:0.1094581996,GCA_001482405.1_KUF11440.1:0.0397493391)99:0.027379,(GCA_900184945.1_SMX50057.1:0.0409642707,(((((GCA_002211155.1_OWV63128.1:0.0000000000,GCA_002211225.1_OWV49726.1:0.0000000000):0.000000,GCA_900101505.1_SDC33043.1:0.0000000000):0.000003,GCA_002211205.1_OWV64476.1:0.0000019850)100:0.010765,(GCA_002237555.1_ASP21600.1:0.0222573859,GCA_900188425.1_SNR97121.1:0.0000021557)100:0.066596)100:0.056809,GCA_001458375.1_CUH76754.1:0.0930038075)98:0.038384)94:0.034637)100:0.042778,GCA_900107235.1_SDX97722.1:0.1694164132)76:0.014670,(GCA_002115725.1_OSQ57405.1:0.0087062579,GCA_002115805.1_OSQ50728.1:0.0071423502)100:0.035179)98:0.032000)98:0.007417,GCA_001038505.1_KMK67579.1:0.0806387904)100:0.018949,((GCA_000521865.1_ETX29098.1:0.0353470809,GCA_900115815.1_SFQ25410.1:0.0626373375)100:0.040374,GCA_900188035.1_SNR41634.1:0.0503365488)100:0.013835)100:0.052566)5:0.000380)12:0.018283,((GCA_001046955.1_AKO96597.1:0.0000021081,GCA_900109145.1_SEI80572.1:0.0000021081)100:0.076595,GCA_001205715.1_KNG91787.1:0.1675442217)97:0.041113)66:0.034253,(GCA_000152725.1_EAQ01453.1:0.0600218682,(((GCA_900172295.1_SLN09705.1:0.0699502902,GCA_001247715.1_KNX41929.1:0.0925471210)99:0.029625,GCA_000152625.1_EAP75070.1:0.1367708394)81:0.035679,((GCA_900116005.1_SFR19494.1:0.0781441354,GCA_900172385.1_SLN27394.1:0.0784939746)95:0.016636,(GCA_001458355.1_CUH62930.1:0.1195439915,GCA_900110775.1_SEP55516.1:0.0571417124)100:0.100080)90:0.018109)70:0.005770)92:0.060231)35:0.000003,((((GCA_000014045.1_ABG32680.1:0.0076382854,GCA_000154785.2_AEI94369.1:0.0000020593)100:0.080834,(GCA_000172095.1_EDQ04798.1:0.0540969188,(GCA_900107355.1_SDY52537.1:0.1025270982,(GCA_000152605.1_EAP84537.1:0.0914368075,GCA_000622405.1_KIN69371.1:0.1734302491)100:0.070903)87:0.032886)87:0.028512)83:0.038168,(GCA_000814025.1_KIC48596.1:0.0077350472,GCA_001969365.1_APX11658.1:0.0309694167)77:0.000002)98:0.031484,GCA_900116455.1_SFT83422.1:0.1057374011)98:0.043319)46:0.008730,(GCA_900172225.1_SLN43028.1:0.0426977254,((((GCA_000203975.3_KID10499.1:0.0000028373,GCA_000511355.1_AHD00726.1:0.0232203449)100:0.047681,(GCA_001678945.1_ANP34992.1:0.0955613881,GCA_000376545.2_ANP40617.1:0.0796662156)68:0.020564)99:0.030405,GCA_900102795.1_SCZ57632.1:0.1204700970)92:0.024637,((((GCA_900172235.1_SLN10861.1:0.0669233627,GCA_000812665.2_AML52545.1:0.2334276301)96:0.067473,GCA_001458175.1_CUH54305.1:0.0849612592)81:0.028436,(GCA_900114415.1_SFK58985.1:0.1087717839,GCA_900129685.1_SHG22288.1:0.1394995386)24:0.024954)25:0.025933,((GCA_900110425.1_SEO33393.1:0.0992490602,GCA_900142085.1_SHJ22760.1:0.1453389572)26:0.024526,(((GCA_000155735.2_AGI72286.1:0.1396217149,GCA_001187845.1_AKS46162.1:0.0766169401)100:0.034687,GCA_900172275.1_SLN14621.1:0.0894267289)100:0.087092,(GCA_001517585.1_CUX80699.1:0.2132405715,GCA_900107025.1_SDX40971.1:0.1051310872)100:0.132579)99:0.049008)24:0.033421)71:0.013441)56:0.015126)57:0.017473)91:0.036750,((((GCA_000153305.1_EAR51582.1:0.0922503765,GCA_900172355.1_SLN13708.1:0.1086889642)83:0.041932,((GCA_900099935.1_SDI20439.1:0.1059351927,GCA_900112335.1_SFC37266.1:0.0158265596)100:0.033063,GCA_900188335.1_SNS74464.1:0.0512732234)99:0.065453)80:0.024906,(((GCA_000647975.1_KAJ56662.1:0.0732601020,GCA_000018145.1_ABV93429.1:0.1846040234)46:0.012293,(((GCA_001305615.1_ALG90106.1:0.0100885758,(GCA_900115595.1_SFP27113.1:0.0409112299,((GCA_900110115.1_SEN65478.1:0.0000020942,GCA_900141995.1_SHI32960.1:0.0000026130)100:0.151300,(GCA_900113405.1_SFG20347.1:0.0000019902,GCA_900172315.1_SLN17335.1:0.0000023236)100:0.059407)99:0.088530)98:0.105722)73:0.020986,((GCA_900184935.1_SMX41639.1:0.0595178193,((GCA_001403795.1_CTQ50541.1:0.0561245511,GCA_900109285.1_SEK91372.1:0.0618271047)100:0.182105,GCA_900141945.1_SHI54620.1:0.1773506792)99:0.102173)78:0.016319,GCA_000671395.1_KCV83580.1:0.0995220089)77:0.028432)56:0.011997,(GCA_001548075.1_BAQ68734.1:0.0000025008,GCA_001633165.1_ANB34587.1:0.0076770690)100:0.147374)66:0.024896)52:0.033642,((GCA_000161835.1_EET48727.1:0.1450164813,(GCA_001404155.1_CRK74170.1:0.0000021081,GCA_900114125.1_SFJ26393.1:0.0000026195)100:0.140662)78:0.047589,GCA_000738435.1_AII87193.1:0.2977488537)39:0.035002)30:0.024155)35:0.020801,((((((GCA_000836695.1_KIQ68721.1:0.0666065215,GCA_900141735.1_SHI29687.1:0.0912478868)98:0.042261,(GCA_000600975.2_EYD71680.1:0.2085954041,(GCA_900102905.1_SDK59739.1:0.2151934290,(GCA_000299575.1_EKE45560.1:0.2418158688,(GCA_000442315.1_EPX86434.1:0.1766114123,GCA_000600335.2_EYD76736.1:0.0733278882)100:0.131107)95:0.014763)97:0.061904)93:0.023544)85:0.053317,GCA_000590925.1_AHM05333.1:0.1007460961)19:0.025655,((GCA_900177545.1_SMH56562.1:0.1479087184,GCA_001908835.1_APO86663.1:0.1794380939)94:0.049727,(GCA_000299875.1_EKE72524.1:0.0938497189,GCA_900114135.1_SFJ68678.1:0.1450745764)100:0.094003)57:0.032808)48:0.023550,(GCA_900184815.1_SMX22164.1:0.1523515113,GCA_000317495.1_AFZ15664.1:2.3711494745)23:0.032313)4:0.000002,((GCA_900095785.1_SCM67794.1:0.0000023127,GCA_900115865.1_SFQ76810.1:0.0000020569)100:0.141179,(GCA_900172375.1_SLN41938.1:0.1600701233,(GCA_900109555.1_SEK97501.1:0.0000020518,GCA_900172305.1_SLN53543.1:0.0000021572)100:0.203144)98:0.068170)90:0.046096)12:0.019477)76:0.018570)81:0.021085,(GCA_001981245.1_APX88509.1:0.2001958399,GCA_900142295.1_SIN93836.1:0.1061527247)59:0.073938)38:0.011170,((GCA_000152805.1_EAQ11455.1:0.0549197255,(GCA_900109955.1_SEW13964.1:0.1410128996,GCA_001307765.1_KPN61883.1:0.1135644957)100:0.073840)98:0.036818,(GCA_000442275.2_EPX78933.1:0.1047629655,GCA_900111945.1_SFR50408.1:0.0432236310)100:0.193109)48:0.044160)40:0.046421,(GCA_900106675.1_SDW43781.1:0.1766844872,(((((GCA_000012905.2_ABA78884.1:0.2032272725,GCA_900110135.1_SEM81543.1:0.2376668237)60:0.048385,(GCA_000740775.1_KFI33879.1:0.0000025693,GCA_000740795.1_KFI32207.1:0.0153091446)100:0.073618)58:0.024683,(GCA_900110025.1_SEN41169.1:0.1204276479,GCA_900156815.1_SIS84930.1:0.2737440265)68:0.047802)70:0.063100,GCA_001620265.1_AMY69131.1:0.1515684819)88:0.053972,((GCA_000444995.1_AGT09132.1:0.1779906579,GCA_000203895.1_ABL72015.1:0.1276616373)98:0.037555,((GCA_000714535.1_KEO51619.1:0.1402146498,GCA_000715505.1_KEP69609.1:0.0710364422)100:0.069986,GCA_000740785.1_KFI24699.1:0.2536570093)99:0.057049)100:0.093141)100:0.096877)97:0.022231)37:0.026922,(GCA_900114485.1_SFK78464.1:0.1467117379,(GCA_000223375.1_AEM40964.1:0.0000021081,GCA_001399515.1_ALJ81113.1:0.0000028101)100:0.457985)40:0.028316)100:0.205777,((GCA_900106695.1_SDX58864.1:0.0486850075,GCA_900113695.1_SFH81814.1:0.0487168158)93:0.047107,(GCA_900111545.1_SES67080.1:0.0000026843,GCA_900143155.1_SHN60809.1:0.0000026990)100:0.265891)100:0.110185)100:0.082109,GCA_900107585.1_SEA01245.1:0.1933974083)100:0.283011,GCA_001676615.1_OCC02455.1:0.7278676719)70:0.137780)61:0.050223)67:0.068449,(GCA_000152825.2_ADM10277.1:0.3391064452,GCA_900199215.1_SNT74142.1:0.1977690780)100:0.205549)75:0.166948,(((GCA_000299935.1_EKE68893.1:0.1368586239,GCA_001618175.1_KZD11006.1:0.1876799170)100:0.220286,(((((((GCA_000011685.1_AAW61689.1:0.0253064623,GCA_000234355.2_EHH69351.1:0.0558460923)100:0.089532,((GCA_000617865.1_GAJ29001.1:0.1690668172,GCA_002005465.1_AQS86994.1:0.1013534619)100:0.050481,((GCA_000724025.1_CDG38190.1:0.0000020463,GCA_001547995.1_BAT19971.1:0.0000025894)100:0.098596,(GCA_001787335.1_AOX16461.1:0.0000021081,GCA_001787355.1_AOX19420.1:0.0000021081)100:0.087892)100:0.024359)100:0.045181)87:0.033296,GCA_000963885.1_GAN53217.1:0.1091735866)100:0.093174,(GCA_000021325.1_ACI52969.1:0.1283816360,GCA_002005445.1_AQS85012.1:0.1476490309)100:0.043465)100:0.116571,(((GCA_000182745.1_BAK83361.1:0.0262197262,GCA_000208635.2_EGG75432.1:0.0220261341)100:0.007005,GCA_000964505.1_GAN98894.1:0.0660043491)100:0.170652,GCA_002173735.1_ARW48274.1:0.2025744813)95:0.077240)96:0.043270,((((GCA_000014285.2_ABI61609.1:0.0000027438,GCA_000576085.2_AHJ62503.1:0.0000020379)100:0.181903,GCA_000964365.1_GAN77237.1:0.0827352288)88:0.056009,((GCA_000016725.1_ABQ30538.1:0.0000024128,GCA_000202835.1_BAJ80720.1:0.0000026346)100:0.203837,(GCA_000306035.1_EKN00625.1:0.0393317547,GCA_000964385.1_GAN79308.1:0.0594442007)100:0.181846)88:0.072448)99:0.045709,GCA_900141905.1_SHJ96729.1:0.2391633943)91:0.060807)83:0.038502,GCA_000164635.1_EFH10074.1:0.2066650829)97:0.169081)64:0.025987,((GCA_000963705.1_KJV10928.1:0.0985698803,GCA_002251735.1_OYQ19310.1:0.0118186520)100:0.303604,GCA_900102465.1_SDG09920.1:0.2370829706)82:0.051922)76:0.061676)50:0.022109,((((GCA_000010725.1_BAI73154.1:0.1208359239,GCA_000632475.2_AIB10892.1:0.0281904547)95:0.059619,(GCA_000576635.1_EWY39616.1:0.0329355189,GCA_000936425.1_KJB95211.1:0.0156359353)100:0.076575)84:0.021495,(GCA_000730165.2_ASG19816.1:0.0907052830,(GCA_000016185.1_ACJ01456.1:0.1325761646,GCA_002251795.1_OYQ35848.1:0.2873185709)47:0.057625)47:0.027346)100:0.157273,(GCA_000767795.1_KGM31539.1:0.0000027741,GCA_002195995.1_OWJ57612.1:0.0163158850)100:0.195081)100:0.113859)50:0.024010,GCA_000024465.1_ADE39394.1:0.5150100401)54:0.017619,((GCA_900177295.1_SME97853.1:0.0000022134,GCA_900188055.1_SNR57220.1:0.0000022082)100:0.326437,(GCA_000226315.1_AEP09964.1:0.0000024001,GCA_000348745.1_AGH98376.1:0.0074866214)100:0.508531)86:0.050333)85:0.030680,GCA_900167455.1_SKA35737.1:0.2947780635)37:0.074408,((((((GCA_000315795.1_EKV32486.1:0.2842094629,(GCA_001611975.1_AMW35479.1:0.2474948471,GCA_900156605.1_SIS90876.1:0.1908696039)100:0.092730)90:0.127988,GCA_900100455.1_SDH51469.1:0.2242939457)24:0.033781,GCA_900101965.1_SDE41705.1:0.2926072125)32:0.065429,(GCA_000968135.1_CCQ72571.1:0.3273028426,(GCA_000013085.1_ABC24527.1:0.1880673268,GCA_000284415.2_CCG07126.1:0.1941227625)100:0.175398)92:0.124176)69:0.064169,((GCA_000294655.1_CCG41753.1:0.0657194843,GCA_900108475.1_SEH28185.1:0.0058251146)100:0.101796,GCA_000513295.1_CDL00455.1:0.4552183500)100:0.187030)21:0.037281,GCA_900093605.1_SCA55430.1:0.7176520795)35:0.045423)35:0.129630,((((GCA_000019945.1_ACB83471.1:0.0574768638,GCA_000022085.1_ACL59422.1:0.1177174875)100:0.515227,GCA_001746755.1_OEJ67518.1:0.4331927635)100:0.247988,(((((GCA_000009985.1_BAE53118.1:0.6160300398,(GCA_900101615.1_SDD26248.1:0.0000021081,GCA_900104205.1_SDB67792.1:0.0000021081)100:0.450353)100:0.142975,GCA_900187365.1_SNB64458.1:0.4135093219)100:0.165868,((GCA_000511385.1_AHD09460.1:0.0514736528,(GCA_001258055.1_CRL14357.1:0.0000021081,GCA_900113345.1_SFG26756.1:0.0000021081)100:0.045170)100:0.179279,GCA_900156525.1_SIT75175.1:0.5435288292)100:0.071098)99:0.028535,GCA_000021865.1_ADE85925.1:0.3297763294)99:0.135626,GCA_001890925.1_OJI94421.1:0.5079941183)100:0.574855)86:0.162612,((((((GCA_000011345.1_BAC08048.1:0.0000021081,GCA_000505665.1_AHB88999.1:0.0000024805)100:0.118675,(GCA_001870225.1_APB34639.1:0.2510024327,GCA_000317065.1_AFY70689.1:0.3685673469)74:0.038800)67:0.041122,(((((((((GCA_000020025.1_ACC83935.1:0.0198137125,GCA_000316575.1_AFY34042.1:0.0192833758)44:0.006015,((((((GCA_000317535.1_AFZ26244.1:0.0588905126,((GCA_002368055.1_BAZ75744.1:0.0000021805,GCA_002368295.1_BAZ00335.1:0.0000027356)99:0.009733,GCA_002368275.1_BAY91048.1:0.0000020248)64:0.000002)77:0.019912,((GCA_000231365.2_EHC12786.1:0.0000021081,GCA_001904645.1_OKH13225.1:0.0000021081)98:0.000002,GCA_001275395.1_KOP25842.1:0.0602409735)100:0.071965)99:0.009390,(GCA_001298445.1_ALF52183.1:0.0097688905,GCA_002367975.1_BAY17644.1:0.0000027364)100:0.080707)91:0.010051,(GCA_000317435.1_AFZ04366.1:0.0625357218,GCA_000316665.1_AFY59094.1:0.0810670081)100:0.029881)90:0.010178,GCA_000204075.1_ABA20015.1:0.0501997551)94:0.010416,((((GCA_000196515.1_ADI62965.1:0.0297003200,GCA_000317695.1_AFZ56354.1:0.0393595986)92:0.009589,GCA_002368075.1_BAZ82125.1:0.0000029271)92:0.009410,GCA_002368135.1_BAZ91422.1:0.0917037508)100:0.015021,(GCA_000312705.1_AFW95133.1:0.0195723828,(GCA_000789435.1_KHG40111.1:0.0000027057,GCA_002368115.1_BAZ86618.1:0.0189193897)100:0.028867)100:0.116134)99:0.035509)85:0.013181)41:0.010045,(GCA_000169135.1_EAW46611.1:0.0000029758,(GCA_002218065.1_GAX37041.1:0.0000025924,GCA_000169135.1_EAW42814.1:0.0223053077)100:0.023113)99:0.046754)91:0.025956,(GCA_001456025.1_KST66559.1:0.1077437001,GCA_000350105.1_CCH66562.1:0.3276000164)79:0.060021)58:0.005672,((GCA_000346485.2_KYC38534.1:0.0094749131,GCA_000760695.2_KIE13144.1:0.0000020755)100:0.049735,GCA_000828085.2_KIJ82961.1:0.0631845835)100:0.093676)75:0.030765,(((GCA_000317555.1_AFZ29768.1:0.0090805871,GCA_001904655.1_OKH23657.1:0.0098211737)100:0.092134,GCA_000317125.1_AFY87751.1:0.1304866440)89:0.032566,GCA_000952155.1_KJH71539.1:0.0996195411)80:0.041272)75:0.000003,GCA_000317105.1_AFY84060.1:0.2032705975)87:0.039727,((GCA_000317495.1_AFZ14340.1:0.1263732526,(((GCA_000014265.1_ABG50862.1:0.0980685423,GCA_002260545.1_OZH51892.1:0.0551935762)100:0.151083,(((GCA_000176895.2_CCE20426.1:0.0000021081,GCA_000307915.1_EKD10519.1:0.0000029318)100:0.134456,(GCA_000710505.1_KEI67474.1:0.0406514085,GCA_900009265.1_CUR17085.1:0.0000022094)100:0.108549)99:0.037574,(GCA_000478195.2_ERT05294.1:0.0779299445,GCA_000972705.2_KKD37992.1:0.0274019716)100:0.067637)99:0.017353)97:0.031161,(GCA_000180455.1_CBN57258.1:0.0850110972,(GCA_000214075.2_EGK86682.1:0.0000027114,GCA_000317475.1_AFZ06727.1:0.0291655750)100:0.085027)100:0.041499)100:0.110730)57:0.021503,GCA_002142475.1_BAS58513.1:0.1817755737)60:0.010895)45:0.016605,((((GCA_000155555.1_EDX71942.1:0.1168426010,GCA_000317515.1_AFZ19606.1:0.0550739151)85:0.033992,(GCA_000211815.1_EGJ29577.1:0.0000025611,GCA_001942495.1_OLT61973.1:0.0093365242)100:0.127837)90:0.054693,((GCA_000317045.1_AFY64562.1:0.1332386672,GCA_001904725.1_OKH40197.1:0.0716034039)94:0.033674,GCA_001746915.1_OEJ74412.1:0.1279060409)99:0.062050)71:0.048273,((((GCA_000018105.1_ABW27446.1:0.0365585687,GCA_000018105.1_ABW33100.1:0.0849332813)100:0.148681,((GCA_000817775.1_KIF41023.1:0.1310129440,GCA_002075285.2_ASC70020.1:0.0632563683)100:0.108906,GCA_001904775.1_OKH50548.1:0.1021765765)100:0.108886)59:0.032741,(GCA_001276715.1_KOR37341.1:0.2089095224,GCA_001637395.1_OAB62127.1:0.2656790878)76:0.070657)58:0.028598,((((((GCA_000017845.1_ACB49759.1:0.0425508237,(GCA_000167195.1_EAM51805.1:0.0191491883,GCA_000235665.2_EHJ13882.1:0.0000027359)100:0.037100)98:0.085459,(((GCA_000317025.1_AFY78979.1:0.0089312594,GCA_001904635.1_OKH19680.1:0.0000027294)100:0.073033,GCA_000332035.1_ELR99225.1:0.1626351351)26:0.019691,((GCA_000284135.1_BAL28019.1:0.0112295261,GCA_000478825.2_AIE75930.1:0.0173770271)100:0.202962,((GCA_000317675.1_AFZ54411.1:0.1534752106,((GCA_001548095.1_BAQ60143.1:0.0915553264,GCA_001548115.1_BAQ66097.1:0.0807955899)100:0.071615,GCA_001747005.1_OEJ79113.1:0.1341385939)95:0.028178)100:0.134252,GCA_000025125.1_ADB94787.1:0.3878489438)12:0.034168)12:0.046313)10:0.038896)78:0.029569,((GCA_000021825.1_ACK69316.1:0.1071377716,(((GCA_000317575.1_AFZ37744.1:0.0000027834,GCA_002355455.1_BAU66341.1:0.0188285045)100:0.108098,GCA_002368355.1_BAZ45854.1:0.1637122312)91:0.042285,GCA_000332055.1_ELS02995.1:0.3001912785)83:0.060517)62:0.029284,((GCA_000297435.1_CCI34564.1:0.0000021367,GCA_000312205.1_CCI08066.1:0.0094296346)100:0.144736,GCA_001904615.1_OKH15919.1:0.3180424476)81:0.076106)78:0.025563)89:0.053270,((GCA_000317615.1_AFZ49803.1:0.0532067122,GCA_000317635.1_AFZ42667.1:0.0178292820)100:0.116754,GCA_000473895.1_ERN40241.1:0.1880284833)100:0.125312)100:0.064555,(GCA_000011385.1_BAC91671.1:0.0777605378,GCA_000484535.1_AGY58121.1:0.0399948052)100:0.307487)66:0.043772,GCA_000317145.1_AFY94603.1:0.3754162904)64:0.028791)71:0.033366)71:0.011358)74:0.052186)63:0.055417,GCA_000332215.1_ELS31165.1:0.2899294708)89:0.155746,GCA_000012525.1_ABB58232.1:0.2484873508)88:0.115587,((GCA_000011465.1_CAE19987.1:0.4541690247,((GCA_000155635.1_EDY37448.1:0.2534800509,GCA_000316515.1_AFY28980.1:0.1828691918)98:0.095812,GCA_001182765.1_CRY93097.1:0.2041826810)77:0.145956)80:0.046980,(GCA_001637395.1_OAB62913.1:1.5087543857,((((((((((GCA_000014265.1_ABG53807.1:0.6024267502,GCA_002260545.1_OZH54670.1:0.0000026827)100:0.263647,(((((GCA_000020025.1_ACC81311.1:0.1465055881,GCA_000316575.1_AFY34735.1:0.1519322814)38:0.037462,((GCA_000317535.1_AFZ25095.1:0.1267253630,(GCA_000204075.1_ABA24058.1:0.2044392269,GCA_000828085.2_KIJ81012.1:0.5880014982)97:0.037924)90:0.011759,((GCA_000312705.1_AFW93676.1:0.0665411424,GCA_000789435.1_KHG38900.1:0.0098562255)100:0.017037,GCA_002368115.1_BAZ84524.1:0.0222320427)100:0.260195)3:0.007627)9:0.032927,(GCA_001298445.1_ALF53994.1:0.0265422544,GCA_002367975.1_BAY14780.1:0.0668439559)100:0.112103)99:0.048757,(((GCA_000231365.2_EHC19239.1:0.0000019958,GCA_001904645.1_OKH11114.1:0.0224594294)75:0.010056,(GCA_000934435.1_KIY10582.1:0.0000029009,(GCA_001990805.1_ONN59093.1:0.0000027614,GCA_001275395.1_KOP28264.1:0.0670126566)75:0.007249)100:0.066076)100:0.072939,GCA_000316665.1_AFY58749.1:0.3837511038)97:0.056450)100:0.046344,(GCA_001456025.1_KST62864.1:0.0000021742,GCA_001456025.1_KST62917.1:0.0000023626)100:0.274067)100:0.105520)97:0.040023,((GCA_000180455.1_CBN57829.1:0.1921152493,(GCA_000214075.2_EGK90186.1:0.0096015723,GCA_000317475.1_AFZ06397.1:0.0460682368)100:0.211492)99:0.195061,GCA_001904725.1_OKH33063.1:0.3204396196)93:0.005910)95:0.010852,(GCA_000478195.2_ERT04315.1:0.1116431073,GCA_000972705.2_KKD37516.1:0.0351890638)100:0.268063)96:0.037518,((((((((GCA_000018105.1_ABW25374.1:0.3449670297,(GCA_001746915.1_OEJ75985.1:0.1703280020,GCA_002142475.1_BAS56975.1:0.3300425289)99:0.072527)95:0.080313,((GCA_002368055.1_BAZ77281.1:0.0000021081,GCA_002368295.1_BAY98800.1:0.0000021081)90:0.000003,GCA_002368275.1_BAY88694.1:0.0072875233)100:0.095823)32:0.000002,(GCA_000317695.1_AFZ57638.1:0.0836103090,(GCA_002368275.1_BAY95559.1:0.0576551054,GCA_002367975.1_BAY15053.1:0.0780226176)53:0.013048)51:0.021514)77:0.016875,(GCA_000346485.2_KYC35665.1:0.0616231078,GCA_000760695.2_KIE06612.1:0.0519471660)100:0.055557)85:0.031383,GCA_000346485.2_KYC34531.1:0.0788773118)99:0.322915,(GCA_000317065.1_AFY70177.1:0.5680835720,(GCA_000332215.1_ELS32926.1:0.3727191130,GCA_000317145.1_AFY95249.1:0.6499079004)99:0.073442)83:0.069152)46:0.060539,(((GCA_000317125.1_AFY89900.1:0.3121552910,(GCA_000317555.1_AFZ31890.1:0.0000021081,GCA_001904655.1_OKH20862.1:0.0286522936)100:0.163700)100:0.096298,GCA_000952155.1_KJH71708.1:0.1867296656)100:0.177484,GCA_000473895.1_ERN40536.1:0.6635987054)45:0.065423)91:0.075772,((GCA_000155555.1_EDX71875.1:0.3373174364,(GCA_000211815.1_EGJ32815.1:0.0179601083,GCA_001942495.1_OLT59569.1:0.0169557898)100:0.206612)99:0.035008,GCA_000317515.1_AFZ17877.1:0.0784034163)99:0.125915)91:0.042447)89:0.087695,(GCA_000317495.1_AFZ15180.1:0.2761394823,GCA_001276715.1_KOR35534.1:0.1861496089)98:0.074015)84:0.024089,GCA_000317105.1_AFY81813.1:0.3732736018)97:0.117560,(GCA_000021825.1_ACK72454.1:0.2935382201,(GCA_000317025.1_AFY77554.1:0.0346891676,GCA_001904635.1_OKH25687.1:0.0205223514)100:0.214441)96:0.081915)98:0.218969,(GCA_000317575.1_AFZ36899.1:0.0303226772,GCA_002355455.1_BAU67400.1:0.0223062927)100:0.554150)100:0.470141,GCA_000484535.1_AGY58929.1:0.5659079341)100:1.141770)85:0.469794)73:0.131806)100:1.667300)91:0.244335)89:0.036481,(((GCA_000300235.2_AJD50564.1:0.0765923789,GCA_000300275.1_EKF08810.1:0.0147849094)100:0.315766,GCA_000264455.2_AFK55013.1:0.5509326346)99:0.044402,GCA_900100655.1_SDG26267.1:0.5029634549)92:0.074327)83:0.091916,((((((((((((GCA_000013005.1_ABC64924.1:0.2051543312,(((GCA_000235975.2_EHJ61224.1:0.1669453988,(GCA_001028705.1_AKM08988.1:0.1485266307,GCA_001661675.2_ARU16853.1:0.1218240367)100:0.059914)70:0.070128,(GCA_000715015.1_KEO87729.1:0.1385662180,((GCA_001663175.1_ANK12219.1:0.0673024274,GCA_001677335.1_OBV09922.1:0.0201365169)100:0.056490,GCA_001281485.1_ALE18022.1:0.1799630821)87:0.020092)95:0.049670)56:0.022636,GCA_001008165.2_AKH43505.1:0.0783910402)61:0.014725)70:0.003965,(GCA_001304795.1_ALG59761.1:0.0000021081,GCA_001306275.1_KPM17145.1:0.0000021081)100:0.154835)96:0.123393,GCA_000013325.1_ABD27743.1:0.2783451527)99:0.067859,(GCA_001295965.1_KPF76895.1:0.0070111341,GCA_001713435.1_AOG00060.1:0.0000020921)100:0.155298)96:0.072146,((GCA_000013985.1_ABF54787.1:0.0170518925,GCA_001610975.1_AMU94918.1:0.0684339187)100:0.186465,(GCA_000934435.1_KIY11893.1:0.1806221936,GCA_001586395.2_KZB95493.1:0.1901128909)83:0.026543)93:0.060957)81:0.032181,(GCA_002218195.1_ASK88601.1:0.0984917153,GCA_900128895.1_SIN63368.1:0.0443193936)100:0.135740)82:0.022645,(GCA_000091125.1_BAI95630.1:0.0133480728,GCA_000147835.3_AEG47749.1:0.0172637372)100:0.070649)98:0.142130,((GCA_000342165.1_EMD84007.1:0.1962658625,GCA_002211145.1_OWV32730.1:0.0759189358)100:0.187120,GCA_002251755.1_OYQ35483.1:0.3305532794)100:0.144125)71:0.050866,(GCA_000016765.1_ABQ69460.1:0.0271323997,(GCA_002355275.1_ATE63524.1:0.0000021081,GCA_002367875.1_PCE41421.1:0.0000021081)100:0.071876)100:0.142548)71:0.084889,GCA_000218875.1_AEI38490.1:0.4558624404)100:0.208524,GCA_900101935.1_SDD81130.1:0.3145108647)100:0.168807,(GCA_000982415.1_KKJ77819.1:0.0532977345,GCA_001026905.1_KLN62357.1:0.0158950125)100:0.406222)99:0.119295)99:0.207527)100:0.070352)100:0.100086)100:0.117784);
