# Supplementary material for: Assessing the accuracy of phylogenetic rooting methods on prokaryotic gene families
Source: PLoS One. 2020 May 15;15(5):e0232950. doi: 10.1371/journal.pone.0232950 (PMC7228096; doi:10.1371/journal.pone.0232950)
Supplement: S2 Dataset — (ZIP) [file pone.0232950.s003.zip › EmpiricalDataset/GeneTrees_IQTree/000228.aln.treefile]

(GCA_000006905.1_AAK22068.1:0.0435974378,GCA_000092285.1_ADG08603.1:0.0000029778,(((GCA_000017265.1_ACG79762.1:0.3103343687,GCA_001425915.1_KQW69264.1:0.2393298693)100:0.147010,(GCA_001425915.1_KQW73167.1:0.6115308614,GCA_000017265.1_ACG78430.1:0.7962867388)100:0.439932)100:0.081003,(((GCA_000144605.1_ADL00147.1:0.1038342837,GCA_002205555.1_ASD27413.1:0.3093493018)100:0.412093,(GCA_000175215.2_ADU14273.1:0.2441859269,GCA_000204015.1_EGF89874.1:0.2604700861)100:0.553359)98:0.424776,((((((((((((((((((GCA_000007125.1_AAL51989.1:0.0277265224,GCA_000157815.1_EEY00532.1:0.0000020750)100:0.042525,(GCA_000017405.1_ABS14728.1:0.0140941319,GCA_000585655.1_EXL05511.1:0.0000022311)99:0.042339)81:0.017172,(GCA_001558695.1_KXF77386.1:0.0406518379,((GCA_900104355.1_SDP74187.1:0.0139413716,GCA_900113985.1_SFJ12563.1:0.0134849534)100:0.034829,(((((((((((GCA_000016285.1_ACM36879.1:0.1304169814,(GCA_001578105.1_AMM84982.1:0.1141574759,GCA_002043005.1_AQZ52826.1:0.4866316467)100:0.751113)100:0.164826,(GCA_000722615.1_KEQ08159.1:0.0000024965,GCA_000722625.1_KEQ10355.1:0.0000025599)100:0.100869)99:0.097045,(GCA_000731295.1_CDN54181.1:0.0000024885,GCA_000731315.1_CDN48054.1:0.0136213303)100:0.080985)98:0.010435,(GCA_000092045.1_ABC90998.1:0.0257555698,GCA_000769405.1_KPN24850.1:0.0511000466)100:0.095601)99:0.043871,GCA_000092025.1_AAK87333.1:0.1076546581)25:0.032535,(GCA_001687365.1_OBZ96504.1:0.0782498214,GCA_001885585.1_OJF97931.1:0.0241193198)100:0.061487)34:0.049068,(GCA_000154705.2_EDQ32190.2:0.0349190028,GCA_001703635.1_OCW56612.1:0.0964751101)100:0.108234)31:0.041616,(GCA_000697965.2_ANK72171.1:0.0264723001,(GCA_001267455.1_KOC73868.1:0.0000023487,GCA_001652565.1_ANH04149.1:0.0000023487)100:0.230514)30:0.047908)98:0.025974,GCA_002288525.1_ASY62682.1:0.0000023533)98:0.027552,GCA_000018545.1_ACP25021.1:0.0274269338)99:0.013311,GCA_000017145.1_ABR59887.1:0.0000025726)100:0.374189)52:0.048440)52:0.056250)48:0.045141,((((GCA_000585625.1_EXL09895.1:0.1173353066,((((GCA_001424795.1_KQU76208.1:0.0000023487,GCA_001605015.1_AMS41881.1:0.0000023487)99:0.000003,GCA_900113935.1_SFI71377.1:0.1730804292)97:0.026702,GCA_001618845.1_AMY03658.1:0.0269415975)93:0.025881,GCA_001510895.1_KUM26272.1:0.0287035461)93:0.056808)98:0.050506,(GCA_002075885.1_OQM77444.1:0.0636023870,(GCA_000014245.1_ABG62655.1:0.1320692309,(GCA_000300335.1_EKF19717.1:0.0693772231,GCA_000300515.1_EKF41270.1:0.0875065233)100:0.095081)99:0.169326)57:0.000003)100:0.106057,(GCA_002238045.1_OXT00162.1:0.2430722018,(GCA_000817775.1_KIF44421.1:0.1755764891,GCA_001293565.1_KPB01611.1:0.1567240261)99:0.144458)87:0.101270)89:0.040429,((GCA_000153465.1_EAS50253.1:0.1266429215,((GCA_000800175.1_KHJ54309.1:0.0000022758,GCA_900141975.1_SHI71089.1:0.0000023487)100:0.183896,(GCA_900104035.1_SDO10857.1:0.1049289788,(GCA_900176465.1_SMD04288.1:0.1914685965,GCA_000153705.1_EAU42803.1:0.4972630785)85:0.139994)73:0.084192)75:0.113071)100:0.272886,GCA_000179775.1_EFL90755.1:0.7168538362)92:0.141547)43:0.048457)92:0.209848,GCA_000022725.1_ACS51005.1:1.8397794921)100:0.389498,(((GCA_000148725.1_EFO29268.1:0.1775105013,(GCA_000158095.1_EEE46177.1:0.1761240667,GCA_001403915.1_CTQ42602.1:0.1678777274)100:0.202135)100:0.125382,GCA_900105595.1_SDU20347.1:0.3809840246)80:0.095923,(GCA_000192745.1_ADZ70229.1:0.1390593414,(GCA_001188555.1_KND17039.1:0.0134686812,GCA_002249885.1_OXS44801.1:0.0000024416)100:0.335261)99:0.041043)100:0.301673)100:0.115487,((GCA_000982415.1_KKJ77370.1:0.0645889333,GCA_001026905.1_KLN61200.1:0.0497245017)100:0.819409,(GCA_000982415.1_KKJ77385.1:0.2523910125,GCA_001026905.1_KLN61186.1:0.0735718408)100:0.382826)100:0.216035)100:0.434228,GCA_001637395.1_OAB57780.1:0.7171489885)100:0.511654,(((GCA_000300235.2_AJD53519.1:0.0947892641,GCA_000300275.1_EKF09157.1:0.1277998282)100:0.497246,GCA_900093605.1_SCA55253.1:0.4547667222)100:0.324411,GCA_000315795.1_EKV29261.1:0.5949621817)81:0.178454)78:0.026928,((((((GCA_000013085.1_ABC22794.1:0.2732925468,GCA_000284415.2_CCG06970.1:0.2697367900)100:0.346599,GCA_900101965.1_SDE57809.1:0.6212074593)100:0.274738,GCA_900156605.1_SIS77951.1:0.6285549207)96:0.106370,GCA_900100455.1_SDG43482.1:0.9449821830)76:0.015178,((GCA_000963705.1_KJV09515.1:0.0988042617,GCA_002251735.1_OYQ20432.1:0.0459160331)100:0.821927,((GCA_000299935.1_EKE75099.1:0.1048532745,GCA_900102465.1_SDG26340.1:1.4367527028)77:0.101532,GCA_001618175.1_KZC98242.1:0.1734833231)100:0.528399)95:0.206684)90:0.125760,GCA_900100655.1_SDF98117.1:1.3114875845)77:0.081286)99:0.370018,(((((((((GCA_000010525.1_BAF88969.1:0.0680047733,GCA_000017645.1_ABS69663.1:0.2873110552)100:0.597423,(GCA_000013085.1_ABC22112.1:0.3527684262,((GCA_000284415.2_CCG09440.1:0.2008379953,(GCA_001402875.1_ALK09927.1:0.0000027615,GCA_001459775.1_CUU42590.1:0.0000021752)100:0.235889)69:0.198747,(GCA_000294655.1_CCG41460.1:0.0000025118,GCA_900108475.1_SEH44335.1:0.0000020408)100:0.189056)99:0.198383)58:0.155146)4:0.088106,((((GCA_000016725.1_ABQ29233.1:0.0000028796,GCA_000202835.1_BAJ79351.1:0.0000023487)100:0.381007,GCA_000964365.1_GAN77831.1:0.5879464387)91:0.249070,((GCA_002043005.1_AQZ53922.1:0.6926248168,GCA_002088295.1_ORE93664.1:0.6646403370)99:0.329991,(GCA_000306035.1_EKN00331.1:0.2807214045,GCA_000964385.1_GAN78710.1:0.1439648502)100:0.428591)81:0.159392)78:0.200712,((((GCA_001687105.1_ANT60885.1:0.0810997468,GCA_900116195.1_SFS80438.1:0.0613573865)100:0.232620,GCA_900112335.1_SFD27756.1:0.3326906162)100:0.321218,GCA_900176465.1_SMD13458.1:0.8989400769)99:0.471023,(((GCA_000016765.1_ABQ70136.1:0.2497027733,(GCA_002355275.1_ATE66935.1:0.0000023487,GCA_002367875.1_PCE42193.1:0.0000023487)100:0.241948)100:0.544188,GCA_000235975.2_EHJ61675.1:0.7531814355)96:0.075600,GCA_001586395.2_KZB97128.1:0.8766951060)100:0.527441)30:0.041854)4:0.057873)47:0.032963,(GCA_000300235.2_AJD53960.1:0.2076137005,GCA_000300275.1_EKF10001.1:0.0972948489)100:0.409296)79:0.194363,(GCA_000315795.1_EKV30764.1:0.4420250271,GCA_900093605.1_SCA54759.1:0.8810306076)71:0.203915)39:0.040510,((GCA_000300235.2_AJD51992.1:0.1176063073,GCA_000300275.1_EKF07665.1:0.0862340055)100:0.553781,(((GCA_000230555.1_AEQ52536.1:0.1973722862,GCA_900100665.1_SDG75248.1:0.0913626504)100:0.334322,GCA_000970435.1_KKB82626.1:0.1315114757)98:0.094045,GCA_000743575.1_KFL29198.1:0.2934309180)100:0.912327)99:0.203484)53:0.179026,((GCA_000152745.1_EAP90386.1:0.8547822684,((GCA_000166055.1_ADP69837.1:0.0082370491,GCA_000636015.1_KAI94183.1:0.0000021938)100:0.741657,(GCA_001907205.1_OKL45579.1:0.5771456217,(GCA_900110875.1_SEP73141.1:0.1209958779,GCA_900114245.1_SFK65316.1:0.0921647026)100:0.882652)100:0.507737)100:0.055609)100:0.787627,(((GCA_000010725.1_BAI76644.1:0.9022092888,GCA_000164635.1_EFH11498.1:0.6079718181)100:0.277784,GCA_900156605.1_SIS40478.1:0.6458822474)100:1.062350,GCA_000968135.1_CCQ73246.1:5.1594584002)59:0.078021)26:0.147230)12:0.056968,(GCA_000010725.1_BAI71911.1:0.2421076016,GCA_000632475.2_AIB11583.1:0.1570713597)100:0.601973)79:0.181100,(((((GCA_000010725.1_BAI75339.1:0.4527166999,GCA_000632475.2_AIB14619.1:0.2365345879)100:0.630076,((GCA_000576635.1_EWY41407.1:0.3795236250,GCA_000936425.1_KJB91977.1:0.0833180788)100:0.358709,(GCA_000767795.1_KGM35956.1:0.0910269762,GCA_002195995.1_OWJ64043.1:0.1109688241)100:0.656291)85:0.166932)70:0.084588,((GCA_000016185.1_ACI99345.1:0.3273382326,GCA_002251795.1_OYQ33523.1:0.4825132523)99:0.190980,(GCA_000225995.2_EGY00980.1:0.0055807788,GCA_000730165.2_ASG21772.1:0.0065661944)100:0.582037)94:0.112567)99:0.347039,((GCA_000264455.2_AFK57395.1:0.0000023487,GCA_001601315.1_KYO50000.1:0.0000020422)100:0.692858,(GCA_000963705.1_KJV08957.1:0.0862635784,GCA_002251735.1_OYQ19898.1:0.0621061461)100:0.762810)75:0.187308)39:0.047355,GCA_900167455.1_SKA21035.1:1.1728161321)83:0.100721)87:0.213514)86:0.251800,((((((((((((GCA_000013005.1_ABC63270.1:0.1366638950,(GCA_001281485.1_ALE16416.1:0.1786949336,(GCA_000715015.1_KEO91394.1:0.1429351555,(GCA_001663175.1_ANK13540.1:0.1660468243,GCA_001677335.1_OBV12642.1:0.0351116192)100:0.071634)100:0.100750)98:0.062998)99:0.189094,(GCA_001304795.1_ALG61097.1:0.0000023487,GCA_001306275.1_KPM15258.1:0.0000020228)100:0.215535)100:0.255934,GCA_000013325.1_ABD26545.1:0.5035295222)100:0.227926,(GCA_001295965.1_KPF76670.1:0.0000027880,GCA_001713435.1_AOG01055.1:0.0000029781)100:0.296231)100:0.130588,((GCA_002218195.1_ASK87992.1:0.1963592595,GCA_001028705.1_AKM10064.1:1.0977883569)94:0.033874,GCA_900128895.1_SIO04133.1:0.2369026543)100:0.199218)100:0.144288,(GCA_000013985.1_ABF53251.1:0.0985879868,GCA_001610975.1_AMU95904.1:0.0000026504)100:0.335675)100:0.135241,(GCA_000091125.1_BAI95804.1:0.1599903356,GCA_000147835.3_AEG50786.1:0.0803822766)100:0.448819)100:0.119596,GCA_001586395.2_KZB97126.1:0.4293110492)100:0.232893,(GCA_000016765.1_ABQ66944.1:0.9975280320,(GCA_002355275.1_ATE65054.1:0.0000023487,GCA_002367875.1_PCE44328.1:0.0000023487)99:0.085604)100:1.173430)57:0.213325,GCA_002251755.1_OYQ27125.1:0.5093116553)54:0.123639,GCA_900101935.1_SDE58045.1:0.7262242661)55:0.197844,(GCA_000342165.1_EMD82670.1:0.4215060461,GCA_002211145.1_OWV34804.1:0.2922017463)100:1.093770)100:0.232789)85:0.185304,(GCA_000230555.1_AEQ50425.1:0.1147405616,GCA_900100665.1_SDG91222.1:0.0000026266)100:2.143030)15:0.000002,((((((((((((((((((((((((((GCA_000011965.2_AAV96153.1:0.1602589038,GCA_900172225.1_SLN55959.1:0.4050637328)100:0.119676,GCA_900109035.1_SEJ69961.1:0.0780021296)100:0.159489,((((GCA_000203975.3_KID10846.1:0.0120741598,GCA_000511355.1_AHD00513.1:0.0840538424)100:0.211886,GCA_000376545.2_ANP40275.1:0.2430066963)100:0.130134,(GCA_000511385.1_AHD09944.1:0.1046727511,(GCA_001258055.1_CRL13953.1:0.0000023487,GCA_900113345.1_SFG11116.1:0.0000023487)100:0.040058)100:0.119049)99:0.089473,GCA_001678945.1_ANP38735.1:0.1972145763)99:0.166105)89:0.027962,(GCA_900116455.1_SFT81222.1:0.2667377624,GCA_900102795.1_SCZ55047.1:0.5481458682)94:0.099656)100:0.208077,(((GCA_000014045.1_ABG33419.1:0.0245682209,GCA_000154785.2_AEI92501.1:0.0383686073)100:0.242158,(GCA_000172095.1_EDQ04939.1:0.1802353277,GCA_000622405.1_KIN68698.1:0.5158714198)69:0.026807)69:0.069561,(GCA_000814025.1_KIC50944.1:0.0652667885,GCA_001969365.1_APX10806.1:0.0715102106)100:0.179024)69:0.031077)68:0.042751,(GCA_002210095.1_OWU72487.1:0.3694716398,GCA_000152605.1_EAP84981.1:0.3047903818)99:0.147029)67:0.063307,((GCA_002115725.1_OSQ57824.1:0.1286024284,GCA_002115805.1_OSQ51395.1:0.0908095228)100:0.070316,(GCA_001038505.1_KMK66031.1:0.2620099569,GCA_900188035.1_SNR62641.1:0.1519876088)100:0.169923)100:0.084048)66:0.098257,GCA_900115815.1_SFQ12861.1:0.2170110830)37:0.015387,(((((((GCA_001458175.1_CUH50677.1:0.0237907745,(GCA_900114415.1_SFL34527.1:0.1142763597,GCA_900142085.1_SHK06725.1:0.2362850688)86:0.053448)100:0.154250,GCA_900110425.1_SEO18515.1:0.3804979413)100:0.112195,GCA_900129685.1_SHH58929.1:0.4103078676)95:0.021732,GCA_001890925.1_OJI95499.1:0.5586332850)99:0.115725,(GCA_001458355.1_CUH63971.1:0.3239227554,GCA_900107355.1_SDY10815.1:0.7717923215)96:0.085774)92:0.032293,GCA_001458375.1_CUH80888.1:0.2618045622)29:0.022997,(GCA_900095785.1_SCM66905.1:0.0000027963,GCA_900115865.1_SFQ61498.1:0.0000019998)100:0.457275)46:0.048581)34:0.025636,GCA_000521865.1_ETX27384.1:0.2175825078)40:0.024655,((((GCA_000442255.1_EPX84943.1:0.2328096314,((((GCA_000153725.1_EAU44420.1:0.1948143052,GCA_900172385.1_SLN13976.1:0.5000709415)90:0.082537,((GCA_001969385.1_APX24254.1:0.0000023487,GCA_900112435.1_SFB86183.1:0.0000023487)100:0.196920,GCA_900102075.1_SDE24730.1:0.2492567512)100:0.067144)100:0.066151,GCA_001975705.1_APZ54074.1:0.3170842678)99:0.098473,(GCA_001687105.1_ANT59682.1:0.1428745066,GCA_900116195.1_SFS90752.1:0.1663679919)100:0.166784)78:0.022343)91:0.076156,(GCA_001482405.1_KUF11251.1:0.3773198816,GCA_900116005.1_SFQ96457.1:0.3659810712)64:0.082375)53:0.023555,(((GCA_002211155.1_OWV55499.1:0.0000022789,((GCA_002211205.1_OWV54675.1:0.0000000000,GCA_900101505.1_SDE21983.1:0.0000000000):0.000002,GCA_002211225.1_OWV41601.1:0.0000025000)100:0.013897)100:0.329536,(GCA_002237555.1_ASP21351.1:0.0000020811,GCA_900188425.1_SNS82826.1:0.0147909390)100:0.156830)99:0.057544,GCA_900184945.1_SMX46141.1:0.1676365221)100:0.082520)48:0.015931,(((((GCA_001247715.1_KNX41097.1:0.2457115117,GCA_900172295.1_SLN45505.1:0.2649827571)83:0.035286,(GCA_900110775.1_SEQ47075.1:0.3755112432,GCA_000152625.1_EAP77025.1:0.3951884738)73:0.057426)80:0.091231,(((GCA_900172275.1_SLN42312.1:0.2224712321,(GCA_000155735.2_AGI73282.1:0.2531357040,GCA_001187845.1_AKS46808.1:0.1249981924)100:0.243968)96:0.056006,GCA_000153305.1_EAR50910.1:0.4132759706)92:0.061166,(GCA_000161835.1_EET49628.1:0.2924904322,(GCA_001404155.1_CRK75870.1:0.0000022615,GCA_900114125.1_SFJ77017.1:0.0000021479)100:0.436902)89:0.161503)79:0.036579)61:0.053024,GCA_900100005.1_SDI48291.1:0.3911361229)49:0.030528,((GCA_000169415.1_EBA06600.1:0.3079601489,GCA_900100085.1_SDI68047.1:0.4386085375)99:0.077644,GCA_900111875.1_SFA97737.1:0.5546585191)82:0.061092)55:0.038697)42:0.043702)94:0.045544,GCA_900114485.1_SFL19768.1:0.4039476511)58:0.029839,((((GCA_900107235.1_SDY12714.1:0.2663062084,(GCA_000836695.1_KIQ68528.1:0.3195512983,GCA_001205715.1_KNG94067.1:0.3553097132)95:0.146627)79:0.000002,GCA_000442315.1_EPX87419.1:0.6366640897)95:0.093833,(((GCA_900141735.1_SHI64758.1:0.2185892623,GCA_000600335.2_EYD75473.1:0.4959058875)95:0.076735,GCA_900102905.1_SDK27455.1:0.7464556225)91:0.029773,((GCA_001046955.1_AKO97687.1:0.0121664580,GCA_900109145.1_SEI67896.1:0.0000024110)100:0.410868,GCA_900172355.1_SLN69973.1:0.3920521421)96:0.225484)99:0.068077)92:0.098907,GCA_001908835.1_APO86292.1:0.3505674065)67:0.079627)83:0.052142,((GCA_900115595.1_SFP14949.1:0.3190380395,(GCA_000299575.1_EKE44778.1:0.3021710616,((GCA_900110115.1_SEN87760.1:0.0459254099,GCA_900141995.1_SHJ36616.1:0.0000019986)100:0.256854,(GCA_900113405.1_SFG97685.1:0.0000023487,GCA_900172315.1_SLN47785.1:0.0000023487)100:0.428835)100:0.137701)100:0.131325)96:0.150358,(GCA_000152725.1_EAQ04859.1:0.5426410074,((GCA_000442275.2_EPX81070.1:0.1022946238,GCA_900111945.1_SFR42288.1:0.3445323373)100:0.298118,((GCA_000590925.1_AHM05862.1:0.5694131734,(GCA_001403795.1_CTQ50435.1:0.3171390482,GCA_900109285.1_SEK94069.1:0.1899129736)100:0.215459)97:0.051466,(GCA_000765015.1_KGK79176.1:0.0000029443,GCA_900141945.1_SHI58800.1:0.0000023487)100:0.402221)100:0.188350)100:0.379725)85:0.182878)73:0.065940)78:0.063094,GCA_001981245.1_APX90291.1:0.7466842537)17:0.017765,(((((((GCA_000012905.2_ABA78356.1:0.0815731463,GCA_900110025.1_SEO10336.1:0.4309523571)88:0.153226,(GCA_900110135.1_SEN29293.1:0.3538045219,(GCA_900107025.1_SDW18487.1:0.8233372179,GCA_900156815.1_SIT04280.1:0.3069556169)97:0.245720)67:0.125723)74:0.077948,((GCA_001620265.1_AMY70646.1:0.3005516730,GCA_900106695.1_SDX89786.1:4.6980768024)15:0.202644,(GCA_900142295.1_SIO32555.1:0.3475117842,GCA_900106675.1_SDX12176.1:0.6246388315)63:0.048956)14:0.044914)19:0.101211,((GCA_900099935.1_SDK72520.1:0.2965405933,GCA_900112335.1_SFD23617.1:0.4244211568)87:0.046527,GCA_900188335.1_SNT38543.1:0.3214962421)90:0.079704)24:0.113985,GCA_900172235.1_SLN63542.1:0.3490889923)27:0.025753,GCA_000812665.2_AML50215.1:0.4271510246)46:0.091628,((((GCA_001307765.1_KPN64525.1:0.1594810735,GCA_900109955.1_SEW25097.1:0.2954369877)97:0.156726,((GCA_000018145.1_ABV92587.1:0.6455070285,GCA_900184935.1_SMX32167.1:0.2719201792)99:0.085585,(GCA_000647975.1_KAJ55222.1:0.1218976881,GCA_000671395.1_KCV82068.1:0.2990861429)97:0.144095)99:0.207617)76:0.040100,(GCA_000299875.1_EKE69768.1:0.2155301159,(GCA_900114135.1_SFJ02052.1:0.1609825184,(GCA_900109555.1_SEK24312.1:0.0000021384,GCA_900172305.1_SLN13969.1:0.0000023431)100:0.587985)77:0.159923)100:0.378096)90:0.052939,GCA_900172375.1_SLN67571.1:0.5496965672)87:0.072147)59:0.072666)30:0.127008,(GCA_001548075.1_BAQ68399.1:0.0000023487,GCA_001633165.1_ANB35451.1:0.0000023487)100:0.466788)29:0.070772,(GCA_000223375.1_AEM41556.1:0.0000020770,GCA_001399515.1_ALJ81675.1:0.0000020533)100:1.109050)57:0.000003,(GCA_000600975.2_EYD72301.1:0.4496395500,(GCA_000203895.1_ABL70950.1:0.1512758598,GCA_000444995.1_AGT07740.1:0.5273392886)100:0.406276)72:0.126342)70:0.171006,GCA_900184815.1_SMX24646.1:0.8486495660)76:0.091595,(GCA_000021865.1_ADE84238.1:0.3385141570,((GCA_000714535.1_KEO53018.1:0.1414321791,GCA_000715505.1_KEP70259.1:0.3141188413)100:0.092123,GCA_000152805.1_EAQ15015.1:0.5944897050)90:0.071817)96:0.100390)76:0.073942,(GCA_000738435.1_AII85791.1:0.6089059211,GCA_000203895.1_ABL71332.1:3.4338851382)82:0.504296)49:0.076744,GCA_900177545.1_SMH34454.1:0.4377611123)74:0.286678,(GCA_000740775.1_KFI33474.1:0.1138000874,GCA_000740795.1_KFI31330.1:0.0648166303)100:0.349415)92:1.203510,(GCA_900111545.1_SES72217.1:0.0000020308,GCA_900143155.1_SHN62368.1:0.0000021052)100:0.384790)92:0.371715,((((((((((((((((GCA_000011965.2_AAV96155.1:0.1173629641,GCA_900109035.1_SEJ69881.1:0.1973625246)100:0.047748,GCA_900107355.1_SDY10793.1:0.5374627659)99:0.081653,(GCA_900095785.1_SCM66904.1:0.0000028652,GCA_900115865.1_SFQ61490.1:0.0000023420)100:0.264133)78:0.041412,(GCA_900172225.1_SLN55941.1:0.1438403209,GCA_900110425.1_SEO18533.1:0.2648672073)100:0.036612)78:0.031310,((GCA_001458175.1_CUH50678.1:0.1360170734,GCA_900114415.1_SFL34588.1:0.1128524368)100:0.139096,GCA_900142085.1_SHK06762.1:0.1779655253)100:0.088599)78:0.034109,((((GCA_001307765.1_KPN64523.1:0.2061506274,GCA_900109955.1_SEW25112.1:0.3067259328)100:0.113336,(GCA_000152805.1_EAQ15014.1:0.2263263571,GCA_900177545.1_SMH34472.1:0.3198833059)100:0.223111)98:0.143351,(GCA_001981245.1_APX90290.1:0.5352423522,(GCA_900102905.1_SDK27420.1:0.2807991479,GCA_900172235.1_SLN63527.1:0.5558789712)99:0.175516)94:0.029099)98:0.072935,(GCA_001404155.1_CRK75871.1:0.0000027837,GCA_900114125.1_SFJ76998.1:0.0000023487)100:0.489341)78:0.104673)45:0.018563,(((((((GCA_000152605.1_EAP84984.1:0.1390286348,GCA_000622405.1_KIN68697.1:0.4445432515)97:0.045211,GCA_000172095.1_EDQ04936.1:0.2085448175)77:0.060951,((((GCA_000203975.3_KID11155.1:0.0115611215,GCA_000511355.1_AHD00512.1:0.0602161810)100:0.146524,(GCA_000376545.2_ANP40273.1:0.0889126863,((GCA_000511385.1_AHD09945.1:0.0085182620,(GCA_001258055.1_CRL13952.1:0.0000021524,GCA_900113345.1_SFG11073.1:0.0000029667)100:0.067452)99:0.127663,GCA_001678945.1_ANP38734.1:0.1233168639)100:0.092897)97:0.063829)72:0.074193,GCA_900116455.1_SFT81205.1:0.3890323759)15:0.003854,(GCA_000814025.1_KIC50947.1:0.0000028576,GCA_001969365.1_APX10804.1:0.0499903130)99:0.034196)10:0.015485)34:0.030340,(((((GCA_900100005.1_SDI48261.1:0.0469383630,(GCA_001458375.1_CUH80890.1:0.1579708258,((((GCA_002211155.1_OWV55500.1:0.0000000000,GCA_900101505.1_SDE22013.1:0.0000000000):0.000000,GCA_002211225.1_OWV41602.1:0.0000000000):0.000002,GCA_002211205.1_OWV54676.1:0.0000023487)100:0.036845,(GCA_900184945.1_SMX46145.1:0.1540657343,(GCA_002237555.1_ASP21350.1:0.0247896215,GCA_900188425.1_SNS82847.1:0.0340471609)100:0.107846)90:0.018157)92:0.041475)100:0.229445)97:0.053713,(((GCA_001046955.1_AKO97688.1:0.0000028826,GCA_900109145.1_SEI67870.1:0.0000023487)100:0.207496,GCA_002210095.1_OWU72486.1:0.3178810956)99:0.096381,GCA_001890925.1_OJI95500.1:0.3606464475)65:0.018339)64:0.018764,(GCA_000014045.1_ABG33422.1:0.0860304695,GCA_000154785.2_AEI92498.1:0.0463054411)100:0.289124)80:0.036875,GCA_001038505.1_KMK66030.1:0.3293426399)84:0.031794,((GCA_000442275.2_EPX81069.1:0.0531049837,GCA_900111945.1_SFR42280.1:0.0561852540)100:0.198888,(GCA_000765015.1_KGK79177.1:0.0000023056,GCA_900141945.1_SHI58820.1:0.0000029909)100:0.403419)87:0.099210)72:0.028252)70:0.061907,((GCA_001458355.1_CUH63973.1:0.1609150371,GCA_900110775.1_SEQ47042.1:0.1302428429)67:0.035369,(GCA_000812665.2_AML50217.1:0.5734071613,(GCA_900110025.1_SEO10298.1:0.4006369909,GCA_900110135.1_SEN29337.1:0.8626747611)74:0.173771)51:0.102865)47:0.037496)26:0.028000,GCA_001205715.1_KNG94444.1:0.4676913458)3:0.000003,(GCA_900129685.1_SHH58971.1:0.1387448411,GCA_900172295.1_SLN45514.1:0.2737372845)99:0.078622)28:0.031564)63:0.072937,(GCA_002115725.1_OSQ57823.1:0.0379140728,GCA_002115805.1_OSQ51396.1:0.0318856804)98:0.053553)61:0.024910,((GCA_000521865.1_ETX27388.1:0.2106133701,((GCA_900115595.1_SFP14927.1:0.2602252117,GCA_900188035.1_SNR62657.1:0.1274087077)16:0.047089,(GCA_001403795.1_CTQ50434.1:0.2776767379,GCA_900109285.1_SEK94102.1:0.2070594061)100:0.378244)15:0.012967)98:0.033066,GCA_900115815.1_SFQ12885.1:0.2289091483)99:0.041643)64:0.053872,((GCA_000169415.1_EBA06601.1:0.4730436348,((((GCA_900099935.1_SDK72467.1:0.1756922356,GCA_900184815.1_SMX24645.1:0.8294148999)45:0.119033,(GCA_900112335.1_SFD23630.1:0.2683654723,GCA_900188335.1_SNT38557.1:0.0711621271)94:0.107161)44:0.135357,((GCA_000021865.1_ADE84239.1:0.2490123464,(GCA_000714535.1_KEO53017.1:0.1063919386,GCA_000715505.1_KEP70260.1:0.0592089922)100:0.222948)100:0.102280,GCA_900172375.1_SLN67564.1:0.7028445816)43:0.113530)10:0.048654,(((((GCA_000671395.1_KCV82066.1:0.2492503051,GCA_000647975.1_KAJ55221.1:0.5588009648)99:0.203876,(GCA_001305615.1_ALG89566.1:0.1702538709,GCA_900184935.1_SMX32161.1:0.2607061913)97:0.141657)95:0.117733,(GCA_000590925.1_AHM05864.1:0.2163736017,(GCA_900106695.1_SDX12259.1:0.1996258591,GCA_900113695.1_SFI12483.1:0.3865756910)100:0.658731)98:0.190915)66:0.034224,((((GCA_000012905.2_ABA78355.2:0.2509151476,((GCA_001548075.1_BAQ68398.1:0.0000024088,GCA_001633165.1_ANB35452.1:0.0000024902)100:0.439638,((GCA_000203895.1_ABL70951.1:0.1828327281,GCA_000444995.1_AGT07739.1:0.6329589126)100:0.539701,GCA_001620265.1_AMY70647.1:0.2520287080)100:0.340708)98:0.177973)43:0.004772,((GCA_001517585.1_CUX82339.1:0.4391844214,GCA_900107025.1_SDW18524.1:0.8020450282)99:0.174350,((GCA_000740775.1_KFI33473.1:0.0670138259,GCA_000740795.1_KFI31329.1:0.0823747160)100:0.489890,GCA_900106675.1_SDX12208.1:0.4763690023)87:0.068765)61:0.121374)57:0.044971,GCA_900156815.1_SIT07045.1:0.4385214786)63:0.067045,(GCA_900156525.1_SIT82534.1:0.4716821403,((GCA_900110115.1_SEN87788.1:0.0124759786,GCA_900141995.1_SHJ36591.1:0.0000024544)100:0.327070,(GCA_900113405.1_SFG97648.1:0.0000020349,GCA_900172315.1_SLN47776.1:0.0000028991)100:0.735332)97:0.154855)93:0.074215)51:0.069287)54:0.064460,(GCA_000018145.1_ABV92585.1:0.2103437663,GCA_900102795.1_SCZ55038.1:0.6961962300)51:0.100456)51:0.070547)11:0.019329)57:0.030192,(((GCA_001908835.1_APO88263.1:0.3601696434,(GCA_000600975.2_EYD72300.1:0.3250113663,(GCA_000223375.1_AEM41557.1:0.0000022710,GCA_001399515.1_ALJ81676.1:0.0000024215)100:0.660293)86:0.064367)36:0.000003,((((GCA_000155735.2_AGI73283.1:0.1878555060,GCA_900172275.1_SLN42321.1:0.1809097021)99:0.022195,GCA_001187845.1_AKS46810.1:0.0616840957)99:0.221989,GCA_900114485.1_SFL19755.1:0.4320767093)95:0.001989,GCA_000161835.1_EET48007.1:0.4945441338)95:0.125853)84:0.118643,((GCA_000153305.1_EAR50909.1:0.3195966054,(GCA_000299575.1_EKE44777.1:0.4023987403,(GCA_000442315.1_EPX87418.1:0.6086911055,GCA_000600335.2_EYD75472.1:0.2486741097)100:0.469704)93:0.243633)70:0.022455,(GCA_900172355.1_SLN69979.1:0.3730555101,((GCA_000836695.1_KIQ68529.1:0.2654631688,GCA_000738435.1_AII85790.1:0.6940974497)99:0.024189,GCA_900141735.1_SHI64744.1:0.3503199784)99:0.119095)71:0.034978)86:0.081281)96:0.141240)54:0.019162)61:0.039778,(GCA_000152725.1_EAQ04860.1:0.1730042862,GCA_900142295.1_SIO32547.1:0.6059209982)59:0.057519)39:0.027866,(((((((GCA_000153725.1_EAU44421.1:0.1186162892,(GCA_000442255.1_EPX84942.1:0.0804737883,(GCA_001969385.1_APX24253.1:0.0000023487,GCA_900112435.1_SFB86219.1:0.0000021922)100:0.163896)61:0.000002)80:0.029179,GCA_900102075.1_SDE24749.1:0.0965377720)77:0.043767,((GCA_001687105.1_ANT59683.1:0.0475785160,GCA_900116195.1_SFS90763.1:0.0574753833)100:0.138164,GCA_900100085.1_SDI68021.1:0.3098879421)66:0.031653)65:0.027439,GCA_001975705.1_APZ54073.1:0.1649498564)99:0.091849,GCA_001482405.1_KUF11249.1:0.1667079631)100:0.129725,GCA_900107235.1_SDY12731.1:0.3741137327)97:0.046525,GCA_001247715.1_KNX41096.1:0.2787177452)93:0.033016)43:0.092783,(GCA_900111875.1_SFA97754.1:0.3192425083,GCA_900116005.1_SFQ96450.1:0.0937445024)100:0.319649)62:0.038925,(GCA_900172385.1_SLN13979.1:0.1757730798,GCA_000152625.1_EAP77030.1:0.4457116292)62:0.032459)97:0.108339,((GCA_000299875.1_EKE69767.1:0.3807187932,GCA_900114135.1_SFJ02025.1:0.3207298876)100:0.440808,(GCA_900109555.1_SEK24339.1:0.0000023158,GCA_900172305.1_SLN13921.1:0.0000029618)100:0.697269)100:0.349198)98:0.169689,GCA_900107585.1_SEA38564.1:0.7757824390)98:0.330183)100:0.656330)74:0.055491,(((((((((GCA_000148725.1_EFO34288.1:0.1674855822,GCA_001403915.1_CTQ45185.1:0.0148544621)100:0.045215,GCA_000158095.1_EEE45012.1:0.0690729792)100:0.053547,((GCA_000192745.1_ADZ71662.1:0.0595236054,(GCA_001188555.1_KND20990.1:0.0000023487,GCA_002249885.1_OXS48765.1:0.0000023487)100:0.067758)95:0.041419,GCA_900105595.1_SDT94048.1:0.1781127111)95:0.021300)94:0.063170,((GCA_900110875.1_SEP87657.1:0.0234923104,GCA_900114245.1_SFK09265.1:0.0948040192)100:0.215038,GCA_001907205.1_OKL42629.1:0.3233668823)100:0.099329)100:0.237524,(GCA_001720135.1_ODN72329.1:0.3470420479,(GCA_900115225.1_SFN96102.1:0.3320335002,GCA_900215505.1_SNY91914.1:0.0516573733)100:0.407489)82:0.026145)82:0.044628,GCA_900148505.1_SHO67139.1:0.6986027127)86:0.072353,((GCA_900129325.1_SHG63175.1:0.4121613106,GCA_001305515.1_KPL52460.1:0.6599468670)93:0.008739,GCA_000496075.1_ESR26418.1:0.5658849370)30:0.052108)30:0.124155,(GCA_900102695.1_SCZ19818.1:0.6118596687,((((GCA_000154705.2_EDQ31755.1:0.2739508647,GCA_001703635.1_OCW56390.1:0.0000020321)100:0.597718,(((GCA_000585625.1_EXL09431.1:0.4463142696,(((GCA_001424795.1_KQU75478.1:0.0000026237,GCA_001605015.1_AMS44237.1:0.0276620978)100:0.286018,GCA_001510895.1_KUM28358.1:0.0616819069)59:0.060666,(GCA_001618845.1_AMX98711.1:0.0460333093,GCA_002075885.1_OQM73675.1:2.8329827623)41:0.000003)58:0.154393)99:0.190051,((GCA_002238045.1_OXT02860.1:1.0422695979,GCA_900113935.1_SFI32562.1:0.3270468690)97:0.086477,(GCA_001558695.1_KXF79500.1:1.0981475296,((GCA_000300335.1_EKF20093.1:0.3842147398,GCA_000300515.1_EKF44437.1:0.2038389984)100:0.596136,GCA_000014245.1_ABG61429.1:1.3118440913)91:0.074116)28:0.206620)30:0.107661)71:0.266372,GCA_001293565.1_KPB02480.1:1.2529933193)96:0.050369)100:0.091109,(((GCA_000153465.1_EAS50494.1:0.3775375576,GCA_900104035.1_SDN56624.1:0.4737626081)98:0.131069,GCA_900176465.1_SMC76400.1:0.1426327661)92:0.144052,GCA_000153705.1_EAU42818.1:0.2569596558)100:1.241200)100:0.198943,((((GCA_000007125.1_AAL53709.1:0.0256751337,GCA_000157815.1_EEY01233.1:0.0000022212)100:0.445197,(GCA_000017405.1_ABS16740.1:0.0458541567,GCA_000585655.1_EXL04826.1:0.0000020272)100:0.679050)100:1.418850,(((GCA_000148725.1_EFO31840.1:0.2660232390,(GCA_000158095.1_EEE46347.1:0.2709939014,GCA_001403915.1_CTQ43537.1:0.1479023192)100:0.249502)99:0.170918,((GCA_000192745.1_ADZ69691.1:0.1548116591,(GCA_001188555.1_KND16795.1:0.0000023487,GCA_002249885.1_OXS43208.1:0.0000023487)100:0.234764)100:0.241156,(GCA_001907205.1_OKL45461.1:0.1527806786,(GCA_900110875.1_SER09327.1:0.0579615199,GCA_900114245.1_SFK23130.1:0.0008580590)100:0.192193)100:0.330899)99:0.104418)99:0.594125,GCA_900105595.1_SDU28197.1:0.3382693054)100:2.067930)96:0.168974,((((((GCA_000010525.1_BAF86509.1:0.2767909016,GCA_000017645.1_ABS68293.1:0.4125796515)100:0.287557,(GCA_000092925.1_ADH87412.1:0.0315607081,GCA_900100155.1_SCW59972.1:0.1821266200)100:0.583393)100:0.272614,(GCA_001402875.1_ALK10816.1:0.0000020080,GCA_001459775.1_CUU43478.1:0.0000023487)100:0.694472)21:0.109549,(((GCA_000021745.1_ACK49245.1:0.8396404085,GCA_000019845.1_ACB94736.1:1.2365659898)100:0.595769,((GCA_900187365.1_SNB60650.1:0.8388146066,(GCA_900187365.1_SNB52608.1:1.1784956357,GCA_900187365.1_SNB52633.1:0.4489393859)100:1.455100)100:0.725562,GCA_001661675.2_ARU16446.1:1.6490536593)92:0.301579)78:0.163498,GCA_000022085.1_ACL60136.1:1.1917159356)72:0.258731)58:0.125069,((GCA_001017175.1_KLK89950.1:0.1026840329,GCA_900102135.1_SCZ05055.1:0.0997913455)100:0.602824,(GCA_001741865.1_AOO80860.1:0.2558651897,GCA_900102525.1_SDF56449.1:0.1944236961)100:0.659958)100:0.357678)98:0.162633,GCA_001676615.1_OCC04417.1:0.5982876995)100:0.502054)95:0.276503)96:0.220096)28:0.056835)32:0.161602,(GCA_001676615.1_OCC00415.1:0.5771283014,GCA_002355335.1_BAT59925.1:0.7747544578)100:0.360860)95:0.317079)99:0.168971,(GCA_900172325.1_SLN28963.1:1.4210064633,(GCA_000689395.1_CDO60170.1:0.6808886222,(GCA_000739695.1_GAK45592.1:0.3301030867,(GCA_000017565.1_ABS61714.1:1.3225119262,GCA_000017565.1_ABS62084.1:0.4980306003)100:0.594509)100:0.361818)100:0.317185)92:0.160800)94:0.224671,(GCA_000023785.1_ACT58622.1:1.0648929800,(GCA_000013025.1_ABI77368.1:0.0000026810,GCA_000685315.1_KDA00494.1:0.0080933141)100:0.707739)99:0.219570)99:0.122233,((GCA_000014745.1_ABI64830.1:0.1968389379,GCA_900103475.1_SDM27816.1:0.1937983421)100:0.373507,GCA_000152745.1_EAP89759.1:0.5309606028)100:0.861641)99:0.189979)100:0.314001)100:0.231909);
