# Supplementary material for: Assessing the accuracy of phylogenetic rooting methods on prokaryotic gene families
Source: PLoS One. 2020 May 15;15(5):e0232950. doi: 10.1371/journal.pone.0232950 (PMC7228096; doi:10.1371/journal.pone.0232950)
Supplement: S2 Dataset — (ZIP) [file pone.0232950.s003.zip › EmpiricalDataset/GeneTrees_IQTree/000229.aln.treefile]

(GCA_000006905.1_AAK21996.1:0.0821606861,GCA_000092285.1_ADG08535.1:0.0415513134,((GCA_000017265.1_ACG79840.1:0.2071313806,GCA_001425915.1_KQW69205.1:0.2773936553)100:0.329054,(((GCA_000144605.1_ADK99316.1:0.1863618649,GCA_002205555.1_ASD26769.1:0.2188516434)100:0.712188,(GCA_000175215.2_ADU11705.1:0.2028976506,GCA_000204015.1_EGF92170.1:0.3224737071)100:0.483850)100:0.492541,((((((((((((((((((((GCA_000007125.1_AAL53124.1:0.0000020093,GCA_000157815.1_EEX99379.1:0.0000021057)100:0.058843,(GCA_000017405.1_ABS12734.1:0.0000023405,GCA_000585655.1_EXL07634.1:0.0000022759)100:0.051667)100:0.209824,GCA_001558695.1_KXF79028.1:0.1380060797)100:0.060445,(GCA_000022725.1_ACS50500.1:0.0942229061,GCA_000341385.1_AGF75263.1:0.0802427878)100:0.697966)99:0.095835,(GCA_900104355.1_SDO38069.1:0.0894193220,GCA_900113985.1_SFI62689.1:0.0328322864)100:0.247589)100:0.187737,(((((GCA_000014245.1_ABG61406.1:0.3572833419,(GCA_000300335.1_EKF19459.1:0.0693969207,GCA_000300515.1_EKF44344.1:0.0508008289)100:0.140056)100:0.146644,(GCA_000585625.1_EXL10238.1:0.2105814203,((GCA_001424795.1_KQU64311.1:0.0171388492,GCA_001605015.1_AMS38944.1:0.0295998422)100:0.221845,(GCA_001618845.1_AMX98682.1:0.1210918098,GCA_002075885.1_OQM74798.1:0.2349818570)95:0.060139)100:0.044979)100:0.096932)100:0.103824,GCA_900113935.1_SFI83849.1:0.4151484906)100:0.118834,GCA_002238045.1_OXT01818.1:0.7185040213)100:0.106594,GCA_001293565.1_KPB01996.1:1.0509354546)66:0.073081)66:0.148271,((((((GCA_000016285.1_ACM35269.1:0.2971354415,((GCA_000722615.1_KEQ03938.1:0.0000026054,GCA_000722625.1_KEQ04578.1:0.0000026907)100:0.221942,(GCA_000731295.1_CDN52369.1:0.0072609060,GCA_000731315.1_CDN46199.1:0.0000021510)100:0.076323)100:0.115886)81:0.046582,(GCA_000092025.1_AAK86141.2:0.2986749357,(GCA_001578105.1_AMM85323.1:0.0870292083,GCA_002043005.1_AQZ49386.1:0.1995890474)100:0.504995)82:0.071151)98:0.036291,(GCA_000092045.1_ABC89180.1:0.0434287904,GCA_000769405.1_KPN26034.1:0.0577644740)100:0.211307)90:0.069358,((((GCA_000017145.1_ABR58862.1:0.1147775438,(GCA_000018545.1_ACP23805.1:0.0375984436,GCA_000697965.2_ANK71150.1:0.1238385597)97:0.029986)51:0.012496,GCA_002288525.1_ASY61474.1:0.0592808194)100:0.078295,(GCA_001687365.1_OBZ97236.1:0.1042247536,GCA_001885585.1_OJF94245.1:0.0984547440)100:0.121036)98:0.042564,(GCA_001267455.1_KOC76663.1:0.0346874032,GCA_001652565.1_ANH02581.1:0.0273151278)100:0.176540)95:0.041925)90:0.134910,(GCA_000154705.2_EDQ35551.1:0.2058527786,GCA_001703635.1_OCW57537.1:0.1407192136)100:0.287482)92:0.172175,(GCA_000325745.1_AGA65185.1:0.4433763568,GCA_000496595.1_AHA27390.1:0.5442327679)100:0.463041)99:0.120268)100:0.224301,((GCA_000153465.1_EAS48983.1:0.2202454918,(GCA_000153705.1_EAU42276.1:0.2857969672,GCA_900176465.1_SMD00184.1:0.2331411508)100:0.302498)100:0.187096,((GCA_000800175.1_KHJ53054.1:0.0028799497,GCA_900141975.1_SHJ75880.1:0.0348436370)100:0.396928,GCA_900104035.1_SDO31410.1:0.1882793723)99:0.186686)99:0.786663)85:0.259275,GCA_000179775.1_EFL89904.1:0.8029748189)85:0.589012,((GCA_900104485.1_SDB51164.1:0.3627429725,GCA_900129325.1_SHF70890.1:0.4694440381)100:0.394357,GCA_900102695.1_SCZ42358.1:1.2164429355)97:0.147998)83:0.237102,((((((((GCA_000148725.1_EFO32724.1:0.1514935506,(GCA_000158095.1_EEE46206.1:0.1329207171,GCA_001403915.1_CTQ44273.1:0.0858178273)100:0.111537)100:0.033242,(GCA_000148725.1_EFO34372.1:0.6671533448,(GCA_000158095.1_EEE46644.1:0.2810550239,GCA_001403915.1_CTQ45084.1:0.1413782221)100:0.617635)100:0.799707)99:0.052624,(GCA_000192745.1_ADZ68440.1:0.1126034112,(GCA_002249885.1_OXS47002.1:0.0000023355,(GCA_001188555.1_KND18532.1:0.0000022759,GCA_002249885.1_OXS47060.1:0.0000022759)97:0.000003)100:0.119008)100:0.084652)99:0.189371,(GCA_001907205.1_OKL44530.1:0.0749346015,(GCA_900110875.1_SEQ30057.1:0.0273451226,GCA_900114245.1_SFJ95064.1:0.0149388924)100:0.125672)100:0.224276)99:0.098403,GCA_900105595.1_SDU47315.1:0.3970711078)100:0.214995,GCA_001720135.1_ODN69381.1:1.1053087567)94:0.111593,GCA_001305515.1_KPL52602.1:0.6778492250)98:0.087776,(GCA_900148505.1_SHO62342.1:0.5981044905,GCA_002088295.1_ORE94434.1:1.3544210757)96:0.218177)97:0.076095)78:0.042871,((GCA_000230555.1_AEQ53407.1:0.1500185019,GCA_900100665.1_SDG24120.1:0.1456072038)99:0.229143,(GCA_000743575.1_KFL32354.1:0.2331900104,GCA_000970435.1_KKB76383.1:0.1205996484)99:0.266059)99:1.428610)73:0.043957,(GCA_900115225.1_SFO39908.1:0.1093889143,(GCA_900215505.1_SNY90363.1:0.1020769106,GCA_000503895.1_AHB49899.1:6.7451267814)38:0.000786)62:0.697080)54:0.091776,(((((GCA_000010525.1_BAF87012.1:0.2054722467,GCA_000017645.1_ABS65260.1:0.4413420920)100:0.309599,((GCA_000092925.1_ADH87911.1:0.0424375272,GCA_900100155.1_SCW78347.1:0.2156647654)100:0.170317,GCA_000092925.1_ADH87339.1:2.2792722632)100:0.183465)100:0.352505,(GCA_001402875.1_ALK08354.1:0.0000024412,GCA_001459775.1_CUU41016.1:0.0000026991)100:0.800562)100:0.150606,(((((((GCA_000011365.1_BAC46095.1:0.0108551670,GCA_000661935.1_AHY55476.1:0.0473732278)100:0.094969,((GCA_001618955.1_KZD25563.1:0.0099243028,GCA_900108575.1_SEH76566.1:0.0061047736)100:0.120113,(GCA_000935205.1_KIZ39288.1:0.0856894892,GCA_000195775.1_CAE25445.1:0.1637614683)83:0.041575)81:0.017444)91:0.032634,(GCA_000012725.1_ABA03269.1:0.0553258198,GCA_000013885.1_ABE60903.1:0.0664640667)100:0.090707)91:0.043707,(((GCA_000218565.1_AEI04735.1:0.0000022759,GCA_000218585.1_AEI01161.1:0.0000022759)100:0.075983,GCA_000314735.2_EKS30033.1:0.1008176334)100:0.119351,GCA_000336555.1_EKS33212.1:0.2767772582)100:0.035210)100:0.193755,GCA_002119765.1_ARP99277.1:0.4504268355)90:0.051435,(GCA_001579845.1_AMN38466.1:0.3817064319,GCA_001426945.1_KQY98391.1:0.3381763900)100:0.081189)99:0.167372,GCA_002355335.1_BAT57733.1:0.5817568327)100:0.355688)91:0.089910,(GCA_001676615.1_OCC02669.1:0.7446735933,((((GCA_900104955.1_SED03508.1:0.7394844414,GCA_900187365.1_SNB78323.1:1.0119999089)100:0.150215,(GCA_000019845.1_ACB93662.1:0.5062029066,(GCA_000021745.1_ACK48986.1:0.3992652082,GCA_900114285.1_SFK01006.1:0.3333550445)100:0.149794)100:0.208393)100:0.090020,((GCA_000304315.1_CCJ05452.1:0.3793597508,(GCA_001644125.1_OAI23358.1:0.1804175634,GCA_001675455.1_OBS54367.1:0.1465224757)100:0.160523)100:0.203999,GCA_002117405.1_ARN82531.1:1.0722969146)100:0.320699)100:0.147401,((((GCA_000019945.1_ACB78198.1:0.2980702907,GCA_000022085.1_ACL55053.1:0.1957656326)100:0.332838,(GCA_001017175.1_KLK94170.1:0.0068296056,GCA_900102135.1_SCY50837.1:0.0865256915)100:0.359907)100:0.149960,(GCA_001741865.1_AOO84212.1:0.1827060748,GCA_900102525.1_SDG51664.1:0.2085229798)100:0.671515)79:0.095482,(GCA_001271345.1_ALA19540.1:0.0000029093,GCA_001887265.1_APF39190.1:0.0241567029)100:0.412340)100:0.363131)100:0.149250)100:0.172017)100:0.157733)85:0.310343,(((GCA_000166055.1_ADP69293.1:0.0286183507,GCA_000636015.1_KAI95030.1:0.0000020187)100:0.859376,((GCA_000828475.1_BAQ16145.1:0.0382195721,GCA_001723285.1_ODR99879.1:0.0769328626)100:0.286068,GCA_001708935.1_ODA66336.1:0.4578239237)100:0.631364)69:0.177747,((GCA_000143145.1_ADJ21830.1:0.3288578890,GCA_000503895.1_AHB47281.1:0.5030982551)97:0.200773,(GCA_000981545.1_CPR17520.1:0.0000022759,GCA_900104305.1_SDO32613.1:0.0000024937)100:0.368699)100:0.935736)98:0.453744)68:0.149486,(GCA_000496075.1_ESR25840.1:0.8378176786,GCA_000336555.1_EKS37777.1:4.1137192927)58:0.744688)61:0.289740,(GCA_002088295.1_ORE90656.1:4.5668116354,GCA_000739695.1_GAK43622.1:12.4749765128)61:0.441802)73:0.290020,((((((((((((((((((GCA_000008385.1_AAW70865.1:0.0844586967,GCA_000953315.1_CDR78403.1:0.1162078666)100:0.407632,(((GCA_000011945.1_AAV86481.1:0.0229219321,GCA_000024505.1_ACZ49396.1:0.0391104908)100:0.416546,GCA_000964795.1_KJV68681.1:0.1983733477)100:0.091251,(GCA_000026005.1_CAH58004.1:0.1721668318,GCA_000964755.1_KJV65883.1:0.0613508304)100:0.134826)100:0.368583)100:0.167284,(GCA_000022525.1_ACT69241.1:0.3963837962,GCA_000632985.1_AHX11204.1:0.2941698702)100:0.964359)100:0.489725,((GCA_000010205.1_BAG41031.1:0.0515891255,GCA_000964595.1_KJV56655.1:0.1323498312)100:0.439953,(GCA_000012385.1_ABE04929.1:0.0839206416,GCA_000195735.1_CAA15045.1:0.1281751137)100:0.542437)100:0.483216)100:0.241090,(GCA_000388175.3_ETZ05190.1:0.0453415306,GCA_000469665.2_ETZ06718.1:0.1545635518)100:1.674140)100:0.263090,(GCA_001192655.1_GAO97772.1:0.4805158624,GCA_002117145.1_ARN85365.1:0.4768429545)100:0.467015)62:0.141173,GCA_000742835.1_AIK95487.1:0.7484966403)98:0.279326,(GCA_000264455.2_AFK51840.1:0.0145389593,GCA_001601315.1_KYO51607.1:0.0153341492)100:0.522815)59:0.099661,((((((GCA_000010725.1_BAI73307.1:0.1696018654,GCA_000632475.2_AIB10427.1:0.1525735466)100:0.165203,(GCA_000576635.1_EWY37274.1:0.0665619066,GCA_000936425.1_KJB92617.1:0.0227077508)100:0.239547)91:0.030138,(GCA_000767795.1_KGM30690.1:0.0000022759,GCA_002195995.1_OWJ68459.1:0.0126571440)100:0.472325)97:0.091064,((GCA_000016185.1_ACJ00423.1:0.0734540207,GCA_002251795.1_OYQ35893.1:0.2091225131)100:0.099257,(GCA_000225995.2_EGY01120.1:0.0106589764,GCA_000730165.2_ASG21611.1:0.0034072792)100:0.251009)100:0.114824)100:0.121020,(GCA_000963705.1_KJV09165.1:0.1164221226,GCA_002251735.1_OYQ21094.1:0.0738773708)100:0.522699)67:0.071727,((GCA_001618175.1_KZD12890.1:0.2727285085,GCA_000299935.1_EKE71523.1:0.3289113119)99:0.178448,((GCA_000510265.1_AHC73660.1:0.5353995408,GCA_900102465.1_SDG09691.1:0.0052288960)100:0.612779,GCA_000024465.1_ADE39801.1:1.1749547122)93:0.237053)78:0.087317)66:0.060278)71:0.058950,((GCA_900177295.1_SME93927.1:0.0000022759,GCA_900188055.1_SNR28931.1:0.0038544849)100:0.413032,((GCA_000982415.1_KKJ76064.1:0.0392454816,GCA_001026905.1_KLN60673.1:0.0445714256)100:0.510324,GCA_900100655.1_SDG56649.1:0.4431286941)100:0.111760)100:0.172909)34:0.045257,(((((GCA_000009985.1_BAE49440.1:0.1684950453,(GCA_000294655.1_CCG39696.1:0.0427784651,GCA_900108475.1_SEH35209.1:0.0323426633)100:0.151376)100:0.075694,GCA_000513295.1_CDK97216.1:0.2678617962)100:0.159344,GCA_900167455.1_SJZ95718.1:1.5469909703)65:0.143286,(((GCA_000968135.1_CCQ71995.1:0.4457384508,GCA_900093605.1_SCA56981.1:0.7168937070)100:0.116325,GCA_001746755.1_OEJ63739.1:0.5968862362)98:0.068014,(GCA_000300235.2_AJD50127.1:0.1137686120,GCA_000300275.1_EKF10343.1:0.1525697062)100:0.653182)87:0.108109)77:0.063410,((((GCA_900156605.1_SIS89310.1:0.3784769230,GCA_001611975.1_AMW35548.1:0.7307151468)100:0.162331,(GCA_000315795.1_EKV26864.1:0.4015619240,GCA_900100455.1_SDH12674.1:0.6244926693)70:0.059357)70:0.071604,(GCA_900101965.1_SDE55268.1:0.6703473043,(GCA_000013085.1_ABC20806.1:0.2619254729,GCA_000284415.2_CCG07452.1:0.5524390400)100:0.349974)99:0.134843)100:0.106899,(((((((GCA_000011685.1_AAW59800.1:0.1320509474,GCA_000234355.2_EHH68484.1:0.0942291095)100:0.177884,(GCA_000723565.1_CDG33849.1:0.0771519941,GCA_002003665.1_OOL19710.1:0.0389422736)100:0.443313)98:0.186756,(((GCA_000021325.1_ACI49803.1:0.1727523384,((GCA_000182745.1_BAK82413.1:0.0321499107,GCA_000208635.2_EGG75247.1:0.0453103315)100:0.081618,GCA_000964505.1_GAN98268.1:0.0662015169)100:0.093930)83:0.022589,(GCA_000231445.2_EHD14826.1:0.0000022759,GCA_002153535.1_OUI79362.1:0.0000022759)100:0.669260)98:0.063623,(GCA_002005445.1_AQS84999.1:0.2361167271,GCA_002173735.1_ARW46364.1:0.2292494652)100:0.103060)98:0.088017)78:0.030357,((GCA_000617865.1_GAJ29398.1:0.1748425757,(GCA_002005465.1_AQS89231.1:0.2472277070,GCA_000963885.1_GAN53453.1:0.3315192267)40:0.014981)40:0.033097,((GCA_000724025.1_CDG39403.1:0.0041435827,GCA_001547995.1_BAT19486.1:0.0128228019)100:0.119898,(GCA_001787335.1_AOX18185.1:0.0000022759,GCA_001787355.1_AOX21212.1:0.0041891406)100:0.095161)100:0.107218)98:0.079036)100:0.244513,(GCA_000014285.2_ABI61059.1:0.0239984745,GCA_000576085.2_AHJ61910.1:0.0000445010)100:0.368653)75:0.068946,(((GCA_000306035.1_EKN01169.1:0.0633385613,GCA_000964385.1_GAN81012.1:0.0525366507)95:0.009880,GCA_000306035.1_EKN01174.1:0.1972127150)100:0.423935,(GCA_000016725.1_ABQ29230.1:0.0000024590,GCA_000202835.1_BAJ79348.1:0.0039444696)100:0.554129)97:0.196773)100:0.104196,(GCA_000164635.1_EFH11876.1:0.1294124719,((GCA_900141905.1_SHI55135.1:0.2103912915,(GCA_900101615.1_SDE26396.1:0.0000022759,GCA_900104205.1_SDB35861.1:0.0044358818)100:0.340215)98:0.038470,GCA_000164635.1_EFH11858.1:0.6307380104)99:0.042282)100:0.166071)100:0.660001)89:0.060142)88:0.085414)72:0.066674,(GCA_000226315.1_AEP08721.1:0.0065185133,GCA_000348745.1_AGH97195.1:0.0189937951)100:0.976576)98:0.098912,GCA_900172325.1_SLN21638.1:0.7617659155)94:0.067909,((GCA_000017565.1_ABS61626.1:0.2611724052,GCA_000739695.1_GAK43848.1:0.3650829737)100:0.373621,GCA_000689395.1_CDO58215.1:1.1982707888)93:0.168973)94:0.091620,(((((((((((((((((((GCA_000011965.2_AAV93477.1:0.1122520295,(GCA_900109035.1_SEK00660.1:0.2126823630,GCA_002210095.1_OWU75644.1:0.3258565826)95:0.051266)92:0.004687,GCA_900172225.1_SLN11406.1:0.1210953258)97:0.057581,GCA_900116455.1_SFT99727.1:0.1792257955)92:0.043984,((((GCA_000203975.3_KID07311.1:0.0292246110,GCA_000511355.1_AHC99296.1:0.0859537360)100:0.086420,GCA_000376545.2_ANP39139.1:0.2197099024)99:0.030254,((GCA_000511385.1_AHD07811.1:0.0933066234,(GCA_001258055.1_CRL15951.1:0.0000022759,GCA_900113345.1_SFG75848.1:0.0000022759)100:0.071572)100:0.113270,GCA_900102795.1_SCZ70172.1:0.3722517297)90:0.042468)89:0.030553,GCA_001678945.1_ANP37367.1:0.1018594737)99:0.086652)90:0.022667,GCA_900156525.1_SIT81208.1:0.4260450853)100:0.128731,(((GCA_000014045.1_ABG29937.1:0.0302682645,GCA_000154785.2_AEI92035.1:0.0750956514)100:0.301279,((GCA_000152605.1_EAP85360.1:0.2828183661,GCA_000622405.1_KIN67851.1:0.3010549462)63:0.073179,GCA_000172095.1_EDQ06262.1:0.2170165826)100:0.133540)100:0.063983,(GCA_000814025.1_KIC49751.1:0.0432638198,GCA_001969365.1_APX13072.1:0.0430649938)100:0.165012)100:0.052341)100:0.107059,((((((GCA_001458175.1_CUH52633.1:0.2478862871,GCA_900114415.1_SFL01454.1:0.1883947957)94:0.052714,GCA_900142085.1_SHI41332.1:0.2646956567)80:0.032606,GCA_900129685.1_SHH41414.1:0.2286594610)87:0.054382,GCA_900110425.1_SEO58927.1:0.2272304341)99:0.075118,(((((GCA_000153725.1_EAU48169.1:0.0750247805,GCA_900102075.1_SDE40226.1:0.1167584252)87:0.022729,((GCA_001969385.1_APX22641.1:0.0000022759,GCA_900112435.1_SFC66246.1:0.0000022759)100:0.152877,GCA_001975705.1_APZ52682.1:0.0656017246)99:0.030534)100:0.097595,(((GCA_001687105.1_ANT60283.1:0.0641749739,GCA_900116195.1_SFS94673.1:0.0422660786)100:0.092806,GCA_900100085.1_SDI16945.1:0.1139159921)100:0.086863,GCA_000442255.1_EPX82596.1:0.1490280937)99:0.040221)100:0.163685,(((GCA_001038505.1_KMK65776.1:0.2756758871,GCA_900188035.1_SNR50014.1:0.1436233732)100:0.073258,(GCA_000521865.1_ETX29708.1:0.3317931001,GCA_900115815.1_SFQ06754.1:0.5317965103)97:0.104571)87:0.037078,(((((GCA_000169415.1_EBA08590.1:0.2259904986,GCA_001458375.1_CUH79753.1:0.2395674738)87:0.024364,GCA_001482405.1_KUF09622.1:0.1722191091)89:0.052497,((((GCA_002211155.1_OWV56127.1:0.0000000000,GCA_002211225.1_OWV46986.1:0.0000000000):0.000000,GCA_900101505.1_SDD54801.1:0.0000000000):0.000002,GCA_002211205.1_OWV63615.1:0.0000022759)100:0.149291,((GCA_002237555.1_ASP19797.1:0.0420940612,GCA_900188425.1_SNS11554.1:0.0102908889)100:0.114824,GCA_900184945.1_SMX32171.1:0.1822711284)76:0.034273)100:0.106535)99:0.065051,GCA_900107235.1_SDX82409.1:0.3756145418)99:0.112505,(GCA_002115725.1_OSQ65759.1:0.1323883867,GCA_002115805.1_OSQ46156.1:0.0890957695)100:0.560152)96:0.100028)86:0.064086)100:0.157140,GCA_000152725.1_EAQ03039.1:0.4851307214)69:0.097745)73:0.042631,(((GCA_001458355.1_CUH64816.1:0.1344458778,GCA_900110775.1_SEQ71423.1:0.1542499232)100:0.117157,GCA_900100005.1_SDI77175.1:0.2759098324)77:0.057227,((((GCA_001046955.1_AKO95220.1:0.0000022759,GCA_900109145.1_SEJ48615.1:0.0000022759)100:0.321624,GCA_001205715.1_KNG93912.1:0.4036841911)100:0.144685,GCA_001890925.1_OJI94848.1:0.4716629268)89:0.040909,GCA_900107355.1_SDY06230.1:0.4890535886)87:0.092702)82:0.071946)76:0.056078)89:0.054367,(((GCA_001247715.1_KNX42966.1:0.3617946649,GCA_900172295.1_SLN45106.1:0.1910412433)90:0.102811,GCA_000152625.1_EAP77785.1:0.5381400507)98:0.046021,GCA_900172385.1_SLN56791.1:0.7051884000)90:0.102453)99:0.033778,((GCA_900095785.1_SCM69479.1:0.0000022759,GCA_900115865.1_SFQ47113.1:0.0000022759)100:0.337811,GCA_000738435.1_AII85574.1:0.7802519766)83:0.083837)48:0.022356,(GCA_900111875.1_SFB05633.1:0.2539098855,GCA_900116005.1_SFR00567.1:0.3208381056)100:0.206270)96:0.056383,(GCA_000161835.1_EET49273.1:0.4608621957,(((GCA_000153305.1_EAR50754.1:0.4350904848,GCA_900172355.1_SLN63309.1:0.2570295567)100:0.372742,(GCA_000600975.2_EYD73136.1:0.6030573352,GCA_001399515.1_ALJ81863.1:0.8558344988)79:0.095670)66:0.093012,((((GCA_000155735.2_AGI70277.1:0.1937454610,GCA_001187845.1_AKS44570.1:0.0614725389)100:0.106178,GCA_900172275.1_SLN31622.1:0.1318771340)100:0.659926,GCA_900114485.1_SFL33396.1:0.8349589275)52:0.077299,((GCA_001908835.1_APO88174.1:0.5631151434,(GCA_001404155.1_CRK75216.1:0.0000022759,GCA_900114125.1_SFI97964.1:0.0000022759)100:0.810389)63:0.108073,(GCA_000836695.1_KIQ71114.1:0.4148975498,GCA_900141735.1_SHJ04988.1:0.5551308165)100:0.360063)51:0.075709)67:0.095539)90:0.051281)99:0.061195)100:0.103133,(GCA_000812665.2_AML51039.1:0.2196807047,GCA_900172235.1_SLN23834.1:0.2317047903)100:0.135065)89:0.031794,((((GCA_000152805.1_EAQ13969.1:0.3551144429,GCA_900177545.1_SMH42457.1:0.3122416879)100:0.152341,(GCA_001307765.1_KPN64860.1:0.1627764359,GCA_900109955.1_SEV93124.1:0.2383671207)100:0.090221)100:0.082376,(((GCA_000299875.1_EKE74318.1:0.0821065952,(GCA_900109555.1_SEL06036.1:0.0000022759,GCA_900172305.1_SLN51213.1:0.0000022759)100:0.286822)39:0.046376,GCA_900114135.1_SFJ74512.1:0.1435607992)100:0.175435,GCA_900172375.1_SLN13962.1:0.2955717591)100:0.186254)96:0.051406,(GCA_900184815.1_SMX23093.1:0.3762095345,(GCA_900115595.1_SFO97816.1:0.3493447992,(GCA_000299575.1_EKE43800.1:0.6928538390,((GCA_900110115.1_SEO00957.1:0.0475897655,GCA_900141995.1_SHI83646.1:0.0802154023)100:0.557392,(GCA_900113405.1_SFG94878.1:0.0000025033,GCA_900172315.1_SLN46638.1:0.0000026844)100:0.782280)100:0.260709)100:0.266166)100:0.213229)100:0.172870)86:0.018121)100:0.065308,(((((GCA_000647975.1_KAJ57364.1:0.3214357271,GCA_900184935.1_SMX47502.1:0.2300633778)100:0.058947,GCA_001305615.1_ALG88994.1:0.1693503116)100:0.131329,GCA_000671395.1_KCV82582.1:0.2544889104)100:0.143650,(GCA_001548075.1_BAQ70737.1:0.0103539880,GCA_001633165.1_ANB32896.1:0.0000021516)100:0.331193)100:0.149499,((GCA_900099935.1_SDL39955.1:0.1577220339,(GCA_900112335.1_SFD18551.1:0.1589099436,GCA_900188335.1_SNT03011.1:0.1560121112)100:0.111412)100:0.290722,(((GCA_000442275.2_EPX77350.1:0.1062644841,GCA_900111945.1_SFR33654.1:0.0631387597)100:0.465790,GCA_001981245.1_APX89962.1:0.4610249567)100:0.089665,GCA_000018145.1_ABV95106.1:0.9416422833)95:0.132428)81:0.048764)87:0.054456)93:0.107594,(((((GCA_000012905.2_ABA80523.1:0.2308628116,GCA_900110025.1_SEM45763.1:0.1821292045)100:0.080697,(GCA_900110135.1_SEN70118.1:0.3874651736,(GCA_900106675.1_SDW47097.1:0.2821207729,GCA_900156815.1_SIT09707.1:0.3227816327)100:0.105238)31:0.029140)99:0.071995,GCA_001620265.1_AMY68068.1:0.3600409359)89:0.043843,(((GCA_000021865.1_ADE83766.1:0.2740969737,(GCA_000714535.1_KEO54248.1:0.1780960792,GCA_000715505.1_KEP70385.1:0.1812747905)100:0.278061)97:0.032524,GCA_000740785.1_KFI28871.1:0.2671393927)100:0.172170,(GCA_000203895.1_ABL70917.1:0.1976561262,GCA_000444995.1_AGT07771.1:0.2518204026)100:0.504175)90:0.102146)85:0.043657,((GCA_000740775.1_KFI33301.1:0.0209577553,GCA_000740795.1_KFI31161.1:0.0666138612)100:0.483655,(GCA_001517585.1_CUX80218.1:0.7913759128,GCA_900107025.1_SDW89619.1:0.3832267384)100:0.271455)95:0.091386)88:0.041201)83:0.032881,GCA_900142295.1_SIO13045.1:0.9721739014)81:0.050148,(GCA_900102905.1_SDK76965.1:0.4810797778,(GCA_000600335.2_EYD73879.1:0.5604366446,GCA_000442315.1_EPX84449.1:1.2109882324)100:0.560498)84:0.051506)100:0.119594,(GCA_000590925.1_AHM03687.1:0.5705154591,((GCA_000765015.1_KGK79340.1:0.0000025757,GCA_900141945.1_SHI95062.1:0.0000023189)100:0.314964,(GCA_001403795.1_CTQ49519.1:0.1996860784,GCA_900109285.1_SEK49003.1:0.1704805463)100:0.720586)100:0.299113)100:0.248175)100:0.297530,(((GCA_900106695.1_SDX16088.1:0.2782018696,GCA_900113695.1_SFI09517.1:0.3479023306)100:0.343233,(GCA_900111545.1_SES70694.1:0.0000027966,GCA_900143155.1_SHN61964.1:0.0000022759)100:0.404601)100:0.287007,GCA_900107585.1_SDZ93577.1:0.9059741721)95:0.099400)100:0.384132)92:0.096284,(GCA_900101935.1_SDE63948.1:1.1216658079,(((((GCA_000016765.1_ABQ66374.1:0.0529346367,(GCA_002355275.1_ATE64868.1:0.0000026491,GCA_002367875.1_PCE44142.1:0.0000022759)100:0.096910)100:0.354430,(GCA_000175255.2_AEH61858.1:0.1987753953,GCA_000218875.1_AEI36906.1:0.0778923134)100:0.972707)100:0.147624,(GCA_001586395.2_KZB94906.1:1.0599556687,((((((((((GCA_000013005.1_ABC64205.1:0.1165601178,(GCA_001304795.1_ALG60044.1:0.0000022759,GCA_001306275.1_KPM18711.1:0.0000022759)100:0.332283)100:0.080395,((GCA_000715015.1_KEO88566.1:0.1122211203,(GCA_001663175.1_ANK14033.1:0.0459827032,GCA_001677335.1_OBV09847.1:0.0302711723)100:0.070420)100:0.047444,GCA_001281485.1_ALE15554.1:0.0629467673)89:0.066337)100:0.083640,GCA_001008165.2_AKH42686.1:0.1703208635)100:0.116341,GCA_000235975.2_EHJ61571.1:0.1848341312)100:0.078209,GCA_001028705.1_AKM11460.1:0.2291463038)100:0.151077,GCA_000013325.1_ABD24450.1:0.2172745227)100:0.316819,(GCA_001295965.1_KPF72419.1:0.0046066646,GCA_001713435.1_AOF98950.1:0.0045723089)100:0.576235)100:0.331851,(GCA_002218195.1_ASK89494.1:0.3893477866,GCA_900128895.1_SIN59702.1:0.1928164363)100:0.595119)100:0.341959,(GCA_000013985.1_ABF51727.1:0.0528114974,GCA_001610975.1_AMU94157.1:0.0934453719)100:1.265930)100:0.397381,(GCA_000091125.1_BAI95658.1:0.0000020812,GCA_000147835.3_AEG47704.1:0.0743782471)100:1.236960)100:0.491586)100:0.386971)100:0.303345,GCA_002251755.1_OYQ31142.1:0.9046476998)89:0.151311,(GCA_000342165.1_EMD83897.1:0.1764881602,GCA_002211145.1_OWV32837.1:0.3736366386)100:1.075370)100:0.581104)96:0.133094)96:0.308136,(((GCA_000014865.1_ABK42530.1:0.3071314253,GCA_002109495.1_OSM00466.1:0.7634952098)100:1.379430,((((((((((((((GCA_000011345.1_BAC08155.1:0.0339118531,GCA_000505665.1_AHB87394.1:0.0000025984)100:0.459751,GCA_000018105.1_ABW28091.1:0.2225280839)100:0.082899,((GCA_000817775.1_KIF39337.1:0.4383778603,GCA_001904775.1_OKH48391.1:0.5753730217)100:0.133643,GCA_002075285.2_ASC73900.1:0.2348059169)100:0.341935)89:0.088497,GCA_000775285.1_KGF72999.1:0.3110980792)88:0.056968,(GCA_000317045.1_AFY64507.1:0.3323083912,GCA_002142475.1_BAS54120.1:0.6189601847)83:0.037153)87:0.027103,((((GCA_000014265.1_ABG49531.1:0.1323886020,GCA_002260545.1_OZH53140.1:0.0467094164)100:0.292241,(GCA_000180455.1_CBN55694.1:0.1918231046,((GCA_000214075.2_EGK89453.1:0.0108159838,GCA_000317475.1_AFZ04649.1:0.0277680654)100:0.070159,GCA_002412335.1_PCN53222.1:0.0685000696)100:0.173274)100:0.094924)100:0.047810,((GCA_000478195.2_ERT08291.1:0.1978546483,(GCA_000972705.2_KKD37021.1:0.0950804802,GCA_000478195.2_ERT08297.1:0.1616100089)100:0.050463)100:0.168895,((GCA_000176895.2_CCE19578.1:0.0000025722,GCA_000307915.1_EKD09010.1:0.0315699914)100:0.010146,GCA_000307915.1_EKD09011.1:0.0000027566)100:0.471052)100:0.179166)100:0.097537,((((((((GCA_000155555.1_EDX73637.1:0.2591235325,(GCA_000211815.1_EGJ31716.1:0.0288519142,GCA_001942495.1_OLT63341.1:0.0607839120)100:0.360567)76:0.096233,GCA_000317515.1_AFZ15949.1:0.2228567255)75:0.063363,GCA_000317495.1_AFZ11009.1:0.2796454384)68:0.050604,GCA_001904725.1_OKH33911.1:0.2086551709)61:0.047397,((((GCA_000020025.1_ACC78804.1:0.1662856242,(GCA_000316575.1_AFY30515.1:0.1035413761,((((GCA_002368055.1_BAZ77572.1:0.0000022759,GCA_002368295.1_BAY98509.1:0.0000022759)100:0.006290,GCA_002368275.1_BAY88871.1:0.0170461859)100:0.146155,(GCA_000317535.1_AFZ22390.1:0.1627241394,(GCA_000317695.1_AFZ55616.1:0.0907025847,(GCA_002368075.1_BAZ82499.1:0.1981445490,(GCA_000312705.1_AFW92817.1:0.0410823115,GCA_002368115.1_BAZ86734.1:0.1066025136)100:0.269853)53:0.040394)100:0.100860)98:0.030319)96:0.026172,((GCA_000169135.1_EAW47224.1:0.0692711314,GCA_002218065.1_GAX37865.1:0.1208675327)100:0.119458,((GCA_001298445.1_ALF51661.1:0.0881296125,GCA_002367975.1_BAY18365.1:0.0473557391)100:0.124161,GCA_000204075.1_ABA19627.1:0.2207299894)100:0.055252)100:0.050086)93:0.024557)62:0.019997)94:0.080089,(((GCA_000231365.2_EHC19307.1:0.0134790525,GCA_001904645.1_OKH14058.1:0.0307511362)100:0.045372,((GCA_000934435.1_KIY12392.1:0.0000022759,GCA_001990805.1_ONN60115.1:0.0000022759)100:0.035197,GCA_001275395.1_KOP27527.1:0.0448644193)100:0.042062)100:0.136362,(GCA_001456025.1_KST61813.1:0.3399246522,(GCA_000316665.1_AFY52617.1:0.4019100029,GCA_000317435.1_AFY99113.1:0.5058362268)84:0.078996)41:0.026783)47:0.040352)46:0.026349,(((GCA_000346485.2_KYC36960.1:0.0747210313,GCA_000350105.1_CCH66605.1:4.9708159450)75:0.002623,GCA_000760695.2_KIE11386.1:0.0615110439)86:0.144553,GCA_000828085.2_KIJ80480.1:0.2207399299)82:0.030371)81:0.158985,GCA_000350105.1_CCH66607.1:5.1165664948)51:0.006062)49:0.019958,(((GCA_000317555.1_AFZ28619.1:0.0155579499,GCA_001904655.1_OKH25806.1:0.0136669021)100:0.249548,GCA_000317125.1_AFY85558.1:0.4061087802)45:0.025482,GCA_000952155.1_KJH69873.1:0.3715891455)66:0.029867)27:0.058918,((((((GCA_000017845.1_ACB53015.1:0.0946575186,(GCA_000167195.1_EAM48544.1:0.0090464227,GCA_000235665.2_EHJ14533.1:0.0000029183)100:0.191483)100:0.261875,(GCA_000284135.1_BAL28972.1:0.1139650102,GCA_000478825.2_AIE72530.1:0.0356441239)100:0.838544)99:0.141108,(GCA_000297435.1_CCI32643.1:0.0250854575,GCA_000312205.1_CCI08422.1:0.0000028676)100:0.448835)99:0.099381,(GCA_000021825.1_ACK68475.1:0.3495426829,(GCA_000317025.1_AFY75494.1:0.0182921381,GCA_001904635.1_OKH23737.1:0.0157493456)100:0.191294)99:0.054049)100:0.134052,((((GCA_000317575.1_AFZ33630.1:0.0440854861,GCA_002355455.1_BAU67043.1:0.0537365889)100:0.216265,GCA_002368355.1_BAZ43360.1:0.5162291178)81:0.044263,GCA_000332055.1_ELS02736.1:0.4250197448)95:0.093048,(GCA_000332035.1_ELR99142.1:0.6916130551,GCA_001904615.1_OKH10964.1:0.8570050420)19:0.116581)99:0.128851)100:0.160217,((GCA_000317615.1_AFZ48825.1:0.2228898542,GCA_000317635.1_AFZ42263.1:0.1752088652)100:0.672103,GCA_000473895.1_ERN40986.1:1.5540023069)99:0.254762)99:0.151593)24:0.038642,(GCA_001746915.1_OEJ76724.1:0.3988536270,GCA_000012525.1_ABB57130.1:0.6827767031)17:0.061661)9:0.022012)18:0.045477)26:0.061716,(GCA_000317105.1_AFY79762.1:0.2948577433,GCA_001276715.1_KOR35826.1:0.3401385819)100:0.121799)92:0.169981,(GCA_000332215.1_ELS31202.1:0.5162487270,GCA_000317065.1_AFY68322.1:0.7491839404)100:0.290104)98:0.221370,(GCA_000011385.1_BAC89414.1:0.1312026514,GCA_000484535.1_AGY56248.1:0.2265210184)99:1.014620)66:0.202815,GCA_001870225.1_APB33414.1:0.9883837264)92:0.225390,(((GCA_000011465.1_CAE19024.1:0.5936317979,GCA_000760175.1_KGG12823.1:0.4257654561)100:0.248352,GCA_001182765.1_CRY92462.1:0.3783016039)99:0.148236,(GCA_000155635.1_EDY37130.1:0.1972075093,GCA_000316515.1_AFY27222.1:0.3507037946)100:0.151347)99:0.578169)97:0.919439,GCA_001765415.1_AOR38144.1:3.0180759940)76:0.212116,GCA_001307765.1_KPN64281.1:5.9901670666)92:0.330837,GCA_001637395.1_OAB62398.1:3.8635442836)74:0.431988)78:0.394455,GCA_001982645.1_ONG37293.1:3.3123695280)93:0.827456)79:0.131544,((GCA_000153525.1_EAS84911.1:0.3027159541,GCA_000155895.1_EDZ60714.1:0.2020093703)100:2.697940,(((GCA_000219355.1_AEI88327.1:1.7142507253,GCA_000815465.1_KIE05291.1:1.2009779640)100:0.710369,GCA_000828475.1_BAQ16945.1:18.1151673839)65:0.806044,((GCA_900100455.1_SDH89974.1:3.6531109968,GCA_000513295.1_CDL00179.1:4.0314215552)92:1.058480,GCA_000017645.1_ABS68924.1:3.4456742694)81:0.353147)61:0.126649)64:0.442631)68:0.173147)78:0.161390,((((((GCA_000299935.1_EKE78461.1:3.9341515202,GCA_001720135.1_ODN71207.1:1.9472411778)34:0.060588,GCA_001017175.1_KLK91400.1:5.1814910760)46:0.593847,(GCA_900177295.1_SMF82886.1:0.0000022759,GCA_900188055.1_SNS31297.1:0.0000022759)100:12.144900)30:0.016400,GCA_000009985.1_BAE49256.1:2.6452716526)46:0.943504,((GCA_000010525.1_BAF88130.1:4.2661973619,((GCA_001295965.1_KPF74552.1:2.4139560026,GCA_001305515.1_KPL55560.1:3.2070556561)100:1.244610,GCA_001652565.1_ANH04627.1:4.9484093377)60:0.885246)65:0.187170,(((((GCA_000152825.2_ADM08373.1:2.7395878859,GCA_001586395.2_KZB95326.1:2.6083289969)99:1.483200,GCA_900199215.1_SNT75388.1:3.3925829145)100:1.150180,GCA_001885585.1_OJF97593.1:6.7845469225)96:0.645293,GCA_001637395.1_OAB57707.1:4.8084444783)52:0.227252,GCA_000600975.2_EYD71793.1:5.3131422137)35:0.294369)22:0.460454)31:0.180730,GCA_000143145.1_ADJ24818.1:13.7214216423)68:0.200648)80:0.538499,(((GCA_000014745.1_ABI64297.1:0.3340388372,GCA_900103475.1_SDM65376.1:0.3634808885)100:0.563111,GCA_000152745.1_EAP89505.1:1.0520806836)98:1.420500,(GCA_000023785.1_ACT60706.1:2.1640566352,(GCA_000013025.1_ABI78206.1:0.2480972304,GCA_000685315.1_KDA00240.1:0.0000027986)100:3.032540)100:2.086020)73:0.227995)100:1.398670)100:0.274138)100:0.444036);
