# Supplementary material for: Assessing the accuracy of phylogenetic rooting methods on prokaryotic gene families
Source: PLoS One. 2020 May 15;15(5):e0232950. doi: 10.1371/journal.pone.0232950 (PMC7228096; doi:10.1371/journal.pone.0232950)
Supplement: S2 Dataset — (ZIP) [file pone.0232950.s003.zip › EmpiricalDataset/GeneTrees_IQTree/000230.aln.treefile]

(GCA_000006905.1_AAK24736.1:0.0912934813,GCA_000092285.1_ADG09507.1:0.0799619292,(GCA_001425915.1_KQW72890.1:0.2079294200,(GCA_000017265.1_ACG79107.1:0.2444476508,(((GCA_000175215.2_ADU13683.1:0.1933761813,GCA_000204015.1_EGF91302.1:0.3904388310)100:0.249275,(GCA_000144605.1_ADL00585.1:0.3561198999,GCA_002205555.1_ASD26070.1:0.2279509467)100:0.307956)78:0.077899,(((GCA_900199215.1_SNT72034.1:0.5734299580,GCA_000152825.2_ADM09682.1:0.8948045944)67:0.155312,(((((((((GCA_000010725.1_BAI71631.1:0.1572377751,GCA_000632475.2_AIB11369.1:0.1788772773)100:0.239755,(((GCA_000016185.1_ACI98018.1:0.1408007142,GCA_002251795.1_OYQ35015.1:0.3652855606)83:0.067479,GCA_000730165.2_ASG20024.1:0.1342371720)100:0.289142,(GCA_000576635.1_EWY40060.1:0.1325260581,GCA_000936425.1_KJB97468.1:0.0633573672)100:0.141367)100:0.133340)100:0.180018,(GCA_000963705.1_KJV10624.1:0.1053758945,GCA_002251735.1_OYQ21616.1:0.0651337534)100:0.482210)76:0.117367,((GCA_900177295.1_SMF60786.1:0.0000027666,GCA_900188055.1_SNR92717.1:0.0000022594)100:0.417186,(((GCA_000982415.1_KKJ78398.1:0.0228068210,GCA_001026905.1_KLN60534.1:0.0170362737)100:0.710069,GCA_900100655.1_SDF90588.1:0.5367301696)96:0.122298,GCA_900101935.1_SDE38302.1:1.1281971737)93:0.070885)81:0.065626)88:0.044840,((GCA_000299935.1_EKE78791.1:0.1785117129,GCA_001618175.1_KZD10313.1:0.1717834161)100:0.386937,GCA_900102465.1_SDF88483.1:0.6528009077)100:0.326878)95:0.143250,((GCA_000016185.1_ACJ00917.1:0.5456777401,(((GCA_000011365.1_BAC49918.1:0.3188767873,GCA_002043005.1_AQZ51025.1:0.2088722228)100:0.052468,GCA_000017565.1_ABS62597.1:0.1744562364)100:0.120596,GCA_001703635.1_OCW57959.1:0.3276364739)100:0.297513)97:0.160282,(GCA_900167455.1_SJZ32805.1:0.4802757101,GCA_001746755.1_OEJ63814.1:0.5320434563)99:0.142067)75:0.097220)57:0.085318,(((GCA_000300235.2_AJD51467.1:0.0951737357,GCA_000300275.1_EKF07213.1:0.1206409055)100:0.580322,GCA_900093605.1_SCA57694.1:0.6392258938)99:0.194415,(GCA_000968135.1_CCQ73990.1:0.6195013236,GCA_001746755.1_OEJ68422.1:0.7079748917)100:0.345627)98:0.169048)47:0.063233,((((((((GCA_000014285.2_ABI62359.1:0.0109462950,GCA_000576085.2_AHJ63353.1:0.0237689552)100:0.771534,((GCA_900141905.1_SHI97227.1:0.3645178572,GCA_002005465.1_AQS88510.1:0.6313368848)100:0.156179,((((GCA_000016725.1_ABQ32182.1:0.0000025238,GCA_000202835.1_BAJ82683.1:0.0000025238)100:0.411985,(GCA_000294655.1_CCG40479.1:0.4329784161,GCA_900114485.1_SFL27772.1:0.5382269991)100:0.183270)75:0.093611,(GCA_000306035.1_EKN00267.1:0.1578460113,GCA_000964385.1_GAN82065.1:0.0896229591)100:0.504826)71:0.062530,((GCA_000021325.1_ACI51046.1:0.2468562913,(((GCA_000182745.1_BAK83785.1:0.0622969772,GCA_000208635.2_EGG77353.1:0.0593974067)100:0.074610,GCA_000964505.1_GAN98239.1:0.0451754956)100:0.171966,((GCA_002005445.1_AQS85094.1:0.2562351572,((((GCA_000011685.1_AAW61165.1:0.0427656920,GCA_000234355.2_EHH66922.1:0.0733982293)100:0.171685,(GCA_000723565.1_CDG32970.1:0.0732500802,GCA_002003665.1_OOL18839.1:0.0627059228)100:0.625157)100:0.236612,((GCA_000617865.1_GAJ28270.1:0.3260279229,GCA_002005465.1_AQS87453.1:0.1369384702)100:0.066655,((GCA_000724025.1_CDG41083.1:0.0000020649,GCA_001547995.1_BAT20503.1:0.0145134993)100:0.258324,(GCA_001787335.1_AOX17522.1:0.0000025238,GCA_001787355.1_AOX20404.1:0.0045628136)100:0.060602)100:0.071116)100:0.134759)100:0.128913,GCA_000963885.1_GAN52875.1:0.3882959446)100:0.444772)68:0.110605,GCA_002173735.1_ARW47496.1:0.3325330907)69:0.122572)56:0.075167)99:0.118340,(GCA_000231445.2_EHD13414.1:0.0054687751,GCA_002153535.1_OUI78722.1:0.0037529595)100:0.585413)100:0.225343)92:0.092549)99:0.085504)99:0.094749,GCA_000730165.2_ASG23407.1:0.7506873263)95:0.134063,GCA_000632475.2_AIB13464.1:0.6967679577)92:0.109772,((GCA_000576635.1_EWY39927.1:0.2458747192,GCA_000936425.1_KJB95369.1:0.1725997273)100:0.402705,(GCA_000632475.2_AIB13803.1:0.2063525674,GCA_000730165.2_ASG25234.1:0.7101193492)100:0.250668)100:0.140399)81:0.045148,(GCA_000166055.1_ADP71177.1:0.0295581189,GCA_000636015.1_KAI94555.1:0.0248375052)100:0.722196)61:0.042341,(GCA_000767795.1_KGM35934.1:0.0252363355,GCA_002195995.1_OWJ65624.1:0.0235151004)100:0.891821)66:0.056810,(((((GCA_000016765.1_ABQ71414.1:0.4891661027,(GCA_000336555.1_EKS35944.1:0.2828614184,(GCA_001267455.1_KOC73701.1:0.0797853837,GCA_001652565.1_ANH07065.1:0.0250307444)100:0.155226)100:0.124211)100:0.263442,((GCA_001885585.1_OJF99413.1:0.4452490363,GCA_002117405.1_ARN83437.1:0.4762238680)100:0.110707,GCA_900172325.1_SLN64098.1:0.3492284072)100:0.178255)95:0.073491,(((GCA_000018545.1_ACP21546.1:0.5008038309,((GCA_000092045.1_ABC93139.1:0.1390302000,GCA_000769405.1_KPN23112.1:0.1284225860)100:0.197907,(GCA_000697965.2_ANK72457.1:0.3623325321,GCA_001687365.1_OBZ92447.1:0.4160342874)100:0.180115)99:0.158514)97:0.160870,GCA_000143145.1_ADJ22796.1:0.5837256675)72:0.044665,((GCA_000021745.1_ACK52789.1:0.5175931730,GCA_900114285.1_SFJ98090.1:0.3412737986)75:0.101688,((GCA_000164635.1_EFH11674.1:0.4309630078,GCA_900101615.1_SDE46764.1:0.3592305215)100:0.177366,GCA_000019945.1_ACB81895.1:0.5194287941)100:0.130729)96:0.069115)73:0.057714)89:0.119609,(GCA_000017265.1_ACG79987.1:0.1838081857,GCA_000017265.1_ACG80058.1:0.1530544560)100:0.473906)91:0.145528,(((((GCA_000013085.1_ABC22815.1:0.7034301106,((GCA_000017145.1_ABR63923.1:0.2625929815,GCA_002288525.1_ASY65641.1:0.1638342547)99:0.083330,GCA_001618175.1_KZD07417.1:0.3097866829)100:0.170812)100:0.167299,(GCA_000511355.1_AHD00866.1:0.4147426158,(((((GCA_000714535.1_KEO55287.1:0.1073327409,GCA_001969385.1_APX25445.1:0.7036457413)100:0.112072,GCA_001205715.1_KNG93110.1:0.2908509510)100:0.133289,GCA_002210095.1_OWU74982.1:0.2750247082)66:0.049917,(GCA_900142085.1_SHK43672.1:0.3246174631,GCA_900110425.1_SEP20160.1:0.2637265741)97:0.080107)31:0.026257,((GCA_001247715.1_KNX39940.1:0.3558409712,GCA_900100005.1_SDJ26418.1:0.2878965133)67:0.076271,GCA_002115805.1_OSQ44931.1:0.3085731734)44:0.038850)100:0.128821)100:0.205691)21:0.071445,((((((((((GCA_000172095.1_EDQ05425.1:0.4955158990,GCA_000299875.1_EKE74234.1:0.2450706991)57:0.050384,((((GCA_900111875.1_SFA69373.1:0.1181110417,GCA_900188425.1_SNT13196.1:0.1037180715)100:0.061545,GCA_900114135.1_SFJ30957.1:0.1972545093)98:0.054004,GCA_900172295.1_SLN24538.1:0.2351821279)98:0.043804,GCA_900188035.1_SNR63637.1:0.1949850235)98:0.051773)56:0.033967,GCA_900110135.1_SEN86031.1:0.3043688071)96:0.085040,GCA_900172355.1_SLN37418.1:0.2942924329)100:0.210292,GCA_900103475.1_SDL92654.1:0.4567951640)100:0.073902,GCA_900156525.1_SIT75128.1:0.4608380865)94:0.072309,GCA_001981245.1_APX88441.1:0.2995453586)80:0.066285,((GCA_001687105.1_ANT63432.1:0.0846509456,GCA_900116195.1_SFT00776.1:0.1583626436)100:0.107507,GCA_900106675.1_SDW31747.1:0.1368379501)100:0.348721)88:0.066808,(((GCA_900099935.1_SDK01436.1:0.2218709220,GCA_900188335.1_SNS43313.1:0.1201818887)47:0.040034,GCA_900112335.1_SFC72912.1:0.1293359620)100:0.246860,GCA_900102905.1_SDK25932.1:0.4591073154)97:0.107821)98:0.102551,(GCA_000203895.1_ABL68619.1:0.1486725826,GCA_000444995.1_AGT09753.1:0.1621397361)100:0.384985)100:0.270409)77:0.061307,(((GCA_000828475.1_BAQ17844.1:0.1051714413,GCA_001723285.1_ODR98534.1:0.0545751657)100:0.223940,GCA_001708935.1_ODA66456.1:0.2934537568)100:0.248533,(((GCA_000166055.1_ADP69493.1:0.0169217641,GCA_000636015.1_KAI93366.1:0.0023556717)100:0.387238,GCA_000315795.1_EKV28457.1:0.5828972259)100:0.250021,((GCA_000143145.1_ADJ24636.1:0.3052148954,GCA_000503895.1_AHB48127.1:0.2536023180)100:0.112276,(GCA_000981545.1_CPR22494.1:0.0000021206,GCA_900104305.1_SDO82371.1:0.0000021805)100:0.530482)100:0.341834)98:0.147820)85:0.089551)83:0.064324,((GCA_000740785.1_KFI29125.1:0.4624967389,GCA_001578105.1_AMM87016.1:0.3459021303)100:0.206515,GCA_000812665.2_AML53738.1:0.5588363197)100:0.393522)90:0.105501)93:0.119108)90:0.103131)67:0.092254,((((GCA_900172325.1_SLN36123.1:0.6565796266,(GCA_000264455.2_AFK52825.1:0.0149695704,GCA_001601315.1_KYO51338.1:0.0049775014)100:0.822133)28:0.168750,((GCA_000017565.1_ABS62410.1:0.5829955474,GCA_000689395.1_CDO60537.1:0.9107164574)100:0.392267,GCA_000739695.1_GAK46130.1:1.1167150162)89:0.239685)18:0.205676,((((GCA_000264455.2_AFK53959.1:0.0098924763,GCA_001601315.1_KYO50315.1:0.0166331142)100:0.783709,((((GCA_000316515.1_AFY28843.1:0.8574726580,GCA_001904725.1_OKH39736.1:1.5553723423)20:0.136376,((((GCA_000442275.2_EPX80122.1:0.2058942536,GCA_900111945.1_SFR52109.1:0.1089810035)100:0.258330,((GCA_000981545.1_CPR20178.1:0.0000021023,GCA_900104305.1_SDP11468.1:0.0044088491)100:0.494435,(GCA_900109555.1_SEK85031.1:0.0000029503,GCA_900172305.1_SLN49491.1:0.0000020689)100:0.581872)55:0.094985)30:0.159198,GCA_900184815.1_SMX21934.1:0.7908615866)57:0.186979,GCA_001982645.1_ONG39087.1:1.1624567649)97:0.259312)56:0.320169,((((((((((GCA_000011345.1_BAC07833.1:0.0265940775,GCA_000505665.1_AHB87518.1:0.0000028825)100:0.489427,GCA_000018105.1_ABW26150.1:0.4292574373)98:0.104427,((GCA_000012525.1_ABB57819.1:0.2650509674,(((GCA_000155635.1_EDY38275.1:0.1812874907,GCA_000316515.1_AFY28631.1:0.1766124831)100:0.224782,GCA_001182765.1_CRY92919.1:0.1831361086)90:0.146351,GCA_000760175.1_KGG13153.1:0.7516500705)100:0.501371)100:0.197554,GCA_001870225.1_APB34444.1:0.6078016843)97:0.157322)66:0.062169,((((((((GCA_000014265.1_ABG53385.1:0.1254943385,GCA_002260545.1_OZH56058.1:0.0660587082)100:0.226775,(GCA_000180455.1_CBN55341.1:0.1114613421,((GCA_000214075.2_EGK84472.1:0.0301089503,GCA_000317475.1_AFZ06928.1:0.0320458038)100:0.042102,GCA_002412335.1_PCN55449.1:0.1068188626)100:0.150393)100:0.103543)100:0.066952,(((GCA_000176895.2_CCE20727.1:0.0000025238,GCA_000307915.1_EKD11003.1:0.0000025238)100:0.311229,GCA_000478195.2_ERT04510.1:0.2290495883)97:0.055917,(GCA_000710505.1_KEI68454.1:0.0289793878,GCA_900009265.1_CUR11653.1:0.0432469410)100:0.200700)100:0.092287)100:0.099834,GCA_000775285.1_KGF73365.1:0.4126580967)83:0.062190,(((((((GCA_000020025.1_ACC84374.1:0.0974838486,GCA_000204075.1_ABA21644.1:0.1089388143)77:0.015453,(((GCA_000196515.1_ADI65856.1:0.0905175655,(GCA_002368075.1_BAZ83129.1:0.0901625870,(((GCA_000175835.1_EFA70675.1:0.0131799334,GCA_001432185.1_KRH96650.1:0.0000020838)100:0.005644,GCA_000175855.1_EFA74310.1:0.0421589488)100:0.008695,GCA_002368135.1_BAZ89176.1:0.0274996748)100:0.156051)100:0.051786)84:0.019060,(((GCA_000312705.1_AFW93725.1:0.0276425453,(GCA_002368115.1_BAZ87598.1:0.0174147183,GCA_000789435.1_KHG41561.1:0.0493259864)100:0.017019)100:0.096447,GCA_000317695.1_AFZ58719.1:0.0682197782)79:0.024953,GCA_000317535.1_AFZ25664.1:0.0470249530)70:0.023615)98:0.047547,(GCA_001298445.1_ALF52720.1:0.0603179528,GCA_002367975.1_BAY15431.1:0.0394802716)98:0.018193)83:0.030325)66:0.019586,((GCA_000316575.1_AFY33394.1:0.0975853440,((GCA_002368055.1_BAZ72073.1:0.0000025238,GCA_002368295.1_BAY97418.1:0.0000025238)100:0.004060,GCA_002368275.1_BAY94553.1:0.0077800279)100:0.050894)86:0.009780,(GCA_000169135.1_EAW46766.1:0.0401583606,GCA_002218065.1_GAX35321.1:0.0522845875)100:0.105577)84:0.008504)83:0.024094,(GCA_000350105.1_CCH67285.1:0.0130864635,GCA_000350125.1_CCH65382.1:0.0072358308)100:0.317170)94:0.034207,((GCA_000346485.2_KYC41406.1:0.0378913255,GCA_000760695.2_KIE12367.1:0.0682752918)100:0.089735,GCA_000828085.2_KIJ84184.1:0.0638901410)100:0.097117)90:0.036918,(((GCA_000231365.2_EHC17926.1:0.0039910844,GCA_001904645.1_OKH16219.1:0.0039658281)100:0.032019,((GCA_000934435.1_KIY14827.1:0.0000025238,GCA_001990805.1_ONN62364.1:0.0000025238)100:0.013006,GCA_001275395.1_KOP25987.1:0.0246557652)100:0.039504)100:0.064215,((GCA_000316665.1_AFY55309.1:0.2024828654,(GCA_001456025.1_KST68679.1:0.0000025238,GCA_001456025.1_KST68693.1:0.0000025238)100:0.223394)100:0.049072,GCA_000317435.1_AFZ03512.1:0.3310654483)48:0.027134)48:0.039111)99:0.135782,GCA_001746915.1_OEJ76882.1:0.2595057306)71:0.046530)45:0.014655,(((GCA_000155555.1_EDX72647.1:0.2114634977,(GCA_000317515.1_AFZ18586.1:0.1392425634,GCA_000317495.1_AFZ11155.1:0.1782104992)86:0.038987)96:0.042526,(GCA_000211815.1_EGJ31542.1:0.0130616851,GCA_001942495.1_OLT60268.1:0.0236945254)100:0.182102)96:0.055451,((GCA_001904725.1_OKH36597.1:0.2358121502,GCA_000317105.1_AFY80629.1:0.3092242993)93:0.062709,(GCA_000317125.1_AFY87220.1:0.2057744412,(GCA_000317555.1_AFZ31178.1:0.0112057102,GCA_001904655.1_OKH28091.1:0.0000022167)100:0.199318)100:0.130280)51:0.014873)66:0.038618)71:0.048961,(((GCA_000317045.1_AFY66017.1:0.2722996528,(GCA_000317145.1_AFY95788.1:0.4661474572,GCA_002142475.1_BAS54479.1:0.4346818156)85:0.074046)61:0.058056,((GCA_000817775.1_KIF39990.1:0.2091182408,(GCA_002075285.2_ASC71308.1:0.1897574786,GCA_001904775.1_OKH43360.1:0.3264133560)99:0.080846)100:0.152167,GCA_001456025.1_KST65806.1:2.1487522200)62:0.084139)45:0.055996,(((((GCA_000017845.1_ACB50937.1:0.0516977531,((GCA_000167195.1_EAM51380.1:0.0000022789,GCA_000235665.2_EHJ13430.1:0.0042099959)100:0.125484,GCA_000025125.1_ADB95786.1:0.7867472901)90:0.037796)100:0.180382,(GCA_000317025.1_AFY78654.1:0.0050555746,GCA_001904635.1_OKH22224.1:0.0193117173)100:0.194502)97:0.068224,((GCA_000021825.1_ACK71839.1:0.2978543426,((GCA_000297435.1_CCI33753.1:0.0185867544,GCA_000312205.1_CCI08534.1:0.0330601590)100:0.390660,GCA_000332035.1_ELR99066.1:0.4782100180)47:0.069018)35:0.032233,((GCA_000317675.1_AFZ55492.1:0.3075091753,(GCA_001548095.1_BAQ60408.1:0.1599519680,GCA_001548115.1_BAQ65428.1:0.1652399427)100:0.040944)100:0.189326,GCA_001747005.1_OEJ77443.1:0.2112477099)100:0.360801)30:0.027871)46:0.023848,(((GCA_000317615.1_AFZ49665.1:0.1402734692,GCA_000317635.1_AFZ44467.1:0.0416844072)100:0.238419,GCA_000473895.1_ERN42764.1:0.2891898963)100:0.173373,((GCA_000284135.1_BAL30350.1:0.0092554386,GCA_000478825.2_AIE74712.1:0.0677551215)100:0.305671,GCA_001904615.1_OKH19411.1:0.4720478931)90:0.099126)55:0.054219)53:0.027418,(((GCA_000317575.1_AFZ37843.1:0.0337603889,GCA_002355455.1_BAU66733.1:0.0333495048)100:0.121777,GCA_002368355.1_BAZ45125.1:0.4410458238)99:0.054369,GCA_000332055.1_ELS04836.1:0.3153781185)100:0.096050)92:0.062153)18:0.019188)45:0.049759,GCA_001276715.1_KOR34988.1:0.3835492282)88:0.048035)62:0.078318,((((GCA_000020025.1_ACC81511.1:0.0302115168,((GCA_000204075.1_ABA25222.1:0.0210881915,GCA_000317535.1_AFZ28481.1:0.0234772483)65:0.012349,GCA_000760695.2_KIE06544.1:0.0176606510)65:0.017255)100:0.154565,((((GCA_000231365.2_EHC14964.1:0.0000024417,GCA_001904655.1_OKH27152.1:0.0409992882)100:0.033370,GCA_001904645.1_OKH14966.1:0.0303694803)100:0.057878,GCA_000332035.1_ELS00170.1:0.2484611047)100:0.047296,(GCA_000317025.1_AFY78903.1:0.0273715168,GCA_001904635.1_OKH21747.1:0.0441840126)100:0.105558)100:0.066936)100:0.164798,(((GCA_000020025.1_ACC84201.1:0.2545029790,(((GCA_000316575.1_AFY35971.1:0.0654277169,GCA_000317435.1_AFZ01755.1:0.1117526488)100:0.032160,GCA_002412335.1_PCN54803.1:0.1431838412)100:0.034319,GCA_000317145.1_AFY96518.1:0.1644753051)100:0.139971)82:0.060537,(GCA_000214075.2_EGK86361.1:0.2417061305,GCA_000317535.1_AFZ26204.1:0.1966765311)81:0.025486)99:0.086976,GCA_001275395.1_KOP26977.1:0.2846188129)99:0.109404)100:0.156297,((GCA_000478195.2_ERT05484.1:0.1212626751,GCA_000972705.2_KKD36869.1:0.1203399141)100:0.205674,(GCA_000176895.2_CCE20036.1:0.0000025238,GCA_000307915.1_EKD09649.1:0.0000020146)100:0.526460)100:0.113293)99:0.078118)99:0.270238,(GCA_000011385.1_BAC91055.1:0.1257738939,GCA_000484535.1_AGY56783.1:0.2637030660)100:0.679867)88:0.228974,(((((GCA_000011345.1_BAC09701.1:0.0196703686,GCA_000505665.1_AHB88772.1:0.0011869311)100:0.426277,(GCA_001870225.1_APB35170.1:0.6776438397,GCA_000012525.1_ABB58609.1:1.0500372985)65:0.152600)64:0.081836,GCA_000018105.1_ABW30640.1:0.4015409769)64:0.062326,(((((((GCA_000014265.1_ABG53033.1:0.1120771489,GCA_002260545.1_OZH54756.1:0.0262121762)100:0.372358,(((GCA_000214075.2_EGK87994.1:0.0170721091,GCA_000317475.1_AFZ10082.1:0.0272214633)100:0.052215,GCA_002412335.1_PCN54489.1:0.0995935946)100:0.188469,GCA_000180455.1_CBN58934.1:0.1988066565)100:0.071984)100:0.070864,((GCA_000176895.2_CCE16739.1:0.0035735866,GCA_000307915.1_EKD06525.1:0.0041918143)100:0.229359,((GCA_000478195.2_ERT05352.1:0.0483353137,GCA_000972705.2_KKD38721.1:0.0626098064)100:0.149160,(GCA_000710505.1_KEI66851.1:0.0459964349,GCA_900009265.1_CUR15712.1:0.0117712585)100:0.294247)100:0.021221)100:0.105288)100:0.106333,GCA_001746915.1_OEJ76102.1:0.4287617892)100:0.081091,(((((GCA_000317495.1_AFZ13734.1:0.2017309764,GCA_000317145.1_AFY93934.1:0.6381243893)99:0.103048,GCA_000317515.1_AFZ21972.1:0.2749170975)95:0.065247,GCA_000317045.1_AFY65638.1:0.4621944087)62:0.054238,(GCA_001276715.1_KOR38253.1:0.3234538443,((GCA_000317105.1_AFY80934.1:0.4206436504,(GCA_000211815.1_EGJ32747.1:0.0532355606,GCA_001942495.1_OLT63413.1:0.0127390109)100:0.443641)91:0.025952,(((((((((GCA_000017845.1_ACB50705.1:0.0341155708,(GCA_000167195.1_EAM53266.1:0.0047650817,GCA_000235665.2_EHJ12468.1:0.0000025238)100:0.057016)84:0.079205,GCA_000025125.1_ADB95805.1:0.6625591672)100:0.147466,(GCA_000284135.1_BAL28294.1:0.0302561416,GCA_000478825.2_AIE75960.1:0.0610101578)100:0.389209)100:0.073432,(GCA_000021825.1_ACK70041.1:0.2013689018,(GCA_000297435.1_CCI33036.1:0.0087055444,GCA_000312205.1_CCI08976.1:0.0152194345)100:0.295930)100:0.165487)99:0.043877,(GCA_000317025.1_AFY77924.1:0.0142131722,GCA_001904635.1_OKH26046.1:0.0000023408)100:0.242698)100:0.122188,((((GCA_000317675.1_AFZ53108.1:0.2105771022,GCA_001747005.1_OEJ78467.1:0.4337614260)97:0.089517,GCA_001548095.1_BAQ62060.1:0.1236006518)96:0.099982,GCA_001548115.1_BAQ64947.1:0.2269944307)100:0.285868,GCA_000332035.1_ELR96909.1:0.4401438090)80:0.149634)97:0.111595,GCA_001904615.1_OKH17225.1:0.4329329757)77:0.069707,(((GCA_000317575.1_AFZ36020.1:0.0377705764,GCA_002355455.1_BAU63149.1:0.0149090318)100:0.162600,GCA_002368355.1_BAZ44543.1:0.3235812956)100:0.068421,GCA_000332055.1_ELS05486.1:0.2669236677)100:0.150885)100:0.162817,((GCA_000317615.1_AFZ50103.1:0.2272791558,GCA_000317635.1_AFZ44796.1:0.0892772945)100:0.347419,GCA_000473895.1_ERN41860.1:0.4026114935)100:0.290408)99:0.056109)92:0.056296)92:0.039590)55:0.045889,((((((GCA_000020025.1_ACC84287.1:0.1279617288,(((((GCA_000196515.1_ADI65925.1:0.0311344403,(GCA_000317695.1_AFZ59666.1:0.0520649542,GCA_002368075.1_BAZ82210.1:0.0804350970)93:0.016290)99:0.037873,(((GCA_000175835.1_EFA69319.1:0.0000029567,GCA_001432185.1_KRH96780.1:0.0079811310)100:0.004161,GCA_002368135.1_BAZ90369.1:0.0118460697)100:0.018941,GCA_000175855.1_EFA73683.1:0.0244043504)100:0.195892)98:0.038098,(((GCA_000312705.1_AFW96811.1:0.0495705996,GCA_000789435.1_KHG41658.1:0.0091052693)98:0.011094,GCA_002368115.1_BAZ85207.1:0.0128111005)99:0.083701,(GCA_000317535.1_AFZ23423.1:0.0000021862,GCA_000350105.1_CCH67253.1:1.0089608685)45:0.100540)81:0.022678)85:0.020688,GCA_000350105.1_CCH67252.1:0.8642844576)60:0.023778,(((GCA_000204075.1_ABA20542.1:0.1056788135,(GCA_001298445.1_ALF54563.1:0.0631523601,GCA_002367975.1_BAY17417.1:0.0327670626)100:0.096777)99:0.055934,(GCA_000316575.1_AFY32983.1:0.1061342489,((GCA_002368055.1_BAZ72694.1:0.0000025238,GCA_002368295.1_BAY96798.1:0.0000025238)100:0.007662,GCA_002368275.1_BAY93394.1:0.0121962988)100:0.090953)72:0.029150)92:0.020656,(GCA_000169135.1_EAW44922.1:0.0558227867,GCA_002218065.1_GAX37282.1:0.0253361814)100:0.155128)91:0.052387)84:0.030526)85:0.022211,(((((GCA_000231365.2_EHC19550.1:0.0000025544,GCA_001904645.1_OKH13874.1:0.0000025238)100:0.049190,((GCA_000934435.1_KIY12079.1:0.0000025238,GCA_001990805.1_ONN61826.1:0.0000025238)100:0.026310,GCA_001275395.1_KOP28253.1:0.0066155750)100:0.061583)100:0.098896,GCA_000316665.1_AFY53433.1:0.2409646744)99:0.077390,((GCA_000346485.2_KYC44192.1:0.0270257087,GCA_000760695.2_KIE07402.1:0.0169129637)100:0.108700,GCA_000828085.2_KIJ80620.1:0.1333238373)100:0.116952)84:0.040212,GCA_000317435.1_AFZ02018.1:0.2725034965)84:0.029006)74:0.036430,(GCA_001456025.1_KST62805.1:0.0000029348,GCA_001456025.1_KST65102.1:0.0000023174)100:0.294296)87:0.056599,(GCA_000350105.1_CCH67251.1:0.0178448496,GCA_000350125.1_CCH65736.1:0.0028943882)100:0.359609)89:0.093749,((GCA_000317125.1_AFY86815.1:0.3344644714,GCA_000952155.1_KJH71614.1:0.2871470536)70:0.044227,(GCA_000317555.1_AFZ30453.1:0.0000026522,GCA_001904655.1_OKH24250.1:0.0040799980)100:0.249774)89:0.055167)99:0.061295,GCA_001904725.1_OKH35544.1:0.3858886370)97:0.060090)62:0.057961)72:0.064081,((GCA_000817775.1_KIF39617.1:0.4270810640,GCA_001904775.1_OKH47787.1:0.4506604917)100:0.135417,GCA_002075285.2_ASC73398.1:0.2181494053)100:0.309050)65:0.048622,GCA_002142475.1_BAS55411.1:0.5297705565)82:0.054097)93:0.105579,(GCA_000317065.1_AFY71763.1:0.2410592229,GCA_000332215.1_ELS33240.1:0.2286757478)100:0.320682)99:0.323161)80:0.109778,(((GCA_000011465.1_CAE19355.1:0.6629416227,GCA_000760175.1_KGG12477.1:0.4366240513)100:0.314405,GCA_001182765.1_CRY92134.1:0.2712603606)100:0.236634,(GCA_000155635.1_EDY37728.1:0.3040041166,GCA_000316515.1_AFY27794.1:0.4168402906)99:0.128185)100:1.725889)70:0.041928,GCA_002109495.1_OSM01947.1:1.5838890487)43:0.000002,(GCA_000014865.1_ABK44159.1:1.2016494713,GCA_001904775.1_OKH44090.1:0.8441636363)91:0.410921)82:0.268976)94:0.243878,GCA_001637395.1_OAB60055.1:1.1890357010)97:0.164894)95:0.105651,(GCA_900156605.1_SIS46359.1:1.3191810505,(GCA_000154705.2_KGB27096.1:0.5515394904,GCA_001703635.1_OCW55611.1:0.4752806889)100:1.417563)80:0.204051)79:0.066751,((((((((((((((GCA_000007125.1_AAL52694.1:0.0046492075,GCA_000157815.1_EEX99815.1:0.0000021652)100:0.069928,(GCA_000017405.1_ABS13265.1:0.0091301425,GCA_000585655.1_EXL07132.1:0.0000023071)100:0.068928)100:0.122801,GCA_001558695.1_KXF78394.1:0.2333161433)100:0.097747,(GCA_900104355.1_SDP14223.1:0.1307062874,GCA_900113985.1_SFI55404.1:0.1216478822)100:0.199856)100:0.131220,(GCA_000022725.1_ACS50788.1:0.1111004637,GCA_000341385.1_AGF75471.1:0.0499478751)100:0.433397)100:0.081625,((((GCA_000014245.1_ABG62126.1:0.2155782958,(GCA_000300335.1_EKF19896.1:0.0792454654,GCA_000300515.1_EKF41360.1:0.1339132546)100:0.133952)100:0.134495,((GCA_000585625.1_EXL10188.1:0.2836460319,((GCA_001510895.1_KUM26588.1:0.0703730567,GCA_001618845.1_AMX99438.1:0.0781784801)100:0.061883,GCA_002075885.1_OQM74764.1:0.1704651637)100:0.042006)100:0.070845,(GCA_001424795.1_KQU66823.1:0.0577041097,GCA_001605015.1_AMS43770.1:0.0953914172)100:0.119417)100:0.115407)100:0.071332,GCA_900113935.1_SFI36942.1:0.2861086015)100:0.129676,GCA_002238045.1_OXS99552.1:0.5352326093)97:0.068502)100:0.172013,((GCA_000153465.1_EAS49205.1:0.2275160759,((GCA_000800175.1_KHJ56017.1:0.0354382000,GCA_900141975.1_SHJ58854.1:0.0444105132)100:0.344848,GCA_900104035.1_SDO08328.1:0.3659307585)100:0.174868)25:0.076413,(GCA_000153705.1_EAU39664.1:0.1824011334,GCA_900176465.1_SMC99069.1:0.1522309968)100:0.338367)100:0.174649)100:0.232282,GCA_001305515.1_KPL51835.1:0.5993685163)75:0.078098,(GCA_001293565.1_KPB01140.1:0.7403701007,GCA_000179775.1_EFL88873.1:0.6704273298)100:0.295699)75:0.112580,(((((((GCA_000148725.1_EFO34344.1:0.2537584012,(GCA_000158095.1_EEE46646.1:0.1976156531,GCA_001403915.1_CTQ45133.1:0.1501206728)100:0.118731)96:0.056264,(GCA_000192745.1_ADZ71713.1:0.1658994890,(GCA_001188555.1_KND19914.1:0.0000029255,GCA_002249885.1_OXS48666.1:0.0103988357)100:0.218231)100:0.151907)99:0.114560,((GCA_900110875.1_SEP89952.1:0.0610024846,GCA_900114245.1_SFK10471.1:0.0535045485)100:0.285362,GCA_001907205.1_OKL42584.1:0.4724268560)100:0.140570)100:0.072734,GCA_900105595.1_SDT93226.1:0.3909426752)100:0.192764,GCA_002088295.1_ORE96145.1:0.5815464471)92:0.063092,((GCA_900115225.1_SFO07904.1:0.1171855318,GCA_900215505.1_SNY92525.1:0.1192691149)100:0.489121,(GCA_900102695.1_SCZ21882.1:0.5837899899,(GCA_900104485.1_SDB28162.1:0.3819686199,GCA_900129325.1_SHE73654.1:0.3813839280)78:0.115694)99:0.124873)44:0.075622)45:0.065383,(GCA_900148505.1_SHO61514.1:0.4468902480,GCA_001720135.1_ODN69759.1:0.6141922044)82:0.107402)44:0.032350)96:0.134563,((((((GCA_000010525.1_BAF87197.1:0.2731532415,GCA_000017645.1_ABS67722.1:0.3211481874)100:0.161447,(GCA_000092925.1_ADH87601.1:0.0929490902,GCA_900100155.1_SCW58446.1:0.1347995412)100:0.301429)100:0.311021,(((((GCA_000019945.1_ACB82907.1:0.4007505823,GCA_000022085.1_ACL56077.1:0.2561749055)100:0.142779,(GCA_001017175.1_KLK93209.1:0.0206773362,GCA_900102135.1_SCY90502.1:0.0587491519)100:0.295896)100:0.178983,(GCA_001741865.1_AOO83721.1:0.1420165247,GCA_900102525.1_SDG76153.1:0.1114508731)100:0.589796)100:0.136069,(GCA_001271345.1_ALA18235.1:0.0412374444,GCA_001887265.1_APF36964.1:0.0258429555)100:0.416914)100:0.120430,(GCA_001402875.1_ALK09733.1:0.0000021234,GCA_001459775.1_CUU42396.1:0.0000025238)100:0.540914)98:0.110212)98:0.080387,GCA_001676615.1_OCC05668.1:0.6581627501)46:0.055384,(((((((GCA_000011365.1_BAC47891.1:0.0180215028,GCA_000661935.1_AHY52518.1:0.0238897713)100:0.176776,((GCA_000012725.1_ABA03891.1:0.0944034756,GCA_000013885.1_ABE61648.1:0.0583256625)100:0.129763,(GCA_000935205.1_KIZ47922.1:0.1551484157,(GCA_001618955.1_KZD22332.1:0.0588124857,GCA_900108575.1_SEH50798.1:0.0164686456)100:0.158343)46:0.032228)39:0.048427)69:0.059740,GCA_000195775.1_CAE26641.1:0.1922677289)100:0.110142,GCA_000336555.1_EKS32108.1:0.1789815838)85:0.071290,((GCA_000218565.1_AEI05893.1:0.0000025238,GCA_000218585.1_AEI02317.1:0.0000025238)100:0.057619,GCA_000314735.2_EKS28943.1:0.0533711499)100:0.130998)100:0.276058,(GCA_001426945.1_KQZ01769.1:0.3350188706,(GCA_001579845.1_AMN41066.1:0.2742246641,GCA_002119765.1_ARQ00386.1:0.2547756240)100:0.144197)100:0.115003)83:0.090222,GCA_002355335.1_BAT61593.1:0.4492624673)100:0.221652)92:0.064824,((GCA_000019845.1_ACB94748.1:0.2965755081,(GCA_000021745.1_ACK50055.1:0.2394100734,GCA_900114285.1_SFK46484.1:0.1830892452)99:0.063855)100:0.151838,(((GCA_000304315.1_CCJ06764.1:0.2907301015,GCA_002117405.1_ARN80545.1:0.3386582420)100:0.118444,(GCA_001644125.1_OAI30742.1:0.0842399478,GCA_001675455.1_OBS53157.1:0.1026968640)100:0.187419)100:0.119879,(GCA_900104955.1_SEC48895.1:0.3775091630,GCA_900187365.1_SNB77067.1:0.5065372324)68:0.067923)99:0.075502)100:0.210784)98:0.097425)94:0.064950,GCA_000496075.1_ESR24738.1:0.7417207002)91:0.026820,((GCA_000230555.1_AEQ50638.1:0.0593268587,GCA_900100665.1_SDG38887.1:0.1091367235)100:0.147050,(GCA_000743575.1_KFL30751.1:0.1015830902,GCA_000970435.1_KKB80706.1:0.1394629710)100:0.212146)100:0.473104)98:0.230446,(((((((((((GCA_000013005.1_ABC64775.1:0.1352290680,(GCA_001304795.1_ALG59934.1:0.0000025238,GCA_001306275.1_KPM18547.1:0.0000024780)100:0.330596)99:0.093355,((GCA_000715015.1_KEO89510.1:0.2480119939,(GCA_001663175.1_ANK12287.1:0.1484160740,GCA_001677335.1_OBV10696.1:0.1048874789)100:0.165974)100:0.118250,GCA_001281485.1_ALE17894.1:0.2315937323)100:0.111609)100:0.142149,GCA_001008165.2_AKH43384.1:0.2415132709)99:0.129504,(GCA_000235975.2_EHJ61313.1:0.3197448658,(GCA_001028705.1_AKM11169.1:0.1585980458,GCA_001661675.2_ARU17047.1:0.2905908989)100:0.124381)100:0.083483)88:0.055634,GCA_000013325.1_ABD24498.1:0.2934761138)99:0.056850,(GCA_001295965.1_KPF75749.1:0.0139760978,GCA_001713435.1_AOG01061.1:0.0000023209)100:0.518159)70:0.045730,(GCA_002218195.1_ASK88817.1:0.1395898917,GCA_900128895.1_SIN59857.1:0.1398180175)100:0.265829)62:0.012900,((GCA_000013985.1_ABF52376.1:0.1420269660,GCA_001610975.1_AMU95392.1:0.1083104131)100:0.201027,((GCA_000091125.1_BAI95010.1:0.0525368615,GCA_000147835.3_AEG49634.1:0.0565027026)100:0.164044,GCA_001586395.2_KZB94185.1:0.3315077010)74:0.052245)77:0.071583)99:0.066276,(((GCA_000016765.1_ABQ71104.1:0.0461355079,(GCA_002355275.1_ATE65931.1:0.0000025238,GCA_002367875.1_PCE43047.1:0.0000025238)100:0.102718)100:0.185008,(GCA_000934435.1_KIY10608.1:0.3033049632,(GCA_000342165.1_EMD83039.1:0.1566929076,GCA_002211145.1_OWV31825.1:0.2537516576)100:0.452460)93:0.060786)96:0.089513,(GCA_000175255.2_AEH63270.1:0.0860046280,GCA_000218875.1_AEI38316.1:0.1191127550)100:0.411425)96:0.079245)93:0.112291,GCA_002251755.1_OYQ25017.1:0.7239077217)88:0.094591,GCA_000013985.1_ABF52126.1:0.7429847096)100:0.347372)93:0.190717)5:0.087694)4:0.061483,(((GCA_000009985.1_BAE49692.1:0.2851068450,((GCA_000294655.1_CCG42224.1:0.0384156759,GCA_900108475.1_SEH25240.1:0.0440319017)100:0.269981,GCA_000513295.1_CDL01273.1:0.2930616143)86:0.102427)100:0.564428,(((((GCA_000013085.1_ABC23423.1:0.2450427348,GCA_000284415.2_CCG07077.1:0.2967293591)100:0.226848,GCA_000315795.1_EKV27501.1:0.5766531917)100:0.069908,GCA_900101965.1_SDD81179.1:0.5526601573)100:0.159083,(GCA_001611975.1_AMW34791.1:0.6326373451,GCA_900156605.1_SIS59942.1:0.5232128379)100:0.206554)100:0.094334,GCA_900100455.1_SDH58228.1:0.5612567618)100:0.165283)99:0.187624,((GCA_000014745.1_ABI65227.1:0.1455347276,GCA_900103475.1_SDM04886.1:0.2603625605)100:0.357384,GCA_000152745.1_EAP88819.1:0.5594677279)100:0.429242)3:0.081512)11:0.077766)13:0.099422)98:0.143554,((GCA_000013025.1_ABI77635.1:0.0744689942,GCA_000685315.1_KCZ98885.1:0.1125292675)100:0.701961,GCA_000023785.1_ACT58960.1:0.6129833432)100:0.299395)100:0.400660)100:0.116034)100:0.127785)100:0.266963);
