# Supplementary material for: Assessing the accuracy of phylogenetic rooting methods on prokaryotic gene families
Source: PLoS One. 2020 May 15;15(5):e0232950. doi: 10.1371/journal.pone.0232950 (PMC7228096; doi:10.1371/journal.pone.0232950)
Supplement: S2 Dataset — (ZIP) [file pone.0232950.s003.zip › EmpiricalDataset/GeneTrees_IQTree/000231.aln.treefile]

(GCA_000006905.1_AAK24408.1:0.0565093367,GCA_000092285.1_ADG11219.1:0.0228890127,((GCA_000017265.1_ACG77738.1:0.1068651267,GCA_001425915.1_KQW71381.1:0.0712364957)100:0.088406,((((GCA_000144605.1_ADL01151.1:0.0865437015,GCA_002205555.1_ASD28109.1:0.0938975889)100:0.153096,(GCA_000175215.2_ADU14815.1:0.1237110630,GCA_000204015.1_EGF89820.1:0.0809905538)100:0.125719)100:0.074353,((GCA_000013025.1_ABI77610.1:0.0465934382,GCA_000685315.1_KCZ99909.1:0.0094025504)100:0.195191,GCA_000023785.1_ACT59664.1:0.2757230879)100:0.110093)75:0.070353,(((((((((((((((((((GCA_000007125.1_AAL53917.1:0.0025869486,GCA_000157815.1_EEY01448.1:0.0000025404)100:0.019159,(GCA_000017405.1_ABS16366.1:0.0026886601,GCA_000585655.1_EXL06026.1:0.0023987798)100:0.038071)100:0.083036,(GCA_001558695.1_KXF77826.1:0.0563201280,(GCA_900104355.1_SDP76328.1:0.0508555823,GCA_900113985.1_SFJ11160.1:0.0623650144)100:0.076915)34:0.022663)96:0.015383,((GCA_000153465.1_EAS51041.1:0.0833812293,(GCA_000153705.1_EAU40519.1:0.0924626545,GCA_900176465.1_SMC53296.1:0.0911869941)54:0.020583)100:0.024727,((GCA_000800175.1_KHJ56413.1:0.0115347893,GCA_900141975.1_SHJ45994.1:0.0011005596)100:0.109769,GCA_900104035.1_SDO78240.1:0.1331138162)100:0.032505)100:0.047153)30:0.011350,(((((((((((GCA_000017145.1_ABR59799.1:0.0385390356,GCA_002288525.1_ASY62436.1:0.0525818048)74:0.017636,GCA_000018545.1_ACP24882.1:0.0270432778)100:0.015085,GCA_000697965.2_ANK72088.1:0.0388245149)100:0.031380,(GCA_001267455.1_KOC77553.1:0.0156653674,GCA_001652565.1_ANH03861.1:0.0157251531)100:0.053062)76:0.023880,GCA_001885585.1_OJG00260.1:0.0711760833)76:0.006268,GCA_001687365.1_OBZ96314.1:0.0475470369)100:0.027945,(GCA_000092045.1_ABC90647.1:0.0292244147,GCA_000769405.1_KPN24545.1:0.0216045940)100:0.068847)80:0.010869,(GCA_000722615.1_KEQ06800.1:0.0000020595,GCA_000722625.1_KEQ08643.1:0.0000020522)100:0.067738)81:0.012650,(GCA_000731295.1_CDN53584.1:0.0170443432,GCA_000731315.1_CDN47440.1:0.0033929361)100:0.067222)100:0.017213,(GCA_000016285.1_ACM36271.1:0.1123253243,GCA_000092025.1_AAK87110.2:0.0928383528)100:0.053583)99:0.028481,((GCA_001578105.1_AMM86817.1:0.0569383193,GCA_002043005.1_AQZ51704.1:0.0475419670)100:0.059954,GCA_001293565.1_KPB01667.1:0.1416886799)99:0.020465)99:0.035445)58:0.025328,(((GCA_000585625.1_EXL04109.1:0.1263091888,GCA_002075885.1_OQM73212.1:0.0666379036)38:0.030610,((GCA_001424795.1_KQU69949.1:0.0594379417,GCA_001605015.1_AMS42765.1:0.0236501595)100:0.051389,(GCA_001510895.1_KUM27675.1:0.0532143187,GCA_001618845.1_AMY00382.1:0.0402493018)100:0.036760)100:0.035010)18:0.013848,GCA_900113935.1_SFI68598.1:0.1767162420)80:0.020130)47:0.025648,(GCA_000300335.1_EKF19556.1:0.0661845241,GCA_000300515.1_EKF43780.1:0.0931637403)100:0.023226)69:0.024826,((GCA_000022725.1_ACS51365.1:0.0843716518,GCA_000341385.1_AGF75801.1:0.0606657839)100:0.185857,(GCA_000325745.1_AGA64970.1:0.1619238125,GCA_000496595.1_AHA27989.1:0.4530445305)100:0.202887)96:0.105501)32:0.018152,((GCA_000154705.2_EDQ34037.1:0.0558794301,GCA_001703635.1_OCW56708.1:0.0486902321)100:0.102848,GCA_000014245.1_ABG62761.1:0.1395396173)89:0.013704)55:0.023487,(GCA_002238045.1_OXS99225.1:0.2018463567,((GCA_000230555.1_AEQ51614.1:0.0628739780,GCA_900100665.1_SDG78622.1:0.0250001133)100:0.065320,(GCA_000743575.1_KFL32471.1:0.0649507513,GCA_000970435.1_KKB83842.1:0.0769471261)100:0.053100)100:0.136236)99:0.080390)27:0.015764,((GCA_000148725.1_EFO29343.1:0.0616219263,(GCA_000158095.1_EEE43038.1:0.0532335365,GCA_001403915.1_CTQ43286.1:0.0669087450)100:0.030310)100:0.077018,((GCA_000192745.1_ADZ71040.1:0.1014129986,(GCA_001188555.1_KND20621.1:0.0000027281,GCA_002249885.1_OXS51669.1:0.0078134593)100:0.132791)100:0.037604,(GCA_900105595.1_SDU19416.1:0.1926830658,(GCA_001907205.1_OKL42857.1:0.0580519740,(GCA_900110875.1_SER60893.1:0.0334181674,GCA_900114245.1_SFL08347.1:0.0398751567)100:0.052591)100:0.131190)99:0.049463)97:0.048599)97:0.069262)24:0.014084,GCA_900102695.1_SCZ30649.1:0.1384901272)91:0.042640,((GCA_900115225.1_SFO29705.1:0.0572184161,GCA_900215505.1_SNY93897.1:0.0865555342)100:0.199074,GCA_000179775.1_EFL90286.1:0.2807221289)91:0.055730)27:0.016377,((((GCA_001720135.1_ODN71740.1:0.1741253492,GCA_900129325.1_SHG89343.1:0.1307482841)100:0.029968,GCA_900104485.1_SDB16420.1:0.1473028830)99:0.031130,GCA_001720135.1_ODN71741.1:0.1930971770)84:0.015360,GCA_000496075.1_ESR23609.1:0.2261666023)96:0.027458)80:0.055086,((((((((((GCA_000011365.1_BAC50354.1:0.0211043508,GCA_000661935.1_AHY49991.1:0.0115651735)100:0.083990,(GCA_001618955.1_KZD23545.1:0.0102934109,GCA_900108575.1_SEI22252.1:0.0141237282)100:0.101927)98:0.025041,(((GCA_000012725.1_ABA05260.1:0.0809684505,GCA_000013885.1_ABE63067.1:0.0420656242)100:0.062279,(GCA_000195775.1_CAE28548.1:0.0562244413,GCA_000935205.1_KIZ39188.1:0.0771737592)64:0.018182)58:0.012240,(GCA_000336555.1_EKS38807.1:0.0924503837,((GCA_000218565.1_AEI06917.1:0.0000021501,GCA_000218585.1_AEI03340.1:0.0000021501)100:0.041166,GCA_000314735.2_EKS27896.1:0.0314979999)100:0.096510)94:0.045516)28:0.011836)98:0.054834,GCA_002355335.1_BAT60263.1:0.2067390443)33:0.034224,((GCA_001426945.1_KQZ01223.1:0.1613870772,GCA_001579845.1_AMN42432.1:0.1475766526)98:0.039507,GCA_002119765.1_ARQ01777.1:0.1697853045)97:0.020209)95:0.048436,(((GCA_000010525.1_BAF88842.1:0.1728788494,GCA_000017645.1_ABS69150.1:0.1166956686)100:0.075978,(GCA_000092925.1_ADH88836.1:0.0854902903,GCA_900100155.1_SCW96158.1:0.0613356199)100:0.132553)100:0.066629,(GCA_900148505.1_SHO67048.1:0.2505165409,GCA_001676615.1_OCC01137.1:0.2684163539)89:0.051529)94:0.058945)68:0.013172,((GCA_001402875.1_ALK09429.1:0.0000020482,GCA_001459775.1_CUU42092.1:0.0000021501)100:0.132477,GCA_001305515.1_KPL50882.1:0.1917352868)92:0.021196)83:0.018212,(GCA_001741865.1_AOO82097.1:0.0503851407,GCA_900102525.1_SDF25894.1:0.0397686223)100:0.120018)98:0.027490,(((GCA_000019945.1_ACB81673.1:0.1604304657,GCA_000022085.1_ACL58241.1:0.0971113420)100:0.103084,(GCA_001017175.1_KLK91450.1:0.0275970610,GCA_900102135.1_SCX85920.1:0.0266309201)100:0.103460)100:0.042031,(GCA_001271345.1_ALA19261.1:0.0166443051,GCA_001887265.1_APF37717.1:0.0105079954)100:0.104420)99:0.041264)98:0.029571,(((GCA_000019845.1_ACB95502.1:0.1851918612,GCA_900114285.1_SFK09666.1:0.1391443317)84:0.032733,(GCA_000021745.1_ACK49709.1:0.1433456023,((GCA_000304315.1_CCJ09006.1:0.1044175492,((GCA_001644125.1_OAI28734.1:0.0394960489,GCA_001675455.1_OBS51726.1:0.0577832928)100:0.058954,GCA_002117405.1_ARN81673.1:0.1679305615)100:0.027995)100:0.099632,GCA_900187365.1_SNB76170.1:0.1941333677)100:0.068458)84:0.015250)99:0.026052,GCA_900104955.1_SEB66194.1:0.2322633183)100:0.069161)99:0.048364)97:0.045191,(((((GCA_000143145.1_ADJ22461.1:0.1287239186,GCA_000503895.1_AHB49385.1:0.1445113502)100:0.037336,(GCA_000981545.1_CPR15452.1:0.0000027375,GCA_900104305.1_SDO64836.1:0.0025715775)100:0.168263)100:0.125473,((GCA_000828475.1_BAQ17650.1:0.0326681506,GCA_001723285.1_ODR98698.1:0.0416876326)100:0.119384,GCA_001708935.1_ODA68384.1:0.2280575917)100:0.074804)99:0.038880,(GCA_000166055.1_ADP70836.1:0.0223378874,GCA_000636015.1_KAI94872.1:0.0128844724)100:0.349779)98:0.033485,GCA_002088295.1_ORE95768.1:0.3682556240)93:0.029106)99:0.064794,(((GCA_000017565.1_ABS64450.1:0.2122799463,GCA_000739695.1_GAK44184.1:0.1231006524)100:0.112557,(GCA_000689395.1_CDO61420.1:0.3689690389,((((((((((GCA_000010725.1_BAI72563.1:0.1660921382,GCA_000632475.2_AIB14013.1:0.0571095341)100:0.114981,(GCA_000576635.1_EWY41886.1:0.0511069260,GCA_000936425.1_KJB91494.1:0.0685905844)100:0.103458)96:0.042890,((GCA_000016185.1_ACI98920.1:0.1352141048,GCA_002251795.1_OYQ32658.1:0.1882450916)93:0.048630,(GCA_000225995.2_EGY01553.1:0.0035116796,GCA_000730165.2_ASG22672.1:0.0084111233)100:0.136912)100:0.079532)100:0.054910,(GCA_000767795.1_KGM33286.1:0.0097588510,GCA_002195995.1_OWJ65250.1:0.0141647096)100:0.211336)76:0.048007,(GCA_000299935.1_EKE68967.1:0.0757861773,GCA_001618175.1_KZD08951.1:0.0446620379)100:0.232717)72:0.028186,(GCA_900172325.1_SLN44287.1:0.3283749325,(GCA_000963705.1_KJV11054.1:0.0382788030,GCA_002251735.1_OYQ18494.1:0.0486245724)100:0.237694)80:0.069874)61:0.028733,(((GCA_000982415.1_KKJ76641.1:0.0058397843,GCA_001026905.1_KLN60162.1:0.0117188217)100:0.279326,GCA_900100655.1_SDF81423.1:0.2893096247)89:0.048601,(GCA_900177295.1_SMF48147.1:0.0000021501,GCA_900188055.1_SNR81776.1:0.0000021501)100:0.302058)68:0.034602)71:0.054442,((((((((GCA_000009985.1_BAE50389.1:0.0842808787,(GCA_000294655.1_CCG40991.1:0.0100771840,GCA_900108475.1_SEH38807.1:0.0221289771)100:0.138761)100:0.068450,GCA_000513295.1_CDK99733.1:0.1362028045)100:0.150846,GCA_000315795.1_EKV32677.1:0.2154402121)94:0.039217,(GCA_900156605.1_SIS97253.1:0.1639328918,GCA_001611975.1_AMW35308.1:0.3363663266)95:0.070943)94:0.033143,(((GCA_000013085.1_ABC23971.1:0.1498816737,GCA_000284415.2_CCG06663.1:0.1269560078)100:0.128253,GCA_900101965.1_SDE63432.1:0.2914056382)95:0.055252,GCA_900100455.1_SDG40010.1:0.3515164252)96:0.034477)97:0.046514,((GCA_000968135.1_CCQ72502.1:0.2761987025,GCA_001746755.1_OEJ66803.1:0.2206682054)100:0.045414,GCA_900093605.1_SCA56966.1:0.3077440516)99:0.036409)93:0.036669,(GCA_000300235.2_AJD51914.1:0.0323056980,GCA_000300275.1_EKF07730.1:0.0386726626)100:0.226855)92:0.040751,GCA_900167455.1_SJZ44105.1:0.3953379862)48:0.020390)31:0.017642,((((GCA_000319385.1_AFX98576.1:0.0665834274,GCA_000510265.1_AHC73457.1:0.0763577406)100:0.272738,GCA_900102465.1_SDG43136.1:0.0664021874)100:0.169369,GCA_000024465.1_ADE38853.1:0.5243825214)98:0.088905,(GCA_000264455.2_AFK57561.1:0.0059111177,GCA_001601315.1_KYO49948.1:0.0039733842)100:0.396171)92:0.091654)69:0.066592,((((((((((((((GCA_000013005.1_ABC62367.1:0.1462624012,(GCA_001304795.1_ALG60648.1:0.0000023122,GCA_001306275.1_KPM14585.1:0.0000029278)100:0.076426)100:0.057276,((GCA_000715015.1_KEO90327.1:0.1193889863,(GCA_001663175.1_ANK11842.1:0.0289995405,GCA_001677335.1_OBV10384.1:0.0460974003)100:0.051149)100:0.033821,GCA_001281485.1_ALE17247.1:0.0701688094)100:0.059221)99:0.055458,GCA_001008165.2_AKH42463.1:0.1237238452)100:0.065991,((GCA_001661675.2_ARU15266.1:0.0939084854,GCA_001028705.1_AKM10805.1:0.0797268011)65:0.031609,GCA_000013325.1_ABD27268.1:0.2239881311)10:0.009456)10:0.019711,GCA_000235975.2_EHJ62535.1:0.0701710808)100:0.095782,(GCA_000013985.1_ABF52559.1:0.0440917090,GCA_001610975.1_AMU96199.1:0.0264340513)100:0.087108)100:0.047657,(GCA_000091125.1_BAI97043.1:0.0132859658,GCA_000147835.3_AEG48269.1:0.0334999653)100:0.087050)100:0.032288,((GCA_001295965.1_KPF76212.1:0.0095847203,GCA_001713435.1_AOG02031.1:0.0033692067)100:0.151654,(GCA_001586395.2_KZB94678.1:0.1299279723,(GCA_002218195.1_ASK87676.1:0.0769565842,GCA_900128895.1_SIN94093.1:0.0602832125)100:0.148645)100:0.036519)99:0.045458)99:0.042143,(GCA_000016765.1_ABQ66966.1:0.0686785611,(GCA_002355275.1_ATE65034.1:0.0000021501,GCA_002367875.1_PCE44308.1:0.0000026537)100:0.044485)100:0.103231)96:0.061489,(GCA_000175255.2_AEH62354.1:0.1154973298,GCA_000218875.1_AEI37370.1:0.1151575575)100:0.244651)100:0.145945,(GCA_000342165.1_EMD82223.1:0.0810631446,GCA_002211145.1_OWV33660.1:0.1297714321)100:0.169142)100:0.077457,GCA_002251755.1_OYQ35100.1:0.2950456168)100:0.122037,((((((GCA_000011685.1_AAW62114.1:0.0617127209,GCA_000234355.2_EHH68428.1:0.0841713031)100:0.040803,(GCA_000723565.1_CDG33937.1:0.0100413723,GCA_002003665.1_OOL19647.1:0.0156043992)100:0.121302)100:0.067979,((GCA_000617865.1_GAJ28297.1:0.1700145205,GCA_002005465.1_AQS87316.1:0.0990806108)100:0.052295,((GCA_000724025.1_CDG39378.1:0.0062026024,GCA_001547995.1_BAT19457.1:0.0015232643)100:0.150986,(GCA_001787335.1_AOX16900.1:0.0071221311,GCA_001787355.1_AOX19807.1:0.0115911171)100:0.106987)92:0.032228)100:0.078358)100:0.047239,GCA_000963885.1_GAN53389.1:0.2887937309)100:0.138568,(((GCA_000021325.1_ACI53098.1:0.1768037790,((GCA_000182745.1_BAK82935.1:0.0291981474,GCA_000208635.2_EGG74642.1:0.0337193802)100:0.037881,GCA_000964505.1_GAN99943.1:0.0243233029)100:0.160195)98:0.069745,(GCA_002005445.1_AQS84514.1:0.1933406461,GCA_002173735.1_ARW47368.1:0.3372756719)57:0.058099)56:0.019946,(GCA_000231445.2_EHD14497.1:0.0000027423,GCA_002153535.1_OUI78817.1:0.0024557306)100:0.280031)100:0.061647)100:0.072655,(((GCA_000014285.2_ABI61850.1:0.0000020196,GCA_000576085.2_AHJ62782.1:0.0150558922)100:0.297737,GCA_000964365.1_GAN77817.1:0.1754006053)84:0.049408,(((GCA_000016725.1_ABQ30090.1:0.0051384088,GCA_000202835.1_BAJ80387.1:0.0000021030)100:0.120667,(GCA_000306035.1_EKN00859.1:0.0499861376,GCA_000964385.1_GAN81776.1:0.0572129708)100:0.207037)100:0.132349,(GCA_000164635.1_EFH10554.1:0.1809592750,((GCA_900101615.1_SDC52508.1:0.0052070855,GCA_900104205.1_SDB43577.1:0.0000025469)100:0.117693,GCA_900141905.1_SHJ33530.1:0.1830172594)100:0.085403)100:0.109555)85:0.017552)98:0.070895)100:0.119686)88:0.075501,(((GCA_000226315.1_AEP09379.1:0.0148148343,GCA_000348745.1_AGH97834.1:0.0045603175)100:0.352364,((GCA_000815465.1_KIE04460.1:0.2940371661,GCA_000219355.1_AEI89124.1:0.4809578916)100:0.097013,((((GCA_000010205.1_BAG39825.1:0.0617142568,GCA_000964595.1_KJV57287.1:0.0849285942)39:0.013618,GCA_000964595.1_KJV57233.1:0.0433312684)100:0.361436,(GCA_000012385.1_ABE05215.1:0.0877162430,GCA_000195735.1_CAA14620.1:0.0939657413)100:0.281268)100:0.223674,(((GCA_000008385.1_AAW71351.1:0.0826225021,GCA_000953315.1_CDR78921.1:0.0405363364)100:0.303716,((GCA_000026005.1_CAH58088.1:0.1602308799,GCA_000964755.1_KJV65970.1:0.0866490582)100:0.153018,(GCA_000964795.1_KJV68791.1:0.2354264453,(GCA_000011945.1_AAV86668.1:0.0000021678,GCA_000024505.1_ACZ49209.1:0.0027165802)100:0.474192)100:0.097281)100:0.119588)100:0.143493,(GCA_000022525.1_ACT69238.1:0.1545216725,GCA_000632985.1_AHX11200.1:0.2243900930)100:0.813498)100:0.165806)100:0.090978)100:0.086383)90:0.074788,(((GCA_001192655.1_GAO98124.1:0.3367635484,GCA_002117145.1_ARN85357.1:0.3269745553)100:0.086270,GCA_000742835.1_AIK96044.1:0.5086248608)50:0.017677,(((GCA_000153525.1_EAS84263.1:0.0934236162,GCA_000155895.1_EDZ59709.1:0.1104597125)99:0.497604,(((((((((GCA_000011345.1_BAC08555.1:0.0282510581,GCA_000505665.1_AHB87407.1:0.0329951173)100:0.256021,((((((GCA_000012525.1_ABB58147.1:0.2285220451,GCA_000018105.1_ABW28521.1:0.1522786847)5:0.039286,GCA_000317045.1_AFY68264.1:0.1568217397)5:0.023886,((((GCA_000021825.1_ACK72587.1:0.1023464402,((GCA_000317025.1_AFY76392.1:0.0130332937,GCA_001904635.1_OKH21471.1:0.0000022241)100:0.107588,((GCA_000017845.1_ACB51060.1:0.0261620780,((GCA_000167195.1_EAM50402.1:0.0000021501,GCA_000235665.2_EHJ12318.1:0.0000021501)99:0.000003,GCA_000235665.2_EHJ12323.1:0.0000021501)100:0.033237)96:0.032349,GCA_000025125.1_ADB95362.1:0.2329181356)100:0.131123)43:0.023630)69:0.028060,(((GCA_000317575.1_AFZ37153.1:0.0157211690,GCA_002355455.1_BAU64305.1:0.0122569597)100:0.090785,(GCA_000332055.1_ELS04714.1:0.1308485654,GCA_002368355.1_BAZ44773.1:0.2350668913)99:0.037151)100:0.071506,((((GCA_000317675.1_AFZ52795.1:0.0970789131,(GCA_001548095.1_BAQ59697.1:0.0670373975,GCA_001548115.1_BAQ66228.1:0.0830013786)57:0.026369)54:0.032845,GCA_001747005.1_OEJ78658.1:0.0912159529)100:0.120827,GCA_001904615.1_OKH17169.1:0.2065695073)75:0.038783,(GCA_000284135.1_BAL28771.1:0.0304805748,GCA_000478825.2_AIE74727.1:0.0244806981)100:0.250374)46:0.032968)33:0.019292)65:0.027565,(GCA_000473895.1_ERN39971.1:0.2534160415,(GCA_000317615.1_AFZ50590.1:0.0786698339,GCA_000317635.1_AFZ45522.1:0.0573228401)100:0.153249)96:0.078691)71:0.018459,(GCA_000297435.1_CCI34247.1:0.0067578745,GCA_000312205.1_CCI08622.1:0.0061352463)100:0.199771)53:0.031574)12:0.016651,((((((GCA_000014265.1_ABG51306.1:0.1358032109,((GCA_002260545.1_OZH52311.1:0.0000021501,GCA_002260545.1_OZH52313.1:0.0000029061)75:0.000002,GCA_002260545.1_OZH52310.1:0.0856877051)100:0.010481)100:0.096750,((((GCA_000176895.2_CCE20587.1:0.0000021501,GCA_000307915.1_EKD10354.1:0.0000021501)100:0.112678,(GCA_000478195.2_ERT09524.1:0.0496146419,GCA_000972705.2_KKD37918.2:0.0209056658)100:0.079541)97:0.015611,((GCA_000710505.1_KEI65308.1:0.0367514293,GCA_900009265.1_CUR17028.1:0.0000020527)100:0.121312,GCA_002412335.1_PCN53824.1:0.1864543423)94:0.016962)94:0.056425,(GCA_000180455.1_CBN57968.1:0.1040894809,(GCA_000214075.2_EGK88582.1:0.0151708914,GCA_000317475.1_AFZ07338.1:0.0058086971)100:0.121112)94:0.070380)46:0.020413)83:0.022745,((GCA_000317105.1_AFY81712.1:0.1271836806,GCA_001276715.1_KOR38572.1:0.1562404240)98:0.039536,GCA_001637395.1_OAB62219.1:0.2605148279)86:0.048008)99:0.026722,GCA_000317495.1_AFZ13981.1:0.1471560874)21:0.013288,(GCA_001746915.1_OEJ73839.1:0.1217177545,GCA_001904725.1_OKH38190.1:0.1653596142)98:0.055672)98:0.023971,(((((GCA_000020025.1_ACC80024.1:0.0969542246,(((((GCA_000169135.1_EAW47379.1:0.0467556514,GCA_002218065.1_GAX34111.1:0.0395253213)100:0.066978,GCA_000204075.1_ABA23352.1:0.0790599008)90:0.024754,(GCA_000316575.1_AFY34438.1:0.0633379395,((GCA_000317535.1_AFZ23479.1:0.0772868225,(GCA_000312705.1_AFW93301.1:0.0204441618,GCA_002368115.1_BAZ86035.1:0.0177728707)100:0.095704)53:0.006047,(GCA_000196515.1_ADI65740.1:0.0716190767,(GCA_000317695.1_AFZ58455.1:0.0517187044,(GCA_002368075.1_BAZ79158.1:0.0384625431,((GCA_000175835.1_EFA68888.1:0.0042857341,GCA_001432185.1_KRH95517.1:0.0014470283)100:0.011033,(GCA_002368135.1_BAZ89811.1:0.0134758732,GCA_000175855.1_EFA74399.1:0.0488830732)100:0.011870)100:0.174068)100:0.037887)85:0.006634)100:0.036242)96:0.038617)59:0.006194)50:0.004385,(GCA_001298445.1_ALF55367.1:0.0421444606,GCA_002367975.1_BAY18720.1:0.0366069899)100:0.058254)66:0.006383,((GCA_002368055.1_BAZ73212.1:0.0000021501,GCA_002368295.1_BAY96281.1:0.0000021501)100:0.002399,GCA_002368275.1_BAY93604.1:0.0123929875)100:0.067824)98:0.018085)89:0.014603,((((GCA_000231365.2_EHC12167.1:0.0051353222,GCA_001904645.1_OKH15723.1:0.0025485370)100:0.017633,((GCA_000934435.1_KIY12126.1:0.0000021501,GCA_001990805.1_ONN61866.1:0.0000021501)100:0.018601,GCA_001275395.1_KOP28226.1:0.0337943719)100:0.046588)100:0.062288,(GCA_001456025.1_KST68095.1:0.0000028034,GCA_001456025.1_KST68102.1:0.0000026443)100:0.188645)87:0.024846,(GCA_000316665.1_AFY58727.1:0.1206931727,(GCA_000350105.1_CCH67314.1:0.0000023716,GCA_000350125.1_CCH65967.1:0.0442453094)100:0.255064)91:0.026128)93:0.032164)97:0.021598,(((GCA_000346485.2_KYC35148.1:0.0285541170,GCA_000760695.2_KIE09307.1:0.0281970741)100:0.054418,GCA_000828085.2_KIJ83783.1:0.0843170593)99:0.018459,(GCA_000317435.1_AFZ01825.1:0.1446209980,(GCA_000775285.1_KGF72701.1:0.1678405088,GCA_002142475.1_BAS57230.1:0.1307997351)100:0.075573)97:0.024067)99:0.030128)97:0.028857,(GCA_000317515.1_AFZ16527.1:0.1190612386,(GCA_000155555.1_EDX70616.1:0.1111506760,(GCA_000211815.1_EGJ29279.1:0.0002223178,GCA_001942495.1_OLT58380.1:0.0197672303)100:0.154384)100:0.035428)99:0.024160)88:0.021680,((GCA_000317125.1_AFY90603.1:0.1246474842,(GCA_000317555.1_AFZ32100.1:0.0039549866,GCA_001904655.1_OKH25460.1:0.0090002524)100:0.051470)99:0.037865,GCA_000952155.1_KJH72184.1:0.1582422756)95:0.026344)99:0.024149)97:0.035627)31:0.022752,(GCA_000317145.1_AFY94965.1:0.1843366012,(GCA_000317065.1_AFY71103.1:0.2504148111,GCA_000332215.1_ELS33175.1:0.1118397669)100:0.184841)96:0.063621)94:0.036845,((GCA_001904775.1_OKH45164.1:0.1446879554,GCA_002075285.2_ASC72798.1:0.2147343375)100:0.049180,(GCA_000817775.1_KIF42368.1:0.1924018620,GCA_000332035.1_ELR98036.1:0.2632660815)49:0.069130)50:0.048360)91:0.044290)99:0.071586,(GCA_000011385.1_BAC89469.1:0.1312053978,GCA_000484535.1_AGY58052.1:0.0784814709)100:0.390005)95:0.049858,(GCA_001870225.1_APB34367.1:0.5911935959,((GCA_000011465.1_CAE19405.1:0.6066286165,GCA_000760175.1_KGG12639.1:0.2314294682)100:0.088138,((GCA_000155635.1_EDY39171.1:0.1470593943,GCA_000316515.1_AFY27630.1:0.0996094582)100:0.093508,GCA_001182765.1_CRY91897.1:0.2015336121)100:0.067263)100:0.316578)93:0.049425)100:0.106525,GCA_001765415.1_AOR38936.1:0.7034900885)78:0.079080,GCA_001637395.1_OAB63929.1:1.0966100389)93:0.061242,(((((GCA_000021325.1_ACI52020.1:0.3680960799,GCA_001305515.1_KPL55939.1:0.4350188307)100:0.451695,GCA_001618955.1_KZD22111.1:0.9290172581)100:0.551868,GCA_001969385.1_APX24383.1:1.7983237264)96:0.153047,GCA_001424795.1_KQU71606.1:1.9320863563)99:0.210897,GCA_000017845.1_ACB52894.1:2.0158524353)93:0.287831)72:0.036033,((GCA_000014865.1_ABK43203.1:0.2943385710,GCA_002109495.1_OSM01870.1:0.2592771867)100:0.206246,GCA_001982645.1_ONG39273.1:0.5697551497)100:0.184529)76:0.087569,(GCA_000697965.2_ANK76279.1:1.8338473709,GCA_000021825.1_ACK69638.1:1.4344692735)89:1.034100)89:0.126093)59:0.089246,((GCA_000388175.3_ETZ04792.1:0.1691174156,GCA_000469665.2_ETZ06768.1:0.1479894467)100:0.827769,GCA_001458375.1_CUH82356.1:1.0795183507)33:0.131251)42:0.041717)96:0.107092)90:0.088395)76:0.035690)72:0.041047)98:0.039843)94:0.037213,(GCA_900101935.1_SDE34510.1:0.3354061188,((((((((((((((GCA_000011965.2_AAV96208.1:0.0916294131,((((GCA_000203975.3_KID11035.1:0.0306317779,GCA_000511355.1_AHD00323.1:0.0310941456)100:0.035176,(((((GCA_000511385.1_AHD08972.1:0.0256939754,(GCA_001258055.1_CRL15992.1:0.0000021161,GCA_900113345.1_SFG88631.1:0.0000021501)100:0.009972)100:0.044197,(GCA_001458175.1_CUH52523.1:0.0559660712,GCA_900114415.1_SFK82278.1:0.0448046305)100:0.055185)100:0.016469,GCA_900172225.1_SLN31298.1:0.0642395038)92:0.008883,GCA_900142085.1_SHJ02469.1:0.0855434349)87:0.018276,(GCA_001678945.1_ANP35701.1:0.0407329838,GCA_000376545.2_ANP40022.1:0.0834143408)96:0.026077)50:0.009289)64:0.020592,GCA_900116455.1_SFT46191.1:0.0597692246)98:0.027077,(GCA_002210095.1_OWU72524.1:0.1059731648,(((GCA_000014045.1_ABG31604.1:0.0188249270,GCA_000154785.2_AEI93148.1:0.0169915164)100:0.103486,(GCA_000152605.1_EAP82510.1:0.0951705250,GCA_000172095.1_EDQ05086.1:0.0634064739)100:0.040428)95:0.027633,GCA_000622405.1_KIN66996.1:0.0951400585)99:0.044545)74:0.015316)97:0.010799)71:0.021499,(((((((GCA_000442275.2_EPX81171.1:0.0317741801,GCA_900111945.1_SFR43038.1:0.0236981569)100:0.066734,GCA_900172295.1_SLN32859.1:0.0944562311)97:0.019817,(GCA_000018145.1_ABV94518.1:0.0924895165,GCA_900142295.1_SIN81840.1:0.0735140795)100:0.044147)79:0.017008,((GCA_900107355.1_SDY45430.1:0.0880159279,((GCA_000161835.1_EET49098.1:0.1181511095,(GCA_001404155.1_CRK73989.1:0.0000028098,GCA_900114125.1_SFJ82919.1:0.0000021501)100:0.106865)100:0.028731,(GCA_900114485.1_SFL06831.1:0.1175770112,((GCA_000155735.2_AGI71210.1:0.0535115702,GCA_001187845.1_AKS45449.1:0.0684943942)100:0.054682,GCA_900172275.1_SLN22936.1:0.0718943748)100:0.053235)99:0.024933)100:0.034213)25:0.018441,((GCA_000765015.1_KGK78838.1:0.0025541136,GCA_900141945.1_SHI60732.1:0.0000024559)100:0.131304,(GCA_001403795.1_CTQ48723.1:0.0810498582,GCA_900109285.1_SEK73927.1:0.1105806260)100:0.132814)85:0.035355)22:0.011027)24:0.007734,(GCA_001247715.1_KNX41435.1:0.0799011225,(GCA_900116005.1_SFR15275.1:0.0915637674,GCA_900111875.1_SFA86089.1:0.1005173435)50:0.036760)44:0.010764)71:0.015030,(GCA_900172235.1_SLN57112.1:0.0609938847,GCA_000152625.1_EAP77053.1:0.1037776287)97:0.029896)42:0.008890,(((((GCA_001458355.1_CUH64134.1:0.0691854280,GCA_900100005.1_SDI92591.1:0.0893892902)97:0.021986,GCA_900110775.1_SEQ44814.1:0.0898234533)97:0.025109,GCA_900129685.1_SHG44712.1:0.0607037299)97:0.023660,((GCA_001890925.1_OJI94038.1:0.0652083094,GCA_000738435.1_AII87454.1:0.1745913574)100:0.058099,(((GCA_000299875.1_EKE70103.1:0.0690542775,(GCA_900114135.1_SFJ81662.1:0.0923461950,(GCA_900109555.1_SEK58650.1:0.0000021501,GCA_900172305.1_SLN42741.1:0.0000021501)100:0.183889)99:0.023566)100:0.035316,GCA_900172375.1_SLN58821.1:0.1631595792)99:0.029687,GCA_000812665.2_AML50033.1:0.1586643850)97:0.026353)26:0.016778)19:0.010855,((GCA_000814025.1_KIC50827.1:0.0217533681,GCA_001969365.1_APX10941.1:0.0149879541)100:0.054878,(GCA_001307765.1_KPN64158.1:0.0895126890,GCA_900109955.1_SEV98600.1:0.0449270950)100:0.065921)99:0.038784)17:0.009807)16:0.009811)44:0.007764,GCA_000152805.1_EAQ12240.1:0.1567979206)68:0.011558,((((((((GCA_000153725.1_EAU46023.1:0.0167416739,((GCA_001969385.1_APX21511.1:0.0000020303,GCA_900112435.1_SFC17890.1:0.0000023776)100:0.040499,(GCA_900102075.1_SDF07761.1:0.0493618034,GCA_900100085.1_SDJ16316.1:0.1080349851)84:0.020749)81:0.020076)70:0.012310,GCA_001975705.1_APZ51687.1:0.0335603745)99:0.027772,GCA_000442255.1_EPX85151.1:0.0711191981)100:0.031798,(GCA_001046955.1_AKO96034.1:0.0026999472,GCA_900109145.1_SEI62141.1:0.0051249183)100:0.104925)43:0.013038,((((((GCA_000169415.1_EBA09923.1:0.0904987595,GCA_001482405.1_KUF12153.1:0.0744761822)86:0.031725,(((GCA_002211155.1_OWV56783.1:0.0000000000,GCA_900101505.1_SDC82356.1:0.0000000000):0.000002,GCA_002211225.1_OWV47499.1:0.0000021501)97:0.000002,GCA_002211205.1_OWV62287.1:0.0051594657)100:0.038068)23:0.013149,(GCA_002237555.1_ASP22647.1:0.0270251643,GCA_900188425.1_SNS03597.1:0.0122728058)100:0.026780)16:0.009294,GCA_900107235.1_SDY45163.1:0.1268390174)17:0.008987,GCA_900184945.1_SMX49522.1:0.0519590730)99:0.020874,((GCA_002115725.1_OSQ60217.1:0.0307019551,GCA_002115805.1_OSQ51980.1:0.0159706920)100:0.068328,((((GCA_000836695.1_KIQ68345.1:0.0642775683,GCA_900141735.1_SHI39637.1:0.1339778615)99:0.049304,(GCA_900172385.1_SLN41920.1:0.1355775485,GCA_000600975.2_EYD72711.1:0.1586615607)97:0.046052)95:0.011377,(GCA_000153305.1_EAR51383.1:0.1114224925,GCA_900172355.1_SLN46160.1:0.0889209062)100:0.054754)96:0.025057,(GCA_900188035.1_SNR55666.1:0.0691416139,GCA_001038505.1_KMK67697.1:0.1011189190)96:0.032219)98:0.014681)98:0.011388)98:0.011452)46:0.009177,GCA_000521865.1_ETX29509.1:0.1263042155)74:0.007931,(((GCA_900177545.1_SMH51664.1:0.1188448990,GCA_900115815.1_SFQ20020.1:0.0942756792)100:0.043644,(GCA_900115595.1_SFP05545.1:0.0984343942,((GCA_900110115.1_SEN42455.1:0.0000020212,GCA_900141995.1_SHJ00439.1:0.0053332740)100:0.124876,(GCA_900113405.1_SFH39834.1:0.0000028076,GCA_900172315.1_SLN64777.1:0.0000024785)100:0.212064)99:0.059721)71:0.037064)46:0.021066,((GCA_900110425.1_SEO53902.1:0.1208734273,GCA_900106675.1_SDW73189.1:0.1371623099)69:0.029714,GCA_900184815.1_SMX23489.1:0.2038669200)42:0.019892)85:0.008058)81:0.018391,(GCA_900109035.1_SEJ58794.1:0.0772367634,(GCA_000152725.1_EAQ05073.1:0.0806823953,GCA_001205715.1_KNG92562.1:0.0714649527)100:0.024665)84:0.021700)57:0.013747)72:0.014755,((GCA_001687105.1_ANT62068.1:0.0191227151,GCA_900116195.1_SFS67556.1:0.0234619992)100:0.072052,((GCA_900095785.1_SCM68669.1:0.0000025987,GCA_900115865.1_SFQ29574.1:0.0000020318)100:0.098855,GCA_900102795.1_SCZ54102.1:0.1842613448)86:0.041669)77:0.073057)65:0.023893,((GCA_000600335.2_EYD76503.1:0.0542059023,(GCA_900099935.1_SDK70284.1:0.0684494239,(GCA_900112335.1_SFC48021.1:0.0554623269,GCA_900188335.1_SNS24550.1:0.0479864717)52:0.021166)100:0.067395)35:0.037976,((GCA_000647975.1_KAJ56465.1:0.1256597350,GCA_000671395.1_KCV80977.1:0.0703557649)82:0.027546,(GCA_001305615.1_ALG89614.1:0.0806292991,GCA_900184935.1_SMX32534.1:0.0816266223)96:0.025583)100:0.028033)33:0.024058)34:0.029430,(GCA_001548075.1_BAQ70229.1:0.0213000689,GCA_001633165.1_ANB33965.1:0.0000025795)100:0.104265)17:0.012256,(((GCA_001620265.1_AMY70204.1:0.1365261701,(((GCA_000012905.2_ABA78425.1:0.1249717020,GCA_900156815.1_SIT00706.1:0.0734249251)28:0.016954,GCA_900110135.1_SEO16745.1:0.1226454742)28:0.014455,GCA_900110025.1_SEN08661.1:0.1423181017)99:0.033493)83:0.013180,((GCA_000021865.1_ADE86482.1:0.0869310814,(GCA_000714535.1_KEO53021.1:0.0186395548,GCA_000715505.1_KEP70256.1:0.0718815865)100:0.047537)100:0.040650,((GCA_000203895.1_ABL68688.1:0.1227291215,GCA_000444995.1_AGT09627.1:0.1382120122)100:0.080588,GCA_000740785.1_KFI30956.1:0.1955666357)77:0.030174)74:0.028144)58:0.022108,(GCA_001399515.1_ALJ81910.1:0.1730803693,GCA_001908835.1_APO87082.1:0.2165566180)100:0.079320)51:0.022268)43:0.023345,GCA_900107025.1_SDW73232.1:0.1756512797)36:0.014124,GCA_001517585.1_CUX80278.1:0.1134844622)36:0.016462,((GCA_001981245.1_APX88984.1:0.1170237829,GCA_000590925.1_AHM04413.1:0.1334606487)93:0.030905,((GCA_000299575.1_EKE43934.1:0.1689030371,GCA_900156525.1_SIT78519.1:0.4489159467)100:0.042943,(GCA_000442315.1_EPX83797.1:0.2060474072,GCA_000600335.2_EYD76504.1:0.3452736345)100:0.230176)100:0.049305)69:0.023871)53:0.026770,((GCA_000740775.1_KFI33576.1:0.0139296107,GCA_000740795.1_KFI30300.1:0.0081531895)100:0.161370,GCA_900102905.1_SDK49047.1:0.1231823087)59:0.016737)100:0.075124,((GCA_900106695.1_SDX79468.1:0.0836913575,GCA_900113695.1_SFH77286.1:0.0926431301)100:0.105417,(GCA_900111545.1_SET58380.1:0.0000027949,GCA_900143155.1_SHN70327.1:0.0000022773)100:0.184849)99:0.055434)99:0.076584,GCA_900107585.1_SEA08907.1:0.2525319618)100:0.177384)96:0.070028)93:0.036836)96:0.029213,(GCA_000152825.2_ADM08548.1:0.2969807024,GCA_900199215.1_SNT73602.1:0.2441824729)100:0.146019)100:0.110988,((GCA_000014745.1_ABI65998.1:0.1142905620,GCA_900103475.1_SDM77259.1:0.0836783076)100:0.153741,GCA_000152745.1_EAP88965.1:0.2955377005)100:0.195277)78:0.036984)100:0.095588)100:0.105508);
