# Supplementary material for: Assessing the accuracy of phylogenetic rooting methods on prokaryotic gene families
Source: PLoS One. 2020 May 15;15(5):e0232950. doi: 10.1371/journal.pone.0232950 (PMC7228096; doi:10.1371/journal.pone.0232950)
Supplement: S2 Dataset — (ZIP) [file pone.0232950.s003.zip › EmpiricalDataset/GeneTrees_IQTree/000232.aln.treefile]

(GCA_000006905.1_AAK23319.1:0.0616913044,GCA_000092285.1_ADG10120.1:0.0247603723,(GCA_001425915.1_KQW71937.1:0.2014844656,((((((((GCA_000010525.1_BAF90224.1:0.1786735361,GCA_000017645.1_ABS67452.1:0.2248130993)100:0.072217,GCA_000092925.1_ADH90689.1:0.1886961865)100:0.155130,(GCA_001402875.1_ALK07930.1:0.0000025212,GCA_001459775.1_CUU43852.1:0.0000025212)100:0.407810)70:0.031646,((((((GCA_000011365.1_BAC45878.1:0.0133995850,GCA_000661935.1_AHY55720.1:0.0236174386)100:0.115824,((GCA_000195775.1_CAE25719.1:0.0706265268,GCA_000935205.1_KIZ47453.1:0.1385048100)99:0.061832,GCA_000336555.1_EKS33936.1:0.0824829103)89:0.029995)94:0.058605,(GCA_001618955.1_KZD25722.1:0.0094163357,GCA_900108575.1_SEH79374.1:0.0000028173)100:0.161085)100:0.131362,GCA_001579845.1_AMN38675.1:0.1891941161)92:0.047457,GCA_002119765.1_ARP99129.1:0.3029673202)99:0.070620,GCA_002355335.1_BAT58203.1:0.3272860990)72:0.051297)100:0.065630,(((((GCA_000019945.1_ACB80214.1:0.1671178606,GCA_000022085.1_ACL56807.1:0.1641827512)99:0.072598,GCA_001017175.1_KLK89845.1:0.2510586146)85:0.044143,(GCA_000143145.1_ADJ25099.1:0.3879889876,(GCA_000981545.1_CPR19269.1:0.0000023134,GCA_900104305.1_SDO09694.1:0.0029637600)100:0.440732)80:0.107555)27:0.033716,GCA_001741865.1_AOO79841.1:0.2627521623)35:0.028338,((GCA_900104955.1_SED06116.1:0.2991986672,((((GCA_000013985.1_ABF54036.1:0.3650252173,(GCA_001295965.1_KPF73564.1:0.0036104481,GCA_001713435.1_AOG01490.1:0.0064218770)100:0.194718)100:0.097742,(GCA_002355275.1_ATE63810.1:0.0000025212,GCA_002367875.1_PCE40454.1:0.0000023927)100:0.166106)100:0.090680,(GCA_000091125.1_BAI95024.1:0.0142419316,GCA_000147835.3_AEG49617.1:0.0013091002)100:0.299906)100:0.346326,(GCA_000600335.2_EYD78363.1:0.2650409993,GCA_900110025.1_SEM57228.1:0.2703402224)100:0.209089)99:0.181939)25:0.020774,(((((GCA_000304315.1_CCJ06366.1:0.1900710358,(GCA_001644125.1_OAI29283.1:0.0832662573,GCA_001675455.1_OBS52076.1:0.1072633411)100:0.125704)33:0.043438,(GCA_002117405.1_ARN80080.1:0.0406846976,GCA_002117405.1_ARN82601.1:0.0039163871)100:0.182073)100:0.178234,GCA_000314735.2_EKS30230.1:0.2582172017)100:0.080736,GCA_900187365.1_SNB65743.1:0.2204193543)100:0.204895,(GCA_000019845.1_ACB96306.1:0.3327697914,(GCA_000021745.1_ACK50805.1:0.1709240835,GCA_900114285.1_SFK33521.1:0.1644174267)100:0.126866)100:0.127313)96:0.099596)60:0.050259)100:0.151051)100:0.073586,((((GCA_000218565.1_AEI04908.1:0.0000025212,GCA_000218585.1_AEI01334.1:0.0000025212)100:0.518718,GCA_900102525.1_SDH71261.1:0.2834534597)100:0.141702,(GCA_900102135.1_SCY15739.1:0.3695939660,((GCA_000203895.1_ABL70124.1:0.5748257472,((GCA_000743575.1_KFL30312.1:0.2953973464,GCA_000970435.1_KKB85336.1:0.2284871107)100:0.386067,GCA_001305515.1_KPL55875.1:0.4121809059)99:0.135082)99:0.116443,((((((((((((((((GCA_000007125.1_AAL51349.1:0.0000027908,GCA_000157815.1_EEX99101.1:0.0035051024)100:0.079905,(GCA_000017405.1_ABS13680.1:0.0000022190,GCA_000585655.1_EXL03817.1:0.0000025212)100:0.019736)100:0.235033,GCA_001558695.1_KXF79312.1:0.1459546016)100:0.124447,(GCA_001618845.1_AMY02965.1:0.1732875276,GCA_002075885.1_OQM77151.1:0.2537772845)100:0.129799)22:0.073753,GCA_001426945.1_KQY97761.1:0.2861602492)100:0.131364,(GCA_000017265.1_ACG77774.1:0.4424014470,((GCA_000144605.1_ADL02391.1:0.4988509831,(GCA_000175215.2_ADU14415.1:0.2270341870,GCA_000204015.1_EGF90424.1:0.4134187613)100:0.225224)100:0.137474,((GCA_000144605.1_ADL02408.1:0.1772171461,GCA_002205555.1_ASD27984.1:0.3635143114)100:0.312578,(GCA_000175215.2_ADU13754.1:0.3288743402,GCA_000204015.1_EGF92325.1:0.3089783593)100:0.176431)100:0.066963)100:0.312882)100:0.221264)99:0.141898,GCA_900167455.1_SKA26960.1:0.3469526675)29:0.052627,(((((((GCA_000010725.1_BAI70944.1:0.2354393326,((GCA_000225995.2_EGY00851.1:0.0038570395,GCA_000730165.2_ASG22011.1:0.0000025212)100:0.071617,(GCA_000225995.2_EGY02156.1:0.0000020556,GCA_000730165.2_ASG23843.1:0.0037407543)100:0.045486)100:0.290230)100:0.181604,((GCA_000576635.1_EWY42428.1:0.0621627672,GCA_000936425.1_KJB95572.1:0.0981071970)100:0.246201,GCA_000632475.2_AIB10508.1:0.2801712677)93:0.065109)93:0.068774,(GCA_000016185.1_ACJ00116.1:0.3222471329,(GCA_002251795.1_OYQ34925.1:0.2835394348,(GCA_000767795.1_KGM33478.1:0.0073215819,GCA_002195995.1_OWJ64419.1:0.0000026968)100:0.372274)73:0.044753)94:0.114879)98:0.124024,(((GCA_000503895.1_AHB47462.1:0.5081044686,(GCA_000828475.1_BAQ15813.1:0.2017618291,GCA_001723285.1_ODS01265.1:0.0731090546)100:0.167103)94:0.040361,GCA_001708935.1_ODA68005.1:0.2947376037)97:0.100939,GCA_000017565.1_ABS62925.1:0.4573534152)93:0.123290)51:0.034765,(GCA_900177295.1_SMF54379.1:0.0000021670,GCA_900188055.1_SNR86884.1:0.0000021002)100:0.483755)51:0.046990,(GCA_900102695.1_SCZ35762.1:0.2598633627,GCA_900104485.1_SDB05802.1:0.2825041383)100:0.140002)82:0.039407,(GCA_000013885.1_ABE60985.1:0.3246749848,GCA_000021745.1_ACK52737.1:0.7167281020)92:0.135108)49:0.032429)39:0.037456,(((GCA_000963705.1_KJV08253.1:0.0000020023,GCA_000963705.1_KJV10008.1:0.0000029432)100:0.065067,GCA_002251735.1_OYQ19430.1:0.0549405097)100:0.427398,GCA_900156605.1_SIS87422.1:0.3894471083)96:0.144273)37:0.023452,((GCA_000009985.1_BAE48818.1:0.1871189185,(GCA_000294655.1_CCG41611.1:0.0528123357,GCA_900108475.1_SEH27516.1:0.0205208949)100:0.300774)99:0.098610,(GCA_000513295.1_CDK97580.1:0.0076935767,GCA_000513295.1_CDL00513.1:0.0069659157)100:0.271872)100:0.180849)53:0.058836,(GCA_000013085.1_ABC21930.1:0.2076333350,GCA_000284415.2_CCG07197.1:0.2312600832)100:0.242745)67:0.078924,(((((((((GCA_000011685.1_AAW60520.1:0.1444861097,GCA_000234355.2_EHH67848.1:0.1064907129)100:0.181008,(GCA_000723565.1_CDG33110.1:0.0296289130,GCA_002003665.1_OOL18954.1:0.0733720218)100:0.321635)64:0.063340,((((GCA_000724025.1_CDG38591.1:0.0034958435,GCA_001547995.1_BAT18783.1:0.0000027211)100:0.155269,(GCA_001787335.1_AOX17966.1:0.0140786761,GCA_001787355.1_AOX20842.1:0.0000029071)100:0.098697)100:0.053796,GCA_002005465.1_AQS89485.1:0.1828617758)100:0.139186,GCA_000963885.1_GAN53553.1:0.2201939929)97:0.028636)86:0.106993,(((GCA_000021325.1_ACI50390.1:0.1115070877,GCA_000021325.1_ACI51085.1:0.0954703654)100:0.108738,GCA_000617865.1_GAJ29779.1:0.2371825467)77:0.053875,((GCA_002005445.1_AQS86256.1:0.2162531890,GCA_002173735.1_ARW48404.1:0.2195449600)100:0.073004,((GCA_000182745.1_BAK83846.1:0.0239836256,GCA_000208635.2_EGG77722.1:0.0414367338)100:0.067911,GCA_000964505.1_GAN99070.1:0.0789049918)100:0.247459)99:0.045744)99:0.088064)86:0.070246,(GCA_000231445.2_EHD14047.1:0.0071798086,GCA_002153535.1_OUI77590.1:0.0000022163)100:0.656481)99:0.067244,(GCA_000014285.2_ABI63033.1:0.0000025574,GCA_000576085.2_AHJ64031.1:0.0061562375)100:0.447065)99:0.092766,((GCA_000016725.1_ABQ32068.1:0.0037185144,GCA_000202835.1_BAJ82565.1:0.0000023694)100:0.609266,((GCA_000306035.1_EKM99457.1:0.1490779582,GCA_000964385.1_GAN82216.1:0.0792363799)100:0.130577,GCA_000964365.1_GAN76667.1:0.2764847504)100:0.162827)100:0.332823)97:0.076355,((GCA_000164635.1_EFH13110.1:0.2026774232,(GCA_900101615.1_SDE12316.1:0.0037002794,GCA_900104205.1_SDB69723.1:0.0000022899)100:0.237817)91:0.055813,GCA_900141905.1_SHJ29167.1:0.1370496347)100:0.351732)100:0.216640,(((((((GCA_000011365.1_BAC45873.1:0.0225775552,(GCA_000661935.1_AHY55725.1:0.0242847917,GCA_000011365.1_BAC45872.1:0.9973444063)100:0.010600)100:0.160612,(GCA_000935205.1_KIZ47459.1:0.1953685983,GCA_000195775.1_CAE25717.1:0.2427207134)100:0.059964)100:0.062822,GCA_000336555.1_EKS33938.1:0.2144817191)100:0.152223,GCA_001426945.1_KQY97759.1:0.3749137930)100:0.083773,GCA_001579845.1_AMN38673.1:0.4355725632)95:0.103739,(GCA_002355335.1_BAT58198.1:0.3738890055,((GCA_000304315.1_CCJ06382.1:0.2570142206,GCA_002117405.1_ARN80342.1:0.2327117859)100:0.146149,(GCA_900104955.1_SED06217.1:0.3144498750,GCA_900187365.1_SNB65728.1:0.3665704473)100:0.116502)100:0.257801)59:0.071458)100:0.409635,GCA_900167455.1_SKA26972.1:0.6946577750)97:0.159070)58:0.072901)92:0.102536,(((GCA_000014745.1_ABI65093.1:0.1754579946,GCA_900103475.1_SDL75706.1:0.2304251909)100:0.307066,GCA_000152745.1_EAP89064.1:0.5165192042)100:0.409573,GCA_001982645.1_ONG39107.1:0.7896353971)100:0.270466)80:0.070684,(((GCA_000010725.1_BAI74480.1:0.4816914468,GCA_002005445.1_AQS83803.1:1.1397789446)99:0.102862,GCA_000284415.2_CCG07027.1:0.4346242206)99:0.131451,((GCA_000016725.1_ABQ29602.1:0.0000025212,GCA_000202835.1_BAJ79815.1:0.0000029201)100:0.265006,(GCA_000306035.1_EKN01214.1:0.0781466440,GCA_000964385.1_GAN80803.1:0.0616017219)100:0.188354)100:0.320028)100:0.268645)72:0.128321,((GCA_000014865.1_ABK43512.1:0.3034826211,GCA_002109495.1_OSM04375.1:0.3364609596)100:0.388176,(((((((((((((((((((((GCA_000011965.2_AAV95364.1:0.1076359864,GCA_900172225.1_SLN38070.1:0.1020973686)93:0.037979,(GCA_001678945.1_ANP35039.1:0.0067458353,GCA_900116455.1_SFT49877.1:0.3021021493)82:0.085512)88:0.038309,((GCA_000203975.3_KID10383.1:0.0484606671,GCA_000511355.1_AHD00955.1:0.0520933775)100:0.088113,(GCA_000511385.1_AHD09681.1:0.0321377255,(GCA_001258055.1_CRL14202.1:0.0000025212,GCA_900113345.1_SFG20695.1:0.0000021192)100:0.036187)92:0.052262)91:0.012299)96:0.036199,((((GCA_900114415.1_SFK63967.1:0.0764019679,GCA_001458175.1_CUH53549.1:0.1495994970)98:0.050562,GCA_900129685.1_SHG24631.1:0.0890202184)71:0.056535,((GCA_000765015.1_KGK79860.1:0.0123472684,GCA_900141945.1_SHI83136.1:0.0057938253)100:0.130272,(GCA_900099935.1_SDK34599.1:0.2373837784,(GCA_900110115.1_SEM86958.1:0.0046129454,GCA_900141995.1_SHI43488.1:0.0000025212)100:0.175827)86:0.060469)83:0.034484)58:0.018247,((GCA_001404155.1_CRK74269.1:0.0000025212,GCA_900114125.1_SFJ44752.1:0.0000025212)100:0.179833,GCA_900184815.1_SMX22286.1:0.1360860713)97:0.035615)54:0.013428)49:0.026993,GCA_000647975.1_KAJ56760.1:0.2934871207)55:0.023605,((((GCA_001046955.1_AKO96627.1:0.0093562279,GCA_900109145.1_SEI79302.1:0.0000020179)100:0.104376,((((GCA_002211155.1_OWV60277.1:0.0000025212,GCA_002211205.1_OWV66597.1:0.0046981137)100:0.007430,(GCA_002211225.1_OWV50381.1:0.0000025212,GCA_900101505.1_SDC02283.1:0.0000025212)100:0.012542)100:0.048836,GCA_900184945.1_SMX36253.1:0.1321374517)100:0.053513,(GCA_002237555.1_ASP21449.1:0.0164420794,GCA_900188425.1_SNR99707.1:0.0279606028)100:0.052415)100:0.053890)68:0.011824,GCA_900116005.1_SFR13887.1:0.1835316292)94:0.040206,GCA_001458375.1_CUH76933.1:0.1522701400)71:0.018678)40:0.022239,(GCA_000814025.1_KIC48697.1:0.1014777427,((GCA_000152605.1_EAP84323.1:0.1223818999,GCA_000622405.1_KIN69725.1:0.1064411831)100:0.110537,(GCA_000161835.1_EET48878.1:0.1948591493,GCA_900114485.1_SFK79562.1:0.2369647440)91:0.044782)86:0.029422)95:0.073442)44:0.009616,GCA_001890925.1_OJI92588.1:0.1293591439)86:0.015291,(GCA_002115725.1_OSQ59735.1:0.1047657221,GCA_002115805.1_OSQ52197.1:0.0780478031)96:0.039610)94:0.024709,(GCA_900142295.1_SIO29203.1:0.2192029186,(GCA_000299875.1_EKE72614.1:0.2269534116,(GCA_900109555.1_SEK82960.1:0.0000025212,GCA_900172305.1_SLN48174.1:0.0000025212)100:0.204551)100:0.107957)88:0.075780)74:0.020559,(((GCA_001458355.1_CUH62549.1:0.0888034432,(GCA_900110775.1_SEP60228.1:0.0907573413,((GCA_900095785.1_SCM67661.1:0.0000026722,GCA_900115865.1_SFQ09655.1:0.0000025212)100:0.213989,(GCA_001908835.1_APO86724.1:0.2310938717,((GCA_000021865.1_ADE85537.1:0.3620409822,(GCA_000714535.1_KEO51932.1:0.1513143039,GCA_000715505.1_KEP71546.1:0.1507415307)100:0.188119)100:0.128053,GCA_900106675.1_SDX90560.1:0.3827670416)99:0.081462)99:0.110665)98:0.109832)61:0.021357)97:0.053687,GCA_900100005.1_SDI05974.1:0.1064070251)70:0.021552,GCA_900172295.1_SLN12752.1:0.1161910291)95:0.045071)49:0.005909,(((GCA_000671395.1_KCV83736.1:0.1360852955,GCA_001981245.1_APX88606.1:0.1363138237)88:0.043906,(GCA_000738435.1_AII87106.1:0.1810852311,(((((GCA_000155735.2_AGI72018.1:0.1100418804,(GCA_001187845.1_AKS45975.1:0.0641992930,GCA_900172275.1_SLN15734.1:0.1398102722)100:0.050333)100:0.093395,GCA_900111945.1_SFR49395.1:0.1716146428)97:0.075358,GCA_001205715.1_KNG94108.1:0.2312782652)99:0.136522,(GCA_900111545.1_SET02098.1:0.0000025212,GCA_900143155.1_SHN50189.1:0.0000025212)100:0.701664)63:0.000002,GCA_000710505.1_KEI67769.1:14.8181766221)40:0.124748)54:0.074314)54:0.019050,GCA_900107355.1_SDY57080.1:0.1459394993)55:0.016219)62:0.030271,(GCA_900184935.1_SMX35142.1:0.1159296895,(GCA_900172235.1_SLN18468.1:0.1360084885,GCA_000152805.1_EAQ13685.1:0.2103734385)70:0.024108)72:0.047218)71:0.028887,((GCA_900142085.1_SHJ24260.1:0.1807384713,(GCA_001307765.1_KPN62390.1:0.2160350171,GCA_900109955.1_SEW18205.1:0.1880916815)100:0.086662)70:0.048595,GCA_000812665.2_AML52711.1:0.2110968082)71:0.038686)74:0.041678,GCA_900102905.1_SDK88636.1:0.2253345021)96:0.105523,(GCA_002115725.1_OSQ58962.1:0.4494182348,GCA_001890925.1_OJI93378.1:0.7205534397)100:0.412196)98:0.601552,GCA_000968135.1_CCQ73494.1:0.4834652828)82:0.129151,GCA_000024465.1_ADE38278.1:0.5698802299)93:0.219756,((((((GCA_000013005.1_ABC63437.1:0.2739999149,(GCA_001281485.1_ALE16562.1:0.2242292235,(GCA_001304795.1_ALG61293.1:0.0000021407,GCA_001306275.1_KPM12635.1:0.0000025212)100:0.677822)87:0.099879)87:0.115944,(GCA_000013325.1_ABD26746.1:0.2704596555,GCA_000235975.2_EHJ58952.1:0.2658285577)100:0.092351)88:0.107622,(GCA_002218195.1_ASK87455.1:0.1490545375,GCA_900128895.1_SIN88775.1:0.2135875052)100:0.232323)87:0.098622,((GCA_001295965.1_KPF73685.1:0.0000022174,GCA_001713435.1_AOG02038.1:0.0272280550)100:0.888770,(GCA_000091125.1_BAI96929.1:0.2153855417,GCA_000147835.3_AEG48787.1:0.1792328477)100:1.302420)100:0.465487)100:0.380616,(GCA_002355275.1_ATE65606.1:0.0000024149,GCA_002367875.1_PCE41949.1:0.0000020606)100:0.595552)85:0.077893,(GCA_001402875.1_ALK08448.1:0.0000025212,GCA_001459775.1_CUU41110.1:0.0000022117)100:0.837457)100:0.349160)98:0.069872,GCA_000014865.1_ABK42704.1:0.8434032016)98:0.226343,((((GCA_000011385.1_BAC91002.1:0.2204677196,GCA_000484535.1_AGY59678.1:0.2962515911)100:0.512359,(((((((((((GCA_000020025.1_ACC81728.1:0.0953055966,((GCA_002368055.1_BAZ72738.1:0.0000025212,GCA_002368295.1_BAY96754.1:0.0000025212)100:0.006998,GCA_002368275.1_BAY94291.1:0.0035976678)100:0.063880)28:0.012284,GCA_002367975.1_BAY19258.1:0.1495866245)41:0.023764,(GCA_000316575.1_AFY33687.1:0.1258852554,GCA_000317535.1_AFZ22911.1:0.1051824499)86:0.048272)35:0.025492,(GCA_000204075.1_ABA22567.1:0.1411953792,(((((GCA_000175855.1_EFA74355.1:0.0746254531,GCA_001432185.1_KRH98009.1:0.0644634722)100:0.079346,GCA_002368075.1_BAZ83120.1:0.0627239488)100:0.029240,GCA_000317695.1_AFZ57719.1:0.0539000413)76:0.009335,GCA_000196515.1_ADI63562.1:0.0798577062)68:0.004264,((GCA_000789435.1_KHG39249.1:0.0109065326,GCA_002368115.1_BAZ87970.1:0.0195454109)100:0.059813,GCA_000312705.1_AFW94276.1:0.1103646866)100:0.106728)100:0.056950)99:0.040590)100:0.112702,((GCA_000346485.2_KYC35209.1:0.0359782584,GCA_000760695.2_KIE11332.1:0.0339797252)100:0.092337,GCA_000316665.1_AFY56349.1:0.4546895861)100:0.058331)98:0.070018,((GCA_000231365.2_EHC10642.1:0.0065698553,GCA_001904645.1_OKH11311.1:0.0000023069)100:0.038477,((GCA_000934435.1_KIY11411.1:0.0000025212,GCA_001990805.1_ONN62867.1:0.0000025212)100:0.046432,GCA_001275395.1_KOP26237.1:0.0200766755)100:0.030194)100:0.102432)63:0.030028,(GCA_000317435.1_AFZ02740.1:0.2592295788,GCA_000828085.2_KIJ84032.1:0.1718643495)48:0.001203)100:0.108193,(GCA_000952155.1_KJH72320.1:0.1625425702,GCA_001548115.1_BAQ66192.1:0.5067685019)88:0.095380)96:0.050628,GCA_001904775.1_OKH51188.1:0.4984729787)97:0.075056,(GCA_002142475.1_BAS58220.1:0.2871057655,((((GCA_000180455.1_CBN55818.1:0.1410499887,(GCA_900009265.1_CUR13182.1:0.2414619566,GCA_000332215.1_ELS31104.1:0.4376242511)97:0.079063)79:0.049385,(((GCA_000214075.2_EGK90471.1:0.0781644647,GCA_000317475.1_AFZ08564.1:0.0351121473)100:0.071037,GCA_002412335.1_PCN52078.1:0.0737685509)100:0.142526,(GCA_001276715.1_KOR34914.1:0.2135893567,((GCA_000297435.1_CCI30791.1:0.0368149253,GCA_000312205.1_CCI07755.1:0.0301119809)100:0.227530,((GCA_000317575.1_AFZ34439.1:0.0676189625,GCA_002355455.1_BAU66207.1:0.0673551547)100:0.099143,GCA_002368355.1_BAZ46311.1:0.2002886749)100:0.112150)100:0.181948)76:0.077505)64:0.024381)99:0.191755,GCA_000317495.1_AFZ15389.1:0.2314746508)32:0.082253,GCA_001904725.1_OKH40618.1:0.1880297987)100:0.275488)32:0.082233)33:0.172971,(GCA_000012525.1_ABB58309.1:0.6073164154,GCA_000316515.1_AFY28203.1:0.5651495402)100:0.678749)100:0.403704)100:0.168432,GCA_000348745.1_AGH96920.1:1.2502480030)97:0.251056,((((GCA_000019945.1_ACB83218.1:0.2139269687,(GCA_001578105.1_AMM83470.1:0.0000025477,GCA_002043005.1_AQZ51404.1:0.0081855239)99:0.286846)99:1.089054,GCA_002153535.1_OUI78183.1:1.3151820714)91:0.259252,GCA_000202835.1_BAJ83000.1:3.0137099279)24:0.162637,((((((((((GCA_000009985.1_BAE50773.1:0.1589709758,(GCA_000294655.1_CCG40194.1:0.0527807042,GCA_900108475.1_SEH32097.1:0.0326035539)100:0.149477)100:0.205215,GCA_000010725.1_BAI72926.1:0.4781598169)100:0.231518,GCA_001746755.1_OEJ64108.1:0.3125402865)95:0.089613,GCA_900093605.1_SCA56249.1:0.2290632391)96:0.112591,(((GCA_000017565.1_ABS62922.1:0.3133526000,GCA_000739695.1_GAK43670.1:0.2504721248)100:0.082595,((((GCA_000148725.1_EFO32680.1:0.1848877764,GCA_001403915.1_CTQ46190.1:0.1257807663)100:0.186231,GCA_000179775.1_EFL88253.1:0.3213772847)99:0.056482,GCA_900104485.1_SDB05781.1:0.4896296153)49:0.064482,(GCA_000981545.1_CPR16728.1:0.0000028037,GCA_900104305.1_SDP59450.1:0.0000020326)100:0.561824)48:0.119203)48:0.074294,GCA_000689395.1_CDO59738.1:0.4112311069)49:0.059869)100:2.254905,GCA_000284135.1_BAL28123.1:1.3845498141)92:0.179702,(((((((((GCA_000011345.1_BAC07741.1:0.5097346191,((GCA_000021825.1_ACK72679.1:0.3598314293,GCA_000317025.1_AFY78386.1:0.4402713551)100:0.215461,((GCA_000211815.1_EGJ30886.1:0.0193871706,GCA_001942495.1_OLT63400.1:0.0841132321)100:0.455809,GCA_000317515.1_AFZ16741.1:1.9093353714)99:0.124511)100:0.181291)100:0.154790,((GCA_000018105.1_ABW28523.1:0.0000021936,GCA_000018105.1_ABW28524.1:0.0030943845)100:0.364462,GCA_000317065.1_AFY70536.1:0.6156027545)100:0.118570)92:0.084037,(GCA_000317125.1_AFY90868.1:0.1846266695,((GCA_000317555.1_AFZ32352.1:0.0173474055,GCA_001904655.1_OKH28743.1:0.0332252523)100:0.167657,GCA_000952155.1_KJH72319.1:0.1546152268)98:0.045646)100:0.111217)93:0.053621,(((GCA_000175835.1_EFA71254.1:0.0112058181,((GCA_001432185.1_KRH96204.1:0.0085307002,GCA_002368135.1_BAZ90839.1:0.0000022328)100:0.015834,GCA_000175855.1_EFA73223.1:0.0366467703)100:0.008774)100:0.294329,(GCA_002142475.1_BAS58221.1:0.2878734508,GCA_000317145.1_AFY94436.1:0.4168582032)100:0.092993)100:0.154389,((GCA_000180455.1_CBN55816.1:0.1424636566,((GCA_000214075.2_EGK90475.1:0.0541076723,GCA_000317475.1_AFZ08560.1:0.0633899768)100:0.030671,GCA_002412335.1_PCN52071.1:0.0771150433)100:0.087566)100:0.128943,GCA_000317515.1_AFZ20665.1:0.2305082585)96:0.031179)100:0.082459)98:0.069797,GCA_001870225.1_APB33215.1:0.6315106360)99:0.082862,((GCA_000317105.1_AFY84313.1:0.2432270820,GCA_001276715.1_KOR34796.1:0.2019692128)100:0.083626,(((GCA_000317675.1_AFZ53758.1:0.2265586023,GCA_001548115.1_BAQ64910.1:0.1690813893)100:0.048600,GCA_001548095.1_BAQ62343.1:0.0998675508)100:0.145503,GCA_001747005.1_OEJ79806.1:0.3835296610)100:0.443365)96:0.069114)99:0.352105,((((GCA_000011345.1_BAC09537.1:0.0214554284,GCA_000505665.1_AHB88624.1:0.0469879363)100:0.167452,GCA_000317045.1_AFY67881.1:0.2701138587)100:0.126213,(((((GCA_000017845.1_ACB52609.1:0.1111457544,(GCA_000167195.1_EAM53113.1:0.0000021296,GCA_000235665.2_EHJ14985.1:0.0000025212)100:0.096544)100:0.151286,(GCA_000284135.1_BAL30415.1:0.0223843941,GCA_000478825.2_AIE75460.1:0.0319790288)100:0.387323)99:0.087721,(((GCA_000155555.1_EDX71406.1:0.2018004655,(GCA_000211815.1_EGJ32140.1:0.0172112540,GCA_001942495.1_OLT63548.1:0.0293924869)100:0.170974)100:0.073910,GCA_001746915.1_OEJ75286.1:0.2545248428)92:0.079107,(((GCA_000317615.1_AFZ49419.1:0.2151300303,(((GCA_000317675.1_AFZ54097.1:0.1922806467,(GCA_001747005.1_OEJ77329.1:0.1395708614,(GCA_001548095.1_BAQ62022.1:0.0328799355,GCA_001548115.1_BAQ65216.1:0.1084586262)100:0.227926)99:0.057317)99:0.062632,GCA_001904615.1_OKH19551.1:0.3989389881)99:0.058735,(GCA_000332055.1_ELS04403.1:0.2076322304,GCA_002368355.1_BAZ46505.1:0.3581185594)100:0.084385)100:0.094728)100:0.120995,(GCA_000317635.1_AFZ43559.1:0.2230751439,GCA_000473895.1_ERN39862.1:0.3302141839)100:0.111265)100:0.141863,(GCA_000473895.1_ERN43145.1:0.3776605250,GCA_000317635.1_AFZ43978.1:0.5072861328)100:0.180932)71:0.039479)69:0.028162)80:0.040526,((GCA_000317575.1_AFZ35859.1:0.0229715716,GCA_002355455.1_BAU65175.1:0.0142197770)100:0.247429,(GCA_000332035.1_ELS00119.1:0.2776569510,(((GCA_000317025.1_AFY78299.1:0.0233844489,GCA_001904635.1_OKH23484.1:0.0273048600)100:0.273490,GCA_000021825.1_ACK68964.1:0.3210425852)96:0.053830,(GCA_000297435.1_CCI30790.1:0.0000020067,GCA_000312205.1_CCI07754.1:0.0423137424)100:0.376148)84:0.051595)74:0.054125)99:0.083105)89:0.071944,((((GCA_000176895.2_CCE15234.1:0.0000025212,GCA_000307915.1_EKD11084.1:0.0000025212)100:0.264204,GCA_000478195.2_ERT06198.1:0.2299387658)88:0.038250,(GCA_000710505.1_KEI65735.1:0.0414317110,GCA_900009265.1_CUR18559.1:0.0307893289)100:0.316903)88:0.108467,GCA_002260545.1_OZH54868.1:0.3933428918)100:0.181015)100:0.090143)67:0.056096,(GCA_000817775.1_KIF38765.1:0.1718480182,(GCA_001904775.1_OKH49904.1:0.2700647572,GCA_002075285.2_ASC69791.1:0.1280600390)100:0.094203)100:0.215627)89:0.098651)94:0.205765,(((((GCA_000011465.1_CAE18722.1:0.1154195388,GCA_000760175.1_KGG13100.1:0.2442604734)100:0.067473,GCA_001182765.1_CRY91024.1:0.1745313607)100:0.289750,(GCA_000316515.1_AFY29202.1:0.2041901169,GCA_000155635.1_EDY38272.1:0.1953980533)95:0.072399)87:0.044974,GCA_000155635.1_EDY39352.1:0.2599986980)100:0.364366,GCA_000012525.1_ABB56474.1:0.3714575853)100:0.299390)100:0.439279,((((((GCA_000014045.1_ABG30604.1:0.1924168681,GCA_000590925.1_AHM03786.1:0.2223749148)100:0.210742,(GCA_001517585.1_CUX83524.1:0.2121484780,GCA_900107025.1_SDX35463.1:0.1883428361)100:0.169527)84:0.071916,((((((GCA_000152725.1_EAQ03705.1:0.0667396823,GCA_900116005.1_SFR01604.1:0.1397271360)77:0.033059,(GCA_001969365.1_APX12836.1:0.1014008905,GCA_900172225.1_SLN14394.1:0.1001285575)98:0.042518)37:0.000003,GCA_001205715.1_KNG94718.1:0.1029955717)80:0.023626,GCA_900172355.1_SLN57949.1:0.2325661121)100:0.073975,(GCA_900114415.1_SFL17888.1:0.1748326731,GCA_900184815.1_SMX23765.1:0.2120949837)100:0.038931)100:0.085580,GCA_900115815.1_SFQ50268.1:0.1654021143)100:0.098961)65:0.014318,(((((GCA_000152625.1_EAP78415.1:0.1191019118,GCA_900172295.1_SLN22934.1:0.1645992234)100:0.119543,GCA_001890925.1_OJI94867.1:0.1462245487)100:0.125054,GCA_900115595.1_SFP33893.1:0.1636884383)82:0.034343,(((GCA_000714535.1_KEO52364.1:0.0456551903,GCA_000715505.1_KEP67787.1:0.0425626288)100:0.211119,(GCA_001305615.1_ALG89087.1:0.1056712681,GCA_900112335.1_SFD02360.1:0.1509677943)9:0.027052)100:0.055335,GCA_000153305.1_EAR49676.1:0.2412763955)96:0.030692)100:0.146028,(((((GCA_000152805.1_EAQ12958.1:0.1635207874,GCA_900188335.1_SNS95407.1:0.1505250349)97:0.035909,((GCA_002210095.1_OWU75982.1:0.0977131937,GCA_900107585.1_SEA69719.1:0.3273328980)87:0.043863,(GCA_900100005.1_SDI75719.1:0.1006985245,GCA_900184945.1_SMX40624.1:0.1309054379)100:0.050097)67:0.020453)85:0.043281,GCA_000161835.1_EET47780.1:0.2728716234)54:0.015378,(((((GCA_000203975.3_KID09101.1:0.0045937916,GCA_000511355.1_AHD01848.1:0.0620152036)100:0.256514,(((GCA_900095785.1_SCM69343.1:0.0000023427,GCA_900115865.1_SFQ45584.1:0.0000026293)100:0.127318,(GCA_900114135.1_SFJ62111.1:0.2130064178,GCA_900172385.1_SLN59790.1:0.1013083561)100:0.087471)100:0.038245,GCA_001458375.1_CUH78405.1:0.1722974777)61:0.022112)80:0.024689,((GCA_001038505.1_KMK65325.1:0.1553894934,GCA_900102075.1_SDE70928.1:0.1150545968)100:0.033997,GCA_900142085.1_SHI51141.1:0.2256608639)81:0.012110)76:0.033002,GCA_900129685.1_SHG91270.1:0.0955861933)92:0.064903,GCA_900172275.1_SLN29722.1:0.2300609338)95:0.097340)86:0.064912,GCA_900156815.1_SIT09773.1:0.5172842295)99:0.044762)100:0.088530)99:0.121898,((GCA_000017565.1_ABS62923.1:0.4454255761,(GCA_900101965.1_SDE32406.1:0.2721694952,GCA_001618175.1_KZD12876.1:0.7522050494)98:0.138199)89:0.089936,(((GCA_000154705.2_EDQ35196.2:0.2655107155,GCA_001887265.1_APF36182.1:0.2499435295)100:0.110222,GCA_002043005.1_AQZ50384.1:0.3750333794)100:0.049448,GCA_900104485.1_SDB05790.1:0.3874460543)99:0.109032)98:0.230123)99:0.287483,GCA_001637395.1_OAB61445.1:1.0601368583)100:0.788024)83:0.136531)89:0.242119,GCA_000484535.1_AGY56832.1:1.7018404787)7:0.012352,((GCA_000204075.1_ABA22565.1:0.1866779918,((((GCA_000312705.1_AFW95457.1:0.0578591136,GCA_002368115.1_BAZ84126.1:0.0353714770)100:0.142652,GCA_000317695.1_AFZ59794.1:0.0422259564)100:0.051518,GCA_000317535.1_AFZ22886.1:0.1220047081)100:0.077575,GCA_002368075.1_BAZ80890.1:0.2186830651)99:0.119476)99:0.263159,GCA_000332215.1_ELS33975.1:0.4385452501)100:1.059701)91:0.264735,GCA_001982645.1_ONG40186.1:1.6102554838)100:1.401567)44:0.065137)97:0.299715)84:0.124151)68:0.073739)99:0.127777,GCA_000740785.1_KFI25896.1:1.1767501498)99:0.234402)100:0.151798)75:0.105275)72:0.055268,(GCA_000166055.1_ADP71454.1:0.0714326510,GCA_000636015.1_KAI93889.1:0.1657615893)100:0.501280)44:0.034236)45:0.068907,((GCA_900100155.1_SCW90106.1:0.3755608493,(GCA_001676615.1_OCC02437.1:0.2895435038,GCA_900129325.1_SHF56592.1:0.2229720111)100:0.236985)100:0.112336,((((((((GCA_000012905.2_ABA80069.1:0.3135929184,GCA_000444995.1_AGT11397.1:0.7543255995)80:0.078203,GCA_900114485.1_SFK97829.1:0.3155917008)79:0.084895,((((GCA_001548075.1_BAQ71015.1:0.0110373078,GCA_001633165.1_ANB33072.1:0.0135311064)100:0.287940,(GCA_000715505.1_KEP67921.1:0.2469946436,GCA_900106675.1_SDX77573.1:0.4806053831)100:0.154940)90:0.049599,GCA_000740785.1_KFI28764.1:0.4257927366)78:0.054673,(((GCA_000021865.1_ADE87110.1:0.1977515684,GCA_000714535.1_KEO53374.1:0.1717661082)100:0.090013,GCA_001703635.1_OCW57491.1:0.2313374769)90:0.037310,GCA_000442315.1_EPX84898.1:0.3668721639)100:0.152694)83:0.060271)86:0.069622,((GCA_000014245.1_ABG64608.1:0.2101663178,GCA_000153465.1_EAS48471.1:0.2333087619)81:0.064024,(((GCA_000153705.1_EAU40689.1:0.1959596825,GCA_900176465.1_SMC54744.1:0.1277752164)100:0.228240,(((GCA_000800175.1_KHJ53085.1:0.0076193070,GCA_900141975.1_SHJ76930.1:0.0116760424)100:0.127073,GCA_900104035.1_SDO48628.1:0.1825789370)100:0.093497,GCA_001720135.1_ODN68716.1:0.2617283756)100:0.068671)80:0.083260,((GCA_000264455.2_AFK56027.1:0.0028554652,GCA_001601315.1_KYO52478.1:0.0105750029)100:0.217047,(((GCA_001424795.1_KQU73161.1:0.0409695786,GCA_001605015.1_AMS39955.1:0.0339319870)100:0.193323,(GCA_900104355.1_SDO66005.1:0.3189582988,(GCA_000585625.1_EXL10307.1:0.1154607410,GCA_900113935.1_SFI52906.1:0.2939617396)100:0.277038)86:0.079774)61:0.044605,(GCA_000740775.1_KFI28482.1:0.0134682069,GCA_000740795.1_KFI30629.1:0.0194679571)100:0.233562)61:0.065370)96:0.074134)70:0.049926)94:0.071764)96:0.078187,(((((GCA_000016285.1_ACM38068.1:0.2374204894,((GCA_000722615.1_KEQ07035.1:0.0000025212,GCA_000722625.1_KEQ09980.1:0.0000025212)100:0.100951,(GCA_001687365.1_OBZ94313.1:0.0692805045,GCA_001885585.1_OJF99790.1:0.0517990029)100:0.072571)100:0.042727)95:0.047547,GCA_000697965.2_ANK74164.1:0.0683388991)91:0.020238,(GCA_000017145.1_ABR61877.1:0.0841965137,GCA_002288525.1_ASY64595.1:0.0425680889)99:0.033540)95:0.104692,GCA_001267455.1_KOC74366.1:0.0811004902)94:0.068763,GCA_000092025.1_AAK88473.2:0.1361273505)100:0.171037)89:0.068080,GCA_001652565.1_ANH05900.1:0.3608511305)100:0.105462,(GCA_000018545.1_ACP26884.1:0.1274916581,(((GCA_000092045.1_ABC92718.1:0.0500467007,GCA_000769405.1_KPN25410.1:0.0143910980)100:0.089760,(GCA_000731295.1_CDN56028.1:0.0000023953,GCA_000731315.1_CDN49919.1:0.0030156204)100:0.059847)100:0.044374,GCA_900113985.1_SFI75963.1:0.2824900700)100:0.037449)100:0.196559)100:0.082136,GCA_900148505.1_SHO63581.1:0.3097691103)100:0.144359)68:0.045241)74:0.124934,(((((((((((((GCA_000013005.1_ABC64866.1:0.0763119470,GCA_001677335.1_OBV09812.1:0.2560119770)100:0.143155,GCA_001281485.1_ALE17978.1:0.1604598899)100:0.140942,GCA_001028705.1_AKM09269.1:0.2590588620)77:0.027926,GCA_001008165.2_AKH43461.1:0.2337527435)73:0.004264,GCA_001008165.2_AKH43460.1:0.2354104853)79:0.057941,GCA_001661675.2_ARU14910.1:0.1838996794)99:0.065144,GCA_000235975.2_EHJ61162.1:0.1272178145)100:0.090769,GCA_000342165.1_EMD83390.1:0.3506294094)98:0.092561,GCA_001663175.1_ANK12205.1:0.2984477791)100:0.099811,(GCA_000016765.1_ABQ68277.1:0.2048119639,GCA_002251755.1_OYQ37740.1:0.3865666002)97:0.097811)93:0.041421,((GCA_000013325.1_ABD25141.1:0.1175828612,GCA_001586395.2_KZB95607.1:0.2932983242)100:0.092406,GCA_001610975.1_AMU94087.1:0.2327375662)99:0.055200)97:0.186776,(GCA_001304795.1_ALG61437.1:0.0000028070,GCA_001306275.1_KPM14387.1:0.0000024892)100:0.503567)100:0.195382,(GCA_000175255.2_AEH62725.1:0.1416350272,GCA_000218875.1_AEI37751.1:0.2092665710)100:0.697963)100:0.219666)100:0.434336)100:0.236802);
