# Supplementary material for: Assessing the accuracy of phylogenetic rooting methods on prokaryotic gene families
Source: PLoS One. 2020 May 15;15(5):e0232950. doi: 10.1371/journal.pone.0232950 (PMC7228096; doi:10.1371/journal.pone.0232950)
Supplement: S2 Dataset — (ZIP) [file pone.0232950.s003.zip › EmpiricalDataset/GeneTrees_IQTree/000234.aln.treefile]

(GCA_000006905.1_AAK25699.1:0.0267912231,GCA_000092285.1_ADG12657.1:0.0418668459,((GCA_000017265.1_ACG76457.1:0.2747247633,GCA_001425915.1_KQW69153.1:0.1686462258)100:0.256805,((((((((((((((((((((((GCA_000007125.1_AAL53222.1:0.0075761766,GCA_000157815.1_EEX99281.1:0.0000021786)100:0.010667,(GCA_000017405.1_ABS13556.1:0.0070407517,GCA_000585655.1_EXL07753.1:0.0076724004)100:0.062170)99:0.040799,((((GCA_001424795.1_KQU62688.1:0.0579747346,GCA_001605015.1_AMS39715.1:0.0331769843)100:0.058671,((GCA_001510895.1_KUM25424.1:0.0650545233,GCA_001618845.1_AMY03294.1:0.0395687502)100:0.060320,GCA_002075885.1_OQM76498.1:0.2052980253)94:0.014339)91:0.027113,GCA_000585625.1_EXL06618.1:0.0778202292)91:0.022875,(GCA_900104355.1_SDO60870.1:0.0298273799,GCA_900113985.1_SFI73774.1:0.0681479394)100:0.091402)88:0.053088)42:0.020816,(((GCA_000017145.1_ABR62083.1:0.0727914135,(((((((((GCA_000016285.1_ACM34999.1:0.0900576742,(GCA_000092045.1_ABC88875.1:0.0469615397,GCA_000769405.1_KPN25609.1:0.0205698429)100:0.169732)97:0.088706,GCA_000731295.1_CDN56346.1:0.0000023499)97:0.114995,GCA_000731315.1_CDN50230.1:0.0246026596)100:0.124382,(GCA_000722615.1_KEQ03107.1:0.0000023219,GCA_000722625.1_KEQ03574.1:0.0000020874)100:0.096741)97:0.027422,(GCA_000092025.1_AAK85863.1:0.0857219478,GCA_000325745.1_AGA65344.1:0.7090050769)99:0.059872)100:0.020596,GCA_001885585.1_OJF98419.1:0.0794589535)100:0.038365,((GCA_001267455.1_KOC74694.1:0.0000021160,GCA_001652565.1_ANH06129.1:0.0417200530)100:0.101778,GCA_001687365.1_OBZ93558.1:0.0419568929)100:0.085973)100:0.025668,GCA_000154705.2_EDQ35274.1:0.1727819023)94:0.031348,(GCA_001578105.1_AMM86274.1:0.1001691779,GCA_002043005.1_AQZ50318.1:0.0808740165)100:0.164802)94:0.052250)92:0.011221,((GCA_000018545.1_ACP27130.1:0.0173663419,GCA_000697965.2_ANK74339.1:0.0778198438)90:0.036996,GCA_002288525.1_ASY64841.1:0.0386687475)81:0.015272)93:0.051983,GCA_001558695.1_KXF79232.1:0.1036342379)31:0.008457)53:0.018958,((GCA_000300335.1_EKF19002.1:0.1218452136,GCA_000300515.1_EKF41726.1:0.0586560789)100:0.069636,GCA_000014245.1_ABG64868.1:0.1847564571)82:0.022422)69:0.035339,GCA_001703635.1_OCW57318.1:0.1526457798)67:0.032516,GCA_900113935.1_SFJ11337.1:0.2500463436)100:0.070144,((((((((GCA_000148725.1_EFO32246.1:0.1288718187,GCA_000158095.1_EEE45446.1:0.0948393090)100:0.013831,GCA_001403915.1_CTQ46495.1:0.0743145357)100:0.037245,GCA_900105595.1_SDU43883.1:0.1916665367)100:0.020083,GCA_000192745.1_ADZ68452.1:0.1095698813)55:0.030038,(GCA_001188555.1_KND18475.1:0.0150362430,GCA_002249885.1_OXS46456.1:0.0000028746)100:0.087409)100:0.116038,(GCA_001907205.1_OKL44437.1:0.1076237637,(GCA_900110875.1_SEQ35171.1:0.0249338744,GCA_900114245.1_SFJ97118.1:0.0067398939)100:0.075695)100:0.045210)100:0.088390,GCA_000179775.1_EFL89712.1:0.3890062390)90:0.047859,GCA_001293565.1_KPB02114.1:0.2410415011)93:0.051651)85:0.026348,(((GCA_000153465.1_EAS48534.1:0.1282554583,(GCA_000153705.1_EAU40316.1:0.1595930993,GCA_900176465.1_SMC60416.1:0.1317126285)100:0.130737)99:0.084319,GCA_900104035.1_SDO50745.1:0.2126353952)66:0.033619,(GCA_000800175.1_KHJ53553.1:0.0301161317,GCA_900141975.1_SHJ97054.1:0.0174983350)100:0.217873)98:0.076560)90:0.054428,(GCA_002238045.1_OXT02229.1:0.2182090623,(((GCA_000230555.1_AEQ53338.1:0.0508555231,GCA_900100665.1_SDG22932.1:0.0372544632)100:0.112213,(GCA_000743575.1_KFL30126.1:0.1866798213,GCA_000970435.1_KKB76224.1:0.1784561243)100:0.187021)100:0.170075,GCA_001720135.1_ODN68374.1:0.2720368782)98:0.102638)74:0.050394)92:0.063434,(GCA_900102695.1_SCZ35542.1:0.2648990308,GCA_002088295.1_ORE93735.1:0.4997952706)78:0.087952)72:0.073818,((((((((GCA_000010525.1_BAF90496.1:0.1705487415,GCA_000017645.1_ABS67532.1:0.0973599554)100:0.134862,(GCA_000092925.1_ADH91100.1:0.0224081086,GCA_900100155.1_SCW72871.1:0.1372281730)100:0.171491)100:0.147773,(((((((GCA_000011365.1_BAC45919.1:0.0307993957,GCA_000661935.1_AHY55680.1:0.0184893550)100:0.079578,((GCA_000012725.1_ABA03390.1:0.0740025389,GCA_000013885.1_ABE61027.1:0.0356063947)100:0.036871,((GCA_000195775.1_CAE25757.1:0.0415750589,GCA_000935205.1_KIZ47789.1:0.0755206940)100:0.063951,(((GCA_000218565.1_AEI04864.1:0.0000026354,GCA_000218585.1_AEI01290.1:0.0000020487)100:0.064483,GCA_000314735.2_EKS30191.1:0.0643823511)100:0.053749,GCA_000336555.1_EKS33901.1:0.0977636506)97:0.039058)27:0.015666)27:0.020135)27:0.025210,(GCA_001618955.1_KZD25755.1:0.0158954702,GCA_900108575.1_SEH79954.1:0.0000026529)100:0.139156)100:0.122329,GCA_002119765.1_ARP99022.1:0.1277774367)81:0.015209,GCA_002355335.1_BAT61745.1:0.1275929659)80:0.045570,(GCA_001402875.1_ALK11027.1:0.0000025653,GCA_001459775.1_CUU43689.1:0.0094073915)100:0.432540)60:0.013435,(GCA_001426945.1_KQY97828.1:0.1296381257,GCA_001579845.1_AMN38732.1:0.0780836895)100:0.094418)72:0.038362)48:0.047850,(GCA_900115225.1_SFO37428.1:0.0629183766,GCA_900215505.1_SNY90501.1:0.0993972591)100:0.360552)84:0.035791,((((GCA_000143145.1_ADJ25151.1:0.1466868727,(GCA_000981545.1_CPR17995.1:0.0014591157,GCA_900104305.1_SDO25069.1:0.0301514817)100:0.159576)100:0.063820,GCA_000503895.1_AHB47262.1:0.1359522938)99:0.101944,GCA_001708935.1_ODA68050.1:0.1249419485)96:0.050292,((GCA_000828475.1_BAQ15769.1:0.0302182935,GCA_001723285.1_ODS01190.1:0.0490651457)100:0.210651,(GCA_000166055.1_ADP71621.1:0.0078347845,GCA_000636015.1_KAI94501.1:0.0152169776)100:0.301912)95:0.100152)94:0.109440)74:0.052088,(((((GCA_000021745.1_ACK51473.1:0.2721959148,GCA_900114285.1_SFJ99175.1:0.1512670280)36:0.045589,GCA_900187365.1_SNB73171.1:0.2029838169)35:0.027002,GCA_000019845.1_ACB93899.1:0.3207003193)99:0.056001,(GCA_000304315.1_CCJ06277.1:0.2307017412,((GCA_001644125.1_OAI25719.1:0.0390199995,GCA_001675455.1_OBS51797.1:0.1376546005)100:0.149231,GCA_002117405.1_ARN79928.1:0.1112796418)26:0.018410)88:0.078512)96:0.078733,GCA_900104955.1_SED04692.1:0.2743660862)79:0.065935)64:0.022836,((GCA_900148505.1_SHO64092.1:0.2878842309,GCA_001676615.1_OCC02638.1:0.2335855995)95:0.114289,(GCA_001305515.1_KPL52802.1:0.3554553493,(GCA_900104485.1_SDB21611.1:0.2520952544,GCA_900129325.1_SHF59668.1:0.3056415547)100:0.162638)99:0.078498)73:0.067264)58:0.063741,(((GCA_000019945.1_ACB80644.1:0.2113533590,GCA_000022085.1_ACL62265.1:0.1203270015)100:0.068470,((GCA_001271345.1_ALA17314.1:0.0000022878,GCA_001887265.1_APF36057.1:0.0160629633)100:0.165094,(GCA_001741865.1_AOO79907.1:0.0763072006,GCA_900102525.1_SDG57563.1:0.0970105532)100:0.123737)85:0.052826)98:0.066469,(GCA_001017175.1_KLK93862.1:0.0572905576,GCA_900102135.1_SCY44958.1:0.0960893834)100:0.178001)99:0.121167)48:0.014689)49:0.035015,((GCA_000496075.1_ESR26038.1:0.2427334656,GCA_000689395.1_CDO59794.1:0.3708759945)87:0.072409,(GCA_000017565.1_ABS62853.1:0.2078024343,GCA_000152825.2_ADM09171.1:0.5879149200)97:0.081758)76:0.051909)80:0.038358,(GCA_000739695.1_GAK43729.1:0.1685460248,(((((((((((((((((GCA_000011965.2_AAV94455.1:0.0265881407,((GCA_900095785.1_SCM67216.1:0.0000023978,GCA_900115865.1_SFQ69606.1:0.0000020293)100:0.098147,((GCA_000714535.1_KEO52995.1:0.0198496515,GCA_001908835.1_APO86250.1:0.1514848683)100:0.062722,GCA_000715505.1_KEP70617.1:0.1218955560)100:0.069190)100:0.037901)100:0.063332,((GCA_000153725.1_EAU45639.1:0.0463942905,(GCA_001969385.1_APX23740.1:0.0000029007,GCA_900112435.1_SFD30286.1:0.0087231577)100:0.098494)82:0.025652,(GCA_001975705.1_APZ51639.1:0.0186017944,GCA_900102075.1_SDE15466.1:0.0644211580)62:0.011857)91:0.022058)75:0.038670,GCA_000442255.1_EPX75967.1:0.0914755258)85:0.015170,((GCA_001687105.1_ANT60724.1:0.0176469863,GCA_900116195.1_SFS75041.1:0.0172614065)100:0.038160,(GCA_900100085.1_SDI99389.1:0.0799939053,GCA_900111875.1_SFA71283.1:0.1085536872)86:0.019669)77:0.017906)84:0.028153,GCA_001482405.1_KUF12066.1:0.0616586375)58:0.000002,((GCA_000169415.1_EBA09954.1:0.0498394556,GCA_001458375.1_CUH76461.1:0.0531828538)100:0.031679,GCA_900107235.1_SDY44743.1:0.1714806496)66:0.012260)60:0.015029,((((GCA_002211155.1_OWV56755.1:0.0083619977,GCA_002211205.1_OWV62314.1:0.0000029237)82:0.000002,(GCA_002211225.1_OWV47526.1:0.0000026688,GCA_900101505.1_SDC83304.1:0.0000022668)100:0.008365)99:0.016903,(GCA_002237555.1_ASP22674.1:0.0000023043,GCA_900188425.1_SNS03095.1:0.0252472131)100:0.025722)98:0.037019,GCA_900184945.1_SMX49576.1:0.0356675988)64:0.008472)100:0.052492,((GCA_002115725.1_OSQ60622.1:0.0093879376,GCA_900110425.1_SEO04250.1:0.1398288806)92:0.016472,GCA_002115805.1_OSQ47883.1:0.0000021926)92:0.009337)94:0.035026,(((GCA_900109035.1_SEJ92274.1:0.0955018484,(GCA_000521865.1_ETX30986.1:0.1729193995,GCA_900115815.1_SFQ15796.1:0.1466929407)100:0.161945)92:0.031077,GCA_001038505.1_KMK67964.1:0.0703994137)93:0.026166,GCA_900188035.1_SNR26297.1:0.1012520197)95:0.029788)98:0.017500,(((((GCA_000814025.1_KIC48399.1:0.0408397420,GCA_001969365.1_APX11866.1:0.0237574436)100:0.114838,((GCA_001046955.1_AKO95353.1:0.0080995190,GCA_900109145.1_SEJ86639.1:0.0000024048)100:0.085371,GCA_001890925.1_OJI92729.1:0.1679461157)99:0.026224)97:0.034305,((GCA_000014045.1_ABG33042.1:0.0535069092,GCA_000154785.2_AEI94585.1:0.0252055188)100:0.060158,(GCA_000152605.1_EAP84807.1:0.0771876270,(GCA_000172095.1_EDQ03909.1:0.0455622330,GCA_000622405.1_KIN69128.1:0.1030742752)100:0.026732)100:0.084250)86:0.047787)33:0.002512,GCA_000152725.1_EAQ03398.1:0.3059091844)28:0.000002,GCA_000152625.1_EAP75658.1:0.2240919677)92:0.030839)93:0.021002,((GCA_001458355.1_CUH66750.1:0.0587346853,(GCA_900110775.1_SEQ81896.1:0.0500231768,GCA_900172295.1_SLN54676.1:0.1299221297)96:0.039871)95:0.047368,(GCA_900172385.1_SLN30514.1:0.1120529741,GCA_900107355.1_SDY22507.1:0.2417367263)93:0.001868)94:0.039183)82:0.028375,((((((GCA_000203975.3_KID08227.1:0.0317998126,GCA_000511355.1_AHD01423.1:0.0249625163)100:0.065711,((GCA_000511385.1_AHD10309.1:0.0584910135,((GCA_000376545.2_ANP39850.1:0.0923998055,GCA_900129685.1_SHG52684.1:0.1131642415)85:0.035195,((GCA_001458175.1_CUH53309.1:0.0571463218,GCA_900114415.1_SFK50594.1:0.0243441875)100:0.073224,GCA_900142085.1_SHK46918.1:0.0848397673)99:0.103448)85:0.022378)95:0.027029,(GCA_001258055.1_CRL13672.1:0.0000029007,GCA_900113345.1_SFG01031.1:0.0000029007)100:0.080863)84:0.008456)90:0.009993,GCA_900102795.1_SCZ64097.1:0.0888759046)93:0.014828,GCA_001678945.1_ANP38351.1:0.0681068135)99:0.082691,GCA_900172225.1_SLN32701.1:0.0000023477)99:0.079669,GCA_900116455.1_SFT80989.1:0.0626070402)93:0.044673)82:0.010415,(GCA_000442275.2_EPX81194.1:0.0560791102,GCA_900111945.1_SFR43252.1:0.0533475251)100:0.127690)87:0.025586,((((((((GCA_000590925.1_AHM04637.1:0.0519042113,((GCA_000161835.1_EET47733.1:0.1326278454,(GCA_001404155.1_CRK74542.1:0.0000029007,GCA_900114125.1_SFJ18689.1:0.0000029007)100:0.101132)100:0.073779,((GCA_000765015.1_KGK78735.1:0.0000027330,GCA_900141945.1_SHI63764.1:0.0000021670)100:0.024874,(GCA_900116005.1_SFQ96610.1:0.1024393919,((GCA_001307765.1_KPN63401.1:0.1181065681,GCA_900109955.1_SEW04568.1:0.0459975200)100:0.064198,(((GCA_000299875.1_EKE73244.1:0.0352446642,GCA_900114135.1_SFJ96486.1:0.1416785701)98:0.090130,(GCA_900109555.1_SEK61944.1:0.0000029007,GCA_900172305.1_SLN41338.1:0.0000024793)100:0.068136)97:0.034690,GCA_900172375.1_SLN35537.1:0.1553338564)100:0.090059)100:0.078572)99:0.021089)100:0.067692)96:0.032425)91:0.024724,GCA_000018145.1_ABV94309.1:0.1395220169)51:0.015473,(((((GCA_900142295.1_SIO01913.1:0.1315607688,((GCA_000155735.2_AGI70973.1:0.0843149261,(GCA_001187845.1_AKS45624.1:0.0993679858,GCA_900172275.1_SLN20378.1:0.0371264142)100:0.048531)100:0.071841,GCA_900114485.1_SFK74232.1:0.2675421693)100:0.126383)94:0.026511,(GCA_000836695.1_KIQ69039.1:0.1104263463,GCA_900141735.1_SHJ12575.1:0.1360867233)93:0.044210)71:0.010346,GCA_900172355.1_SLN40948.1:0.1597630040)64:0.000002,GCA_000153305.1_EAR50842.1:0.1780725220)99:0.075849,(GCA_001403795.1_CTQ48834.1:0.0958445945,GCA_900109285.1_SEL43113.1:0.0922491109)100:0.046396)99:0.029094)93:0.042185,(GCA_900102905.1_SDK31122.1:0.1235633104,GCA_900184815.1_SMX25509.1:0.0600825699)93:0.038217)83:0.011986,GCA_900115595.1_SFP71136.1:0.0710120492)83:0.043643,((GCA_900099935.1_SDJ93445.1:0.0186953002,(GCA_900112335.1_SFC07398.1:0.0423310991,GCA_900188335.1_SNS70174.1:0.0293515173)99:0.034090)100:0.064126,(GCA_000812665.2_AML49888.1:0.1200360662,GCA_900172235.1_SLN14923.1:0.0512069296)100:0.089653)93:0.039886)91:0.015670,(GCA_900113405.1_SFG13462.1:0.0000021678,GCA_900172315.1_SLN14651.1:0.0000023211)100:0.073179)93:0.016019,(GCA_900110115.1_SEM65532.1:0.0161337418,GCA_900141995.1_SHJ28913.1:0.0000023522)100:0.129336)93:0.016594)64:0.008626,(((GCA_000021865.1_ADE84911.1:0.0484036418,(((GCA_900110025.1_SEN59765.1:0.0353927269,GCA_900156815.1_SIS60895.1:0.0916282970)30:0.005772,(GCA_000223375.1_AEM41704.1:0.0000029007,GCA_001399515.1_ALJ81814.1:0.0000021136)100:0.309764)99:0.041444,(((GCA_000740785.1_KFI30807.1:0.0767905493,(((GCA_000740775.1_KFI27280.1:0.0346735436,GCA_000740795.1_KFI27693.1:0.0348546428)100:0.065958,GCA_001620265.1_AMY70086.1:0.1123598591)97:0.022098,((GCA_000600335.2_EYD76309.1:0.0000020354,GCA_000442315.1_EPX86426.1:0.3899482515)73:0.129472,((GCA_001205715.1_KNG94034.1:0.1996773991,(GCA_000442315.1_EPX86427.1:0.1312672906,GCA_900156525.1_SIT79457.1:0.6086036089)83:0.087980)81:0.035702,((GCA_900106695.1_SDW90925.1:0.1233971382,GCA_900113695.1_SFJ14958.1:0.1742070827)100:0.101890,(GCA_900111545.1_SES89265.1:0.0000020089,GCA_900143155.1_SHN52934.1:0.0000026523)100:0.130383)100:0.214777)60:0.032771)94:0.028878)56:0.037848)54:0.009539,GCA_900177545.1_SMH33302.1:0.1452200011)94:0.042538,GCA_002210095.1_OWU69849.1:0.1455882311)51:0.009832)51:0.010261)83:0.033220,((GCA_000444995.1_AGT07998.1:0.0618900944,GCA_000203895.1_ABL69982.1:0.1669524181)98:0.062424,(GCA_001247715.1_KNX39850.1:0.1061005574,(GCA_900100005.1_SDI54512.1:0.1174970383,GCA_000600975.2_EYD70989.1:0.1720669238)100:0.038355)83:0.021613)89:0.043869)92:0.045345,(((GCA_001517585.1_CUX79709.1:0.1042060539,GCA_900107025.1_SDW54721.1:0.0778659756)46:0.024627,((GCA_000012905.2_ABA78397.1:0.1118485396,GCA_900110135.1_SEN43991.1:0.1161560932)51:0.018248,(GCA_000299575.1_EKE45882.1:0.1316324514,GCA_000738435.1_AII86568.1:0.2322471811)22:0.020724)65:0.042272)59:0.039128,GCA_900106675.1_SDX07640.1:0.0622614261)34:0.000003)89:0.055954)81:0.038623,GCA_000152805.1_EAQ10685.1:0.1011325884)87:0.029962,((GCA_000647975.1_KAJ55006.1:0.0475280487,GCA_900184935.1_SMX33666.1:0.0611251797)100:0.042162,((GCA_001305615.1_ALG89802.1:0.0907768526,GCA_000671395.1_KCV80944.1:0.1597638875)73:0.013723,(GCA_001548075.1_BAQ68456.1:0.0000029194,GCA_001633165.1_ANB35392.1:0.0000027589)100:0.124174)62:0.020307)94:0.026750)100:0.185228)99:0.101245)95:0.068298,(GCA_900107585.1_SEA16073.1:0.2770745278,GCA_900101935.1_SDD27522.1:0.3905069122)82:0.043310)82:0.050057,(((((((GCA_000009985.1_BAE53335.1:0.0795546971,(GCA_000294655.1_CCG41763.1:0.0000022279,GCA_900108475.1_SEH28268.1:0.0000022169)100:0.185123)70:0.017231,GCA_000513295.1_CDL00706.1:0.0925731138)71:0.033886,(((GCA_000010725.1_BAI73516.1:0.1066229972,GCA_000632475.2_AIB13108.1:0.1233123117)100:0.149234,(GCA_000576635.1_EWY40568.1:0.0246829085,GCA_000936425.1_KJB95773.1:0.0241019167)100:0.236161)98:0.023548,(((GCA_000963705.1_KJV08247.1:0.0000020710,(GCA_000963705.1_KJV08587.1:0.0849888589,GCA_002251735.1_OYQ17792.1:0.0121505460)100:0.044909)100:0.179204,(GCA_000730165.2_ASG19487.1:0.1802561101,GCA_002251795.1_OYQ35357.1:0.2237345049)90:0.069863)88:0.037563,GCA_000016185.1_ACJ00661.1:0.1874833559)100:0.096023)100:0.106155)95:0.037059,(GCA_000968135.1_CCQ75643.1:0.1959344935,(GCA_900093605.1_SCA56261.1:0.1941817861,(GCA_001746755.1_OEJ64402.1:0.2752609010,((GCA_000300235.2_AJD54146.1:0.0320013664,GCA_000300275.1_EKF10197.1:0.0747877507)100:0.227635,(GCA_900102465.1_SDF73406.1:0.0982150737,(GCA_000319385.1_AFX98392.1:0.1487393356,GCA_000510265.1_AHC73347.1:0.1827024900)100:0.432392)100:0.156627)100:0.118478)92:0.053461)60:0.047366)88:0.071302)90:0.049343,((GCA_000315795.1_EKV31931.1:0.1216703942,(GCA_900156605.1_SIS47641.1:0.1865273346,GCA_900101965.1_SDE20005.1:0.3155442909)89:0.034296)97:0.061038,(((GCA_000982415.1_KKJ77137.1:0.0140555839,GCA_001026905.1_KLN60891.1:0.0111242361)100:0.333229,GCA_900100655.1_SDG08232.1:0.4100160189)81:0.060219,((GCA_000299935.1_EKE78413.1:0.1861798348,GCA_001618175.1_KZD06293.1:0.1388670408)100:0.199563,(GCA_900177295.1_SMF08813.1:0.0000029007,GCA_900188055.1_SNR35135.1:0.0000029007)100:0.306179)89:0.057755)93:0.105779)53:0.021955)50:0.052164,(GCA_000013085.1_ABC24388.1:0.1816755088,(GCA_000284415.2_CCG07689.1:0.1432448697,GCA_900100455.1_SDH60027.1:0.1816704422)90:0.040943)97:0.059109)73:0.050938,GCA_900172325.1_SLN18399.1:0.4055702857)33:0.037770)35:0.056136,(((GCA_000014865.1_ABK45646.1:0.3245484222,GCA_002109495.1_OSM02035.1:0.2606027305)100:0.318885,(((((((GCA_000011345.1_BAC08737.1:0.1620256341,GCA_001870225.1_APB32579.1:0.7381105670)93:0.096244,GCA_000012525.1_ABB58117.1:0.3606286003)86:0.031178,((((((GCA_000014265.1_ABG51026.1:0.0890294942,GCA_002260545.1_OZH55181.1:0.0076050852)100:0.110408,(((((GCA_000317025.1_AFY78203.1:0.0434260060,GCA_001904635.1_OKH22765.1:0.0068982024)100:0.144679,((GCA_000297435.1_CCI30375.1:0.0438489287,GCA_000312205.1_CCI08490.1:0.0000025139)100:0.123526,GCA_000332035.1_ELR98407.1:0.2802750215)96:0.086357)95:0.037335,(GCA_000317575.1_AFZ34635.1:0.0314991332,GCA_002355455.1_BAU65467.1:0.0350366888)100:0.081295)95:0.043209,(((GCA_000332055.1_ELS01513.1:0.1053557207,GCA_000817775.1_KIF41480.1:0.3428762885)86:0.034725,GCA_002368355.1_BAZ45811.1:0.2062459372)85:0.032441,(((GCA_000317675.1_AFZ55028.1:0.2075166916,GCA_001747005.1_OEJ77411.1:0.1964550865)99:0.036013,(GCA_001548095.1_BAQ59655.1:0.0947489994,GCA_001548115.1_BAQ63378.1:0.1292140486)100:0.091530)100:0.067392,GCA_001904615.1_OKH17772.1:0.2392624921)100:0.051979)84:0.009481)84:0.022988,(GCA_000317615.1_AFZ52057.1:0.1931654558,GCA_000317635.1_AFZ44343.1:0.1213405268)100:0.262349)87:0.018072)87:0.022235,(GCA_000211815.1_EGJ33059.1:0.0070024045,GCA_001942495.1_OLT58940.1:0.0171674256)100:0.088589)83:0.024777,((GCA_000317105.1_AFY85088.1:0.0956113504,GCA_002075285.2_ASC69391.1:0.3065615059)92:0.053853,((((GCA_001276715.1_KOR34998.1:0.0668595180,((GCA_001637395.1_OAB58767.1:0.1795173359,(((((((GCA_000020025.1_ACC82776.1:0.1213753143,GCA_002367975.1_BAY19634.1:0.1209091718)83:0.034282,GCA_000204075.1_ABA20631.1:0.0816743215)43:0.007911,((GCA_000169135.1_EAW44893.1:0.0156282281,GCA_002218065.1_GAX37274.1:0.0171943219)100:0.100050,(((((((GCA_000175835.1_EFA68936.1:0.0000029007,GCA_002368135.1_BAZ90079.1:0.0000029007)81:0.000003,GCA_000175855.1_EFA73449.1:0.0078479491)100:0.008312,GCA_001432185.1_KRH97293.1:0.0073253275)100:0.168393,GCA_002368075.1_BAZ80516.1:0.0176631051)100:0.037412,(GCA_000196515.1_ADI63985.1:0.0813761940,((GCA_000312705.1_AFW94303.1:0.0422253098,(GCA_000789435.1_KHG39225.1:0.0000029007,GCA_000789435.1_KHG40257.1:0.0000029007)89:0.000002)99:0.008202,GCA_002368115.1_BAZ87018.1:0.0000027551)100:0.099763)99:0.059298)97:0.030441,GCA_000317695.1_AFZ56119.1:0.0727647669)95:0.051309,((GCA_000316575.1_AFY33083.1:0.0791321766,((GCA_002368055.1_BAZ73077.1:0.0000028522,GCA_002368295.1_BAY96415.1:0.0000028652)100:0.015929,GCA_002368275.1_BAY94244.1:0.0077854207)100:0.038795)100:0.061102,GCA_000317535.1_AFZ26557.1:0.0514607702)81:0.025483)96:0.066444)48:0.011145)75:0.043011,((((GCA_001456025.1_KST64966.1:0.0000029007,GCA_001456025.1_KST64985.1:0.0000029007)100:0.165246,GCA_000316665.1_AFY54961.1:0.2511885498)98:0.063759,GCA_000317435.1_AFZ01010.1:0.1778137512)77:0.043186,(((GCA_001904775.1_OKH50756.1:0.2468287348,(GCA_000317065.1_AFY69058.1:0.1837402672,GCA_000332215.1_ELS30244.1:0.2395117212)100:0.159307)100:0.040196,GCA_000473895.1_ERN42689.1:0.3518040615)97:0.054374,GCA_000317145.1_AFY93753.1:0.3628624314)77:0.057464)70:0.027444)88:0.014715,(GCA_000317125.1_AFY85972.1:0.0978626361,(GCA_000317555.1_AFZ32673.1:0.0250083528,GCA_001904655.1_OKH25374.1:0.0327222958)100:0.147405)100:0.103012)93:0.020662,((GCA_000346485.2_KYC40329.1:0.0675604239,GCA_000760695.2_KIE10586.1:0.0353044085)100:0.085815,GCA_000828085.2_KIJ85371.1:0.0840570844)100:0.048952)97:0.037456,((((GCA_000231365.2_EHC11060.1:0.0000027815,GCA_001904645.1_OKH16441.1:0.0325953322)100:0.026049,((GCA_000934435.1_KIY15117.1:0.0000029007,GCA_001990805.1_ONN60190.1:0.0000029007)100:0.015827,GCA_001275395.1_KOP23577.1:0.0084432369)100:0.016420)100:0.074036,GCA_000350105.1_CCH66574.1:0.5226035964)98:0.051973,GCA_000952155.1_KJH69823.1:0.1614766938)65:0.017884)96:0.073339)53:0.029900,(GCA_000021825.1_ACK69995.1:0.1173092338,((GCA_000017845.1_ACB49633.1:0.0870343233,(GCA_000167195.1_EAM48765.1:0.0000029007,GCA_000235665.2_EHJ10534.1:0.0000029007)100:0.092103)100:0.128901,(GCA_000284135.1_BAL29364.1:0.0070365121,GCA_000478825.2_AIE73738.2:0.0887687637)100:0.291485)99:0.099182)95:0.053590)91:0.057666)54:0.023529,(GCA_001904725.1_OKH37338.1:0.1529322228,((GCA_000317495.1_AFZ12687.1:0.1175272771,GCA_001746915.1_OEJ74528.1:0.1312215186)52:0.059911,GCA_000317045.1_AFY64878.1:0.1671225388)93:0.040474)44:0.026632)55:0.041955,((((GCA_000176895.2_CCE16875.1:0.0000023532,GCA_000307915.1_EKD06479.1:0.0000025800)100:0.137369,(GCA_000710505.1_KEI68136.1:0.0423137425,GCA_900009265.1_CUR19724.1:0.0071105643)95:0.101205)95:0.040267,GCA_000478195.2_ERT06725.1:0.2542652292)88:0.032761,GCA_002142475.1_BAS57695.1:0.2552160265)93:0.046878)74:0.000003,(GCA_000180455.1_CBN57458.1:0.1572343209,((GCA_000214075.2_EGK83663.1:0.0000020555,GCA_000317475.1_AFZ09022.1:0.0410742712)100:0.029626,GCA_002412335.1_PCN54774.1:0.0840192483)100:0.197088)94:0.049602)88:0.019263)34:0.009169)84:0.052538,(GCA_000155555.1_EDX77903.1:0.1329844580,GCA_000317515.1_AFZ18731.1:0.1530602278)27:0.029945)88:0.044860,GCA_000018105.1_ABW30735.1:0.2284444797)92:0.081911)91:0.084960,GCA_001870225.1_APB32578.1:1.1629225451)95:0.109200,(GCA_000011385.1_BAC92255.1:0.1173786000,GCA_000484535.1_AGY57891.1:0.2619579410)100:0.442273)100:0.266057,((GCA_000011465.1_CAE18889.1:0.6352888522,GCA_000760175.1_KGG12967.1:0.2532643246)100:0.137829,((GCA_000155635.1_EDY37158.1:0.1653318030,GCA_000316515.1_AFY28550.1:0.1890533472)100:0.113711,GCA_001182765.1_CRY92626.1:0.1920301509)100:0.238110)100:0.483821)100:0.395275,((GCA_001637395.1_OAB63288.1:1.4038596541,((((GCA_000014745.1_ABI65903.1:0.2926987022,GCA_900103475.1_SDM78771.1:0.2562429309)100:0.389143,GCA_000152745.1_EAP90844.1:0.3206862686)100:0.487380,((GCA_000144605.1_ADL00351.1:0.2556892548,GCA_002205555.1_ASD26514.1:0.2782299227)100:0.399547,(GCA_000175215.2_ADU12497.1:0.1968996325,GCA_000204015.1_EGF93434.1:0.0000028471)100:0.558647)100:0.323655)100:0.325519,GCA_000024465.1_ADE38682.1:0.6470992729)100:1.456140)100:0.509549,((((((((GCA_000175835.1_EFA68572.1:0.1463829830,GCA_002368075.1_BAZ82360.1:0.2089593641)99:0.345054,GCA_900107025.1_SDX53897.1:0.6105837846)99:0.664413,GCA_000155895.1_EDZ60383.1:2.6902464320)69:0.155473,(GCA_001579845.1_AMN43458.1:0.9857772832,GCA_001746755.1_OEJ66324.1:0.8018413084)99:0.279692)99:0.283395,((((GCA_000014865.1_ABK44921.1:0.9342476725,GCA_000013005.1_ABC64759.1:2.1427241264)100:0.510220,((((GCA_000934435.1_KIY09891.1:0.5231585629,(GCA_000970435.1_KKB79395.1:0.6298374043,(GCA_001981245.1_APX91424.1:0.2851131713,GCA_900142085.1_SHK42852.1:0.6476180914)100:0.444086)100:0.336766)100:0.305355,((GCA_001306275.1_KPM12143.1:0.6540047074,GCA_900188425.1_SNS29012.1:0.9904498533)92:0.182106,GCA_001432185.1_KRH96862.1:0.8584324939)82:0.217289)100:0.401667,GCA_000469665.2_ETZ07152.1:3.5082887867)99:0.388506,(((GCA_000722615.1_KEQ02449.1:0.0000029007,GCA_000722625.1_KEQ02462.1:0.0000029007)100:1.370570,GCA_900093605.1_SCA56221.1:3.1226091622)82:0.381815,GCA_900172225.1_SLN74509.1:2.2409205740)98:0.341293)87:0.227802)67:0.129789,(GCA_000154705.2_EDQ34868.1:0.0540498001,GCA_001703635.1_OCW57010.1:0.3082538231)100:1.001620)100:0.573208,(GCA_000963705.1_KJV09930.1:0.0968098734,GCA_002251735.1_OYQ18931.1:0.1056707109)100:3.641630)57:0.132244)55:0.127051,(((GCA_000152745.1_EAP91510.1:0.8947411917,GCA_000316575.1_AFY35682.1:0.8408155068)100:1.158640,GCA_000968135.1_CCQ73072.1:1.8207808808)52:0.146696,(GCA_000970435.1_KKB79410.1:2.5454681748,GCA_900172225.1_SLN74142.1:3.4317098442)76:0.877038)54:0.099834)89:0.394563,(GCA_000012725.1_ABA05644.1:1.4028683831,GCA_000332215.1_ELS33351.1:3.6342461228)90:0.506362)100:0.479553,(((GCA_000154705.2_EDQ34860.1:0.0385518354,GCA_001703635.1_OCW57003.1:0.0000023787)100:1.650080,(((GCA_000513295.1_CDL00631.1:1.0305278621,((GCA_000968135.1_CCQ73585.1:1.0193955674,GCA_000968135.1_CCQ75507.1:0.6814928708)77:0.046721,(GCA_001182765.1_CRY91239.1:0.7695707244,((GCA_001404155.1_CRK76325.1:0.0000000000,GCA_900141945.1_SHJ09780.1:0.0000000000):0.000003,GCA_900114125.1_SFJ79934.1:0.0000029007)100:0.466261)100:1.455830)19:0.087524)16:0.014913,GCA_900100455.1_SDG52759.1:0.6939620627)28:0.096029,GCA_900108475.1_SEH53729.1:0.7559678824)53:0.150328)78:0.299390,GCA_002117145.1_ARN85054.1:1.8489365120)100:0.859360)86:0.176475)85:0.065528)97:0.245794)87:0.144120,((GCA_000153525.1_EAS84991.1:0.1274571703,GCA_000155895.1_EDZ60568.1:0.1535454779)100:0.560814,GCA_001982645.1_ONG39942.1:0.7286952545)98:0.255349)90:0.219821)68:0.028613,GCA_900167455.1_SKA40914.1:0.3018724573)65:0.049329,(GCA_000264455.2_AFK55200.1:0.0081325600,GCA_001601315.1_KYO57459.1:0.0000027976)100:0.278766)80:0.051732,(((((((((((GCA_000013005.1_ABC64003.1:0.2207207575,(GCA_001663175.1_ANK12873.1:0.0662849232,GCA_001677335.1_OBV12359.1:0.0508587378)100:0.087828)100:0.057841,GCA_000715015.1_KEO92156.1:0.1348821969)100:0.066049,((((GCA_000013325.1_ABD25455.1:0.1946063022,GCA_000235975.2_EHJ62023.1:0.1503449300)71:0.027378,GCA_001008165.2_AKH44084.1:0.1037759376)69:0.048506,GCA_001281485.1_ALE15746.1:0.1767873295)43:0.033126,GCA_001661675.2_ARU16338.1:0.1738194648)70:0.016093)70:0.069863,(GCA_001028705.1_AKM09834.1:0.1787210944,(GCA_001304795.1_ALG60205.1:0.0000023255,GCA_001306275.1_KPM18874.1:0.0000021007)100:0.281866)98:0.125403)98:0.059225,((GCA_002218195.1_ASK89822.1:0.1800365992,GCA_900128895.1_SIN67102.1:0.1363294029)100:0.128720,(GCA_001295965.1_KPF74997.1:0.0171576024,GCA_001713435.1_AOF99937.1:0.0000029007)100:0.304611)100:0.051781)76:0.049939,GCA_001586395.2_KZB96528.1:0.3619191009)22:0.026396,(GCA_000091125.1_BAI96387.1:0.0326356762,GCA_000147835.3_AEG48005.1:0.0450043146)100:0.183840)52:0.024477,(GCA_000013985.1_ABF54849.1:0.0339832757,GCA_001610975.1_AMU94755.1:0.0806280535)100:0.144259)100:0.112718,(GCA_000016765.1_ABQ69076.1:0.0322665763,(GCA_002355275.1_ATE63222.1:0.0000029007,GCA_002367875.1_PCE43436.1:0.0000029007)100:0.117582)100:0.171051)91:0.060382,(GCA_000175255.2_AEH63435.1:0.0794859896,GCA_000218875.1_AEI38485.1:0.1021497362)100:0.387927)100:0.107229,(GCA_002251755.1_OYQ30796.1:0.3005766426,(GCA_000342165.1_EMD81859.1:0.2429291391,GCA_002211145.1_OWV32637.1:0.2745819304)100:0.257457)100:0.223763)100:0.236307)83:0.076879,(((((((((GCA_000011685.1_AAW60263.1:0.1009443114,GCA_000234355.2_EHH67384.1:0.0802453639)100:0.128714,(GCA_000723565.1_CDG32659.1:0.0864720332,GCA_002003665.1_OOL18195.1:0.0853181115)100:0.275864)100:0.120901,GCA_000963885.1_GAN53195.1:0.3662349781)79:0.061557,((GCA_000617865.1_GAJ29446.1:0.2363896819,((GCA_001787335.1_AOX16704.1:0.0061136658,GCA_001787355.1_AOX19970.1:0.0194036907)100:0.151702,GCA_002005465.1_AQS86905.1:0.1815737619)94:0.027774)94:0.050577,(GCA_000724025.1_CDG39582.1:0.0082711378,GCA_001547995.1_BAT19656.1:0.0000028907)100:0.221452)95:0.060088)100:0.227115,((((GCA_000021325.1_ACI51401.1:0.0874636477,((GCA_000182745.1_BAK83651.1:0.0350568772,GCA_000208635.2_EGG75154.1:0.0342382110)11:0.007292,GCA_000964505.1_GAN99820.1:0.0192946691)99:0.046880)100:0.057435,GCA_002005445.1_AQS85638.1:0.1664967110)79:0.059961,GCA_002173735.1_ARW47512.1:0.2081915690)99:0.145619,(GCA_000231445.2_EHD14421.1:0.0076732167,GCA_002153535.1_OUI78207.1:0.0000026005)100:0.372549)72:0.031079)83:0.052983,((GCA_000306035.1_EKN00597.1:0.1412894062,GCA_000964385.1_GAN79319.1:0.0708549111)100:0.155789,(GCA_000014285.2_ABI63128.1:0.0000023101,GCA_000576085.2_AHJ64131.1:0.0142015268)100:0.413959)84:0.070604)95:0.054484,((GCA_000016725.1_ABQ30627.1:0.0080272635,GCA_000202835.1_BAJ80811.1:0.0000022476)100:0.204565,GCA_000964365.1_GAN76498.1:0.2569559402)100:0.174159)100:0.154332,((GCA_000164635.1_EFH11896.1:0.2774020778,GCA_900141905.1_SHK35761.1:0.2275872255)100:0.180795,(GCA_900101615.1_SDC90675.1:0.0000029007,GCA_900104205.1_SDB64795.1:0.0000029007)100:0.135997)100:0.296603)75:0.137606,(GCA_000767795.1_KGM34188.1:0.0368951478,GCA_002195995.1_OWJ66286.1:0.0000024789)100:0.573928)100:0.127499)90:0.102621,(((GCA_000013025.1_ABI75856.1:0.0510231739,GCA_000685315.1_KCZ98610.1:0.0541520934)100:0.159151,GCA_000023785.1_ACT60805.1:0.7521831521)100:0.261028,GCA_900199215.1_SNT68034.1:0.5596774319)98:0.122592)100:0.408475)100:0.241142);
