# Supplementary material for: Assessing the accuracy of phylogenetic rooting methods on prokaryotic gene families
Source: PLoS One. 2020 May 15;15(5):e0232950. doi: 10.1371/journal.pone.0232950 (PMC7228096; doi:10.1371/journal.pone.0232950)
Supplement: S2 Dataset — (ZIP) [file pone.0232950.s003.zip › EmpiricalDataset/GeneTrees_IQTree/000235.aln.treefile]

(GCA_000006905.1_AAK23859.1:0.0060681285,GCA_000092285.1_ADG10638.1:0.0073843600,((GCA_000017265.1_ACG78262.1:0.1348282935,GCA_001425915.1_KQW71454.1:0.0544714237)100:0.082586,(((GCA_000144605.1_ADL01513.1:0.0959900370,GCA_002205555.1_ASD25704.1:0.0446221436)100:0.127258,(GCA_000175215.2_ADU14643.1:0.1134702568,GCA_000204015.1_EGF90383.1:0.1350131342)100:0.176396)97:0.046313,((GCA_000014745.1_ABI65557.1:0.2718150860,(GCA_000152745.1_EAP91177.1:0.0413382955,GCA_001637395.1_OAB60069.1:0.1121039633)100:0.146423)100:0.095646,((((((((((((((((GCA_000007125.1_AAL52244.1:0.0032244334,GCA_000157815.1_EEY00275.1:0.0031973344)100:0.023037,(GCA_000017405.1_ABS14990.1:0.0000029862,GCA_000585655.1_EXL05761.1:0.0000029862)100:0.035493)100:0.063291,(GCA_000022725.1_ACS51385.1:0.0064732982,GCA_000341385.1_AGF75783.1:0.0492249578)100:0.213052)100:0.040522,((GCA_000014245.1_ABG63111.1:0.1219964710,(GCA_000300335.1_EKF17299.1:0.0551455907,GCA_000300515.1_EKF42706.1:0.0521424528)100:0.060495)100:0.037566,((GCA_000585625.1_EXL09999.1:0.0726433144,((GCA_001510895.1_KUM28433.1:0.0288447676,GCA_001618845.1_AMY00772.1:0.0417553913)100:0.036882,GCA_002075885.1_OQM76579.1:0.0398374179)75:0.015587)100:0.014827,(GCA_001424795.1_KQU75785.1:0.0000028254,GCA_001605015.1_AMS42228.1:0.0034044447)100:0.056576)100:0.030764)100:0.071346)56:0.024480,(GCA_002238045.1_OXS99207.1:0.1462935049,GCA_000179775.1_EFL90275.1:0.3544892724)99:0.075819)88:0.021803,GCA_001293565.1_KPB01677.1:0.2392242660)84:0.042179,((((((((((GCA_000016285.1_ACM36283.1:0.0966569397,GCA_000092025.1_AAK87121.1:0.1247713745)25:0.022416,(GCA_000731295.1_CDN53594.1:0.0072310796,GCA_000731315.1_CDN47453.1:0.0095292148)100:0.036145)23:0.009583,(GCA_000722615.1_KEQ06789.1:0.0000029862,GCA_000722625.1_KEQ08632.1:0.0000029862)100:0.060132)24:0.019765,(GCA_001687365.1_OBZ96325.1:0.0204645911,GCA_001885585.1_OJG00270.1:0.0104245648)100:0.055409)91:0.026382,(GCA_001267455.1_KOC77564.1:0.0196758551,GCA_001652565.1_ANH03868.1:0.0000024221)100:0.027904)72:0.005364,((GCA_000017145.1_ABR59806.1:0.0273921370,(GCA_000018545.1_ACP24893.1:0.0341615634,GCA_002288525.1_ASY62443.1:0.0279623742)99:0.016424)100:0.043581,GCA_000697965.2_ANK72097.1:0.0389802618)78:0.020713)91:0.026716,(GCA_000325745.1_AGA64903.1:0.1939904488,GCA_000496595.1_AHA28282.1:0.2650171115)100:0.153036)99:0.048932,((GCA_000092045.1_ABC90660.1:0.0149236591,GCA_000769405.1_KPN24877.1:0.0146525257)100:0.040837,(GCA_001578105.1_AMM83847.1:0.0518748299,GCA_002043005.1_AQZ51772.1:0.0340117131)100:0.130842)69:0.023827)95:0.029663,GCA_001558695.1_KXF77282.1:0.0529148794)100:0.071860,(GCA_000154705.2_EDQ34053.2:0.1477804445,GCA_001703635.1_OCW56825.1:0.1285768998)100:0.047229)100:0.066354)76:0.033981,(GCA_000153465.1_EAS51035.1:0.1512717889,(GCA_000800175.1_KHJ54257.1:0.1723670809,GCA_000153705.1_EAU42572.1:0.2269071603)86:0.054130)95:0.086264)96:0.068182,(((((GCA_000148725.1_EFO30101.1:0.1290630231,GCA_001403915.1_CTQ42539.1:0.0421732881)94:0.013727,GCA_000158095.1_EEE46544.1:0.0339034274)98:0.059012,(GCA_000192745.1_ADZ70469.1:0.0428186110,(GCA_001188555.1_KND18675.1:0.0000029862,GCA_002249885.1_OXS50353.1:0.0000029862)100:0.045120)100:0.049311)99:0.046234,GCA_001907205.1_OKL43587.1:0.1582851199)100:0.079240,(GCA_001305515.1_KPL51220.1:0.1851857636,GCA_001720135.1_ODN69726.1:0.1711701465)100:0.077656)98:0.032726)90:0.057280,(((((GCA_000010525.1_BAF89073.1:0.0916779287,GCA_000017645.1_ABS68731.1:0.1302640512)100:0.128006,(GCA_000092925.1_ADH88634.1:0.1037124161,GCA_900100155.1_SCW92381.1:0.1038222257)100:0.159722)94:0.061659,((((((((GCA_000011365.1_BAC49555.1:0.0285961428,GCA_000661935.1_AHY50896.1:0.0406986021)100:0.086911,GCA_001618955.1_KZD21506.1:0.1108135867)90:0.036297,(GCA_000012725.1_ABA05014.1:0.0660927851,GCA_000013885.1_ABE62981.1:0.0250317856)100:0.098889)89:0.017943,(GCA_000195775.1_CAE27876.1:0.0442460207,(GCA_000935205.1_KIZ37591.1:0.0000023589,GCA_000935205.1_KIZ40250.1:0.0306774223)93:0.047828)96:0.041497)99:0.019155,(GCA_000336555.1_EKS38644.1:0.0545173538,((GCA_000218565.1_AEI06752.1:0.0000029862,GCA_000218585.1_AEI03175.1:0.0000029862)100:0.070628,GCA_000314735.2_EKS28460.1:0.0342321060)100:0.065834)100:0.044089)100:0.145689,(GCA_001579845.1_AMN42810.1:0.1907185337,(GCA_001426945.1_KQZ00692.1:0.2023586041,GCA_002119765.1_ARQ02033.1:0.1155884345)69:0.030030)69:0.026561)100:0.032364,GCA_002355335.1_BAT60882.1:0.1633951760)100:0.071769,(((((((GCA_000019945.1_ACB79206.1:0.1450514557,GCA_000022085.1_ACL60867.1:0.0772810616)100:0.055364,GCA_001017175.1_KLK93062.1:0.0873305095)100:0.072621,(GCA_001271345.1_ALA18846.1:0.0057615850,GCA_001887265.1_APF37424.1:0.0110730239)100:0.120803)98:0.055004,GCA_001741865.1_AOO82288.1:0.1884813896)99:0.053692,GCA_001676615.1_OCC01450.1:0.1647408903)100:0.065736,((GCA_000019845.1_ACB94978.1:0.1700558514,(GCA_000021745.1_ACK52740.1:0.1306384042,GCA_000019845.1_ACB97419.1:0.4466314721)98:0.067000)100:0.056539,(GCA_000304315.1_CCJ08725.1:0.1029009835,((GCA_001644125.1_OAI30882.1:0.0646227902,GCA_001675455.1_OBS50693.1:0.0494634410)100:0.046744,GCA_002117405.1_ARN80389.1:0.1776705993)92:0.029901)100:0.178161)100:0.073435)100:0.033884,(GCA_001402875.1_ALK08892.1:0.0000029862,GCA_001459775.1_CUU41553.1:0.0000029862)100:0.231004)98:0.042730)90:0.041773)100:0.065007,(GCA_000496075.1_ESR25073.1:0.2881360419,GCA_002088295.1_ORE92142.1:0.3389649281)79:0.043979)76:0.030751,((GCA_000143145.1_ADJ22654.1:0.1471165405,(GCA_000503895.1_AHB47922.1:0.0942652702,GCA_000981545.1_CPR14678.1:0.1002965454)83:0.044838)100:0.088851,((GCA_000166055.1_ADP72601.1:0.0000022611,GCA_000636015.1_KAI95907.1:0.0068154622)100:0.225460,((GCA_000828475.1_BAQ17189.1:0.0618460315,GCA_001723285.1_ODR98858.1:0.0433576552)100:0.155427,GCA_001708935.1_ODA68840.1:0.1890447241)100:0.129123)100:0.075903)100:0.069863)92:0.042339)97:0.052106,(GCA_000230555.1_AEQ51571.1:0.1697367897,(GCA_000743575.1_KFL31842.1:0.0485073084,GCA_000970435.1_KKB83692.1:0.0651546786)100:0.087269)100:0.245361)99:0.075743,(((((((((GCA_000011965.2_AAV94314.1:0.1412218111,((((((((((GCA_000014045.1_ABG32377.1:0.0316675382,GCA_000154785.2_AEI93585.1:0.0116790463)100:0.094162,GCA_000442275.2_EPX80145.1:0.1750138041)36:0.029105,GCA_000152605.1_EAP84003.1:0.0718311065)36:0.017548,(GCA_000172095.1_EDQ04231.1:0.0606164793,GCA_000622405.1_KIN66674.1:0.0522199371)100:0.031914)96:0.035235,(((GCA_000161835.1_EET47496.1:0.0560842829,GCA_001404155.1_CRK76579.1:0.1931244343)96:0.035385,GCA_001890925.1_OJI93061.1:0.0925820149)92:0.015736,(GCA_000155735.2_AGI72560.1:0.0397751903,GCA_001187845.1_AKS45734.1:0.0346520213)100:0.116719)91:0.012113)95:0.032964,(GCA_001458355.1_CUH66404.1:0.0768026499,(GCA_000814025.1_KIC51071.1:0.0309876456,GCA_001969365.1_APX10684.1:0.0321210626)100:0.106067)88:0.010752)82:0.022884,(GCA_000511385.1_AHD09893.1:0.0112951515,GCA_001258055.1_CRL14002.1:0.0320838548)100:0.038106)80:0.021324,((GCA_001458175.1_CUH52845.1:0.1145108114,(GCA_000647975.1_KAJ56070.1:0.0643597844,GCA_000738435.1_AII85951.1:0.2624517583)96:0.067664)96:0.041512,(((((GCA_000153725.1_EAU43875.1:0.0623294025,(GCA_001975705.1_APZ51290.1:0.0589339923,GCA_001969385.1_APX21809.1:0.0704154992)94:0.012657)100:0.054968,GCA_000442255.1_EPX85609.1:0.1207025467)100:0.045135,GCA_001687105.1_ANT59565.1:0.0901435651)100:0.029890,GCA_900100085.1_SDJ00502.1:0.0699571785)100:0.057410,GCA_001046955.1_AKO97586.1:0.1362044057)81:0.038375)53:0.006005)66:0.018682,(GCA_002210095.1_OWU77647.1:0.1578034359,(((GCA_000671395.1_KCV81728.1:0.1168957711,GCA_001305615.1_ALG90946.1:0.0637588060)99:0.041719,((GCA_001548075.1_BAQ70166.1:0.0000029862,GCA_001633165.1_ANB33999.1:0.0000029862)100:0.126402,GCA_900099935.1_SDI21675.1:0.1830808893)95:0.037225)89:0.039280,((GCA_001981245.1_APX88857.1:0.1167549101,(((GCA_001620265.1_AMY69248.1:0.1592246520,(GCA_000012905.2_ABA79362.1:0.1716888250,(GCA_000740775.1_KFI32290.1:0.0184602053,GCA_000740795.1_KFI31445.1:0.0135383403)100:0.190231)12:0.023884)95:0.066628,GCA_000812665.2_AML53444.1:0.1869165383)58:0.056059,((GCA_000765015.1_KGK80927.1:0.1340563959,GCA_001403795.1_CTQ48738.1:0.1851854631)94:0.024404,(GCA_000590925.1_AHM05654.1:0.1596251219,GCA_001517585.1_CUX82414.1:0.1561186074)96:0.080840)68:0.019172)41:0.010373)81:0.031143,GCA_000018145.1_ABV93137.1:0.2418295140)58:0.008829)99:0.044526)73:0.031261)72:0.009664,(((((GCA_000521865.1_ETX27344.1:0.1685204674,(GCA_002115725.1_OSQ62119.1:0.0639190718,GCA_002115805.1_OSQ48174.1:0.0475955588)100:0.081946)76:0.033571,(GCA_001038505.1_KMK66503.1:0.1169328465,GCA_000600975.2_EYD71376.1:0.1246618971)51:0.006273)54:0.026236,(GCA_000153305.1_EAR51613.1:0.1332410170,((GCA_000836695.1_KIQ68824.1:0.1373896996,GCA_000442315.1_EPX86478.1:0.1988402842)87:0.070055,(GCA_000223375.1_AEM41056.1:0.0000020684,GCA_001399515.1_ALJ81202.1:0.0000027924)100:0.190947)53:0.012391)96:0.056571)63:0.018290,(GCA_001205715.1_KNG94997.1:0.1330929441,GCA_001482405.1_KUF09295.1:0.2057988820)37:0.055679)34:0.015240,(((GCA_000152625.1_EAP76879.1:0.1152632640,GCA_001247715.1_KNX41456.1:0.1334607647)100:0.039030,GCA_000152725.1_EAQ04780.1:0.1371163626)100:0.035855,GCA_000299575.1_EKE45514.1:0.1840032640)91:0.029470)36:0.021593)34:0.029832)38:0.064772,(GCA_900100005.1_SDI12659.1:0.0573871578,((GCA_000169415.1_EBA06062.1:0.0809179136,(((GCA_002211155.1_OWV54597.1:0.0000000000,GCA_002211225.1_OWV43502.1:0.0000000000):0.000003,GCA_002211205.1_OWV56982.1:0.0000029862)100:0.042589,GCA_002237555.1_ASP20931.1:0.0513428970)100:0.039149)100:0.056508,GCA_001458375.1_CUH77786.1:0.0859497180)100:0.086902)38:0.047317)98:0.023323,GCA_000376545.2_ANP40312.1:0.0836114410)97:0.018913,((GCA_000203975.3_KID10815.1:0.0252270090,GCA_000511355.1_AHD00563.1:0.0424641232)100:0.054636,GCA_001678945.1_ANP35427.1:0.0886703515)100:0.045519)69:0.024983,((GCA_000152805.1_EAQ11972.1:0.1096302347,GCA_001307765.1_KPN63097.1:0.1589872962)100:0.059864,(GCA_001908835.1_APO86182.1:0.1155188642,(GCA_000299875.1_EKE73112.1:0.1078950907,GCA_900095785.1_SCM68012.1:0.1314440185)98:0.017956)99:0.025988)2:0.014970)99:0.073501,(GCA_000714535.1_KEO56081.1:0.0539581360,GCA_000715505.1_KEP70873.1:0.0760597037)100:0.052959)99:0.046117,GCA_000021865.1_ADE86332.1:0.0981541871)97:0.016344,GCA_000740785.1_KFI28193.1:0.2328186587)99:0.061052,(GCA_000203895.1_ABL69376.1:0.0891356025,GCA_000444995.1_AGT08675.1:0.2231774314)100:0.065746)100:0.346515)97:0.068125,(((((GCA_000300235.2_AJD52515.1:0.0488012695,GCA_000300275.1_EKF08126.1:0.0320653108)100:0.265538,(GCA_000982415.1_KKJ78335.1:0.0045510631,GCA_001026905.1_KLN59544.1:0.0327259615)100:0.469162)68:0.061309,((((((((GCA_000011685.1_AAW60218.1:0.0564038301,GCA_000234355.2_EHH67327.1:0.0771494847)100:0.068021,(GCA_000723565.1_CDG34406.1:0.0128618482,GCA_002003665.1_OOL18279.1:0.0166125718)100:0.110382)92:0.037975,(GCA_000617865.1_GAJ28561.1:0.0794290693,((GCA_000724025.1_CDG41248.1:0.0032798550,GCA_001547995.1_BAT20351.1:0.0000021477)100:0.049629,((GCA_001787335.1_AOX16166.1:0.0000029862,GCA_001787355.1_AOX19125.1:0.0000029862)100:0.058856,GCA_002005465.1_AQS88958.1:0.0637726575)76:0.020243)94:0.036091)80:0.029843)78:0.015169,GCA_000963885.1_GAN52998.1:0.1253064896)97:0.040275,((GCA_000021325.1_ACI51812.1:0.1232367837,((GCA_000182745.1_BAK84337.1:0.0172375913,GCA_000208635.2_EGG78201.1:0.0228288604)99:0.013028,GCA_000964505.1_GAO00514.1:0.0204331150)100:0.090405)99:0.029729,(GCA_002005445.1_AQS86255.1:0.1210811633,GCA_002173735.1_ARW47352.1:0.1393270432)95:0.032376)47:0.010935)99:0.074584,((GCA_000164635.1_EFH13570.1:0.2212715726,((GCA_000306035.1_EKM98793.1:0.0460314549,GCA_000964385.1_GAN79926.1:0.0799016085)100:0.160338,(GCA_000016725.1_ABQ31573.1:0.0069471670,GCA_000202835.1_BAJ82052.1:0.0000020909)100:0.251383)100:0.086334)99:0.046520,(GCA_000964365.1_GAN78459.1:0.2469005859,(GCA_000014285.2_ABI62855.1:0.0000021593,GCA_000576085.2_AHJ63842.1:0.0128863005)100:0.232823)98:0.082437)98:0.068280)99:0.123100,(GCA_000231445.2_EHD13321.1:0.0000028061,GCA_002153535.1_OUI78648.1:0.0000020598)100:0.299251)100:0.169453,((GCA_000226315.1_AEP10566.1:0.0002639427,GCA_000348745.1_AGH99009.1:0.0066051135)100:0.471685,((GCA_000014865.1_ABK43187.1:0.2181313761,GCA_002109495.1_OSM01866.1:0.2349642723)100:0.423139,(((((((((((GCA_000011345.1_BAC09360.1:0.0125156281,GCA_000505665.1_AHB88452.1:0.0042738592)100:0.247955,GCA_000817775.1_KIF42360.1:0.1757745584)83:0.048157,(GCA_000018105.1_ABW27137.1:0.1801180076,GCA_001870225.1_APB35070.1:0.4449325689)50:0.062841)40:0.030351,GCA_002075285.2_ASC71638.1:0.1549056185)50:0.062067,(GCA_000012525.1_ABB57409.1:0.2600037423,GCA_001904775.1_OKH50038.1:0.1901731627)45:0.024103)67:0.055891,(((((((((GCA_000014265.1_ABG52766.1:0.0748912933,GCA_002260545.1_OZH55009.1:0.0624314540)100:0.106427,GCA_000317495.1_AFZ13349.1:0.1449360507)29:0.029680,GCA_000317105.1_AFY79764.1:0.1797865020)26:0.004880,((((GCA_000176895.2_CCE19215.1:0.0032723138,GCA_000307915.1_EKD07217.1:0.0000027762)100:0.135120,(GCA_000478195.2_ERT05785.1:0.0570535119,(GCA_000972705.2_KKD36152.1:0.0000029862,GCA_000972705.2_KMW70771.1:0.0000029862)100:0.050009)100:0.078836)100:0.043055,(GCA_000710505.1_KEI67506.1:0.0034273897,GCA_900009265.1_CUR09980.1:0.0033905736)100:0.109534)99:0.030826,(GCA_000180455.1_CBN57491.1:0.0865439594,((GCA_000214075.2_EGK85073.1:0.0156378005,GCA_002412335.1_PCN52062.1:0.0563793786)94:0.014474,GCA_000317475.1_AFZ07705.1:0.0068346908)100:0.113981)100:0.079094)40:0.027861)37:0.007421,((((GCA_000317125.1_AFY86123.1:0.1373110426,GCA_000952155.1_KJH73557.1:0.1190841375)100:0.028489,(GCA_000317555.1_AFZ30408.1:0.0134117809,GCA_001904655.1_OKH27612.1:0.0041454776)100:0.128879)100:0.072018,(((((((GCA_000020025.1_ACC84242.1:0.0554109087,((GCA_002368055.1_BAZ71633.1:0.0000029862,GCA_002368295.1_BAY97860.1:0.0000029862)100:0.006932,GCA_002368275.1_BAY88558.1:0.0000021828)100:0.025953)15:0.005798,GCA_000317535.1_AFZ27588.1:0.0244997935)14:0.003443,GCA_000316575.1_AFY32610.1:0.0655959847)97:0.020522,(((GCA_000169135.1_EAW47064.1:0.0236362483,GCA_002218065.1_GAX38144.1:0.0151222531)100:0.036610,(GCA_001298445.1_ALF56167.1:0.0213181679,GCA_002367975.1_BAY19383.1:0.0142759035)98:0.022692)94:0.007583,((GCA_000204075.1_ABA20140.1:0.0594290657,(GCA_000317695.1_AFZ56002.1:0.0494764447,(GCA_000196515.1_ADI62705.1:0.0621700963,((((GCA_000175835.1_EFA71466.1:0.0000029862,GCA_001432185.1_KRH97068.1:0.0000029862)78:0.000002,(GCA_000175855.1_EFA71975.1:0.0126597620,GCA_000175855.1_EFA71976.1:0.1617085085)18:0.000003)16:0.000003,GCA_002368135.1_BAZ90719.1:0.0034655682)99:0.059611,GCA_002368075.1_BAZ80780.1:0.0271651917)100:0.039268)100:0.015436)100:0.017161)90:0.023228,(GCA_000312705.1_AFW96280.1:0.0376393389,((GCA_000789435.1_KHG40984.1:0.0000029862,GCA_000789435.1_KHG42293.1:0.0000029862)100:0.006975,GCA_002368115.1_BAZ87538.1:0.0034352258)100:0.022902)100:0.068195)7:0.000003)85:0.009718)90:0.018180,(((GCA_000231365.2_EHC19592.1:0.0000021981,GCA_001904645.1_OKH11053.1:0.0034013684)100:0.010814,((GCA_000934435.1_KIY13837.1:0.0000020202,GCA_001990805.1_ONN59635.1:0.0000029862)100:0.022414,GCA_001275395.1_KOP24913.1:0.0090170611)99:0.013166)100:0.042814,(GCA_000828085.2_KIJ81180.1:0.0423541270,(GCA_000346485.2_KYC39303.1:0.0416902876,GCA_000760695.2_KIE11373.1:0.0288222080)100:0.063273)60:0.012115)91:0.030932)91:0.012313,((GCA_001456025.1_KST63979.1:0.0000029862,GCA_001456025.1_KST64689.1:0.0000029862)100:0.106957,(GCA_000317435.1_AFZ03755.1:0.0960522409,GCA_000316665.1_AFY53252.1:0.1783617587)100:0.034351)95:0.013872)98:0.085423,(GCA_000350105.1_CCH66994.1:0.0068862911,GCA_000350125.1_CCH65143.1:0.0000025205)100:0.158079)100:0.124171)82:0.031468,GCA_001276715.1_KOR35222.1:0.2149758291)42:0.029983)42:0.016412,(((GCA_000155555.1_EDX75705.1:0.1326646464,(GCA_000211815.1_EGJ31604.1:0.0227736197,GCA_001942495.1_OLT62978.1:0.0110032205)100:0.147292)85:0.019254,GCA_000317515.1_AFZ17770.1:0.1022032713)98:0.046220,GCA_000317045.1_AFY65970.1:0.1777351294)42:0.026382)80:0.022931,GCA_001746915.1_OEJ76118.1:0.1403117607)79:0.015998,((((((((GCA_000017845.1_ACB52623.1:0.0190604527,(GCA_000167195.1_EAM50025.1:0.0000029862,GCA_000235665.2_EHJ11848.1:0.0000029862)100:0.046364)100:0.035674,GCA_000025125.1_ADB95198.1:0.2006807331)100:0.043421,(GCA_000284135.1_BAL30081.1:0.0000021964,GCA_000478825.2_AIE74924.1:0.0106107072)100:0.210270)93:0.030016,(GCA_000317025.1_AFY77752.1:0.0068067320,GCA_001904635.1_OKH22972.1:0.0000026670)100:0.130022)94:0.023036,(GCA_000021825.1_ACK71435.1:0.1200883139,(GCA_000297435.1_CCI33171.1:0.0054836829,GCA_000312205.1_CCI07705.1:0.0049403091)100:0.155708)98:0.055872)81:0.030989,GCA_000332035.1_ELR98583.1:0.2119840949)60:0.011110,(((GCA_000317575.1_AFZ36854.1:0.0100103913,GCA_002355455.1_BAU65142.1:0.0035801180)100:0.094304,(GCA_002368355.1_BAZ43998.1:0.1223075496,GCA_000332055.1_ELS03897.1:0.1476820760)100:0.044433)100:0.081139,(((GCA_000317675.1_AFZ54583.1:0.0645678869,(GCA_001548095.1_BAQ61604.1:0.0209436939,GCA_001548115.1_BAQ65596.1:0.0285289410)100:0.079386)98:0.055287,GCA_001747005.1_OEJ77825.1:0.1103358697)100:0.116161,GCA_001904615.1_OKH18205.1:0.2704740756)91:0.040922)88:0.033780)95:0.026789,((GCA_000317615.1_AFZ49574.1:0.0471831210,GCA_000317635.1_AFZ45395.1:0.0456301075)100:0.055767,GCA_000473895.1_ERN41210.1:0.2131111044)100:0.121426)99:0.046233)77:0.021393,(GCA_001904725.1_OKH36710.1:0.1218987690,GCA_000317145.1_AFY96264.1:0.2531564054)81:0.023593)68:0.026995)68:0.050890,(GCA_002142475.1_BAS55593.1:0.1790836299,(GCA_000317065.1_AFY71400.1:0.2724454990,GCA_000332215.1_ELS32482.1:0.1879092980)100:0.199698)98:0.051402)99:0.089343,(GCA_000011465.1_CAE18519.1:0.2854004583,(((GCA_000155635.1_EDY38459.1:0.1171465132,GCA_000316515.1_AFY28648.1:0.1432047300)100:0.079247,GCA_001182765.1_CRY91115.1:0.1262440160)100:0.076732,GCA_000760175.1_KGG13323.1:0.1424613991)59:0.055880)100:0.264889)100:0.102125,(GCA_000011385.1_BAC89953.1:0.1501326322,GCA_000484535.1_AGY59454.1:0.1516916877)100:0.298260)100:0.204393,GCA_001765415.1_AOR38304.1:0.6896383399)100:0.216942,((((((((GCA_000011365.1_BAC48903.1:0.5002197461,(GCA_000576635.1_EWY36198.1:0.1318773170,(GCA_000936425.1_KJB90358.1:0.1106807633,GCA_001741865.1_AOO82681.1:0.2742247292)58:0.056079)100:0.256162)80:0.098690,((GCA_000016285.1_ACM40239.1:0.2849446086,(GCA_000018545.1_ACP21644.1:0.1816361254,GCA_001652565.1_ANH03021.1:0.5291949573)99:0.065535)99:0.089322,(((GCA_000092025.1_AAK89165.1:0.1886567018,(GCA_000092045.1_ABC93397.1:0.1049435038,GCA_000769405.1_KPN22967.1:0.0824428674)100:0.085111)100:0.035955,(GCA_000731295.1_CDN57163.1:0.0185781434,GCA_000731315.1_CDN50917.1:0.0243087765)100:0.145767)100:0.098232,GCA_001687365.1_OBZ95734.1:0.2170223679)100:0.235112)100:0.274387)79:0.075714,((GCA_000022085.1_ACL55920.1:0.4199108928,GCA_000300515.1_EKF41458.1:0.4904429168)100:0.098702,((GCA_000223375.1_AEM41183.1:0.0000029862,GCA_001399515.1_ALJ81327.1:0.0000029862)100:0.303379,GCA_002043005.1_AQZ51073.1:0.4237648428)100:0.327051)98:0.064678)78:0.101839,(((GCA_000208635.2_EGG76889.1:0.1374384522,GCA_000234355.2_EHH68914.1:0.1479578449)100:0.100143,GCA_002173735.1_ARW48203.1:0.3637594722)80:0.056636,GCA_001787335.1_AOX16055.1:0.3651223767)100:0.257047)97:0.068215,((GCA_000011685.1_AAW60002.1:0.0488523590,GCA_000234355.2_EHH67418.1:0.0407709170)100:0.357320,GCA_002005445.1_AQS85816.1:0.4309648780)100:0.503570)67:0.192163,GCA_001637395.1_OAB64000.1:0.8607084274)100:0.136829,GCA_001982645.1_ONG37586.1:0.8244660313)97:0.121292,((((((((GCA_000010725.1_BAI73775.1:0.3854145134,GCA_000315795.1_EKV28949.1:0.1634534926)92:0.059370,(GCA_000264455.2_AFK52990.1:0.0274082241,GCA_001601315.1_KYO51467.1:0.0349026620)100:0.225988)100:0.123953,((GCA_000521865.1_ETX28939.1:0.1555535076,(GCA_000148725.1_EFO31179.1:0.3167874884,(GCA_000155735.2_AGI74190.1:0.2361804817,(GCA_000299875.1_EKE71276.1:0.1155948577,(GCA_000376545.2_ANP43256.1:0.1164454792,GCA_001458355.1_CUH68226.1:0.1994844566)100:0.067396)100:0.138093)100:0.092177)100:0.138786)100:0.088413,GCA_000153305.1_EAR51715.1:0.4444543684)100:0.052201)100:0.144962,GCA_000092925.1_ADH88883.1:0.6433727604)99:0.091856,GCA_000024465.1_ADE40017.1:0.6600653283)98:0.103626,((((GCA_000016285.1_ACM38912.1:0.2651681057,(GCA_001188555.1_KND20173.1:0.0000028688,GCA_002249885.1_OXS47812.1:0.0155976367)100:0.214307)100:0.111390,(((GCA_001267455.1_KOC72421.1:0.0745679786,GCA_001652565.1_ANH07946.1:0.0642401624)100:0.022299,GCA_001558695.1_KXF78171.1:0.0401679724)100:0.124425,GCA_002288525.1_ASY66432.1:0.2249570930)100:0.142191)100:0.090061,GCA_001676615.1_OCC02710.1:0.3439735952)100:0.089882,GCA_000300515.1_EKF40974.1:0.3057849899)100:0.152688)97:0.068990,(GCA_000192745.1_ADZ69153.1:0.1636287217,GCA_001618845.1_AMX99132.1:0.2144568851)100:0.329506)100:0.507963,((GCA_000013325.1_ABD26300.1:0.8685210258,(GCA_001008165.2_AKH44224.1:0.6184540912,GCA_001458375.1_CUH80616.1:0.7168192468)100:0.247308)100:0.385369,((((((((((GCA_000011965.2_AAV93894.1:0.4694030442,GCA_900100005.1_SDI26827.1:0.3441892442)100:0.129408,((GCA_000689395.1_CDO61111.1:0.4338897848,GCA_900100005.1_SDJ27171.1:0.4842250015)99:0.102030,GCA_001678945.1_ANP37788.1:0.4678579965)100:0.169464)100:0.156998,GCA_000016185.1_ACJ00888.1:0.6518306581)100:0.120182,GCA_001458355.1_CUH68737.1:0.8347519443)100:0.081881,GCA_000152745.1_EAP90391.1:1.1684462566)97:0.132365,((GCA_001741865.1_AOO80791.1:0.7659903657,GCA_000964365.1_GAN76799.1:0.6858521762)100:0.157101,GCA_000192745.1_ADZ69498.1:0.6635881210)100:0.244831)98:0.181414,(((((GCA_000023785.1_ACT59290.1:0.5956937358,GCA_000934435.1_KIY11868.1:0.3089010354)100:0.198415,GCA_000152745.1_EAP88925.1:0.4189807292)100:0.173358,(GCA_000342165.1_EMD84558.1:0.3116907672,GCA_002211145.1_OWV34133.1:0.2359363442)100:0.443074)100:0.188761,(GCA_900100455.1_SDG72447.1:0.8075047176,GCA_001982645.1_ONG38826.1:0.8985566487)55:0.181560)50:0.049190,GCA_000742835.1_AIK95814.1:1.3027069788)56:0.045960)98:0.107172,((((((((((GCA_000013025.1_ABI77311.1:0.3089720267,GCA_000152745.1_EAP88902.1:0.3909813104)100:0.232234,(GCA_000017565.1_ABS64380.1:0.1774645326,GCA_000739695.1_GAK46397.1:0.1576898821)100:0.142102)29:0.058358,(((GCA_000019845.1_ACB94958.1:0.3328015869,(((((GCA_000019945.1_ACB81333.1:0.1074611031,GCA_000022085.1_ACL56868.1:0.0942950615)100:0.082352,(((GCA_001017175.1_KLK95037.1:0.0189958324,GCA_001017175.1_KLK95096.1:0.0132139579)90:0.012670,GCA_900102135.1_SCY95374.1:0.0098713203)91:0.030880,(GCA_001017175.1_KLK89537.1:0.0221732790,GCA_001017175.1_KLK90734.1:0.0125060614)100:0.034750)100:0.067558)100:0.028550,(GCA_001741865.1_AOO82915.1:0.0529504847,GCA_900102525.1_SDH39832.1:0.0467877712)100:0.131471)100:0.028868,(GCA_001271345.1_ALA16132.1:0.0069022803,GCA_001887265.1_APF37836.1:0.0070195868)100:0.125620)94:0.032606,(GCA_900148505.1_SHO65202.1:0.1798506661,(GCA_001676615.1_OCC02824.1:0.2303411129,GCA_000021745.1_ACK52668.1:0.2490728243)76:0.068426)48:0.016081)48:0.028562)100:0.065789,(GCA_000496075.1_ESR26551.1:0.2541161662,GCA_002088295.1_ORE94332.1:0.5356094571)92:0.077270)92:0.044849,GCA_001708935.1_ODA68343.1:0.2967322030)93:0.111103)26:0.072673,GCA_000817775.1_KIF44425.1:0.5669311889)84:0.000002,(((GCA_000016185.1_ACI97851.1:0.3319340231,GCA_001618175.1_KZC98235.1:0.2345525256)92:0.036749,(GCA_000767795.1_KGM30842.1:0.0141142356,GCA_002195995.1_OWJ67997.1:0.0121870167)100:0.303482)87:0.058982,((GCA_900100455.1_SDH47314.1:0.2717713094,GCA_001611975.1_AMW35290.1:0.6860457808)89:0.075774,GCA_001746755.1_OEJ68603.1:0.3939192949)75:0.040113)85:0.075487)88:0.080310,GCA_002251755.1_OYQ33996.1:0.4155994205)98:0.130345,GCA_900100655.1_SDG48750.1:0.5223704648)100:0.208084,(GCA_000022525.1_ACT69747.1:0.2764515443,GCA_000632985.1_AHX11704.1:0.2307196169)100:1.001880)100:0.117690,GCA_000742835.1_AIK96073.1:1.0422137996)100:0.198198,(GCA_000336555.1_EKS42308.1:0.2751657734,GCA_002355335.1_BAT58538.1:0.2195031408)100:1.048130)80:0.036909)99:0.159276,(((GCA_000011965.2_AAV95790.1:0.6174559174,((GCA_000092925.1_ADH87699.1:0.3892100909,GCA_000496075.1_ESR25643.1:0.3617312648)98:0.073373,GCA_000800175.1_KHJ53656.1:0.3536016028)100:0.271321)84:0.134691,GCA_000300515.1_EKF43230.1:0.9301439489)100:0.427501,(GCA_000264455.2_AFK57434.1:0.0204397278,GCA_001601315.1_KYO51044.1:0.0139041432)100:1.805140)92:0.116715)92:0.114907,(((((((GCA_000152725.1_EAQ02481.1:0.0934162098,GCA_002210095.1_OWU69403.1:0.0495060442)41:0.011992,GCA_001620265.1_AMY71675.1:0.0892313229)41:0.008646,GCA_001046955.1_AKO98870.1:0.0243996726)96:0.008131,GCA_001258055.1_CRL13361.1:0.0368274375)99:0.065875,GCA_001038505.1_KMK64334.1:0.0000029557)100:0.750771,GCA_000964365.1_GAN77807.1:0.6352351794)100:0.241200,(GCA_000264455.2_AFK55561.1:0.6275087161,GCA_001305515.1_KPL51194.1:0.6962573960)100:0.261619)100:0.733818)100:0.200057)100:0.172581)100:0.141902)98:0.143595)99:0.097988)100:0.106035)65:0.043692)57:0.049156)83:0.046384,(((((GCA_000009985.1_BAE51512.1:0.0881499791,GCA_000294655.1_CCG41087.1:0.0969376358)100:0.055894,GCA_000513295.1_CDK97753.1:0.1140751179)100:0.167309,((GCA_000315795.1_EKV32077.1:0.1981416163,GCA_001611975.1_AMW35329.1:0.2682247294)100:0.095748,((GCA_000013085.1_ABC23235.1:0.1363533515,GCA_000284415.2_CCG07602.1:0.1551854563)100:0.208288,GCA_900100455.1_SDG48091.1:0.2625993073)100:0.076965)100:0.056464)100:0.073212,((GCA_000968135.1_CCQ73223.1:0.2332747743,GCA_001746755.1_OEJ68077.1:0.3542949912)99:0.051451,GCA_900093605.1_SCA55194.1:0.3894953098)98:0.027106)100:0.061531,(((((GCA_000010725.1_BAI71713.1:0.0842433609,GCA_000632475.2_AIB11026.1:0.0505978326)100:0.084381,((GCA_000576635.1_EWY40112.1:0.0438994589,GCA_000936425.1_KJB97332.1:0.0639786310)100:0.082362,((GCA_000225995.2_EGY00603.1:0.0035127406,GCA_000730165.2_ASG23497.1:0.0000029862)100:0.147507,(GCA_000016185.1_ACI98356.1:0.1691304194,GCA_002251795.1_OYQ37728.1:0.1139661517)100:0.106704)100:0.080999)21:0.052450)100:0.098926,(GCA_000767795.1_KGM31072.1:0.0000021029,GCA_002195995.1_OWJ67862.1:0.0252141419)100:0.238184)100:0.180275,(((GCA_000299935.1_EKE68981.1:0.0790412451,GCA_001618175.1_KZC98334.1:0.0914660540)100:0.166838,(GCA_000319385.1_AFX99358.1:0.1047586561,GCA_000510265.1_AHC73852.1:0.0352945432)100:0.633312)98:0.073411,(GCA_000742835.1_AIK96984.1:0.4628391858,(GCA_001192655.1_GAO98518.1:0.3865059588,GCA_002117145.1_ARN85222.1:0.2735667326)100:0.149530)100:0.142710)98:0.083547)89:0.032876,(GCA_900100655.1_SDG02822.1:0.3738456572,(GCA_000963705.1_KJV10075.1:0.0368680468,GCA_002251735.1_OYQ16988.1:0.0679767034)100:0.369239)97:0.130705)89:0.031028)80:0.041122)93:0.063062,((GCA_000264455.2_AFK57343.1:0.0000028576,GCA_001601315.1_KYO50860.1:0.0000025759)100:0.395097,(((((((((((GCA_000013005.1_ABC62712.1:0.1298094194,(GCA_000715015.1_KEO90747.1:0.1240989608,(GCA_001281485.1_ALE15954.1:0.0347851935,(GCA_001663175.1_ANK13270.1:0.0835079504,GCA_001677335.1_OBV11576.1:0.0619593988)100:0.049658)62:0.014136)98:0.028365)94:0.022569,GCA_001028705.1_AKM10226.1:0.1341310357)85:0.017448,GCA_001008165.2_AKH41935.1:0.1456769711)98:0.035223,((GCA_001304795.1_ALG60989.1:0.0000029862,GCA_001306275.1_KPM15151.1:0.0000026243)100:0.152584,GCA_001661675.2_ARU15355.1:0.1627542362)82:0.035808)85:0.026050,(GCA_000013325.1_ABD26518.1:0.0778430666,GCA_000235975.2_EHJ62469.1:0.1644696541)85:0.042862)99:0.052741,(GCA_001295965.1_KPF74258.1:0.0000029862,GCA_001713435.1_AOG02481.1:0.0032279279)100:0.135484)97:0.044104,(((GCA_000091125.1_BAI98155.1:0.0373865785,GCA_000147835.3_AEG49367.1:0.0230362531)100:0.099924,GCA_001586395.2_KZB94291.1:0.2097632697)95:0.037440,(GCA_000013985.1_ABF53152.1:0.0547994027,GCA_001610975.1_AMU96436.1:0.0675983325)100:0.198888)83:0.017238)72:0.020760,((GCA_000016765.1_ABQ71035.1:0.0545181710,(GCA_002355275.1_ATE65898.1:0.0000028138,GCA_002367875.1_PCE43012.1:0.0000026943)100:0.047270)100:0.143840,(GCA_000175255.2_AEH62398.1:0.0526961448,GCA_000218875.1_AEI37409.1:0.0997371953)100:0.313248)98:0.083572)62:0.027660,GCA_002218195.1_ASK89379.1:0.3156548803)100:0.126642,((GCA_000342165.1_EMD83509.1:0.1205615665,GCA_002211145.1_OWV32541.1:0.2236409884)100:0.135549,GCA_002251755.1_OYQ27110.1:0.2645906953)99:0.072554)100:0.151968,((GCA_000388175.3_ETZ05537.1:0.0633535782,GCA_000469665.2_ETZ06684.1:0.1813110811)100:0.636954,(GCA_000153525.1_EAS84600.1:0.1469618001,GCA_000155895.1_EDZ59712.1:0.0548192952)100:0.982225)100:0.168662)99:0.054471)92:0.038821)97:0.054849)90:0.036812,GCA_000689395.1_CDO60906.1:0.3612179843)89:0.051090,((GCA_000017565.1_ABS64897.1:0.1853388465,GCA_000739695.1_GAK44638.1:0.1524257711)100:0.121645,(GCA_000152825.2_ADM10004.1:0.3521808977,GCA_000024465.1_ADE39283.1:0.5252996198)91:0.111209)82:0.044157)93:0.069454,((GCA_000013025.1_ABI76872.1:0.0284912535,GCA_000685315.1_KCZ99954.1:0.0000025876)100:0.278389,GCA_000023785.1_ACT59588.1:0.2493148919)100:0.189671)100:0.113568)100:0.128146)100:0.064135)100:0.057251);
