# Supplementary material for: Assessing the accuracy of phylogenetic rooting methods on prokaryotic gene families
Source: PLoS One. 2020 May 15;15(5):e0232950. doi: 10.1371/journal.pone.0232950 (PMC7228096; doi:10.1371/journal.pone.0232950)
Supplement: S2 Dataset — (ZIP) [file pone.0232950.s003.zip › EmpiricalDataset/GeneTrees_IQTree/000238.aln.treefile]

(GCA_000006905.1_AAK25569.1:0.0199884999,GCA_000092285.1_ADG12503.1:0.0207742243,((GCA_001425915.1_KQW69344.1:0.1541211683,GCA_000017265.1_ACG76578.1:0.1834581543)100:0.046620,((GCA_000175215.2_ADU13752.1:0.4120488003,(GCA_000144605.1_ADL02407.1:0.2000754992,GCA_002205555.1_ASD27985.1:0.2532249272)100:0.338635)100:0.164730,((((GCA_000013025.1_ABI76587.1:0.0310721368,GCA_000685315.1_KCZ98463.1:0.0186944562)100:0.348453,GCA_000023785.1_ACT57907.1:0.3461853205)100:0.117302,((((GCA_000014745.1_ABI64595.1:0.2143187279,GCA_900103475.1_SDM82615.1:0.1738434519)100:0.278836,GCA_000152745.1_EAP90511.1:0.3507100374)100:0.152965,GCA_900199215.1_SNT68235.1:0.3516029519)100:0.067905,GCA_000152825.2_ADM10340.1:0.4854260120)100:0.151280)100:0.075192,(((((((((GCA_000009985.1_BAE49325.1:0.1763247127,GCA_000513295.1_CDL00909.1:0.1638597855)100:0.127224,((((GCA_000013085.1_ABC20824.1:0.1317389301,GCA_000284415.2_CCG07093.1:0.1407459425)100:0.101850,GCA_900101965.1_SDE71631.1:0.2739654643)100:0.054280,(GCA_900156605.1_SIS51140.1:0.1765433776,GCA_001611975.1_AMW34469.1:0.3183095850)100:0.102946)99:0.025718,(GCA_000315795.1_EKV31982.1:0.2193286217,GCA_900100455.1_SDG55111.1:0.2973105470)99:0.045826)100:0.046213)100:0.035591,GCA_900093605.1_SCA57157.1:0.5156413848)85:0.038862,((((((((GCA_000011685.1_AAW61590.1:0.0603016336,GCA_000234355.2_EHH69251.1:0.0454867170)100:0.089006,(GCA_000723565.1_CDG34131.1:0.0353193425,GCA_002003665.1_OOL19461.1:0.0149795254)100:0.311466)100:0.101572,((GCA_000617865.1_GAJ29933.1:0.1285594266,GCA_002005465.1_AQS89463.1:0.0775853557)98:0.024052,((GCA_000724025.1_CDG38339.1:0.0027604762,GCA_001547995.1_BAT20113.1:0.0000021763)100:0.107732,(GCA_001787335.1_AOX18096.1:0.0022276214,GCA_001787355.1_AOX21130.1:0.0052086426)100:0.089026)100:0.026278)100:0.053562)100:0.044269,GCA_000963885.1_GAN54308.1:0.1679877493)100:0.110688,((GCA_000021325.1_ACI50126.1:0.0994057192,((GCA_000182745.1_BAK85024.1:0.0105892103,GCA_000208635.2_EGG75952.1:0.0211108002)100:0.016942,GCA_000964505.1_GAN98366.1:0.0087734006)100:0.116667)100:0.060127,(GCA_002173735.1_ARW48249.1:0.1311831578,GCA_002005445.1_AQS84042.1:0.1903132150)100:0.052231)100:0.025595)100:0.070354,(GCA_000231445.2_EHD14994.1:0.0000020989,GCA_002153535.1_OUI77663.1:0.0000025932)100:0.363643)100:0.163038,((GCA_000014285.2_ABI61602.1:0.0000028681,GCA_000576085.2_AHJ62493.1:0.0017781215)100:0.252357,(((GCA_000016725.1_ABQ30871.1:0.0006753963,GCA_000202835.1_BAJ81057.1:0.0030197832)100:0.173421,(GCA_000306035.1_EKN00663.1:0.0710489236,GCA_000964385.1_GAN78643.1:0.0478772890)100:0.156014)100:0.058942,GCA_000964365.1_GAN76289.1:0.2233792902)92:0.026415)89:0.020307)90:0.027987,((GCA_000164635.1_EFH09875.1:0.1181642844,GCA_900141905.1_SHI83501.1:0.1809352046)100:0.042976,(GCA_900101615.1_SDC14474.1:0.0027555567,GCA_900104205.1_SDB10171.1:0.0000028130)100:0.127490)100:0.128525)100:0.193570)82:0.034224,(((((((GCA_000010725.1_BAI70737.1:0.0579882738,GCA_000632475.2_AIB13373.1:0.0583925808)100:0.146757,(GCA_000576635.1_EWY38048.1:0.0581899124,GCA_000936425.1_KJB96017.1:0.0534430865)100:0.110411)100:0.064924,((GCA_000016185.1_ACJ00556.1:0.1266138667,GCA_002251795.1_OYQ32340.1:0.1604446987)100:0.058725,(GCA_000225995.2_EGX99683.1:0.0037460839,GCA_000730165.2_ASG19667.1:0.0030925897)100:0.159839)100:0.058347)100:0.069003,(GCA_000767795.1_KGM35118.1:0.0082966319,GCA_002195995.1_OWJ66891.1:0.0099611431)100:0.266115)100:0.064013,(((GCA_900177295.1_SME93254.1:0.0000027151,GCA_900188055.1_SNR28524.1:0.0000027151)100:0.227832,GCA_900100655.1_SDG49990.1:0.3228477886)100:0.052323,(GCA_000982415.1_KKJ77954.1:0.0068193013,GCA_001026905.1_KLN62484.1:0.0229794903)100:0.393576)100:0.061010)60:0.028237,((GCA_000963705.1_KJV07519.1:0.0197561154,GCA_002251735.1_OYQ19517.1:0.0278892004)100:0.325014,((GCA_000264455.2_AFK52024.1:0.0000028819,GCA_001601315.1_KYO57061.1:0.0008967736)100:0.433493,(GCA_000300235.2_AJD53693.1:0.0391334639,GCA_000300275.1_EKF09731.1:0.0412848611)100:0.371312)75:0.055482)50:0.032591)71:0.026975,(((GCA_000299935.1_EKE76883.1:0.1041578630,GCA_001618175.1_KZD11023.1:0.0945510941)100:0.184238,(GCA_900102465.1_SDG31429.1:0.2484802509,GCA_000024465.1_ADE39483.1:0.5464591751)100:0.101885)100:0.058506,GCA_900167455.1_SJZ92193.1:0.4239163640)99:0.055037)74:0.024470)99:0.058497,GCA_900172325.1_SLN23323.1:0.4151734957)99:0.039703,(((((((GCA_000013985.1_ABF53849.1:0.0456310758,GCA_001610975.1_AMU93248.1:0.0482094557)100:0.120360,(GCA_001304795.1_ALG60348.1:0.0000025828,GCA_001306275.1_KPM19018.1:0.0000026408)100:0.675579)94:0.060950,((GCA_001295965.1_KPF74930.1:0.0018205503,GCA_001713435.1_AOF99391.1:0.0000027151)100:0.166687,(GCA_002218195.1_ASK89270.1:0.0817696410,GCA_900128895.1_SIN59911.1:0.0689086290)100:0.113313)99:0.055331)72:0.024070,((GCA_000091125.1_BAI95074.1:0.0083165894,GCA_000147835.3_AEG49577.1:0.0112468976)100:0.131177,GCA_001586395.2_KZB93754.1:0.1951087588)74:0.043291)100:0.056002,((GCA_000016765.1_ABQ67025.1:0.0330511420,(GCA_002355275.1_ATE65657.1:0.0000027151,GCA_002367875.1_PCE41000.1:0.0000025828)100:0.045595)100:0.102123,(GCA_000175255.2_AEH62060.1:0.0529519808,GCA_000218875.1_AEI37080.1:0.0451720556)100:0.287041)100:0.058276)100:0.099925,(GCA_002251755.1_OYQ25346.1:0.2493099357,(GCA_000342165.1_EMD81847.1:0.0930746238,GCA_002211145.1_OWV32627.1:0.1019066574)100:0.226096)93:0.031129)100:0.191465,GCA_900101935.1_SDD33056.1:0.3401619760)100:0.097850)99:0.075015,((GCA_000153525.1_EAS84881.1:0.1613507291,GCA_000155895.1_EDZ59853.1:0.1643725402)100:0.587122,((((((((((((((((((((((GCA_000007125.1_AAL53281.1:0.0024829013,GCA_000157815.1_EEY01647.1:0.0008111521)100:0.032312,(GCA_000017405.1_ABS16977.1:0.0008661953,GCA_000585655.1_EXL03560.1:0.0015619723)100:0.024297)100:0.087026,GCA_001558695.1_KXF76449.1:0.0547798626)99:0.034838,(GCA_900104355.1_SDO16810.1:0.0361156181,GCA_900113985.1_SFJ53463.1:0.0298906582)100:0.068419)100:0.075412,((GCA_000585625.1_EXL09565.1:0.1249444382,((GCA_001424795.1_KQU65021.1:0.0215202668,GCA_001605015.1_AMS40947.1:0.0425450227)100:0.065877,(GCA_001618845.1_AMY03812.1:0.0881832421,GCA_002075885.1_OQM77090.1:0.0959054474)81:0.018806)81:0.023397)100:0.049627,GCA_900113935.1_SFJ00347.1:0.1676689989)100:0.027765)18:0.018147,(GCA_000014245.1_ABG64121.1:0.1057597772,(GCA_000300335.1_EKF17003.1:0.0519431400,GCA_000300515.1_EKF42400.1:0.0599735261)100:0.086164)100:0.069608)99:0.033896,(((((GCA_000016285.1_ACM37686.1:0.0913922284,(GCA_000092025.1_AAK89624.2:0.0752666986,((GCA_000722615.1_KEQ06615.1:0.0000027151,GCA_000722625.1_KEQ09771.1:0.0000027151)100:0.060828,(GCA_000731295.1_CDN55345.1:0.0042563915,GCA_000731315.1_CDN49250.1:0.0048271265)100:0.055863)100:0.019642)96:0.025245)100:0.021610,((GCA_000092045.1_ABC92322.1:0.0157897561,GCA_000769405.1_KPN28463.1:0.0318869899)100:0.075356,((((GCA_000017145.1_ABR61541.1:0.0345396668,GCA_002288525.1_ASY64267.1:0.0488458010)99:0.010833,GCA_000018545.1_ACP26615.1:0.0276457683)100:0.033255,GCA_000697965.2_ANK73857.1:0.0588258094)100:0.040071,((GCA_001267455.1_KOC72443.1:0.0214180484,GCA_001652565.1_ANH05275.1:0.0159513820)100:0.078280,(GCA_001687365.1_OBZ95313.1:0.0452892651,GCA_001885585.1_OJG01350.1:0.0472594808)100:0.065042)100:0.021142)100:0.030870)92:0.018003)93:0.030063,(GCA_001578105.1_AMM86592.1:0.0443211434,GCA_002043005.1_AQZ50366.1:0.0531296491)100:0.131409)100:0.063375,(GCA_000154705.2_EDQ34449.2:0.0651337716,GCA_001703635.1_OCW59652.1:0.0765838033)100:0.082060)100:0.044233,GCA_001293565.1_KPB00326.1:0.2508157089)100:0.044765)100:0.021999,GCA_002238045.1_OXT00713.1:0.2293438816)99:0.033539,((GCA_000153465.1_EAS50668.1:0.1185805386,(GCA_000153705.1_EAU43350.1:0.1204983286,GCA_900176465.1_SMC35175.1:0.0678782299)100:0.072751)99:0.032740,((GCA_000800175.1_KHJ56137.1:0.0033782047,GCA_900141975.1_SHJ54032.1:0.0026509527)100:0.095575,GCA_900104035.1_SDO30902.1:0.1544071542)100:0.064451)100:0.093175)100:0.083854,((((GCA_000230555.1_AEQ52717.1:0.1431308147,(GCA_000230555.1_AEQ52718.1:0.0371170753,GCA_900100665.1_SDG74970.1:0.0300641344)100:0.023897)100:0.101827,(GCA_000743575.1_KFL29214.1:0.0892705940,GCA_000970435.1_KKB80532.1:0.0689741262)100:0.132781)100:0.237443,GCA_900102695.1_SCZ39319.1:0.3038391352)30:0.046357,(((((GCA_000148725.1_EFO31433.1:0.1252470254,(GCA_000158095.1_EEE47099.1:0.0713829365,GCA_001403915.1_CTQ47066.1:0.0701503443)100:0.036981)100:0.039621,(GCA_000192745.1_ADZ69278.1:0.0756141803,(GCA_001188555.1_KND19698.1:0.0000029279,GCA_002249885.1_OXS41461.1:0.0007967795)100:0.096937)100:0.032763)100:0.041865,(GCA_001907205.1_OKL44011.1:0.1102254568,(GCA_900110875.1_SER23665.1:0.0319026214,GCA_900114245.1_SFK54951.1:0.0234563659)100:0.096014)100:0.101791)100:0.036201,GCA_900105595.1_SDU36048.1:0.2178089218)100:0.089126,GCA_001720135.1_ODN70978.1:0.2573657388)96:0.047149)23:0.023088)26:0.028733,(GCA_900129325.1_SHG36629.1:0.2337059377,GCA_900148505.1_SHO59947.1:0.2458561326)88:0.056668)22:0.016315,(GCA_000496075.1_ESR24251.1:0.2653762226,GCA_002088295.1_ORE95706.1:0.3597287796)28:0.067432)100:0.046986,((((GCA_000010525.1_BAF86458.1:0.0919122146,GCA_000017645.1_ABS65735.1:0.0860835771)100:0.064076,(GCA_000092925.1_ADH90002.1:0.0401488626,GCA_900100155.1_SCW87989.1:0.0481788605)100:0.118675)100:0.106252,(((((GCA_000019945.1_ACB81613.1:0.1612211208,GCA_000022085.1_ACL56176.1:0.0902461616)100:0.131552,(GCA_001017175.1_KLK90413.1:0.0336179347,GCA_900102135.1_SCZ02685.1:0.0381058117)100:0.103587)100:0.044064,(GCA_001741865.1_AOO79251.1:0.1796002425,GCA_900102525.1_SDG26150.1:0.1332151060)100:0.102510)98:0.026113,(GCA_001271345.1_ALA16628.1:0.0093905656,GCA_001887265.1_APF39117.1:0.0105265568)100:0.159079)100:0.030244,GCA_001676615.1_OCC03272.1:0.2162865243)100:0.056349)99:0.046586,((((GCA_001402875.1_ALK10333.1:0.0000027151,GCA_001459775.1_CUU42995.1:0.0000020691)100:0.210456,GCA_002355335.1_BAT57737.1:0.1915008877)100:0.041802,((((((GCA_000011365.1_BAC53008.1:0.0183867259,GCA_000661935.1_AHY54761.1:0.0143871555)100:0.081600,(GCA_001618955.1_KZD25067.1:0.0023759591,GCA_900108575.1_SEH57570.1:0.0000028212)100:0.118262)97:0.021740,(GCA_000012725.1_ABA06203.1:0.0573072313,GCA_000013885.1_ABE61984.1:0.0385200740)100:0.054280)97:0.023595,(GCA_000195775.1_CAE26335.1:0.0919166037,GCA_000935205.1_KIZ48217.1:0.0763781953)100:0.034583)100:0.033080,(GCA_000336555.1_EKS35119.1:0.0967413436,((GCA_000218565.1_AEI07701.1:0.0000027151,GCA_000218585.1_AEI04071.1:0.0000027151)100:0.067562,GCA_000314735.2_EKS30912.1:0.0544332798)100:0.113760)85:0.018948)100:0.133862,(GCA_001579845.1_AMN40168.1:0.1840892905,GCA_002119765.1_ARQ03010.1:0.1616890338)100:0.062571)100:0.116439)100:0.072097,(((GCA_000019845.1_ACB96593.1:0.1422623827,(GCA_900114285.1_SFK56060.1:0.1085960346,GCA_000021745.1_ACK52757.1:0.1738599831)100:0.063285)100:0.075101,GCA_900187365.1_SNB66361.1:0.2336631635)100:0.023355,(((GCA_000304315.1_CCJ09033.1:0.1013089273,GCA_002117405.1_ARN83255.1:0.1825648115)100:0.038110,(GCA_001644125.1_OAI24445.1:0.0463684268,GCA_001675455.1_OBS54172.1:0.0488734221)100:0.074262)100:0.106826,GCA_900104955.1_SEB50875.1:0.2230506641)100:0.057363)100:0.090538)98:0.031907)46:0.053436)84:0.047914,((GCA_001305515.1_KPL52286.1:0.3200687752,GCA_900104485.1_SDB03298.1:0.3148079853)99:0.045712,((((GCA_000143145.1_ADJ24448.1:0.1789939057,GCA_000503895.1_AHB49466.1:0.2276410830)100:0.047369,(GCA_000981545.1_CPR19777.1:0.0000027674,GCA_900104305.1_SDO01540.1:0.0000027151)100:0.148418)100:0.124293,(((GCA_000828475.1_BAQ18553.1:0.0561279511,GCA_001723285.1_ODR99508.1:0.0692575948)100:0.130813,GCA_001708935.1_ODA67487.1:0.2388605726)98:0.009932,GCA_001708935.1_ODA67486.1:0.2458634097)100:0.105003)100:0.048144,(GCA_000166055.1_ADP70894.1:0.0037717438,GCA_000636015.1_KAI94193.1:0.0030178798)100:0.365466)100:0.085350)93:0.030596)56:0.038128,GCA_000179775.1_EFL88791.1:0.4444707903)100:0.063069,((GCA_000017565.1_ABS63579.1:0.2127398669,GCA_000739695.1_GAK45724.1:0.2290564700)100:0.063145,GCA_000689395.1_CDO59030.1:0.3243127230)100:0.063681)100:0.100796,(((GCA_000009985.1_BAE51134.1:0.1500689797,(GCA_000294655.1_CCG40724.1:0.0195438476,GCA_900108475.1_SEH34866.1:0.0296345708)100:0.089146)100:0.088541,GCA_000009985.1_BAE51135.1:0.1529245194)100:0.067946,GCA_000513295.1_CDK99226.1:0.1981517693)100:0.200584)95:0.037312,(GCA_000968135.1_CCQ72088.1:0.3881368618,GCA_001746755.1_OEJ69288.1:0.4074414770)77:0.068088)72:0.048276,(((((((GCA_000013005.1_ABC64517.1:0.1665103561,((GCA_000715015.1_KEO88834.1:0.1331409178,(GCA_001663175.1_ANK12461.1:0.0854202348,GCA_001677335.1_OBV11107.1:0.0697881786)100:0.065767)100:0.056413,GCA_001281485.1_ALE17653.1:0.1170465602)100:0.026453)100:0.064674,GCA_001008165.2_AKH43140.1:0.1504496148)100:0.052756,(GCA_001028705.1_AKM11955.1:0.1378744441,GCA_001661675.2_ARU16792.1:0.1178877829)100:0.074824)99:0.032811,(GCA_000013325.1_ABD27611.1:0.1157148132,GCA_000235975.2_EHJ61354.1:0.1697705619)98:0.038653)100:0.083409,GCA_002218195.1_ASK88232.1:0.1941781674)22:0.033294,(GCA_000016765.1_ABQ66636.1:0.0646471062,(GCA_002355275.1_ATE65352.1:0.0000027151,GCA_002367875.1_PCE42319.1:0.0000027151)100:0.086131)100:0.084830)100:0.102056,(GCA_001425915.1_KQW72140.1:0.2168565877,GCA_900167455.1_SJZ32688.1:0.1817646010)100:0.065619)100:0.275408)100:0.261306,(GCA_000014865.1_ABK43227.1:0.3415308483,GCA_002109495.1_OSM07200.1:0.2366753898)100:0.402475)99:0.125284,((((GCA_000018105.1_ABW31296.1:0.1984343876,(GCA_000817775.1_KIF39010.1:0.1927708071,GCA_001904775.1_OKH48678.1:0.2711292805)99:0.056050)98:0.043039,((GCA_000021825.1_ACK72037.1:0.1852572583,(GCA_000317145.1_AFY94410.1:0.2417914400,GCA_000332035.1_ELR96224.1:0.3105888600)86:0.033910)83:0.023147,((((((GCA_000214075.2_EGK89946.1:0.0247214767,GCA_000317475.1_AFZ06096.1:0.0203244947)100:0.022810,GCA_002412335.1_PCN51524.1:0.0643088409)100:0.100996,GCA_000332215.1_ELS33817.1:0.1656977785)100:0.031506,(GCA_000317495.1_AFZ11702.1:0.1194428116,GCA_000317515.1_AFZ17304.1:0.0706634115)100:0.023276)95:0.023193,(((GCA_000317025.1_AFY79736.1:0.0098081453,GCA_001904635.1_OKH26746.1:0.0196219599)100:0.112668,GCA_000317125.1_AFY88524.1:0.1373731044)97:0.019218,GCA_002142475.1_BAS57731.1:0.2085709662)88:0.019885)86:0.017179,((((GCA_001904725.1_OKH37040.1:0.1299589790,GCA_001746915.1_OEJ72434.1:0.1793473160)83:0.013501,((((GCA_000317575.1_AFZ35796.1:0.0377871066,GCA_002355455.1_BAU62881.1:0.0343188779)100:0.038929,GCA_000332055.1_ELS02880.1:0.1148768020)100:0.026305,GCA_000317635.1_AFZ43464.1:0.2177388302)100:0.072897,(GCA_000297435.1_CCI31268.1:0.0088413410,GCA_000312205.1_CCI07406.1:0.0062556223)100:0.198118)91:0.050409)72:0.014716,((GCA_000317105.1_AFY83071.1:0.1705220420,GCA_001276715.1_KOR37956.1:0.1494447203)96:0.030260,GCA_000155555.1_EDX77962.1:0.1946796513)99:0.033286)95:0.022241,(GCA_000710505.1_KEI65497.1:0.0052168636,GCA_900009265.1_CUR11378.1:0.0052754306)100:0.176438)86:0.012426)97:0.033254)87:0.032960)87:0.038260,(GCA_000284135.1_BAL28189.1:0.0349107876,GCA_000478825.2_AIE75605.1:0.0432184472)100:0.185408)90:0.061106,(GCA_000317675.1_AFZ52631.1:0.0863734324,((GCA_001548095.1_BAQ60108.1:0.0270529574,GCA_001548115.1_BAQ66620.1:0.0301411964)100:0.064556,GCA_001747005.1_OEJ78236.1:0.0963870532)100:0.054106)100:0.166097)100:0.489045)100:0.383406,((((((((GCA_000011345.1_BAC08920.1:0.0207722924,GCA_000505665.1_AHB87821.1:0.0200446816)100:0.287097,GCA_000018105.1_ABW26683.1:0.3249879872)95:0.089035,(GCA_000317065.1_AFY71090.1:0.2352988475,GCA_000332215.1_ELS34222.1:0.2869906939)100:0.286231)28:0.029922,((GCA_000012525.1_ABB56920.1:0.3164598346,GCA_000317145.1_AFY95721.1:0.4553494294)54:0.062198,((((((((GCA_000014265.1_ABG49923.1:0.1431078848,GCA_002260545.1_OZH51238.1:0.0522563427)100:0.215032,(((GCA_000176895.2_CCE18378.1:0.0008438869,GCA_000307915.1_EKD08116.1:0.0000022338)100:0.324020,((GCA_000478195.2_ERT03749.1:0.0000027151,GCA_000478195.2_ERT05702.1:0.0000023233)100:0.076463,GCA_000972705.2_KKD39469.1:0.1494248783)100:0.103709)93:0.055800,((GCA_000710505.1_KEI66099.1:0.0564365358,GCA_900009265.1_CUR08660.1:0.0144117419)100:0.015872,GCA_000710505.1_KEI66100.1:0.0250904809)100:0.274726)100:0.116721)53:0.032902,(GCA_000180455.1_CBN55877.1:0.1579105226,((GCA_000214075.2_EGK90630.1:0.0353665739,GCA_000317475.1_AFZ06965.1:0.0257048371)100:0.056193,GCA_002412335.1_PCN51814.1:0.0985224669)100:0.147268)100:0.098945)49:0.028607,GCA_001637395.1_OAB62813.1:0.4818761380)65:0.030201,GCA_001904725.1_OKH36458.1:0.3086965728)87:0.042053,((((((GCA_000020025.1_ACC82261.1:0.1328030673,((((GCA_000169135.1_EAW45383.1:0.0189850665,GCA_002218065.1_GAX36153.1:0.0302455302)100:0.111059,(GCA_000204075.1_ABA20918.1:0.1050874396,GCA_002367975.1_BAY14424.1:0.1374544838)99:0.035922)89:0.017478,((((((((GCA_000175835.1_EFA71030.1:0.0046926547,GCA_001432185.1_KRH95480.1:0.0030245622)100:0.011169,GCA_002368135.1_BAZ90291.1:0.0134676348)100:0.008999,GCA_000175855.1_EFA73866.1:0.0245717612)100:0.152602,GCA_002368075.1_BAZ81670.1:0.0493625321)100:0.056418,GCA_000196515.1_ADI63121.1:0.0698153494)100:0.023568,GCA_000317695.1_AFZ57943.1:0.0540799962)100:0.068358,((GCA_000312705.1_AFW92945.1:0.0371768931,GCA_000789435.1_KHG39676.1:0.0196803172)97:0.015538,GCA_002368115.1_BAZ88238.1:0.0222059616)100:0.126898)100:0.039624,GCA_000317535.1_AFZ27057.1:0.0835448317)100:0.030048)85:0.011220,(GCA_000316575.1_AFY33339.1:0.0935241636,((GCA_002368055.1_BAZ74334.1:0.0000027151,GCA_002368295.1_BAZ01741.1:0.0000027151)100:0.008584,GCA_002368275.1_BAY91778.1:0.0202212291)100:0.094177)99:0.036066)99:0.017107)100:0.042099,(GCA_000828085.2_KIJ81257.1:0.1049031291,(GCA_000346485.2_KYC37988.1:0.0520239307,GCA_000760695.2_KIE07505.1:0.0303535411)100:0.113503)100:0.033920)70:0.017441,((GCA_000231365.2_EHC16063.1:0.0034725470,GCA_001904645.1_OKH15423.1:0.0031895086)100:0.027130,((GCA_000934435.1_KIY11555.1:0.0000027151,GCA_001990805.1_ONN62584.1:0.0000027151)100:0.027823,GCA_001275395.1_KOP24936.1:0.0209529134)100:0.044065)100:0.084487)95:0.023561,(GCA_000316665.1_AFY53642.1:0.2312832488,(GCA_000317435.1_AFZ00551.1:0.2179130616,(GCA_001456025.1_KST62513.1:0.0000027151,GCA_001456025.1_KST69133.1:0.0000027151)100:0.225418)100:0.032250)100:0.022412)100:0.086852,(((GCA_000317555.1_AFZ32198.1:0.0139640927,GCA_001904655.1_OKH24733.1:0.0221903037)100:0.145483,GCA_000952155.1_KJH72645.1:0.2072836280)100:0.045822,GCA_000317125.1_AFY88917.1:0.2977794447)84:0.032667)100:0.084490,(((GCA_000155555.1_EDX73619.1:0.2139085386,(GCA_000211815.1_EGJ34793.1:0.0171195422,GCA_001942495.1_OLT63552.1:0.0247508715)100:0.220717)86:0.028555,GCA_000317515.1_AFZ21818.1:0.1749267464)100:0.063495,GCA_000317495.1_AFZ13854.1:0.2340883637)88:0.042166)81:0.034311)66:0.017298,((GCA_000317045.1_AFY67298.1:0.2201945053,GCA_002142475.1_BAS57351.1:0.2945001187)100:0.037641,(GCA_000817775.1_KIF40111.1:0.2499597063,(GCA_001904775.1_OKH51111.1:0.2338056034,GCA_002075285.2_ASC69984.1:0.2141639742)100:0.068895)100:0.154112)81:0.043094)84:0.037739,((((((((GCA_000017845.1_ACB53701.1:0.0570658555,((GCA_000167195.1_EAM52329.1:0.0015151826,GCA_000235665.2_EHJ14397.1:0.0017591760)100:0.002627,GCA_000235665.2_EHJ14409.1:0.0000029856)100:0.101398)100:0.081055,GCA_000025125.1_ADB95106.1:0.4408964623)100:0.123909,(GCA_000317025.1_AFY79357.1:0.0101455064,GCA_001904635.1_OKH22777.1:0.0179297644)100:0.182839)40:0.030789,(GCA_000021825.1_ACK69910.1:0.2930617626,(GCA_000297435.1_CCI34317.1:0.0199883664,GCA_000312205.1_CCI08646.1:0.0057832115)100:0.278836)91:0.063459)69:0.022951,(GCA_000284135.1_BAL30735.1:0.0450490302,GCA_000478825.2_AIE75249.1:0.0501870086)100:0.292942)99:0.048731,(((((GCA_000317575.1_AFZ35834.1:0.0276118909,GCA_002355455.1_BAU62684.1:0.0337401618)100:0.167036,GCA_000332055.1_ELS00336.1:0.2460989805)99:0.052499,GCA_002368355.1_BAZ46652.1:0.2451827973)100:0.079949,((GCA_001548095.1_BAQ62288.1:0.1028053761,(GCA_001548115.1_BAQ64185.1:0.0696016399,GCA_001747005.1_OEJ79580.1:0.1095895119)100:0.037809)100:0.256638,GCA_001904615.1_OKH19069.1:0.3761764312)99:0.049640)100:0.035560,GCA_000332035.1_ELR96225.1:0.3950628864)82:0.024269)100:0.061477,((GCA_000317615.1_AFZ51890.1:0.1080189286,GCA_000317635.1_AFZ43775.1:0.1297516918)100:0.196924,GCA_000473895.1_ERN39908.1:0.2873397490)100:0.122836)100:0.070802,((GCA_001746915.1_OEJ72372.1:0.2813973357,GCA_000317105.1_AFY83706.1:0.3760301799)99:0.066914,GCA_001276715.1_KOR37965.1:0.4877299371)81:0.036612)77:0.016377)83:0.039270)41:0.039602)77:0.061882,GCA_001870225.1_APB33754.1:0.4723746082)99:0.107035,((GCA_000011465.1_CAE19971.1:0.5516405334,GCA_000760175.1_KGG13542.1:0.2687148558)100:0.165516,((GCA_000155635.1_EDY38553.1:0.1085270556,GCA_000316515.1_AFY28996.1:0.2051593453)100:0.083686,GCA_001182765.1_CRY93139.1:0.2797055442)100:0.132982)100:0.477877)100:0.123549,(GCA_000011385.1_BAC89449.1:0.1869785605,GCA_000484535.1_AGY56365.1:0.1976421793)100:0.439726)100:0.480325,GCA_001982645.1_ONG40380.1:1.5079384124)100:0.151721)100:0.717473)99:0.180381)100:0.042925,(((((((((((((((((GCA_000011965.2_AAV96989.1:0.0961735800,GCA_900109035.1_SEK01579.1:0.0908585485)100:0.023469,GCA_900116455.1_SFU16822.1:0.1031422451)91:0.018447,GCA_900172225.1_SLN63833.1:0.0804056942)87:0.014550,((((GCA_000203975.3_KID07159.1:0.0215932195,GCA_000511355.1_AHD02675.1:0.0361792176)100:0.026292,GCA_900102795.1_SCZ65293.1:0.0824201269)86:0.013458,(GCA_000511385.1_AHD11389.1:0.0364620340,(GCA_001258055.1_CRL15736.1:0.0000027151,GCA_900113345.1_SFG68048.1:0.0000027151)100:0.033984)100:0.026058)90:0.013747,(GCA_001678945.1_ANP37115.1:0.0505577102,GCA_000376545.2_ANP41845.1:0.0644328647)93:0.015328)100:0.017353)91:0.026951,((GCA_000814025.1_KIC49688.1:0.0136163505,GCA_001969365.1_APX13232.1:0.0173993370)100:0.081288,((GCA_000014045.1_ABG29797.1:0.0058976457,GCA_000154785.2_AEI95851.1:0.0125940938)100:0.095810,(((GCA_000152605.1_EAP85804.1:0.0437108873,GCA_000152805.1_EAQ12670.1:0.1647398144)89:0.041071,GCA_000172095.1_EDQ06491.1:0.0805748062)89:0.020285,GCA_000622405.1_KIN67980.1:0.0991553904)100:0.041934)99:0.025765)99:0.025791)89:0.013105,((((GCA_001458175.1_CUH51333.1:0.0416379369,GCA_900114415.1_SFL03504.1:0.0383543160)100:0.034453,GCA_900142085.1_SHI38850.1:0.0920716443)100:0.040435,GCA_900129685.1_SHH48209.1:0.0964374635)100:0.033939,GCA_001205715.1_KNG93602.1:0.1400406772)81:0.017229)84:0.015469,((((((((((GCA_000153725.1_EAU45174.1:0.0353883225,(GCA_001969385.1_APX22051.1:0.0000027151,GCA_900112435.1_SFC42834.1:0.0000027151)100:0.050643)63:0.006290,(GCA_001975705.1_APZ53228.1:0.0379129867,GCA_900102075.1_SDE71090.1:0.0493449260)63:0.011069)100:0.020328,((GCA_001687105.1_ANT59857.1:0.0243735716,GCA_900116195.1_SFS64175.1:0.0285655037)100:0.032519,GCA_900100085.1_SDJ25562.1:0.0518686120)100:0.025612)100:0.019492,GCA_000442255.1_EPX86955.1:0.0649511192)100:0.041266,(((((GCA_000169415.1_EBA07644.1:0.0767342227,GCA_001458375.1_CUH78489.1:0.0600441920)64:0.023678,GCA_001482405.1_KUF10477.1:0.0704926683)68:0.013922,((GCA_002211155.1_OWV61989.1:0.0018163460,((GCA_002211205.1_OWV63796.1:0.0000000000,GCA_900101505.1_SDD40410.1:0.0000000000):0.000003,GCA_002211225.1_OWV47187.1:0.0000027151)100:0.000002)100:0.044290,((GCA_002237555.1_ASP18913.1:0.0098987548,GCA_900188425.1_SNS79923.1:0.0076277591)100:0.056128,GCA_900184945.1_SMX40759.1:0.0635301883)100:0.015523)100:0.028153)100:0.031052,GCA_900107235.1_SDY18969.1:0.1082805456)98:0.022782,(((GCA_001038505.1_KMK66405.1:0.0422074884,GCA_900188035.1_SNR49368.1:0.0784702828)100:0.042146,(GCA_002115725.1_OSQ57221.1:0.0235677588,GCA_002115805.1_OSQ53351.1:0.0125853071)100:0.055008)95:0.012853,(GCA_000521865.1_ETX30474.1:0.0823637506,GCA_900115815.1_SFP98176.1:0.1020942084)100:0.064822)85:0.010346)86:0.010493)100:0.033756,(GCA_900107355.1_SDY77593.1:0.1379255851,(GCA_900095785.1_SCM69264.1:0.0000027151,GCA_900115865.1_SFQ44675.1:0.0000027151)100:0.132718)96:0.025513)89:0.016672,(GCA_900100005.1_SDI76363.1:0.0961216017,((GCA_001046955.1_AKO98369.1:0.0009078715,GCA_900109145.1_SEJ23878.1:0.0000027151)100:0.122989,((GCA_000152625.1_EAP77843.1:0.1157083782,GCA_900172295.1_SLN18202.1:0.0781012071)100:0.020936,GCA_001247715.1_KNX42945.1:0.1076920536)100:0.057190)90:0.030031)56:0.012627)66:0.005883,((GCA_000152725.1_EAQ03954.1:0.1162009437,GCA_900172385.1_SLN68599.1:0.0973959829)100:0.041430,GCA_000738435.1_AII85991.1:0.1770700128)68:0.011965)76:0.010348,(GCA_900110425.1_SEO59726.1:0.0967968092,GCA_002210095.1_OWU75697.1:0.1366710251)91:0.029897)70:0.014701,((GCA_001458355.1_CUH63529.1:0.1070628327,(GCA_900111875.1_SFA90245.1:0.0641084025,GCA_900116005.1_SFR20182.1:0.0762320151)100:0.069996)73:0.024146,(GCA_900110775.1_SEP98281.1:0.0918026875,GCA_001890925.1_OJI93530.1:0.1061318124)73:0.029524)83:0.016800)73:0.011837)95:0.018831,((GCA_001307765.1_KPN64815.1:0.0971421305,GCA_900109955.1_SEV93630.1:0.1014311962)100:0.064858,(GCA_900177545.1_SMH46899.1:0.1784243029,GCA_900142295.1_SIO18923.1:0.1640883707)84:0.026606)87:0.022627)87:0.014772,((((GCA_000155735.2_AGI74256.1:0.0675405397,GCA_001187845.1_AKS47645.1:0.0507215084)100:0.019251,GCA_900172275.1_SLN34373.1:0.0683963696)100:0.057220,(GCA_000161835.1_EET48108.1:0.0852422669,(GCA_001404155.1_CRK75079.1:0.0000027151,GCA_900114125.1_SFJ02132.1:0.0000027151)100:0.127614)100:0.025793)100:0.032813,((((GCA_000018145.1_ABV91751.1:0.1274999955,GCA_000590925.1_AHM03417.1:0.1243661680)32:0.022655,((GCA_000765015.1_KGK79760.1:0.0000027151,GCA_900141945.1_SHJ32867.1:0.0017989449)100:0.078948,(GCA_001403795.1_CTQ49214.1:0.0649914626,GCA_900109285.1_SEK39957.1:0.0638650598)100:0.137199)87:0.024419)95:0.020569,GCA_001981245.1_APX89896.1:0.1631717469)73:0.013715,(GCA_000442275.2_EPX77534.1:0.0429883350,GCA_900111945.1_SFR35081.1:0.0351188990)100:0.111062)45:0.016641)46:0.015595)42:0.010179,(GCA_900172235.1_SLN61325.1:0.1031968915,GCA_000812665.2_AML51081.1:0.1503698632)96:0.035188)81:0.012964,((((GCA_000299875.1_EKE74461.1:0.0543142723,GCA_900114135.1_SFK08653.1:0.0521026320)100:0.031273,((GCA_900109555.1_SEL12224.1:0.0000027164,GCA_900172305.1_SLN60706.1:0.0000023556)100:0.086465,GCA_900172375.1_SLN10430.1:0.0892502336)68:0.018543)100:0.081411,(GCA_900099935.1_SDJ13358.1:0.0867810455,(GCA_900112335.1_SFC77375.1:0.0718870164,GCA_900188335.1_SNT00744.1:0.0558882350)100:0.024694)100:0.085489)59:0.026820,((GCA_000153305.1_EAR52866.1:0.0975137955,GCA_900172355.1_SLN71008.1:0.0844260978)100:0.061846,(GCA_900115595.1_SFP89358.1:0.1163461164,((GCA_000299575.1_EKE44571.1:0.1901079792,((GCA_900110115.1_SEN74353.1:0.0043830365,GCA_900141995.1_SHI84922.1:0.0038648311)100:0.094390,(GCA_900113405.1_SFG97199.1:0.0000027151,GCA_900172315.1_SLN47644.1:0.0000027151)100:0.153217)100:0.053409)99:0.029338,GCA_900184815.1_SMX24891.1:0.1914102429)92:0.026269)93:0.030067)83:0.021659)44:0.006089)55:0.015230,((GCA_000647975.1_KAJ57181.1:0.1102401094,GCA_000671395.1_KCV82390.1:0.0940793567)94:0.031091,(GCA_001305615.1_ALG88940.1:0.0765147541,GCA_900184935.1_SMX46782.1:0.0762431361)68:0.013490)71:0.024574)77:0.015533,(GCA_001548075.1_BAQ71101.1:0.0043435910,GCA_001633165.1_ANB33146.1:0.0011983219)100:0.187118)74:0.015690,(((((((GCA_000012905.2_ABA80330.1:0.0969989840,GCA_900110135.1_SEN31144.1:0.1155271486)98:0.024252,(GCA_900110025.1_SEM60383.1:0.0916911673,GCA_900156815.1_SIS74763.1:0.1100056990)100:0.023056)93:0.031087,((GCA_000021865.1_ADE83926.1:0.0669363280,(GCA_000714535.1_KEO54403.1:0.0347813011,GCA_000715505.1_KEP68897.1:0.0858095574)100:0.065139)100:0.022350,GCA_000740785.1_KFI28872.1:0.1254327757)100:0.031107)27:0.018552,(GCA_001620265.1_AMY71499.1:0.0954756442,GCA_900106675.1_SDW47984.1:0.1186799106)27:0.020242)96:0.016675,((GCA_000740775.1_KFI33443.1:0.0175448362,GCA_000740795.1_KFI31300.1:0.0154340600)100:0.124993,(GCA_000203895.1_ABL68600.1:0.0851334047,GCA_000444995.1_AGT10056.1:0.0988033791)100:0.141515)98:0.034948)99:0.034606,((((GCA_000442315.1_EPX84530.1:0.1671475799,GCA_000600335.2_EYD76365.1:0.0712716904)100:0.111023,GCA_000600975.2_EYD73266.1:0.1019278269)80:0.034474,(GCA_000836695.1_KIQ70967.1:0.0563685213,GCA_900141735.1_SHJ00210.1:0.0641703965)100:0.067042)97:0.047259,((GCA_001908835.1_APO87995.1:0.1196243372,GCA_900114485.1_SFL14207.1:0.1491716693)30:0.018887,((GCA_000223375.1_AEM41796.1:0.0000021477,GCA_001399515.1_ALJ81902.1:0.0000027158)100:0.168327,(GCA_000442315.1_EPX84529.1:0.1906112541,GCA_000600335.2_EYD76366.1:0.0575591587)100:0.160912)24:0.028024)24:0.024530)96:0.015047)97:0.017664,(GCA_001517585.1_CUX83142.1:0.1341095428,GCA_900107025.1_SDX33810.1:0.1229554252)100:0.052060)98:0.042669)90:0.058956,GCA_900102905.1_SDK09751.1:0.1361790258)100:0.137234,((GCA_900106695.1_SDX73270.1:0.0985449485,GCA_900113695.1_SFH90922.1:0.1126489759)100:0.103817,(GCA_900111545.1_SET62858.1:0.0000027151,GCA_900143155.1_SHN68944.1:0.0000027151)100:0.152708)89:0.040313)98:0.081700,GCA_900107585.1_SEA89193.1:0.2194478928)100:0.242265)100:0.153658)100:0.156262)100:0.121518)100:0.147704);
