# Supplementary material for: Assessing the accuracy of phylogenetic rooting methods on prokaryotic gene families
Source: PLoS One. 2020 May 15;15(5):e0232950. doi: 10.1371/journal.pone.0232950 (PMC7228096; doi:10.1371/journal.pone.0232950)
Supplement: S2 Dataset — (ZIP) [file pone.0232950.s003.zip › EmpiricalDataset/GeneTrees_IQTree/000239.aln.treefile]

(GCA_000006905.1_AAK25693.1:0.2721753670,GCA_000092285.1_ADG12663.1:0.1174358968,((GCA_000017265.1_ACG76452.1:0.2383886634,GCA_001425915.1_KQW69159.1:0.2788376785)95:0.116810,(((GCA_000144605.1_ADK99734.1:0.3258156842,GCA_002205555.1_ASD28521.1:0.2037331709)100:0.212024,(GCA_000175215.2_ADU12455.1:0.4643693174,GCA_000204015.1_EGF92964.1:0.5169752292)100:0.272193)100:0.096266,((((((((((((((((((GCA_000007125.1_AAL52963.1:0.0000020560,GCA_000157815.1_EEX99542.1:0.0000029284)100:0.076085,(GCA_000017405.1_ABS12907.1:0.0175570345,GCA_000585655.1_EXL07464.1:0.0000025231)100:0.051496)100:0.074298,GCA_001558695.1_KXF78892.1:0.2036921502)100:0.143967,(((GCA_001618845.1_AMY02338.1:0.1625296798,GCA_002075885.1_OQM76133.1:0.1931215635)99:0.064830,GCA_001510895.1_KUM26790.1:0.2462874257)99:0.064798,(GCA_000585625.1_EXL09643.1:0.1718203618,(GCA_001424795.1_KQU64006.1:0.0766770452,GCA_001605015.1_AMS39169.1:0.0881073073)100:0.183179)95:0.020691)97:0.051759)97:0.031580,((GCA_000300335.1_EKF20050.1:0.1417668526,GCA_000300515.1_EKF44396.1:0.0486483110)100:0.095149,GCA_900113935.1_SFJ24784.1:0.2795470884)94:0.063737)95:0.065030,(((((((GCA_000016285.1_ACM37767.1:0.1103655172,(GCA_000179775.1_EFL89199.1:0.3771157480,GCA_001293565.1_KPB02072.1:0.1711418984)100:0.112781)99:0.087528,((GCA_000154705.2_EDQ35507.1:0.1701124694,GCA_001703635.1_OCW56118.1:0.0906410184)100:0.113578,(GCA_000092025.1_AAK88984.1:0.2468921450,((GCA_000722615.1_KEQ06262.1:0.0000024603,GCA_000722625.1_KEQ09504.1:0.0000027349)100:0.158314,(GCA_000731295.1_CDN55481.1:0.0099446471,GCA_000731315.1_CDN49391.1:0.0358081211)100:0.133679)100:0.081983)91:0.078741)91:0.022082)91:0.047896,(((GCA_000017145.1_ABR62196.1:0.0990674076,(GCA_002288525.1_ASY64958.1:0.1562467177,GCA_000018545.1_ACP27216.1:0.1115572984)100:0.084048)95:0.035884,(GCA_000092045.1_ABC92426.1:0.0518415626,GCA_000769405.1_KPN27147.1:0.0819764322)100:0.234280)99:0.072856,((GCA_000697965.2_ANK74956.1:0.0907447461,(GCA_001267455.1_KOC76275.1:0.0247195751,GCA_001652565.1_ANH06308.1:0.0342459159)100:0.133388)100:0.094656,(GCA_001687365.1_OBZ97272.1:0.0960715307,GCA_001885585.1_OJF94992.1:0.1273997151)100:0.088397)97:0.021990)93:0.053337)92:0.044320,(GCA_000325745.1_AGA64368.1:0.4607098508,GCA_000496595.1_AHA27678.1:0.6271354653)100:0.368577)74:0.030721,(GCA_000817775.1_KIF42803.1:0.3007077037,GCA_002238045.1_OXT01919.1:0.3584769696)80:0.034902)69:0.031407,(GCA_001578105.1_AMM86488.1:0.0831221318,GCA_002043005.1_AQZ50307.1:0.1579178656)100:0.184718)99:0.101706,(GCA_900104355.1_SDO55390.1:0.1388576447,GCA_900113985.1_SFI71623.1:0.0916156281)100:0.188575)97:0.097306)94:0.052661,GCA_000014245.1_ABG64936.1:0.3452154737)94:0.103338,(((GCA_000153465.1_EAS48715.1:0.2164501926,(GCA_900176465.1_SMC84384.1:0.2037711823,GCA_000153705.1_EAU41384.1:0.2511639302)89:0.068298)89:0.062824,((GCA_000800175.1_KHJ53403.1:0.0178717481,GCA_900141975.1_SHJ73146.1:0.0253089234)100:0.234424,GCA_900104035.1_SDN96020.1:0.4356859376)100:0.088003)100:0.190317,(GCA_000022725.1_ACS50479.1:0.1120614659,GCA_000341385.1_AGF75231.1:0.1288255996)100:0.614856)94:0.091946)98:0.078015,GCA_001305515.1_KPL55945.1:0.4338835558)99:0.121850,(GCA_900115225.1_SFO37500.1:0.1570851970,GCA_900215505.1_SNY90496.1:0.1176031061)100:0.337440)90:0.144681,((((((GCA_000148725.1_EFO32268.1:0.2086895940,GCA_000158095.1_EEE42997.1:0.1178480525)99:0.073230,GCA_001403915.1_CTQ46468.1:0.0568136118)99:0.116679,(GCA_000192745.1_ADZ68499.1:0.1994258027,(GCA_001188555.1_KND17850.1:0.0193520542,GCA_002249885.1_OXS47262.1:0.0131116157)100:0.152296)100:0.089728)100:0.233879,(GCA_001907205.1_OKL44584.1:0.1768994463,(GCA_900110875.1_SEQ26828.1:0.0959811441,GCA_900114245.1_SFJ92992.1:0.0285231709)100:0.236541)100:0.176138)99:0.132582,GCA_900104955.1_SEC95874.1:0.4471019758)84:0.090272,(GCA_001720135.1_ODN72207.1:0.3423851030,(GCA_002088295.1_ORE92022.1:0.5361225164,GCA_900105595.1_SDU42054.1:0.3522176257)97:0.124436)81:0.096428)63:0.046326)85:0.066719,(GCA_001676615.1_OCC02303.1:0.3718967308,(((((((((((((((((((((GCA_000011965.2_AAV96806.1:0.0297074303,GCA_001517585.1_CUX80141.1:0.1903986791)93:0.051244,(GCA_000152805.1_EAQ13467.1:0.1071607402,GCA_001307765.1_KPN64384.1:0.2569661929)100:0.085908)41:0.022860,GCA_900109035.1_SEJ80548.1:0.0930118402)71:0.079105,((((((GCA_000203975.3_KID09135.1:0.0000026003,GCA_000511355.1_AHD01815.1:0.0433151313)100:0.048061,(GCA_900172225.1_SLN14899.1:0.0634768926,GCA_900102795.1_SCZ69502.1:0.0993640763)97:0.046957)43:0.031068,((GCA_000511385.1_AHD08317.1:0.0006478147,((((GCA_000014045.1_ABG30631.1:0.0216189367,GCA_000154785.2_AEI92206.1:0.0267865253)100:0.066588,((GCA_000814025.1_KIC51817.1:0.0536483232,GCA_001969365.1_APX12800.1:0.0083336943)100:0.038528,GCA_000152605.1_EAP82675.1:0.2048220003)33:0.018355)33:0.028674,(GCA_000172095.1_EDQ06129.1:0.1308224801,GCA_000622405.1_KIN68150.1:0.1385415900)100:0.045402)99:0.065521,(GCA_000152625.1_EAP75491.1:0.0992844605,GCA_900156525.1_SIT79868.1:0.6138228202)99:0.078223)99:0.071117)98:0.076913,(GCA_001258055.1_CRL15186.1:0.0000025487,GCA_900113345.1_SFG99268.1:0.0000020319)100:0.054199)38:0.010009)36:0.023762,((GCA_002210095.1_OWU76039.1:0.1924452532,GCA_900111875.1_SFB08391.1:0.0959011084)100:0.086544,GCA_900116005.1_SFR01287.1:0.1257055840)96:0.066857)59:0.016569,(GCA_000376545.2_ANP41433.1:0.1137856126,GCA_900107355.1_SDY75977.1:0.1452594482)82:0.032734)84:0.036964,GCA_001678945.1_ANP36377.1:0.0609780160)83:0.013407)41:0.009686,(GCA_001247715.1_KNX39782.1:0.1066484498,(GCA_900172295.1_SLN56867.1:0.1931839611,((((GCA_000671395.1_KCV81382.1:0.1891785884,(GCA_000765015.1_KGK80490.1:0.0000020631,GCA_900141945.1_SHI43153.1:0.0090139698)100:0.261936)63:0.000003,((GCA_000442275.2_EPX81674.1:0.0581333081,GCA_900111945.1_SFR38381.1:0.0790741385)100:0.139394,GCA_001890925.1_OJI93174.1:0.0987423462)99:0.066750)92:0.022849,((((GCA_900106675.1_SDW01988.1:0.1283536093,(GCA_900142295.1_SIN79227.1:0.2622302043,(GCA_000203895.1_ABL70957.1:0.2394465294,GCA_000444995.1_AGT07733.1:0.1835389484)100:0.395085)99:0.118536)88:0.094130,(GCA_900110025.1_SEM54815.1:0.1359565757,GCA_900110135.1_SEM76989.1:0.2698759276)98:0.082603)79:0.041575,(GCA_900156815.1_SIT20838.1:0.1475904335,GCA_900107025.1_SDW22665.1:0.3425237101)93:0.074821)74:0.015425,(GCA_000223375.1_AEM42281.1:0.0000024427,GCA_001399515.1_ALJ79900.1:0.0000020029)100:0.333505)86:0.089233)81:0.037525,((GCA_001305615.1_ALG91085.1:0.1303925602,GCA_000647975.1_KAJ54677.1:0.2523067137)86:0.039089,GCA_900184935.1_SMX45551.1:0.1041406759)83:0.013296)98:0.071188)45:0.037094)45:0.011759)91:0.031341,((GCA_001046955.1_AKO98394.1:0.0000025859,GCA_900109145.1_SEJ24722.1:0.0086104562)100:0.132344,((((GCA_001458175.1_CUH52634.1:0.0682427749,GCA_900114415.1_SFL02501.1:0.0398101443)100:0.025525,GCA_900129685.1_SHH40891.1:0.1253138295)15:0.011289,GCA_000161835.1_EET47549.1:0.2387402481)15:0.024932,GCA_900142085.1_SHI42239.1:0.0849527825)65:0.046700)64:0.066060)39:0.026563,(((GCA_001908835.1_APO86027.1:0.1210169499,(GCA_900172375.1_SLN52270.1:0.1601556520,(GCA_000299875.1_EKE71337.1:0.1140980883,(GCA_900114135.1_SFJ89157.1:0.0730275617,((GCA_900109555.1_SEK75963.1:0.0000024427,GCA_900172305.1_SLN34709.1:0.0000024427)100:0.164922,GCA_000812665.2_AML53603.1:0.2537900134)48:0.054495)45:0.010341)58:0.056051)83:0.035418)90:0.084325,(GCA_900116455.1_SFT56348.1:0.1833053447,GCA_001458355.1_CUH63252.1:0.1149476108)86:0.047388)34:0.017993,((GCA_900095785.1_SCM66804.1:0.0000024427,GCA_900115865.1_SFQ60366.1:0.0000020379)100:0.135519,GCA_001205715.1_KNG93359.1:0.1366679779)82:0.048899)45:0.018282)63:0.019314,(GCA_001687105.1_ANT60577.1:0.0000028875,GCA_900116195.1_SFS72045.1:0.0181279223)100:0.089442)74:0.039468,(((GCA_900188035.1_SNR38459.1:0.1045082538,GCA_001038505.1_KMK65361.1:0.1803829484)100:0.088179,(GCA_900110775.1_SEP97629.1:0.1366096410,(((GCA_000714535.1_KEO50493.1:0.0868437584,GCA_000715505.1_KEP69459.1:0.0414497716)100:0.125874,((GCA_001403795.1_CTQ49594.1:0.1198998843,GCA_900109285.1_SEK51691.1:0.0645779408)100:0.063405,GCA_900184815.1_SMX24182.1:0.1796651697)98:0.047353)99:0.080368,(GCA_900114485.1_SFK92289.1:0.1996797048,(GCA_000155735.2_AGI73515.1:0.0811045131,(GCA_900172275.1_SLN55821.1:0.1388147748,GCA_001187845.1_AKS47279.1:0.1635423909)74:0.055287)100:0.126049)90:0.053798)76:0.014457)100:0.073039)77:0.040092,GCA_900172355.1_SLN36874.1:0.1854364988)53:0.032041)54:0.030847,(((((GCA_000018145.1_ABV94756.1:0.0938030828,(GCA_002115725.1_OSQ57265.1:0.0396210170,GCA_002115805.1_OSQ53307.1:0.0223116271)100:0.059415)96:0.056810,GCA_900107235.1_SDY67745.1:0.1514166324)80:0.024952,(((((GCA_002211155.1_OWV61196.1:0.0000024677,(GCA_002211225.1_OWV48012.1:0.0000027147,GCA_900101505.1_SDD15426.1:0.0000026476)100:0.011871)48:0.000002,GCA_002211205.1_OWV61561.1:0.0000029044)96:0.016215,(GCA_002237555.1_ASP19528.1:0.0416131197,GCA_900188425.1_SNS40053.1:0.0225668064)98:0.066491)99:0.066865,GCA_900184945.1_SMX33658.1:0.0665370184)98:0.046682,((GCA_001458375.1_CUH79304.1:0.0624351150,GCA_001482405.1_KUF10650.1:0.1780142844)68:0.019147,GCA_000169415.1_EBA06413.1:0.1909853924)43:0.026976)94:0.077041)31:0.008460,((((GCA_000153725.1_EAU46442.1:0.0748692280,GCA_001975705.1_APZ52778.1:0.0235347763)97:0.020725,(GCA_001969385.1_APX22438.1:0.0000024427,GCA_900112435.1_SFD86700.1:0.0000024427)100:0.064728)84:0.021531,GCA_900100085.1_SDI26636.1:0.1177416446)49:0.017648,GCA_900102075.1_SDE42664.1:0.0956957427)99:0.050543)49:0.011899,GCA_900100005.1_SDI89285.1:0.0416504614)73:0.037087)72:0.003634,GCA_000442255.1_EPX82325.1:0.1623194477)93:0.061083,(GCA_900109955.1_SEW28458.1:0.1060886752,GCA_900172235.1_SLN29513.1:0.1999398462)99:0.119060)31:0.025918,((GCA_900115815.1_SFQ49404.1:0.1035694056,GCA_000521865.1_ETX28528.1:0.1873228141)94:0.024910,(GCA_000153305.1_EAR49916.1:0.1092045622,GCA_000600975.2_EYD70607.1:0.3428917935)99:0.141693)54:0.029178)49:0.021168,GCA_000590925.1_AHM04776.1:0.1758193618)41:0.019828,GCA_900177545.1_SMH50067.1:0.1606232572)48:0.052099,((GCA_900172385.1_SLN69308.1:0.2044758444,GCA_000738435.1_AII85671.1:0.2870470706)67:0.075473,(GCA_900110115.1_SEN94372.1:0.0000024257,GCA_900141995.1_SHJ42124.1:0.0171721899)100:0.233995)59:0.031843)42:0.037273,(GCA_000152725.1_EAQ01112.1:0.1697877301,(GCA_900115595.1_SFP81577.1:0.2147358334,((GCA_900113405.1_SFG44536.1:0.0000021107,GCA_900172315.1_SLN26541.1:0.0000020487)100:0.172104,GCA_000299575.1_EKE45667.1:0.2348935035)69:0.076163)47:0.030725)47:0.053624)64:0.044186,((((GCA_001404155.1_CRK75767.1:0.0000026852,GCA_900114125.1_SFJ37441.1:0.0000020240)100:0.309845,GCA_001981245.1_APX89608.1:0.2113624993)72:0.048556,(((GCA_001548075.1_BAQ70542.1:0.0000021677,GCA_001633165.1_ANB32695.1:0.0178942811)100:0.137957,GCA_900102905.1_SDK68564.1:0.3411966189)81:0.022436,(GCA_900107585.1_SEA67591.1:0.3833376033,((GCA_900099935.1_SDJ29281.1:0.1549011227,GCA_900188335.1_SNS21016.1:0.0892614005)100:0.111905,GCA_900112335.1_SFC36273.1:0.1281385710)100:0.186117)89:0.088880)79:0.032649)68:0.042407,(((GCA_000836695.1_KIQ70586.1:0.1579451711,GCA_900141735.1_SHI80323.1:0.1410081201)95:0.071639,(GCA_000012905.2_ABA80215.1:0.2590420324,GCA_001620265.1_AMY67801.1:0.1467741692)96:0.148347)81:0.019597,GCA_900110425.1_SEO70795.1:0.2065338559)81:0.054906)53:0.042558)93:0.073710,((GCA_000021865.1_ADE86217.1:0.2161945849,GCA_000740785.1_KFI29688.1:0.2039214517)100:0.087372,(GCA_000442315.1_EPX84910.1:0.2635572098,GCA_000600335.2_EYD77974.1:0.2137939465)100:0.208761)99:0.105397)69:0.041998,((GCA_900106695.1_SDW80358.1:0.2069714752,(GCA_900111545.1_SES71988.1:0.0000024427,GCA_900143155.1_SHN62300.1:0.0000024831)100:0.318058)54:0.060755,GCA_900113695.1_SFJ22328.1:0.1886289763)55:0.094405)48:0.042535,(GCA_000740775.1_KFI34155.1:0.0124341044,GCA_000740795.1_KFI31935.1:0.0435226521)100:0.483126)100:0.408486)96:0.200423)21:0.013623,((GCA_000230555.1_AEQ53342.1:0.1713474175,GCA_900100665.1_SDG23000.1:0.1249685809)100:0.087004,(GCA_000743575.1_KFL30118.1:0.3524802921,GCA_000970435.1_KKB76303.1:0.1762584208)100:0.257460)100:0.247711)21:0.026084,((((((((((GCA_000011365.1_BAC45954.1:0.0248599709,GCA_000661935.1_AHY55642.1:0.0253846873)100:0.132934,(GCA_001618955.1_KZD25787.1:0.0373143346,GCA_900108575.1_SEH80485.1:0.0144814185)100:0.197429)96:0.043948,(GCA_000012725.1_ABA03473.1:0.1298068153,GCA_000013885.1_ABE61063.1:0.1807658770)100:0.207904)100:0.134526,(GCA_000195775.1_CAE25787.1:0.0676730256,GCA_000935205.1_KIZ35523.1:0.2550386342)100:0.144042)100:0.076401,(((GCA_001579845.1_AMN38771.1:0.2930649788,GCA_002119765.1_ARP99199.1:0.1642530441)99:0.015179,GCA_001426945.1_KQY97863.1:0.4636932795)100:0.104836,GCA_002355335.1_BAT61751.1:0.3903287063)99:0.128530)99:0.063139,(((GCA_000218565.1_AEI04837.1:0.0000024427,GCA_000218585.1_AEI01263.1:0.0000024427)100:0.095500,GCA_000314735.2_EKS30164.1:0.1633925858)100:0.183145,GCA_000336555.1_EKS33855.1:0.2662772965)100:0.113720)100:0.147431,((GCA_000010525.1_BAF89682.1:0.2932033437,GCA_000017645.1_ABS66878.1:0.3721967464)100:0.095010,(GCA_000092925.1_ADH87654.1:0.1391735223,GCA_900100155.1_SCW57297.1:0.1881572442)100:0.140933)100:0.348102)99:0.092553,(GCA_900104485.1_SDB50639.1:0.3404809436,GCA_900129325.1_SHF76959.1:0.3622160189)99:0.153767)55:0.026243,(((GCA_000304315.1_CCJ08378.1:0.3870085211,(GCA_900148505.1_SHO62381.1:0.4469968692,(GCA_000019945.1_ACB78739.1:0.3367993460,GCA_000022085.1_ACL59622.1:0.2120361278)100:0.355415)97:0.033396)11:0.060984,((GCA_002117405.1_ARN82002.1:0.3773705338,(GCA_001644125.1_OAI23578.1:0.1300267662,GCA_001675455.1_OBS53714.1:0.0814066674)100:0.227493)100:0.082013,GCA_900187365.1_SNB73003.1:0.5922782748)87:0.091746)89:0.121435,((((GCA_000021745.1_ACK52196.1:0.3198412367,(GCA_900114285.1_SFK32890.1:0.4258878700,GCA_000019845.1_ACB96667.1:0.5096130642)79:0.086903)80:0.088492,((GCA_001271345.1_ALA17131.1:0.0454597888,GCA_001887265.1_APF38746.1:0.1155196945)100:0.257703,(GCA_001017175.1_KLK94437.1:0.1225150839,GCA_900102135.1_SCZ09840.1:0.0818716880)100:0.459113)99:0.074077)77:0.070009,(GCA_000143145.1_ADJ25152.1:0.3229956425,((GCA_000981545.1_CPR18002.1:0.0000021956,GCA_900104305.1_SDO24997.1:0.0000022204)100:0.385898,GCA_000503895.1_AHB47261.1:0.3542160877)78:0.064745)100:0.230490)63:0.061076,(GCA_001741865.1_AOO80497.1:0.2285759595,GCA_900102525.1_SDG55795.1:0.1472407163)100:0.459209)73:0.045870)73:0.041371)48:0.023174,(((((GCA_000166055.1_ADP69949.1:0.0243476784,GCA_000636015.1_KAI96288.1:0.0055290953)100:0.370613,((GCA_000828475.1_BAQ15764.1:0.1868963315,GCA_001723285.1_ODS01268.1:0.1198646761)100:0.270639,GCA_001708935.1_ODA68058.1:0.3297759396)100:0.211993)83:0.065202,((((GCA_000013025.1_ABI76505.1:0.1468119160,GCA_000685315.1_KCZ97911.1:0.0535139978)100:0.223682,(GCA_000023785.1_ACT60786.1:0.4547680078,GCA_000152825.2_ADM08919.1:0.7731992044)78:0.106246)81:0.101441,GCA_000152745.1_EAP90345.1:0.2915474564)98:0.157941,(GCA_000014745.1_ABI67272.1:0.3155230702,GCA_900103475.1_SDM18990.1:0.1745897523)98:0.119389)98:0.244477)53:0.087587,(GCA_001402875.1_ALK11010.1:0.0000024393,GCA_001459775.1_CUU43672.1:0.0000024785)100:0.545068)44:0.014985,(GCA_000496075.1_ESR26090.1:0.4434225644,GCA_900102695.1_SCZ34935.1:0.5006289218)88:0.093852)46:0.069822)47:0.089971)48:0.112525,(((((((((GCA_000009985.1_BAE52974.1:0.2752886733,GCA_000513295.1_CDL00111.1:0.4721246743)100:0.197038,(GCA_000294655.1_CCG39698.1:0.1773635684,GCA_900108475.1_SEH35189.1:0.1661245296)100:0.282864)100:0.256977,(GCA_000175255.2_AEH62424.1:0.1411223910,GCA_000218875.1_AEI37434.1:0.1300861492)100:0.545944)70:0.059095,(GCA_900101965.1_SDE49700.1:0.3735849397,GCA_900156605.1_SIS55123.1:0.5045765641)79:0.092266)91:0.096829,GCA_000013085.1_ABC20958.1:0.4408212534)17:0.063398,((((((GCA_000010725.1_BAI73475.1:0.0851307111,GCA_000632475.2_AIB13132.1:0.1034683567)100:0.174222,((GCA_000576635.1_EWY40512.1:0.0791359511,GCA_000936425.1_KJB95696.1:0.1012619921)100:0.314220,((GCA_000016185.1_ACJ00143.1:0.2680599022,((GCA_000225995.2_EGY01917.1:0.0000021765,GCA_000730165.2_ASG19460.1:0.0085169036)100:0.145646,GCA_002251795.1_OYQ35231.1:0.2577013046)100:0.169973)100:0.124113,GCA_000024465.1_ADE39846.1:0.8722532843)81:0.084586)92:0.077676)95:0.085260,((((GCA_000017565.1_ABS65166.1:0.2558699639,GCA_000739695.1_GAK43738.1:0.2411206050)94:0.040907,(GCA_001746755.1_OEJ64395.1:0.3349847185,((GCA_000300235.2_AJD54030.1:0.0975902975,GCA_000300275.1_EKF10061.1:0.0000020630)100:0.308751,GCA_900093605.1_SCA56488.1:0.2335621967)100:0.330935)95:0.150363)90:0.060491,((GCA_900177295.1_SMF08509.1:0.0000026853,GCA_900188055.1_SNR35357.1:0.0000024427)100:0.312918,(GCA_900172325.1_SLN18312.1:0.3365584921,(GCA_000226315.1_AEP10075.1:0.0565556644,GCA_000348745.1_AGH98491.1:0.0283783921)100:0.479555)59:0.080622)86:0.133794)74:0.084225,(((GCA_000264455.2_AFK55286.1:0.0641393052,GCA_001601315.1_KYO57536.1:0.0179810205)100:0.201570,GCA_002251755.1_OYQ25765.1:0.7519998400)99:0.108676,GCA_900167455.1_SKA03729.1:0.5534458912)94:0.137938)63:0.070399)65:0.076824,((((((((((((((GCA_000013005.1_ABC64210.1:0.0443039000,GCA_000715015.1_KEO88572.1:0.0976077758)100:0.043104,GCA_001281485.1_ALE15546.1:0.0685647377)100:0.039505,GCA_001008165.2_AKH42691.1:0.1967603665)99:0.035388,((GCA_001663175.1_ANK11983.1:0.1589033403,(GCA_001304795.1_ALG60040.1:0.0000024427,GCA_001306275.1_KPM18707.1:0.0000024427)100:0.201762)81:0.044004,GCA_001677335.1_OBV09852.1:0.1388370057)84:0.031639)85:0.034706,GCA_001028705.1_AKM09002.1:0.0647603677)87:0.139597,GCA_001661675.2_ARU16826.1:0.2529555587)100:0.224067,GCA_000013325.1_ABD24455.1:0.2198685987)90:0.054204,GCA_000235975.2_EHJ61578.1:0.1554830798)98:0.077975,(GCA_000091125.1_BAI96788.1:0.0197123495,GCA_000147835.3_AEG48713.1:0.0667579440)100:0.337188)66:0.091782,(GCA_000013985.1_ABF54450.1:0.2117468999,GCA_001610975.1_AMU94190.1:0.0850649865)19:0.025752)58:0.067269,(GCA_002218195.1_ASK89464.1:0.0579259364,GCA_900128895.1_SIN59719.1:0.0649733932)100:0.207388)50:0.075799,(GCA_001586395.2_KZB94614.1:0.1719409403,(GCA_001295965.1_KPF71968.1:0.0737778938,GCA_001713435.1_AOG02319.1:0.0825505695)100:0.299763)99:0.112209)99:0.175237,(GCA_000016765.1_ABQ66574.1:0.0868994183,(GCA_002355275.1_ATE64998.1:0.0000029558,GCA_002367875.1_PCE44272.1:0.0000024913)100:0.072802)100:0.261002)85:0.094509,GCA_000315795.1_EKV30450.1:0.5335237910)81:0.179431)74:0.062021,(GCA_000968135.1_CCQ72229.1:0.3718325235,GCA_000689395.1_CDO59802.1:0.5461980891)61:0.069290)54:0.046995,(GCA_000767795.1_KGM32058.1:0.0338903240,GCA_002195995.1_OWJ66601.1:0.0210349417)100:0.487327)43:0.045754)20:0.080550,GCA_900199215.1_SNT67674.1:0.6310417233)63:0.075431,(((GCA_900100455.1_SDH58469.1:0.4078720612,(GCA_000342165.1_EMD83605.1:0.3753947318,GCA_002211145.1_OWV33106.1:0.2046617985)100:0.298963)60:0.081106,(((((((((((GCA_000011685.1_AAW61035.1:0.0285594348,(GCA_000723565.1_CDG34416.1:0.0730621796,GCA_002003665.1_OOL18272.1:0.0456119161)100:0.507548)92:0.061014,GCA_000234355.2_EHH67076.1:0.1473153728)100:0.231380,GCA_000617865.1_GAJ28114.1:0.2595633868)87:0.100754,GCA_002005465.1_AQS89411.1:0.1841430015)71:0.087735,(GCA_001787335.1_AOX17675.1:0.0122241033,GCA_001787355.1_AOX20557.1:0.0094072245)100:0.223872)74:0.088656,(GCA_000724025.1_CDG40897.1:0.1032281504,GCA_001547995.1_BAT20736.1:0.1253753236)100:0.363985)95:0.097948,GCA_000963885.1_GAN52922.1:0.4719970708)99:0.133237,(GCA_000021325.1_ACI51415.1:0.2401271416,((GCA_000182745.1_BAK83655.1:0.0901872039,GCA_000208635.2_EGG75150.1:0.0173757457)100:0.101520,GCA_000964505.1_GAN99816.1:0.0376985072)100:0.171139)100:0.221511)100:0.157359,((GCA_002005445.1_AQS86435.1:0.5366813252,GCA_002173735.1_ARW47406.1:0.4580724964)100:0.269377,(GCA_000231445.2_EHD14418.1:0.0000020493,GCA_002153535.1_OUI78210.1:0.0000026868)100:0.505846)100:0.154061)97:0.078941,(((GCA_000014285.2_ABI63326.1:0.0235706568,GCA_000576085.2_AHJ64347.1:0.0105046747)100:0.445572,(((GCA_000016725.1_ABQ31691.1:0.0000024427,GCA_000202835.1_BAJ82167.1:0.0000024427)100:0.335931,(GCA_000306035.1_EKM99787.1:0.1604704190,GCA_000964385.1_GAN79977.1:0.2012939431)100:0.271614)100:0.257406,((GCA_000164635.1_EFH09270.1:0.4276954470,(GCA_900101615.1_SDC21325.1:0.0000024427,GCA_900104205.1_SDB13731.1:0.0000024427)100:0.225919)82:0.098523,GCA_900141905.1_SHI31947.1:0.1862771493)94:0.210275)92:0.064871)94:0.092262,GCA_000964365.1_GAN77059.1:0.3945052728)92:0.039301)100:0.280924,(GCA_000014865.1_ABK44138.1:0.5226896505,GCA_002109495.1_OSM04324.1:0.5111794329)100:0.277907)90:0.145813)53:0.024369,((GCA_900101935.1_SDD25192.1:0.4034826665,GCA_001982645.1_ONG40468.1:0.8721395668)94:0.193953,(GCA_900100655.1_SDG40856.1:0.3399682303,((((GCA_000013005.1_ABC64431.1:0.2724838411,GCA_001281485.1_ALE17575.1:0.2730819006)98:0.054546,((((GCA_000153705.1_EAU42296.1:0.2494049300,GCA_900176465.1_SMC84362.1:0.2452209755)100:0.087299,GCA_900104035.1_SDN65412.1:0.4904664210)99:0.150131,(GCA_000153465.1_EAS48712.1:0.3239511499,(GCA_000800175.1_KHJ53334.1:0.0195915413,GCA_900141975.1_SHJ70746.1:0.0646861156)100:0.841728)92:0.320782)89:0.093331,(GCA_000179775.1_EFL89196.1:0.4178852394,GCA_001403795.1_CTQ49715.1:1.0640648593)90:0.258232)75:0.085638)90:0.327293,GCA_002211145.1_OWV34694.1:0.6790643984)79:0.105236,GCA_002238045.1_OXT02890.1:0.7101264737)100:1.874841)85:0.512052)68:0.117877)46:0.093986)27:0.033926,(((GCA_000299935.1_EKE78403.1:0.1651893104,GCA_001618175.1_KZD12929.1:0.2671426098)100:0.183616,(((GCA_000319385.1_AFX98623.1:0.2332236634,GCA_000510265.1_AHC73483.1:0.0973800467)100:0.482306,GCA_900102465.1_SDF74151.1:0.1857526954)100:0.225775,(GCA_002251735.1_OYQ17549.1:0.5163935757,GCA_001192655.1_GAO98595.1:0.9887452255)91:0.070157)91:0.037380)88:0.071191,GCA_001611975.1_AMW35507.1:0.7150337745)62:0.062047)47:0.065181)73:0.160708,GCA_002117145.1_ARN84062.1:0.8420983693)73:0.127665,GCA_000742835.1_AIK97174.1:0.4891282920)74:0.149586,((((((GCA_000008385.1_AAW70953.1:0.1503891090,GCA_000953315.1_CDR79162.1:0.0866940657)100:0.404751,((GCA_000026005.1_CAH57960.1:0.1917887801,GCA_000964755.1_KJV65843.1:0.1831221218)100:0.264528,(GCA_000964795.1_KJV69645.1:0.3856062341,(GCA_000011945.1_AAV86441.1:0.0261567436,GCA_000024505.1_ACZ49437.1:0.0000022285)100:0.566980)99:0.103737)99:0.109226)100:0.330327,(GCA_000219355.1_AEI88590.1:0.4829169628,(GCA_000022525.1_ACT69229.1:0.5572059351,GCA_000632985.1_AHX11191.1:0.2110629665)100:0.702152)91:0.100359)92:0.122465,GCA_000815465.1_KIE05880.1:0.6822173724)99:0.121002,((((((((((((((GCA_000011345.1_BAC09193.1:0.0099330272,GCA_000505665.1_AHB88289.1:0.0141861806)100:0.409422,GCA_001870225.1_APB34597.1:0.4027744431)80:0.048462,(((((GCA_000014265.1_ABG52381.1:0.1448954715,GCA_002260545.1_OZH55289.1:0.1017231439)100:0.213227,(GCA_000180455.1_CBN57814.1:0.1414068639,(GCA_000214075.2_EGK86849.1:0.0181925278,GCA_000317475.1_AFZ05737.1:0.0251413588)100:0.148942)100:0.077421)100:0.068710,(((GCA_000176895.2_CCE15690.1:0.0000024427,GCA_000307915.1_EKD11703.1:0.0000024427)100:0.231979,(GCA_000710505.1_KEI67011.1:0.0574656939,GCA_900009265.1_CUR16317.1:0.0308495514)100:0.340517)87:0.084133,(GCA_000478195.2_ERT04767.1:0.1192100837,GCA_000972705.2_KKD39505.1:0.0961632499)100:0.106445)94:0.129989)89:0.071981,((((GCA_000155555.1_EDX75237.1:0.2718130427,(GCA_000211815.1_EGJ35230.1:0.0749247200,GCA_001942495.1_OLT59748.1:0.0331613282)100:0.123850)88:0.077776,(GCA_000317515.1_AFZ19435.1:0.2764454552,((GCA_000317105.1_AFY81768.1:0.1842764592,GCA_001276715.1_KOR35181.1:0.2365147055)99:0.113300,GCA_001904725.1_OKH36372.1:0.1583598223)93:0.042993)79:0.032170)93:0.052656,GCA_001746915.1_OEJ75326.1:0.2326332697)95:0.066023,(GCA_000317495.1_AFZ11201.1:0.2805495957,(((GCA_000317555.1_AFZ31870.1:0.0388256829,GCA_001904655.1_OKH21406.1:0.0070968647)100:0.228376,GCA_000952155.1_KJH73241.1:0.2111054411)84:0.042937,GCA_000317125.1_AFY87021.1:0.3087327700)100:0.119057)94:0.073043)93:0.035579)91:0.058329,(((((((((((GCA_000020025.1_ACC82415.1:0.1424121522,GCA_000316575.1_AFY33774.1:0.0976932578)88:0.013648,(((GCA_002368055.1_BAZ72433.1:0.0000024427,GCA_002368295.1_BAY97059.1:0.0000024427)100:0.013734,GCA_002368275.1_BAY93513.1:0.0141430958)100:0.079403,((GCA_000196515.1_ADI64595.1:0.1146348518,(GCA_002368075.1_BAZ82999.1:0.0404690493,((GCA_000175835.1_EFA70419.1:0.0000024427,GCA_001432185.1_KRH97430.1:0.0000024427)94:0.000003,(GCA_002368135.1_BAZ89531.1:0.0080289500,GCA_000175855.1_EFA71748.1:0.0413806832)100:0.008098)100:0.281477)100:0.110532)100:0.060982,((GCA_000312705.1_AFW94995.1:0.0829375602,(GCA_000789435.1_KHG41486.1:0.0286395817,GCA_002368115.1_BAZ88467.1:0.0146869170)100:0.075732)100:0.082605,GCA_000317695.1_AFZ57035.1:0.0695612388)31:0.026809)100:0.186095)96:0.052919)87:0.039753,GCA_000204075.1_ABA21353.1:0.1102573004)76:0.029673,(GCA_000169135.1_EAW46090.1:0.0405637254,GCA_002218065.1_GAX35785.1:0.0218407291)100:0.121981)81:0.019497,GCA_002367975.1_BAY16600.1:0.1356930346)79:0.031967,GCA_000317535.1_AFZ25812.1:0.1233778679)100:0.059484,GCA_000316665.1_AFY53973.1:0.3227989981)65:0.030607,(GCA_000317435.1_AFZ03769.1:0.1776446434,(GCA_001456025.1_KST68173.1:0.0000022577,GCA_001456025.1_KST68836.1:0.0000022627)100:0.232252)96:0.063995)92:0.045790,(GCA_000350105.1_CCH66977.1:0.0000026280,GCA_000350125.1_CCH65335.1:0.0232106592)100:0.483811)86:0.038046,((GCA_000346485.2_KYC37894.1:0.0485529855,GCA_000760695.2_KIE07205.1:0.0672003886)100:0.114496,GCA_000828085.2_KIJ80851.1:0.1260320664)99:0.075695)84:0.016197,((GCA_000231365.2_EHC08903.1:0.0173427376,GCA_001904645.1_OKH14279.1:0.0000025141)100:0.132143,(GCA_001275395.1_KOP26190.1:0.0674027031,(GCA_000934435.1_KIY14810.1:0.0000025054,GCA_001990805.1_ONN62347.1:0.0000020968)100:0.172951)100:0.047235)100:0.133526)90:0.061764)90:0.116920)77:0.047805,GCA_001637395.1_OAB63522.1:0.4887608170)75:0.057518,((((((GCA_000017845.1_ACB50618.1:0.1392549829,(GCA_000167195.1_EAM50058.1:0.0000028911,GCA_000235665.2_EHJ11891.1:0.0000024427)100:0.071614)100:0.290875,((GCA_000284135.1_BAL28933.1:0.0000023229,GCA_000478825.2_AIE75915.1:0.0663210760)100:0.283018,GCA_000332035.1_ELR98132.1:0.5155060953)95:0.047012)92:0.045330,((((GCA_000317675.1_AFZ53699.1:0.1581072846,(GCA_001548095.1_BAQ62335.1:0.1511457052,GCA_001548115.1_BAQ65129.1:0.1922067887)44:0.053812)100:0.153686,GCA_001747005.1_OEJ80183.1:0.1565681938)100:0.133174,(GCA_000297435.1_CCI31443.1:0.0000026988,GCA_000312205.1_CCI06185.1:0.0076211217)100:0.352144)62:0.017557,GCA_000332055.1_ELS03025.1:0.2680646108)77:0.037755)71:0.055459,(GCA_000021825.1_ACK73543.1:0.1698517142,(GCA_000317025.1_AFY77303.1:0.0373739625,GCA_001904635.1_OKH21904.1:0.0106588432)100:0.234516)99:0.100003)74:0.043937,((GCA_000317575.1_AFZ37077.1:0.0680444361,GCA_002355455.1_BAU66007.1:0.0256973240)100:0.162309,GCA_002368355.1_BAZ45270.1:0.4376926113)91:0.048383)97:0.091975,((GCA_000317615.1_AFZ51955.1:0.1763406046,GCA_000317635.1_AFZ45614.1:0.1758287913)100:0.379244,(GCA_000018105.1_ABW29045.1:0.2886807281,GCA_002075285.2_ASC74068.1:0.3735072119)96:0.079068)49:0.000003)86:0.037623)73:0.062918,((GCA_000332215.1_ELS30718.1:0.3624352344,GCA_000317065.1_AFY70077.1:0.3214162266)100:0.144789,GCA_000817775.1_KIF41376.1:0.3684506977)72:0.041084)65:0.035584,((GCA_000317045.1_AFY64941.1:0.2567793190,GCA_002142475.1_BAS55989.1:0.3472289326)97:0.092495,GCA_000317145.1_AFY93953.1:0.5492979585)57:0.036423)53:0.019488,(GCA_001904615.1_OKH10862.1:0.2814096849,GCA_000473895.1_ERN41138.1:0.4866067473)77:0.090557)70:0.041197,(GCA_000012525.1_ABB56479.1:0.2923145765,GCA_001904775.1_OKH45419.1:0.5298353747)61:0.042972)72:0.159811,(GCA_000155635.1_EDY39691.1:0.3201043326,GCA_000316515.1_AFY28593.1:0.0977144114)100:0.578178)67:0.187078,(GCA_000011385.1_BAC88597.1:0.3043950235,GCA_000484535.1_AGY59242.1:0.2201721703)100:1.550087)90:0.317677,(GCA_000346485.2_KYC40276.1:0.0743282707,GCA_000760695.2_KIE10629.1:0.0972417973)100:0.863144)98:0.424916,((GCA_001765415.1_AOR38090.1:1.8789640782,GCA_900141905.1_SHJ46623.1:2.7808871494)70:0.394691,(GCA_000011385.1_BAC89762.1:0.4347539285,GCA_000484535.1_AGY59144.1:0.0607335263)100:2.914782)98:0.641866)98:0.343105,((((GCA_000011465.1_CAE19261.1:0.4454190803,GCA_000760175.1_KGG12388.1:0.6587141007)84:0.120147,GCA_001182765.1_CRY92224.1:0.5898345452)73:0.112003,(GCA_000153525.1_EAS84955.1:0.1120885364,GCA_000155895.1_EDZ59797.1:0.1379393568)100:0.616500)81:0.101637,(GCA_000982415.1_KKJ78358.1:0.0893314516,GCA_001026905.1_KLN59521.1:0.0159824320)100:0.469263)100:0.972050)98:0.537621)71:0.055175,((GCA_000010205.1_BAG41404.1:0.1717361595,GCA_000964595.1_KJV56356.1:0.1938165237)100:0.677580,(GCA_000012385.1_ABE05387.1:0.1393839722,GCA_000195735.1_CAA15174.1:0.2877707272)100:0.394879)100:0.325143)74:0.114552)100:0.685718)100:0.126788)100:0.230724);
