# Supplementary material for: Assessing the accuracy of phylogenetic rooting methods on prokaryotic gene families
Source: PLoS One. 2020 May 15;15(5):e0232950. doi: 10.1371/journal.pone.0232950 (PMC7228096; doi:10.1371/journal.pone.0232950)
Supplement: S2 Dataset — (ZIP) [file pone.0232950.s003.zip › EmpiricalDataset/GeneTrees_IQTree/000240.aln.treefile]

(GCA_000006905.1_AAK23835.1:0.0129379133,GCA_000092285.1_ADG10612.1:0.0297510206,((GCA_000017265.1_ACG78128.1:0.2791407409,GCA_001425915.1_KQW71480.1:0.2817834856)100:0.131710,((GCA_000144605.1_ADL01487.1:0.2958491556,GCA_002205555.1_ASD28282.1:0.3438140699)100:0.213840,(((((GCA_000013025.1_ABI78614.1:0.0903609958,GCA_000685315.1_KCZ98173.1:0.0863915309)100:0.392023,GCA_000023785.1_ACT59136.1:0.7898132153)100:0.178107,(GCA_000152825.2_ADM10037.1:0.6342479194,GCA_900199215.1_SNT73255.1:0.4856034224)100:0.383538)15:0.106580,((((GCA_000689395.1_CDO60934.1:0.6493301420,((((((((((((((((((GCA_000007125.1_AAL52220.1:0.0044769735,GCA_000157815.1_EEY00298.1:0.0045584992)100:0.060370,(GCA_000017405.1_ABS14968.1:0.0000021892,GCA_000585655.1_EXL05738.1:0.0045741952)100:0.022405)100:0.071268,GCA_001558695.1_KXF77302.1:0.0930701696)100:0.082590,(GCA_900104355.1_SDN79794.1:0.0387918098,GCA_900113985.1_SFI92670.1:0.0323638351)100:0.100434)100:0.060665,GCA_900113935.1_SFI75817.1:0.2559708059)48:0.034640,((GCA_000014245.1_ABG63172.1:0.2185375576,(GCA_000300335.1_EKF17317.1:0.1017686586,GCA_000300515.1_EKF41102.1:0.1503028094)100:0.071924)100:0.037882,(GCA_000022725.1_ACS51327.1:0.1417627473,GCA_000341385.1_AGF75874.1:0.2123732180)100:0.704612)69:0.032801)31:0.035795,(((GCA_000585625.1_EXL09078.1:0.1085785151,GCA_002075885.1_OQM76657.1:0.1478963831)100:0.049666,(GCA_001510895.1_KUM28127.1:0.0666296823,GCA_001618845.1_AMY00061.1:0.0679005229)100:0.028066)100:0.054041,(GCA_001424795.1_KQU75342.1:0.0398268731,GCA_001605015.1_AMS42857.1:0.0370354628)100:0.074683)100:0.091419)47:0.050334,(((((GCA_000016285.1_ACM36742.1:0.1998974277,(GCA_001578105.1_AMM84878.1:0.0879001247,GCA_002043005.1_AQZ52742.1:0.0811489360)100:0.256398)29:0.035602,(((((GCA_000017145.1_ABR60310.1:0.0887724087,GCA_000018545.1_ACP25312.1:0.1377178365)100:0.021840,(GCA_000697965.2_ANK72470.1:0.0918211019,GCA_002288525.1_ASY63046.1:0.0957724620)99:0.018445)99:0.070538,(GCA_001687365.1_OBZ92474.1:0.0558013478,GCA_001885585.1_OJF93337.1:0.1036761690)100:0.050221)100:0.031671,(GCA_001267455.1_KOC73827.1:0.0233146406,GCA_001652565.1_ANH04172.1:0.0269941812)100:0.076755)100:0.068601,(GCA_000092025.1_AAK87590.2:0.1363140811,((GCA_000092045.1_ABC91029.1:0.0395153295,GCA_000769405.1_KPN28664.1:0.0222787194)100:0.174684,((GCA_000722615.1_KEQ05960.1:0.0000029815,GCA_000722625.1_KEQ11075.1:0.0000025959)100:0.060541,(GCA_000731295.1_CDN54072.1:0.0089968073,GCA_000731315.1_CDN47940.1:0.0041937122)100:0.090727)99:0.034984)99:0.050978)100:0.037456)78:0.041311)90:0.036079,(GCA_000325745.1_AGA64863.1:0.3647330099,GCA_000496595.1_AHA27967.1:0.8050761066)100:0.407410)89:0.038898,(GCA_000154705.2_EDQ33395.1:0.0990919618,GCA_001703635.1_OCW58666.1:0.2399540885)100:0.223604)95:0.052214,GCA_001293565.1_KPB01457.1:0.3494586805)47:0.031332)90:0.047869,((GCA_000179775.1_EFL90127.1:0.3639531551,((((((((((((GCA_000011965.2_AAV95287.1:0.1448951680,(((GCA_000152805.1_EAQ11556.1:0.1920392934,GCA_900177545.1_SMH56819.1:0.3414724251)100:0.116976,(GCA_001307765.1_KPN62437.1:0.2113181675,GCA_900109955.1_SEW17497.1:0.1607623486)100:0.119012)100:0.079741,GCA_000153305.1_EAR51649.1:0.2535954325)96:0.052270)93:0.056967,(((((GCA_000203975.3_KID10456.1:0.0691954207,GCA_000511355.1_AHD00683.1:0.0678516210)100:0.052646,(GCA_001678945.1_ANP35149.1:0.1601465204,(GCA_000511385.1_AHD09611.1:0.1001878304,(GCA_001258055.1_CRL14270.1:0.0000021006,GCA_900113345.1_SFG23373.1:0.0000021312)100:0.133585)100:0.117658)98:0.051614)98:0.070673,GCA_000376545.2_ANP40533.1:0.1364940370)97:0.029494,GCA_900102795.1_SCZ57953.1:0.1826535358)100:0.052683,GCA_900109035.1_SEJ14917.1:0.1657855535)91:0.018899)94:0.065844,(((((((((GCA_001458175.1_CUH53722.1:0.0765600309,GCA_900114415.1_SFK62283.1:0.1107543558)97:0.031966,GCA_900142085.1_SHK10947.1:0.1316761982)97:0.038077,GCA_900172225.1_SLN42566.1:0.1033761577)80:0.015768,(GCA_900129685.1_SHG29668.1:0.2010992944,GCA_900110425.1_SEO46434.1:0.1792600861)90:0.074593)86:0.034357,(GCA_900116455.1_SFU21577.1:0.1482472560,(((GCA_000014045.1_ABG32231.1:0.0212336602,GCA_000154785.2_AEI93849.1:0.0295693828)100:0.170160,(GCA_000814025.1_KIC48771.1:0.0232876026,GCA_001969365.1_APX11524.1:0.0538563074)100:0.133062)100:0.043566,(GCA_000152605.1_EAP84197.1:0.1573766927,(GCA_000622405.1_KIN69636.1:0.1519692228,(GCA_000155735.2_AGI72956.1:0.1165334641,GCA_900110135.1_SEO17165.1:0.0929940929)100:0.256291)21:0.012829)99:0.104858)81:0.041401)75:0.042050)64:0.019430,GCA_000172095.1_EDQ04595.1:0.1883829206)82:0.026692,GCA_002210095.1_OWU77274.1:0.2276247804)76:0.036976,(((GCA_900172355.1_SLN65488.1:0.1800851140,GCA_900184815.1_SMX24484.1:0.2116669321)99:0.082954,(GCA_900115595.1_SFP60863.1:0.1703362688,GCA_000299575.1_EKE43513.1:0.3062134067)98:0.071671)38:0.013861,(((GCA_000018145.1_ABV93365.1:0.1352108232,(GCA_001404155.1_CRK74374.1:0.0000028747,GCA_900114125.1_SFJ46997.1:0.0000029324)100:0.211410)100:0.060134,GCA_000161835.1_EET48568.1:0.2099603247)83:0.043924,(GCA_000836695.1_KIQ68761.1:0.2272733954,GCA_001981245.1_APX88731.1:0.2569418275)99:0.080440)53:0.012527)70:0.030726)76:0.048367,(((((GCA_900115815.1_SFQ24993.1:0.1554611491,(GCA_900111875.1_SFB14497.1:0.1583841759,GCA_900116005.1_SFR19576.1:0.1900498027)100:0.165569)87:0.043832,GCA_000152625.1_EAP76375.1:0.3094058382)92:0.053937,((GCA_001247715.1_KNX42224.1:0.1417960585,GCA_900172295.1_SLN13504.1:0.1433953698)100:0.071849,GCA_001890925.1_OJI94813.1:0.2655316557)84:0.036478)93:0.033261,(GCA_900107355.1_SDY55705.1:0.2930898053,GCA_900156525.1_SIT77913.1:0.2476857435)92:0.080352)65:0.017411,((GCA_001458355.1_CUH62804.1:0.1502464848,GCA_900110775.1_SEP58017.1:0.1331014232)100:0.067936,GCA_900100005.1_SDH95325.1:0.1375677154)98:0.050683)80:0.044047)67:0.037763)70:0.023168,(((((((GCA_000153725.1_EAU45959.1:0.0583037079,GCA_900102075.1_SDE52745.1:0.1230957371)100:0.045265,((GCA_001969385.1_APX25515.1:0.0000025959,GCA_900112435.1_SFD69511.1:0.0000025959)100:0.076728,GCA_001975705.1_APZ51332.1:0.0945298723)100:0.037217)97:0.034982,((GCA_001687105.1_ANT59406.1:0.0480275060,GCA_900116195.1_SFS32412.1:0.0508306784)100:0.099899,GCA_900100085.1_SDJ14332.1:0.1740853287)99:0.076100)71:0.025719,GCA_000442255.1_EPX85031.1:0.1448153810)94:0.043472,((((((GCA_000169415.1_EBA09539.1:0.1949390893,GCA_900184945.1_SMX50111.1:0.1103370907)56:0.023523,((GCA_002211155.1_OWV63105.1:0.0000020245,(GCA_002211225.1_OWV49703.1:0.0000025959,GCA_900101505.1_SDC33801.1:0.0000020811)100:0.004830)100:0.004923,GCA_002211205.1_OWV64452.1:0.0145147155)100:0.079747)54:0.032667,(GCA_002237555.1_ASP21623.1:0.0357266318,GCA_900188425.1_SNR96680.1:0.0229384784)100:0.057273)55:0.041284,(GCA_900107235.1_SDX98142.1:0.1381740950,GCA_001458375.1_CUH76804.1:0.2265113586)99:0.040033)80:0.061796,GCA_001482405.1_KUF11463.1:0.1217167009)96:0.044327,(GCA_001038505.1_KMK67622.1:0.1089407617,(GCA_900188035.1_SNR41374.1:0.0637547423,(GCA_002115725.1_OSQ57561.1:0.0552822643,GCA_002115805.1_OSQ47316.1:0.0229958997)100:0.164121)100:0.064224)100:0.080410)77:0.056090)73:0.043019,GCA_000521865.1_ETX29079.1:0.1468927410)76:0.058686,(GCA_900095785.1_SCM68271.1:0.0000020025,GCA_900115865.1_SFQ20698.1:0.0000025959)100:0.248044)52:0.044570)68:0.021071,(GCA_001205715.1_KNG95233.1:0.1645301154,(GCA_001046955.1_AKO96660.1:0.0088862954,GCA_900109145.1_SEI77989.1:0.0053331613)100:0.264951)95:0.105523)60:0.017006,(GCA_900172235.1_SLN10327.1:0.1652689803,(((GCA_000647975.1_KAJ55366.1:0.1611303057,GCA_000671395.1_KCV83768.1:0.1773138712)94:0.071694,((GCA_001305615.1_ALG90334.1:0.1377510858,GCA_900184935.1_SMX34832.1:0.1156041829)66:0.051423,(GCA_001548075.1_BAQ69541.1:0.0000026571,GCA_001633165.1_ANB34562.1:0.0094030085)100:0.274544)52:0.018248)89:0.052612,(GCA_900099935.1_SDI19269.1:0.1331693279,(GCA_900112335.1_SFC45883.1:0.1095811555,GCA_900188335.1_SNS74982.1:0.1449348087)100:0.123772)100:0.074716)100:0.068112)82:0.091834)50:0.019609,(((((GCA_000155735.2_AGI71556.1:0.1216276307,GCA_001187845.1_AKS45907.1:0.0822396388)100:0.106858,GCA_900172275.1_SLN17158.1:0.1925809970)100:0.156863,(GCA_000442275.2_EPX79062.1:0.0607023031,GCA_900111945.1_SFR48656.1:0.1059546468)100:0.088754)99:0.081443,((((GCA_000765015.1_KGK79078.1:0.0215104934,GCA_900141945.1_SHI56184.1:0.0060805911)100:0.243624,(GCA_001403795.1_CTQ50464.1:0.1526956859,GCA_900109285.1_SEK92798.1:0.1379715078)100:0.179442)92:0.053700,GCA_000812665.2_AML52907.1:0.3043138959)99:0.068644,GCA_000738435.1_AII87160.1:0.2937283951)70:0.026061)91:0.067306,((GCA_900113405.1_SFG06517.1:0.0000025959,GCA_900172315.1_SLN10717.1:0.0000025959)100:0.256094,GCA_900102905.1_SDK60573.1:0.3534091275)94:0.066911)75:0.054657)68:0.025622,(((GCA_001517585.1_CUX80523.1:0.1938416855,GCA_900107025.1_SDX62087.1:0.2162511459)90:0.058446,(GCA_000223375.1_AEM40785.1:0.0000024669,GCA_001399515.1_ALJ80952.1:0.0000023108)100:0.430240)66:0.025161,(GCA_900114485.1_SFK82352.1:0.2175520226,((GCA_900110115.1_SEM84122.1:0.0190163783,GCA_900141995.1_SHI39979.1:0.0046438477)100:0.300663,GCA_000600975.2_EYD73683.1:0.3777469537)93:0.062906)94:0.074607)92:0.088384)75:0.033948,((((((GCA_000012905.2_ABA79608.1:0.2013596722,(GCA_900110025.1_SEM80011.1:0.1246266997,GCA_900110135.1_SEM82072.1:0.2965207246)96:0.041542)100:0.057814,GCA_900156815.1_SIS63959.1:0.1740195323)100:0.060875,(GCA_900141735.1_SHJ16838.1:0.2242960842,((GCA_000442315.1_EPX86188.1:0.3580583354,GCA_000600335.2_EYD76642.1:0.1396906657)100:0.043079,GCA_000442315.1_EPX86189.1:0.4393592459)100:0.081831)100:0.099774)92:0.063569,GCA_001620265.1_AMY68671.1:0.2751029805)40:0.012406,(((GCA_000021865.1_ADE85620.1:0.2647517555,(GCA_000714535.1_KEO51888.1:0.1196223892,GCA_000715505.1_KEP71568.1:0.2417151624)100:0.161137)100:0.081222,GCA_000740785.1_KFI24503.1:0.3424146027)99:0.076840,(GCA_000203895.1_ABL72036.1:0.2115105092,GCA_000444995.1_AGT09111.1:0.2022061888)100:0.273095)80:0.051323)42:0.045385,(GCA_900106675.1_SDW18829.1:0.2487062741,(GCA_000740775.1_KFI34210.1:0.0640756150,GCA_000740795.1_KFI31880.1:0.0247037877)100:0.141164)48:0.042655)67:0.043208)75:0.041960,((GCA_000152725.1_EAQ01080.1:0.3226599522,GCA_900172385.1_SLN72479.1:0.1370050436)96:0.060659,(GCA_001908835.1_APO86647.1:0.2369797160,(((GCA_000299875.1_EKE72006.1:0.1940830865,GCA_900172375.1_SLN41549.1:0.2053768339)40:0.052146,GCA_900114135.1_SFJ27281.1:0.1077650692)28:0.046783,(GCA_900109555.1_SEK98904.1:0.0000020706,GCA_900172305.1_SLN54312.1:0.0000022028)100:0.243805)100:0.147920)92:0.079570)75:0.062145)84:0.009213,GCA_900142295.1_SIN89984.1:0.2859646707)97:0.078281,(((GCA_900106695.1_SDW31048.1:0.1449536430,GCA_900113695.1_SFH82720.1:0.1674116939)100:0.083173,GCA_900107585.1_SEA45563.1:0.3250851608)100:0.085913,(GCA_900111545.1_SET59635.1:0.0000021540,GCA_900143155.1_SHN69946.1:0.0000026975)100:0.325447)97:0.051605)100:0.470910)100:0.150212,GCA_002238045.1_OXS99190.1:0.5511409201)82:0.118648)85:0.066813,((GCA_000153465.1_EAS51012.1:0.2057255249,(GCA_000153705.1_EAU42552.1:0.2075415561,GCA_900176465.1_SMD03941.1:0.0906348062)100:0.160507)91:0.070066,(GCA_900104035.1_SDO78730.1:0.2207315470,(GCA_000800175.1_KHJ54274.1:0.0313210356,GCA_900141975.1_SHI69727.1:0.0306140679)100:0.288060)95:0.087482)100:0.198534)98:0.118313,(((((GCA_000148725.1_EFO29742.1:0.2032819516,GCA_001403915.1_CTQ42175.1:0.0871469524)95:0.055230,GCA_000158095.1_EEE46466.1:0.1494622997)100:0.059091,GCA_000148725.1_EFO29741.1:0.9104407474)94:0.046199,(GCA_000192745.1_ADZ70785.1:0.1472174848,(GCA_001188555.1_KND16411.1:0.0000026708,GCA_002249885.1_OXS50832.1:0.0000024654)100:0.244526)98:0.074947)100:0.146255,GCA_900105595.1_SDU12813.1:0.2680648257)97:0.054926)97:0.057263,(GCA_001907205.1_OKL42952.1:0.4131297527,(GCA_900110875.1_SER32080.1:0.1000200322,GCA_900114245.1_SFL00122.1:0.0194260378)100:0.248813)99:0.126294)97:0.078281,(GCA_900115225.1_SFO26341.1:0.2259254365,GCA_900215505.1_SNY93769.1:0.1965791553)100:0.298776)89:0.061458,(((GCA_001720135.1_ODN71254.1:0.3152067889,GCA_900129325.1_SHG08099.1:0.1867874153)73:0.066930,GCA_900148505.1_SHO61418.1:0.4914953130)81:0.131078,(GCA_900102695.1_SCZ37833.1:0.4204025587,GCA_900104485.1_SDB11488.1:0.3093892924)83:0.076113)91:0.043482)92:0.093974,(((GCA_001305515.1_KPL56143.1:0.3874245972,((GCA_000010525.1_BAF89610.1:0.2130583799,GCA_000017645.1_ABS69687.1:0.2129752308)100:0.154413,(GCA_000092925.1_ADH88657.1:0.1103184373,GCA_900100155.1_SCW92555.1:0.0625013649)100:0.283798)100:0.153699)96:0.096753,(GCA_001676615.1_OCC06293.1:0.4060442174,(((GCA_000230555.1_AEQ51548.1:0.1038994115,GCA_900100665.1_SDG66260.1:0.1407876878)100:0.166932,(GCA_000743575.1_KFL32399.1:0.1092826071,GCA_000970435.1_KKB83679.1:0.0779069367)100:0.130039)100:0.220506,GCA_002088295.1_ORE95993.1:0.6552424869)100:0.164619)92:0.080369)82:0.059749,(((((((GCA_000019845.1_ACB93760.1:0.1859152079,GCA_900114285.1_SFK39073.1:0.2768246017)92:0.058126,GCA_000730165.2_ASG24557.1:0.7197452543)99:0.119618,GCA_900187365.1_SNB59775.1:0.3311896544)94:0.036918,((GCA_000304315.1_CCJ05697.1:0.2024024912,(GCA_002117405.1_ARN80604.1:0.0219423929,GCA_002117405.1_ARN80990.1:0.0000029278)100:0.255884)98:0.095562,(GCA_001644125.1_OAI28644.1:0.0518525487,GCA_001675455.1_OBS53365.1:0.0597803308)100:0.188996)100:0.190697)98:0.065766,GCA_900104955.1_SEC15836.1:0.3109047936)99:0.095278,(((GCA_001271345.1_ALA19055.1:0.0016108585,GCA_001887265.1_APF37612.1:0.0121136604)100:0.350719,((GCA_000019945.1_ACB82559.1:0.1672722367,GCA_000022085.1_ACL60673.1:0.1217693704)100:0.187220,(GCA_001017175.1_KLK93048.1:0.0699188872,GCA_900102135.1_SCY78936.1:0.0373597033)100:0.172089)100:0.169456)66:0.074479,(GCA_000496075.1_ESR25095.1:0.4283939633,(GCA_001741865.1_AOO82309.1:0.0776675901,GCA_900102525.1_SDH04926.1:0.0947340001)100:0.447914)62:0.038294)90:0.088959)86:0.066750,(((GCA_000010525.1_BAF87045.1:0.3175133446,GCA_000017645.1_ABS65346.1:0.3158241997)100:0.092458,((((((((GCA_000011365.1_BAC49607.1:0.0125921631,GCA_000661935.1_AHY50853.1:0.0642850505)100:0.132810,((GCA_000195775.1_CAE27908.1:0.1415857974,GCA_000935205.1_KIZ39714.1:0.0860201792)100:0.047154,(GCA_001618955.1_KZD21470.1:0.0221982244,GCA_900108575.1_SEH99957.1:0.0000022764)100:0.156836)91:0.027517)86:0.037080,(GCA_000012725.1_ABA04922.1:0.0590936117,GCA_000013885.1_ABE63117.1:0.0459048329)100:0.052665)82:0.040126,GCA_000336555.1_EKS40076.1:0.0968596909)82:0.038846,((GCA_000218565.1_AEI06730.1:0.0000025959,GCA_000218585.1_AEI03153.1:0.0000025959)100:0.039393,GCA_000314735.2_EKS28439.1:0.0411997048)100:0.044904)100:0.196090,GCA_001426945.1_KQZ00730.1:0.2839726466)100:0.080274,(GCA_001579845.1_AMN42777.1:0.1995752784,GCA_002119765.1_ARQ01986.1:0.2135639827)97:0.090802)89:0.042125,GCA_002355335.1_BAT60844.1:0.3187180048)100:0.111747)100:0.086720,((GCA_001402875.1_ALK08933.1:0.0000025959,GCA_001459775.1_CUU41594.1:0.0000025959)100:0.261034,(GCA_000166055.1_ADP72086.1:0.0098529061,GCA_000636015.1_KAI95005.1:0.0125815128)100:0.610164)99:0.127451)98:0.101914)89:0.079923)82:0.048632)99:0.077892,((GCA_000828475.1_BAQ17209.1:0.0660671274,GCA_001723285.1_ODR99077.1:0.1360255232)100:0.291960,GCA_001708935.1_ODA68817.1:0.4329695456)100:0.162099)99:0.051452,((GCA_000143145.1_ADJ24151.1:0.3918445768,GCA_000503895.1_AHB49445.1:0.2525255311)100:0.164181,(GCA_000981545.1_CPR15335.1:0.0000029263,GCA_900104305.1_SDO66860.1:0.0000021966)100:0.279131)100:0.214260)100:0.122674,(GCA_000017565.1_ABS64864.1:0.4582845631,GCA_000739695.1_GAK44607.1:0.5330072518)100:0.164727)97:0.098740)43:0.055963,(((((GCA_000010725.1_BAI75723.1:0.2281609470,GCA_000632475.2_AIB13650.1:0.1761618746)100:0.277833,((GCA_000016185.1_ACI97927.1:0.2414197342,GCA_002251795.1_OYQ35795.1:0.3290536338)100:0.122413,(GCA_000225995.2_EGY01167.1:0.0041295287,GCA_000730165.2_ASG20000.1:0.0044834199)100:0.242012)100:0.227345)100:0.207851,((GCA_000576635.1_EWY37899.1:0.1886146324,GCA_000936425.1_KJB92340.1:0.1440134632)100:0.435136,(GCA_000226315.1_AEP09413.1:0.0125683113,GCA_000348745.1_AGH97867.1:0.0222025572)100:1.165544)78:0.066524)95:0.090133,(((GCA_000982415.1_KKJ77636.1:0.0299164124,GCA_001026905.1_KLN61264.1:0.0000023696)100:0.600209,GCA_900100655.1_SDF68878.1:0.7156961163)89:0.110388,GCA_001637395.1_OAB57289.1:0.6244464712)86:0.100651)85:0.071997,((((((GCA_000011385.1_BAC89314.1:0.2120591822,GCA_000484535.1_AGY58179.1:0.2538960693)100:0.400081,((((((((GCA_000009985.1_BAE50653.1:0.3306236365,GCA_900114285.1_SFK00019.1:0.3952560064)99:0.133726,(GCA_000010725.1_BAI73623.1:0.1286148131,GCA_000632475.2_AIB15350.1:0.1169473193)100:0.418387)95:0.082345,GCA_000021745.1_ACK49460.1:0.5851122570)80:0.054432,(((((GCA_001644125.1_OAI31184.1:0.0402958268,GCA_001675455.1_OBS50726.1:0.1229748118)100:0.142125,GCA_002117405.1_ARN82814.1:0.2527956097)100:0.126341,GCA_900187365.1_SNB79480.1:0.5284583846)100:0.077798,GCA_001676615.1_OCC06187.1:0.2823281969)99:0.142262,GCA_000195775.1_CAE26867.1:0.5251238703)26:0.051343)95:0.140279,((GCA_000284415.2_CCG09457.1:0.4753378728,GCA_000019845.1_ACB94874.1:0.5704171529)78:0.019846,GCA_000316515.1_AFY28214.1:0.8103171697)58:0.094655)56:0.051530,GCA_000009985.1_BAE49859.1:2.4370520928)53:0.021127,(((GCA_000012525.1_ABB58690.1:0.2938140359,(GCA_000312205.1_CCI09880.1:0.2058432428,GCA_000478825.2_AIE75660.1:0.6829866180)100:0.192126)99:0.249094,(GCA_000143145.1_ADJ22577.1:0.3221557553,GCA_000503895.1_AHB49210.1:0.2102236524)100:0.571584)77:0.042298,GCA_000021865.1_ADE85974.1:0.6391784150)56:0.072718)98:0.223894,GCA_000019945.1_ACB79715.1:0.8128939023)99:0.367949)94:0.165936,GCA_900172325.1_SLN57584.1:0.9102673060)15:0.065523,((GCA_000264455.2_AFK51947.1:0.0226041572,GCA_001601315.1_KYO49421.1:0.0000022700)100:0.783060,GCA_900101935.1_SDD22745.1:0.7954933442)46:0.130316)17:0.029341,((((((((GCA_000013005.1_ABC64642.1:0.4074470925,((((GCA_000013325.1_ABD24648.1:0.2612566378,(GCA_001028705.1_AKM11923.1:0.2133166733,GCA_001661675.2_ARU16955.1:0.1480777885)100:0.182104)55:0.038923,(GCA_000235975.2_EHJ61403.1:0.3398519686,(GCA_000013985.1_ABF52390.1:0.0695096015,GCA_001610975.1_AMU95406.1:0.0891638608)100:0.419818)96:0.111292)66:0.054155,(GCA_001008165.2_AKH43288.1:0.2648920810,(GCA_001304795.1_ALG59974.1:0.0000022178,GCA_001306275.1_KPM18588.1:0.0000024256)100:0.495558)66:0.077456)99:0.075683,(GCA_001281485.1_ALE17766.1:0.2881458798,(GCA_000715015.1_KEO89408.1:0.2686325627,(GCA_001663175.1_ANK14104.1:0.1832696802,GCA_001677335.1_OBV10813.1:0.0754361735)100:0.114532)100:0.185026)100:0.075658)100:0.110217)97:0.092660,(((GCA_000091125.1_BAI98228.1:0.0635912180,GCA_000147835.3_AEG49704.1:0.0657989652)100:0.336096,(GCA_002218195.1_ASK89206.1:0.1374337423,GCA_900128895.1_SIN59985.1:0.1367392972)100:0.389363)95:0.074266,(GCA_001295965.1_KPF72010.1:0.0184517586,GCA_001713435.1_AOG01872.1:0.0000020645)100:0.276708)64:0.052442)80:0.042343,((GCA_000016765.1_ABQ69267.1:0.1055328670,(GCA_002355275.1_ATE63488.1:0.0000025959,GCA_002367875.1_PCE41457.1:0.0000025959)100:0.112253)100:0.182722,GCA_001586395.2_KZB94875.1:0.2959817497)99:0.107558)74:0.099503,(GCA_002251755.1_OYQ30901.1:0.4473043241,(GCA_000342165.1_EMD83565.1:0.2797344922,GCA_002211145.1_OWV32597.1:0.2448257471)100:0.228995)99:0.124256)92:0.156451,(GCA_000175255.2_AEH62796.1:0.2002569610,GCA_000218875.1_AEI37683.1:0.1778709881)100:0.409597)100:0.476851,((GCA_000009985.1_BAE51683.1:1.3532648489,(GCA_900177295.1_SMF48556.1:0.0000025959,GCA_900188055.1_SNR81044.1:0.0000025959)100:1.020340)100:0.478248,GCA_900167455.1_SJZ49305.1:0.6215430973)100:0.700174)97:0.242492,(((GCA_000225995.2_EGY02625.1:0.0318019260,GCA_000730165.2_ASG20345.1:0.0000025933)100:0.690469,(GCA_000963705.1_KJV10963.1:0.0661458163,GCA_002251735.1_OYQ21001.1:0.1803705108)100:0.935704)100:0.308708,(GCA_000153525.1_EAS84584.1:0.1045392149,GCA_000155895.1_EDZ60241.1:0.2431391663)100:1.477383)33:0.104908)38:0.132264,(((((((((((((((GCA_000011345.1_BAC09620.1:0.0092661568,GCA_000505665.1_AHB88945.1:0.0265136871)100:0.319095,GCA_001870225.1_APB33545.1:0.6067604647)100:0.168978,GCA_000012525.1_ABB57768.1:0.3026875471)98:0.135364,GCA_000018105.1_ABW26258.1:0.2280497835)92:0.056808,((((GCA_000317125.1_AFY87512.1:0.1632985934,GCA_000952155.1_KJH70607.1:0.0893629265)100:0.032217,(GCA_000317555.1_AFZ32801.1:0.0192654672,GCA_001904655.1_OKH25101.1:0.0455976917)100:0.102425)100:0.083186,GCA_001746915.1_OEJ73506.1:0.1620776092)98:0.037872,(((GCA_000317495.1_AFZ11927.1:0.1436734812,GCA_001904725.1_OKH40412.1:0.2085472467)98:0.044011,(GCA_000317045.1_AFY66718.1:0.2893464638,GCA_000317145.1_AFY91531.1:0.3019983171)68:0.059705)66:0.022145,((GCA_000317105.1_AFY84913.1:0.2205277690,GCA_001276715.1_KOR38051.1:0.1924826033)99:0.057146,GCA_000155555.1_EDX77613.1:0.5004000117)100:0.114229)92:0.048238)93:0.033754)97:0.035284,GCA_000180455.1_CBN53883.1:0.2495179961)99:0.036246,((GCA_000014265.1_ABG53350.1:0.1593230176,GCA_002260545.1_OZH56020.1:0.0691693470)100:0.209904,((GCA_000214075.2_EGK85130.1:0.0238353454,GCA_000317475.1_AFZ07649.1:0.0279105134)100:0.059510,GCA_002412335.1_PCN55209.1:0.0559385520)100:0.114221)99:0.036977)98:0.044345,((((((GCA_000020025.1_ACC83172.1:0.0549162052,(GCA_000169135.1_EAW47213.1:0.0408866273,GCA_002218065.1_GAX38055.1:0.0288917616)100:0.087099)97:0.028103,(GCA_000316575.1_AFY34641.1:0.0662724056,((GCA_002368055.1_BAZ71646.1:0.0000026757,GCA_002368295.1_BAY97847.1:0.0000027697)100:0.008360,GCA_002368275.1_BAY88547.1:0.0040913289)100:0.085600)99:0.028485)95:0.030093,((GCA_000204075.1_ABA20053.1:0.1129082942,(GCA_001298445.1_ALF52104.1:0.0357976939,GCA_002367975.1_BAY17181.1:0.0339955475)100:0.076177)77:0.010699,(((GCA_000196515.1_ADI63227.1:0.0562432631,(GCA_002368075.1_BAZ79846.1:0.0376074605,(((GCA_000175835.1_EFA69698.1:0.0166379033,GCA_002368135.1_BAZ89915.1:0.0123814592)100:0.004062,GCA_001432185.1_KRH97937.1:0.0000025959)100:0.024351,GCA_000175855.1_EFA72704.1:0.0656733043)100:0.161076)100:0.036853)87:0.012696,(GCA_000312705.1_AFW95763.1:0.0405954337,GCA_002368115.1_BAZ88037.1:0.0462563932)100:0.064767)100:0.024248,GCA_000317695.1_AFZ57183.1:0.1016740667)100:0.055161)79:0.027848)96:0.028466,GCA_000317535.1_AFZ28004.1:0.0762154859)100:0.042719,(((((GCA_000231365.2_EHC11040.1:0.0092541484,GCA_001904645.1_OKH16418.1:0.0163191566)100:0.043339,(GCA_001275395.1_KOP25686.1:0.0522826815,GCA_000934435.1_KIY12404.1:0.0580191011)100:0.031735)100:0.076924,((GCA_000346485.2_KYC40450.1:0.0305257358,GCA_000760695.2_KIE07950.1:0.0702053317)100:0.097004,GCA_000828085.2_KIJ84635.1:0.0947386376)100:0.108862)96:0.032230,(GCA_000316665.1_AFY59189.1:0.2351912013,(GCA_001456025.1_KST64086.1:0.0000025916,GCA_001456025.1_KST64796.1:0.0000023373)100:0.238014)93:0.048301)87:0.024283,((GCA_000350105.1_CCH68430.1:0.0629494566,GCA_000350125.1_CCH64982.1:0.0000025002)100:0.011125,GCA_000350105.1_CCH68431.1:0.0359141862)100:0.354336)99:0.036433)98:0.055780,GCA_000317435.1_AFZ03833.1:0.2770671352)99:0.073854)98:0.028693,(((GCA_000176895.2_CCE15530.1:0.0090423423,GCA_000307915.1_EKD11264.1:0.0077672999)100:0.359597,(GCA_000478195.2_ERT08204.1:0.1156864052,GCA_000972705.2_KKD36369.1:0.1112990280)84:0.092417)100:0.119064,(GCA_000710505.1_KEI68096.1:0.0884544828,(GCA_000710505.1_KEI68097.1:0.0516438003,GCA_900009265.1_CUR09756.1:0.0285235382)47:0.001652)100:0.183512)100:0.119970)99:0.077164,((((((((GCA_000017845.1_ACB50355.1:0.0937566888,(GCA_000167195.1_EAM53061.1:0.0000025959,GCA_000235665.2_EHJ15055.1:0.0000023596)100:0.121845)100:0.138401,GCA_000025125.1_ADB95431.1:0.4254078834)99:0.086320,((GCA_000021825.1_ACK73092.1:0.1984128207,(GCA_000317025.1_AFY79657.1:0.0282888243,GCA_001904635.1_OKH26675.1:0.0354533008)100:0.151681)100:0.038678,(GCA_000297435.1_CCI32632.1:0.0180997818,GCA_000312205.1_CCI08565.1:0.0063290353)100:0.273804)98:0.032636)79:0.032596,((GCA_000332035.1_ELR96801.1:0.3210459971,(GCA_000284135.1_BAL30329.1:0.0625317451,GCA_000478825.2_AIE73528.1:0.1251958530)100:0.392797)83:0.092218,(GCA_000317615.1_AFZ49976.1:0.1312155873,GCA_000317635.1_AFZ44317.1:0.1896211558)100:0.313673)26:0.065383)40:0.018499,((GCA_000317575.1_AFZ34867.1:0.0477274113,GCA_002355455.1_BAU66561.1:0.0593416864)100:0.208259,((GCA_000332055.1_ELS03800.1:0.2217437202,GCA_002368355.1_BAZ44515.1:0.2008048901)92:0.056369,(GCA_001904615.1_OKH16925.1:0.2893658853,((GCA_000317675.1_AFZ53065.1:0.1649965417,(GCA_001548095.1_BAQ61756.1:0.0955186424,GCA_001548115.1_BAQ64362.1:0.0829370393)100:0.074905)100:0.080465,GCA_001747005.1_OEJ78692.1:0.2557504208)100:0.115962)95:0.068601)96:0.025191)100:0.053286)40:0.049868,GCA_002142475.1_BAS58816.1:0.3576943209)41:0.055032,GCA_000473895.1_ERN42684.1:0.4585519666)98:0.040789,((GCA_000155555.1_EDX75010.1:0.2038321684,GCA_000317515.1_AFZ20082.1:0.1774935415)99:0.041599,(GCA_000211815.1_EGJ31054.1:0.0258737161,GCA_001942495.1_OLT59811.1:0.0209355135)100:0.239594)100:0.050097)98:0.070155)78:0.042787,(((GCA_000817775.1_KIF39753.1:0.1773766515,GCA_002075285.2_ASC74248.1:0.2290621957)100:0.065747,GCA_001904775.1_OKH46800.1:0.2211547487)100:0.133157,GCA_001637395.1_OAB63794.1:0.2866224089)100:0.073564)95:0.117544,(GCA_000317065.1_AFY71355.1:0.3481691442,GCA_000332215.1_ELS31317.1:0.3406814826)100:0.114758)100:0.204751,((GCA_000011465.1_CAE18529.1:0.7144061425,GCA_000760175.1_KGG13312.1:0.5939788695)100:0.195235,((GCA_000155635.1_EDY38416.1:0.1957303508,GCA_000316515.1_AFY28691.1:0.1648016997)100:0.157684,GCA_001182765.1_CRY91099.1:0.3391263761)100:0.275464)100:0.375979)100:0.465410,GCA_000828085.2_KIJ72030.1:0.9293722387)86:0.227103,((GCA_000936425.1_KJB93326.1:2.1885897382,GCA_000317515.1_AFZ19977.1:2.4444410712)76:0.286514,((GCA_001298445.1_ALF52336.1:0.0959022520,GCA_002367975.1_BAY18760.1:0.0489328799)100:2.043774,(GCA_900101615.1_SDC66685.1:0.0000023250,GCA_900104205.1_SDB66975.1:0.0000027469)100:7.772889)96:1.008300)64:0.208484)94:0.200803)63:0.124558)76:0.095533,(((((GCA_000013085.1_ABC23367.1:0.3319856019,GCA_000284415.2_CCG07668.1:0.4279236277)100:0.246955,(GCA_900101965.1_SDD67944.1:0.6226455394,((GCA_000299935.1_EKE78115.1:0.0890123453,GCA_001618175.1_KZD02832.1:0.1418712863)100:0.481145,(((((((((GCA_000011685.1_AAW59890.1:0.2216144319,GCA_000234355.2_EHH68591.1:0.1477371344)100:0.141428,(GCA_000723565.1_CDG33688.1:0.0534033386,GCA_002003665.1_OOL19857.1:0.1063691881)100:0.543755)98:0.130590,((GCA_000617865.1_GAJ29423.1:0.2216216944,GCA_002005465.1_AQS87081.1:0.3134435809)100:0.088441,((GCA_001787335.1_AOX17088.1:0.0044599087,GCA_001787355.1_AOX19668.1:0.0085094110)100:0.240905,(GCA_000724025.1_CDG39290.1:0.0124699401,GCA_001547995.1_BAT19376.1:0.0050783132)100:0.424009)96:0.063875)97:0.083868)99:0.072127,GCA_000963885.1_GAN55065.1:0.3152268013)100:0.260506,((GCA_000021325.1_ACI53039.1:0.2808126491,((GCA_000182745.1_BAK83302.1:0.0239970062,GCA_000208635.2_EGG75498.1:0.0942988248)100:0.073627,GCA_000964505.1_GAN98953.1:0.0777890928)100:0.220069)100:0.102196,(GCA_002005445.1_AQS83760.1:0.3009139484,GCA_002173735.1_ARW48554.1:0.2431061485)99:0.068666)98:0.095438)100:0.086443,(GCA_000231445.2_EHD14725.1:0.0053760964,GCA_002153535.1_OUI79267.1:0.0198336427)100:0.822690)99:0.102468,((GCA_000016725.1_ABQ31464.1:0.0000020517,GCA_000202835.1_BAJ81870.1:0.0000025959)100:0.402742,(GCA_000306035.1_EKN00743.1:0.1372659584,GCA_000964385.1_GAN78916.1:0.0874687999)100:0.257260)100:0.236872)94:0.081968,((GCA_000014285.2_ABI62220.1:0.0152710436,GCA_000576085.2_AHJ63132.1:0.0048063947)100:0.318128,GCA_000964365.1_GAN76041.1:0.4144193644)100:0.101382)96:0.128483,((GCA_000164635.1_EFH09514.1:0.2342443295,GCA_900141905.1_SHJ36308.1:0.2636045273)100:0.079836,(GCA_900101615.1_SDC22620.1:0.0123763396,GCA_900104205.1_SDB14406.1:0.0251791775)100:0.227793)100:0.337054)100:0.324265)100:0.096965)73:0.092172)60:0.044420,(GCA_000315795.1_EKV30135.1:0.5157004111,((GCA_001611975.1_AMW35059.1:0.4166286817,GCA_900156605.1_SIS73513.1:0.4101437204)100:0.181096,GCA_900100455.1_SDG47510.1:0.5965346150)100:0.145930)99:0.070738)76:0.104054,(((GCA_000319385.1_AFX99511.1:0.0861842091,GCA_000510265.1_AHC73918.1:0.1786558650)100:0.346470,GCA_900102465.1_SDG00783.1:0.1283798125)100:0.541253,(GCA_000767795.1_KGM32745.1:0.0242881038,GCA_002195995.1_OWJ67721.1:0.0250870846)100:0.601977)68:0.119859)64:0.064288,((GCA_900177295.1_SMF82606.1:0.0000021196,GCA_900188055.1_SNS29636.1:0.0000024935)100:0.682178,GCA_000024465.1_ADE38260.1:0.8877870529)69:0.085370)83:0.123694)74:0.090468)100:0.223714)100:0.127049,(GCA_900114285.1_SFK01578.1:0.3822069659,GCA_900187365.1_SNB66420.1:0.3960737302)100:0.353745)100:0.114961,((GCA_000014745.1_ABI65611.1:0.1463456200,GCA_900103475.1_SDM58777.1:0.2273385936)100:0.495547,GCA_000152745.1_EAP91151.1:0.5053184835)100:0.367922)15:0.053941)100:0.132288,(GCA_000175215.2_ADU14404.1:0.3256014355,GCA_000204015.1_EGF90414.1:0.3418869084)100:0.401349)93:0.137447)99:0.111301)100:0.347566);
