# Supplementary material for: Assessing the accuracy of phylogenetic rooting methods on prokaryotic gene families
Source: PLoS One. 2020 May 15;15(5):e0232950. doi: 10.1371/journal.pone.0232950 (PMC7228096; doi:10.1371/journal.pone.0232950)
Supplement: S2 Dataset — (ZIP) [file pone.0232950.s003.zip › EmpiricalDataset/GeneTrees_IQTree/000241.aln.treefile]

(GCA_000006905.1_AAK21999.1:0.0197289643,GCA_000092285.1_ADG08537.1:0.0283419583,((GCA_000017265.1_ACG76470.1:0.1012036108,GCA_001425915.1_KQW69109.1:0.1142161484)100:0.057474,((GCA_000144605.1_ADK99699.1:0.0686382209,GCA_002205555.1_ASD27058.1:0.1236523873)100:0.196567,((GCA_000175215.2_ADU11761.1:0.1046621406,GCA_000204015.1_EGF92080.1:0.1744749820)100:0.158019,(((((GCA_000013025.1_ABI77053.1:0.0369057509,GCA_000685315.1_KDA00593.1:0.0145613091)100:0.247922,GCA_000023785.1_ACT60792.1:0.4165848264)100:0.107923,((GCA_000014745.1_ABI67280.1:0.0930818972,GCA_900103475.1_SDM19257.1:0.1167603560)100:0.152171,GCA_000152745.1_EAP89696.1:0.1625778424)100:0.139380)100:0.083175,((((((((((((((((((((GCA_000007125.1_AAL53182.1:0.0000025071,GCA_000157815.1_EEX99322.1:0.0000025071)100:0.020445,(GCA_000017405.1_ABS13511.1:0.0000029598,GCA_000585655.1_EXL07709.1:0.0027913134)100:0.034717)100:0.046129,(GCA_000022725.1_ACS50452.1:0.0363165163,GCA_000341385.1_AGF75218.1:0.0114099294)100:0.296706)47:0.045755,GCA_001558695.1_KXF79111.1:0.0667319142)47:0.031143,(GCA_900104355.1_SDO58518.1:0.0304412463,GCA_900113985.1_SFI72873.1:0.0460721923)100:0.036485)95:0.031705,(((GCA_000014245.1_ABG62080.1:0.0769985960,(GCA_000300335.1_EKF19264.1:0.0377147163,GCA_000300515.1_EKF41682.1:0.0275543043)100:0.041830)100:0.036482,((GCA_000585625.1_EXL09176.1:0.0526852531,((GCA_001424795.1_KQU62729.1:0.0167277333,GCA_001605015.1_AMS39668.1:0.0090323013)100:0.029464,(GCA_001618845.1_AMY03241.1:0.0421544099,GCA_002075885.1_OQM76397.1:0.0515020833)98:0.010203)98:0.012870)100:0.019981,GCA_900113935.1_SFJ23499.1:0.0794933438)100:0.055900)19:0.022144,GCA_002238045.1_OXT01955.1:0.2193951135)99:0.027137)96:0.040439,(((((((((GCA_000016285.1_ACM35201.1:0.0536784861,GCA_000092025.1_AAK85941.1:0.0361809749)99:0.031481,((GCA_000722615.1_KEQ04330.1:0.0000025071,GCA_000722625.1_KEQ07304.1:0.0000025071)100:0.054641,(GCA_000731295.1_CDN56576.1:0.0000022470,GCA_000731315.1_CDN50443.1:0.0027973082)100:0.023844)100:0.013076)73:0.013576,(GCA_000092045.1_ABC88969.1:0.0118499494,GCA_000769405.1_KPN25783.1:0.0197780576)100:0.042326)77:0.026292,(GCA_001267455.1_KOC76338.1:0.0173187576,GCA_001652565.1_ANH06232.1:0.0089233857)100:0.056412)75:0.024759,(((GCA_000017145.1_ABR62211.1:0.0313746975,(GCA_002288525.1_ASY64946.1:0.0363622437,GCA_000018545.1_ACP27230.1:0.0159461344)97:0.016193)100:0.022338,GCA_000697965.2_ANK74408.1:0.0375338728)100:0.019310,(GCA_001687365.1_OBZ97101.1:0.0185635755,GCA_001885585.1_OJF94985.1:0.0359366638)100:0.041921)100:0.019628)73:0.016730,(GCA_000325745.1_AGA65196.1:0.0649044508,GCA_000496595.1_AHA27399.1:0.3386956142)100:0.175264)97:0.011994,(GCA_001578105.1_AMM86475.1:0.0518962894,GCA_002043005.1_AQZ51084.1:0.0542162715)100:0.115910)55:0.023106,(GCA_000154705.2_EDQ35330.1:0.0258664154,GCA_001703635.1_OCW56080.1:0.0594542163)100:0.103269)100:0.033560,GCA_001293565.1_KPB01958.1:0.1621591045)29:0.029102)29:0.037773,GCA_000179775.1_EFL89889.1:0.2552948681)83:0.035977,((GCA_000153465.1_EAS48814.1:0.1014413497,(GCA_000153705.1_EAU43307.1:0.0887156177,GCA_900176465.1_SMD09328.1:0.0260221146)100:0.074119)100:0.035260,((GCA_000800175.1_KHJ53591.1:0.0093540487,GCA_900141975.1_SHJ95735.1:0.0160913772)100:0.141975,GCA_900104035.1_SDO33594.1:0.0884739728)85:0.047095)100:0.126404)86:0.039820,((GCA_000230555.1_AEQ53350.1:0.0495952672,GCA_900100665.1_SDG23159.1:0.0427637365)100:0.170884,(GCA_000743575.1_KFL30110.1:0.0472340940,GCA_000970435.1_KKB76206.1:0.0886692397)100:0.105390)100:0.264605)86:0.063630,((((((((GCA_000148725.1_EFO32735.1:0.0595789282,(GCA_000158095.1_EEE43522.1:0.0520112484,GCA_001403915.1_CTQ44285.1:0.0314309218)100:0.023688)100:0.034145,((GCA_001188555.1_KND18395.1:0.0000025071,GCA_002249885.1_OXS45669.1:0.0000025071)100:0.098724,GCA_000192745.1_ADZ72742.1:0.0600774046)100:0.027015)100:0.028831,((GCA_001907205.1_OKL44485.1:0.0959156158,(GCA_900110875.1_SEQ32751.1:0.0258550464,GCA_900114245.1_SFJ96052.1:0.0098015898)100:0.096626)100:0.087215,GCA_900105595.1_SDU46149.1:0.1784960310)81:0.003680)100:0.042149,GCA_900148505.1_SHO63144.1:0.2816139449)39:0.012565,GCA_002088295.1_ORE92435.1:0.3469185431)38:0.020448,GCA_001305515.1_KPL55830.1:0.2132331695)98:0.039405,GCA_001720135.1_ODN69653.1:0.1734408526)87:0.029804,((GCA_900102695.1_SCZ35197.1:0.1884728424,(GCA_900104485.1_SDB50716.1:0.1918233881,GCA_900129325.1_SHF61914.1:0.1882988876)100:0.048582)94:0.021212,(GCA_900115225.1_SFO37637.1:0.0378810426,GCA_900215505.1_SNY90481.1:0.0593835007)100:0.228378)29:0.026393)25:0.012292)96:0.042290,(((((GCA_000010525.1_BAF86687.1:0.1116972592,GCA_000017645.1_ABS65610.1:0.1280059594)100:0.085717,(GCA_000092925.1_ADH91296.1:0.0392964461,GCA_900100155.1_SCW70371.1:0.0575302639)100:0.140265)100:0.045624,(GCA_001402875.1_ALK10698.1:0.0000029491,GCA_001459775.1_CUU43361.1:0.0000025071)100:0.226115)97:0.025876,((((((((GCA_000011365.1_BAC45945.1:0.0263115051,GCA_000661935.1_AHY55656.1:0.0374229172)100:0.055514,(GCA_000195775.1_CAE25778.1:0.0751755541,GCA_000935205.1_KIZ38376.1:0.0793876553)72:0.021239)71:0.004406,(GCA_000012725.1_ABA03466.1:0.0501757612,GCA_000013885.1_ABE61057.1:0.0336752052)100:0.052154)100:0.023978,(GCA_001618955.1_KZD25775.1:0.0058260731,GCA_900108575.1_SEH80308.1:0.0027201172)100:0.086757)100:0.027488,(((GCA_000218565.1_AEI04845.1:0.0000025071,GCA_000218585.1_AEI01271.1:0.0000025071)100:0.073666,GCA_000314735.2_EKS30172.1:0.0478276357)100:0.056568,GCA_000336555.1_EKS33865.1:0.0579608121)100:0.064164)100:0.060837,GCA_002119765.1_ARP99190.1:0.1706520952)100:0.041768,GCA_002355335.1_BAT61760.1:0.2292109114)79:0.026959,(GCA_001426945.1_KQY97854.1:0.1822848790,GCA_001579845.1_AMN38760.1:0.1348587450)85:0.046386)96:0.044319)100:0.053197,(((((((GCA_000019845.1_ACB93787.1:0.0675914844,(GCA_900114285.1_SFK23233.1:0.0929765840,GCA_000021745.1_ACK51867.1:0.1605804026)100:0.046941)100:0.094023,GCA_900104955.1_SEC52369.1:0.1745923961)91:0.030079,((GCA_000304315.1_CCJ07137.1:0.1107375985,GCA_002117405.1_ARN81381.1:0.0943710103)100:0.057254,(GCA_001644125.1_OAI23989.1:0.0355099394,GCA_001675455.1_OBS50378.1:0.0349765873)100:0.096841)100:0.100197)97:0.037555,GCA_900187365.1_SNB65854.1:0.1638058439)100:0.094579,((GCA_000019945.1_ACB81295.1:0.1226960267,GCA_000022085.1_ACL61675.1:0.0548089480)100:0.104599,((GCA_001017175.1_KLK94772.1:0.0218693257,GCA_900102135.1_SCY36193.1:0.0408554289)100:0.080370,(GCA_001741865.1_AOO80460.1:0.1011432928,GCA_900102525.1_SDG50487.1:0.0466911347)100:0.176351)85:0.021406)100:0.085602)84:0.029899,(GCA_001271345.1_ALA17135.1:0.0064915854,GCA_001887265.1_APF38756.1:0.0130962097)100:0.174790)95:0.035864,GCA_001676615.1_OCC04312.1:0.2308339910)100:0.053282)100:0.048785)92:0.031517,GCA_000496075.1_ESR26081.1:0.2286445356)82:0.041892,(((GCA_000143145.1_ADJ25176.1:0.1332625157,(GCA_000981545.1_CPR16531.1:0.0000025071,GCA_900104305.1_SDP57486.1:0.0000025071)100:0.164476)32:0.025330,GCA_000503895.1_AHB47737.1:0.1778024800)100:0.061266,(((GCA_000828475.1_BAQ15913.1:0.0503336462,GCA_001723285.1_ODS01260.1:0.0652727512)100:0.098469,GCA_001708935.1_ODA67914.1:0.1871122594)100:0.062807,(GCA_000166055.1_ADP71539.1:0.0027560621,GCA_000636015.1_KAI93682.1:0.0000020941)100:0.276033)94:0.037380)98:0.049680)71:0.061326,GCA_000689395.1_CDO59807.1:0.2520850870)72:0.053149,((GCA_000017565.1_ABS65171.1:0.2062772055,GCA_000739695.1_GAK43746.1:0.1298571998)88:0.008458,(GCA_000226315.1_AEP09951.1:0.0554744449,GCA_000348745.1_AGH98365.1:0.0239456006)100:1.999760)87:0.058030)89:0.105659,((((((GCA_000009985.1_BAE53245.1:0.0849238392,(GCA_000294655.1_CCG42105.1:0.0094869586,GCA_900108475.1_SEH47057.1:0.0081892257)100:0.116983)100:0.058366,GCA_000513295.1_CDL00114.1:0.1412493896)100:0.076585,(GCA_900101965.1_SDE64061.1:0.1679461226,(((GCA_000013085.1_ABC24348.1:0.1367931140,GCA_000284415.2_CCG09003.1:0.1100222742)100:0.087010,GCA_900100455.1_SDH86807.1:0.2174004755)61:0.038346,(GCA_000315795.1_EKV30436.1:0.1695851883,(GCA_900156605.1_SIS46757.1:0.1687786885,GCA_001611975.1_AMW34537.1:0.3805369939)98:0.082700)62:0.058007)59:0.025389)99:0.049701)97:0.045008,((((((GCA_000010725.1_BAI70678.1:0.0699056343,GCA_000632475.2_AIB12999.1:0.0547021517)100:0.056453,((GCA_000225995.2_EGY00056.1:0.0028162023,GCA_000730165.2_ASG19482.1:0.0000022916)100:0.098774,(GCA_000016185.1_ACJ00229.1:0.0862262192,GCA_002251795.1_OYQ35221.1:0.1301631894)100:0.058268)77:0.034696)65:0.028393,(GCA_000576635.1_EWY40506.1:0.0407985170,GCA_000936425.1_KJB95746.1:0.0095203845)100:0.115266)76:0.082517,((((GCA_000963705.1_KJV09617.1:0.0371826350,GCA_002251735.1_OYQ17786.1:0.0225917396)100:0.010920,GCA_000963705.1_KJV10830.1:0.0680173679)100:0.199050,((GCA_000299935.1_EKE78399.1:0.1177175668,GCA_001618175.1_KZD12780.1:0.0669545229)100:0.173307,((GCA_000319385.1_AFX99264.1:0.0178179304,GCA_000510265.1_AHC73816.1:0.0400373196)100:0.154266,GCA_900102465.1_SDF74064.1:0.0129001614)100:0.197558)100:0.074351)48:0.041213,((((((((((GCA_000011685.1_AAW60632.1:0.0330074613,GCA_000234355.2_EHH67969.1:0.0653066829)100:0.063991,((GCA_000231445.2_EHD13374.1:0.0000023031,GCA_002153535.1_OUI78693.1:0.0000021298)100:0.326925,(GCA_000723565.1_CDG33184.1:0.0319264868,GCA_002003665.1_OOL17318.1:0.0211411744)100:0.245311)90:0.065203)95:0.049957,GCA_002005465.1_AQS87771.1:0.0962696051)90:0.030659,((GCA_000724025.1_CDG40699.1:0.0000020611,GCA_001547995.1_BAT21054.1:0.0027744786)100:0.141373,(GCA_001787335.1_AOX17933.1:0.0000027214,GCA_001787355.1_AOX20813.1:0.0056143707)100:0.063019)99:0.035478)80:0.020384,GCA_000617865.1_GAJ30250.1:0.2277129420)80:0.014781,GCA_000963885.1_GAN54687.1:0.1129142270)99:0.067514,((GCA_000021325.1_ACI51732.1:0.0834008482,((GCA_000182745.1_BAK84230.1:0.0054195288,GCA_000208635.2_EGG77850.1:0.0090935269)100:0.034975,GCA_000964505.1_GAN99480.1:0.0180898549)100:0.108535)100:0.039019,(GCA_002005445.1_AQS86076.1:0.1679991043,GCA_002173735.1_ARW47790.1:0.1502543404)100:0.056081)92:0.026414)100:0.139145,((GCA_000014285.2_ABI60919.1:0.0000025071,GCA_000576085.2_AHJ61756.1:0.0000025071)100:0.124239,GCA_000964365.1_GAN76264.1:0.1854714646)97:0.048213)97:0.023579,((GCA_000016725.1_ABQ30850.1:0.0028337022,GCA_000202835.1_BAJ81036.1:0.0000028611)100:0.083742,(GCA_000306035.1_EKM99884.1:0.0768661966,GCA_000964385.1_GAN80559.1:0.0820520441)100:0.093534)100:0.075356)100:0.115162,((GCA_000164635.1_EFH12277.1:0.1480850793,GCA_900141905.1_SHJ00773.1:0.1616170358)100:0.036085,(GCA_900101615.1_SDD44713.1:0.0000021830,GCA_900104205.1_SDB72486.1:0.0000021527)100:0.107644)100:0.095830)100:0.136524)38:0.029494)29:0.021622,((GCA_000968135.1_CCQ75677.1:0.2365595350,GCA_900093605.1_SCA56400.1:0.2786280329)97:0.061842,((((GCA_000982415.1_KKJ77205.1:0.0137192264,GCA_001026905.1_KLN60916.1:0.0045753068)100:0.206783,GCA_001746755.1_OEJ64430.1:0.2018222454)99:0.040254,GCA_900100655.1_SDG22373.1:0.2752623649)98:0.026854,(GCA_000300235.2_AJD54027.1:0.0507862665,GCA_000300275.1_EKF10058.1:0.0325008037)100:0.225565)99:0.045301)62:0.050903)32:0.016387,((GCA_000767795.1_KGM33745.1:0.0124115046,GCA_002195995.1_OWJ66607.1:0.0000027172)100:0.256293,(GCA_900177295.1_SMF08625.1:0.0000022535,GCA_900188055.1_SNR35311.1:0.0000025414)100:0.242286)93:0.074864)46:0.020814)67:0.050558,(GCA_000264455.2_AFK55313.1:0.0000025071,GCA_001601315.1_KYO51134.1:0.0000025071)100:0.354773)86:0.018769,((GCA_000226315.1_AEP10070.1:0.0091740811,GCA_000348745.1_AGH98486.1:0.0066108156)100:0.352898,GCA_002117145.1_ARN84746.1:0.4954881497)98:0.111858)89:0.052493)65:0.040744,(((((((((((((((((GCA_000011965.2_AAV93375.1:0.0482842826,(GCA_900172225.1_SLN69739.1:0.0307050694,(GCA_900109035.1_SEJ38234.1:0.1161712108,(((GCA_000203975.3_KID07209.1:0.0201564723,GCA_000511355.1_AHD02575.1:0.0160878050)100:0.015558,(GCA_001678945.1_ANP37238.1:0.0328135762,(GCA_900102795.1_SCZ70013.1:0.0321317290,GCA_000376545.2_ANP39147.1:0.0830619061)100:0.023206)100:0.025440)100:0.025829,(GCA_000511385.1_AHD11235.1:0.0282449005,(GCA_001258055.1_CRL15894.1:0.0000028730,GCA_900113345.1_SFG73886.1:0.0000025484)100:0.023316)47:0.013341)100:0.044201)97:0.020233)100:0.020713)100:0.021627,(GCA_900116455.1_SFT95927.1:0.0609097364,GCA_900156525.1_SIT80373.1:0.1388495582)97:0.021441)97:0.010116,GCA_002210095.1_OWU75743.1:0.0825170494)99:0.038416,(((GCA_000014045.1_ABG30099.1:0.0049201085,GCA_000154785.2_AEI96114.1:0.0252379657)100:0.081660,((GCA_000152605.1_EAP85623.1:0.0435696530,GCA_000172095.1_EDQ06286.1:0.0741947737)100:0.041286,GCA_000622405.1_KIN67952.1:0.0911352359)87:0.020501)78:0.008235,(GCA_000814025.1_KIC49837.1:0.0109808161,GCA_001969365.1_APX13162.1:0.0196139238)100:0.057212)88:0.009639)93:0.011423,(GCA_900142085.1_SHJ84369.1:0.0795350381,(GCA_001404155.1_CRK75101.1:0.0000025071,GCA_900114125.1_SFJ01450.1:0.0000021581)100:0.088203)64:0.022884)59:0.005568,(((GCA_001458175.1_CUH51563.1:0.0449833493,GCA_900114415.1_SFL06320.1:0.0457661335)100:0.032182,((((((GCA_001247715.1_KNX39802.1:0.0555897431,GCA_900172295.1_SLN42932.1:0.0621184335)100:0.026466,GCA_900110775.1_SEQ88184.1:0.0853532974)86:0.019328,GCA_001458355.1_CUH64898.1:0.0797935271)100:0.021154,((((((GCA_000153725.1_EAU48103.1:0.0381241910,((GCA_900102075.1_SDE42154.1:0.0202181222,(GCA_001687105.1_ANT60597.1:0.0267061864,GCA_900116195.1_SFS72501.1:0.0103391983)100:0.035296)97:0.011622,GCA_001975705.1_APZ52767.1:0.0289850665)95:0.004142)99:0.017828,(GCA_001969385.1_APX22462.1:0.0000024917,GCA_900112435.1_SFD87269.1:0.0028509249)100:0.026809)100:0.012242,GCA_000442255.1_EPX82348.1:0.0498238355)99:0.011944,((((((GCA_002211155.1_OWV60890.1:0.0000000000,GCA_002211225.1_OWV47886.1:0.0000000000):0.000000,GCA_900101505.1_SDD14451.1:0.0000000000):0.000003,GCA_002211205.1_OWV61444.1:0.0000025071)100:0.024418,((GCA_002237555.1_ASP19500.1:0.0055269139,GCA_900188425.1_SNS75458.1:0.0000025088)100:0.034851,GCA_900184945.1_SMX33793.1:0.0541596334)100:0.022452)100:0.043524,(GCA_001458375.1_CUH79256.1:0.0509349194,GCA_000169415.1_EBA05732.1:0.1098364985)1:0.014729)15:0.010901,GCA_001482405.1_KUF10673.1:0.0309732327)15:0.012964)15:0.013367,(GCA_900100085.1_SDI26247.1:0.0707589341,GCA_900107235.1_SDY68105.1:0.0872769769)15:0.009120)100:0.014538,(((GCA_900115815.1_SFQ49657.1:0.0652176089,GCA_000521865.1_ETX28505.1:0.0754683133)94:0.021937,(GCA_002115725.1_OSQ65706.1:0.0321260306,GCA_002115805.1_OSQ53556.1:0.0160788133)100:0.056766)94:0.026402,(GCA_001038505.1_KMK65536.1:0.0646088165,GCA_900188035.1_SNR38647.1:0.1032515584)98:0.030638)78:0.017188)78:0.026999)59:0.005074,GCA_900110425.1_SEO08870.1:0.0740108728)72:0.013201,((GCA_900107355.1_SDY80749.1:0.0861447257,(GCA_001046955.1_AKO98321.1:0.0000025071,GCA_900109145.1_SEJ22349.1:0.0000025071)100:0.062808)73:0.027317,GCA_900100005.1_SDI77664.1:0.0478116040)72:0.004557)96:0.019114)96:0.011602,(((GCA_001890925.1_OJI94941.1:0.0564040747,GCA_000738435.1_AII88508.1:0.1744354921)98:0.037232,GCA_900129685.1_SHG97562.1:0.0897620670)65:0.014458,(GCA_001205715.1_KNG93337.1:0.0692238367,(GCA_000152725.1_EAQ03923.1:0.1186443029,GCA_900172385.1_SLN68207.1:0.0490329300)100:0.069662)94:0.013690)74:0.020291)73:0.024412)71:0.019122,((GCA_000152625.1_EAP78315.1:0.1100876921,(GCA_900111875.1_SFB11770.1:0.0529537563,GCA_900116005.1_SFR00242.1:0.0961322973)100:0.055516)94:0.015397,GCA_900172235.1_SLN25051.1:0.1204972694)77:0.015420)70:0.018793,(((((((GCA_000155735.2_AGI74360.1:0.0532958185,GCA_001187845.1_AKS47669.1:0.0416401203)100:0.038275,GCA_900172275.1_SLN34121.1:0.0463447247)100:0.048750,GCA_000161835.1_EET47028.1:0.1141886756)100:0.028266,GCA_900114485.1_SFL13762.1:0.1420394014)97:0.020047,GCA_001908835.1_APO88015.1:0.1361927273)94:0.016102,(((GCA_000600975.2_EYD73240.1:0.0893212174,GCA_001399515.1_ALJ79790.1:0.1379054285)88:0.041271,((GCA_000836695.1_KIQ71001.1:0.0911329116,GCA_900141735.1_SHJ00868.1:0.0782089120)100:0.043773,(GCA_000442315.1_EPX84505.1:0.0983314569,GCA_000600335.2_EYD75344.1:0.0916409040)100:0.089424)100:0.026501)64:0.009163,(GCA_000153305.1_EAR53007.1:0.0701451298,GCA_900172355.1_SLN32958.1:0.0890896728)100:0.051919)96:0.021156)99:0.024561,(GCA_900099935.1_SDI80898.1:0.0350209609,(GCA_900112335.1_SFC79341.1:0.0707947173,GCA_900188335.1_SNT24554.1:0.0438322926)100:0.037679)100:0.116497)75:0.025287)82:0.017307,(GCA_900184815.1_SMX24919.1:0.1134864559,(((GCA_000299575.1_EKE44596.1:0.1095448392,(GCA_900113405.1_SFH07456.1:0.0000025071,GCA_900172315.1_SLN51861.1:0.0000025071)100:0.132315)85:0.037691,(GCA_900110115.1_SEN23110.1:0.0000022509,GCA_900141995.1_SHI62861.1:0.0056022506)100:0.064265)97:0.037548,GCA_900115595.1_SFO94278.1:0.0994395295)99:0.028370)92:0.038751)37:0.001210,(((GCA_000442275.2_EPX77609.1:0.0355085790,GCA_900111945.1_SFR35232.1:0.0240173106)100:0.074732,GCA_000590925.1_AHM03442.1:0.1956701846)13:0.034372,((((GCA_000765015.1_KGK78653.1:0.0000020460,GCA_900141945.1_SHJ24735.1:0.0000025071)100:0.106720,(GCA_001403795.1_CTQ49192.1:0.0596420348,GCA_900109285.1_SEK40825.1:0.0467452661)100:0.099540)100:0.053747,GCA_000812665.2_AML50909.1:0.1950303622)29:0.015684,GCA_000018145.1_ABV95303.1:0.1619047934)33:0.018061)47:0.027047)46:0.017105,((((((GCA_000012905.2_ABA80356.1:0.0849034591,(GCA_900110025.1_SEM61185.1:0.0711420990,GCA_900110135.1_SEO14452.1:0.1195281505)99:0.015647)99:0.025189,GCA_900156815.1_SIT03751.1:0.1168381058)98:0.019711,(GCA_001620265.1_AMY71528.1:0.0290495234,GCA_900106675.1_SDW47664.1:0.1152297418)100:0.025092)94:0.013301,(((GCA_000021865.1_ADE83988.1:0.0720998857,GCA_000740785.1_KFI28964.1:0.1363022819)100:0.038289,(GCA_000714535.1_KEO54524.1:0.0518308490,GCA_000715505.1_KEP70417.1:0.0620571543)100:0.075767)100:0.047256,((GCA_000740775.1_KFI28462.1:0.0083150997,GCA_000740795.1_KFI30609.1:0.0110773457)100:0.105272,(GCA_000203895.1_ABL70394.1:0.0822330584,GCA_000444995.1_AGT10073.1:0.1188998207)100:0.154397)98:0.035339)97:0.035781)99:0.023870,(GCA_001517585.1_CUX83572.1:0.1211407164,GCA_900107025.1_SDW86528.1:0.1116861227)100:0.054797)99:0.045784,(((((GCA_900177545.1_SMH43613.1:0.1086446163,GCA_000152805.1_EAQ14056.1:0.0863628775)87:0.023832,(GCA_001307765.1_KPN64714.1:0.0582407990,GCA_900109955.1_SEV90889.1:0.0745411347)100:0.038735)86:0.019600,(((GCA_000299875.1_EKE74484.1:0.0558456674,(GCA_900109555.1_SEL02174.1:0.0000021733,GCA_900172305.1_SLN52531.1:0.0000025071)100:0.085403)100:0.042017,GCA_900114135.1_SFK04267.1:0.0284520278)100:0.051367,GCA_900172375.1_SLN10844.1:0.1092720522)100:0.059102)85:0.006782,((GCA_900184935.1_SMX46879.1:0.0848452003,GCA_000647975.1_KAJ57299.1:0.1307994239)82:0.020878,(GCA_000671395.1_KCV82480.1:0.0938887853,GCA_001305615.1_ALG88913.1:0.0821364574)92:0.024773)94:0.033846)82:0.016268,(GCA_900095785.1_SCM69285.1:0.0000020007,GCA_900115865.1_SFQ44937.1:0.0000029943)100:0.116746)16:0.010724)6:0.013836)18:0.021191,(GCA_900142295.1_SIO19295.1:0.1135354202,GCA_001981245.1_APX89870.1:0.1340895162)98:0.044058)91:0.019813,(GCA_001548075.1_BAQ71119.1:0.0027710225,GCA_001633165.1_ANB33164.1:0.0000025728)100:0.099682)83:0.025628,GCA_900102905.1_SDK67900.1:0.1795132492)100:0.071680,(((GCA_900106695.1_SDW83434.1:0.0755147328,GCA_900113695.1_SFH69117.1:0.0681603523)100:0.101260,(GCA_900111545.1_SES78116.1:0.0000025071,GCA_900143155.1_SHN74231.1:0.0000020038)100:0.124089)100:0.080317,GCA_900107585.1_SEA89079.1:0.2464327149)84:0.050126)100:0.133388,GCA_000014865.1_ABK43036.1:0.6531989003)86:0.068041,GCA_900167455.1_SKA03392.1:0.3231741590)83:0.065359)35:0.040675,(((GCA_000742835.1_AIK96184.1:0.1527466198,GCA_000760695.2_KIE08906.1:3.7198199852)57:0.250025,((GCA_000219355.1_AEI88665.1:0.3406551287,GCA_000815465.1_KIE05289.1:0.3079596580)97:0.137424,(((GCA_000008385.1_AAW71373.1:0.0426864085,GCA_000953315.1_CDR78434.1:0.0444804759)100:0.252332,((GCA_000011945.1_AAV87090.1:0.0249660282,GCA_000024505.1_ACZ48812.1:0.0401948750)100:0.268414,((GCA_000026005.1_CAH57720.1:0.0385852467,GCA_000964755.1_KJV63526.1:0.0903513929)100:0.104021,GCA_000964795.1_KJV69377.1:0.1192835739)95:0.071004)100:0.130962)100:0.093417,(GCA_000022525.1_ACT69491.1:0.1232423761,GCA_000632985.1_AHX11455.1:0.1302962297)100:0.398676)100:0.232585)63:0.050828)52:0.070553,((((((((GCA_000478195.2_ERT03809.1:0.3380603020,GCA_001765415.1_AOR38385.1:0.6548785895)93:0.193726,GCA_001765415.1_AOR38020.1:1.0654046204)93:0.146901,GCA_001188555.1_KND20948.1:0.6480392415)90:0.188857,((((((GCA_000011345.1_BAC08341.1:0.0151152323,GCA_000505665.1_AHB89333.1:0.0001946856)100:0.182524,((((((((GCA_000012525.1_ABB58104.1:0.2556311314,GCA_000317145.1_AFY96291.1:0.2145656444)45:0.050220,((GCA_000155555.1_EDX73777.1:0.0484723798,((GCA_000211815.1_EGJ30644.1:0.0000024451,GCA_001942495.1_OLT61902.1:0.0240974358)100:0.084215,(GCA_000317515.1_AFZ16770.1:0.0406851430,GCA_000775285.1_KGF71342.1:0.1257461804)99:0.023919)97:0.020993)100:0.041840,(GCA_000317495.1_AFZ14646.1:0.1261601941,GCA_000317045.1_AFY64885.1:0.1356158826)72:0.013858)80:0.014503)35:0.009909,((((((GCA_000017845.1_ACB50649.1:0.0101257649,((GCA_000167195.1_EAM48520.1:0.0028985327,GCA_000235665.2_EHJ10274.1:0.0000025071)100:0.024699,GCA_000025125.1_ADB94917.1:0.1495425814)100:0.020461)100:0.135501,(GCA_000284135.1_BAL30643.1:0.0032281416,GCA_000478825.2_AIE75303.1:0.0351739270)100:0.177956)100:0.048984,((GCA_000021825.1_ACK69023.1:0.0720554402,(GCA_000297435.1_CCI33467.1:0.0322652942,GCA_000312205.1_CCI08509.1:0.0129025751)100:0.159424)100:0.042689,(GCA_000317025.1_AFY77630.1:0.0000025071,GCA_001904635.1_OKH22357.1:0.0029795946)100:0.092173)100:0.022410)98:0.023043,((GCA_000317575.1_AFZ33772.1:0.0133448729,GCA_002355455.1_BAU64072.1:0.0161529684)100:0.069656,(GCA_000332055.1_ELS01584.1:0.1240597779,GCA_002368355.1_BAZ45888.1:0.1325298510)98:0.022084)97:0.022805)98:0.027352,((GCA_000332035.1_ELR99761.1:0.2384968421,GCA_001904615.1_OKH11631.1:0.1815123579)89:0.047169,((GCA_000317675.1_AFZ54312.1:0.0756869642,(GCA_001548115.1_BAQ66880.1:0.0500336415,GCA_001548095.1_BAQ63062.1:0.0845606907)100:0.030637)100:0.061822,GCA_001747005.1_OEJ78476.1:0.1004584660)100:0.141640)23:0.023418)25:0.026730,((GCA_000317615.1_AFZ48994.1:0.0657351705,GCA_000317635.1_AFZ45219.1:0.0221358796)100:0.089472,GCA_000473895.1_ERN40733.1:0.2432189875)95:0.054229)100:0.077282)80:0.024397,(GCA_000317105.1_AFY79888.1:0.1477533285,GCA_001276715.1_KOR34968.1:0.1805763693)84:0.035431)60:0.012445,((GCA_000014265.1_ABG51011.1:0.0931582822,GCA_002260545.1_OZH54237.1:0.0390986979)100:0.116913,(((GCA_000176895.2_CCE15569.1:0.0028835418,GCA_000307915.1_EKD11209.1:0.0000026652)100:0.110753,(((GCA_000478195.2_ERT05056.1:0.0000024110,GCA_000478195.2_ERT05182.1:0.0000025071)100:0.021871,GCA_000972705.2_KKD38473.1:0.0491171112)100:0.071617,(GCA_000710505.1_KEI66673.1:0.0168565300,GCA_900009265.1_CUR18809.1:0.0100969805)100:0.118462)100:0.042018)100:0.045571,(GCA_000180455.1_CBN57185.1:0.0697063371,((GCA_000214075.2_EGK84496.1:0.0026759963,GCA_000317475.1_AFZ06896.1:0.0089165437)99:0.017079,GCA_002412335.1_PCN54056.1:0.0351205754)100:0.045555)100:0.051865)98:0.020894)100:0.048137)39:0.009137,(((((((GCA_000020025.1_ACC78923.1:0.0442268441,(GCA_000204075.1_ABA20005.1:0.0254434869,(GCA_001298445.1_ALF55560.1:0.0094381888,GCA_002367975.1_BAY18059.1:0.0201353716)100:0.013980)100:0.012425)94:0.006595,(((((GCA_000169135.1_EAW43200.1:0.0063113047,GCA_002218065.1_GAX35569.1:0.0116742512)100:0.029532,(GCA_000316575.1_AFY32304.1:0.0242717977,((GCA_002368055.1_BAZ76634.1:0.0000025071,GCA_002368295.1_BAY99445.1:0.0000025071)79:0.000002,GCA_002368275.1_BAY89723.1:0.0029725778)100:0.037254)98:0.012146)100:0.014390,GCA_000317535.1_AFZ27848.1:0.0303448984)100:0.009733,((GCA_000196515.1_ADI64056.1:0.0277775026,GCA_000317695.1_AFZ59716.1:0.0211281411)93:0.010037,(GCA_002368075.1_BAZ79753.1:0.0138533920,((((GCA_000175835.1_EFA70769.1:0.0000025071,GCA_001432185.1_KRH95826.1:0.0000025071)69:0.000002,GCA_002368135.1_BAZ90734.1:0.0058048873)99:0.004170,GCA_000175855.1_EFA71990.1:0.0201709404)99:0.009325,GCA_000175855.1_EFA71991.1:0.1983917194)92:0.077828)86:0.007234)100:0.011387)87:0.005782,(GCA_000312705.1_AFW95878.1:0.0232326984,(GCA_000789435.1_KHG40470.1:0.0121114158,GCA_002368115.1_BAZ85792.1:0.0109511156)100:0.003168)100:0.060275)59:0.002694)100:0.017752,(GCA_000316665.1_AFY52740.1:0.0629639405,(GCA_000350105.1_CCH67588.1:0.0000029544,GCA_000350125.1_CCH65853.1:0.0056932185)100:0.117233)88:0.013640)80:0.006181,(((GCA_000346485.2_KYC36258.1:0.0098442739,GCA_000760695.2_KIE08168.1:0.0078747007)100:0.021279,GCA_000828085.2_KIJ84236.1:0.0429750393)100:0.019328,(GCA_000317435.1_AFZ00829.1:0.0922148064,GCA_001456025.1_KST62685.1:0.0739220293)100:0.078927)83:0.011092)73:0.018682,((GCA_000231365.2_EHC13942.1:0.0028912045,GCA_001904645.1_OKH14363.1:0.0000023147)100:0.010403,((GCA_000934435.1_KIY14886.1:0.0000025071,GCA_001990805.1_ONN62175.1:0.0000025071)100:0.008961,GCA_001275395.1_KOP23356.1:0.0142496394)100:0.016884)100:0.031375)100:0.043044,((GCA_000317125.1_AFY87242.1:0.0509458660,(GCA_000317555.1_AFZ28949.1:0.0057621874,GCA_001904655.1_OKH23966.1:0.0000027608)100:0.077564)65:0.025783,GCA_000952155.1_KJH70021.1:0.1299716422)99:0.024005)100:0.036944,GCA_001904725.1_OKH37289.1:0.1258309546)97:0.018091)67:0.022319,(((GCA_002142475.1_BAS56568.1:0.1208962722,((GCA_000817775.1_KIF40221.1:0.1671572789,GCA_002075285.2_ASC69948.1:0.0907359188)80:0.021181,GCA_001904775.1_OKH50653.1:0.1178455970)100:0.109162)72:0.022576,GCA_001746915.1_OEJ77136.1:0.1730100168)73:0.007646,(GCA_000317065.1_AFY71113.1:0.1425441938,GCA_000332215.1_ELS31095.1:0.1639896950)100:0.139086)25:0.023381)26:0.026727,(GCA_001637395.1_OAB61962.1:0.1818227172,GCA_000018105.1_ABW25480.1:0.2396421117)96:0.029728)83:0.051921)90:0.088408,GCA_001870225.1_APB32852.1:0.2484576991)100:0.086853,(((GCA_000011465.1_CAE18476.1:0.2891623817,GCA_000760175.1_KGG13375.1:0.1275190278)100:0.073208,GCA_001182765.1_CRY90780.1:0.1000530317)100:0.061098,(GCA_000155635.1_EDY37712.1:0.0823505103,GCA_000316515.1_AFY29446.1:0.0778907309)100:0.112331)100:0.299513)100:0.132964,(GCA_000011385.1_BAC92208.1:0.0800439400,GCA_000484535.1_AGY57199.1:0.1304987642)100:0.342779)100:0.228009,GCA_001765415.1_AOR38596.1:0.7357937759)100:0.234482)94:0.083820,GCA_001637395.1_OAB62834.1:0.8206138744)94:0.155036,(GCA_001637395.1_OAB61937.1:0.4474622947,GCA_001982645.1_ONG38874.1:0.3660275786)100:0.183374)93:0.085793,(GCA_000153525.1_EAS84953.1:0.0876655875,GCA_000155895.1_EDZ61106.1:0.0307721885)100:0.521489)77:0.072577,(((GCA_000010205.1_BAG41336.1:0.0946126624,GCA_000964595.1_KJV55712.1:0.1014588812)100:0.495383,(GCA_000012385.1_ABE05195.1:0.0824746762,GCA_000195735.1_CAA14650.1:0.0650435235)100:0.267284)98:0.134320,(GCA_000388175.3_ETZ04992.1:0.0376104686,GCA_000469665.2_ETZ07697.1:0.0629196238)100:0.978013)75:0.118342)59:0.059663)88:0.086497)86:0.055654,((GCA_900101935.1_SDD29465.1:0.2785527397,GCA_900172325.1_SLN18137.1:0.3110430382)99:0.079675,(((((((((((((GCA_000013005.1_ABC63304.1:0.1619480745,(GCA_001304795.1_ALG61058.1:0.0000025071,GCA_001306275.1_KPM15218.1:0.0000025071)100:0.150740)100:0.083671,((GCA_000715015.1_KEO91427.1:0.1664063634,(GCA_001663175.1_ANK13573.1:0.0710859210,GCA_001677335.1_OBV12608.1:0.0675946185)100:0.062731)99:0.074293,GCA_001281485.1_ALE16455.1:0.1004985274)100:0.040901)100:0.053058,GCA_001008165.2_AKH41582.1:0.1919367543)97:0.068869,(GCA_000013325.1_ABD26492.1:0.1819761593,GCA_000235975.2_EHJ58792.1:0.0951256795)72:0.034502)71:0.024895,(GCA_001028705.1_AKM10014.1:0.1210456007,GCA_001661675.2_ARU16102.1:0.1114209307)100:0.216546)100:0.110285,(GCA_001295965.1_KPF77196.1:0.0000024788,GCA_001713435.1_AOG01063.1:0.0089546917)100:0.224555)78:0.034826,(GCA_002218195.1_ASK86967.1:0.0853092252,GCA_900128895.1_SIO08796.1:0.0526721088)100:0.157726)100:0.076272,(((GCA_000013985.1_ABF53768.1:0.0765285682,GCA_001610975.1_AMU93587.1:0.0575609665)100:0.174330,GCA_001586395.2_KZB94043.1:0.1946262168)96:0.065767,(GCA_000091125.1_BAI95801.1:0.0174316123,GCA_000147835.3_AEG50577.1:0.0191311630)100:0.148346)76:0.029563)100:0.066046,(GCA_000016765.1_ABQ67614.1:0.0347824838,(GCA_002355275.1_ATE64472.1:0.0000025071,GCA_002367875.1_PCE39812.1:0.0000025071)100:0.099073)100:0.128653)91:0.064656,(GCA_000175255.2_AEH62463.1:0.0620333777,GCA_000218875.1_AEI37471.1:0.0640718857)100:0.256347)100:0.106878,GCA_002251755.1_OYQ30115.1:0.2927230450)98:0.050426,(GCA_000342165.1_EMD83006.1:0.1204037796,GCA_002211145.1_OWV31866.1:0.1155568666)100:0.387326)100:0.149855,GCA_000024465.1_ADE39857.1:0.4831820457)96:0.080513)94:0.040161)100:0.129380)76:0.076054,(GCA_000152825.2_ADM08906.1:0.2722733577,GCA_900199215.1_SNT68023.1:0.3434990488)100:0.142564)100:0.232152)100:0.116699)100:0.067720)100:0.090741);
