# Supplementary material for: Assessing the accuracy of phylogenetic rooting methods on prokaryotic gene families
Source: PLoS One. 2020 May 15;15(5):e0232950. doi: 10.1371/journal.pone.0232950 (PMC7228096; doi:10.1371/journal.pone.0232950)
Supplement: S2 Dataset — (ZIP) [file pone.0232950.s003.zip › EmpiricalDataset/GeneTrees_IQTree/000242.aln.treefile]

(GCA_000006905.1_AAK23249.1:0.1036452172,GCA_000092285.1_ADG10001.1:0.0908413285,((GCA_000017265.1_ACG77664.1:0.1762001737,GCA_001425915.1_KQW71309.1:0.1145215831)76:0.084651,(((GCA_000175215.2_ADU12646.1:0.0876027611,GCA_000204015.1_EGF90114.1:0.3112631650)100:0.139532,(GCA_000144605.1_ADL00838.1:0.1215224394,GCA_002205555.1_ASD27877.1:0.0690395165)100:0.208414)100:0.034675,(((GCA_000023785.1_ACT59746.1:0.3536641856,(GCA_000013025.1_ABI75986.1:0.0211127062,GCA_000685315.1_KDA00386.1:0.0147757940)100:0.639978)93:0.103531,(((((((((((((((((((GCA_000007125.1_AAL51958.1:0.0000020066,GCA_000157815.1_EEY00567.1:0.0030266010)100:0.018275,(GCA_000017405.1_ABS14692.1:0.0000023764,GCA_000585655.1_EXL05476.1:0.0000026485)98:0.000003)100:0.040589,(GCA_000022725.1_ACS51526.1:0.0245221240,GCA_000341385.1_AGF76010.1:0.0175997306)100:0.399616)99:0.035094,GCA_001558695.1_KXF77590.1:0.0225949860)100:0.057212,(GCA_900104355.1_SDN77521.1:0.0165652240,GCA_900113985.1_SFJ17872.1:0.0264688244)100:0.125975)99:0.037367,(((GCA_000014245.1_ABG63053.1:0.0447014405,(GCA_000300335.1_EKF18418.1:0.0209777343,GCA_000300515.1_EKF40338.1:0.0302427261)100:0.021121)100:0.020344,GCA_900113935.1_SFJ20897.1:0.0934238040)100:0.010149,((((GCA_001424795.1_KQU69734.1:0.0138928269,GCA_001605015.1_AMS42446.1:0.0176693474)100:0.042989,((GCA_001510895.1_KUM24611.1:0.0196073783,GCA_001618845.1_AMY00620.1:0.0240665100)100:0.029250,GCA_002075885.1_OQM75744.1:0.1019537907)96:0.031137)96:0.013913,GCA_000585625.1_EXL01808.1:0.0838277466)100:0.026631,GCA_002238045.1_OXS99131.1:0.0891689066)96:0.022658)100:0.031662)93:0.011731,GCA_001293565.1_KPB01283.1:0.1696006299)92:0.012466,(((((GCA_000016285.1_ACM36337.1:0.0728622961,((GCA_000092025.1_AAK87688.2:0.0627271574,(GCA_000722615.1_KEQ06751.1:0.0000023764,GCA_000722625.1_KEQ08594.1:0.0000023764)100:0.074318)83:0.018277,(GCA_000731295.1_CDN53645.1:0.0000023764,GCA_000731315.1_CDN47505.1:0.0000023764)100:0.060166)84:0.011561)83:0.022458,(GCA_000092045.1_ABC90490.1:0.0257952545,GCA_000769405.1_KPN28627.1:0.0239030349)100:0.057425)100:0.017317,((GCA_001578105.1_AMM83906.1:0.0294972960,GCA_002043005.1_AQZ53261.1:0.0259675534)100:0.155255,(GCA_000325745.1_AGA64422.1:0.1356022178,GCA_000496595.1_AHA28255.1:0.5274764613)100:0.210295)96:0.055350)96:0.043838,(((((GCA_000017145.1_ABR59859.1:0.0178865043,GCA_002288525.1_ASY62650.1:0.0340322352)99:0.014265,GCA_000018545.1_ACP24992.1:0.0236746208)80:0.010291,GCA_000697965.2_ANK72145.1:0.0316186772)80:0.015335,(GCA_001687365.1_OBZ96366.1:0.0378628405,GCA_001885585.1_OJF97909.1:0.0325920670)100:0.020140)100:0.028729,(GCA_001267455.1_KOC77617.1:0.0203658795,GCA_001652565.1_ANH03923.1:0.0050879644)100:0.058962)99:0.015441)96:0.068977,(GCA_000154705.2_EDQ32156.2:0.0238828310,GCA_001703635.1_OCW56822.1:0.0554478756)100:0.044120)94:0.041023)93:0.057898,((GCA_000153465.1_EAS51070.1:0.0564613034,(GCA_000153705.1_EAU42409.1:0.0587241934,GCA_900176465.1_SMC61029.1:0.0560581657)94:0.035315)92:0.035084,((GCA_000800175.1_KHJ55105.1:0.0021717968,GCA_900141975.1_SHI59106.1:0.0066781419)100:0.053167,GCA_900104035.1_SDO83243.1:0.0696837336)100:0.033177)100:0.064906)93:0.047247,GCA_000179775.1_EFL90062.1:0.4484407075)84:0.064205,((GCA_900115225.1_SFO32134.1:0.0788412129,GCA_900215505.1_SNY93991.1:0.0484223559)100:0.134041,((GCA_900129325.1_SHG45564.1:0.1975400454,GCA_900104485.1_SDB16790.1:0.1574538157)39:0.033894,(GCA_900102695.1_SCZ46497.1:0.1301696481,GCA_001720135.1_ODN68921.1:0.3403304806)71:0.067626)28:0.017335)4:0.013420)28:0.011051,(((((GCA_000148725.1_EFO29196.1:0.0346796720,GCA_001403915.1_CTQ42656.1:0.0871919684)96:0.014182,GCA_000158095.1_EEE45533.1:0.0368133357)100:0.020488,(GCA_000192745.1_ADZ70186.1:0.0448622100,(GCA_001188555.1_KND16983.1:0.0000023764,GCA_002249885.1_OXS45034.1:0.0000023764)100:0.145665)100:0.037554)92:0.027530,(GCA_900105595.1_SDU20813.1:0.0900318621,(GCA_001907205.1_OKL42789.1:0.0523816522,(GCA_900110875.1_SEQ90265.1:0.0123360543,GCA_900114245.1_SFL09956.1:0.0121203423)100:0.066162)100:0.059789)100:0.034942)100:0.075511,((GCA_001720135.1_ODN68923.1:0.0748307792,(GCA_900148505.1_SHO67565.1:0.1539475096,GCA_001720135.1_ODN68922.1:0.2880160357)93:0.032848)13:0.000003,GCA_002088295.1_ORE94568.1:0.2585510699)12:0.031242)13:0.044569)12:0.035165,GCA_001305515.1_KPL51463.1:0.2037924829)15:0.049185,(((((GCA_000010525.1_BAF88532.1:0.0918431666,GCA_000017645.1_ABS69996.1:0.0601506653)100:0.098199,(GCA_000092925.1_ADH88778.1:0.0000023764,GCA_900100155.1_SCW96363.1:0.0349508790)100:0.039942)16:0.060218,(((((((GCA_000019845.1_ACB95014.1:0.0981327604,(GCA_000021745.1_ACK49532.1:0.0643031842,GCA_900114285.1_SFK29156.1:0.0747061395)81:0.014730)100:0.040787,((GCA_000304315.1_CCJ06710.1:0.0817342598,GCA_002117405.1_ARN82280.1:0.1445397011)98:0.026423,(GCA_001644125.1_OAI31560.1:0.0191032124,GCA_001675455.1_OBS50598.1:0.0163227725)100:0.054226)100:0.133441)90:0.008975,GCA_900187365.1_SNB72316.1:0.2182251863)98:0.039035,GCA_900104955.1_SEB62491.1:0.1677868246)100:0.137860,((GCA_000022085.1_ACL56917.1:0.0690316186,GCA_000019945.1_ACB80306.1:0.2623269558)100:0.045123,(GCA_001017175.1_KLK95059.1:0.0114870014,GCA_900102135.1_SCY95736.1:0.0140945475)100:0.093755)100:0.078875)87:0.031316,(GCA_001271345.1_ALA16147.1:0.0091364372,GCA_001887265.1_APF37852.1:0.0000026486)100:0.065570)87:0.048937,((GCA_001741865.1_AOO82931.1:0.0485306837,GCA_900102525.1_SDH40633.1:0.0318658085)100:0.165645,GCA_001676615.1_OCC02802.1:0.4609279099)95:0.092433)98:0.064718)16:0.037847,((((((((GCA_000011365.1_BAC50645.1:0.0034716797,GCA_000661935.1_AHY49768.1:0.0092382080)100:0.026940,((GCA_000935205.1_KIZ41945.1:0.0259305240,GCA_000195775.1_CAE28671.1:0.0649613356)100:0.012161,(GCA_001618955.1_KZD24003.1:0.0030875879,GCA_900108575.1_SEI21864.1:0.0000023804)100:0.071725)97:0.018466)100:0.019734,(GCA_000012725.1_ABA04645.1:0.0143339585,GCA_000013885.1_ABE62387.1:0.0178620064)100:0.101406)88:0.015727,(((GCA_000218565.1_AEI07010.1:0.0000023764,GCA_000218585.1_AEI03433.1:0.0000023764)100:0.046573,GCA_000314735.2_EKS27787.1:0.0116876478)100:0.066257,GCA_000336555.1_EKS38946.1:0.0563730794)97:0.042738)98:0.035346,GCA_001426945.1_KQZ00563.1:0.1300183530)99:0.028206,GCA_001579845.1_AMN42585.1:0.0793343738)100:0.019681,GCA_002355335.1_BAT61034.1:0.1614668191)100:0.031288,GCA_002119765.1_ARQ01358.1:0.0562048931)100:0.086749)16:0.029341,(GCA_001402875.1_ALK09179.1:0.0000023764,GCA_001459775.1_CUU41842.1:0.0000023764)100:0.212664)16:0.049398)95:0.064957,(((GCA_000017565.1_ABS64364.1:0.1151577250,GCA_000739695.1_GAK46410.1:0.0976837712)100:0.070181,(GCA_000689395.1_CDO61487.1:0.1402399943,GCA_000496075.1_ESR26532.1:0.2576949885)89:0.036046)97:0.047409,((GCA_000828475.1_BAQ17729.1:0.0000021618,GCA_001723285.1_ODR98632.1:0.0335468856)100:0.115145,GCA_001708935.1_ODA68323.1:0.1023454167)100:0.081197)97:0.029843)90:0.044566,(((((((((GCA_000009985.1_BAE51915.1:0.0762448973,(GCA_000294655.1_CCG39760.1:0.0077263162,GCA_900108475.1_SEH34060.1:0.0295032820)100:0.168171)35:0.043932,GCA_000513295.1_CDK97273.1:0.1191280837)100:0.167622,(GCA_000300235.2_AJD51339.1:0.0161497989,GCA_000300275.1_EKF06408.1:0.0598686631)100:0.166230)36:0.031519,((((GCA_000013085.1_ABC23465.1:0.0773561836,GCA_000284415.2_CCG07868.1:0.1114711032)100:0.071500,(GCA_000315795.1_EKV29289.1:0.1330049953,(GCA_900100455.1_SDH33051.1:0.1828201564,GCA_900101965.1_SDD64129.1:0.2237179496)87:0.024947)87:0.025215)98:0.040825,(GCA_900156605.1_SIS59110.1:0.1584116300,GCA_001611975.1_AMW33964.1:0.2287283560)98:0.041873)100:0.076625,((GCA_000968135.1_CCQ74586.1:0.1958832758,GCA_900093605.1_SCA55279.1:0.2446005819)98:0.057436,GCA_001746755.1_OEJ65401.1:0.2503233314)99:0.065468)36:0.039383)97:0.028279,((GCA_000299935.1_EKE73584.1:0.0542571564,GCA_001618175.1_KZD01125.1:0.0573774914)100:0.094783,(((GCA_000319385.1_AFX98418.1:0.0643656920,GCA_000510265.1_AHC73365.1:0.0772174033)100:0.249390,GCA_900102465.1_SDG47700.1:0.0311236073)100:0.186865,GCA_000024465.1_ADE40654.1:0.3456793767)99:0.041927)99:0.035387)98:0.029788,GCA_900172325.1_SLN40383.1:0.2296360419)79:0.026261,(((((GCA_000010725.1_BAI71239.1:0.0912338890,GCA_000632475.2_AIB11141.1:0.0692568653)100:0.113909,((GCA_000016185.1_ACI98162.1:0.1033691578,GCA_000730165.2_ASG20966.1:0.2849358104)96:0.033329,GCA_002251795.1_OYQ34980.1:0.1935891380)100:0.100554)72:0.031064,((GCA_000576635.1_EWY39860.1:0.0282375205,GCA_000936425.1_KJB96786.1:0.0368613233)100:0.079865,(GCA_000226315.1_AEP10421.1:0.0056360496,GCA_000348745.1_AGH98837.1:0.0253700702)100:0.473300)64:0.018334)100:0.055771,((((GCA_000963705.1_KJV08575.1:0.0000021021,GCA_000963705.1_KJV10762.1:0.0000020870)100:0.038553,GCA_002251735.1_OYQ20368.1:0.0573512310)100:0.214530,(GCA_000264455.2_AFK54450.1:0.0000023764,GCA_001601315.1_KYO55460.1:0.0000024243)100:0.279349)94:0.052176,((GCA_000767795.1_KGM33885.1:0.0134873403,GCA_002195995.1_OWJ65448.1:0.0120653123)100:0.202861,(((((GCA_000011685.1_AAW60143.1:0.0504256727,GCA_000234355.2_EHH67249.1:0.0669164526)100:0.059468,((((GCA_000021325.1_ACI52716.1:0.0352174481,((GCA_000182745.1_BAK83459.1:0.0000029300,GCA_000964505.1_GAO00654.1:0.0118273247)99:0.002924,GCA_000208635.2_EGG75648.1:0.0000029383)100:0.070029)100:0.033918,((GCA_002173735.1_ARW46645.1:0.0599543891,GCA_002005445.1_AQS83567.1:0.1155380764)94:0.027024,(GCA_000231445.2_EHD14253.1:0.0000020532,GCA_002153535.1_OUI78352.1:0.0000021660)100:0.214588)92:0.007861)100:0.039988,(GCA_000617865.1_GAJ29474.1:0.0885364336,(((GCA_001787335.1_AOX17366.1:0.0000029356,GCA_001787355.1_AOX20243.1:0.0000020940)100:0.027324,(GCA_000724025.1_CDG40077.1:0.0000020931,GCA_001547995.1_BAT19047.1:0.0000024865)100:0.126013)92:0.016869,GCA_002005465.1_AQS87590.1:0.0398426817)76:0.012538)99:0.036270)48:0.011657,GCA_000963885.1_GAN53629.1:0.1054903427)92:0.041774)78:0.027648,(GCA_000723565.1_CDG32785.1:0.0163730057,GCA_002003665.1_OOL19019.1:0.0101164003)100:0.228597)100:0.221336,((GCA_000014285.2_ABI61472.1:0.0000023764,GCA_000576085.2_AHJ62351.1:0.0000022672)100:0.237249,(((GCA_000164635.1_EFH11782.1:0.1306440465,(GCA_900101615.1_SDE34200.1:0.0000023764,GCA_900104205.1_SDB73906.1:0.0000023764)100:0.091382)97:0.050537,GCA_900141905.1_SHI45604.1:0.1157352805)100:0.134613,GCA_000964365.1_GAN76953.1:0.1629857269)64:0.033045)63:0.022746)92:0.088225,((GCA_000016725.1_ABQ31127.1:0.0000028077,GCA_000202835.1_BAJ81517.1:0.0000027931)100:0.283624,(GCA_000306035.1_EKM99202.1:0.0651503237,GCA_000964385.1_GAN80186.1:0.0314883779)100:0.361042)100:0.130083)100:0.160274)96:0.057488)77:0.030926)80:0.035879,((((GCA_900177295.1_SMF27978.1:0.0000026543,GCA_900188055.1_SNR65333.1:0.0029718307)100:0.047502,(GCA_900177295.1_SMF43034.1:0.0030595345,GCA_900188055.1_SNR42124.1:0.0028955073)100:0.006174)100:0.222492,GCA_900100655.1_SDG48353.1:0.2351240630)100:0.059075,(GCA_000982415.1_KKJ75277.1:0.0000021251,GCA_001026905.1_KLN61236.1:0.0031594101)100:0.425345)99:0.049058)57:0.020018)84:0.038443,((GCA_900167455.1_SKA19879.1:0.3932461132,(((((GCA_900106695.1_SDX62458.1:0.0874582946,GCA_900113695.1_SFJ01295.1:0.0719532459)100:0.085409,(GCA_900111545.1_SET69417.1:0.0000029558,GCA_900143155.1_SHN71468.1:0.0000020430)100:0.136014)100:0.075565,GCA_900107585.1_SEA97360.1:0.1157457309)100:0.129461,(((((((((((((((((((((GCA_000011965.2_AAV93823.1:0.0458978761,GCA_900172225.1_SLN17829.1:0.0311744619)99:0.021400,GCA_900109035.1_SEK05707.1:0.0421376291)100:0.029209,GCA_900116455.1_SFU00931.1:0.0520174242)86:0.015685,((((((GCA_000203975.3_KID08963.1:0.0088631781,GCA_000511355.1_AHC99498.1:0.0000023940)100:0.026440,GCA_000376545.2_ANP39351.1:0.0711718073)99:0.019579,GCA_001678945.1_ANP36487.1:0.0327757302)83:0.006007,(GCA_000511385.1_AHD08119.1:0.0177047695,(GCA_001258055.1_CRL14993.1:0.0000023764,GCA_900113345.1_SFG93634.1:0.0000023764)100:0.028175)100:0.047628)83:0.010515,GCA_900102795.1_SCZ73802.1:0.0696919892)100:0.017172,GCA_900156525.1_SIT79165.1:0.1265371932)97:0.014122)83:0.005553,GCA_002210095.1_OWU73544.1:0.1246840604)98:0.023274,(((GCA_000014045.1_ABG31070.1:0.0000023764,GCA_000154785.2_AEI95292.1:0.0059111415)100:0.065271,((GCA_000152605.1_EAP85170.1:0.0455468289,GCA_000172095.1_EDQ06791.1:0.0556501705)100:0.014006,GCA_000622405.1_KIN68382.1:0.0427802538)100:0.028671)99:0.016621,(GCA_000814025.1_KIC48100.1:0.0029255641,GCA_001969365.1_APX12497.1:0.0000021930)100:0.052454)100:0.031390)99:0.016456,GCA_900107355.1_SDY13982.1:0.1573431207)95:0.005450,(GCA_001890925.1_OJI94007.1:0.1122223463,(((((((GCA_000153725.1_EAU43702.1:0.0363453221,GCA_900102075.1_SDE18645.1:0.0284142363)81:0.014934,GCA_001975705.1_APZ51837.1:0.0180950656)75:0.003756,(GCA_001969385.1_APX23099.1:0.0000023764,GCA_900112435.1_SFD19190.1:0.0000023764)100:0.023547)95:0.005860,(GCA_900100085.1_SDI24421.1:0.0206980939,(GCA_001687105.1_ANT60563.1:0.0074003987,GCA_900116195.1_SFS92557.1:0.0202719144)100:0.033241)98:0.014374)100:0.015201,GCA_000442255.1_EPX86895.1:0.0186514576)100:0.044508,((GCA_001458375.1_CUH78836.1:0.0584538798,GCA_900107235.1_SDY51436.1:0.1044212762)100:0.014321,(GCA_000169415.1_EBA10219.1:0.0769001662,(((GCA_002211155.1_OWV61674.1:0.0000022303,((GCA_002211205.1_OWV64927.1:0.0000000000,GCA_900101505.1_SDD23868.1:0.0000000000):0.000002,GCA_002211225.1_OWV48583.1:0.0000023764)100:0.002985)100:0.020511,(GCA_002237555.1_ASP19353.1:0.0086166039,GCA_900188425.1_SNS99148.1:0.0063761064)100:0.026668)100:0.015935,GCA_900184945.1_SMX46533.1:0.0284320285)100:0.038776)100:0.022326)100:0.023908)82:0.014249,((GCA_001482405.1_KUF12509.1:0.0659817401,((((GCA_000521865.1_ETX27435.1:0.0192545950,GCA_900115815.1_SFQ56828.1:0.0813562213)100:0.056994,(GCA_001038505.1_KMK68242.1:0.0563060813,GCA_900188035.1_SNR53849.1:0.0512158904)100:0.028411)100:0.022189,(GCA_002115725.1_OSQ62043.1:0.0211300846,GCA_002115805.1_OSQ48267.1:0.0000029142)100:0.060347)91:0.006410,GCA_001205715.1_KNG92276.1:0.0975323217)99:0.013657)85:0.016037,(GCA_001046955.1_AKO95663.1:0.0000023764,GCA_900109145.1_SEI50623.1:0.0000021851)100:0.098015)86:0.007773)100:0.054496)97:0.013559)98:0.019470,(GCA_001458175.1_CUH50919.1:0.0615377047,GCA_900114415.1_SFL37278.1:0.0759163646)100:0.036547)97:0.023653,(((GCA_000152625.1_EAP76963.1:0.0762241604,GCA_001247715.1_KNX40989.1:0.1178338063)98:0.026497,GCA_900172295.1_SLN51270.1:0.0956848219)79:0.022435,(GCA_000152725.1_EAQ05177.1:0.1020250318,(GCA_900129685.1_SHG78746.1:0.0434475332,GCA_900110425.1_SEP15713.1:0.1060332245)57:0.015747)78:0.007700)97:0.023470)67:0.009654,GCA_900142085.1_SHJ79032.1:0.0931660427)99:0.023731,((GCA_001458355.1_CUH62350.1:0.0355033156,GCA_900110775.1_SEQ18773.1:0.0431884430)100:0.035701,GCA_900100005.1_SDJ13400.1:0.0642772902)100:0.020545)98:0.028828,GCA_900172385.1_SLN74825.1:0.1194144855)99:0.024996,((GCA_900111875.1_SFB00551.1:0.0559601013,GCA_900116005.1_SFR06761.1:0.0612970700)100:0.065304,(GCA_900095785.1_SCM68961.1:0.0000023764,GCA_900115865.1_SFQ38904.1:0.0000023764)100:0.120821)88:0.020853)99:0.026029,((((((GCA_000012905.2_ABA77882.1:0.0751055339,GCA_900110135.1_SEN22868.1:0.1111371890)98:0.012134,(GCA_001517585.1_CUX79536.1:0.1636365934,GCA_900107025.1_SDW27536.1:0.0643694802)100:0.166388)77:0.017378,GCA_900156815.1_SIS87683.1:0.1218789287)77:0.016126,GCA_900110025.1_SEN89916.1:0.1444352490)71:0.016534,GCA_900106675.1_SDX79758.1:0.2026482746)96:0.029443,(GCA_001620265.1_AMY67708.1:0.1089092318,((((GCA_000714535.1_KEO52755.1:0.0290319107,GCA_000715505.1_KEP70746.1:0.0274131143)100:0.068467,GCA_000021865.1_ADE84087.1:0.1990749384)100:0.037032,GCA_000740785.1_KFI30154.1:0.0786206107)100:0.081958,(GCA_000203895.1_ABL68892.1:0.0613151984,GCA_000444995.1_AGT10224.1:0.0895680709)100:0.071867)99:0.042936)88:0.014189)88:0.019799)85:0.018055,(GCA_900099935.1_SDK17990.1:0.0844418477,(GCA_900112335.1_SFD10889.1:0.0478479961,GCA_900188335.1_SNS92321.1:0.0438833145)100:0.055307)100:0.055518)90:0.018440,(((((((((GCA_000153305.1_EAR50038.1:0.0559333748,GCA_900172355.1_SLN67688.1:0.0464073325)100:0.043585,GCA_000161835.1_EET47431.1:0.0634112777)98:0.022103,((GCA_000836695.1_KIQ70702.1:0.0421714692,GCA_900141735.1_SHI57361.1:0.0646093768)100:0.048539,GCA_000600975.2_EYD73456.1:0.0808842562)100:0.031716)87:0.009845,GCA_900114485.1_SFL25852.1:0.1414533073)90:0.020087,((((GCA_000155735.2_AGI73630.1:0.0432317264,GCA_001187845.1_AKS44870.1:0.0391143631)100:0.039547,GCA_900172275.1_SLN28060.1:0.0375753187)100:0.096908,GCA_001908835.1_APO88215.1:0.2853651111)95:0.044890,GCA_000738435.1_AII87924.1:0.1738806337)88:0.023828)92:0.021435,((GCA_001307765.1_KPN64067.1:0.1207952220,GCA_900109955.1_SEV96997.1:0.0541641989)100:0.030704,(GCA_000152805.1_EAQ13027.1:0.0884822118,GCA_900177545.1_SMH48760.1:0.1411527773)100:0.052390)100:0.071968)69:0.018286,(GCA_000442315.1_EPX84246.1:0.1200660110,GCA_000600335.2_EYD76823.1:0.1458452975)100:0.137883)66:0.013888,((((GCA_000018145.1_ABV92054.1:0.0850112517,((GCA_000765015.1_KGK78335.1:0.0000023764,GCA_900141945.1_SHI98769.1:0.0000023764)100:0.100485,GCA_000590925.1_AHM03960.1:0.1728951125)68:0.027724)99:0.035416,((GCA_001403795.1_CTQ50113.1:0.0562755117,GCA_900109285.1_SEL62261.1:0.0571025505)100:0.055063,GCA_900142295.1_SIO29226.1:0.1322153284)99:0.057361)98:0.029819,(GCA_001404155.1_CRK75604.1:0.0000029791,GCA_900114125.1_SFJ40289.1:0.0000026550)100:0.213061)94:0.026557,(GCA_900184815.1_SMX25416.1:0.1913526981,(GCA_000223375.1_AEM41922.1:0.0000023697,GCA_001399515.1_ALJ82422.1:0.0000025661)100:0.257274)68:0.031923)89:0.063685)95:0.018710,GCA_000812665.2_AML50572.1:0.2229808412)89:0.011424)85:0.027417,(((GCA_000671395.1_KCV82742.1:0.1098418037,GCA_000647975.1_KAJ54810.1:0.1052971847)77:0.016484,(GCA_001305615.1_ALG89174.1:0.0670334286,GCA_900184935.1_SMX30963.1:0.0607460998)100:0.036364)95:0.016002,(GCA_001548075.1_BAQ70634.1:0.0000023764,GCA_001633165.1_ANB32802.1:0.0000023764)100:0.104299)93:0.016179)76:0.027212,((((((GCA_000299575.1_EKE43416.1:0.0829470716,(GCA_900113405.1_SFH16348.1:0.0000023764,GCA_900172315.1_SLN55416.1:0.0000023764)100:0.083885)99:0.011632,(GCA_900110115.1_SEN12407.1:0.0030694250,GCA_900141995.1_SHJ11788.1:0.0000025992)100:0.026004)100:0.022789,GCA_900115595.1_SFP84156.1:0.1243203027)100:0.041699,GCA_900115595.1_SFP75074.1:0.0524397361)93:0.022067,((GCA_001981245.1_APX90158.1:0.0873872332,(GCA_000442275.2_EPX76872.1:0.0377594468,GCA_900111945.1_SFR59833.1:0.0289710414)100:0.149596)98:0.021131,(((GCA_000299875.1_EKE67670.1:0.0457134877,GCA_900114135.1_SFJ49689.1:0.0337044488)100:0.042618,(GCA_900109555.1_SEK79447.1:0.0000025868,GCA_900172305.1_SLN33278.1:0.0000020376)100:0.068965)100:0.050888,GCA_900172375.1_SLN51515.1:0.0796485483)100:0.096379)63:0.012360)97:0.034403,(GCA_000740775.1_KFI27605.1:0.0000027655,GCA_000740795.1_KFI26255.1:0.0059317153)100:0.175862)78:0.015655)81:0.021635,GCA_900172235.1_SLN38373.1:0.0443917250)85:0.055900,GCA_900102905.1_SDK23773.1:0.0779294304)100:0.389142)100:0.146370,(((GCA_000014865.1_ABK43386.1:0.1828712096,GCA_002109495.1_OSM02468.1:0.0758085223)100:0.341245,((((((GCA_000011345.1_BAC07652.1:0.0126134238,GCA_000505665.1_AHB89196.1:0.0031831818)100:0.186326,((((GCA_000012525.1_ABB58244.1:0.1548167759,((((GCA_000011465.1_CAE19999.1:0.1535501995,GCA_000760175.1_KGG13565.1:0.0844984226)100:0.087158,GCA_001182765.1_CRY93085.1:0.1208946045)100:0.162922,GCA_000316515.1_AFY28968.1:0.0918810341)90:0.022957,GCA_000155635.1_EDY37818.1:0.0616797050)100:0.532375)100:0.166452,(GCA_001746915.1_OEJ74814.1:0.2058001558,(GCA_000317045.1_AFY65298.1:0.1332822586,(((GCA_000817775.1_KIF40617.1:0.0674960178,GCA_001904775.1_OKH46389.1:0.1343143712)99:0.026380,GCA_002075285.2_ASC74299.1:0.0627140685)99:0.111061,GCA_002142475.1_BAS54299.1:0.3919111811)83:0.078203)82:0.037636)82:0.027973)65:0.030389,(((((GCA_000014265.1_ABG52149.1:0.0469467723,GCA_002260545.1_OZH54941.1:0.0075417650)100:0.216959,(GCA_000180455.1_CBN56948.1:0.0359471830,((GCA_000214075.2_EGK84828.1:0.0064140251,GCA_000317475.1_AFZ09500.1:0.0031120811)99:0.000685,GCA_002412335.1_PCN53064.1:0.0314871377)100:0.106124)100:0.066199)77:0.012521,(((GCA_000176895.2_CCE20747.1:0.0000023764,GCA_000307915.1_EKD10649.1:0.0000023764)100:0.093457,((GCA_000478195.2_ERT06411.1:0.0113581218,GCA_000972705.2_KKD39373.1:0.0244014183)100:0.045009,(GCA_000710505.1_KEI65646.1:0.0163327538,GCA_900009265.1_CUR16576.1:0.0093488528)100:0.112756)87:0.011584)99:0.066819,(GCA_001276715.1_KOR34500.1:0.1129497302,GCA_000317105.1_AFY82348.1:0.2283390791)81:0.053688)32:0.016123)35:0.018745,GCA_001637395.1_OAB62005.1:0.2360099132)55:0.030079,(((((GCA_000317495.1_AFZ13168.1:0.1304388600,GCA_000317145.1_AFY95635.1:0.5098607879)73:0.057742,GCA_000317515.1_AFZ21922.1:0.1190618170)50:0.031495,(GCA_000211815.1_EGJ28568.1:0.0025730350,GCA_001942495.1_OLT57776.1:0.0032355828)100:0.152186)47:0.039306,((((((((((GCA_000017845.1_ACB53381.1:0.0221678059,GCA_000025125.1_ADB95720.1:0.0814346878)100:0.022898,(GCA_000235665.2_EHJ11715.1:0.0000025917,GCA_000167195.1_EAM49869.1:0.0982187233)100:0.044626)100:0.086655,(GCA_000284135.1_BAL28504.1:0.0158812207,GCA_000478825.2_AIE75039.1:0.0000025890)100:0.224282)93:0.050502,((GCA_000317675.1_AFZ52649.1:0.0713645789,(GCA_001548095.1_BAQ60330.1:0.0349792153,GCA_001548115.1_BAQ65782.1:0.0204090026)100:0.043007)100:0.031261,GCA_001747005.1_OEJ79171.1:0.0741114444)100:0.185947)93:0.024417,(GCA_000317025.1_AFY78702.1:0.0148915658,GCA_001904635.1_OKH24420.1:0.0041264630)100:0.198460)98:0.025344,(GCA_000021825.1_ACK72102.1:0.0179261477,(GCA_000297435.1_CCI30698.1:0.0103292949,GCA_000312205.1_CCI07997.1:0.0083707642)100:0.245226)100:0.104498)99:0.043772,(((GCA_000317575.1_AFZ37561.1:0.0000028108,GCA_002355455.1_BAU67065.1:0.0093148114)100:0.054093,GCA_000332035.1_ELR98818.1:0.2189411887)98:0.022754,GCA_000332055.1_ELS00555.1:0.2214690910)85:0.019785)100:0.044662,GCA_002368355.1_BAZ45043.1:0.2586466826)88:0.013035,GCA_001904615.1_OKH17192.1:0.2279513634)100:0.076232,((GCA_000317615.1_AFZ52147.1:0.0314827044,GCA_000317635.1_AFZ45272.1:0.0494244040)100:0.088319,GCA_000473895.1_ERN42233.1:0.1115867320)100:0.140584)100:0.070552)76:0.053046,(((((((((((((((GCA_000020025.1_ACC82745.1:0.0591942517,(((GCA_000175835.1_EFA70176.1:0.0000024825,GCA_001432185.1_KRH97406.1:0.0000024856)100:0.003018,GCA_002368135.1_BAZ89505.1:0.0000021396)74:0.000002,GCA_000175855.1_EFA71775.1:0.0060418121)99:0.025592)98:0.005890,GCA_002368075.1_BAZ81789.1:0.0146623197)100:0.007511,GCA_000196515.1_ADI64470.1:0.0157312673)100:0.040641,GCA_000317535.1_AFZ25202.1:0.0092926125)100:0.010288,GCA_000317695.1_AFZ59309.1:0.0213232692)100:0.010199,(GCA_000312705.1_AFW94032.1:0.0153331126,((GCA_000789435.1_KHG41992.1:0.0000023764,GCA_002368115.1_BAZ87314.1:0.0000020342)69:0.000003,GCA_000789435.1_KHG39521.1:0.0000023764)99:0.009643)100:0.024491)100:0.019288,(GCA_001298445.1_ALF53143.1:0.0188095932,GCA_002367975.1_BAY19721.1:0.0031114741)99:0.005523)91:0.011597,(GCA_000316575.1_AFY33898.1:0.0289166814,((GCA_002368055.1_BAZ71788.1:0.0000023077,GCA_002368295.1_BAY97705.1:0.0000025712)100:0.003086,GCA_002368275.1_BAY88405.1:0.0031474170)100:0.025890)100:0.011367)100:0.018507,GCA_000204075.1_ABA20333.1:0.0230739674)100:0.014219,(GCA_000169135.1_EAW45069.1:0.0184862406,GCA_002218065.1_GAX35042.1:0.0163143126)100:0.062175)100:0.080942,((((GCA_000231365.2_EHC18130.1:0.0000029694,GCA_001904645.1_OKH12190.1:0.0030856102)100:0.020649,((GCA_000934435.1_KIY13451.1:0.0000023764,GCA_001990805.1_ONN60790.1:0.0000023764)100:0.006556,GCA_001275395.1_KOP22597.1:0.0122082182)100:0.014698)100:0.102572,((GCA_000350105.1_CCH66351.1:0.0000020637,GCA_000350125.1_CCH64800.1:0.0000023764)100:0.173466,(GCA_000316665.1_AFY55160.1:0.2335399588,GCA_000317435.1_AFZ04255.1:0.2207839561)58:0.036418)51:0.031894)52:0.023326,(((GCA_000346485.2_KYC41297.1:0.0120412936,GCA_000760695.2_KIE08714.1:0.0038690573)100:0.072920,GCA_000828085.2_KIJ83480.1:0.0652605084)100:0.051206,GCA_001456025.1_KST66236.1:0.1982055896)53:0.045333)98:0.031469)100:0.132353,GCA_000952155.1_KJH72135.1:0.1490073672)100:0.041102,(GCA_000317555.1_AFZ29548.1:0.0063589249,GCA_001904655.1_OKH27282.1:0.0000023764)100:0.132003)80:0.045250,GCA_000317125.1_AFY85733.1:0.0779855990)100:0.105486,GCA_001904725.1_OKH38394.1:0.2304346261)79:0.062499)67:0.036100)84:0.037730)73:0.031482,((GCA_000317065.1_AFY69394.1:0.3929533217,GCA_000332215.1_ELS34378.1:0.3131646727)100:0.176839,(GCA_000011385.1_BAC89334.1:0.1451430443,GCA_000484535.1_AGY58943.1:0.1018052815)100:0.490147)91:0.119474)87:0.036009)89:0.059230,GCA_000018105.1_ABW29686.1:0.4326578041)71:0.029254,GCA_001870225.1_APB34417.1:0.2998089050)100:0.663650,GCA_001765415.1_AOR37898.1:1.4327553532)100:0.479202,GCA_001637395.1_OAB62709.1:1.6756866293)98:0.508135)97:0.106442,(GCA_001982645.1_ONG37445.1:1.0694323161,(GCA_002355335.1_BAT61033.1:1.9909857370,GCA_000503895.1_AHB50225.1:4.3094197372)95:1.213880)84:0.218147)86:0.146628)85:0.049078)51:0.042077,((GCA_000742835.1_AIK96747.1:0.4776837651,(GCA_001192655.1_GAO97980.1:0.3618154484,GCA_002117145.1_ARN85342.1:0.2155747985)100:0.146317)99:0.132965,(((GCA_000153525.1_EAS84243.1:0.0606359952,GCA_000155895.1_EDZ60223.1:0.0677315644)100:0.678067,(((((GCA_000010205.1_BAG40522.1:0.0000020772,GCA_000964595.1_KJV55260.1:0.2407171622)98:0.095831,GCA_000964595.1_KJV55279.1:0.0935661555)100:0.563392,(GCA_000012385.1_ABE05123.1:0.0579299186,GCA_000195735.1_CAA15079.1:0.0761867273)100:0.226192)100:0.377859,(GCA_000219355.1_AEI88369.1:0.4604073057,GCA_000815465.1_KIE05843.1:0.2652936819)100:0.225713)80:0.055324,(((GCA_000008385.1_AAW70911.1:0.0830359789,GCA_000953315.1_CDR78970.1:0.0885621417)100:0.648406,(((GCA_000011945.1_AAV86803.1:0.0438017146,GCA_000024505.1_ACZ49076.1:0.0489590389)100:0.442345,GCA_000964795.1_KJV69045.1:0.1486262691)99:0.062868,(GCA_000026005.1_CAH58320.1:0.0975264888,GCA_000964755.1_KJV65453.1:0.0934775626)100:0.112117)100:0.230948)100:0.413979,(GCA_000022525.1_ACT69277.1:0.3532313309,GCA_000632985.1_AHX11228.1:0.1545489972)100:1.127310)100:0.423807)99:0.106748)96:0.040807,(GCA_000388175.3_ETZ04773.1:0.0994472174,GCA_000469665.2_ETZ07188.1:0.0838238599)100:1.593110)96:0.057252)89:0.113420)50:0.050384)92:0.037886,(GCA_900101935.1_SDE32161.1:0.4038415403,((((((((((((((GCA_000013005.1_ABC63709.1:0.1259801947,GCA_001281485.1_ALE16817.1:0.0752599654)100:0.051757,(GCA_000715015.1_KEO91796.1:0.1197884535,GCA_001663175.1_ANK13847.1:0.2881450144)87:0.031058)96:0.036960,GCA_001677335.1_OBV12298.1:0.0773104698)99:0.021333,(GCA_001304795.1_ALG61838.1:0.0000023764,GCA_001306275.1_KPM16430.1:0.0000023764)100:0.120713)100:0.039228,GCA_001008165.2_AKH41165.1:0.0868969447)100:0.057969,((GCA_001028705.1_AKM09608.1:0.1025366293,GCA_001661675.2_ARU15517.1:0.0839726253)100:0.068216,(GCA_000013325.1_ABD25713.1:0.1627880875,GCA_000235975.2_EHJ62338.1:0.1257471775)100:0.040432)94:0.022876)100:0.083285,(GCA_001295965.1_KPF76239.1:0.0000023764,GCA_001713435.1_AOF99228.1:0.0000024970)100:0.102447)100:0.061614,(GCA_002218195.1_ASK88179.1:0.0512549283,GCA_900128895.1_SIN66811.1:0.0460571825)100:0.106850)100:0.054419,(GCA_000013985.1_ABF54503.1:0.0009855510,GCA_001610975.1_AMU94509.1:0.0907699229)100:0.259778)100:0.059506,(GCA_000091125.1_BAI95481.1:0.0088277857,GCA_000147835.3_AEG49493.1:0.0000021900)100:0.137272)100:0.066394,GCA_001586395.2_KZB94986.1:0.1703776813)100:0.053462,((GCA_000016765.1_ABQ67698.1:0.0389583299,(GCA_002355275.1_ATE64361.1:0.0000023764,GCA_002367875.1_PCE40870.1:0.0000023764)100:0.032089)100:0.143304,(GCA_000175255.2_AEH62898.1:0.0254324514,GCA_000218875.1_AEI37581.1:0.0472928294)100:0.336330)100:0.043971)100:0.281096,GCA_002251755.1_OYQ27788.1:0.2360259886)100:0.075522,(GCA_000342165.1_EMD82275.1:0.0977939099,GCA_002211145.1_OWV33374.1:0.0429703458)100:0.260943)100:0.200266)100:0.091536)99:0.059383)90:0.028287,((GCA_000230555.1_AEQ51667.1:0.0164633629,GCA_900100665.1_SDG79733.1:0.0385698268)100:0.086277,(GCA_000743575.1_KFL31794.1:0.0850232012,GCA_000970435.1_KKB77356.1:0.0224676147)100:0.110906)100:0.382655)67:0.020824,((GCA_000143145.1_ADJ22851.1:0.2135907632,(GCA_000503895.1_AHB49275.1:0.1627356878,(GCA_000981545.1_CPR15673.1:0.0000025084,GCA_900104305.1_SDP65395.1:0.0000020589)100:0.180872)99:0.063046)100:0.115025,(GCA_000166055.1_ADP72204.1:0.0031217285,GCA_000636015.1_KAI96241.1:0.0000028068)100:0.575295)72:0.057006)98:0.142654,(GCA_000152825.2_ADM09961.1:0.3198021711,GCA_900199215.1_SNT72277.1:0.2357519908)100:0.242042)99:0.085990)73:0.042269,((GCA_000014745.1_ABI66067.1:0.2520842672,GCA_900103475.1_SDM44910.1:0.1136085456)100:0.204530,GCA_000152745.1_EAP91221.1:0.2101038214)100:0.137396)100:0.194172)100:0.075395)100:0.267235);
