# Supplementary material for: Assessing the accuracy of phylogenetic rooting methods on prokaryotic gene families
Source: PLoS One. 2020 May 15;15(5):e0232950. doi: 10.1371/journal.pone.0232950 (PMC7228096; doi:10.1371/journal.pone.0232950)
Supplement: S2 Dataset — (ZIP) [file pone.0232950.s003.zip › EmpiricalDataset/GeneTrees_IQTree/000243.aln.treefile]

(GCA_000006905.1_AAK23655.1:0.0000010000,GCA_000092285.1_ADG10764.1:0.0000010000,((((GCA_000017265.1_ACG77970.1:0.0000026301,GCA_001425915.1_KQW71798.1:0.0495392622)86:0.022534,(GCA_000175215.2_ADU14427.1:0.0000022522,GCA_000204015.1_EGF90777.1:0.0424848336)100:0.252504)66:0.012193,(((GCA_000014745.1_ABI65509.1:0.0465867465,GCA_900103475.1_SDM42774.1:0.1099153918)98:0.026636,((((((((((((((((((((((((GCA_000007125.1_AAL52656.1:0.0000000000,GCA_000585655.1_EXL07094.1:0.0000000000):0.000000,GCA_000157815.1_EEX99853.1:0.0000000000):0.000001,GCA_000017405.1_ABS13303.1:0.0000010000)89:0.000002,(((GCA_900113935.1_SFJ05320.1:0.0000021847,(((GCA_000014245.1_ABG63161.1:0.0653013073,(GCA_000585625.1_EXL01382.1:0.0212405906,((GCA_001510895.1_KUM27122.1:0.0000000000,GCA_002075885.1_OQM75833.1:0.0000000000):0.000002,GCA_001618845.1_AMX99725.1:0.0000022500)98:0.000002)87:0.000002)74:0.022085,(GCA_001424795.1_KQU65705.1:0.0000024322,GCA_001605015.1_AMS43444.1:0.0000021035)98:0.000003)78:0.043760,((GCA_000300335.1_EKF20335.1:0.0223049166,GCA_000300515.1_EKF42906.1:0.0000022890)99:0.000002,GCA_002238045.1_OXS99323.1:0.1548986913)84:0.069492)92:0.022486)93:0.023454,(GCA_900104355.1_SDO97319.1:0.0000026905,(GCA_900113985.1_SFI49437.1:0.0000021100,(((GCA_000016285.1_ACM36093.1:0.0219037736,(((GCA_000092025.1_AAL42109.1:0.0000000000,GCA_000731315.1_CDN47234.1:0.0000000000):0.000001,((GCA_000722615.1_KEQ04664.1:0.0000023081,GCA_000722625.1_KEQ06973.1:0.0000023453)98:0.021893,((GCA_000092045.1_ABC90247.1:0.0000026444,((GCA_001578105.1_AMM86773.1:0.0000020549,GCA_002043005.1_AQZ51998.1:0.0000010000)98:0.028585,(GCA_000325745.1_AGA65003.1:0.0155246675,GCA_000496595.1_AHA28226.1:1.4884696866)97:0.363854)75:0.014053)12:0.000002,GCA_000769405.1_KPN28545.1:0.0000022332)54:0.022196)40:0.000002)29:0.000002,GCA_000731295.1_CDN53382.1:0.0000020568)51:0.000002)85:0.052531,(((((GCA_000017145.1_ABR59602.1:0.0000000000,GCA_000697965.2_ANK71924.1:0.0000000000):0.000000,GCA_002288525.1_ASY62250.1:0.0000000000):0.000000,GCA_001652565.1_ANH03689.1:0.0000000000):0.000002,GCA_000018545.1_ACP24682.1:0.0000020910)91:0.000002,(GCA_001267455.1_KOC77335.1:0.0000023424,(GCA_001687365.1_OBZ96474.1:0.0000010000,GCA_001885585.1_OJG00805.1:0.0000022642)98:0.022037)24:0.021935)45:0.000002)85:0.064362,(GCA_000154705.2_EDQ33812.1:0.0825535848,GCA_001703635.1_OCW55870.1:0.0299527106)97:0.040483)98:0.115449)93:0.023304)92:0.047056)88:0.020881,(GCA_000022725.1_ACS50934.1:0.0000022754,GCA_000341385.1_AGF75614.1:0.0000022754)100:0.167150)75:0.000003)84:0.000002,GCA_001558695.1_KXF78089.1:0.0235965979)90:0.058695,GCA_001293565.1_KPB02405.1:0.0121113417)98:0.070608,((((((GCA_000019845.1_ACB95911.1:0.0905487823,GCA_000021745.1_ACK49864.1:0.0202078067)99:0.000002,GCA_900114285.1_SFK09949.1:0.0208753795)100:0.042983,(GCA_001741865.1_AOO82484.1:0.0783162272,GCA_900102525.1_SDG95493.1:0.0504830749)100:0.123201)96:0.022519,GCA_900187365.1_SNB71289.1:0.1403537631)94:0.000003,GCA_900104955.1_SEC13150.1:0.0896373010)97:0.024674,(GCA_000304315.1_CCJ07639.1:0.0000024039,(GCA_001675455.1_OBS51956.1:0.0461550485,GCA_002117405.1_ARN82140.1:0.1836534436)93:0.025108)93:0.069173)96:0.074886)88:0.016528,(GCA_001676615.1_OCC04551.1:0.0328733393,GCA_001720135.1_ODN69590.1:0.3359473089)90:0.090747)56:0.000003,GCA_001644125.1_OAI24913.1:0.6473095598)63:0.064261,GCA_900105595.1_SDU16773.1:0.1033881155)41:0.005313,(GCA_900148505.1_SHO65782.1:0.0221709979,((GCA_900115225.1_SFO28118.1:0.0656297459,GCA_001637395.1_OAB62762.1:1.8634783362)64:0.000002,GCA_900215505.1_SNY93837.1:0.0000020450)99:0.154218)66:0.022453)49:0.024049,((((GCA_000192745.1_ADZ70828.1:0.0000020028,((GCA_000148725.1_EFO29623.1:0.1123343237,(GCA_000158095.1_EEE45990.1:0.0235250446,GCA_001403915.1_CTQ41778.1:0.0000024466)100:0.046133)100:0.039673,GCA_000024465.1_ADE38882.1:0.1802900901)95:0.001117)95:0.032153,(GCA_001188555.1_KND18790.1:0.0000025804,GCA_002249885.1_OXS50717.1:0.0000010000)100:0.036872)92:0.024169,GCA_900129325.1_SHE55468.1:0.0333525012)80:0.036596,GCA_001305515.1_KPL54881.1:0.0671406525)31:0.000002)53:0.040775,GCA_900104485.1_SDB44268.1:0.0262000544)58:0.021981,(GCA_000496075.1_ESR27234.1:0.1164280201,GCA_900102695.1_SCZ31444.1:0.2062483981)53:0.003301)89:0.023972,((GCA_000019945.1_ACB78707.1:0.0901999538,GCA_000022085.1_ACL57737.1:0.0319115804)99:0.059425,((GCA_001017175.1_KLK90216.1:0.0000026547,GCA_900102135.1_SCX88997.1:0.0000027043)100:0.064488,(GCA_001271345.1_ALA18477.1:0.0000010000,GCA_001887265.1_APF37205.1:0.0000010000)100:0.112649)99:0.038170)98:0.072681)73:0.000003,(GCA_001402875.1_ALK08468.1:0.0000027498,GCA_001459775.1_CUU41130.1:0.0000028188)100:0.100056)84:0.019483,GCA_002088295.1_ORE96377.1:0.1182020785)76:0.000002,(((GCA_000143145.1_ADJ23517.1:0.0205820150,(GCA_000981545.1_CPR21652.1:0.0000024507,GCA_900104305.1_SDP62490.1:0.0000010000)97:0.000002)100:0.042851,((((((((((GCA_000011365.1_BAC49349.1:0.0000027900,GCA_000661935.1_AHY51090.1:0.0000027543)100:0.022438,(GCA_001618955.1_KZD24358.1:0.0000010000,GCA_900108575.1_SEH97113.1:0.0000023432)98:0.000002)97:0.022386,(GCA_000013885.1_ABE63144.1:0.0000023650,GCA_000935205.1_KIZ47562.1:0.0000023652)100:0.022368)92:0.000002,((GCA_000012725.1_ABA04948.1:0.0000000000,GCA_000314735.2_EKS28524.1:0.0000000000):0.000001,GCA_000195775.1_CAE28514.1:0.0000010000)97:0.000002)95:0.023033,(GCA_000218565.1_AEI06390.1:0.0000024012,GCA_000218585.1_AEI02814.1:0.0000026175)100:0.022947)93:0.021980,GCA_000336555.1_EKS42455.1:0.0000026829)94:0.070850,GCA_001579845.1_AMN42922.1:0.0000020793)95:0.047589,GCA_001426945.1_KQZ01285.1:0.0228946779)91:0.015677,GCA_002119765.1_ARQ02142.1:0.0423588710)94:0.059402,GCA_002355335.1_BAT60973.1:0.1147043118)86:0.026768)80:0.019836,(((GCA_000828475.1_BAQ17607.1:0.0000021142,GCA_001723285.1_ODS00951.1:0.0210111923)100:0.064296,GCA_001708935.1_ODA68421.1:0.0000026446)97:0.021018,((GCA_000010525.1_BAF90312.1:0.0453856087,(GCA_000017645.1_ABS68362.1:0.0221258731,GCA_000092925.1_ADH88406.1:0.0000022114)68:0.000002)87:0.014120,GCA_900100155.1_SCW92176.1:0.0319112088)100:0.133520)72:0.000002)89:0.020556)86:0.021769,(((((GCA_000153465.1_EAS50170.1:0.0209705394,GCA_900104035.1_SDO03392.1:0.0000024507)89:0.000003,(GCA_000153705.1_EAU42694.1:0.0926602195,GCA_900176465.1_SMC50881.1:0.0000027099)95:0.042377)88:0.007047,GCA_000800175.1_KHJ54223.1:0.0194924220)88:0.015296,GCA_900141975.1_SHI68223.1:0.0000029348)98:0.061255,(((((((((GCA_000017565.1_ABS64962.1:0.2754126997,GCA_000315795.1_EKV30163.1:0.0000023951)38:0.032104,(GCA_000009985.1_BAE50911.1:0.0677292976,(GCA_000294655.1_CCG41319.1:0.0000010000,GCA_900108475.1_SEH32522.1:0.0000010000)98:0.000002)95:0.049360)20:0.041350,GCA_000016185.1_ACI98973.1:0.1750875768)22:0.017729,(((GCA_001611975.1_AMW34784.1:0.1249157371,GCA_000742835.1_AIK96676.1:0.4621178966)99:0.103544,GCA_900156605.1_SIS73100.1:0.1610724936)39:0.024102,(((((GCA_000013085.1_ABC21222.1:0.0460466995,GCA_900093605.1_SCA57556.1:0.0000024302)93:0.022981,((((GCA_000513295.1_CDK98698.1:0.0000022420,(GCA_000300235.2_AJD52575.1:0.0000025625,GCA_000300275.1_EKF08062.1:0.0448358899)100:0.116540)99:0.045003,(GCA_000982415.1_KKJ76594.1:0.0000020609,GCA_001026905.1_KLN60214.1:0.0000021341)100:0.247141)78:0.002551,(((GCA_000225995.2_EGY01873.1:0.0000010000,GCA_000730165.2_ASG22845.1:0.0000010000)100:0.042780,GCA_002251795.1_OYQ32691.1:0.0000022881)100:0.065792,(GCA_002251755.1_OYQ31063.1:0.1105892607,GCA_900101935.1_SDD70065.1:0.1651217011)96:0.040402)96:0.081252)64:0.025038,(((GCA_000284415.2_CCG07993.1:0.0785415966,(((GCA_000319385.1_AFX98876.1:0.0000027071,GCA_000510265.1_AHC73611.1:0.0972659435)100:0.092613,GCA_900102465.1_SDF68724.1:0.0000022524)100:0.138302,GCA_900100655.1_SDF60224.1:0.2241763427)56:0.006143)65:0.047197,(GCA_000299935.1_EKE78186.1:0.0443173832,(GCA_001618175.1_KZD11948.1:0.0351254181,(GCA_900177295.1_SMF76474.1:0.0000010000,GCA_900188055.1_SNS13011.1:0.0000010000)100:0.209231)66:0.062253)66:0.095466)55:0.000003,(GCA_900100455.1_SDH26518.1:0.0690614375,GCA_900101965.1_SDE27014.1:0.0668538983)86:0.030748)56:0.027380)59:0.029542)19:0.000003,(GCA_000010725.1_BAI72311.1:0.1357567430,GCA_000632475.2_AIB11626.1:0.0000028184)98:0.065303)55:0.023649,GCA_000968135.1_CCQ74425.1:0.1173927197)31:0.019888,(((GCA_000576635.1_EWY39987.1:0.0417729701,GCA_000936425.1_KJB97667.1:0.0000023965)88:0.027756,((GCA_000767795.1_KGM32024.1:0.0000020840,(GCA_002195995.1_OWJ67140.1:0.0000024090,((((((((((((((((((((GCA_000011685.1_AAW61777.1:0.0000022978,GCA_000234355.2_EHH69442.1:0.0000020083)99:0.062658,(GCA_000021325.1_ACI53133.1:0.0000022788,(GCA_000231445.2_EHD13627.1:0.0000021659,GCA_002153535.1_OUI78112.1:0.0000023339)100:0.088802)74:0.020661)15:0.000002,(GCA_000723565.1_CDG33821.1:0.0000020747,GCA_002003665.1_OOL19739.1:0.0647388122)99:0.115648)13:0.000003,GCA_001547995.1_BAT19225.1:0.0000022000)7:0.000003,(GCA_000724025.1_CDG39885.1:0.0000000000,GCA_002005465.1_AQS88810.1:0.0000000000):0.000002)19:0.000002,(GCA_002173735.1_ARW46425.1:0.0212091233,GCA_002005445.1_AQS84449.1:0.0217405762)80:0.021209)78:0.030151,GCA_000963885.1_GAN53760.1:0.0000020109)75:0.029969,GCA_001787335.1_AOX17236.1:0.0000022659)26:0.000002,GCA_001787355.1_AOX20115.1:0.0000023130)57:0.030105,GCA_000208635.2_EGG75290.1:0.0000022352)27:0.000003,((GCA_000182745.1_BAK82453.1:0.0000000000,GCA_000617865.1_GAJ28615.1:0.0000000000):0.000000,GCA_000964505.1_GAN98309.1:0.0000000000):0.000003)95:0.098859,((GCA_000306035.1_EKM98854.1:0.0000010000,GCA_000964385.1_GAN80491.1:0.0000010000)94:0.000002,(GCA_000016725.1_ABQ30735.1:0.0000010000,GCA_000202835.1_BAJ80919.1:0.0000010000)100:0.097983)98:0.022876)62:0.029277,(GCA_000964365.1_GAN78538.1:0.0000022184,(GCA_000014285.2_ABI63107.2:0.0000024104,GCA_000576085.2_AHJ64110.1:0.0000020799)100:0.122099)70:0.032468)100:0.140232,GCA_900141905.1_SHJ83237.1:0.1141937723)89:0.037963,(GCA_900101615.1_SDC69113.1:0.0000010000,GCA_900104205.1_SDB66410.1:0.0000020361)100:0.129731)88:0.072389,GCA_000164635.1_EFH13271.1:0.0000023364)98:0.200607,GCA_000179775.1_EFL90601.1:0.3100389272)42:0.000002,(((((((GCA_000013005.1_ABC62889.1:0.0235744782,(GCA_001281485.1_ALE16030.1:0.0000025976,GCA_000715015.1_KEO90438.1:0.1259195980)100:0.023320)100:0.021640,(GCA_001304795.1_ALG61544.1:0.0000010000,GCA_001306275.1_KPM13907.1:0.0000010000)100:0.022608)100:0.024921,(((GCA_001663175.1_ANK13333.1:0.0225703409,GCA_001677335.1_OBV11950.1:0.0000022917)100:0.023861,(GCA_001028705.1_AKM10386.1:0.0000027657,GCA_001661675.2_ARU16146.1:0.0000021250)100:0.095775)52:0.021909,GCA_001008165.2_AKH41854.1:0.0994248081)49:0.000002)99:0.073375,(GCA_000013325.1_ABD25783.1:0.0223181435,GCA_000235975.2_EHJ60132.1:0.0000023616)90:0.049912)97:0.090475,(((((GCA_000013985.1_ABF52003.1:0.0000023758,GCA_001610975.1_AMU93010.1:0.0000022933)100:0.154394,(GCA_002218195.1_ASK87696.1:0.0453698588,GCA_900128895.1_SIN93288.1:0.0000025289)100:0.113207)84:0.016459,(GCA_000091125.1_BAI96441.1:0.0000027045,GCA_000147835.3_AEG48023.1:0.0000028562)100:0.067604)37:0.032776,((GCA_000016765.1_ABQ66460.1:0.0000000000,GCA_002367875.1_PCE44212.1:0.0000000000):0.000001,GCA_002355275.1_ATE64939.1:0.0000010000)100:0.076522)84:0.044057,(GCA_001295965.1_KPF75693.1:0.0000010000,GCA_001713435.1_AOG01137.1:0.0000010000)100:0.094970)90:0.061986)96:0.068975,GCA_001586395.2_KZB96835.1:0.0000024917)64:0.082381,(GCA_000175255.2_AEH61918.1:0.0459292844,GCA_000218875.1_AEI36951.1:0.0000021210)100:0.271187)97:0.093895)87:0.050998,(GCA_002117145.1_ARN85239.1:0.1678256563,(((GCA_000014865.1_ABK44381.1:0.4298241520,GCA_002109495.1_OSM05246.1:0.1634870875)100:0.257193,(GCA_001192655.1_GAO97547.1:0.7849494162,(GCA_900009265.1_CUR14813.1:0.2592744331,(((GCA_000012385.1_ABE04196.1:0.6916879671,GCA_000195735.1_CAA15191.1:0.4963120301)100:0.467552,GCA_000219355.1_AEI89372.1:1.5111062261)97:0.745892,GCA_001295965.1_KPF76752.1:3.1390433333)30:0.049641)30:0.028555)69:0.215732)63:0.038908,((((((GCA_000011345.1_BAC09424.1:0.0000023667,GCA_000505665.1_AHB88513.1:0.0194556118)100:0.271337,((GCA_000317145.1_AFY92089.1:0.5379760538,GCA_001982645.1_ONG37806.1:1.4351671201)96:0.126956,GCA_900106675.1_SDX24822.1:1.9511913681)97:0.128093)91:0.165195,GCA_000014265.1_ABG49911.1:0.9803952120)45:0.030623,(((((((((((((((((((GCA_000011465.1_CAE20067.1:0.2472927488,GCA_000760175.1_KGG13637.1:0.0688161802)100:0.122046,GCA_001182765.1_CRY90913.1:0.0000026126)100:0.062640,GCA_000155635.1_EDY39642.1:0.0000021751)99:0.012796,GCA_000316515.1_AFY29296.1:0.0982763284)100:0.238209,GCA_000012525.1_ABB56568.1:0.1333453504)96:0.150475,(GCA_001276715.1_KOR36142.1:0.1649191110,GCA_002260545.1_OZH51586.1:0.5558009919)83:0.145096)15:0.016440,((GCA_000180455.1_CBN58394.1:0.1386977775,((GCA_000214075.2_EGK86724.1:0.0605274916,GCA_000317475.1_AFZ06679.1:0.1580425491)100:0.075670,GCA_002412335.1_PCN53249.1:0.0973921618)100:0.073388)99:0.099850,(GCA_000317495.1_AFZ12653.1:0.1835767151,(GCA_000473895.1_ERN40926.1:0.2657787168,(GCA_000317615.1_AFZ50328.1:0.0479541493,GCA_000317635.1_AFZ42752.1:0.0097488072)100:0.391632)100:0.162995)91:0.107367)66:0.060157)16:0.026724,GCA_000317045.1_AFY67444.1:0.1272390843)16:0.013724,((GCA_000775285.1_KGF72416.1:0.2051204960,(GCA_002142475.1_BAS58530.1:0.0088939097,GCA_000018105.1_ABW30477.1:0.5170994741)99:0.169988)96:0.080311,((GCA_000817775.1_KIF38825.1:0.0000023250,GCA_002075285.2_ASC72183.1:0.2268090309)100:0.084990,(GCA_001904775.1_OKH48456.1:0.1927151238,(GCA_000332215.1_ELS32006.1:0.4597406656,GCA_000317065.1_AFY69065.1:0.4126118041)95:0.109731)96:0.128765)96:0.122346)97:0.144938)75:0.070913,(GCA_001746915.1_OEJ72557.1:0.3375857244,(GCA_000211815.1_EGJ32467.1:0.0963137049,GCA_001942495.1_OLT60941.1:0.1624072509)100:0.304614)87:0.045555)72:0.028232,GCA_000952155.1_KJH72720.1:1.3086997376)24:0.031301,GCA_001904725.1_OKH38377.1:0.1046826025)65:0.187686,(GCA_001456025.1_KST66916.1:0.0000024896,GCA_001456025.1_KST67194.1:0.0000022651)100:0.046704)54:0.029933,(((GCA_000020025.1_ACC82920.1:0.1429902005,(GCA_000789435.1_KHG40173.1:0.1514111938,((GCA_000316575.1_AFY35457.1:0.0994163643,((GCA_002368055.1_BAZ71855.1:0.0000010000,GCA_002368295.1_BAY97637.1:0.0000010000)100:0.085313,GCA_002368275.1_BAY88804.1:0.1165076229)100:0.261587)100:0.092028,(GCA_001298445.1_ALF52634.1:0.0110418562,GCA_002367975.1_BAY14468.1:0.0263717001)100:0.232212)96:0.136560)94:0.048600)96:0.103719,(GCA_000350105.1_CCH66583.1:0.0000024790,((GCA_000020025.1_ACC80691.1:0.3229096247,GCA_000317695.1_AFZ56831.1:0.0768823866)100:1.846720,(((GCA_000008385.1_AAW71326.1:0.0925072066,GCA_000953315.1_CDR79549.1:0.0910204816)100:1.398450,GCA_000152825.2_ADM09549.1:3.4187544228)100:0.621658,GCA_000204075.1_ABA22411.1:2.1829530466)73:0.034955)90:0.141746)86:0.136457)42:0.000002,(GCA_000317435.1_AFZ03891.1:0.1179895124,(GCA_000346485.2_KYC40939.1:0.1095083230,GCA_000760695.2_KIE10158.1:0.0354247101)96:0.018007)95:0.020956)36:0.000002)88:0.040065,(GCA_000316665.1_AFY56073.1:0.0816198633,GCA_000169135.1_EAW43661.1:0.2933253024)99:0.043210)85:0.019041,GCA_002218065.1_GAX37583.1:0.0745642423)87:0.021498,(GCA_000317125.1_AFY87256.1:0.1127785327,((((GCA_000317555.1_AFZ29938.1:0.0000010000,GCA_001904655.1_OKH28763.1:0.0000010000)97:0.000003,GCA_000952155.1_KJH72364.1:1.0963044533)64:0.060097,GCA_001870225.1_APB33884.1:0.7791136614)62:0.035733,GCA_000952155.1_KJH73043.1:0.1303095917)61:0.037481)66:0.074455)63:0.020367,(((((GCA_000017845.1_ACB53465.1:0.1734945406,(GCA_000025125.1_ADB95840.1:0.6943007418,(GCA_000167195.1_EAM52752.1:0.0000010000,GCA_000235665.2_EHJ11304.1:0.0000023628)100:0.318375)79:0.090640)76:0.125224,(((((((GCA_000021825.1_ACK72440.1:0.2942190341,GCA_000332035.1_ELR98969.1:0.5146479450)17:0.035816,(GCA_000317575.1_AFZ34500.1:0.0000028796,(GCA_002355455.1_BAU67034.1:0.0200410605,GCA_000332055.1_ELS01953.1:0.4011276239)80:0.017561)92:0.125848)18:0.056698,(GCA_000297435.1_CCI33088.1:0.1082092072,GCA_000312205.1_CCI06394.1:0.0662290918)100:0.204807)79:0.072313,GCA_002368355.1_BAZ46633.1:0.1454864082)13:0.000002,((GCA_000284135.1_BAL28485.1:0.0000021859,GCA_000478825.2_AIE75021.1:0.0000023517)100:0.243176,(GCA_000317025.1_AFY78209.1:0.1001438972,GCA_001904635.1_OKH22837.1:0.0000024644)100:0.240220)10:0.000003)89:0.089644,(((GCA_000317675.1_AFZ52930.1:0.0118170746,((GCA_001548095.1_BAQ59918.1:0.1000212232,GCA_001548115.1_BAQ65811.1:0.0860271271)90:0.000002,GCA_900107355.1_SDY29889.1:2.6124421849)86:0.085911)86:0.040642,GCA_001747005.1_OEJ79436.1:0.2551851935)97:0.280773,GCA_001904615.1_OKH17168.1:0.6539982408)95:0.127310)88:0.036371,(GCA_000155555.1_EDX74964.1:0.0880938173,GCA_000317515.1_AFZ16284.1:0.1804893819)89:0.092002)57:0.023557)75:0.175590,((GCA_000176895.2_CCE17425.1:0.0190489873,GCA_000307915.1_EKD10247.1:0.0000021528)99:0.120204,GCA_000478195.2_ERT06693.1:0.4043144277)83:0.280766)28:0.000002,(GCA_000317105.1_AFY83160.1:0.3406620306,(GCA_000346485.2_KYC35365.1:0.0168151957,GCA_001275395.1_KOP26330.1:0.5090699404)100:1.364460)43:0.035826)66:0.092492,((GCA_000231365.2_EHC13803.1:0.0000010000,GCA_001904645.1_OKH15504.1:0.0000010000)99:0.055151,((GCA_000934435.1_KIY10131.1:0.0000024507,GCA_001990805.1_ONN61406.1:0.0000010000)100:0.055533,GCA_001275395.1_KOP24756.1:0.0784528372)100:0.073515)88:0.046272)64:0.016031)77:0.038264,(((GCA_000204075.1_ABA23253.1:0.0243243350,((GCA_000175855.1_EFA74377.1:0.1936058255,(GCA_000175835.1_EFA68860.1:0.0000024101,GCA_001432185.1_KRH95542.1:0.0326423298)100:0.377359)46:0.077114,GCA_002368135.1_BAZ89788.1:0.3366279453)46:0.069644)46:0.094403,((((GCA_000196515.1_ADI63803.1:0.1894900056,((GCA_000317695.1_AFZ59536.1:0.0756816244,GCA_000730165.2_ASG21376.1:3.3340541503)49:0.004607,GCA_002368075.1_BAZ82588.1:0.3782541932)50:0.114920)41:0.006042,GCA_000317535.1_AFZ24049.1:0.1303378435)43:0.031112,GCA_000710505.1_KEI68677.1:0.2583328279)49:0.179246,(GCA_000312705.1_AFW96461.1:0.3492044893,GCA_002368115.1_BAZ86717.1:0.1702671438)96:0.140985)57:0.117286)44:0.000002,GCA_000828085.2_KIJ84928.1:0.1045698334)43:0.023034)68:0.143593)49:0.152893,GCA_001765415.1_AOR38632.1:0.5723854971)46:0.054491,((GCA_000011385.1_BAC90252.1:0.2786062645,GCA_000484535.1_AGY59818.1:0.0766826503)100:0.343282,GCA_000017405.1_ABS12956.1:1.9899279981)76:0.195623)84:0.317457)65:0.177987)53:0.171029)33:0.046687,((GCA_000342165.1_EMD83915.1:0.0674053456,(GCA_000815465.1_KIE05351.1:0.6567998444,GCA_000016765.1_ABQ71495.1:0.8497162652)91:0.511060)29:0.000003,GCA_002211145.1_OWV34638.1:0.0000028482)34:0.137002)96:0.152523)59:0.043279)69:0.085123,GCA_900172325.1_SLN48204.1:0.2717867437)50:0.071640)32:0.013307,GCA_001746755.1_OEJ68521.1:0.2528862078)20:0.000003)59:0.021305)46:0.022842)22:0.016376,(GCA_000963705.1_KJV09609.1:0.0000024174,GCA_002251735.1_OYQ18646.1:0.0210246642)99:0.073940)49:0.060289,(GCA_000226315.1_AEP10619.1:0.0000020113,GCA_000348745.1_AGH99058.1:0.0000025458)100:0.222478)55:0.000002,(((GCA_000017145.1_ABR60737.1:0.1096015007,(GCA_000017145.1_ABR63635.1:0.0000020917,GCA_000017145.1_ABR64726.1:0.2174783699)99:0.066338)100:0.689329,GCA_001652565.1_ANH02739.1:0.6163908642)73:0.179207,(GCA_000697965.2_ANK72751.1:0.4502211329,GCA_000697965.2_ANK77472.1:0.8885233152)100:0.987067)99:1.140300)16:0.089178,(GCA_000153525.1_EAS84618.1:0.1390692341,GCA_000155895.1_EDZ59894.1:0.0000022426)100:0.628965)16:0.032667,(GCA_000264455.2_AFK53703.1:0.0000010000,GCA_001601315.1_KYO51991.1:0.0000010000)99:0.127177)86:0.055020)79:0.059712)85:0.031598,GCA_000689395.1_CDO60873.1:0.0788131963)86:0.034432,(((GCA_000166055.1_ADP70211.1:0.0000010000,GCA_000636015.1_KAI93913.1:0.0000010000)100:0.143565,GCA_000739695.1_GAK44684.1:0.1210826761)97:0.071324,GCA_900167455.1_SJZ57392.1:0.3138002688)50:0.000002)53:0.030154,(GCA_001907205.1_OKL42995.1:0.0129508318,(GCA_900110875.1_SEP69891.1:0.0000023570,GCA_900114245.1_SFK63875.1:0.0206894210)100:0.120737)100:0.160174)86:0.120684,(((((((((((((((((((((((((GCA_000011965.2_AAV95538.1:0.0000000000,GCA_001258055.1_CRL14506.1:0.0000000000):0.000000,GCA_000511385.1_AHD09303.1:0.0000000000):0.000000,GCA_000511355.1_AHD00873.1:0.0000000000):0.000000,GCA_900113345.1_SFG32206.1:0.0000000000):0.000000,GCA_900116455.1_SFT44548.1:0.0000000000):0.000001,((((GCA_001458175.1_CUH53445.1:0.0000029223,(GCA_900114415.1_SFK66843.1:0.0220390489,(GCA_000161835.1_EET46928.1:0.0460415120,(GCA_000223375.1_AEM40484.1:0.0000010000,GCA_001399515.1_ALJ80669.1:0.0000010000)100:0.045591)95:0.022773)43:0.000002)88:0.025522,((GCA_900142085.1_SHI83968.1:0.0217464387,(((GCA_000152605.1_EAP84053.1:0.0000024932,(GCA_000622405.1_KIN66639.1:0.0113944054,(GCA_000152725.1_EAQ04540.1:0.0000021709,GCA_900172385.1_SLN27981.1:0.0470244057)99:0.092699)85:0.012259)69:0.022880,((GCA_001890925.1_OJI93379.1:0.0377364158,(GCA_001046955.1_AKO97304.1:0.0000010000,GCA_900109145.1_SEJ54064.1:0.0000022431)100:0.115413)97:0.036604,(GCA_900188035.1_SNR42198.1:0.0692147647,GCA_001038505.1_KMK67019.1:0.0226248396)99:0.045290)78:0.000003)76:0.023912,GCA_000018145.1_ABV93917.1:0.0442668797)52:0.000002)3:0.000002,(((GCA_001404155.1_CRK74100.1:0.0000022009,GCA_900114125.1_SFJ28225.1:0.0000023188)100:0.022089,(GCA_900172235.1_SLN21607.1:0.0222727747,(GCA_900172275.1_SLN59602.1:0.0234452765,((GCA_000155735.2_AGI71264.1:0.0089234397,GCA_900102795.1_SCZ71607.1:0.1298944869)56:0.051670,GCA_001187845.1_AKS46500.1:0.0706764749)54:0.000003)56:0.023081)94:0.023905)36:0.021747,GCA_900129685.1_SHG40704.1:0.0000020111)90:0.021563)3:0.000002)5:0.000002,(((GCA_002115725.1_OSQ57532.1:0.0222838478,GCA_002115805.1_OSQ44659.1:0.0000025122)75:0.023376,GCA_900107355.1_SDY52451.1:0.0000023290)80:0.025923,GCA_000738435.1_AII87340.1:0.0453188630)59:0.020043)86:0.023864,((((GCA_000600975.2_EYD73808.1:0.0456064821,(((((((((GCA_000153725.1_EAU44641.1:0.0000000000,GCA_900102075.1_SDF04146.1:0.0000000000):0.000000,GCA_001687105.1_ANT61230.1:0.0000000000):0.000000,GCA_001975705.1_APZ54558.1:0.0000000000):0.000000,GCA_900100085.1_SDJ14475.1:0.0000000000):0.000000,GCA_900116195.1_SFT26674.1:0.0000000000):0.000001,GCA_000442255.1_EPX81907.1:0.0000010000)100:0.023418,(GCA_001969385.1_APX25111.1:0.0000010000,GCA_900112435.1_SFD10495.1:0.0000010000)98:0.000002)100:0.048444,GCA_900115595.1_SFP48438.1:0.0202206730)19:0.021779,GCA_000153305.1_EAR52210.1:0.0000020035)16:0.000002)14:0.000003,((((GCA_000521865.1_ETX30676.1:0.0226677469,(GCA_900115815.1_SFQ26001.1:0.0000024611,(GCA_000299575.1_EKE43665.1:0.0945582298,(GCA_900110115.1_SEN63804.1:0.0000010000,GCA_900141995.1_SHI34525.1:0.0000022906)100:0.016164)94:0.051423)19:0.024068)14:0.000002,GCA_900184815.1_SMX24438.1:0.0935221579)19:0.043009,(GCA_000836695.1_KIQ69947.1:0.0230277284,(GCA_900141735.1_SHJ10893.1:0.0237568521,((GCA_001403795.1_CTQ50929.1:0.0000010000,GCA_900109285.1_SEL27514.1:0.0000010000)100:0.155969,(GCA_900113405.1_SFG18978.1:0.0000023170,GCA_900172315.1_SLN17052.1:0.0000020708)100:0.135740)90:0.094477)90:0.057549)91:0.051260)88:0.012458,((GCA_001981245.1_APX88364.1:0.0000020392,GCA_002210095.1_OWU77526.1:0.0224745505)99:0.045331,GCA_900114485.1_SFL02431.1:0.1013524786)15:0.000002)19:0.022298)87:0.024772,GCA_900172355.1_SLN54648.1:0.0000021711)75:0.000003,((GCA_000600335.2_EYD77088.1:0.0217245796,GCA_001908835.1_APO86938.1:0.0217679063)97:0.000002,GCA_000442315.1_EPX87240.1:0.0687547874)84:0.021636)96:0.048846)34:0.000003)11:0.000002,GCA_000203975.3_KID10650.1:0.0000023738)19:0.000002,((GCA_000376545.2_ANP40727.1:0.0000023724,((GCA_000152805.1_EAQ13659.1:0.0000021271,GCA_900177545.1_SMH31261.1:0.0449575520)100:0.044277,(GCA_900109955.1_SEW20808.1:0.0220780360,(GCA_900111875.1_SFA76571.1:0.0216983339,GCA_900116005.1_SFR04809.1:0.0252421310)99:0.000002)99:0.021770)93:0.000002)82:0.000002,GCA_900156525.1_SIT75380.1:0.0216041372)96:0.021865)40:0.030494,GCA_900109035.1_SEJ01000.1:0.0225140146)87:0.000003,GCA_001678945.1_ANP35273.1:0.0234208853)31:0.000002,GCA_900172225.1_SLN44826.1:0.0000024507)76:0.000003,GCA_900110425.1_SEO50294.1:0.0665804804)97:0.030284,GCA_900172295.1_SLN15716.1:0.0461369186)5:0.000002,((((GCA_000012905.2_ABA78622.1:0.0218462099,GCA_900142295.1_SIN89015.1:0.0449207867)99:0.000002,GCA_900106675.1_SDW64274.1:0.0217820888)94:0.000002,(((GCA_001548075.1_BAQ69473.1:0.0000010000,GCA_001633165.1_ANB34632.1:0.0000022536)100:0.022375,(GCA_900110025.1_SEN34935.1:0.0000024156,(GCA_000203895.1_ABL69865.1:0.0377317575,GCA_000444995.1_AGT08418.1:0.0318423274)94:0.071862)67:0.023204)81:0.000002,GCA_000740785.1_KFI28057.1:0.0691119533)99:0.021823)97:0.038128,(GCA_900100005.1_SDI07989.1:0.0209290312,(GCA_000152625.1_EAP76849.1:0.0217110928,GCA_000172095.1_EDQ04205.1:0.1161635921)96:0.023319)95:0.018953)78:0.009936)4:0.000003,((GCA_000740775.1_KFI33640.1:0.0000010000,GCA_000740795.1_KFI30366.1:0.0000010000)98:0.000003,GCA_900112335.1_SFB83802.1:0.0686336277)85:0.021659)3:0.000003,GCA_001620265.1_AMY69694.1:0.0000021525)14:0.000003,((GCA_001458355.1_CUH63018.1:0.0214221023,GCA_900110775.1_SEQ64751.1:0.0000022045)86:0.000002,(((GCA_000765015.1_KGK80003.1:0.0000023614,GCA_900141945.1_SHI79918.1:0.0000020700)100:0.060429,((GCA_000230555.1_AEQ51050.1:0.0211262708,GCA_900100665.1_SDG63820.1:0.0000020578)100:0.054580,(GCA_000743575.1_KFL30556.1:0.0000027869,GCA_000970435.1_KKB85774.1:0.0424137176)100:0.145004)100:0.172576)95:0.075170,((GCA_000814025.1_KIC49115.1:0.0000023398,GCA_001969365.1_APX11149.1:0.0221579570)100:0.044962,GCA_900172375.1_SLN45886.1:0.0223900987)97:0.000002)75:0.044479)36:0.020835)50:0.000002,(GCA_000021865.1_ADE85423.1:0.0218848661,((((GCA_000299875.1_EKE72755.1:0.0000000000,GCA_900114135.1_SFJ25933.1:0.0000000000):0.000000,GCA_900172305.1_SLN26212.1:0.0000000000):0.000001,GCA_900109555.1_SEK37364.1:0.0000010000)98:0.000002,GCA_000647975.1_KAJ56567.1:0.0657942253)94:0.021053)10:0.021321)3:0.000003,((GCA_000671395.1_KCV83492.1:0.0000028808,GCA_900184935.1_SMX42128.1:0.0000022768)99:0.014523,((((GCA_000154785.2_AEI93394.1:0.0000020417,((GCA_000014045.1_ABG32551.1:0.0195655287,GCA_001247715.1_KNX40545.1:0.0998783893)89:0.023796,GCA_900102905.1_SDK26177.1:0.0793521122)87:0.000003)99:0.025798,GCA_900110135.1_SEN03340.1:0.0704348201)90:0.000002,((GCA_000442275.2_EPX80177.1:0.0223860956,GCA_000812665.2_AML52395.1:0.0433570251)98:0.000002,GCA_900111945.1_SFR51619.1:0.0000023218)100:0.021665)17:0.000002,GCA_900156815.1_SIS55615.1:0.0000021440)13:0.012461)34:0.014879)5:0.021323,GCA_001305615.1_ALG90147.1:0.0220659374)92:0.043036,(((GCA_000590925.1_AHM04733.1:0.0226998327,(GCA_001307765.1_KPN61991.1:0.0000027625,(((GCA_001517585.1_CUX81315.1:0.0577705883,GCA_900107025.1_SDW76325.1:0.0418325643)99:0.052198,((GCA_900095785.1_SCM67951.1:0.0000010000,GCA_900115865.1_SFQ53704.1:0.0000010000)100:0.055420,GCA_900107585.1_SEA23397.1:0.1422565502)100:0.055163)83:0.021190,GCA_001205715.1_KNG95309.1:0.1280352558)96:0.045675)87:0.021963)78:0.020708,GCA_001458375.1_CUH80117.1:0.0214358979)12:0.000002,(((((((GCA_002211155.1_OWV63060.1:0.0000000000,GCA_002211225.1_OWV49643.1:0.0000000000):0.000000,GCA_900101505.1_SDC36091.1:0.0000000000):0.000001,GCA_002211205.1_OWV64400.1:0.0000022290)100:0.000002,GCA_001482405.1_KUF11816.1:0.0429841404)17:0.021435,GCA_900184945.1_SMX50409.1:0.0000022729)15:0.021351,(GCA_002237555.1_ASP21643.1:0.0000029166,GCA_900188425.1_SNS71281.1:0.0262080775)94:0.000002)28:0.021351,GCA_000169415.1_EBA09784.1:0.0434031111)12:0.000002)75:0.021901)7:0.000003,(GCA_900099935.1_SDI58320.1:0.0000023067,GCA_900188335.1_SNS43138.1:0.0216146512)35:0.000002)82:0.019922,(((GCA_000714535.1_KEO56521.1:0.0219610257,GCA_000715505.1_KEP71682.1:0.0000023243)56:0.006547,GCA_000600335.2_EYD77089.1:2.1632921282)85:0.038379,GCA_900107235.1_SDY09045.1:0.1264111511)37:0.000002)86:0.027738,(GCA_900106695.1_SDW35271.1:0.0431746422,((GCA_900111545.1_SET83225.1:0.0000010000,GCA_900143155.1_SHN76125.1:0.0000010000)100:0.038588,(GCA_000152825.2_ADM10296.1:0.1397737409,GCA_900199215.1_SNT75092.1:0.2591164277)100:0.205316)90:0.064337)89:0.045478)59:0.035077,GCA_900113695.1_SFI23992.1:0.0000022213)79:0.028935)98:0.191414,((GCA_000013025.1_ABI76503.1:0.0000023860,GCA_000685315.1_KCZ99007.1:0.0211268182)100:0.197220,GCA_000023785.1_ACT59622.1:0.4347892054)99:0.319509)92:0.131015)87:0.019913,GCA_000152745.1_EAP89310.1:0.0000022340)97:0.148797)81:0.092633,(GCA_000144605.1_ADL01900.1:0.0000025656,GCA_002205555.1_ASD25738.1:0.0495894777)77:0.096692)98:0.003252);
