# Supplementary material for: Assessing the accuracy of phylogenetic rooting methods on prokaryotic gene families
Source: PLoS One. 2020 May 15;15(5):e0232950. doi: 10.1371/journal.pone.0232950 (PMC7228096; doi:10.1371/journal.pone.0232950)
Supplement: S2 Dataset — (ZIP) [file pone.0232950.s003.zip › EmpiricalDataset/GeneTrees_IQTree/000245.aln.treefile]

(GCA_000006905.1_AAK22484.1:0.0000024456,GCA_000092285.1_ADG09243.1:0.0000026977,(GCA_000144605.1_ADL01117.1:0.1394122305,((GCA_000017265.1_ACG77631.1:0.0839260746,GCA_001425915.1_KQW72673.1:0.0569149644)64:0.022833,(((GCA_000175215.2_ADU14389.1:0.0567654073,GCA_000204015.1_EGF90668.1:0.0587833422)99:0.035161,((((((((((((((GCA_000007125.1_AAL51929.1:0.0000020230,GCA_000157815.1_EEY00596.1:0.0000029319)100:0.020440,(GCA_000017405.1_ABS14662.1:0.0000024495,GCA_000585655.1_EXL01368.1:0.0000024006)92:0.000002)100:0.045023,(((GCA_000014245.1_ABG63213.1:0.0000026520,GCA_900113935.1_SFJ60789.1:0.1073748195)85:0.009985,(GCA_000300335.1_EKF16883.1:0.0110581030,GCA_000300515.1_EKF39997.1:0.0277897861)100:0.033249)69:0.006494,((((GCA_000800175.1_KHJ55078.1:0.0000020353,GCA_900141975.1_SHI58081.1:0.0287463996)100:0.030951,GCA_900104035.1_SDO91752.1:0.0578295514)94:0.026906,(GCA_000153465.1_EAS51094.1:0.0505901254,(GCA_000153705.1_EAU42380.1:0.1128697088,GCA_900176465.1_SMC60701.1:0.0187931497)100:0.054486)100:0.077007)97:0.017605,((GCA_000017565.1_ABS64336.1:0.0868995181,GCA_001611975.1_AMW33990.1:0.1685504131)87:0.059060,GCA_001192655.1_GAO97952.1:0.3015302821)75:0.002285)94:0.059837)74:0.036821)59:0.029170,(((GCA_000022725.1_ACS51002.1:0.0271816479,GCA_000341385.1_AGF75678.1:0.0038288309)100:0.104873,GCA_001558695.1_KXF77873.1:0.0000026624)84:0.052900,(((GCA_000585625.1_EXL01320.1:0.0897520123,((GCA_001424795.1_KQU73571.1:0.0094603666,GCA_001605015.1_AMS42415.1:0.0221607992)100:0.056535,GCA_002075885.1_OQM74416.1:0.0565561873)93:0.023570)94:0.027657,(GCA_001510895.1_KUM23693.1:0.0000020739,GCA_001618845.1_AMY00650.1:0.0201875124)99:0.029472)93:0.044686,((GCA_900104355.1_SDP91482.1:0.0396210757,GCA_900113985.1_SFJ56344.1:0.0102966472)100:0.104647,GCA_900104485.1_SDB17134.1:0.1773751407)63:0.000002)55:0.021728)37:0.016256)82:0.023282,(GCA_001305515.1_KPL51490.1:0.1283956967,GCA_002117145.1_ARN85315.1:0.2193968235)53:0.035316)41:0.028170,((((GCA_000013025.1_ABI76664.1:0.0227282953,GCA_000685315.1_KDA00325.1:0.0288011832)100:0.141101,GCA_900167455.1_SKA41928.1:0.2215204297)58:0.061223,(GCA_000226315.1_AEP10453.1:0.0000023298,GCA_000348745.1_AGH98866.1:0.0235395354)100:0.201609)83:0.043303,(((GCA_000815465.1_KIE05464.1:0.1952571475,GCA_000219355.1_AEI88811.1:0.3653558854)98:0.068875,((GCA_001765415.1_AOR39108.1:0.2604282012,(((((((((((((GCA_000011345.1_BAC07851.1:0.0000020069,GCA_000505665.1_AHB87500.1:0.0084160481)100:0.136560,GCA_001746915.1_OEJ73859.1:0.0383803597)88:0.038106,((((((GCA_000012525.1_ABB56663.1:0.0741586648,GCA_000332215.1_ELS32987.1:0.2344831259)100:0.059829,(GCA_000317145.1_AFY96023.1:0.1747194604,GCA_001746915.1_OEJ74043.1:2.6590192689)78:0.063819)77:0.078361,(GCA_002142475.1_BAS57518.1:0.0832867901,GCA_001904725.1_OKH40832.1:0.1272493992)100:0.081842)62:0.017275,(((((GCA_000017845.1_ACB49574.1:0.0257894357,(GCA_000167195.1_EAM49128.1:0.0000020997,GCA_000235665.2_EHJ10142.1:0.0000022121)100:0.056454)100:0.047294,(GCA_000021825.1_ACK69471.1:0.0440165174,(GCA_001904615.1_OKH17170.1:0.1732452048,(GCA_000317025.1_AFY76514.1:0.0000025404,GCA_001904635.1_OKH23277.1:0.0000027850)100:0.124853)99:0.038364)92:0.059354)76:0.031503,((GCA_000317575.1_AFZ35305.1:0.0000028570,GCA_002355455.1_BAU65922.1:0.0000021573)100:0.099146,((GCA_002368355.1_BAZ44557.1:0.0598984655,GCA_000332055.1_ELS01941.1:0.1461028063)100:0.069102,((GCA_000316665.1_AFY53423.1:0.0846217082,(GCA_001456025.1_KST67748.1:0.0532518212,(GCA_002075285.2_ASC73258.1:0.0856446101,(GCA_001904775.1_OKH46369.1:0.0733911799,GCA_001637395.1_OAB61633.1:0.0976814601)31:0.030642)30:0.017100)33:0.034579)100:0.047283,GCA_000817775.1_KIF40763.1:0.1177687347)100:0.137097)97:0.033979)72:0.029252)94:0.031368,GCA_000155555.1_EDX75555.1:0.1083490227)92:0.028039,GCA_000018105.1_ABW27867.1:0.2252222084)58:0.030163)78:0.044065,(((((((((((GCA_000020025.1_ACC84152.1:0.0279378394,(GCA_000316575.1_AFY32331.1:0.0425347445,GCA_000317535.1_AFZ27196.1:0.0892296665)100:0.070481)47:0.032928,((GCA_000204075.1_ABA22170.1:0.0425369512,GCA_000828085.2_KIJ84436.1:0.1388503688)50:0.037069,(((GCA_000011465.1_CAE18660.1:0.1135025976,(GCA_000760175.1_KGG13170.1:0.1038760567,GCA_001182765.1_CRY93366.1:0.0334655506)100:0.034977)100:0.095930,GCA_000155635.1_EDY39049.1:0.0240806556)100:0.051114,GCA_000316515.1_AFY29849.1:0.0498218585)100:0.286641)47:0.039736)92:0.032058,(GCA_000169135.1_EAW44732.1:0.0000020815,GCA_002218065.1_GAX36516.1:0.0354475722)86:0.000002)89:0.019679,(((((((GCA_000175835.1_EFA70813.1:0.0180634357,GCA_002368135.1_BAZ90056.1:0.0075403535)100:0.026871,GCA_000175855.1_EFA73916.1:0.0841077191)100:0.009819,GCA_001432185.1_KRH97316.1:0.0075298910)100:0.138649,GCA_002368075.1_BAZ79937.1:0.0000021950)100:0.043252,GCA_000196515.1_ADI63399.1:0.0577981447)100:0.051838,(((GCA_000312705.1_AFW93051.1:0.0176468680,GCA_000317695.1_AFZ58055.1:0.0980205966)97:0.018158,GCA_000789435.1_KHG41601.1:0.0069090611)85:0.008440,GCA_002368115.1_BAZ85253.1:0.0110334042)97:0.045659)99:0.028663,GCA_000317435.1_AFY99227.1:0.1163129789)99:0.045098)90:0.035683,(GCA_002367975.1_BAY16732.1:0.0315903630,((GCA_002368055.1_BAZ74374.1:0.0000000000,GCA_002368295.1_BAZ01701.1:0.0000000000):0.000002,GCA_002368275.1_BAY91740.1:0.0000022063)100:0.056949)94:0.045227)94:0.024827,GCA_001298445.1_ALF52702.1:0.0000023460)97:0.047745,(GCA_000350105.1_CCH67322.1:0.0000022579,GCA_000350125.1_CCH65162.1:0.0085144656)100:0.219060)98:0.013500,((GCA_000231365.2_EHC12249.1:0.0000029902,GCA_001904645.1_OKH15795.1:0.0000029338)100:0.009101,((GCA_000934435.1_KIY14508.1:0.0000027850,GCA_001990805.1_ONN59798.1:0.0000027850)100:0.046344,GCA_001275395.1_KOP27071.1:0.0182018289)100:0.027374)100:0.036986)97:0.042353,(GCA_000760695.2_KIE11027.1:0.0559695638,GCA_000346485.2_KYC39629.1:0.0711845254)95:0.022770)100:0.032198,(GCA_001276715.1_KOR37445.1:0.0720437840,(((GCA_000014265.1_ABG49745.1:0.0000021487,GCA_002260545.1_OZH55294.1:0.0625179619)100:0.141311,((((GCA_000180455.1_CBN57043.1:0.1585315613,GCA_000214075.2_EGK83938.1:0.0608950385)85:0.008595,GCA_000317475.1_AFZ05619.1:0.0499951217)95:0.066536,GCA_002412335.1_PCN51367.1:0.0090174131)98:0.087112,GCA_000332035.1_ELR98585.1:0.1082324100)100:0.097770)86:0.034551,(GCA_000211815.1_EGJ29758.1:0.0090680714,GCA_001942495.1_OLT61020.1:0.0175023014)100:0.045212)97:0.069444)92:0.045959)82:0.030094,GCA_000317105.1_AFY85247.1:0.0354755469)72:0.015266)86:0.039981,GCA_000317495.1_AFZ14796.1:0.1140019007)77:0.010456)86:0.037557,GCA_000317045.1_AFY65525.1:0.0460505819)57:0.011224,((GCA_000317555.1_AFZ29403.1:0.0000022085,GCA_001904655.1_OKH22931.1:0.0000020121)100:0.028636,GCA_000952155.1_KJH72336.1:0.0819037375)30:0.006570)71:0.021225,GCA_000317125.1_AFY88220.1:0.0966639682)41:0.000002,GCA_000317515.1_AFZ17282.1:0.0827663550)96:0.034503,GCA_000775285.1_KGF72034.1:0.1072144591)85:0.019575,((((GCA_000316665.1_AFY58751.1:0.3721438858,GCA_001456025.1_KST66149.1:0.4870845692)12:0.088795,GCA_001904725.1_OKH40117.1:0.3339341485)12:0.034255,((GCA_002367975.1_BAY15829.1:0.1020902906,((GCA_002368055.1_BAZ76757.1:0.0000027850,GCA_002368295.1_BAY99320.1:0.0000027850)100:0.065704,GCA_002368275.1_BAY90193.1:0.0216042651)92:0.090810)93:0.301176,GCA_000317105.1_AFY84243.1:2.5435299006)11:0.100835)17:0.119798,(GCA_000317515.1_AFZ21663.1:0.0000029407,GCA_000180455.1_CBN53793.1:1.7642420106)15:0.134204)96:0.302604)91:0.028569,((((GCA_000284135.1_BAL28589.1:0.0165872423,GCA_000478825.2_AIE74324.1:0.0100332150)100:0.121220,(GCA_000025125.1_ADB94991.1:0.1462661512,(((GCA_000176895.2_CCE19874.1:0.0000027850,GCA_000307915.1_EKD08669.1:0.0000021032)100:0.111435,GCA_000478195.2_ERT06978.1:0.0565759455)100:0.055247,(GCA_000473895.1_ERN39937.1:0.0954378240,(GCA_000317615.1_AFZ50116.1:0.0577888775,GCA_000317635.1_AFZ45378.1:0.0880085885)100:0.035369)100:0.037674)100:0.047675)100:0.057521)69:0.019453,(GCA_000317675.1_AFZ52314.1:0.0925177938,((GCA_001548095.1_BAQ59694.1:0.0831696615,GCA_001548115.1_BAQ64332.1:0.0363672377)100:0.096994,GCA_001747005.1_OEJ80192.1:0.0813830082)67:0.049397)99:0.176985)96:0.019029,(GCA_000710505.1_KEI69149.1:0.0569980160,GCA_900009265.1_CUR14731.1:0.0000025206)100:0.113961)96:0.037597)91:0.053454,GCA_001870225.1_APB34501.1:0.2148279723)83:0.016535,((GCA_000297435.1_CCI34214.1:0.0000029529,GCA_000312205.1_CCI09760.1:0.0090896183)100:0.160846,(GCA_000011385.1_BAC89543.1:0.1133083216,GCA_000484535.1_AGY58198.1:0.1402656015)100:0.092244)96:0.032704)89:0.090024,GCA_000317065.1_AFY68657.1:0.4219283102)100:0.264252)99:0.158120,(GCA_000496595.1_AHA27819.1:0.2713586919,(((((GCA_000011945.1_AAV86364.1:0.0470720227,GCA_000024505.1_ACZ49515.1:0.0260468930)100:0.201720,GCA_000964795.1_KJV69569.1:0.1499984435)100:0.224621,GCA_000964755.1_KJV63343.1:0.0213319390)99:0.056090,GCA_000026005.1_CAH57887.1:0.0339856216)100:0.642741,(GCA_000008385.1_AAW71236.1:0.2330839610,GCA_000953315.1_CDR78421.1:0.0469412363)100:0.631870)99:0.285240)99:0.296854)100:0.070867)55:0.035582,GCA_000742835.1_AIK96775.1:0.3236581724)44:0.046279)45:0.018930)90:0.047618,((((((((((((((((((((GCA_000016285.1_ACM36307.1:0.0000024383,((GCA_001687365.1_OBZ91967.1:0.0000025179,(GCA_001885585.1_OJF97880.1:0.0673235797,GCA_900129325.1_SHH06298.1:0.1541094372)86:0.000002)88:0.010117,((GCA_000731295.1_CDN53616.1:0.0000025523,GCA_000731315.1_CDN47476.1:0.0296773365)97:0.011348,GCA_000769405.1_KPN28574.1:0.0578475153)96:0.012399)100:0.044814)98:0.011446,(GCA_000017145.1_ABR59830.1:0.0191932535,(((GCA_000092025.1_AAK87717.1:0.0207251531,GCA_900148505.1_SHO66315.1:0.1443194967)97:0.008515,GCA_001267455.1_KOC77587.1:0.0605194134)90:0.000002,GCA_002288525.1_ASY62621.1:0.0192784461)38:0.009852)35:0.000002)43:0.009390,GCA_000092045.1_ABC90461.1:0.0388291064)61:0.010132,GCA_000018545.1_ACP24964.1:0.0000027120)76:0.027481,(GCA_000697965.2_ANK72116.1:0.0068193386,GCA_001652565.1_ANH03891.1:0.0128096004)85:0.030226)93:0.013393,(GCA_000722615.1_KEQ02528.1:0.0000026725,GCA_000722625.1_KEQ02493.1:0.0000022448)100:0.019922)93:0.051617,(GCA_000154705.2_EDQ34095.1:0.0359884740,GCA_001703635.1_OCW56669.1:0.0716541279)98:0.043558)95:0.065044,(GCA_001578105.1_AMM85262.1:0.1088354537,GCA_002043005.1_AQZ53295.1:0.0000026132)100:0.106237)96:0.025364,(((((GCA_000192745.1_ADZ70156.1:0.0099597058,(GCA_001188555.1_KND16072.1:0.0000022018,GCA_002249885.1_OXS37524.1:0.0000028455)100:0.117501)94:0.040769,GCA_900156605.1_SIS58409.1:0.0516104505)99:0.062902,GCA_900101935.1_SDE74858.1:0.0355906727)87:0.026860,(GCA_900110875.1_SEQ91338.1:0.0328591372,GCA_900114245.1_SFL10602.1:0.0220313877)97:0.023739)84:0.052631,GCA_001293565.1_KPA99916.1:0.2343414211)76:0.009911)78:0.018105,(GCA_001907205.1_OKL42930.1:0.1379323294,GCA_900105595.1_SDU21337.1:0.0827364150)90:0.029593)86:0.041592,((GCA_000153525.1_EAS84217.1:0.0586414820,GCA_000155895.1_EDZ60428.1:0.0551544906)100:0.347212,(GCA_000012385.1_ABE05235.1:0.0000021384,GCA_000195735.1_CAA14607.1:0.1520496540)100:0.405860)89:0.039782)7:0.009360,((((GCA_900115225.1_SFP18276.1:0.0350241440,GCA_900215505.1_SNY94021.1:0.0545528883)100:0.012397,GCA_900093605.1_SCA55311.1:0.1228222876)100:0.053054,GCA_000023785.1_ACT59774.1:0.2355429626)96:0.036245,GCA_000179775.1_EFL89953.1:0.1919324374)79:0.028330)7:0.000003,GCA_001746755.1_OEJ65466.1:0.2128339764)78:0.022853,GCA_002238045.1_OXS99160.1:0.1057701550)88:0.026642,(GCA_000496075.1_ESR27478.1:0.1470890541,(GCA_900102695.1_SCZ46661.1:0.0353375136,GCA_001708935.1_ODA68293.1:0.1427085897)83:0.021410)68:0.035779)60:0.007205,(GCA_000689395.1_CDO58299.1:0.1297883838,GCA_000739695.1_GAK46766.1:0.0705764609)94:0.076968)89:0.013876,(GCA_000968135.1_CCQ74617.1:0.1268723885,GCA_000024465.1_ADE40626.1:0.2323063990)91:0.068594)29:0.008779,((((((GCA_000148725.1_EFO29166.1:0.0335434925,GCA_000158095.1_EEE47960.1:0.0094053880)100:0.046975,GCA_001403915.1_CTQ42685.1:0.0101268620)100:0.023869,GCA_900101965.1_SDD63079.1:0.0733305931)96:0.042926,((GCA_900102465.1_SDG58539.1:0.0289449698,(GCA_900177295.1_SMF84257.1:0.0000020636,GCA_900188055.1_SNR41784.1:0.0000020291)100:0.101478)96:0.037339,GCA_900100455.1_SDH31653.1:0.0807743463)89:0.004140)34:0.034493,GCA_000315795.1_EKV26106.1:0.0917690864)93:0.013401,(GCA_000300235.2_AJD51311.1:0.0375750378,GCA_000300275.1_EKF06290.1:0.0355191025)100:0.076715)94:0.037965)88:0.024330,((((GCA_000828475.1_BAQ17757.1:0.0371486091,GCA_001723285.1_ODR98606.1:0.0613086439)100:0.043638,GCA_900172325.1_SLN40034.1:0.1388328603)69:0.015648,(GCA_000299935.1_EKE67637.1:0.0580714851,GCA_001618175.1_KZD01196.1:0.0604787173)100:0.113342)96:0.013104,((((((((GCA_000010525.1_BAF86884.1:0.0287873334,GCA_000017645.1_ABS68592.1:0.0310444686)90:0.038796,((GCA_000019945.1_ACB82597.1:0.0413073097,GCA_000022085.1_ACL56888.1:0.0381010563)89:0.010179,(GCA_900102525.1_SDH42059.1:0.0000024001,GCA_001741865.1_AOO82961.1:0.1194636198)100:0.063495)99:0.046630)76:0.035399,(GCA_000092925.1_ADH88746.1:0.0164843148,GCA_900100155.1_SCW96887.1:0.0522646842)100:0.052956)62:0.000003,((GCA_001017175.1_KLK90077.1:0.0517078009,GCA_900102135.1_SCZ14092.1:0.0421114236)98:0.026690,GCA_001579845.1_AMN42613.1:0.0999945806)69:0.021085)65:0.018370,(GCA_900104955.1_SEB61610.1:0.0405318388,((((GCA_000304315.1_CCJ08347.1:0.0711968407,(GCA_001644125.1_OAI31160.1:0.0000020899,GCA_002117405.1_ARN80695.1:0.0297474483)99:0.015721)100:0.030853,GCA_001675455.1_OBS52952.1:0.0354859001)100:0.040163,(GCA_900187365.1_SNB55379.1:0.0726900489,GCA_001676615.1_OCC01002.1:0.1552909087)99:0.012357)86:0.015687,(GCA_000019845.1_ACB94986.1:0.0336310778,(GCA_000021745.1_ACK52749.1:0.0410427871,GCA_900114285.1_SFK11702.1:0.0578800321)100:0.007511)100:0.091823)98:0.031928)88:0.016111)81:0.013166,((((GCA_000011365.1_BAC50676.1:0.0097854344,GCA_000661935.1_AHY49738.1:0.0000025043)100:0.050783,(GCA_000013885.1_ABE62352.1:0.0157342368,((GCA_001402875.1_ALK09150.1:0.0000023369,GCA_001459775.1_CUU41813.1:0.0000028068)100:0.033323,(GCA_000010205.1_BAG41253.1:0.1437385487,GCA_000964595.1_KJV57489.1:0.0372314641)100:0.904506)99:0.114170)73:0.025303)30:0.000003,GCA_000195775.1_CAE28710.1:0.0399194188)49:0.009665,(((GCA_001426945.1_KQZ00536.1:0.0561212710,GCA_002119765.1_ARQ01328.1:0.0803422704)95:0.032589,GCA_001982645.1_ONG40392.1:0.7287359812)76:0.000002,GCA_000935205.1_KIZ40799.1:0.1430038205)35:0.021156)30:0.009496)36:0.028247,((((((GCA_000314735.2_EKS27754.1:0.0071946849,(GCA_001271345.1_ALA16175.1:0.0000024102,GCA_001887265.1_APF37880.1:0.0000026947)100:0.118699)99:0.010834,(GCA_000218565.1_AEI07043.1:0.0000022720,GCA_000218585.1_AEI03466.1:0.0000027850)100:0.044901)99:0.039446,GCA_000336555.1_EKS38980.1:0.0116104623)97:0.010395,GCA_000012725.1_ABA04610.1:0.0506324085)94:0.011815,GCA_002355335.1_BAT61066.1:0.0321844880)40:0.018694,(GCA_001618955.1_KZD24033.1:0.0207376516,GCA_900108575.1_SEI24552.1:0.0094509514)86:0.049559)30:0.000003)96:0.058042,((GCA_900104305.1_SDP67113.1:0.0669528263,(((((((((((((((((((((((((((((((((((((((((GCA_000011965.2_AAV96734.1:0.0619611471,GCA_000203975.3_KID07774.1:0.0091883888)100:0.026182,GCA_900102795.1_SCZ68057.1:0.0470084926)95:0.010769,GCA_900113345.1_SFH63351.1:0.0000027850)22:0.000003,GCA_001258055.1_CRL14954.1:0.0000022184)30:0.000002,GCA_001307765.1_KPN64032.1:0.0106601637)38:0.000002,GCA_900172225.1_SLN16373.1:0.0324214615)98:0.036347,GCA_000511385.1_AHD08076.1:0.0145741382)85:0.022044,GCA_900156525.1_SIT79320.1:0.0729961943)63:0.022166,GCA_001678945.1_ANP36525.1:0.0568938513)64:0.000002,GCA_900109955.1_SEV96244.1:0.0225162627)92:0.000002,GCA_002210095.1_OWU68706.1:0.0329098286)86:0.011433,GCA_000814025.1_KIC45428.1:0.0575253819)51:0.000003,(((GCA_000153305.1_EAR49454.1:0.0192314656,GCA_900172355.1_SLN77393.1:0.0905899372)86:0.011350,(GCA_001404155.1_CRK76473.1:0.0000027850,GCA_900114125.1_SFJ91372.1:0.0000027850)100:0.051520)22:0.008003,(GCA_000161835.1_EET48001.1:0.0000021171,GCA_000647975.1_KAJ53999.1:0.0931177348)23:0.024422)38:0.011076)5:0.000002,GCA_900172275.1_SLN28659.1:0.0222642153)10:0.010897,((((GCA_000172095.1_EDQ06752.1:0.0000020750,(GCA_000014045.1_ABG33467.1:0.0000027850,GCA_000154785.2_AEI92450.1:0.0110538795)100:0.045651)83:0.021652,GCA_000622405.1_KIN68344.1:0.0350373575)57:0.000002,GCA_000152605.1_EAP85207.1:0.0335761644)73:0.009612,((GCA_000299875.1_EKE67300.1:0.0658381825,((GCA_900116455.1_SFU18166.1:0.0000027295,GCA_900114135.1_SFJ60395.1:0.1153298645)93:0.033251,GCA_000155735.2_AGI70524.1:0.0577062379)92:0.053539)69:0.008437,GCA_000590925.1_AHM03924.1:0.0947815846)75:0.012429)86:0.025241)15:0.000002,(GCA_001187845.1_AKS44823.1:0.0000020080,(GCA_900109555.1_SEL38333.1:0.0000025007,GCA_900172305.1_SLN32593.1:0.0000024045)100:0.123539)99:0.033043)26:0.021348,(GCA_000152805.1_EAQ13075.1:0.0331467638,GCA_900177545.1_SMH48567.1:0.1093004880)93:0.023745)98:0.043891,(((GCA_000442275.2_EPX76906.1:0.0467991751,GCA_900107355.1_SDY16123.1:0.0425684538)99:0.008746,GCA_900111945.1_SFR65506.1:0.0568476408)99:0.011601,GCA_001403795.1_CTQ50223.1:0.0104418796)94:0.011195)82:0.000002,(GCA_001548075.1_BAQ70662.1:0.0103078233,GCA_001633165.1_ANB32829.1:0.0000027189)100:0.053625)91:0.010064,(GCA_900184815.1_SMX24681.1:0.0484410821,((GCA_900110775.1_SEQ04268.1:0.0351278143,GCA_000812665.2_AML50608.1:0.0683917581)96:0.011718,GCA_000738435.1_AII88244.1:0.0667709289)98:0.016329)95:0.025930)93:0.010300,GCA_900100005.1_SDI26601.1:0.0000020843)93:0.010399,GCA_900184935.1_SMX30899.1:0.0325611875)91:0.009694,((GCA_900095785.1_SCM68993.1:0.0000026841,GCA_900115865.1_SFQ38333.1:0.0000024343)99:0.005791,(GCA_900129685.1_SHG80440.1:0.0415734702,GCA_000671395.1_KCV80779.1:0.0524393313)99:0.031016)100:0.026257)93:0.020341,(((GCA_000018145.1_ABV92015.1:0.0220250043,(GCA_000765015.1_KGK78064.1:0.0000027850,GCA_900141945.1_SHJ37814.1:0.0000027850)100:0.023222)88:0.020710,(GCA_900110115.1_SEN35958.1:0.0000029087,GCA_900141995.1_SHI76077.1:0.0000025919)100:0.021037)81:0.000002,(GCA_900113405.1_SFH40397.1:0.0000022479,GCA_900172315.1_SLN65081.1:0.0000024032)100:0.091876)94:0.021045)92:0.011583,((GCA_001890925.1_OJI95425.1:0.0425168000,GCA_001305615.1_ALG89146.1:0.0742080923)80:0.003417,(GCA_001981245.1_APX90130.1:0.0298322760,GCA_900115595.1_SFQ19392.1:0.0248976007)93:0.009683)89:0.019952)85:0.010767,(GCA_000299575.1_EKE45243.1:0.0280280144,GCA_900142295.1_SIO22069.1:0.0502672981)71:0.002896)91:0.020325,((GCA_900172295.1_SLN41683.1:0.0150784092,GCA_900109285.1_SEL80921.1:0.0626622194)28:0.017293,(((GCA_001038505.1_KMK68168.1:0.0000021653,GCA_900188035.1_SNR33769.1:0.0196281224)99:0.020806,((GCA_900111875.1_SFA89849.1:0.0095974979,(GCA_900116005.1_SFR20349.1:0.0188143012,GCA_900142085.1_SHJ80367.1:0.0647273313)100:0.010872)100:0.010710,GCA_000521865.1_ETX28204.1:0.0606421620)97:0.009236)97:0.019493,GCA_001247715.1_KNX40584.1:0.0102415788)92:0.000003)61:0.029059)19:0.000003,GCA_000152625.1_EAP77003.1:0.0199932890)31:0.011281,(GCA_002115725.1_OSQ62012.1:0.0098594564,GCA_002115805.1_OSQ44096.1:0.0115255920)91:0.011197)83:0.012882,(GCA_900110425.1_SEO74200.1:0.0427834686,GCA_900115815.1_SFQ66405.1:0.0772623429)99:0.010336)50:0.000002,GCA_001205715.1_KNG91983.1:0.0000020146)86:0.014139,((GCA_001458175.1_CUH52619.1:0.0000024361,GCA_900114415.1_SFK97634.1:0.0101967924)100:0.053500,GCA_001458355.1_CUH65793.1:0.0000022794)94:0.052594)68:0.027379,(((GCA_000376545.2_ANP39305.1:0.0000023249,GCA_000511355.1_AHC99462.1:0.0691935101)99:0.031492,GCA_001969365.1_APX12551.1:0.0337649784)81:0.024010,GCA_900109035.1_SEJ25656.1:0.0105542567)100:0.091545)58:0.000003,(GCA_000152725.1_EAQ04074.1:0.0000023414,(GCA_900172385.1_SLN66665.1:0.0094677092,GCA_900172235.1_SLN65864.1:0.0324892445)88:0.021196)91:0.011994)93:0.048140,((((((((((((((((((((GCA_000600975.2_EYD73486.1:0.0120650533,GCA_900172375.1_SLN19046.1:0.0583275953)95:0.026713,GCA_000836695.1_KIQ67533.1:0.0190304276)90:0.012575,GCA_900141735.1_SHI56570.1:0.0303411986)91:0.017546,GCA_900114485.1_SFL66844.1:0.0233805912)89:0.000003,GCA_001908835.1_APO85765.1:0.0572486261)96:0.043048,(GCA_000223375.1_AEM41952.1:0.0000027850,GCA_001399515.1_ALJ82053.1:0.0000027850)100:0.074492)42:0.035676,((GCA_000203895.1_ABL68858.1:0.0191151966,GCA_000444995.1_AGT10258.1:0.1003120301)96:0.053806,(GCA_000714535.1_KEO54606.1:0.0370050147,(GCA_000715505.1_KEP68210.1:0.0249401449,GCA_900106675.1_SDX54635.1:0.1152100254)89:0.035753)36:0.008560)35:0.000002)44:0.048666,GCA_001517585.1_CUX79506.1:0.0830298512)35:0.008797,GCA_900107025.1_SDX78721.1:0.0959995518)9:0.012582,((GCA_000740775.1_KFI24889.1:0.0000027850,GCA_000740795.1_KFI25177.1:0.0000021264)100:0.055970,GCA_001620265.1_AMY67677.1:0.0697377667)89:0.020176)9:0.011166,(GCA_000021865.1_ADE84055.1:0.0219309425,GCA_000740785.1_KFI25544.1:0.0440575485)96:0.032567)18:0.000003,GCA_000444995.1_AGT10257.1:0.0341719744)99:0.052735,((((GCA_000012905.2_ABA77853.1:0.0490430681,(GCA_000442315.1_EPX83398.1:0.0681212904,GCA_000600335.2_EYD76856.1:0.0298262950)100:0.033023)100:0.021306,GCA_900110135.1_SEN21804.1:0.1005754975)99:0.020912,GCA_900110025.1_SEO31548.1:0.0221319835)99:0.011273,GCA_900156815.1_SIS52490.1:0.0106091802)100:0.058825)100:0.106513,GCA_900184945.1_SMX46641.1:0.0234999286)99:0.047968,GCA_900100085.1_SDJ50665.1:0.0460957616)99:0.051249,GCA_900116195.1_SFT27132.1:0.0000027145)94:0.024626,(GCA_000153725.1_EAU46323.1:0.0000021327,((GCA_001687105.1_ANT60532.1:0.0102745772,GCA_900102075.1_SDF60455.1:0.0312876584)93:0.000002,GCA_001975705.1_APZ51887.1:0.0000022102)100:0.010374)100:0.009236)94:0.040201,GCA_001458375.1_CUH78912.1:0.0104540961)57:0.010210,(((GCA_001969385.1_APX23307.1:0.0000027496,GCA_900112435.1_SFD47381.1:0.0000023431)100:0.031380,(((GCA_002211155.1_OWV61634.1:0.0000000000,GCA_900101505.1_SDE33750.1:0.0000000000):0.000000,GCA_002211225.1_OWV48544.1:0.0000000000):0.000002,GCA_002211205.1_OWV51122.1:0.0000022425)95:0.010264)40:0.000003,(((GCA_000442255.1_EPX86856.1:0.0222608269,GCA_001482405.1_KUF12543.1:0.0557387508)71:0.000002,GCA_000152825.2_ADM09930.1:0.2106603296)77:0.010315,GCA_900107235.1_SDY50697.1:0.0208890215)87:0.000002)89:0.031189)72:0.000003,(GCA_000169415.1_EBA06223.1:0.0260012350,(GCA_002237555.1_ASP19391.1:0.0000021567,GCA_900188425.1_SNT15190.1:0.0320170966)100:0.029746)86:0.007229)87:0.020869)61:0.010843,((((GCA_001046955.1_AKO98114.1:0.0000027850,GCA_900109145.1_SEK10860.1:0.0000027850)100:0.031964,GCA_900099935.1_SDL19553.1:0.0107286816)98:0.041108,GCA_900112335.1_SFD24099.1:0.0286353908)81:0.046270,GCA_900188335.1_SNT38924.1:0.0090544586)80:0.013076)78:0.028421,GCA_900102905.1_SDL11998.1:0.1092646521)98:0.044995,(GCA_900106695.1_SDX50470.1:0.0401431090,(GCA_900113695.1_SFI00817.1:0.0057450677,GCA_900107585.1_SEA38981.1:0.1491892244)93:0.042568)99:0.121521)94:0.017091,(GCA_900111545.1_SET78370.1:0.0000027850,GCA_900143155.1_SHN73261.1:0.0000029347)100:0.010945)100:0.074807,((GCA_000014745.1_ABI66095.1:0.0924187700,GCA_900103475.1_SDM87897.1:0.1631032570)99:0.172903,GCA_000152745.1_EAP91249.1:0.0000023203)100:0.315748)90:0.081958,GCA_900199215.1_SNT72307.1:0.2062915767)100:0.270601)98:0.060196,((GCA_000143145.1_ADJ22823.1:0.0639049315,GCA_000503895.1_AHB49310.1:0.0347825109)98:0.044399,(GCA_000388175.3_ETZ04679.1:0.1078741978,GCA_000469665.2_ETZ06747.1:0.0645931581)100:1.247140)85:0.074590)92:0.056719)84:0.021058)56:0.017947)31:0.000002,(((((((((((GCA_000013005.1_ABC64976.1:0.0542385099,GCA_000715015.1_KEO89809.1:0.0599965371)93:0.011268,(GCA_001281485.1_ALE18068.1:0.0398121105,(GCA_001008165.2_AKH43659.1:0.0271960687,(GCA_002218195.1_ASK88748.1:0.0509708659,GCA_900128895.1_SIN62187.1:0.0267544242)100:0.078759)100:0.044496)93:0.012948)100:0.019924,(GCA_001304795.1_ALG59630.1:0.0000027850,GCA_001306275.1_KPM17263.1:0.0000027850)100:0.026181)100:0.078778,GCA_001677335.1_OBV10217.1:0.0000025553)98:0.012105,(GCA_001028705.1_AKM11011.1:0.0535789524,GCA_001661675.2_ARU16741.1:0.0644555644)99:0.056396)57:0.028490,((GCA_000013325.1_ABD24479.1:0.0332868369,GCA_001663175.1_ANK12099.1:0.0304702215)98:0.011890,(GCA_001295965.1_KPF74810.1:0.0000024504,GCA_001713435.1_AOG00333.1:0.0000021311)100:0.124355)100:0.043912)60:0.033990,GCA_000235975.2_EHJ61503.1:0.0000028761)100:0.153978,(GCA_000342165.1_EMD83487.1:0.0461067750,GCA_002211145.1_OWV32510.1:0.0287500976)60:0.018151)100:0.083461,(GCA_000013985.1_ABF53413.1:0.0703405110,GCA_001610975.1_AMU95551.1:0.0360575795)100:0.095420)82:0.033829,(GCA_000175255.2_AEH62403.1:0.0598118769,GCA_000218875.1_AEI37413.1:0.0080279838)100:0.093966)80:0.013304,((GCA_000016765.1_ABQ69822.1:0.0529039071,(GCA_002355275.1_ATE63752.1:0.0000025400,GCA_002367875.1_PCE42883.1:0.0000024902)100:0.032725)57:0.051957,((GCA_000091125.1_BAI97768.1:0.0000027071,GCA_000147835.3_AEG50430.1:0.0209326585)100:0.101449,GCA_002251755.1_OYQ26062.1:0.0952850632)48:0.031129)81:0.029013)99:0.090969)94:0.052459)82:0.013576,(((GCA_000230555.1_AEQ51698.1:0.0511997687,GCA_900100665.1_SDH21452.1:0.0560320575)85:0.012991,((GCA_000743575.1_KFL31761.1:0.0334686319,GCA_000970435.1_KKB77326.1:0.0445076305)100:0.082658,((GCA_000982415.1_KKJ75200.1:0.0000022645,(GCA_001026905.1_KLN58906.1:0.0091973318,GCA_900100655.1_SDG54802.1:0.4771477806)99:0.011333)100:0.188166,GCA_000325745.1_AGA64837.1:0.4781069100)98:0.076990)85:0.039040)100:0.126240,((GCA_002088295.1_ORE96437.1:0.2070512675,(GCA_000166055.1_ADP71863.1:0.0104681911,GCA_000636015.1_KAI94698.1:0.0000021160)100:0.322729)100:0.055674,(GCA_000014865.1_ABK43358.1:0.2777726863,GCA_002109495.1_OSM02441.1:0.0739182645)100:0.237580)100:0.061743)92:0.024326)86:0.026480,(GCA_000319385.1_AFX98445.1:0.0875139692,GCA_000510265.1_AHC73392.1:0.0447906977)100:0.430862)95:0.015587,(((GCA_000264455.2_AFK54479.1:0.0000021402,GCA_001601315.1_KYO57478.1:0.0099638680)100:0.054781,GCA_000013085.1_ABC23493.1:0.0748390227)99:0.027382,(GCA_001720135.1_ODN68937.1:0.1151331854,GCA_000284415.2_CCG06640.1:0.1186822346)88:0.012518)97:0.054061)99:0.035663,((((((GCA_000009985.1_BAE51945.1:0.0143824112,GCA_000513295.1_CDK97243.1:0.0785184793)100:0.072966,(GCA_000294655.1_CCG42039.1:0.0000020570,GCA_900108475.1_SEH36181.1:0.0096887529)100:0.036535)99:0.093730,(GCA_000963705.1_KJV08464.1:0.0509738766,GCA_002251735.1_OYQ17042.1:0.0430854337)99:0.021306)91:0.012290,((GCA_000576635.1_EWY41815.1:0.0196670189,GCA_000936425.1_KJB92489.1:0.0414777201)98:0.077912,(GCA_000010725.1_BAI71209.1:0.0300587039,GCA_000632475.2_AIB11112.1:0.0099303275)97:0.010301)99:0.010046)90:0.029940,GCA_000767795.1_KGM34577.1:0.0000023730)90:0.009807,GCA_002195995.1_OWJ65480.1:0.0097294134)90:0.009321)97:0.065918,(GCA_000617865.1_GAJ29501.1:0.0133775594,(((GCA_000011685.1_AAW60170.1:0.0391281805,GCA_000234355.2_EHH67278.1:0.0171849285)89:0.015267,GCA_002173735.1_ARW46672.1:0.0576216115)81:0.033600,(((GCA_000724025.1_CDG40105.1:0.0000025565,GCA_001547995.1_BAT19020.1:0.0000027978)99:0.025934,((GCA_001787335.1_AOX17392.1:0.0000027850,GCA_001787355.1_AOX20270.1:0.0000021598)100:0.027028,GCA_002005465.1_AQS87616.1:0.0355424270)99:0.037307)97:0.020765,(((((((GCA_000014285.2_ABI61444.1:0.0000027112,GCA_000576085.2_AHJ62321.1:0.0094995562)100:0.016935,(GCA_000016725.1_ABQ31154.1:0.0000021083,GCA_000202835.1_BAJ81544.1:0.0000022580)100:0.094617)100:0.036033,GCA_000964365.1_GAN76213.1:0.0789505483)45:0.019345,((GCA_000021325.1_ACI52689.1:0.0421874397,(((GCA_000723565.1_CDG32757.1:0.0526752686,GCA_002003665.1_OOL18992.1:0.0000020510)100:0.071399,(GCA_000231445.2_EHD14227.1:0.0000024459,GCA_002153535.1_OUI78379.1:0.0000027850)100:0.100346)64:0.023353,((GCA_000182745.1_BAK83486.1:0.0000027850,GCA_000964505.1_GAO00681.1:0.0000027850)100:0.010389,GCA_000208635.2_EGG75617.1:0.0000022443)100:0.060426)89:0.056014)33:0.029027,GCA_000963885.1_GAN53602.1:0.0534642776)8:0.015620)29:0.034340,GCA_002005445.1_AQS83541.1:0.0392163306)38:0.027060,(GCA_000164635.1_EFH11800.1:0.0369678974,(GCA_900141905.1_SHK34356.1:0.0182945977,(GCA_900101615.1_SDE48384.1:0.0000027850,GCA_900104205.1_SDB74862.1:0.0000027850)100:0.089871)42:0.010008)74:0.015539)19:0.013461,(GCA_000306035.1_EKM99175.1:0.0471805702,GCA_000964385.1_GAN80213.1:0.0453304175)100:0.101073)80:0.042783)92:0.020148)98:0.049483)90:0.026956)99:0.051101,(GCA_000730165.2_ASG20095.1:0.1076900158,GCA_002251795.1_OYQ37894.1:0.1109331403)84:0.017555)84:0.046022,GCA_000016185.1_ACI98131.1:0.0741163902)100:0.149326)100:0.060335,GCA_002205555.1_ASD25771.1:0.1292032844)44:0.027087)44:0.039087)100:0.059812);
