# Supplementary material for: Assessing the accuracy of phylogenetic rooting methods on prokaryotic gene families
Source: PLoS One. 2020 May 15;15(5):e0232950. doi: 10.1371/journal.pone.0232950 (PMC7228096; doi:10.1371/journal.pone.0232950)
Supplement: S2 Dataset — (ZIP) [file pone.0232950.s003.zip › EmpiricalDataset/GeneTrees_IQTree/000246.aln.treefile]

(GCA_000006905.1_AAK22841.1:0.0279896733,GCA_000092285.1_ADG09419.1:0.0300991316,((GCA_000017265.1_ACG77247.1:0.0522054360,GCA_001425915.1_KQW71127.1:0.0904393713)100:0.051301,(((GCA_000175215.2_ADU12595.1:0.0903474938,GCA_000204015.1_EGF93286.1:0.1080204360)100:0.106303,(GCA_000144605.1_ADK99632.1:0.1281832017,GCA_002205555.1_ASD27261.1:0.0595179099)100:0.123713)100:0.018544,((((GCA_000014745.1_ABI64939.1:0.0885605856,GCA_900103475.1_SDL81138.1:0.0781905713)100:0.231521,(GCA_001982645.1_ONG40644.1:0.5902045418,((((((GCA_000011345.1_BAC07701.1:0.0210069374,GCA_000505665.1_AHB89239.1:0.0113925210)78:0.184622,((((GCA_000012525.1_ABB58233.1:0.1877934684,GCA_001904615.1_OKH17180.1:0.1601397728)78:0.014687,((((GCA_000176895.2_CCE17871.1:0.0000000000,GCA_000307915.1_EKD10866.1:0.0000000000):0.000000,GCA_000307915.1_EKD10881.1:0.0000000000):0.000002,GCA_000176895.2_CCE20886.1:0.0000027390)100:0.071795,(GCA_000176895.2_CCE20892.1:0.0000023468,GCA_000307915.1_EKD10872.1:0.0000028748)100:0.205829)99:0.297373)71:0.022910,((((((((GCA_000014265.1_ABG52137.1:0.0530925775,GCA_002260545.1_OZH52957.1:0.0178184296)100:0.125061,(((GCA_000176895.2_CCE20736.1:0.0000027822,GCA_000307915.1_EKD10637.1:0.0000027822)100:0.097609,(GCA_000710505.1_KEI65656.1:0.0204452190,GCA_900009265.1_CUR16604.1:0.0000659758)100:0.160964)100:0.028774,(GCA_000478195.2_ERT06393.1:0.0471979917,GCA_000972705.2_KKD37441.1:0.0589469302)100:0.132423)99:0.024942)99:0.029091,(GCA_000317105.1_AFY82360.1:0.1075276145,(GCA_001637395.1_OAB62016.1:0.1406229882,GCA_001276715.1_KOR34510.1:0.1461312284)99:0.018731)98:0.038970)36:0.013708,((((((((((GCA_000020025.1_ACC82733.1:0.0895702185,(GCA_001298445.1_ALF53133.1:0.0232167192,GCA_002367975.1_BAY19709.1:0.0213451673)100:0.020813)100:0.036270,((GCA_002368055.1_BAZ71777.1:0.0000027822,GCA_002368295.1_BAY97716.1:0.0000027822)91:0.000003,GCA_002368275.1_BAY88416.1:0.0090428564)100:0.037931)100:0.014807,((((GCA_000175835.1_EFA70188.1:0.0000027822,GCA_001432185.1_KRH97417.1:0.0000027822)100:0.003311,(GCA_002368135.1_BAZ89516.1:0.0000025784,GCA_000175855.1_EFA71763.1:0.0153118530)100:0.002741)100:0.062123,GCA_002368075.1_BAZ81800.1:0.0057391767)100:0.042122,GCA_000204075.1_ABA20345.1:0.0396082284)28:0.005061)29:0.005935,(((GCA_000169135.1_EAW45057.1:0.0147184016,GCA_002218065.1_GAX35031.1:0.0035518842)100:0.054113,(GCA_000316575.1_AFY33886.1:0.0544654507,GCA_000317535.1_AFZ25191.1:0.0719517176)98:0.020606)97:0.011059,(GCA_000317695.1_AFZ59321.1:0.0264887382,(GCA_000196515.1_ADI64482.1:0.0458304285,((GCA_000312705.1_AFW94020.1:0.0404451270,GCA_000789435.1_KHG42012.1:0.0060579250)100:0.002815,GCA_002368115.1_BAZ87303.1:0.0000027846)100:0.040171)100:0.007590)100:0.021959)95:0.016540)99:0.038908,((GCA_000231365.2_EHC18141.1:0.0000027822,GCA_001904645.1_OKH12202.1:0.0000027822)100:0.018956,((GCA_000934435.1_KIY13440.1:0.0000024583,GCA_001990805.1_ONN60779.1:0.0000024573)100:0.013114,GCA_001275395.1_KOP22608.1:0.0049683132)100:0.006654)100:0.029330)98:0.018393,((GCA_000828085.2_KIJ83469.1:0.0421843373,(GCA_000350105.1_CCH66339.1:0.0000027822,GCA_000350125.1_CCH64788.1:0.0089633951)100:0.161075)79:0.008399,GCA_000317435.1_AFZ04243.1:0.1109605102)94:0.021085)89:0.007967,((GCA_000346485.2_KYC41287.1:0.0215197204,GCA_000760695.2_KIE08704.1:0.0188556999)100:0.075604,(GCA_000316665.1_AFY55172.1:0.0947153131,GCA_001456025.1_KST66247.1:0.0701378871)100:0.054416)84:0.014048)97:0.037893,GCA_001904725.1_OKH38384.1:0.1266880091)87:0.010379,((GCA_000317125.1_AFY85721.1:0.0715529143,GCA_000952155.1_KJH72124.1:0.0652842479)100:0.025727,(GCA_000317555.1_AFZ29535.1:0.0026391545,GCA_001904655.1_OKH27270.1:0.0033505717)100:0.074291)50:0.016306)88:0.016247,((GCA_000180455.1_CBN56937.1:0.0760038299,((GCA_000214075.2_EGK84817.1:0.0104649438,GCA_000317475.1_AFZ09512.1:0.0094059603)100:0.024076,GCA_002412335.1_PCN53054.1:0.0717745323)100:0.059051)100:0.037228,((GCA_000317495.1_AFZ13156.1:0.0603945412,GCA_000317145.1_AFY95649.1:0.1675514646)100:0.028966,GCA_000775285.1_KGF73045.1:0.1419795143)99:0.016171)100:0.040979)100:0.019657)43:0.017142,(GCA_000155555.1_EDX76190.1:0.1067152179,((GCA_000211815.1_EGJ28557.1:0.0283276204,GCA_001942495.1_OLT57765.1:0.0075613331)100:0.091437,GCA_000317515.1_AFZ21936.1:0.0892114998)67:0.017909)100:0.027361)97:0.031678,((((((((GCA_000017845.1_ACB53393.1:0.0138458993,(GCA_000167195.1_EAM49880.1:0.0000027822,GCA_000235665.2_EHJ11726.1:0.0000027822)100:0.045843)100:0.017302,GCA_000025125.1_ADB95731.1:0.1974100311)86:0.019626,(((GCA_000317575.1_AFZ37549.1:0.0146689790,GCA_002355455.1_BAU67054.1:0.0146556350)100:0.035236,GCA_002368355.1_BAZ45054.1:0.1309235094)90:0.032664,GCA_000332055.1_ELS00566.1:0.1105730159)96:0.064588)68:0.009768,GCA_000021825.1_ACK72114.1:0.0619300783)93:0.032480,(GCA_000332035.1_ELR98807.1:0.1240547959,(GCA_000297435.1_CCI30851.1:0.0105121243,GCA_000312205.1_CCI07083.1:0.0104468910)100:0.177508)64:0.029519)57:0.025163,((GCA_000317025.1_AFY78714.1:0.0000024359,GCA_001904635.1_OKH24430.1:0.0144708409)100:0.066934,(GCA_000317675.1_AFZ54911.1:0.0414928354,(GCA_001548095.1_BAQ62987.1:0.0718347393,GCA_001548115.1_BAQ64010.1:0.0258407294)100:0.072799)100:0.108214)92:0.019680)65:0.030102,((GCA_000284135.1_BAL30866.1:0.0070930433,GCA_000478825.2_AIE74201.1:0.0241290939)100:0.150713,(GCA_000473895.1_ERN42245.1:0.1627458392,(GCA_000317615.1_AFZ52159.1:0.0279536059,GCA_000317635.1_AFZ45283.1:0.0355969855)100:0.175891)100:0.046852)69:0.011106)92:0.019862,(GCA_002142475.1_BAS55922.1:0.1564905037,(GCA_000317065.1_AFY70139.1:0.1657732595,GCA_000332215.1_ELS32274.1:0.1679400437)100:0.086726)81:0.028626)63:0.011252)86:0.035756,(GCA_002075285.2_ASC74330.1:0.1290122514,(GCA_000817775.1_KIF41525.1:0.1560620005,GCA_000018105.1_ABW26284.1:0.2190191279)97:0.044984)73:0.015322)59:0.018394,(GCA_001746915.1_OEJ74804.1:0.1244121388,GCA_001904775.1_OKH46418.1:0.1673614338)84:0.019067)61:0.018266)78:0.045996,GCA_000317045.1_AFY65309.1:0.1187739171)87:0.044035)72:0.056073,(GCA_001870225.1_APB34601.1:0.2874293342,(((GCA_000011385.1_BAC92362.1:0.0677585043,GCA_000484535.1_AGY58454.1:0.0568196120)100:0.263428,GCA_000317145.1_AFY95650.1:1.0526911180)98:0.050495,GCA_001637395.1_OAB55644.1:2.0997443452)81:0.026722)82:0.097482)64:0.094158,((((GCA_000011465.1_CAE19988.1:0.2911809866,GCA_000760175.1_KGG13555.1:0.1408523761)100:0.096489,GCA_001182765.1_CRY93096.1:0.1707854299)100:0.173127,GCA_000155635.1_EDY38326.1:0.1877674211)99:0.056807,GCA_000316515.1_AFY28979.1:0.1139813921)100:0.493495)74:0.176444,GCA_002412335.1_PCN53734.1:6.4501761819)96:0.101706,GCA_001765415.1_AOR39074.1:0.5605628952)100:0.561400)99:0.285503)40:0.071906,(((GCA_000013025.1_ABI76201.1:0.0986096435,GCA_000685315.1_KCZ98418.1:0.0115855497)100:0.301665,GCA_000023785.1_ACT58507.1:0.2108621656)100:0.087116,GCA_000152745.1_EAP89891.1:0.2259518103)100:0.074511)40:0.019880,(((((((((((((GCA_000007125.1_AAL51373.1:0.0031390504,GCA_000157815.1_EEX99077.1:0.0000022049)100:0.032094,(GCA_000017405.1_ABS13757.1:0.0064474878,GCA_000585655.1_EXL02290.1:0.0000022594)100:0.030409)100:0.060779,GCA_001558695.1_KXF79395.1:0.1002660335)100:0.035773,(GCA_900104355.1_SDO82872.1:0.0364135818,GCA_900113985.1_SFI83728.1:0.0440547247)100:0.131956)93:0.018544,(GCA_000022725.1_ACS50574.1:0.0626839477,GCA_000341385.1_AGF75329.1:0.0681057320)100:0.236763)99:0.057259,((GCA_000014245.1_ABG64371.1:0.1448450458,(GCA_000300335.1_EKF17751.1:0.0600688618,GCA_000300515.1_EKF40462.1:0.0746275855)100:0.028572)100:0.079392,(((((GCA_000585625.1_EXL06575.1:0.0947924242,GCA_002075885.1_OQM75522.1:0.0541788424)61:0.018114,GCA_001618845.1_AMY02468.1:0.0731501371)81:0.025134,(GCA_001424795.1_KQU72718.1:0.0234950189,GCA_001605015.1_AMS40737.1:0.0397957288)100:0.071524)100:0.099300,GCA_900113935.1_SFJ46231.1:0.1364534732)31:0.008305,GCA_001293565.1_KPB00275.1:0.2852436526)37:0.032995)92:0.060663)82:0.043221,GCA_002238045.1_OXT02726.1:0.3756210464)98:0.076790,((((((((GCA_000016285.1_ACM37856.1:0.0773166177,((GCA_000722615.1_KEQ02739.1:0.0000027822,GCA_000722625.1_KEQ02550.1:0.0000027822)100:0.067780,(GCA_000731295.1_CDN52816.1:0.0033426376,GCA_000731315.1_CDN46610.1:0.0000023940)100:0.060708)84:0.031649)80:0.009647,(GCA_001267455.1_KOC72698.1:0.0071351373,GCA_001652565.1_ANH05917.1:0.0058893741)100:0.092703)56:0.013471,GCA_000092025.1_AAK89260.1:0.0982794772)49:0.017111,((((GCA_000017145.1_ABR61332.1:0.0546582898,GCA_002288525.1_ASY64060.1:0.0729329246)93:0.008543,GCA_000018545.1_ACP26407.1:0.0357115605)97:0.029688,GCA_000697965.2_ANK73555.1:0.0356479661)98:0.016370,(GCA_001687365.1_OBZ92032.1:0.0489238631,GCA_001885585.1_OJF90984.1:0.0464400470)100:0.059870)84:0.013958)37:0.004620,(GCA_000092045.1_ABC92505.1:0.0094604704,GCA_000769405.1_KPN25660.1:0.0136254068)100:0.053990)97:0.051059,((GCA_000154705.2_EDQ33122.1:0.1611226258,GCA_001703635.1_OCW58315.1:0.0871844756)100:0.073383,(GCA_000325745.1_AGA64272.1:0.2727383126,GCA_000496595.1_AHA27931.1:0.3356428651)100:0.282833)63:0.015966)98:0.065325,(GCA_001578105.1_AMM82971.1:0.0556825170,GCA_002043005.1_AQZ50681.1:0.0537117863)100:0.076732)100:0.078274,((GCA_000153465.1_EAS49277.1:0.1267736745,(GCA_000153705.1_EAU42230.1:0.1203508607,GCA_900176465.1_SMC34428.1:0.0674152934)100:0.088877)100:0.090836,((GCA_000800175.1_KHJ52984.1:0.0029016481,GCA_900141975.1_SHK03180.1:0.0068248612)100:0.084387,GCA_900104035.1_SDO27670.1:0.2367800587)100:0.058319)100:0.139941)64:0.032912)95:0.040937,GCA_000179775.1_EFL87946.1:0.3564953374)54:0.038454,((((GCA_000230555.1_AEQ52891.1:0.0173650880,GCA_900100665.1_SDG12270.1:0.0684039116)100:0.150074,(GCA_000743575.1_KFL29885.1:0.1196119831,GCA_000970435.1_KKB83853.1:0.1010746101)100:0.224935)100:0.135356,((((((((GCA_000010525.1_BAF90490.1:0.1130163965,GCA_000017645.1_ABS67865.1:0.0935489165)100:0.148688,(GCA_000092925.1_ADH90014.1:0.0588964008,GCA_900100155.1_SCW87868.1:0.0686215026)100:0.211538)99:0.181347,(GCA_001402875.1_ALK08117.1:0.0000027822,GCA_001459775.1_CUU44039.1:0.0000027822)100:0.329885)68:0.035231,(((((((GCA_000011365.1_BAC45483.1:0.0072212538,GCA_000661935.1_AHY56070.1:0.0184658219)100:0.108887,((GCA_000195775.1_CAE26050.1:0.0862870043,GCA_000935205.1_KIZ47377.1:0.0589634203)100:0.056168,(GCA_001618955.1_KZD25292.1:0.0000021714,GCA_900108575.1_SEH71307.1:0.0000023867)100:0.067076)100:0.032372)100:0.038192,(GCA_000012725.1_ABA03644.1:0.0523289250,GCA_000013885.1_ABE61360.1:0.0413361341)100:0.072646)100:0.050026,GCA_000336555.1_EKS33687.1:0.0962861411)100:0.041714,((GCA_000218565.1_AEI05137.1:0.0000019827,GCA_000218585.1_AEI01562.1:0.0000027822)100:0.048861,GCA_000314735.2_EKS30620.1:0.0584942737)100:0.058886)100:0.116984,(GCA_002119765.1_ARP99443.1:0.2750143496,(GCA_001426945.1_KQY97418.1:0.2609242798,GCA_001579845.1_AMN39185.1:0.2132250665)100:0.087795)100:0.069749)93:0.029597,GCA_002355335.1_BAT58480.1:0.4245839087)94:0.035311)99:0.116044,(((((GCA_000019845.1_ACB94538.1:0.1582123540,GCA_900114285.1_SFK52290.1:0.1026015662)98:0.036695,GCA_000021745.1_ACK50514.1:0.1401282919)100:0.073154,GCA_900104955.1_SED51794.1:0.1948960233)99:0.087110,(((GCA_000304315.1_CCJ06248.1:0.1526977691,GCA_002117405.1_ARN80312.1:0.2380000907)99:0.051925,(GCA_001644125.1_OAI30180.1:0.0739594913,GCA_001675455.1_OBS51707.1:0.0557489503)100:0.070468)100:0.115724,GCA_900187365.1_SNB73542.1:0.2600501363)99:0.096088)100:0.057740,(((GCA_000019945.1_ACB79072.1:0.1116208784,GCA_000022085.1_ACL55159.1:0.1397902111)100:0.108567,(GCA_001017175.1_KLK94273.1:0.0082579962,GCA_900102135.1_SCY27717.1:0.0380158347)100:0.117833)100:0.061299,((GCA_001271345.1_ALA17618.1:0.0181769789,GCA_001887265.1_APF36368.1:0.0415961398)100:0.213570,(GCA_001741865.1_AOO80779.1:0.1132774325,GCA_900102525.1_SDF60079.1:0.1188926641)100:0.422176)33:0.049071)35:0.099487)35:0.055357)99:0.054268,(GCA_001676615.1_OCC02427.1:0.3718986812,(GCA_000496075.1_ESR24080.1:0.2616003342,(GCA_000264455.2_AFK52219.1:0.0032049471,GCA_001601315.1_KYO50445.1:0.0000022586)100:0.559018)77:0.131451)57:0.055184)53:0.058608,(((((((GCA_000148725.1_EFO33522.1:0.1369031660,GCA_000158095.1_EEE47628.1:0.0554636365)86:0.021196,GCA_001403915.1_CTQ45933.1:0.0801681542)100:0.056335,(GCA_001188555.1_KND16459.1:0.0000022328,GCA_002249885.1_OXS38475.1:0.0032936068)100:0.179937)86:0.056965,GCA_000192745.1_ADZ68910.1:0.0814802342)90:0.015067,((GCA_001907205.1_OKL44803.1:0.0611785115,(GCA_900110875.1_SEQ15547.1:0.0403785610,GCA_900114245.1_SFJ85928.1:0.0383963461)100:0.116763)100:0.159525,GCA_900105595.1_SDU37576.1:0.2472562887)93:0.043036)100:0.142158,GCA_900148505.1_SHO66085.1:0.3003888800)28:0.043740,(GCA_001305515.1_KPL52997.1:0.2610045018,GCA_001720135.1_ODN68752.1:0.2666406262)32:0.062744)44:0.029486)94:0.067669,(GCA_900104485.1_SDB08818.1:0.2100550996,GCA_900129325.1_SHG82981.1:0.2864888641)100:0.161691)74:0.053997)7:0.015168,(((GCA_000143145.1_ADJ25319.1:0.2289989070,(GCA_000981545.1_CPR17444.1:0.0000027822,GCA_900104305.1_SDO33999.1:0.0000027822)100:0.233680)100:0.079556,GCA_000503895.1_AHB47652.1:0.2015115192)100:0.122152,(GCA_000166055.1_ADP71942.1:0.0000027411,GCA_000636015.1_KAI95583.1:0.0092783058)100:0.307604)100:0.147379)19:0.033383)17:0.032182,((GCA_900115225.1_SFP16331.1:0.0683626536,GCA_900215505.1_SNY92409.1:0.0799158145)100:0.256139,GCA_900102695.1_SCZ41768.1:0.2854315504)66:0.113772)52:0.056974,(GCA_002088295.1_ORE92876.1:0.4374042196,((((((((((((((((((GCA_000011965.2_AAV95715.1:0.0979473057,GCA_900116455.1_SFT76564.1:0.1039824339)74:0.029177,(GCA_900172225.1_SLN43514.1:0.0539040020,(GCA_900109035.1_SEI45461.1:0.1347168459,GCA_002210095.1_OWU77778.1:0.1712400417)100:0.071419)72:0.010949)94:0.022391,((GCA_000203975.3_KID10243.1:0.0286999598,GCA_000511355.1_AHD01095.1:0.0411650696)100:0.051184,((GCA_001678945.1_ANP38644.1:0.0671310459,((GCA_000511385.1_AHD09203.1:0.0367818942,(GCA_001258055.1_CRL16170.1:0.0000027822,GCA_900113345.1_SFG82307.1:0.0000027822)100:0.065149)100:0.070986,GCA_000376545.2_ANP40839.1:0.1325033752)34:0.008224)97:0.020102,GCA_900102795.1_SCZ58753.1:0.0746992215)96:0.008434)99:0.019092)85:0.015982,(((GCA_000814025.1_KIC48936.1:0.0333872121,GCA_001969365.1_APX11335.1:0.0252226495)100:0.079754,((GCA_000014045.1_ABG32635.1:0.0061828065,GCA_000154785.2_AEI94327.1:0.0250551506)100:0.106985,(GCA_000152605.1_EAP84355.1:0.0679655051,GCA_000172095.1_EDQ04753.1:0.1289546028)100:0.048667)100:0.045931)100:0.047046,GCA_000622405.1_KIN69423.1:0.1682652864)96:0.017806)95:0.039591,(GCA_900129685.1_SHG31812.1:0.1170582570,(((GCA_001205715.1_KNG92365.1:0.1297118886,(((((((((GCA_000153725.1_EAU44647.1:0.0646942545,(GCA_001975705.1_APZ54565.1:0.0524793790,(GCA_001969385.1_APX25105.1:0.0000022658,GCA_900112435.1_SFD10663.1:0.0000028485)100:0.089046)15:0.014703)12:0.010690,(GCA_900102075.1_SDE89630.1:0.0559806925,GCA_900100085.1_SDJ32374.1:0.0944622706)13:0.008864)47:0.021441,GCA_000442255.1_EPX81915.1:0.0895380939)92:0.022023,(GCA_001687105.1_ANT59440.1:0.0263339871,GCA_900116195.1_SFS31926.1:0.0384180810)100:0.057607)99:0.048456,(((((GCA_001458375.1_CUH80132.1:0.0903587575,GCA_000169415.1_EBA09776.1:0.1210813049)100:0.032722,GCA_900184945.1_SMX36761.1:0.0929906789)53:0.017538,((((GCA_002211155.1_OWV63269.1:0.0000000000,GCA_002211225.1_OWV49844.1:0.0000000000):0.000000,GCA_900101505.1_SDC36296.1:0.0000000000):0.000003,GCA_002211205.1_OWV64592.1:0.0000019822)100:0.052963,(GCA_002237555.1_ASP21650.1:0.0063515369,GCA_900188425.1_SNS71517.1:0.0092419641)100:0.061379)100:0.027527)53:0.025229,GCA_001482405.1_KUF11961.1:0.0923552587)41:0.017757,GCA_900107235.1_SDY08968.1:0.1386317319)97:0.060130)100:0.102059,(GCA_000521865.1_ETX30682.1:0.2410744055,GCA_900115815.1_SFQ25854.1:0.1251460968)100:0.060206)85:0.020801,((GCA_900111875.1_SFA73232.1:0.0985752463,GCA_900116005.1_SFR10716.1:0.1046850451)100:0.070881,GCA_900156525.1_SIT83673.1:0.3195700442)79:0.054454)74:0.024330,(GCA_002115725.1_OSQ57537.1:0.0442064812,GCA_002115805.1_OSQ44654.1:0.0023507108)100:0.096219)73:0.018832,(GCA_001038505.1_KMK67026.1:0.1650985312,GCA_900188035.1_SNR42113.1:0.1370545105)99:0.045926)92:0.047344)69:0.020280,GCA_900110425.1_SEO68505.1:0.2146921925)48:0.015019,(GCA_001046955.1_AKO96566.1:0.0000027113,GCA_900109145.1_SEI81984.1:0.0034242307)100:0.148181)69:0.015607)45:0.005565)56:0.018446,((GCA_900142085.1_SHJ20451.1:0.1360212363,(GCA_000161835.1_EET47541.1:0.1680598354,(GCA_000738435.1_AII87320.1:0.1998634146,(GCA_001404155.1_CRK74712.1:0.0000027822,GCA_900114125.1_SFJ13245.1:0.0000027822)100:0.163550)74:0.033281)76:0.034887)61:0.032160,(((GCA_001458175.1_CUH53268.1:0.0760042213,GCA_900114415.1_SFK59394.1:0.0352045874)100:0.074112,GCA_000812665.2_AML53761.1:0.2527724762)17:0.031020,GCA_001890925.1_OJI93030.1:0.1264807539)17:0.008132)18:0.007974)36:0.048097,((((((GCA_000155735.2_AGI72346.1:0.0602549791,GCA_001187845.1_AKS46391.1:0.0787389529)100:0.056027,GCA_900172275.1_SLN18648.1:0.0406642818)100:0.134925,GCA_900107355.1_SDY48368.1:0.1945479765)22:0.037968,(GCA_001908835.1_APO88276.1:0.1456373414,GCA_900114485.1_SFK81741.1:0.2905000893)100:0.081714)86:0.038355,(GCA_000153305.1_EAR49687.1:0.1477188462,GCA_900172355.1_SLN18239.1:0.1725032348)100:0.156538)14:0.029544,((((GCA_000223375.1_AEM40994.1:0.0000027822,GCA_001399515.1_ALJ81145.1:0.0000022909)100:0.224267,(GCA_000442315.1_EPX85928.1:0.2074316485,GCA_000600335.2_EYD74457.1:0.1300974961)100:0.202215)94:0.033931,(GCA_000600975.2_EYD73726.1:0.1587387072,(GCA_000836695.1_KIQ67881.1:0.0983432715,GCA_900141735.1_SHI32646.1:0.1573574601)100:0.086135)82:0.049088)84:0.060133,(((GCA_000442275.2_EPX79203.1:0.0426317982,GCA_900111945.1_SFR47743.1:0.0438142291)100:0.214728,((GCA_000765015.1_KGK79116.1:0.0000027822,GCA_900141945.1_SHI57095.1:0.0034138186)100:0.141394,(GCA_001403795.1_CTQ50251.1:0.1377391752,GCA_900109285.1_SEL16440.1:0.0716323944)100:0.169822)100:0.062981)92:0.044245,GCA_000590925.1_AHM05475.1:0.2433128427)96:0.047724)83:0.042810)14:0.037472)8:0.014789,(((GCA_001458355.1_CUH62754.1:0.1348091921,(GCA_900100005.1_SDI01753.1:0.0846116396,(GCA_900172385.1_SLN73207.1:0.1771662931,GCA_000152725.1_EAQ01067.1:0.1810705159)100:0.030799)100:0.050550)100:0.036074,(GCA_900110775.1_SEP57382.1:0.1100144435,(GCA_900172375.1_SLN65000.1:0.1496017193,(GCA_000299875.1_EKE71935.1:0.1244447162,(GCA_900114135.1_SFJ70637.1:0.0525818146,(GCA_900109555.1_SEL31891.1:0.0000027822,GCA_900172305.1_SLN22658.1:0.0000027822)100:0.240868)91:0.039211)100:0.093656)99:0.040398)85:0.030729)92:0.027922,GCA_000152625.1_EAP76120.1:0.2071759462)43:0.025302)11:0.014984,(GCA_900172235.1_SLN11182.1:0.0908019647,(GCA_900172295.1_SLN09966.1:0.0909443690,GCA_001247715.1_KNX42140.1:0.1824317716)100:0.057772)95:0.044157)60:0.029307,(((GCA_000152805.1_EAQ11621.1:0.1196067394,GCA_900177545.1_SMH57971.1:0.2011553631)95:0.040771,GCA_900109955.1_SEW13490.1:0.1038196700)94:0.016306,GCA_001307765.1_KPN62272.1:0.1123795211)95:0.046683)82:0.035666,((GCA_000018145.1_ABV93475.1:0.1410474251,(((GCA_000299575.1_EKE45812.1:0.1796548694,((GCA_900110115.1_SEM76120.1:0.0037096511,GCA_900141995.1_SHJ26149.1:0.0069490290)100:0.084093,(GCA_900113405.1_SFH22152.1:0.0000027822,GCA_900172315.1_SLN57705.1:0.0000027822)100:0.182357)96:0.039968)100:0.048022,GCA_900115595.1_SFP47367.1:0.1767128022)100:0.092505,GCA_001981245.1_APX90750.1:0.2000939233)98:0.063433)28:0.023084,((GCA_900099935.1_SDI93979.1:0.0531826811,(GCA_900188335.1_SNS44501.1:0.0381608506,GCA_900112335.1_SFB78922.1:0.0921704975)100:0.019776)100:0.109023,GCA_900142295.1_SIN98186.1:0.1843571407)93:0.060927)76:0.035140)64:0.023209,(((GCA_000647975.1_KAJ55627.1:0.0773320051,GCA_001305615.1_ALG90063.1:0.0849483356)79:0.015012,GCA_900184935.1_SMX34492.1:0.1061934244)98:0.036083,GCA_000671395.1_KCV83813.1:0.1062249264)100:0.043097)62:0.031066,(GCA_900095785.1_SCM68396.1:0.0000028043,GCA_900115865.1_SFQ23311.1:0.0000020137)100:0.222407)76:0.022331,GCA_900184815.1_SMX22023.1:0.2628031973)92:0.019745,((GCA_001548075.1_BAQ69870.1:0.0000027822,GCA_001633165.1_ANB34259.1:0.0000027822)100:0.162263,(GCA_000740775.1_KFI34069.1:0.0194992578,GCA_000740795.1_KFI32024.1:0.0352498515)100:0.143933)88:0.054516)77:0.009383,(((((GCA_000012905.2_ABA79068.1:0.1332174864,GCA_900110025.1_SEM77343.1:0.0928765039)100:0.070587,GCA_000021865.1_ADE86416.1:0.1338960991)88:0.039627,((GCA_000714535.1_KEO51859.1:0.0732161063,GCA_000715505.1_KEP68564.1:0.0765668278)100:0.092820,GCA_000740785.1_KFI27492.1:0.1919029097)94:0.022909)87:0.025558,(GCA_001620265.1_AMY68959.1:0.1313784266,(GCA_900156815.1_SIS57182.1:0.1530500541,(GCA_000203895.1_ABL69005.1:0.1538146835,GCA_000444995.1_AGT07836.1:0.0796505278)100:0.127341)74:0.028758)95:0.032155)94:0.046975,(GCA_900106675.1_SDX63336.1:0.0573210526,GCA_900110135.1_SEN06805.1:0.2178752343)99:0.020166)95:0.036683)92:0.037212,(GCA_900102905.1_SDK38225.1:0.2422112359,(GCA_001517585.1_CUX81771.1:0.1980441945,GCA_900107025.1_SDW42169.1:0.2611090198)100:0.079501)98:0.048940)98:0.069484,(((GCA_900106695.1_SDW34019.1:0.1672496025,GCA_900113695.1_SFJ12434.1:0.1068833026)100:0.078224,GCA_900107585.1_SDZ80485.1:0.2479412165)100:0.061897,(GCA_900111545.1_SES90945.1:0.0000025775,GCA_900143155.1_SHN52521.1:0.0000027822)100:0.388255)100:0.122685)100:0.165003)50:0.089782)35:0.022451,((((((((((((GCA_000009985.1_BAE50422.1:0.0985322531,(GCA_000294655.1_CCG40817.1:0.0144685340,GCA_900108475.1_SEH35624.1:0.0188463257)100:0.131616)93:0.056768,GCA_000513295.1_CDL00960.1:0.1199474853)100:0.223381,(((((((GCA_000013085.1_ABC21554.1:0.1442482051,GCA_000284415.2_CCG08302.1:0.1357936730)100:0.224683,GCA_900100455.1_SDG51184.1:0.2509054790)45:0.053234,(GCA_000315795.1_EKV26169.1:0.2220801912,GCA_900101965.1_SDD94572.1:0.1908016117)64:0.051593)55:0.069586,(GCA_900156605.1_SIS84505.1:0.2007481102,GCA_001611975.1_AMW34946.1:0.3377036179)100:0.084216)97:0.051170,(((GCA_000982415.1_KKJ75237.1:0.0089511605,GCA_001026905.1_KLN59473.1:0.0299597841)100:0.319376,(GCA_900177295.1_SMF33736.1:0.0000021110,GCA_900188055.1_SNR70260.1:0.0000021279)100:0.306867)60:0.051367,GCA_900100655.1_SDF91242.1:0.4813002926)96:0.078969)54:0.051363,((GCA_001746755.1_OEJ66737.1:0.2890585890,GCA_900093605.1_SCA56063.1:0.2676291314)98:0.104288,((GCA_000300235.2_AJD53058.1:0.0906053235,GCA_000300275.1_EKF06858.1:0.0840567256)100:0.191631,(GCA_000226315.1_AEP09746.1:0.0060023336,GCA_000348745.1_AGH98170.1:0.0149365954)100:0.502999)100:0.170814)29:0.032893)17:0.000003,GCA_000968135.1_CCQ73193.1:0.3808947404)92:0.045989)61:0.028338,(((GCA_000767795.1_KGM30934.1:0.0033673487,GCA_002195995.1_OWJ65089.1:0.0063670518)100:0.283393,((((((((((GCA_000011685.1_AAW59830.1:0.1096464516,GCA_000234355.2_EHH68518.1:0.0816648815)100:0.047553,(GCA_000723565.1_CDG33727.1:0.0230014937,GCA_002003665.1_OOL19820.1:0.0399884812)100:0.287336)100:0.048883,(((GCA_000617865.1_GAJ30407.1:0.1660862825,GCA_002005465.1_AQS87031.1:0.0662736783)90:0.038488,(GCA_001787335.1_AOX17033.1:0.0000026468,GCA_001787355.1_AOX19724.1:0.0034536607)100:0.061174)98:0.056053,(GCA_000724025.1_CDG39361.1:0.0000025532,GCA_001547995.1_BAT19444.1:0.0066102762)100:0.102682)99:0.048335)99:0.030891,GCA_000963885.1_GAN54960.1:0.1515033004)100:0.073995,GCA_002173735.1_ARW46466.1:0.2154582443)96:0.034809,GCA_000021325.1_ACI49937.1:0.1561250837)52:0.018773,(GCA_000182745.1_BAK82991.1:0.0108660978,(GCA_000208635.2_EGG74572.1:0.0112577745,GCA_000964505.1_GAN99878.1:0.0634781297)99:0.013837)100:0.144966)47:0.036050,(GCA_002005445.1_AQS84288.1:0.1708716085,(GCA_000231445.2_EHD12984.1:0.0000027822,GCA_002153535.1_OUI77739.1:0.0000027822)100:0.313770)92:0.044786)100:0.099844,((GCA_000014285.2_ABI61504.2:0.0000020513,GCA_000576085.2_AHJ62388.1:0.0000021388)100:0.207590,GCA_000964365.1_GAN77016.1:0.1206332382)90:0.049375)89:0.056541,((GCA_000016725.1_ABQ30231.1:0.0000026380,GCA_000202835.1_BAJ80220.1:0.0035543231)100:0.219978,((GCA_000306035.1_EKN00843.1:0.0850751025,GCA_000964385.1_GAN81699.1:0.0847476116)100:0.166268,((GCA_000164635.1_EFH12589.1:0.1656585729,(GCA_900101615.1_SDD15563.1:0.0029501726,GCA_900104205.1_SDB61961.1:0.0112773336)100:0.151862)93:0.031465,GCA_900141905.1_SHK19782.1:0.1673888852)100:0.132835)89:0.032029)86:0.034366)100:0.261508)98:0.082311,((GCA_000319385.1_AFX98889.1:0.0386384568,GCA_000510265.1_AHC73618.1:0.0723930462)100:0.288291,GCA_900102465.1_SDF93246.1:0.0471963045)100:0.252717)75:0.053400)76:0.044224,((((GCA_000010725.1_BAI70779.1:0.1041596136,GCA_000632475.2_AIB13353.1:0.0790382570)100:0.089935,((GCA_000576635.1_EWY40962.1:0.0411837285,GCA_000936425.1_KJB95407.1:0.0488215663)100:0.140645,(GCA_000730165.2_ASG19650.1:0.1820348287,(GCA_000016185.1_ACJ00012.1:0.1348510004,GCA_002251795.1_OYQ36392.1:0.1486228578)100:0.114139)100:0.093910)96:0.042763)99:0.063383,(GCA_000299935.1_EKE72155.1:0.0573888254,GCA_001618175.1_KZD12033.1:0.0673120516)100:0.276939)97:0.047785,GCA_002251735.1_OYQ17334.1:0.3476522916)39:0.026635)82:0.053037,((GCA_000742835.1_AIK97278.1:0.3350388466,GCA_000024465.1_ADE40174.1:0.4619554845)57:0.064937,((GCA_001192655.1_GAO98883.1:0.3216157701,GCA_002117145.1_ARN85286.1:0.3047460499)93:0.109419,((((GCA_000219355.1_AEI88964.1:0.3091343504,GCA_000815465.1_KIE04979.1:0.3540341954)100:0.193928,((GCA_000010205.1_BAG39470.1:0.0776802943,GCA_000964595.1_KJV55580.1:0.0535930375)100:0.354603,(GCA_000012385.1_ABE04379.1:0.0859681072,GCA_000195735.1_CAA14978.1:0.1377404874)100:0.303258)100:0.063297)89:0.041899,(((GCA_000008385.1_AAW70946.1:0.0560421245,GCA_000953315.1_CDR78590.1:0.0100441875)100:0.213792,(((GCA_000011945.1_AAV86708.1:0.0000020446,GCA_000024505.1_ACZ49169.1:0.0030419868)100:0.222721,(GCA_000026005.1_CAH58178.1:0.0620888661,GCA_000964755.1_KJV66051.1:0.0596808371)100:0.111395)100:0.052189,GCA_000964795.1_KJV68939.1:0.1250634940)100:0.128628)100:0.147641,(GCA_000022525.1_ACT69375.1:0.1962263771,GCA_000632985.1_AHX11335.1:0.1056372480)100:0.370698)100:0.110359)81:0.051405,((GCA_000153525.1_EAS84798.1:0.1100384257,GCA_000155895.1_EDZ59953.1:0.1343466549)100:0.683800,(GCA_000388175.3_ETZ04885.1:0.1003219406,GCA_000469665.2_ETZ06959.1:0.0788763627)100:0.707189)81:0.089596)87:0.133958)50:0.046379)71:0.059789)72:0.039253,GCA_900167455.1_SKA35085.1:0.2683893252)94:0.083021,(GCA_000014865.1_ABK46130.1:0.2766114160,GCA_002109495.1_OSM00409.1:0.2730237806)100:0.458299)93:0.034014,GCA_900172325.1_SLN09936.1:0.3749398122)94:0.059794,((GCA_000689395.1_CDO59127.1:0.3557313087,(GCA_000152825.2_ADM10059.1:0.2567605734,GCA_900199215.1_SNT73216.1:0.2549744833)100:0.167446)83:0.033435,((GCA_000828475.1_BAQ18694.1:0.0457419219,GCA_001723285.1_ODR99324.1:0.1116059042)100:0.195021,GCA_001708935.1_ODA67347.1:0.2054564782)100:0.246601)89:0.024759)91:0.027060,((GCA_000017565.1_ABS63366.1:0.1929479614,GCA_000739695.1_GAK45384.1:0.1936699552)100:0.220999,(((((((((GCA_000013005.1_ABC64945.1:0.0751772343,((GCA_001281485.1_ALE18046.1:0.0391983443,(GCA_001663175.1_ANK12233.1:0.0461745436,GCA_001677335.1_OBV09904.1:0.0341454157)100:0.113277)85:0.045256,((GCA_001304795.1_ALG59652.1:0.0000027822,GCA_001306275.1_KPM17241.1:0.0000027822)100:0.115930,GCA_000715015.1_KEO89836.1:0.1118684261)90:0.015220)95:0.033992)99:0.074172,GCA_001008165.2_AKH43638.1:0.1473330990)99:0.053472,((GCA_000013325.1_ABD24736.1:0.1359424805,GCA_000235975.2_EHJ61479.1:0.0517162328)100:0.048219,(GCA_001028705.1_AKM11389.1:0.0585114493,GCA_001661675.2_ARU16776.1:0.0814984816)100:0.050144)100:0.039923)99:0.126181,((GCA_001295965.1_KPF75624.1:0.0000027822,GCA_001713435.1_AOG00296.1:0.0000027822)100:0.249728,(GCA_002218195.1_ASK89219.1:0.0458206752,GCA_900128895.1_SIN59967.1:0.0745163846)100:0.250198)90:0.043020)90:0.058779,(GCA_000013985.1_ABF54419.1:0.0483171256,GCA_001610975.1_AMU94635.1:0.0283947513)100:0.228443)89:0.066170,(GCA_000091125.1_BAI94897.1:0.0026061940,GCA_000147835.3_AEG49946.1:0.0101188097)100:0.168064)100:0.090809,(((GCA_000016765.1_ABQ68889.1:0.0194203117,(GCA_002355275.1_ATE63576.1:0.0000027822,GCA_002367875.1_PCE41368.1:0.0000027822)100:0.049805)100:0.081459,(GCA_001586395.2_KZB95128.1:0.1661813391,(GCA_000175255.2_AEH63427.1:0.0197986900,GCA_000218875.1_AEI38477.1:0.0740711851)100:0.261817)97:0.039636)97:0.050984,GCA_000934435.1_KIY09795.1:0.1697251928)100:0.063678)99:0.050469,GCA_002251755.1_OYQ36308.1:0.3768758646)100:0.066235,(GCA_000342165.1_EMD82538.1:0.1371720215,GCA_002211145.1_OWV33286.1:0.1202754911)100:0.168423)100:0.171217)93:0.059443)92:0.068068,GCA_900101935.1_SDD43402.1:0.4329935802)85:0.035017)88:0.133219)100:0.236604)57:0.040523)100:0.158362);
