# Supplementary material for: Assessing the accuracy of phylogenetic rooting methods on prokaryotic gene families
Source: PLoS One. 2020 May 15;15(5):e0232950. doi: 10.1371/journal.pone.0232950 (PMC7228096; doi:10.1371/journal.pone.0232950)
Supplement: S2 Dataset — (ZIP) [file pone.0232950.s003.zip › EmpiricalDataset/GeneTrees_IQTree/000247.aln.treefile]

(GCA_000006905.1_AAK25659.1:0.0384186133,GCA_000092285.1_ADG12614.1:0.0549265826,(((GCA_000017265.1_ACG76538.1:0.1957169320,GCA_001425915.1_KQW65939.1:0.1994560603)100:0.068716,((((GCA_000014745.1_ABI67167.1:0.1770172456,GCA_900103475.1_SDL59859.1:0.2646731198)100:0.175262,GCA_000152745.1_EAP89532.1:0.1953539052)100:0.197380,(GCA_000013025.1_ABI78371.1:0.0324152736,GCA_000685315.1_KCZ97579.1:0.0471701682)100:0.715661)100:0.093138,(((((((GCA_000009985.1_BAE49393.1:0.3722458008,GCA_000513295.1_CDL01465.1:0.3288599110)100:0.167877,(GCA_000982415.1_KKJ76481.1:0.0440788297,GCA_001026905.1_KLN59038.1:0.0294232287)100:0.761271)99:0.154561,(((((GCA_000010725.1_BAI75914.1:0.3228437003,GCA_000632475.2_AIB14039.1:0.1418762464)100:0.084114,GCA_900167455.1_SJZ79191.1:0.5294514499)100:0.121213,(GCA_001644125.1_OAI27428.1:0.3418181028,GCA_900187365.1_SNB75856.1:0.5058959837)93:0.033649)100:0.276703,((GCA_000968135.1_CCQ72391.1:0.5045438018,GCA_001746755.1_OEJ67764.1:0.7136880723)100:0.196117,(GCA_002109495.1_OSM04441.1:0.6141688965,GCA_001982645.1_ONG40422.1:1.3091891235)95:0.251819)75:0.176710)64:0.103426,((GCA_000299935.1_EKE76372.1:0.5385898515,(((GCA_000014285.2_ABI61579.1:0.0194050844,GCA_000576085.2_AHJ62465.1:0.0000020047)100:0.410941,((GCA_000164635.1_EFH13199.1:0.2588226716,(GCA_900101615.1_SDC84387.1:0.0000023389,GCA_900104205.1_SDB57686.1:0.0000029669)100:0.207528)100:0.174265,(GCA_000306035.1_EKN00437.1:0.2665738248,GCA_000964385.1_GAN79279.1:0.0618482110)100:0.405929)100:0.145466)100:0.091074,((((GCA_000021325.1_ACI51202.1:0.3136415338,((GCA_000182745.1_BAK84495.1:0.0511162347,GCA_000208635.2_EGG78329.1:0.0185419844)100:0.123845,GCA_000964505.1_GAO00781.1:0.0769905578)100:0.252757)100:0.174953,GCA_002173735.1_ARW47709.1:0.5821477134)100:0.158080,GCA_002005445.1_AQS84906.1:0.4159578456)97:0.104016,(GCA_000231445.2_EHD14583.1:0.0080288438,GCA_002153535.1_OUI78886.1:0.0000021991)100:0.853377)100:0.309414)100:0.429783)99:0.111847,((((((((((((((GCA_000013005.1_ABC62883.1:0.0530245294,(((GCA_001663175.1_ANK13329.1:0.0756895131,GCA_001677335.1_OBV11946.1:0.0452132167)100:0.060647,GCA_000715015.1_KEO90431.1:0.1989393833)100:0.111429,(GCA_001304795.1_ALG61549.1:0.0000025972,GCA_001306275.1_KPM13912.1:0.0000025972)100:0.225288)88:0.026462)89:0.036032,GCA_001281485.1_ALE16027.1:0.0884468198)100:0.050665,GCA_001008165.2_AKH41857.1:0.0974920237)100:0.045455,(GCA_001028705.1_AKM10391.1:0.0982513835,GCA_001661675.2_ARU16150.1:0.1203918719)96:0.028928)97:0.050777,GCA_000235975.2_EHJ60128.1:0.1653142345)100:0.073996,GCA_000013325.1_ABD25780.1:0.1055972575)100:0.080310,(GCA_001295965.1_KPF77255.1:0.0000023186,GCA_001713435.1_AOG01558.1:0.0000019997)100:0.182737)84:0.071981,((GCA_002218195.1_ASK87490.1:0.1432832837,GCA_900128895.1_SIN89760.1:0.1181368147)100:0.125770,(GCA_000091125.1_BAI97109.1:0.0000024752,GCA_000147835.3_AEG48803.1:0.0132756108)100:0.300719)100:0.077514)98:0.065009,(GCA_000013985.1_ABF52873.1:0.0147570188,GCA_001610975.1_AMU96352.1:0.0418088841)100:0.286414)100:0.069026,((((GCA_000016765.1_ABQ69934.1:0.0287590002,(GCA_002355275.1_ATE63774.1:0.0000025972,GCA_002367875.1_PCE40417.1:0.0000025972)100:0.066070)100:0.143029,(GCA_000175255.2_AEH63227.1:0.0387197180,GCA_000218875.1_AEI38275.1:0.0241854077)100:0.174863)100:0.131664,GCA_001586395.2_KZB95919.1:0.2839523395)100:0.059766,GCA_002251755.1_OYQ26419.1:0.7369314817)95:0.069940)95:0.098069,(GCA_000342165.1_EMD84243.1:0.1079787158,GCA_002211145.1_OWV33976.1:0.1862258328)100:0.328041)100:0.177232,GCA_000730165.2_ASG21665.1:1.1803039923)100:0.205326,GCA_900101935.1_SDD85531.1:0.7942704186)99:0.130372,GCA_900093605.1_SCA57810.1:0.9343215811)88:0.073784)79:0.109805)35:0.037651)46:0.042538,((((GCA_000013085.1_ABC21139.1:0.1954201280,GCA_000284415.2_CCG09186.1:0.2923162562)100:0.421699,(GCA_000315795.1_EKV32693.1:0.4413671211,GCA_900156605.1_SIS38530.1:0.4982946903)46:0.068498)49:0.053053,GCA_900101965.1_SDD98682.1:0.5918685951)100:0.155093,GCA_900100455.1_SDG41632.1:0.5805457637)100:0.298889)95:0.102831,(((((GCA_000016185.1_ACI97877.1:0.3479398555,GCA_002251795.1_OYQ36579.1:0.3168588225)100:0.258282,((GCA_000576635.1_EWY41328.1:0.1342972769,GCA_000936425.1_KJB93400.1:0.1643281964)100:0.377614,GCA_002195995.1_OWJ66009.1:0.4534499595)100:0.156354)100:0.323181,((((((((((((GCA_000007125.1_AAL54136.1:0.0036713144,GCA_000157815.1_EEY01929.1:0.0073593441)100:0.112305,(GCA_000017405.1_ABS15761.1:0.0000022149,GCA_000585655.1_EXL05342.1:0.0287041023)100:0.083560)100:0.344244,GCA_001558695.1_KXF78518.1:0.1613406721)100:0.116449,(GCA_900104355.1_SDP17140.1:0.0854107688,GCA_900113985.1_SFI56845.1:0.1177768591)100:0.183481)100:0.250820,GCA_000154705.2_EDQ34944.1:0.7999175830)82:0.118160,((((GCA_000016285.1_ACM38841.1:0.3853803912,((GCA_000722615.1_KEQ09317.1:0.0000029194,GCA_000722625.1_KEQ10862.1:0.0000020885)100:0.221515,(GCA_001578105.1_AMM85164.1:0.1266191846,GCA_002043005.1_AQZ50561.1:0.0000029930)100:0.568844)100:0.094405)100:0.034318,GCA_000585625.1_EXL09182.1:0.2898440377)100:0.102103,((GCA_000017145.1_ABR59239.1:0.1919884837,(GCA_000018545.1_ACP24177.1:0.0987907889,GCA_002288525.1_ASY61836.1:0.1519485648)85:0.033699)99:0.044960,GCA_000697965.2_ANK71502.1:0.1943215830)100:0.135392)100:0.193674,(GCA_001687365.1_OBZ92690.1:0.2890887749,GCA_001885585.1_OJG00595.1:0.2255047262)100:0.364734)88:0.097716)100:0.269935,(GCA_000203895.1_ABL68836.1:0.9718890395,GCA_002238045.1_OXT01444.1:0.5326769419)100:0.490529)97:0.147433,(((GCA_000014245.1_ABG61869.1:0.2771857753,(GCA_000300335.1_EKF18545.1:0.1830033156,GCA_000300515.1_EKF40083.1:0.2599501009)100:0.159282)100:0.251411,((GCA_001424795.1_KQU66739.1:0.0590371782,GCA_001605015.1_AMS44044.1:0.1027645341)100:0.151791,GCA_001510895.1_KUM27296.1:0.2473467990)100:0.328548)100:0.360204,((GCA_000153465.1_EAS50466.1:0.3070001988,(GCA_900176465.1_SMD07800.1:0.4009320931,GCA_000153705.1_EAU41935.1:0.4487581330)100:0.177849)100:0.264238,(GCA_900104035.1_SDO07336.1:0.6920557865,(GCA_000800175.1_KHJ53704.1:0.0608578443,GCA_900141975.1_SHJ90880.1:0.0083836708)100:0.601420)100:0.139014)100:0.445995)71:0.098462)99:0.263786,(((((GCA_000010525.1_BAF90160.1:0.3447262883,GCA_000017645.1_ABS67565.1:0.4750442944)100:0.452326,(GCA_900104485.1_SDB44460.1:0.4550946344,GCA_001720135.1_ODN68551.1:0.8125958940)99:0.368403)97:0.164384,GCA_001425915.1_KQW70605.1:0.9313791777)95:0.087925,(((((((((((GCA_000012725.1_ABA03297.1:0.0434732298,GCA_000013885.1_ABE60938.1:0.0811339971)100:0.131317,((GCA_001618955.1_KZD25628.1:0.0088676334,GCA_900108575.1_SEH77668.1:0.0000023189)100:0.136023,GCA_000195775.1_CAE25874.1:0.3873682991)100:0.109448)100:0.072418,GCA_000314735.2_EKS30068.1:0.3243012600)100:0.234503,GCA_001579845.1_AMN38799.1:0.3887840165)84:0.061964,(GCA_001426945.1_KQY97747.1:0.4314674061,(GCA_002355335.1_BAT59853.1:0.4705691773,(GCA_000218565.1_AEI04767.1:0.0000026212,GCA_000218585.1_AEI01193.1:0.0000020471)100:0.541923)92:0.107333)82:0.011678)97:0.143344,GCA_002119765.1_ARQ02849.1:0.2900096544)99:0.198658,GCA_001708935.1_ODA69027.1:0.9414308851)94:0.090485,((((GCA_000192745.1_ADZ69729.1:0.3583603263,(GCA_001188555.1_KND17637.1:0.0041898374,GCA_002249885.1_OXS43171.1:0.0000028782)100:0.276996)100:0.223760,GCA_900105595.1_SDU27744.1:0.4141685767)93:0.110977,((GCA_900110875.1_SER08347.1:0.2848404229,GCA_900114245.1_SFK22387.1:0.0744926035)100:0.483572,GCA_001907205.1_OKL45424.1:0.7216614552)100:0.246357)100:0.181497,(GCA_900129325.1_SHF21250.1:0.6165993967,(GCA_001017175.1_KLK94180.1:0.1086447655,GCA_900102135.1_SCY53138.1:0.0713688158)100:0.754279)76:0.067235)77:0.072596)76:0.096316,(GCA_000828475.1_BAQ17785.1:0.0441374013,GCA_001723285.1_ODR98576.1:0.1454797309)100:0.649518)89:0.080120,((GCA_001271345.1_ALA18691.1:0.0160542367,GCA_001887265.1_APF37254.1:0.0044313321)100:0.656316,(GCA_001305515.1_KPL54050.1:0.6239911361,GCA_900148505.1_SHO61399.1:0.7231017265)92:0.239574)81:0.083395)92:0.083894,((((((GCA_000143145.1_ADJ24435.1:0.2888389338,GCA_000503895.1_AHB49455.1:0.2192164049)100:0.139060,(GCA_000981545.1_CPR19815.1:0.0000024727,GCA_900104305.1_SDO00963.1:0.0000025972)100:0.313384)100:0.230511,(GCA_000166055.1_ADP69585.1:0.0195394787,GCA_000636015.1_KAI94950.1:0.0157419689)100:0.555913)86:0.096658,(GCA_000336555.1_EKS38893.1:0.1486192258,GCA_002075885.1_OQM74293.1:0.4109090533)100:0.266694)91:0.088137,GCA_000689395.1_CDO60229.1:0.6431596086)92:0.071474,(((GCA_001644125.1_OAI28067.1:0.3937105346,GCA_001675455.1_OBS53537.1:0.0636960188)95:0.018606,GCA_001644125.1_OAI31423.1:0.0601270298)74:0.080391,GCA_002117405.1_ARN81060.1:0.0000020358)100:1.101600)93:0.095886)94:0.096241)95:0.164671,(((((((((((((((((GCA_000011365.1_BAC46042.1:0.0211792116,GCA_000661935.1_AHY55531.1:0.0336757742)100:0.242529,((GCA_000203975.3_KID07403.1:0.0394208590,GCA_000511355.1_AHD00097.1:0.0651560790)100:0.156308,(GCA_900106675.1_SDX04026.1:0.2685176362,GCA_000442315.1_EPX84820.1:0.5093893624)99:0.058526)99:0.055450)98:0.040809,GCA_002251795.1_OYQ36474.1:0.2381969848)73:0.020710,((GCA_001618845.1_AMY01852.1:0.1570601094,(((GCA_900110025.1_SEM51317.1:0.1498223709,GCA_001703635.1_OCW59476.1:0.3193942177)80:0.027180,(GCA_000092045.1_ABC93897.1:0.0967327101,((GCA_000731295.1_CDN57180.1:0.0211420010,GCA_000731315.1_CDN50982.1:0.0000023814)100:0.132677,GCA_000769405.1_KPN23775.1:0.0516938003)100:0.063294)100:0.320623)64:0.013175,GCA_001676615.1_OCC05963.1:0.2982753424)35:0.014615)71:0.017310,(GCA_000092925.1_ADH91437.1:0.1788532510,GCA_001741865.1_AOO79991.1:0.2376652946)100:0.137279)84:0.023075)82:0.053653,(GCA_900172295.1_SLN49992.1:0.2304168348,GCA_900172355.1_SLN68190.1:0.2576081869)76:0.028237)75:0.038725,(GCA_900099935.1_SDK62458.1:0.3225906543,GCA_000590925.1_AHM05496.1:0.3842318836)91:0.111423)83:0.023770,((((((GCA_000376545.2_ANP41827.1:0.1970863354,GCA_900102795.1_SCZ69017.1:0.6058700915)91:0.090620,GCA_000622405.1_KIN66694.1:0.4710381625)90:0.040768,GCA_001187845.1_AKS46010.1:0.3876326889)83:0.051772,GCA_001038505.1_KMK68296.1:0.2538641407)64:0.017693,((GCA_000836695.1_KIQ70027.1:0.3450010806,GCA_900115595.1_SFP50435.1:0.3006127986)99:0.070802,GCA_900107025.1_SDX50397.1:0.3042917092)85:0.048531)68:0.022212,((GCA_001482405.1_KUF12446.1:0.2794293313,(GCA_001046955.1_AKO98261.1:0.0000025972,GCA_900109145.1_SEJ20375.1:0.0040944322)100:0.313303)97:0.109968,(GCA_900102465.1_SDG14882.1:0.2876363427,GCA_000152605.1_EAP83374.1:0.3534967517)94:0.060780)87:0.047971)74:0.025258)74:0.032098,((GCA_000152805.1_EAQ13354.1:0.1846020468,GCA_001307765.1_KPN62790.1:0.5129112497)95:0.070621,GCA_001975705.1_APZ53171.1:0.2853122173)94:0.069864)70:0.038596,(((GCA_000158095.1_EEE44702.1:0.2012459657,GCA_001403915.1_CTQ45468.1:0.2088289586)100:0.058132,GCA_000148725.1_EFO30722.1:0.4905942487)100:0.092075,GCA_000590925.1_AHM05497.1:0.2376204876)63:0.045440)57:0.035211,((GCA_900156815.1_SIS80906.1:0.2263458788,GCA_000444995.1_AGT10891.1:0.5236211622)80:0.085609,GCA_000444995.1_AGT09915.1:0.3706899594)89:0.089481)77:0.042118,(((((GCA_000169415.1_EBA07571.1:0.2498240601,(((GCA_002211155.1_OWV53253.1:0.0044015142,((GCA_002211205.1_OWV55130.1:0.0000000000,GCA_900101505.1_SDD84638.1:0.0000000000):0.000003,GCA_002211225.1_OWV46068.1:0.0000025972)77:0.000003)100:0.132055,(GCA_002237555.1_ASP21092.1:0.0185632635,GCA_900188425.1_SNT04922.1:0.0107705071)100:0.111799)99:0.072959,GCA_900184945.1_SMX43053.1:0.1435475809)100:0.172190)100:0.113548,GCA_900115815.1_SFQ29478.1:0.4069320120)88:0.086845,((((((((((GCA_000014045.1_ABG31789.1:0.0104067061,GCA_000154785.2_AEI93330.1:0.0211973849)100:0.237459,((GCA_002115725.1_OSQ65923.1:0.1076154058,GCA_002115805.1_OSQ53484.1:0.1879034530)100:0.114176,GCA_900184815.1_SMX25179.1:0.3382516707)100:0.031934)100:0.085662,(GCA_900109955.1_SEW35578.1:0.1900023009,GCA_000018145.1_ABV95532.1:0.3748177072)100:0.115762)90:0.051725,(GCA_900129685.1_SHG55027.1:0.2409664650,GCA_900172275.1_SLN61668.1:0.3427799100)100:0.258044)100:0.134205,(GCA_900109555.1_SEK53285.1:0.0000025972,GCA_900172305.1_SLN38817.1:0.0000025972)100:0.367162)90:0.056417,(((GCA_000092025.1_AAK88806.1:0.2148385377,(GCA_001267455.1_KOC75673.1:0.0092620049,GCA_001652565.1_ANH04459.1:0.0083695859)100:0.198423)100:0.143475,((GCA_000153725.1_EAU43835.1:0.1646255253,GCA_900102075.1_SDE25824.1:0.1877141451)100:0.055230,(GCA_001969385.1_APX25670.1:0.0000025094,GCA_900112435.1_SFD54856.1:0.0000025972)100:0.166710)100:0.118550)97:0.034320,((GCA_000812665.2_AML50490.1:0.2101093666,(GCA_900184935.1_SMX46794.1:0.1631567134,(GCA_900188335.1_SNT19853.1:0.1747498049,GCA_900112335.1_SFC91958.1:0.3261140504)100:0.058462)91:0.054805)90:0.015772,(GCA_900115225.1_SFO99428.1:0.2834922214,GCA_900215505.1_SNY90020.1:0.2621283858)100:0.160694)98:0.021387)98:0.044635)90:0.057563,(((GCA_900110135.1_SEN87658.1:0.2386206869,GCA_900102525.1_SDG75049.1:0.4867530092)97:0.030350,((GCA_001402875.1_ALK08020.1:0.0000028458,GCA_001459775.1_CUU43942.1:0.0000025826)100:0.230007,(GCA_900100155.1_SCW37452.1:0.2498990951,(GCA_000740775.1_KFI28284.1:0.0535183300,GCA_000740795.1_KFI29902.1:0.0289841334)100:0.348995)91:0.060220)14:0.038787)92:0.066872,(GCA_002210095.1_OWU74809.1:0.3465341848,((((GCA_000442255.1_EPX75612.1:0.2956126557,GCA_900110775.1_SEQ47564.1:0.2133582062)100:0.086896,(GCA_900106695.1_SDW45036.1:0.2194432474,GCA_900113695.1_SFI51749.1:0.2380639343)100:0.146158)92:0.031151,GCA_900172235.1_SLN23985.1:0.3894601984)91:0.023489,GCA_900100005.1_SDI00525.1:0.2987490114)100:0.066180)99:0.074774)83:0.022014)93:0.052242,((GCA_000442275.2_EPX80118.1:0.1145032805,GCA_900111945.1_SFR52137.1:0.1206105034)100:0.208089,(GCA_000223375.1_AEM41673.1:0.0000025972,GCA_001399515.1_ALJ81782.1:0.0000025972)100:0.457029)96:0.048693)98:0.046504,GCA_000299935.1_EKE77310.1:0.3109608845)100:0.063321,GCA_000021865.1_ADE85482.1:0.4889090504)96:0.074611)82:0.035279,((GCA_001403795.1_CTQ48074.1:0.2268046888,GCA_900109285.1_SEK39438.1:0.2370744864)100:0.080458,(GCA_900188035.1_SNR58600.1:0.3253816668,(GCA_900110115.1_SEO07249.1:0.0439296929,GCA_900141995.1_SHJ58553.1:0.0041203673)100:0.498367)100:0.082192)100:0.097316)63:0.017139,((GCA_001293565.1_KPB00071.1:0.4682263812,(GCA_000306035.1_EKM98498.1:0.6091907486,(GCA_000814025.1_KIC50044.1:0.1461275970,GCA_001969365.1_APX13466.1:0.1174017254)100:0.437426)97:0.103828)66:0.052299,GCA_900114485.1_SFK85885.1:0.5178019001)50:0.024134)74:0.053309)7:0.016025,((GCA_000161835.1_EET49852.1:0.2957518665,(GCA_001404155.1_CRK75736.1:0.0000027798,GCA_900114125.1_SFJ38149.1:0.0000025972)100:0.417316)92:0.040114,GCA_001205715.1_KNG95220.1:0.6590633151)55:0.047017)52:0.056764,GCA_900116455.1_SFT90694.1:0.3196655480)62:0.060510,(GCA_000521865.1_ETX28865.1:0.3218576906,((GCA_001458175.1_CUH51895.1:0.2333287220,GCA_900114415.1_SFL10380.1:0.2842101155)100:0.164986,GCA_001890925.1_OJI95514.1:0.5668382090)98:0.094684)92:0.061243)65:0.075860,(GCA_000765015.1_KGK80697.1:0.0000020368,GCA_900141945.1_SHI37818.1:0.0090681618)100:0.515561)65:0.104143,GCA_900107355.1_SDY09074.1:0.2623453109)99:0.567555,((((((((((((((GCA_000011965.2_AAV95376.1:0.2913874674,GCA_900172225.1_SLN37929.1:0.2623073006)100:0.062806,GCA_900109035.1_SEJ06034.1:0.2906026483)100:0.097954,((GCA_001258055.1_CRL14195.1:0.0000025972,GCA_900113345.1_SFG20433.1:0.0000023365)100:0.224361,GCA_001678945.1_ANP35032.1:0.2631526246)100:0.209245)100:0.173755,GCA_000172095.1_EDQ04515.1:0.4641357673)100:0.225999,GCA_900110425.1_SEO27349.1:0.3394881236)55:0.039450,(((GCA_001687105.1_ANT59292.1:0.0660886207,GCA_900116195.1_SFS34507.1:0.1056684644)100:0.211349,GCA_900100085.1_SDJ37424.1:0.2353303427)100:0.069217,GCA_001458375.1_CUH76912.1:0.4730543466)100:0.148368)52:0.015302,((GCA_000152625.1_EAP76428.1:0.3660313879,GCA_001247715.1_KNX42512.1:0.2487853047)99:0.124958,(GCA_001458355.1_CUH62534.1:0.4810514588,(GCA_000152725.1_EAQ03559.1:0.4227210799,GCA_900172385.1_SLN24025.1:0.4042693984)98:0.104000)91:0.088996)79:0.070796)71:0.035647,(GCA_900111875.1_SFB15646.1:0.2602223758,GCA_900116005.1_SFR18205.1:0.3346600301)100:0.207975)95:0.074235,(GCA_900095785.1_SCM67866.1:0.0000026756,GCA_900115865.1_SFQ54439.1:0.0000021182)100:0.419206)100:0.242848,((GCA_000647975.1_KAJ56746.1:0.6807751768,GCA_900142295.1_SIN92439.1:0.3394201172)68:0.059604,((GCA_000671395.1_KCV83630.1:0.5001927899,GCA_001305615.1_ALG90363.1:0.2753114641)96:0.068137,(GCA_001548075.1_BAQ69942.1:0.0000025238,GCA_001633165.1_ANB34190.1:0.0135140197)100:0.320399)71:0.044189)100:0.149057)65:0.065997,(((GCA_000012905.2_ABA78937.1:0.4673416349,GCA_001517585.1_CUX83401.1:0.4355554462)96:0.084297,(GCA_001620265.1_AMY69344.1:0.4063677073,(GCA_000714535.1_KEO51957.1:0.1649062802,GCA_000715505.1_KEP70086.1:0.1954916746)100:0.495813)100:0.126852)100:0.095898,(((GCA_000153305.1_EAR52275.1:0.2595543287,GCA_001908835.1_APO86729.1:0.3862520945)98:0.074574,GCA_000600975.2_EYD71918.1:0.4007431701)91:0.093174,(((GCA_000299875.1_EKE72623.1:0.0997198094,GCA_900114135.1_SFJ23222.1:0.1669941621)100:0.192722,GCA_900172375.1_SLN41806.1:0.2115456028)100:0.300953,GCA_001981245.1_APX88614.1:0.5285489303)91:0.128434)100:0.119059)99:0.055951)61:0.050546,(GCA_900102905.1_SDK36969.1:0.4976832414,GCA_900177545.1_SMH57960.1:0.4355444803)86:0.170371)76:0.180591,(GCA_900111545.1_SET84102.1:0.0000026472,GCA_900143155.1_SHN76391.1:0.0000023817)100:0.542394)99:0.430388,GCA_900102795.1_SCZ61747.1:5.0845759296)49:0.101300)90:0.102740)75:0.036850)75:0.108112,(GCA_001720135.1_ODN68552.1:0.6959093740,(GCA_900102695.1_SCZ31694.1:0.8204330482,GCA_000179775.1_EFL89300.1:1.3469748084)100:0.244035)97:0.226092)93:0.101514,(((GCA_000230555.1_AEQ52025.1:0.2782189261,GCA_900100665.1_SDG47642.1:0.1615788419)100:0.558798,(GCA_000743575.1_KFL29014.1:0.3509069410,GCA_000970435.1_KKB84940.1:0.2608405358)100:0.359599)100:0.704525,(GCA_002088295.1_ORE95892.1:1.9323220705,GCA_000264455.2_AFK53557.1:2.5610933511)57:0.400398)51:0.148751)64:0.173602,(((((((((((GCA_000010525.1_BAF89016.1:0.1759160005,(GCA_900100155.1_SCW54273.1:0.0718851045,GCA_900148505.1_SHO65921.1:0.1328872092)100:0.150180)100:0.398191,((GCA_900100665.1_SDG92142.1:0.5209272381,GCA_900102135.1_SCZ14253.1:0.2323526660)99:0.024801,GCA_900102135.1_SCZ14246.1:0.3260498583)100:0.309195)99:0.143880,(GCA_000722615.1_KEQ08831.1:0.0000021197,GCA_000722625.1_KEQ09820.1:0.0000020027)100:0.533593)99:0.293519,(GCA_000154705.2_EDQ34741.1:0.5467452944,((GCA_000192745.1_ADZ69617.1:0.3254870488,(GCA_001188555.1_KND16708.1:0.0000026632,GCA_002249885.1_OXS38769.1:0.0145401374)100:0.451626)100:0.317559,(GCA_000148725.1_EFO29675.1:0.6064868529,(GCA_000158095.1_EEE46536.1:0.2934981154,GCA_001403915.1_CTQ41852.1:0.3568636990)100:0.271704)100:0.178400)45:0.032858)71:0.093700)99:0.666947,(GCA_000982415.1_KKJ77221.1:0.1278091603,GCA_001026905.1_KLN60984.1:0.0911464670)100:0.663344)69:0.229814,(((((((((((GCA_000011965.2_AAV95504.1:0.4431318111,(GCA_900095785.1_SCM66627.1:0.0042155113,GCA_900115865.1_SFQ73755.1:0.0000024944)100:0.645215)92:0.108849,GCA_900109035.1_SEJ02426.1:0.2946479111)100:0.402821,(GCA_900142085.1_SHI85675.1:0.4736790591,GCA_900100005.1_SDI07055.1:0.5211531348)100:0.162643)99:0.088306,((GCA_002211155.1_OWV63009.1:0.0000026847,(GCA_002211205.1_OWV64351.1:0.0042501584,(GCA_002211225.1_OWV49593.1:0.0000025972,GCA_900101505.1_SDC37765.1:0.0000025972)100:0.008523)100:0.004289)100:0.120784,GCA_900184945.1_SMX36691.1:0.1042856818)100:0.366732)100:0.064814,((GCA_000714535.1_KEO54943.1:0.5137912633,GCA_900112335.1_SFC10687.1:0.4287575756)97:0.070448,(GCA_001247715.1_KNX42922.1:0.3912420762,(GCA_900110115.1_SEN89925.1:0.3028664436,GCA_900115815.1_SFQ57731.1:0.3785822138)100:0.088915)100:0.298895)99:0.087095)100:0.233230,GCA_900114485.1_SFL59076.1:0.5042816239)100:0.128143,GCA_000590925.1_AHM03012.1:0.5326274051)100:0.128341,GCA_000018145.1_ABV92472.1:0.4710124630)100:0.100875,GCA_001305615.1_ALG92098.1:0.6536927907)100:0.071244,GCA_000152825.2_ADM10737.1:0.8152447545)100:0.293175,(((((GCA_000013005.1_ABC62548.1:0.3980353366,((GCA_001008165.2_AKH42438.1:0.3711362716,(((GCA_002218195.1_ASK88731.1:0.1321399918,GCA_900128895.1_SIN62329.1:0.1637125838)100:0.389243,GCA_001708935.1_ODA67755.1:1.0041205211)88:0.110940,(GCA_001295965.1_KPF72118.1:0.0000025972,GCA_001713435.1_AOG02310.1:0.0000025972)100:0.668377)77:0.110192)76:0.056216,((GCA_001304795.1_ALG60025.1:0.0000022375,GCA_001306275.1_KPM18688.1:0.0000025972)100:0.569437,GCA_000013325.1_ABD25942.1:0.7069066191)85:0.181537)85:0.096967)100:0.510272,GCA_900101935.1_SDD34359.1:1.2735817341)18:0.033901,GCA_000179775.1_EFL89331.1:0.6326750643)91:0.149683,(GCA_000968135.1_CCQ72205.1:0.7319971827,GCA_900093605.1_SCA56567.1:0.9410120220)86:0.216685)90:0.165559,(GCA_000828475.1_BAQ17962.1:0.0658053820,GCA_001723285.1_ODR98453.1:0.1025135924)100:0.932319)76:0.070974)86:0.092818)63:0.049476,((((GCA_000765015.1_KGK80804.1:0.0029882321,GCA_900141945.1_SHI34877.1:0.0056383328)100:0.348066,(GCA_001403795.1_CTQ49732.1:0.1331721148,GCA_900109285.1_SEK25995.1:0.1248266450)100:0.185607)100:0.282120,((GCA_000814025.1_KIC44928.1:0.0126572233,GCA_001969365.1_APX14109.1:0.0404500486)100:0.431762,((GCA_002115725.1_OSQ64159.1:0.0464033546,GCA_002115805.1_OSQ52600.1:0.1388360590)100:0.266073,GCA_900100085.1_SDJ30745.1:0.2814547171)100:0.157322)100:0.248142)99:0.103168,((GCA_000204015.1_EGF93251.1:0.5794850643,(GCA_000740775.1_KFI29830.1:0.0511509600,GCA_000740795.1_KFI29272.1:0.0524145450)100:0.519022)100:0.160686,GCA_000740785.1_KFI25840.1:0.5592046261)100:0.492022)100:0.311505)36:0.082154,GCA_000689395.1_CDO59351.1:0.8170815597)69:0.132330,(GCA_000164635.1_EFH11531.1:1.9386962962,((((GCA_000011965.2_AAV96542.1:0.4653253013,((((((GCA_000153305.1_EAR51951.1:0.1239447127,GCA_900112435.1_SFC77608.1:0.1236351204)97:0.024569,GCA_900110425.1_SEP17993.1:0.0970367913)99:0.061409,GCA_000600975.2_EYD72081.1:0.1244758511)72:0.046263,GCA_900114485.1_SFK88524.1:0.1020292006)98:0.135316,((GCA_000376545.2_ANP43405.1:0.1742605541,GCA_900188335.1_SNT26869.1:0.1636457744)74:0.059819,GCA_001908835.1_APO87196.1:0.2119463527)99:0.177340)97:0.132926,(GCA_900095785.1_SCM66637.1:0.0000025972,GCA_900115865.1_SFQ73819.1:0.0042855926)100:0.182031)100:0.493191)100:0.301597,(GCA_001458175.1_CUH52997.1:0.1624900087,GCA_900129685.1_SHG61106.1:0.1400766764)100:0.360111)100:0.346513,(GCA_000013025.1_ABI76614.1:0.1083247140,GCA_000685315.1_KCZ99401.1:0.1867407874)100:0.471987)93:0.107109,(GCA_000179775.1_EFL89608.1:0.4256668262,GCA_001969365.1_APX11228.1:0.2307768700)100:0.881225)99:0.509158)63:0.160717)95:0.295913,((GCA_000013085.1_ABC23579.1:0.2608794331,GCA_900156605.1_SIS96045.1:0.3616524286)100:0.353593,GCA_000513295.1_CDK99322.1:0.8013260811)100:0.220696)92:0.117229,(((((((((((GCA_000010725.1_BAI75310.1:0.2803978704,GCA_000632475.2_AIB16422.1:0.3253056215)100:0.216771,GCA_900141905.1_SHK30375.1:0.8995549319)57:0.047981,((GCA_000576635.1_EWY42024.1:0.1490555965,GCA_000936425.1_KJB94057.1:0.1872819192)100:0.327717,GCA_002195995.1_OWJ62730.1:0.6764894564)93:0.108942)57:0.111802,((GCA_000019945.1_ACB81557.1:0.2412999291,GCA_000022085.1_ACL60096.1:0.1636451336)100:0.449185,GCA_900102465.1_SDG50254.1:1.1992942929)74:0.136694)86:0.125931,(((((GCA_000011685.1_AAW61083.1:0.1496250413,GCA_000234355.2_EHH68167.1:0.1199165454)100:0.110518,(GCA_000723565.1_CDG33523.1:0.0152440402,GCA_002003665.1_OOL17054.1:0.0308384489)100:0.276435)100:0.093892,((((((((GCA_000182745.1_BAK82572.1:0.1782852437,GCA_000208635.2_EGG77101.1:0.0701056770)100:0.080974,GCA_000964505.1_GAN99256.1:0.1431086018)99:0.100712,GCA_000021325.1_ACI51024.1:0.4403159221)99:0.073155,(GCA_001787335.1_AOX17444.1:0.0050033055,GCA_001787355.1_AOX20321.1:0.0082518699)100:0.167399)44:0.033915,(GCA_000724025.1_CDG40167.1:0.0000025908,GCA_001547995.1_BAT18961.1:0.0216365780)100:0.157168)45:0.083182,GCA_000617865.1_GAJ29208.1:0.3881314577)97:0.119288,GCA_002005465.1_AQS88841.1:0.1835939071)96:0.063494,GCA_000963885.1_GAN52957.1:0.2922807814)99:0.147818)100:0.592173,((GCA_000014285.2_ABI62866.1:0.0126752266,GCA_000576085.2_AHJ63855.1:0.0000024326)100:0.653407,GCA_000164635.1_EFH12571.1:0.3239954892)77:0.099761)96:0.102328,(GCA_000016725.1_ABQ29874.1:0.0063397643,GCA_000202835.1_BAJ80563.1:0.0026025763)100:0.808628)100:0.349110)97:0.136711,(GCA_001267455.1_KOC74887.1:1.0693032941,(GCA_000011965.2_AAV97313.1:0.4799105469,GCA_000511385.1_AHD08931.1:0.3206529862)100:0.977046)100:0.224596)96:0.074283,GCA_900141905.1_SHJ47394.1:1.1175063251)100:0.173648,GCA_900100655.1_SDG29274.1:1.2710060877)80:0.149166,((((GCA_000016185.1_ACJ00902.1:0.4461891888,GCA_000730165.2_ASG23662.1:0.4786556491)100:0.124372,(GCA_002251795.1_OYQ37401.1:0.4442337725,(GCA_900101615.1_SDD08204.1:0.0000025972,GCA_900104205.1_SDB71905.1:0.0000025972)100:0.725539)100:0.104918)100:0.177374,((GCA_000019845.1_ACB96041.1:0.2548503775,GCA_000021745.1_ACK49938.1:0.4275268239)100:0.352358,GCA_900104955.1_SEC12249.1:0.5270393231)100:0.417583)100:0.258308,((GCA_900177295.1_SMF10138.1:0.0000024421,GCA_900188055.1_SNR33955.1:0.0000025972)100:0.756000,(GCA_900107585.1_SDZ80697.1:1.0022098345,(GCA_000264455.2_AFK52101.1:0.0298079429,GCA_001601315.1_KYO57000.1:0.0348611423)100:0.785870)99:0.182180)92:0.117111)98:0.195446)74:0.120766,(((GCA_000017645.1_ABS69443.1:0.4001007676,GCA_900141905.1_SHJ15515.1:0.2520551789)100:0.126451,(GCA_000444995.1_AGT08271.1:0.3701592242,GCA_000585625.1_EXL05390.1:0.5834029946)100:0.311971)99:0.473584,(GCA_000023785.1_ACT60331.1:0.8944948042,(GCA_000715015.1_KEO89844.1:0.5687359285,GCA_900128895.1_SIN65115.1:0.5039222509)100:1.029160)91:0.169890)76:0.103173)63:0.080154,(GCA_000014865.1_ABK44881.1:0.7532798837,((GCA_000014865.1_ABK45449.1:0.5330656601,GCA_002109495.1_OSM05044.1:0.4518660235)100:0.360892,GCA_000010525.1_BAF88900.1:4.9901740360)77:0.124941)93:0.746232)72:0.111117)64:0.116570)68:0.079933)100:0.072824,(GCA_000300235.2_AJD53395.1:0.1263154195,GCA_000300275.1_EKF09384.1:0.1121688729)100:0.795208)100:0.133878,((((((((GCA_000018145.1_ABV94256.1:0.3795049513,GCA_900188425.1_SNS30587.1:0.3261349074)100:0.087686,(GCA_001907205.1_OKL43403.1:0.3334517976,GCA_002115725.1_OSQ57116.1:0.2689864372)100:0.184239)100:0.151391,GCA_002088295.1_ORE93083.1:0.5052429534)100:0.134659,(((GCA_001188555.1_KND17949.1:0.0000025972,GCA_002249885.1_OXS40830.1:0.0000025972)100:0.170432,GCA_001620265.1_AMY71215.1:0.1145649432)100:0.366245,GCA_900107025.1_SDX11774.1:0.4484093759)100:0.104070)98:0.127932,((((GCA_000153725.1_EAU45136.1:0.1826562147,GCA_001975705.1_APZ52115.1:0.1405803480)100:0.188649,GCA_000714535.1_KEO52614.1:0.2279821884)99:0.093745,GCA_000511385.1_AHD11984.1:0.4492475721)100:0.135711,((((GCA_000299875.1_EKE68846.1:0.1579892189,GCA_001458355.1_CUH67204.1:0.1025243592)100:0.067181,(GCA_000299875.1_EKE71102.1:0.1717583163,GCA_900184935.1_SMX43590.1:0.3847540448)100:0.069457)100:0.083061,((GCA_001458375.1_CUH82669.1:0.1493829111,GCA_900095785.1_SCM66597.1:0.1666179481)100:0.174687,GCA_001678945.1_ANP37615.1:0.3085087991)100:0.100073)100:0.187310,GCA_000590925.1_AHM04213.1:0.3098930277)100:0.193958)100:0.231432)100:0.175705,(GCA_900100655.1_SDG07492.1:0.3500516545,GCA_900177545.1_SMH50157.1:0.3717779819)100:0.179356)96:0.118024,(GCA_900115225.1_SFO40012.1:0.3587337789,GCA_900215505.1_SNY90352.1:0.2875935046)100:0.378673)97:0.058082,((GCA_000192745.1_ADZ69669.1:0.4591794255,GCA_900114245.1_SFL05339.1:0.5752036109)98:0.160967,GCA_900107585.1_SEA10342.1:0.8698831904)98:0.092247)100:0.447866)87:0.024230)98:0.098062,(GCA_000226315.1_AEP08843.1:0.0676269862,GCA_000348745.1_AGH97315.1:0.0125900322)100:1.159460)99:0.080098,((GCA_900199215.1_SNT68426.1:0.6253044025,GCA_000152825.2_ADM09319.1:0.7872765213)100:0.296679,(((GCA_001907205.1_OKL44901.1:0.4513767305,(GCA_900110875.1_SEQ21652.1:0.1554324187,GCA_900114245.1_SFJ89722.1:0.0799735575)100:0.325936)100:0.344484,(GCA_900115225.1_SFO62082.1:0.3088951066,GCA_900215505.1_SNY90780.1:0.3999302613)100:0.596369)97:0.090094,((GCA_900129325.1_SHG20830.1:0.7055460710,GCA_900148505.1_SHO63612.1:0.4330989875)100:0.132502,((GCA_000007125.1_AAL53818.1:0.0000021496,GCA_000157815.1_EEY01342.1:0.0044082173)100:0.144128,(GCA_000017405.1_ABS16539.1:0.0189406545,GCA_000585655.1_EXL04630.1:0.0032260049)100:0.060105)100:0.956944)100:0.111259)100:0.275919)62:0.067464)97:0.143242)100:0.529674)72:0.068976,((GCA_000144605.1_ADK99976.1:0.1960002067,GCA_002205555.1_ASD26937.1:0.0833131819)100:0.261324,(GCA_000175215.2_ADU13968.1:0.2443779372,GCA_000204015.1_EGF92250.1:0.2011868447)100:0.344943)99:0.185794)100:0.135894);
