# Supplementary material for: Assessing the accuracy of phylogenetic rooting methods on prokaryotic gene families
Source: PLoS One. 2020 May 15;15(5):e0232950. doi: 10.1371/journal.pone.0232950 (PMC7228096; doi:10.1371/journal.pone.0232950)
Supplement: S2 Dataset — (ZIP) [file pone.0232950.s003.zip › EmpiricalDataset/GeneTrees_IQTree/000248.aln.treefile]

(GCA_000006905.1_AAK23920.1:0.0393325056,GCA_000092285.1_ADG10694.1:0.0881527307,((GCA_000144605.1_ADL01256.1:0.1771113898,GCA_002205555.1_ASD28051.1:0.1577351344)100:0.103166,((GCA_000017265.1_ACG78208.1:0.1815270032,GCA_001425915.1_KQW71528.1:0.3056276158)100:0.086034,((GCA_000175215.2_ADU14449.1:0.2289778981,GCA_000204015.1_EGF90607.1:0.2577016942)100:0.158184,(((((GCA_000013025.1_ABI77373.1:0.0000021352,GCA_000685315.1_KCZ97750.1:0.0386246564)100:0.410127,GCA_000023785.1_ACT59421.1:0.5599458661)100:0.145868,((GCA_000014745.1_ABI65654.1:0.1437363635,GCA_900103475.1_SDM68253.1:0.1305404199)100:0.162112,GCA_000152745.1_EAP91082.1:0.2340824715)100:0.116439)99:0.095746,(GCA_000152825.2_ADM08442.1:0.3210574218,GCA_900199215.1_SNT74763.1:0.2567785858)100:0.213501)94:0.077991,(((((((((((((((((((GCA_000007125.1_AAL52332.1:0.0173634908,GCA_000157815.1_EEY00183.1:0.0000022287)100:0.020383,(GCA_000017405.1_ABS15130.1:0.0000021539,GCA_000585655.1_EXL05852.1:0.0000022603)100:0.008267)100:0.084152,GCA_001558695.1_KXF77660.1:0.0360318419)100:0.061367,(GCA_900104355.1_SDP62977.1:0.0372851520,GCA_900113985.1_SFJ10176.1:0.0455166472)100:0.100361)99:0.049813,(GCA_000022725.1_ACS51301.1:0.0143062073,GCA_000341385.1_AGF75900.1:0.0437977451)100:0.293723)92:0.087091,((((GCA_000014245.1_ABG62426.1:0.1125114943,(GCA_000300335.1_EKF20201.1:0.0353289109,GCA_000300515.1_EKF42684.1:0.0351751144)100:0.041747)100:0.066762,(GCA_001424795.1_KQU76226.1:0.0047670308,GCA_001605015.1_AMS41859.1:0.0044804489)100:0.051327)86:0.033907,(GCA_001510895.1_KUM27970.1:0.0386670883,GCA_001618845.1_AMY00995.1:0.0355747696)41:0.026042)31:0.020664,(GCA_002075885.1_OQM77425.1:0.1058893789,GCA_000585625.1_EXL09914.1:0.1497606348)41:0.031052)100:0.075768)88:0.032528,(GCA_900113935.1_SFI70945.1:0.1707885689,(GCA_000817775.1_KIF43626.1:0.1543403812,GCA_001293565.1_KPB01635.1:0.1372224248)100:0.132681)86:0.021331)83:0.063907,GCA_002238045.1_OXS99279.1:0.2017673183)97:0.056034,GCA_000179775.1_EFL89996.1:0.4293703589)100:0.064175,GCA_900104485.1_SDB12665.1:0.1920302810)95:0.038832,GCA_900102695.1_SCZ37706.1:0.3623614898)98:0.050667,((((((GCA_000016285.1_ACM36233.1:0.1043344258,((((((GCA_000017145.1_ABR59752.1:0.0238676487,GCA_002288525.1_ASY62394.1:0.0371439395)90:0.015719,GCA_000018545.1_ACP24843.1:0.0085598049)90:0.015583,GCA_001687365.1_OBZ96283.1:0.1321952957)64:0.014116,(GCA_000697965.2_ANK72051.1:0.0362339517,(GCA_000154705.2_EDQ33416.1:0.1124244595,GCA_001703635.1_OCW58689.1:0.0834678883)100:0.130441)75:0.035907)58:0.018052,(GCA_001267455.1_KOC77517.1:0.0186276878,GCA_001652565.1_ANH03823.1:0.0000023253)100:0.076034)66:0.019735,(GCA_001885585.1_OJG00222.1:0.0805115921,(GCA_000722615.1_KEQ06838.1:0.0000024383,GCA_000722625.1_KEQ08681.1:0.0000024383)100:0.219562)83:0.048245)69:0.025422)87:0.020848,(GCA_000325745.1_AGA64257.1:0.1455761489,GCA_000496595.1_AHA27917.1:0.3123896555)100:0.276837)24:0.015418,((GCA_000092045.1_ABC90411.1:0.0229155363,GCA_000769405.1_KPN28095.1:0.0004050865)87:0.014652,(GCA_000731295.1_CDN53542.1:0.0000023481,GCA_000731315.1_CDN47398.1:0.0045786108)100:0.086786)100:0.052112)24:0.007087,GCA_000092025.1_AAK87072.1:0.1605662985)78:0.062402,(GCA_001578105.1_AMM84002.1:0.0462420430,GCA_002043005.1_AQZ52637.1:0.0118778905)100:0.153565)98:0.062970,(((GCA_000153465.1_EAS51159.1:0.1011659041,(GCA_000800175.1_KHJ56383.1:0.0176935705,GCA_900141975.1_SHJ47094.1:0.0052601258)100:0.068648)92:0.024310,GCA_900104035.1_SDO77467.1:0.0433439562)96:0.047699,(GCA_000153705.1_EAU40383.1:0.1193485340,GCA_900176465.1_SMC58841.1:0.0987639685)100:0.078938)100:0.082207)99:0.027618)98:0.053094,(GCA_002088295.1_ORE95621.1:0.3290054768,((GCA_000230555.1_AEQ51344.1:0.0364911304,GCA_900100665.1_SDG68756.1:0.0591942311)100:0.055761,(GCA_000743575.1_KFL32536.1:0.1788849667,GCA_000970435.1_KKB83841.1:0.1205947297)100:0.207153)100:0.201066)96:0.027874)92:0.046982,((GCA_900115225.1_SFO25456.1:0.0614902248,GCA_900215505.1_SNY93734.1:0.1673751490)100:0.124466,GCA_900129325.1_SHE57088.1:0.3009556676)100:0.085345)97:0.055016,((((((GCA_000148725.1_EFO33621.1:0.1356482438,(GCA_000192745.1_ADZ70500.1:0.0862267779,(GCA_001188555.1_KND18706.1:0.0000024383,GCA_002249885.1_OXS50397.1:0.0000024383)100:0.094245)85:0.037054)68:0.020269,(GCA_000158095.1_EEE47137.1:0.0892009465,GCA_001403915.1_CTQ42499.1:0.0294855026)100:0.118929)68:0.039824,(GCA_001907205.1_OKL43559.1:0.0792571028,(GCA_900110875.1_SEQ81084.1:0.0193120698,GCA_900114245.1_SFK73174.1:0.0299819208)100:0.117489)100:0.076607)86:0.041345,GCA_900105595.1_SDU12216.1:0.1335588107)98:0.062412,(GCA_001720135.1_ODN72475.1:0.1629051588,GCA_001305515.1_KPL50781.1:0.2053787654)74:0.049128)77:0.042318,GCA_900148505.1_SHO66173.1:0.3293218575)100:0.063367)96:0.055932,((((((GCA_000010525.1_BAF87673.1:0.1876586330,GCA_000017645.1_ABS69846.1:0.1259862102)100:0.080493,(GCA_000092925.1_ADH89160.1:0.0564394523,GCA_900100155.1_SCW41038.1:0.0664762876)100:0.165703)100:0.078022,(((((((((GCA_000011365.1_BAC50175.1:0.0146412776,GCA_000661935.1_AHY50128.1:0.0070277002)100:0.132151,GCA_000013885.1_ABE63005.1:0.0292161935)73:0.024628,GCA_000012725.1_ABA05140.1:0.0327975966)74:0.043428,((GCA_000218565.1_AEI06798.1:0.0000024383,GCA_000218585.1_AEI03221.1:0.0000024383)100:0.048701,GCA_000314735.2_EKS28028.1:0.0306547459)100:0.077990)100:0.099931,(GCA_000336555.1_EKS40272.1:0.0526067654,(GCA_001618955.1_KZD24576.1:0.0099826405,GCA_900108575.1_SEI05971.1:0.0041380425)100:0.138757)99:0.044993)84:0.031061,(GCA_000195775.1_CAE28384.1:0.1222403501,GCA_000935205.1_KIZ36878.1:0.0938013539)100:0.041522)99:0.067764,GCA_002119765.1_ARQ01621.1:0.1743818106)37:0.028117,(GCA_001426945.1_KQZ00965.1:0.1574405895,GCA_001579845.1_AMN42315.1:0.1217730650)99:0.040211)98:0.084673,GCA_002355335.1_BAT60233.1:0.2278671176)100:0.077762)98:0.058773,(((((GCA_000019845.1_ACB96002.1:0.1461820359,(GCA_000021745.1_ACK51841.1:0.0884341467,GCA_900114285.1_SFK13923.1:0.1173054299)100:0.070612)100:0.078995,(((GCA_000304315.1_CCJ07194.1:0.1758756413,GCA_002117405.1_ARN80330.1:0.7215233321)98:0.080567,(GCA_001644125.1_OAI24761.1:0.0422448107,GCA_001675455.1_OBS51610.1:0.0405195205)100:0.093361)99:0.100102,GCA_900187365.1_SNB58037.1:0.3081444126)98:0.108263)91:0.023981,(((GCA_000828475.1_BAQ17518.1:0.0616494295,GCA_001723285.1_ODS00882.1:0.0545080294)100:0.280739,GCA_001708935.1_ODA68514.1:0.5093805418)69:0.000344,GCA_001708935.1_ODA68513.1:0.2467957690)98:0.243744)82:0.043055,GCA_900104955.1_SEC27778.1:0.1972161147)99:0.097101,(((GCA_000019945.1_ACB79188.1:0.1307348935,GCA_000022085.1_ACL59011.1:0.1293190103)100:0.160387,(GCA_001017175.1_KLK94872.1:0.0223711360,GCA_900102135.1_SCY84020.1:0.0293090564)100:0.122878)100:0.142453,((GCA_001271345.1_ALA18889.1:0.0141566468,GCA_001887265.1_APF37465.1:0.0000021909)100:0.115918,((GCA_001741865.1_AOO82517.1:0.1191178169,GCA_900102525.1_SDG94121.1:0.1033036667)100:0.164221,(GCA_001676615.1_OCC06279.1:0.2696111038,(GCA_001402875.1_ALK09112.1:0.0000023456,GCA_001459775.1_CUU41775.1:0.0000027802)100:0.294156)97:0.047585)94:0.036184)100:0.059396)97:0.056771)90:0.037870)92:0.034934,((GCA_000166055.1_ADP72806.1:0.0058793660,GCA_000636015.1_KAI93579.1:0.0094692806)100:0.312337,((GCA_000143145.1_ADJ23736.1:0.2678433937,GCA_000503895.1_AHB49568.1:0.3036686020)100:0.080607,(GCA_000981545.1_CPR21108.1:0.0000024383,GCA_900104305.1_SDP23727.1:0.0000029135)100:0.116439)100:0.259493)96:0.089285)79:0.015019,GCA_000496075.1_ESR25119.1:0.2243390561)62:0.018094)97:0.113722,(GCA_000017565.1_ABS64825.1:0.2688156511,(GCA_000689395.1_CDO60975.1:0.3269539056,GCA_000739695.1_GAK44562.1:0.2265792114)98:0.164696)99:0.138586)99:0.189015,((GCA_000153525.1_EAS84442.1:0.1238934753,GCA_000155895.1_EDZ60873.1:0.0324749810)100:0.616584,((((((((((GCA_000008385.1_AAW70963.1:0.1477055944,GCA_000953315.1_CDR78475.1:0.0671353853)100:0.312612,(((GCA_000026005.1_CAH58154.1:0.1250667742,GCA_000964755.1_KJV66038.1:0.1101424492)92:0.082283,GCA_000964795.1_KJV68829.1:0.3172692045)92:0.059587,(GCA_000011945.1_AAV86628.1:0.0000026849,GCA_000024505.1_ACZ49242.1:0.0043709064)100:0.570328)100:0.130708)100:0.177082,(GCA_000022525.1_ACT69062.1:0.2131243059,GCA_000632985.1_AHX11030.1:0.1674874076)100:0.629539)100:0.121453,(((GCA_000012385.1_ABE04183.1:0.0618976623,GCA_000195735.1_CAA15222.1:0.0732919490)100:0.174448,(GCA_000010205.1_BAG41049.1:0.1049203334,GCA_000964595.1_KJV55939.1:0.1033273382)100:0.721143)100:0.151074,(GCA_000219355.1_AEI89259.1:0.3168235621,GCA_000815465.1_KIE05352.1:0.2426434807)100:0.263915)89:0.058105)100:0.324897,GCA_001192655.1_GAO97786.1:0.1935155190)90:0.090167,GCA_002117145.1_ARN84134.1:0.3649400963)100:0.232666,((GCA_000264455.2_AFK53809.1:0.0000024383,GCA_001601315.1_KYO57602.1:0.0000024383)100:0.251810,(GCA_000742835.1_AIK95971.1:0.4124021233,((GCA_000014865.1_ABK46113.1:0.5479373117,GCA_002109495.1_OSM06223.1:0.4320090404)100:0.425747,(((((GCA_000012905.2_ABA79281.1:0.4754877764,GCA_000590925.1_AHM02483.1:0.4012587213)100:0.398823,GCA_000935205.1_KIZ47482.1:0.1678051134)98:0.119941,GCA_000195775.1_CAE29699.1:0.1034139788)100:1.250130,(((GCA_000016725.1_ABQ30326.1:0.0063796294,GCA_000202835.1_BAJ80128.1:0.0000026991)100:0.550963,((GCA_000021325.1_ACI50502.1:0.2908924669,GCA_000964505.1_GAO00078.1:0.3666566951)100:0.138330,(((GCA_000617865.1_GAJ28473.1:0.3266130954,GCA_002005465.1_AQS88664.1:0.1824980008)100:0.061931,((GCA_000724025.1_CDG40981.1:0.0000025590,GCA_001547995.1_BAT20665.1:0.0000024373)100:0.258254,(GCA_001787335.1_AOX15940.1:0.0116761250,GCA_001787355.1_AOX21030.1:0.0061639968)100:0.144034)99:0.036591)100:0.137801,GCA_000963885.1_GAN53535.1:0.2050709023)100:0.285343)100:0.263842)100:0.248973,GCA_001982645.1_ONG40481.1:1.3991302777)100:0.225138)100:0.786310,((GCA_000017145.1_ABR62428.1:0.0101455900,(((GCA_000018545.1_ACP25963.1:0.0457925589,GCA_000697965.2_ANK76550.1:0.0949185060)95:0.023970,GCA_000092045.1_ABC92500.1:0.1093511280)95:0.017332,GCA_002288525.1_ASY65177.1:0.0985807922)89:0.037276)100:1.347260,((((((((((GCA_000011345.1_BAC08218.1:0.0240844488,GCA_000505665.1_AHB87648.1:0.0000027036)100:0.261371,((((GCA_000011465.1_CAE18619.1:0.0980227754,GCA_000760175.1_KGG13213.1:0.1559013867)100:0.116348,GCA_001182765.1_CRY93291.1:0.0673489384)99:0.052639,GCA_000155635.1_EDY38886.1:0.0893893330)99:0.046485,GCA_000316515.1_AFY29965.1:0.1385440225)100:0.227540)78:0.061140,GCA_000012525.1_ABB57373.1:0.1301518352)90:0.104998,(((GCA_000155555.1_EDX71983.1:0.0750210080,GCA_000317515.1_AFZ19491.1:0.0508465333)96:0.036314,(GCA_000211815.1_EGJ32347.1:0.0000028996,GCA_001942495.1_OLT58743.1:0.0039040500)100:0.076287)83:0.031327,(GCA_000317555.1_AFZ29764.1:0.0080266244,GCA_001904655.1_OKH23653.1:0.0000023938)100:0.201067)94:0.013326)72:0.029252,((((((((((GCA_000014265.1_ABG50859.1:0.0504932670,GCA_002260545.1_OZH51896.1:0.0237491086)100:0.109584,(GCA_000180455.1_CBN54249.1:0.1489038137,((GCA_000214075.2_EGK88902.1:0.0240881785,GCA_002412335.1_PCN51483.1:0.0413342898)77:0.016011,GCA_000317475.1_AFZ06021.1:0.0000027941)100:0.117056)100:0.053597)93:0.034336,(((GCA_000176895.2_CCE20423.1:0.0000024383,GCA_000307915.1_EKD10515.1:0.0000020038)100:0.119916,(GCA_000710505.1_KEI66894.1:0.0166480076,GCA_900009265.1_CUR08970.1:0.0421866478)100:0.176021)100:0.038948,(GCA_000478195.2_ERT05287.1:0.0414602577,GCA_000972705.2_KKD37990.1:0.0000027122)100:0.056908)100:0.065671)100:0.051128,GCA_000317105.1_AFY82588.1:0.1485354061)98:0.016318,(GCA_000775285.1_KGF72187.1:0.1467765646,GCA_002142475.1_BAS58663.1:0.2264711040)96:0.042940)76:0.019406,(((((((((((GCA_000020025.1_ACC83929.1:0.0598630854,GCA_000316575.1_AFY32814.1:0.0615914127)47:0.011774,((((((GCA_000175835.1_EFA69471.1:0.0000024383,GCA_001432185.1_KRH95582.1:0.0000024383)94:0.000003,(GCA_002368135.1_BAZ88892.1:0.0000028873,GCA_000175855.1_EFA72959.1:0.0076456101)31:0.003822)100:0.070089,GCA_002368075.1_BAZ82117.1:0.0204730067)100:0.035276,GCA_000317695.1_AFZ56106.1:0.0267096230)84:0.014562,GCA_000196515.1_ADI62959.1:0.0409442329)100:0.017392,((GCA_000312705.1_AFW95127.1:0.0000021125,GCA_000789435.1_KHG40078.1:0.0039169687)100:0.012075,GCA_002368115.1_BAZ87986.1:0.0037721578)100:0.138109)100:0.059256)47:0.005958,GCA_000317535.1_AFZ26251.1:0.0742871923)47:0.011601,((GCA_002368055.1_BAZ75740.1:0.0000000000,GCA_002368295.1_BAZ00339.1:0.0000000000):0.000002,GCA_002368275.1_BAY91053.1:0.0000024383)100:0.038902)100:0.060277,(GCA_000204075.1_ABA22327.1:0.0490612595,(GCA_000169135.1_EAW42810.1:0.0000027819,GCA_002218065.1_GAX37036.1:0.0114761911)100:0.096718)97:0.032891)65:0.001427,(GCA_001298445.1_ALF52151.1:0.0086509467,GCA_002367975.1_BAY17648.1:0.0427177858)100:0.032227)94:0.034097,((((GCA_000316665.1_AFY59090.1:0.0524885315,GCA_000317435.1_AFZ03532.1:0.0872475512)84:0.013187,((GCA_000231365.2_EHC12792.1:0.0000024383,GCA_001904645.1_OKH13218.1:0.0000025161)100:0.011572,((GCA_000934435.1_KIY11827.1:0.0000024383,GCA_001990805.1_ONN59850.1:0.0000024383)100:0.015550,GCA_001275395.1_KOP25848.1:0.0000020117)100:0.040588)100:0.055135)76:0.012018,GCA_000828085.2_KIJ82957.1:0.0437288433)50:0.004475,(GCA_001456025.1_KST66561.1:0.0615953674,GCA_000350105.1_CCH66565.1:0.1761360877)62:0.014733)85:0.017194)97:0.020293,(GCA_000346485.2_KYC38538.1:0.0191276562,GCA_000760695.2_KIE13148.1:0.0000026650)100:0.080450)95:0.017158,(GCA_000317125.1_AFY87746.1:0.1198028321,GCA_000952155.1_KJH71535.1:0.0803940478)72:0.030186)82:0.050491,GCA_000018105.1_ABW27172.1:0.2908854510)86:0.031919,GCA_001746915.1_OEJ74409.1:0.1605797499)91:0.042486)90:0.025959,(((GCA_000817775.1_KIF41252.1:0.1143027097,GCA_001904775.1_OKH50625.1:0.0909014205)100:0.080450,GCA_002075285.2_ASC70024.1:0.0998201020)100:0.092504,(GCA_001870225.1_APB32321.1:0.3335676249,(GCA_000317065.1_AFY69888.1:0.1239186401,GCA_000332215.1_ELS32130.1:0.3218733645)100:0.262972)99:0.175475)72:0.029342)50:0.011827,(GCA_001276715.1_KOR37850.1:0.2004437513,GCA_001637395.1_OAB61973.1:0.1869875869)94:0.062187)42:0.052395,(GCA_000317615.1_AFZ51108.1:0.0635297601,GCA_000317635.1_AFZ43862.1:0.0311590240)100:0.126159)26:0.008197,(GCA_000317145.1_AFY91834.1:0.1694906772,GCA_001904725.1_OKH40178.1:0.1922124260)61:0.062396)38:0.024139)37:0.023830,(((((GCA_000021825.1_ACK70946.1:0.0514780823,GCA_001904615.1_OKH19083.1:0.1358696440)70:0.013794,GCA_000473895.1_ERN41477.1:0.3015931683)96:0.037485,((((GCA_000317575.1_AFZ34460.1:0.0000027638,GCA_002355455.1_BAU66147.1:0.0080106587)100:0.070730,GCA_000332055.1_ELS05392.1:0.0969868446)94:0.036233,GCA_002368355.1_BAZ44998.1:0.0908192620)92:0.036782,(GCA_000332035.1_ELR96593.1:0.0983877770,(GCA_000284135.1_BAL30668.1:0.0000027846,GCA_000478825.2_AIE75731.1:0.0123347168)100:0.136192)61:0.025884)71:0.019644)70:0.009579,((GCA_000297435.1_CCI33240.1:0.0000029582,GCA_000312205.1_CCI05673.1:0.0000022127)100:0.071528,GCA_000317045.1_AFY64558.1:0.1713820939)89:0.032568)41:0.013829,((GCA_000317675.1_AFZ52762.1:0.0390824003,(GCA_001548095.1_BAQ60689.1:0.0407988550,GCA_001548115.1_BAQ65155.1:0.0556771870)100:0.014720)99:0.030300,GCA_001747005.1_OEJ79509.1:0.0949844938)100:0.058319)81:0.028262)30:0.000002,((GCA_000317025.1_AFY76339.1:0.0015137450,GCA_001904635.1_OKH23834.1:0.0105023536)100:0.077259,GCA_000317495.1_AFZ14306.1:0.1282689682)54:0.028703)47:0.022798,(GCA_000017845.1_ACB51574.1:0.0199104552,((GCA_000167195.1_EAM53138.1:0.0000024383,GCA_000235665.2_EHJ14972.1:0.0039696153)100:0.026456,GCA_000025125.1_ADB95530.1:0.2127601563)100:0.028871)100:0.065071)99:0.467742,(GCA_000011385.1_BAC89525.1:0.0643148402,GCA_000484535.1_AGY57727.1:0.1276431209)100:0.418808)100:1.233710,GCA_001637395.1_OAB63997.1:1.9642767173)100:0.320219)36:0.174054)100:0.586659)100:0.459606)55:0.092466)34:0.048855)50:0.060387,((((((((GCA_000009985.1_BAE51584.1:0.1355563473,(GCA_000294655.1_CCG41357.1:0.0937106736,GCA_900108475.1_SEH32792.1:0.0165525573)100:0.546026)100:0.172439,GCA_000513295.1_CDK98535.1:0.1675701766)98:0.079913,((GCA_000013085.1_ABC22362.1:0.1870623669,GCA_000284415.2_CCG09327.1:0.2515922329)95:0.081796,GCA_900101965.1_SDE09779.1:0.1980390537)95:0.062623)93:0.032698,(GCA_000300235.2_AJD52236.1:0.0148904052,GCA_000300275.1_EKF07653.1:0.0625506557)100:0.400984)99:0.075958,(GCA_000315795.1_EKV30848.1:0.2283848710,((GCA_001611975.1_AMW35244.1:0.2285437247,GCA_900156605.1_SIS37661.1:0.1238185532)100:0.127050,GCA_900100455.1_SDH28122.1:0.3863190212)99:0.053163)100:0.080971)95:0.078757,((GCA_000968135.1_CCQ73870.1:0.3126841180,GCA_900093605.1_SCA54995.1:0.4338817437)82:0.060415,GCA_001746755.1_OEJ68037.1:0.2182346735)100:0.117859)41:0.055305,GCA_900172325.1_SLN53575.1:0.2489070473)21:0.039316,(((((((GCA_000010725.1_BAI72779.1:0.1917837311,GCA_000632475.2_AIB12013.1:0.0886781714)100:0.169436,((GCA_000767795.1_KGM35429.1:0.0000022892,GCA_002195995.1_OWJ67975.1:0.0048199522)100:0.191833,(GCA_000226315.1_AEP09683.1:0.0399076848,GCA_000348745.1_AGH98104.1:0.0251394514)100:0.677685)96:0.084407)63:0.029446,(GCA_000016185.1_ACI98645.1:0.2929031477,(GCA_000730165.2_ASG23172.1:0.2804418270,GCA_002251795.1_OYQ33399.1:0.2024172989)100:0.154132)95:0.048065)65:0.032615,(GCA_000576635.1_EWY42119.1:0.0951924585,GCA_000936425.1_KJB96995.1:0.0281936364)100:0.142042)80:0.047724,(GCA_000963705.1_KJV10991.1:0.0371429970,GCA_002251735.1_OYQ18528.1:0.0512761801)100:0.227742)53:0.043333,((GCA_000299935.1_EKE77723.1:0.0388505273,GCA_001618175.1_KZD09861.1:0.0884722926)100:0.069646,((GCA_900102465.1_SDF10132.1:0.0810468888,(GCA_000319385.1_AFX98787.1:0.0711340403,GCA_000510265.1_AHC73560.1:0.0819689270)100:0.305610)100:0.123370,((GCA_000982415.1_KKJ77513.1:0.0092331242,GCA_001026905.1_KLN61495.1:0.0000020631)100:0.217852,GCA_000024465.1_ADE38391.1:0.3478997599)99:0.087728)98:0.078838)72:0.020900)51:0.040096,(((GCA_900177295.1_SMF25113.1:0.0000022169,GCA_900188055.1_SNR60040.1:0.0000021727)100:0.210766,((((GCA_000016725.1_ABQ30147.1:0.0094837946,GCA_000202835.1_BAJ80306.1:0.0000028920)100:0.269560,((GCA_000964365.1_GAN77485.1:0.1525652564,(GCA_000014285.2_ABI62193.1:0.0000020330,GCA_000576085.2_AHJ63103.1:0.0000026914)100:0.536268)97:0.092688,(GCA_000306035.1_EKM99337.1:0.0714216877,GCA_000964385.1_GAN79719.1:0.0918323747)100:0.266460)16:0.024316)98:0.073154,(((GCA_000021325.1_ACI53062.1:0.0456290150,((GCA_000182745.1_BAK83282.1:0.0000021298,GCA_000208635.2_EGG75521.1:0.0142798067)100:0.020424,GCA_000964505.1_GAO00619.1:0.0193440418)100:0.055278)99:0.029667,(GCA_002005445.1_AQS85249.1:0.0724559149,GCA_002173735.1_ARW48574.1:0.0796961303)100:0.062362)100:0.149888,(GCA_000231445.2_EHD14742.1:0.0000024383,GCA_002153535.1_OUI79284.1:0.0000024383)100:0.533110)100:0.196339)99:0.048827,((GCA_000164635.1_EFH10017.1:0.1487667877,GCA_900141905.1_SHI78900.1:0.1317805277)100:0.052710,(GCA_900101615.1_SDD79850.1:0.0000024383,GCA_900104205.1_SDB69894.1:0.0000024383)100:0.191931)45:0.052658)100:0.239880)83:0.050421,GCA_900100655.1_SDF69831.1:0.4464894740)65:0.038874)85:0.053283)36:0.053425)100:0.198747,GCA_900167455.1_SJZ46859.1:0.5802356861)100:0.128476,(((((GCA_000013005.1_ABC63418.1:0.0854456457,(GCA_000715015.1_KEO91526.1:0.1239695279,(GCA_001663175.1_ANK13648.1:0.0471573001,GCA_001677335.1_OBV12516.1:0.1227250454)100:0.208273)100:0.049765)100:0.062624,(GCA_001028705.1_AKM09946.1:0.0579326358,(GCA_001281485.1_ALE16546.1:0.0677060970,(GCA_001304795.1_ALG61277.1:0.0000024383,GCA_001306275.1_KPM12651.1:0.0000023853)100:0.123735)73:0.019991)93:0.040670)99:0.076715,((GCA_000013325.1_ABD26730.1:0.1138856704,GCA_000235975.2_EHJ58968.1:0.0886287108)99:0.077803,((GCA_001008165.2_AKH41683.1:0.1469649424,GCA_001661675.2_ARU15702.1:0.2750188691)69:0.020604,(((GCA_000013985.1_ABF53016.1:0.0562625905,GCA_001610975.1_AMU95977.1:0.0061775796)100:0.124629,((GCA_001295965.1_KPF77213.1:0.0000025358,GCA_001713435.1_AOG01517.1:0.0000021408)100:0.190539,(GCA_002218195.1_ASK87883.1:0.0923886596,GCA_900128895.1_SIO01258.1:0.0956218262)100:0.198101)98:0.067082)84:0.035614,(((GCA_000016765.1_ABQ69343.1:0.0174936897,(GCA_002355275.1_ATE63139.1:0.0000024383,GCA_002367875.1_PCE43317.1:0.0000024383)100:0.039568)100:0.094634,GCA_001586395.2_KZB96705.1:0.3049772411)100:0.079141,(GCA_000091125.1_BAI96164.1:0.0157745319,GCA_000147835.3_AEG48869.1:0.0120905398)100:0.194597)100:0.085364)90:0.045573)85:0.042079)94:0.087073)100:0.372615,((GCA_000342165.1_EMD84274.1:0.0314556756,GCA_002211145.1_OWV34004.1:0.1086403236)100:0.213719,GCA_002251755.1_OYQ28667.1:0.3916003461)96:0.120772)99:0.167333,GCA_900101935.1_SDD62663.1:0.6239829333)99:0.167063)99:0.078816)100:0.158187)100:0.193551,(((((((((((((((GCA_000011965.2_AAV96013.1:0.0526544023,GCA_900172225.1_SLN34241.1:0.0047935515)94:0.015810,(GCA_900102795.1_SCZ63579.1:0.0293392652,GCA_000376545.2_ANP41007.1:0.0769982551)99:0.019818)91:0.012773,GCA_001678945.1_ANP38472.1:0.0409260222)70:0.004401,(GCA_000203975.3_KID08124.1:0.0097113444,((GCA_000511385.1_AHD10190.1:0.0193609523,GCA_000511355.1_AHD01316.1:0.0245220112)100:0.005033,(GCA_001258055.1_CRL13788.1:0.0000024383,GCA_900113345.1_SFG04605.1:0.0000024383)100:0.045171)95:0.004839)98:0.023933)83:0.021206,GCA_900109035.1_SEI82004.1:0.0931916770)86:0.022744,GCA_900116455.1_SFT63536.1:0.0263508356)100:0.052650,((((GCA_001046955.1_AKO97516.1:0.0000020996,GCA_900109145.1_SEJ77546.1:0.0000026973)100:0.089352,GCA_001482405.1_KUF09079.1:0.0562184012)92:0.020643,(GCA_900095785.1_SCM67468.1:0.0000029241,GCA_900115865.1_SFQ05263.1:0.0000026797)100:0.115995)84:0.017772,((((GCA_000153725.1_EAU45576.1:0.0096988077,(GCA_900102075.1_SDE51152.1:0.0596653002,(GCA_900100085.1_SDI84352.1:0.0279128750,(GCA_001687105.1_ANT59360.1:0.0185956754,GCA_900116195.1_SFS33280.1:0.0149545897)100:0.088919)98:0.044598)89:0.020301)81:0.004825,(GCA_001969385.1_APX25571.1:0.0000027613,GCA_900112435.1_SFD71310.1:0.0000025189)100:0.061412)100:0.053145,GCA_000442255.1_EPX80469.1:0.0875716770)98:0.040708,(((GCA_002211155.1_OWV62962.1:0.0000027699,GCA_002211205.1_OWV64302.1:0.0000024383)95:0.000002,(GCA_002211225.1_OWV49543.1:0.0000026106,GCA_900101505.1_SDC39620.1:0.0000022579)100:0.004871)99:0.041903,(GCA_900184945.1_SMX36604.1:0.0466110254,(GCA_002237555.1_ASP21746.1:0.0086250198,GCA_900188425.1_SNS26795.1:0.0255426898)100:0.047592)82:0.013951)100:0.063464)92:0.024153)84:0.018266)89:0.028658,((((((GCA_000814025.1_KIC48498.1:0.0046874371,GCA_001969365.1_APX11759.1:0.0000023264)100:0.061258,GCA_001205715.1_KNG92475.1:0.1154512866)99:0.027108,(GCA_000521865.1_ETX29483.1:0.0828438094,GCA_900107235.1_SDY07397.1:0.1481840747)98:0.027539)95:0.021116,((((GCA_001404155.1_CRK74613.1:0.0000023519,GCA_900114125.1_SFJ16543.1:0.0000025581)100:0.071380,GCA_000738435.1_AII86907.1:0.2389358655)96:0.026440,((GCA_000018145.1_ABV93063.1:0.0815697774,((GCA_900172235.1_SLN44749.1:0.0695440159,GCA_900111945.1_SFR54318.1:0.1199219030)80:0.039257,(((GCA_000590925.1_AHM02634.1:0.1232868239,GCA_900184815.1_SMX24338.1:0.1228312443)96:0.038981,((GCA_000765015.1_KGK80767.1:0.0000023234,GCA_900141945.1_SHI36112.1:0.0000025531)100:0.198394,(GCA_001403795.1_CTQ49639.1:0.0580506014,GCA_900109285.1_SEK53549.1:0.0851256995)100:0.053846)100:0.084798)89:0.025076,((((GCA_000299575.1_EKE45161.1:0.1320699454,(GCA_900110115.1_SEM66688.1:0.0000024383,GCA_900141995.1_SHJ30204.1:0.0046807415)100:0.071669)99:0.042552,(GCA_900113405.1_SFH34906.1:0.0000024383,GCA_900172315.1_SLN59620.1:0.0000024383)100:0.180923)100:0.105669,GCA_900115595.1_SFP70213.1:0.0319967150)100:0.081283,(GCA_001548075.1_BAQ68511.1:0.0000023859,GCA_001633165.1_ANB35347.1:0.0000024383)100:0.268043)97:0.047570)60:0.013072)61:0.013170)63:0.027468,GCA_001981245.1_APX90616.1:0.1382029160)93:0.025646)92:0.030122,GCA_900115815.1_SFQ16258.1:0.0991830438)90:0.027241)94:0.015170,((GCA_000014045.1_ABG32777.1:0.0047925973,GCA_000154785.2_AEI94463.1:0.0000024383)100:0.083878,(GCA_001038505.1_KMK67075.1:0.0359078552,GCA_900188035.1_SNR42456.1:0.0249890105)100:0.051547)98:0.033432)81:0.025711,((GCA_900111875.1_SFA72157.1:0.0738467741,GCA_900116005.1_SFQ94756.1:0.1754077676)90:0.036505,(GCA_002115725.1_OSQ60131.1:0.0313755241,GCA_002115805.1_OSQ52050.1:0.0128764237)100:0.056907)42:0.000002)89:0.021670)98:0.055159,(GCA_000152625.1_EAP76055.1:0.0789870893,(GCA_001247715.1_KNX40382.1:0.0872493650,GCA_900172295.1_SLN34072.1:0.0520760379)99:0.039703)97:0.029318)65:0.011033,(GCA_900110425.1_SEO26363.1:0.0958203522,GCA_900129685.1_SHH83615.1:0.0521244596)99:0.030902)97:0.044191,GCA_000812665.2_AML53208.1:0.1551416671)86:0.027731,((GCA_900184935.1_SMX34124.1:0.0799893080,GCA_000647975.1_KAJ55557.1:0.1126409500)100:0.037065,((((GCA_000012905.2_ABA78683.1:0.1614795654,((GCA_000671395.1_KCV83178.1:0.1788375243,((GCA_001620265.1_AMY69475.1:0.0922749353,(((((GCA_000714535.1_KEO51556.1:0.0889458125,GCA_000715505.1_KEP71039.1:0.0547938128)100:0.065692,(GCA_000740775.1_KFI31016.1:0.0000024640,GCA_000740795.1_KFI26617.1:0.0091657597)100:0.219277)97:0.050867,(GCA_000203895.1_ABL70331.1:0.0835527947,GCA_000444995.1_AGT09569.1:0.1291464834)100:0.267142)52:0.033818,GCA_900156815.1_SIS65596.1:0.1782595090)75:0.047413,GCA_000021865.1_ADE85274.1:0.2257423799)36:0.033029)35:0.041691,GCA_900110135.1_SEN39927.1:0.0811565978)34:0.022866)31:0.002196,(GCA_900107025.1_SDX20144.1:0.0663160887,GCA_001517585.1_CUX82216.1:0.1759930477)100:0.082420)34:0.039215)33:0.040731,GCA_900110025.1_SEN48057.1:0.1100289693)33:0.016603,GCA_900106675.1_SDW86796.1:0.1775061191)74:0.036314,GCA_900102905.1_SDK95298.1:0.1380622880)100:0.090778)63:0.022908)100:0.122981,(((((((((((GCA_000152605.1_EAP84630.1:0.0865448249,GCA_000622405.1_KIN69249.1:0.0402641079)100:0.070570,GCA_000172095.1_EDQ05365.1:0.1307176163)73:0.030693,GCA_001890925.1_OJI94276.1:0.1429429442)98:0.055874,GCA_900100005.1_SDI13500.1:0.0833785053)79:0.032286,(GCA_000169415.1_EBA08737.1:0.1481469727,GCA_001458375.1_CUH80305.1:0.1058470715)100:0.150972)87:0.011666,((GCA_002210095.1_OWU77893.1:0.1603966175,GCA_001975705.1_APZ54889.1:0.1350674211)85:0.003588,GCA_900156525.1_SIT76466.1:0.2226774885)88:0.045423)99:0.051735,(GCA_001458355.1_CUH66914.1:0.0289153992,GCA_900110775.1_SEQ39860.1:0.0329447441)100:0.040699)95:0.032435,GCA_900142085.1_SHJ66399.1:0.1248602777)64:0.028915,(GCA_001458175.1_CUH50654.1:0.1055642870,GCA_900114415.1_SFK54365.1:0.0970272801)100:0.069140)69:0.044150,((((GCA_000152805.1_EAQ12101.1:0.0537196471,(GCA_001307765.1_KPN62159.1:0.0325433737,GCA_900109955.1_SEW10514.1:0.0592287650)100:0.051212)100:0.048125,GCA_900177545.1_SMH29374.1:0.1750460469)99:0.086748,GCA_900107355.1_SDY25958.1:0.2215076682)89:0.035053,(GCA_000152725.1_EAQ01813.1:0.1372266690,GCA_900172385.1_SLN49174.1:0.1289238242)100:0.105936)74:0.047146)37:0.031151,(((((((GCA_000153305.1_EAR50427.1:0.1499493807,GCA_900172355.1_SLN41334.1:0.0721295724)100:0.069347,((GCA_000740785.1_KFI27191.1:0.2354261199,(GCA_000223375.1_AEM41655.1:0.0000020693,GCA_001399515.1_ALJ81767.1:0.0000026323)100:0.280204)87:0.056703,GCA_900114485.1_SFL01058.1:0.1749173712)86:0.055537)85:0.013727,(((GCA_000442315.1_EPX86635.1:0.1578506229,GCA_000600335.2_EYD77798.1:0.0770305749)100:0.123868,(GCA_000836695.1_KIQ69874.1:0.0458303657,GCA_900141735.1_SHJ20400.1:0.1190692151)100:0.085308)100:0.052145,GCA_000600975.2_EYD71299.1:0.1612082792)100:0.067737)87:0.016314,(((GCA_000155735.2_AGI72882.1:0.0971564577,GCA_001187845.1_AKS46599.1:0.1021362903)99:0.044838,GCA_900172275.1_SLN58420.1:0.0666603494)100:0.064742,GCA_001908835.1_APO86406.1:0.0760974395)99:0.028968)86:0.026387,(GCA_000161835.1_EET48827.1:0.1055529879,((((GCA_000299875.1_EKE73316.1:0.0570039628,GCA_900114135.1_SFJ04292.1:0.1038184631)100:0.081618,(GCA_900109555.1_SEK70553.1:0.0000024383,GCA_900172305.1_SLN44789.1:0.0000024383)100:0.049399)100:0.076864,GCA_900172375.1_SLN30562.1:0.1553541171)100:0.061894,GCA_001305615.1_ALG89891.1:0.2231275451)82:0.053728)20:0.022939)56:0.050231,GCA_900142295.1_SIN88681.1:0.1626833494)22:0.007617,(GCA_900099935.1_SDI26066.1:0.1836167111,(GCA_900112335.1_SFB75840.1:0.0528421297,GCA_900188335.1_SNS80756.1:0.0520184407)98:0.019867)100:0.168292)54:0.038023)81:0.053003)99:0.081090,GCA_000442275.2_EPX79934.1:0.2242734827)100:0.132415,(((GCA_900106695.1_SDW32412.1:0.0349936342,GCA_900113695.1_SFI74810.1:0.0397715038)100:0.202952,(GCA_900111545.1_SES94264.1:0.0000024383,GCA_900143155.1_SHN51811.1:0.0000024383)100:0.137442)100:0.089498,GCA_900107585.1_SEA21575.1:0.1731266398)95:0.103236)100:0.294921)99:0.202642)100:0.142168)98:0.063797)100:0.111319)100:0.237630);
