# Supplementary material for: Assessing the accuracy of phylogenetic rooting methods on prokaryotic gene families
Source: PLoS One. 2020 May 15;15(5):e0232950. doi: 10.1371/journal.pone.0232950 (PMC7228096; doi:10.1371/journal.pone.0232950)
Supplement: S2 Dataset — (ZIP) [file pone.0232950.s003.zip › EmpiricalDataset/GeneTrees_IQTree/000249.aln.treefile]

(GCA_000006905.1_AAK23974.1:0.1146962540,GCA_000092285.1_ADG09920.1:0.1064511707,((GCA_000017265.1_ACG78371.1:0.1965196753,GCA_001425915.1_KQW72024.1:0.2052188629)100:0.172478,((GCA_000175215.2_ADU13019.1:0.2836424216,GCA_000204015.1_EGF90310.1:0.1803719008)100:0.196455,((GCA_000144605.1_ADL01932.1:0.2713097615,GCA_002205555.1_ASD25556.1:0.2145858819)100:0.230245,(((GCA_000013025.1_ABI78739.1:0.0627536369,GCA_000685315.1_KCZ99208.1:0.1122395643)100:0.322718,GCA_000023785.1_ACT59092.1:0.4170809189)100:0.277024,(((((((((((((((((((((GCA_000007125.1_AAL52263.1:0.0045510749,GCA_000157815.1_EEY00255.1:0.0000027107)100:0.077279,(GCA_000017405.1_ABS15056.1:0.0110147382,GCA_000585655.1_EXL05779.1:0.0088172056)100:0.072951)100:0.073860,(GCA_000022725.1_ACS50958.1:0.1365256595,GCA_000341385.1_AGF75635.1:0.1061107700)100:0.603349)74:0.061010,GCA_001558695.1_KXF77771.1:0.1355857520)64:0.053032,(GCA_900104355.1_SDN83162.1:0.0993795957,GCA_900113985.1_SFI94065.1:0.0811011471)100:0.156530)78:0.078148,((((((GCA_000016285.1_ACM36916.1:0.1572332802,(GCA_000092045.1_ABC90619.1:0.0756867133,GCA_000769405.1_KPN27558.1:0.0642285741)100:0.069797)78:0.028236,((GCA_000722615.1_KEQ04052.1:0.0000026635,GCA_000722625.1_KEQ04938.1:0.0000029622)100:0.127780,(GCA_000731295.1_CDN53763.1:0.0036758028,GCA_000731315.1_CDN47670.1:0.0000026271)100:0.138662)98:0.072342)74:0.006980,GCA_000092025.1_AAK87476.2:0.1090658207)95:0.041797,(GCA_000325745.1_AGA65103.1:0.4241755761,GCA_000496595.1_AHA27682.1:0.5360025358)100:0.302014)98:0.040410,(GCA_001578105.1_AMM84080.1:0.1154250272,GCA_002043005.1_AQZ52591.1:0.1149293391)100:0.295119)69:0.025948,((((GCA_000017145.1_ABR60018.1:0.1114003753,(GCA_000018545.1_ACP25154.1:0.0634581725,GCA_002288525.1_ASY62835.1:0.1095339992)3:0.023237)100:0.033794,GCA_000697965.2_ANK72309.1:0.1074725058)100:0.073724,(GCA_001687365.1_OBZ94088.1:0.0891637240,GCA_001885585.1_OJF89947.1:0.1003812727)100:0.086549)100:0.081166,(GCA_001267455.1_KOC73260.1:0.0414557422,GCA_001652565.1_ANH03983.1:0.0211119660)100:0.139512)97:0.051188)100:0.165383)75:0.071263,(((GCA_000817775.1_KIF44086.1:0.3214013401,GCA_002238045.1_OXT00223.1:0.2297957064)100:0.129552,GCA_001293565.1_KPB01501.1:0.2583605214)100:0.122389,(GCA_000154705.2_EDQ33329.1:0.1070387117,GCA_001703635.1_OCW58862.1:0.1450317638)100:0.267164)72:0.076628)25:0.024899,((GCA_000014245.1_ABG63197.1:0.1592815148,(((GCA_000585625.1_EXL08809.1:0.2002578305,((GCA_001510895.1_KUM27876.1:0.0647272472,GCA_001618845.1_AMY00819.1:0.0840801346)100:0.105224,GCA_002075885.1_OQM76779.1:0.1919686958)70:0.066067)70:0.035121,(GCA_001424795.1_KQU75813.1:0.0700711272,GCA_001605015.1_AMS42268.1:0.0589833147)100:0.112421)100:0.061455,GCA_900113935.1_SFI80691.1:0.2075701958)100:0.097041)100:0.077251,(GCA_000300335.1_EKF16975.1:0.0931905220,GCA_000300515.1_EKF41007.1:0.1025322195)100:0.119027)100:0.129238)98:0.053345,GCA_001720135.1_ODN69266.1:0.2957273418)58:0.038445,((((((GCA_000148725.1_EFO29767.1:0.1632355515,(GCA_000158095.1_EEE45779.1:0.0479754585,GCA_001403915.1_CTQ42199.1:0.0912089251)100:0.062423)100:0.115915,((GCA_001188555.1_KND16374.1:0.0038486827,GCA_002249885.1_OXS50850.1:0.0000029622)100:0.190313,GCA_000192745.1_ADZ70623.1:0.2677194566)100:0.091912)100:0.125071,(GCA_001907205.1_OKL43466.1:0.1943810157,(GCA_900110875.1_SER34280.1:0.0556245657,GCA_900114245.1_SFK85583.1:0.0589359332)100:0.199831)100:0.129622)96:0.062437,(GCA_900105595.1_SDU12423.1:0.4022167421,GCA_002088295.1_ORE95387.1:0.4317260725)95:0.071031)93:0.068730,((GCA_000179775.1_EFL90380.1:0.4908424266,(GCA_900115225.1_SFO22750.1:0.1589039900,GCA_900215505.1_SNY93643.1:0.0842601497)100:0.344516)86:0.091056,((GCA_000230555.1_AEQ51493.1:0.0742056362,GCA_900100665.1_SDG65072.1:0.1282929486)100:0.264080,(GCA_000743575.1_KFL30801.1:0.1613406672,GCA_000970435.1_KKB83837.1:0.1755330433)100:0.180438)100:0.166096)59:0.067291)87:0.033223,((GCA_900148505.1_SHO60541.1:0.4892030176,((GCA_000153465.1_EAS50064.1:0.2773125282,(GCA_000153705.1_EAU40551.1:0.2026122319,GCA_900176465.1_SMC37666.1:0.2509124996)100:0.197838)94:0.058805,((GCA_000800175.1_KHJ56349.1:0.0302235104,GCA_900141975.1_SHJ48158.1:0.0207159906)100:0.302603,GCA_900104035.1_SDO83925.1:0.4276501750)99:0.107652)99:0.062851)71:0.051087,GCA_900102695.1_SCZ45486.1:0.4168133645)61:0.043358)45:0.040383)57:0.047944,((GCA_001720135.1_ODN69267.1:0.3536359296,GCA_900129325.1_SHG05067.1:0.3320844839)58:0.105415,GCA_900104485.1_SDB11854.1:0.3673531205)51:0.068346)95:0.094995,((((((GCA_001741865.1_AOO82774.1:0.1178241660,GCA_900102525.1_SDH37169.1:0.1259188533)100:0.206266,(GCA_001271345.1_ALA19227.1:0.0256921404,GCA_001887265.1_APF37681.1:0.0185001622)100:0.325014)97:0.050501,GCA_001676615.1_OCC05569.1:0.4036322650)88:0.045024,(((((((((((GCA_000011365.1_BAC50013.1:0.0884943032,GCA_000661935.1_AHY50309.1:0.0790863860)100:0.137163,GCA_000013885.1_ABE62605.1:0.1446793037)100:0.049400,GCA_000012725.1_ABA05037.1:0.3624753907)100:0.065293,GCA_000935205.1_KIZ38859.1:0.1590540515)100:0.032210,(GCA_000195775.1_CAE28286.1:0.1285023590,(GCA_001618955.1_KZD24484.1:0.2102030346,GCA_900108575.1_SEI04834.1:0.0545831449)100:0.103133)100:0.036446)100:0.069775,(((GCA_000218565.1_AEI06482.1:0.0000029622,GCA_000218585.1_AEI02906.1:0.0000029622)100:0.097985,GCA_000314735.2_EKS28117.1:0.0922177396)100:0.065700,GCA_000336555.1_EKS40362.1:0.1860772391)91:0.062487)100:0.138954,(GCA_001579845.1_AMN41872.1:0.2160308426,GCA_002119765.1_ARQ01792.1:0.2012078375)99:0.070655)95:0.057806,GCA_001426945.1_KQZ01171.1:0.2696189401)87:0.050189,GCA_002355335.1_BAT60353.1:0.2798411342)100:0.111937,((GCA_000010525.1_BAF87737.1:0.2708281575,GCA_000017645.1_ABS69625.1:0.2730895618)100:0.073576,(GCA_000092925.1_ADH89184.1:0.1774690628,GCA_900100155.1_SCW40640.1:0.1891274158)100:0.259391)100:0.159263)94:0.048436,(GCA_001402875.1_ALK09336.1:0.0000025981,GCA_001459775.1_CUU41999.1:0.0000025122)100:0.535204)90:0.046373)88:0.052484,((GCA_000019945.1_ACB82849.1:0.1613680611,GCA_000022085.1_ACL62136.1:0.1732190899)100:0.226251,(GCA_001017175.1_KLK90714.1:0.0803536282,GCA_900102135.1_SCX84449.1:0.0761656907)100:0.244598)100:0.088106)98:0.095944,((GCA_000019845.1_ACB96274.1:0.2595741913,(GCA_000021745.1_ACK49558.1:0.2253933134,GCA_900114285.1_SFK29682.1:0.2102284764)100:0.072543)100:0.118684,((GCA_000304315.1_CCJ05519.1:0.2144683910,((GCA_001644125.1_OAI24595.1:0.0969334760,GCA_001675455.1_OBS54292.1:0.0648801924)100:0.109121,GCA_002117405.1_ARN79728.1:0.2579267028)99:0.074551)100:0.171050,(GCA_900104955.1_SEC07876.1:0.2628021656,GCA_900187365.1_SNB70758.1:0.3287405507)83:0.068855)100:0.092985)100:0.139134)100:0.152353)76:0.042793,(((GCA_000017565.1_ABS64637.1:0.3288347181,GCA_000739695.1_GAK43991.1:0.3873821031)70:0.075906,GCA_000689395.1_CDO61216.1:0.3992488552)97:0.097505,GCA_000496075.1_ESR23548.1:0.3657736466)97:0.102223)73:0.075590,(GCA_000143145.1_ADJ23077.1:0.4007405656,(GCA_000503895.1_AHB48585.1:0.2445195189,(GCA_000981545.1_CPR20438.1:0.0108786336,GCA_900104305.1_SDP15117.1:0.0046700941)100:0.312034)90:0.064304)93:0.114339)41:0.026025,GCA_001305515.1_KPL51012.1:0.4262516196)49:0.058248,((((GCA_000828475.1_BAQ17281.1:0.1428877853,GCA_001723285.1_ODR98940.1:0.0826132144)100:0.140472,GCA_001708935.1_ODA68745.1:0.2746079143)100:0.259145,GCA_900172325.1_SLN77215.1:0.5304884555)51:0.054305,(GCA_000166055.1_ADP70831.1:0.0799237531,GCA_000636015.1_KAI94868.1:0.0629081881)100:0.410084)69:0.137355)85:0.082704,GCA_900167455.1_SKA39777.1:0.5460066575)100:0.078992,GCA_900199215.1_SNT73720.1:0.5877989437)93:0.077718,(((((((GCA_000009985.1_BAE51325.1:0.1735644153,(GCA_000294655.1_CCG41063.1:0.0780901659,GCA_900108475.1_SEH26111.1:0.0521368116)100:0.180571)70:0.087577,GCA_000513295.1_CDK98262.1:0.3255039309)100:0.142477,(((GCA_001611975.1_AMW35225.1:0.3204283130,GCA_900100455.1_SDG95995.1:0.5500028222)100:0.151929,(GCA_900101965.1_SDD65925.1:0.4491276881,(GCA_000013085.1_ABC22570.1:0.3065966711,GCA_000284415.2_CCG06750.1:0.3919927294)100:0.165169)100:0.091854)98:0.023812,GCA_900156605.1_SIS41382.1:0.4530878094)100:0.100874)52:0.029699,((GCA_000226315.1_AEP09158.1:0.0039912458,GCA_000348745.1_AGH97565.1:0.0102105467)100:0.507540,(GCA_001192655.1_GAO97871.1:0.4745974476,GCA_002117145.1_ARN84692.1:0.5334362118)100:0.267840)96:0.138751)61:0.081684,((((((GCA_000010725.1_BAI72085.1:0.1709766859,GCA_000632475.2_AIB13583.1:0.0952677568)100:0.208448,(GCA_000016185.1_ACI98457.1:0.1999231189,(GCA_002251795.1_OYQ33657.1:0.2603702636,GCA_000730165.2_ASG22725.1:0.2844641166)94:0.034316)100:0.084512)100:0.071406,(GCA_000576635.1_EWY36994.1:0.1344488644,GCA_000936425.1_KJB93985.1:0.1373240503)100:0.179815)99:0.081902,(GCA_000767795.1_KGM31333.1:0.0339545333,GCA_002195995.1_OWJ57056.1:0.0014857793)100:0.507210)99:0.076647,(GCA_000264455.2_AFK53378.1:0.0000026283,GCA_001601315.1_KYO57648.1:0.0272168091)100:0.636301)25:0.033617,((GCA_000299935.1_EKE75608.1:0.1529296598,GCA_001618175.1_KZD07971.1:0.1199753195)100:0.237554,(GCA_000963705.1_KJV08918.1:0.1300907181,GCA_002251735.1_OYQ18612.1:0.1113589744)100:0.455861)95:0.091538)35:0.041050)75:0.042089,(((((GCA_900177295.1_SMF14151.1:0.0000029622,GCA_900188055.1_SNR49817.1:0.0000029622)100:0.445984,GCA_900100655.1_SDF73285.1:0.5676563472)95:0.068775,(GCA_000982415.1_KKJ77572.1:0.0026724127,GCA_001026905.1_KLN61437.1:0.0674782973)100:0.468037)98:0.136588,((GCA_900101935.1_SDD56004.1:0.4595866828,((((((((((((((GCA_000011965.2_AAV95587.1:0.2099636316,(GCA_900111875.1_SFA75809.1:0.0690444408,GCA_900116005.1_SFR03714.1:0.1815395347)100:0.110546)100:0.046370,GCA_900129685.1_SHG41793.1:0.1893072148)98:0.044789,((GCA_000814025.1_KIC51111.1:0.0660259557,GCA_001969365.1_APX10623.1:0.0953732236)99:0.084474,(GCA_000161835.1_EET47652.1:0.1803061118,((GCA_000155735.2_AGI71224.1:0.1324516606,GCA_001187845.1_AKS46542.1:0.0796317540)100:0.086061,GCA_900172275.1_SLN59048.1:0.1758897288)100:0.097240)100:0.054373)99:0.050039)96:0.058752,((((GCA_000376545.2_ANP40784.1:0.0961439688,(GCA_000511385.1_AHD09260.1:0.0953945287,(GCA_001258055.1_CRL13400.1:0.0000029622,GCA_900113345.1_SFH50685.1:0.0000029622)100:0.067215)100:0.038096)91:0.028267,GCA_900102795.1_SCZ55766.1:0.1544480210)93:0.042487,GCA_001678945.1_ANP35336.1:0.1001713061)95:0.051999,((GCA_900116455.1_SFU16500.1:0.1882038573,(GCA_001458175.1_CUH53801.1:0.1084411397,GCA_900114415.1_SFK67939.1:0.1120509846)100:0.086160)93:0.018272,((GCA_900109035.1_SEI98556.1:0.1374347170,GCA_900172225.1_SLN45609.1:0.1119655820)97:0.062747,GCA_900156525.1_SIT84664.1:0.4040071385)95:0.067331)61:0.017744)81:0.015667)74:0.009427,((GCA_000152605.1_EAP83910.1:0.1610430790,(GCA_000014045.1_ABG32098.1:0.0183178601,GCA_000154785.2_AEI93996.1:0.0077442756)100:0.232501)82:0.015564,((GCA_000172095.1_EDQ04391.1:0.1423037872,GCA_000622405.1_KIN66746.1:0.2260838560)95:0.044767,GCA_002210095.1_OWU77242.1:0.2041416093)94:0.020916)94:0.039822)94:0.029529,(GCA_001890925.1_OJI91851.1:0.1447545501,(GCA_000299875.1_EKE72824.1:0.1248294069,(GCA_900109555.1_SEK17582.1:0.0000021516,GCA_900172305.1_SLN20095.1:0.0000020671)100:0.150459)100:0.101551)96:0.036628)99:0.036014,(GCA_001205715.1_KNG95368.1:0.1717281587,GCA_000647975.1_KAJ54565.1:0.2077617420)99:0.025586)100:0.079044,GCA_000812665.2_AML52320.1:0.2846673797)100:0.068069,(GCA_001403795.1_CTQ48411.1:0.1881040087,GCA_900109285.1_SEL72467.1:0.1061489167)100:0.210255)98:0.051516,(GCA_000738435.1_AII87369.1:0.3240977749,(GCA_000765015.1_KGK78398.1:0.0103977176,GCA_900141945.1_SHJ20068.1:0.0007871427)100:0.260420)96:0.062324)98:0.036549,((((((GCA_000590925.1_AHM02718.1:0.2483238583,((GCA_001548075.1_BAQ70103.1:0.0000029490,GCA_001633165.1_ANB34052.1:0.0117406469)100:0.242496,GCA_900142295.1_SIN96610.1:0.2987462673)100:0.057595)99:0.033467,(GCA_900099935.1_SDJ43768.1:0.1186562515,(GCA_900112335.1_SFC57290.1:0.0775846113,GCA_900188335.1_SNS81917.1:0.0693422526)100:0.040839)100:0.137017)100:0.076548,(GCA_900102905.1_SDK40198.1:0.2521513885,(GCA_000203895.1_ABL70516.1:0.0819282376,GCA_000444995.1_AGT09736.1:0.2093638641)100:0.286892)94:0.058491)91:0.052608,((((((((GCA_000152625.1_EAP75331.1:0.1472961325,(GCA_001247715.1_KNX41749.1:0.1840308693,GCA_900110425.1_SEO25682.1:0.1872828268)85:0.055793)46:0.028143,(((GCA_001046955.1_AKO96505.1:0.0036307429,GCA_900109145.1_SEI84631.1:0.0000029622)100:0.109046,GCA_001458375.1_CUH76685.1:0.1369400749)100:0.039622,(GCA_001482405.1_KUF11485.1:0.2055285817,GCA_900115815.1_SFQ26853.1:0.2304423907)99:0.063964)54:0.034629)55:0.018229,((GCA_900110775.1_SEQ65892.1:0.1644687099,(GCA_001458355.1_CUH62396.1:0.1427730096,GCA_900100005.1_SDJ21097.1:0.1585506155)90:0.041832)88:0.032865,(((GCA_000203975.3_KID10733.1:0.0568988982,GCA_000511355.1_AHD00633.1:0.0504164553)100:0.121494,(GCA_900172295.1_SLN36730.1:0.1933383794,GCA_900107355.1_SDY50064.1:0.3437532822)93:0.057830)69:0.008275,(GCA_900172385.1_SLN29280.1:0.1547203392,(GCA_900142085.1_SHI81709.1:0.1783838621,(GCA_900095785.1_SCM67987.1:0.0041765278,GCA_900115865.1_SFQ53368.1:0.0033639192)100:0.208398)99:0.048567)59:0.028801)93:0.046661)74:0.029298)73:0.029638,(((((((GCA_000153725.1_EAU43548.1:0.0914666224,(GCA_001969385.1_APX25255.1:0.0000029622,GCA_900112435.1_SFD06893.1:0.0000029622)100:0.068311)79:0.021685,((GCA_001975705.1_APZ54229.1:0.0532325511,GCA_900100085.1_SDI85997.1:0.2313835952)87:0.045462,GCA_900102075.1_SDE96196.1:0.0968749689)40:0.032201)74:0.062671,GCA_000442255.1_EPX78759.1:0.1016067838)35:0.037330,GCA_900107235.1_SDX97113.1:0.2012108307)38:0.033538,(GCA_002115725.1_OSQ59719.1:0.1597673390,GCA_002115805.1_OSQ48613.1:0.0296034626)100:0.116520)39:0.043864,(((GCA_001687105.1_ANT61204.1:0.0646903481,GCA_900116195.1_SFT26805.1:0.0466493191)100:0.055253,(GCA_900188035.1_SNR27035.1:0.1307943955,GCA_001038505.1_KMK66788.1:0.1734104555)100:0.079052)100:0.036452,((GCA_000169415.1_EBA05940.1:0.1768841519,((((GCA_002211155.1_OWV63184.1:0.0037793809,GCA_002211205.1_OWV64531.1:0.0000029622)100:0.003725,(GCA_002211225.1_OWV49780.1:0.0000029622,GCA_900101505.1_SDC30958.1:0.0000029622)97:0.000003)100:0.108751,GCA_900184945.1_SMX50474.1:0.1614434352)90:0.064121,(GCA_002237555.1_ASP22329.1:0.0265479570,GCA_900188425.1_SNS54550.1:0.0443685129)100:0.087558)91:0.031395)100:0.058443,GCA_000521865.1_ETX28766.1:0.2861969389)92:0.025760)90:0.012245)37:0.026643,GCA_000152725.1_EAQ01167.1:0.2752904514)87:0.024783)93:0.034711,((GCA_000740775.1_KFI33958.1:0.0316445714,GCA_000740795.1_KFI32133.1:0.0272012120)100:0.226452,GCA_000018145.1_ABV93605.1:0.2458375266)96:0.098321)89:0.031586,((GCA_000442275.2_EPX79985.1:0.0404044382,GCA_900111945.1_SFR53587.1:0.0503397115)100:0.259093,(GCA_001404155.1_CRK74140.1:0.0000029622,GCA_900114125.1_SFJ27174.1:0.0000029622)100:0.358768)97:0.098284)92:0.051984,(((((GCA_000152805.1_EAQ10443.1:0.1168636450,GCA_900177545.1_SMH31208.1:0.2760485810)100:0.087054,(GCA_001307765.1_KPN63357.1:0.1301234378,GCA_900109955.1_SEW00897.1:0.1657651916)100:0.091011)98:0.055393,(GCA_000671395.1_KCV83450.1:0.2014894428,(GCA_900114135.1_SFJ24945.1:0.1589261159,GCA_900172375.1_SLN57790.1:0.2981077606)100:0.073742)93:0.064508)86:0.031156,((GCA_001305615.1_ALG90529.1:0.1967357211,GCA_900184935.1_SMX42282.1:0.1053706894)96:0.045173,GCA_900172235.1_SLN42079.1:0.1696564968)90:0.045874)81:0.013276,GCA_001620265.1_AMY69551.1:0.1989433020)89:0.021707)91:0.016064,((GCA_900172355.1_SLN55147.1:0.1954280047,GCA_000153305.1_EAR49559.1:0.2691239349)100:0.102047,(((((GCA_000442315.1_EPX87201.1:0.2768003620,GCA_000600335.2_EYD77049.1:0.1523005617)100:0.104237,(GCA_000836695.1_KIQ68892.1:0.2073627052,GCA_900141735.1_SHI89856.1:0.3439698903)100:0.211439)98:0.059424,GCA_001908835.1_APO86970.1:0.2367649605)67:0.057590,(GCA_000223375.1_AEM40700.1:0.0000029622,GCA_001399515.1_ALJ80869.1:0.0000029622)100:0.289720)30:0.035818,(GCA_000600975.2_EYD71628.1:0.2013865805,GCA_900114485.1_SFL01824.1:0.4382200396)29:0.063549)63:0.046038)93:0.026882)89:0.025330)84:0.037532,(GCA_900115595.1_SFP24577.1:0.2529536211,(GCA_900184815.1_SMX22402.1:0.2776056725,(((GCA_900110115.1_SEM79573.1:0.0238833648,GCA_900141995.1_SHI47478.1:0.0004503305)100:0.181366,(GCA_900113405.1_SFH23525.1:0.0000022021,GCA_900172315.1_SLN58462.1:0.0000024580)100:0.336479)100:0.120907,GCA_000299575.1_EKE43541.1:0.4907976968)100:0.144976)99:0.059295)96:0.095424)85:0.023418,((((GCA_000012905.2_ABA77942.1:0.1421612712,GCA_900106675.1_SDX19031.1:0.1648071381)77:0.039995,(GCA_900110025.1_SEM88416.1:0.1297070480,GCA_900110135.1_SEN91484.1:0.2749431882)96:0.059412)86:0.037068,(GCA_900156815.1_SIS65991.1:0.2831418848,((GCA_000021865.1_ADE85195.1:0.2068338231,GCA_000740785.1_KFI30947.1:0.1509098284)100:0.090686,(GCA_000714535.1_KEO56288.1:0.1131371204,GCA_000715505.1_KEP70790.1:0.1875582030)100:0.074203)100:0.155148)87:0.074360)85:0.042142,(GCA_001517585.1_CUX81160.1:0.3234039446,GCA_900107025.1_SDW13967.1:0.3088582557)99:0.089171)96:0.044774)90:0.018117)96:0.074262,GCA_001981245.1_APX90725.1:0.3790860393)41:0.084615,(GCA_900111545.1_SET00187.1:0.0000029622,GCA_900143155.1_SHN50486.1:0.0000029622)100:0.294219)100:0.079625,((GCA_900106695.1_SDW37633.1:0.2411192349,GCA_900113695.1_SFI65680.1:0.2219440742)100:0.114131,GCA_900107585.1_SDZ76050.1:0.3053570716)100:0.115317)100:0.388101)74:0.066944,(GCA_000300235.2_AJD52019.1:0.1213877315,GCA_000300275.1_EKF07419.1:0.1238671221)100:0.553823)96:0.063833)93:0.047110,((GCA_000968135.1_CCQ73509.1:0.2993212382,(GCA_001746755.1_OEJ65943.1:0.4559621841,GCA_900093605.1_SCA54924.1:0.3275069960)99:0.127625)100:0.262820,(((GCA_000319385.1_AFX99165.1:0.0497666365,GCA_000510265.1_AHC73766.1:0.1079035691)100:0.358159,GCA_900102465.1_SDF16553.1:0.0659289755)100:0.374143,GCA_000024465.1_ADE38655.1:0.7438906935)100:0.166095)89:0.064317)82:0.052970)85:0.050744,((((((((((((GCA_000011685.1_AAW61498.1:0.0693779448,GCA_000234355.2_EHH69152.1:0.1396572776)100:0.095201,(GCA_000723565.1_CDG34221.1:0.0591148866,GCA_002003665.1_OOL18431.1:0.0354737584)100:0.292678)100:0.177455,((GCA_000724025.1_CDG39959.1:0.0000029622,GCA_001547995.1_BAT19158.1:0.0038489978)100:0.232649,((GCA_001787335.1_AOX17292.1:0.0139572619,GCA_001787355.1_AOX20169.1:0.0053136162)100:0.147256,GCA_002005465.1_AQS86868.1:0.2904437260)71:0.056539)72:0.048992)71:0.064890,GCA_000617865.1_GAJ27950.1:0.2218943599)97:0.051147,GCA_000963885.1_GAN54198.1:0.2756514940)100:0.101017,((GCA_002005445.1_AQS83407.1:0.2956944325,GCA_002173735.1_ARW48090.1:0.2409431348)100:0.079239,(GCA_000021325.1_ACI50233.1:0.2468809394,((GCA_000182745.1_BAK84942.1:0.0636002112,GCA_000208635.2_EGG75850.1:0.0499613824)100:0.058711,GCA_000964505.1_GAO00707.1:0.0321809381)100:0.270989)100:0.136551)66:0.060580)94:0.079255,((GCA_000231445.2_EHD13169.1:0.0000029622,GCA_002153535.1_OUI78521.1:0.0000029622)87:0.000003,GCA_000231445.2_EHD13171.1:0.4115337956)98:0.662607)99:0.113404,(((GCA_000014285.2_ABI62150.1:0.0079843967,GCA_000576085.2_AHJ63057.1:0.0069385981)100:0.367518,GCA_000964365.1_GAN76917.1:0.4386956751)90:0.052993,((GCA_000164635.1_EFH10590.1:0.2575423490,GCA_900141905.1_SHI92784.1:0.2485086647)71:0.059128,(GCA_900101615.1_SDC38585.1:0.0000022374,GCA_900104205.1_SDB70512.1:0.0000024020)100:0.361085)100:0.131993)100:0.079447)99:0.079378,(GCA_000306035.1_EKN00759.1:0.1275708174,GCA_000964385.1_GAN78900.1:0.1566092560)100:0.351620)93:0.058752,(GCA_000016725.1_ABQ30175.1:0.0000029622,GCA_000202835.1_BAJ80277.1:0.0076720932)100:0.406198)100:0.335077,GCA_000742835.1_AIK95780.1:0.8233692121)67:0.060883,(((GCA_000815465.1_KIE05076.1:0.5709356779,((((GCA_000008385.1_AAW71052.1:0.1482142267,GCA_000953315.1_CDR78425.1:0.0834416198)100:0.298730,((GCA_000011945.1_AAV86703.1:0.0033961248,GCA_000024505.1_ACZ49174.1:0.0000029622)100:0.558157,((GCA_000026005.1_CAH58182.1:0.1371890785,GCA_000964755.1_KJV66059.1:0.1631672283)100:0.157003,GCA_000964795.1_KJV68934.1:0.3626665706)100:0.175238)100:0.259183)100:0.209486,(GCA_000022525.1_ACT69521.1:0.4957012473,GCA_000632985.1_AHX11488.1:0.3595737982)100:1.047939)100:0.195954,(((GCA_000010205.1_BAG39886.1:0.0779680659,GCA_000964595.1_KJV57098.1:0.1517658193)100:0.129159,GCA_000964595.1_KJV57086.1:0.2095744129)100:0.512619,(GCA_000012385.1_ABE04160.1:0.1935141939,GCA_000195735.1_CAA15209.1:0.1032159537)100:0.366764)100:0.364690)99:0.129930)79:0.070448,(GCA_000219355.1_AEI88706.1:0.7337460949,(GCA_000153525.1_EAS84353.1:0.2509294486,GCA_000155895.1_EDZ60871.1:0.2295365754)100:0.940535)84:0.134180)95:0.161552,((((GCA_000014865.1_ABK43591.1:0.3537260771,GCA_002109495.1_OSM02389.1:0.3759722573)100:0.519398,GCA_001982645.1_ONG40699.1:0.6955702202)99:0.234188,((((((((((((((((GCA_000011345.1_BAC09104.1:0.0346192952,GCA_000505665.1_AHB88204.1:0.0000023967)100:0.368309,GCA_000018105.1_ABW27084.1:0.2763033712)98:0.100910,((GCA_000317105.1_AFY81770.1:0.2634684051,GCA_001276715.1_KOR36845.1:0.1698058915)97:0.082139,((((((GCA_000017845.1_ACB50278.1:0.0449713020,(GCA_000167195.1_EAM48715.1:0.0000026573,GCA_000235665.2_EHJ10496.1:0.0036978414)100:0.054654)100:0.074487,GCA_000025125.1_ADB95486.1:0.4559692068)100:0.139522,GCA_000021825.1_ACK70260.1:0.1717174283)100:0.047119,(GCA_000317025.1_AFY77434.1:0.0148024859,GCA_001904635.1_OKH20146.1:0.0000023226)100:0.114327)98:0.074143,((((GCA_000317575.1_AFZ35531.1:0.0166884079,GCA_002355455.1_BAU63343.1:0.0153693291)100:0.138085,(GCA_002368355.1_BAZ44524.1:0.2315942767,GCA_000332055.1_ELS01657.1:0.2364910136)99:0.075941)96:0.025548,(GCA_001904615.1_OKH19592.1:0.2941200766,(GCA_000332035.1_ELR96506.1:0.2851486851,(GCA_000317675.1_AFZ53692.1:0.2316434307,((GCA_001548095.1_BAQ59869.1:0.1235550566,GCA_001548115.1_BAQ65880.1:0.0696273916)100:0.089461,GCA_001747005.1_OEJ78246.1:0.3023384886)100:0.032397)100:0.217791)100:0.033460)95:0.051484)84:0.038434,(GCA_000317615.1_AFZ50752.1:0.1101657474,GCA_000317635.1_AFZ45901.1:0.1247724555)100:0.229960)81:0.014514)81:0.035363,(((GCA_000297435.1_CCI32079.1:0.0066853556,GCA_000312205.1_CCI09604.1:0.0083672132)100:0.262544,(GCA_000284135.1_BAL28399.1:0.0702175647,GCA_000478825.2_AIE74413.1:0.0833494110)100:0.394059)86:0.051180,GCA_000473895.1_ERN40744.1:0.4071003306)78:0.020010)80:0.025082)31:0.026522)51:0.033619,GCA_002142475.1_BAS59110.1:0.3146315307)29:0.025802,GCA_000317495.1_AFZ11203.1:0.1791003716)20:0.022722,(((((((GCA_000020025.1_ACC82413.1:0.1102943978,(((((GCA_000169135.1_EAW46096.1:0.0123990865,GCA_002218065.1_GAX35770.1:0.0144327103)100:0.077895,GCA_000316575.1_AFY33769.1:0.0525116367)94:0.033990,(GCA_000204075.1_ABA21346.1:0.0311195888,GCA_002367975.1_BAY16580.1:0.0683773677)89:0.018266)98:0.027609,(GCA_000317535.1_AFZ25817.1:0.0971185965,(((((((GCA_000175835.1_EFA68725.1:0.0000029622,GCA_001432185.1_KRH97482.1:0.0000029622)100:0.031034,GCA_000175855.1_EFA71730.1:0.0180790441)98:0.006455,GCA_002368135.1_BAZ89548.1:0.0098273200)100:0.174294,GCA_002368075.1_BAZ82985.1:0.0272181773)100:0.028585,(GCA_000312705.1_AFW94986.1:0.0347998679,GCA_002368115.1_BAZ86514.1:0.0267252146)100:0.078990)95:0.016443,GCA_000196515.1_ADI64597.1:0.0690635501)91:0.018624,GCA_000317695.1_AFZ57144.1:0.0665595898)100:0.185198)63:0.019814)95:0.026085,GCA_001298445.1_ALF55902.1:0.1015663079)63:0.018648)62:0.013057,((GCA_002368055.1_BAZ72431.1:0.0000029622,GCA_002368295.1_BAY97061.1:0.0000029622)100:0.003433,GCA_002368275.1_BAY93515.1:0.0103594257)100:0.089825)99:0.037259,((GCA_000231365.2_EHC08906.1:0.0038227881,GCA_001904645.1_OKH14277.1:0.0152220535)100:0.033852,((GCA_000934435.1_KIY14808.1:0.0000029622,GCA_001990805.1_ONN62345.1:0.0000029622)100:0.026888,GCA_001275395.1_KOP27040.1:0.0191365911)100:0.025312)100:0.089887)97:0.032259,((((GCA_000346485.2_KYC37896.1:0.0300877499,GCA_000760695.2_KIE07207.1:0.0413222811)100:0.151650,GCA_000828085.2_KIJ80260.1:0.1085097290)100:0.064733,((GCA_001456025.1_KST68171.1:0.0000029622,GCA_001456025.1_KST68834.1:0.0000029622)100:0.251970,(GCA_000350105.1_CCH66975.1:0.0000020868,GCA_000350125.1_CCH64843.1:0.0922144556)100:0.419196)94:0.044759)46:0.037403,GCA_000317435.1_AFZ00775.1:0.3442876250)95:0.049771)78:0.055283,GCA_000316665.1_AFY53975.1:0.2332475775)100:0.089030,(GCA_000317125.1_AFY87023.1:0.1907706025,(GCA_000317555.1_AFZ31868.1:0.0113170174,GCA_001904655.1_OKH21391.1:0.0296184404)100:0.193021)99:0.068943)82:0.012297,((GCA_000155555.1_EDX75297.1:0.1476765118,GCA_000317515.1_AFZ19430.1:0.1484678379)98:0.041572,(GCA_000211815.1_EGJ35234.1:0.0111067623,GCA_001942495.1_OLT59746.1:0.0150834041)100:0.227899)100:0.082851)26:0.027779)21:0.019917,GCA_000317145.1_AFY95978.1:0.3640007458)12:0.016081,(GCA_000952155.1_KJH73243.1:0.2892055077,GCA_001904725.1_OKH36374.1:0.2658678877)14:0.036119)65:0.010612,(GCA_000317045.1_AFY65363.1:0.2407244476,GCA_000775285.1_KGF73362.1:0.2918838306)94:0.046766)72:0.011588,((GCA_000014265.1_ABG52612.1:0.0632620598,GCA_002260545.1_OZH53776.1:0.0418309090)100:0.212530,((((GCA_000176895.2_CCE20403.1:0.0000026214,GCA_000307915.1_EKD10493.1:0.0036815595)100:0.168062,(GCA_000478195.2_ERT07569.1:0.0675747301,GCA_000972705.2_KKD37745.1:0.0603958920)100:0.120653)100:0.054872,(GCA_000710505.1_KEI66411.1:0.0205918877,GCA_900009265.1_CUR11149.1:0.0185134776)100:0.261799)99:0.059087,(GCA_000180455.1_CBN57811.1:0.0713337460,((GCA_000214075.2_EGK89584.1:0.0313747695,GCA_000317475.1_AFZ04800.1:0.0153721059)99:0.015198,GCA_002412335.1_PCN52531.1:0.0626175047)100:0.161440)100:0.112548)90:0.035000)99:0.038172)92:0.059505,((GCA_001746915.1_OEJ73107.1:0.2944394831,(GCA_000012525.1_ABB56481.1:0.3248910854,((GCA_000155635.1_EDY37520.1:0.1675872483,GCA_000316515.1_AFY28590.1:0.3273693813)100:0.119021,(GCA_001182765.1_CRY92867.1:0.2415389666,(GCA_000760175.1_KGG12055.1:0.4782390630,GCA_000011465.1_CAE19647.1:0.9968759732)100:0.192561)100:0.121692)100:0.434703)100:0.183228)90:0.021885,(GCA_000817775.1_KIF41378.1:0.2415590067,(GCA_001904775.1_OKH50790.1:0.2157246126,GCA_002075285.2_ASC74066.1:0.3333679308)100:0.100536)100:0.122917)99:0.077702)99:0.116776,((GCA_000317065.1_AFY70617.1:0.3307565090,GCA_001870225.1_APB33852.1:0.5692962978)79:0.041001,GCA_000332215.1_ELS32714.1:0.2991203697)99:0.102410)98:0.149310,(GCA_000011385.1_BAC88657.1:0.3429856272,GCA_000484535.1_AGY60712.1:0.2502998131)100:0.459493)100:0.369108,GCA_001765415.1_AOR37983.1:0.9664451118)99:0.178017,((GCA_001637395.1_OAB59808.1:1.3889517085,GCA_001990805.1_ONN61904.1:1.8374806777)100:0.389206,GCA_900104485.1_SDB58838.1:2.1925002241)99:0.608856)14:0.073773,GCA_000315795.1_EKV27482.1:1.7926722853)99:0.174601)99:0.165720,(GCA_000388175.3_ETZ04856.1:0.2935496903,GCA_000469665.2_ETZ07287.1:0.1656827648)100:1.203241)90:0.051151)95:0.200739)87:0.092863)93:0.064462)94:0.052373,(((GCA_000014745.1_ABI66198.1:0.1598369319,GCA_900103475.1_SDM02802.1:0.2496804260)100:0.195767,GCA_000152745.1_EAP91356.1:0.3295475809)100:0.256216,GCA_000152825.2_ADM08298.1:0.6856761200)66:0.077612)66:0.062369,(((((((GCA_000013005.1_ABC62214.1:0.1925705207,(GCA_000715015.1_KEO90244.1:0.3051361535,((GCA_001663175.1_ANK11915.1:0.1561594388,GCA_001677335.1_OBV11293.1:0.1036412389)100:0.220553,GCA_001586395.2_KZB95885.1:0.4385091770)6:0.061416)7:0.032421)6:0.028661,GCA_900128895.1_SIN66136.1:0.3369815704)99:0.119401,(GCA_000013325.1_ABD25295.1:0.2428675911,(GCA_001304795.1_ALG60590.1:0.0000029622,GCA_001306275.1_KPM14526.1:0.0000023403)100:0.358507)51:0.061372)76:0.022106,((GCA_000235975.2_EHJ62192.1:0.2054343962,(GCA_000091125.1_BAI96104.1:0.0239044195,GCA_000147835.3_AEG47944.1:0.0452420052)100:0.327608)99:0.122159,(GCA_001008165.2_AKH42544.1:0.3392768130,GCA_001281485.1_ALE17312.1:0.2508613245)100:0.094863)77:0.026096)99:0.090642,((((GCA_000016765.1_ABQ67005.1:0.0887979184,(GCA_002355275.1_ATE65410.1:0.0000029622,GCA_002367875.1_PCE40625.1:0.0000029622)100:0.083891)100:0.234873,(GCA_000175255.2_AEH62171.1:0.1780563547,GCA_000218875.1_AEI37194.1:0.1258880345)100:0.479568)74:0.094204,(GCA_001028705.1_AKM10205.1:0.1894108580,GCA_001661675.2_ARU15069.1:0.2465187543)100:0.108906)77:0.086639,GCA_002218195.1_ASK89751.1:0.4647167880)51:0.032316)20:0.015721,((GCA_000013985.1_ABF52443.1:0.1191699998,GCA_001610975.1_AMU95456.1:0.1368840792)100:0.252190,((GCA_001295965.1_KPF76676.1:0.0000029622,GCA_001713435.1_AOG02492.1:0.0039621104)100:0.381690,GCA_002251755.1_OYQ30023.1:0.7390417339)16:0.072808)67:0.074938)91:0.082452,(GCA_000342165.1_EMD83944.1:0.3404777132,GCA_002211145.1_OWV32791.1:0.4593480526)100:0.276448)100:0.174474)100:0.175665)100:0.145577)100:0.111117)100:0.109441)100:0.256176);
