# Supplementary material for: Assessing the accuracy of phylogenetic rooting methods on prokaryotic gene families
Source: PLoS One. 2020 May 15;15(5):e0232950. doi: 10.1371/journal.pone.0232950 (PMC7228096; doi:10.1371/journal.pone.0232950)
Supplement: S2 Dataset — (ZIP) [file pone.0232950.s003.zip › EmpiricalDataset/GeneTrees_IQTree/000250.aln.treefile]

(GCA_000006905.1_AAK24407.1:0.0373202710,GCA_000092285.1_ADG11217.1:0.0146424300,((GCA_000017265.1_ACG77740.1:0.0776081592,GCA_001425915.1_KQW71383.1:0.1052399708)100:0.055388,(((GCA_000144605.1_ADL01153.1:0.1241712311,GCA_002205555.1_ASD28110.1:0.0501708575)100:0.184486,(GCA_000175215.2_ADU14804.1:0.1611465326,GCA_000204015.1_EGF89832.1:0.2255494948)100:0.073579)100:0.056285,(((GCA_000013025.1_ABI76519.1:0.0180888528,GCA_000685315.1_KCZ99912.1:0.0174308638)100:0.183779,GCA_000023785.1_ACT59661.1:0.2679237948)100:0.093168,(((GCA_000014745.1_ABI65994.1:0.0771646351,GCA_900103475.1_SDM77370.1:0.1164179678)100:0.049389,GCA_000152745.1_EAP88969.1:0.2020345353)100:0.126165,(((((((((((((((((((GCA_000007125.1_AAL52249.1:0.0000022826,GCA_000157815.1_EEY00270.1:0.0000027256)100:0.022769,(GCA_000017405.1_ABS14995.1:0.0050104040,GCA_000585655.1_EXL05766.1:0.0000024344)100:0.023261)100:0.030422,GCA_001558695.1_KXF77279.1:0.0693712524)100:0.039155,(GCA_900104355.1_SDN80986.1:0.0646682440,GCA_900113985.1_SFI93164.1:0.0711962810)100:0.047350)98:0.019298,(GCA_000022725.1_ACS50991.1:0.0452947699,GCA_000341385.1_AGF75667.1:0.0509615718)100:0.143737)26:0.006194,((((GCA_000016285.1_ACM36277.1:0.0342959110,((((((GCA_000017145.1_ABR59801.1:0.0388282233,(GCA_000018545.1_ACP24886.1:0.0194854135,GCA_002288525.1_ASY62438.1:0.0327748658)79:0.008074)100:0.042641,GCA_000697965.2_ANK74728.1:0.0044433382)100:0.020813,(GCA_001687365.1_OBZ96319.1:0.0242679302,GCA_001885585.1_OJG00265.1:0.0278218273)100:0.033308)96:0.009218,((GCA_000722615.1_KEQ06795.1:0.0000029653,GCA_000722625.1_KEQ08638.1:0.0000022005)100:0.041770,((GCA_000731295.1_CDN53588.1:0.0000025235,GCA_000731315.1_CDN47447.1:0.0050569504)100:0.032711,(GCA_000092045.1_ABC90653.1:0.0307544093,GCA_000769405.1_KPN24550.1:0.0131723833)100:0.037140)93:0.022612)100:0.026534)85:0.015235,(GCA_001267455.1_KOC77560.1:0.0149277764,GCA_001652565.1_ANH06634.1:0.0281874634)100:0.045299)89:0.013917,GCA_000092025.1_AAK87115.2:0.0628802584)91:0.019494)96:0.025060,(GCA_001578105.1_AMM86655.1:0.0328426905,GCA_002043005.1_AQZ51766.1:0.0341072717)100:0.146238)96:0.027589,(GCA_000154705.2_EDQ34045.1:0.0356180633,GCA_001703635.1_OCW56702.1:0.0468367397)100:0.057184)100:0.032298,(GCA_000325745.1_AGA64969.1:0.2408005213,GCA_000496595.1_AHA27990.1:0.4231965274)100:0.256968)92:0.040969)93:0.026524,GCA_000585625.1_EXL09025.1:0.0570150995)86:0.026950,(GCA_002075885.1_OQM76583.1:0.0827944421,(((GCA_001424795.1_KQU75777.1:0.0278820501,GCA_001605015.1_AMS42219.1:0.0172209372)100:0.037989,(GCA_001510895.1_KUM28438.1:0.0510877041,GCA_001618845.1_AMY00779.1:0.0399106947)100:0.030165)100:0.015162,GCA_900113935.1_SFI70325.1:0.0799534855)100:0.014647)100:0.028160)93:0.027481,((GCA_000014245.1_ABG63115.1:0.0928592176,(GCA_000300335.1_EKF17293.1:0.0511385400,GCA_000300515.1_EKF42713.1:0.0626234166)100:0.032007)100:0.047434,((GCA_000817775.1_KIF43688.1:0.1065258189,GCA_002238045.1_OXS99211.1:0.1241744912)95:0.047238,GCA_001293565.1_KPB01670.1:0.1691565943)85:0.031819)78:0.017014)81:0.021040,((GCA_000153465.1_EAS51040.1:0.1152223291,(GCA_000153705.1_EAU42579.1:0.0890339833,GCA_900176465.1_SMC53475.1:0.0457165923)100:0.054464)100:0.037379,((GCA_000800175.1_KHJ56414.1:0.0038231825,GCA_900141975.1_SHJ45962.1:0.0091998199)100:0.118615,GCA_900104035.1_SDO78273.1:0.1224199108)100:0.053423)48:0.016288)90:0.025919,GCA_000179775.1_EFL90281.1:0.3005892756)87:0.023568,GCA_900102695.1_SCZ30711.1:0.2352042442)99:0.080622,(((((((GCA_000148725.1_EFO29353.1:0.0502757750,(GCA_000192745.1_ADZ71030.1:0.0476029481,(GCA_001188555.1_KND20611.1:0.0052972048,GCA_002249885.1_OXS51582.1:0.0000025424)100:0.063565)100:0.047442)82:0.025137,GCA_000158095.1_EEE47831.1:0.0472667187)81:0.018279,GCA_001403915.1_CTQ45654.1:0.0590640985)91:0.029944,(GCA_001907205.1_OKL42862.1:0.0676258834,(GCA_900110875.1_SER60686.1:0.0188226860,GCA_900114245.1_SFL08085.1:0.0202835343)100:0.072342)100:0.050214)100:0.052125,GCA_900105595.1_SDU19182.1:0.1151852055)100:0.052104,((GCA_900115225.1_SFO29662.1:0.0663768579,GCA_900215505.1_SNY93895.1:0.0678203084)100:0.226215,((GCA_000230555.1_AEQ51608.1:0.0415790907,GCA_900100665.1_SDG78525.1:0.0276943082)100:0.111430,(GCA_000743575.1_KFL32466.1:0.1512682136,GCA_000970435.1_KKB82861.1:0.0822345776)100:0.199839)100:0.093321)94:0.048909)93:0.021829,GCA_001720135.1_ODN71738.1:0.1712051944)97:0.021429)99:0.076792,(((((((((GCA_000010525.1_BAF88845.1:0.0629452931,GCA_000017645.1_ABS69152.1:0.1184959140)100:0.097656,(GCA_001741865.1_AOO82101.1:0.0377071123,GCA_900102525.1_SDF25729.1:0.0424307640)100:0.092148)100:0.034346,(((GCA_001017175.1_KLK91452.1:0.0325093643,GCA_900102135.1_SCX85752.1:0.0265204903)100:0.070085,GCA_001676615.1_OCC01138.1:0.1230871993)100:0.028020,((GCA_000143145.1_ADJ22464.1:0.1258944122,GCA_000503895.1_AHB49383.1:0.1320115724)100:0.036604,(GCA_000981545.1_CPR15461.1:0.0000025407,GCA_900104305.1_SDO64708.1:0.0000024505)100:0.157946)100:0.127784)99:0.022212)95:0.014406,((GCA_000019945.1_ACB81413.1:0.0636053185,GCA_000022085.1_ACL58243.1:0.1190444643)100:0.053818,(GCA_001271345.1_ALA19259.1:0.0141188495,GCA_001887265.1_APF37715.1:0.0061414877)100:0.098879)98:0.032685)84:0.016375,(GCA_000092925.1_ADH88840.1:0.0436766407,(GCA_900100155.1_SCW96149.1:0.0555353527,(GCA_000019845.1_ACB95501.1:0.1079278079,(GCA_000021745.1_ACK49708.1:0.0800909000,GCA_900114285.1_SFK09740.1:0.0708065491)100:0.029851)100:0.153158)100:0.142386)100:0.085083)46:0.010441,(((GCA_001402875.1_ALK09529.1:0.0000022826,GCA_001459775.1_CUU42192.1:0.0000022729)100:0.146928,GCA_002355335.1_BAT60267.1:0.2252673536)85:0.054806,GCA_900104955.1_SEB66231.1:0.2318987935)82:0.062769)73:0.017672,GCA_001305515.1_KPL50886.1:0.2080694814)55:0.011616,((((((((GCA_000011365.1_BAC50352.1:0.0792525636,GCA_000661935.1_AHY49993.1:0.0238340936)100:0.152436,GCA_000935205.1_KIZ39192.1:0.1107085814)94:0.011443,GCA_000935205.1_KIZ44177.1:0.0562984399)86:0.034316,((GCA_001618955.1_KZD23548.1:0.0221228690,GCA_900108575.1_SEI22270.1:0.0381024965)100:0.111386,(((GCA_000218565.1_AEI06913.1:0.0000024098,GCA_000218585.1_AEI03336.1:0.0000027671)100:0.076327,GCA_000314735.2_EKS27899.1:0.0951336954)100:0.044147,GCA_000336555.1_EKS38805.1:0.0871092851)100:0.061017)93:0.035136)73:0.016063,GCA_000195775.1_CAE28545.1:0.1340646083)85:0.009893,(GCA_000012725.1_ABA05256.1:0.0826531804,GCA_000013885.1_ABE63063.1:0.0582345286)100:0.076554)100:0.059994,((GCA_001426945.1_KQZ02511.1:0.2041106348,GCA_001579845.1_AMN42423.1:0.2003137857)82:0.035230,GCA_002119765.1_ARQ01774.1:0.1815723183)99:0.034078)69:0.027703,(GCA_900129325.1_SHG47303.1:0.2217137644,GCA_900104485.1_SDB12020.1:0.1813088472)98:0.050290)82:0.023845)92:0.038003,(((GCA_000304315.1_CCJ09009.1:0.0821011457,GCA_002117405.1_ARN82639.1:0.1493720374)98:0.029879,(GCA_001644125.1_OAI28732.1:0.0247001630,GCA_001675455.1_OBS51727.1:0.0443868192)100:0.067071)100:0.062230,GCA_900187365.1_SNB76179.1:0.1210865262)100:0.084814)70:0.012023)92:0.053630,(GCA_000496075.1_ESR23436.1:0.2067572061,((((((((((((((((GCA_000011965.2_AAV96088.1:0.0618605867,(((((GCA_000203975.3_KID08177.1:0.0158140652,(GCA_000511355.1_AHD01374.1:0.0113735605,GCA_900102795.1_SCZ63824.1:0.0781762106)95:0.018571)95:0.012242,GCA_000511385.1_AHD10252.1:0.0181689922)95:0.009696,(GCA_001258055.1_CRL13727.1:0.0000022826,GCA_900113345.1_SFG02798.1:0.0000022826)100:0.010462)100:0.019808,(GCA_000376545.2_ANP41060.1:0.0346357367,GCA_001678945.1_ANP38412.1:0.0247894413)100:0.014841)100:0.027363,GCA_900172225.1_SLN33425.1:0.0263440572)100:0.011396)96:0.011018,((GCA_900109035.1_SEI78812.1:0.0554987775,(GCA_002210095.1_OWU77952.1:0.0809001585,GCA_900116455.1_SFU07078.1:0.0926485174)100:0.021356)99:0.009997,(GCA_000814025.1_KIC48446.1:0.0238120761,GCA_001969365.1_APX11817.1:0.0312635340)100:0.068439)99:0.025837)97:0.016265,(((GCA_000765015.1_KGK78802.1:0.0000024241,GCA_900141945.1_SHI61934.1:0.0048847240)100:0.134610,GCA_900142085.1_SHJ64416.1:0.0928670387)99:0.009276,((GCA_000014045.1_ABG32832.1:0.0228172940,GCA_000154785.2_AEI94518.1:0.0171557520)100:0.034331,((GCA_000152605.1_EAP84689.1:0.0569142029,GCA_000622405.1_KIN69192.1:0.0679792678)100:0.016072,GCA_000172095.1_EDQ05309.1:0.0792404541)99:0.024857)100:0.062399)100:0.019844)100:0.038361,(GCA_001205715.1_KNG95091.1:0.1202933357,(GCA_000161835.1_EET47586.1:0.1015481341,GCA_900107355.1_SDY47473.1:0.1052943790)98:0.035447)67:0.014201)52:0.005735,(GCA_900129685.1_SHH75128.1:0.0469580043,(GCA_900114415.1_SFK49371.1:0.0711530320,GCA_001458175.1_CUH52932.1:0.1626453789)98:0.048326)77:0.024779)63:0.005780,(GCA_001458355.1_CUH66991.1:0.0580637733,(GCA_900095785.1_SCM68542.1:0.0000020149,GCA_900115865.1_SFQ26821.1:0.0000022826)100:0.133015)98:0.040331)68:0.007482,(GCA_900110775.1_SEQ37732.1:0.0721225300,(GCA_000152625.1_EAP76686.1:0.0754327108,GCA_900172295.1_SLN39470.1:0.0761978568)100:0.032250)99:0.018553)98:0.033920,GCA_900100005.1_SDI15867.1:0.0670698228)86:0.013970,(((((GCA_001046955.1_AKO96285.1:0.0025761236,GCA_900109145.1_SEI92963.1:0.0000023585)100:0.098890,(GCA_900111875.1_SFA80216.1:0.0715237833,GCA_900116005.1_SFQ94929.1:0.0548955892)100:0.038104)91:0.016801,(((((((GCA_001247715.1_KNX41242.1:0.0896963990,GCA_900107235.1_SDX96881.1:0.0735059535)95:0.021606,(((GCA_000169415.1_EBA05533.1:0.0361085128,GCA_001458375.1_CUH76644.1:0.0512106711)100:0.024159,((((GCA_002211155.1_OWV63197.1:0.0025464521,GCA_002211205.1_OWV64544.1:0.0025292107)99:0.002529,(GCA_002211225.1_OWV49793.1:0.0000022826,GCA_900101505.1_SDC30396.1:0.0000026960)99:0.000003)99:0.028461,GCA_900184945.1_SMX50507.1:0.0735585244)100:0.011218,(GCA_002237555.1_ASP22346.1:0.0078733363,GCA_900188425.1_SNS54153.1:0.0255061229)100:0.042326)100:0.026368)84:0.019114,GCA_001482405.1_KUF11473.1:0.0580791097)97:0.015637)96:0.020450,GCA_900102075.1_SDF10478.1:0.0632149428)28:0.010172,((GCA_000153725.1_EAU45554.1:0.0273926735,(GCA_001969385.1_APX24040.1:0.0000022826,GCA_900112435.1_SFB92853.1:0.0000022826)100:0.046046)100:0.021284,GCA_001975705.1_APZ53883.1:0.0157561464)100:0.025323)42:0.006072,GCA_000442255.1_EPX82221.1:0.0571563350)95:0.020261,(GCA_900115815.1_SFQ55977.1:0.0973022984,GCA_000521865.1_ETX29236.1:0.1318826595)90:0.031911)87:0.016715,((((GCA_001687105.1_ANT61161.1:0.0115324276,GCA_900116195.1_SFT23259.1:0.0283451525)100:0.038656,GCA_900100085.1_SDJ19641.1:0.0767725626)100:0.022433,((GCA_001038505.1_KMK67864.1:0.0380960526,GCA_900188035.1_SNR26725.1:0.0984977957)100:0.050034,GCA_900172385.1_SLN49889.1:0.1142598575)54:0.018894)50:0.015501,(GCA_002115725.1_OSQ60755.1:0.0298487633,GCA_002115805.1_OSQ51205.1:0.0189742151)100:0.052193)57:0.011311)74:0.023118)79:0.031235,((((GCA_000647975.1_KAJ55727.1:0.0557133408,GCA_000671395.1_KCV83131.1:0.0600463965)88:0.013012,GCA_900184935.1_SMX33939.1:0.0878790418)86:0.011045,(GCA_000812665.2_AML53247.1:0.1471053365,GCA_001890925.1_OJI91783.1:0.1086270715)99:0.045708)75:0.014849,((GCA_900172235.1_SLN27598.1:0.0622435324,((GCA_000021865.1_ADE84606.1:0.0819251556,(GCA_000714535.1_KEO51306.1:0.0341514415,GCA_000715505.1_KEP68358.1:0.0498677095)100:0.048319)94:0.015467,GCA_000740785.1_KFI28236.1:0.1956133298)99:0.040337)89:0.019453,((GCA_000299875.1_EKE73181.1:0.0574597951,GCA_900114135.1_SFK00895.1:0.0931241295)99:0.016515,(GCA_900172375.1_SLN35093.1:0.0795238397,(GCA_900109555.1_SEK63044.1:0.0000022826,GCA_900172305.1_SLN40746.1:0.0000022826)100:0.111088)100:0.022174)100:0.064643)82:0.017164)64:0.011426)53:0.007493,(((GCA_001307765.1_KPN61949.1:0.0199059471,GCA_900109955.1_SEW20183.1:0.0777639963)100:0.039497,GCA_900177545.1_SMH31688.1:0.1313800428)88:0.018942,((GCA_000152805.1_EAQ12038.1:0.0699785598,GCA_000152725.1_EAQ02961.1:0.0815530104)99:0.019254,GCA_900110425.1_SEO33976.1:0.0973124065)91:0.053769)69:0.013202)93:0.027109)95:0.011127,(((((((((GCA_000152725.1_EAQ01036.1:0.0498047606,(GCA_000836695.1_KIQ68568.1:0.1269991462,GCA_900142295.1_SIN86307.1:0.1024529428)96:0.022748)97:0.032183,GCA_000590925.1_AHM05587.1:0.1356044853)97:0.027071,((((GCA_000155735.2_AGI72607.1:0.0662593663,GCA_001187845.1_AKS45691.1:0.0327436511)100:0.058793,GCA_900172275.1_SLN19614.1:0.0363009284)100:0.032960,GCA_001908835.1_APO86348.1:0.0689468647)100:0.030637,GCA_900114485.1_SFK73175.1:0.0886314513)99:0.036672)99:0.050096,((GCA_000018145.1_ABV92949.1:0.0599596808,(GCA_001403795.1_CTQ51352.1:0.0993738409,GCA_900109285.1_SEL33657.1:0.0720942712)100:0.106682)92:0.028091,(((GCA_001404155.1_CRK74584.1:0.0000022826,GCA_900114125.1_SFJ17413.1:0.0000021129)100:0.093681,(GCA_900111945.1_SFR43947.1:0.0496771322,GCA_000442275.2_EPX81276.1:0.1625235750)100:0.077055)100:0.017320,GCA_000738435.1_AII86612.1:0.1705086444)89:0.009195)100:0.033992)96:0.022177,((GCA_900141735.1_SHI61117.1:0.0838415978,GCA_000600975.2_EYD71251.1:0.1217592466)98:0.024456,((GCA_000223375.1_AEM41046.1:0.0000024945,GCA_001399515.1_ALJ81192.1:0.0000022504)100:0.103690,((GCA_000442315.1_EPX87174.1:0.1533014700,GCA_000600335.2_EYD77154.1:0.0970970060)100:0.094703,GCA_900156525.1_SIT76571.1:0.2408428597)97:0.028764)92:0.020940)83:0.011204)98:0.025918,((GCA_900115595.1_SFP06448.1:0.0665815824,(GCA_900110115.1_SEN86988.1:0.0045492393,GCA_900141995.1_SHJ37628.1:0.0058038776)100:0.104314)100:0.038208,((GCA_000153305.1_EAR52621.1:0.0581957873,GCA_000299575.1_EKE45490.1:0.1418896490)92:0.018258,(GCA_900172355.1_SLN40227.1:0.1331420385,(GCA_900113405.1_SFG54895.1:0.0000020380,GCA_900172315.1_SLN22921.1:0.0000029389)100:0.131726)92:0.036558)92:0.027236)98:0.014120)99:0.013347,(GCA_001548075.1_BAQ70049.1:0.0000027633,GCA_001633165.1_ANB36131.1:0.0026451031)100:0.108563)35:0.012567,(GCA_001305615.1_ALG89854.1:0.0699253157,(GCA_001981245.1_APX91172.1:0.0715541411,GCA_900184815.1_SMX24793.1:0.1245216487)98:0.029157)21:0.019004)20:0.007860,(GCA_900099935.1_SDL87517.1:0.0643784657,(GCA_900112335.1_SFC05887.1:0.0491705608,GCA_900188335.1_SNS72550.1:0.0632825853)99:0.017058)100:0.051432)49:0.011562)86:0.032314,(GCA_001517585.1_CUX83342.1:0.1245965933,GCA_900106675.1_SDW38734.1:0.1180728088)97:0.033933)61:0.015449,GCA_900102905.1_SDK34251.1:0.1664605316)61:0.019600,(GCA_900156815.1_SIT24179.1:0.0973858176,(GCA_900107025.1_SDW53099.1:0.0947278145,(GCA_000740775.1_KFI31567.1:0.0218503971,GCA_000740795.1_KFI31486.1:0.0415210095)100:0.098949)96:0.031272)90:0.018962)33:0.013148,((GCA_000012905.2_ABA78136.1:0.0604129333,(GCA_900110025.1_SEM93831.1:0.1081900599,GCA_900110135.1_SEN08018.1:0.1918849368)83:0.020335)84:0.039390,GCA_001620265.1_AMY68479.1:0.1018847024)73:0.020156)59:0.018456,(GCA_000203895.1_ABL70023.1:0.0601294222,GCA_000444995.1_AGT07955.1:0.0900639635)100:0.074323)100:0.130808,(((GCA_900106695.1_SDW26246.1:0.1069870052,GCA_900113695.1_SFI28980.1:0.1113268754)100:0.088033,(GCA_900111545.1_SET21534.1:0.0000022837,GCA_900143155.1_SHN57461.1:0.0000020727)100:0.107459)65:0.017918,GCA_900107585.1_SEA29965.1:0.2004739175)98:0.039331)100:0.195328)4:0.028570)53:0.025113,(((GCA_000828475.1_BAQ17647.1:0.0534219263,GCA_001723285.1_ODR98700.1:0.0517525587)100:0.062779,GCA_001708935.1_ODA68386.1:0.1880162021)100:0.048050,(GCA_900148505.1_SHO67057.1:0.1511269470,GCA_002088295.1_ORE95890.1:0.3118368295)100:0.098926)79:0.028920)67:0.075584,(GCA_000017565.1_ABS64451.1:0.2488860548,((GCA_000739695.1_GAK44183.1:0.2073289256,GCA_000689395.1_CDO61419.1:0.3639685009)98:0.042810,(GCA_900167455.1_SJZ44357.1:0.2969168540,((((GCA_000009985.1_BAE50388.1:0.0571329359,(GCA_000294655.1_CCG40990.1:0.0195081586,GCA_900108475.1_SEH38795.1:0.0252005950)100:0.058544)100:0.100447,GCA_000513295.1_CDK99734.1:0.1682404501)100:0.167141,(((((GCA_000013085.1_ABC23970.1:0.0901509710,GCA_000284415.2_CCG06664.1:0.1630431514)100:0.143021,GCA_900101965.1_SDE63452.1:0.1202562288)98:0.074849,((GCA_000315795.1_EKV32678.1:0.1318001340,(GCA_001611975.1_AMW35307.1:0.1789266308,GCA_900156605.1_SIS97237.1:0.1295867655)100:0.089102)97:0.045312,GCA_900100455.1_SDG40051.1:0.2430905558)89:0.045681)90:0.045054,((GCA_000300235.2_AJD51915.1:0.0827782606,GCA_000300275.1_EKF07729.1:0.0395207980)100:0.187906,GCA_900093605.1_SCA56967.1:0.2224378512)97:0.110051)63:0.044092,(GCA_000968135.1_CCQ72500.1:0.2671071118,GCA_001746755.1_OEJ66804.1:0.2879889361)100:0.107338)83:0.051693)99:0.081484,((((((GCA_000010725.1_BAI73808.1:0.0502441722,GCA_000632475.2_AIB14012.1:0.0442454393)100:0.083330,((GCA_000576635.1_EWY41887.1:0.0646644220,GCA_000936425.1_KJB91495.1:0.0378834557)100:0.100489,((GCA_000016185.1_ACI97480.1:0.1130991470,(GCA_000225995.2_EGY02365.1:0.0000022826,GCA_000730165.2_ASG21874.1:0.0000022826)100:0.107524)89:0.038017,GCA_002251795.1_OYQ33727.1:0.1508286844)100:0.102290)99:0.061314)100:0.075708,((GCA_000767795.1_KGM33293.1:0.0228835006,GCA_002195995.1_OWJ65257.1:0.0117064821)100:0.191403,(GCA_000226315.1_AEP09377.1:0.0000020931,GCA_000348745.1_AGH97832.1:0.0137167818)100:0.434430)80:0.066888)74:0.038784,((((((((((GCA_000011685.1_AAW62113.1:0.0659352329,GCA_000234355.2_EHH68429.1:0.0591877493)100:0.044070,((GCA_000723565.1_CDG33936.1:0.0108283211,GCA_002003665.1_OOL19648.1:0.0221999668)100:0.111540,GCA_000963885.1_GAN53390.1:0.1091875532)22:0.021334)22:0.034140,(((GCA_000617865.1_GAJ28298.1:0.1234569441,GCA_002005465.1_AQS87317.1:0.0725008725)94:0.045553,(GCA_001787335.1_AOX16901.1:0.0055338622,GCA_001787355.1_AOX19806.1:0.0000025347)100:0.079301)52:0.015111,(GCA_000724025.1_CDG39379.1:0.0000022056,GCA_001547995.1_BAT19458.1:0.0027128890)100:0.128961)100:0.036555)100:0.129708,(GCA_000021325.1_ACI53099.1:0.1077825191,(GCA_000182745.1_BAK82934.1:0.0169429673,(GCA_000208635.2_EGG74643.1:0.0132863738,GCA_000964505.1_GAN99944.1:0.0359678571)100:0.014897)100:0.112218)100:0.049892)99:0.040679,(GCA_000306035.1_EKN00858.1:0.0475847680,GCA_000964385.1_GAN81775.1:0.0629924035)100:0.183368)55:0.012539,(GCA_002173735.1_ARW47369.1:0.1316915309,GCA_002005445.1_AQS84513.1:0.2163360981)97:0.059288)59:0.047576,(GCA_000231445.2_EHD14498.1:0.0000022396,GCA_002153535.1_OUI78818.1:0.0054469203)100:0.298128)99:0.060144,(GCA_000014285.2_ABI61851.1:0.0028749029,GCA_000576085.2_AHJ62783.1:0.0027309146)100:0.139717)97:0.045679,(((GCA_000016725.1_ABQ30089.1:0.0088618280,GCA_000202835.1_BAJ80388.1:0.0020978744)100:0.188813,GCA_000964365.1_GAN77816.1:0.2253370981)98:0.031044,((GCA_000164635.1_EFH10553.1:0.0967277492,GCA_900141905.1_SHJ33512.1:0.1675394194)100:0.065846,(GCA_900101615.1_SDC52428.1:0.0146023351,GCA_900104205.1_SDB43606.1:0.0000026541)100:0.117644)100:0.118673)89:0.033472)100:0.156803,(GCA_002251735.1_OYQ18979.1:0.3555575608,(((((((GCA_000012385.1_ABE05216.1:0.0970728026,GCA_000195735.1_CAA14619.1:0.1579218025)100:0.265366,(GCA_000010205.1_BAG39824.1:0.0525474421,GCA_000964595.1_KJV57232.1:0.1394238187)100:0.616537)93:0.163618,((GCA_000022525.1_ACT69095.1:0.2464857126,GCA_000632985.1_AHX11059.1:0.2784635703)100:0.720083,(GCA_000388175.3_ETZ04534.1:0.1420496107,GCA_000469665.2_ETZ07727.1:0.2400923873)100:1.922609)91:0.191185)98:0.109487,((GCA_000008385.1_AAW71292.1:0.0503473625,GCA_000953315.1_CDR78488.1:0.0622305072)100:0.433575,((GCA_000011945.1_AAV86479.1:0.0026587309,GCA_000024505.1_ACZ49398.1:0.0000021467)100:0.515624,((GCA_000026005.1_CAH58002.1:0.2407012339,GCA_000964755.1_KJV65881.1:0.1460564903)100:0.198600,GCA_000964795.1_KJV68678.1:0.2818597362)99:0.048481)100:0.156215)100:0.159471)98:0.096296,(GCA_000219355.1_AEI88976.1:0.4789675945,GCA_000815465.1_KIE06159.1:0.2363885329)100:0.166541)99:0.189498,(GCA_000742835.1_AIK96045.1:0.4029917076,(GCA_001192655.1_GAO98125.1:0.3344092206,GCA_002117145.1_ARN85356.1:0.2911089623)100:0.223473)98:0.109346)13:0.015567,(((GCA_000014865.1_ABK43202.1:0.3092658530,GCA_002109495.1_OSM01869.1:0.2241860961)100:0.253199,(((((((((((GCA_000011345.1_BAC09946.1:0.0240568838,GCA_000505665.1_AHB87799.1:0.0000020550)100:0.233621,(GCA_000012525.1_ABB56150.1:0.1227810082,((GCA_000155635.1_EDY38603.1:0.0814307490,(GCA_001182765.1_CRY93383.1:0.0766572065,(GCA_000760175.1_KGG13339.1:0.1855284991,GCA_000011465.1_CAE18507.1:0.3831751594)100:0.140394)71:0.039887)87:0.030941,GCA_000316515.1_AFY29834.1:0.0866130734)100:0.214204)100:0.156056)86:0.042525,GCA_001904775.1_OKH45175.1:0.1673679258)63:0.034346,(GCA_000817775.1_KIF40073.1:0.1552524406,GCA_002075285.2_ASC72812.1:0.1739064659)72:0.035174)90:0.066568,GCA_000332035.1_ELR96526.1:0.2487897404)34:0.040471,((GCA_000317615.1_AFZ51355.1:0.0726967827,GCA_000317635.1_AFZ45375.1:0.0371815664)100:0.175695,((((((GCA_000017845.1_ACB51024.1:0.0236728178,GCA_000167195.1_EAM49755.1:0.0561874391)100:0.064641,GCA_000025125.1_ADB95147.1:0.4427370154)100:0.057606,(((GCA_000021825.1_ACK71957.1:0.1200041175,(GCA_000297435.1_CCI33914.1:0.0116008764,GCA_000312205.1_CCI08256.1:0.0127284660)100:0.178576)96:0.032515,(GCA_000317025.1_AFY77026.1:0.0277378629,GCA_001904635.1_OKH22187.1:0.0079966698)100:0.133972)97:0.037635,(GCA_000284135.1_BAL29481.1:0.0413644601,GCA_000478825.2_AIE75407.1:0.0335680843)100:0.182584)88:0.023387)86:0.033700,((GCA_000317675.1_AFZ55270.1:0.0891142797,(GCA_001548095.1_BAQ60796.1:0.0788761960,GCA_001548115.1_BAQ64149.1:0.0438915381)100:0.069125)100:0.062519,GCA_001747005.1_OEJ78221.1:0.0741600787)100:0.152431)94:0.049363,GCA_001904615.1_OKH13163.1:0.2553597421)94:0.046764,GCA_000473895.1_ERN41619.1:0.2850715299)92:0.049104)99:0.040394)91:0.052496,(((((((((GCA_000014265.1_ABG52885.1:0.0627713566,(GCA_002260545.1_OZH54466.1:0.0129337932,GCA_002260545.1_OZH54467.1:0.0000020534)100:0.039407)100:0.107421,(((GCA_000176895.2_CCE20446.1:0.0000027188,GCA_000307915.1_EKD10541.1:0.0000021834)100:0.146985,((GCA_000317575.1_AFZ37604.1:0.0193118851,GCA_002355455.1_BAU65101.1:0.0140359260)100:0.091970,(GCA_000332055.1_ELS04845.1:0.1170393279,GCA_002368355.1_BAZ45339.1:0.0729756532)100:0.050298)100:0.126524)96:0.038158,((GCA_000478195.2_ERT09619.1:0.0610723730,(GCA_000972705.2_KKD38519.1:0.0000022670,GCA_000972705.2_KMW69975.1:0.0195737417)100:0.074041)100:0.061363,(GCA_000710505.1_KEI66792.1:0.0398392050,GCA_900009265.1_CUR17733.1:0.0170662712)100:0.178631)75:0.029802)72:0.025986)75:0.046706,(GCA_000180455.1_CBN57397.1:0.1548357595,((GCA_000214075.2_EGK83838.1:0.0117140965,GCA_000317475.1_AFZ05715.1:0.0248020278)100:0.055217,GCA_002412335.1_PCN55319.1:0.0946209649)100:0.102563)100:0.091562)63:0.025133,GCA_002142475.1_BAS57540.1:0.2365703840)35:0.005198,(((((((((((((GCA_000020025.1_ACC80927.1:0.0577537138,((((GCA_000196515.1_ADI65697.1:0.0528604953,(((GCA_000175835.1_EFA68425.1:0.0028736382,(GCA_001432185.1_KRH96153.1:0.0000022826,GCA_002368135.1_BAZ91437.1:0.0052295882)66:0.002358)66:0.003880,GCA_000175855.1_EFA73951.1:0.0288414419)100:0.088596,GCA_002368075.1_BAZ80032.1:0.0553701150)100:0.056691)99:0.021913,(GCA_000312705.1_AFW94842.1:0.0211655289,(GCA_000789435.1_KHG39035.1:0.0043201066,GCA_002368115.1_BAZ86500.1:0.0087204588)99:0.004612)100:0.093449)99:0.020085,GCA_000317695.1_AFZ60901.1:0.0535434474)100:0.026155,GCA_000317535.1_AFZ24369.1:0.0902195336)100:0.030236)99:0.017374,(GCA_000169135.1_EAW45667.1:0.0193178374,GCA_002218065.1_GAX37774.1:0.0114010880)100:0.073947)100:0.020761,GCA_000316575.1_AFY35441.1:0.0741132684)99:0.026399,(GCA_000204075.1_ABA23557.1:0.0950631495,((GCA_002368055.1_BAZ73290.1:0.0000024609,GCA_002368295.1_BAY96203.1:0.0000025336)100:0.011092,GCA_002368275.1_BAY93844.1:0.0160496601)100:0.057644)39:0.011369)99:0.016789,(GCA_001298445.1_ALF52511.1:0.0289048164,GCA_002367975.1_BAY17072.1:0.0263099499)100:0.037371)98:0.017467,((GCA_000231365.2_EHC09676.1:0.0053078449,GCA_001904645.1_OKH13066.1:0.0000027763)100:0.042470,((GCA_000934435.1_KIY09338.1:0.0000022826,GCA_001990805.1_ONN59202.1:0.0000022826)100:0.005272,GCA_001275395.1_KOP25957.1:0.0164882723)100:0.016013)100:0.042343)98:0.019633,(((GCA_000346485.2_KYC40681.1:0.0330684154,GCA_000760695.2_KIE10502.1:0.0155842318)100:0.070579,GCA_000828085.2_KIJ83888.1:0.0483465447)100:0.037298,GCA_000317435.1_AFZ02092.1:0.1741035866)97:0.010253)98:0.036926,GCA_000316665.1_AFY55732.1:0.1842849348)98:0.038131,((GCA_001456025.1_KST65558.1:0.0000023495,GCA_001456025.1_KST66054.1:0.0000028617)100:0.134841,(GCA_000350105.1_CCH67966.1:0.0017006584,GCA_000350125.1_CCH65622.1:0.0179073140)100:0.262879)85:0.032723)100:0.115653,(GCA_000317555.1_AFZ32781.1:0.0157887970,GCA_001904655.1_OKH21152.1:0.0115598914)100:0.072178)100:0.035037,(GCA_000317125.1_AFY90544.1:0.1069755829,GCA_000952155.1_KJH70561.1:0.1161558833)74:0.019470)86:0.030751,((GCA_000155555.1_EDX71724.1:0.1574807241,(GCA_000211815.1_EGJ35636.1:0.0098443049,GCA_001942495.1_OLT61487.1:0.0114401804)100:0.076780)100:0.023397,GCA_000317515.1_AFZ21005.1:0.0718830655)100:0.041804)85:0.018817,(GCA_001746915.1_OEJ77189.1:0.0912175395,GCA_000775285.1_KGF73565.1:0.1891238338)99:0.054530)84:0.033977)68:0.028115,GCA_000317495.1_AFZ15297.1:0.1982830668)45:0.024755,GCA_001904725.1_OKH31799.1:0.1570087396)66:0.034471,(GCA_000317045.1_AFY68106.1:0.1809176641,GCA_000317145.1_AFY91757.1:0.2935784291)73:0.038460)26:0.021663,((GCA_000317105.1_AFY82218.1:0.1483590438,GCA_001276715.1_KOR35110.1:0.1911251835)76:0.058668,GCA_000018105.1_ABW25982.1:0.2272191205)88:0.024617)48:0.023239)74:0.058960,(GCA_000317065.1_AFY68703.1:0.2589724209,GCA_000332215.1_ELS30524.1:0.2053784495)100:0.144557)70:0.082817,GCA_001870225.1_APB33440.1:0.4075183401)100:0.107991,(GCA_000011385.1_BAC90283.1:0.1507865438,GCA_000484535.1_AGY58718.1:0.1311539244)100:0.333309)100:0.331251,(GCA_001765415.1_AOR39126.1:0.5268620735,GCA_001637395.1_OAB63197.1:2.9826577690)98:0.204396)100:0.481866)96:0.128212,GCA_001982645.1_ONG39274.1:0.8810587342)98:0.243244)93:0.057399)95:0.094254)68:0.057683)70:0.030992,((((GCA_900102465.1_SDG43113.1:0.0528323452,(GCA_000319385.1_AFX98575.1:0.1042608320,GCA_000510265.1_AHC73456.1:0.1325545204)100:0.503658)100:0.203378,(GCA_000024465.1_ADE38852.1:0.3207294281,(GCA_000264455.2_AFK57562.1:0.0056370069,GCA_001601315.1_KYO49949.1:0.0000021982)100:0.369677)68:0.066038)81:0.043779,(GCA_000299935.1_EKE68968.1:0.0185904105,GCA_001618175.1_KZD08952.1:0.0705295100)100:0.275502)83:0.052762,(GCA_900172325.1_SLN44293.1:0.3362995338,(((((((((((((((GCA_000013005.1_ABC62370.1:0.0644131714,GCA_001281485.1_ALE17244.1:0.0728112139)100:0.022293,(GCA_000715015.1_KEO90331.1:0.0977234815,(GCA_001304795.1_ALG60649.1:0.0000022826,GCA_001306275.1_KPM14586.1:0.0000022826)100:0.069312)95:0.020480)98:0.026560,(GCA_001663175.1_ANK11840.1:0.0883591020,GCA_001677335.1_OBV10386.1:0.0467815823)100:0.064103)99:0.080395,(GCA_001028705.1_AKM10803.1:0.0819147881,GCA_001661675.2_ARU15268.1:0.1306427078)100:0.077965)100:0.173408,GCA_001008165.2_AKH42461.1:0.1390300699)80:0.040569,GCA_000235975.2_EHJ62534.1:0.1201398464)59:0.047471,((GCA_000013985.1_ABF52560.1:0.0696835201,GCA_001610975.1_AMU96198.1:0.0664070310)100:0.089245,GCA_001586395.2_KZB94680.1:0.1329686099)54:0.050334)40:0.031106,((GCA_000013325.1_ABD27267.1:0.1190948512,(GCA_000091125.1_BAI97040.1:0.0117462767,GCA_000147835.3_AEG48270.1:0.0205633677)100:0.092418)54:0.041878,(GCA_001295965.1_KPF76213.1:0.0076506844,GCA_001713435.1_AOG01861.1:0.0000028404)100:0.113081)54:0.029618)45:0.026507,(GCA_002218195.1_ASK87675.1:0.0890590098,GCA_900128895.1_SIN94153.1:0.0361819449)100:0.183952)95:0.057475,((GCA_000016765.1_ABQ66965.1:0.0701944114,(GCA_002355275.1_ATE65035.1:0.0000022826,GCA_002367875.1_PCE44309.1:0.0000022826)100:0.075112)100:0.101165,(GCA_000175255.2_AEH62355.1:0.0328370189,GCA_000218875.1_AEI37371.1:0.0330126719)100:0.330258)56:0.047060)56:0.023304,GCA_000934435.1_KIY12176.1:0.1561078356)98:0.068981,GCA_002251755.1_OYQ35098.1:0.3223369350)100:0.070608,(GCA_000342165.1_EMD82221.1:0.0815419166,GCA_002211145.1_OWV33662.1:0.0732370923)100:0.205236)100:0.139370,GCA_900101935.1_SDE34545.1:0.2183304506)100:0.118199,(GCA_000153525.1_EAS84264.1:0.0238319222,GCA_000155895.1_EDZ60686.1:0.0647926112)100:0.612078)93:0.037933)84:0.052578)35:0.024049)92:0.034013,((GCA_000982415.1_KKJ76642.1:0.0115790294,GCA_001026905.1_KLN60161.1:0.0261825474)100:0.301633,((GCA_900177295.1_SMF48236.1:0.0000022879,GCA_900188055.1_SNR81567.1:0.0000020354)100:0.364991,GCA_900100655.1_SDF81391.1:0.4493342178)80:0.071833)82:0.064044)14:0.008283)85:0.057754)100:0.110280)98:0.028310)99:0.070270)62:0.051605,(GCA_000166055.1_ADP70833.1:0.0079295523,GCA_000636015.1_KAI94870.1:0.0000022587)100:0.377306)98:0.064549,(GCA_000152825.2_ADM08547.1:0.2054648380,GCA_900199215.1_SNT73608.1:0.2068016626)100:0.141714)100:0.080907)100:0.047506)100:0.192754)100:0.076682)100:0.150597);
