# Supplementary material for: Assessing the accuracy of phylogenetic rooting methods on prokaryotic gene families
Source: PLoS One. 2020 May 15;15(5):e0232950. doi: 10.1371/journal.pone.0232950 (PMC7228096; doi:10.1371/journal.pone.0232950)
Supplement: S2 Dataset — (ZIP) [file pone.0232950.s003.zip › EmpiricalDataset/GeneTrees_IQTree/000251.aln.treefile]

(GCA_000006905.1_AAK22481.1:0.0567088940,GCA_000092285.1_ADG09072.1:0.1424156208,(GCA_001425915.1_KQW73040.1:0.2113236348,(GCA_000017265.1_ACG79264.1:0.2272056759,(((((((GCA_002088295.1_ORE96405.1:0.5984758962,GCA_900102695.1_SCZ43569.1:0.6631289713)97:0.180729,(((GCA_000230555.1_AEQ52179.1:0.1973694358,GCA_900100665.1_SDG49923.1:0.1906119894)100:0.216629,(GCA_000743575.1_KFL31952.1:0.2623551679,GCA_000970435.1_KKB86730.1:0.2270836167)100:0.321312)100:0.197454,GCA_900101935.1_SDE69139.1:0.8712574596)97:0.155522)96:0.123396,(((((((((((GCA_000007125.1_AAL53751.1:0.0000023886,GCA_000157815.1_EEY01272.1:0.0000025110)100:0.124076,(GCA_000017405.1_ABS16668.1:0.0094006486,GCA_000585655.1_EXL04761.1:0.0000021010)100:0.111092)100:0.136371,(GCA_001558695.1_KXF78656.1:0.1505694750,(GCA_900104355.1_SDP57207.1:0.1333995449,GCA_900113985.1_SFI59526.1:0.1480006524)100:0.188325)64:0.033349)98:0.177079,(GCA_000017145.1_ABR64234.1:0.6058706575,GCA_000697965.2_ANK76974.1:0.5043468553)100:0.437424)89:0.099466,(((((GCA_000585625.1_EXL03437.1:0.4496736684,GCA_002075885.1_OQM75242.1:0.2401463040)94:0.069579,(GCA_001510895.1_KUM27352.1:0.0999009592,GCA_001618845.1_AMY01771.1:0.0781978122)100:0.076628)94:0.049057,(GCA_001424795.1_KQU66676.1:0.0916405224,GCA_001605015.1_AMS44129.1:0.0604796112)100:0.180727)100:0.172643,(GCA_000014245.1_ABG61556.1:0.3093535206,(GCA_000300335.1_EKF20558.1:0.1435248678,GCA_000300515.1_EKF40923.1:0.1804134859)100:0.154986)100:0.129057)81:0.050066,GCA_900113935.1_SFI32416.1:0.3432441911)100:0.145601)89:0.128375,((GCA_000817775.1_KIF43900.1:0.4567468026,GCA_001293565.1_KPB02505.1:0.4777055389)94:0.184826,GCA_002238045.1_OXT01593.1:0.8390011367)75:0.055196)94:0.118905,GCA_001661675.2_ARU15605.1:0.5794153242)91:0.092222,(GCA_001687365.1_OBZ94802.1:0.4824279437,(GCA_000016285.1_ACM39525.1:0.4858168247,GCA_001687365.1_OBZ95672.1:0.4422136185)100:0.352617)73:0.072309)73:0.115302,GCA_900100155.1_SCW67153.1:0.6734275106)100:0.349869,((GCA_000226315.1_AEP09263.1:0.0107878808,GCA_000348745.1_AGH97714.1:0.0576153074)100:0.819562,((((((((GCA_000011345.1_BAC08769.1:0.0303939638,GCA_000505665.1_AHB88110.1:0.0304626439)100:0.747886,((((GCA_000155635.1_EDY38285.1:0.3062666369,GCA_000316515.1_AFY30083.1:0.2575744917)100:0.169755,GCA_001182765.1_CRY91499.1:0.3613327537)85:0.207235,GCA_000760175.1_KGG13003.1:0.5943694447)92:0.160131,GCA_000011465.1_CAE18855.1:1.0690755750)100:0.503806)90:0.117728,((((GCA_000011385.1_BAC88645.1:0.1691571992,GCA_000484535.1_AGY60120.1:0.3254018080)100:0.513455,GCA_000317065.1_AFY70043.1:0.3098130900)96:0.129380,GCA_000332215.1_ELS32584.1:0.3534731933)95:0.114250,(((((((((GCA_000012525.1_ABB58088.1:0.4373181216,(((GCA_000817775.1_KIF39286.1:0.3605919466,GCA_001904775.1_OKH45881.1:0.4771368461)71:0.096069,GCA_002075285.2_ASC73932.1:0.3144084035)71:0.056228,GCA_002142475.1_BAS54999.1:0.4026341857)70:0.071480)75:0.079459,GCA_000317045.1_AFY65435.1:0.3484925162)71:0.053227,GCA_001746915.1_OEJ72997.1:0.2586842865)73:0.036506,(((GCA_000014265.1_ABG53831.1:0.1196180298,GCA_002260545.1_OZH51825.1:0.0910737151)100:0.283470,(GCA_000180455.1_CBN55521.1:0.1403624769,((GCA_000214075.2_EGK86074.1:0.0444177509,GCA_000317475.1_AFZ09237.1:0.0182150121)100:0.045532,GCA_002412335.1_PCN54677.1:0.0186657179)100:0.142433)100:0.118317)90:0.022593,(GCA_001637395.1_OAB58875.1:0.4188348222,(GCA_000176895.2_CCE19001.1:0.0000029325,GCA_000307915.1_EKD09351.1:0.0000021024)100:0.382566)98:0.101109)50:0.055700)39:0.016538,GCA_001276715.1_KOR33673.1:0.2768645929)52:0.015662,(GCA_000317105.1_AFY84100.1:0.2882809250,GCA_001904725.1_OKH38728.1:0.2336675137)73:0.044842)65:0.025860,(((((((((GCA_000017845.1_ACB51963.1:0.0765669256,(GCA_000167195.1_EAM51679.1:0.0000010062,GCA_000235665.2_EHJ13573.1:0.0000010062)100:0.068027)100:0.229306,(GCA_001904615.1_OKH16099.1:0.3630834732,((GCA_000317675.1_AFZ53629.1:0.2993393872,(GCA_001548095.1_BAQ60983.1:0.1974785247,GCA_001548115.1_BAQ66708.1:0.1713251908)100:0.095822)100:0.084704,GCA_001747005.1_OEJ77891.1:0.2662349468)100:0.201723)78:0.080152)76:0.042394,GCA_000775285.1_KGF72875.1:0.3492535294)76:0.062931,((GCA_000021825.1_ACK69011.1:0.2312508361,(GCA_000297435.1_CCI31071.1:0.0000026939,GCA_000312205.1_CCI08681.1:0.0281815970)100:0.303971)100:0.097041,(GCA_002368355.1_BAZ43244.1:0.3322531772,GCA_000018105.1_ABW30323.1:0.5184348690)96:0.102739)69:0.023149)70:0.041260,(((GCA_000317575.1_AFZ35318.1:0.0327811638,GCA_002355455.1_BAU65892.1:0.0411383107)100:0.186358,GCA_000332055.1_ELS03425.1:0.4019615041)99:0.085559,((GCA_000317615.1_AFZ48970.1:0.1038016954,GCA_000317635.1_AFZ43739.1:0.0986048435)100:0.307872,GCA_000473895.1_ERN40195.1:0.5019539255)94:0.142383)50:0.047419)28:0.015075,((GCA_000284135.1_BAL30721.1:0.0116759857,GCA_000478825.2_AIE73177.1:0.0433842075)100:0.370887,GCA_000332035.1_ELR99968.1:0.3098610557)66:0.075700)62:0.032926,(GCA_000317025.1_AFY76636.1:0.0139873176,GCA_001904635.1_OKH21621.1:0.0220063761)100:0.294025)89:0.042643,GCA_000317495.1_AFZ14575.1:0.2966657397)65:0.038633,(((((((((GCA_000020025.1_ACC80368.1:0.0882261988,(GCA_000169135.1_EAW42722.1:0.0285493801,GCA_002218065.1_GAX37415.1:0.0225257327)100:0.148282)92:0.019853,((GCA_000204075.1_ABA22512.1:0.1118750761,((GCA_002368055.1_BAZ75272.1:0.0000010062,GCA_002368295.1_BAZ00805.1:0.0000010062)100:0.010288,GCA_002368275.1_BAY90389.1:0.0121302241)100:0.097000)56:0.010706,(GCA_001298445.1_ALF53734.1:0.0722422321,GCA_002367975.1_BAY17771.1:0.0531911241)100:0.070779)57:0.023930)19:0.017999,(GCA_000316575.1_AFY35997.1:0.1028849464,(GCA_000317535.1_AFZ23524.1:0.1168818601,((((GCA_000196515.1_ADI65729.1:0.0665450759,GCA_000317695.1_AFZ58493.1:0.0788208118)13:0.015184,GCA_002368075.1_BAZ79186.1:0.0805374722)13:0.031532,(((GCA_000175835.1_EFA68118.1:0.0000026108,GCA_001432185.1_KRH95631.1:0.0000025110)100:0.013680,GCA_000175855.1_EFA72314.1:0.0411859302)100:0.028878,GCA_002368135.1_BAZ89054.1:0.0031876118)100:0.317234)97:0.016751,(GCA_000312705.1_AFW93429.1:0.0209426533,(GCA_000789435.1_KHG40915.1:0.0281692726,GCA_002368115.1_BAZ87392.1:0.0082152741)100:0.021764)100:0.139767)99:0.084842)47:0.033055)45:0.020319)46:0.051106,((GCA_000231365.2_EHC15080.1:0.0091195809,GCA_001904645.1_OKH12037.1:0.0141863941)100:0.022480,((GCA_000934435.1_KIY12975.1:0.0000010062,GCA_001990805.1_ONN60545.1:0.0000010062)100:0.056890,GCA_001275395.1_KOP24183.1:0.0148596832)100:0.052147)100:0.138889)45:0.030698,(((GCA_000346485.2_KYC37426.1:0.0223348497,GCA_000760695.2_KIE13088.1:0.0236711629)100:0.040955,(GCA_000316665.1_AFY58313.1:0.2124367851,(GCA_000350105.1_CCH68180.1:0.0000021185,GCA_000350125.1_CCH65644.1:0.0082907293)100:0.323739)97:0.092856)39:0.035699,GCA_000828085.2_KIJ81332.1:0.1262550434)72:0.033374)96:0.050211,GCA_000317435.1_AFZ04464.1:0.3140228107)89:0.032967,GCA_001456025.1_KST67386.1:0.4587088972)99:0.055585,((GCA_000317555.1_AFZ30037.1:0.0051051777,GCA_001904655.1_OKH28966.1:0.0361412600)100:0.245946,GCA_000317125.1_AFY87207.1:0.2683017240)100:0.084567)100:0.104414,((GCA_000710505.1_KEI68852.1:0.0075910724,GCA_900009265.1_CUR18237.1:0.0251395750)100:0.326805,(GCA_000478195.2_ERT04161.1:0.0473862707,(GCA_000972705.2_KKD37683.1:0.0000010062,GCA_000972705.2_KMW70576.1:0.0000010062)100:0.093784)100:0.220815)94:0.062047)94:0.048126)77:0.042725)85:0.062446,((GCA_000211815.1_EGJ31181.1:0.0337155343,GCA_001942495.1_OLT60290.1:0.0209881099)100:0.216119,GCA_000317515.1_AFZ20943.1:0.2809144409)99:0.067407)83:0.028280,GCA_000317145.1_AFY96397.1:0.4847420987)98:0.080402)97:0.150434)96:0.104409,GCA_001870225.1_APB33400.1:0.6246739655)100:0.260507,(GCA_000014865.1_ABK46141.1:0.4598291611,GCA_002109495.1_OSM00456.1:0.4578289356)100:0.283774)98:0.121336,(((GCA_000020025.1_ACC80788.1:0.0767366748,GCA_001298445.1_ALF53430.1:0.1329755429)98:0.027278,GCA_000204075.1_ABA21239.1:0.0850935129)98:0.068029,GCA_000169135.1_EAW43194.1:0.1335987831)100:1.070115)99:0.299957,((GCA_001982645.1_ONG37786.1:0.6319531279,GCA_900107355.1_SDY40168.1:0.7899968223)100:0.313586,GCA_001765415.1_AOR38274.1:1.4229109126)95:0.227557)79:0.089358,(GCA_000023785.1_ACT60249.1:1.3320988488,GCA_000022085.1_ACL62909.1:1.9461555197)57:0.163326)93:0.128445)34:0.157215)44:0.113897,((((((((((((((((((((((GCA_000011965.2_AAV94216.1:0.0944619834,GCA_900116455.1_SFT98096.1:0.2212834160)97:0.036774,(GCA_900172225.1_SLN28572.1:0.1340180123,(GCA_001046955.1_AKO95779.1:0.0044504888,GCA_900109145.1_SEI53842.1:0.0048872490)100:0.244862)89:0.046015)84:0.044089,GCA_001678945.1_ANP38221.1:0.1780774777)62:0.031969,((((GCA_000203975.3_KID09489.1:0.0230828799,GCA_000511355.1_AHD00170.1:0.0461477317)100:0.078761,(GCA_000511385.1_AHD08697.1:0.1144637865,(GCA_001258055.1_CRL16723.1:0.0000010062,GCA_900113345.1_SFH24889.1:0.0000021348)100:0.080993)100:0.134356)94:0.028142,(GCA_900102795.1_SCZ52940.1:0.2334479764,(GCA_900109035.1_SEJ77711.1:0.1915240496,GCA_000376545.2_ANP41147.1:0.2226212544)50:0.053981)39:0.011409)41:0.047561,(GCA_900184815.1_SMX24600.1:0.4246825714,GCA_000738435.1_AII87589.1:0.4689801972)91:0.100106)32:0.019850)80:0.058575,((((GCA_000014045.1_ABG32981.1:0.0188409424,GCA_000154785.2_AEI94662.1:0.0564237410)100:0.258152,(GCA_000152605.1_EAP85013.1:0.2336957065,GCA_000172095.1_EDQ06968.1:0.1104926783)100:0.058103)99:0.056012,GCA_000622405.1_KIN68649.1:0.2415917672)100:0.053069,(GCA_000814025.1_KIC50386.1:0.0882766924,GCA_001969365.1_APX12213.1:0.0280107972)100:0.259277)92:0.075987)84:0.016165,((GCA_001458355.1_CUH67948.1:0.0854573913,GCA_900110775.1_SEP87032.1:0.2349105622)90:0.072761,((GCA_000161835.1_EET48096.1:0.1838898859,GCA_000600975.2_EYD72232.1:0.2534224323)62:0.042383,((GCA_000152805.1_EAQ14389.1:0.2291680494,(GCA_001908835.1_APO87715.1:0.2092444566,((GCA_000299875.1_EKE69688.1:0.1308335135,GCA_900114135.1_SFJ46814.1:0.1075453419)100:0.059263,(GCA_900109555.1_SEK26189.1:0.0000010062,GCA_900172305.1_SLN12638.1:0.0000010062)100:0.197117)100:0.160863)100:0.050061)100:0.094376,(GCA_000223375.1_AEM40208.1:0.0000010062,GCA_001399515.1_ALJ80410.1:0.0000010062)100:0.361566)97:0.063366)97:0.026712)88:0.032075)79:0.026119,((((GCA_000152625.1_EAP75134.1:0.1331501972,GCA_900172295.1_SLN65519.1:0.1142450378)94:0.051403,(GCA_001247715.1_KNX43003.1:0.1601299160,GCA_900100005.1_SDJ09342.1:0.1519214167)93:0.051643)91:0.036782,(((((((((GCA_000153725.1_EAU45238.1:0.0981154484,(GCA_001975705.1_APZ53387.1:0.0893454603,(GCA_900102075.1_SDE69324.1:0.0930972062,(GCA_001969385.1_APX23450.1:0.0000010062,GCA_900112435.1_SFC88456.1:0.0000010062)100:0.113266)97:0.024371)99:0.035907)98:0.043568,((GCA_000442255.1_EPX82254.1:0.0963288627,(GCA_001687105.1_ANT60651.1:0.0729658216,GCA_900116195.1_SFS73502.1:0.0846558009)100:0.088729)100:0.040391,(GCA_002115725.1_OSQ65570.1:0.0561993172,GCA_002115805.1_OSQ53097.1:0.0202264624)100:0.226763)80:0.038037)80:0.033471,(((GCA_900100085.1_SDI11993.1:0.1500359350,((GCA_000521865.1_ETX30157.1:0.1409644674,GCA_900115815.1_SFQ37283.1:0.2960498828)96:0.067003,GCA_001482405.1_KUF10103.1:0.2328574379)58:0.034570)83:0.055415,(GCA_900107235.1_SDY16710.1:0.2746094680,GCA_001038505.1_KMK68881.1:0.1911426177)95:0.043327)57:0.026475,(GCA_900188035.1_SNR54958.1:0.1789532819,(((GCA_002211155.1_OWV61587.1:0.0098498076,GCA_002211205.1_OWV51691.1:0.0048312244)100:0.015351,(GCA_002211225.1_OWV48496.1:0.0000019919,GCA_900101505.1_SDE26371.1:0.0000027524)100:0.014596)100:0.067982,((GCA_002237555.1_ASP19439.1:0.0416629028,GCA_900188425.1_SNS31214.1:0.0600231798)100:0.038276,GCA_900184945.1_SMX46750.1:0.1319959473)99:0.031509)100:0.164001)93:0.026443)97:0.060778)82:0.033107,GCA_001458375.1_CUH79149.1:0.2112495394)82:0.046050,GCA_000169415.1_EBA10086.1:0.2139481682)97:0.084000,GCA_900110425.1_SEO35227.1:0.1727320301)82:0.047022,(((GCA_001458175.1_CUH52314.1:0.0968084168,GCA_900114415.1_SFL12651.1:0.1781361076)100:0.103351,GCA_900129685.1_SHG57553.1:0.2319453491)85:0.027563,GCA_900142085.1_SHI65201.1:0.2584021022)90:0.061661)96:0.059206,(GCA_900095785.1_SCM66837.1:0.0000026326,GCA_900115865.1_SFQ60749.1:0.0000028456)100:0.281270)60:0.024303,((GCA_001404155.1_CRK76043.1:0.0000010062,GCA_900114125.1_SFJ66128.1:0.0000010062)100:0.340046,(GCA_900116005.1_SFR10407.1:0.3501354474,GCA_900111875.1_SFA96734.1:0.3834288717)89:0.095796)85:0.070424)8:0.028783)8:0.029768,((GCA_900107355.1_SDY66193.1:0.2746712867,GCA_001205715.1_KNG94963.1:0.2477922525)81:0.108337,(((GCA_000590925.1_AHM04350.1:0.2586532595,GCA_001890925.1_OJI92251.1:0.2553199746)100:0.064178,GCA_002210095.1_OWU67869.1:0.3840446233)87:0.033617,(((GCA_000765015.1_KGK80710.1:0.0086519266,GCA_900141945.1_SHI37543.1:0.0163201982)100:0.340639,(GCA_001403795.1_CTQ48235.1:0.1736388002,GCA_900109285.1_SEK62851.1:0.1104648293)100:0.059352)100:0.084235,GCA_900142295.1_SIO09284.1:0.2465217085)100:0.196428)78:0.043303)10:0.033982)97:0.050616)92:0.051453,(GCA_900172385.1_SLN16355.1:0.1367642941,((GCA_000836695.1_KIQ69638.1:0.1830573997,((GCA_900141735.1_SHI53447.1:0.2112514527,(GCA_000442315.1_EPX83836.1:0.2948571316,GCA_000600335.2_EYD77601.1:0.1362581436)100:0.182362)97:0.054819,GCA_900102905.1_SDK11499.1:0.2940441144)64:0.020756)65:0.038987,GCA_000152725.1_EAQ05041.1:0.3017742556)95:0.087568)80:0.051942)78:0.022662,(((GCA_900172275.1_SLN43657.1:0.1882002872,(GCA_000155735.2_AGI73368.1:0.1408611831,GCA_001187845.1_AKS46919.1:0.1784179985)100:0.063132)97:0.058601,GCA_900172235.1_SLN48504.1:0.3839639363)68:0.027325,((GCA_900114485.1_SFL35193.1:0.2840599694,(GCA_000153305.1_EAR49859.1:0.1590385188,GCA_900172355.1_SLN52033.1:0.1709761031)100:0.101463)98:0.060156,((((GCA_900110115.1_SEO04584.1:0.0110634436,GCA_900141995.1_SHJ69316.1:0.0091870707)100:0.145402,(GCA_900113405.1_SFG80514.1:0.0000029383,GCA_900172315.1_SLN39612.1:0.0000023717)100:0.273852)100:0.102356,GCA_900115595.1_SFP80224.1:0.1844913550)100:0.045355,GCA_000299575.1_EKE44233.1:0.3554790441)98:0.086283)95:0.045896)88:0.036348)79:0.025091,GCA_900177545.1_SMH40412.1:0.2328202751)76:0.015340,(GCA_000442275.2_EPX81533.1:0.0775190084,GCA_900111945.1_SFR41172.1:0.0935056613)100:0.252829)75:0.051121,((GCA_001620265.1_AMY68233.1:0.2383246453,(((GCA_900110025.1_SEO09954.1:0.2009197789,GCA_900156815.1_SIT18633.1:0.2268835513)99:0.038500,GCA_900110135.1_SEN29662.1:0.3177725805)98:0.051870,(GCA_000021865.1_ADE84906.1:0.2042886276,GCA_000740785.1_KFI30106.1:0.3436760315)99:0.118127)70:0.024628)89:0.032703,(GCA_001307765.1_KPN64110.1:0.1503553269,GCA_900109955.1_SEV97878.1:0.2261772198)79:0.104467)71:0.048499)43:0.029753,((((((GCA_000012905.2_ABA80967.2:0.2460853266,GCA_900106675.1_SDX54009.1:0.2212591372)86:0.050544,(GCA_000671395.1_KCV82997.1:0.2505004087,GCA_000018145.1_ABV94378.1:0.2750631051)85:0.060851)73:0.037508,(GCA_001548075.1_BAQ70015.1:0.0249517016,GCA_001633165.1_ANB34123.1:0.0000026218)100:0.402199)39:0.022596,(GCA_001305615.1_ALG89390.1:0.1416485650,GCA_900184935.1_SMX31751.1:0.1640251581)99:0.055974)46:0.045055,GCA_900107025.1_SDW14524.1:0.4231900411)53:0.031567,GCA_000812665.2_AML50055.1:0.2834137379)75:0.044029)49:0.023955,GCA_000647975.1_KAJ56204.1:0.3742840955)63:0.028874,((((GCA_000714535.1_KEO53120.1:0.1148116871,GCA_000715505.1_KEP70183.1:0.1594630864)100:0.203424,(GCA_000203895.1_ABL70290.1:0.2479955825,GCA_000444995.1_AGT09527.1:0.3242148352)100:0.278261)99:0.063740,GCA_001981245.1_APX90391.1:0.3732692539)99:0.095130,(GCA_900156525.1_SIT81779.1:0.4467942286,GCA_900172375.1_SLN20748.1:0.3879152549)98:0.098711)84:0.050469)64:0.016238,(GCA_000740775.1_KFI31638.1:0.0574726002,GCA_000740795.1_KFI27122.1:0.0349709097)100:0.243993)82:0.067179,(GCA_900099935.1_SDK21641.1:0.2361530849,(GCA_900112335.1_SFD19297.1:0.2331070463,GCA_900188335.1_SNT35091.1:0.2056016571)100:0.092857)96:0.129077)39:0.054340,((GCA_900110875.1_SER53340.1:0.1100671117,GCA_900114245.1_SFK43732.1:0.1043085930)100:0.365651,(GCA_900106695.1_SDX14536.1:0.2329347127,(GCA_900113695.1_SFI85901.1:0.1983586662,((GCA_900111545.1_SET40392.1:0.0000010062,GCA_900143155.1_SHN65346.1:0.0000010062)100:0.296108,GCA_900107585.1_SDZ74370.1:0.5698719781)92:0.095183)81:0.078123)100:0.173924)92:0.116275)39:0.047756,GCA_001517585.1_CUX81455.1:0.3860256440)87:0.120336,(((GCA_001187845.1_AKS46816.1:0.3785483342,GCA_001403915.1_CTQ47545.1:0.8118295416)98:0.108928,(GCA_900188335.1_SNS85177.1:0.1280924612,GCA_900109145.1_SEJ90426.1:1.1888051452)98:0.185091)100:0.389496,GCA_000203895.1_ABL72931.1:0.8232975542)98:0.135660)99:0.116254,GCA_000024465.1_ADE40443.1:0.9076324276)93:0.098411,((((((((((GCA_000009985.1_BAE49349.1:0.2855328790,(GCA_000513295.1_CDL00030.1:0.2988404418,(GCA_000294655.1_CCG41553.1:0.0738024313,GCA_900108475.1_SEH27385.1:0.0785931092)100:0.327137)100:0.068071)100:0.136297,GCA_000315795.1_EKV27086.1:0.4612650347)100:0.105897,GCA_001746755.1_OEJ67094.1:0.4796042586)82:0.049003,((((((GCA_000010725.1_BAI72367.1:0.2409088604,GCA_000632475.2_AIB12194.1:0.2513789376)100:0.107726,(GCA_000767795.1_KGM31986.1:0.0309537738,GCA_002195995.1_OWJ62680.1:0.0105556355)100:0.677724)41:0.047905,(GCA_000016185.1_ACI99294.1:0.2542366743,(GCA_002251795.1_OYQ37274.1:0.3907431180,GCA_000730165.2_ASG19946.1:0.4077714090)87:0.067406)98:0.123311)39:0.035011,(GCA_000576635.1_EWY41135.1:0.0764515059,GCA_000936425.1_KJB92562.1:0.1531374295)100:0.312316)77:0.114167,(GCA_000299935.1_EKE74833.1:0.1421903592,GCA_001618175.1_KZD11471.1:0.2244568056)100:0.425383)76:0.080984,(GCA_900167455.1_SJZ88051.1:0.4847999944,(((GCA_000319385.1_AFX98248.1:0.2016646223,GCA_000510265.1_AHC73277.1:0.1432085505)100:0.448244,GCA_900102465.1_SDF31864.1:0.1352506974)100:0.292747,((GCA_900177295.1_SMF46138.1:0.0000025616,GCA_900188055.1_SNR78864.1:0.0000021412)100:0.504628,(GCA_000963705.1_KJV09206.1:0.2232241240,GCA_002251735.1_OYQ19751.1:0.0874522208)100:0.642119)79:0.114608)100:0.146803)79:0.110870)70:0.043267)86:0.072064,((GCA_000300235.2_AJD53417.1:0.1165942507,GCA_000300275.1_EKF09368.1:0.1354269163)100:0.393522,GCA_900156605.1_SIT08945.1:0.3971865921)97:0.143355)48:0.029634,(((GCA_000982415.1_KKJ77703.1:0.1492192799,GCA_001026905.1_KLN62235.1:0.0997232114)100:0.439528,GCA_900093605.1_SCA57133.1:0.5215512589)92:0.120286,(GCA_000742835.1_AIK95757.1:1.4113999703,(GCA_001192655.1_GAO97886.1:1.0582610214,GCA_002117145.1_ARN85377.1:0.9913280327)97:0.263626)98:0.443969)51:0.081463)72:0.067988,((GCA_000968135.1_CCQ72284.1:0.4240885467,GCA_900100455.1_SDH14423.1:0.6277066081)95:0.099666,GCA_900100655.1_SDF41763.1:0.5407641046)83:0.057878)82:0.044407,((((GCA_000013085.1_ABC24076.1:0.3559916713,GCA_000284415.2_CCG09730.1:0.3491207541)100:0.263925,((((((((GCA_000011685.1_AAW60898.1:0.1726104801,GCA_000234355.2_EHH67808.1:0.1852154578)100:0.190234,(GCA_000723565.1_CDG33492.1:0.0622391120,GCA_002003665.1_OOL17883.1:0.0483770315)100:0.722776)100:0.215124,GCA_002173735.1_ARW47500.1:0.3460213422)95:0.179373,((GCA_000617865.1_GAJ27814.1:0.4698826763,GCA_002005465.1_AQS88092.1:0.3475780973)100:0.086275,((GCA_000724025.1_CDG40783.1:0.0237305616,GCA_001547995.1_BAT20978.1:0.0112505632)100:0.391820,(GCA_001787335.1_AOX17807.1:0.0146247879,GCA_001787355.1_AOX20689.1:0.0000023758)100:0.364084)100:0.195800)96:0.168093)91:0.058044,(GCA_000963885.1_GAN52838.1:0.4916012118,(GCA_000231445.2_EHD13020.1:0.0000022381,GCA_002153535.1_OUI77707.1:0.0000022945)100:0.945594)79:0.074209)94:0.132889,GCA_002005445.1_AQS85440.1:0.6246899083)95:0.026699,(GCA_000021325.1_ACI50880.1:0.2924018903,((GCA_000182745.1_BAK84615.1:0.0595849585,GCA_000208635.2_EGG76301.1:0.0899847672)100:0.136084,GCA_000964505.1_GAN98707.1:0.1910956740)100:0.176727)100:0.211774)100:0.224879,(((GCA_000014285.2_ABI63205.1:0.0290505484,GCA_000576085.2_AHJ64211.1:0.0085173109)100:0.524728,((GCA_000016725.1_ABQ31895.1:0.0000025453,GCA_000202835.1_BAJ82380.1:0.0000021766)100:0.445283,(GCA_000306035.1_EKN00093.1:0.1543282803,GCA_000964385.1_GAN79194.1:0.1353671636)100:0.271813)100:0.141455)79:0.128625,((GCA_000164635.1_EFH10875.1:0.2678194537,(GCA_900101615.1_SDC76245.1:0.0000010062,GCA_900104205.1_SDB53776.1:0.0000010062)100:0.275885)100:0.131630,GCA_900141905.1_SHI61736.1:0.3328537674)79:0.100820)100:0.222767)100:0.227490)91:0.047846,GCA_900101965.1_SDE06174.1:0.6028076132)91:0.053656,GCA_900172325.1_SLN74498.1:0.5260400112)94:0.117505)89:0.099329,(((GCA_000143145.1_ADJ24296.1:0.4168107194,GCA_000503895.1_AHB49717.1:0.3461853453)100:0.180674,(GCA_000981545.1_CPR20074.1:0.0000021968,GCA_900104305.1_SDP09719.1:0.0000020042)100:0.499229)97:0.085569,((GCA_000828475.1_BAQ18127.1:0.1886783500,GCA_001723285.1_ODS00186.1:0.1451010652)100:0.318057,(((GCA_000166055.1_ADP71097.1:0.0000021150,GCA_000636015.1_KAI96011.1:0.0329100199)100:0.504075,GCA_000496075.1_ESR23212.1:0.5568590922)100:0.122609,GCA_001708935.1_ODA66936.1:0.5931441318)99:0.094677)94:0.087455)97:0.090392)51:0.049530,((((((((((GCA_000010525.1_BAF89977.1:0.3981550640,(GCA_000092925.1_ADH89756.1:0.0603710482,GCA_900100155.1_SCW32873.1:0.1400873850)100:0.238597)96:0.090842,GCA_000017645.1_ABS67780.1:0.3474683105)100:0.123699,(GCA_001402875.1_ALK10211.1:0.0000028632,GCA_001459775.1_CUU42875.1:0.0000025096)100:0.377175)100:0.133190,GCA_002119765.1_ARP99990.1:0.3785764585)95:0.055030,(GCA_001426945.1_KQZ02356.1:0.3875810032,GCA_001579845.1_AMN39937.1:0.2956664558)99:0.080544)99:0.093677,(((((GCA_000011365.1_BAC52719.1:0.0417826562,GCA_000661935.1_AHY54560.1:0.0550868039)100:0.251428,GCA_000336555.1_EKS35078.1:0.2081230113)76:0.064745,((GCA_000012725.1_ABA05767.1:0.1845762153,GCA_000013885.1_ABE63843.1:0.0681152926)100:0.177640,((GCA_000218565.1_AEI05632.1:0.0000010062,GCA_000218585.1_AEI02056.1:0.0000010062)100:0.201653,GCA_000314735.2_EKS29447.1:0.0969570564)100:0.171236)44:0.038541)93:0.057646,(GCA_001618955.1_KZD24120.1:0.0187085333,GCA_900108575.1_SEI14796.1:0.0185080322)100:0.205692)92:0.023244,GCA_000195775.1_CAE29807.1:0.2785494066)100:0.153920)75:0.063082,GCA_002355335.1_BAT59232.1:0.4951797712)100:0.106245,(GCA_001676615.1_OCC04130.1:0.3713281499,(((((GCA_000019845.1_ACB94899.1:0.4247666631,(GCA_000021745.1_ACK50107.1:0.4045248069,GCA_900114285.1_SFK38274.1:0.3267127680)99:0.064936)92:0.138139,(GCA_900104955.1_SED52695.1:0.3394065519,GCA_000632475.2_AIB15521.1:0.9238578762)84:0.089142)95:0.126098,((GCA_000019945.1_ACB82146.1:0.3817277080,GCA_000022085.1_ACL56361.1:0.2559600832)100:0.127212,((GCA_001017175.1_KLK93726.1:0.0431019762,GCA_900102135.1_SCZ09092.1:0.0832987244)100:0.201944,(GCA_001741865.1_AOO83580.1:0.1137254416,GCA_900102525.1_SDF83100.1:0.1124070744)100:0.258964)100:0.158419)97:0.053957)51:0.011395,(GCA_001271345.1_ALA16472.1:0.0293521715,GCA_001887265.1_APF38242.1:0.0146676205)100:0.337398)97:0.043761,((((GCA_001644125.1_OAI31050.1:0.2688620618,GCA_001675455.1_OBS54087.1:0.1975371855)100:0.191077,GCA_000304315.1_CCJ05636.1:0.4917831434)64:0.052945,GCA_002117405.1_ARN83193.1:0.3809968897)64:0.084519,GCA_900187365.1_SNB80516.1:0.6236400864)95:0.059331)100:0.176904)97:0.084268)100:0.089594,(GCA_000017565.1_ABS63879.1:0.4840063453,GCA_000739695.1_GAK45959.1:0.5569877158)100:0.285283)90:0.058678,(((((((GCA_000148725.1_EFO31765.1:0.3168782253,(GCA_000158095.1_EEE45251.1:0.2892522941,GCA_001403915.1_CTQ43655.1:0.1450837969)100:0.131155)100:0.125654,(GCA_000192745.1_ADZ69628.1:0.1123316828,(GCA_001188555.1_KND16719.1:0.0083253687,GCA_002249885.1_OXS38780.1:0.0056538625)100:0.272791)100:0.087507)100:0.201441,(GCA_900105595.1_SDU29175.1:0.4693971430,((GCA_001907205.1_OKL45503.1:0.3745791908,GCA_900114245.1_SFK24275.1:0.6129713558)99:0.161315,(GCA_900115225.1_SFO46792.1:0.3282769346,GCA_900215505.1_SNY91503.1:0.3234442572)100:0.284189)99:0.178115)84:0.109217)84:0.097581,(((GCA_000016285.1_ACM37269.1:0.2476389910,((((((GCA_000017145.1_ABR61081.1:0.1129041163,((GCA_000018545.1_ACP26048.1:0.1090333520,GCA_002288525.1_ASY63820.1:0.1142679135)100:0.035833,GCA_000697965.2_ANK73271.1:0.1138189391)76:0.017254)100:0.057306,(GCA_001267455.1_KOC77083.1:0.0161929643,GCA_001652565.1_ANH04833.1:0.0127999596)100:0.107152)51:0.039879,(GCA_001687365.1_OBZ93353.1:0.0639039357,GCA_001885585.1_OJF96800.1:0.0903737206)100:0.053835)99:0.095096,(GCA_000092045.1_ABC91782.1:0.0648917211,GCA_000769405.1_KPN27924.1:0.0581909254)100:0.206817)59:0.052596,((GCA_000722615.1_KEQ08910.1:0.0000010062,GCA_000722625.1_KEQ09900.1:0.0000021465)100:0.262724,(GCA_000731295.1_CDN54835.1:0.0056727922,GCA_000731315.1_CDN48668.1:0.0424690160)100:0.109892)99:0.100368)43:0.011878,GCA_000092025.1_AAK87952.2:0.2905091045)47:0.041820)99:0.125892,((GCA_001578105.1_AMM85481.1:0.1541819421,GCA_002043005.1_AQZ53324.1:0.1251506070)100:0.419328,GCA_000325745.1_AGA65236.1:0.9283083090)74:0.089465)76:0.063768,(GCA_000154705.2_EDQ31484.2:0.1801089208,GCA_001703635.1_OCW59108.1:0.1283414338)100:0.253956)100:0.134048)85:0.050567,((GCA_001305515.1_KPL54353.1:0.3084592779,GCA_900104485.1_SDB48063.1:0.4276922074)93:0.073173,(GCA_900129325.1_SHF15672.1:0.3779572973,GCA_001720135.1_ODN71490.1:0.4314349929)98:0.161457)96:0.154859)64:0.080259,(((GCA_000153465.1_EAS51597.1:0.2432311436,(GCA_000153705.1_EAU40709.1:0.2674377462,GCA_900176465.1_SMC36052.1:0.1775256693)100:0.166905)100:0.121377,((GCA_000800175.1_KHJ55613.1:0.0401194162,GCA_900141975.1_SHJ14899.1:0.0119415987)100:0.303360,GCA_900104035.1_SDO68668.1:0.3385034509)100:0.208117)100:0.224662,GCA_000179775.1_EFL91019.1:0.6216453311)87:0.130515)61:0.024063,GCA_900148505.1_SHO62400.1:0.6321010491)87:0.069028)91:0.098229)78:0.105224)49:0.080462)58:0.089967)63:0.091212,(GCA_000264455.2_AFK52140.1:0.0004518323,GCA_001601315.1_KYO57793.1:0.0323322637)100:0.775844)52:0.089062,(((GCA_000014745.1_ABI65057.1:0.2037425513,GCA_900103475.1_SDL76838.1:0.3885333434)100:0.272689,GCA_000152745.1_EAP90696.1:0.5656993611)100:0.417757,((GCA_000013025.1_ABI78168.1:0.0378055635,GCA_000685315.1_KCZ97963.1:0.0936802102)100:0.627160,GCA_000023785.1_ACT58013.1:0.8519582041)100:0.212536)99:0.148838)63:0.067102,(((GCA_002251755.1_OYQ25063.1:0.5819864145,((((((GCA_000013005.1_ABC62460.1:0.4569572648,(GCA_000715015.1_KEO90415.1:0.2701900243,(GCA_001677335.1_OBV10144.1:0.2791027603,(GCA_001663175.1_ANK14233.1:0.3142893891,GCA_001281485.1_ALE17143.1:0.3704299530)92:0.032873)99:0.117753)100:0.571147)98:0.110241,(GCA_000235975.2_EHJ61824.1:0.4168489686,GCA_001008165.2_AKH42376.1:0.5308833303)99:0.118690)96:0.062978,(GCA_000013325.1_ABD25587.1:0.4824920240,GCA_001028705.1_AKM10750.1:0.3842967785)83:0.070328)99:0.178776,((GCA_001295965.1_KPF76660.1:0.0289406837,GCA_001713435.1_AOF98853.1:0.0000027311)100:0.696245,GCA_900128895.1_SIN65924.1:0.7354897847)100:0.226036)98:0.089131,(GCA_000013985.1_ABF51771.1:0.1828423685,GCA_001610975.1_AMU93893.1:0.1543194870)100:0.975377)88:0.079171,(((GCA_000016765.1_ABQ70810.1:0.1827879340,(GCA_002355275.1_ATE66131.1:0.0000026230,GCA_002367875.1_PCE42057.1:0.0000020245)100:0.217863)100:0.462762,GCA_001586395.2_KZB96297.1:0.4607200612)99:0.157636,((GCA_000091125.1_BAI97402.1:0.1579775010,GCA_000147835.3_AEG49063.1:0.0540773894)100:0.539581,(GCA_000175255.2_AEH61903.1:0.3420350087,GCA_000218875.1_AEI36940.1:0.2231064678)100:0.573710)100:0.078250)100:0.133099)100:0.457101)71:0.163308,(GCA_900199215.1_SNT74893.1:1.0455704469,(GCA_000342165.1_EMD84304.1:0.3833446676,GCA_002211145.1_OWV34035.1:0.4782623138)100:0.427470)72:0.116867)86:0.104378,(GCA_000230555.1_AEQ50162.1:1.0738649668,(((((GCA_000014745.1_ABI66954.1:0.5275278370,GCA_900103475.1_SDL63906.1:0.3540995548)96:0.132879,(((GCA_000155735.2_AGI73400.1:0.1952203538,GCA_000812665.2_AML52640.1:0.1681498952)100:0.058218,(GCA_900110135.1_SEO24268.1:0.1580311916,GCA_900114485.1_SFL42520.1:0.1668985107)98:0.075579)98:0.078892,(GCA_900109555.1_SEL29184.1:0.0000021924,GCA_900172305.1_SLN66574.1:0.0000023988)100:0.236563)100:0.469362)98:0.098563,(((GCA_001281485.1_ALE17307.1:0.4639274824,(GCA_001304795.1_ALG61688.1:0.0000010062,GCA_001306275.1_KPM12864.1:0.0000010062)100:0.333654)100:0.211106,GCA_000152745.1_EAP91376.1:0.8827730001)83:0.050056,GCA_002218195.1_ASK88392.1:0.8273763362)98:0.174808)96:0.158350,GCA_900101935.1_SDD87080.1:0.6091615922)100:0.560163,GCA_000152825.2_ADM09800.1:1.0351822856)99:0.284148)93:0.146703)95:0.126552)100:0.727216,((GCA_000175215.2_ADU12835.1:0.3081494988,GCA_000204015.1_EGF89693.1:0.3159423274)100:0.378934,(GCA_000144605.1_ADL02134.1:0.6856280822,GCA_002205555.1_ASD27675.1:0.4928777471)100:0.423968)100:0.291935)100:0.211754)100:0.137269)100:0.267722);
