# Supplementary material for: Assessing the accuracy of phylogenetic rooting methods on prokaryotic gene families
Source: PLoS One. 2020 May 15;15(5):e0232950. doi: 10.1371/journal.pone.0232950 (PMC7228096; doi:10.1371/journal.pone.0232950)
Supplement: S2 Dataset — (ZIP) [file pone.0232950.s003.zip › EmpiricalDataset/GeneTrees_IQTree/000252.aln.treefile]

(GCA_000006905.1_AAK23028.1:0.0130535448,GCA_000092285.1_ADG11669.1:0.0254012798,((((GCA_000017265.1_ACG79386.1:0.1873875720,GCA_001425915.1_KQW73243.1:0.1051972068)100:0.072739,(GCA_000144605.1_ADK99807.1:0.1013651313,GCA_002205555.1_ASD26798.1:0.0457723848)100:0.148106)100:0.067114,(((((((((((((((((((GCA_000007125.1_AAL53186.1:0.0029237898,GCA_000157815.1_EEX99317.1:0.0000028213)100:0.030266,(GCA_000017405.1_ABS13520.1:0.0029228361,GCA_000585655.1_EXL07718.1:0.0000024797)100:0.018596)100:0.119665,(GCA_001558695.1_KXF79202.1:0.0502056731,(GCA_900104355.1_SDO59113.1:0.0703825118,GCA_900113985.1_SFI73098.1:0.0562603103)100:0.037565)100:0.028187)70:0.012948,(GCA_000014245.1_ABG62076.1:0.1074474601,(GCA_000300335.1_EKF19258.1:0.0435108846,GCA_000300515.1_EKF41688.1:0.0118268278)100:0.064978)98:0.039586)99:0.039801,((GCA_000585625.1_EXL09153.1:0.0940741366,((((GCA_001424795.1_KQU62720.1:0.0115442245,GCA_001605015.1_AMS39680.1:0.0143264499)100:0.012548,GCA_900113935.1_SFJ15056.1:0.1327073690)98:0.039620,GCA_001510895.1_KUM25461.1:0.0371781070)60:0.009068,GCA_001618845.1_AMY03297.1:0.0374477849)81:0.019156)83:0.007909,GCA_002075885.1_OQM76391.1:0.0738977633)86:0.015185)99:0.023376,((((GCA_000016285.1_ACM35126.1:0.0636873966,((GCA_000092025.1_AAK86074.2:0.0686085802,((GCA_000722615.1_KEQ05520.1:0.0000020832,GCA_000722625.1_KEQ03765.1:0.0000028235)100:0.040320,(GCA_000731295.1_CDN56708.1:0.0069389869,GCA_000731315.1_CDN50577.1:0.0173516453)100:0.040196)100:0.020306)97:0.006257,(GCA_000092045.1_ABC89086.1:0.0262990957,GCA_000769405.1_KPN25884.1:0.0433417315)100:0.049758)82:0.014545)94:0.016111,((GCA_001578105.1_AMM86928.1:0.0388033770,GCA_002043005.1_AQZ50248.1:0.0227681872)100:0.108622,(GCA_000325745.1_AGA65056.1:0.2438621417,GCA_000496595.1_AHA27730.1:0.3809014662)100:0.276038)82:0.053020)68:0.010117,(GCA_000154705.2_EDQ35489.1:0.0532376041,GCA_001703635.1_OCW55931.1:0.0924063580)100:0.082645)55:0.009186,(((((GCA_000017145.1_ABR62304.1:0.0374484778,GCA_000018545.1_ACP27348.1:0.0128010280)100:0.007148,GCA_002288525.1_ASY65039.1:0.0220865117)100:0.005181,GCA_000697965.2_ANK74530.1:0.0398049464)100:0.025189,(GCA_001687365.1_OBZ97059.1:0.0757264321,GCA_001885585.1_OJF95024.1:0.0631119027)100:0.029323)99:0.027560,(GCA_001267455.1_KOC76229.1:0.0151241831,GCA_001652565.1_ANH06361.1:0.0096636462)100:0.045044)96:0.016978)89:0.070135)85:0.043933,((GCA_000153465.1_EAS48939.1:0.1188864338,(GCA_000153705.1_EAU42148.1:0.0696642425,GCA_900176465.1_SMC84566.1:0.0945104063)100:0.038487)98:0.018020,((GCA_000800175.1_KHJ53412.1:0.0000021961,GCA_900141975.1_SHJ73445.1:0.0062353526)100:0.136899,GCA_900104035.1_SDN54832.1:0.1261100328)100:0.060901)100:0.059173)56:0.014405,((GCA_000817775.1_KIF38434.1:0.2167854677,GCA_001293565.1_KPB02178.1:0.1086447411)98:0.059781,GCA_000179775.1_EFL87852.1:0.1858149825)92:0.058913)83:0.020822,GCA_002238045.1_OXT02906.1:0.1988696930)98:0.036268,(GCA_000022725.1_ACS50476.1:0.0606261479,GCA_000341385.1_AGF75234.1:0.0238813605)100:0.293462)100:0.046539,GCA_001305515.1_KPL52863.1:0.2304913365)47:0.039826,(((((((GCA_000148725.1_EFO33087.1:0.0913881016,(GCA_000158095.1_EEE43621.1:0.0528425409,GCA_001403915.1_CTQ44579.1:0.0331934188)100:0.044810)100:0.036711,(GCA_000192745.1_ADZ72159.1:0.0517292334,((GCA_001188555.1_KND17303.1:0.0000021948,GCA_002249885.1_OXS41881.1:0.0000021948)99:0.000003,GCA_002249885.1_OXS41923.1:0.0000021948)100:0.027889)100:0.072338)42:0.013224,(GCA_001907205.1_OKL44243.1:0.0319865474,(GCA_900110875.1_SEQ56029.1:0.0135435909,GCA_900114245.1_SFK37332.1:0.0574220299)100:0.070801)100:0.122790)51:0.024966,GCA_900105595.1_SDU49288.1:0.1387975323)97:0.030486,GCA_900129325.1_SHF77355.1:0.2742292728)64:0.014350,((GCA_000230555.1_AEQ53697.1:0.0535249211,GCA_900100665.1_SDG57828.1:0.0599006729)100:0.104702,(GCA_000743575.1_KFL30375.1:0.0828604273,GCA_000970435.1_KKB76129.1:0.0580705742)100:0.107923)100:0.145504)65:0.019975,GCA_001720135.1_ODN70508.1:0.2076586636)34:0.023311)45:0.018565,((((GCA_000010525.1_BAF90447.1:0.0924161721,GCA_000017645.1_ABS67176.1:0.1305810294)100:0.064978,(GCA_000092925.1_ADH87648.1:0.0289729724,GCA_900100155.1_SCW57381.1:0.0542757136)100:0.079449)100:0.070001,((((((((GCA_000011365.1_BAC45971.1:0.0104116554,GCA_000661935.1_AHY55628.1:0.0304355325)100:0.084877,GCA_000336555.1_EKS33850.1:0.0488671241)59:0.025987,((((GCA_000012725.1_ABA03334.1:0.0382736037,GCA_000013885.1_ABE60975.1:0.0219367405)100:0.057982,(GCA_001618955.1_KZD25996.1:0.0113757867,GCA_900108575.1_SEH80671.1:0.0041227593)100:0.032186)58:0.023546,GCA_000935205.1_KIZ47492.1:0.0377771239)56:0.016685,GCA_000195775.1_CAE25481.1:0.0709204121)97:0.042667)98:0.020913,((GCA_000218565.1_AEI04824.1:0.0000021948,GCA_000218585.1_AEI01250.1:0.0000021948)100:0.026385,GCA_000314735.2_EKS30151.1:0.0166936717)99:0.019166)100:0.077352,(((GCA_900104955.1_SED02195.1:0.0843656620,GCA_900187365.1_SNB80024.1:0.1189832569)31:0.025167,(GCA_001676615.1_OCC01022.1:0.1744222497,(GCA_000019845.1_ACB95777.1:0.1285680212,(GCA_000021745.1_ACK50391.1:0.1369786260,GCA_900114285.1_SFK71359.1:0.1618887734)100:0.040828)100:0.058001)39:0.014571)86:0.021147,((GCA_001644125.1_OAI24015.1:0.0256040289,GCA_001675455.1_OBS53625.1:0.0436889699)100:0.049486,(GCA_000304315.1_CCJ08353.1:0.1528103464,GCA_002117405.1_ARN80959.1:0.2552498361)100:0.066374)100:0.103344)97:0.043010)92:0.027495,((GCA_001426945.1_KQY97868.1:0.1001778747,(GCA_001579845.1_AMN38780.1:0.0927088910,GCA_002119765.1_ARQ02845.1:0.1070325427)91:0.024676)88:0.014853,GCA_002355335.1_BAT59803.1:0.1106247483)100:0.041813)90:0.020368,GCA_002088295.1_ORE93616.1:0.3870365533)91:0.008690,(GCA_001402875.1_ALK10858.1:0.0000021948,GCA_001459775.1_CUU43520.1:0.0000021948)100:0.165036)93:0.012876)90:0.036483,(((((GCA_000022085.1_ACL60394.1:0.1138249719,GCA_000019945.1_ACB79771.1:0.1403396387)100:0.078906,GCA_900102135.1_SCZ10346.1:0.0251540723)21:0.012407,GCA_001017175.1_KLK94403.1:0.0172003449)100:0.105379,(GCA_001271345.1_ALA17107.1:0.0278100359,GCA_001887265.1_APF38726.1:0.0103056825)100:0.075789)93:0.039286,((GCA_001741865.1_AOO81005.1:0.0964132835,GCA_900102525.1_SDF50158.1:0.0739526941)99:0.044015,GCA_001605015.1_AMS45056.1:0.3543255670)99:0.052925)99:0.099996)94:0.025669)45:0.035373,(GCA_900104485.1_SDB56979.1:0.1607841785,GCA_900148505.1_SHO64646.1:0.2384924951)100:0.074702)97:0.068716,((GCA_000017565.1_ABS61843.1:0.1716381801,GCA_000739695.1_GAK45349.1:0.1462348497)100:0.076042,GCA_000689395.1_CDO59926.1:0.2586008907)51:0.078777)89:0.047814,(((GCA_900115225.1_SFO40343.1:0.0929331980,GCA_900215505.1_SNY90339.1:0.0746093526)100:0.192552,(GCA_000496075.1_ESR26032.1:0.2376602878,(GCA_900102695.1_SCZ35305.1:0.2484641359,((((((((((((((((GCA_000011965.2_AAV96819.1:0.0447540833,(((GCA_000203975.3_KID08627.1:0.0070696778,GCA_000511355.1_AHC99722.1:0.0262836408)100:0.030502,GCA_900102795.1_SCZ49265.1:0.0519228798)87:0.021925,((GCA_000511385.1_AHD10525.1:0.0456992660,(GCA_001258055.1_CRL13198.1:0.0000021948,GCA_900113345.1_SFH38480.1:0.0000021948)100:0.013899)100:0.015950,(GCA_001678945.1_ANP36328.1:0.0394886541,GCA_000376545.2_ANP41495.1:0.0441065297)100:0.030220)86:0.010810)100:0.022339)78:0.004522,GCA_900109035.1_SEJ93987.1:0.0849230828)97:0.024711,GCA_900172225.1_SLN20573.1:0.0306823816)100:0.045161,(GCA_000814025.1_KIC52039.1:0.0179824916,GCA_001969365.1_APX13906.1:0.0131564409)100:0.039376)98:0.026751,(GCA_900110775.1_SEQ04023.1:0.0600789291,(((GCA_000014045.1_ABG30677.1:0.0074404126,GCA_000154785.2_AEI92249.1:0.0090857325)100:0.050267,((GCA_900116455.1_SFT89624.1:0.0751607886,GCA_002210095.1_OWU70024.1:0.0891045180)52:0.010966,(GCA_900110425.1_SEO75512.1:0.0730233856,GCA_900156525.1_SIT87002.1:0.1253489029)83:0.028907)87:0.025330)43:0.008672,(GCA_000152605.1_EAP82719.1:0.0424713857,(GCA_000172095.1_EDQ06051.1:0.0228961233,GCA_000622405.1_KIN68197.1:0.0393546172)98:0.022062)99:0.026524)100:0.062187)94:0.015937)95:0.026384,GCA_900107355.1_SDY72156.1:0.0661292124)94:0.015275,((GCA_000765015.1_KGK80587.1:0.0000026277,GCA_900141945.1_SHI40461.1:0.0000021948)100:0.067522,(GCA_001403795.1_CTQ48344.1:0.0775131136,GCA_900109285.1_SEK65618.1:0.0873227480)100:0.106792)95:0.040042)79:0.020049,(((GCA_000442275.2_EPX77238.1:0.0258596893,GCA_900111945.1_SFR33197.1:0.0176493810)100:0.074978,(GCA_000738435.1_AII86172.1:0.1165565695,(GCA_001404155.1_CRK75449.1:0.0000021948,GCA_900114125.1_SFJ52755.1:0.0000021948)100:0.093571)99:0.021818)98:0.021712,(GCA_001046955.1_AKO95561.1:0.0032412183,GCA_900109145.1_SEJ65506.1:0.0000021948)100:0.142416)62:0.014656)67:0.005098,(((((GCA_000169415.1_EBA10357.1:0.0684227817,GCA_900111875.1_SFB01276.1:0.0696746202)67:0.010175,(GCA_001458375.1_CUH78260.1:0.0624251130,(GCA_002237555.1_ASP20630.1:0.0160110238,GCA_900188425.1_SNT16199.1:0.0000025975)100:0.054159)92:0.015696)69:0.011826,((GCA_001038505.1_KMK68418.1:0.0601271829,GCA_900188035.1_SNR24848.1:0.0791995935)100:0.029871,GCA_900107235.1_SDY19487.1:0.0934160812)82:0.026722)24:0.008290,(GCA_000521865.1_ETX27417.1:0.0638110161,GCA_900115815.1_SFQ13462.1:0.0845661574)55:0.023895)97:0.052879,(((((GCA_000152625.1_EAP78356.1:0.0743891202,GCA_900142295.1_SIN74837.1:0.0769684332)64:0.026135,(GCA_900100005.1_SDH96225.1:0.0819944337,(GCA_000836695.1_KIQ70786.1:0.1440403086,GCA_900141735.1_SHI83440.1:0.1389156687)99:0.101867)72:0.024384)61:0.014851,(((((GCA_000152725.1_EAQ03695.1:0.0923799386,((GCA_000299575.1_EKE44358.1:0.1447952777,(GCA_900113405.1_SFH13195.1:0.0000021948,GCA_900172315.1_SLN53366.1:0.0000021948)100:0.074229)100:0.028135,(GCA_900110115.1_SEN35271.1:0.0000021694,GCA_900141995.1_SHI75251.1:0.0098932284)100:0.135137)100:0.107059)42:0.025103,(((GCA_000155735.2_AGI70545.1:0.0413565829,GCA_001187845.1_AKS47381.1:0.0156693622)100:0.049381,GCA_900172275.1_SLN54387.1:0.0206996898)100:0.022372,GCA_000590925.1_AHM03815.1:0.1317853448)41:0.012736)83:0.019839,GCA_900172385.1_SLN53665.1:0.0670784511)93:0.021088,(GCA_001482405.1_KUF10278.1:0.0775726753,GCA_900116005.1_SFR09184.1:0.0859117338)86:0.025276)72:0.003670,(((GCA_000153725.1_EAU43738.1:0.0450356822,(((GCA_001969385.1_APX23431.1:0.0000021948,GCA_900112435.1_SFC89038.1:0.0000021948)100:0.024040,GCA_001975705.1_APZ52040.1:0.0442764501)97:0.021031,GCA_900102075.1_SDF13308.1:0.0602950097)92:0.018301)97:0.022056,GCA_900100085.1_SDI12557.1:0.0986243701)83:0.008836,(GCA_000442255.1_EPX79600.1:0.0363044156,(GCA_001687105.1_ANT60063.1:0.0127924296,GCA_900116195.1_SFS98243.1:0.0201892371)95:0.015800)100:0.024280)100:0.053094)93:0.015226)64:0.018292,(((((GCA_001458175.1_CUH53915.1:0.0194497597,GCA_900114415.1_SFK94245.1:0.0204706818)100:0.037065,GCA_900142085.1_SHJ47943.1:0.0423006840)100:0.034023,GCA_900129685.1_SHH25109.1:0.0540882599)99:0.013497,(GCA_000161835.1_EET48044.1:0.0895602673,GCA_001890925.1_OJI92211.1:0.1398162323)96:0.041343)92:0.011640,(GCA_001908835.1_APO85932.1:0.1405328997,GCA_000600975.2_EYD71995.1:0.1574398148)84:0.051081)78:0.013852)35:0.001629,(GCA_900184815.1_SMX23006.1:0.0820923674,((GCA_900112335.1_SFD06306.1:0.0329701715,GCA_900188335.1_SNS89295.1:0.0331232478)100:0.075593,(((GCA_000299875.1_EKE70767.1:0.0321454822,GCA_900114135.1_SFJ97600.1:0.0309572516)100:0.072643,(GCA_900109555.1_SEL19191.1:0.0000021948,GCA_900172305.1_SLN63926.1:0.0000021948)100:0.055367)68:0.035622,GCA_900172375.1_SLN48788.1:0.0785924795)100:0.138502)65:0.013006)62:0.035099)72:0.017877)65:0.028875)50:0.005584,(((GCA_002115725.1_OSQ66031.1:0.0265048274,GCA_002115805.1_OSQ45621.1:0.0227439938)100:0.026306,(GCA_900114485.1_SFL12280.1:0.0588243793,(GCA_000223375.1_AEM42393.1:0.0000021948,GCA_001399515.1_ALJ80015.1:0.0000021948)100:0.117721)98:0.064120)56:0.013210,((((((GCA_002211155.1_OWV62100.1:0.0000023322,GCA_002211205.1_OWV63908.1:0.0000022187)97:0.000002,(GCA_002211225.1_OWV47302.1:0.0000025455,GCA_900101505.1_SDD44988.1:0.0000023843)100:0.006458)100:0.037835,GCA_900184945.1_SMX40319.1:0.0416400024)100:0.073271,(GCA_001205715.1_KNG94298.1:0.0903476579,((GCA_900095785.1_SCM69008.1:0.0000027500,GCA_900115865.1_SFQ38027.1:0.0032636210)100:0.086739,GCA_900172355.1_SLN22166.1:0.1212908281)98:0.016649)100:0.076160)65:0.007770,GCA_000153305.1_EAR52856.1:0.1034512462)84:0.013483,(((((((GCA_000152805.1_EAQ14319.1:0.0549042167,GCA_900177545.1_SMH41087.1:0.0754864877)99:0.040117,GCA_000671395.1_KCV81172.1:0.0799081721)63:0.020951,((GCA_001305615.1_ALG91280.1:0.0550003693,(((((GCA_000012905.2_ABA77910.1:0.0666334128,(((GCA_000021865.1_ADE86877.1:0.0505902712,GCA_000740785.1_KFI24939.1:0.0942740633)99:0.053286,(GCA_000740775.1_KFI32919.1:0.0067601936,GCA_000740795.1_KFI27901.1:0.0109286658)100:0.077504)98:0.033499,(GCA_000203895.1_ABL70362.1:0.1024393323,GCA_000444995.1_AGT07520.1:0.0922201570)100:0.068320)96:0.020126)96:0.032230,GCA_900110025.1_SEN98047.1:0.1436722163)33:0.007307,(GCA_001517585.1_CUX83347.1:0.1019545384,GCA_900107025.1_SDW29261.1:0.0897181886)100:0.061828)96:0.042906,((((GCA_000714535.1_KEO53049.1:0.0852978978,GCA_000715505.1_KEP71222.1:0.0763323344)88:0.063450,GCA_900110135.1_SEN56429.1:0.1551096716)84:0.045196,GCA_900106675.1_SDX23567.1:0.0872157958)81:0.021523,GCA_900156815.1_SIT07591.1:0.1374374550)91:0.054303)80:0.002909,GCA_001620265.1_AMY70810.1:0.0811401558)100:0.075271)93:0.022168,GCA_900184935.1_SMX45278.1:0.0764179252)62:0.007611)43:0.015661,((GCA_001548075.1_BAQ70777.1:0.0000021948,GCA_001633165.1_ANB32932.1:0.0032618477)100:0.070524,(((GCA_000442315.1_EPX85190.1:0.1180040779,GCA_000600335.2_EYD74564.1:0.1611995041)100:0.062562,GCA_000600335.2_EYD74565.1:0.1014941679)100:0.113543,(GCA_900111545.1_SET77405.1:0.0000021948,GCA_900143155.1_SHN73487.1:0.0000021948)100:0.187816)96:0.074848)92:0.039539)92:0.031252,((GCA_001307765.1_KPN64912.1:0.0245623649,GCA_900109955.1_SEW31794.1:0.0769080684)100:0.056659,(GCA_001458355.1_CUH65808.1:0.0633557631,GCA_000812665.2_AML51291.1:0.1899114810)99:0.051310)92:0.019687)24:0.006433,(GCA_000647975.1_KAJ54856.1:0.0788396590,GCA_900172235.1_SLN64108.1:0.1036504570)83:0.029855)87:0.026467,GCA_900102905.1_SDK14245.1:0.1131824898)93:0.037887)82:0.017394)57:0.021580)65:0.017684,((GCA_001247715.1_KNX42977.1:0.0462439683,GCA_900115595.1_SFO88322.1:0.1317882181)38:0.012079,GCA_900172295.1_SLN68334.1:0.0649571978)46:0.010307)65:0.023857,GCA_900099935.1_SDI86466.1:0.1119820694)90:0.015582,GCA_000018145.1_ABV91984.1:0.1022958311)95:0.017390,GCA_001981245.1_APX89536.1:0.0907696097)95:0.070229,(GCA_900106695.1_SDW79716.1:0.1044921142,GCA_900113695.1_SFI50670.1:0.0739724648)100:0.076169)95:0.070181,GCA_900107585.1_SEA93200.1:0.2403910251)100:0.346686)96:0.104817)92:0.058083)88:0.044255,((((GCA_000143145.1_ADJ22199.1:0.1641717150,GCA_000503895.1_AHB47674.1:0.1573302842)100:0.040526,(GCA_000981545.1_CPR18156.1:0.0029940180,GCA_900104305.1_SDO23007.1:0.0000029244)100:0.189078)100:0.067741,(GCA_000166055.1_ADP70090.1:0.0071352493,GCA_000636015.1_KAI95379.1:0.0018958088)100:0.335994)91:0.028480,((GCA_000828475.1_BAQ15984.1:0.0424485221,GCA_001723285.1_ODR99801.1:0.0448481663)100:0.120834,GCA_001708935.1_ODA67818.1:0.1291632775)100:0.125236)99:0.100812)84:0.015707)93:0.062150,((((GCA_000009985.1_BAE53185.1:0.0604630617,GCA_000513295.1_CDL00900.1:0.1436759429)100:0.059295,(GCA_000294655.1_CCG41523.1:0.0070189453,GCA_900108475.1_SEH27214.1:0.0161118009)100:0.093072)95:0.137526,((((((GCA_001611975.1_AMW34217.1:0.1289765154,GCA_900156605.1_SIS89942.1:0.2055881024)94:0.035332,((GCA_000013085.1_ABC24317.1:0.1102173277,GCA_000284415.2_CCG08646.1:0.1348160299)100:0.097748,GCA_900101965.1_SDD64507.1:0.1975121488)100:0.074060)99:0.050446,(GCA_000315795.1_EKV32400.1:0.1528343793,GCA_900100455.1_SDG50973.1:0.2646512338)100:0.083750)81:0.027530,(GCA_000963705.1_KJV09980.1:0.0257324324,GCA_002251735.1_OYQ22056.1:0.0302053771)100:0.400099)47:0.016162,(GCA_000300235.2_AJD53917.1:0.0484682149,GCA_000300275.1_EKF09951.1:0.0185058150)100:0.203969)57:0.044432,((((((((GCA_000299935.1_EKE78100.1:0.0288599870,GCA_001618175.1_KZD12048.1:0.0336801594)100:0.115695,(((GCA_000982415.1_KKJ77935.1:0.0000028354,GCA_001026905.1_KLN62469.1:0.0161225697)100:0.227647,((GCA_900177295.1_SMF62821.1:0.0000021948,GCA_900188055.1_SNR95174.1:0.0000021948)100:0.222640,GCA_900100655.1_SDF44193.1:0.3775067949)99:0.057140)98:0.069058,(GCA_000024465.1_ADE39473.1:0.3116427979,((GCA_000319385.1_AFX99324.1:0.0651858039,GCA_000510265.1_AHC73834.1:0.0999719459)100:0.287393,GCA_900102465.1_SDG32086.1:0.0365416420)100:0.224347)96:0.080177)61:0.018572)92:0.065285,((GCA_000968135.1_CCQ72706.1:0.1537138257,GCA_900093605.1_SCA57266.1:0.2040201699)89:0.037998,GCA_001746755.1_OEJ67785.1:0.2467339838)99:0.063993)84:0.053877,(GCA_001192655.1_GAO97853.1:0.5290069143,GCA_002117145.1_ARN85250.1:0.5797378081)97:0.176475)76:0.014732,(GCA_900167455.1_SJZ82042.1:0.2863038774,(((((((((GCA_000011685.1_AAW60045.1:0.0600989506,GCA_000234355.2_EHH67636.1:0.0727167448)100:0.068309,(GCA_000723565.1_CDG32871.1:0.0481700703,GCA_002003665.1_OOL16998.1:0.0091818711)100:0.240146)100:0.035416,(GCA_000617865.1_GAJ28046.1:0.1212500332,((GCA_000724025.1_CDG39911.1:0.0063321902,GCA_001547995.1_BAT19200.1:0.0000023340)100:0.118480,((GCA_001787335.1_AOX17259.1:0.0000021948,GCA_001787355.1_AOX20137.1:0.0000021948)100:0.088661,GCA_002005465.1_AQS87180.1:0.1222969661)99:0.032789)94:0.023754)100:0.057903)100:0.071272,GCA_000963885.1_GAN53734.1:0.1383427960)99:0.069122,(GCA_002173735.1_ARW46564.1:0.1728780415,GCA_002005445.1_AQS85663.1:0.1558507448)96:0.034094)98:0.036603,(GCA_000021325.1_ACI52823.1:0.0880121849,((GCA_000182745.1_BAK83061.1:0.0132032348,GCA_000964505.1_GAO00480.1:0.0179053227)100:0.021169,GCA_000208635.2_EGG74865.1:0.0367199467)100:0.135267)100:0.036649)100:0.078734,(GCA_000231445.2_EHD14664.1:0.0000021249,GCA_002153535.1_OUI78958.1:0.0063143832)100:0.405980)99:0.059161,((GCA_000014285.2_ABI62403.1:0.0000022623,GCA_000576085.2_AHJ63403.1:0.0086897670)100:0.187468,((GCA_000164635.1_EFH13304.1:0.1168830343,GCA_900141905.1_SHI89316.1:0.2217178561)88:0.031754,(GCA_900101615.1_SDC54162.1:0.0000021948,GCA_900104205.1_SDB42863.1:0.0000021948)100:0.121847)92:0.085066)84:0.027620)95:0.103675,((GCA_000016725.1_ABQ29587.1:0.0000024984,GCA_000202835.1_BAJ79799.1:0.0000023242)100:0.242423,(GCA_000306035.1_EKN00005.1:0.1011879099,GCA_000964385.1_GAN81806.1:0.1049829214)100:0.204914)100:0.069728)100:0.271339)90:0.092636)78:0.049813,(((GCA_000010725.1_BAI73237.1:0.0645868556,GCA_000632475.2_AIB10498.1:0.0323075213)100:0.067722,(GCA_000576635.1_EWY37348.1:0.0506702440,GCA_000936425.1_KJB94907.1:0.0331039066)100:0.135325)98:0.042595,(((GCA_000016185.1_ACI99702.1:0.1422453143,GCA_002251795.1_OYQ35314.1:0.1774929861)100:0.059807,GCA_000730165.2_ASG19776.1:0.1133210199)100:0.077965,(GCA_000767795.1_KGM33917.1:0.0109325661,GCA_002195995.1_OWJ67504.1:0.0128241097)100:0.227062)81:0.026476)99:0.081531)76:0.029906,(GCA_000226315.1_AEP10543.1:0.0019891888,GCA_000348745.1_AGH98987.1:0.0040869182)100:0.422179)51:0.029418,((GCA_000264455.2_AFK52037.1:0.0000028924,GCA_001601315.1_KYO57051.1:0.0000021948)100:0.269359,(((((GCA_000012385.1_ABE04735.1:0.0707916029,GCA_000195735.1_CAA14874.1:0.1149723302)100:0.347154,(GCA_000010205.1_BAG40054.1:0.0555025569,GCA_000964595.1_KJV57521.1:0.1319130327)100:0.512115)99:0.159421,((GCA_000153525.1_EAS84873.1:0.0674054898,GCA_000155895.1_EDZ60626.1:0.0872494246)100:0.436179,((((GCA_000008385.1_AAW70679.1:0.1052508504,GCA_000953315.1_CDR78500.1:0.0361829208)100:0.417480,((GCA_000011945.1_AAV86227.1:0.0031018150,GCA_000024505.1_ACZ48756.1:0.0000027437)100:0.570821,((GCA_000026005.1_CAH57852.1:0.1542804818,GCA_000964755.1_KJV65658.1:0.1576201509)100:0.115384,GCA_000964795.1_KJV69229.1:0.3004901068)100:0.117283)61:0.103972)100:0.194922,(GCA_000022525.1_ACT69198.1:0.4249297482,GCA_000632985.1_AHX11163.1:0.3302698873)100:0.860964)100:0.198010,(GCA_000388175.3_ETZ05045.1:0.1445496217,GCA_000469665.2_ETZ07581.1:0.2018163915)100:1.162896)80:0.160626)68:0.067005)81:0.112459,(GCA_000219355.1_AEI88734.1:0.5725896880,GCA_000815465.1_KIE04762.1:0.4532577885)99:0.156792)77:0.097291,(GCA_000014865.1_ABK42893.1:0.6607495374,((((((((((((GCA_000011345.1_BAC08241.1:0.0243860829,GCA_000505665.1_AHB87631.1:0.0410105315)100:0.220194,GCA_000018105.1_ABW26403.1:0.1060274093)94:0.072305,((((((((GCA_000014265.1_ABG52572.1:0.0579108334,GCA_002260545.1_OZH53706.1:0.0166140486)100:0.132795,(((GCA_000710505.1_KEI68578.1:0.0129350179,GCA_900009265.1_CUR19395.1:0.0254635118)100:0.107780,((GCA_000478195.2_ERT03763.1:0.0000021948,GCA_000478195.2_ERT04589.1:0.0000021948)100:0.026067,GCA_000972705.2_KKD37268.1:0.0656672763)100:0.114180)83:0.018178,(GCA_000176895.2_CCE16306.1:0.0000021948,GCA_000307915.1_EKD06359.1:0.0000021948)100:0.154744)83:0.030036)100:0.027037,(GCA_000180455.1_CBN55209.1:0.1120277421,((GCA_000214075.2_EGK85876.1:0.0033781333,GCA_000317475.1_AFZ07814.1:0.0000021948)100:0.034743,GCA_002412335.1_PCN52200.1:0.0223926861)100:0.096471)100:0.021163)100:0.030374,(((((((((GCA_000020025.1_ACC79672.1:0.0241276990,((GCA_000169135.1_EAW45044.1:0.0296390200,GCA_002218065.1_GAX34093.1:0.0061680775)100:0.027300,((GCA_002368055.1_BAZ75329.1:0.0000021948,GCA_002368295.1_BAZ00748.1:0.0000023957)100:0.003514,GCA_002368275.1_BAY90467.1:0.0000029335)100:0.016533)47:0.007488)49:0.004635,(GCA_001298445.1_ALF55146.1:0.0142383799,GCA_002367975.1_BAY16491.1:0.0000023528)100:0.028898)49:0.006700,(GCA_000317535.1_AFZ22538.1:0.0158602605,(((GCA_000196515.1_ADI64951.1:0.0384092538,(((GCA_000175835.1_EFA69722.1:0.0000025985,GCA_001432185.1_KRH95995.1:0.0000024982)100:0.007154,GCA_000175855.1_EFA72788.1:0.0000026558)100:0.009416,GCA_002368135.1_BAZ89640.1:0.0367623740)100:0.138932)93:0.005844,GCA_002368075.1_BAZ83203.1:0.0148370380)97:0.004652,(((GCA_000312705.1_AFW92865.1:0.0178692733,GCA_000789435.1_KHG41432.1:0.0069596226)100:0.006979,GCA_002368115.1_BAZ84581.1:0.0000025328)100:0.032730,GCA_000317695.1_AFZ60450.1:0.0109122047)86:0.013224)100:0.042358)97:0.004448)45:0.004269,(GCA_000204075.1_ABA21737.1:0.0371841296,GCA_000316575.1_AFY33155.1:0.0525911215)59:0.011734)99:0.025793,GCA_000828085.2_KIJ84687.1:0.0540523597)70:0.004280,((GCA_000346485.2_KYC40101.1:0.0064955435,GCA_000760695.2_KIE11221.1:0.0184719546)100:0.053623,(GCA_000350105.1_CCH66506.1:0.0112985874,GCA_000350125.1_CCH65034.1:0.0103917523)100:0.206312)73:0.012710)80:0.026045,(((GCA_000231365.2_EHC08676.1:0.0000021948,GCA_001904645.1_OKH11823.1:0.0000021948)100:0.019742,(GCA_001275395.1_KOP27021.1:0.0060351827,GCA_000934435.1_KIY11424.1:0.0110006798)100:0.026045)100:0.053207,GCA_001456025.1_KST67227.1:0.1061756886)37:0.014614)64:0.026802,GCA_000317435.1_AFZ03143.1:0.1329188150)94:0.049235,GCA_000316665.1_AFY53108.1:0.1553420413)99:0.067088)95:0.039796,(GCA_000317105.1_AFY81853.1:0.1363789308,GCA_001276715.1_KOR36249.1:0.0912760656)100:0.055734)89:0.035139,((((GCA_000155555.1_EDX75570.1:0.0701520359,GCA_001904615.1_OKH19448.1:0.3113689585)95:0.017652,GCA_000317515.1_AFZ19912.1:0.1243935209)95:0.042229,(GCA_000211815.1_EGJ33282.1:0.0176086840,GCA_001942495.1_OLT63503.1:0.0215930353)100:0.104508)94:0.029754,((((((((GCA_000017845.1_ACB50668.1:0.0199634618,(GCA_000167195.1_EAM49723.1:0.0000021948,GCA_000235665.2_EHJ11561.1:0.0000021948)100:0.030749)100:0.064907,GCA_000025125.1_ADB95842.1:0.3278442619)100:0.099994,((GCA_000297435.1_CCI32168.1:0.0150578724,GCA_000312205.1_CCI05855.1:0.0087769050)100:0.132265,(GCA_000284135.1_BAL30111.1:0.0210092941,GCA_000478825.2_AIE74891.1:0.0042056020)100:0.217038)91:0.036358)83:0.023004,GCA_000021825.1_ACK73024.1:0.0893208013)96:0.036480,(GCA_000317025.1_AFY76243.1:0.0000022901,GCA_001904635.1_OKH24162.1:0.0135995541)100:0.103055)97:0.040649,(GCA_000332035.1_ELR98541.1:0.1689652337,((GCA_000317575.1_AFZ35000.1:0.0071438566,GCA_002355455.1_BAU65538.1:0.0151450221)100:0.128866,(GCA_000332055.1_ELS04463.1:0.0962417505,GCA_002368355.1_BAZ45940.1:0.1382530702)100:0.089481)94:0.062961)89:0.033614)87:0.015967,((GCA_000317675.1_AFZ53153.1:0.0678583459,(GCA_001548095.1_BAQ61374.1:0.0281735485,GCA_001548115.1_BAQ65163.1:0.0775719054)100:0.050381)100:0.073092,GCA_001747005.1_OEJ77808.1:0.1054542435)100:0.147748)90:0.026321,((GCA_000317615.1_AFZ51257.1:0.0474462016,GCA_000317635.1_AFZ43680.1:0.0607857240)100:0.113350,GCA_000473895.1_ERN42193.1:0.1953907015)99:0.101328)94:0.033417)70:0.025240)61:0.029191,(GCA_000317495.1_AFZ12897.1:0.1201524600,GCA_000317145.1_AFY94705.1:0.2254920489)62:0.025186)82:0.021653,(((GCA_000317125.1_AFY87571.1:0.1397516956,(GCA_000317555.1_AFZ29836.1:0.0046325150,GCA_001904655.1_OKH21771.1:0.0125889467)100:0.106385)97:0.036131,GCA_000952155.1_KJH72599.1:0.1261748038)100:0.088434,(((GCA_000775285.1_KGF72570.1:0.1382629560,GCA_002142475.1_BAS58190.1:0.1839510421)96:0.024629,((GCA_000817775.1_KIF39283.1:0.2043917430,(GCA_001904775.1_OKH50096.1:0.1505078154,GCA_002075285.2_ASC71293.1:0.1872998932)99:0.052222)100:0.135667,GCA_001870225.1_APB32398.1:0.5244296346)56:0.027452)63:0.039628,GCA_001904725.1_OKH39592.1:0.2277134435)42:0.001828)89:0.042164)69:0.014753)81:0.025225,(GCA_001746915.1_OEJ72606.1:0.0813881160,(GCA_000317065.1_AFY71656.1:0.2054939368,GCA_000332215.1_ELS32822.1:0.1677004745)100:0.266021)72:0.057913)45:0.023938,GCA_001637395.1_OAB55040.1:0.2117646201)44:0.027285,GCA_000317045.1_AFY68080.1:0.1504754348)94:0.148016,GCA_000012525.1_ABB58094.1:0.1812873138)98:0.104185,((((GCA_000011465.1_CAE19729.1:0.4590993462,GCA_000760175.1_KGG12021.1:0.1534933463)96:0.183606,GCA_001182765.1_CRY92551.1:0.0739206126)83:0.084051,GCA_000316515.1_AFY28419.1:0.1241506432)82:0.059621,GCA_000155635.1_EDY38520.1:0.0631353012)100:0.450269)100:0.206615,(GCA_000011385.1_BAC91069.1:0.1456854820,GCA_000484535.1_AGY59691.1:0.0435211342)100:0.227637)100:0.288855,GCA_001765415.1_AOR39124.1:0.7726060138)100:0.169187,GCA_001982645.1_ONG39388.1:0.7196800175)48:0.023266,(GCA_000010725.1_BAI74131.1:1.5841191578,(GCA_001904775.1_OKH45893.1:1.5549124764,GCA_002109495.1_OSM02104.1:0.7191471008)100:1.885630)70:0.191203)92:0.185621)99:0.256223)100:0.161556)93:0.100641)26:0.032953)60:0.032863)95:0.128317,GCA_900172325.1_SLN23681.1:0.2978362691)92:0.038480)90:0.035619,(GCA_900101935.1_SDD23504.1:0.2691757370,(((((((((GCA_000013005.1_ABC64860.1:0.0751452234,(GCA_001281485.1_ALE17969.1:0.1114593540,(GCA_000715015.1_KEO87769.1:0.1277538195,(GCA_001663175.1_ANK12211.1:0.0716772592,GCA_001677335.1_OBV09806.1:0.0588319721)100:0.052112)88:0.052442)88:0.023485)88:0.085564,(GCA_001304795.1_ALG62169.1:0.0000022700,GCA_001306275.1_KPM17415.1:0.0000021948)100:0.227158)99:0.039615,GCA_001008165.2_AKH43454.1:0.1623138353)97:0.076547,(GCA_000013325.1_ABD25135.1:0.1655152268,(GCA_000235975.2_EHJ61155.1:0.1438835568,((GCA_001028705.1_AKM09261.1:0.0468196250,GCA_000009985.1_BAE53186.1:0.5441168032)94:0.051860,GCA_001661675.2_ARU17130.1:0.0826310752)94:0.067953)28:0.028206)25:0.029171)95:0.068239,(GCA_000013985.1_ABF54487.1:0.1125353331,GCA_001610975.1_AMU94497.1:0.0707459736)100:0.137623)75:0.036074,((GCA_000091125.1_BAI98290.1:0.0083711415,GCA_000147835.3_AEG50001.1:0.0347421864)100:0.101356,(GCA_002251755.1_OYQ26520.1:0.2803063161,(GCA_000342165.1_EMD83414.1:0.1277066284,GCA_002211145.1_OWV33010.1:0.1141421702)100:0.263026)85:0.052513)86:0.066871)93:0.052855,GCA_001586395.2_KZB93749.1:0.1975796554)87:0.018406,(GCA_000175255.2_AEH63422.1:0.0507770583,GCA_000218875.1_AEI38472.1:0.0402434386)100:0.241239)77:0.025493,((GCA_000016765.1_ABQ68788.1:0.0458831652,(GCA_002355275.1_ATE67031.1:0.0000021948,GCA_002367875.1_PCE40489.1:0.0000021948)100:0.040082)100:0.146710,((GCA_001295965.1_KPF75931.1:0.0030990002,GCA_001713435.1_AOF99307.1:0.0029898427)100:0.135712,(GCA_002218195.1_ASK89145.1:0.0450261638,GCA_900128895.1_SIN60599.1:0.0813102292)100:0.167141)72:0.022225)67:0.023757)95:0.255227)95:0.083717)100:0.072012,((((GCA_000013025.1_ABI78488.1:0.0191209599,GCA_000685315.1_KDA00103.1:0.0140654971)100:0.268497,GCA_000023785.1_ACT57754.1:0.2094560113)100:0.119534,((GCA_000014745.1_ABI64426.1:0.0644060984,GCA_900103475.1_SDM36747.1:0.1035008272)100:0.047011,GCA_000152745.1_EAP89551.1:0.1334267041)100:0.080907)100:0.115019,(GCA_000152825.2_ADM08978.1:0.3095601122,GCA_900199215.1_SNT67861.1:0.2213545219)100:0.085708)100:0.057820)100:0.168527)100:0.064219,(GCA_000175215.2_ADU13483.1:0.1040531010,GCA_000204015.1_EGF91123.1:0.0996495671)100:0.221834)100:0.088389);
