# Supplementary material for: Assessing the accuracy of phylogenetic rooting methods on prokaryotic gene families
Source: PLoS One. 2020 May 15;15(5):e0232950. doi: 10.1371/journal.pone.0232950 (PMC7228096; doi:10.1371/journal.pone.0232950)
Supplement: S2 Dataset — (ZIP) [file pone.0232950.s003.zip › EmpiricalDataset/GeneTrees_IQTree/000253.aln.treefile]

(GCA_000006905.1_AAK23239.1:0.0000028642,GCA_000092285.1_ADG09991.1:0.0000026501,((GCA_000017265.1_ACG77654.1:0.0160867858,GCA_001425915.1_KQW71299.1:0.0311523106)98:0.051928,(((GCA_000144605.1_ADL00828.1:0.0382209942,GCA_002205555.1_ASD27867.1:0.0077288850)100:0.070842,(((((((((((((((((((((((GCA_000007125.1_AAL51948.1:0.0000000000,GCA_000157815.1_EEY00577.1:0.0000000000):0.000000,GCA_000585655.1_EXL05466.1:0.0000000000):0.000003,GCA_000017405.1_ABS14682.1:0.0000026598)100:0.011159,((((GCA_000300335.1_EKF18428.1:0.0000020151,GCA_000300515.1_EKF40348.1:0.0000027297)88:0.000003,(GCA_002238045.1_OXS99140.1:0.0038177502,GCA_001293565.1_KPB01273.1:0.0937078209)97:0.018742)94:0.022679,(GCA_000585625.1_EXL01798.1:0.0000023465,GCA_002075885.1_OQM75734.1:0.0000023859)99:0.000002)12:0.011199,((((GCA_001424795.1_KQU69724.1:0.0000000000,GCA_001618845.1_AMY00628.1:0.0000000000):0.000000,GCA_001605015.1_AMS42436.1:0.0000000000):0.000002,GCA_001510895.1_KUM24601.1:0.0000020151)92:0.000002,(GCA_900113935.1_SFJ21165.1:0.0000023235,GCA_900113985.1_SFJ18070.1:0.0110240827)93:0.011142)83:0.000002)82:0.022569)3:0.000002,(((GCA_001267455.1_KOC77607.1:0.0000000000,GCA_001687365.1_OBZ96356.1:0.0000000000):0.000000,GCA_001885585.1_OJF97899.1:0.0000000000):0.000002,GCA_001652565.1_ANH03913.1:0.0000020151)83:0.000002)2:0.000002,(GCA_000016285.1_ACM36327.1:0.0108785972,(GCA_000092025.1_AAK87699.1:0.0000022049,((GCA_000722615.1_KEQ06761.1:0.0000020173,GCA_000722625.1_KEQ08604.1:0.0000020338)100:0.010943,((GCA_001558695.1_KXF77600.1:0.0000020151,GCA_900104355.1_SDN77934.1:0.0000026591)83:0.000002,(GCA_000154705.2_EDQ32145.1:0.0108822843,GCA_001703635.1_OCW56649.1:0.0000027207)100:0.033197)5:0.010941)1:0.000002)1:0.000002)8:0.011065)61:0.011083,(GCA_000731295.1_CDN53635.1:0.0000023538,GCA_000731315.1_CDN47495.1:0.0000022975)93:0.000002)53:0.011161,GCA_000092045.1_ABC90480.1:0.0110432275)4:0.000003,(GCA_000017145.1_ABR59849.1:0.0000023121,GCA_000769405.1_KPN28617.1:0.0108194448)17:0.010938)1:0.000002,GCA_000018545.1_ACP24983.1:0.0000025329)1:0.000002,GCA_002288525.1_ASY62640.1:0.0110308611)14:0.011002,GCA_000325745.1_AGA64412.1:0.3308565390)41:0.000002,(GCA_000697965.2_ANK72135.1:0.0000021629,(((GCA_000014245.1_ABG63063.1:0.0190110631,((GCA_000022725.1_ACS51536.1:0.0000020326,GCA_000341385.1_AGF76020.1:0.0113873315)100:0.031082,(GCA_000153465.1_EAS51079.1:0.0109335535,GCA_900176465.1_SMC60927.1:0.0127295128)100:0.014538)88:0.024083)37:0.026158,((GCA_000800175.1_KHJ55095.1:0.0000020392,GCA_900141975.1_SHI58721.1:0.0000022417)100:0.023346,GCA_900104035.1_SDO83047.1:0.0000023313)59:0.047732)23:0.000003,GCA_000179775.1_EFL90050.1:0.1087984875)18:0.000002)16:0.000002)39:0.016537,GCA_000153705.1_EAU42399.1:0.0570673246)96:0.018554,GCA_900129325.1_SHG45129.1:0.0000025973)79:0.011105,((GCA_001676615.1_OCC02792.1:0.0226073298,GCA_900148505.1_SHO67575.1:0.0237829843)55:0.000002,GCA_001720135.1_ODN68911.1:0.0000021970)49:0.000002)92:0.011171,((((GCA_000230555.1_AEQ51677.1:0.0114195126,GCA_900100665.1_SDG79930.1:0.0112094311)100:0.038039,(GCA_000743575.1_KFL31785.1:0.0229914525,GCA_000970435.1_KKB77347.1:0.0000021113)100:0.020571)100:0.023974,(GCA_000166055.1_ADP72194.1:0.0000023139,GCA_000636015.1_KAI96231.1:0.0110027696)100:0.174639)97:0.012050,GCA_001982645.1_ONG37435.1:0.4289801630)92:0.026878)25:0.000002,((GCA_001402875.1_ALK09169.1:0.0000020151,GCA_001459775.1_CUU41832.1:0.0000025589)97:0.011544,GCA_000022085.1_ACL56907.1:0.0352659530)74:0.000002)31:0.000002,(((((((GCA_000148725.1_EFO29186.1:0.0000020358,GCA_000158095.1_EEE44481.1:0.0000020610)100:0.011402,GCA_001403915.1_CTQ42666.1:0.0000023780)89:0.000002,((GCA_000192745.1_ADZ70176.1:0.0000000000,GCA_002249885.1_OXS45024.1:0.0000000000):0.000002,GCA_001188555.1_KND16973.1:0.0000024136)100:0.023140)95:0.011591,(GCA_900115225.1_SFO32396.1:0.0000022073,GCA_900215505.1_SNY94001.1:0.0114533653)100:0.062342)85:0.000003,GCA_900105595.1_SDU21029.1:0.0475672356)96:0.011232,GCA_000496075.1_ESR26522.1:0.0723964712)69:0.000002,((GCA_001907205.1_OKL42779.1:0.0187793518,(GCA_900110875.1_SEQ90617.1:0.0115448601,GCA_900114245.1_SFL10190.1:0.0000023420)99:0.007556)99:0.018419,(GCA_001578105.1_AMM83896.1:0.0310088448,(GCA_002043005.1_AQZ53271.1:0.0000021306,GCA_002088295.1_ORE94580.1:0.1369529533)97:0.003348)95:0.034113)96:0.012260)83:0.011371)85:0.022599,((GCA_001017175.1_KLK95069.1:0.0000020151,(((GCA_001271345.1_ALA16157.1:0.0000020151,GCA_001887265.1_APF37862.1:0.0000020151)84:0.000002,((GCA_000019845.1_ACB95004.1:0.0231272120,(((GCA_000304315.1_CCJ06720.1:0.0109798188,(GCA_001644125.1_OAI31569.1:0.0000020151,(GCA_001675455.1_OBS50608.1:0.0110908143,GCA_002117405.1_ARN82270.1:0.0235707420)37:0.000003)42:0.000002)100:0.022659,((GCA_000021745.1_ACK49542.1:0.0000028409,GCA_900114285.1_SFK29361.1:0.0337301190)98:0.034883,(GCA_000152825.2_ADM09951.1:0.0360703942,GCA_900199215.1_SNT72287.1:0.0221919426)100:0.102806)20:0.000003)24:0.010624,(GCA_900104955.1_SEB62187.1:0.0348739236,GCA_900187365.1_SNB72357.1:0.0000024264)68:0.011589)27:0.000002)95:0.011628,(GCA_000019945.1_ACB80316.1:0.0236337457,(GCA_001741865.1_AOO82941.1:0.0110193544,GCA_900102525.1_SDH41168.1:0.0235982194)100:0.051236)83:0.010629)83:0.011745)79:0.011346,(((((GCA_000010525.1_BAF88542.1:0.0000020151,GCA_900100155.1_SCW96407.1:0.0000020151)95:0.000002,GCA_000092925.1_ADH88768.1:0.0110832809)98:0.012208,GCA_000017645.1_ABS66934.1:0.3285859093)92:0.000003,GCA_002355335.1_BAT61045.1:0.0629758589)99:0.011940,GCA_900102695.1_SCZ46462.1:0.0343268775)91:0.012716)77:0.000002)48:0.000002,GCA_900102135.1_SCY95936.1:0.0000021753)74:0.000003)87:0.012326,(GCA_000017565.1_ABS64354.1:0.0703570543,(((GCA_000739695.1_GAK46420.1:0.0373026879,GCA_000689395.1_CDO61497.1:0.1552187312)89:0.027873,(((GCA_000143145.1_ADJ22841.1:0.0231823019,GCA_000503895.1_AHB49285.1:0.0370420609)100:0.051202,(GCA_000981545.1_CPR15647.1:0.0000020151,GCA_900104305.1_SDP65207.1:0.0000020151)100:0.027899)97:0.038043,((GCA_000828475.1_BAQ17739.1:0.0000020151,GCA_001723285.1_ODR98624.1:0.0000020151)100:0.061370,GCA_001708935.1_ODA68313.1:0.0596609561)100:0.041652)100:0.078512)70:0.000003,((((((((((((((((((((((((((((((((((GCA_000011965.2_AAV93812.1:0.0000000000,GCA_000511355.1_AHC99486.1:0.0000000000):0.000000,GCA_001307765.1_KPN64055.1:0.0000000000):0.000000,GCA_900115595.1_SFP74825.1:0.0000000000):0.000000,GCA_900184935.1_SMX30941.1:0.0000000000):0.000000,GCA_000203975.3_KID08949.1:0.0000000000):0.000000,GCA_900141995.1_SHJ11362.1:0.0000000000):0.000000,GCA_001458175.1_CUH50907.1:0.0000000000):0.000000,GCA_900110115.1_SEN12811.1:0.0000000000):0.000000,GCA_001258055.1_CRL14982.1:0.0000000000):0.000000,GCA_900113345.1_SFG93329.1:0.0000000000):0.000000,GCA_900172235.1_SLN38511.1:0.0000000000):0.000000,GCA_000376545.2_ANP39338.1:0.0000000000):0.000000,GCA_000511385.1_AHD08105.1:0.0000000000):0.000000,GCA_900102795.1_SCZ73776.1:0.0000000000):0.000000,GCA_001981245.1_APX90148.1:0.0000000000):0.000000,GCA_900172225.1_SLN17074.1:0.0000000000):0.000000,GCA_001678945.1_ANP36499.1:0.0000000000):0.000000,GCA_900188335.1_SNS92659.1:0.0000000000):0.000002,((((((((((((((((GCA_000014045.1_ABG31059.1:0.0000000000,GCA_000590925.1_AHM03950.1:0.0000000000):0.000000,GCA_900109955.1_SEV96755.1:0.0000000000):0.000000,GCA_900112335.1_SFD11137.1:0.0000000000):0.000000,GCA_900116455.1_SFT37060.1:0.0000000000):0.000000,GCA_001305615.1_ALG89164.1:0.0000000000):0.000002,GCA_000018145.1_ABV92044.1:0.0000020151)57:0.000002,GCA_000622405.1_KIN67564.1:0.8319222301)62:0.012027,GCA_001403795.1_CTQ50102.1:0.0114293762)25:0.000002,GCA_000154785.2_AEI95304.1:0.0000024097)23:0.000002,GCA_000647975.1_KAJ54820.1:0.0116776121)20:0.000002,(GCA_000442275.2_EPX76883.1:0.0000020134,(GCA_900107585.1_SEA97209.1:0.0351012608,((GCA_900111545.1_SET69680.1:0.0000020151,GCA_900143155.1_SHN71519.1:0.0000020151)100:0.024992,(GCA_900106695.1_SDX62831.1:0.0122323421,GCA_900113695.1_SFJ01004.1:0.0358129480)100:0.052825)98:0.022492)92:0.011770)91:0.011676)61:0.012118,GCA_900107355.1_SDY13757.1:0.0116439337)40:0.000002,GCA_000172095.1_EDQ06781.1:0.0000026470)51:0.012183,((((GCA_000765015.1_KGK78324.1:0.0000020151,GCA_900141945.1_SHI98522.1:0.0000020151)99:0.002147,GCA_900110425.1_SEP15875.1:0.0228210638)96:0.010463,(((GCA_900177545.1_SMH48676.1:0.0000020151,GCA_900184815.1_SMX25429.1:0.0000020151)50:0.000002,((((((((((GCA_000021865.1_ADE84075.1:0.0000020151,GCA_900156815.1_SIS87870.1:0.0000020151)100:0.011811,GCA_001620265.1_AMY67698.1:0.0000023216)91:0.012012,(GCA_001908835.1_APO85785.1:0.0000023550,GCA_900100005.1_SDJ13073.1:0.0000020151)83:0.000002)62:0.000002,GCA_000715505.1_KEP70735.1:0.0364354385)90:0.011856,(((((((((((GCA_000153725.1_EAU43992.1:0.0000000000,GCA_900116195.1_SFS92672.1:0.0000000000):0.000000,GCA_900102075.1_SDE19156.1:0.0000000000):0.000000,GCA_001687105.1_ANT60553.1:0.0000000000):0.000002,GCA_000169415.1_EBA10196.1:0.0000020151)89:0.000002,(GCA_000442255.1_EPX86883.1:0.0115841916,((GCA_002237555.1_ASP19367.1:0.0000020151,GCA_900188425.1_SNT24953.1:0.0000020151)100:0.024303,GCA_000740785.1_KFI30165.1:0.0489884373)70:0.011499)56:0.000003)68:0.011644,(GCA_001969385.1_APX23333.1:0.0000023992,GCA_900112435.1_SFD46571.1:0.0000020151)84:0.000002)67:0.000003,GCA_001975705.1_APZ51865.1:0.0114997721)89:0.011533,((GCA_000836695.1_KIQ70689.1:0.0117981638,GCA_900107235.1_SDY51179.1:0.0000024173)95:0.011612,GCA_001458375.1_CUH78865.1:0.0115341741)56:0.000003)93:0.011557,GCA_900110775.1_SEQ19143.1:0.0000023257)89:0.011329,GCA_900106675.1_SDX80026.1:0.0116590171)66:0.000485,((GCA_900109555.1_SEK80161.1:0.0000020151,GCA_900172305.1_SLN32783.1:0.0000025537)100:0.005510,GCA_000155735.2_AGI73641.1:0.0777504923)88:0.043256)8:0.000003)1:0.000002,((((GCA_000299875.1_EKE67656.1:0.0000000000,GCA_900172385.1_SLN74928.1:0.0000000000):0.000000,GCA_900114485.1_SFL26064.1:0.0000000000):0.000000,GCA_900172275.1_SLN28239.1:0.0000000000):0.000002,GCA_900114135.1_SFJ88170.1:0.0000020151)72:0.000002)1:0.000002,(GCA_000223375.1_AEM41932.1:0.0000023043,GCA_001399515.1_ALJ82034.1:0.0000029159)99:0.011905)6:0.000002,GCA_000600975.2_EYD73466.1:0.0116647032)30:0.011594,((GCA_000153305.1_EAR50051.1:0.0000027763,GCA_001187845.1_AKS44856.1:0.0495426381)31:0.011636,GCA_900109285.1_SEL61799.1:0.0000023584)77:0.011553)83:0.000002,(GCA_900107025.1_SDW27113.1:0.0000020151,GCA_900172355.1_SLN67588.1:0.0000022665)81:0.000003)91:0.011746)44:0.000002,GCA_900156525.1_SIT79224.1:0.0231662222)57:0.000003)60:0.010931,(GCA_000812665.2_AML50583.1:0.0385892075,GCA_001890925.1_OJI93994.1:0.0000029831)97:0.026321)59:0.012306)58:0.000002,GCA_002210095.1_OWU73555.1:0.0115270528)22:0.000002,((GCA_000152605.1_EAP85180.1:0.0000021490,GCA_900114415.1_SFL37053.1:0.0115217434)84:0.000002,(GCA_000738435.1_AII87934.1:0.0000023070,GCA_900142085.1_SHJ79462.1:0.0115967130)93:0.011526)94:0.011554)13:0.000002)6:0.000003,GCA_000152805.1_EAQ13041.1:0.0000020151)8:0.000002,(GCA_001633165.1_ANB32811.1:0.0000023753,GCA_001548075.1_BAQ70644.1:0.0115070955)99:0.011554)47:0.000002,(GCA_900142295.1_SIO29067.1:0.0085566895,((((GCA_000161835.1_EET48690.1:0.0000000000,GCA_900109035.1_SEK05624.1:0.0000000000):0.000000,GCA_001969365.1_APX12511.1:0.0000000000):0.000002,GCA_000814025.1_KIC48115.1:0.0000029060)82:0.000002,(GCA_000622405.1_KIN68371.1:0.0000024508,GCA_900111945.1_SFR59956.1:0.0000024508)99:0.011792)87:0.010621)83:0.004031)95:0.012357,GCA_900115865.1_SFQ38696.1:0.0000020151)34:0.000002,GCA_900095785.1_SCM68973.1:0.0000021224)66:0.000002,((GCA_001404155.1_CRK75614.1:0.0000020151,GCA_900114125.1_SFJ40550.1:0.0000020151)100:0.012032,GCA_900099935.1_SDK17424.1:0.0120066848)97:0.011367)92:0.013553,(GCA_001038505.1_KMK68253.1:0.0000024170,(GCA_001205715.1_KNG92265.1:0.0000020970,GCA_900102905.1_SDK23468.1:0.0355680349)27:0.011750)24:0.011754)3:0.000003,(((((((GCA_000152625.1_EAP76974.1:0.0000000000,GCA_900116005.1_SFR06835.1:0.0000000000):0.000000,GCA_000521865.1_ETX27446.1:0.0000000000):0.000000,GCA_900109145.1_SEI50233.1:0.0000000000):0.000000,GCA_900115815.1_SFQ56944.1:0.0000000000):0.000000,GCA_001046955.1_AKO95650.1:0.0000000000):0.000000,GCA_002115725.1_OSQ62032.1:0.0000000000):0.000000,GCA_002115805.1_OSQ48254.1:0.0000000000):0.000002)2:0.000002,GCA_000299575.1_EKE43404.1:0.0000021845)1:0.000002,(GCA_900172295.1_SLN51420.1:0.0118800349,GCA_001247715.1_KNX41001.1:0.0236006983)79:0.000002)4:0.000003,((((((((GCA_000012905.2_ABA77872.1:0.0000024183,GCA_000600335.2_EYD76834.1:0.0000021742)84:0.000002,GCA_900110025.1_SEN89538.1:0.0117389246)69:0.011794,((GCA_000740775.1_KFI27615.1:0.0000020151,GCA_000740795.1_KFI26265.1:0.0000020151)71:0.000002,(GCA_000442315.1_EPX84236.1:0.0117582791,(GCA_000203895.1_ABL68881.1:0.0000020532,GCA_000444995.1_AGT10236.1:0.0116311913)71:0.011707)14:0.000002)11:0.000002)94:0.011951,((((GCA_000714535.1_KEO55366.1:0.0000000000,GCA_900172375.1_SLN19256.1:0.0000000000):0.000000,GCA_900110135.1_SEN22520.1:0.0000000000):0.000002,GCA_900100085.1_SDI24621.1:0.0000024530)98:0.011848,GCA_900184945.1_SMX46575.1:0.0118130634)74:0.000003)30:0.000002,(GCA_000152725.1_EAQ05190.1:0.0000020151,GCA_001458355.1_CUH62363.1:0.0000020151)76:0.000002)29:0.000002,(GCA_001482405.1_KUF12520.1:0.0116600196,((((GCA_002211155.1_OWV61661.1:0.0000000000,GCA_002211225.1_OWV48570.1:0.0000000000):0.000000,GCA_900101505.1_SDD23357.1:0.0000000000):0.000000,GCA_900141735.1_SHI57116.1:0.0000000000):0.000002,GCA_002211205.1_OWV64914.1:0.0000020151)89:0.000002)96:0.011753)93:0.012003,GCA_900111875.1_SFA89605.1:0.0000024487)78:0.000003,GCA_001517585.1_CUX79526.1:0.0117491600)94:0.023736)76:0.012429,((GCA_000671395.1_KCV82729.1:0.0000000000,GCA_900188035.1_SNR53717.1:0.0000000000):0.000002,GCA_900129685.1_SHG79203.1:0.0000020151)90:0.000002)87:0.025095,(GCA_900113405.1_SFG36749.1:0.0000023889,GCA_900172315.1_SLN30191.1:0.0000028968)99:0.017907)99:0.091819,GCA_001611975.1_AMW33973.1:0.2485603328)84:0.052402,(((((((((((((((((GCA_000009985.1_BAE51924.1:0.0000000000,GCA_900108475.1_SEH34096.1:0.0000000000):0.000002,GCA_000294655.1_CCG39750.1:0.0000020151)85:0.000002,GCA_000513295.1_CDK97263.1:0.0339015791)99:0.084604,(GCA_000010725.1_BAI71229.1:0.0000028301,GCA_000632475.2_AIB11131.1:0.0000020151)100:0.035567)58:0.013720,((GCA_000576635.1_EWY39870.1:0.0000025716,GCA_000936425.1_KJB96776.1:0.0000025310)100:0.026417,GCA_000024465.1_ADE40644.1:0.1020076405)57:0.011583)48:0.011983,(GCA_000225995.2_EGY00444.1:0.0000021225,GCA_000730165.2_ASG20976.1:0.0000026875)100:0.024964)53:0.000003,((((GCA_000315795.1_EKV29299.1:0.0537443233,((GCA_000963705.1_KJV08261.1:0.0000022028,GCA_002251735.1_OYQ20358.1:0.0107446167)100:0.099179,((GCA_000982415.1_KKJ75268.1:0.0000023801,GCA_001026905.1_KLN61246.1:0.0106279363)100:0.101742,GCA_900172325.1_SLN40266.1:0.0820191909)97:0.044828)70:0.031385)38:0.000002,(((GCA_900100455.1_SDH32573.1:0.0263873072,GCA_900100655.1_SDG48027.1:0.1290136869)98:0.030455,(GCA_900101965.1_SDD63726.1:0.0378379627,(GCA_000013085.1_ABC23475.1:0.0435776009,GCA_000284415.2_CCG07858.1:0.0268316980)100:0.052216)99:0.012800)93:0.009628,GCA_900101935.1_SDE31858.1:0.1273982254)72:0.016640)49:0.011591,(((GCA_000767795.1_KGM33894.1:0.0000020261,GCA_002195995.1_OWJ65457.1:0.0000020932)100:0.052112,(GCA_000264455.2_AFK54460.1:0.0000027173,GCA_001601315.1_KYO55470.1:0.0000023843)100:0.179676)91:0.043989,GCA_900156605.1_SIS58870.1:0.1117024003)65:0.017175)55:0.010531,((GCA_000300235.2_AJD51329.1:0.0207259095,GCA_000300275.1_EKF06398.1:0.0022427762)100:0.111840,(GCA_001192655.1_GAO97970.1:0.0943364991,GCA_002117145.1_ARN85332.1:0.0891165225)100:0.166741)68:0.020271)70:0.025836)54:0.012073,GCA_900102465.1_SDG47939.1:0.0475776411)74:0.013861,(GCA_000319385.1_AFX98428.1:0.0224215283,GCA_000510265.1_AHC73375.1:0.0383241849)100:0.095638)56:0.020412,(GCA_900177295.1_SMF42954.1:0.0000020151,GCA_900188055.1_SNR42008.1:0.0000020151)100:0.109910)62:0.024471,(GCA_000299935.1_EKE73574.1:0.0181204356,(GCA_001618175.1_KZD01115.1:0.0156109347,(((((((GCA_000011685.1_AAW60153.1:0.0000027085,(GCA_000723565.1_CDG32775.1:0.0000021743,GCA_002003665.1_OOL19009.1:0.0000021562)100:0.022714)95:0.011291,GCA_000234355.2_EHH67259.1:0.0000020138)87:0.000002,((((((GCA_000021325.1_ACI52706.1:0.0000000000,GCA_000208635.2_EGG75636.1:0.0000000000):0.000000,GCA_000964505.1_GAO00664.1:0.0000000000):0.000002,GCA_000182745.1_BAK83469.1:0.0000028215)82:0.000002,(GCA_000617865.1_GAJ29484.1:0.0000023719,(GCA_000963885.1_GAN53619.1:0.0000029357,GCA_002173735.1_ARW46655.1:0.0229840190)67:0.011447)81:0.011445)36:0.000003,GCA_002005445.1_AQS83557.1:0.0227005253)43:0.011181,(((GCA_000724025.1_CDG40087.1:0.0000028028,GCA_001547995.1_BAT19037.1:0.0000021726)88:0.000003,((GCA_001787335.1_AOX17376.1:0.0000000000,GCA_002005465.1_AQS87599.1:0.0000000000):0.000002,GCA_001787355.1_AOX20253.1:0.0000022780)100:0.022703)93:0.022999,(GCA_000231445.2_EHD14243.1:0.0159360137,GCA_002153535.1_OUI78362.1:0.0000028073)100:0.072961)77:0.000002)61:0.011246)83:0.011314,((GCA_000014285.2_ABI61462.1:0.0000000000,GCA_000964365.1_GAN76230.1:0.0000000000):0.000002,GCA_000576085.2_AHJ62341.1:0.0000023938)100:0.034809)98:0.051878,((GCA_000016725.1_ABQ31137.1:0.0000028482,GCA_000202835.1_BAJ81527.1:0.0000028717)100:0.046752,(GCA_000306035.1_EKM99192.1:0.0227045416,GCA_000964385.1_GAN80196.1:0.0112859402)100:0.023349)100:0.038565)98:0.067791,GCA_000164635.1_EFH11772.1:0.0241199567)95:0.012757,((GCA_900101615.1_SDE33863.1:0.0000020151,GCA_900104205.1_SDB73886.1:0.0000028379)100:0.074127,GCA_900141905.1_SHI45262.1:0.0400141129)100:0.048540)100:0.119734)95:0.040057)96:0.054569)56:0.013364,GCA_000968135.1_CCQ74596.1:0.0770271344)52:0.012407,(GCA_000016185.1_ACI98152.1:0.0086051666,GCA_002251795.1_OYQ34990.1:0.0784194425)99:0.064136)54:0.012789,(((((((((((GCA_000013005.1_ABC63720.1:0.0117326122,(((GCA_000715015.1_KEO91810.1:0.0244378126,(GCA_000013325.1_ABD25703.1:0.0370678304,GCA_000235975.2_EHJ62350.1:0.0000022013)100:0.050055)88:0.000002,(GCA_001304795.1_ALG61847.1:0.0000020151,GCA_001306275.1_KPM16421.1:0.0000020151)76:0.000002)90:0.012598,GCA_001281485.1_ALE16828.1:0.0118216019)47:0.000003)80:0.012017,GCA_001677335.1_OBV12288.1:0.0000023746)81:0.012169,(GCA_001028705.1_AKM09594.1:0.0000025445,(GCA_001661675.2_ARU15508.1:0.0115978561,GCA_001008165.2_AKH41155.1:0.0236964562)85:0.011997)83:0.012178)82:0.000003,GCA_001663175.1_ANK13856.1:0.0492164044)98:0.040097,(GCA_000013985.1_ABF54513.1:0.0131130067,GCA_001610975.1_AMU94520.1:0.0115355826)100:0.053002)100:0.061048,(GCA_002251755.1_OYQ27798.1:0.0555051919,(GCA_000342165.1_EMD82285.1:0.0207950489,GCA_002211145.1_OWV33364.1:0.0171701992)100:0.117451)95:0.022453)93:0.044262,(GCA_001295965.1_KPF76229.1:0.0000029570,GCA_001713435.1_AOF99614.1:0.0000023015)100:0.048022)66:0.038065,(GCA_000091125.1_BAI95471.1:0.0000024510,GCA_000147835.3_AEG49503.1:0.0000022664)91:0.000003)52:0.036474,(GCA_001586395.2_KZB96436.1:0.0399985886,(GCA_000934435.1_KIY12886.1:0.0441231236,(GCA_002218195.1_ASK88189.1:0.0000020151,GCA_900128895.1_SIN66718.1:0.0120340109)100:0.057715)82:0.058280)56:0.007194)71:0.061885,((GCA_000016765.1_ABQ67708.1:0.0000000000,GCA_002367875.1_PCE40880.1:0.0000000000):0.000002,GCA_002355275.1_ATE64351.1:0.0000020151)100:0.012187)68:0.032656,(GCA_000175255.2_AEH62888.1:0.0109480076,GCA_000218875.1_AEI37591.1:0.0337803796)100:0.027137)98:0.149313)43:0.000002,GCA_900093605.1_SCA55289.1:0.0753030910)47:0.027280,(GCA_001746755.1_OEJ65392.1:0.1139733127,((((GCA_000014865.1_ABK43376.1:0.0598557999,GCA_002109495.1_OSM02458.1:0.0722043152)100:0.206550,(((((((GCA_000011345.1_BAC07644.1:0.0125724531,GCA_000505665.1_AHB89188.1:0.0119223822)98:0.012721,(GCA_000018105.1_ABW29678.1:0.0819528665,(GCA_000317065.1_AFY69386.1:0.1846383220,GCA_000332215.1_ELS34386.1:0.0746541195)100:0.105506)97:0.017973)99:0.111653,GCA_002142475.1_BAS58955.1:0.0640064863)79:0.013806,(((((((((GCA_000014265.1_ABG52157.1:0.0000021707,GCA_002260545.1_OZH54748.1:0.0930105466)98:0.044735,(GCA_001870225.1_APB34322.1:0.1902608656,(GCA_000011385.1_BAC91858.1:0.0632632629,GCA_000484535.1_AGY58879.1:0.0813325294)100:0.231345)79:0.042563)77:0.014566,((GCA_000176895.2_CCE19064.1:0.0000000000,GCA_000307915.1_EKD10657.1:0.0000000000):0.000002,GCA_000176895.2_CCE20755.1:0.0000025865)100:0.083638)88:0.025395,GCA_001637395.1_OAB61997.1:0.1287928047)65:0.026074,(GCA_001904775.1_OKH46397.1:0.0255773799,((GCA_002075285.2_ASC74307.1:0.0708248926,GCA_000817775.1_KIF40609.1:0.0687038907)95:0.022676,GCA_001276715.1_KOR34492.1:0.0671235127)91:0.012223)91:0.013582)66:0.013425,GCA_000317105.1_AFY82340.1:0.0968179694)71:0.000003,GCA_000775285.1_KGF73060.1:0.0392397291)72:0.026518,GCA_000317045.1_AFY65290.1:0.0131810240)66:0.011845,(((((GCA_000155555.1_EDX75993.1:0.1354794456,(GCA_000211815.1_EGJ28577.1:0.0000027956,GCA_001942495.1_OLT57784.1:0.0129284270)100:0.049418)71:0.037940,(GCA_000317495.1_AFZ13176.1:0.0098733746,GCA_000317145.1_AFY95627.1:0.1506141597)98:0.077226)77:0.013468,GCA_001746915.1_OEJ74822.1:0.0279651469)76:0.027564,GCA_000317515.1_AFZ21914.1:0.0284026010)66:0.000003,(((GCA_000180455.1_CBN55367.1:0.0400969481,((GCA_000214075.2_EGK84836.1:0.0128514455,(GCA_002412335.1_PCN53071.1:0.0269846282,(GCA_000478195.2_ERT06402.1:0.0255924922,GCA_000972705.2_KKD39365.1:0.0000020294)100:0.218984)91:0.068764)63:0.000003,GCA_000317475.1_AFZ09492.1:0.0128652807)49:0.000002)80:0.025876,((GCA_000317125.1_AFY85741.1:0.0267691778,GCA_001904725.1_OKH38402.1:0.1212064573)97:0.012667,((GCA_000317555.1_AFZ29556.1:0.0000020151,GCA_001904655.1_OKH27290.1:0.0000020151)93:0.000003,GCA_000952155.1_KJH72143.1:0.0548039729)100:0.025886)97:0.013107)80:0.013399,(((((((((((((((GCA_000020025.1_ACC82753.1:0.0692596046,GCA_000317535.1_AFZ25210.1:0.0279528881)87:0.011120,GCA_000196515.1_ADI64462.1:0.0127344939)87:0.012724,(((GCA_000316575.1_AFY33906.1:0.0000000000,GCA_002368295.1_BAY97697.1:0.0000000000):0.000000,GCA_002368275.1_BAY88397.1:0.0000000000):0.000002,GCA_002368055.1_BAZ71796.1:0.0000020151)91:0.000003)81:0.000002,((((GCA_000312705.1_AFW94040.1:0.0000023785,GCA_002368115.1_BAZ87322.1:0.0126556284)100:0.012777,GCA_000789435.1_KHG39513.1:0.0000020242)100:0.065630,GCA_000317695.1_AFZ59301.1:0.0000020893)100:0.037212,GCA_002368075.1_BAZ81781.1:0.0159692649)98:0.050882)86:0.024243,(((GCA_000175835.1_EFA70168.1:0.0000000000,GCA_002368135.1_BAZ89497.1:0.0000000000):0.000000,GCA_001432185.1_KRH97399.1:0.0000000000):0.000003,GCA_000175855.1_EFA71783.1:0.0000024690)100:0.026591)78:0.044784,((GCA_000231365.2_EHC18122.1:0.0000020151,GCA_001904645.1_OKH12184.1:0.0000026680)99:0.012671,((GCA_000934435.1_KIY13496.1:0.0000000000,GCA_001990805.1_ONN60832.1:0.0000000000):0.000002,GCA_001275395.1_KOP22589.1:0.0000023344)99:0.012892)81:0.026827)42:0.025017,GCA_000828085.2_KIJ83489.1:0.0137708074)63:0.021913,((GCA_001456025.1_KST66228.1:0.0098860198,GCA_000316665.1_AFY55152.1:0.1680604141)80:0.032723,(GCA_000317435.1_AFZ04263.1:0.0226689153,(GCA_000350105.1_CCH66359.1:0.0000020151,GCA_000350125.1_CCH66122.1:0.0000024332)98:0.071604)81:0.027132)67:0.040636)83:0.044890,GCA_002367975.1_BAY19729.1:0.0000022135)42:0.012719,GCA_001298445.1_ALF53150.1:0.0253283712)41:0.000002,GCA_000204075.1_ABA20325.1:0.0260512804)91:0.034187,(GCA_000169135.1_EAW45077.1:0.0000020151,GCA_002218065.1_GAX35050.1:0.0000020151)100:0.105277)74:0.019284,(GCA_000346485.2_KYC41305.1:0.0125135316,GCA_000760695.2_KIE08722.1:0.0000024930)100:0.023814)99:0.088851,(((((((GCA_000021825.1_ACK72094.1:0.0667804255,((GCA_000017845.1_ACB53372.1:0.0174743119,(GCA_000235665.2_EHJ11707.1:0.0000020151,GCA_000167195.1_EAM49850.1:0.0140623439)100:0.062545)90:0.074325,GCA_000025125.1_ADB95712.1:0.0688084372)95:0.089078)38:0.024922,GCA_001904615.1_OKH17200.1:0.0921745864)35:0.038558,(GCA_000284135.1_BAL28512.1:0.0000020151,GCA_000478825.2_AIE75047.1:0.0000020151)100:0.042221)35:0.026763,(GCA_000317025.1_AFY78694.1:0.0000020365,GCA_001904635.1_OKH24412.1:0.0000019998)100:0.032642)81:0.056612,(GCA_000297435.1_CCI30706.1:0.0000023919,GCA_000312205.1_CCI07989.1:0.0000027866)100:0.060790)95:0.041792,(((GCA_000317675.1_AFZ52657.1:0.0118889101,GCA_001747005.1_OEJ79179.1:0.0116984928)98:0.023836,(GCA_001548095.1_BAQ60338.1:0.0000020151,GCA_001548115.1_BAQ65774.1:0.0000020151)96:0.000002)100:0.076809,GCA_000332035.1_ELR98826.1:0.0599354339)99:0.023811)81:0.013015,((GCA_000317575.1_AFZ37569.1:0.0000020151,GCA_002355455.1_BAU67073.1:0.0000020151)99:0.011322,(GCA_000332055.1_ELS00547.1:0.0711266552,GCA_002368355.1_BAZ45035.1:0.1574534709)100:0.082401)98:0.038730)96:0.054693)49:0.004235,((GCA_000710505.1_KEI65638.1:0.0154322400,GCA_900009265.1_CUR16557.1:0.0090359760)98:0.028407,((GCA_000317615.1_AFZ52139.1:0.0203502612,GCA_000317635.1_AFZ45264.1:0.0435016816)100:0.075604,GCA_000473895.1_ERN42225.1:0.1925211835)100:0.192143)86:0.028668)94:0.054446)72:0.012986)76:0.026848)75:0.014794)99:0.136163,GCA_000012525.1_ABB58252.1:0.0000020285)98:0.082227,((GCA_000011465.1_CAE20007.1:0.1199153564,GCA_000760175.1_KGG13573.1:0.0357543006)93:0.046353,((GCA_000155635.1_EDY38560.1:0.0121196323,GCA_000316515.1_AFY28960.1:0.0126860937)100:0.079132,GCA_001182765.1_CRY93077.1:0.0180579210)100:0.063916)95:0.162536)95:0.222095,GCA_001765415.1_AOR38392.1:0.2806100656)100:0.564210)71:0.023221,(GCA_000742835.1_AIK96757.1:0.2028675361,(GCA_000153525.1_EAS84234.1:0.0129490681,GCA_000155895.1_EDZ59710.1:0.0643474342)100:0.464499)74:0.051702)84:0.087808,((GCA_000226315.1_AEP10431.1:0.0000026236,GCA_000348745.1_AGH98847.1:0.0000025346)100:0.280679,((GCA_000815465.1_KIE05833.1:0.3145512972,(((GCA_000010205.1_BAG40512.1:0.1134384855,GCA_000964595.1_KJV55255.1:0.0713433530)100:0.239706,((GCA_000388175.3_ETZ04763.1:0.0000023552,GCA_000469665.2_ETZ07198.1:0.0956984627)100:0.612090,(((GCA_000008385.1_AAW70920.1:0.0978379730,GCA_000953315.1_CDR78979.1:0.0617545492)100:0.094612,(((GCA_000011945.1_AAV86812.1:0.0354861213,GCA_000024505.1_ACZ49067.1:0.0184914988)100:0.294502,GCA_000964795.1_KJV69054.1:0.1544184398)89:0.028338,(GCA_000026005.1_CAH58329.1:0.0676774288,GCA_000964755.1_KJV65462.1:0.0371985730)92:0.041427)90:0.159541)100:0.401345,(GCA_000022525.1_ACT69256.1:0.1875996901,GCA_000632985.1_AHX11219.1:0.0119380965)100:0.907711)99:0.232188)95:0.280656)28:0.029080,(GCA_000012385.1_ABE05133.1:0.0186508111,GCA_000195735.1_CAA15089.1:0.0040278823)100:0.234384)97:0.294191)71:0.038604,((GCA_000219355.1_AEI88359.1:0.3994041757,GCA_001637395.1_OAB62703.1:1.1662661023)94:0.151969,GCA_000496595.1_AHA28265.1:1.0430018135)92:0.112705)83:0.093915)83:0.098038)78:0.034694)81:0.038593)39:0.000002,GCA_900167455.1_SKA19781.1:0.1991001188)82:0.062363)96:0.050995)94:0.013691)95:0.037045)77:0.000002,GCA_900104485.1_SDB16905.1:0.0226922485)83:0.000002,((((((GCA_000011365.1_BAC50655.1:0.0000028409,GCA_000661935.1_AHY49759.1:0.0000020558)99:0.010807,((GCA_000195775.1_CAE28681.1:0.0000026719,GCA_000935205.1_KIZ41955.1:0.0000020592)91:0.000002,(GCA_001618955.1_KZD24013.1:0.0000026466,GCA_900108575.1_SEI21823.1:0.0000025081)100:0.022670)99:0.033918)94:0.011856,((GCA_000013885.1_ABE62377.1:0.0000020151,GCA_000336555.1_EKS38956.1:0.0000020151)84:0.000002,(GCA_000314735.2_EKS27777.1:0.0000023192,(GCA_000218565.1_AEI07020.1:0.0000020151,GCA_000218585.1_AEI03443.1:0.0000020151)99:0.011110)88:0.011062)44:0.011035)25:0.000002,GCA_000012725.1_ABA04635.1:0.0000023033)46:0.035272,((GCA_002119765.1_ARQ01348.1:0.0099169614,(GCA_001426945.1_KQZ00554.1:0.0149536113,GCA_001579845.1_AMN42595.1:0.0597565976)95:0.037547)93:0.032917,GCA_001305515.1_KPL51473.1:0.0869907102)89:0.000003)60:0.021426,(((GCA_000014745.1_ABI66077.1:0.0000027989,(GCA_000152745.1_EAP91231.1:0.0820578147,GCA_000023785.1_ACT59756.1:0.1764203606)97:0.043848)97:0.042298,GCA_900103475.1_SDM45214.1:0.0305627718)99:0.058373,(GCA_000013025.1_ABI77862.1:0.0138701488,GCA_000685315.1_KDA00376.1:0.0326617544)100:0.231222)97:0.090652)86:0.014455)100:0.153660)82:0.014992,(GCA_000175215.2_ADU12636.1:0.0224848320,GCA_000204015.1_EGF90103.1:0.0112945447)99:0.037823)99:0.048555)100:0.077873);
