# Supplementary material for: Assessing the accuracy of phylogenetic rooting methods on prokaryotic gene families
Source: PLoS One. 2020 May 15;15(5):e0232950. doi: 10.1371/journal.pone.0232950 (PMC7228096; doi:10.1371/journal.pone.0232950)
Supplement: S2 Dataset — (ZIP) [file pone.0232950.s003.zip › EmpiricalDataset/GeneTrees_IQTree/000254.aln.treefile]

(GCA_000006905.1_AAK23243.1:0.0071965024,GCA_000092285.1_ADG09995.1:0.0000027446,((GCA_000017265.1_ACG77658.1:0.0630174552,GCA_001425915.1_KQW71303.1:0.0266371416)100:0.058404,(((GCA_000175215.2_ADU12640.1:0.0612745430,GCA_000204015.1_EGF90107.1:0.0336782311)100:0.046564,(GCA_000144605.1_ADL00832.1:0.0081840747,GCA_002205555.1_ASD27871.1:0.0284143893)100:0.059742)99:0.018262,(GCA_900199215.1_SNT72283.1:0.2029515543,((((((((((((((((GCA_000007125.1_AAL51952.1:0.0068371288,GCA_000157815.1_EEY00573.1:0.0000025017)100:0.006074,(GCA_000017405.1_ABS14686.1:0.0000027298,GCA_000585655.1_EXL05470.1:0.0000028569)100:0.021911)100:0.043185,GCA_001558695.1_KXF77596.1:0.0000020010)72:0.019046,((GCA_900104355.1_SDN77772.1:0.0000024600,GCA_900113985.1_SFJ17989.1:0.0206963514)100:0.034721,(GCA_000022725.1_ACS51532.1:0.0130449011,GCA_000341385.1_AGF76016.1:0.0228755247)100:0.117479)89:0.018359)60:0.020452,((((((GCA_000585625.1_EXL01802.1:0.0314158346,GCA_002075885.1_OQM75738.1:0.0237354509)97:0.022002,GCA_001510895.1_KUM24605.1:0.0206638660)94:0.000002,GCA_001618845.1_AMY00624.1:0.0069189216)98:0.024414,(GCA_001424795.1_KQU69728.1:0.0068805018,GCA_001605015.1_AMS42440.1:0.0000024328)100:0.025256)98:0.028087,GCA_900113935.1_SFJ21059.1:0.1107273610)99:0.009735,(GCA_000014245.1_ABG63059.1:0.0628156046,(GCA_000300335.1_EKF18424.1:0.0081819177,GCA_000300515.1_EKF40344.1:0.0198658970)100:0.030412)100:0.052504)97:0.038550)95:0.024521,((((GCA_000016285.1_ACM36331.1:0.0249837973,((((((((GCA_000017145.1_ABR59853.1:0.0000029326,((GCA_000154705.2_EDQ32149.1:0.0088959537,GCA_001703635.1_OCW56645.1:0.0113891215)100:0.041283,(GCA_000325745.1_AGA64416.1:0.2281096478,GCA_000496595.1_AHA28261.1:0.4502351610)99:0.171213)85:0.031816)85:0.013693,GCA_000018545.1_ACP24987.1:0.0068268533)80:0.000002,GCA_002288525.1_ASY62644.1:0.0000024364)81:0.006854,(GCA_001267455.1_KOC77611.1:0.0137159562,GCA_001652565.1_ANH03917.1:0.0000026032)100:0.013912)82:0.000003,GCA_000697965.2_ANK72139.1:0.0069948707)86:0.013868,(GCA_001687365.1_OBZ96360.1:0.0068687809,GCA_001885585.1_OJF97903.1:0.0079609847)58:0.000002)62:0.014352,(GCA_000092045.1_ABC90484.1:0.0000022508,GCA_000769405.1_KPN28621.1:0.0068069453)100:0.035312)8:0.007283,GCA_000092025.1_AAK87695.1:0.0368313241)67:0.005668)45:0.007498,(GCA_000731295.1_CDN53639.1:0.0000025562,GCA_000731315.1_CDN47499.1:0.0000027446)100:0.007526)70:0.028971,(GCA_000722615.1_KEQ06757.1:0.0000027446,GCA_000722625.1_KEQ08600.1:0.0000026540)100:0.020493)99:0.029993,(GCA_001578105.1_AMM83900.1:0.0155060672,GCA_002043005.1_AQZ53267.1:0.0180720323)100:0.022979)100:0.074666)90:0.021490,(GCA_000153465.1_EAS51075.1:0.0588490807,((GCA_900176465.1_SMC60964.1:0.0232255124,GCA_000153705.1_EAU42403.1:0.1088990268)100:0.038519,((GCA_000800175.1_KHJ55099.1:0.0068692517,GCA_900141975.1_SHI58876.1:0.0000026139)100:0.020679,GCA_900104035.1_SDO83128.1:0.0741627896)100:0.057625)54:0.000002)100:0.076535)89:0.028236,GCA_000179775.1_EFL90054.1:0.1920847000)30:0.032554,GCA_001293565.1_KPB01277.1:0.1931186957)96:0.025850,GCA_002238045.1_OXS99136.1:0.1694105310)44:0.000002,(((GCA_000743575.1_KFL31789.1:0.0210276876,GCA_000970435.1_KKB77350.1:0.0145462177)100:0.108891,(GCA_000230555.1_AEQ51673.1:0.0441512101,GCA_900100665.1_SDG79856.1:0.0421785587)100:0.173806)95:0.059670,GCA_900102695.1_SCZ46478.1:0.1976989423)82:0.036666)61:0.010636,((((((((GCA_000148725.1_EFO29190.1:0.0402014287,(GCA_000158095.1_EEE46317.1:0.0099012997,GCA_001403915.1_CTQ42662.1:0.0000024241)100:0.012134)100:0.008272,(GCA_000192745.1_ADZ70180.1:0.0125661659,(GCA_001188555.1_KND16977.1:0.0000027446,GCA_002249885.1_OXS45028.1:0.0000024106)100:0.039204)99:0.010943)100:0.089551,(GCA_001907205.1_OKL42783.1:0.0564699662,(GCA_900110875.1_SEQ90479.1:0.0366380167,GCA_900114245.1_SFL10112.1:0.0161655104)100:0.025283)100:0.034258)97:0.009031,GCA_900105595.1_SDU20960.1:0.0464989704)98:0.047717,(((GCA_900148505.1_SHO67571.1:0.0690522994,(GCA_900129325.1_SHG45290.1:0.0848247944,GCA_900104485.1_SDB16842.1:0.1914916814)100:0.058880)96:0.025631,GCA_001305515.1_KPL51469.1:0.1361360157)95:0.023900,GCA_001720135.1_ODN68915.1:0.1061432777)67:0.000003)72:0.038118,(GCA_900115225.1_SFO32279.1:0.0322001122,GCA_900215505.1_SNY93997.1:0.0224042268)100:0.049617)99:0.035981,GCA_000496075.1_ESR26526.1:0.2340424600)97:0.036631,(((((GCA_000010525.1_BAF88538.1:0.0665299894,(GCA_000017645.1_ABS70002.1:0.0190584723,(GCA_000092925.1_ADH88772.1:0.0168614090,GCA_900100155.1_SCW96389.1:0.0292206494)100:0.156612)100:0.020290)100:0.082048,GCA_002355335.1_BAT61041.1:0.1171338574)93:0.018028,(((((((((GCA_000011365.1_BAC50651.1:0.0135483571,GCA_000661935.1_AHY49763.1:0.0068512588)100:0.028459,(GCA_001618955.1_KZD24009.1:0.0000022196,GCA_900108575.1_SEI21839.1:0.0067570834)100:0.034346)78:0.000002,((GCA_000012725.1_ABA04639.1:0.0069113422,GCA_000013885.1_ABE62381.1:0.0277041409)92:0.000002,GCA_000195775.1_CAE28677.1:0.0350731209)81:0.006811)97:0.006911,((GCA_000218565.1_AEI07016.1:0.0000022922,GCA_000218585.1_AEI03439.1:0.0000023812)100:0.013715,(GCA_000314735.2_EKS27781.1:0.0066241277,GCA_000336555.1_EKS38952.1:0.0361420794)100:0.013747)100:0.021029)94:0.000002,GCA_000935205.1_KIZ41951.1:0.0067369618)100:0.090928,(GCA_002088295.1_ORE94576.1:0.1488468066,(GCA_001192655.1_GAO97974.1:0.3769533798,GCA_002117145.1_ARN85336.1:0.4373558405)93:0.068754)98:0.167763)93:0.013092,(GCA_002119765.1_ARQ01352.1:0.1128343709,GCA_001579845.1_AMN42591.1:0.1524807421)96:0.046032)95:0.016204,GCA_001426945.1_KQZ00557.1:0.1245452386)97:0.046293,(GCA_001402875.1_ALK09173.1:0.0000027446,GCA_001459775.1_CUU41836.1:0.0000022612)100:0.195427)93:0.006900)98:0.060527,GCA_001676615.1_OCC02796.1:0.1675508730)95:0.012875,(((((GCA_000019845.1_ACB95008.1:0.0463473090,GCA_000021745.1_ACK49538.1:0.0214215603)97:0.013119,GCA_900114285.1_SFK29235.1:0.0215936429)100:0.015568,GCA_900187365.1_SNB72341.1:0.1305796633)89:0.027254,(((GCA_000304315.1_CCJ06716.1:0.0108779889,GCA_002117405.1_ARN82274.1:0.1174142600)100:0.032616,(GCA_001644125.1_OAI31565.1:0.0251273256,GCA_001675455.1_OBS50604.1:0.0127642728)100:0.071496)100:0.055562,GCA_900104955.1_SEB62310.1:0.1148220889)92:0.032238)98:0.043915,(((GCA_001271345.1_ALA16153.1:0.0000023977,GCA_001887265.1_APF37858.1:0.0000020334)100:0.024601,((GCA_001017175.1_KLK95065.1:0.0214651616,GCA_900102135.1_SCY95861.1:0.0074451237)100:0.020042,(GCA_000019945.1_ACB80312.1:0.1173917687,GCA_000022085.1_ACL56911.1:0.0552439978)100:0.108881)100:0.063610)93:0.021705,(GCA_001741865.1_AOO82937.1:0.0441528639,GCA_900102525.1_SDH40961.1:0.0136733069)100:0.095325)100:0.034624)99:0.057255)99:0.030950)84:0.038733)99:0.064046,(((GCA_000166055.1_ADP72198.1:0.0000022750,GCA_000636015.1_KAI96235.1:0.0000027446)100:0.162148,((GCA_000828475.1_BAQ17735.1:0.0071423364,GCA_001723285.1_ODR98627.1:0.0000024828)100:0.068857,GCA_001708935.1_ODA68317.1:0.1166696221)100:0.045791)57:0.040869,((GCA_000143145.1_ADJ22845.1:0.1147293168,GCA_000503895.1_AHB49281.1:0.1118049562)59:0.019939,(GCA_000981545.1_CPR15656.1:0.0000028322,GCA_900104305.1_SDP65280.1:0.0000022145)100:0.109836)100:0.114796)99:0.084376)66:0.036948,(GCA_000689395.1_CDO61493.1:0.1649794156,((GCA_000013025.1_ABI77949.1:0.0068471803,GCA_000685315.1_KDA00380.1:0.0000029413)100:0.151033,(GCA_000023785.1_ACT59752.1:0.1838017350,((GCA_000014745.1_ABI66073.1:0.0000025076,GCA_900103475.1_SDM45089.1:0.1364422367)100:0.115749,GCA_000152745.1_EAP91227.1:0.2907093292)100:0.123510)95:0.024628)70:0.032555)22:0.013186)51:0.028775,(((((((((((((((((((((((GCA_000011965.2_AAV93816.1:0.0545859199,(GCA_001458355.1_CUH62359.1:0.0374052718,GCA_900172385.1_SLN74904.1:0.0678003134)97:0.011150)93:0.014247,((GCA_000299875.1_EKE67660.1:0.0176230549,(GCA_900172375.1_SLN19289.1:0.0384480430,(GCA_900109555.1_SEK80067.1:0.0000025518,GCA_900172305.1_SLN32808.1:0.0000027446)100:0.042494)100:0.007294)99:0.011437,GCA_900114135.1_SFJ88253.1:0.0294023339)100:0.015076)92:0.023164,((((((GCA_000152725.1_EAQ05186.1:0.0623122791,(GCA_000836695.1_KIQ70693.1:0.0201082686,GCA_900141735.1_SHI57195.1:0.0270247354)100:0.028483)82:0.006860,((GCA_001458375.1_CUH78857.1:0.0448549298,(GCA_900115815.1_SFQ56896.1:0.0680652895,(GCA_000521865.1_ETX27442.1:0.0561110106,(GCA_001403795.1_CTQ50106.1:0.0232430012,GCA_900109285.1_SEL61928.1:0.0626953228)100:0.103502)43:0.005870)43:0.014371)42:0.014998,GCA_000590925.1_AHM03954.1:0.0684626234)26:0.000002)66:0.013947,GCA_001205715.1_KNG92269.1:0.0443620989)59:0.007181,GCA_001687105.1_ANT60557.1:0.0285862723)54:0.000003,(GCA_001482405.1_KUF12516.1:0.0458536622,(GCA_900116195.1_SFS92622.1:0.0134295155,GCA_001908835.1_APO85789.1:0.0796962433)83:0.026671)53:0.008063)67:0.007092,((((GCA_000152805.1_EAQ13036.1:0.0284137656,GCA_000442255.1_EPX86887.1:0.0612241853)90:0.014797,GCA_001307765.1_KPN64059.1:0.0368229043)64:0.000002,(GCA_900172235.1_SLN38470.1:0.0489863208,GCA_900109955.1_SEV96828.1:0.0837140485)67:0.000003)82:0.007058,((((((GCA_000153725.1_EAU43988.1:0.0074084100,(GCA_001969385.1_APX23337.1:0.0000021244,GCA_900112435.1_SFD46435.1:0.0000027446)100:0.029377)98:0.014229,GCA_001975705.1_APZ51861.1:0.0138902887)79:0.007317,(GCA_900100085.1_SDI24552.1:0.0320062511,(GCA_000223375.1_AEM41928.1:0.0000024368,GCA_001399515.1_ALJ82030.1:0.0000027446)100:0.110515)97:0.019331)78:0.007093,GCA_900102075.1_SDE19090.1:0.0216893304)95:0.007186,((((GCA_002237555.1_ASP19363.1:0.0000021762,GCA_900188425.1_SNT25026.1:0.0070103098)99:0.027239,(((GCA_000169415.1_EBA10200.1:0.0223105901,(((GCA_002211155.1_OWV61665.1:0.0000000000,GCA_002211225.1_OWV48574.1:0.0000000000):0.000000,GCA_900101505.1_SDD23490.1:0.0000000000):0.000003,GCA_002211205.1_OWV64918.1:0.0000027446)99:0.000003)100:0.025966,GCA_900107235.1_SDY51269.1:0.0655210835)99:0.007644,((GCA_000155735.2_AGI73637.1:0.0725075186,((GCA_001458175.1_CUH50911.1:0.0147450174,GCA_900114415.1_SFL37128.1:0.0302394974)100:0.034190,GCA_900142085.1_SHJ79341.1:0.0267805935)100:0.013112)100:0.040648,GCA_900172355.1_SLN67615.1:0.0420021116)98:0.030200)99:0.039529)98:0.005457,GCA_900184945.1_SMX46563.1:0.0292624520)98:0.007068,GCA_900177545.1_SMH48749.1:0.0379251702)88:0.007070)79:0.007175,GCA_900100005.1_SDJ13208.1:0.0144207269)32:0.000003)33:0.000003)40:0.000002)83:0.031529,(((GCA_001046955.1_AKO95654.1:0.0000020391,GCA_900109145.1_SEI50366.1:0.0000021416)100:0.063155,(GCA_002115725.1_OSQ62036.1:0.0521130234,GCA_002115805.1_OSQ48250.1:0.0000024448)100:0.085880)98:0.015447,GCA_900110425.1_SEP15812.1:0.0927999142)84:0.022513)52:0.007016,(GCA_900110775.1_SEQ19016.1:0.0524514504,GCA_900116005.1_SFR06809.1:0.0282588437)63:0.008717)39:0.006542,((((((((((((GCA_000014045.1_ABG31063.1:0.0145600586,GCA_000154785.2_AEI95300.1:0.0219140424)84:0.000003,GCA_000152605.1_EAP85176.1:0.0400518500)87:0.007323,GCA_900116455.1_SFT37164.1:0.0296265366)93:0.011163,GCA_000622405.1_KIN68375.1:0.0550018295)88:0.009967,GCA_000172095.1_EDQ06785.1:0.0227365529)94:0.018177,(GCA_001890925.1_OJI93998.1:0.0467751879,GCA_900107355.1_SDY13837.1:0.0490806359)97:0.024593)95:0.020144,((GCA_001038505.1_KMK68249.1:0.0328151017,GCA_000299575.1_EKE43408.1:0.0763513856)99:0.012675,GCA_900188035.1_SNR53765.1:0.0414390097)99:0.016188)98:0.025786,GCA_000511355.1_AHC99490.1:0.0143000072)90:0.006722,(GCA_000203975.3_KID08953.1:0.0000020056,GCA_001678945.1_ANP36495.1:0.0215802240)29:0.007013)29:0.006941,((GCA_001258055.1_CRL14986.1:0.0000027446,GCA_900113345.1_SFG93436.1:0.0000024032)99:0.006772,(GCA_000511385.1_AHD08109.1:0.0133672598,GCA_000376545.2_ANP39342.1:0.0476648743)100:0.036735)97:0.014419)91:0.021117,((GCA_900109035.1_SEK05653.1:0.0336218671,GCA_900102795.1_SCZ73786.1:0.0520064969)100:0.018728,((GCA_000814025.1_KIC48111.1:0.0513010246,GCA_001969365.1_APX12507.1:0.0043394060)100:0.071708,GCA_002210095.1_OWU73551.1:0.0787020403)97:0.012806)91:0.008848)90:0.018179,(((GCA_000152625.1_EAP76969.1:0.0342180963,GCA_900172295.1_SLN51370.1:0.0747378175)100:0.017900,GCA_001247715.1_KNX40997.1:0.0511195524)100:0.031854,(GCA_000442315.1_EPX84240.1:0.1203156293,GCA_000600335.2_EYD76830.1:0.0627970844)99:0.075423)72:0.012138)50:0.011415)84:0.022356,(GCA_900172225.1_SLN17142.1:0.0375065262,(((GCA_900111875.1_SFA89561.1:0.0375358114,GCA_000600975.2_EYD73462.1:0.0867178183)59:0.008815,GCA_900156525.1_SIT79205.1:0.0747935432)50:0.011074,(GCA_000153305.1_EAR50047.1:0.0925426491,(GCA_900110115.1_SEN12677.1:0.0000027446,GCA_900141995.1_SHJ11511.1:0.0000027446)100:0.129868)2:0.011003)3:0.004304)31:0.006663)63:0.018424,(((GCA_000161835.1_EET49110.1:0.0209532043,(((GCA_001404155.1_CRK75610.1:0.0000029953,GCA_900114125.1_SFJ40450.1:0.0000029870)100:0.037555,(GCA_900129685.1_SHG79056.1:0.0543828261,(GCA_900172275.1_SLN28192.1:0.0385140222,(GCA_001187845.1_AKS44860.1:0.0688179040,GCA_900114485.1_SFL25989.1:0.0474892522)97:0.022955)97:0.017571)96:0.024261)98:0.012286,GCA_000738435.1_AII87930.1:0.1091121557)63:0.019830)63:0.024072,GCA_000812665.2_AML50579.1:0.1072149735)54:0.011093,(GCA_001981245.1_APX90152.1:0.0211223483,(GCA_000442275.2_EPX76879.1:0.0226281188,GCA_900111945.1_SFR59910.1:0.0144521323)100:0.074640)81:0.011459)35:0.014337)78:0.016635,GCA_900184815.1_SMX25425.1:0.0839641337)94:0.010693,(GCA_000765015.1_KGK78328.1:0.0000029597,GCA_900141945.1_SHI98611.1:0.0000024916)100:0.046005)83:0.012214,(((GCA_900095785.1_SCM68969.1:0.0000021382,GCA_900115865.1_SFQ38765.1:0.0000022631)100:0.056943,GCA_900102905.1_SDK23589.1:0.0765546828)100:0.024736,(GCA_900113405.1_SFG36881.1:0.0000027483,GCA_900172315.1_SLN30141.1:0.0000021629)100:0.114976)88:0.024066)68:0.008064,GCA_900115595.1_SFP74917.1:0.0572588802)75:0.016226,GCA_000018145.1_ABV92048.1:0.0593791545)96:0.020025,((((GCA_000647975.1_KAJ54816.1:0.1082745818,GCA_000671395.1_KCV82733.1:0.0139488816)22:0.017375,(((GCA_900106695.1_SDX62679.1:0.0368643070,GCA_900113695.1_SFJ01112.1:0.0885209902)87:0.039509,GCA_900107585.1_SEA97254.1:0.1613122804)99:0.083135,(GCA_900111545.1_SET69601.1:0.0000029631,GCA_900143155.1_SHN71497.1:0.0000025274)100:0.095510)100:0.108285)96:0.037636,GCA_900142295.1_SIO29110.1:0.0294860029)92:0.012120,(GCA_900099935.1_SDK17605.1:0.0000022439,(GCA_900112335.1_SFD11040.1:0.0000026041,GCA_900188335.1_SNS92539.1:0.0070430651)100:0.028803)100:0.016932)93:0.036675)70:0.032490,(((GCA_000714535.1_KEO55368.1:0.0654058956,GCA_000715505.1_KEP70739.1:0.0141801064)96:0.032308,(GCA_001548075.1_BAQ70640.1:0.0000027321,GCA_001633165.1_ANB36019.1:0.0072045287)100:0.084822)91:0.020237,(GCA_001305615.1_ALG89168.1:0.0273679221,GCA_900184935.1_SMX30949.1:0.0349721348)99:0.017611)91:0.022396)95:0.014843,GCA_001620265.1_AMY67701.1:0.0722486499)97:0.008324,((((GCA_000012905.2_ABA77876.1:0.0455914007,GCA_900106675.1_SDX79943.1:0.1036490314)99:0.029965,(GCA_000740775.1_KFI27611.1:0.0141980680,GCA_000740795.1_KFI26261.1:0.0000022633)100:0.068225)94:0.024126,GCA_900110025.1_SEN89689.1:0.0368429925)91:0.022220,GCA_900110135.1_SEN22635.1:0.0668158325)99:0.038288)96:0.023051,(GCA_000021865.1_ADE84079.1:0.0527605398,GCA_900156815.1_SIS87802.1:0.1196413015)88:0.007302)80:0.030317,(GCA_000203895.1_ABL68885.1:0.0656180530,GCA_000444995.1_AGT10232.1:0.0545345673)98:0.046009)74:0.011074,GCA_000740785.1_KFI30161.1:0.1382738743)94:0.039451,(GCA_001517585.1_CUX79530.1:0.0277093590,GCA_900107025.1_SDW27320.1:0.1399111388)99:0.082528)100:0.060732,(((((((((((GCA_000009985.1_BAE51920.1:0.0521356011,GCA_000513295.1_CDK97267.1:0.1215883189)100:0.074566,(GCA_000294655.1_CCG39754.1:0.0000020980,GCA_900108475.1_SEH34082.1:0.0000028582)100:0.068870)98:0.049422,(GCA_000388175.3_ETZ04767.1:0.0696377647,GCA_000469665.2_ETZ07194.1:0.1271557047)100:0.907821)97:0.033929,(((((((GCA_000010725.1_BAI71233.1:0.0491097239,GCA_000632475.2_AIB11135.1:0.0377280788)100:0.040640,(GCA_000016185.1_ACI98156.1:0.0429264943,(GCA_002251795.1_OYQ34986.1:0.0289668338,(GCA_000225995.2_EGY00442.1:0.0000027446,GCA_000730165.2_ASG20972.1:0.0000027446)100:0.112103)86:0.014225)100:0.061152)83:0.038351,((GCA_000576635.1_EWY39866.1:0.0071220830,GCA_000936425.1_KJB96780.1:0.0000020343)100:0.062770,(((GCA_000164635.1_EFH11776.1:0.0586279892,(GCA_900101615.1_SDE33992.1:0.0000027446,GCA_900104205.1_SDB73894.1:0.0000027446)100:0.122961)55:0.017342,GCA_900141905.1_SHI45402.1:0.0252884956)100:0.149960,GCA_900167455.1_SKA19822.1:0.2752212190)69:0.048122)57:0.026372)67:0.028511,(((((((((((GCA_000011685.1_AAW60149.1:0.0286464318,GCA_000234355.2_EHH67255.1:0.0000027528)100:0.023670,((GCA_001787335.1_AOX17372.1:0.0000022105,GCA_001787355.1_AOX20249.1:0.0000020161)99:0.009902,(GCA_002005465.1_AQS87596.1:0.0168782448,GCA_000617865.1_GAJ29480.1:0.0412670278)75:0.014396)48:0.012818)37:0.007066,(((GCA_000724025.1_CDG40083.1:0.0000025407,GCA_001547995.1_BAT19041.1:0.0000028121)100:0.038785,GCA_000963885.1_GAN53623.1:0.0110285533)71:0.021028,(GCA_000723565.1_CDG32779.1:0.0069988571,GCA_002003665.1_OOL19013.1:0.0000026045)100:0.070765)45:0.010098)73:0.011124,((GCA_000231445.2_EHD14247.1:0.0000027446,GCA_002153535.1_OUI78358.1:0.0000022569)100:0.034013,GCA_002173735.1_ARW46651.1:0.0924263647)99:0.043746)50:0.007768,GCA_002005445.1_AQS83561.1:0.0596710756)72:0.000003,(GCA_000021325.1_ACI52710.1:0.0264952095,((GCA_000182745.1_BAK83465.1:0.0000029568,GCA_000964505.1_GAO00660.1:0.0000023492)93:0.019356,GCA_000208635.2_EGG75641.1:0.0274173598)79:0.000002)97:0.034931)96:0.034732,(GCA_000014285.2_ABI61466.1:0.0000022680,GCA_000576085.2_AHJ62345.1:0.0000026158)100:0.071233)98:0.047340,GCA_000964365.1_GAN76234.1:0.0586675001)76:0.039860,(GCA_000016725.1_ABQ31133.1:0.0000021694,GCA_000202835.1_BAJ81523.1:0.0000024220)100:0.021781)77:0.058280,GCA_000964385.1_GAN80192.1:0.0000023885)75:0.021666,GCA_000306035.1_EKM99196.1:0.0144963259)96:0.115017)85:0.026710,((GCA_000963705.1_KJV08175.1:0.0000024745,GCA_000963705.1_KJV10768.1:0.0000026077)100:0.014170,GCA_002251735.1_OYQ20362.1:0.0000023571)100:0.101912)96:0.024032,(((GCA_000299935.1_EKE73578.1:0.0428420054,GCA_001618175.1_KZD01119.1:0.0855735724)100:0.114897,(((GCA_000013085.1_ABC23471.1:0.0620251080,GCA_000284415.2_CCG07862.1:0.0252400069)100:0.094729,GCA_001611975.1_AMW33969.1:0.1276341186)80:0.031398,((GCA_000315795.1_EKV29295.1:0.1079754295,GCA_900100455.1_SDH32774.1:0.1917485432)58:0.010562,GCA_900156605.1_SIS58965.1:0.0687087213)64:0.025911)74:0.046485)55:0.018290,(GCA_000767795.1_KGM33891.1:0.0000027446,GCA_002195995.1_OWJ65454.1:0.0000027446)100:0.250648)55:0.025798)27:0.010250,((GCA_900102465.1_SDG47853.1:0.0300234682,((GCA_000319385.1_AFX98424.1:0.0572313189,GCA_000510265.1_AHC73371.1:0.0219706793)100:0.161465,(GCA_000300235.2_AJD51333.1:0.0175142521,GCA_000300275.1_EKF06402.1:0.0330261994)100:0.250402)89:0.054384)68:0.043749,GCA_000024465.1_ADE40648.1:0.1808485036)80:0.075589)48:0.016207)21:0.001704,(((GCA_900101965.1_SDD63861.1:0.1031870152,GCA_900100655.1_SDG48161.1:0.2548904696)76:0.026493,(GCA_000982415.1_KKJ75271.1:0.0000025466,GCA_001026905.1_KLN61242.1:0.0068373199)100:0.195878)95:0.013982,GCA_001746755.1_OEJ65396.1:0.1835304659)60:0.033262)36:0.008905,GCA_000968135.1_CCQ74592.1:0.1492177079)70:0.086033,((GCA_900177295.1_SMF42987.1:0.0000027311,GCA_900188055.1_SNR42052.1:0.0000025200)100:0.205390,(GCA_000226315.1_AEP10427.1:0.0000024831,GCA_000348745.1_AGH98843.1:0.0071291578)100:0.272415)81:0.047922)59:0.017999,(((((((((GCA_000013005.1_ABC63716.1:0.0195776272,((((GCA_001281485.1_ALE16824.1:0.0000020123,GCA_000715015.1_KEO91806.1:0.0931285603)83:0.008304,(GCA_001008165.2_AKH41159.1:0.0227326168,((GCA_001304795.1_ALG61843.1:0.0000024465,GCA_001306275.1_KPM16425.1:0.0000027452)100:0.018976,GCA_001663175.1_ANK13852.1:0.0820503054)8:0.006716)9:0.013199)2:0.000002,GCA_001677335.1_OBV12292.1:0.0317595593)77:0.009130,(GCA_002218195.1_ASK88185.1:0.0658094868,GCA_900128895.1_SIN66754.1:0.0000026655)100:0.129269)43:0.000003)47:0.007697,(GCA_001028705.1_AKM09598.1:0.0350608441,GCA_001661675.2_ARU15512.1:0.0343229587)89:0.011155)60:0.030587,(GCA_000013325.1_ABD25707.1:0.0637513185,GCA_000235975.2_EHJ62346.1:0.0215707510)77:0.014254)97:0.063982,((GCA_000091125.1_BAI95475.1:0.0077089086,GCA_000147835.3_AEG49499.1:0.0000023555)99:0.023748,(GCA_001295965.1_KPF76233.1:0.0000021650,GCA_001713435.1_AOG01248.1:0.0000029266)100:0.030280)55:0.016049)27:0.000003,(GCA_000013985.1_ABF54509.1:0.0000020296,GCA_001610975.1_AMU94516.1:0.0361279667)100:0.054733)84:0.028978,((GCA_000016765.1_ABQ67704.1:0.0062277085,(GCA_002355275.1_ATE64355.1:0.0000027446,GCA_002367875.1_PCE40876.1:0.0000025706)100:0.049902)100:0.044596,((GCA_000934435.1_KIY12882.1:0.0175124730,(GCA_000175255.2_AEH62892.1:0.0000027446,GCA_000218875.1_AEI37587.1:0.0000027446)100:0.114217)94:0.034589,GCA_001586395.2_KZB96440.1:0.0860818463)86:0.007612)89:0.018909)99:0.078645,(GCA_000342165.1_EMD82281.1:0.0570452910,GCA_002211145.1_OWV33368.1:0.0610828172)100:0.202837)53:0.000003,GCA_002251755.1_OYQ27794.1:0.1153044328)99:0.154130,GCA_900101935.1_SDE31985.1:0.1884030787)98:0.120056)14:0.036303,(GCA_900093605.1_SCA55285.1:0.1454823465,GCA_900172325.1_SLN40324.1:0.2264748526)99:0.099162)15:0.014647,(GCA_000742835.1_AIK96753.1:0.5438880056,(((((((GCA_000014865.1_ABK43380.1:0.2155677037,GCA_002109495.1_OSM02462.1:0.1694508736)100:0.341180,GCA_001637395.1_OAB62706.1:1.0173459289)11:0.059689,(GCA_001982645.1_ONG37439.1:0.6223955232,((((((GCA_000011345.1_BAC07647.1:0.0054433234,GCA_000505665.1_AHB89191.1:0.0081152956)100:0.043660,((GCA_000011385.1_BAC91854.1:0.0719253496,GCA_000484535.1_AGY58875.1:0.0325555550)100:0.240597,GCA_001870225.1_APB34325.1:0.1528055467)97:0.095635)95:0.045183,((((((((((GCA_000020025.1_ACC82750.1:0.0195246426,(GCA_000316575.1_AFY33903.1:0.0383793731,((GCA_002368055.1_BAZ71793.1:0.0000027446,GCA_002368295.1_BAY97700.1:0.0000027446)100:0.006428,GCA_002368275.1_BAY88400.1:0.0085708764)92:0.021231)84:0.017200)63:0.008238,(((((GCA_000169135.1_EAW45074.1:0.0000021733,GCA_002218065.1_GAX35047.1:0.0133210329)100:0.041403,(GCA_002368075.1_BAZ81784.1:0.0000022762,(((GCA_000175835.1_EFA70171.1:0.0000000000,GCA_002368135.1_BAZ89500.1:0.0000000000):0.000002,GCA_001432185.1_KRH97402.1:0.0000025138)98:0.000002,GCA_000175855.1_EFA71780.1:0.0734927150)100:0.041755)99:0.013962)87:0.006529,(GCA_000204075.1_ABA20328.1:0.0260025665,GCA_000952155.1_KJH72140.1:0.0698235065)93:0.014271)57:0.006690,((GCA_000196515.1_ADI64465.1:0.0053492393,GCA_000317695.1_AFZ59304.1:0.0286469676)99:0.015485,GCA_000317535.1_AFZ25207.1:0.0308208683)95:0.019985)30:0.000002,(GCA_001298445.1_ALF53148.1:0.0200267257,GCA_002367975.1_BAY19726.1:0.0134076067)99:0.020572)85:0.013746)49:0.000003,((GCA_000317435.1_AFZ04260.1:0.0195757645,(((GCA_001456025.1_KST66231.1:0.0291839399,GCA_000316665.1_AFY55155.1:0.0933682435)100:0.013810,GCA_001904725.1_OKH38399.1:0.0572743204)99:0.016993,(GCA_000350105.1_CCH66356.1:0.0179356496,GCA_000350125.1_CCH66125.1:0.0000025585)100:0.130461)74:0.004288)97:0.014958,(GCA_000828085.2_KIJ83486.1:0.0071368245,((GCA_000346485.2_KYC41302.1:0.0067874612,GCA_000760695.2_KIE08719.1:0.0000026862)100:0.042088,((GCA_000231365.2_EHC18125.1:0.0000023614,GCA_001904645.1_OKH12187.1:0.0000028332)100:0.028631,((GCA_000934435.1_KIY13456.1:0.0000020986,GCA_001990805.1_ONN60795.1:0.0000026043)100:0.020262,GCA_001275395.1_KOP22592.1:0.0000025066)100:0.018772)100:0.039690)100:0.015078)99:0.020812)71:0.006849)48:0.000003,(GCA_000312705.1_AFW94037.1:0.0066327861,(GCA_000789435.1_KHG39516.1:0.0000020717,GCA_002368115.1_BAZ87319.1:0.0000027446)98:0.000002)100:0.020542)99:0.027765,(GCA_000317555.1_AFZ29553.1:0.0000024610,GCA_001904655.1_OKH27287.1:0.0000025633)100:0.013644)100:0.020838,(((GCA_000317495.1_AFZ13173.1:0.0507210576,(((GCA_000317105.1_AFY82343.1:0.0721520351,GCA_001276715.1_KOR34495.1:0.0671300510)92:0.022392,GCA_002142475.1_BAS58958.1:0.1535877106)37:0.009858,GCA_000775285.1_KGF73057.1:0.1008099168)32:0.014894)15:0.018957,GCA_000317045.1_AFY65293.1:0.0814955953)13:0.004375,(GCA_000018105.1_ABW29681.1:0.1715422907,(GCA_000817775.1_KIF40612.1:0.1122382699,(GCA_001904775.1_OKH46394.1:0.1091950828,GCA_002075285.2_ASC74304.1:0.1080173160)99:0.036878)98:0.032310)14:0.019937)94:0.023385)69:0.007070,(((((GCA_000155555.1_EDX76078.1:0.0311992467,(GCA_000014265.1_ABG52154.1:0.0137744961,GCA_002260545.1_OZH54751.1:0.0287522291)100:0.112255)90:0.026088,(GCA_000211815.1_EGJ28574.1:0.0000026145,GCA_001942495.1_OLT57781.1:0.0069860227)100:0.071106)85:0.013680,GCA_000317515.1_AFZ21917.1:0.0700122559)86:0.011681,((((((GCA_000017845.1_ACB53376.1:0.0189034499,(GCA_000167195.1_EAM49864.1:0.0000027446,GCA_000235665.2_EHJ11710.1:0.0000027446)100:0.038370)99:0.019447,GCA_000025125.1_ADB95715.1:0.0654264550)100:0.055387,((GCA_000297435.1_CCI30703.1:0.0000024929,GCA_000312205.1_CCI07992.1:0.0000026633)100:0.065836,(GCA_000317025.1_AFY78697.1:0.0074577074,GCA_001904635.1_OKH24415.1:0.0128844507)100:0.051920)97:0.035298)93:0.017999,(GCA_000021825.1_ACK72097.1:0.0322371828,(GCA_000284135.1_BAL28509.1:0.0000025419,GCA_000478825.2_AIE75044.1:0.0067362549)100:0.156105)96:0.054968)99:0.037430,GCA_000332035.1_ELR98823.1:0.1795903252)85:0.014211,(((((GCA_000317575.1_AFZ37566.1:0.0000027446,GCA_002355455.1_BAU67070.1:0.0000027446)100:0.044986,GCA_002368355.1_BAZ45038.1:0.1312328085)96:0.031559,GCA_000332055.1_ELS00550.1:0.1302294292)100:0.036478,(GCA_000317675.1_AFZ52654.1:0.0244505286,(GCA_001747005.1_OEJ79176.1:0.0324585897,(GCA_001548095.1_BAQ60335.1:0.0080345385,GCA_001548115.1_BAQ65777.1:0.0261810699)100:0.049657)91:0.016040)100:0.201036)87:0.016111,(((GCA_000317615.1_AFZ52142.1:0.0385796885,GCA_000317635.1_AFZ45267.1:0.0110362442)100:0.070185,GCA_000473895.1_ERN42228.1:0.2090986582)99:0.108560,GCA_001904615.1_OKH17197.1:0.1042775036)97:0.076119)84:0.032676)96:0.043047)98:0.029753,((GCA_000180455.1_CBN55370.1:0.0254854416,((GCA_000214075.2_EGK84833.1:0.0064593713,GCA_000317475.1_AFZ09495.1:0.0000027446)99:0.001705,GCA_002412335.1_PCN53068.1:0.0336745440)100:0.021650)99:0.010597,((((GCA_000176895.2_CCE18783.1:0.0000000000,GCA_000307915.1_EKD10654.1:0.0000000000):0.000002,GCA_000176895.2_CCE20752.1:0.0000021552)100:0.092822,(GCA_000710505.1_KEI65641.1:0.0000022973,GCA_900009265.1_CUR16562.1:0.0199728572)100:0.087335)32:0.031545,(GCA_000478195.2_ERT06442.1:0.0563028087,GCA_000972705.2_KKD39368.1:0.0000028807)100:0.092831)99:0.072256)97:0.037311)97:0.009299)13:0.009932,(GCA_001746915.1_OEJ74819.1:0.0666751820,GCA_000317125.1_AFY85738.1:0.0889202256)75:0.029812)79:0.014633,GCA_001637395.1_OAB62000.1:0.1018304067)81:0.025026,(GCA_000332215.1_ELS34383.1:0.1123398439,(GCA_000317065.1_AFY69389.1:0.1519189936,GCA_000317145.1_AFY95630.1:0.1800458256)97:0.032786)95:0.063682)90:0.018157)97:0.106682,GCA_000012525.1_ABB58249.1:0.0569217606)95:0.100969,((((GCA_000011465.1_CAE20004.1:0.1840093036,GCA_000760175.1_KGG13570.1:0.0396538539)99:0.014271,GCA_001182765.1_CRY93080.1:0.0719593681)76:0.054381,GCA_000316515.1_AFY28963.1:0.0564025511)76:0.010331,GCA_000155635.1_EDY37174.1:0.0322337726)100:0.224475)99:0.243265,GCA_001765415.1_AOR38388.1:0.4853744070)89:0.108709)35:0.102809)97:0.042169,(GCA_000153525.1_EAS84238.1:0.0761150253,GCA_000155895.1_EDZ60657.1:0.0881485529)100:0.595380)95:0.074530,((GCA_000008385.1_AAW70916.1:0.0838120604,GCA_000953315.1_CDR78975.1:0.0472312817)100:0.417585,(((GCA_000011945.1_AAV86808.1:0.0372476256,GCA_000024505.1_ACZ49071.1:0.0050845968)100:0.205035,GCA_000964795.1_KJV69050.1:0.1474189704)64:0.107766,(GCA_000026005.1_CAH58325.1:0.0531954458,GCA_000964755.1_KJV65458.1:0.0412523073)100:0.081006)100:0.369960)86:0.272910)46:0.059968,((GCA_000010205.1_BAG40516.1:0.0000023891,GCA_000964595.1_KJV55267.1:0.1738485117)100:0.350008,(GCA_000012385.1_ABE05129.1:0.0572495418,GCA_000195735.1_CAA15085.1:0.0041078350)100:0.357143)100:0.385377)44:0.061631,(GCA_000219355.1_AEI88363.1:0.3392441570,(GCA_000815465.1_KIE05837.1:0.1975548771,(GCA_000022525.1_ACT69260.1:0.0459038328,GCA_000632985.1_AHX11223.1:0.2748323441)100:1.301500)48:0.160374)76:0.237339)93:0.068177)69:0.146099)79:0.055136,(GCA_000264455.2_AFK54456.1:0.0000026656,GCA_001601315.1_KYO55466.1:0.0000029716)100:0.289290)98:0.109646)51:0.040901,(GCA_000017565.1_ABS64358.1:0.1963902061,GCA_000739695.1_GAK46416.1:0.1218199993)99:0.116939)56:0.015381)69:0.054957,GCA_000152825.2_ADM09955.1:0.1783127722)99:0.065315)100:0.176967)66:0.037790)78:0.022857);
