# Supplementary material for: Assessing the accuracy of phylogenetic rooting methods on prokaryotic gene families
Source: PLoS One. 2020 May 15;15(5):e0232950. doi: 10.1371/journal.pone.0232950 (PMC7228096; doi:10.1371/journal.pone.0232950)
Supplement: S2 Dataset — (ZIP) [file pone.0232950.s003.zip › EmpiricalDataset/GeneTrees_IQTree/000255.aln.treefile]

(GCA_000006905.1_AAK23797.1:0.0229599560,GCA_000092285.1_ADG10586.1:0.0437865625,((GCA_000017265.1_ACG78014.1:0.1611201772,GCA_001425915.1_KQW71715.1:0.1681465710)86:0.027884,((GCA_000144605.1_ADL01303.1:0.1956964214,GCA_002205555.1_ASD25429.1:0.1991071417)100:0.139807,(((GCA_000175215.2_ADU14512.1:0.2070314034,GCA_000204015.1_EGF90570.1:0.2992378590)95:0.038854,GCA_000204015.1_EGF90571.1:0.3036279708)83:0.048566,(((((GCA_000013025.1_ABI76537.1:0.0987940310,GCA_000685315.1_KCZ96685.1:0.1335437644)100:0.337617,GCA_000023785.1_ACT59317.1:0.4603005424)100:0.185334,(GCA_000152825.2_ADM10269.1:0.5172429961,GCA_900199215.1_SNT72216.1:0.2895572455)100:0.220004)96:0.073219,((GCA_000014745.1_ABI65744.1:0.1386802725,GCA_900103475.1_SDL92098.1:0.2227445609)100:0.087102,GCA_000152745.1_EAP90978.1:0.2805286650)100:0.192948)95:0.060353,(((((((((((((((((((GCA_000007125.1_AAL52167.1:0.0000019853,GCA_000157815.1_EEY00351.1:0.0000019891)100:0.100682,(GCA_000017405.1_ABS14796.1:0.0048758588,GCA_000585655.1_EXL05577.1:0.0140351377)100:0.073766)100:0.086437,(GCA_001558695.1_KXF77781.1:0.1552994705,(GCA_000022725.1_ACS51341.1:0.0652373558,GCA_000341385.1_AGF75865.1:0.0741321800)100:0.455715)75:0.040529)96:0.037005,(GCA_900104355.1_SDN72968.1:0.1096763649,GCA_900113985.1_SFJ14600.1:0.0899492075)100:0.086787)100:0.125040,((GCA_000585625.1_EXL04030.1:0.2015977640,((GCA_001510895.1_KUM24675.1:0.0917257177,GCA_001618845.1_AMY00500.1:0.0731534314)100:0.059239,GCA_002075885.1_OQM73176.1:0.1776145109)82:0.025890)83:0.042074,(GCA_001424795.1_KQU69770.1:0.0856019969,GCA_001605015.1_AMS42461.1:0.0886843350)100:0.093331)100:0.050901)87:0.018629,(GCA_000014245.1_ABG62979.1:0.2133870684,(GCA_000300335.1_EKF18353.1:0.1422129439,GCA_000300515.1_EKF43693.1:0.1248350838)100:0.160762)100:0.060840)74:0.047514,((((((((((GCA_000016285.1_ACM36542.1:0.0887985962,(GCA_000325745.1_AGA64791.1:0.3894575122,GCA_000496595.1_AHA28064.1:0.6073340776)100:0.321312)69:0.065516,(GCA_000154705.2_EDQ32832.1:0.1252071143,GCA_000092025.1_AAK87286.2:0.1665843629)26:0.026494)67:0.031950,(GCA_000722615.1_KEQ08210.1:0.0000022570,GCA_000722625.1_KEQ10406.1:0.0000022864)100:0.094432)69:0.108890,(GCA_000092045.1_ABC90939.1:0.0470833452,GCA_000769405.1_KPN24782.1:0.0529985898)100:0.042691)68:0.037908,(GCA_000731295.1_CDN54132.1:0.0266320198,GCA_000731315.1_CDN48007.1:0.0085207176)100:0.127245)100:0.119021,(((((GCA_000017145.1_ABR60139.1:0.0864619076,GCA_002288525.1_ASY62959.1:0.0558967764)98:0.014033,GCA_000018545.1_ACP25369.1:0.0751547118)92:0.043635,GCA_000697965.2_ANK72446.1:0.0223823318)92:0.016438,(GCA_001687365.1_OBZ94167.1:0.0678700801,GCA_001885585.1_OJF99987.1:0.1298474463)99:0.049282)99:0.017749,(GCA_001267455.1_KOC73884.1:0.0313377743,GCA_001652565.1_ANH04137.1:0.0135120431)100:0.112896)100:0.039449)76:0.022806,GCA_001703635.1_OCW58158.1:0.4917177556)51:0.061890,(GCA_001578105.1_AMM84459.1:0.1113985142,GCA_002043005.1_AQZ52248.1:0.1214750841)100:0.165768)55:0.071473,((GCA_001741865.1_AOO82374.1:0.0901770951,GCA_900102525.1_SDH02490.1:0.0841534407)100:0.353551,GCA_002238045.1_OXS99593.1:0.5454177227)22:0.062679)24:0.030585,GCA_900113935.1_SFJ18259.1:0.2705835620)78:0.022415)66:0.028246,((GCA_000153465.1_EAS51005.1:0.2285003275,((GCA_000153705.1_EAU42527.1:0.1795331107,(GCA_000800175.1_KHJ53122.1:0.0624460640,GCA_900141975.1_SHJ39054.1:0.0400802405)100:0.352160)83:0.050855,GCA_900176465.1_SMD03658.1:0.1438830901)98:0.100197)99:0.085492,GCA_900104035.1_SDO12114.1:0.3639905398)100:0.175701)67:0.023313,((((GCA_000010525.1_BAF88176.1:0.1424700757,GCA_000017645.1_ABS69551.1:0.1971354076)100:0.196575,((GCA_000092925.1_ADH89077.1:0.1354736182,GCA_900100155.1_SCW42425.1:0.1261243527)100:0.139078,(GCA_001402875.1_ALK09413.1:0.0000024300,GCA_001459775.1_CUU42076.1:0.0000029243)100:0.289709)64:0.070996)62:0.068382,(((((((GCA_000011365.1_BAC49780.1:0.0144429639,GCA_000661935.1_AHY50579.1:0.0556775996)100:0.078431,((((GCA_000195775.1_CAE28220.1:0.1098216850,GCA_000935205.1_KIZ37374.1:0.1139312725)97:0.039067,(GCA_001618955.1_KZD23909.1:0.0189907957,GCA_900108575.1_SEI02694.1:0.0292592793)100:0.137441)77:0.044313,(GCA_000336555.1_EKS39940.1:0.1564161773,((GCA_000218565.1_AEI06617.1:0.0000022195,GCA_000218585.1_AEI03040.1:0.0000022195)100:0.046471,GCA_000314735.2_EKS28253.1:0.0376069844)100:0.244849)81:0.056677)91:0.034859,(GCA_000012725.1_ABA04722.1:0.0820094610,GCA_000013885.1_ABE62806.1:0.0905659113)100:0.059764)75:0.037984)100:0.153021,GCA_002119765.1_ARQ03145.1:0.1480770362)100:0.058372,GCA_001579845.1_AMN42414.1:0.2132701573)99:0.074212,GCA_001426945.1_KQZ01052.1:0.2782310915)59:0.038782,((GCA_000143145.1_ADJ23535.1:0.2305478516,(GCA_000503895.1_AHB48872.1:0.1801052199,(GCA_000981545.1_CPR21687.1:0.0082565166,GCA_900104305.1_SDP62870.1:0.0049082600)100:0.281881)100:0.056709)100:0.163705,((GCA_000319385.1_AFX99648.1:0.1128639671,GCA_000510265.1_AHC73987.1:0.1279225861)100:0.570904,GCA_900102465.1_SDF12329.1:0.0679266122)100:0.358796)99:0.080038)60:0.036764,(GCA_002355335.1_BAT60469.1:0.2901814150,GCA_000963885.1_GAN54366.1:0.7249809382)98:0.098472)51:0.016165)96:0.064415,((GCA_001305515.1_KPL50760.1:0.2735071417,(GCA_001676615.1_OCC05623.1:0.3532872334,GCA_002088295.1_ORE95967.1:0.4604835611)100:0.068075)100:0.060225,(((GCA_000828475.1_BAQ17622.1:0.0867936630,GCA_001723285.1_ODS00964.1:0.0637061922)100:0.273621,GCA_001708935.1_ODA68403.1:0.2508406782)99:0.085702,((GCA_000230555.1_AEQ51447.1:0.0732413244,GCA_900100665.1_SDH05418.1:0.0835417904)100:0.178469,(GCA_000743575.1_KFL32570.1:0.1686257341,GCA_000970435.1_KKB82925.1:0.0634549755)100:0.269916)100:0.191184)81:0.061325)85:0.031135)91:0.061768)75:0.029252,((((((GCA_000148725.1_EFO33768.1:0.2225087043,(GCA_000158095.1_EEE43310.1:0.0916333167,GCA_001403915.1_CTQ42327.1:0.0593650467)100:0.078587)100:0.074444,GCA_000192745.1_ADZ70708.1:0.1791824295)100:0.040096,(GCA_001188555.1_KND20479.1:0.0236294644,GCA_002249885.1_OXS51245.1:0.0000020471)100:0.162622)100:0.055942,(GCA_900105595.1_SDU09378.1:0.2132275896,(GCA_001907205.1_OKL43409.1:0.3115706992,(GCA_900110875.1_SER42601.1:0.1150464345,GCA_900114245.1_SFK87233.1:0.0314309586)100:0.101801)93:0.102933)93:0.041594)93:0.074763,(GCA_900102695.1_SCZ36861.1:0.1752349128,(GCA_001720135.1_ODN70827.1:0.2749568853,(GCA_001293565.1_KPB01335.1:0.2442167348,GCA_000179775.1_EFL90265.1:0.3959975489)94:0.074492)62:0.063507)75:0.055165)45:0.027540,((GCA_900115225.1_SFO54789.1:0.1205220048,GCA_900215505.1_SNY93458.1:0.1291229421)100:0.224125,GCA_000496075.1_ESR22484.1:0.3715461203)70:0.048320)83:0.033088)73:0.027607,GCA_900129325.1_SHF91809.1:0.4802508172)71:0.024926,GCA_900104485.1_SDB13804.1:0.2976493125)96:0.061749,(GCA_900148505.1_SHO60596.1:0.2203004997,(GCA_000166055.1_ADP71559.1:0.0198038229,GCA_000636015.1_KAI94515.1:0.0172772126)100:0.416123)96:0.095962)84:0.039976,(((GCA_001271345.1_ALA19037.1:0.0342019684,GCA_001887265.1_APF37628.1:0.0182064514)100:0.234028,((GCA_000019945.1_ACB82798.1:0.3761681983,GCA_000022085.1_ACL61665.1:0.1963620338)100:0.176713,(GCA_001017175.1_KLK92223.1:0.0938072792,GCA_900102135.1_SCY82260.1:0.0899530926)100:0.216580)100:0.122407)100:0.117172,((GCA_000019845.1_ACB95166.1:0.2768266722,(((GCA_000304315.1_CCJ05682.1:0.2989421396,(GCA_001644125.1_OAI31408.1:0.0860845058,GCA_001675455.1_OBS53399.1:0.1632549093)100:0.085795)86:0.050895,(GCA_002117405.1_ARN83150.1:0.2288068818,GCA_900187365.1_SNB69192.1:0.5168629565)100:0.035713)86:0.037115,(GCA_000021745.1_ACK49512.1:0.2908981071,GCA_900114285.1_SFK28461.1:0.2281099695)77:0.097582)30:0.039002)100:0.084390,GCA_900104955.1_SEB86879.1:0.2931107110)100:0.110276)85:0.034332)99:0.124331,((((((((((((GCA_000011685.1_AAW59814.1:0.1975600876,GCA_000234355.2_EHH68499.1:0.1452266418)98:0.068214,(GCA_000723565.1_CDG33746.1:0.0458927238,GCA_002003665.1_OOL19804.1:0.0232872397)100:0.279288)100:0.161852,(((GCA_000617865.1_GAJ29381.1:0.1779089072,(GCA_000724025.1_CDG39527.1:0.0012677658,GCA_001547995.1_BAT19601.1:0.0340788316)100:0.192759)100:0.113784,(GCA_001787335.1_AOX17017.1:0.0000021572,GCA_001787355.1_AOX19741.1:0.0097366588)100:0.187629)64:0.057454,GCA_002005465.1_AQS87043.1:0.2259253532)64:0.077817)100:0.105576,GCA_000963885.1_GAN54940.1:0.4109114476)100:0.109593,GCA_002005445.1_AQS84772.1:0.3899785853)55:0.043846,GCA_002173735.1_ARW46451.1:0.4445608489)39:0.050722,GCA_000021325.1_ACI49832.1:0.3071132288)17:0.046448,(GCA_000182745.1_BAK83116.1:0.0673479850,(GCA_000964505.1_GAO00323.1:0.0725644076,GCA_000208635.2_EGG74794.1:0.0676204000)100:0.013104)100:0.263969)99:0.211237,(GCA_000231445.2_EHD14776.1:0.0098627424,GCA_002153535.1_OUI79316.1:0.0000021875)100:0.629194)98:0.166025,(GCA_000164635.1_EFH10578.1:0.2049747290,(GCA_900141905.1_SHJ46387.1:0.2966400991,(GCA_900101615.1_SDC41030.1:0.0000022195,GCA_900104205.1_SDB49131.1:0.0000022195)100:0.263109)100:0.086676)100:0.102609)48:0.028225,((((GCA_000014285.2_ABI61976.1:0.0000028746,GCA_000576085.2_AHJ62893.1:0.0051115226)100:0.377419,(GCA_000306035.1_EKN00553.1:0.0931325938,GCA_000964385.1_GAN79418.1:0.1145503978)100:0.413003)94:0.052039,GCA_000964365.1_GAN76939.1:0.3792074733)86:0.070631,(GCA_000016725.1_ABQ30125.1:0.0051011273,GCA_000202835.1_BAJ80328.1:0.0000021702)100:0.417833)8:0.087886)100:0.228935,(GCA_900100655.1_SDF74637.1:0.6081603489,(((((((((((((((((((((GCA_000011965.2_AAV95983.1:0.1185590515,(GCA_900172225.1_SLN48657.1:0.0942228409,GCA_900109035.1_SEI84209.1:0.1238851425)37:0.024669)90:0.014484,((GCA_001038505.1_KMK67743.1:0.1441413396,GCA_900188035.1_SNR27313.1:0.0969816229)100:0.057168,((GCA_001046955.1_AKO96697.1:0.0000026547,GCA_900109145.1_SEI77450.1:0.0046933291)100:0.246345,GCA_000738435.1_AII88016.1:0.1974593357)91:0.046410)69:0.024518)71:0.019036,((GCA_900116455.1_SFT51252.1:0.0975381191,GCA_900110425.1_SEP24711.1:0.1697322330)96:0.013222,(GCA_000814025.1_KIC51080.1:0.0189855498,GCA_001969365.1_APX10655.1:0.0842619372)100:0.100690)94:0.018538)70:0.015224,((((((((((((((GCA_000153725.1_EAU47347.1:0.0918289336,GCA_900116195.1_SFT25432.1:0.0996770646)87:0.016648,(GCA_001687105.1_ANT60936.1:0.0564047196,((GCA_001969385.1_APX21340.1:0.0000023065,GCA_900112435.1_SFC24870.1:0.0000023924)100:0.054215,GCA_900102075.1_SDE28258.1:0.0857922857)99:0.047358)88:0.006611)98:0.016248,GCA_000442255.1_EPX82233.1:0.1151223602)88:0.025378,GCA_001975705.1_APZ51443.1:0.0830648491)88:0.013599,GCA_900100085.1_SDI87172.1:0.2307932895)99:0.041486,(((GCA_001458375.1_CUH76422.1:0.1002765301,GCA_900107355.1_SDY67362.1:0.3190012744)95:0.046744,(((((GCA_002211155.1_OWV58287.1:0.0137679217,((GCA_002211225.1_OWV48112.1:0.0000022195,GCA_900101505.1_SDC93765.1:0.0000022195)94:0.000002,GCA_002211205.1_OWV68370.1:0.0137741769)84:0.000003)100:0.082701,GCA_900184945.1_SMX43375.1:0.1330342928)86:0.017540,GCA_900188425.1_SNS89448.1:0.0866818413)88:0.010168,GCA_002237555.1_ASP22888.1:0.0716648344)98:0.033469,GCA_000169415.1_EBA09283.1:0.1836928902)97:0.030603)89:0.008634,((GCA_002115725.1_OSQ61338.1:0.0737640760,GCA_002115805.1_OSQ51717.1:0.0160133994)100:0.087908,((GCA_000155735.2_AGI72685.1:0.1060395177,GCA_001187845.1_AKS46720.1:0.0859593130)100:0.058720,GCA_900172275.1_SLN38631.1:0.1756829388)100:0.090285)99:0.036409)80:0.016833)91:0.041559,(GCA_900107235.1_SDX96059.1:0.1289095425,(GCA_001205715.1_KNG95101.1:0.1918044803,GCA_001482405.1_KUF11235.1:0.1362309796)98:0.049610)95:0.025451)56:0.009478,(GCA_000521865.1_ETX29732.1:0.1508877265,GCA_900115815.1_SFQ55790.1:0.2277003814)95:0.053207)72:0.020182,((GCA_000021865.1_ADE85006.1:0.1992666884,GCA_000740785.1_KFI24288.1:0.2679728590)100:0.073902,(GCA_000714535.1_KEO51177.1:0.0637433589,GCA_000715505.1_KEP70940.1:0.1500192671)100:0.070784)96:0.091105)41:0.017991,((GCA_000153305.1_EAR50316.1:0.1209597785,GCA_900172355.1_SLN67088.1:0.1383888349)100:0.026267,GCA_001908835.1_APO87281.1:0.3085480157)41:0.032012)87:0.026961,GCA_900111875.1_SFB15765.1:0.1540290418)71:0.013183,(((GCA_000152725.1_EAQ04171.1:0.1533932043,GCA_900172385.1_SLN40926.1:0.3278041035)95:0.042710,GCA_900142295.1_SIO00814.1:0.2395572812)93:0.045239,(GCA_900095785.1_SCM68184.1:0.0000022195,GCA_900115865.1_SFQ18819.1:0.0000022195)100:0.224308)98:0.080747)72:0.033268,(GCA_002210095.1_OWU74865.1:0.1494890244,(GCA_900116005.1_SFR05224.1:0.1223588988,GCA_900156525.1_SIT84624.1:0.1987615542)99:0.048760)24:0.000002)27:0.028288,(GCA_001548075.1_BAQ68447.1:0.0100434356,GCA_001633165.1_ANB35401.1:0.0033461259)100:0.167840)26:0.017508)27:0.024222,(((((GCA_000203975.3_KID08381.1:0.0264726544,GCA_000511355.1_AHD01541.1:0.0373542036)100:0.023578,(GCA_001678945.1_ANP35964.1:0.0514174867,GCA_900102795.1_SCZ73146.1:0.1656629639)94:0.044007)94:0.028194,(GCA_000511385.1_AHD10426.1:0.0333390750,(GCA_001258055.1_CRL13623.1:0.0000023639,GCA_900113345.1_SFH60363.1:0.0000020272)100:0.064752)100:0.078194)37:0.007074,GCA_000376545.2_ANP42965.1:0.1106039330)99:0.030697,(GCA_000152625.1_EAP76791.1:0.1762930680,((GCA_000014045.1_ABG32953.1:0.0660895105,GCA_000154785.2_AEI94627.1:0.0697886023)100:0.139522,(((GCA_000152605.1_EAP83934.1:0.1618178229,GCA_000622405.1_KIN69445.1:0.1745951311)97:0.020924,(GCA_900113405.1_SFG69788.1:0.0000022195,GCA_900172315.1_SLN35736.1:0.0000022195)100:0.259312)98:0.020527,GCA_000172095.1_EDQ04349.1:0.1645812568)99:0.028215)99:0.023358)95:0.025867)27:0.033459)32:0.022512,((((GCA_001458175.1_CUH52169.1:0.1349640939,GCA_900114415.1_SFL41314.1:0.1179238546)100:0.060267,GCA_900142085.1_SHJ04190.1:0.1714576145)99:0.040761,(GCA_001307765.1_KPN62404.1:0.1821398377,GCA_900109955.1_SEW24098.1:0.1363654521)100:0.080152)96:0.022679,((GCA_001247715.1_KNX41659.1:0.1657014002,GCA_900172295.1_SLN55240.1:0.1282714539)99:0.048081,(((GCA_001458355.1_CUH68388.1:0.1272814516,(GCA_001404155.1_CRK74798.1:0.0000026693,GCA_900114125.1_SFJ61696.1:0.0000021084)100:0.255055)99:0.055947,GCA_900100005.1_SDJ16193.1:0.2256762417)66:0.012275,GCA_900110775.1_SEQ08846.1:0.1500476077)98:0.025337)98:0.048498)91:0.027335)71:0.036067,(((GCA_000442275.2_EPX80106.1:0.0649243128,GCA_900111945.1_SFR52408.1:0.0549080554)100:0.066221,GCA_000152805.1_EAQ15081.1:0.1916086291)94:0.050420,((((GCA_900129685.1_SHG45984.1:0.1294072866,GCA_001890925.1_OJI92862.1:0.2208172568)100:0.072178,(GCA_001403795.1_CTQ50860.1:0.1148067413,GCA_900109285.1_SEL24818.1:0.1066618665)100:0.143977)84:0.028596,(GCA_000765015.1_KGK78805.1:0.0107444723,GCA_900141945.1_SHI61831.1:0.0090133860)100:0.224654)59:0.018889,((GCA_000299875.1_EKE72784.1:0.1682407607,(GCA_900114135.1_SFK00540.1:0.0896267243,GCA_900172375.1_SLN34867.1:0.1982159763)90:0.034012)100:0.062452,(GCA_900109555.1_SEK85519.1:0.0000027346,GCA_900172305.1_SLN49744.1:0.0000020957)100:0.141331)100:0.159892)94:0.032909)86:0.032150)13:0.008250,(((GCA_001305615.1_ALG90705.1:0.0608108399,GCA_900184935.1_SMX43174.1:0.1056923530)100:0.088253,GCA_000812665.2_AML51683.1:0.2053937146)97:0.009527,(GCA_000647975.1_KAJ55913.1:0.2001554705,GCA_000671395.1_KCV81866.1:0.1844953428)90:0.032993)91:0.031283)82:0.025943,GCA_900107025.1_SDW19144.1:0.1909338720)23:0.015346,GCA_900172235.1_SLN31105.1:0.1658614624)49:0.014511,(((GCA_001517585.1_CUX80333.1:0.1111479805,GCA_900184815.1_SMX24023.1:0.3142980842)68:0.034561,GCA_000018145.1_ABV92665.1:0.2661993759)88:0.061049,(GCA_900110135.1_SEN35218.1:0.2361862298,GCA_900114485.1_SFL21675.1:0.2952564549)100:0.099148)83:0.043380)63:0.019455,(((GCA_900099935.1_SDL55540.1:0.1088180387,GCA_000161835.1_EET49420.1:0.1440745916)38:0.000002,GCA_000600975.2_EYD71102.1:0.2221132581)93:0.049560,GCA_900106675.1_SDX16361.1:0.1311897305)35:0.027890)30:0.013516,GCA_001981245.1_APX89276.1:0.2135605385)27:0.020530,((GCA_900188335.1_SNT15541.1:0.1017010474,(GCA_900112335.1_SFC01691.1:0.1014641019,GCA_000590925.1_AHM04451.1:0.1939569032)33:0.034598)97:0.055570,(((GCA_900110115.1_SEN01711.1:0.0169363405,GCA_900141995.1_SHJ56627.1:0.0188553005)100:0.113767,GCA_000299575.1_EKE45406.1:0.3328020089)83:0.052818,(GCA_900115595.1_SFP67412.1:0.1326901481,GCA_900177545.1_SMH53229.1:0.1883917728)80:0.013338)88:0.025722)33:0.024918)58:0.044267,((GCA_000012905.2_ABA79850.1:0.0857074873,(GCA_001620265.1_AMY69911.1:0.1386790819,(GCA_900110025.1_SEM95202.1:0.1736537070,(GCA_000442315.1_EPX84277.1:0.3307610862,GCA_000600335.2_EYD77755.1:0.1922509352)100:0.158871)13:0.081267)13:0.029063)13:0.039161,GCA_900102905.1_SDK25580.1:0.1792471353)12:0.040897)8:0.000002,(GCA_900141735.1_SHJ19074.1:0.1146417666,(GCA_000203895.1_ABL70238.1:0.1929237707,GCA_000444995.1_AGT07858.1:0.1309587385)100:0.120302)80:0.039397)12:0.030829,((GCA_000223375.1_AEM41812.1:0.0000027105,GCA_001399515.1_ALJ81919.1:0.0000019966)100:0.213209,(GCA_000740775.1_KFI32570.1:0.0209801294,GCA_000740795.1_KFI27361.1:0.0485964937)100:0.322874)97:0.094418)14:0.048650,GCA_900156815.1_SIS61447.1:0.2377407475)87:0.025963,(GCA_000836695.1_KIQ70184.1:0.1609632055,GCA_900107585.1_SDZ73593.1:0.2712268933)98:0.064846)99:0.080752,(GCA_900106695.1_SDW43804.1:0.1534081139,GCA_900113695.1_SFI67019.1:0.1230707954)100:0.131802)39:0.069088,(GCA_900111545.1_SET58021.1:0.0000027300,GCA_900143155.1_SHN70436.1:0.0000024637)100:0.229865)100:0.296295)40:0.071956)67:0.057002)48:0.022425,(GCA_000024465.1_ADE38602.1:0.6946426868,(GCA_000226315.1_AEP09590.1:0.0000025280,GCA_000348745.1_AGH98017.1:0.0351368165)100:0.814299)30:0.096303)30:0.067860,(((GCA_000010725.1_BAI72457.1:0.1027997405,GCA_000632475.2_AIB11699.1:0.1372842327)100:0.175734,((GCA_000576635.1_EWY42250.1:0.0979289889,GCA_000936425.1_KJB93598.1:0.0543960879)100:0.198764,((GCA_000016185.1_ACI98584.1:0.2107284234,GCA_000730165.2_ASG22776.1:0.3812557875)100:0.078439,GCA_002251795.1_OYQ37726.1:0.1956265946)100:0.148397)72:0.051290)94:0.064201,(GCA_000767795.1_KGM35745.1:0.0446500840,GCA_002195995.1_OWJ68575.1:0.0055939651)100:0.711329)32:0.095806)95:0.114164,((((((((GCA_000009985.1_BAE51251.1:0.1933927836,(GCA_000294655.1_CCG43150.1:0.0156960037,GCA_900108475.1_SEH24698.1:0.0839932985)100:0.196717)100:0.125510,GCA_000513295.1_CDK98347.1:0.2074242975)100:0.114988,(GCA_000013085.1_ABC22500.1:0.2852351152,GCA_000284415.2_CCG07933.1:0.2656742082)100:0.151893)91:0.038324,GCA_000315795.1_EKV31510.1:0.3319122191)89:0.024511,(((GCA_900101965.1_SDD73591.1:0.2222253928,(GCA_900093605.1_SCA55182.1:0.3528671456,GCA_001746755.1_OEJ64666.1:0.4288793730)100:0.101595)94:0.049080,(GCA_000968135.1_CCQ73787.1:0.3699196826,GCA_900156605.1_SIS41492.1:0.3845197757)86:0.052979)78:0.014642,GCA_001611975.1_AMW35200.1:0.4776168543)98:0.041204)89:0.031234,GCA_900100455.1_SDG92615.1:0.3395183423)100:0.045267,((GCA_000017565.1_ABS64721.1:0.2047509429,GCA_000739695.1_GAK46752.1:0.2687653056)100:0.100464,(GCA_000299935.1_EKE70925.1:0.1323470639,GCA_001618175.1_KZD09789.1:0.1710175922)100:0.171412)93:0.052702)96:0.070586,((((((GCA_000300235.2_AJD52082.1:0.1125693672,GCA_000300275.1_EKF07472.1:0.0633680268)100:0.265748,(GCA_000982415.1_KKJ75355.1:0.0184208155,GCA_001026905.1_KLN61294.1:0.0505153471)100:0.399350)100:0.139182,GCA_900172325.1_SLN54787.1:0.3645120595)31:0.043774,(GCA_900177295.1_SMF68795.1:0.0000024752,GCA_900188055.1_SNS01380.1:0.0000023684)100:0.346425)26:0.007923,GCA_900167455.1_SJZ48801.1:0.3914751419)100:0.111591,(((GCA_000963705.1_KJV08526.1:0.1040002531,GCA_002251735.1_OYQ18580.1:0.0434730682)100:0.387760,(GCA_000264455.2_AFK53519.1:0.0167805346,GCA_001601315.1_KYO50675.1:0.0019668206)100:0.423707)99:0.077776,((((((((((GCA_000013005.1_ABC63338.1:0.2412056695,GCA_001281485.1_ALE16477.1:0.2105012468)53:0.042144,(GCA_000715015.1_KEO91450.1:0.1863678661,(GCA_001663175.1_ANK13592.1:0.1112075957,GCA_001677335.1_OBV12586.1:0.0575347794)100:0.100222)99:0.073532)50:0.022517,(GCA_001304795.1_ALG61036.1:0.0000020121,GCA_001306275.1_KPM15197.1:0.0000022195)100:0.195421)62:0.044513,(GCA_000235975.2_EHJ58763.1:0.1472590648,GCA_001008165.2_AKH41605.1:0.1844096443)61:0.064333)45:0.031009,GCA_000013325.1_ABD26378.1:0.2674352366)92:0.065199,(GCA_001028705.1_AKM10049.1:0.1809284117,GCA_001661675.2_ARU15901.1:0.2300915765)99:0.062083)100:0.153648,GCA_002251755.1_OYQ28235.1:0.3616939253)64:0.060247,((((GCA_000013985.1_ABF52974.1:0.0962082783,GCA_001610975.1_AMU96016.1:0.0841226070)100:0.223167,((GCA_002218195.1_ASK87559.1:0.0703236011,GCA_900128895.1_SIN97359.1:0.1166266439)100:0.102911,((GCA_001295965.1_KPF75025.1:0.0100486492,GCA_001713435.1_AOG00918.1:0.0145067262)100:0.219363,(GCA_000175255.2_AEH62079.1:0.1252064010,GCA_000218875.1_AEI37099.1:0.1315993424)100:0.440888)100:0.052403)99:0.076922)99:0.052160,((GCA_000342165.1_EMD84544.1:0.1308879069,GCA_002211145.1_OWV34150.1:0.0814949061)100:0.162918,(GCA_000016765.1_ABQ66855.1:0.0828326364,(GCA_002355275.1_ATE65267.1:0.0000022195,GCA_002367875.1_PCE42408.1:0.0000022195)100:0.085100)100:0.318369)95:0.082661)13:0.021553,((GCA_000091125.1_BAI96497.1:0.0620345012,GCA_000147835.3_AEG48409.1:0.0000021080)100:0.159417,GCA_001586395.2_KZB97027.1:0.2023904319)95:0.088636)73:0.055014)100:0.211529,GCA_900101935.1_SDD66766.1:0.3532726766)100:0.179250,((((GCA_000742835.1_AIK95748.1:0.2281654808,GCA_001765415.1_AOR39027.1:4.4051087983)95:0.421643,((GCA_001192655.1_GAO98551.1:0.5840719361,GCA_002117145.1_ARN84183.1:0.4709958862)76:0.110710,(GCA_000388175.3_ETZ05195.1:0.1925026952,GCA_000469665.2_ETZ07731.1:0.3370687291)100:1.181963)32:0.046143)76:0.145617,(((GCA_000022525.1_ACT69342.1:0.3088670134,GCA_000632985.1_AHX11296.1:0.4160349830)100:0.645348,(GCA_000014865.1_ABK44375.1:0.3662013478,GCA_002109495.1_OSM05238.1:0.4847635824)100:0.313055)71:0.079719,(GCA_001982645.1_ONG40724.1:1.0503493818,((GCA_001765415.1_AOR38038.1:0.8749029587,(GCA_000014865.1_ABK43605.1:0.7684315003,(GCA_002109495.1_OSM01993.1:0.8018623936,GCA_001982645.1_ONG39423.1:1.3086538046)99:0.190336)100:1.182179)21:0.238568,((((((((((GCA_000011345.1_BAC08739.1:0.0231607222,GCA_000505665.1_AHB88084.1:0.0714361826)100:0.405983,((GCA_002142475.1_BAS54153.1:0.2290625694,GCA_000018105.1_ABW28581.1:0.3287550756)78:0.027870,((GCA_000817775.1_KIF38999.1:0.2613234362,GCA_001904775.1_OKH49006.1:0.3608479464)100:0.124607,GCA_002075285.2_ASC72759.1:0.2653920672)100:0.190493)76:0.094319)15:0.033338,((((((GCA_000014265.1_ABG52104.1:0.1290796396,GCA_002260545.1_OZH54507.1:0.0994919056)100:0.190525,((GCA_000180455.1_CBN56630.1:0.1696948533,((GCA_000214075.2_EGK88106.1:0.0164945106,GCA_000317475.1_AFZ09953.1:0.0073350411)100:0.043234,GCA_002412335.1_PCN53351.1:0.0775932904)100:0.081628)100:0.099165,((GCA_000176895.2_CCE20468.1:0.0000022195,GCA_000307915.1_EKD10566.1:0.0000022195)100:0.235914,(GCA_000478195.2_ERT08082.1:0.3051599883,(GCA_000710505.1_KEI68522.1:0.0190914682,GCA_900009265.1_CUR14142.1:0.0410992078)100:0.239915)100:0.055986)100:0.073423)100:0.044851)47:0.047357,GCA_001276715.1_KOR35997.1:0.3054733688)33:0.027679,((((GCA_000155555.1_EDX77156.1:0.2451797152,(GCA_000317495.1_AFZ13540.1:0.1602841569,GCA_000317515.1_AFZ21192.1:0.2674129625)100:0.051972)61:0.031842,(GCA_000211815.1_EGJ32263.1:0.0369169512,GCA_001942495.1_OLT60830.1:0.0259259244)100:0.201676)85:0.034975,((((((((((GCA_000020025.1_ACC83328.1:0.1286771381,((GCA_000196515.1_ADI63385.1:0.1256511824,(GCA_002368075.1_BAZ79917.1:0.0658896028,(((GCA_000175835.1_EFA69674.1:0.0000022195,GCA_001432185.1_KRH97959.1:0.0000022195)100:0.021723,GCA_002368135.1_BAZ89829.1:0.0166000356)98:0.003355,GCA_000175855.1_EFA74162.1:0.0483061012)100:0.307919)98:0.042343)99:0.033417,(GCA_000312705.1_AFW96466.1:0.0583882658,(GCA_000789435.1_KHG40894.1:0.0139703583,GCA_002368115.1_BAZ85754.1:0.0147135113)100:0.019958)100:0.119326)79:0.034928)65:0.021004,(GCA_000317695.1_AFZ58037.1:0.1479854270,GCA_000317535.1_AFZ27280.1:0.1507762620)51:0.012002)98:0.036771,(GCA_001298445.1_ALF55818.1:0.0461068853,GCA_002367975.1_BAY16709.1:0.0268758703)100:0.074379)98:0.028387,(GCA_000169135.1_EAW44722.1:0.0534342763,GCA_002218065.1_GAX36508.1:0.0455478487)100:0.099541)99:0.020348,GCA_000204075.1_ABA23805.1:0.1098317987)98:0.023567,GCA_000316575.1_AFY33509.1:0.1080946238)69:0.033892,((((GCA_002368055.1_BAZ74832.1:0.0000022195,GCA_002368295.1_BAZ01246.1:0.0000022641)100:0.032013,GCA_002368275.1_BAY91561.1:0.0000026059)100:0.100435,GCA_000317435.1_AFZ01973.1:0.1927121446)99:0.050508,((((GCA_000350105.1_CCH67287.1:0.0076320713,GCA_000350125.1_CCH65380.1:0.2053647056)99:0.009119,GCA_000350125.1_CCH65489.1:0.0000027470)100:0.307156,GCA_001456025.1_KST67837.1:0.2003478357)97:0.070898,(((GCA_000231365.2_EHC14005.1:0.0110698153,GCA_001904645.1_OKH14419.1:0.0073319108)100:0.111466,(GCA_001275395.1_KOP24541.1:0.0149997859,GCA_001990805.1_ONN62224.1:0.0182447701)100:0.049612)100:0.041184,(GCA_000828085.2_KIJ81224.1:0.1264663454,(GCA_000346485.2_KYC35984.1:0.0344085170,GCA_000760695.2_KIE08148.1:0.0397032095)100:0.145171)97:0.022767)97:0.049362)70:0.045017)60:0.018396)72:0.069143,(GCA_000317125.1_AFY85996.1:0.2213314717,GCA_000952155.1_KJH69432.1:0.2454540589)58:0.048036)57:0.063924,GCA_000316665.1_AFY53306.1:0.2715724137)71:0.050193,(GCA_000317555.1_AFZ32019.1:0.0000026844,GCA_001904655.1_OKH25399.1:0.0280894164)100:0.277727)98:0.091200)66:0.023359,(((((GCA_000017845.1_ACB52837.1:0.1073535027,(GCA_000167195.1_EAM50875.1:0.0000021947,GCA_000235665.2_EHJ12791.1:0.0000025280)100:0.121518)100:0.114356,GCA_001904615.1_OKH19231.1:0.4562615467)98:0.053954,GCA_000021825.1_ACK69196.1:0.3154566375)75:0.085967,((GCA_000317025.1_AFY79147.1:0.0124212523,GCA_001904635.1_OKH25214.1:0.0179260225)100:0.238374,((((GCA_000317575.1_AFZ35037.1:0.0431706341,GCA_002355455.1_BAU66614.1:0.0219195669)100:0.119130,GCA_002368355.1_BAZ43180.1:0.3154151540)100:0.041887,GCA_000332055.1_ELS01484.1:0.2418799626)100:0.089615,GCA_000332035.1_ELR97860.1:0.3387561033)15:0.057192)85:0.055804)20:0.046630,(GCA_001904725.1_OKH40771.1:0.2897893283,(GCA_000284135.1_BAL28539.1:0.0683151619,GCA_000478825.2_AIE75135.1:0.0528523065)100:0.334786)61:0.064859)5:0.023147)7:0.028773)8:0.023804,((GCA_000297435.1_CCI31304.1:0.0235005138,GCA_000312205.1_CCI09687.1:0.0000029067)100:0.269767,((GCA_000317675.1_AFZ53676.1:0.1713524923,(GCA_001548095.1_BAQ61227.1:0.0594764665,GCA_001548115.1_BAQ66381.1:0.0775100600)100:0.104862)92:0.070839,GCA_001747005.1_OEJ78193.1:0.2436774051)100:0.243991)99:0.118906)72:0.052223,((GCA_000317105.1_AFY85391.1:0.2617619847,GCA_001746915.1_OEJ76373.1:0.3283535724)93:0.026166,((GCA_000317615.1_AFZ49397.1:0.1912112491,GCA_000317635.1_AFZ44281.1:0.0581337180)100:0.209212,GCA_001637395.1_OAB63021.1:0.3496661161)96:0.102499)67:0.045841)59:0.017565)67:0.048888,GCA_000473895.1_ERN39852.1:0.3414831026)53:0.040140,((GCA_000317045.1_AFY67379.1:0.2261166137,GCA_000012525.1_ABB57551.1:0.5151838352)69:0.079331,GCA_000317145.1_AFY94039.1:0.3757540868)67:0.053937)12:0.023730,(GCA_000317065.1_AFY70499.1:0.2466157060,GCA_000332215.1_ELS31308.1:0.2806743057)100:0.274794)53:0.032545,(GCA_000011385.1_BAC90308.1:0.1751206704,GCA_000484535.1_AGY60745.1:0.0952204464)100:0.383079)67:0.051970,GCA_001870225.1_APB34631.1:0.6406550922)92:0.127449,(GCA_000011465.1_CAE19945.1:0.5802208855,((GCA_000155635.1_EDY37886.1:0.1203162541,(GCA_001182765.1_CRY91445.1:0.1514157660,GCA_000316515.1_AFY30111.1:0.2690192415)94:0.078696)94:0.202238,GCA_000760175.1_KGG13515.1:0.3686971708)96:0.144499)100:0.296758)99:0.383811,(GCA_900111545.1_SET80426.1:0.0000020576,GCA_900143155.1_SHN75446.1:0.0000022837)100:2.257021)20:0.103378)100:0.213472)96:0.093767)69:0.125514)20:0.056484,((GCA_000219355.1_AEI88834.1:0.6743215407,(GCA_000815465.1_KIE04586.1:0.5117325824,(GCA_000153525.1_EAS84331.1:0.3220694638,GCA_000155895.1_EDZ59907.1:0.2931041079)100:0.776564)18:0.088857)90:0.167754,(((GCA_000008385.1_AAW70834.1:0.1574622814,GCA_000953315.1_CDR79270.1:0.0621061438)100:0.301873,(((GCA_000011945.1_AAV86493.1:0.0038353831,GCA_000024505.1_ACZ49382.1:0.0051435620)100:0.338859,GCA_000964795.1_KJV68694.1:0.3270013719)69:0.033559,(GCA_000026005.1_CAH58020.1:0.2089791527,GCA_000964755.1_KJV65897.1:0.1541029236)100:0.219054)100:0.227819)100:0.351491,((GCA_000010205.1_BAG40224.1:0.0741237133,GCA_000964595.1_KJV57543.1:0.1200147527)100:0.575598,(GCA_000012385.1_ABE04320.1:0.1252505472,GCA_000195735.1_CAA15119.1:0.2249489413)100:0.242919)100:0.216697)98:0.192382)22:0.162730)99:0.106613)98:0.081368)97:0.069724)99:0.065102)86:0.015022)95:0.083553,GCA_000689395.1_CDO61095.1:0.4211318869)100:0.316628)100:0.296392)84:0.059462)84:0.050768)100:0.123558);
