# Supplementary material for: Assessing the accuracy of phylogenetic rooting methods on prokaryotic gene families
Source: PLoS One. 2020 May 15;15(5):e0232950. doi: 10.1371/journal.pone.0232950 (PMC7228096; doi:10.1371/journal.pone.0232950)
Supplement: S2 Dataset — (ZIP) [file pone.0232950.s003.zip › EmpiricalDataset/GeneTrees_IQTree/000256.aln.treefile]

(GCA_000006905.1_AAK23897.1:0.0119504783,GCA_000092285.1_ADG10671.1:0.0153257040,(GCA_000204015.1_EGF90503.1:0.1590857857,((GCA_000175215.2_ADU14482.1:0.2435213782,(GCA_000144605.1_ADL01808.1:0.1472723882,GCA_002205555.1_ASD28074.1:0.1302521069)100:0.241293)94:0.061747,((GCA_000017265.1_ACG78190.1:0.2509514945,GCA_001425915.1_KQW72268.1:0.0882981388)100:0.314819,((((GCA_000014745.1_ABI65673.1:0.2218274241,GCA_900103475.1_SDM68769.1:0.2396466082)100:0.148257,GCA_000152745.1_EAP91062.1:0.3435580864)100:0.157697,(((((((((((((((((((((GCA_000007125.1_AAL52005.1:0.0000027103,GCA_000157815.1_EEY00514.1:0.0000027103)100:0.046994,(GCA_000017405.1_ABS14746.1:0.0000027103,GCA_000585655.1_EXL05528.1:0.0038520430)100:0.053375)100:0.145815,GCA_001558695.1_KXF77371.1:0.0431337723)100:0.027929,(GCA_900104355.1_SDP73643.1:0.0905916347,GCA_900113985.1_SFJ13039.1:0.0416758379)100:0.035731)100:0.053779,(((GCA_000585625.1_EXL04092.1:0.1086060109,GCA_002075885.1_OQM73193.1:0.0796626133)100:0.051656,(GCA_001510895.1_KUM24768.1:0.0262263644,GCA_001618845.1_AMY00399.1:0.0189186690)100:0.064334)100:0.049931,(GCA_001424795.1_KQU69926.1:0.0328509697,GCA_001605015.1_AMS42741.1:0.0380638528)100:0.045418)100:0.090569)100:0.033081,(GCA_000022725.1_ACS51016.1:0.0609485250,GCA_000341385.1_AGF75517.1:0.0359437750)100:0.149086)100:0.021168,GCA_900113935.1_SFI68018.1:0.1790151209)98:0.024816,(GCA_000014245.1_ABG62778.1:0.1464013192,(GCA_000300335.1_EKF19536.1:0.0711481154,GCA_000300515.1_EKF43762.1:0.0633164569)100:0.037404)100:0.048050)98:0.073164,(GCA_001293565.1_KPB01416.1:0.3199437504,GCA_002238045.1_OXT00851.1:0.3271510340)98:0.046584)99:0.040231,(((GCA_000153465.1_EAS50271.1:0.1298493476,(GCA_000800175.1_KHJ54328.1:0.0045037567,GCA_900141975.1_SHI71711.1:0.0140253983)100:0.153708)100:0.030636,(GCA_000153705.1_EAU42780.1:0.1327085113,GCA_900176465.1_SMC36760.1:0.1629966635)100:0.063888)100:0.031761,GCA_900104035.1_SDO11234.1:0.1767444826)100:0.030022)97:0.028681,(((((((GCA_000016285.1_ACM36810.1:0.1066203490,(GCA_000722615.1_KEQ03406.1:0.0000021103,GCA_000722625.1_KEQ04021.1:0.0000023577)100:0.058641)98:0.045132,(GCA_000697965.2_ANK72277.1:0.0891153049,(GCA_000092025.1_AAK87167.2:0.0978737492,(GCA_000731295.1_CDN53877.1:0.0070751418,GCA_000731315.1_CDN47751.1:0.0043244296)100:0.066569)86:0.040404)92:0.056603)77:0.005031,((GCA_000092045.1_ABC90700.1:0.0173039675,GCA_000769405.1_KPN24595.1:0.0208879660)100:0.079285,(GCA_001267455.1_KOC73764.1:0.0000027103,GCA_001652565.1_ANH04227.1:0.0000027103)100:0.073187)90:0.029272)89:0.018183,(GCA_001687365.1_OBZ94059.1:0.0594272674,GCA_001885585.1_OJF89979.1:0.0549565834)100:0.072988)83:0.033029,((GCA_000017145.1_ABR59983.1:0.0437818337,GCA_000018545.1_ACP25115.1:0.0358973960)100:0.012925,GCA_002288525.1_ASY62795.1:0.0356772693)100:0.054369)88:0.044202,(GCA_001578105.1_AMM86709.1:0.1082237831,GCA_002043005.1_AQZ52492.1:0.0684805618)100:0.143764)99:0.054659,(GCA_000154705.2_EDQ32220.1:0.0959380241,GCA_001703635.1_OCW56584.1:0.0638094259)100:0.149366)95:0.085800)95:0.075916,GCA_001305515.1_KPL55215.1:0.4100272263)58:0.020140,GCA_002088295.1_ORE95291.1:0.3996246864)60:0.021291,(GCA_001720135.1_ODN71140.1:0.3002873711,GCA_900148505.1_SHO67113.1:0.2877648025)67:0.095971)40:0.024882,(((GCA_000981545.1_CPR21178.1:0.0000027103,GCA_900104305.1_SDP24769.1:0.0000020456)100:0.216926,GCA_000503895.1_AHB49218.1:0.4239025424)99:0.196545,(((((((GCA_000010525.1_BAF87692.1:0.0539656060,GCA_000017645.1_ABS69659.1:0.0867072762)100:0.188043,(((GCA_000019945.1_ACB80197.1:0.1649953081,GCA_000022085.1_ACL56687.1:0.1205037131)13:0.026731,GCA_002355335.1_BAT60272.1:0.2539181640)24:0.031824,(GCA_001017175.1_KLK94891.1:0.0252199162,GCA_900102135.1_SCY83617.1:0.0133316401)100:0.126381)100:0.069321)100:0.186128,(((GCA_000019845.1_ACB95842.1:0.2731205071,(GCA_000021745.1_ACK50640.1:0.1302445548,GCA_900114285.1_SFK23101.1:0.1045241108)100:0.059754)100:0.079285,((GCA_000304315.1_CCJ08584.1:0.1271001421,GCA_002117405.1_ARN83039.1:0.1594011696)100:0.047602,(GCA_001644125.1_OAI23178.1:0.0990598481,GCA_001675455.1_OBS53579.1:0.0633354972)100:0.108911)100:0.194805)80:0.039694,(GCA_900104955.1_SEC21315.1:0.1171909929,GCA_900187365.1_SNB70911.1:0.1739025053)100:0.127830)92:0.064037)98:0.039387,(GCA_001741865.1_AOO82461.1:0.0955733657,GCA_900102525.1_SDG96572.1:0.0889731736)100:0.263796)100:0.043340,((GCA_000092925.1_ADH89141.1:0.0470203302,GCA_900100155.1_SCW41413.1:0.0762091070)100:0.204406,(GCA_001271345.1_ALA18910.1:0.0091566581,GCA_001887265.1_APF37485.1:0.0151320020)100:0.204050)99:0.040244)99:0.047068,((((((GCA_000011365.1_BAC50125.1:0.0040472736,GCA_000661935.1_AHY50197.1:0.0272088805)100:0.087104,((((GCA_000218565.1_AEI06774.1:0.0000021546,GCA_000218585.1_AEI03197.1:0.0000027103)100:0.040890,GCA_000314735.2_EKS28053.1:0.0686449099)100:0.056666,GCA_000336555.1_EKS40298.1:0.1290510805)97:0.056964,((GCA_001618955.1_KZD24557.1:0.0037705043,GCA_900108575.1_SEI05748.1:0.0000025450)100:0.125549,(GCA_000195775.1_CAE28362.1:0.0817401025,GCA_000935205.1_KIZ34558.1:0.0822103723)100:0.063355)99:0.020196)89:0.011407)90:0.054021,(GCA_000012725.1_ABA05118.1:0.0970148337,GCA_000013885.1_ABE62511.1:0.0147810959)100:0.099049)86:0.052794,(GCA_001426945.1_KQZ00988.1:0.1796121861,GCA_001579845.1_AMN42338.1:0.1747181960)100:0.074329)98:0.083169,GCA_001676615.1_OCC01469.1:0.3889584104)88:0.049046,(GCA_002119765.1_ARQ01638.1:0.2536397488,(GCA_001402875.1_ALK10203.1:0.0000022585,GCA_001459775.1_CUU42867.1:0.0000023972)100:0.395849)99:0.088719)88:0.043255)100:0.104966,GCA_000143145.1_ADJ23718.1:0.5053982573)100:0.146266)71:0.051884)58:0.042067,(GCA_000325745.1_AGA64034.1:0.6049043220,GCA_000496595.1_AHA27556.1:0.5885426205)99:0.437107)90:0.004888,((((GCA_000148725.1_EFO33639.1:0.0886111552,(GCA_001403915.1_CTQ42472.1:0.0532500388,GCA_000158095.1_EEE45477.1:0.0855695063)85:0.014983)100:0.113899,(GCA_000192745.1_ADZ70519.1:0.0793311811,(GCA_001188555.1_KND18719.1:0.0000027103,GCA_002249885.1_OXS50383.1:0.0000027103)100:0.130757)100:0.038504)99:0.036465,GCA_900105595.1_SDU11663.1:0.2906314228)100:0.046849,(GCA_001907205.1_OKL43544.1:0.1156545537,(GCA_900110875.1_SEQ82014.1:0.0142397230,GCA_900114245.1_SFK73593.1:0.0213713679)100:0.107739)100:0.103742)100:0.068640)95:0.034898,(GCA_900102695.1_SCZ37623.1:0.3084544105,(GCA_900129325.1_SHG11306.1:0.1814572598,GCA_900104485.1_SDB12870.1:0.2976916551)99:0.076912)100:0.103112)98:0.021393,((((GCA_000230555.1_AEQ51359.1:0.0901776831,GCA_900100665.1_SDG78134.1:0.0429360127)100:0.171576,(GCA_000743575.1_KFL32521.1:0.0448933217,GCA_000970435.1_KKB82770.1:0.1032483062)100:0.309565)100:0.088846,((((((((((((GCA_000009985.1_BAE51301.1:0.1014997739,(GCA_000294655.1_CCG40900.1:0.0286398708,GCA_900108475.1_SEH24543.1:0.0360229587)100:0.126604)100:0.089176,GCA_000513295.1_CDK98421.1:0.1496086631)100:0.120218,(GCA_001611975.1_AMW35088.1:0.2228837165,GCA_900156605.1_SIT01847.1:0.1440141497)100:0.052612)31:0.043023,((GCA_000315795.1_EKV30825.1:0.2536437157,GCA_900100455.1_SDG90374.1:0.2454305474)97:0.070845,(GCA_900101965.1_SDE79134.1:0.2920060267,(GCA_000014865.1_ABK44349.1:0.4189657770,GCA_002109495.1_OSM05157.1:0.1690012355)100:0.197054)98:0.090425)19:0.052838)14:0.034797,((GCA_900177295.1_SMF70589.1:0.0000027103,GCA_900188055.1_SNS04516.1:0.0000020454)100:0.275930,((GCA_000982415.1_KKJ77531.1:0.0138379041,GCA_001026905.1_KLN61477.1:0.0060793216)100:0.247370,(GCA_000968135.1_CCQ73987.1:0.2298077710,GCA_900093605.1_SCA55021.1:0.5068517558)30:0.061471)97:0.076992)17:0.031613)92:0.055784,((((GCA_000010725.1_BAI72263.1:0.1034401574,GCA_000632475.2_AIB11988.1:0.0975534072)100:0.084684,((((GCA_000016185.1_ACI98621.1:0.2067406162,GCA_000730165.2_ASG20779.1:0.1288062889)75:0.020219,GCA_002251795.1_OYQ33481.1:0.1791163020)76:0.042144,(GCA_000576635.1_EWY42138.1:0.0762973252,GCA_000936425.1_KJB97018.1:0.0872474012)100:0.185873)95:0.037797,(GCA_000767795.1_KGM33059.1:0.0134853287,GCA_002195995.1_OWJ64963.1:0.0064702866)100:0.292478)68:0.023745)96:0.047733,(GCA_002251735.1_OYQ18424.1:0.3141196835,GCA_900172325.1_SLN53964.1:0.3265775461)66:0.050279)62:0.059310,((((GCA_000013085.1_ABC22387.1:0.1663084597,GCA_000284415.2_CCG06772.1:0.1770023448)100:0.131297,GCA_900100655.1_SDF70471.1:0.5331568751)85:0.050720,GCA_000742835.1_AIK96437.1:0.3504198052)51:0.018127,(((((((GCA_000011685.1_AAW59871.1:0.0435825926,(((GCA_000724025.1_CDG39312.1:0.0000027103,GCA_001547995.1_BAT19397.1:0.0000027103)100:0.103968,((GCA_001787335.1_AOX17073.1:0.0120827866,GCA_001787355.1_AOX19684.1:0.0000020888)100:0.064479,GCA_002005465.1_AQS87104.1:0.0949078180)68:0.020691)75:0.030521,GCA_000617865.1_GAJ29034.1:0.1374230071)58:0.019891)97:0.039061,(GCA_000234355.2_EHH68569.1:0.0683876742,GCA_000963885.1_GAN55042.1:0.1178256201)99:0.048358)98:0.047674,(GCA_000723565.1_CDG34040.1:0.0143079143,GCA_002003665.1_OOL19539.1:0.0094573416)100:0.240143)99:0.034128,((GCA_000021325.1_ACI53075.1:0.0794147150,(GCA_002005445.1_AQS84187.1:0.1471713009,GCA_002173735.1_ARW48289.1:0.1533652400)95:0.055225)90:0.030931,((GCA_000182745.1_BAK83025.1:0.0035139027,GCA_000208635.2_EGG74528.1:0.0045398805)100:0.018842,GCA_000964505.1_GAN99912.1:0.0317439011)100:0.118557)99:0.053249)96:0.060533,((GCA_000014285.2_ABI62176.1:0.0000027103,GCA_000576085.2_AHJ63086.1:0.0000027103)100:0.172033,(GCA_000964365.1_GAN78563.1:0.1800822428,((GCA_000164635.1_EFH10036.1:0.0937266213,(GCA_900101615.1_SDC49183.1:0.0000027103,GCA_900104205.1_SDB45031.1:0.0000027103)100:0.127652)100:0.045666,GCA_900141905.1_SHI78396.1:0.1511087183)100:0.039754)86:0.039031)97:0.046515)69:0.056425,(GCA_000231445.2_EHD14985.1:0.0000027157,GCA_002153535.1_OUI79504.1:0.0000027103)100:0.374582)79:0.030579,((GCA_000016725.1_ABQ30900.1:0.0000027103,GCA_000202835.1_BAJ81086.1:0.0000027103)100:0.143487,(GCA_000306035.1_EKN00899.1:0.1083297120,GCA_000964385.1_GAN78945.1:0.0198862905)100:0.134956)100:0.108092)100:0.185518)85:0.047096)25:0.007987)60:0.040356,(GCA_000299935.1_EKE75292.1:0.0992777443,GCA_001618175.1_KZD07184.1:0.0593685065)100:0.208901)80:0.052352,GCA_001746755.1_OEJ68015.1:0.3993019576)63:0.006049,((GCA_000264455.2_AFK53620.1:0.0000027103,GCA_001601315.1_KYO51919.1:0.0000027103)100:0.338554,(GCA_000226315.1_AEP09660.1:0.0000020840,GCA_000348745.1_AGH98083.1:0.0000025499)100:0.441096)98:0.085659)87:0.030305,(GCA_900167455.1_SJZ47325.1:0.4407818049,((((GCA_000319385.1_AFX98997.1:0.0649808219,GCA_000510265.1_AHC73678.1:0.1497791217)100:0.392447,GCA_900102465.1_SDG39132.1:0.0397537445)100:0.183390,(GCA_001192655.1_GAO98910.1:0.3206336235,GCA_002117145.1_ARN85187.1:0.3667619371)100:0.215100)78:0.047354,(GCA_000024465.1_ADE38761.1:0.3835929504,(GCA_000300235.2_AJD52217.1:0.0674711631,GCA_000300275.1_EKF07633.1:0.0440395135)100:0.213561)70:0.116445)48:0.019535)46:0.021614)48:0.032392,((((((((((GCA_000013005.1_ABC62846.1:0.0986438615,(GCA_001008165.2_AKH41890.1:0.0729001236,((GCA_001304795.1_ALG61581.1:0.0000020147,GCA_001306275.1_KPM13945.1:0.0000026062)100:0.140211,((GCA_000013325.1_ABD25814.1:0.1476689531,GCA_000235975.2_EHJ60184.1:0.0639026524)100:0.052528,(GCA_001028705.1_AKM10601.1:0.0459453023,GCA_001661675.2_ARU16179.1:0.1147018892)100:0.029946)100:0.053991)85:0.028142)85:0.036976)84:0.022515,(GCA_000715015.1_KEO91099.1:0.0937451088,(GCA_001281485.1_ALE15991.1:0.0552815435,(GCA_001677335.1_OBV11907.1:0.0539149303,GCA_001663175.1_ANK13300.1:0.2354907927)96:0.078852)95:0.038537)100:0.101680)86:0.053957,(GCA_001295965.1_KPF75323.1:0.0000021101,GCA_001713435.1_AOG02033.1:0.0000023777)100:0.190138)99:0.064637,(GCA_002218195.1_ASK88063.1:0.0318759887,GCA_900128895.1_SIO06162.1:0.0837041961)100:0.146301)100:0.089094,(GCA_000091125.1_BAI97249.1:0.0117220214,GCA_000147835.3_AEG49026.1:0.0000024252)100:0.136449)72:0.033320,(GCA_000016765.1_ABQ66829.1:0.0217695643,(GCA_002355275.1_ATE65285.1:0.0000025137,GCA_002367875.1_PCE42389.1:0.0000020937)100:0.070595)100:0.151511)100:0.057315,((GCA_000342165.1_EMD84569.1:0.1024203506,GCA_002211145.1_OWV34122.1:0.1373503284)100:0.248193,GCA_001586395.2_KZB96895.1:0.1509280840)100:0.127542)97:0.075446,((GCA_000934435.1_KIY11990.1:0.0993976499,(GCA_000175255.2_AEH62025.1:0.0915596271,GCA_000218875.1_AEI37046.1:0.0764200832)100:0.179903)98:0.064810,GCA_002251755.1_OYQ24321.1:0.2901264388)82:0.013440)87:0.061110,(GCA_000013985.1_ABF53671.1:0.0400206773,GCA_001610975.1_AMU93399.1:0.0425822153)100:0.174354)100:0.174070,GCA_900101935.1_SDD63363.1:0.4453583436)82:0.119086)96:0.064180,(((GCA_000219355.1_AEI88954.1:0.3327349194,GCA_000815465.1_KIE05294.1:0.3556986981)100:0.238393,(((GCA_000010205.1_BAG40056.1:0.0943649624,GCA_000964595.1_KJV57248.1:0.1595823751)100:0.714696,((((GCA_000008385.1_AAW71395.1:0.1748219007,GCA_000953315.1_CDR78935.1:0.0264714329)100:0.629746,(GCA_000022525.1_ACT69869.1:0.4674564335,GCA_000632985.1_AHX11823.1:0.1581786781)100:1.327670)97:0.072661,((GCA_000011945.1_AAV86723.1:0.0169626192,GCA_000024505.1_ACZ49155.1:0.0546298624)100:0.701677,((GCA_000026005.1_CAH58237.1:0.1517319701,GCA_000964755.1_KJV65374.1:0.1731430401)100:0.216539,GCA_000964795.1_KJV68964.1:0.4517178301)98:0.144274)100:0.241613)100:0.246457,(GCA_000388175.3_ETZ04624.1:0.1284379049,GCA_000469665.2_ETZ06860.1:0.2345159030)100:1.207210)98:0.148020)89:0.105284,(((((((GCA_000011345.1_BAC09239.1:0.0208641983,GCA_000505665.1_AHB88333.1:0.0429735633)100:0.257292,GCA_000018105.1_ABW28421.1:0.2794410563)100:0.140649,(GCA_000317065.1_AFY68734.1:0.1562120371,GCA_000332215.1_ELS30234.1:0.3386822485)100:0.342804)96:0.012778,GCA_000952155.1_KJH73119.1:0.2815349404)83:0.028744,(((((((((((((((GCA_000011465.1_CAE19213.1:0.2864542441,GCA_000760175.1_KGG12335.1:0.2282613003)100:0.149420,GCA_001182765.1_CRY91964.1:0.1226655849)99:0.104634,(GCA_000155635.1_EDY38737.1:0.1544073784,GCA_000316515.1_AFY27687.1:0.1798637984)100:0.046105)100:0.288404,GCA_000012525.1_ABB58561.1:0.0943099921)74:0.059725,GCA_002142475.1_BAS54493.1:0.3230728196)58:0.067913,(GCA_000317025.1_AFY79296.1:0.0042224710,GCA_001904635.1_OKH20268.1:0.0114090401)100:0.232880)40:0.047276,GCA_001637395.1_OAB55552.1:0.2440520328)22:0.016766,GCA_000316665.1_AFY58754.1:0.5498898351)30:0.029258,(((GCA_000155555.1_EDX73679.1:0.1440075059,(GCA_000211815.1_EGJ29619.1:0.0053373046,GCA_001942495.1_OLT62549.1:0.0148478810)100:0.101331)79:0.046977,(GCA_000317515.1_AFZ21232.1:0.0950746805,(GCA_000317045.1_AFY66981.1:0.1531651434,GCA_000775285.1_KGF72446.1:0.1405399388)68:0.033350)41:0.033422)45:0.042364,(((((GCA_000231365.2_EHC12224.1:0.0000025835,(GCA_001904645.1_OKH15774.1:0.0000022374,((GCA_000934435.1_KIY12279.1:0.0000027103,GCA_001990805.1_ONN60008.1:0.0000022815)65:0.000002,(GCA_001275395.1_KOP25192.1:0.0167065591,(GCA_000350105.1_CCH67070.1:0.0136133226,GCA_000350125.1_CCH64978.1:0.0332151841)100:0.221072)96:0.016827)97:0.056673)95:0.006679)100:0.091039,(GCA_001904725.1_OKH33335.1:0.2519162510,(((((((GCA_000020025.1_ACC83874.1:0.1558231502,(((((GCA_000196515.1_ADI66023.1:0.0914139364,(GCA_000312705.1_AFW96498.1:0.0641839302,(GCA_000789435.1_KHG41765.1:0.0517783203,GCA_002368115.1_BAZ85977.1:0.0250919832)100:0.059273)100:0.057304)99:0.026038,GCA_000317695.1_AFZ59198.1:0.0793519357)99:0.035175,(GCA_002368075.1_BAZ80801.1:0.0827550000,(((GCA_000175835.1_EFA71344.1:0.0000027103,GCA_001432185.1_KRH97171.1:0.0037772670)100:0.022345,GCA_000175855.1_EFA71498.1:0.0317010874)100:0.034351,GCA_002368135.1_BAZ90155.1:0.0596885646)100:0.205350)99:0.048264)83:0.020878,(GCA_000204075.1_ABA21682.1:0.1188348540,(GCA_001298445.1_ALF55057.1:0.0526063989,GCA_002367975.1_BAY17044.1:0.0653661833)100:0.034504)99:0.033578)84:0.028970,GCA_000316575.1_AFY35020.1:0.1329289600)84:0.016586)98:0.025948,GCA_000317535.1_AFZ25376.1:0.1150928053)100:0.022067,((GCA_002368055.1_BAZ73666.1:0.0000027103,GCA_002368295.1_BAZ02413.1:0.0000027103)92:0.000002,GCA_002368275.1_BAY92853.1:0.0179291726)100:0.145261)95:0.021816,(GCA_000169135.1_EAW44983.1:0.0215615583,GCA_002218065.1_GAX34559.1:0.0167739658)100:0.062038)100:0.060969,(GCA_001456025.1_KST69111.1:0.2003779794,GCA_000316665.1_AFY56638.1:0.2338901011)84:0.046589)83:0.028880,(((GCA_000346485.2_KYC40499.1:0.0464747504,GCA_000760695.2_KIE08876.1:0.0476868614)100:0.108624,GCA_000828085.2_KIJ83013.1:0.0972033217)100:0.052562,GCA_000317435.1_AFZ02542.1:0.2321198051)89:0.028621)85:0.092751,GCA_000317145.1_AFY94912.1:0.3837441539)100:0.081738)99:0.037607)99:0.063331,GCA_000317495.1_AFZ13005.1:0.1580776554)73:0.022603,((GCA_000317555.1_AFZ31421.1:0.0000021711,GCA_001904655.1_OKH26369.1:0.0065471779)100:0.054372,(GCA_001456025.1_KST66146.1:0.3040452959,(GCA_000317535.1_AFZ25127.1:0.2633148313,GCA_002260545.1_OZH54988.1:0.9433155087)100:0.086010)100:0.214889)75:0.033531)72:0.018703,(GCA_000180455.1_CBN55505.1:0.0600466298,((GCA_000214075.2_EGK84634.1:0.0677954938,GCA_002412335.1_PCN55484.1:0.0412001911)90:0.024188,GCA_000317475.1_AFZ08790.1:0.0287750003)100:0.101527)99:0.138794)7:0.000003)7:0.008496)27:0.034576,GCA_001276715.1_KOR33761.1:0.1571657093)54:0.043041,(((((((GCA_000017845.1_ACB50055.1:0.0493860429,GCA_000025125.1_ADB95230.1:0.2121785674)100:0.029719,(GCA_000167195.1_EAM51113.1:0.0000020828,GCA_000235665.2_EHJ13049.1:0.0000022447)100:0.125985)100:0.076033,(GCA_000284135.1_BAL29318.1:0.0088500328,GCA_000478825.2_AIE74754.1:0.0120716703)100:0.222498)98:0.067487,(((((((GCA_000317575.1_AFZ37246.1:0.0000023844,GCA_002355455.1_BAU62923.1:0.0066689819)100:0.085276,GCA_000332055.1_ELS02549.1:0.1784122358)100:0.044002,GCA_000021825.1_ACK69603.1:0.2133505568)57:0.062565,GCA_002368355.1_BAZ45533.1:0.1632072246)33:0.026696,GCA_000332035.1_ELR97362.1:0.1197209389)34:0.015674,((GCA_000297435.1_CCI34029.1:0.0000028694,GCA_000312205.1_CCI07570.1:0.0209880414)100:0.198513,GCA_001904615.1_OKH19018.1:0.2551337779)57:0.105116)65:0.034143,(((GCA_000317675.1_AFZ53228.1:0.1043297535,GCA_001548115.1_BAQ64721.1:0.0490608306)77:0.007987,GCA_001548095.1_BAQ60078.1:0.0623180110)77:0.042734,GCA_001747005.1_OEJ79310.1:0.0827806269)100:0.198059)49:0.021697)48:0.026224,((GCA_000176895.2_CCE17159.1:0.0180472576,GCA_000307915.1_EKD06911.1:0.0093680414)100:0.042981,(GCA_000710505.1_KEI68564.1:0.0335523602,GCA_900009265.1_CUR19371.1:0.0485404001)100:0.175105)100:0.111185)56:0.026548,GCA_000317105.1_AFY80848.1:0.1616464735)65:0.047418,((GCA_000317615.1_AFZ50298.1:0.0834660286,GCA_000317635.1_AFZ42705.1:0.0612929484)100:0.183959,GCA_000473895.1_ERN42009.1:0.2056616327)99:0.137671)15:0.000002)14:0.020626,(GCA_001746915.1_OEJ73632.1:0.1193268685,(GCA_000478195.2_ERT04877.1:0.1519737087,GCA_000972705.2_KKD37766.1:0.0828045618)100:0.120564)21:0.027900)96:0.037174,(GCA_002075285.2_ASC72097.1:0.1435806846,(GCA_000817775.1_KIF38894.1:0.2167017104,GCA_001904775.1_OKH47388.1:0.2373175767)42:0.000002)98:0.072990)74:0.020953,(GCA_000014265.1_ABG50521.1:0.1177719183,GCA_002260545.1_OZH54987.1:0.0712532081)100:0.155952)73:0.012670,GCA_000317125.1_AFY87152.1:0.2765563632)81:0.047913)100:0.083097,((GCA_000011385.1_BAC89770.1:0.1272994651,(GCA_000484535.1_AGY59141.1:0.0000022595,GCA_000484535.1_AGY57760.1:0.2085901420)100:0.171150)100:0.380997,(GCA_001870225.1_APB35090.1:0.5127186217,GCA_001765415.1_AOR39174.1:0.8092433439)87:0.114707)86:0.076250)100:0.726892,((GCA_001982645.1_ONG38257.1:0.9576737454,GCA_001637395.1_OAB61653.1:1.5634519982)98:0.138242,(GCA_000153525.1_EAS84426.1:0.1585269626,GCA_000155895.1_EDZ60920.1:0.2119318549)100:1.348870)93:0.237269)77:0.075705)95:0.106008)73:0.076158,(GCA_000012385.1_ABE05364.1:0.1026740562,GCA_000195735.1_CAA14557.1:0.2617216904)100:0.421807)100:0.148652)96:0.096178)71:0.017549,(GCA_000179775.1_EFL90233.1:0.2990347534,(GCA_900115225.1_SFO24790.1:0.1240434916,GCA_900215505.1_SNY93712.1:0.0610601693)100:0.209244)100:0.099784)72:0.043498)94:0.066023,(((GCA_000017565.1_ABS64801.1:0.1780659023,GCA_000739695.1_GAK44541.1:0.2077405154)100:0.116237,((GCA_000166055.1_ADP71231.1:0.0008167679,GCA_000636015.1_KAI94058.1:0.0108375904)100:0.310972,((GCA_000828475.1_BAQ17534.1:0.0449557607,GCA_001723285.1_ODS00896.1:0.0813733397)100:0.220196,GCA_001708935.1_ODA68495.1:0.2773045410)100:0.188227)93:0.030233)90:0.057284,(GCA_000689395.1_CDO60996.1:0.2735114072,(GCA_000496075.1_ESR23463.1:0.3015295444,(GCA_000152825.2_ADM08576.1:0.3113132030,GCA_900199215.1_SNT72334.1:0.2891462516)100:0.173589)93:0.046208)82:0.015408)97:0.041358)99:0.075901,(((((((((((((((GCA_000011965.2_AAV95251.1:0.0792897757,GCA_900172225.1_SLN40692.1:0.0331666660)100:0.041894,(GCA_001678945.1_ANP35132.1:0.0444227943,GCA_900109035.1_SEI39223.1:0.1273812379)70:0.028945)62:0.017214,(GCA_000814025.1_KIC48803.1:0.0051625593,GCA_001969365.1_APX11487.1:0.0289720859)100:0.052010)51:0.024600,((GCA_000511355.1_AHD00766.1:0.0705211857,((GCA_001258055.1_CRL14284.1:0.0000021415,GCA_900113345.1_SFG23856.1:0.0000029162)100:0.042635,((GCA_000203975.3_KID10538.1:0.0481028610,GCA_000376545.2_ANP40570.1:0.0807341655)100:0.042010,GCA_900102795.1_SCZ57912.1:0.0713468954)40:0.014583)40:0.013607)97:0.029273,GCA_000511385.1_AHD09596.1:0.0558975161)87:0.017395)75:0.041006,((((GCA_000014045.1_ABG32199.1:0.0220550490,GCA_000154785.2_AEI93897.1:0.0079783508)100:0.048164,(GCA_000152605.1_EAP84399.1:0.0620576029,GCA_000172095.1_EDQ04647.1:0.0828610727)100:0.051050)91:0.013563,GCA_000622405.1_KIN69558.1:0.0632731844)91:0.034631,((GCA_000155735.2_AGI72067.1:0.1019419013,GCA_001187845.1_AKS46028.1:0.0227851385)100:0.050519,GCA_900172275.1_SLN16274.1:0.0628340133)100:0.087621)100:0.057687)69:0.018613,GCA_900116455.1_SFT69590.1:0.0717945830)66:0.023842,(GCA_002210095.1_OWU77295.1:0.1561094025,(((((GCA_000600975.2_EYD71893.1:0.1154774165,GCA_000836695.1_KIQ67694.1:0.1554455039)82:0.045884,GCA_900141735.1_SHI31400.1:0.1040048835)95:0.082267,GCA_000299575.1_EKE43474.1:0.2495586873)92:0.054335,((GCA_000442315.1_EPX86144.1:0.1058038401,GCA_000600335.2_EYD73528.1:0.0848329396)100:0.242402,(GCA_001548075.1_BAQ69117.1:0.0042353539,GCA_001633165.1_ANB34905.1:0.0000028229)100:0.138367)98:0.122934)61:0.026588,GCA_900156525.1_SIT76043.1:0.1860296995)67:0.029183)60:0.028748)92:0.023372,(GCA_900099935.1_SDJ72979.1:0.1173649235,(GCA_900188335.1_SNT09096.1:0.1113028599,GCA_900112335.1_SFB71132.1:0.1407298204)95:0.042140)99:0.067941)72:0.019335,((((GCA_000647975.1_KAJ56817.1:0.0920749146,((GCA_000442275.2_EPX80346.1:0.0336410639,GCA_900111945.1_SFR49793.1:0.0500523969)100:0.079757,GCA_001890925.1_OJI94827.1:0.1433815672)93:0.057699)14:0.010436,((GCA_001046955.1_AKO96964.1:0.0000028146,GCA_900109145.1_SEJ09228.1:0.0042611682)100:0.134134,GCA_001458355.1_CUH62851.1:0.1264876646)20:0.030528)77:0.025415,((((GCA_000765015.1_KGK79846.1:0.0042762344,GCA_900141945.1_SHI83491.1:0.0000026492)100:0.094824,GCA_000018145.1_ABV93291.1:0.1756599734)100:0.043518,((((GCA_001038505.1_KMK67161.1:0.0623736964,GCA_900188035.1_SNR40186.1:0.0578501757)100:0.102634,(GCA_000153305.1_EAR52204.1:0.0985839255,(GCA_001403795.1_CTQ50697.1:0.1273116975,GCA_900109285.1_SEK89511.1:0.0932945978)100:0.094813)94:0.032945)94:0.030614,GCA_900172355.1_SLN60530.1:0.1876600939)53:0.018997,(GCA_000590925.1_AHM05223.1:0.1686289795,(((GCA_900110115.1_SEM85082.1:0.0086234902,GCA_900141995.1_SHI40924.1:0.0000027569)100:0.086165,(GCA_900113405.1_SFG08553.1:0.0000027103,GCA_900172315.1_SLN11660.1:0.0000027103)100:0.189767)100:0.132649,GCA_900184815.1_SMX22194.1:0.2833824992)100:0.074041)92:0.039938)69:0.020277)71:0.022834,((GCA_000161835.1_EET48982.1:0.0908201876,(GCA_001404155.1_CRK74236.1:0.0000027103,GCA_900114125.1_SFJ44045.1:0.0000027103)100:0.147547)99:0.051659,((((GCA_000299875.1_EKE72498.1:0.1041889666,GCA_900114135.1_SFJ68186.1:0.1331610140)100:0.069649,GCA_900172375.1_SLN40772.1:0.1593128623)99:0.057454,GCA_001908835.1_APO86691.1:0.1952050382)24:0.019120,((GCA_000738435.1_AII87135.1:0.1568692267,GCA_900114485.1_SFL49696.1:0.2036842828)97:0.046339,(GCA_900109555.1_SEK98321.1:0.0000027103,GCA_900172305.1_SLN53965.1:0.0000027103)100:0.187183)23:0.014221)94:0.032509)87:0.048881)79:0.027157)93:0.015966,(GCA_000671395.1_KCV83689.1:0.1436429892,(((GCA_002115725.1_OSQ58951.1:0.0961106701,GCA_002115805.1_OSQ45738.1:0.0145113653)100:0.099606,GCA_900172235.1_SLN18035.1:0.1071272258)88:0.028809,(GCA_000152725.1_EAQ03616.1:0.1103632118,GCA_900142295.1_SIN91550.1:0.1509866352)88:0.039579)68:0.019826)69:0.008502)93:0.017927)63:0.016233,(((((((GCA_000521865.1_ETX29546.1:0.1148741963,GCA_900115815.1_SFQ61606.1:0.1227464926)99:0.086075,(((GCA_000442255.1_EPX83621.1:0.0883223494,(GCA_900100085.1_SDI94798.1:0.1043229688,GCA_900107235.1_SDY26202.1:0.1137200621)98:0.049869)97:0.027319,(GCA_900095785.1_SCM67815.1:0.0000027103,GCA_900115865.1_SFQ77006.1:0.0000027103)100:0.148806)12:0.034891,(GCA_001517585.1_CUX81787.1:0.1646906280,(GCA_000152805.1_EAQ13772.1:0.1352607792,GCA_000169415.1_EBA07184.1:0.1754060680)90:0.039171)91:0.050149)25:0.021151)64:0.038951,GCA_900177545.1_SMH57115.1:0.2254456899)25:0.005776,((((GCA_000153725.1_EAU45366.1:0.0663463567,GCA_001975705.1_APZ54702.1:0.0207188484)91:0.012443,((GCA_001969385.1_APX24888.1:0.0000027103,GCA_900112435.1_SFC96029.1:0.0000027103)100:0.049383,GCA_900102075.1_SDF05171.1:0.1040135197)98:0.033404)99:0.026632,(GCA_900172385.1_SLN72953.1:0.0694579623,(GCA_001687105.1_ANT59064.1:0.0436498689,GCA_900116195.1_SFS39663.1:0.0706439976)100:0.071760)41:0.023645)81:0.055278,((GCA_001482405.1_KUF11701.1:0.0807066818,((((GCA_002211155.1_OWV62669.1:0.0000000000,GCA_900101505.1_SDC15600.1:0.0000000000):0.000000,GCA_002211225.1_OWV50059.1:0.0000000000):0.000003,GCA_002211205.1_OWV65820.1:0.0000027103)100:0.088375,(GCA_002237555.1_ASP22036.1:0.0084854688,GCA_900188425.1_SNS57591.1:0.0000020822)100:0.070925)100:0.050060)100:0.045414,GCA_900184945.1_SMX35632.1:0.1104475225)96:0.060185)48:0.010008)74:0.053977,GCA_001458375.1_CUH77403.1:0.0954342654)78:0.031994,((((GCA_001458175.1_CUH53665.1:0.0332104724,GCA_900114415.1_SFK61584.1:0.0313709231)100:0.022161,GCA_900142085.1_SHK12299.1:0.1185661792)87:0.019716,GCA_900129685.1_SHG27607.1:0.0747485760)100:0.046687,(GCA_001307765.1_KPN62466.1:0.0620426510,GCA_900109955.1_SEW17176.1:0.1036552160)100:0.161012)83:0.013431)77:0.032835,GCA_900107355.1_SDY56486.1:0.2098866100)79:0.011685)84:0.033114,((GCA_900100005.1_SDI02669.1:0.1020087540,(GCA_900111875.1_SFA88492.1:0.1056361047,GCA_900116005.1_SFR13783.1:0.0990607287)100:0.021996)100:0.044203,(GCA_000152625.1_EAP76315.1:0.0721136716,GCA_900172295.1_SLN12532.1:0.0804479442)85:0.027364)86:0.017515)52:0.011267,GCA_001247715.1_KNX42741.1:0.1467706077)97:0.047757,((((GCA_001305615.1_ALG90269.1:0.0350256603,GCA_900184935.1_SMX35042.1:0.1624180914)100:0.093688,(((((((GCA_000203895.1_ABL71792.1:0.1007201729,GCA_000444995.1_AGT08385.1:0.1404797606)96:0.033832,GCA_001620265.1_AMY68843.1:0.1405141186)89:0.017701,(GCA_000740775.1_KFI25007.1:0.0000021017,GCA_000740795.1_KFI31772.1:0.0256282500)100:0.063096)95:0.048033,(((GCA_000714535.1_KEO51775.1:0.0577208316,GCA_000715505.1_KEP71522.1:0.0894926397)100:0.055185,GCA_900106675.1_SDX49929.1:0.1123342263)100:0.084497,((GCA_000012905.2_ABA78949.1:0.1494371146,GCA_900110135.1_SEN75431.1:0.1820906813)100:0.118235,(((GCA_000021865.1_ADE85567.1:0.1725581773,(GCA_900110025.1_SEM76219.1:0.0789754278,GCA_900156815.1_SIS64508.1:0.1278831847)100:0.053402)100:0.043855,GCA_001399515.1_ALJ82305.1:0.1633496468)100:0.052361,GCA_000740785.1_KFI27215.1:0.2368278087)96:0.051952)98:0.061152)95:0.028622)97:0.059820,GCA_900107025.1_SDX24335.1:0.1761208399)100:0.120641,GCA_900102905.1_SDK90560.1:0.2119917027)60:0.047563,(GCA_001981245.1_APX88580.1:0.2060624572,GCA_900115595.1_SFQ20743.1:0.1741556880)99:0.069767)97:0.052848)46:0.014230,(GCA_900110775.1_SEP59268.1:0.1186484218,GCA_000812665.2_AML52685.1:0.2461939256)88:0.054925)51:0.039989,(GCA_900110425.1_SEP12382.1:0.1142885916,GCA_001205715.1_KNG92947.1:0.1961819813)85:0.026023)27:0.030991)100:0.097516,((GCA_900106695.1_SDX60648.1:0.1016340022,GCA_900113695.1_SFI80080.1:0.1068309924)100:0.052080,(GCA_900111545.1_SET84356.1:0.0000024780,GCA_900143155.1_SHN76463.1:0.0000028900)100:0.161763)100:0.056958)99:0.020556,GCA_900107585.1_SEA97451.1:0.2322001161)100:0.326956)100:0.077681)100:0.071497,(GCA_000023785.1_ACT59404.1:0.3098406150,(GCA_000013025.1_ABI77565.1:0.0362389028,GCA_000685315.1_KCZ97733.1:0.0397031918)100:0.427569)100:0.153000)100:0.156146)55:0.047185)99:0.086070)100:0.146005);
