# Supplementary material for: Assessing the accuracy of phylogenetic rooting methods on prokaryotic gene families
Source: PLoS One. 2020 May 15;15(5):e0232950. doi: 10.1371/journal.pone.0232950 (PMC7228096; doi:10.1371/journal.pone.0232950)
Supplement: S2 Dataset — (ZIP) [file pone.0232950.s003.zip › EmpiricalDataset/GeneTrees_IQTree/000257.aln.treefile]

(GCA_000006905.1_AAK24417.1:0.1414656862,GCA_000092285.1_ADG11225.1:0.1059689128,(((GCA_000017265.1_ACG77733.1:0.2059234937,GCA_001425915.1_KQW71374.1:0.1974414861)100:0.178606,(GCA_000175215.2_ADU14827.1:0.1155939057,GCA_000204015.1_EGF89809.1:0.3372755822)100:0.390023)100:0.103137,((GCA_000144605.1_ADL01142.1:0.1644320779,GCA_002205555.1_ASD28102.1:0.0985015553)100:0.469546,((((GCA_000152825.2_ADM08554.1:0.5520096581,GCA_900199215.1_SNT73589.1:0.5125162858)92:0.305648,((((((((((((((((((((GCA_000011965.2_AAV93601.1:0.2727754811,GCA_900172225.1_SLN65417.1:0.1681957525)98:0.099884,(GCA_900116455.1_SFU03634.1:0.2151907579,GCA_900109035.1_SEJ87084.1:0.2664864814)90:0.122348)87:0.081020,GCA_001247715.1_KNX41881.1:0.1851750586)91:0.093341,GCA_000172095.1_EDQ06878.1:0.3557129764)62:0.065418,(GCA_900114415.1_SFL11917.1:0.2346506268,(((GCA_000152605.1_EAP85107.1:0.2583672820,GCA_000622405.1_KIN68543.1:0.4049184525)95:0.128652,(GCA_000814025.1_KIC47935.1:0.0161485086,GCA_001969365.1_APX12307.1:0.1202869371)100:0.263989)78:0.035503,(GCA_000014045.1_ABG32921.1:0.0000026367,GCA_000154785.2_AEI94749.1:0.0461692650)100:0.528025)95:0.059985)69:0.090387)69:0.049762,GCA_001458175.1_CUH54226.1:0.3643752040)80:0.050007,(GCA_001890925.1_OJI92148.1:0.3911494939,(GCA_900129685.1_SHH28114.1:0.3081774897,GCA_900142085.1_SHI95116.1:0.3568604005)93:0.051093)75:0.088814)43:0.036519,(((GCA_000152625.1_EAP75390.1:0.3422913107,(((((GCA_000203975.3_KID09249.1:0.0538540106,GCA_000511355.1_AHC99813.1:0.0621009656)100:0.180864,GCA_900102795.1_SCZ49843.1:0.3046207705)100:0.109985,(GCA_000511385.1_AHD10933.1:0.1602586869,(GCA_001258055.1_CRL15313.1:0.0000025500,GCA_900113345.1_SFG58292.1:0.0000010098)100:0.118390)100:0.146902)96:0.047304,GCA_001678945.1_ANP37663.1:0.3398475460)100:0.088118,GCA_000376545.2_ANP43116.1:0.2716732581)89:0.087013)84:0.095407,(GCA_900100005.1_SDI46151.1:0.2600536984,(GCA_900110425.1_SEO74995.1:0.3679325117,GCA_900156525.1_SIT81522.1:0.7763948645)56:0.119777)51:0.078316)38:0.008328,GCA_900172295.1_SLN59242.1:0.3509740733)41:0.016628)65:0.069792,((GCA_001458355.1_CUH67184.1:0.2923932363,GCA_900110775.1_SEP80109.1:0.1821512012)100:0.205704,(GCA_002115725.1_OSQ57229.1:0.1236780554,GCA_002115805.1_OSQ53342.1:0.2231073528)100:0.261492)62:0.048068)94:0.051171,((((GCA_001038505.1_KMK66599.1:0.3218506532,(GCA_900188035.1_SNR46997.1:0.3771445152,(GCA_000442255.1_EPX76722.1:0.3632763041,(GCA_000521865.1_ETX27597.1:0.4184334346,GCA_900115815.1_SFQ46141.1:0.2315053046)100:0.247791)83:0.055142)83:0.039189)90:0.150977,(GCA_000153725.1_EAU48070.1:0.1527923396,((((GCA_001969385.1_APX22109.1:0.0000010098,GCA_900112435.1_SFC45274.1:0.0000010098)100:0.056783,GCA_900102075.1_SDE43250.1:0.1260346317)93:0.053327,GCA_001975705.1_APZ52818.1:0.1406739909)40:0.000002,((GCA_001687105.1_ANT60500.1:0.0596424502,GCA_900116195.1_SFT09502.1:0.0906081673)100:0.134811,GCA_900100085.1_SDI14244.1:0.2397291838)93:0.119182)70:0.057958)100:0.195036)96:0.063261,((GCA_000169415.1_EBA10301.1:0.4324128470,(((GCA_002211155.1_OWV57476.1:0.0000026532,((GCA_002211225.1_OWV46761.1:0.0000021833,GCA_900101505.1_SDD64409.1:0.0000020420)100:0.016573,GCA_002211205.1_OWV63409.1:0.0167615856)99:0.008108)99:0.088159,(GCA_002237555.1_ASP19210.1:0.1158472126,GCA_900188425.1_SNS07683.1:0.1774492410)100:0.088841)97:0.108902,GCA_900184945.1_SMX37727.1:0.1467637720)99:0.242814)95:0.130292,(GCA_001458375.1_CUH75058.1:0.1886125386,GCA_001482405.1_KUF09737.1:0.4132686294)99:0.165787)95:0.155686)93:0.075363,(GCA_900111875.1_SFB00047.1:0.4727437857,GCA_900107355.1_SDY14919.1:0.5288859727)86:0.019253)73:0.046613)72:0.047842,(((GCA_000012905.2_ABA80187.1:0.3326318159,GCA_900110135.1_SEN26257.1:0.2440459957)66:0.131152,GCA_900110025.1_SEN92218.1:0.2985158351)62:0.055079,GCA_001620265.1_AMY71432.1:0.4173189438)97:0.112963)67:0.028502,GCA_900107235.1_SDY17341.1:0.8052601356)90:0.068676,((((((GCA_000153305.1_EAR50382.1:0.2876358673,GCA_000600975.2_EYD72009.1:0.4259018168)100:0.105372,GCA_000442315.1_EPX83320.1:0.4316503708)95:0.141656,(GCA_001205715.1_KNG92594.1:0.2712531226,GCA_900172355.1_SLN21639.1:0.6576149836)66:0.065102)64:0.019686,(GCA_000812665.2_AML51207.1:0.4588754862,GCA_000161835.1_EET48168.1:0.5236863130)99:0.171369)29:0.052820,(GCA_001908835.1_APO85905.1:0.3170266830,GCA_900114485.1_SFK97051.1:0.6789820582)79:0.139703)63:0.049528,(((GCA_000223375.1_AEM39978.1:0.0000027019,GCA_001399515.1_ALJ80185.1:0.0000026788)100:0.337490,(GCA_000740775.1_KFI29485.1:0.0164937069,GCA_000740795.1_KFI31369.1:0.0728378904)100:0.378397)86:0.125080,(((GCA_000155735.2_AGI73705.1:0.1372561987,GCA_001187845.1_AKS47425.1:0.2110087096)100:0.271302,GCA_900172275.1_SLN53745.1:0.4982021807)100:0.259102,(GCA_000738435.1_AII86120.1:0.5042809942,(GCA_001404155.1_CRK75390.1:0.0000010098,GCA_900114125.1_SFJ54318.1:0.0000010098)100:0.598253)100:0.238703)79:0.072813)93:0.061572)69:0.050260)76:0.056589,(GCA_900116005.1_SFR14913.1:0.3576234822,GCA_002210095.1_OWU73391.1:0.5441126357)100:0.134605)97:0.095551,(GCA_000600335.2_EYD74613.1:0.3415377436,(GCA_000836695.1_KIQ70354.1:0.2011235882,GCA_900141735.1_SHJ02711.1:0.4361432321)97:0.125590)95:0.139973)78:0.026109,(GCA_000152725.1_EAQ05126.1:0.4708397618,(GCA_001046955.1_AKO95700.1:0.0165623523,GCA_900109145.1_SEI51698.1:0.0000027138)100:0.520637)95:0.151080)96:0.067454,(((((GCA_000590925.1_AHM03121.1:0.4084843351,(((GCA_001548075.1_BAQ70000.1:0.0000027805,GCA_001633165.1_ANB34138.1:0.0157537948)100:0.327463,((((GCA_000647975.1_KAJ56134.1:0.2521529077,(GCA_001305615.1_ALG91321.1:0.1516302634,GCA_900184935.1_SMX45813.1:0.3362570015)100:0.142168)44:0.020393,((GCA_900099935.1_SDK42107.1:0.2764397028,(GCA_900112335.1_SFC93064.1:0.2651121188,GCA_900188335.1_SNS15012.1:0.1396025221)51:0.078707)100:0.325368,GCA_900142295.1_SIO17705.1:0.3951033922)77:0.098655)67:0.036727,GCA_000671395.1_KCV80813.1:0.3675940098)53:0.060345,((((GCA_000299875.1_EKE70712.1:0.0741923696,GCA_900114135.1_SFJ85511.1:0.0863974944)100:0.080627,(GCA_900109555.1_SEL17668.1:0.0000029603,GCA_900172305.1_SLN63405.1:0.0000021536)100:0.117081)92:0.085183,GCA_900172375.1_SLN21125.1:0.1908737318)100:0.437881,GCA_900106675.1_SDX45118.1:0.5158494305)64:0.048214)82:0.085264)72:0.015065,((GCA_001517585.1_CUX83462.1:0.5027459058,GCA_900107025.1_SDW19397.1:0.2433262603)100:0.386674,GCA_900102905.1_SDK24739.1:0.5775905888)83:0.179872)97:0.047926)100:0.040698,((((GCA_000765015.1_KGK79503.1:0.0149044883,GCA_900141945.1_SHI91287.1:0.0167328027)100:0.246179,(GCA_001307765.1_KPN63840.1:0.1892591464,(GCA_001403795.1_CTQ49783.1:0.2361406065,GCA_900109285.1_SEK23877.1:0.1827070478)100:0.206921)99:0.071670)99:0.079218,(GCA_900172235.1_SLN62861.1:0.1782918878,GCA_900156815.1_SIT17409.1:0.4422021875)100:0.094884)100:0.053924,GCA_000152805.1_EAQ14485.1:0.4192622310)62:0.046668)76:0.047885,(GCA_900109955.1_SEW30565.1:0.3230345919,GCA_900177545.1_SMH48257.1:0.5669494335)97:0.166457)60:0.027854,(GCA_001981245.1_APX89577.1:0.4681171857,(((((GCA_900110115.1_SEN19695.1:0.0154570204,GCA_900141995.1_SHI59080.1:0.0003423898)100:0.275843,(GCA_900113405.1_SFH43272.1:0.0000010098,GCA_900172315.1_SLN66517.1:0.0000010098)100:0.317798)97:0.102905,GCA_000299575.1_EKE43722.1:0.4900068987)93:0.123480,GCA_900115595.1_SFO89849.1:0.4999145422)98:0.097721,GCA_900184815.1_SMX23176.1:0.7878166145)91:0.062060)81:0.076687)61:0.045753,GCA_900172385.1_SLN17170.1:0.4916363334)50:0.019349)84:0.071167,(GCA_000018145.1_ABV94828.1:0.4889683348,(GCA_000442275.2_EPX81787.1:0.0241116123,GCA_900111945.1_SFR37460.1:0.1252906897)100:0.533416)94:0.132449)78:0.019147,(GCA_900095785.1_SCM68913.1:0.0000010098,GCA_900115865.1_SFQ39550.1:0.0000010098)100:0.491004)89:0.098438,((GCA_000021865.1_ADE84161.1:0.5449317386,((GCA_000714535.1_KEO52774.1:0.0702266688,GCA_000715505.1_KEP71287.1:0.1323188090)100:0.191802,GCA_000740785.1_KFI26489.1:0.3889852157)100:0.187386)96:0.168168,(GCA_000203895.1_ABL70640.1:0.2353132632,GCA_000444995.1_AGT07469.1:0.1984739346)100:0.282242)96:0.076744)100:0.181215)40:0.020616,((GCA_000023785.1_ACT59670.1:0.7373418046,(((GCA_000014745.1_ABI66007.1:0.2425462888,GCA_900103475.1_SDM77032.1:0.2287886829)100:0.275934,(GCA_000013025.1_ABI75373.1:0.2092924222,GCA_000685315.1_KCZ98997.1:0.0874740467)100:0.792986)85:0.042245,GCA_000152745.1_EAP88958.1:0.5878347923)100:0.214245)99:0.169966,(((((((((((((((GCA_000007125.1_AAL53910.1:0.0071586037,GCA_000157815.1_EEY01441.1:0.0000027019)100:0.116395,(GCA_000017405.1_ABS16374.1:0.0000026030,GCA_000585655.1_EXL06018.1:0.0072293486)100:0.150414)100:0.216924,GCA_001558695.1_KXF77828.1:0.2030345997)100:0.077688,((GCA_000014245.1_ABG62753.1:0.5056013985,(GCA_000300335.1_EKF19566.1:0.1205994868,GCA_000300515.1_EKF43905.1:0.1022172396)91:0.066705)100:0.126200,((((GCA_000585625.1_EXL04116.1:0.1221102581,GCA_002075885.1_OQM73219.1:0.2332762485)100:0.173191,GCA_001618845.1_AMY00373.1:0.1259108090)96:0.048505,GCA_001510895.1_KUM27666.1:0.1411767819)100:0.088829,(GCA_001424795.1_KQU69956.1:0.0498542415,GCA_001605015.1_AMS42774.1:0.0397581573)100:0.380509)99:0.078068)63:0.041566)97:0.071400,((GCA_900104355.1_SDP76551.1:0.1553077478,GCA_900113985.1_SFJ10921.1:0.2187720198)100:0.213853,(GCA_900113935.1_SFI68874.1:0.6288107634,GCA_000143145.1_ADJ22455.1:0.5426735203)99:0.098956)86:0.017921)98:0.167074,(((((((GCA_000016285.1_ACM36262.1:0.2338166518,(GCA_001578105.1_AMM85295.1:0.1518577873,GCA_002043005.1_AQZ53343.1:0.1426414608)100:0.374983)100:0.110354,(((GCA_000092045.1_ABC90439.1:0.0409219070,GCA_000769405.1_KPN28066.1:0.0219856768)100:0.277658,(GCA_000722615.1_KEQ06812.1:0.0000010098,GCA_000722625.1_KEQ08655.1:0.0000010098)100:0.240158)58:0.037329,(GCA_000731295.1_CDN53572.1:0.0000020031,GCA_000731315.1_CDN47428.1:0.0000020379)100:0.170860)89:0.095598)96:0.166529,((((GCA_000017145.1_ABR59789.1:0.1052636560,GCA_000018545.1_ACP24874.1:0.0873848395)86:0.021658,(GCA_001687365.1_OBZ96499.1:0.0820258894,GCA_001885585.1_OJG00252.1:0.0827010148)100:0.171247)84:0.010124,(GCA_002288525.1_ASY62427.1:0.1083768449,GCA_000697965.2_ANK72079.1:0.1826601219)84:0.043386)98:0.119703,(GCA_001267455.1_KOC77542.1:0.0089353436,GCA_001652565.1_ANH03851.1:0.0592642535)100:0.302809)100:0.113879)92:0.058444,GCA_000092025.1_AAK87097.2:0.4232087274)99:0.103496,((GCA_000154705.2_EDQ34026.1:0.1024816385,GCA_001703635.1_OCW56719.1:0.1931576622)100:0.279849,(((GCA_000153465.1_EAS51048.1:0.3665797868,(GCA_000800175.1_KHJ56407.1:0.0650001268,GCA_900141975.1_SHJ46198.1:0.0593677155)100:0.358561)100:0.178921,(GCA_000153705.1_EAU40510.1:0.5623585475,GCA_900176465.1_SMC53134.1:0.2783193764)100:0.346242)11:0.096981,GCA_900104035.1_SDO78072.1:0.6961949162)100:0.381509)93:0.156393)81:0.078318,(((((((GCA_000008385.1_AAW71011.1:0.2418219831,GCA_000953315.1_CDR79450.1:0.2950830164)100:0.827359,(GCA_000011945.1_AAV87092.1:0.2184783258,GCA_000024505.1_ACZ48810.1:0.1787531090)100:1.232463)80:0.129668,((GCA_000026005.1_CAH57722.1:0.6507011619,GCA_000964755.1_KJV63528.1:0.4684258563)100:0.519353,GCA_000964795.1_KJV69375.1:0.5936787007)100:0.466954)80:0.252773,((GCA_000815465.1_KIE04457.1:0.8313989555,GCA_000219355.1_AEI89128.1:1.2694775854)98:0.241771,(GCA_000022525.1_ACT69692.1:0.7085131983,GCA_000632985.1_AHX11632.1:0.3353853532)100:1.577756)93:0.261472)97:0.308102,(GCA_000153525.1_EAS84258.1:0.2009012630,GCA_000155895.1_EDZ60996.1:0.3430524185)100:1.040289)95:0.305550,GCA_000496595.1_AHA27747.1:1.0752443105)96:0.149230,GCA_000325745.1_AGA64949.1:0.9394987942)95:0.311562)91:0.085750,(GCA_001293565.1_KPB01705.1:0.6545254229,GCA_000179775.1_EFL90294.1:0.9115278115)86:0.160798)55:0.000003)77:0.048639,(GCA_000022725.1_ACS51371.1:0.1893686407,GCA_000341385.1_AGF75795.1:0.1975515520)100:1.010539)72:0.078426,(((GCA_001708935.1_ODA68374.1:0.6199948991,(GCA_000166055.1_ADP71657.1:0.0000025041,GCA_000636015.1_KAI95944.1:0.0148227517)100:0.771024)92:0.036800,(GCA_000981545.1_CPR15430.1:0.0000010098,GCA_900104305.1_SDO65295.1:0.0000026777)100:0.880282)78:0.237449,GCA_002238045.1_OXS99233.1:0.7554726748)68:0.240655)62:0.018152,(((((((GCA_001017175.1_KLK94800.1:0.0720641444,GCA_900102135.1_SCZ07915.1:0.1604143959)100:0.291448,(GCA_001271345.1_ALA19880.1:0.0029696262,GCA_001887265.1_APF37724.1:0.0293548410)100:0.438037)97:0.164944,((GCA_001741865.1_AOO82079.1:0.3164912592,GCA_900102525.1_SDF26377.1:0.2832225475)100:0.300105,GCA_900148505.1_SHO60696.1:0.6371629384)91:0.081798)67:0.061516,((((GCA_000010525.1_BAF88847.1:0.3561034666,GCA_000017645.1_ABS69141.1:0.3393370956)100:0.260963,(GCA_000092925.1_ADH88826.1:0.2600126806,GCA_900100155.1_SCW96183.1:0.0776235070)100:0.269542)99:0.174169,(GCA_900129325.1_SHG77637.1:0.7138335484,((GCA_900104955.1_SEB66018.1:0.4365660625,GCA_000019845.1_ACB96977.1:0.7197527155)97:0.134845,(GCA_001402875.1_ALK09436.1:0.0000010098,GCA_001459775.1_CUU42099.1:0.0000026436)100:0.652531)88:0.064916)84:0.071678)76:0.063731,((GCA_000019945.1_ACB81664.1:0.4434214904,GCA_000022085.1_ACL58235.1:0.1732577478)100:0.230594,GCA_001720135.1_ODN71750.1:0.6383522197)90:0.089650)74:0.056252)65:0.034839,(((((((GCA_000148725.1_EFO29328.1:0.1426621992,GCA_000158095.1_EEE47998.1:0.3405047796)75:0.056498,GCA_001403915.1_CTQ41870.1:0.1375283088)100:0.060740,GCA_000192745.1_ADZ70274.1:0.3417905657)100:0.087029,(GCA_900105595.1_SDU19571.1:0.3077025507,(GCA_001907205.1_OKL42845.1:0.2613069571,(GCA_900110875.1_SER61242.1:0.0452083121,GCA_900114245.1_SFL08592.1:0.0468972773)100:0.197682)100:0.255783)86:0.066457)85:0.080688,(GCA_001188555.1_KND20649.1:0.0224848179,GCA_002249885.1_OXS51837.1:0.0100805601)100:0.481857)98:0.125226,(GCA_900102695.1_SCZ37333.1:0.6449769264,(GCA_900115225.1_SFO29890.1:0.4718580844,GCA_900215505.1_SNY93904.1:0.3552778202)100:0.317413)98:0.054075)68:0.044327,(GCA_900104485.1_SDB01935.1:0.5285594382,GCA_000496075.1_ESR23601.1:0.7415950271)66:0.114023)90:0.080451)68:0.098436,(((((((GCA_000011365.1_BAC50366.1:0.0374084794,GCA_000661935.1_AHY49975.1:0.0389012005)100:0.170057,(GCA_000195775.1_CAE28560.1:0.1189699982,(GCA_000935205.1_KIZ32802.1:0.0000027477,GCA_000935205.1_KIZ41112.1:0.0000020389)99:0.143726)99:0.092894)99:0.132893,(GCA_001618955.1_KZD23533.1:0.0221920494,GCA_900108575.1_SEI22213.1:0.0181870317)100:0.395650)100:0.226983,GCA_000336555.1_EKS38821.1:0.4619435908)63:0.066419,((GCA_000012725.1_ABA05268.1:0.1576168871,GCA_000013885.1_ABE63076.1:0.1326830650)100:0.250401,((GCA_000218565.1_AEI06925.1:0.0000021153,GCA_000218585.1_AEI03348.1:0.0000026878)100:0.241556,GCA_000314735.2_EKS27888.1:0.1103494888)100:0.340637)60:0.089375)74:0.032389,GCA_001426945.1_KQZ01231.1:0.5594049255)96:0.116921,((GCA_002119765.1_ARQ01489.1:0.4892958571,GCA_002355335.1_BAT60753.1:0.4934414938)97:0.111880,GCA_001579845.1_AMN42439.1:0.7128608812)98:0.072806)75:0.112546)39:0.019399,(GCA_001676615.1_OCC01126.1:0.6701253907,(((GCA_000021745.1_ACK52738.1:0.4175681936,GCA_900114285.1_SFK56220.1:0.9644206310)99:0.280934,((GCA_000304315.1_CCJ09001.1:0.3694659827,(GCA_001644125.1_OAI31595.1:0.1512334510,GCA_001675455.1_OBS51721.1:0.2282554432)100:0.189713)100:0.176999,GCA_002117405.1_ARN79882.1:0.2393740920)99:0.259195)95:0.165624,(((GCA_900187365.1_SNB76130.1:0.6158024002,(GCA_000828475.1_BAQ17660.1:0.0771561101,GCA_001723285.1_ODR98689.1:0.3031311268)100:0.495862)3:0.056101,GCA_002088295.1_ORE95235.1:0.6923076354)3:0.061099,GCA_000503895.1_AHB49390.1:0.8522187751)85:0.060910)93:0.092408)76:0.140814)64:0.055976)94:0.095709,GCA_001305515.1_KPL51019.1:1.0006024148)97:0.076760,((((((((((((GCA_000013005.1_ABC63051.1:0.5039244377,GCA_000715015.1_KEO91164.1:0.4462540739)99:0.144822,GCA_001281485.1_ALE16204.1:0.2399181682)99:0.112496,(GCA_001304795.1_ALG61409.1:0.0000027068,GCA_001306275.1_KPM14360.1:0.0000010098)100:0.446165)99:0.097118,GCA_001008165.2_AKH41797.1:0.3620963397)100:0.286385,GCA_000235975.2_EHJ59098.1:0.6305543841)99:0.142608,GCA_000013325.1_ABD26240.1:0.3573498952)99:0.150066,(GCA_001028705.1_AKM10427.1:0.4090999476,GCA_001661675.2_ARU17171.1:0.2260602885)100:0.249755)99:0.143872,(GCA_000013985.1_ABF52924.1:0.0967126869,GCA_001610975.1_AMU96229.1:0.0565495969)100:0.497133)97:0.173565,((GCA_001586395.2_KZB93764.1:0.5508221243,(GCA_000091125.1_BAI96552.1:0.0726509709,GCA_000147835.3_AEG48469.1:0.0617014718)100:0.478046)68:0.190416,((GCA_002355275.1_ATE66904.1:0.0000022511,GCA_002367875.1_PCE42227.1:0.0000021183)100:0.798570,((GCA_001295965.1_KPF75114.1:0.0000023039,GCA_001713435.1_AOF99286.1:0.0146445370)100:0.729323,(GCA_002218195.1_ASK87608.1:0.1801380356,GCA_900128895.1_SIN96398.1:0.3704472456)100:0.630374)34:0.057292)35:0.116398)95:0.201970)79:0.102400,(GCA_000175255.2_AEH61988.1:0.4089490333,GCA_000218875.1_AEI37010.1:0.3773341577)100:0.684413)93:0.064910,(GCA_002251755.1_OYQ32007.1:0.7693697015,(GCA_000342165.1_EMD83743.1:0.2099950571,GCA_002211145.1_OWV32311.1:0.5585138753)100:0.870885)94:0.251133)97:0.081781,GCA_000024465.1_ADE38858.1:1.3470312658)98:0.101337)95:0.080095,((GCA_000230555.1_AEQ51621.1:0.2155541719,GCA_900100665.1_SDG78748.1:0.2717703507)100:0.308753,(GCA_000743575.1_KFL32485.1:0.3381657558,GCA_000970435.1_KKB83843.1:0.2721387042)100:0.295822)100:0.408355)78:0.039578,((GCA_000963705.1_KJV09218.1:0.1179297554,GCA_002251735.1_OYQ22048.1:0.2901974690)100:0.798085,(((((GCA_001663175.1_ANK14294.1:0.1640110040,GCA_001677335.1_OBV12157.1:0.2399284177)100:0.704636,GCA_900141905.1_SHJ33742.1:0.5861158051)99:0.199834,(GCA_000164635.1_EFH10560.1:0.3004827546,(GCA_900101615.1_SDC52689.1:0.0000010098,GCA_900104205.1_SDB43503.1:0.0000010098)100:0.665669)100:0.271369)95:0.139974,(((GCA_000014285.2_ABI61704.1:0.0000010098,GCA_000576085.2_AHJ62628.1:0.0000010098)100:0.466397,GCA_000202835.1_BAJ80488.1:0.6110953346)100:0.334172,(((((GCA_000011685.1_AAW61026.1:0.4474651749,GCA_000234355.2_EHH67065.1:0.1601479584)100:0.183789,((GCA_000724025.1_CDG40887.1:0.0490589110,GCA_001547995.1_BAT20745.1:0.0272265300)100:0.397794,((GCA_001787335.1_AOX17682.1:0.0000023734,GCA_001787355.1_AOX20565.1:0.0066171522)100:0.151981,GCA_002005465.1_AQS86783.1:0.1235688335)100:0.098934)100:0.109098)41:0.094552,GCA_000617865.1_GAJ28438.1:0.5019708972)37:0.122579,(GCA_000723565.1_CDG34422.1:0.0325760373,GCA_002003665.1_OOL18267.1:0.0478181970)100:0.603904)43:0.145153,(GCA_000963885.1_GAN52915.1:0.7159744738,(((GCA_000021325.1_ACI51420.1:0.4042213361,(GCA_000231445.2_EHD14412.1:0.8666463413,(GCA_000182745.1_BAK83660.1:0.0557848312,(GCA_000208635.2_EGG75145.1:0.0359357350,GCA_000964505.1_GAN99811.1:0.0437442965)16:0.003277)100:0.523679)100:0.147983)100:0.160420,GCA_002173735.1_ARW46805.1:0.5738345916)36:0.069895,GCA_002005445.1_AQS86387.1:0.4240003794)100:0.192056)38:0.191551)100:0.359688)99:0.127694)95:0.252345,(((GCA_000306035.1_EKN00559.1:0.1309474149,GCA_000964385.1_GAN79452.1:0.1515717623)100:0.717039,GCA_900167455.1_SJZ43655.1:0.8569684165)84:0.193672,((GCA_001192655.1_GAO99052.1:1.2127072391,GCA_002117145.1_ARN85305.1:1.0631429130)95:0.282215,((((GCA_900110875.1_SER48073.1:0.1371235309,GCA_900114245.1_SFL12908.1:0.0840545642)100:0.316198,(GCA_900177295.1_SMF51235.1:0.0000010098,GCA_900188055.1_SNR84625.1:0.0000010098)100:0.416882)100:1.444659,(((((((GCA_000011345.1_BAC08660.1:0.0360516381,GCA_000505665.1_AHB87692.1:0.0000028338)100:0.698414,(((GCA_000011465.1_CAE19786.1:0.6856551594,GCA_000760175.1_KGG11949.1:0.6479845923)100:0.692496,GCA_001182765.1_CRY91405.1:0.2366451273)90:0.192099,(GCA_000155635.1_EDY38323.1:0.1815759111,GCA_000316515.1_AFY30084.1:0.3167375355)100:0.368149)100:0.391267)100:0.181879,(GCA_000317065.1_AFY70123.1:0.6699569772,GCA_000332215.1_ELS30834.1:1.0297744693)100:0.552815)52:0.120133,GCA_000012525.1_ABB58087.1:0.9725478468)36:0.064008,(((((((((GCA_000014265.1_ABG52198.1:0.0582846366,GCA_000014265.1_ABG52225.1:0.5762242215)100:0.093884,GCA_002260545.1_OZH54070.1:0.1138195272)100:0.311163,(((GCA_000176895.2_CCE19000.1:0.0000021830,GCA_000307915.1_EKD09352.1:0.0057173733)100:0.351194,(GCA_000710505.1_KEI69173.1:0.0788056748,GCA_900009265.1_CUR14707.1:0.0303485515)100:0.302096)99:0.078565,(GCA_000478195.2_ERT04183.1:0.1166275609,(GCA_000972705.2_KKD38794.1:0.0000027019,GCA_000972705.2_KMW70573.1:0.0000027104)100:0.088596)100:0.299477)100:0.177303)100:0.134406,(GCA_000180455.1_CBN58578.1:0.2904823272,((GCA_000214075.2_EGK86078.1:0.0225527313,GCA_000317475.1_AFZ09235.1:0.0271484974)100:0.031564,GCA_002412335.1_PCN54675.1:0.0358279959)100:0.129256)100:0.317464)82:0.064930,GCA_001276715.1_KOR36590.1:0.4111143368)81:0.087144,GCA_001746915.1_OEJ73871.1:0.4276717000)78:0.020319,((GCA_000317105.1_AFY84096.1:0.3745446637,GCA_001870225.1_APB33696.1:1.3374386942)87:0.206511,GCA_001637395.1_OAB56340.1:0.7103531803)37:0.155377)27:0.096082,(((((((((GCA_000020025.1_ACC82641.1:0.1193633595,(GCA_000317535.1_AFZ23706.1:0.1523435791,(GCA_000316575.1_AFY36006.1:0.1550078905,((GCA_002368055.1_BAZ73128.1:0.0000027071,GCA_002368295.1_BAY96365.1:0.0000027071)100:0.036878,GCA_002368275.1_BAY94194.1:0.0282721643)100:0.133895)100:0.101608)98:0.014046)98:0.021390,((GCA_000204075.1_ABA22518.1:0.0955563026,(GCA_000350105.1_CCH67992.1:0.0035843054,GCA_000350125.1_CCH65354.1:0.0470674113)100:0.560795)41:0.033582,(GCA_001298445.1_ALF52305.1:0.0806919448,GCA_002367975.1_BAY14993.1:0.0801136512)98:0.100757)93:0.025031)84:0.024341,((GCA_000196515.1_ADI64243.1:0.1871231918,(GCA_002368075.1_BAZ80543.1:0.0860403699,((GCA_000175835.1_EFA68503.1:0.0113318890,GCA_001432185.1_KRH96958.1:0.0000027019)100:0.006792,(GCA_002368135.1_BAZ89367.1:0.0397016538,GCA_000175855.1_EFA72594.1:0.0229063339)100:0.018883)100:0.281708)99:0.063860)97:0.035567,(((GCA_000312705.1_AFW93708.1:0.0878178585,GCA_002368115.1_BAZ87460.1:0.0062471021)100:0.011774,GCA_000789435.1_KHG38958.1:0.0484374158)100:0.157527,GCA_000317695.1_AFZ60269.1:0.0644875973)99:0.071345)99:0.069980)34:0.006171,((GCA_000169135.1_EAW45771.1:0.0626326845,GCA_002218065.1_GAX36997.1:0.0663226534)100:0.195927,(((((GCA_000231365.2_EHC15101.1:0.0063608814,GCA_001904645.1_OKH14539.1:0.0173922128)100:0.073999,((GCA_000934435.1_KIY12985.1:0.0000020168,GCA_001990805.1_ONN60554.1:0.0000020616)100:0.022683,GCA_001275395.1_KOP24166.1:0.0267973976)100:0.054121)100:0.093966,(GCA_000316665.1_AFY58297.1:0.1946775880,GCA_000317435.1_AFY99638.1:0.3583501253)99:0.083142)91:0.037447,GCA_000828085.2_KIJ82077.1:0.2396857463)81:0.021080,((GCA_000346485.2_KYC39096.1:0.0403575504,GCA_000760695.2_KIE12804.1:0.1049893863)100:0.110187,((GCA_000317125.1_AFY86995.1:0.2119916385,(GCA_000317555.1_AFZ30029.1:0.0013990019,GCA_001904655.1_OKH28965.1:0.0161052424)100:0.302305)94:0.086729,GCA_001456025.1_KST67377.1:0.4493887856)60:0.094153)49:0.023466)56:0.071431)30:0.032949)99:0.232494,(GCA_000317145.1_AFY96210.1:0.6066812497,GCA_000018105.1_ABW29220.1:0.6894644837)95:0.106481)86:0.028132,GCA_001904725.1_OKH38825.1:0.3408074983)66:0.036609,(((GCA_000155555.1_EDX76752.1:0.5036260626,GCA_000317515.1_AFZ20944.1:0.2222241835)100:0.127764,(GCA_000211815.1_EGJ35176.1:0.0387718011,GCA_001942495.1_OLT63199.1:0.0000020531)100:0.382320)99:0.073144,GCA_000317495.1_AFZ14574.1:0.3777924825)99:0.166334)51:0.055193,GCA_002142475.1_BAS55628.1:0.5303236903)87:0.054090,((((((((GCA_000017845.1_ACB53004.1:0.1651278356,((GCA_000167195.1_EAM50131.1:0.0000023667,GCA_000235665.2_EHJ13267.1:0.0000028822)100:0.012242,GCA_000235665.2_EHJ11983.1:0.0054412716)100:0.136493)100:0.185791,GCA_000025125.1_ADB95095.1:0.9164355819)99:0.291618,((GCA_000297435.1_CCI33140.1:0.0428416017,GCA_000312205.1_CCI09489.1:0.0165379912)100:0.419824,(GCA_001904615.1_OKH15095.1:0.4988320262,(GCA_000284135.1_BAL29170.1:0.1030585550,GCA_000478825.2_AIE72710.1:0.0897593833)100:0.736181)98:0.105632)98:0.088159)89:0.039074,GCA_000021825.1_ACK73433.1:0.3307907537)93:0.064608,(GCA_000317025.1_AFY76316.1:0.0240516176,GCA_001904635.1_OKH24899.1:0.0087136754)100:0.211076)98:0.069008,((((GCA_000317575.1_AFZ33713.1:0.0901311463,GCA_002355455.1_BAU64394.1:0.0649588624)100:0.190766,GCA_000332055.1_ELS05470.1:0.4573369214)88:0.010542,GCA_002368355.1_BAZ46006.1:0.5003035952)100:0.075474,((((GCA_000317675.1_AFZ53619.1:0.3024067865,GCA_001548115.1_BAQ64621.1:0.2183247001)98:0.081854,GCA_001548095.1_BAQ59738.1:0.1810666555)100:0.199965,GCA_001747005.1_OEJ79069.1:0.3011693731)100:0.248318,GCA_000332035.1_ELR97533.1:0.7136177258)81:0.067927)78:0.052955)99:0.154210,(GCA_000473895.1_ERN43088.1:0.7006884467,(GCA_000317615.1_AFZ48979.1:0.1248074102,GCA_000317635.1_AFZ43670.1:0.1679736376)100:0.603204)100:0.133623)100:0.239536,((((GCA_001904775.1_OKH48470.1:0.4672325832,GCA_002075285.2_ASC73934.1:0.5081445933)99:0.160264,GCA_000817775.1_KIF39284.1:0.5002832610)100:0.216869,((((GCA_000767795.1_KGM34426.1:0.0933435000,GCA_002195995.1_OWJ62689.1:0.0678935224)100:0.204549,GCA_000769405.1_KPN24755.1:0.2076402943)88:0.046578,(GCA_001618845.1_AMY00570.1:0.2828305534,GCA_000935205.1_KIZ41199.1:0.4238731007)44:0.000003)80:0.035328,GCA_900167455.1_SKA30927.1:0.2982340679)100:0.399215)91:0.239092,GCA_000317045.1_AFY66763.1:0.5343909664)66:0.039769)66:0.090941)62:0.084567)71:0.077021,GCA_000775285.1_KGF73898.1:0.4905190820)83:0.237921)69:0.110264,(GCA_000011385.1_BAC88604.1:0.5381337961,GCA_000484535.1_AGY57454.1:0.2930938539)100:0.707912)92:0.328328,GCA_001765415.1_AOR38459.1:1.6193430715)99:0.304620)33:0.110010,(GCA_001637395.1_OAB60645.1:2.3047537743,(GCA_000388175.3_ETZ05149.1:0.6485789745,GCA_000469665.2_ETZ06888.1:0.5534019546)100:1.567678)34:0.498164)96:0.460750)99:0.323628)13:0.007318)95:0.054463)98:0.061106)93:0.113841,(((GCA_000017565.1_ABS64441.1:0.4711037107,GCA_000739695.1_GAK44191.1:0.2123282690)100:0.399100,GCA_000689395.1_CDO61426.1:0.5333985301)33:0.084933,(((GCA_900106695.1_SDW45868.1:0.3326412671,GCA_900113695.1_SFI62151.1:0.3385960907)98:0.228226,(GCA_900111545.1_SET26441.1:0.0000010098,GCA_900143155.1_SHN56093.1:0.0000010098)100:0.491471)100:0.355130,GCA_900107585.1_SDZ95366.1:0.8531355440)36:0.388108)86:0.151958)49:0.080051,(((((GCA_000009985.1_BAE52417.1:0.3814342927,((GCA_000294655.1_CCG41721.1:0.0000027219,GCA_900108475.1_SEH27993.1:0.1700578307)100:0.371825,GCA_000513295.1_CDK97509.1:0.2092426171)95:0.069547)100:0.203890,GCA_900093605.1_SCA57575.1:0.7963048856)16:0.080395,(GCA_900100455.1_SDG57176.1:0.7960092339,((((GCA_000013085.1_ABC23987.1:0.2437322418,GCA_000284415.2_CCG09079.1:0.2577720433)100:0.152086,GCA_000315795.1_EKV32669.1:0.5381084701)99:0.107877,GCA_900101965.1_SDD92398.1:0.5841705027)94:0.107266,(GCA_001611975.1_AMW35312.1:0.6882436628,GCA_900156605.1_SIS97110.1:0.2101979932)99:0.188556)95:0.111441)99:0.124603)14:0.063960,(GCA_000968135.1_CCQ72582.1:0.6812894074,GCA_001746755.1_OEJ66796.1:0.2919094771)100:0.300708)99:0.156230,(((((((((GCA_000010725.1_BAI72203.1:0.1539356098,GCA_000632475.2_AIB14027.1:0.2105152764)100:0.208191,GCA_000016185.1_ACI98930.1:0.3577602137)97:0.077938,(GCA_002251795.1_OYQ33575.1:0.1842761792,(GCA_000264455.2_AFK54386.1:0.0000021387,GCA_001601315.1_KYO53762.1:0.0222038538)100:0.617608)91:0.180249)90:0.115757,(((GCA_000226315.1_AEP10251.1:0.1055697462,GCA_000348745.1_AGH98655.1:0.0053470565)100:0.346441,(GCA_000014865.1_ABK46147.1:0.4548124344,GCA_002109495.1_OSM00392.1:0.9524074523)100:0.946743)100:0.262141,GCA_000742835.1_AIK95751.1:1.5010956129)89:0.274077)87:0.062535,GCA_000730165.2_ASG23585.1:0.4996556528)89:0.055595,(GCA_000576635.1_EWY41875.1:0.1076981600,GCA_000936425.1_KJB92775.1:0.1241576112)100:0.124527)93:0.117922,(((GCA_000767795.1_KGM32205.1:0.0000027159,GCA_002195995.1_OWJ65368.1:0.0135987818)100:0.601727,GCA_900172325.1_SLN44190.1:0.4862410064)95:0.061636,((GCA_000299935.1_EKE68958.1:0.2447769546,GCA_001618175.1_KZD12227.1:0.5978495562)99:0.132274,((GCA_000319385.1_AFX99630.1:0.1451771012,GCA_000510265.1_AHC73976.1:0.2684400900)100:0.780725,GCA_900102465.1_SDG43289.1:0.0508476825)100:0.783123)91:0.090649)96:0.198680)90:0.100917,((GCA_900177295.1_SMF20702.1:0.0000024776,GCA_900188055.1_SNR47644.1:0.0000026504)100:0.432240,GCA_900100655.1_SDF81685.1:0.8247151132)81:0.116433)70:0.077511,((GCA_000300235.2_AJD51907.1:0.1400278760,GCA_000300275.1_EKF07741.1:0.0756184714)100:0.698784,(GCA_000982415.1_KKJ76631.1:0.0281065376,GCA_001026905.1_KLN60173.1:0.0166752421)100:0.458475)99:0.244184)78:0.099762)91:0.137829)69:0.065398)47:0.070013)89:0.078388,GCA_900101935.1_SDE34194.1:0.7585948885)100:0.282902)100:0.146961)100:0.254134);
