# Supplementary material for: Assessing the accuracy of phylogenetic rooting methods on prokaryotic gene families
Source: PLoS One. 2020 May 15;15(5):e0232950. doi: 10.1371/journal.pone.0232950 (PMC7228096; doi:10.1371/journal.pone.0232950)
Supplement: S2 Dataset — (ZIP) [file pone.0232950.s003.zip › EmpiricalDataset/GeneTrees_IQTree/000258.aln.treefile]

(GCA_000006905.1_AAK25648.1:0.1160062738,GCA_000092285.1_ADG12603.1:0.0841112208,((GCA_000017265.1_ACG76541.1:0.3930640476,GCA_001425915.1_KQW65945.1:0.2191540183)89:0.083267,(((GCA_000144605.1_ADK99772.1:0.2786714881,GCA_002205555.1_ASD26884.1:0.2604680676)100:0.224020,(GCA_000175215.2_ADU11965.1:0.1785397586,GCA_000204015.1_EGF92259.1:0.3304528293)100:0.408291)100:0.107762,(((((((((((((((((((((((((GCA_000007125.1_AAL51315.1:0.0043731998,GCA_000157815.1_EEX99138.1:0.0043260175)100:0.113720,(GCA_000017405.1_ABS13648.1:0.0000023970,GCA_000585655.1_EXL03785.1:0.0045056728)100:0.064157)100:0.110400,GCA_001558695.1_KXF79258.1:0.1892841704)100:0.071535,(GCA_001424795.1_KQU74300.1:0.0465316831,GCA_001605015.1_AMS39891.1:0.0410377836)100:0.114401)90:0.021634,((GCA_000585625.1_EXL05991.1:0.1268575515,((GCA_001510895.1_KUM23767.1:0.0397730836,GCA_001618845.1_AMY03008.1:0.0868915042)100:0.119260,GCA_002075885.1_OQM77178.1:0.1096269095)98:0.035116)100:0.071952,GCA_900113935.1_SFI51204.1:0.2151796526)98:0.069922)97:0.025604,((GCA_000014245.1_ABG64762.1:0.2035760085,GCA_000300335.1_EKF18940.1:0.1272221431)99:0.043910,GCA_000300515.1_EKF42074.1:0.1008723384)100:0.099401)97:0.025211,((GCA_000154705.2_EDQ35132.1:0.1436582998,GCA_001703635.1_OCW59092.1:0.0906444039)100:0.218190,((((((((GCA_000016285.1_ACM38042.1:0.2748300083,(GCA_001267455.1_KOC74401.1:0.0410293383,GCA_001652565.1_ANH05880.1:0.0415673698)100:0.097728)97:0.048245,GCA_000092025.1_AAK88415.1:0.2150504380)87:0.019825,((GCA_000722615.1_KEQ07061.1:0.0000028760,GCA_000722625.1_KEQ10006.1:0.0000025715)100:0.087662,(GCA_000731295.1_CDN56001.1:0.0095989995,GCA_000731315.1_CDN49891.1:0.0109252757)100:0.086583)100:0.091071)99:0.044810,GCA_000697965.2_ANK74929.1:0.1189031922)96:0.067642,(((GCA_000092045.1_ABC92700.1:0.0570278243,GCA_000769405.1_KPN25392.1:0.0380125421)100:0.103087,GCA_001687365.1_OBZ94457.1:0.0939262540)97:0.063153,GCA_001885585.1_OJF99770.1:0.1234457952)64:0.015393)100:0.106867,(GCA_000325745.1_AGA65259.1:0.5349707958,GCA_000496595.1_AHA27615.1:0.6803616533)100:0.426887)49:0.025586,((GCA_000017145.1_ABR61919.1:0.1440826854,GCA_000018545.1_ACP26961.1:0.0567607199)79:0.032892,GCA_002288525.1_ASY64692.1:0.0647679254)99:0.145157)47:0.032975,(GCA_002238045.1_OXT02306.1:0.4659118335,((GCA_001578105.1_AMM82982.1:0.1506933016,GCA_002043005.1_AQZ53523.1:0.1385071552)100:0.466455,((GCA_000022725.1_ACS52103.1:0.1701450069,GCA_000341385.1_AGF76581.1:0.0754046331)100:0.698014,GCA_000179775.1_EFL89635.1:0.5925353494)100:0.257582)82:0.073640)52:0.112065)81:0.055480)98:0.090012)33:0.006451,(GCA_900104355.1_SDO64341.1:0.1628680536,GCA_900113985.1_SFI75207.1:0.0902334416)100:0.137053)61:0.038073,(GCA_000743575.1_KFL30241.1:0.2765553673,GCA_000970435.1_KKB76259.1:0.1887477474)100:0.163450)98:0.074220,(GCA_000817775.1_KIF44208.1:0.2458545593,GCA_001293565.1_KPB00771.1:0.2988631870)100:0.203054)90:0.076188,((GCA_000153465.1_EAS48397.1:0.1474828383,GCA_000153705.1_EAU43227.1:0.2287139702)97:0.076209,GCA_900176465.1_SMD01450.1:0.1141375901)98:0.093968)49:0.016520,(GCA_000800175.1_KHJ55355.1:0.0800183766,GCA_900141975.1_SHJ03786.1:0.0179377360)100:0.734555)52:0.054875,GCA_900104035.1_SDN50792.1:0.2044671824)100:0.288318,(GCA_000143145.1_ADJ25108.1:0.4111188968,((GCA_000981545.1_CPR16598.1:0.0047662736,GCA_900104305.1_SDP58177.1:0.0000023623)100:0.385857,GCA_000503895.1_AHB47454.1:0.5508806389)99:0.046197)100:0.145655)100:0.091879,(((((((((GCA_000011365.1_BAC45742.1:0.0723524852,GCA_000661935.1_AHY55854.1:0.0382332512)100:0.144150,((GCA_000218565.1_AEI04984.1:0.0000023149,GCA_000218585.1_AEI01409.1:0.0000023149)100:0.092649,GCA_000314735.2_EKS30381.1:0.0523294755)100:0.140808)87:0.026933,((GCA_001618955.1_KZD22722.1:0.0146363322,GCA_900108575.1_SEH82499.1:0.0000029132)100:0.129084,(GCA_000935205.1_KIZ33162.1:0.1460220626,GCA_000195775.1_CAE25694.1:0.1894548068)58:0.051257)52:0.046957)48:0.030145,(GCA_000012725.1_ABA06029.1:0.0858004985,GCA_000013885.1_ABE64304.1:0.1202014397)100:0.076279)98:0.044726,GCA_000336555.1_EKS33138.1:0.1008728822)100:0.181454,GCA_002119765.1_ARP98961.1:0.1841644153)84:0.061693,GCA_001426945.1_KQY98017.1:0.1705789814)100:0.117189,GCA_001579845.1_AMN38937.1:0.2136773161)100:0.107012,GCA_002355335.1_BAT58742.1:0.2516580707)100:0.113492)67:0.072737,(((GCA_000010525.1_BAF89708.1:0.1756880483,GCA_000017645.1_ABS65669.1:0.2523922584)100:0.415627,(GCA_000092925.1_ADH90629.1:0.1168714187,GCA_900100155.1_SCW90546.1:0.1249582155)100:0.141171)100:0.285443,((GCA_001402875.1_ALK07849.1:0.0000021119,GCA_001459775.1_CUU43771.1:0.0052725238)100:0.337906,GCA_000496075.1_ESR26074.1:0.7608470534)81:0.065271)70:0.068284)64:0.078601,((((((GCA_000019945.1_ACB80997.1:0.3101561275,GCA_000022085.1_ACL55229.1:0.1635693899)100:0.049947,(GCA_001741865.1_AOO83510.1:0.1627450322,GCA_900102525.1_SDF85714.1:0.0825052724)100:0.325213)100:0.056211,(GCA_001017175.1_KLK92143.1:0.0641035771,GCA_900102135.1_SCY16700.1:0.0891503932)100:0.294844)100:0.122402,GCA_001676615.1_OCC06052.1:0.6470740425)39:0.040841,(GCA_001271345.1_ALA17950.1:0.0057619591,GCA_001887265.1_APF36573.1:0.0251674033)100:0.260839)39:0.078791,(((GCA_000019845.1_ACB96961.1:0.5374470109,(GCA_000021745.1_ACK50795.1:0.4175073001,GCA_900114285.1_SFK39978.1:0.4697653396)98:0.076645)98:0.077681,(((GCA_000304315.1_CCJ05969.1:0.2651157742,GCA_002117405.1_ARN79744.1:0.5233867349)100:0.125916,(GCA_001644125.1_OAI30802.1:0.2996608508,GCA_001675455.1_OBS52685.1:0.3088353191)100:0.137045)100:0.288842,GCA_900187365.1_SNB73453.1:0.7153679780)95:0.166146)76:0.060024,GCA_900104955.1_SED13709.1:0.5222955445)99:0.164159)99:0.127904)54:0.031156,(GCA_001720135.1_ODN72511.1:0.3809057992,GCA_900129325.1_SHF58068.1:0.4364881750)100:0.155832)69:0.076402,GCA_900148505.1_SHO66096.1:0.9160308931)100:0.199738,((((((((GCA_000148725.1_EFO32386.1:0.2490927357,GCA_000192745.1_ADZ68597.1:0.1183899437)84:0.082899,(GCA_001188555.1_KND17810.1:0.0050704967,GCA_002249885.1_OXS47654.1:0.0037896898)100:0.245537)84:0.071104,(GCA_000158095.1_EEE47237.1:0.1647193835,GCA_001403915.1_CTQ46337.1:0.0784467791)100:0.115644)100:0.140501,GCA_900105595.1_SDU39631.1:0.3170864938)64:0.046905,(GCA_001907205.1_OKL44446.1:0.2700393382,(GCA_900110875.1_SEQ34688.1:0.0639781387,GCA_900114245.1_SFJ96868.1:0.0410705470)100:0.196619)100:0.113395)100:0.129633,(GCA_900104485.1_SDB06340.1:0.3455146613,(GCA_900115225.1_SFO70363.1:0.2103060383,GCA_900215505.1_SNY90599.1:0.1531169386)100:0.366319)92:0.161165)91:0.071688,(GCA_001305515.1_KPL55968.1:0.3317077723,GCA_900102695.1_SCZ39704.1:0.5206597495)48:0.097724)46:0.094327,GCA_002088295.1_ORE93593.1:1.3564950191)67:0.002995)82:0.029925,((GCA_000230555.1_AEQ53273.1:0.2517295820,GCA_900100665.1_SDG21779.1:0.1058013346)100:0.405401,((GCA_000689395.1_CDO59527.1:0.5916129207,(GCA_000166055.1_ADP71476.1:0.0197872190,GCA_000636015.1_KAI95486.1:0.0566584960)100:0.513498)90:0.107770,GCA_001708935.1_ODA66205.1:0.5545220169)61:0.081628)66:0.055133)79:0.073086,(GCA_000152825.2_ADM08888.1:0.7909787284,GCA_900199215.1_SNT68274.1:0.3578315572)99:0.462366)95:0.054607,((GCA_000017565.1_ABS63035.1:0.3618214373,GCA_000828475.1_BAQ15536.1:0.4391649005)80:0.108393,GCA_000739695.1_GAK44263.1:0.4803785281)95:0.074456)99:0.088979,(((((((GCA_000315795.1_EKV32465.1:0.4958936350,GCA_001611975.1_AMW34423.1:0.6864149618)89:0.104379,(GCA_900177295.1_SMF74903.1:0.0000021184,GCA_900188055.1_SNS11362.1:0.0000022300)100:0.538575)85:0.075289,(((((((((GCA_000009985.1_BAE49019.1:0.2752024410,(GCA_000294655.1_CCG40984.1:0.0927395988,GCA_900108475.1_SEH38708.1:0.1332599249)100:0.165925)100:0.057425,GCA_000513295.1_CDL00824.1:0.4078965790)100:0.160281,(((GCA_000968135.1_CCQ72560.1:0.5472848196,((GCA_000264455.2_AFK52007.1:0.0106760517,GCA_001601315.1_KYO57076.1:0.0205515706)100:0.559326,((GCA_000013085.1_ABC21984.1:0.3408922609,GCA_000284415.2_CCG08354.1:0.4907353583)100:0.240653,GCA_900101965.1_SDE40923.1:0.6882171726)99:0.187937)66:0.073224)49:0.039234,((GCA_000299935.1_EKE76860.1:0.0093894492,GCA_001618175.1_KZD07908.1:0.0540876493)100:0.501988,GCA_900093605.1_SCA56472.1:0.5665049745)71:0.149842)88:0.046952,(GCA_000300235.2_AJD50480.1:0.0387730381,GCA_000300275.1_EKF08728.1:0.0497977846)100:0.572362)83:0.055723)83:0.052119,(GCA_001746755.1_OEJ69178.1:0.4610406699,GCA_900167455.1_SKA27545.1:0.5490379074)97:0.115122)75:0.051388,((GCA_000016185.1_ACI99584.1:0.3920621499,GCA_000730165.2_ASG21292.1:0.2124517613)100:0.173330,(GCA_002251795.1_OYQ32611.1:0.4179466263,(((GCA_000767795.1_KGM34223.1:0.0425539458,GCA_002195995.1_OWJ66988.1:0.0388577192)100:0.379914,GCA_900172325.1_SLN14598.1:0.6915197191)97:0.174826,(GCA_000963705.1_KJV10655.1:0.1237821194,GCA_002251735.1_OYQ17820.1:0.1296033460)100:0.528694)85:0.037289)91:0.078852)84:0.077936)67:0.043463,(((GCA_000010725.1_BAI71523.1:0.2045466315,GCA_000632475.2_AIB12772.1:0.2078298694)100:0.270860,(GCA_000576635.1_EWY40365.1:0.2031130133,GCA_000936425.1_KJB96086.1:0.1939643570)100:0.118308)100:0.119825,((GCA_000319385.1_AFX98554.1:0.0854218069,GCA_000510265.1_AHC73449.1:0.1496956958)100:0.404677,GCA_900102465.1_SDG21689.1:0.1047657848)100:0.661876)82:0.068448)63:0.028732,((((((((GCA_000011685.1_AAW61202.1:0.1972442784,GCA_000234355.2_EHH66936.1:0.1694352358)100:0.145916,(GCA_000723565.1_CDG33234.1:0.0162720457,GCA_002003665.1_OOL17680.1:0.1062250793)100:0.321144)100:0.149819,((GCA_000617865.1_GAJ28526.1:0.2599970078,(GCA_002005465.1_AQS88622.1:0.1790741301,(GCA_000724025.1_CDG40919.1:0.0131508142,GCA_001547995.1_BAT20717.1:0.0054089362)100:0.407534)17:0.076411)17:0.060181,(GCA_001787335.1_AOX15898.1:0.0000028808,GCA_001787355.1_AOX20989.1:0.0000029512)100:0.193278)100:0.411198)100:0.084369,GCA_000963885.1_GAN52709.1:0.6887638240)100:0.155191,(((GCA_000021325.1_ACI50317.1:0.2581814502,((GCA_000182745.1_BAK84872.1:0.0634544214,GCA_000208635.2_EGG76280.1:0.0753152309)96:0.030017,GCA_000964505.1_GAN99618.1:0.0858165607)100:0.288638)100:0.145031,(GCA_002173735.1_ARW47297.1:0.3704345175,GCA_002005445.1_AQS85106.1:0.5133047324)98:0.116463)100:0.098709,(GCA_000231445.2_EHD13055.1:0.0000027865,GCA_002153535.1_OUI77685.1:0.0051105999)100:0.973923)41:0.043988)100:0.256276,(GCA_000014285.2_ABI62398.1:0.0135112199,GCA_000576085.2_AHJ63398.1:0.0208130337)100:0.564746)96:0.085743,(GCA_000164635.1_EFH13300.1:0.5050832102,((GCA_900101615.1_SDC54291.1:0.0083572452,GCA_900104205.1_SDB42799.1:0.0155458793)100:0.213890,GCA_900141905.1_SHI89513.1:0.3084981291)100:0.114353)100:0.121350)95:0.104819,((GCA_000016725.1_ABQ31689.1:0.0114690955,GCA_000202835.1_BAJ82165.1:0.0000029670)100:0.309375,(GCA_000306035.1_EKM99708.1:0.1174937267,GCA_000964385.1_GAN79941.1:0.1165604769)100:0.212573)100:0.358687)100:0.169479)27:0.007949,GCA_000024465.1_ADE40055.1:1.0792209774)71:0.051927,((GCA_900156605.1_SIS88561.1:0.5212860325,(GCA_000226315.1_AEP09829.1:0.0000022460,GCA_000348745.1_AGH98255.1:0.0440145790)100:0.565516)81:0.115476,(((((((((((((((((GCA_000011965.2_AAV93597.1:0.1561755414,((((GCA_000203975.3_KID07207.1:0.0158522871,GCA_000511355.1_AHD02722.1:0.0840307492)100:0.066749,(GCA_000622405.1_KIN68022.1:0.2422710532,((GCA_000511385.1_AHD11176.1:0.0406080968,(GCA_001258055.1_CRL15695.1:0.0000023149,GCA_900113345.1_SFG66560.1:0.0000023149)100:0.045290)100:0.146237,(GCA_900102795.1_SCZ65566.1:0.1875633219,GCA_000376545.2_ANP41862.1:0.2310421926)100:0.032671)100:0.028311)40:0.047159)40:0.044134,(GCA_900172225.1_SLN10882.1:0.1696582040,((GCA_000152605.1_EAP85839.1:0.1090039329,(GCA_000014045.1_ABG30490.1:0.0573698610,GCA_000154785.2_AEI95932.1:0.0847611701)100:0.470034)50:0.060765,GCA_000172095.1_EDQ06469.1:0.1994445180)62:0.111980)31:0.058847)45:0.024855,GCA_001678945.1_ANP37041.1:0.1003080668)58:0.042415)59:0.048004,(GCA_900116455.1_SFT93168.1:0.1365310160,GCA_000018145.1_ABV94961.1:0.3376778582)99:0.042234)58:0.051358,(((((((GCA_002115725.1_OSQ65588.1:0.1105882637,GCA_002115805.1_OSQ53085.1:0.0626631408)100:0.205571,GCA_001205715.1_KNG94548.1:0.3012869193)95:0.085088,((GCA_001458355.1_CUH63399.1:0.1431151027,GCA_900110775.1_SEQ70040.1:0.1953132162)100:0.135479,GCA_900129685.1_SHG93923.1:0.4213736245)65:0.019326)24:0.020126,(GCA_000155735.2_AGI74567.1:0.2027848437,(GCA_001187845.1_AKS47608.1:0.1543990482,GCA_900172275.1_SLN34708.1:0.2150496760)96:0.085883)100:0.201986)78:0.048244,((((GCA_000600975.2_EYD73301.1:0.2384685535,GCA_001908835.1_APO87951.1:0.1373281082)99:0.067443,(GCA_900114485.1_SFK93524.1:0.2676563281,GCA_900107355.1_SDY74039.1:0.4605638489)71:0.070078)73:0.069629,((GCA_000223375.1_AEM42339.1:0.0000022974,GCA_001399515.1_ALJ79964.1:0.0000023149)100:0.322621,(GCA_000814025.1_KIC49704.1:0.1260976708,GCA_001969365.1_APX13943.1:0.0761430995)100:0.318176)95:0.081454)54:0.016630,(GCA_001404155.1_CRK75055.1:0.0000023149,GCA_900114125.1_SFJ02839.1:0.0000023149)100:0.507921)69:0.070635)58:0.057170,((GCA_900110425.1_SEP04387.1:0.2614625694,(GCA_001458175.1_CUH51293.1:0.1322247663,GCA_900114415.1_SFK92342.1:0.1369896645)100:0.148471)90:0.041482,GCA_900142085.1_SHK33940.1:0.2357624705)46:0.024167)49:0.049667,GCA_002210095.1_OWU66626.1:0.3024526892)57:0.054359)77:0.027535,GCA_900109035.1_SEK00692.1:0.2806164525)96:0.048723,GCA_900116005.1_SFQ94522.1:0.3708091643)32:0.000002,GCA_001247715.1_KNX40934.1:0.2324770852)35:0.033473,(GCA_900172295.1_SLN66044.1:0.2301600757,GCA_000152625.1_EAP77162.1:0.2252377451)98:0.073377)93:0.019224,((((GCA_001038505.1_KMK68546.1:0.2000364593,GCA_900188035.1_SNR54754.1:0.1173945433)100:0.075279,(((GCA_002211155.1_OWV62149.1:0.0000024441,(GCA_002211225.1_OWV48836.1:0.0000028893,GCA_900101505.1_SDD24151.1:0.0000029401)100:0.005769)98:0.000003,GCA_002211205.1_OWV65200.1:0.0055059348)100:0.061529,((GCA_002237555.1_ASP19345.1:0.0612361733,GCA_900188425.1_SNS98951.1:0.0203286860)100:0.110562,GCA_900184945.1_SMX46506.1:0.1591748437)99:0.041874)100:0.201702)90:0.025423,(GCA_001458375.1_CUH74923.1:0.1365151769,GCA_000169415.1_EBA07771.1:0.2675668486)100:0.080608)98:0.054627,GCA_001482405.1_KUF09503.1:0.1457549975)80:0.054374)80:0.034557,(GCA_900115815.1_SFQ37474.1:0.3037067889,GCA_900107235.1_SDY67391.1:0.3495975618)80:0.058454)87:0.019599,(((GCA_000153725.1_EAU44112.1:0.1742213063,((((GCA_001687105.1_ANT60662.1:0.1006144718,GCA_900116195.1_SFS73736.1:0.1109175416)100:0.075793,(GCA_001969385.1_APX22247.1:0.0000020356,GCA_900112435.1_SFC50204.1:0.0000020223)100:0.170405)89:0.069139,GCA_001975705.1_APZ53320.1:0.0461341157)83:0.034713,GCA_900102075.1_SDF15990.1:0.1452508392)96:0.031703)97:0.040112,GCA_900100085.1_SDI11707.1:0.2193101434)98:0.069327,GCA_000442255.1_EPX82269.1:0.2136358168)95:0.076372)96:0.064859,GCA_000521865.1_ETX30996.1:0.2639652686)97:0.050523,(((GCA_001046955.1_AKO98209.1:0.0260219214,GCA_900109145.1_SEK09917.1:0.0000023327)100:0.289816,GCA_900100005.1_SDJ02498.1:0.2702718683)100:0.179790,((GCA_000600335.2_EYD75128.1:0.2423073792,GCA_000442315.1_EPX83390.1:0.6663316871)99:0.133354,GCA_900172355.1_SLN75799.1:0.5132486313)95:0.051366)94:0.071908)94:0.085476,(((((((((GCA_000442275.2_EPX77755.1:0.0739014049,GCA_900111945.1_SFR35993.1:0.0756001936)100:0.213608,(GCA_000738435.1_AII85645.1:0.3770701638,GCA_000812665.2_AML53572.1:0.4339115319)93:0.154976)79:0.021578,((((GCA_000765015.1_KGK80377.1:0.0055231326,GCA_900141945.1_SHI45882.1:0.0000020237)100:0.172465,GCA_001403795.1_CTQ49260.1:0.2493313882)87:0.013985,GCA_001890925.1_OJI91882.1:0.7659371299)83:0.050641,((GCA_900109285.1_SEK38016.1:0.2421301252,(GCA_000836695.1_KIQ70745.1:0.1918400484,GCA_900141735.1_SHI99261.1:0.3471028489)100:0.239485)94:0.061503,GCA_000161835.1_EET47189.1:0.4328912035)36:0.036922)94:0.094389)97:0.154026,(GCA_900099935.1_SDI99175.1:0.2041862047,(GCA_900188335.1_SNT01381.1:0.1406623907,GCA_900112335.1_SFC76512.1:0.2110772891)100:0.063826)100:0.091007)63:0.019664,((GCA_000647975.1_KAJ57108.1:0.2357136078,GCA_000671395.1_KCV82357.1:0.2199803731)90:0.064050,GCA_001305615.1_ALG91607.1:0.2203701096)99:0.078687)53:0.049756,(GCA_900095785.1_SCM69224.1:0.0319286882,GCA_900115865.1_SFQ44193.1:0.0428711663)100:0.364054)84:0.030942,((GCA_001548075.1_BAQ71371.1:0.0113249060,GCA_001633165.1_ANB33356.1:0.0046986213)100:0.274929,GCA_000153305.1_EAR52899.1:0.4318288442)93:0.086383)52:0.050840,((GCA_000590925.1_AHM03295.1:0.3018741479,(GCA_900102905.1_SDK02871.1:0.2489180793,GCA_900111875.1_SFA98694.1:0.4529127374)98:0.106194)74:0.031631,(GCA_900142295.1_SIO18340.1:0.2616736606,GCA_900184815.1_SMX23123.1:0.4348446195)94:0.075970)93:0.068802)67:0.028392,(((GCA_900113405.1_SFH44062.1:0.0000023645,GCA_900172315.1_SLN67199.1:0.0000029564)100:0.338797,(GCA_900110115.1_SEN30443.1:0.0619717711,GCA_900141995.1_SHI70767.1:0.0231846572)100:0.349376)84:0.049364,GCA_000299575.1_EKE44190.1:0.4310790737)98:0.109353)71:0.047579)90:0.055033,((((GCA_900184935.1_SMX47530.1:0.2300631027,(GCA_000203895.1_ABL68509.1:0.2848964436,GCA_000444995.1_AGT07335.1:0.1857876227)100:0.243347)91:0.065446,GCA_900107025.1_SDX33400.1:0.5004657366)91:0.062774,((GCA_000740775.1_KFI33688.1:0.0526706836,GCA_000740795.1_KFI30439.1:0.0312529890)100:0.168090,GCA_001620265.1_AMY71456.1:0.2288195534)63:0.045681)57:0.034762,GCA_900115595.1_SFP34949.1:0.3274202532)86:0.052416)99:0.145189,((GCA_900106675.1_SDW96921.1:0.2341627494,(((((GCA_000012905.2_ABA80118.2:0.3989475646,GCA_900110025.1_SEM61292.1:0.1652574406)100:0.092906,GCA_900110135.1_SEN53630.1:0.3400370041)53:0.043794,((GCA_000021865.1_ADE87200.1:0.1248210664,GCA_000740785.1_KFI28818.1:0.2552984184)98:0.058801,(GCA_000714535.1_KEO54451.1:0.1100928839,GCA_000715505.1_KEP69718.1:0.2680574301)98:0.064523)100:0.210980)88:0.079089,GCA_001517585.1_CUX83656.1:0.5786127786)39:0.044004,((GCA_000152725.1_EAQ01132.1:0.4647296901,GCA_900172385.1_SLN55948.1:0.4159593681)45:0.068410,((((GCA_000152805.1_EAQ12492.1:0.2445421321,(((GCA_000299875.1_EKE74435.1:0.1139946736,GCA_900114135.1_SFJ98375.1:0.1504745858)100:0.085011,(GCA_900109555.1_SEL12833.1:0.0000023589,GCA_900172305.1_SLN61052.1:0.0000023149)100:0.276053)100:0.095682,GCA_900172375.1_SLN09949.1:0.2068243727)99:0.093641)96:0.037301,GCA_001981245.1_APX89785.1:0.4074662059)94:0.065090,(GCA_900177545.1_SMH37604.1:0.2912842174,(GCA_001307765.1_KPN64777.1:0.2268749362,GCA_900109955.1_SEV94147.1:0.1599306849)100:0.086802)100:0.075722)70:0.036240,GCA_900172235.1_SLN28256.1:0.1818487601)91:0.052751)54:0.139709)100:0.136229)59:0.045845,GCA_900156815.1_SIT15241.1:0.5354723472)99:0.086205)98:0.205595,(((GCA_900106695.1_SDX84176.1:0.2722078970,GCA_900113695.1_SFI59600.1:0.2973710108)100:0.120331,(GCA_900111545.1_SES90368.1:0.0000026901,GCA_900143155.1_SHN52661.1:0.0000021166)100:0.369929)100:0.134948,GCA_001676615.1_OCC06664.1:1.0858986266)95:0.048482)98:0.127642,GCA_900107585.1_SEA00966.1:0.6502996294)100:0.220477)70:0.043675)82:0.071870)99:0.094356,(GCA_000982415.1_KKJ76980.1:0.0501332906,GCA_001026905.1_KLN60004.1:0.1316060921)100:0.604277)84:0.015910,((GCA_900100455.1_SDG71431.1:0.7095685033,GCA_900101935.1_SDE04129.1:0.7298927716)99:0.092459,GCA_900100655.1_SDF52412.1:0.6637351790)97:0.113297)89:0.065565,((GCA_001192655.1_GAO98589.1:0.9396843470,(((GCA_000008385.1_AAW71106.1:0.1446107450,GCA_000953315.1_CDR79562.1:0.1472571150)100:0.466172,(((GCA_000026005.1_CAH57741.1:0.2177984181,GCA_000964755.1_KJV65764.1:0.2523276742)100:0.155162,GCA_000964795.1_KJV69354.1:0.3473851916)100:0.117412,(GCA_000011945.1_AAV87112.1:0.1653224101,GCA_000024505.1_ACZ48790.1:0.0378166720)100:1.193404)68:0.102310)100:0.415622,((((GCA_000153525.1_EAS85065.1:0.0786090266,GCA_000155895.1_EDZ60769.1:0.2669397561)100:0.816085,GCA_000742835.1_AIK96325.1:1.4955114024)99:0.144756,GCA_000632985.1_AHX11640.1:2.6396524267)86:0.080578,((GCA_000012385.1_ABE04733.1:0.1978915933,GCA_000195735.1_CAA14872.1:0.1640530611)100:1.287714,GCA_000815465.1_KIE05306.1:0.9494784066)88:0.318093)59:0.101364)64:0.109654)46:0.142137,(GCA_001676615.1_OCC06099.1:0.5343099845,GCA_002075885.1_OQM75963.1:0.3777995347)100:0.857619)63:0.161346)25:0.016478,(((((((GCA_000013005.1_ABC62875.1:0.2714342009,GCA_001281485.1_ALE16018.1:0.3631565979)97:0.113145,(GCA_000715015.1_KEO91126.1:0.2826043679,(GCA_001663175.1_ANK14291.1:0.3150944547,GCA_001677335.1_OBV11935.1:0.1289697473)100:0.170989)100:0.116201)80:0.072036,(((GCA_000235975.2_EHJ60120.1:0.3147498666,(GCA_001028705.1_AKM11810.1:0.1849391080,GCA_001661675.2_ARU16155.1:0.3044296709)100:0.178490)98:0.050346,GCA_000013325.1_ABD25846.1:0.4961507519)26:0.067023,GCA_001008165.2_AKH41864.1:0.3609255633)22:0.036339)28:0.071641,((GCA_001304795.1_ALG61557.1:0.0000020708,GCA_001306275.1_KPM13920.1:0.0000026784)100:0.443132,GCA_002251755.1_OYQ28242.1:0.7804206735)21:0.226114)21:0.174575,(((GCA_000013985.1_ABF54435.1:0.0317305772,GCA_001610975.1_AMU94066.1:0.0742060288)100:0.372551,(GCA_000016765.1_ABQ69280.1:0.0968733709,(GCA_002355275.1_ATE63373.1:0.0000027568,GCA_002367875.1_PCE43589.1:0.0000023149)100:0.115229)100:0.164466)100:0.198732,(((GCA_002218195.1_ASK87646.1:0.2871276365,GCA_900128895.1_SIN95270.1:0.2536989420)100:0.217227,(GCA_001295965.1_KPF75718.1:0.0178418144,GCA_001713435.1_AOG00578.1:0.0000021511)100:0.533196)91:0.119080,((GCA_000091125.1_BAI97584.1:0.0317210332,GCA_000147835.3_AEG49330.1:0.0284806945)100:0.211043,(GCA_000175255.2_AEH62097.1:0.0794284367,GCA_000218875.1_AEI37117.1:0.2160742370)100:0.490401)100:0.239320)90:0.065027)95:0.149319)40:0.227989,(GCA_000342165.1_EMD82962.1:0.2628552028,GCA_002211145.1_OWV32033.1:0.2399330031)100:0.307604)100:0.216205,(((GCA_000014865.1_ABK46224.1:0.6088264397,GCA_002109495.1_OSM06125.1:0.5779916578)100:0.489200,(((((((GCA_000011345.1_BAC09846.1:0.0256800345,GCA_000505665.1_AHB88893.1:0.0192277244)100:0.336768,(GCA_000011385.1_BAC88756.1:0.3559141067,GCA_000484535.1_AGY57642.1:0.1666976060)100:0.482948)85:0.105201,(((((((GCA_000012525.1_ABB57957.1:0.3680877871,GCA_000473895.1_ERN39962.1:0.4415125246)90:0.101408,(GCA_000317065.1_AFY70673.1:0.3217026524,GCA_000332215.1_ELS33461.1:0.3158958116)100:0.256218)83:0.039917,(GCA_001904775.1_OKH50805.1:0.2255669463,GCA_000817775.1_KIF38512.1:0.3096946083)98:0.100142)53:0.038404,(((((((((GCA_000014265.1_ABG50533.1:0.0610184304,GCA_002260545.1_OZH55146.1:0.0826002936)100:0.236349,((GCA_000710505.1_KEI65945.1:0.0413826178,GCA_900009265.1_CUR16374.1:0.0305258799)100:0.158260,GCA_000478195.2_ERT07731.1:0.1812797338)100:0.044129)98:0.071441,(GCA_000176895.2_CCE15172.1:0.0000024166,GCA_000307915.1_EKD11159.1:0.0000020171)100:0.293942)97:0.071966,((GCA_000180455.1_CBN54694.1:0.1799311818,(GCA_000214075.2_EGK90429.1:0.0396231836,GCA_000317475.1_AFZ06647.1:0.0107062027)100:0.167633)99:0.050055,(GCA_000317515.1_AFZ20053.1:0.1652790548,(GCA_000211815.1_EGJ29173.1:0.0294768144,GCA_001942495.1_OLT58308.1:0.0267718956)100:0.180162)100:0.102663)47:0.013764)68:0.032313,((((((((GCA_000020025.1_ACC83557.1:0.0726258016,GCA_000316575.1_AFY36299.1:0.1331745022)92:0.025750,((GCA_000169135.1_EAW45251.1:0.0209185297,GCA_002218065.1_GAX38105.1:0.0432143869)100:0.073643,((GCA_000350105.1_CCH68255.1:0.0000026947,GCA_000350125.1_CCH65973.1:0.0981347347)97:0.003075,GCA_000350125.1_CCH65510.1:0.2361031585)100:0.415918)91:0.020700)76:0.037772,(((GCA_002368055.1_BAZ72085.1:0.0000023149,GCA_002368295.1_BAY97406.1:0.0000023149)100:0.041240,GCA_002368275.1_BAY94544.1:0.0253248479)100:0.046329,(((GCA_000204075.1_ABA22697.1:0.0855210028,(GCA_001298445.1_ALF51997.1:0.0323060162,GCA_002367975.1_BAY18559.1:0.0364318371)100:0.057663)98:0.024396,(((GCA_000196515.1_ADI63652.1:0.0751011963,(((GCA_000175835.1_EFA71428.1:0.0050334785,GCA_001432185.1_KRH97098.1:0.0000023149)100:0.023995,GCA_002368135.1_BAZ89212.1:0.0271764695)100:0.008472,GCA_000175855.1_EFA74270.1:0.0337316008)100:0.196868)22:0.003401,(GCA_002368075.1_BAZ82729.1:0.0898077631,((GCA_000312705.1_AFW94419.1:0.0552792542,GCA_000789435.1_KHG41793.1:0.0250249357)96:0.011377,GCA_002368115.1_BAZ85807.1:0.0210842965)100:0.084169)83:0.025345)23:0.024957,GCA_000317695.1_AFZ56693.1:0.0707384261)98:0.075435)76:0.022926,GCA_000317535.1_AFZ23581.1:0.1600669311)86:0.033731)57:0.012045)77:0.019528,(GCA_000346485.2_KYC39348.1:0.0373832902,GCA_000760695.2_KIE08263.1:0.0748417480)100:0.093069)69:0.014845,((GCA_000316665.1_AFY58100.1:0.1544572865,(GCA_001456025.1_KST65549.1:0.0000023149,GCA_001456025.1_KST66063.1:0.0000023149)100:0.177938)98:0.055078,GCA_000317435.1_AFY99514.1:0.2197561990)81:0.033981)67:0.017534,(GCA_000828085.2_KIJ81656.1:0.1070478785,((GCA_000231365.2_EHC08498.1:0.0200409473,GCA_001904645.1_OKH11083.1:0.0045356272)100:0.066127,((GCA_000934435.1_KIY09541.1:0.0049531995,GCA_001990805.1_ONN59928.1:0.0000023488)100:0.029987,GCA_001275395.1_KOP24514.1:0.0389897243)91:0.008882)98:0.066858)86:0.026089)84:0.051948,((GCA_000317555.1_AFZ30242.1:0.0050935950,GCA_001904655.1_OKH22266.1:0.0147071645)100:0.166077,GCA_000952155.1_KJH70795.1:0.1929945085)94:0.046096)82:0.031330,GCA_000317125.1_AFY90221.1:0.2160466093)88:0.050215)62:0.044090,(GCA_000317495.1_AFZ14422.1:0.2354132279,(GCA_000775285.1_KGF73320.1:0.2872830335,GCA_001276715.1_KOR34258.1:0.2950271104)91:0.054644)82:0.026679)72:0.040123,((((((GCA_000017845.1_ACB53494.1:0.0713648517,(GCA_000167195.1_EAM53286.1:0.0000025868,GCA_000235665.2_EHJ13409.1:0.0049993531)100:0.084091)100:0.220681,((GCA_000021825.1_ACK73493.1:0.2141009046,(GCA_000297435.1_CCI33263.1:0.0283352511,GCA_000312205.1_CCI07832.1:0.0334209022)100:0.243246)37:0.067503,(GCA_000317025.1_AFY76809.1:0.0491636050,GCA_001904635.1_OKH23007.1:0.0285462701)100:0.152998)99:0.048479)59:0.060250,((GCA_000317575.1_AFZ36713.1:0.0475768924,GCA_002355455.1_BAU62734.1:0.0360130309)100:0.176624,(((GCA_000332055.1_ELS01781.1:0.2035288632,GCA_000025125.1_ADB95227.1:0.6424983321)97:0.038981,((GCA_000317615.1_AFZ52110.1:0.1752693546,GCA_000317635.1_AFZ45628.1:0.1284242641)100:0.212144,((GCA_000317675.1_AFZ52698.1:0.1746844394,(GCA_001548095.1_BAQ60262.1:0.1517809987,GCA_001548115.1_BAQ64030.1:0.1497464038)100:0.104216)99:0.072232,GCA_001747005.1_OEJ79676.1:0.2863781747)100:0.173847)99:0.090931)91:0.045904,GCA_002368355.1_BAZ44395.1:0.2484836018)90:0.044579)59:0.054038)64:0.027067,(GCA_001904615.1_OKH18704.1:0.3112378900,GCA_000332035.1_ELR97934.1:0.3672675455)76:0.065367)74:0.028306,GCA_000317145.1_AFY95091.1:0.3450971877)99:0.045164,GCA_001746915.1_OEJ72954.1:0.2997309084)67:0.024172)63:0.036053,(GCA_000317045.1_AFY65532.1:0.1890131026,GCA_002142475.1_BAS57313.1:0.2335968724)74:0.080006)66:0.048607,(GCA_001904725.1_OKH31637.1:0.2160212492,GCA_000018105.1_ABW27359.1:0.4327235525)65:0.037985)42:0.008548)73:0.055720,GCA_002075285.2_ASC72127.1:0.4087032614)94:0.061704,(GCA_000284135.1_BAL30825.1:0.0179870459,GCA_000478825.2_AIE74039.1:0.1050272184)100:0.244417)78:0.033217,GCA_000317105.1_AFY80992.1:0.3391223457)99:0.106937)99:0.202086,((GCA_000155635.1_EDY37569.1:0.2813440590,GCA_000316515.1_AFY27771.1:0.2712812792)100:0.165525,GCA_001182765.1_CRY92119.1:0.4672162750)100:0.484451)100:0.233640,((GCA_000011465.1_CAE19347.1:0.7069649545,GCA_000760175.1_KGG12468.1:1.0199965157)100:0.358617,((((((GCA_000204075.1_ABA21734.1:0.2330606596,(GCA_001298445.1_ALF54447.1:0.1637186514,(GCA_002367975.1_BAY16487.1:0.2982202747,GCA_002367975.1_BAY16483.1:0.5573677486)84:0.068508)84:0.067514)85:0.072917,(GCA_001456025.1_KST68145.1:0.0000023454,GCA_001456025.1_KST68808.1:0.0000023460)100:0.413400)79:0.057345,((GCA_000934435.1_KIY13154.1:0.0000023149,GCA_001990805.1_ONN61629.1:0.0000023149)100:0.065711,GCA_001275395.1_KOP23729.1:0.0242659528)100:0.203750)88:0.086521,GCA_000316665.1_AFY56989.1:0.3674596354)90:0.155714,GCA_001870225.1_APB34360.1:0.5518466784)100:0.307636,(GCA_000317125.1_AFY87254.1:0.1562829474,GCA_000317125.1_AFY87261.1:0.1057479165)100:0.467218)100:1.014920)85:0.104689)99:0.102628,GCA_001765415.1_AOR38838.1:1.2449146063)99:0.172739,(GCA_001637395.1_OAB63257.1:1.1681943302,GCA_001586395.2_KZB96015.1:2.0552968060)99:0.239260)99:0.087712)92:0.148421,GCA_001982645.1_ONG40918.1:1.4201780774)94:0.197091)49:0.031582)100:0.157555)99:0.106058,(((GCA_000013025.1_ABI75794.1:0.0303004551,GCA_000685315.1_KCZ98716.1:0.0285012611)100:0.422458,GCA_000023785.1_ACT57810.1:0.6076202805)100:0.275295,((GCA_000014745.1_ABI64315.1:0.4228132215,GCA_900103475.1_SDM39059.1:0.3544629524)100:0.183531,GCA_000152745.1_EAP89546.1:0.9113942868)100:0.567427)92:0.117867)94:0.079040)100:0.169609)100:0.371734);
