# Supplementary material for: Assessing the accuracy of phylogenetic rooting methods on prokaryotic gene families
Source: PLoS One. 2020 May 15;15(5):e0232950. doi: 10.1371/journal.pone.0232950 (PMC7228096; doi:10.1371/journal.pone.0232950)
Supplement: S2 Dataset — (ZIP) [file pone.0232950.s003.zip › EmpiricalDataset/GeneTrees_IQTree/000260.aln.treefile]

(GCA_000006905.1_AAK23244.1:0.0542450082,GCA_000092285.1_ADG09996.1:0.0382507453,((GCA_000017265.1_ACG77659.1:0.0792665414,GCA_001425915.1_KQW71304.1:0.0182416743)100:0.080227,(((GCA_002205555.1_ASD27872.1:0.0917596603,GCA_000144605.1_ADL00833.1:0.1826729011)100:0.034892,((((((((((((((GCA_000007125.1_AAL51953.1:0.0060836049,GCA_000157815.1_EEY00572.1:0.0000028669)100:0.012327,(GCA_000017405.1_ABS14687.1:0.0000028669,GCA_000585655.1_EXL05471.1:0.0000028669)100:0.006258)100:0.055240,GCA_001558695.1_KXF77595.1:0.0274995394)100:0.013104,((GCA_900104355.1_SDN77732.1:0.0294969710,GCA_900113985.1_SFJ17971.1:0.0769823133)100:0.047960,(GCA_000022725.1_ACS51531.1:0.0166529983,GCA_000341385.1_AGF76015.1:0.0405635099)100:0.197568)98:0.017516)98:0.046597,(((((GCA_000800175.1_KHJ55100.1:0.0307512259,GCA_900141975.1_SHI58912.1:0.0000026859)100:0.043615,GCA_900104035.1_SDO83150.1:0.1064517645)96:0.040655,(GCA_000153465.1_EAS51074.1:0.0648291494,GCA_001293565.1_KPB01278.1:0.3194868214)99:0.054679)93:0.030854,(GCA_000153705.1_EAU42404.1:0.0949262942,GCA_900176465.1_SMC60977.1:0.0461571793)99:0.054852)85:0.029357,(((((GCA_001424795.1_KQU69729.1:0.0278007652,GCA_001605015.1_AMS42441.1:0.0385737078)13:0.011850,(GCA_001510895.1_KUM24606.1:0.0431568230,GCA_001618845.1_AMY00623.1:0.0241597034)100:0.049610)100:0.023330,GCA_002075885.1_OQM75739.1:0.0697767113)82:0.031947,(GCA_000585625.1_EXL01803.1:0.1234314873,GCA_900113935.1_SFJ21033.1:0.0978786157)100:0.072208)99:0.033617,(GCA_000014245.1_ABG63058.1:0.0762385425,(GCA_000300335.1_EKF18423.1:0.0250359118,GCA_000300515.1_EKF40343.1:0.0244074747)100:0.059104)100:0.050588)98:0.024189)26:0.007321)73:0.026096,((((((((GCA_000016285.1_ACM36332.1:0.0523016829,((GCA_000092045.1_ABC90485.1:0.0060386242,GCA_000769405.1_KPN28622.1:0.0296168037)100:0.033739,GCA_000092025.1_AAK87694.2:0.0737170988)94:0.019340)76:0.016754,((((GCA_000017145.1_ABR59854.1:0.0142174165,GCA_000018545.1_ACP24988.1:0.0222396622)100:0.018505,GCA_002288525.1_ASY62645.1:0.0153694524)99:0.015480,GCA_000697965.2_ANK72140.1:0.0128602005)96:0.010947,(GCA_001267455.1_KOC77612.1:0.0057056712,GCA_001652565.1_ANH03918.1:0.0122850223)98:0.018690)95:0.012483)72:0.005374,((GCA_000731295.1_CDN53640.1:0.0120979653,GCA_000731315.1_CDN47500.1:0.0000023617)100:0.040808,((GCA_000722615.1_KEQ06756.1:0.0000025512,GCA_000722625.1_KEQ08599.1:0.0000023787)100:0.063026,(GCA_001687365.1_OBZ96361.1:0.0226885868,GCA_001885585.1_OJF97904.1:0.0150389619)100:0.029148)89:0.018293)87:0.025241)91:0.020593,(GCA_000325745.1_AGA64417.1:0.3331683995,GCA_000496595.1_AHA28260.1:0.7332314743)94:0.225013)93:0.036293,(GCA_001578105.1_AMM83901.1:0.0150891472,GCA_002043005.1_AQZ53266.1:0.0612071882)100:0.049692)87:0.025580,(GCA_000154705.2_EDQ32150.1:0.0264871009,GCA_001703635.1_OCW56644.1:0.0679032332)100:0.067650)91:0.059896,GCA_000179775.1_EFL90055.1:0.1811490258)97:0.037346,GCA_002238045.1_OXS99135.1:0.2253265580)92:0.037139)98:0.078888,GCA_002088295.1_ORE94575.1:0.3554562033)96:0.064937,((((GCA_900102695.1_SCZ46480.1:0.2468134693,((GCA_000010525.1_BAF88537.1:0.0915618206,(GCA_000017645.1_ABS70001.1:0.0554254320,(GCA_000092925.1_ADH88773.1:0.0204314870,GCA_900100155.1_SCW96385.1:0.0982902666)100:0.112260)91:0.049397)100:0.132379,(GCA_001402875.1_ALK09174.1:0.0000020112,GCA_001459775.1_CUU41837.1:0.0000022640)100:0.144323)100:0.059499)51:0.000671,((GCA_001426945.1_KQZ00558.1:0.1048375623,GCA_001579845.1_AMN42590.1:0.1024886236)100:0.065572,GCA_002355335.1_BAT61040.1:0.1715758767)96:0.071639)91:0.086165,(GCA_900104485.1_SDB16834.1:0.2661573704,GCA_900129325.1_SHG45331.1:0.2132260125)63:0.074931)38:0.016270,(((GCA_900148505.1_SHO67570.1:0.1738179773,GCA_001305515.1_KPL51468.1:0.2236624579)99:0.083743,((((GCA_000019845.1_ACB95009.1:0.1481156600,(GCA_000021745.1_ACK49537.1:0.1271114055,GCA_900114285.1_SFK29220.1:0.0803034440)75:0.020988)100:0.144421,(((GCA_000304315.1_CCJ06715.1:0.1063518735,GCA_002117405.1_ARN82275.1:0.0917525199)79:0.058166,(GCA_001644125.1_OAI31564.1:0.0293717105,GCA_001675455.1_OBS50603.1:0.0301311798)100:0.044301)79:0.070150,GCA_900104955.1_SEB62341.1:0.2161559025)43:0.036321)97:0.073180,GCA_900187365.1_SNB72337.1:0.1315333429)87:0.075044,(((((GCA_000019945.1_ACB80311.1:0.1365108738,GCA_000022085.1_ACL56912.1:0.0934036711)100:0.047799,(GCA_001017175.1_KLK95064.1:0.0135317207,GCA_900102135.1_SCY95821.1:0.0372906713)100:0.081012)100:0.085102,(GCA_001271345.1_ALA16152.1:0.0317735818,GCA_001887265.1_APF37857.1:0.0698226115)100:0.078325)71:0.051050,(GCA_001741865.1_AOO82936.1:0.0811669306,GCA_900102525.1_SDH40890.1:0.0520565413)100:0.166747)98:0.055699,GCA_001676615.1_OCC02797.1:0.1937676669)85:0.060742)75:0.014253)47:0.041982,(((((GCA_000011365.1_BAC50650.1:0.0112171715,GCA_000661935.1_AHY49764.1:0.0072427888)100:0.091482,((GCA_000195775.1_CAE28676.1:0.0706293476,GCA_000935205.1_KIZ41950.1:0.1238724458)99:0.031294,(GCA_001618955.1_KZD24008.1:0.0060611290,GCA_900108575.1_SEI21842.1:0.0000027615)100:0.059147)98:0.025229)60:0.007230,(GCA_000012725.1_ABA04640.1:0.0549480540,GCA_000013885.1_ABE62382.1:0.0285701226)100:0.094355)97:0.037420,(((GCA_000218565.1_AEI07015.1:0.0000028669,GCA_000218585.1_AEI03438.1:0.0000023453)100:0.037929,GCA_000314735.2_EKS27782.1:0.0000026376)100:0.071270,GCA_000336555.1_EKS38951.1:0.0154815040)99:0.034685)100:0.148824,GCA_002119765.1_ARQ01353.1:0.2744502156)88:0.070212)47:0.016728)83:0.049418)40:0.036938,(((GCA_900115225.1_SFO32258.1:0.0440756262,GCA_900215505.1_SNY93996.1:0.0514247423)100:0.189496,GCA_000496075.1_ESR26527.1:0.2953612972)80:0.059611,((GCA_000148725.1_EFO29191.1:0.1046189403,(GCA_000192745.1_ADZ70181.1:0.0817074164,(GCA_001188555.1_KND16978.1:0.0000028999,GCA_002249885.1_OXS45029.1:0.0000022067)100:0.090575)100:0.054306)95:0.032170,((GCA_900105595.1_SDU20946.1:0.1052480867,(GCA_001907205.1_OKL42784.1:0.0726327454,(GCA_900110875.1_SEQ90441.1:0.0138106319,GCA_900114245.1_SFL10036.1:0.0104846051)100:0.077054)100:0.110247)97:0.034393,((GCA_000158095.1_EEE47289.1:0.1010890826,GCA_001403915.1_CTQ42661.1:0.0360943578)100:0.073658,GCA_001720135.1_ODN68916.1:0.2448131305)78:0.020488)67:0.008783)94:0.068282)49:0.044125)63:0.037854,((((((((((((((GCA_000011965.2_AAV93817.1:0.1062857701,((GCA_900095785.1_SCM68968.1:0.0000028134,GCA_900115865.1_SFQ38784.1:0.0000028669)100:0.143266,((GCA_900099935.1_SDK17653.1:0.0862286528,GCA_900112335.1_SFD11016.1:0.0656285276)99:0.017577,GCA_900188335.1_SNS92511.1:0.0359677622)99:0.009515)99:0.035523)68:0.012501,(((GCA_000671395.1_KCV82734.1:0.0520570804,GCA_900110775.1_SEQ18985.1:0.0875715194)100:0.040633,GCA_900102905.1_SDK23623.1:0.0968410304)100:0.044118,((((GCA_000012905.2_ABA77877.1:0.0706427097,GCA_900110025.1_SEN89725.1:0.0620480633)100:0.042978,GCA_001620265.1_AMY67702.1:0.1064680061)82:0.033755,((GCA_000021865.1_ADE84080.1:0.0860809465,GCA_000740785.1_KFI30160.1:0.1164669394)70:0.017830,GCA_900110135.1_SEN22675.1:0.1551685124)41:0.008451)69:0.024863,(GCA_001517585.1_CUX79531.1:0.0750817495,GCA_900107025.1_SDW27357.1:0.0890159089)100:0.087055)95:0.034177)69:0.020778)61:0.036602,GCA_900172375.1_SLN19295.1:0.1003927708)8:0.013793,((((((((((((GCA_000014045.1_ABG31064.1:0.0412244451,GCA_000154785.2_AEI95299.1:0.0138403525)100:0.031518,GCA_000172095.1_EDQ06786.1:0.0805137742)97:0.022040,(GCA_000152605.1_EAP85175.1:0.0000023863,GCA_000622405.1_KIN68376.1:0.0302497424)99:0.012536)98:0.005182,(GCA_000442275.2_EPX76878.1:0.0379414433,GCA_900111945.1_SFR59899.1:0.0364689929)100:0.074814)98:0.023013,((GCA_900109035.1_SEK05660.1:0.0838496462,GCA_900172225.1_SLN17157.1:0.0294273992)97:0.018990,GCA_900116455.1_SFT37189.1:0.0604450319)95:0.023898)93:0.013437,((((GCA_000203975.3_KID08954.1:0.0044726720,GCA_000511355.1_AHC99491.1:0.0312208761)79:0.017367,(((GCA_000511385.1_AHD08110.1:0.0208496389,GCA_000376545.2_ANP39343.1:0.0730100942)66:0.014425,(GCA_001258055.1_CRL14987.1:0.0000020189,GCA_900113345.1_SFG93463.1:0.0000028669)100:0.048868)95:0.026141,GCA_001678945.1_ANP36494.1:0.0353396192)95:0.022129)99:0.057058,GCA_000814025.1_KIC48110.1:0.0183935743)80:0.029424,GCA_001969365.1_APX12506.1:0.0319172261)90:0.031847)83:0.018756,GCA_000647975.1_KAJ54815.1:0.0830903904)18:0.013114,(GCA_000018145.1_ABV92049.1:0.0642420744,(GCA_900172235.1_SLN38459.1:0.0396144522,GCA_001305615.1_ALG89169.1:0.1007803919)91:0.014767)97:0.029857)12:0.013043,(((GCA_900111875.1_SFA89552.1:0.0504389076,(((((((((((GCA_000153725.1_EAU43987.1:0.0253309818,((GCA_001687105.1_ANT60558.1:0.0181820371,(GCA_900116195.1_SFS92608.1:0.0241031735,(GCA_900102075.1_SDE19064.1:0.0897508918,GCA_900100085.1_SDI24534.1:0.0740010477)37:0.011883)37:0.006606)37:0.017041,GCA_001975705.1_APZ51860.1:0.0387045552)37:0.023112)37:0.044995,(GCA_001969385.1_APX23338.1:0.0000021449,GCA_900112435.1_SFD46403.1:0.0000026560)100:0.015717)52:0.042695,GCA_000442255.1_EPX86888.1:0.0825497286)99:0.036495,(GCA_900115815.1_SFQ56888.1:0.0860956160,GCA_000521865.1_ETX27441.1:0.1380358138)91:0.034186)45:0.012568,GCA_900107235.1_SDY51302.1:0.0898218790)99:0.021063,(GCA_000169415.1_EBA10201.1:0.0677075340,GCA_001458375.1_CUH78855.1:0.0756990180)73:0.014648)69:0.019649,((GCA_002237555.1_ASP19362.1:0.0083066689,GCA_900188425.1_SNT25042.1:0.0105913930)100:0.050731,GCA_001890925.1_OJI93999.1:0.1971713150)84:0.044186)42:0.003533,(GCA_001482405.1_KUF12515.1:0.0205222784,((((GCA_002211155.1_OWV61666.1:0.0000000000,GCA_002211225.1_OWV48575.1:0.0000000000):0.000000,GCA_900101505.1_SDD23520.1:0.0000000000):0.000003,GCA_002211205.1_OWV64919.1:0.0000028669)100:0.023211,GCA_900184945.1_SMX46560.1:0.0769424496)96:0.018540)45:0.009167)83:0.036209,(GCA_001205715.1_KNG92270.1:0.0897938087,(((GCA_000152625.1_EAP76968.1:0.0895863379,(GCA_001247715.1_KNX40996.1:0.0454381127,GCA_900172295.1_SLN51358.1:0.0174847813)100:0.030313)100:0.079409,(GCA_001038505.1_KMK68248.1:0.0691000181,GCA_900188035.1_SNR53777.1:0.0571520981)100:0.046513)100:0.041394,(GCA_001046955.1_AKO95655.1:0.0000027877,GCA_900109145.1_SEI50393.1:0.0000027195)100:0.110878)83:0.038634)79:0.022553)94:0.028958,GCA_002115805.1_OSQ48249.1:0.0488505788)95:0.020166,GCA_002115725.1_OSQ62037.1:0.0509796071)98:0.064233)98:0.020874,GCA_900116005.1_SFR06803.1:0.0670193235)71:0.029990,((GCA_000299575.1_EKE43409.1:0.1240361027,(GCA_900110115.1_SEN12640.1:0.0000028669,GCA_900141995.1_SHJ11549.1:0.0000028669)100:0.050772)97:0.035971,(GCA_900113405.1_SFG36912.1:0.0000023178,GCA_900172315.1_SLN30132.1:0.0000028019)100:0.138084)68:0.003404)96:0.045527)64:0.011343,GCA_900156525.1_SIT79199.1:0.1575862615)67:0.037469,GCA_900184935.1_SMX30951.1:0.0535618991)8:0.006509,(((((GCA_001981245.1_APX90153.1:0.0448741255,(GCA_900114485.1_SFL25970.1:0.0912133011,(((GCA_000765015.1_KGK78329.1:0.0000028669,GCA_900141945.1_SHI98632.1:0.0000028669)100:0.080605,GCA_001403795.1_CTQ50107.1:0.0810967672)41:0.024393,GCA_900184815.1_SMX25424.1:0.1374587393)95:0.036871)38:0.013632)37:0.029195,((((GCA_001307765.1_KPN64060.1:0.0296306544,GCA_900102795.1_SCZ73788.1:0.0999020972)99:0.032430,(GCA_000152805.1_EAQ13035.1:0.0693175985,((GCA_000152725.1_EAQ05185.1:0.0763544929,GCA_900172385.1_SLN74898.1:0.0952616488)100:0.023300,((GCA_001458355.1_CUH62358.1:0.0493429970,GCA_900107355.1_SDY13858.1:0.1276108220)100:0.057130,GCA_900100005.1_SDJ13241.1:0.0333414956)99:0.030837)100:0.058431)98:0.018811)85:0.005535,GCA_900109955.1_SEV96846.1:0.1080816473)75:0.025198,(GCA_900172355.1_SLN67620.1:0.0783778142,(((GCA_000155735.2_AGI73636.1:0.1526948170,GCA_001187845.1_AKS44861.1:0.0415830392)99:0.044535,GCA_900172275.1_SLN28180.1:0.0559822053)93:0.039626,(GCA_000161835.1_EET48179.1:0.1235918354,((GCA_001404155.1_CRK75609.1:0.0000028669,GCA_900114125.1_SFJ40420.1:0.0000021041)100:0.112313,GCA_002210095.1_OWU73550.1:0.1570333153)97:0.059361)26:0.008169)17:0.000002)46:0.019881)60:0.007049)10:0.000002,GCA_000812665.2_AML50578.1:0.2220375575)24:0.005945,((GCA_900142295.1_SIO29122.1:0.0982913268,(GCA_000153305.1_EAR50046.1:0.0878314629,((GCA_000740775.1_KFI27610.1:0.0000028669,GCA_000740795.1_KFI26260.1:0.0058755898)100:0.076271,GCA_900106675.1_SDX79913.1:0.1150000817)100:0.048518)97:0.012003)97:0.021443,(((GCA_000299875.1_EKE67661.1:0.0728654734,GCA_900114135.1_SFJ88276.1:0.0119953661)100:0.058947,((((GCA_001458175.1_CUH50912.1:0.0308644825,(GCA_900114415.1_SFL37142.1:0.0178590482,GCA_900142085.1_SHJ79307.1:0.0520339487)88:0.019980)57:0.013737,GCA_900110425.1_SEP15797.1:0.1285825421)99:0.032780,GCA_900129685.1_SHG79017.1:0.0810367695)60:0.009825,(GCA_900109555.1_SEK80038.1:0.0000021849,GCA_900172305.1_SLN32815.1:0.0000024151)100:0.084758)22:0.015272)97:0.036976,GCA_000738435.1_AII87929.1:0.1177504257)41:0.028704)26:0.007817)93:0.011559,(GCA_900141735.1_SHI57226.1:0.0510178080,GCA_900109285.1_SEL61958.1:0.0691458615)93:0.035464)90:0.002084)24:0.023290)20:0.000002,(((GCA_000714535.1_KEO55369.1:0.0211930203,GCA_000715505.1_KEP70740.1:0.0508854888)100:0.015155,GCA_900156815.1_SIS87786.1:0.1322207502)70:0.022441,((GCA_001548075.1_BAQ70639.1:0.0061649665,GCA_001633165.1_ANB32807.1:0.0056312836)100:0.031144,GCA_900115595.1_SFP74938.1:0.1031103795)94:0.052026)32:0.020608)62:0.011989,(GCA_000590925.1_AHM03955.1:0.0593711738,((GCA_900106695.1_SDX62637.1:0.0576277261,(GCA_900113695.1_SFJ01146.1:0.0438966460,GCA_900107585.1_SEA97290.1:0.2936036237)45:0.043280)100:0.060820,(GCA_900111545.1_SET69578.1:0.0000026047,GCA_900143155.1_SHN71492.1:0.0000027268)100:0.110796)100:0.102410)95:0.020617)94:0.006497,GCA_900177545.1_SMH48750.1:0.0868761717)81:0.021605,GCA_001908835.1_APO85790.1:0.0806806582)99:0.017709,GCA_000836695.1_KIQ70694.1:0.0860554253)90:0.017723,((GCA_000203895.1_ABL68886.1:0.0024390749,GCA_000444995.1_AGT10231.1:0.0483244696)100:0.117196,GCA_000600975.2_EYD73461.1:0.0418408651)100:0.015668)91:0.043186,(GCA_000223375.1_AEM41927.1:0.0000028669,GCA_001399515.1_ALJ82029.1:0.0000028669)100:0.120025)99:0.085352,GCA_000600335.2_EYD76829.1:0.1144733793)90:0.033022,(GCA_000442315.1_EPX84241.1:0.0688445061,GCA_000600335.2_EYD76828.1:0.1402393760)100:0.090438)100:0.278697,(((GCA_000143145.1_ADJ22846.1:0.2182857112,GCA_000503895.1_AHB49280.1:0.1390420865)100:0.183444,GCA_001637395.1_OAB62707.1:1.2104484068)52:0.000003,(GCA_000981545.1_CPR15659.1:0.0000028669,GCA_900104305.1_SDP65298.1:0.0000028386)100:0.133320)98:0.238642)50:0.027612)50:0.033532,(((((GCA_000017565.1_ABS64359.1:0.2155584144,(GCA_000689395.1_CDO61492.1:0.1677250209,GCA_000739695.1_GAK46415.1:0.2366219847)97:0.081396)97:0.041664,((((((((((((((GCA_000009985.1_BAE51919.1:0.0635670236,(GCA_000294655.1_CCG39755.1:0.0000028669,GCA_900108475.1_SEH34079.1:0.0059638784)100:0.100767)100:0.099374,GCA_000513295.1_CDK97268.1:0.1266945479)100:0.099456,GCA_900167455.1_SKA19832.1:0.4984389913)93:0.066482,(GCA_000963705.1_KJV10767.1:0.0544025203,GCA_002251735.1_OYQ20363.1:0.0424513567)100:0.333260)63:0.035682,((((GCA_000013085.1_ABC23470.1:0.1828581217,GCA_000284415.2_CCG07863.1:0.2092497568)100:0.071123,GCA_900101965.1_SDD63928.1:0.2332537490)100:0.114755,(GCA_000315795.1_EKV29294.1:0.2349290022,GCA_900100455.1_SDH32823.1:0.2988756524)100:0.063667)100:0.074872,(GCA_001611975.1_AMW33968.1:0.2375695654,GCA_900156605.1_SIS58990.1:0.2382562180)100:0.114266)100:0.113096)55:0.032204,(((((((GCA_000011685.1_AAW60148.1:0.0627216107,GCA_000234355.2_EHH67254.1:0.0730721123)99:0.055869,(GCA_000723565.1_CDG32780.1:0.0066123075,GCA_002003665.1_OOL19014.1:0.0000027721)100:0.223678)75:0.032408,(GCA_000617865.1_GAJ29479.1:0.0720185230,(((GCA_000724025.1_CDG40082.1:0.0000022025,GCA_001547995.1_BAT19042.1:0.0000024618)100:0.086852,(GCA_001787335.1_AOX17371.1:0.0000025734,GCA_001787355.1_AOX20248.1:0.0057081217)100:0.036132)82:0.024370,(GCA_000963885.1_GAN53624.1:0.0697049330,GCA_002005465.1_AQS87595.1:0.0655122455)38:0.003007)41:0.016866)66:0.072305)99:0.090874,(GCA_000231445.2_EHD14248.1:0.0000028669,GCA_002153535.1_OUI78357.1:0.0000029607)100:0.188286)100:0.063032,(GCA_000021325.1_ACI52711.1:0.0965885109,(((GCA_000182745.1_BAK83464.1:0.0179980593,(GCA_000208635.2_EGG75642.1:0.0059009880,GCA_000964505.1_GAO00659.1:0.0115611350)100:0.012020)100:0.050649,GCA_002005445.1_AQS83562.1:0.1269907697)90:0.028999,GCA_002173735.1_ARW46650.1:0.1256566205)70:0.017893)100:0.058685)100:0.137823,((GCA_000014285.2_ASV62372.1:0.0000024806,GCA_000576085.2_AHJ62346.1:0.0000027831)100:0.172259,(GCA_000964365.1_GAN76235.1:0.2152696083,((GCA_000016725.1_ABQ31132.1:0.0000023843,GCA_000202835.1_BAJ81522.1:0.0062914428)100:0.232692,(GCA_000306035.1_EKM99197.1:0.0413293079,GCA_000964385.1_GAN80191.1:0.0175374499)100:0.114773)100:0.119324)100:0.092319)99:0.063753)100:0.106444,((GCA_000164635.1_EFH11777.1:0.1106277189,(GCA_900101615.1_SDE34047.1:0.0000028669,GCA_900104205.1_SDB73896.1:0.0000028669)100:0.176617)100:0.061363,GCA_900141905.1_SHI45439.1:0.1045945817)100:0.111589)99:0.146104)58:0.041017,((GCA_000319385.1_AFX98423.1:0.0990913525,GCA_000510265.1_AHC73370.1:0.0755791807)100:0.294937,GCA_900102465.1_SDG47821.1:0.0457597937)100:0.309101)89:0.049089,((((GCA_000982415.1_KKJ75272.1:0.0146027445,GCA_001026905.1_KLN61241.1:0.0102498032)100:0.148331,GCA_900100655.1_SDG48196.1:0.3986228685)89:0.060501,((GCA_900177295.1_SMF42995.1:0.0000028669,GCA_900188055.1_SNR42063.1:0.0000029333)100:0.278232,GCA_000742835.1_AIK96752.1:0.7671157380)92:0.050136)93:0.062772,(GCA_000299935.1_EKE73579.1:0.1337134630,GCA_001618175.1_KZD01120.1:0.1741132904)100:0.281446)60:0.045899)74:0.029974,((GCA_000300235.2_AJD51334.1:0.0491339863,GCA_000300275.1_EKF06403.1:0.0345449174)100:0.244971,(GCA_002117145.1_ARN85337.1:0.4643645711,GCA_000024465.1_ADE40649.1:0.5322708128)67:0.058918)68:0.099885)51:0.052670,((GCA_900093605.1_SCA55284.1:0.2914689713,(GCA_000968135.1_CCQ74591.1:0.2911095708,GCA_001746755.1_OEJ65397.1:0.3444876797)98:0.106375)83:0.079358,(((GCA_000226315.1_AEP10426.1:0.0116026693,GCA_000348745.1_AGH98842.1:0.0000027559)100:0.359380,(GCA_000153525.1_EAS84239.1:0.0931097940,GCA_000155895.1_EDZ60700.1:0.1248325484)100:0.926911)42:0.088998,(GCA_000014865.1_ABK43381.1:0.2655038174,GCA_002109495.1_OSM02463.1:0.2179987127)100:0.406333)41:0.183182)36:0.030272)31:0.005170,((((GCA_000010725.1_BAI71234.1:0.0312981697,GCA_000632475.2_AIB11136.1:0.0584367093)100:0.033127,(GCA_000767795.1_KGM33890.1:0.0369172627,GCA_002195995.1_OWJ65453.1:0.0140106519)100:0.278801)100:0.023033,(GCA_000576635.1_EWY39865.1:0.0342639749,GCA_000936425.1_KJB96781.1:0.0206365987)100:0.168305)98:0.038883,((GCA_000016185.1_ACI98157.1:0.1515611982,GCA_002251795.1_OYQ34985.1:0.1393425056)100:0.076530,(GCA_000225995.2_EGY00441.1:0.0000025770,GCA_000730165.2_ASG20971.1:0.0000028669)100:0.179279)100:0.101378)100:0.120376)35:0.056412,(((GCA_000264455.2_AFK54455.1:0.0000021514,GCA_001601315.1_KYO55465.1:0.0058206185)100:0.217003,(GCA_000219355.1_AEI88364.1:0.3074721053,GCA_000815465.1_KIE05838.1:0.3685789985)100:0.345746)19:0.110718,GCA_001192655.1_GAO97975.1:0.4081039287)51:0.134952)39:0.044103,(((GCA_000010205.1_BAG40517.1:0.0695929596,GCA_000964595.1_KJV55262.1:0.1376449970)100:0.450071,(GCA_000012385.1_ABE05128.1:0.1358814051,GCA_000195735.1_CAA15084.1:0.0575066197)100:0.205299)100:0.512338,((((GCA_000008385.1_AAW70915.1:0.0632363064,GCA_000953315.1_CDR78974.1:0.1135797802)100:0.425163,(((GCA_000026005.1_CAH58324.1:0.1205391585,GCA_000964755.1_KJV65457.1:0.1365737189)100:0.321072,GCA_000964795.1_KJV69049.1:0.5423956198)95:0.220616,(GCA_000011945.1_AAV86807.1:0.0668648529,GCA_000024505.1_ACZ49072.1:0.0437459878)100:0.513582)52:0.089953)95:0.179756,(GCA_000022525.1_ACT69261.1:0.2570168618,GCA_000632985.1_AHX11224.1:0.1653305827)100:1.126320)99:0.418503,(GCA_000388175.3_ETZ04768.1:0.1246035372,GCA_000469665.2_ETZ07193.1:0.1910280763)100:2.126280)99:0.340310)97:0.253718)59:0.039782,GCA_900172325.1_SLN40333.1:0.3297833304)86:0.076605)40:0.056535,GCA_001708935.1_ODA68318.1:0.1897673483)47:0.028311,((GCA_000828475.1_BAQ17734.1:0.0457642289,GCA_001723285.1_ODR98628.1:0.0283591904)100:0.243045,(((((((((((((GCA_000013005.1_ABC63715.1:0.1092004909,((GCA_001304795.1_ALG61842.1:0.0000027555,GCA_001306275.1_KPM16426.1:0.0000028669)100:0.077575,GCA_001661675.2_ARU15513.1:0.1713491971)99:0.016345)96:0.031102,GCA_001008165.2_AKH41160.1:0.0648330082)95:0.022800,(GCA_001028705.1_AKM09599.1:0.0763086969,GCA_000235975.2_EHJ62345.1:0.1568816395)99:0.031420)64:0.021994,GCA_000715015.1_KEO91805.1:0.1210981682)100:0.037098,((GCA_001663175.1_ANK13851.1:0.0535916863,GCA_001677335.1_OBV12293.1:0.0319435069)100:0.041762,GCA_001281485.1_ALE16823.1:0.0903707363)95:0.006077)100:0.100693,((GCA_000013985.1_ABF54508.1:0.0138335040,GCA_001610975.1_AMU94515.1:0.0230536557)100:0.130252,(((GCA_000016765.1_ABQ67703.1:0.0076120593,(GCA_002355275.1_ATE64356.1:0.0000020446,GCA_002367875.1_PCE40875.1:0.0000028669)100:0.028321)100:0.079489,(GCA_000175255.2_AEH62893.1:0.0309676399,GCA_000218875.1_AEI37586.1:0.0495685675)100:0.118883)100:0.036847,(GCA_000091125.1_BAI95476.1:0.0203711115,GCA_000147835.3_AEG49498.1:0.0168682186)100:0.088127)91:0.061029)6:0.018396)4:0.007982,(GCA_001586395.2_KZB96441.1:0.1565127434,GCA_000934435.1_KIY12881.1:0.1761900804)22:0.051257)3:0.010759,GCA_000013325.1_ABD25708.1:0.1725306207)76:0.018797,(GCA_000342165.1_EMD82280.1:0.1314165687,GCA_002211145.1_OWV33369.1:0.0728128183)100:0.102687)84:0.032021,((GCA_001295965.1_KPF76234.1:0.0000028669,GCA_001713435.1_AOF99274.1:0.0000027052)100:0.155743,GCA_002251755.1_OYQ27793.1:0.1260339769)98:0.042126)97:0.047673,(GCA_002218195.1_ASK88184.1:0.0885100072,GCA_900128895.1_SIN66765.1:0.0658779730)100:0.145121)100:0.145349,GCA_900101935.1_SDE32010.1:0.2648891461)100:0.144140,(GCA_000152825.2_ADM09956.1:0.3463710289,GCA_900199215.1_SNT72282.1:0.2532605055)100:0.241671)54:0.015960)73:0.053188)30:0.015810,(GCA_000166055.1_ADP72199.1:0.0000028669,GCA_000636015.1_KAI96236.1:0.0000028669)100:0.336488)54:0.040889)92:0.076075,((GCA_000230555.1_AEQ51672.1:0.0438494449,GCA_900100665.1_SDG79830.1:0.0184468885)100:0.182171,(GCA_000743575.1_KFL31790.1:0.0892022993,GCA_000970435.1_KKB77351.1:0.0799593208)100:0.126071)100:0.201247)93:0.049871,(((GCA_000014745.1_ABI66072.1:0.0982934538,GCA_900103475.1_SDM45060.1:0.1747330402)100:0.205890,((GCA_000013025.1_ABI75728.1:0.0313852974,GCA_000685315.1_KDA00381.1:0.0713743218)100:0.379740,GCA_000152745.1_EAP91226.1:0.3232223946)100:0.114437)72:0.047162,(GCA_000023785.1_ACT59751.1:0.3744230398,GCA_001982645.1_ONG37440.1:0.7598646595)85:0.073388)92:0.061774)93:0.148907,(((((((((GCA_000011345.1_BAC07648.1:0.0089799709,GCA_000505665.1_AHB89192.1:0.0215519077)100:0.217398,(GCA_000332215.1_ELS34382.1:0.2583795724,GCA_001870225.1_APB34326.1:0.2941781275)100:0.101271)97:0.063511,GCA_000317145.1_AFY95631.1:0.2276838603)27:0.034620,(((((((GCA_001746915.1_OEJ74818.1:0.2150978301,((((((GCA_000014265.1_ABG52153.1:0.0576602444,GCA_002260545.1_OZH54752.1:0.0197122818)100:0.180888,GCA_001276715.1_KOR34496.1:0.1463049642)96:0.057111,(GCA_000018105.1_ABW29682.1:0.1650524537,GCA_000317065.1_AFY69390.1:0.2210001069)99:0.074709)65:0.023201,(GCA_000211815.1_EGJ28572.1:0.0000028669,GCA_001942495.1_OLT57780.1:0.0235934679)100:0.161748)62:0.008663,(GCA_000155555.1_EDX76158.1:0.0753561756,GCA_001637395.1_OAB62001.1:0.2048672617)99:0.042006)66:0.015175,GCA_000317515.1_AFZ21918.1:0.1225771715)71:0.016630)93:0.036636,((GCA_000317495.1_AFZ13172.1:0.1299843292,(GCA_000180455.1_CBN56952.1:0.0385485727,((GCA_000214075.2_EGK84832.1:0.0000028669,GCA_000317475.1_AFZ09496.1:0.0118502007)100:0.007376,GCA_002412335.1_PCN53091.1:0.0110581718)100:0.082808)100:0.084860)34:0.011019,((((((((GCA_000017845.1_ACB53377.1:0.0612090945,(GCA_000167195.1_EAM49865.1:0.0000028669,GCA_000235665.2_EHJ11711.1:0.0000028669)100:0.142326)100:0.044005,GCA_000025125.1_ADB95716.1:0.1723378641)100:0.052315,(GCA_000284135.1_BAL28508.1:0.0000023080,GCA_000478825.2_AIE75043.1:0.0117544475)100:0.174608)99:0.045299,((GCA_000317025.1_AFY78698.1:0.0066365153,GCA_001904635.1_OKH24416.1:0.0052357285)100:0.130684,GCA_001904615.1_OKH17196.1:0.3295721316)96:0.029557)83:0.032281,(GCA_000297435.1_CCI30702.1:0.0485876955,GCA_000312205.1_CCI07993.1:0.0000029515)100:0.147163)56:0.025259,((((GCA_000317575.1_AFZ37565.1:0.0000020545,GCA_002355455.1_BAU67069.1:0.0248263120)100:0.096173,GCA_000332035.1_ELR98822.1:0.2626289356)67:0.036102,GCA_000332055.1_ELS00551.1:0.2747627316)91:0.018441,GCA_002368355.1_BAZ45039.1:0.2931120551)94:0.033189)63:0.026034,GCA_000021825.1_ACK72098.1:0.1659081275)58:0.008012,(GCA_000317675.1_AFZ52653.1:0.0810813331,((GCA_001548095.1_BAQ60334.1:0.0127308772,GCA_001548115.1_BAQ65778.1:0.0240141229)100:0.044885,GCA_001747005.1_OEJ79175.1:0.1407245895)71:0.037024)100:0.167713)98:0.122793)32:0.008059)14:0.006885,(GCA_000317105.1_AFY82344.1:0.1166470517,(((GCA_000176895.2_CCE20751.1:0.0000026656,GCA_000307915.1_EKD10653.1:0.0000024034)100:0.106494,(GCA_000478195.2_ERT06416.1:0.0535245794,GCA_000972705.2_KKD39369.1:0.0287306032)100:0.072340)100:0.029900,(GCA_000710505.1_KEI65642.1:0.0111994635,GCA_900009265.1_CUR16565.1:0.0194762669)100:0.173859)97:0.028971)15:0.021214)95:0.025896,((((((((((((((GCA_000020025.1_ACC82749.1:0.0689513829,GCA_000316575.1_AFY33902.1:0.0250446547)99:0.015760,(GCA_000312705.1_AFW94036.1:0.0197300571,(GCA_000789435.1_KHG39517.1:0.0000020061,GCA_002368115.1_BAZ87318.1:0.0057897002)100:0.034212)100:0.019822)87:0.007018,GCA_000317535.1_AFZ25206.1:0.0469588095)14:0.008765,GCA_000317695.1_AFZ59305.1:0.0428674684)100:0.029869,GCA_002368275.1_BAY88401.1:0.0000028875)6:0.005670,(GCA_002368055.1_BAZ71792.1:0.0000028669,GCA_002368295.1_BAY97701.1:0.0000024888)100:0.005786)92:0.024779,GCA_000196515.1_ADI64466.1:0.0402365883)85:0.013393,((((GCA_000175835.1_EFA70172.1:0.0000000000,GCA_002368135.1_BAZ89501.1:0.0000000000):0.000003,GCA_001432185.1_KRH97403.1:0.0000028669)94:0.000003,GCA_000175855.1_EFA71779.1:0.0057229927)100:0.035661,GCA_002368075.1_BAZ81785.1:0.0206560227)96:0.010414)83:0.022587,(GCA_001298445.1_ALF53147.1:0.0259742918,GCA_002367975.1_BAY19725.1:0.0161270954)100:0.031215)77:0.014476,(GCA_000204075.1_ABA20329.1:0.0287525331,(GCA_001456025.1_KST66232.1:0.0942180324,GCA_000316665.1_AFY55156.1:0.2287103567)100:0.089599)70:0.012935)26:0.007575,((GCA_000828085.2_KIJ83485.1:0.1009637219,((GCA_000169135.1_EAW45073.1:0.0386187327,GCA_002218065.1_GAX35046.1:0.0034447271)100:0.119419,(((GCA_000231365.2_EHC18126.1:0.0000020009,GCA_001904645.1_OKH12297.1:0.0000026015)100:0.060661,((GCA_000934435.1_KIY13455.1:0.0000028669,GCA_001990805.1_ONN60794.1:0.0000028335)100:0.005791,GCA_001275395.1_KOP22593.1:0.0172566285)100:0.012817)100:0.027935,(GCA_000317435.1_AFZ04259.1:0.1015688068,(GCA_000350105.1_CCH66355.1:0.0117694474,GCA_000350125.1_CCH66126.1:0.0389920948)100:0.161399)66:0.022127)100:0.023733)54:0.014885)53:0.007527,(GCA_000346485.2_KYC41301.1:0.0071242663,GCA_000760695.2_KIE08718.1:0.0591351859)100:0.064063)82:0.017399)98:0.075563,((GCA_000317125.1_AFY85737.1:0.1130165824,(GCA_000317555.1_AFZ29552.1:0.0000022966,GCA_001904655.1_OKH27286.1:0.0059859613)100:0.090470)97:0.047442,GCA_000952155.1_KJH72139.1:0.0711907499)88:0.022257)94:0.023967,GCA_001904725.1_OKH38398.1:0.2823751846)94:0.019033,GCA_000775285.1_KGF73056.1:0.1226704417)60:0.016191)79:0.024866,(GCA_000317045.1_AFY65294.1:0.1193584954,(GCA_002075285.2_ASC74303.1:0.1576039646,(GCA_000817775.1_KIF40613.1:0.1889978989,GCA_001904775.1_OKH46393.1:0.1812628934)99:0.080891)73:0.043532)68:0.053694)48:0.019628,GCA_000012525.1_ABB58248.1:0.2248405078)31:0.000002,GCA_002142475.1_BAS58959.1:0.2616927816)50:0.055181)26:0.021777,(((GCA_000011465.1_CAE20003.1:0.2613461492,GCA_001182765.1_CRY93081.1:0.1443398096)100:0.040872,GCA_000760175.1_KGG13569.1:0.1039328244)100:0.097369,(GCA_000155635.1_EDY37833.1:0.0925297482,GCA_000316515.1_AFY28964.1:0.0773396848)100:0.034516)100:0.248483)73:0.080519,GCA_000473895.1_ERN42229.1:0.2163629494)44:0.058206,(GCA_000317615.1_AFZ52143.1:0.0535291442,GCA_000317635.1_AFZ45268.1:0.0518035107)100:0.181353)89:0.120354,(GCA_000011385.1_BAC91853.1:0.1203031731,GCA_000484535.1_AGY58874.1:0.0859044691)100:0.388057)100:0.130954,GCA_001765415.1_AOR38387.1:0.6682562599)100:0.199344)100:0.184639)95:0.032135,(GCA_000175215.2_ADU12641.1:0.1425831881,GCA_000204015.1_EGF90108.1:0.1795109677)100:0.086336)100:0.073520)100:0.081788);
