# Supplementary material for: Assessing the accuracy of phylogenetic rooting methods on prokaryotic gene families
Source: PLoS One. 2020 May 15;15(5):e0232950. doi: 10.1371/journal.pone.0232950 (PMC7228096; doi:10.1371/journal.pone.0232950)
Supplement: S2 Dataset — (ZIP) [file pone.0232950.s003.zip › EmpiricalDataset/GeneTrees_IQTree/000261.aln.treefile]

(GCA_000006905.1_AAK24275.1:0.0541671225,GCA_000092285.1_ADG11397.1:0.0697998880,((((GCA_000175215.2_ADU13182.1:0.2437376025,GCA_000204015.1_EGF90205.1:0.3182815988)100:0.080794,((((GCA_000014745.1_ABI65263.1:0.2208081818,GCA_900103475.1_SDM04022.1:0.1353575205)100:0.139579,GCA_000152745.1_EAP88861.1:0.3529709727)100:0.099278,(((((GCA_000017565.1_ABS64673.1:0.3633148278,GCA_000739695.1_GAK43961.1:0.3693624161)100:0.216729,(GCA_000152825.2_ADM10135.1:0.5585254590,GCA_900199215.1_SNT73193.1:0.3643741111)96:0.142340)69:0.122509,((((((((((((((GCA_000007125.1_AAL53926.1:0.0022399979,GCA_000157815.1_EEY01460.1:0.0000027844)100:0.073024,(GCA_000017405.1_ABS16350.1:0.0027391473,GCA_000585655.1_EXL06042.1:0.0066172641)100:0.066336)100:0.125473,GCA_001558695.1_KXF77793.1:0.1211406586)94:0.054215,(GCA_900104355.1_SDN75587.1:0.1771736939,GCA_900113985.1_SFJ16342.1:0.1658177993)100:0.112861)94:0.049793,(GCA_000022725.1_ACS51458.1:0.1300142602,GCA_000341385.1_AGF75975.1:0.1408821475)100:0.393709)100:0.061396,(((GCA_000014245.1_ABG63164.1:0.2421372254,(GCA_000300335.1_EKF17540.1:0.1171963674,GCA_000300515.1_EKF43729.1:0.1695761918)100:0.210792)99:0.056672,((GCA_000585625.1_EXL09107.1:0.1762453095,GCA_002075885.1_OQM73606.1:0.1705061824)99:0.036066,((GCA_001424795.1_KQU69822.1:0.0584278225,GCA_001605015.1_AMS42628.1:0.0636407227)100:0.111498,(GCA_001510895.1_KUM28193.1:0.0545661798,GCA_001618845.1_AMY00267.1:0.0802207435)100:0.076607)99:0.044886)100:0.073652)100:0.066249,(GCA_900113935.1_SFJ49562.1:0.2808779002,GCA_002238045.1_OXS99091.1:0.4315435371)93:0.051533)92:0.050025)99:0.074229,(GCA_000817775.1_KIF43937.1:0.2662865642,GCA_001293565.1_KPB01388.1:0.3677992756)100:0.134707)59:0.043456,((((((((GCA_000016285.1_ACM36552.1:0.1191136100,(GCA_000722615.1_KEQ05932.1:0.0000021956,GCA_000722625.1_KEQ11047.1:0.0000022631)100:0.140425)99:0.040760,(GCA_000731295.1_CDN54093.1:0.0226276849,GCA_000731315.1_CDN47962.1:0.0119219039)100:0.133939)97:0.027342,((GCA_000092045.1_ABC90874.1:0.0318985132,GCA_000769405.1_KPN24713.1:0.0399833185)100:0.120417,GCA_000092025.1_AAK87557.1:0.1760901393)96:0.027790)96:0.053137,(((GCA_000017145.1_ABR60251.1:0.0761837796,((GCA_000018545.1_ACP25236.1:0.0398710920,GCA_002288525.1_ASY62906.1:0.0494221576)100:0.020463,GCA_000697965.2_ANK72369.1:0.1068025469)94:0.016608)100:0.063244,(GCA_001687365.1_OBZ94138.1:0.1019194148,GCA_001885585.1_OJG00014.1:0.1364275354)95:0.033748)95:0.026931,(GCA_001267455.1_KOC73921.1:0.0470194201,GCA_001652565.1_ANH04103.1:0.0354073155)100:0.147396)100:0.076567)100:0.064671,(GCA_000325745.1_AGA64680.1:0.2850761465,GCA_000496595.1_AHA28078.1:0.4219377373)100:0.356428)99:0.061181,(GCA_001578105.1_AMM84620.1:0.1196060762,GCA_002043005.1_AQZ52135.1:0.1506005566)100:0.221079)100:0.100361,(GCA_000154705.2_EDQ32892.1:0.1527661211,GCA_001703635.1_OCW56536.1:0.0862748551)100:0.273455)60:0.069103,(((GCA_000153465.1_EAS50340.1:0.2458966440,(GCA_000153705.1_EAU42632.1:0.2027000345,GCA_900176465.1_SMC51887.1:0.1656089902)100:0.109957)98:0.077105,GCA_900104035.1_SDO90962.1:0.4390288124)58:0.050204,(GCA_000800175.1_KHJ56462.1:0.0220427527,GCA_900141975.1_SHJ44203.1:0.0364188328)100:0.439593)55:0.026021)80:0.034774)99:0.084282,GCA_000179775.1_EFL90192.1:0.5283416996)86:0.070866,GCA_900129325.1_SHF94414.1:0.3441976547)64:0.042760,((((((((((GCA_000010525.1_BAF87716.1:0.1298427594,GCA_000017645.1_ABS69640.1:0.1650599957)100:0.129932,(GCA_000092925.1_ADH89107.1:0.0998008575,GCA_900100155.1_SCW41966.1:0.1078330431)100:0.246555)98:0.056969,((GCA_001426945.1_KQZ01099.1:0.2381907891,(GCA_001579845.1_AMN41986.1:0.2188482867,GCA_002119765.1_ARQ01751.1:0.3187984206)100:0.061601)98:0.030111,(((((GCA_000011365.1_BAC49873.1:0.0216731267,GCA_000661935.1_AHY50415.1:0.0303960374)100:0.135678,((GCA_000012725.1_ABA05045.1:0.1012713226,GCA_000013885.1_ABE62598.1:0.0559905194)100:0.091122,GCA_000195775.1_CAE28100.1:0.1924326058)83:0.023507)84:0.041035,((GCA_001618955.1_KZD24438.1:0.0034804467,GCA_900108575.1_SEI03559.1:0.0033565425)100:0.147701,GCA_000336555.1_EKS40423.1:0.1825248289)73:0.021861)71:0.053127,((GCA_000218565.1_AEI06527.1:0.0000022631,GCA_000218585.1_AEI02951.1:0.0000025413)100:0.043386,GCA_000314735.2_EKS28179.1:0.0422327305)100:0.126841)100:0.214821,GCA_002355335.1_BAT60645.1:0.3056246479)100:0.060454)100:0.113390)90:0.033275,((GCA_000019945.1_ACB82736.1:0.2785371928,GCA_000022085.1_ACL56815.1:0.1662645622)100:0.223438,(((((GCA_001017175.1_KLK92392.1:0.1008817256,GCA_900102135.1_SCY81184.1:0.1210144697)100:0.260823,(GCA_001271345.1_ALA19084.1:0.0347134139,GCA_001887265.1_APF37583.1:0.0285808724)100:0.271645)42:0.032858,(GCA_001741865.1_AOO82431.1:0.1602765862,GCA_900102525.1_SDH01661.1:0.1929674568)100:0.179725)35:0.027802,((((GCA_000304315.1_CCJ06151.1:0.2122567114,GCA_002117405.1_ARN83557.1:0.2724344901)100:0.077989,(GCA_001644125.1_OAI25417.1:0.1728444771,GCA_001675455.1_OBS53802.1:0.1783967990)100:0.120876)100:0.076105,GCA_900187365.1_SNB76822.1:0.2887414469)100:0.056440,(GCA_000019845.1_ACB95430.1:0.2495621495,(GCA_000021745.1_ACK49680.1:0.3269976896,GCA_900114285.1_SFK71747.1:0.2200005204)100:0.140317)100:0.202914)76:0.044773)38:0.049521,(GCA_900104955.1_SEC30717.1:0.3322065179,GCA_001676615.1_OCC00346.1:0.3667705145)96:0.078811)35:0.030908)96:0.035954)91:0.029958,(GCA_001402875.1_ALK09286.1:0.0000026936,GCA_001459775.1_CUU41949.1:0.0000023740)100:0.408175)95:0.019342,GCA_000496075.1_ESR26577.1:0.4212026020)89:0.051755,(GCA_001305515.1_KPL55415.1:0.2770970909,GCA_900148505.1_SHO65714.1:0.3450009365)83:0.086827)33:0.025715,(((((GCA_000148725.1_EFO33718.1:0.3583661003,(GCA_000192745.1_ADZ70754.1:0.2300745144,(GCA_001188555.1_KND20531.1:0.0000029661,GCA_002249885.1_OXS51369.1:0.0022457742)100:0.178864)100:0.075596)92:0.045796,(GCA_000158095.1_EEE45422.1:0.2731195583,GCA_001403915.1_CTQ42377.1:0.1439253493)100:0.139894)100:0.050649,(GCA_001907205.1_OKL43509.1:0.3450175979,(GCA_900110875.1_SER31360.1:0.1431824109,GCA_900114245.1_SFL18626.1:0.0833686960)100:0.138173)99:0.120468)69:0.070751,GCA_900105595.1_SDU10054.1:0.6604043412)96:0.042293,GCA_001720135.1_ODN69063.1:0.5997280655)84:0.065937)73:0.027810,(GCA_900115225.1_SFO56771.1:0.2139478875,GCA_900215505.1_SNY93319.1:0.2020158226)100:0.317322)73:0.031717,(GCA_900104485.1_SDB15406.1:0.3998568131,GCA_002088295.1_ORE95945.1:0.5808538253)99:0.105240)58:0.038033)97:0.052591,((GCA_900102695.1_SCZ36519.1:0.4533296372,(GCA_000166055.1_ADP70066.1:0.0183065699,GCA_000636015.1_KAI94307.1:0.0159347854)100:0.458733)99:0.075869,(((GCA_000230555.1_AEQ51454.1:0.0777414772,GCA_900100665.1_SDG64324.1:0.1286088956)100:0.148044,GCA_000970435.1_KKB82944.1:0.2423909979)100:0.335524,GCA_000743575.1_KFL30762.1:0.3965165016)100:0.181403)98:0.027718)100:0.055140,(((GCA_000828475.1_BAQ17357.1:0.1186949759,GCA_001723285.1_ODR98994.1:0.1586428780)100:0.221300,GCA_001708935.1_ODA68643.1:0.3036686004)100:0.161798,(GCA_000143145.1_ADJ23455.1:0.2867549813,(GCA_000981545.1_CPR21821.1:0.0115913874,GCA_900104305.1_SDP50996.1:0.0000024447)100:0.410281)100:0.199685)100:0.108169)100:0.065369,(((((GCA_000153525.1_EAS84188.1:0.1771474003,GCA_000155895.1_EDZ60049.1:0.1218849655)100:0.562138,GCA_002117145.1_ARN85450.1:0.6479477996)68:0.129765,GCA_001192655.1_GAO98328.1:0.6835635270)62:0.100567,(((GCA_000815465.1_KIE05318.1:0.6949521098,GCA_000219355.1_AEI89106.1:0.8147031297)65:0.148803,((((GCA_000008385.1_AAW70680.1:0.1556876394,GCA_000953315.1_CDR78499.1:0.0795669000)100:0.282791,GCA_000953315.1_CDR79051.1:0.5546513140)100:0.226259,((GCA_000011945.1_AAV86229.1:0.0024199763,GCA_000024505.1_ACZ48754.1:0.0000021787)100:0.577593,GCA_000964795.1_KJV69231.1:0.3874125348)100:0.276636)83:0.124991,GCA_000632985.1_AHX11134.1:1.0487916753)100:0.242414)58:0.033020,(GCA_000012385.1_ABE04648.1:0.2047348535,GCA_000195735.1_CAA14910.1:0.0684291713)100:0.865216)97:0.200050)91:0.173111,GCA_000024465.1_ADE38946.1:0.6985382816)91:0.174556)56:0.069716)24:0.032381,(((((((((GCA_000009985.1_BAE50084.1:0.1438889994,(GCA_000294655.1_CCG42374.1:0.0201915586,GCA_900108475.1_SEH31122.1:0.0286389665)100:0.194997)100:0.068751,GCA_000513295.1_CDK99347.1:0.2337368368)100:0.150710,GCA_001611975.1_AMW35611.1:0.6760122469)80:0.054227,((GCA_000315795.1_EKV32873.1:0.1610259547,GCA_900156605.1_SIS98020.1:0.2773582559)88:0.071211,((GCA_000013085.1_ABC23825.1:0.2406809614,GCA_000284415.2_CCG06816.1:0.2593109261)100:0.100149,(GCA_900101965.1_SDE95766.1:0.2535423648,GCA_900100455.1_SDH47824.1:0.3291422475)82:0.064903)95:0.063996)88:0.034634)93:0.042117,(((GCA_000968135.1_CCQ72756.1:0.3037075773,(GCA_001746755.1_OEJ63858.1:0.4189474567,GCA_900093605.1_SCA58287.1:0.3027160116)100:0.110882)76:0.039720,GCA_900172325.1_SLN56642.1:0.4969829300)82:0.049643,(GCA_000300235.2_AJD52614.1:0.0883401741,GCA_000300275.1_EKF08026.1:0.1246203405)100:0.410249)100:0.064194)94:0.077398,(((GCA_000010725.1_BAI74257.1:0.0959370958,GCA_000632475.2_AIB11485.1:0.0910795323)100:0.144067,(GCA_000576635.1_EWY38038.1:0.1154557559,GCA_000936425.1_KJB96894.1:0.1249337681)100:0.141550)100:0.112731,(((GCA_000016185.1_ACI98997.1:0.1942527028,(GCA_000225995.2_EGX99942.1:0.0208267600,GCA_000730165.2_ASG22889.1:0.0079429747)100:0.363391)99:0.083494,GCA_002251795.1_OYQ33642.1:0.2682857538)96:0.038407,(GCA_000767795.1_KGM32104.1:0.0279146800,GCA_002195995.1_OWJ64874.1:0.0553800768)100:0.481611)99:0.085556)100:0.113734)96:0.062763,((((GCA_000299935.1_EKE72442.1:0.2159560956,GCA_001618175.1_KZD09663.1:0.2231590159)100:0.223980,((GCA_000319385.1_AFX98346.1:0.0513919497,GCA_000510265.1_AHC73328.1:0.0824507031)100:0.328110,GCA_900102465.1_SDF61823.1:0.0621438648)100:0.536509)97:0.069879,(((((((((((GCA_000011685.1_AAW59805.1:0.1313667194,GCA_000234355.2_EHH68490.1:0.1661796920)100:0.103293,(GCA_000723565.1_CDG33844.1:0.0980020618,GCA_002003665.1_OOL19715.1:0.1286416408)100:0.403996)91:0.090526,(GCA_000724025.1_CDG39515.1:0.0191450191,GCA_001547995.1_BAT19590.1:0.0175352885)100:0.219837)90:0.033447,(GCA_001787335.1_AOX17004.1:0.0000026464,GCA_001787355.1_AOX19754.1:0.0139573798)100:0.172608)81:0.049158,((GCA_000617865.1_GAJ29392.1:0.2140229307,GCA_002005465.1_AQS89230.1:0.1827689678)100:0.067426,GCA_000963885.1_GAN54926.1:0.2107465043)80:0.020971)100:0.128760,(((GCA_000021325.1_ACI49809.1:0.1558486982,((GCA_000182745.1_BAK82418.1:0.0669933117,GCA_000208635.2_EGG75252.1:0.0425615614)100:0.049258,GCA_000964505.1_GAN98273.1:0.0836779073)100:0.166341)100:0.114870,(GCA_000231445.2_EHD14794.1:0.0000021292,GCA_002153535.1_OUI79332.1:0.0000021448)100:0.544934)100:0.036146,GCA_002173735.1_ARW48590.1:0.2471659570)100:0.042109)100:0.049315,GCA_002005445.1_AQS86363.1:0.2814912723)100:0.093713,(GCA_000964365.1_GAN77552.1:0.2284749050,(((GCA_000306035.1_EKN01420.1:0.0832772972,(GCA_000306035.1_EKN01470.1:0.1609917831,GCA_000964385.1_GAN80139.1:0.1284746133)98:0.021983)100:0.308507,(GCA_000016725.1_ABQ31470.1:0.0040395989,GCA_000202835.1_BAJ81876.1:0.0036388783)100:0.323191)93:0.095052,(GCA_000014285.2_ABI62137.1:0.0156633839,GCA_000576085.2_AHJ63041.1:0.0035466426)100:0.349785)96:0.061587)33:0.035921)99:0.126444,((GCA_000164635.1_EFH12621.1:0.1644224832,GCA_900141905.1_SHJ73243.1:0.2982313399)100:0.077642,(GCA_900101615.1_SDC74496.1:0.0000024273,GCA_900104205.1_SDB52992.1:0.0027271306)100:0.238545)100:0.065534)100:0.221445,GCA_900167455.1_SKA21854.1:0.6419730011)41:0.075833,((GCA_900100655.1_SDG01215.1:0.5260707795,(GCA_000982415.1_KKJ76471.1:0.0357430264,GCA_001026905.1_KLN59253.1:0.0181816280)100:0.520865)68:0.093194,((GCA_000963705.1_KJV11025.1:0.2028074959,GCA_002251735.1_OYQ18962.1:0.1511604248)100:0.408901,((GCA_000226315.1_AEP10698.1:0.0000029431,GCA_000348745.1_AGH99129.1:0.0224161027)100:0.688515,((GCA_000742835.1_AIK97254.1:0.6179625909,(GCA_000388175.3_ETZ04591.1:0.2493303263,GCA_000469665.2_ETZ06922.1:0.1809736184)100:1.484560)78:0.264178,((GCA_000014865.1_ABK45941.1:0.3231130148,GCA_002109495.1_OSM00034.1:0.3352878736)100:0.332076,((((((((((((((((((GCA_000011345.1_BAC07945.1:0.0300445918,GCA_000505665.1_AHB89071.1:0.0000020340)100:0.324311,GCA_000317105.1_AFY84431.1:0.1705861893)99:0.062131,GCA_000317045.1_AFY65537.1:0.2035937959)89:0.029190,GCA_000775285.1_KGF72869.1:0.2198128881)96:0.047304,GCA_001746915.1_OEJ74726.1:0.1969569906)59:0.025051,((((GCA_000014265.1_ABG50008.1:0.2514789851,((((GCA_000176895.2_CCE18155.1:0.0115834817,GCA_000307915.1_EKD08292.1:0.0020778804)47:0.000002,GCA_000176895.2_CCE18474.1:0.0027616181)100:0.233939,(GCA_000710505.1_KEI65983.1:0.0442366186,GCA_900009265.1_CUR15065.1:0.0465970144)100:0.107260)80:0.039131,(GCA_000478195.2_ERT08525.1:0.0364991444,(GCA_000972705.2_KKD39414.1:0.0000022631,GCA_000972705.2_KMW70820.1:0.0000022631)100:0.072784)100:0.111038)100:0.065419)100:0.041457,(GCA_000180455.1_CBN58722.1:0.1714071590,((GCA_000214075.2_EGK90568.1:0.0180656901,GCA_000317475.1_AFZ08453.1:0.0314167990)100:0.063624,GCA_002412335.1_PCN53444.1:0.1281569836)100:0.061787)100:0.039838)100:0.040503,((GCA_000155555.1_EDX73423.1:0.1692024179,GCA_000317515.1_AFZ18070.1:0.1309324689)50:0.025353,(GCA_000211815.1_EGJ33546.1:0.0230803784,GCA_001942495.1_OLT62250.1:0.0112667710)100:0.162776)100:0.059486)68:0.031343,((((((((((GCA_000020025.1_ACC79644.1:0.1121550887,GCA_000316575.1_AFY35137.1:0.0954687804)77:0.020664,(GCA_000169135.1_EAW44510.1:0.0532394339,(GCA_000169135.1_EAW43252.1:0.0608490145,GCA_002218065.1_GAX38491.1:0.0387144777)95:0.042331)95:0.031630)83:0.019341,(((((GCA_000196515.1_ADI64304.1:0.0357219310,(GCA_002368075.1_BAZ81032.1:0.0359558009,((GCA_000175835.1_EFA69737.1:0.0089807991,GCA_001432185.1_KRH96007.1:0.0068839271)100:0.004757,(GCA_002368135.1_BAZ89608.1:0.0107618593,GCA_000175855.1_EFA72762.1:0.0221417588)100:0.008491)100:0.211098)100:0.056010)100:0.033458,(GCA_000312705.1_AFW94540.1:0.0224710628,((GCA_000789435.1_KHG40268.1:0.0000022631,GCA_000789435.1_KHG40848.1:0.0000022631)100:0.022932,GCA_002368115.1_BAZ85653.1:0.0131999886)100:0.053169)100:0.050149)95:0.019010,GCA_000317695.1_AFZ60845.1:0.0576418298)100:0.058276,GCA_000317535.1_AFZ22560.1:0.0877674800)96:0.040431,(GCA_000204075.1_ABA21398.1:0.0840516048,(GCA_001298445.1_ALF54433.1:0.0404015773,GCA_002367975.1_BAY16466.1:0.0347890714)100:0.060197)92:0.013805)79:0.020620)67:0.015610,((GCA_002368055.1_BAZ75351.1:0.0000022631,GCA_002368295.1_BAZ00726.1:0.0000022631)100:0.009532,GCA_002368275.1_BAY90488.1:0.0120238889)100:0.122983)90:0.022012,(GCA_000317435.1_AFZ00059.1:0.2120659263,(GCA_000316665.1_AFY53130.1:0.1847654006,((GCA_001456025.1_KST67563.1:0.0000022163,GCA_001456025.1_KST69801.1:0.0000022631)100:0.208722,(GCA_000350105.1_CCH67015.1:0.0211731949,GCA_000350125.1_CCH65122.1:0.0186797074)100:0.269490)99:0.053677)99:0.022312)82:0.028677)88:0.017711,((GCA_000231365.2_EHC19482.1:0.0138742668,GCA_001904645.1_OKH13935.1:0.0047839867)100:0.035061,(GCA_001275395.1_KOP23838.1:0.0433437015,GCA_001990805.1_ONN60236.1:0.0742636407)99:0.016906)100:0.101935)100:0.029149,((GCA_000346485.2_KYC40080.1:0.0283361189,GCA_000760695.2_KIE11205.1:0.0549632556)100:0.118481,GCA_000828085.2_KIJ82810.1:0.0849489357)100:0.037496)100:0.069304,(GCA_000952155.1_KJH72590.1:0.1743750300,(GCA_000317125.1_AFY86613.1:0.1651541081,(GCA_000317555.1_AFZ32599.1:0.0174293645,GCA_001904655.1_OKH25323.1:0.0249173221)100:0.165574)100:0.038318)71:0.034166)100:0.054630,GCA_001904725.1_OKH39694.1:0.1779691435)55:0.048750,GCA_000317495.1_AFZ12159.1:0.1618808719)56:0.026115)34:0.019677)92:0.067757,(((((((GCA_000017845.1_ACB51426.1:0.0311208936,(GCA_000167195.1_EAM52933.1:0.0000022631,GCA_000235665.2_EHJ15145.1:0.0000022631)100:0.061711)100:0.075059,GCA_000025125.1_ADB94821.1:0.2686640604)100:0.088973,(GCA_000284135.1_BAL30639.1:0.0308592542,GCA_000478825.2_AIE75307.1:0.0347959203)100:0.305681)98:0.060498,((GCA_000021825.1_ACK73627.1:0.1633568117,(GCA_000297435.1_CCI31639.1:0.0246555751,GCA_000312205.1_CCI07810.1:0.0121688076)100:0.181575)97:0.027655,(GCA_000317025.1_AFY79379.1:0.0146833764,GCA_001904635.1_OKH22798.1:0.0065772349)100:0.164927)99:0.037392)75:0.032838,((GCA_000317675.1_AFZ54817.1:0.1387019107,GCA_001747005.1_OEJ80208.1:0.1721046442)46:0.031669,(GCA_001548095.1_BAQ60660.1:0.0684374546,GCA_001548115.1_BAQ63367.1:0.0847930306)100:0.040315)100:0.150400)74:0.039194,((GCA_000317575.1_AFZ37308.1:0.0161955749,GCA_002355455.1_BAU63826.1:0.0150649158)100:0.118123,(GCA_002368355.1_BAZ43009.1:0.1425591076,GCA_000332055.1_ELS01736.1:0.2135759256)90:0.041297)100:0.094601)98:0.039915,GCA_000332035.1_ELR96661.1:0.2242557021)74:0.057267)33:0.049799,(GCA_000018105.1_ABW29839.1:0.2554487083,(GCA_000317145.1_AFY93986.1:0.2615975492,GCA_002142475.1_BAS57268.1:0.3380969906)100:0.071655)86:0.045766)42:0.016658,(GCA_000817775.1_KIF40230.1:0.1932982540,(GCA_001904775.1_OKH50601.1:0.1780524580,GCA_002075285.2_ASC72122.1:0.2636599792)100:0.083540)100:0.136276)10:0.037171,(GCA_001870225.1_APB33520.1:0.4439749250,(GCA_000317065.1_AFY71349.1:0.2627941286,GCA_000332215.1_ELS34804.1:0.2876186495)100:0.245315)38:0.070711)7:0.017209,((GCA_000317615.1_AFZ49242.1:0.0948617828,GCA_000317635.1_AFZ45445.1:0.0878165407)100:0.190298,GCA_000473895.1_ERN41625.1:0.2905969690)100:0.108932)30:0.042895,(GCA_001276715.1_KOR37510.1:0.2373801806,GCA_001904615.1_OKH13444.1:0.4296046843)28:0.018057)98:0.100291,GCA_000012525.1_ABB56320.1:0.2942615916)99:0.096952,(GCA_000011385.1_BAC88384.1:0.2394201574,GCA_000484535.1_AGY56507.1:0.3645768980)100:0.393392)95:0.169297,(((GCA_000155635.1_EDY39631.1:0.1990339325,GCA_000316515.1_AFY27595.1:0.1625434857)100:0.136240,GCA_001182765.1_CRY91868.1:0.1801994550)100:0.190373,(GCA_000760175.1_KGG12307.1:0.3472611692,GCA_000011465.1_CAE19070.1:0.7271654986)100:0.187794)99:0.047105)95:0.235179,GCA_002117405.1_ARN79944.1:2.5961161293)48:0.074029,GCA_001765415.1_AOR37769.1:0.7906948045)48:0.100733,(GCA_001982645.1_ONG39957.1:0.7029159231,GCA_000211815.1_EGJ32867.1:1.1562898740)51:0.142788)64:0.122765)81:0.199319)89:0.144323)69:0.058603)83:0.075122)53:0.063646)48:0.052807)45:0.028549,(GCA_900177295.1_SMF67338.1:0.0000022631,GCA_900188055.1_SNR99964.1:0.0000023121)100:0.551934)51:0.023443)71:0.039313,((((GCA_900106695.1_SDX42535.1:0.2394480713,GCA_900113695.1_SFH90045.1:0.2081656399)100:0.123334,((GCA_900111545.1_SET24342.1:0.0000022631,GCA_900143155.1_SHN56655.1:0.0000022631)100:0.297994,GCA_900107585.1_SEA63486.1:0.4296222066)93:0.071839)94:0.082929,(((((((((((((((((((GCA_000011965.2_AAV96038.1:0.1000056116,GCA_900109035.1_SEI80432.1:0.1417629162)100:0.043088,GCA_900116455.1_SFT64047.1:0.1712181053)91:0.038186,((((GCA_000203975.3_KID08143.1:0.0522969547,GCA_000511355.1_AHD01339.1:0.0597957709)96:0.026851,(GCA_001678945.1_ANP38449.1:0.1160294152,GCA_000376545.2_ANP41034.1:0.1106633505)54:0.029726)51:0.009389,((GCA_001258055.1_CRL13763.1:0.0000022631,GCA_900113345.1_SFG03800.1:0.0000022631)100:0.074381,GCA_000511385.1_AHD10213.1:0.1552464318)96:0.038342)93:0.030781,GCA_900102795.1_SCZ63738.1:0.1237566847)100:0.099989)99:0.041908,((GCA_000814025.1_KIC49201.1:0.0549054026,GCA_001969365.1_APX11782.1:0.0418526609)100:0.173772,GCA_001205715.1_KNG93963.1:0.2488357054)93:0.053473)88:0.037170,(((GCA_000014045.1_ABG32805.1:0.0606875501,GCA_000154785.2_AEI94489.1:0.0209880237)100:0.248269,GCA_000622405.1_KIN69220.1:0.1298068426)99:0.053329,(GCA_000152605.1_EAP84658.1:0.0860766882,GCA_000172095.1_EDQ05338.1:0.1204809011)100:0.057134)100:0.076835)97:0.038992,(((((((((GCA_000153725.1_EAU44825.1:0.0697378547,(GCA_001969385.1_APX25230.1:0.0023828336,GCA_900112435.1_SFD07514.1:0.0000029042)100:0.060305)100:0.012335,GCA_001975705.1_APZ54260.1:0.1001207667)100:0.027735,GCA_900102075.1_SDE95740.1:0.0530730419)100:0.097047,((GCA_001687105.1_ANT59404.1:0.0507329288,GCA_900116195.1_SFS32441.1:0.0512773987)100:0.036237,(GCA_900100085.1_SDI85297.1:0.0280219869,GCA_900100085.1_SDJ65222.1:0.0370646466)100:0.131066)100:0.072343)100:0.029703,GCA_900107235.1_SDY07992.1:0.2281339133)79:0.027645,((GCA_001458375.1_CUH80238.1:0.1337191172,GCA_000169415.1_EBA08698.1:0.2001912282)85:0.029189,GCA_001482405.1_KUF09114.1:0.1716975193)84:0.024352)63:0.008533,((((GCA_002211155.1_OWV62994.1:0.0025826631,GCA_002211205.1_OWV64336.1:0.0119677627)100:0.006906,(GCA_002211225.1_OWV49579.1:0.0000022631,GCA_900101505.1_SDC38320.1:0.0000027314)100:0.009913)100:0.075370,(GCA_002237555.1_ASP21708.1:0.0335059323,GCA_900188425.1_SNS27595.1:0.0452615349)100:0.044085)100:0.064674,GCA_900184945.1_SMX36675.1:0.1536919352)100:0.081089)100:0.047699,(((GCA_000521865.1_ETX29455.1:0.1689117958,GCA_900115815.1_SFQ16853.1:0.1632394677)99:0.022137,GCA_001038505.1_KMK67052.1:0.1550868471)100:0.036589,GCA_900188035.1_SNR60312.1:0.1133144963)100:0.057082)100:0.063913,(((GCA_001458175.1_CUH52775.1:0.1574514828,GCA_900114415.1_SFK49891.1:0.1358807856)100:0.051802,GCA_900142085.1_SHJ65427.1:0.1737732720)100:0.074276,GCA_900129685.1_SHH84166.1:0.2327153998)100:0.079790)53:0.016815)42:0.027538,(GCA_000152725.1_EAQ01780.1:0.1890751132,GCA_900172385.1_SLN49652.1:0.1581857133)100:0.089110)20:0.009951,((GCA_001247715.1_KNX43214.1:0.2028231482,GCA_001890925.1_OJI92549.1:0.2468714464)11:0.023011,(GCA_900172295.1_SLN33627.1:0.1378063546,GCA_000152625.1_EAP76024.1:0.2147677384)33:0.045973)28:0.042034)37:0.016436,(((GCA_001458355.1_CUH66952.1:0.1767855216,GCA_900110775.1_SEQ39009.1:0.1065843163)98:0.052596,GCA_900100005.1_SDI14515.1:0.1762465411)83:0.038623,(((GCA_900111875.1_SFA99780.1:0.1630661890,GCA_900116005.1_SFR15063.1:0.1802216613)74:0.035566,(GCA_002210095.1_OWU77920.1:0.2202331365,GCA_000600335.2_EYD75749.1:0.2964927595)48:0.056807)75:0.052165,(((GCA_001046955.1_AKO97545.1:0.0033061102,GCA_900109145.1_SEJ76786.1:0.0057221711)100:0.150706,GCA_900107355.1_SDY25393.1:0.2629942325)100:0.070000,(GCA_000671395.1_KCV83155.1:0.2177433927,GCA_000738435.1_AII86884.1:0.3747940793)91:0.042780)69:0.011902)38:0.015950)39:0.023319)62:0.031086,(((GCA_002115725.1_OSQ60155.1:0.1064899544,GCA_002115805.1_OSQ52025.1:0.0492292933)100:0.176313,(((GCA_000600335.2_EYD75750.1:0.2778985470,GCA_000600975.2_EYD71282.1:0.1476303934)85:0.067659,(GCA_000836695.1_KIQ69902.1:0.1308438601,GCA_900141735.1_SHI41896.1:0.2622138894)100:0.111127)82:0.047613,GCA_001908835.1_APO86380.1:0.2534861348)70:0.022823)96:0.026645,((GCA_000155735.2_AGI72909.1:0.1753505962,GCA_001187845.1_AKS46625.1:0.0975850850)100:0.096462,GCA_900172275.1_SLN58156.1:0.1879549059)100:0.064046)95:0.035844)29:0.011616,(GCA_000161835.1_EET49345.1:0.2210705904,(GCA_000153305.1_EAR52803.1:0.2098695525,GCA_900172355.1_SLN41102.1:0.2099027238)93:0.043643)80:0.057126)49:0.023709,(((GCA_900112335.1_SFB75328.1:0.1472088945,GCA_900188335.1_SNS80150.1:0.1863482757)100:0.035228,GCA_900099935.1_SDI20840.1:0.2493360131)97:0.068049,(GCA_900114485.1_SFL00723.1:0.2857984079,(GCA_001404155.1_CRK74599.1:0.0000024771,GCA_900114125.1_SFJ16982.1:0.0000020549)100:0.283497)72:0.047853)70:0.021334)58:0.022079,(((GCA_001305615.1_ALG89875.1:0.1238355533,GCA_900184935.1_SMX34043.1:0.1444966347)98:0.025101,GCA_900172235.1_SLN27358.1:0.2546028108)91:0.028788,(((GCA_900095785.1_SCM67239.1:0.0022365365,(GCA_900115865.1_SFQ69813.1:0.0022576899,GCA_900115865.1_SFQ80274.1:0.0205729079)51:0.000002)100:0.253010,GCA_001981245.1_APX90595.1:0.2115437561)77:0.048175,(((GCA_001403795.1_CTQ49605.1:0.1165007994,GCA_900109285.1_SEK52158.1:0.1099319917)100:0.123512,(GCA_000765015.1_KGK80751.1:0.0094048372,GCA_900141945.1_SHI36552.1:0.0102505387)100:0.322498)99:0.040947,(GCA_000018145.1_ABV93036.1:0.2715878305,(GCA_000442275.2_EPX79905.1:0.0581493827,GCA_900111945.1_SFR54689.1:0.1194402251)100:0.193027)99:0.088671)97:0.035117)59:0.022548)59:0.017323)77:0.017871,((GCA_000647975.1_KAJ55580.1:0.1838762695,(GCA_000223375.1_AEM41667.1:0.0000022631,GCA_001399515.1_ALJ81778.1:0.0000022631)100:0.430331)94:0.080565,((GCA_000740775.1_KFI31037.1:0.0066583834,GCA_000740795.1_KFI26638.1:0.0247903806)100:0.236483,GCA_900184815.1_SMX24308.1:0.3587590326)94:0.084833)74:0.040832)64:0.018880,(((((GCA_001548075.1_BAQ68436.1:0.0061565826,GCA_001633165.1_ANB35414.1:0.0034528826)100:0.179835,(GCA_001517585.1_CUX80964.1:0.1726414742,GCA_900107025.1_SDX52514.1:0.2036073394)99:0.078682)24:0.031136,GCA_900156525.1_SIT76531.1:0.2638791182)7:0.010868,(((((GCA_000012905.2_ABA78664.1:0.1359715615,GCA_900110135.1_SEN41946.1:0.2176822729)92:0.029910,GCA_900110025.1_SEN49074.1:0.1125453084)100:0.064280,GCA_900106675.1_SDX18276.1:0.1763095298)93:0.030248,(GCA_001620265.1_AMY69582.1:0.2282436391,((GCA_000021865.1_ADE85246.1:0.1589026572,((GCA_000714535.1_KEO51531.1:0.0806570642,GCA_000715505.1_KEP71062.1:0.1771207925)96:0.049464,GCA_000740785.1_KFI27526.1:0.1508846418)100:0.039348)100:0.061343,(GCA_000203895.1_ABL68730.1:0.1145471584,GCA_000444995.1_AGT09588.1:0.1295762967)100:0.168724)100:0.066030)100:0.039397)91:0.027519,GCA_900156815.1_SIS59025.1:0.2203891561)100:0.087372)16:0.033654,GCA_000812665.2_AML53227.1:0.3402145451)61:0.015649)70:0.033978,(((((GCA_000152805.1_EAQ12070.1:0.2340041108,GCA_900177545.1_SMH32982.1:0.1781482578)90:0.035215,GCA_900109955.1_SEW10146.1:0.2494610804)99:0.030399,GCA_001307765.1_KPN62141.1:0.2422159779)71:0.034049,((((GCA_900110115.1_SEM66109.1:0.0000029285,GCA_900141995.1_SHJ29543.1:0.0023797721)100:0.118178,GCA_000299575.1_EKE44321.1:0.3144087284)80:0.029219,(GCA_900113405.1_SFG16785.1:0.0000021488,GCA_900172315.1_SLN16438.1:0.0000022546)100:0.149267)99:0.063086,GCA_900115595.1_SFP70720.1:0.1131256837)100:0.079589)69:0.023757,(((GCA_000299875.1_EKE73333.1:0.0583915737,GCA_900114135.1_SFJ03756.1:0.0951268936)100:0.061297,(GCA_900109555.1_SEK70137.1:0.0000022631,GCA_900172305.1_SLN45100.1:0.0000022631)100:0.147265)100:0.077913,GCA_900172375.1_SLN30912.1:0.1590759771)100:0.122630)76:0.034532)65:0.039227,(GCA_900142295.1_SIN94413.1:0.1948884364,GCA_000590925.1_AHM02560.1:0.3942977974)70:0.051565)78:0.039049,GCA_900102905.1_SDK85244.1:0.2097910578)100:0.102761,(GCA_900110425.1_SEP08887.1:0.2873444781,GCA_900172225.1_SLN74191.1:0.2588804132)100:0.066844)100:0.134154)100:0.093565,(GCA_000264455.2_AFK54379.1:0.0173910511,GCA_001601315.1_KYO53766.1:0.0119073869)100:0.454806)72:0.056351)70:0.054768,((((((((((((GCA_000013005.1_ABC63855.1:0.1515075567,(GCA_001304795.1_ALG62009.1:0.0000021320,GCA_001306275.1_KPM16258.1:0.0000025734)100:0.131000)100:0.033174,GCA_001281485.1_ALE16963.1:0.1354699142)99:0.071604,GCA_000715015.1_KEO91954.1:0.4070363524)59:0.024140,(GCA_001663175.1_ANK11684.1:0.0942037008,GCA_001677335.1_OBV12054.1:0.0655812842)100:0.108390)85:0.045737,GCA_001008165.2_AKH42157.1:0.2056367441)85:0.030255,(GCA_000013325.1_ABD25644.1:0.1375892356,GCA_000235975.2_EHJ62548.1:0.1552498897)98:0.048077)79:0.027633,((GCA_000013985.1_ABF53084.1:0.0710804957,GCA_001610975.1_AMU96339.1:0.0908271301)100:0.152110,(GCA_001028705.1_AKM09191.1:0.2327166500,GCA_001661675.2_ARU17458.1:0.1976783728)100:0.082400)88:0.036766)97:0.152250,(((GCA_001295965.1_KPF76842.1:0.0000022631,GCA_001713435.1_AOF99378.1:0.0023129976)100:0.266030,GCA_001586395.2_KZB96450.1:0.2216951931)97:0.108690,(GCA_000342165.1_EMD84226.1:0.1709317623,GCA_002211145.1_OWV33957.1:0.2059739389)100:0.352247)94:0.086019)91:0.079087,((((GCA_000016765.1_ABQ70892.1:0.1122061705,(GCA_002355275.1_ATE64796.1:0.0000022631,GCA_002367875.1_PCE44073.1:0.0000022631)100:0.092948)100:0.108997,(GCA_000175255.2_AEH62858.1:0.1392565221,GCA_000218875.1_AEI37621.1:0.1733235144)100:0.427811)98:0.051578,GCA_000934435.1_KIY13949.1:0.3082951197)95:0.042574,((GCA_000091125.1_BAI97259.1:0.0135547898,GCA_000147835.3_AEG49035.1:0.0187791313)100:0.171442,(GCA_002218195.1_ASK87504.1:0.0900955190,GCA_900128895.1_SIN90107.1:0.0574262153)100:0.237943)94:0.104084)82:0.027755)81:0.040118,GCA_002251755.1_OYQ26431.1:0.3992772761)99:0.094889,GCA_000299875.1_EKE71852.1:0.6262366825)55:0.023657,GCA_900101935.1_SDE70609.1:0.4602298712)98:0.098247)52:0.037768)25:0.041222,GCA_000689395.1_CDO61163.1:0.6365261401)100:0.151977)100:0.113360,((GCA_000013025.1_ABI76014.1:0.0341631097,GCA_000685315.1_KDA00534.1:0.0560567002)100:0.459695,GCA_000023785.1_ACT59538.1:0.4207042422)99:0.074066)100:0.138472)98:0.049825,(GCA_000144605.1_ADL00879.1:0.1741601117,GCA_002205555.1_ASD28180.1:0.0604166061)100:0.277693)100:0.086460,(GCA_000017265.1_ACG78401.1:0.2411743461,GCA_001425915.1_KQW72050.1:0.1193311286)100:0.230738)100:0.250082);
