# Supplementary material for: Assessing the accuracy of phylogenetic rooting methods on prokaryotic gene families
Source: PLoS One. 2020 May 15;15(5):e0232950. doi: 10.1371/journal.pone.0232950 (PMC7228096; doi:10.1371/journal.pone.0232950)
Supplement: S2 Dataset — (ZIP) [file pone.0232950.s003.zip › EmpiricalDataset/GeneTrees_IQTree/000262.aln.treefile]

(GCA_000006905.1_AAK23232.1:0.0000021602,GCA_000092285.1_ADG09984.1:0.0096886518,(((((GCA_000014745.1_ABI66084.1:0.0226040708,GCA_900103475.1_SDM45434.1:0.0856049888)100:0.135337,GCA_000152745.1_EAP91238.1:0.0983269939)100:0.036521,((((((((((((((((((((((((((GCA_000011965.2_AAV93801.1:0.0116659167,(((((GCA_000152805.1_EAQ13055.1:0.0154252846,(GCA_000836695.1_KIQ67549.1:0.0770066110,GCA_900141735.1_SHI56882.1:0.0581486088)98:0.035859)75:0.004897,GCA_000590925.1_AHM03941.1:0.0653519120)8:0.005485,(GCA_900111875.1_SFA89710.1:0.0160174296,GCA_900142295.1_SIO28954.1:0.0998662504)11:0.007598)69:0.006983,GCA_900116005.1_SFR06891.1:0.0114809212)99:0.019104,GCA_900102795.1_SCZ49460.1:0.0325998674)89:0.005306)98:0.004954,(GCA_002210095.1_OWU68721.1:0.0201856000,GCA_001205715.1_KNG92256.1:0.0736477120)100:0.030330)93:0.012471,((((((GCA_000203975.3_KID08938.1:0.0000021407,((GCA_900099935.1_SDK16958.1:0.0344869668,(GCA_900112335.1_SFD11315.1:0.0254968800,GCA_900188335.1_SNS92921.1:0.0227829382)93:0.011268)100:0.019387,GCA_900110425.1_SEP15995.1:0.0472305321)93:0.032871)63:0.004665,GCA_000511355.1_AHC99478.1:0.0000021519)66:0.009335,(GCA_001258055.1_CRL14971.1:0.0000021237,GCA_900113345.1_SFG93042.1:0.0000022646)98:0.000002)63:0.000002,GCA_000511385.1_AHD08095.1:0.0093185232)98:0.009379,GCA_000376545.2_ANP39325.1:0.0095167195)96:0.004632,GCA_001678945.1_ANP36508.1:0.0000020589)95:0.005279)81:0.004101,GCA_900142085.1_SHJ79856.1:0.0385849463)44:0.004830,((((((((GCA_000153725.1_EAU44002.1:0.0240037053,GCA_001975705.1_APZ51873.1:0.0094080043)99:0.006872,((GCA_001969385.1_APX23322.1:0.0000022646,GCA_900112435.1_SFD46937.1:0.0000022646)100:0.011591,((GCA_000442255.1_EPX86872.1:0.0287436449,((GCA_001458375.1_CUH78882.1:0.0162560829,GCA_001482405.1_KUF12530.1:0.0322211950)99:0.010762,(GCA_000521865.1_ETX27454.1:0.0587425705,GCA_900107235.1_SDY50983.1:0.0412811241)96:0.012952)96:0.024639)77:0.000002,((((GCA_002211155.1_OWV61649.1:0.0000000000,GCA_002211225.1_OWV48558.1:0.0000000000):0.000000,GCA_900101505.1_SDD22982.1:0.0000000000):0.000002,GCA_002211205.1_OWV64902.1:0.0000027244)100:0.005740,(GCA_002237555.1_ASP19378.1:0.0000024691,GCA_900188425.1_SNT24750.1:0.0000021841)100:0.013715)99:0.014379)86:0.016955)21:0.004777)15:0.000003,(GCA_000169415.1_EBA10182.1:0.0191453911,GCA_900184945.1_SMX46602.1:0.0441410245)84:0.031497)85:0.007349,GCA_900102075.1_SDE19343.1:0.0093514113)92:0.017718,GCA_900115815.1_SFQ57059.1:0.0547506619)99:0.008079,((GCA_001687105.1_ANT60545.1:0.0000025477,GCA_900116195.1_SFS92770.1:0.0000022646)100:0.004659,GCA_900100085.1_SDI24783.1:0.0289072241)93:0.003424)99:0.018970,(GCA_001038505.1_KMK66672.1:0.0327659740,GCA_900188035.1_SNR53613.1:0.0025444907)100:0.027678)100:0.018583,(GCA_002115725.1_OSQ62025.1:0.0191213853,GCA_002115805.1_OSQ42174.1:0.0000023498)100:0.007179)99:0.037409)82:0.000002,GCA_900129685.1_SHG79608.1:0.0287552771)84:0.004895,(GCA_000152625.1_EAP76987.1:0.0096692727,GCA_900100005.1_SDJ12815.1:0.0144399057)98:0.009553)76:0.000002,((GCA_001046955.1_AKO98098.1:0.0000022646,GCA_900109145.1_SEJ32787.1:0.0000022646)100:0.037766,GCA_900172385.1_SLN74959.1:0.0710330933)99:0.037436)85:0.008138,(GCA_000671395.1_KCV82719.1:0.0199192971,GCA_000647975.1_KAJ54830.1:0.0356697230)98:0.011104)77:0.005827,(GCA_900109035.1_SEK05573.1:0.0386032652,(GCA_000738435.1_AII88123.1:0.0432762022,GCA_001890925.1_OJI94977.1:0.0481023135)95:0.000003)93:0.018010)57:0.000002,((GCA_001458175.1_CUH50893.1:0.0000022646,GCA_900114415.1_SFL36825.1:0.0000022646)99:0.014426,((((GCA_001307765.1_KPN64045.1:0.0046643015,GCA_900107355.1_SDY13485.1:0.0389649903)48:0.004833,GCA_900109955.1_SEV96579.1:0.0139141383)41:0.004699,GCA_900172225.1_SLN16836.1:0.0188507945)34:0.000002,(GCA_900110775.1_SEQ19391.1:0.0194679717,GCA_900172275.1_SLN28451.1:0.0597432502)84:0.009330)49:0.009584)76:0.004697)92:0.018665,(GCA_900172295.1_SLN51525.1:0.0145765052,(GCA_001247715.1_KNX41010.1:0.0589403041,((GCA_000014045.1_ABG31045.1:0.0000022646,GCA_000154785.2_AEI95321.1:0.0000022646)100:0.025355,GCA_000622405.1_KIN68362.1:0.0313205243)100:0.032744)91:0.011137)88:0.001258)96:0.016540,GCA_001458355.1_CUH62371.1:0.0290743326)90:0.018318,(GCA_900172235.1_SLN38658.1:0.0444063847,(GCA_900095785.1_SCM68981.1:0.0000027537,GCA_900115865.1_SFQ38554.1:0.0000022646)100:0.061929)80:0.004140)68:0.006390,(((((GCA_000161835.1_EET46753.1:0.0399433845,(GCA_000814025.1_KIC48124.1:0.0001917039,GCA_001969365.1_APX12520.1:0.0236654684)100:0.053746)93:0.014588,((((GCA_000152605.1_EAP85191.1:0.0150163156,GCA_900114485.1_SFL26310.1:0.1099437486)95:0.009336,GCA_000172095.1_EDQ06770.1:0.0237542014)95:0.017038,GCA_900116455.1_SFU07715.1:0.0184640725)87:0.005521,(((GCA_000155735.2_AGI73647.1:0.0286160072,GCA_001187845.1_AKS44845.1:0.0141347505)100:0.046762,(((((GCA_000153305.1_EAR50059.1:0.0231926290,GCA_900172355.1_SLN67467.1:0.0242642528)100:0.010661,(GCA_000299575.1_EKE43396.1:0.0514756819,((GCA_900110115.1_SEN13154.1:0.0000029182,GCA_900141995.1_SHJ11049.1:0.0145132598)100:0.036007,(GCA_900113405.1_SFG36500.1:0.0000020177,GCA_900172315.1_SLN30309.1:0.0000024248)100:0.069254)100:0.019163)96:0.024437)96:0.015611,GCA_900115595.1_SFP74651.1:0.0516887393)100:0.033465,GCA_000600975.2_EYD73473.1:0.0700467914)99:0.011033,GCA_900177545.1_SMH48655.1:0.0541220206)99:0.013222)99:0.015317,GCA_001908835.1_APO85778.1:0.0595906411)86:0.014129)99:0.010991)81:0.015438,(GCA_000152725.1_EAQ00988.1:0.0541346487,GCA_900156525.1_SIT79258.1:0.1210141343)96:0.012978)84:0.009885,(((GCA_001403795.1_CTQ50092.1:0.0196255847,GCA_900109285.1_SEL61477.1:0.0092664512)100:0.030064,(GCA_900184815.1_SMX25438.1:0.0537333919,(GCA_000018145.1_ABV92034.1:0.0608921529,GCA_900102905.1_SDK23008.1:0.1028427277)44:0.022434)43:0.006173)81:0.005809,(GCA_000765015.1_KGK78314.1:0.0000022646,GCA_900141945.1_SHI98282.1:0.0000022646)100:0.064891)61:0.004336)60:0.005649,((GCA_001404155.1_CRK76265.1:0.0000022646,GCA_900114125.1_SFJ93174.1:0.0000022646)100:0.009239,GCA_000812665.2_AML50593.1:0.0650543855)99:0.029274)73:0.007482)95:0.018524,((GCA_000299875.1_EKE67647.1:0.0047089235,GCA_900114135.1_SFJ87932.1:0.0141616983)92:0.000002,(((GCA_001305615.1_ALG89157.1:0.0448714322,GCA_001981245.1_APX90141.1:0.0306582234)97:0.002106,GCA_900184935.1_SMX30925.1:0.0392254097)99:0.019008,(GCA_000442275.2_EPX76891.1:0.0394342504,GCA_900111945.1_SFR60074.1:0.0114201717)99:0.024900)94:0.030454)80:0.009230)99:0.017435,((GCA_900109555.1_SEK80419.1:0.0000022646,GCA_900172305.1_SLN32714.1:0.0000022646)100:0.026201,GCA_900172375.1_SLN19182.1:0.0277295301)92:0.013588)99:0.023264,(GCA_001548075.1_BAQ70651.1:0.0000027100,GCA_001633165.1_ANB32818.1:0.0049491556)100:0.106626)99:0.036292,((GCA_000740775.1_KFI27623.1:0.0000022646,GCA_000740795.1_KFI26273.1:0.0000022646)100:0.023310,GCA_900107025.1_SDW26772.1:0.1148239726)62:0.008292)53:0.013524,(((GCA_000203895.1_ABL68874.1:0.0160504250,GCA_000444995.1_AGT10243.1:0.0370143071)99:0.030127,GCA_900106675.1_SDX80224.1:0.0332744524)58:0.015753,(((((GCA_000012905.2_ABA77865.1:0.0586581467,GCA_900110025.1_SEN89305.1:0.0190680841)98:0.032579,GCA_900110135.1_SEN22283.1:0.0707933660)93:0.035236,GCA_900156815.1_SIS87980.1:0.0569595994)59:0.000003,((((GCA_000223375.1_AEM41939.1:0.0000022646,GCA_001399515.1_ALJ82040.1:0.0000022646)100:0.035519,GCA_000600335.2_EYD76842.1:0.4635590646)44:0.019970,GCA_000442315.1_EPX84229.1:0.0587245088)56:0.013994,GCA_000600335.2_EYD76841.1:0.0842629843)79:0.032080)43:0.020891,((GCA_000021865.1_ADE84067.1:0.0085484188,GCA_000740785.1_KFI24726.1:0.0604181804)100:0.035035,(GCA_000714535.1_KEO55376.1:0.0038488118,GCA_000715505.1_KEP70724.1:0.0449409004)96:0.023650)97:0.022881)100:0.046989)46:0.012405)90:0.032908,GCA_001620265.1_AMY67691.1:0.0986808737)61:0.011643,(GCA_001517585.1_CUX79519.1:0.0724310328,((GCA_900106695.1_SDX63102.1:0.0688304191,GCA_900113695.1_SFJ00804.1:0.0462201775)100:0.044900,(GCA_900111545.1_SET69819.1:0.0000026032,GCA_900143155.1_SHN71565.1:0.0000022646)100:0.034261)99:0.043035)98:0.023809)99:0.036989,GCA_900107585.1_SEA97118.1:0.1264685663)100:0.102190,((((((((((((((GCA_000007125.1_AAL51941.1:0.0048060184,GCA_000157815.1_EEY00584.1:0.0000029508)100:0.027640,(GCA_000017405.1_ABS14675.1:0.0000026525,GCA_000585655.1_EXL05459.1:0.0000029788)100:0.012777)100:0.046900,((((GCA_000585625.1_EXL01791.1:0.0457990535,GCA_002075885.1_OQM75727.1:0.0499896958)88:0.026368,((GCA_001424795.1_KQU69717.1:0.0000020008,GCA_001605015.1_AMS42429.1:0.0049288108)100:0.038982,(GCA_001510895.1_KUM24594.1:0.0282111231,GCA_001618845.1_AMY00635.1:0.0277745515)100:0.020821)100:0.057466)88:0.019267,GCA_900113935.1_SFJ21366.1:0.0715225433)100:0.053086,((GCA_000014245.1_ABG63070.1:0.0905487590,GCA_000300515.1_EKF40355.1:0.0557630405)99:0.022560,GCA_000300335.1_EKF18435.1:0.0252819060)100:0.104623)97:0.050401)91:0.037403,(GCA_000022725.1_ACS51543.1:0.0440985928,GCA_000341385.1_AGF76027.1:0.0330388710)100:0.117141)68:0.009985,((GCA_000016285.1_ACM36320.1:0.0457562516,((((((GCA_000017145.1_ABR59842.1:0.0141508041,GCA_002288525.1_ASY62633.1:0.0059373355)100:0.008943,GCA_000018545.1_ACP24976.1:0.0000028693)99:0.013054,GCA_000697965.2_ANK72128.1:0.0260504069)98:0.006609,GCA_000092025.1_AAK87705.1:0.0364460140)99:0.011976,((((GCA_000092045.1_ABC90473.1:0.0427120057,GCA_000769405.1_KPN28610.1:0.0235156494)100:0.050974,(GCA_000731295.1_CDN53628.1:0.0097564782,GCA_000731315.1_CDN47488.1:0.0000023446)100:0.043646)100:0.010016,((GCA_000722615.1_KEQ06768.1:0.0000027096,GCA_000722625.1_KEQ08611.1:0.0000022646)100:0.041642,(GCA_001267455.1_KOC77600.1:0.0155665203,GCA_001652565.1_ANH03906.1:0.0087209721)100:0.026055)100:0.017341)100:0.024371,(GCA_001578105.1_AMM83889.1:0.0000020727,GCA_002043005.1_AQZ53278.1:0.0193816104)100:0.127441)80:0.013664)80:0.029843,(GCA_001687365.1_OBZ96349.1:0.0476366309,GCA_001885585.1_OJF97892.1:0.0198444820)99:0.011802)79:0.006693)98:0.042371,((GCA_000154705.2_EDQ32138.1:0.0354280640,GCA_001703635.1_OCW56656.1:0.0244567982)100:0.080682,(GCA_000325745.1_AGA64405.1:0.1508811704,GCA_000496595.1_AHA28272.1:0.2978190143)100:0.177709)89:0.017109)100:0.076549)66:0.021286,(GCA_001558695.1_KXF77607.1:0.0690615528,(GCA_900104355.1_SDN78219.1:0.0029256679,GCA_900113985.1_SFJ18257.1:0.0184556875)100:0.052604)96:0.034468)86:0.019682,((GCA_000153465.1_EAS51084.1:0.0988686200,((GCA_000800175.1_KHJ55088.1:0.0049177569,GCA_900141975.1_SHI58457.1:0.0000022646)100:0.050926,GCA_900104035.1_SDO82900.1:0.0690064706)99:0.024348)100:0.022136,(GCA_900176465.1_SMC60849.1:0.0553725858,GCA_000153705.1_EAU42392.1:0.1091587801)100:0.015974)100:0.071909)99:0.052006,((GCA_002238045.1_OXS99147.1:0.1663705247,GCA_001293565.1_KPB01266.1:0.1114045482)94:0.036063,GCA_000179775.1_EFL90043.1:0.2679455752)92:0.016590)96:0.028263,(((((((GCA_000148725.1_EFO29179.1:0.0499204031,(GCA_000158095.1_EEE43151.1:0.0755881624,GCA_001403915.1_CTQ42673.1:0.0210296616)100:0.037522)100:0.035516,GCA_000192745.1_ADZ70169.1:0.0325675296)96:0.018861,(GCA_001188555.1_KND16966.1:0.0000020788,GCA_002249885.1_OXS45017.1:0.0000021560)100:0.012603)98:0.067541,(GCA_900105595.1_SDU21153.1:0.1153277030,(GCA_001907205.1_OKL42772.1:0.1043381774,(GCA_900110875.1_SEQ90836.1:0.0285548146,GCA_900114245.1_SFL10309.1:0.0009466566)100:0.030785)100:0.105598)92:0.007708)100:0.095097,GCA_002088295.1_ORE94587.1:0.1484494947)95:0.021219,(GCA_000017565.1_ABS64347.1:0.1851582141,GCA_000739695.1_GAK46427.1:0.1111988168)99:0.067017)92:0.025131,((GCA_900115225.1_SFO32575.1:0.0696293437,GCA_900215505.1_SNY94009.1:0.0137011534)100:0.119074,((GCA_000230555.1_AEQ51684.1:0.0483359114,GCA_900100665.1_SDG80062.1:0.0171696091)100:0.088057,(GCA_000743575.1_KFL31778.1:0.0843149597,GCA_000970435.1_KKB77340.1:0.0635167432)100:0.101041)100:0.169038)95:0.055170)92:0.018720)78:0.031105,(((GCA_001720135.1_ODN67343.1:0.1080917462,GCA_001676615.1_OCC02785.1:0.2391180070)98:0.044029,(GCA_900104485.1_SDB16968.1:0.2369379173,(GCA_900129325.1_SHG44809.1:0.1138212192,GCA_001720135.1_ODN67344.1:0.3402224803)100:0.050695)100:0.063130)98:0.055773,((GCA_001305515.1_KPL51480.1:0.1735470800,(((((GCA_000010525.1_BAF88549.1:0.0532868245,GCA_000017645.1_ABS66927.1:0.0796001450)98:0.036153,(GCA_000092925.1_ADH88761.1:0.0215002290,GCA_900100155.1_SCW96432.1:0.0399783098)100:0.103427)86:0.017845,(GCA_001402875.1_ALK09162.1:0.0000022646,GCA_001459775.1_CUU41825.1:0.0000022646)100:0.179110)49:0.041188,((((GCA_000019845.1_ACB94997.1:0.0416343268,(GCA_000021745.1_ACK49549.1:0.0312398630,GCA_900114285.1_SFK29526.1:0.0157117566)100:0.028819)100:0.071895,GCA_900104955.1_SEB61971.1:0.1045916061)90:0.023348,((GCA_000304315.1_CCJ06727.1:0.0766657375,GCA_002117405.1_ARN82264.1:0.0561232427)99:0.027959,(GCA_001644125.1_OAI31576.1:0.0358303967,GCA_001675455.1_OBS50615.1:0.0384547453)100:0.051321)99:0.009899)96:0.052986,((GCA_001271345.1_ALA16164.1:0.0157691094,GCA_001887265.1_APF37869.1:0.0140454781)100:0.098130,(GCA_900187365.1_SNB72389.1:0.1644351797,(((GCA_000019945.1_ACB80288.1:0.0816987235,GCA_000022085.1_ACL56900.1:0.1046832439)100:0.081153,(GCA_001017175.1_KLK95076.1:0.0288544559,GCA_900102135.1_SCY96060.1:0.0000020298)100:0.123402)99:0.035674,(GCA_001741865.1_AOO82948.1:0.0694637520,GCA_900102525.1_SDH41518.1:0.0311160565)100:0.125622)100:0.042345)91:0.015895)91:0.026400)99:0.010845)28:0.028307,(((GCA_002119765.1_ARQ01341.1:0.0858916564,(GCA_001426945.1_KQZ00548.1:0.2188222305,GCA_001579845.1_AMN42602.1:0.1524385885)100:0.125264)49:0.030544,GCA_002355335.1_BAT61052.1:0.2077639385)88:0.045650,((((GCA_000011365.1_BAC50662.1:0.0088229236,GCA_000661935.1_AHY49752.1:0.0058573486)100:0.079210,(GCA_000012725.1_ABA04628.1:0.0319154368,GCA_000013885.1_ABE62370.1:0.0036054483)100:0.059692)55:0.026429,((GCA_000218565.1_AEI07027.1:0.0000022646,GCA_000218585.1_AEI03450.1:0.0000022646)100:0.039172,GCA_000314735.2_EKS27770.1:0.0283016197)97:0.043678)15:0.000002,((GCA_000935205.1_KIZ41961.1:0.1138536955,(GCA_001618955.1_KZD24019.1:0.0000022646,GCA_900108575.1_SEI21794.1:0.0000022646)100:0.023862)55:0.031115,(GCA_000195775.1_CAE28688.1:0.0535027904,GCA_000336555.1_EKS38963.1:0.0437379916)96:0.029129)54:0.008055)100:0.118600)66:0.037975)99:0.046717)98:0.029178,GCA_900148505.1_SHO67582.1:0.1420215574)100:0.074658)90:0.044565)45:0.010062,(GCA_900102695.1_SCZ46441.1:0.1916610110,GCA_000496075.1_ESR26515.1:0.1875526925)87:0.052978)47:0.023498,((GCA_000689395.1_CDO61504.1:0.1256593007,((GCA_000828475.1_BAQ17746.1:0.0557347837,GCA_001723285.1_ODR98617.1:0.0146648791)100:0.115058,GCA_001708935.1_ODA68306.1:0.1659957390)100:0.124981)75:0.038230,(GCA_000143145.1_ADJ22834.1:0.1822764976,(GCA_000503895.1_AHB49292.1:0.1310125001,(GCA_000981545.1_CPR15626.1:0.0000023755,GCA_900104305.1_SDP65076.1:0.0000026819)100:0.168136)82:0.113574)100:0.252142)63:0.026661)68:0.025903,(GCA_000166055.1_ADP72187.1:0.0000029402,GCA_000636015.1_KAI96225.1:0.0096193734)100:0.262881)81:0.037187,(((((((((GCA_000009985.1_BAE51931.1:0.0453110583,(GCA_000294655.1_CCG39743.1:0.0048363314,GCA_900108475.1_SEH34119.1:0.0000022646)100:0.028324)100:0.050361,GCA_000513295.1_CDK97256.1:0.1706293642)100:0.088652,((((GCA_000300235.2_AJD51322.1:0.0159898680,GCA_000300275.1_EKF06391.1:0.0236215748)100:0.134654,GCA_900093605.1_SCA55296.1:0.0979482073)36:0.019116,GCA_001746755.1_OEJ65385.1:0.1980358735)35:0.039445,(GCA_900172325.1_SLN40178.1:0.1996034470,GCA_000968135.1_CCQ74603.1:0.1805816179)40:0.011026)65:0.045509)85:0.023352,((((GCA_000010725.1_BAI71222.1:0.0082775317,GCA_000632475.2_AIB11124.1:0.0809558107)100:0.067084,((GCA_000016185.1_ACI98145.1:0.0679898088,GCA_002251795.1_OYQ34997.1:0.0598131839)100:0.051157,(GCA_000225995.2_EGY00448.1:0.0052117887,GCA_000730165.2_ASG20983.1:0.0000022646)100:0.075396)100:0.043817)100:0.036814,(GCA_000576635.1_EWY39877.1:0.0302146667,GCA_000936425.1_KJB96769.1:0.0165036736)100:0.047959)100:0.039842,(GCA_000963705.1_KJV08223.1:0.0189588212,GCA_002251735.1_OYQ20351.1:0.0334245180)100:0.169302)62:0.053575)52:0.024670,(((GCA_000767795.1_KGM33901.1:0.0148742006,GCA_002195995.1_OWJ65464.1:0.0000029515)100:0.186727,(GCA_001192655.1_GAO97963.1:0.2401439893,GCA_002117145.1_ARN85325.1:0.2892923960)100:0.108211)34:0.040721,(((((GCA_000264455.2_AFK54467.1:0.0000021065,GCA_001601315.1_KYO55477.1:0.0049100819)100:0.223321,(GCA_000742835.1_AIK96764.1:0.3606940928,(((((GCA_000014865.1_ABK43369.1:0.0912709676,GCA_002109495.1_OSM02452.1:0.1467892017)100:0.268841,(((((((((GCA_000011345.1_BAC07637.1:0.0000025789,GCA_000505665.1_AHB89181.1:0.0143370785)100:0.142656,GCA_000018105.1_ABW29671.1:0.1881944880)100:0.143850,(((((((GCA_000020025.1_ACC82760.1:0.0667322008,(((((GCA_000169135.1_EAW45084.1:0.0000020904,GCA_002218065.1_GAX35057.1:0.0142406314)100:0.077041,GCA_000316575.1_AFY33913.1:0.0463386339)99:0.011651,((GCA_000204075.1_ABA20318.1:0.0407962131,((GCA_001298445.1_ALF53156.1:0.0279787866,GCA_002367975.1_BAY19736.1:0.0094857455)100:0.033460,((((GCA_000231365.2_EHC18115.1:0.0000022646,GCA_001904645.1_OKH12177.1:0.0000022646)100:0.012489,GCA_001275395.1_KOP22582.1:0.0254945510)100:0.042112,((GCA_000346485.2_KYC41311.1:0.0091005784,GCA_000760695.2_KIE08729.1:0.0142466369)100:0.061766,GCA_000828085.2_KIJ83496.1:0.0483012388)100:0.029787)100:0.038419,(GCA_001456025.1_KST66222.1:0.1059397184,GCA_000316665.1_AFY55145.1:0.1478634168)96:0.042308)92:0.011137)97:0.017877)99:0.030322,((GCA_002368055.1_BAZ71803.1:0.0000022646,GCA_002368295.1_BAY97690.1:0.0000022646)100:0.014322,GCA_002368275.1_BAY88390.1:0.0148610837)100:0.035058)91:0.012887)88:0.011016,(((((((GCA_000175835.1_EFA70161.1:0.0000000000,GCA_002368135.1_BAZ89490.1:0.0000000000):0.000002,GCA_001432185.1_KRH97392.1:0.0000022646)75:0.000002,GCA_000175855.1_EFA71790.1:0.0092491460)100:0.046977,GCA_002368075.1_BAZ81774.1:0.0342281331)99:0.010194,GCA_000196515.1_ADI64455.1:0.0238108106)100:0.031943,GCA_000317695.1_AFZ59294.1:0.0481469093)95:0.005663,(GCA_000317535.1_AFZ25217.1:0.0433822626,(GCA_000312705.1_AFW94047.1:0.0378609354,(GCA_000789435.1_KHG39507.1:0.0000029890,GCA_002368115.1_BAZ87329.1:0.0095942959)100:0.004857)100:0.048925)93:0.009888)98:0.021687)99:0.029153,(GCA_000350105.1_CCH66366.1:0.0000022646,GCA_000350125.1_CCH66115.1:0.0000022646)100:0.101171)98:0.010172)100:0.021268,((GCA_000317555.1_AFZ29563.1:0.0046446981,GCA_001904655.1_OKH27297.1:0.0000024122)100:0.097183,(GCA_000952155.1_KJH72150.1:0.0554538004,GCA_001904725.1_OKH38409.1:0.1423846510)88:0.021799)82:0.026202)83:0.041161,GCA_000317125.1_AFY85748.1:0.1070176204)84:0.008530,GCA_000317435.1_AFZ04270.1:0.0775371758)96:0.020856,(GCA_000317065.1_AFY69379.1:0.2026739579,GCA_000332215.1_ELS34393.1:0.2158463242)100:0.153603)95:0.046837,(GCA_000317495.1_AFZ13183.1:0.0972129089,GCA_000317145.1_AFY95620.1:0.1981696120)86:0.030804)91:0.020171,GCA_000155555.1_EDX75983.1:0.1342539936)98:0.022427)98:0.025116,(((((GCA_000014265.1_ABG52164.1:0.0800335188,GCA_002260545.1_OZH52099.1:0.0197298686)100:0.177506,(((GCA_000176895.2_CCE20762.1:0.0000027490,GCA_000307915.1_EKD10664.1:0.0000023813)100:0.092307,(((GCA_000478195.2_ERT03645.1:0.0000022646,GCA_000478195.2_ERT04109.1:0.0000022646)71:0.000002,GCA_000478195.2_ERT06420.1:0.0000027438)100:0.049607,GCA_000972705.2_KKD39358.1:0.0612059584)100:0.069903)31:0.023467,(GCA_000710505.1_KEI65631.1:0.0000027381,GCA_900009265.1_CUR16541.1:0.0000027332)100:0.096119)50:0.051957)96:0.015597,(GCA_000180455.1_CBN55360.1:0.0769504374,((GCA_000214075.2_EGK84843.1:0.0046420321,GCA_000317475.1_AFZ09485.1:0.0092527740)100:0.013808,GCA_002412335.1_PCN53077.1:0.0445875136)100:0.088391)100:0.084977)100:0.052783,(((GCA_000211815.1_EGJ28584.1:0.0000024754,GCA_001942495.1_OLT57791.1:0.0046648971)100:0.067500,((GCA_000317515.1_AFZ21907.1:0.0931695373,GCA_002142475.1_BAS58948.1:0.2044001634)41:0.030078,((((((GCA_000017845.1_ACB53365.1:0.0533899043,(GCA_000167195.1_EAM49843.1:0.0000022646,GCA_000235665.2_EHJ11700.1:0.0000022646)100:0.071095)99:0.030028,GCA_000025125.1_ADB95705.1:0.1339994953)100:0.066468,(GCA_000021825.1_ACK72087.1:0.1317019290,((((GCA_000297435.1_CCI30713.1:0.0000025112,GCA_000312205.1_CCI07982.1:0.0097881028)100:0.131750,(GCA_000317025.1_AFY78687.1:0.0043779288,GCA_001904635.1_OKH24405.1:0.0104087803)100:0.084746)56:0.042455,GCA_000332035.1_ELR98833.1:0.1777172421)23:0.027455,(GCA_000284135.1_BAL28519.1:0.0095416627,GCA_000478825.2_AIE75054.1:0.0000029946)100:0.167251)22:0.034067)34:0.021995)35:0.048700,((GCA_001904615.1_OKH17207.1:0.1077018533,((GCA_000317675.1_AFZ52664.1:0.0453691181,(GCA_001548095.1_BAQ60345.1:0.0191072481,GCA_001548115.1_BAQ65767.1:0.0095086905)100:0.018849)100:0.040717,GCA_001747005.1_OEJ79186.1:0.0098587323)100:0.205038)30:0.036478,((GCA_000317575.1_AFZ37576.1:0.0096693944,GCA_002355455.1_BAU67080.1:0.0049248455)100:0.102810,(GCA_000332055.1_ELS00540.1:0.1138963565,GCA_002368355.1_BAZ45028.1:0.0868356005)100:0.057545)100:0.080201)78:0.054517)77:0.022148,((GCA_000317615.1_AFZ52132.1:0.0572771236,GCA_000317635.1_AFZ45257.1:0.0807459394)100:0.097487,GCA_000473895.1_ERN42218.1:0.2468458785)97:0.076274)97:0.055612,(GCA_000011385.1_BAC88844.1:0.0310487016,GCA_000484535.1_AGY58512.1:0.0369321348)100:0.459883)38:0.082206)56:0.012049)80:0.044092,(GCA_000317105.1_AFY82333.1:0.1392368115,GCA_001276715.1_KOR34485.1:0.2513002702)99:0.056129)46:0.017851)44:0.017768,(GCA_000775285.1_KGF73067.1:0.1661460117,GCA_001746915.1_OEJ74829.1:0.1546699852)49:0.016596)40:0.024930)72:0.037554,(GCA_000317045.1_AFY65283.1:0.1605326995,((GCA_000817775.1_KIF40602.1:0.1019102143,GCA_001904775.1_OKH46404.1:0.1598623258)96:0.032622,GCA_002075285.2_ASC74314.1:0.2115249618)96:0.042350)69:0.022683)79:0.049379,(GCA_000012525.1_ABB58259.1:0.1529930945,(((GCA_000011465.1_CAE20014.1:0.1685398849,GCA_000760175.1_KGG13579.1:0.0872524934)99:0.065126,GCA_001182765.1_CRY93070.1:0.0333988986)99:0.023544,(GCA_000155635.1_EDY38761.1:0.0806072148,GCA_000316515.1_AFY28953.1:0.0805248984)100:0.034686)100:0.270920)79:0.079220)72:0.059222,GCA_001870225.1_APB34315.1:0.2405576211)100:0.359948,GCA_001765415.1_AOR38399.1:0.4269741455)100:0.255690,GCA_001637395.1_OAB62697.1:1.3064403766)100:0.208164)96:0.117962,(GCA_000388175.3_ETZ04756.1:0.0933674904,GCA_000469665.2_ETZ07205.1:0.1173656569)100:0.825921)55:0.064266,(((GCA_000008385.1_AAW70927.1:0.1046862341,GCA_000953315.1_CDR78986.1:0.1313253335)100:0.283997,((GCA_000011945.1_AAV86819.1:0.0936733749,GCA_000024505.1_ACZ49060.1:0.0442226981)100:0.256194,((GCA_000026005.1_CAH58336.1:0.0840454135,GCA_000964755.1_KJV65469.1:0.0173446325)100:0.156496,GCA_000964795.1_KJV69061.1:0.1882247381)100:0.074526)100:0.151678)100:0.129032,(GCA_000022525.1_ACT69249.1:0.2099818680,GCA_000632985.1_AHX11213.1:0.1804693235)100:0.675255)91:0.156178)70:0.096798,((GCA_000153525.1_EAS84227.1:0.0428513824,GCA_000155895.1_EDZ60014.1:0.1430504110)100:0.628404,GCA_001982645.1_ONG37428.1:0.9156928339)90:0.049459)98:0.115060)57:0.047032)65:0.032548,(GCA_000226315.1_AEP10438.1:0.0000021750,GCA_000348745.1_AGH98854.1:0.0048910040)100:0.321356)28:0.052450,((GCA_000219355.1_AEI88352.1:0.3652675818,GCA_000815465.1_KIE05826.1:0.2372712522)99:0.080061,((GCA_000010205.1_BAG40505.1:0.0792673796,GCA_000964595.1_KJV55272.1:0.1134712252)100:0.371090,(GCA_000012385.1_ABE05140.1:0.1157946136,GCA_000195735.1_CAA15096.1:0.0524064852)100:0.152965)100:0.164442)98:0.160335)24:0.024559,GCA_000024465.1_ADE40637.1:0.3242362657)13:0.012726)50:0.051367)36:0.016506,(((((GCA_000319385.1_AFX98435.1:0.0360240415,GCA_000510265.1_AHC73382.1:0.0528011750)100:0.211789,GCA_900102465.1_SDG48110.1:0.0428577874)98:0.063851,GCA_900100655.1_SDG47773.1:0.3233760285)91:0.035062,(GCA_900177295.1_SMF42899.1:0.0000022646,GCA_900188055.1_SNR41926.1:0.0000022646)100:0.119503)95:0.030143,(GCA_000299935.1_EKE73567.1:0.0720840107,GCA_001618175.1_KZD01108.1:0.0418362285)100:0.227459)41:0.035386)55:0.026744,(GCA_000982415.1_KKJ75261.1:0.0000021195,GCA_001026905.1_KLN61253.1:0.0000022909)100:0.194883)52:0.036149,(GCA_900101935.1_SDE31644.1:0.1515061727,((((((((((((GCA_000013005.1_ABC63727.1:0.0247119683,GCA_001008165.2_AKH41148.1:0.0689871072)100:0.041883,(GCA_001304795.1_ALG61854.1:0.0000024299,GCA_001306275.1_KPM16414.1:0.0000025384)100:0.042596)69:0.035839,(GCA_000715015.1_KEO91817.1:0.0589415903,(GCA_002218195.1_ASK88196.1:0.0548624241,GCA_900128895.1_SIN66652.1:0.0444017623)100:0.054971)70:0.016015)70:0.041876,GCA_001281485.1_ALE16835.1:0.0754611141)97:0.015942,(GCA_001663175.1_ANK13863.1:0.0409874201,GCA_001677335.1_OBV12281.1:0.0172719268)92:0.012772)91:0.028349,(GCA_001028705.1_AKM09587.1:0.0578566333,GCA_001661675.2_ARU15501.1:0.0246741258)100:0.049876)99:0.014687,GCA_000235975.2_EHJ62357.1:0.0542266603)100:0.034258,GCA_000013325.1_ABD25696.1:0.0234294047)100:0.034866,(((GCA_000091125.1_BAI95464.1:0.0000021386,GCA_000147835.3_AEG49510.1:0.0151475326)100:0.105954,((GCA_000016765.1_ABQ67715.1:0.0206111391,(GCA_002355275.1_ATE64344.1:0.0000022646,GCA_002367875.1_PCE40887.1:0.0000022646)100:0.033785)100:0.044485,(GCA_000175255.2_AEH62881.1:0.0514821072,GCA_000218875.1_AEI37598.1:0.0124686778)100:0.145805)100:0.075792)95:0.020930,(GCA_001295965.1_KPF76222.1:0.0000029956,GCA_001713435.1_AOG00704.1:0.0000024677)100:0.143597)94:0.025155)39:0.022269,(GCA_000013985.1_ABF54520.1:0.0053211469,GCA_001610975.1_AMU94527.1:0.0353418734)100:0.047950)39:0.011871,GCA_001586395.2_KZB96429.1:0.1390218106)95:0.076326,(GCA_002251755.1_OYQ27805.1:0.1433795353,(GCA_000342165.1_EMD82292.1:0.0386568949,GCA_002211145.1_OWV33357.1:0.0605334477)100:0.181372)95:0.054967)100:0.176629)84:0.066713)7:0.000518,(((((GCA_000013085.1_ABC23482.1:0.0848894707,GCA_000284415.2_CCG07851.1:0.0734768747)100:0.067001,GCA_900101965.1_SDD63449.1:0.1500417432)100:0.062206,GCA_000315795.1_EKV29306.1:0.1185764871)79:0.021397,((GCA_001611975.1_AMW33979.1:0.1092878512,GCA_900156605.1_SIS58692.1:0.1404997540)66:0.018466,GCA_900100455.1_SDH32218.1:0.1835588712)63:0.016535)99:0.066607,(((((((((GCA_000011685.1_AAW60160.1:0.0142283845,GCA_000234355.2_EHH67266.1:0.0273997015)99:0.024403,GCA_002005465.1_AQS87606.1:0.0337140380)43:0.004195,(GCA_000617865.1_GAJ29491.1:0.0626687728,(GCA_000963885.1_GAN53612.1:0.0610100378,(GCA_000723565.1_CDG32768.1:0.0036082337,GCA_002003665.1_OOL19002.1:0.0138644136)100:0.092929)96:0.024920)90:0.030032)93:0.021621,((GCA_000724025.1_CDG40094.1:0.0000024923,GCA_001547995.1_BAT19030.1:0.0000028878)100:0.037560,(GCA_001787335.1_AOX17383.1:0.0049493549,GCA_001787355.1_AOX20260.1:0.0000023233)100:0.015312)49:0.009675)100:0.043418,((GCA_000021325.1_ACI52699.1:0.0000021268,((GCA_000182745.1_BAK83476.1:0.0000022646,GCA_000964505.1_GAO00671.1:0.0000022646)100:0.009431,GCA_000208635.2_EGG75629.1:0.0107020563)100:0.054644)100:0.043155,(GCA_002005445.1_AQS83550.1:0.0287825144,GCA_002173735.1_ARW46662.1:0.0339030388)98:0.020998)99:0.031165)97:0.019217,(GCA_000231445.2_EHD14236.1:0.0000028491,GCA_002153535.1_OUI78369.1:0.0000021447)100:0.104269)100:0.036413,(((GCA_000014285.2_ABI61455.1:0.0065262131,GCA_000576085.2_AHJ62334.1:0.0000022810)100:0.081566,((GCA_000016725.1_ABQ31144.1:0.0000029925,GCA_000202835.1_BAJ81534.1:0.0000020289)100:0.197209,(GCA_000306035.1_EKM99185.1:0.0279775191,GCA_000964385.1_GAN80203.1:0.0404653771)100:0.045096)98:0.074618)70:0.025406,GCA_000964365.1_GAN76223.1:0.1051784747)69:0.045879)97:0.037364,(GCA_000164635.1_EFH11765.1:0.0629361988,((GCA_900101615.1_SDE33650.1:0.0000023623,GCA_900104205.1_SDB73878.1:0.0000027463)100:0.115933,GCA_900141905.1_SHI45029.1:0.0954492923)100:0.070446)99:0.045795)100:0.156070,GCA_900167455.1_SKA19698.1:0.2598714189)97:0.070604)58:0.067798)55:0.019648)92:0.044672)99:0.042158,(GCA_900199215.1_SNT72294.1:0.1714611260,GCA_000152825.2_ADM09944.1:0.3226441833)99:0.089993)99:0.034500,((GCA_000013025.1_ABI76399.1:0.0440266634,GCA_000685315.1_KDA00369.1:0.0364681726)100:0.235697,GCA_000023785.1_ACT59763.1:0.1853704461)100:0.160217)100:0.026373)100:0.098219,(GCA_000017265.1_ACG77647.1:0.0774040381,GCA_001425915.1_KQW71292.1:0.0821018789)93:0.011534)94:0.023268,((GCA_000175215.2_ADU12629.1:0.0608640292,GCA_000204015.1_EGF90096.1:0.0849083699)100:0.012895,(GCA_000144605.1_ADL00821.1:0.0913554594,GCA_002205555.1_ASD27860.1:0.0467743235)100:0.123253)100:0.089106)100:0.123308);
