# Supplementary material for: Assessing the accuracy of phylogenetic rooting methods on prokaryotic gene families
Source: PLoS One. 2020 May 15;15(5):e0232950. doi: 10.1371/journal.pone.0232950 (PMC7228096; doi:10.1371/journal.pone.0232950)
Supplement: S2 Dataset — (ZIP) [file pone.0232950.s003.zip › EmpiricalDataset/GeneTrees_IQTree/000263.aln.treefile]

(GCA_000006905.1_AAK23887.1:0.0549316252,GCA_000092285.1_ADG10662.1:0.0889539570,((GCA_000017265.1_ACG78180.1:0.2582286418,GCA_001425915.1_KQW71554.1:0.3463791226)100:0.082643,((GCA_000175215.2_ADU14492.1:0.2784961266,GCA_000204015.1_EGF90513.1:0.1346445862)100:0.321591,(((GCA_000144605.1_ADL01797.1:0.1287116892,GCA_002205555.1_ASD28083.1:0.0891569737)100:0.553841,(((((GCA_900106695.1_SDW23985.1:0.0931548166,GCA_900113695.1_SFI50094.1:0.1689735544)100:0.254538,((GCA_900111545.1_SET84592.1:0.0000026862,GCA_900143155.1_SHN76512.1:0.0000026862)100:0.070891,GCA_900107585.1_SEA46714.1:1.0511455964)100:0.191034)99:0.213875,((((((((((((((((((((((((((GCA_000011965.2_AAV94957.1:0.1266078870,GCA_900109035.1_SEI43593.1:0.2427465904)98:0.107726,((GCA_000511385.1_AHD09725.1:0.0224363551,(GCA_001258055.1_CRL14156.1:0.0000026862,GCA_900113345.1_SFG18912.1:0.0000026862)95:0.000003)96:0.037546,GCA_001678945.1_ANP38837.1:0.1406464403)87:0.000003)95:0.039630,GCA_900116455.1_SFU14449.1:0.2522204871)91:0.025837,(((GCA_000203975.3_KID10339.1:0.0288291653,GCA_000511355.1_AHD01001.1:0.0272687348)99:0.036187,GCA_000376545.2_ANP40419.1:0.2757200133)99:0.059442,(GCA_900102795.1_SCZ58374.1:0.1014057977,GCA_900172225.1_SLN37440.1:0.1665843650)98:0.057139)97:0.028400)100:0.119678,GCA_002210095.1_OWU77467.1:0.3577603184)98:0.098118,(GCA_001046955.1_AKO96933.1:0.0000026862,GCA_900109145.1_SEJ08093.1:0.0000026862)100:0.139130)99:0.081673,(GCA_000172095.1_EDQ04114.1:0.1505114987,GCA_000622405.1_KIN69767.1:0.1488970199)100:0.147916)93:0.050037,GCA_900156525.1_SIT76723.1:0.3111332192)95:0.045323,(GCA_000738435.1_AII87063.1:0.2058744988,GCA_900102905.1_SDK96044.1:0.9638562610)99:0.104946)89:0.038616,GCA_001205715.1_KNG93011.1:0.2317502077)90:0.013121,((((((((GCA_000014045.1_ABG32146.1:0.0343873562,GCA_000154785.2_AEI93949.1:0.0000026319)100:0.170732,GCA_000152605.1_EAP84287.1:0.0928607940)100:0.107525,GCA_000169415.1_EBA08886.1:0.0566186304)97:0.064285,((((((((((GCA_000153725.1_EAU46228.1:0.0522406189,GCA_001975705.1_APZ54646.1:0.1833540068)95:0.070683,(GCA_900100085.1_SDI95211.1:0.2277475599,((((GCA_000152625.1_EAP76195.1:0.2134605724,((((GCA_000814025.1_KIC48962.1:0.0226255948,GCA_001969365.1_APX11310.1:0.0000023779)100:0.140995,(GCA_001458175.1_CUH53089.1:0.0445123305,(GCA_900114415.1_SFK64975.1:0.0254191180,(GCA_001404155.1_CRK74307.1:0.0000026883,GCA_900114125.1_SFJ45517.1:0.0000021719)100:0.200585)100:0.107717)100:0.121759)99:0.015104,GCA_900142085.1_SHJ25992.1:0.1489938191)99:0.037721,GCA_900107355.1_SDY54366.1:0.1925415950)97:0.043499)85:0.020099,((GCA_001458355.1_CUH68606.1:0.1033295286,(GCA_900111875.1_SFA79365.1:0.1344734617,GCA_900116005.1_SFR03859.1:0.1868416377)100:0.228589)78:0.057903,(GCA_900110775.1_SEP63962.1:0.0598007971,GCA_900172385.1_SLN44056.1:0.3743519284)78:0.074991)92:0.047529)85:0.032131,((GCA_001247715.1_KNX42482.1:0.0769991174,(GCA_900172295.1_SLN12108.1:0.0875154789,GCA_900110425.1_SEO28027.1:0.2172884979)82:0.045111)69:0.022342,GCA_900129685.1_SHG23415.1:0.1368268088)100:0.090596)98:0.082111,GCA_000152725.1_EAQ03314.1:0.2196548231)99:0.080747)96:0.042012)89:0.011865,GCA_900102075.1_SDE87876.1:0.0857411012)78:0.022875,(GCA_001969385.1_APX25011.1:0.0000021098,GCA_900112435.1_SFD12981.1:0.0000027233)100:0.084596)67:0.019871,GCA_000442255.1_EPX78155.1:0.1025168492)96:0.064947,(GCA_001458375.1_CUH77187.1:0.0990838558,(GCA_001890925.1_OJI94783.1:0.0968249489,(GCA_001687105.1_ANT59044.1:0.0000022897,GCA_900116195.1_SFS39996.1:0.0354364520)100:0.169626)96:0.036456)72:0.014783)95:0.020104,GCA_900184945.1_SMX35704.1:0.0716675844)72:0.027937,(GCA_002237555.1_ASP22230.1:0.0000021928,GCA_900188425.1_SNS44121.1:0.0349854133)99:0.047587)75:0.000003,(((GCA_002211155.1_OWV60088.1:0.0000000000,GCA_002211225.1_OWV50191.1:0.0000000000):0.000000,GCA_900101505.1_SDC09927.1:0.0000000000):0.000003,GCA_002211205.1_OWV66785.1:0.0000029786)100:0.035562)95:0.023277,GCA_001482405.1_KUF11909.1:0.1060273162)90:0.007389)99:0.072113,(GCA_002115725.1_OSQ58589.1:0.0000020182,GCA_002115805.1_OSQ48967.1:0.0000025291)100:0.111746)95:0.025091,GCA_900107235.1_SDY02236.1:0.2324721120)99:0.048176,((GCA_000521865.1_ETX30749.1:0.1579615806,((((GCA_000155735.2_AGI72244.1:0.1020944403,GCA_001187845.1_AKS45945.1:0.0049311281)100:0.111435,GCA_900172275.1_SLN16869.1:0.0327971895)100:0.075820,(GCA_000161835.1_EET47535.1:0.1499313818,(GCA_001908835.1_APO86789.1:0.2708648985,(GCA_900095785.1_SCM68298.1:0.0000029486,GCA_900115865.1_SFQ21327.1:0.0000021645)100:0.305942)100:0.070271)97:0.089473)99:0.061689,(GCA_000600975.2_EYD71766.1:0.1238381025,((GCA_000153305.1_EAR52171.1:0.2293680010,GCA_900172355.1_SLN14089.1:0.1581541778)100:0.097611,(GCA_900141735.1_SHI30053.1:0.3660833324,((GCA_000223375.1_AEM40881.1:0.0000021802,GCA_001399515.1_ALJ81039.1:0.0000021951)100:0.393230,(GCA_000836695.1_KIQ67718.1:0.2941294561,((GCA_000442315.1_EPX86096.1:0.2166663149,GCA_900114485.1_SFK79234.1:0.3147426322)97:0.077066,GCA_000600335.2_EYD77267.1:0.5251331772)97:0.128514)89:0.092809)34:0.079494)26:0.052814)18:0.100155)19:0.055990)23:0.071029)30:0.053963,GCA_900115815.1_SFQ52870.1:0.1307986284)22:0.046236)62:0.032204,((GCA_001038505.1_KMK67662.1:0.0926686691,GCA_900188035.1_SNR39962.1:0.1442159532)100:0.047936,GCA_900100005.1_SDJ21403.1:0.1249665656)66:0.016092)93:0.069906)91:0.058934,GCA_900184815.1_SMX22247.1:0.5045967638)97:0.041931,((GCA_000299575.1_EKE43611.1:0.1077907021,(GCA_900110115.1_SEM87901.1:0.0115559093,GCA_900141995.1_SHI44758.1:0.0170940090)100:0.162301)100:0.047969,(((GCA_900113405.1_SFG08387.1:0.0000026068,GCA_900172315.1_SLN11586.1:0.0000021093)100:0.170026,GCA_900115595.1_SFP25931.1:0.1734427806)97:0.091881,(((GCA_900109555.1_SEL25597.1:0.0000020390,GCA_900172305.1_SLN64720.1:0.0000025264)100:0.130050,GCA_900172375.1_SLN39942.1:0.0879727172)100:0.067308,(GCA_000299875.1_EKE72038.1:0.2094338873,GCA_900114135.1_SFJ70030.1:0.1467734053)100:0.197465)100:0.135333)8:0.029081)82:0.077396)98:0.082271,(GCA_000152805.1_EAQ11586.1:0.2777395011,(GCA_900177545.1_SMH57752.1:0.1673730466,(GCA_001307765.1_KPN62418.1:0.2060574939,GCA_900109955.1_SEW17003.1:0.0837811890)100:0.398567)100:0.089306)100:0.294314)81:0.115330,(GCA_000671395.1_KCV83559.1:0.4375559621,GCA_000018145.1_ABV93243.1:0.6220329375)76:0.089633)75:0.044543,(GCA_000647975.1_KAJ56871.1:0.3763764710,(GCA_001305615.1_ALG90234.1:0.1746721684,GCA_900184935.1_SMX34956.1:0.2790168836)100:0.203339)100:0.200552)62:0.058101,(((GCA_000442275.2_EPX79024.1:0.0489844756,GCA_900111945.1_SFR48920.1:0.0000022150)100:0.185458,(GCA_900172235.1_SLN33914.1:0.2758112328,GCA_900142295.1_SIN90891.1:0.3555329297)81:0.128170)79:0.054413,(GCA_001403795.1_CTQ50764.1:0.1716507090,GCA_900109285.1_SEL66624.1:0.0762970950)100:0.143770)72:0.023224)80:0.062421,((GCA_000765015.1_KGK78907.1:0.0102797073,GCA_900141945.1_SHJ02798.1:0.0000024863)100:0.133031,GCA_000590925.1_AHM05005.1:0.3098518236)99:0.062314)89:0.060670,(((GCA_000012905.2_ABA78868.1:0.1307591733,(GCA_900110025.1_SEM89738.1:0.1091183030,GCA_900156815.1_SIT00948.1:0.3240782472)100:0.308445)99:0.097547,GCA_900110135.1_SEN09546.1:0.2677692992)100:0.047150,(GCA_000740775.1_KFI27259.1:0.0241752620,GCA_000740795.1_KFI27715.1:0.0000022511)100:0.772596)51:0.123636)50:0.100647,GCA_001620265.1_AMY69178.1:0.2394544428)50:0.058610,((((GCA_000021865.1_ADE85379.1:0.3427722341,GCA_000714535.1_KEO51691.1:0.1352995673)1:0.005376,GCA_000715505.1_KEP70072.1:0.1329581496)88:0.080791,GCA_000740785.1_KFI26437.1:0.4464937699)98:0.082097,GCA_001981245.1_APX88708.1:0.4679391506)97:0.135420)49:0.078667,(GCA_001517585.1_CUX82376.1:0.4753104905,GCA_900107025.1_SDX44270.1:0.2480739518)98:0.177506)92:0.050476,GCA_900106675.1_SDW85223.1:0.2239912949)55:0.058961,((GCA_001548075.1_BAQ69238.1:0.0000021103,GCA_001633165.1_ANB34847.1:0.0105676064)100:0.512596,((GCA_900099935.1_SDI57596.1:0.1456912846,GCA_900188335.1_SNS79694.1:0.0577415943)100:0.145666,GCA_900112335.1_SFC56339.1:0.0498641185)100:0.596494)97:0.184080)55:0.097212,GCA_000812665.2_AML52772.1:0.4673387046)89:0.141427,(GCA_000203895.1_ABL71972.1:0.0865905137,GCA_000444995.1_AGT08178.1:0.1638531527)100:0.541454)99:0.422840)100:0.423231,(((((((((((((((((((GCA_000007125.1_AAL52013.1:0.0198092412,GCA_000157815.1_EEY00506.1:0.0000024373)100:0.071369,(GCA_000017405.1_ABS14754.1:0.0000026862,GCA_000585655.1_EXL05536.1:0.0000026862)100:0.025511)100:0.155229,GCA_001558695.1_KXF77364.1:0.1912250145)99:0.128608,(GCA_900104355.1_SDP87439.1:0.0584257142,GCA_900113985.1_SFJ13224.1:0.0939684432)100:0.384164)100:0.290704,(GCA_000022725.1_ACS51023.1:0.0736171323,GCA_000341385.1_AGF75524.1:0.1244789695)100:0.485854)97:0.336528,(GCA_000585625.1_EXL04084.1:0.1740831675,(GCA_002075885.1_OQM73186.1:0.1606595610,((GCA_001510895.1_KUM24760.1:0.0119200501,GCA_001637395.1_OAB60375.1:4.6544192948)99:0.080136,GCA_001618845.1_AMY00408.1:0.0771745359)99:0.112801)99:0.064462)99:0.109008)92:0.047051,(GCA_001424795.1_KQU69919.1:0.0291008673,GCA_001605015.1_AMS42733.1:0.0859928287)100:0.278049)97:0.130366,(((GCA_000014245.1_ABG62786.1:0.3149936173,GCA_002238045.1_OXT00184.1:0.7589583118)95:0.124454,(GCA_000300335.1_EKF19528.1:0.1077428855,GCA_000300515.1_EKF43754.1:0.1249560718)100:0.172453)96:0.109307,GCA_900113935.1_SFI67769.1:0.2986601490)60:0.055148)99:0.108495,(((GCA_000153465.1_EAS50279.1:0.2727941978,(GCA_000800175.1_KHJ54336.1:0.0110008017,GCA_900141975.1_SHI71958.1:0.0000022464)100:0.253557)100:0.055412,(GCA_000153705.1_EAU42771.1:0.2331321848,(GCA_900176465.1_SMC36799.1:0.2136689963,GCA_900104035.1_SDO11366.1:0.4352452661)100:0.088216)100:0.054882)100:0.206981,(((((GCA_000016285.1_ACM36802.1:0.2145897902,(((GCA_000722615.1_KEQ03413.1:0.0000023813,GCA_000722625.1_KEQ04013.1:0.0000024757)100:0.169310,(GCA_000731295.1_CDN53885.1:0.0000025557,GCA_000731315.1_CDN47759.1:0.0000026862)100:0.121725)67:0.019575,(GCA_000092045.1_ABC90708.1:0.0364418482,GCA_000769405.1_KPN24602.1:0.0315678556)100:0.224106)54:0.004781)56:0.020065,(((((GCA_000017145.1_ABR59991.1:0.0221400644,(GCA_000018545.1_ACP25123.1:0.0413695224,GCA_002288525.1_ASY62803.1:0.0326312642)100:0.024226)99:0.032924,GCA_000697965.2_ANK72284.1:0.0529416339)88:0.009369,(GCA_001687365.1_OBZ94067.1:0.0320844502,GCA_001885585.1_OJF89971.1:0.0722945399)80:0.015858)87:0.056154,(GCA_001267455.1_KOC73757.1:0.0108039168,GCA_001652565.1_ANH04219.1:0.0000022323)100:0.194664)98:0.067820,(GCA_001578105.1_AMM84316.1:0.0687027919,GCA_002043005.1_AQZ52484.1:0.2164336327)100:0.314788)73:0.028986)79:0.074723,GCA_000092025.1_AAK87175.2:0.3614087412)91:0.061920,(GCA_000325745.1_AGA64042.1:0.5209078977,GCA_000496595.1_AHA27564.1:0.4185337836)100:0.564771)100:0.148487,(GCA_000154705.2_EDQ32228.1:0.2084593406,GCA_001703635.1_OCW56576.1:0.1618319150)91:0.070292)100:0.139360)99:0.052861)94:0.015006,GCA_001293565.1_KPB01409.1:0.7443483736)100:0.121499,GCA_900129325.1_SHG10958.1:0.3184456579)96:0.072112,((GCA_900104485.1_SDB12981.1:0.4057906264,(GCA_900102695.1_SCZ37597.1:0.7343751092,GCA_000496075.1_ESR23472.1:0.5603426914)84:0.192234)82:0.093198,GCA_000179775.1_EFL90242.1:0.8418733625)76:0.091341)70:0.028300,(((((((GCA_000010525.1_BAF87701.1:0.1939448514,GCA_000017645.1_ABS69650.1:0.3239253144)100:0.128543,(GCA_000092925.1_ADH89133.1:0.1260946547,GCA_900100155.1_SCW41563.1:0.2118755546)100:0.383701)99:0.134749,(GCA_001402875.1_ALK10194.1:0.0000025658,GCA_001459775.1_CUU42858.1:0.0000025590)100:0.541127)80:0.058786,GCA_002355335.1_BAT60281.1:0.5700016500)78:0.138618,((((GCA_002119765.1_ARQ01646.1:0.4033343271,GCA_001426945.1_KQZ00996.1:0.6146520456)99:0.058826,(((((GCA_000011365.1_BAC50116.1:0.0709567401,GCA_000661935.1_AHY50206.1:0.0000028264)100:0.154959,GCA_000195775.1_CAE28353.1:0.1517257328)50:0.019426,((GCA_001618955.1_KZD24550.1:0.0000026862,GCA_900108575.1_SEI05649.1:0.0000025690)100:0.139143,(((GCA_000218565.1_AEI06765.1:0.0000025525,GCA_000218585.1_AEI03188.1:0.0000020881)100:0.058072,GCA_000314735.2_EKS28062.1:0.0394286833)100:0.112647,GCA_000336555.1_EKS40307.1:0.2391031766)100:0.285145)100:0.128858)44:0.000003,(GCA_000012725.1_ABA05109.1:0.0569932045,GCA_000013885.1_ABE62520.1:0.0437891852)100:0.079049)96:0.153564,GCA_000935205.1_KIZ40835.1:0.2486228100)100:0.463101)100:0.185887,GCA_001579845.1_AMN42346.1:0.3912738907)94:0.071735,(GCA_002088295.1_ORE95300.1:0.6047868493,((GCA_000230555.1_AEQ51367.1:0.0306066731,GCA_900100665.1_SDG77983.1:0.1122674790)100:0.287875,(GCA_000743575.1_KFL32515.1:0.5294512597,GCA_000970435.1_KKB82776.1:0.1454534395)100:0.348052)100:0.568346)97:0.278006)86:0.194191)62:0.133492,((GCA_900104955.1_SEC20842.1:0.4786988776,(((((GCA_000019845.1_ACB97046.1:0.1855785344,GCA_900114285.1_SFK05420.1:0.4786692528)99:0.051079,GCA_000021745.1_ACK52721.1:0.4389706388)100:0.115882,((GCA_000304315.1_CCJ08595.1:0.2735570564,GCA_001644125.1_OAI26973.1:0.6322677528)99:0.065139,(GCA_002117405.1_ARN83061.1:0.3002274565,GCA_001675455.1_OBS52627.1:0.4543765208)99:0.095816)100:0.249733)96:0.150351,GCA_900187365.1_SNB70961.1:0.2564806096)98:0.108370,GCA_001720135.1_ODN71151.1:0.6444458731)97:0.050889)96:0.114714,(((GCA_000019945.1_ACB83311.1:0.3561157674,GCA_000022085.1_ACL56521.1:0.3149533358)100:0.170545,((GCA_001676615.1_OCC01477.1:0.4092025683,(GCA_001741865.1_AOO84642.1:0.2770780886,GCA_900102525.1_SDG96958.1:0.1802220118)100:0.562413)28:0.056310,GCA_001305515.1_KPL55223.1:0.3759234887)95:0.083662)91:0.029433,((GCA_001017175.1_KLK94898.1:0.0361021948,GCA_900102135.1_SCY83404.1:0.0417508914)100:0.173435,(GCA_001271345.1_ALA18918.1:0.0339496216,GCA_001887265.1_APF37493.1:0.0000021280)100:0.354063)100:0.118401)96:0.112433)77:0.061117)98:0.202643,GCA_001720135.1_ODN71152.1:0.4765215193)90:0.088889)82:0.043055,GCA_900148505.1_SHO67121.1:0.4757710987)85:0.073616,(((((GCA_000148725.1_EFO33648.1:0.1675850279,(GCA_000158095.1_EEE44945.1:0.1029638050,GCA_001403915.1_CTQ42463.1:0.1125459734)100:0.113581)91:0.046879,GCA_000192745.1_ADZ70528.1:0.1717184482)97:0.123367,(GCA_001188555.1_KND18827.1:0.0000026862,GCA_002249885.1_OXS50408.1:0.0000026862)100:0.205757)99:0.102104,((GCA_001907205.1_OKL43536.1:0.1016135764,(GCA_900110875.1_SEQ82424.1:0.1106122283,GCA_900114245.1_SFK73799.1:0.0929750462)100:0.151039)99:0.106405,(GCA_900115225.1_SFO24553.1:0.1998298801,GCA_900215505.1_SNY93702.1:0.3162442558)100:0.142192)92:0.028770)91:0.055402,GCA_900105595.1_SDU11518.1:0.2979525690)92:0.109270)98:0.264941,((GCA_000143145.1_ADJ23709.1:0.1473067581,(GCA_000503895.1_AHB49230.1:0.2185018576,(GCA_000981545.1_CPR21202.1:0.0000026862,GCA_900104305.1_SDP25077.1:0.0000026862)100:0.176907)33:0.039869)100:0.356543,(GCA_000166055.1_ADP71240.1:0.3273913206,((GCA_000828475.1_BAQ17543.1:0.0418214978,GCA_001723285.1_ODS00902.1:0.0000025894)100:0.273219,GCA_001708935.1_ODA68486.1:0.4344564750)100:0.499157)79:0.098610)55:0.135724)100:0.195560,((GCA_000689395.1_CDO61006.1:0.6979605812,GCA_000017565.1_ABS64791.1:0.4013174195)93:0.123570,GCA_000739695.1_GAK44531.1:0.4392491451)96:0.117493)96:0.169815,((((((((((GCA_000009985.1_BAE51291.1:0.1276424242,(GCA_000294655.1_CCG40889.1:0.0000026862,GCA_900108475.1_SEH24582.1:0.0105656078)100:0.058250)100:0.167160,GCA_000513295.1_CDK98411.1:0.2511105856)94:0.048362,((GCA_900100455.1_SDG90818.1:0.1610988916,(GCA_001611975.1_AMW35642.1:0.4331493126,GCA_900101965.1_SDE78907.1:0.6076157486)87:0.213412)84:0.073273,GCA_900156605.1_SIT02047.1:0.2288574651)87:0.124009)92:0.174638,((GCA_000315795.1_EKV30815.1:0.2200049465,GCA_900167455.1_SJZ47469.1:0.6796208389)66:0.125287,((((((GCA_000010725.1_BAI72254.1:0.0525985474,GCA_000632475.2_AIB11979.1:0.0580123078)100:0.262679,(GCA_000576635.1_EWY42148.1:0.0622772448,GCA_000936425.1_KJB97028.1:0.1111286195)100:0.233486)15:0.036067,((GCA_000963705.1_KJV07433.1:0.0000026862,GCA_000963705.1_KJV08479.1:0.0000026862)100:0.132171,GCA_002251735.1_OYQ18432.1:0.1025567496)100:0.211235)16:0.085771,((GCA_000016185.1_ACI98611.1:0.1398727273,(GCA_000225995.2_EGY00896.1:0.0000024671,GCA_000730165.2_ASG20770.1:0.0000026862)100:0.184387)73:0.063974,GCA_002251795.1_OYQ33488.1:0.3772324501)100:0.366059)97:0.127240,((GCA_000767795.1_KGM32829.1:0.0414236784,GCA_002195995.1_OWJ64954.1:0.0209649104)100:0.348674,((GCA_000319385.1_AFX99008.1:0.0647784883,GCA_000510265.1_AHC73687.1:0.0388820259)99:0.088850,GCA_900102465.1_SDG38956.1:0.0371465201)100:0.561614)65:0.120556)67:0.097608,(GCA_000299935.1_EKE75282.1:0.1698422015,GCA_001618175.1_KZD07190.1:0.2971463943)100:0.234614)57:0.075160)60:0.072004)52:0.016427,(((((((((GCA_000011685.1_AAW61560.1:0.1620914610,(GCA_000234355.2_EHH69224.1:0.1047267514,(GCA_000723565.1_CDG34162.1:0.0123740241,GCA_002003665.1_OOL19435.1:0.0301911953)100:0.286548)89:0.027724)100:0.133163,(((GCA_000963885.1_GAN54276.1:0.1146807983,GCA_002005445.1_AQS86467.1:0.1755370951)80:0.042463,GCA_002173735.1_ARW46901.1:0.5183413399)53:0.055979,((((GCA_001787335.1_AOX18091.1:0.0000026862,GCA_001787355.1_AOX21125.1:0.0000026862)100:0.162696,GCA_002005465.1_AQS89458.1:0.1215565947)93:0.046651,(GCA_000724025.1_CDG38368.1:0.0072926377,GCA_001547995.1_BAT20142.1:0.0000021462)100:0.192310)100:0.028210,GCA_000617865.1_GAJ30620.1:0.2322765954)99:0.081442)59:0.027777)83:0.064221,((GCA_000021325.1_ACI50158.1:0.0806483484,GCA_000964505.1_GAN98340.1:0.0132329446)86:0.008059,(GCA_000182745.1_BAK84998.1:0.0190571491,GCA_000208635.2_EGG75923.1:0.0000024671)100:0.075151)100:0.103986)96:0.170702,(GCA_000231445.2_EHD13698.1:0.0091668679,GCA_002153535.1_OUI79083.1:0.0000026844)100:0.504353)100:0.287098,GCA_000164635.1_EFH10055.1:0.2022963380)94:0.048712,GCA_000964365.1_GAN77754.1:0.2119257146)96:0.123332,(GCA_000016725.1_ABQ31640.1:0.0000026862,GCA_000202835.1_BAJ82112.1:0.0000023212)100:0.338967)97:0.161231,((GCA_900101615.1_SDC48787.1:0.0000026862,GCA_900104205.1_SDB45134.1:0.0000026862)100:0.240315,(GCA_000306035.1_EKN00909.1:0.1813446238,GCA_000964385.1_GAN78935.1:0.1272870903)100:0.597628)92:0.185167)77:0.031798,GCA_900141905.1_SHI78138.1:0.4610501609)99:0.204495)74:0.120420,(((((GCA_000264455.2_AFK53610.1:0.0000026862,GCA_001601315.1_KYO51910.1:0.0000026862)100:0.438839,GCA_900172325.1_SLN54108.1:0.4347251828)99:0.180455,(GCA_000300235.2_AJD52207.1:0.1335917968,GCA_000300275.1_EKF07623.1:0.0663084850)100:0.182007)99:0.184657,GCA_000968135.1_CCQ73977.1:0.4204674345)79:0.100420,((GCA_000982415.1_KKJ77540.1:0.0000024300,GCA_001026905.1_KLN61468.1:0.0523925368)98:0.146846,GCA_000024465.1_ADE38751.1:1.3962002158)68:0.265057)21:0.111928)19:0.029806,((GCA_001746755.1_OEJ68007.1:0.5571289341,((GCA_900177295.1_SMF70571.1:0.0000026862,GCA_900188055.1_SNS04697.1:0.0000029797)100:0.393840,GCA_900100655.1_SDF70735.1:0.3967047337)97:0.282424)11:0.035050,(GCA_000226315.1_AEP09650.1:0.0214900112,GCA_000348745.1_AGH98073.1:0.0000028416)100:0.497016)13:0.035132)40:0.037543,((GCA_000013085.1_ABC22396.1:0.2502389458,GCA_000284415.2_CCG06781.1:0.3729652553)99:0.123596,(GCA_000014285.2_ABI61841.2:0.0054528881,GCA_000576085.2_AHJ62773.1:0.0014365369)100:0.732169)84:0.172878)62:0.062208,(GCA_900093605.1_SCA55031.1:0.4226758570,GCA_900101935.1_SDD63648.1:0.8541350877)93:0.188490)67:0.113615,(((((GCA_000742835.1_AIK95798.1:0.4212423909,(GCA_000022525.1_ACT69612.1:0.5155706203,GCA_000632985.1_AHX11561.1:0.5751441212)100:1.972470)97:0.167724,(GCA_000388175.3_ETZ05122.1:0.0769155966,GCA_000469665.2_ETZ07632.1:0.3284021674)100:0.834739)61:0.250667,(((GCA_000010205.1_BAG39530.1:0.2881835442,GCA_000964595.1_KJV55789.1:0.3577088555)100:0.790222,(GCA_000012385.1_ABE05269.1:0.0777274722,GCA_000195735.1_CAA14481.1:0.2103455653)100:0.397186)100:0.368637,((GCA_000008385.1_AAW70644.1:0.0933151509,GCA_000953315.1_CDR79403.1:0.2904086747)100:0.471777,((GCA_000026005.1_CAH58563.1:0.3410666414,GCA_000964755.1_KJV63441.1:0.1371993834)100:0.342814,(GCA_000964795.1_KJV69460.1:0.5844506922,(GCA_000011945.1_AAV86954.1:0.0840051301,GCA_000024505.1_ACZ48936.1:0.1794897858)100:0.678350)87:0.154190)96:0.282914)100:0.870524)93:0.260267)47:0.013655,(GCA_000219355.1_AEI89256.1:0.8544139729,GCA_000815465.1_KIE05278.1:0.5618248162)100:0.213327)93:0.105197,((GCA_001192655.1_GAO97990.1:0.0000021230,GCA_001192655.1_GAO98004.1:0.1272213186)100:0.826737,GCA_002117145.1_ARN84202.1:0.3537569670)100:0.438716)62:0.108615)86:0.140445)89:0.119716,((((((((((((((GCA_000013005.1_ABC62857.1:0.2515666790,GCA_001281485.1_ALE16000.1:0.0548539357)100:0.041271,(GCA_001663175.1_ANK13309.1:0.1166921067,GCA_001677335.1_OBV11917.1:0.1284662968)100:0.199625)93:0.085209,GCA_000715015.1_KEO91109.1:0.1641910668)94:0.214893,(GCA_001304795.1_ALG61571.1:0.0000025452,GCA_001306275.1_KPM13935.1:0.0000021396)100:0.119447)100:0.247374,(GCA_001028705.1_AKM10592.1:0.1641262604,GCA_001661675.2_ARU16172.1:0.2799369825)100:0.386777)87:0.096106,(GCA_000235975.2_EHJ60193.1:0.1550217308,GCA_001008165.2_AKH41881.1:0.2200399606)98:0.067812)33:0.060070,GCA_000013325.1_ABD25823.1:0.2083595666)88:0.031056,(GCA_000342165.1_EMD84560.1:0.4513687608,GCA_002211145.1_OWV34130.1:0.2309867038)100:0.313672)100:0.183377,(GCA_001295965.1_KPF75329.1:0.0122731791,GCA_001713435.1_AOG02297.1:0.0000022525)100:0.314585)100:0.142956,(GCA_000091125.1_BAI97240.1:0.2232216185,GCA_000147835.3_AEG49017.1:0.1231292374)100:0.268041)34:0.044465,((((GCA_000016765.1_ABQ66838.1:0.1596861091,(GCA_002355275.1_ATE65278.1:0.0000026862,GCA_002367875.1_PCE42398.1:0.0000026862)100:0.121609)100:0.058383,(GCA_000175255.2_AEH62034.1:0.1801658987,GCA_000218875.1_AEI37055.1:0.0549333867)100:0.392029)100:0.079173,GCA_001586395.2_KZB93897.1:0.2355724371)100:0.130868,(GCA_002218195.1_ASK88054.1:0.0636635438,GCA_900128895.1_SIO05918.1:0.0608029622)100:0.263919)100:0.104269)92:0.101675,(GCA_000013985.1_ABF53662.1:0.0612713189,GCA_001610975.1_AMU93390.1:0.1091914351)100:0.362918)100:0.359841,GCA_002251755.1_OYQ24312.1:0.4463633215)100:0.554999,(GCA_000153525.1_EAS84419.1:0.0000024584,GCA_000155895.1_EDZ59758.1:0.3321839306)100:1.899100)76:0.087542)50:0.000002)72:0.178516,((GCA_000152825.2_ADM08564.1:0.8397467289,GCA_900199215.1_SNT72324.1:0.5227018875)100:0.535040,((GCA_000014865.1_ABK44358.1:0.4688886394,GCA_002109495.1_OSM05166.1:0.3884977842)100:0.646341,((((((((GCA_000011345.1_BAC09343.1:0.0000026862,GCA_000505665.1_AHB88433.1:0.0000026862)100:0.216755,GCA_001765415.1_AOR38877.1:2.2105103727)84:0.066496,(GCA_001870225.1_APB35073.1:0.3954250039,(GCA_000011385.1_BAC89807.1:0.2366262011,GCA_000484535.1_AGY58577.1:0.1705186601)100:0.615899)100:0.127228)75:0.062402,GCA_000317065.1_AFY70584.1:0.2806151374)71:0.112572,GCA_000332215.1_ELS34438.1:0.3947038390)98:0.076819,(((((((((GCA_000011465.1_CAE19795.1:0.3366057070,GCA_000760175.1_KGG11938.1:0.1550982226)99:0.109992,GCA_001182765.1_CRY91382.1:0.1037575495)43:0.060034,GCA_000155635.1_EDY37994.1:0.1351242807)42:0.094856,GCA_000316515.1_AFY30195.1:0.1394042084)98:0.281303,GCA_000012525.1_ABB56960.1:0.2470722098)98:0.281691,GCA_002142475.1_BAS55268.1:0.3460392409)97:0.150501,(((((((GCA_000017845.1_ACB52044.1:0.0499412568,(GCA_000167195.1_EAM50085.1:0.0000020132,GCA_000235665.2_EHJ11917.1:0.0000028078)100:0.121225)100:0.040663,GCA_000025125.1_ADB95753.1:0.2186987454)100:0.162749,GCA_000021825.1_ACK71020.1:0.2319054692)100:0.031095,(GCA_000317025.1_AFY76462.1:0.0112971878,GCA_001904635.1_OKH21410.1:0.0230623248)100:0.370938)98:0.064272,((GCA_000284135.1_BAL29078.1:0.0431999758,GCA_000478825.2_AIE75768.1:0.0085236292)100:0.287710,(GCA_000297435.1_CCI33358.1:0.0000023347,GCA_000312205.1_CCI08353.1:0.0000022056)100:0.194926)100:0.073260)98:0.086201,((((GCA_000317575.1_AFZ37235.1:0.0521002416,GCA_002355455.1_BAU62941.1:0.0781304517)100:0.091513,GCA_002368355.1_BAZ43676.1:0.4341820356)53:0.085111,(GCA_000332035.1_ELR99231.1:0.2688706623,GCA_001904615.1_OKH18749.1:0.4964090314)91:0.121359)24:0.034964,(GCA_000332055.1_ELS05052.1:0.3339652759,((GCA_000317675.1_AFZ52865.1:0.1452188166,(GCA_001548095.1_BAQ62571.1:0.1243094609,GCA_001548115.1_BAQ65638.1:0.0959732918)100:0.075783)100:0.135755,GCA_001747005.1_OEJ78777.1:0.1002372794)100:0.135802)77:0.067984)28:0.046272)100:0.140286,((GCA_000317615.1_AFZ51543.1:0.0395182607,GCA_000317635.1_AFZ44644.1:0.1318086282)100:0.139981,GCA_000473895.1_ERN42339.1:0.3573643189)98:0.099768)99:0.210247)36:0.000002,(((((((((((((((GCA_000020025.1_ACC81461.1:0.0655306240,(GCA_000350105.1_CCH66307.1:0.0313105483,GCA_000350125.1_CCH65023.1:0.0000024190)100:0.363492)56:0.091830,(GCA_000316575.1_AFY33977.1:0.1369562062,((GCA_000169135.1_EAW45102.1:0.0467904780,GCA_002218065.1_GAX35076.1:0.0856557321)100:0.230978,(GCA_000934435.1_KIY12207.1:0.0699086118,(GCA_001298445.1_ALF54003.1:0.0291624220,GCA_002367975.1_BAY14767.1:0.0220334264)100:0.134266)92:0.009301)97:0.040909)94:0.034487)51:0.039143,GCA_000204075.1_ABA19722.1:0.1428389318)71:0.038672,((((((((GCA_000175835.1_EFA70148.1:0.0000026862,GCA_001432185.1_KRH97379.1:0.0000028503)99:0.000002,(GCA_000175855.1_EFA71802.1:0.0206687025,GCA_002368135.1_BAZ89478.1:0.0264745663)100:0.005831)100:0.178443,GCA_002368075.1_BAZ81817.1:0.0127389540)100:0.070481,GCA_000196515.1_ADI65282.1:0.1029038728)100:0.037652,GCA_000317695.1_AFZ59337.1:0.0696816481)100:0.058117,((GCA_000312705.1_AFW96833.1:0.0519071222,GCA_002368115.1_BAZ85175.1:0.0088763212)100:0.008521,GCA_000789435.1_KHG39879.1:0.0081473315)100:0.212479)99:0.040853,((GCA_002368055.1_BAZ75021.1:0.0000025899,GCA_002368295.1_BAZ01057.1:0.0000022399)100:0.021889,GCA_002368275.1_BAY90603.1:0.0201873246)100:0.227482)89:0.054151,GCA_000317535.1_AFZ25242.1:0.1427317519)76:0.056732)83:0.084369,((GCA_000231365.2_EHC16129.1:0.0429477730,GCA_001904645.1_OKH16724.1:0.0361233903)100:0.038374,GCA_001275395.1_KOP27144.1:0.0249422971)98:0.096592)70:0.012776,GCA_000317435.1_AFZ04290.1:0.2658812720)76:0.015546,GCA_001456025.1_KST61772.1:0.2161348503)22:0.017610,GCA_000316665.1_AFY55123.1:0.2344793961)35:0.027772,(GCA_000828085.2_KIJ83519.1:0.1629986778,(GCA_000346485.2_KYC41342.1:0.0388872581,GCA_000760695.2_KIE08748.1:0.0590423517)100:0.085310)100:0.070003)84:0.065371,GCA_000317125.1_AFY87758.1:0.3475288982)74:0.026217,(GCA_000317555.1_AFZ31058.1:0.0000024966,GCA_001904655.1_OKH27732.1:0.0384237356)100:0.186471)43:0.047270,(GCA_000317105.1_AFY85432.1:0.3365912137,(GCA_000317495.1_AFZ12075.1:0.3061683967,GCA_000317145.1_AFY94554.1:0.4896371892)62:0.137956)27:0.032567)24:0.012935,((GCA_000952155.1_KJH70320.1:0.1330714385,GCA_001637395.1_OAB55712.1:0.3807610973)97:0.081037,GCA_000317045.1_AFY66890.1:0.2458958723)83:0.072592)45:0.011218,((GCA_000180455.1_CBN57139.1:0.1766321852,(((GCA_000214075.2_EGK89093.1:0.0391770886,GCA_000317475.1_AFZ08712.1:0.0158659482)100:0.091144,GCA_002412335.1_PCN52639.1:0.0757265742)99:0.124197,GCA_000576635.1_EWY36595.1:7.4624927503)79:0.071874)76:0.083848,(GCA_001746915.1_OEJ75884.1:0.2221516474,((GCA_000817775.1_KIF42608.1:0.1249533152,GCA_001904775.1_OKH45724.1:0.3360181098)100:0.123425,GCA_002075285.2_ASC70878.1:0.3596645859)100:0.119251)83:0.020516)67:0.075193)42:0.026134,((((((GCA_000155555.1_EDX73199.1:0.2050627733,GCA_000317515.1_AFZ20745.1:0.1634857202)89:0.037998,(GCA_000211815.1_EGJ34513.1:0.0297646356,GCA_001942495.1_OLT61776.1:0.0283035998)100:0.187145)100:0.087831,(GCA_000014265.1_ABG52422.1:0.1558572778,GCA_002260545.1_OZH55766.1:0.0293993820)100:0.356619)89:0.058453,GCA_001276715.1_KOR38205.1:0.6799522063)81:0.057966,((GCA_000176895.2_CCE18031.1:0.0000026630,GCA_000307915.1_EKD07968.1:0.0000025447)100:0.256371,((GCA_000478195.2_ERT03672.1:0.0000022387,GCA_000478195.2_ERT05521.1:0.0000024512)100:0.084324,GCA_000972705.2_KKD37356.1:0.0235985051)100:0.396820)75:0.021449)79:0.036715,(GCA_000710505.1_KEI66581.1:0.0152613150,GCA_900009265.1_CUR10650.1:0.0060852653)96:0.294979)60:0.051625)49:0.019864)55:0.039442,GCA_001904725.1_OKH37509.1:0.3582965079)64:0.034745)89:0.078913,GCA_000018105.1_ABW25635.1:0.4086341720)97:0.402014,(GCA_001982645.1_ONG38217.1:1.1452238166,(GCA_000010725.1_BAI73719.1:2.4238790510,GCA_001601315.1_KYO51859.1:0.9564334553)100:3.377710)99:1.299730)99:0.384905)72:0.161386)92:0.246727)100:0.605957)99:0.128664,(GCA_000152745.1_EAP91052.1:0.7399839342,(GCA_000014745.1_ABI65683.1:0.1185091685,GCA_900103475.1_SDM69042.1:0.2844344595)100:0.646872)100:0.289409)98:0.204905)100:0.148675)100:0.318698);
