# Supplementary material for: Assessing the accuracy of phylogenetic rooting methods on prokaryotic gene families
Source: PLoS One. 2020 May 15;15(5):e0232950. doi: 10.1371/journal.pone.0232950 (PMC7228096; doi:10.1371/journal.pone.0232950)
Supplement: S2 Dataset — (ZIP) [file pone.0232950.s003.zip › EmpiricalDataset/GeneTrees_IQTree/000264.aln.treefile]

(GCA_000006905.1_AAK22184.1:0.0260622969,GCA_000092285.1_ADG12373.1:0.0363316360,(GCA_000017265.1_ACG76525.1:0.4178052947,(((GCA_000144605.1_ADL02477.1:0.2498002240,GCA_002205555.1_ASD26576.1:0.1646061350)100:0.094595,(GCA_000175215.2_ADU11891.1:0.1181370343,GCA_000204015.1_EGF91955.1:0.1177815116)100:0.352494)100:0.079165,(GCA_001425915.1_KQW65922.1:0.2401239247,((((GCA_000013025.1_ABI76216.1:0.0157352292,GCA_000685315.1_KCZ98631.1:0.0337404769)100:0.220532,GCA_000023785.1_ACT58222.1:0.4257693039)98:0.046174,(GCA_000152745.1_EAP89475.1:0.2443758677,(GCA_000014745.1_ABI67180.1:0.0579039184,GCA_900103475.1_SDM16385.1:0.1909725601)100:0.245595)79:0.050758)100:0.187667,((((((((((((GCA_000007125.1_AAL51338.1:0.0000020909,GCA_000157815.1_EEX99113.1:0.0000020283)100:0.043370,(GCA_000017405.1_ABS13667.1:0.0000020283,GCA_000585655.1_EXL03804.1:0.0000022537)96:0.001035)100:0.096012,(GCA_001558695.1_KXF79296.1:0.1520401039,(GCA_900104355.1_SDO65167.1:0.1083647078,GCA_900113985.1_SFI75530.1:0.0129136471)99:0.120552)92:0.058133)93:0.066338,(GCA_000022725.1_ACS52032.1:0.0441567601,GCA_000341385.1_AGF76502.1:0.1537746836)100:0.263777)98:0.131000,(GCA_001305515.1_KPL53659.1:0.2105586402,(GCA_002088295.1_ORE93591.1:0.1915133980,GCA_900148505.1_SHO62339.1:0.2649253642)73:0.092090)74:0.074354)99:0.135307,((((((((GCA_000014245.1_ABG64816.1:0.0684081880,GCA_000817775.1_KIF42116.1:0.1935855011)96:0.085992,(GCA_000300335.1_EKF18743.1:0.0080199455,GCA_000300515.1_EKF40516.1:0.0227201119)100:0.105692)93:0.039834,((GCA_000585625.1_EXL10324.1:0.0976040113,GCA_002075885.1_OQM77257.1:0.0519981063)55:0.031034,(GCA_001618845.1_AMY02990.1:0.0882160010,(GCA_001424795.1_KQU73181.1:0.0349190569,GCA_001605015.1_AMS39923.1:0.0136471184)100:0.028159)62:0.025032)100:0.028576)93:0.026855,GCA_900113935.1_SFI50737.1:0.0772380268)96:0.051121,(GCA_000092045.1_ABC92707.1:0.0163716016,GCA_000769405.1_KPN25397.1:0.0233985933)100:0.053946)90:0.041521,(((GCA_000154705.2_EDQ35109.1:0.0266978690,GCA_001703635.1_OCW58998.1:0.0555431301)100:0.086899,GCA_001293565.1_KPB00744.1:0.2160722690)95:0.073918,(GCA_000179775.1_EFL89654.1:0.1708970271,(GCA_000325745.1_AGA65264.1:0.2092600987,GCA_000496595.1_AHA27610.1:0.6304477555)100:0.528406)77:0.030247)75:0.047216)37:0.005233,(((((GCA_000016285.1_ACM38051.1:0.0594158525,GCA_000092025.1_AAK88423.1:0.0668014545)96:0.023121,((GCA_000731295.1_CDN56015.1:0.0064466390,GCA_000731315.1_CDN49905.1:0.0000024619)100:0.047497,((GCA_001687365.1_OBZ94302.1:0.0502435241,GCA_001885585.1_OJF99778.1:0.0237286533)100:0.045395,(GCA_000722615.1_KEQ07051.1:0.0000021269,GCA_000722625.1_KEQ09996.1:0.0000027439)100:0.071737)100:0.023151)99:0.022201)44:0.008106,GCA_001267455.1_KOC74353.1:0.0000025354)48:0.010215,(GCA_000017145.1_ABR61927.1:0.0193844802,((GCA_000018545.1_ACP26950.1:0.0284623215,GCA_002288525.1_ASY64704.1:0.0142792949)100:0.015272,GCA_000697965.2_ANK74175.1:0.0148379840)100:0.022305)99:0.023410)90:0.007782,GCA_001652565.1_ANH05888.1:0.0210217998)90:0.007988)87:0.062477,(((GCA_900115225.1_SFO36413.1:0.1660757256,GCA_001720135.1_ODN69202.1:0.6149367624)99:0.089813,GCA_900215505.1_SNY90558.1:0.2678109320)92:0.060032,((((((GCA_000148725.1_EFO32309.1:0.0594696477,((GCA_001403915.1_CTQ46425.1:0.0842334263,GCA_000158095.1_EEE46245.1:0.1094574808)97:0.040888,((GCA_000192745.1_ADZ68530.1:0.0945004732,(GCA_001188555.1_KND17753.1:0.0169881327,GCA_002249885.1_OXS47350.1:0.0000027990)100:0.102187)100:0.077867,GCA_900105595.1_SDU40578.1:0.2266541811)55:0.035562)54:0.018301)55:0.041897,(GCA_900110875.1_SEQ25142.1:0.0569316546,GCA_900114245.1_SFJ92143.1:0.0588297153)100:0.089931)45:0.044546,GCA_001907205.1_OKL44614.1:0.0918915377)98:0.099857,GCA_002238045.1_OXT02944.1:0.2707384246)37:0.034148,((GCA_001578105.1_AMM82991.1:0.0360722244,GCA_002043005.1_AQZ53513.1:0.0394026725)100:0.069630,GCA_900102695.1_SCZ39739.1:0.4245081469)98:0.131608)53:0.069954,(((GCA_000153465.1_EAS48412.1:0.1104805957,GCA_000153705.1_EAU40572.1:0.1141183441)100:0.077512,GCA_900176465.1_SMC74726.1:0.0819744533)98:0.050448,((GCA_000800175.1_KHJ55361.1:0.0499501192,GCA_900141975.1_SHJ03982.1:0.0696748656)100:0.098484,GCA_900104035.1_SDN50854.1:0.1075951176)100:0.093808)100:0.100274)87:0.089151)97:0.070024)95:0.066194)98:0.094477,(GCA_900104485.1_SDB06272.1:0.2632872299,GCA_900129325.1_SHF52340.1:0.3029605162)98:0.058244)91:0.037765,((((GCA_000739695.1_GAK44270.1:0.2779686873,((GCA_000166055.1_ADP69542.1:0.0056162796,GCA_000636015.1_KAI96403.1:0.0000022733)100:0.242447,(GCA_000828475.1_BAQ15547.1:0.0134829975,GCA_001723285.1_ODS00569.1:0.1515899412)100:0.487650)100:0.141818)74:0.027938,((GCA_000143145.1_ADJ25169.1:0.1991428410,GCA_000503895.1_AHB47993.1:0.1331113328)100:0.169467,(GCA_000981545.1_CPR16695.1:0.0000020283,GCA_900104305.1_SDP59112.1:0.0000019794)100:0.160466)100:0.275208)75:0.099703,(GCA_000689395.1_CDO59519.1:0.4702353023,GCA_001708935.1_ODA66195.1:0.3748616765)99:0.177709)78:0.191048,(((GCA_900199215.1_SNT67707.1:0.2780323608,GCA_000152825.2_ADM09010.1:0.4249140086)99:0.141358,GCA_000496075.1_ESR26360.1:0.5832168583)37:0.032789,((GCA_000230555.1_AEQ53268.1:0.0366676106,GCA_900100665.1_SDG21645.1:0.0610062974)100:0.104162,(GCA_000743575.1_KFL30158.1:0.1204290663,GCA_000970435.1_KKB76254.1:0.1010192745)100:0.139818)100:0.262111)16:0.010099)37:0.029854)56:0.057632,((GCA_000264455.2_AFK55089.1:0.0000022742,GCA_001601315.1_KYO49307.1:0.0000021591)100:0.281017,GCA_900172325.1_SLN14296.1:0.4246346440)23:0.110205)21:0.068154,(((((GCA_000009985.1_BAE52870.1:0.0490559860,(GCA_000294655.1_CCG41075.1:0.0000020283,GCA_900108475.1_SEH26181.1:0.0000020283)100:0.051582)100:0.118254,GCA_000513295.1_CDL00769.1:0.1544519744)100:0.204523,(((((((GCA_000013085.1_ABC21989.1:0.1721179708,GCA_900101965.1_SDE91845.1:0.2133941554)99:0.033859,GCA_000284415.2_CCG08738.1:0.2047002694)100:0.170842,GCA_900100455.1_SDG36259.1:0.4313612201)99:0.115682,GCA_000315795.1_EKV30403.1:0.1990450809)99:0.114127,(GCA_900156605.1_SIT19861.1:0.1204717085,GCA_001611975.1_AMW34089.1:0.2287977107)100:0.185034)100:0.191074,((((GCA_000014865.1_ABK43032.1:0.3333950450,GCA_002109495.1_OSM01963.1:0.1972923784)100:0.670705,GCA_001192655.1_GAO97827.1:0.4093934831)38:0.147437,(((GCA_000219355.1_AEI88849.1:0.9077181247,GCA_000815465.1_KIE05674.1:0.5323082649)90:0.179046,(((GCA_000008385.1_AAW70820.1:0.1455370197,GCA_000953315.1_CDR79472.1:0.0000021510)100:0.443202,((((GCA_000011945.1_AAV87072.1:0.0000020446,GCA_000024505.1_ACZ48830.1:0.0126183722)100:0.936824,(GCA_000026005.1_CAH58622.1:0.1625179154,GCA_000964755.1_KJV63508.1:0.1904653464)100:0.152712)100:0.143612,GCA_000964795.1_KJV69383.1:0.3453275717)100:0.456891,(GCA_000022525.1_ACT69832.1:0.2207820051,GCA_000632985.1_AHX11770.1:0.1173508031)100:2.008840)63:0.067475)100:0.414552,(GCA_000388175.3_ETZ05367.1:0.0443645020,GCA_000469665.2_ETZ07613.1:0.1990302385)100:1.172120)90:0.321251)99:0.270440,GCA_900167455.1_SKA27518.1:0.8541258378)38:0.071350)94:0.094123,GCA_002117145.1_ARN84427.1:0.3279465630)93:0.155886)88:0.052505,(((((GCA_000010205.1_BAG39538.1:0.0923714462,GCA_000964595.1_KJV57244.1:0.0524960708)100:0.645827,(GCA_000012385.1_ABE05299.1:0.2165790647,GCA_000195735.1_CAA14581.1:0.1379758208)100:0.474549)100:0.293167,(((((((((GCA_000011345.1_BAC08855.1:0.0355413515,GCA_000505665.1_AHB87994.1:0.0000028401)100:0.259770,((((((GCA_000017845.1_ACB50152.1:0.1224257451,((GCA_000167195.1_EAM49418.1:0.0000020797,GCA_000235665.2_EHJ11269.1:0.0000019877)100:0.058888,GCA_000025125.1_ADB95102.1:0.3055065792)100:0.051375)100:0.120312,((GCA_000317675.1_AFZ52350.1:0.1262968454,(GCA_001548095.1_BAQ61942.1:0.1696898666,GCA_001548115.1_BAQ66481.1:0.0399096152)100:0.086783)100:0.123492,GCA_001747005.1_OEJ78852.1:0.1455129565)100:0.176930)52:0.029657,((GCA_000284135.1_BAL28595.1:0.0000021374,GCA_000478825.2_AIE74331.1:0.0000024272)100:0.221467,(((GCA_000332055.1_ELS01935.1:0.1640583595,(GCA_000317575.1_AFZ35311.1:0.0000024833,GCA_002355455.1_BAU65916.1:0.0509570129)100:0.224320)100:0.067710,GCA_002368355.1_BAZ44551.1:0.2536580344)100:0.099633,GCA_001904615.1_OKH17176.1:0.0459579238)99:0.105293)55:0.064863)96:0.034817,GCA_000021825.1_ACK69477.1:0.2713876410)90:0.031998,(((((GCA_000018105.1_ABW27861.1:0.2692796941,GCA_001276715.1_KOR37439.1:0.1684510018)86:0.012291,GCA_001746915.1_OEJ73865.1:0.1595153464)87:0.038851,((GCA_000317045.1_AFY65519.1:0.1122504757,((GCA_000710505.1_KEI69154.1:0.0418539592,GCA_900009265.1_CUR14747.1:0.0196450850)100:0.270768,(GCA_000155635.1_EDY39426.1:0.2132910165,(GCA_000316515.1_AFY28293.1:0.1052763486,(GCA_001182765.1_CRY92797.1:0.2295039811,(GCA_000760175.1_KGG12917.1:0.4889291478,GCA_000011465.1_CAE18934.1:0.3305303660)100:0.209072)99:0.099997)99:0.253634)100:0.368693)98:0.122796)65:0.054914,((((GCA_000317125.1_AFY88226.1:0.1564612021,GCA_000952155.1_KJH72331.1:0.0799735978)91:0.054121,(GCA_000775285.1_KGF72027.1:0.1474648891,GCA_002142475.1_BAS57524.1:0.2752782551)100:0.089342)93:0.052779,(GCA_001904725.1_OKH40826.1:0.2494688746,GCA_000332215.1_ELS32981.1:0.3736986790)97:0.075158)81:0.060087,(GCA_000317555.1_AFZ29409.1:0.0000020283,GCA_001904655.1_OKH22925.1:0.0000020283)100:0.103425)72:0.060302)83:0.049596)90:0.046060,(((GCA_000817775.1_KIF40769.1:0.2721915003,GCA_002075285.2_ASC73264.1:0.1820989846)97:0.065999,GCA_001904775.1_OKH46363.1:0.2146296331)87:0.085731,(GCA_001637395.1_OAB61627.1:0.2453462604,(GCA_000012525.1_ABB58571.1:0.2110487644,GCA_001870225.1_APB35004.1:0.5402592816)98:0.130716)81:0.000003)97:0.053194)89:0.049699,(GCA_000211815.1_EGJ34284.1:0.1383067526,GCA_001942495.1_OLT61026.1:0.0484709253)100:0.113833)66:0.019343)72:0.031093,((((GCA_000155555.1_EDX75587.1:0.1115684053,GCA_000317515.1_AFZ17288.1:0.1691022070)99:0.071212,GCA_000317145.1_AFY94428.1:0.2508795247)97:0.030467,(((GCA_000014265.1_ABG49751.1:0.0838731179,GCA_002260545.1_OZH53715.1:0.0637362705)100:0.175619,((GCA_000478195.2_ERT07481.1:0.2352554047,GCA_000317065.1_AFY68651.1:0.3543473003)96:0.043732,(GCA_000176895.2_CCE18841.1:0.0000022230,GCA_000307915.1_EKD08676.1:0.0000019843)100:0.269559)90:0.055990)74:0.029017,(GCA_000180455.1_CBN55580.1:0.1768312216,((GCA_000214075.2_EGK83944.1:0.0000020283,GCA_002412335.1_PCN51326.1:0.0325636249)100:0.030667,GCA_000317475.1_AFZ05613.1:0.0565929681)100:0.156700)100:0.173329)96:0.078419)75:0.015884,((((GCA_000297435.1_CCI32319.1:0.0000028144,GCA_000312205.1_CCI06521.1:0.0368858846)100:0.165272,(GCA_000317025.1_AFY76508.1:0.0216935816,GCA_001904635.1_OKH23283.1:0.0151802324)100:0.118027)100:0.117216,((GCA_000317615.1_AFZ50110.1:0.0297457995,GCA_000317635.1_AFZ45384.1:0.0351311005)100:0.167525,GCA_000473895.1_ERN40887.1:0.2411512663)100:0.117618)97:0.041769,(GCA_000011385.1_BAC88769.1:0.1570007357,GCA_000484535.1_AGY57008.1:0.1408400920)100:0.711457)95:0.030613)88:0.017258)86:0.035549)80:0.055410,GCA_000317105.1_AFY85253.1:0.2993520198)92:0.038269,((((GCA_000020025.1_ACC84146.1:0.0183685323,((GCA_000317535.1_AFZ27203.1:0.0000028882,GCA_000317435.1_AFY99221.1:0.2132377344)88:0.018435,((GCA_000316575.1_AFY32337.1:0.0535195221,((GCA_001456025.1_KST67743.1:0.0898423191,GCA_000316665.1_AFY53417.1:0.2168220832)95:0.053204,(GCA_002218065.1_GAX36522.1:0.0208359755,(GCA_000169135.1_EAW42791.1:0.0224657602,(GCA_000350105.1_CCH67328.1:0.0151218230,GCA_000350125.1_CCH64816.1:0.0000021308)100:0.169734)100:0.055612)100:0.107016)1:0.000003)30:0.020984,((GCA_000312705.1_AFW93057.1:0.0361642210,GCA_000789435.1_KHG41585.1:0.0257843767)100:0.024171,GCA_002368115.1_BAZ85259.1:0.0476333497)100:0.177661)30:0.014959)31:0.018068)34:0.018527,((((GCA_000231365.2_EHC12243.1:0.0000021681,GCA_001904645.1_OKH15790.1:0.0000021408)100:0.055475,((GCA_000934435.1_KIY14503.1:0.0000028355,GCA_001990805.1_ONN59794.1:0.0000020011)100:0.018459,GCA_001275395.1_KOP27065.1:0.0184732807)100:0.018247)91:0.007555,((GCA_002368055.1_BAZ74380.1:0.0000023518,GCA_002368295.1_BAZ01695.1:0.0000020283)100:0.018007,GCA_002368275.1_BAY91734.1:0.0000020552)100:0.112437)30:0.031432,(((GCA_000828085.2_KIJ84430.1:0.0741468722,(GCA_000346485.2_KYC39624.1:0.0000028352,GCA_000760695.2_KIE11021.1:0.0924025172)98:0.055957)95:0.037464,(GCA_000196515.1_ADI63405.1:0.0915328589,(GCA_000317695.1_AFZ58061.1:0.0585069761,((((GCA_000175835.1_EFA68918.1:0.0000000000,GCA_001432185.1_KRH97310.1:0.0000000000):0.000000,GCA_002368135.1_BAZ90062.1:0.0000000000):0.000002,GCA_000175855.1_EFA73922.1:0.0000020283)100:0.062296,GCA_002368075.1_BAZ79943.1:0.0536199221)100:0.081349)97:0.019424)99:0.042133)60:0.000002,GCA_000204075.1_ABA22164.1:0.1003496410)92:0.078777)70:0.018904)46:0.023790,GCA_001298445.1_ALF52696.1:0.0182734953)31:0.000002,GCA_002367975.1_BAY16738.1:0.0366222987)98:0.140723)94:0.023951,GCA_000332035.1_ELR98591.1:0.5441185789)96:0.086469,GCA_000317495.1_AFZ14803.1:0.2065778503)99:0.346706,GCA_001637395.1_OAB56733.1:2.0897456100)79:0.213344,GCA_001765415.1_AOR38049.1:0.7669453572)99:0.472219,((GCA_001637395.1_OAB60683.1:0.6328653703,GCA_001982645.1_ONG39926.1:0.4684632084)100:0.430871,GCA_000817775.1_KIF43804.1:2.3254185664)84:0.022691)96:0.081576)93:0.106236,(GCA_000153525.1_EAS85069.1:0.1637512469,GCA_000155895.1_EDZ60501.1:0.1430473137)100:0.791670)90:0.126070,GCA_900100655.1_SDG06534.1:0.7170584226)88:0.083203)83:0.062102)78:0.031103,(((((GCA_000010725.1_BAI71157.1:0.1119471785,GCA_000632475.2_AIB10738.1:0.0841946696)100:0.097095,(GCA_000730165.2_ASG21300.1:0.1592849267,(GCA_000576635.1_EWY38139.1:0.0659247697,GCA_000936425.1_KJB97136.1:0.1555287722)100:0.232997)99:0.118344)68:0.023049,(GCA_000016185.1_ACI99597.1:0.1480505393,GCA_002251795.1_OYQ35830.1:0.3083877135)97:0.069379)97:0.144500,(GCA_000226315.1_AEP09840.1:0.0239350906,GCA_000348745.1_AGH98264.1:0.0000023354)100:0.459627)99:0.100555,(((((GCA_900177295.1_SMF09909.1:0.0000020283,GCA_900188055.1_SNR34164.1:0.0000020283)100:0.298148,((GCA_001746755.1_OEJ69353.1:0.1196192022,GCA_900093605.1_SCA57185.1:0.5414468818)96:0.201222,(GCA_000300235.2_AJD50463.1:0.0971217807,GCA_000300275.1_EKF08711.1:0.0104476872)100:0.406119)46:0.113955)14:0.092189,((GCA_000299935.1_EKE76851.1:0.1101286171,GCA_001618175.1_KZD07916.1:0.1184774535)100:0.208987,((GCA_000024465.1_ADE40063.1:0.7013027977,GCA_900102465.1_SDF77160.1:0.0152240170)22:0.057203,(GCA_000319385.1_AFX98590.1:0.0763771712,GCA_000510265.1_AHC73464.1:0.0817755168)100:0.371922)100:0.213850)28:0.053893)21:0.037751,(GCA_000982415.1_KKJ76974.1:0.0102592043,GCA_001026905.1_KLN59998.1:0.0625297483)100:0.296591)95:0.050557,((GCA_000963705.1_KJV10902.1:0.1136767466,GCA_002251735.1_OYQ17005.1:0.0248395772)100:0.250070,(GCA_000767795.1_KGM34228.1:0.0245071483,GCA_002195995.1_OWJ66982.1:0.0341303463)100:0.401665)92:0.081465)64:0.000003)86:0.033600)90:0.076528,(((GCA_900101935.1_SDE04539.1:0.4158178104,((((((((((GCA_000011965.2_AAV96492.1:0.0000021237,(GCA_900095785.1_SCM69715.1:0.0000019698,GCA_900115865.1_SFQ63884.1:0.0000024844)100:0.140128)57:0.051492,((((((((((((((GCA_000153305.1_EAR50812.1:0.0172660459,GCA_002210095.1_OWU71758.1:0.0402076028)100:0.075402,(((GCA_000152725.1_EAQ03098.1:0.0000025273,GCA_000152805.1_EAQ14645.1:0.0888757360)99:0.031872,(GCA_900172385.1_SLN63231.1:0.0590032833,((((((GCA_001687105.1_ANT60457.1:0.0000027104,GCA_900116195.1_SFT10046.1:0.0325988873)97:0.016005,GCA_900100085.1_SDI10847.1:0.1102770297)99:0.019222,(GCA_000299575.1_EKE45688.1:0.0803403478,GCA_001981245.1_APX89627.1:0.1516427095)93:0.065552)34:0.032583,(GCA_900142295.1_SIN75030.1:0.1257304442,GCA_001908835.1_APO86009.1:0.1057472516)55:0.014531)72:0.038613,((GCA_900172235.1_SLN36053.1:0.0758730041,GCA_000600975.2_EYD70587.1:0.0814378695)82:0.016502,GCA_000836695.1_KIQ68062.1:0.1582585442)21:0.014531)17:0.002552,GCA_900141735.1_SHI88327.1:0.0884735326)73:0.060991)77:0.039626)56:0.016669,GCA_000169415.1_EBA05879.1:0.1160219349)94:0.031594)43:0.000002,GCA_000600335.2_EYD77951.1:0.1276898386)84:0.031511,GCA_900109035.1_SEJ94514.1:0.0640062961)88:0.027508,(GCA_900111875.1_SFB07144.1:0.1015095015,(GCA_000814025.1_KIC51936.1:0.0000020579,GCA_001969365.1_APX12674.1:0.0457503942)100:0.098188)12:0.000002)14:0.014861,((((((((((((((((GCA_000153725.1_EAU46708.1:0.0336829569,GCA_900102075.1_SDE60101.1:0.0323788865)97:0.034030,(GCA_001969385.1_APX23052.1:0.0000028092,GCA_900112435.1_SFD20384.1:0.0000026687)100:0.082103)79:0.000002,GCA_001975705.1_APZ52986.1:0.0000019899)99:0.051179,GCA_900102905.1_SDK74962.1:0.2266531313)72:0.024687,(GCA_000299875.1_EKE71313.1:0.0591118743,GCA_900114135.1_SFJ88675.1:0.0772771501)46:0.016131)32:0.000003,(GCA_002115725.1_OSQ65530.1:0.0240370136,GCA_002115805.1_OSQ53135.1:0.0288221799)100:0.073248)20:0.015968,((GCA_000521865.1_ETX29987.1:0.0922107818,(GCA_001247715.1_KNX43045.1:0.1016122055,GCA_900115815.1_SFQ50469.1:0.1440992432)87:0.047528)80:0.022829,(((GCA_000590925.1_AHM04037.1:0.1239850304,((((GCA_002211155.1_OWV60967.1:0.0000000000,GCA_002211225.1_OWV47807.1:0.0000000000):0.000000,GCA_900101505.1_SDD11647.1:0.0000000000):0.000002,GCA_002211205.1_OWV60507.1:0.0000020283)88:0.000003,((GCA_002237555.1_ASP20152.1:0.0000020283,GCA_900188425.1_SNS18354.1:0.0000027670)100:0.075089,GCA_900184945.1_SMX39262.1:0.0704308733)100:0.077699)98:0.019786)76:0.024030,GCA_001482405.1_KUF09463.1:0.1415554152)70:0.017442,GCA_001458375.1_CUH74799.1:0.0332921950)46:0.029771)47:0.028616)22:0.034316,GCA_900177545.1_SMH50784.1:0.1235262506)49:0.048412,(GCA_900107235.1_SDX89885.1:0.1315580948,GCA_900110425.1_SEO45692.1:0.1985683298)75:0.060993)38:0.000002,(((GCA_001305615.1_ALG91106.1:0.0684293937,(GCA_900116005.1_SFR09577.1:0.0513539645,((GCA_001548075.1_BAQ70570.1:0.0000025138,GCA_001633165.1_ANB32719.1:0.0000025654)100:0.062372,(GCA_900110775.1_SEQ13596.1:0.0928751004,((((((GCA_000012905.2_ABA80228.1:0.0243757169,GCA_900110025.1_SEM55344.1:0.0931517735)100:0.053901,GCA_001620265.1_AMY67781.1:0.0365350845)98:0.028313,GCA_000021865.1_ADE84127.1:0.0174465790)84:0.039232,GCA_900156815.1_SIT17387.1:0.1623707551)79:0.000002,((((GCA_000714535.1_KEO54018.1:0.0614311623,GCA_000715505.1_KEP69834.1:0.0511162149)92:0.043574,GCA_900106675.1_SDX75024.1:0.0929535625)99:0.018122,GCA_000740785.1_KFI24778.1:0.0862007794)99:0.038014,GCA_900110135.1_SEM76644.1:0.2080756234)84:0.041029)94:0.027251,(((GCA_000203895.1_ABL71950.1:0.0487061097,GCA_000444995.1_AGT08155.1:0.0573907892)100:0.103408,(GCA_000740775.1_KFI27295.1:0.0000022280,GCA_000740795.1_KFI27678.1:0.0000021333)100:0.167522)93:0.023176,GCA_001517585.1_CUX83388.1:0.2310795528)38:0.019414)92:0.083895)85:0.024234)96:0.066475)48:0.015187)49:0.017052,GCA_900184935.1_SMX45624.1:0.1364466207)37:0.000002,GCA_900100005.1_SDI34797.1:0.0988511321)48:0.017041)81:0.018035,GCA_000152625.1_EAP78379.1:0.1195222001)80:0.018496,(GCA_900099935.1_SDJ60362.1:0.0781142766,((GCA_900112335.1_SFC51198.1:0.0175947949,GCA_900188335.1_SNS20205.1:0.0544696355)99:0.059058,GCA_900116455.1_SFT32911.1:0.1537631190)91:0.017939)94:0.045361)62:0.000003,(GCA_001046955.1_AKO95973.1:0.0000026919,GCA_900109145.1_SEI60133.1:0.0000024936)100:0.047261)77:0.015698,(((GCA_001458175.1_CUH52439.1:0.0344805589,(GCA_000203975.3_KID07869.1:0.0527822857,GCA_000511355.1_AHC99370.1:0.0509968203)100:0.055290)99:0.016410,((GCA_900114415.1_SFL31690.1:0.0192569259,GCA_900109955.1_SEW03710.1:0.1263449562)100:0.030284,(((GCA_001403795.1_CTQ48143.1:0.1084406505,GCA_900109285.1_SEK59575.1:0.0520033940)100:0.122981,(GCA_000223375.1_AEM42263.1:0.0000027499,GCA_001399515.1_ALJ79883.1:0.0000023762)100:0.136601)97:0.025406,GCA_900107355.1_SDY50634.1:0.2344735841)98:0.041611)84:0.018196)90:0.062263,(GCA_001307765.1_KPN64412.1:0.0000027206,(((GCA_000014045.1_ABG30950.1:0.0156493634,GCA_000154785.2_AEI95417.1:0.0484207409)98:0.017723,((GCA_000765015.1_KGK80446.1:0.0000020178,GCA_900141945.1_SHI44275.1:0.0000020283)100:0.129559,(GCA_000152605.1_EAP85286.1:0.0218199460,((GCA_000172095.1_EDQ05994.1:0.0435391347,GCA_000622405.1_KIN68243.1:0.1271810763)100:0.061069,GCA_900156525.1_SIT81649.1:0.2211970754)79:0.075160)77:0.067494)79:0.024712)95:0.085180,GCA_900172295.1_SLN60764.1:0.1918637281)88:0.050678)90:0.078638)87:0.048227)79:0.016102,GCA_000442255.1_EPX79551.1:0.0913955975)77:0.017929,(GCA_900115595.1_SFP82023.1:0.1132720213,(((GCA_000155735.2_AGI73539.1:0.1070824885,GCA_001187845.1_AKS47302.1:0.0123485366)100:0.134979,GCA_900172275.1_SLN55497.1:0.1010817884)98:0.014966,(GCA_900172355.1_SLN37166.1:0.1477480703,GCA_000161835.1_EET48769.1:0.1784230702)88:0.004212)91:0.052135)97:0.043431)73:0.013993)70:0.044875,GCA_001205715.1_KNG94487.1:0.0303381262)54:0.048659,GCA_900129685.1_SHG88540.1:0.0590784984)35:0.027146,GCA_000671395.1_KCV81358.1:0.0291104365)65:0.023137,((((GCA_000376545.2_ANP41605.1:0.0717042425,GCA_001678945.1_ANP36626.1:0.0173924076)99:0.017011,GCA_000511385.1_AHD07985.1:0.0172758116)99:0.016696,(GCA_001258055.1_CRL14859.1:0.0000027220,GCA_900113345.1_SFH06949.1:0.0000027594)100:0.045976)97:0.022889,(GCA_900172225.1_SLN21308.1:0.0000025493,GCA_900184815.1_SMX23295.1:0.1230274377)74:0.040974)92:0.021980)38:0.000002,GCA_000647975.1_KAJ54725.1:0.0969674147)39:0.014952,GCA_900102795.1_SCZ66167.1:0.0353333112)41:0.016004,GCA_001458355.1_CUH67929.1:0.0856651440)34:0.000003,((GCA_900110115.1_SEM73480.1:0.0000022253,GCA_900141995.1_SHJ23490.1:0.0000022184)100:0.059680,(GCA_900113405.1_SFG43740.1:0.0000029197,GCA_900172315.1_SLN26908.1:0.0000029322)100:0.239793)95:0.094609)37:0.011561)70:0.016923,GCA_900172375.1_SLN52009.1:0.1257372522)89:0.035166,(((((GCA_000442275.2_EPX80619.1:0.0338242677,GCA_900111945.1_SFR59135.1:0.0000023134)100:0.106008,(GCA_900142085.1_SHJ57023.1:0.0842065978,GCA_000738435.1_AII88404.1:0.1160122081)53:0.019785)53:0.027688,GCA_001890925.1_OJI93893.1:0.0919014527)92:0.027113,(GCA_001404155.1_CRK75745.1:0.0000025136,GCA_900114125.1_SFJ37958.1:0.0000026455)100:0.160285)81:0.048057,GCA_000812665.2_AML53520.1:0.0656472400)68:0.042111)83:0.025474,((GCA_900109555.1_SEK76429.1:0.0000026295,GCA_900172305.1_SLN34528.1:0.0000022508)100:0.143698,(GCA_900114485.1_SFK93122.1:0.1020115756,(GCA_001038505.1_KMK65544.1:0.0800742468,GCA_900188035.1_SNR66037.1:0.0764559980)100:0.080658)100:0.038877)97:0.018267)97:0.066093,GCA_000018145.1_ABV92090.1:0.0506646019)91:0.004714,GCA_900107025.1_SDW23307.1:0.2503166785)98:0.101414,(((GCA_900106695.1_SDX95787.1:0.1539765046,GCA_900113695.1_SFH80861.1:0.1741219453)100:0.240965,GCA_900107585.1_SDZ73895.1:0.2374789480)100:0.054514,(GCA_900111545.1_SET80991.1:0.0000026801,GCA_900143155.1_SHN75546.1:0.0000020283)100:0.173412)99:0.113835)100:0.288231,(((((((((GCA_000013005.1_ABC63581.1:0.1074874713,((GCA_000715015.1_KEO91681.1:0.1721632447,(GCA_001663175.1_ANK13762.1:0.0501667254,GCA_001677335.1_OBV11720.1:0.0233624985)100:0.143507)17:0.034160,((((GCA_001028705.1_AKM10572.1:0.0177586117,GCA_001661675.2_ARU15758.1:0.0173109862)100:0.163265,GCA_001281485.1_ALE16704.1:0.0322857043)87:0.032124,(GCA_001304795.1_ALG61724.1:0.0000020283,GCA_001306275.1_KPM12385.1:0.0000020283)100:0.046715)89:0.064531,(GCA_000342165.1_EMD83686.1:0.1931453598,GCA_002211145.1_OWV33025.1:0.1676974816)100:0.372423)90:0.057380)89:0.035807)100:0.135922,(GCA_000013985.1_ABF54424.1:0.0160418509,GCA_001610975.1_AMU94612.1:0.0168780910)100:0.210514)69:0.044131,GCA_000235975.2_EHJ60176.1:0.0000028491)73:0.079464,GCA_001008165.2_AKH41287.1:0.2277323581)41:0.062514,(GCA_000091125.1_BAI95894.1:0.0171050410,GCA_000147835.3_AEG49322.1:0.0000022856)100:0.171917)96:0.175743,GCA_001586395.2_KZB94780.1:0.1998163050)12:0.000002,(((GCA_000013325.1_ABD25852.1:0.1646679736,((GCA_001295965.1_KPF75710.1:0.0000020283,GCA_001713435.1_AOG01646.1:0.0000024158)100:0.042647,(GCA_002218195.1_ASK87639.1:0.0808457216,GCA_900128895.1_SIN95472.1:0.1132436345)100:0.291275)99:0.053884)98:0.108133,GCA_000934435.1_KIY13534.1:0.2903732347)71:0.108922,(GCA_000016765.1_ABQ69019.1:0.0000022983,(GCA_002355275.1_ATE63394.1:0.0000023878,GCA_002367875.1_PCE43610.1:0.0000020548)100:0.028770)100:0.123306)63:0.032584)28:0.043892,(GCA_000175255.2_AEH62092.1:0.0482359622,GCA_000218875.1_AEI37112.1:0.0773851714)100:0.236822)29:0.026519,GCA_002251755.1_OYQ28197.1:0.2052048794)99:0.122149)96:0.086024,GCA_000742835.1_AIK95833.1:0.6511106174)56:0.047231)15:0.041731,GCA_000968135.1_CCQ72567.1:0.4943713007)29:0.078745,(((((((((((((((GCA_000011685.1_AAW59984.1:0.0000026771,GCA_000234355.2_EHH68687.1:0.0725693876)100:0.099722,(GCA_000723565.1_CDG33590.1:0.0176647187,GCA_002003665.1_OOL19931.1:0.0172519001)100:0.280833)75:0.057076,GCA_000963885.1_GAN54100.1:0.1433654687)96:0.042947,(GCA_001787335.1_AOX17175.1:0.0000025304,GCA_001787355.1_AOX19580.1:0.0000028927)100:0.071640)97:0.063246,GCA_002005465.1_AQS87509.1:0.0000022986)97:0.045480,GCA_000617865.1_GAJ29652.1:0.0853221951)91:0.000002,(GCA_000724025.1_CDG39168.1:0.0000025793,GCA_001547995.1_BAT19263.1:0.0000028204)100:0.096556)99:0.127176,(GCA_002005445.1_AQS83697.1:0.1273701257,GCA_002173735.1_ARW48500.1:0.2338918256)94:0.039480)93:0.091637,(GCA_000231445.2_EHD14689.1:0.0000020283,GCA_002153535.1_OUI78982.1:0.0000020302)100:0.338047)60:0.032037,(GCA_000021325.1_ACI53006.1:0.1975937697,((GCA_000182745.1_BAK83332.1:0.0422852220,GCA_000208635.2_EGG75462.1:0.0000020283)82:0.000003,GCA_000964505.1_GAN98922.1:0.0429596263)100:0.195780)42:0.010446)99:0.152896,GCA_000964365.1_GAN77051.1:0.1421583996)69:0.125297,(GCA_000014285.2_ABI62580.2:0.0000020830,GCA_000576085.2_AHJ63580.1:0.0000027244)100:0.252992)36:0.029594,((GCA_000164635.1_EFH09699.1:0.0716651303,GCA_900141905.1_SHJ70647.1:0.3003062964)100:0.080966,(GCA_900101615.1_SDD07691.1:0.0000021744,GCA_900104205.1_SDB71870.1:0.0000020283)100:0.402872)100:0.409017)35:0.063888,(GCA_000016725.1_ABQ31349.1:0.0000026914,GCA_000202835.1_BAJ81742.1:0.0000024928)100:0.429202)36:0.084399,(GCA_000306035.1_EKM99400.1:0.0000023300,GCA_000964385.1_GAN80638.1:0.1552037955)100:0.283372)94:0.244589)96:0.105718)95:0.068525)10:0.000002,GCA_000017565.1_ABS63042.1:0.5572626315)65:0.059670,(((((((GCA_000010525.1_BAF89953.1:0.0895165390,GCA_000017645.1_ABS67752.1:0.2431228612)99:0.035039,((GCA_000092925.1_ADH90050.1:0.0592024977,GCA_900100155.1_SCW87490.1:0.1084811540)100:0.247244,GCA_900104955.1_SEB49569.1:0.2437591162)97:0.105084)87:0.028144,((GCA_000019845.1_ACB95727.1:0.0776782347,(GCA_000021745.1_ACK49610.1:0.0340401657,GCA_900114285.1_SFK27275.1:0.0650586462)100:0.028708)100:0.139893,(((GCA_000304315.1_CCJ05492.1:0.2152798960,(GCA_001644125.1_OAI31753.1:0.1549428208,GCA_001675455.1_OBS50978.1:0.0843462589)90:0.104225)76:0.000002,GCA_002117405.1_ARN80891.1:0.1945535486)94:0.078006,GCA_900187365.1_SNB73722.1:0.2510424220)38:0.081399)28:0.049959)93:0.058555,((GCA_001402875.1_ALK08013.1:0.0000020283,GCA_001459775.1_CUU43935.1:0.0000020283)100:0.178815,((GCA_001741865.1_AOO83518.1:0.1259094738,GCA_900102525.1_SDF85484.1:0.1471945553)100:0.135007,(GCA_001271345.1_ALA19628.1:0.0346604218,GCA_001887265.1_APF38865.1:0.0552127656)100:0.286971)97:0.064078)96:0.101427)32:0.000002,(GCA_000019945.1_ACB83367.1:0.1784692599,GCA_001676615.1_OCC03249.1:0.2504346539)54:0.049078)39:0.024301,(GCA_000022085.1_ACL59296.1:0.2000954639,(GCA_001017175.1_KLK92130.1:0.1227459163,GCA_900102135.1_SCY17113.1:0.0273985354)100:0.071226)96:0.081082)86:0.020197,(((((((GCA_000011365.1_BAC45752.1:0.0158783639,GCA_000661935.1_AHY55846.1:0.0306120851)100:0.124013,(GCA_000012725.1_ABA06036.1:0.0300347070,GCA_000013885.1_ABE64311.1:0.0000027035)100:0.051244)93:0.029953,(GCA_000195775.1_CAE25685.1:0.0379052958,(GCA_000935205.1_KIZ44695.1:0.0649262618,(GCA_001618955.1_KZD20999.1:0.0328953323,GCA_900108575.1_SEH82671.1:0.0379404555)100:0.077554)100:0.041281)100:0.079314)100:0.136152,(((GCA_000218565.1_AEI04977.1:0.0000021500,GCA_000218585.1_AEI01402.1:0.0000028608)100:0.040852,GCA_000314735.2_EKS30373.1:0.0000023428)100:0.106488,GCA_000336555.1_EKS33130.1:0.1632033159)100:0.120348)94:0.046200,GCA_001579845.1_AMN38929.1:0.3060498158)97:0.088450,GCA_002355335.1_BAT58751.1:0.2968354281)98:0.068471,(GCA_001426945.1_KQY98011.1:0.3571437934,GCA_002119765.1_ARP98969.1:0.2610038428)100:0.125985)98:0.097229)97:0.081201)100:0.171967)100:0.124663)82:0.021972)82:0.164924)100:0.188958);
