# Supplementary material for: Assessing the accuracy of phylogenetic rooting methods on prokaryotic gene families
Source: PLoS One. 2020 May 15;15(5):e0232950. doi: 10.1371/journal.pone.0232950 (PMC7228096; doi:10.1371/journal.pone.0232950)
Supplement: S2 Dataset — (ZIP) [file pone.0232950.s003.zip › EmpiricalDataset/GeneTrees_IQTree/000265.aln.treefile]

(GCA_000006905.1_AAK22305.1:0.0000022991,GCA_000092285.1_ADG12258.1:0.0000029915,(((GCA_000017265.1_ACG76671.1:0.2426301807,GCA_001425915.1_KQW69439.1:0.0689629616)99:0.101995,(((GCA_000144605.1_ADL00254.1:0.2289904380,GCA_002205555.1_ASD27389.1:0.0592997138)99:0.103561,GCA_000204015.1_EGF92279.1:0.0301571014)95:0.084696,GCA_000175215.2_ADU12097.1:0.0616180011)96:0.153140)96:0.052063,(((((((((((((((((((((((((((GCA_000007125.1_AAL51384.1:0.0170416145,GCA_000157815.1_EEX99060.1:0.0162247034)100:0.017427,(GCA_000017405.1_ABS13771.1:0.0000028409,GCA_000585655.1_EXL04130.1:0.0000024477)99:0.014921)98:0.040181,(((GCA_001558695.1_KXF76371.1:0.1675960319,GCA_900113985.1_SFI78253.1:0.0000020310)86:0.041325,GCA_900104355.1_SDO72029.1:0.0261255786)95:0.071588,(((GCA_000014245.1_ABG64831.1:0.0261418543,GCA_900113935.1_SFI53836.1:0.1832143432)58:0.025605,(GCA_000300335.1_EKF18776.1:0.0000024023,GCA_000300515.1_EKF41882.1:0.0549159837)91:0.050671)40:0.000003,((GCA_000585625.1_EXL06676.1:0.0513597636,(((GCA_001424795.1_KQU73025.1:0.0000010005,GCA_001605015.1_AMS40232.1:0.0000010005)100:0.066444,GCA_001618845.1_AMY02813.1:0.0545200564)70:0.019532,(GCA_001510895.1_KUM23967.1:0.0828598301,GCA_002075885.1_OQM74676.1:0.0302260790)59:0.042095)72:0.033408)80:0.048107,((((GCA_000022725.1_ACS50520.1:0.1019264740,GCA_000341385.1_AGF75283.1:0.1537938794)100:0.132242,GCA_900176465.1_SMC70985.1:0.0550794175)2:0.017887,((GCA_000800175.1_KHJ55392.1:0.0000029595,GCA_900141975.1_SHJ04938.1:0.0167031378)100:0.146246,(GCA_000153705.1_EAU40855.1:0.1432320734,GCA_900104035.1_SDN51925.1:0.1847096749)96:0.056190)96:0.114221)99:0.108435,GCA_000817775.1_KIF43715.1:0.2757322776)46:0.089951)60:0.022213)97:0.077009)99:0.069514)99:0.119428,GCA_001267455.1_KOC74600.1:0.0161603097)69:0.016444,GCA_001652565.1_ANH06038.1:0.0156025085)67:0.000002,GCA_000092025.1_AAK88499.1:0.0678007479)66:0.034737,(((((GCA_000016285.1_ACM38106.1:0.0922997633,(GCA_001687365.1_OBZ93663.1:0.0000010005,GCA_001885585.1_OJF91255.1:0.0000010005)100:0.036589)80:0.013564,(GCA_000722615.1_KEQ08499.1:0.0000026799,GCA_000722625.1_KEQ05391.1:0.0000022149)97:0.000002)80:0.015915,(GCA_000731295.1_CDN56249.1:0.0000029701,GCA_000731315.1_CDN50134.1:0.0000027701)100:0.052731)96:0.017177,GCA_000769405.1_KPN25510.1:0.0323433022)97:0.016055,GCA_000092045.1_ABC92806.1:0.0000022726)95:0.033525)84:0.017152,GCA_002288525.1_ASY64640.1:0.0000020041)50:0.000002,GCA_000018545.1_ACP26901.1:0.0164951604)92:0.018174,GCA_000697965.2_ANK74129.1:0.0000026415)89:0.016575,GCA_000017145.1_ABR61833.1:0.0000020008)95:0.103358,(GCA_000154705.2_EDQ31662.1:0.1069905890,GCA_001703635.1_OCW59057.1:0.0425219986)99:0.109022)92:0.096856,((GCA_000143145.1_ADJ22027.1:0.1658930488,GCA_000503895.1_AHB49546.1:0.1700442012)100:0.185916,(GCA_000981545.1_CPR17720.1:0.0000020721,GCA_900104305.1_SDO29201.1:0.0000022931)100:0.137548)100:0.241365)89:0.017992,GCA_001293565.1_KPA99946.1:0.1084774958)94:0.041966,(GCA_000023785.1_ACT57870.1:0.3423535099,(GCA_001578105.1_AMM83298.1:0.0000020416,GCA_002043005.1_AQZ51111.1:0.0152663179)88:0.000002)100:0.117358)96:0.064657,(GCA_002355335.1_BAT58387.1:0.1841502879,(((((GCA_000011365.1_BAC45686.1:0.0000029037,GCA_000661935.1_AHY55916.1:0.0000022215)100:0.090779,((GCA_000218565.1_AEI08009.1:0.0000010005,GCA_000218585.1_AEI04379.1:0.0000028467)100:0.067349,GCA_000314735.2_EKS29931.1:0.0285891254)100:0.057571)100:0.044583,((GCA_000012725.1_ABA03707.1:0.1134092682,GCA_000013885.1_ABE61405.1:0.0000020380)89:0.033654,((GCA_001618955.1_KZD20938.1:0.0000029892,GCA_900108575.1_SEH84049.1:0.0000029608)100:0.000002,GCA_000935205.1_KIZ43530.1:0.1812280694)32:0.054108)61:0.035680)87:0.016857,GCA_000336555.1_EKS33766.1:0.1309880731)73:0.018239,GCA_000195775.1_CAE25603.1:0.0537457160)97:0.086325)99:0.185842)77:0.038233,((GCA_900115225.1_SFO72455.1:0.1121732598,GCA_900215505.1_SNY90690.1:0.0609021359)100:0.090061,((GCA_900129325.1_SHF54861.1:0.1786719860,((GCA_000166055.1_ADP70477.1:0.0173767738,GCA_000636015.1_KAI94715.1:0.0000020126)100:0.305270,GCA_900148505.1_SHO65182.1:0.2214597106)63:0.021234)64:0.087069,(GCA_000739695.1_GAK44330.1:0.2876717807,GCA_000017565.1_ABS63102.1:0.2094763255)12:0.123502)9:0.009337)6:0.017449)25:0.000003,((GCA_000982415.1_KKJ75551.1:0.0000024114,GCA_001026905.1_KLN59951.1:0.0376091152)100:0.147720,(GCA_900102465.1_SDG23857.1:0.1127897968,(GCA_000319385.1_AFX99217.1:0.0000021846,GCA_000510265.1_AHC73794.1:0.0982311489)100:0.292649)100:0.138048)99:0.158393)75:0.065514,(((((((GCA_000743575.1_KFL30279.1:0.1975482033,GCA_000970435.1_KKB85702.1:0.0186842857)100:0.067998,(GCA_000230555.1_AEQ53150.1:0.0207150230,GCA_900100665.1_SDG19382.1:0.0346647648)100:0.192412)100:0.083979,GCA_002238045.1_OXT02440.1:0.0923654382)71:0.053942,GCA_001720135.1_ODN72581.1:0.3114448446)96:0.043725,(GCA_900104485.1_SDB04896.1:0.1607380432,((GCA_000496075.1_ESR25320.1:0.0606886523,GCA_000152825.2_ADM09138.1:0.4909227154)87:0.112195,GCA_900100655.1_SDG35236.1:0.5247163004)86:0.057161)89:0.031335)75:0.026603,(((GCA_900177295.1_SMF08077.1:0.0000010005,GCA_900188055.1_SNR35557.1:0.0000010005)100:0.144211,GCA_001746755.1_OEJ67068.1:0.2399730578)96:0.031533,GCA_900172325.1_SLN13274.1:0.0951459174)95:0.057744)79:0.015587,(GCA_000689395.1_CDO59440.1:0.0407205494,(GCA_000968135.1_CCQ72535.1:0.1631361194,GCA_001708935.1_ODA68130.1:0.3079785082)100:0.231198)97:0.106524)77:0.033799)86:0.051910,((((((((GCA_000013085.1_ABC22042.1:0.0993954601,GCA_000284415.2_CCG08516.1:0.0338535285)100:0.098623,(GCA_000016185.1_ACI97886.1:0.1025616946,(GCA_000225995.2_EGY01562.1:0.0000026574,GCA_000730165.2_ASG21359.1:0.0146019947)100:0.166521)95:0.066415)81:0.107840,(((GCA_000315795.1_EKV32418.1:0.2857106440,GCA_900100455.1_SDH10025.1:0.0956244074)75:0.016998,GCA_001611975.1_AMW34146.1:0.2249225878)100:0.113829,GCA_900156605.1_SIT05696.1:0.1754450122)70:0.058680)81:0.105560,((((((((((((((((((GCA_000011965.2_AAV95265.1:0.1204427370,GCA_900172225.1_SLN40870.1:0.0000029222)98:0.058400,(GCA_900109555.1_SEK99742.1:0.0000026900,GCA_900172305.1_SLN54521.1:0.0000028088)100:0.035533)97:0.032763,GCA_000738435.1_AII86818.1:0.0946977474)67:0.029104,(GCA_002115725.1_OSQ58643.1:0.0383537432,GCA_002115805.1_OSQ47283.1:0.0000028220)68:0.035217)66:0.019679,(GCA_002237555.1_ASP21817.1:0.0000028412,GCA_900188425.1_SNT27021.1:0.0187590403)96:0.000003)79:0.018532,(((((((((((GCA_000153725.1_EAU43777.1:0.0549088420,(GCA_001969385.1_APX24770.1:0.0000010005,GCA_900112435.1_SFC99691.1:0.0000010005)100:0.020000)100:0.057785,(GCA_900102075.1_SDE91491.1:0.0000029238,(((GCA_001975705.1_APZ54809.1:0.0169519222,GCA_900156525.1_SIT76085.1:0.1886820483)58:0.042603,GCA_000442255.1_EPX78409.1:0.0595826145)52:0.016511,(GCA_001687105.1_ANT59127.1:0.0177783100,GCA_900116195.1_SFS38279.1:0.0000022595)100:0.074135)8:0.000002)10:0.015565)16:0.017651,(GCA_900100085.1_SDI73642.1:0.0742118597,((GCA_001517585.1_CUX81050.1:0.1851556621,GCA_900107025.1_SDX42537.1:0.0654706135)97:0.148776,GCA_900115815.1_SFQ30423.1:0.1203276018)78:0.063085)74:0.002615)69:0.019244,GCA_000814025.1_KIC48794.1:0.0000020665)10:0.017677,GCA_001969365.1_APX11499.1:0.0178627555)37:0.018234,GCA_001205715.1_KNG95248.1:0.1883656859)15:0.000003,GCA_900107235.1_SDY29451.1:0.0360733116)49:0.018294,(((GCA_000203975.3_KID10528.1:0.0545013900,GCA_000511355.1_AHD00757.1:0.0742535519)95:0.056084,(((GCA_002211155.1_OWV62797.1:0.0000000000,GCA_900101505.1_SDC21291.1:0.0000000000):0.000000,GCA_002211225.1_OWV49929.1:0.0000000000):0.000002,GCA_002211205.1_OWV65682.1:0.0000021221)97:0.000002)78:0.018076,(((GCA_000521865.1_ETX27555.1:0.0756132177,GCA_001482405.1_KUF11410.1:0.0185902773)98:0.017642,GCA_900116455.1_SFT69918.1:0.0176815428)86:0.000002,(GCA_000714535.1_KEO51333.1:0.0186131475,GCA_900102905.1_SDK92903.1:0.1834242306)99:0.053823)86:0.018027)50:0.000003)52:0.007037,(((((((((GCA_000299875.1_EKE71974.1:0.0186051367,GCA_900114135.1_SFJ26607.1:0.1099544118)99:0.062899,GCA_001890925.1_OJI94086.1:0.0558868952)86:0.000002,GCA_000511385.1_AHD09606.1:0.0000028033)90:0.017891,((GCA_001403795.1_CTQ50702.1:0.0901078773,GCA_900109285.1_SEK90165.1:0.0261114827)98:0.038842,(GCA_900110115.1_SEM88790.1:0.0000026509,GCA_900141995.1_SHI45991.1:0.0000029141)100:0.115685)63:0.048387)13:0.000003,((GCA_000376545.2_ANP40580.1:0.0612514287,GCA_900109035.1_SEI39491.1:0.0357022202)96:0.037665,GCA_900102795.1_SCZ57868.1:0.0373463496)59:0.017191)8:0.000002,GCA_001678945.1_ANP35141.1:0.0000029011)10:0.000003,((GCA_001258055.1_CRL14274.1:0.0000020784,GCA_900113345.1_SFG23510.1:0.0000027164)100:0.016566,GCA_900172375.1_SLN41213.1:0.1439887757)48:0.019390)66:0.017914,(GCA_001038505.1_KMK66848.1:0.0361396707,GCA_900188035.1_SNR61550.1:0.0362005206)84:0.000002)92:0.036831,GCA_002210095.1_OWU77285.1:0.0363997526)67:0.014175)65:0.014677,((GCA_000765015.1_KGK79803.1:0.0000020534,GCA_900141945.1_SHI84621.1:0.0000026169)100:0.036791,((((GCA_001458355.1_CUH62469.1:0.0699507760,GCA_000715505.1_KEP69350.1:0.1203522770)95:0.000002,GCA_900110775.1_SEP61758.1:0.0750119421)99:0.026855,GCA_000740785.1_KFI30745.1:0.1673563405)71:0.000002,(((((GCA_000012905.2_ABA80603.1:0.0839784692,GCA_900156815.1_SIT24531.1:0.0628757272)62:0.021495,(GCA_900110025.1_SEN52296.1:0.0491600231,GCA_900110135.1_SEO07548.1:0.2215568909)62:0.067296)85:0.021179,(GCA_000021865.1_ADE86029.1:0.0880742505,(GCA_001620265.1_AMY69066.1:0.1020671339,(((GCA_000203895.1_ABL72168.1:0.0183346475,(GCA_000444995.1_AGT08321.1:0.0415741514,GCA_900102695.1_SCZ30115.1:0.3026512085)35:0.045522)39:0.134247,GCA_001579845.1_AMN39030.1:0.4184594136)43:0.000002,(GCA_000740775.1_KFI33951.1:0.0000021900,GCA_000740795.1_KFI32138.1:0.0000028468)100:0.114659)99:0.105456)71:0.000002)99:0.059673)83:0.007238,GCA_900106675.1_SDX18395.1:0.0521208612)99:0.031009,(GCA_001046955.1_AKO96758.1:0.0000021788,GCA_900109145.1_SEJ04777.1:0.0178504314)98:0.106204)71:0.020625)68:0.018530)67:0.018567)14:0.000002,GCA_001458375.1_CUH77685.1:0.0180483019)8:0.000002)87:0.018160,(GCA_000169415.1_EBA08992.1:0.0354446312,GCA_900184945.1_SMX44994.1:0.0359959443)99:0.038971)86:0.000002,(GCA_001548075.1_BAQ69689.1:0.0000020518,GCA_001633165.1_ANB34433.1:0.0000027535)100:0.104284)87:0.036986,(((GCA_000014045.1_ABG32210.1:0.0000029917,GCA_000154785.2_AEI93884.1:0.0177918775)91:0.017650,GCA_000172095.1_EDQ04637.1:0.0402559353)90:0.000002,GCA_000152605.1_EAP84387.1:0.0992370741)88:0.056226)85:0.000002,(GCA_900111875.1_SFA95380.1:0.0440737570,GCA_900116005.1_SFR17519.1:0.0613237315)100:0.052862)90:0.018559,((GCA_000152725.1_EAQ03524.1:0.0634419802,((((GCA_000299575.1_EKE45730.1:0.1124643244,GCA_900100005.1_SDH94408.1:0.1458422032)92:0.007026,GCA_900115595.1_SFP62090.1:0.0000026324)99:0.055021,(GCA_900184815.1_SMX24281.1:0.0192320830,(GCA_900113405.1_SFG05105.1:0.0000020140,GCA_900172315.1_SLN10186.1:0.0000010005)100:0.138006)65:0.016647)66:0.019317,GCA_001981245.1_APX88541.1:0.0362227916)65:0.029856)65:0.022386,GCA_000152805.1_EAQ11270.1:0.1291152347)69:0.042793)65:0.018561,(((GCA_000647975.1_KAJ56713.1:0.0819910861,GCA_900099935.1_SDJ21525.1:0.0362365779)56:0.000003,(GCA_001247715.1_KNX43201.1:0.0737462768,GCA_900172295.1_SLN11011.1:0.0551780259)85:0.035810)56:0.000002,(GCA_900112335.1_SFB71859.1:0.0391980631,GCA_900188335.1_SNT08131.1:0.0178046448)100:0.019783)96:0.036429)52:0.000002,(((((GCA_000152625.1_EAP76411.1:0.0554729054,((GCA_001458175.1_CUH53677.1:0.0000028776,(GCA_900142085.1_SHK40870.1:0.0000021040,(GCA_000812665.2_AML52798.1:0.0812933864,(GCA_900107355.1_SDY54984.1:0.0415961924,GCA_001908835.1_APO86757.1:0.1788901670)63:0.035132)60:0.059642)55:0.018136)55:0.017178,((GCA_900114415.1_SFK61359.1:0.0000028180,GCA_900129685.1_SHG27226.1:0.0329773365)100:0.051915,(GCA_000223375.1_AEM41287.1:0.0000028154,GCA_001399515.1_ALJ81423.1:0.0000028179)100:0.118903)55:0.000816)87:0.017030)71:0.017414,(GCA_900114485.1_SFK81338.1:0.0721395864,(GCA_000600975.2_EYD71711.1:0.0637304797,(GCA_900177545.1_SMH55555.1:0.1221363644,(GCA_000836695.1_KIQ67750.1:0.1147904132,GCA_900141735.1_SHJ22293.1:0.1273372398)100:0.039392)85:0.000003)97:0.038596)86:0.000002)54:0.021775,((GCA_000442275.2_EPX78888.1:0.0524049408,GCA_900111945.1_SFR49916.1:0.0177769275)100:0.041566,(GCA_000161835.1_EET46512.1:0.0621879892,(GCA_001404155.1_CRK74400.1:0.0000010005,GCA_900114125.1_SFJ47544.1:0.0000010005)100:0.086560)92:0.061592)89:0.032840)95:0.036373,GCA_900142295.1_SIN93501.1:0.0905095663)44:0.007705,(GCA_900110425.1_SEP12569.1:0.1014943597,(GCA_900172385.1_SLN72765.1:0.0612895043,(((GCA_000155735.2_AGI71966.1:0.0175473499,GCA_001187845.1_AKS46112.1:0.0454729392)100:0.129552,GCA_900172275.1_SLN15056.1:0.0332489987)100:0.061303,(GCA_000590925.1_AHM05206.1:0.0667905265,((GCA_000148725.1_EFO32948.1:0.0184344470,((GCA_000158095.1_EEE45082.1:0.0344944481,GCA_001403915.1_CTQ45274.1:0.0170631021)100:0.036505,(GCA_000192745.1_ADZ72561.1:0.0000020502,(GCA_001188555.1_KND18276.1:0.0000021940,GCA_002249885.1_OXS45122.1:0.0000020815)100:0.071595)100:0.035560)99:0.054907)91:0.019138,(GCA_001907205.1_OKL44335.1:0.0461856790,(GCA_900110875.1_SEQ41089.1:0.0346789859,GCA_900114245.1_SFK00264.1:0.0000024040)100:0.046663)100:0.099291)100:0.146133)100:0.057788)98:0.048300)97:0.021916)77:0.027097)58:0.018417)56:0.017989,(((GCA_000622405.1_KIN69547.1:0.0939531194,(GCA_000153525.1_EAS85102.1:0.0000020677,GCA_000155895.1_EDZ59899.1:0.0795875796)100:0.422348)80:0.012836,((GCA_001307765.1_KPN62298.1:0.0000023364,(GCA_900107585.1_SEA20399.1:0.1560732177,(GCA_900111545.1_SET33220.1:0.0000022307,GCA_900143155.1_SHN54589.1:0.0000010005)100:0.186074)80:0.099836)11:0.023829,(GCA_900109955.1_SEW15985.1:0.0000022803,GCA_900172235.1_SLN18947.1:0.1573081114)13:0.050249)4:0.027390)7:0.056948,(GCA_900184935.1_SMX35252.1:0.0113413946,GCA_001305615.1_ALG90394.1:0.0680922870)19:0.014842)9:0.000002)12:0.018548,GCA_000671395.1_KCV83595.1:0.0000020292)13:0.061365,(((GCA_000153305.1_EAR51028.1:0.0207787360,GCA_900172355.1_SLN59405.1:0.0981059046)98:0.037984,(GCA_900095785.1_SCM68115.1:0.0000020668,GCA_900115865.1_SFQ51629.1:0.0000023381)100:0.117211)98:0.043860,(GCA_000442315.1_EPX83333.1:0.1499559258,GCA_000600335.2_EYD73601.1:0.1021692762)100:0.139115)85:0.054774)75:0.045158,(GCA_900113695.1_SFJ18587.1:0.1159442272,GCA_900106695.1_SDX82536.1:0.0876241362)100:0.069915)70:0.020997,GCA_000018145.1_ABV93203.1:0.0841149009)81:0.026425)96:0.026553,((((GCA_000299935.1_EKE68458.1:0.0623069664,GCA_001618175.1_KZD08367.1:0.1148411325)100:0.146355,((GCA_000576635.1_EWY38484.1:0.0475187910,GCA_000936425.1_KJB92835.1:0.0000029578)100:0.101513,(GCA_000963705.1_KJV09443.1:0.0000022561,GCA_002251735.1_OYQ16623.1:0.1535539139)100:0.522113)27:0.051055)17:0.016712,((((GCA_000008385.1_AAW71288.1:0.2018334650,GCA_000953315.1_CDR78497.1:0.0236945393)100:0.265963,((((GCA_000011945.1_AAV86602.1:0.1375851016,GCA_000024505.1_ACZ49280.1:0.0867814240)100:0.298683,GCA_000026005.1_CAH58210.1:0.0000024686)59:0.034937,GCA_000964755.1_KJV65347.1:0.1559030150)58:0.138973,GCA_000964795.1_KJV68884.1:0.0614180730)61:0.226510)100:0.292366,(GCA_000219355.1_AEI88584.1:0.5577028112,(((GCA_000010205.1_BAG41205.1:0.1249352249,GCA_000964595.1_KJV55015.1:0.0380873083)100:0.291554,(GCA_000012385.1_ABE05486.1:0.1308896381,GCA_000195735.1_CAA15180.1:0.0813429645)100:0.305733)91:0.098841,(GCA_000388175.3_ETZ05324.1:0.0824835531,GCA_000469665.2_ETZ07540.1:0.0575205519)100:1.573140)95:0.131662)96:0.089453)55:0.138277,(GCA_000022525.1_ACT69833.1:0.2771376337,GCA_000632985.1_AHX11772.1:0.0000029349)100:0.564728)92:0.056806)27:0.116025,GCA_002088295.1_ORE95930.1:0.3954230526)52:0.127778)46:0.084586,GCA_900101965.1_SDE29601.1:0.2229120131)54:0.032076,(((((((GCA_000010725.1_BAI72965.1:0.2196753597,GCA_000632475.2_AIB10851.1:0.1896330708)97:0.057923,(GCA_000024465.1_ADE40098.1:0.0911155337,GCA_900167455.1_SJZ79438.1:0.5175449093)91:0.245632)47:0.049898,(GCA_000226315.1_AEP09535.1:0.0066949690,GCA_000348745.1_AGH97980.1:0.0521648554)100:0.363549)78:0.123437,(GCA_002251795.1_OYQ33347.1:0.1438049384,GCA_001192655.1_GAO98485.1:0.5512491340)74:0.069120)48:0.141027,(GCA_000300235.2_AJD53464.1:0.0922571023,GCA_000300275.1_EKF09311.1:0.0117973474)100:0.331384)50:0.000002,(GCA_000325745.1_AGA65198.1:0.3652939683,GCA_000496595.1_AHA27401.1:0.4151207520)95:0.157686)41:0.010730,(((((GCA_000013005.1_ABC62655.1:0.0000021321,GCA_000715015.1_KEO90806.1:0.0966470756)100:0.074975,((GCA_001304795.1_ALG60937.1:0.0000023669,GCA_001306275.1_KPM13418.1:0.0000026622)100:0.119539,GCA_001281485.1_ALE15893.1:0.0968488418)57:0.000003)64:0.087205,((GCA_002218195.1_ASK88786.1:0.0000021228,GCA_001982645.1_ONG40333.1:0.9302891188)23:0.054781,GCA_900128895.1_SIN61909.1:0.0373406655)24:0.105397)70:0.049219,(((((GCA_000013325.1_ABD25375.1:0.0513938148,(((GCA_000013985.1_ABF53751.1:0.0162816248,GCA_001610975.1_AMU93582.1:0.0946193313)78:0.021996,GCA_000235975.2_EHJ60984.1:0.0733876918)70:0.020397,(GCA_001008165.2_AKH42310.1:0.0572213146,(((GCA_001028705.1_AKM10542.1:0.0983871327,(GCA_000934435.1_KIY11849.1:0.1721980968,GCA_900199215.1_SNT68441.1:0.4621702223)95:0.132950)93:0.051213,GCA_001586395.2_KZB96557.1:0.1846438374)93:0.036866,(GCA_000342165.1_EMD82887.1:0.0415953298,GCA_002211145.1_OWV32093.1:0.1700274062)100:0.418785)94:0.027051)92:0.055125)91:0.033504)78:0.019776,GCA_001661675.2_ARU16302.1:0.0703680961)81:0.019051,(GCA_001663175.1_ANK13201.1:0.0177768486,GCA_001677335.1_OBV11530.1:0.0729318543)100:0.038739)92:0.027924,((GCA_000091125.1_BAI97556.1:0.0000021580,GCA_000147835.3_AEG50623.1:0.0000010005)97:0.000002,GCA_002251755.1_OYQ26165.1:0.3859131961)95:0.110432)87:0.063658,((GCA_000016765.1_ABQ70237.1:0.0995812081,(GCA_002355275.1_ATE66667.1:0.0000010005,GCA_002367875.1_PCE43847.1:0.0000010005)100:0.042592)97:0.041547,((GCA_000175255.2_AEH62472.1:0.0259411414,GCA_000218875.1_AEI37852.1:0.0097083157)100:0.133026,(GCA_001295965.1_KPF73415.1:0.0000026494,GCA_001713435.1_AOG02179.1:0.0000027959)100:0.135469)99:0.076867)75:0.000002)91:0.141216)84:0.114881,GCA_002117145.1_ARN84278.1:0.3497572004)83:0.118381)70:0.029766)42:0.057753,(((((((((((GCA_000011685.1_AAW59933.1:0.0000010005,GCA_000234355.2_EHH68633.1:0.0000010005)92:0.000003,((((GCA_000182745.1_BAK83219.1:0.0000010005,GCA_000964505.1_GAN98975.1:0.0000010005)100:0.016703,GCA_000208635.2_EGG74960.1:0.0171955856)100:0.037467,GCA_002173735.1_ARW48350.1:0.2019203215)96:0.035901,GCA_002005445.1_AQS84553.1:0.1577327995)96:0.037270)53:0.000002,((GCA_001787335.1_AOX17125.1:0.0000027958,GCA_001787355.1_AOX19632.1:0.0000020557)100:0.039940,(GCA_000617865.1_GAJ29914.1:0.0937442700,(GCA_000724025.1_CDG39239.1:0.0000022515,GCA_001547995.1_BAT19328.1:0.0000024425)100:0.162776)57:0.039823)56:0.032232)54:0.019423,GCA_002005465.1_AQS86816.1:0.0327789439)48:0.019164,GCA_000963885.1_GAN55118.1:0.0940276331)17:0.013406,GCA_000021325.1_ACI52918.1:0.1083157199)64:0.000003,(GCA_000723565.1_CDG33652.1:0.0000024934,GCA_002003665.1_OOL19886.1:0.0000024046)100:0.238434)75:0.059873,(GCA_000164635.1_EFH12964.1:0.1609781659,((GCA_900101615.1_SDE09066.1:0.0000010005,GCA_900104205.1_SDB69499.1:0.0000010005)100:0.102453,GCA_900141905.1_SHK25574.1:0.1083855982)90:0.171803)100:0.292499)44:0.020522,((GCA_000016725.1_ABQ29460.1:0.0000022788,GCA_000202835.1_BAJ79605.1:0.0000028902)100:0.108443,(((GCA_000306035.1_EKM99760.1:0.0747798512,GCA_000964385.1_GAN78582.1:0.0000026319)100:0.209549,((GCA_000231445.2_EHD14181.1:0.0000022720,GCA_002153535.1_OUI78420.1:0.0000022073)100:0.287426,GCA_000964365.1_GAN76076.1:0.2340035799)73:0.057110)98:0.027181,(GCA_000014285.2_ABI62602.1:0.0000024852,GCA_000576085.2_AHJ63598.1:0.0000021911)100:0.262932)97:0.042412)96:0.057881)65:0.178201,(GCA_002117405.1_ARN82297.1:0.4358494070,(((((((((((((((GCA_000011345.1_BAC07719.1:0.1177473349,GCA_000505665.1_AHB87618.1:0.0000020223)100:0.158500,(GCA_000011385.1_BAC88765.1:0.0686268444,GCA_000484535.1_AGY57004.1:0.1083064293)100:0.074789)99:0.107708,(GCA_000012525.1_ABB57250.1:0.1974273998,(GCA_000018105.1_ABW28621.1:0.0000025435,GCA_000317065.1_AFY68814.1:0.2014515262)87:0.045506)82:0.031058)83:0.025058,((GCA_000317515.1_AFZ16162.1:0.1100118594,(((GCA_000017845.1_ACB50742.1:0.0000020418,(GCA_000167195.1_EAM50903.1:0.0000010005,GCA_000235665.2_EHJ12864.1:0.0000023325)100:0.061368)97:0.023303,(GCA_000297435.1_CCI30615.1:0.0165136487,GCA_000312205.1_CCI06774.1:0.0000022496)100:0.113954)100:0.100455,((GCA_000317025.1_AFY75662.1:0.0000010005,GCA_001904635.1_OKH20327.1:0.0000010005)100:0.094525,(GCA_000332215.1_ELS30739.1:0.1050782674,GCA_000332035.1_ELR99574.1:0.2756786987)46:0.086227)30:0.042192)44:0.032065)45:0.058696,((((GCA_000211815.1_EGJ29954.1:0.0312040255,GCA_001942495.1_OLT62552.1:0.0000022054)100:0.180444,GCA_000473895.1_ERN42031.1:0.0943051718)100:0.056902,(GCA_000817775.1_KIF39140.1:0.0216300281,GCA_001904775.1_OKH47117.1:0.1260157010)84:0.081144)75:0.020773,(GCA_000317045.1_AFY64811.1:0.0723489936,((GCA_000317615.1_AFZ51606.1:0.0000024512,GCA_000317635.1_AFZ42296.1:0.1515559778)100:0.208097,GCA_002075285.2_ASC72205.1:0.0676942650)83:0.069289)24:0.024992)77:0.051884)94:0.023255)77:0.020251,GCA_000317105.1_AFY79998.1:0.0901130500)75:0.029815,(((GCA_000317125.1_AFY88878.1:0.0279052200,GCA_000952155.1_KJH71101.1:0.0922426584)81:0.050244,GCA_001298445.1_ALF55831.1:0.0461411501)20:0.015027,(((GCA_000169135.1_EAW43445.1:0.0000026434,GCA_002218065.1_GAX34120.1:0.0137862659)99:0.016111,(GCA_000775285.1_KGF72227.1:0.1634044381,GCA_002142475.1_BAS57650.1:0.0511864958)100:0.113178)82:0.035362,GCA_000316665.1_AFY56957.1:0.1438859395)64:0.045604)22:0.043645)18:0.000002,((GCA_000828085.2_KIJ82688.1:0.0784369404,(GCA_000180455.1_CBN57549.1:0.0542433811,((GCA_000214075.2_EGK85158.1:0.0477944454,GCA_002412335.1_PCN54073.1:0.0415773033)71:0.029337,GCA_000317475.1_AFZ07620.1:0.0000029118)100:0.088581)99:0.052403)50:0.027152,((GCA_001456025.1_KST65571.1:0.0000025691,GCA_001456025.1_KST66040.1:0.0000025654)100:0.131155,((GCA_000317145.1_AFY96237.1:0.2299656077,GCA_001870225.1_APB33423.1:0.2980948385)2:0.000002,GCA_000317495.1_AFZ13518.1:0.0741214296)85:0.087891)31:0.036448)49:0.022095)22:0.027238,((((((((GCA_000934435.1_KIY12613.1:0.0000026559,GCA_001990805.1_ONN62404.1:0.0000010005)100:0.000002,GCA_001275395.1_KOP23230.1:0.0425118628)100:0.068289,GCA_000317435.1_AFZ02695.1:0.0700914455)99:0.042644,((GCA_000760695.2_KIE09617.1:0.0141002243,GCA_000346485.2_KYC42652.1:0.0645596143)100:0.046681,((GCA_000317555.1_AFZ31315.1:0.0000025217,GCA_001904655.1_OKH28207.1:0.0127477694)100:0.058425,GCA_001746915.1_OEJ74465.1:0.0763226455)97:0.092799)79:0.013041)80:0.026700,GCA_000020025.1_ACC84402.1:0.0739067511)56:0.000002,((((GCA_002368055.1_BAZ72046.1:0.0000000000,GCA_002368295.1_BAY97445.1:0.0000000000):0.000001,(GCA_001904725.1_OKH38307.1:0.0480520813,GCA_000350105.1_CCH67104.1:0.1519351762)92:0.083301)10:0.000003,GCA_002368275.1_BAY94584.1:0.0000010005)20:0.016903,(((((((GCA_000175835.1_EFA68596.1:0.0000000000,GCA_001432185.1_KRH95668.1:0.0000000000):0.000000,GCA_002368135.1_BAZ89448.1:0.0000000000):0.000002,GCA_000175855.1_EFA73659.1:0.0000023416)100:0.064512,GCA_000317695.1_AFZ57309.1:0.0929186325)82:0.000002,GCA_000317535.1_AFZ22642.1:0.0704354393)92:0.017323,GCA_000196515.1_ADI62975.1:0.0738575185)83:0.035079,(GCA_000231365.2_EHC11635.1:0.0000021849,GCA_001904645.1_OKH12601.1:0.0000025276)100:0.092228)72:0.000002)20:0.019734)21:0.013866,(GCA_002367975.1_BAY14316.1:0.0294330383,(GCA_002368075.1_BAZ79802.1:0.0301408663,GCA_000204075.1_ABA21138.1:0.0701481699)96:0.042997)74:0.028814)17:0.013229,((GCA_000176895.2_CCE18891.1:0.0000027005,GCA_000307915.1_EKD09302.1:0.0000023314)100:0.157789,((GCA_000710505.1_KEI66780.1:0.0345745872,GCA_900009265.1_CUR16916.1:0.0223840797)100:0.087104,(GCA_000972705.2_KKD38762.1:0.1119084965,GCA_000478195.2_ERT05951.1:0.0786164598)100:0.055247)100:0.031167)98:0.039211)13:0.000002)56:0.020261,(GCA_000014265.1_ABG52357.1:0.0926483835,GCA_002260545.1_OZH53963.1:0.0000024076)100:0.165167)32:0.031138,((GCA_000312705.1_AFW93344.1:0.0325639917,((GCA_000789435.1_KHG40932.1:0.0000010005,GCA_000789435.1_KHG40938.1:0.0000010005)98:0.000002,GCA_002368115.1_BAZ84359.1:0.0421142790)75:0.021521)100:0.052333,GCA_000316575.1_AFY31122.1:0.0645909067)99:0.024527)92:0.091012,(((((GCA_000284135.1_BAL29533.1:0.0222115428,GCA_000478825.2_AIE74967.1:0.0888451498)99:0.037574,(GCA_001904615.1_OKH18190.1:0.1726862908,(((GCA_000011465.1_CAE19804.1:0.2980781775,GCA_000155635.1_EDY38308.1:0.0482951093)33:0.045478,GCA_000316515.1_AFY30206.1:0.0651597254)54:0.150859,(GCA_000760175.1_KGG11928.1:0.1347141053,GCA_001182765.1_CRY91370.1:0.1338520967)81:0.000002)100:0.444527)60:0.051252)59:0.043919,(((GCA_000317575.1_AFZ37841.1:0.0114423675,GCA_002355455.1_BAU66735.1:0.0063147628)100:0.055948,(GCA_002368355.1_BAZ46031.1:0.0916359771,GCA_000332055.1_ELS02202.1:0.1540492295)99:0.048031)99:0.028378,GCA_000021825.1_ACK71858.1:0.1692635631)96:0.124138)87:0.059944,GCA_001637395.1_OAB57710.1:1.4325799299)20:0.031010,GCA_001276715.1_KOR36714.1:0.1156468594)6:0.000002)39:0.035276,GCA_000025125.1_ADB94850.1:0.1460056176)57:0.041696,GCA_001637395.1_OAB61407.1:0.0781763767)59:0.019865,(((GCA_000317675.1_AFZ53218.1:0.1101865393,GCA_001548095.1_BAQ61333.1:0.0000022881)99:0.088209,GCA_001548115.1_BAQ64939.1:0.0857406875)95:0.024081,GCA_001747005.1_OEJ77376.1:0.2941048180)80:0.061226)56:0.238954,GCA_001765415.1_AOR38124.1:0.2435569073)86:0.436787)48:0.104805)35:0.070324,(GCA_000021745.1_ACK52189.1:0.3564394566,(GCA_000828475.1_BAQ15600.1:0.0501372064,GCA_001723285.1_ODS00531.1:0.0226434616)100:0.216687)70:0.000002)34:0.025485)42:0.066024)40:0.028613,((GCA_900105595.1_SDU47976.1:0.2535855798,GCA_000179775.1_EFL89582.1:0.0776674111)48:0.091291,((((GCA_900101935.1_SDE09168.1:0.1490372856,(GCA_000264455.2_AFK54804.1:0.0000025893,GCA_001601315.1_KYO50055.1:0.0000010005)100:0.409716)93:0.110509,(GCA_000152745.1_EAP89379.1:0.0994655855,GCA_000815465.1_KIE06014.1:0.4309581350)97:0.061621)59:0.056851,((GCA_000013025.1_ABI78592.1:0.0904952990,GCA_000685315.1_KCZ99118.1:0.0000022834)100:0.589742,(GCA_000014865.1_ABK45837.1:0.1599534531,GCA_002109495.1_OSM01604.1:0.2110591275)100:0.231408)58:0.119852)52:0.088064,(GCA_000014745.1_ABI67067.1:0.1770819160,GCA_900103475.1_SDL63177.1:0.0825832258)99:0.216300)49:0.035318)14:0.081554)34:0.019006,(GCA_000019945.1_ACB83017.1:0.1162238117,((GCA_000009985.1_BAE52882.1:0.0289228081,((GCA_000294655.1_CCG42062.1:0.0000026330,GCA_900108475.1_SEH46410.1:0.0000021659)100:0.143480,GCA_000513295.1_CDK98980.1:0.2012346589)99:0.038469)100:0.223783,(GCA_000767795.1_KGM32393.1:0.0000025297,GCA_002195995.1_OWJ68467.1:0.0000025866)100:0.221687)98:0.067598)97:0.088004)84:0.017593,(GCA_000017645.1_ABS67387.1:0.1097998522,GCA_001305515.1_KPL53865.1:0.2386847361)29:0.000002)98:0.061671,((GCA_900114285.1_SFK72968.1:0.1515554983,GCA_000019845.1_ACB94070.1:0.2093118456)83:0.003254,(((GCA_000304315.1_CCJ06399.1:0.0403378616,(GCA_001644125.1_OAI23197.1:0.0618151185,GCA_900187365.1_SNB65338.1:0.3657481391)97:0.054181)97:0.118872,GCA_001675455.1_OBS53191.1:0.1696083632)97:0.123199,GCA_000022085.1_ACL59589.1:0.2144395275)84:0.053729)89:0.029654)88:0.045318,((GCA_000010525.1_BAF90091.1:0.0570821428,((((((GCA_001017175.1_KLK90992.1:0.0485907006,GCA_900102135.1_SCY58174.1:0.0000023855)99:0.107493,GCA_900102525.1_SDG25299.1:0.0048818753)99:0.105564,GCA_001741865.1_AOO79553.1:0.0386031167)100:0.172095,GCA_900104955.1_SED15296.1:0.3063288640)96:0.072014,(GCA_001271345.1_ALA17968.1:0.0000029823,GCA_001887265.1_APF36596.1:0.0000028659)100:0.111119)96:0.096651,(GCA_001426945.1_KQY98085.1:0.2075762198,GCA_002119765.1_ARP98896.1:0.2467339332)99:0.178085)84:0.000003)92:0.037242,((GCA_000092925.1_ADH90951.1:0.0000023639,GCA_900100155.1_SCW89238.1:0.0695902410)98:0.063200,GCA_001676615.1_OCC06040.1:0.2213638062)100:0.048171)80:0.000002)98:0.171526,(GCA_001402875.1_ALK07886.1:0.0000020372,GCA_001459775.1_CUU43808.1:0.0000022641)100:0.225892)99:0.107410,GCA_900093605.1_SCA55671.1:0.1606206596)99:0.157840)100:0.319646);
