# Supplementary material for: Assessing the accuracy of phylogenetic rooting methods on prokaryotic gene families
Source: PLoS One. 2020 May 15;15(5):e0232950. doi: 10.1371/journal.pone.0232950 (PMC7228096; doi:10.1371/journal.pone.0232950)
Supplement: S2 Dataset — (ZIP) [file pone.0232950.s003.zip › EmpiricalDataset/GeneTrees_IQTree/000266.aln.treefile]

(GCA_000006905.1_AAK23029.1:0.0000028475,GCA_000092285.1_ADG11668.1:0.0286136140,((GCA_000017265.1_ACG79385.1:0.0333322313,GCA_001425915.1_KQW73242.1:0.0488614447)100:0.041751,(((GCA_000175215.2_ADU13454.1:0.1356732703,(GCA_002205555.1_ASD26800.1:0.1498784610,GCA_000144605.1_ADK99653.1:0.1956067514)100:0.070689)100:0.069233,GCA_000204015.1_EGF91118.1:0.1002913628)100:0.035700,((((((((((((GCA_001720135.1_ODN70510.1:0.4266433558,GCA_000153705.1_EAU42150.1:0.0000021417)69:0.088536,(GCA_000153465.1_EAS48940.1:0.0518670549,GCA_900176465.1_SMC84572.1:0.0322801898)100:0.027069)69:0.026002,((GCA_000800175.1_KHJ53413.1:0.0000024097,GCA_900141975.1_SHJ73474.1:0.0174676535)100:0.066879,GCA_900104035.1_SDN54806.1:0.1099609117)100:0.024869)96:0.075784,GCA_002238045.1_OXT02023.1:0.2264921498)95:0.046496,(GCA_000010525.1_BAF90446.1:0.1039753463,GCA_000017645.1_ABS67177.1:0.0675786764)100:0.118563)81:0.038710,((((((((GCA_000007125.1_AAL53188.1:0.0000023003,GCA_000157815.1_EEX99315.1:0.0000026318)100:0.021765,(GCA_000017405.1_ABS13522.1:0.0000026318,GCA_000585655.1_EXL07720.1:0.0000026318)100:0.016990)100:0.061481,(GCA_001558695.1_KXF79203.1:0.0399548743,(GCA_900104355.1_SDO59160.1:0.0186319586,GCA_900113985.1_SFI73113.1:0.0000021715)100:0.064809)98:0.026062)100:0.020472,(GCA_000022725.1_ACS50477.1:0.0000022127,GCA_000341385.1_AGF75233.1:0.0281968336)100:0.060431)100:0.099248,(((((GCA_000016285.1_ACM35125.1:0.0813097698,(GCA_000017145.1_ABR62303.1:0.0000020310,((GCA_000018545.1_ACP27347.1:0.0000023843,GCA_002288525.1_ASY65038.1:0.0628193660)96:0.009371,GCA_000697965.2_ANK74528.1:0.0000021414)96:0.018825)94:0.021872)93:0.020549,(GCA_000092025.1_AAK86072.1:0.0200837024,((GCA_000722615.1_KEQ05521.1:0.0000029903,GCA_000722625.1_KEQ03766.1:0.0000028679)100:0.018731,(GCA_000731295.1_CDN56707.1:0.0000026318,GCA_000731315.1_CDN50576.1:0.0000026318)100:0.056145)100:0.028059)100:0.023408)91:0.020913,(GCA_001267455.1_KOC76231.1:0.0093236101,GCA_001652565.1_ANH06359.1:0.0000029820)100:0.039129)88:0.011006,(GCA_001687365.1_OBZ97058.1:0.0000022941,GCA_001885585.1_OJF95026.1:0.0371715565)99:0.029503)100:0.050169,((GCA_000092045.1_ABC89085.1:0.0224067694,GCA_000769405.1_KPN25883.1:0.0458548815)98:0.023031,(GCA_001578105.1_AMM85832.1:0.0000020138,GCA_002043005.1_AQZ50249.1:0.0182583788)100:0.100608)49:0.017003)63:0.025540)65:0.021210,(GCA_000154705.2_EDQ35487.1:0.0435131066,GCA_001703635.1_OCW55932.1:0.0220719324)100:0.045413)98:0.063265,((GCA_000817775.1_KIF38433.1:0.0000020072,GCA_000179775.1_EFL87853.1:0.2702365049)98:0.082772,GCA_001293565.1_KPB02090.1:0.1284825603)61:0.046072)18:0.010635,(((GCA_000014245.1_ABG62074.1:0.0480296449,(GCA_900113935.1_SFJ15031.1:0.0510613576,GCA_000585625.1_EXL09155.1:0.0605526600)19:0.000003)68:0.009889,(((GCA_001510895.1_KUM25451.1:0.0000021000,GCA_001618845.1_AMX98311.1:0.0371488392)99:0.018999,(GCA_001424795.1_KQU62719.1:0.0000021404,GCA_001605015.1_AMS39681.1:0.0184674676)100:0.048208)98:0.017145,(GCA_002075885.1_OQM76390.1:0.0364071908,(GCA_000300335.1_EKF19256.1:0.0000026318,GCA_000300515.1_EKF41690.1:0.0283792803)100:0.040353)64:0.021959)37:0.000002)44:0.021235,(GCA_000166055.1_ADP70088.1:0.0000020342,GCA_000636015.1_KAI95380.1:0.0338456672)100:0.279600)94:0.060427)42:0.058078)44:0.028867,((((((((((GCA_001741865.1_AOO81001.1:0.1201355572,GCA_900102525.1_SDF50243.1:0.1131674241)100:0.234204,(GCA_900104955.1_SED02162.1:0.0887430708,GCA_001676615.1_OCC01024.1:0.2264452540)97:0.040333)95:0.025498,(((((GCA_000019845.1_ACB96605.1:0.0608529091,GCA_900114285.1_SFK39455.1:0.0801678786)99:0.034225,GCA_000021745.1_ACK50781.1:0.0659410623)83:0.000002,GCA_900187365.1_SNB80031.1:0.1277276826)91:0.028159,(GCA_001644125.1_OAI25710.1:0.0384839149,(GCA_001675455.1_OBS51757.1:0.0477078821,GCA_002117405.1_ARN81073.1:0.1875658645)100:0.038659)100:0.031587)98:0.075573,GCA_000304315.1_CCJ06414.1:0.0547573748)97:0.076357)92:0.048094,((GCA_001271345.1_ALA17108.1:0.0000026318,GCA_001887265.1_APF38727.1:0.0000026234)96:0.001852,(GCA_000325745.1_AGA65057.1:0.2758646665,GCA_000496595.1_AHA27729.1:0.4515499512)100:0.388070)74:0.059988)91:0.071072,(((GCA_000019945.1_ACB79772.1:0.0500221731,GCA_000022085.1_ACL60395.1:0.0534234727)100:0.093287,(GCA_001017175.1_KLK94404.1:0.0000022085,GCA_900102135.1_SCZ10337.1:0.0476802208)100:0.117321)29:0.030169,((((((GCA_000011365.1_BAC45972.1:0.0000020372,GCA_000661935.1_AHY55626.1:0.0264084626)99:0.027920,((((GCA_000012725.1_ABA03335.1:0.0375731136,GCA_000013885.1_ABE60976.1:0.0000021196)100:0.047855,GCA_000195775.1_CAE25482.1:0.0422444763)99:0.029265,(GCA_000935205.1_KIZ47491.1:0.0796603102,(GCA_001618955.1_KZD25795.1:0.0000026318,GCA_900108575.1_SEH80689.1:0.0000026318)96:0.000002)97:0.035168)98:0.015036,(((GCA_000218565.1_AEI04823.1:0.0000022288,GCA_000218585.1_AEI01249.1:0.0000029664)100:0.039507,GCA_000314735.2_EKS30150.1:0.0000025680)100:0.048649,GCA_000336555.1_EKS33849.1:0.0300718625)100:0.091561)100:0.086575)100:0.072784,(GCA_001426945.1_KQY97869.1:0.1111427120,GCA_002119765.1_ARP99210.1:0.1266437587)90:0.071271)91:0.022959,GCA_002355335.1_BAT59801.1:0.1513549275)80:0.058187,GCA_001579845.1_AMN38782.1:0.2308156936)65:0.036181,GCA_002088295.1_ORE93613.1:0.3542175595)52:0.045039)55:0.028701)49:0.041226,(GCA_001402875.1_ALK10859.1:0.0000026318,GCA_001459775.1_CUU43521.1:0.0000022941)100:0.143838)43:0.035902,(GCA_000153525.1_EAS84874.1:0.0950852891,GCA_000155895.1_EDZ59747.1:0.0429451130)100:0.532354)53:0.000002,((GCA_900148505.1_SHO65171.1:0.1133769758,GCA_900129325.1_SHF77319.1:0.2809535135)99:0.053356,GCA_001305515.1_KPL52862.1:0.1522974703)76:0.043978)88:0.034751,(((((((GCA_000148725.1_EFO32417.1:0.0134292532,(GCA_000158095.1_EEE44079.1:0.0377603550,GCA_001403915.1_CTQ46304.1:0.0120680667)100:0.037011)100:0.026053,((GCA_900110875.1_SEQ57032.1:0.0000026318,GCA_900114245.1_SFK36502.1:0.0000026318)100:0.038800,GCA_001907205.1_OKL44232.1:0.0519808385)98:0.016147)99:0.036747,GCA_000192745.1_ADZ68635.1:0.0376630606)95:0.012712,(GCA_001188555.1_KND17917.1:0.0000026318,GCA_002249885.1_OXS40976.1:0.0000026318)100:0.039628)99:0.035088,GCA_900104485.1_SDB56991.1:0.2600935455)87:0.021981,(((GCA_900115225.1_SFO40319.1:0.0534427581,GCA_900215505.1_SNY90340.1:0.0444994728)100:0.100041,((GCA_000230555.1_AEQ53698.1:0.0757050448,GCA_900100665.1_SDG57856.1:0.0188322527)100:0.197679,(GCA_000743575.1_KFL30376.1:0.0800964969,GCA_000970435.1_KKB76128.1:0.0588285508)100:0.072088)100:0.084670)95:0.081412,(((((GCA_000017565.1_ABS61842.1:0.0597661595,(GCA_000739695.1_GAK45350.1:0.0399787240,GCA_000689395.1_CDO59927.1:0.2967631569)92:0.070724)89:0.043485,((((((((((((((GCA_000009985.1_BAE53187.1:0.0313672523,(GCA_000294655.1_CCG41524.1:0.0000025362,GCA_900108475.1_SEH27219.1:0.0129676908)100:0.063051)100:0.092578,GCA_000513295.1_CDL00899.1:0.0962939181)100:0.138109,(((((GCA_000010725.1_BAI73238.1:0.0226591670,GCA_000632475.2_AIB10497.1:0.0232160858)100:0.111491,((GCA_000767795.1_KGM33918.1:0.0000023196,GCA_002195995.1_OWJ67503.1:0.0000021267)100:0.128044,((GCA_000299935.1_EKE78099.1:0.0279222359,GCA_001618175.1_KZD12049.1:0.0813804129)100:0.208484,((GCA_000963705.1_KJV09981.1:0.0263955036,GCA_002251735.1_OYQ22055.1:0.0000025746)100:0.166887,(((GCA_000011685.1_AAW60046.1:0.0401959745,GCA_000234355.2_EHH67637.1:0.0000026318)99:0.040479,(GCA_000963885.1_GAN53733.1:0.0000026391,(((((GCA_000182745.1_BAK83062.1:0.0257252286,((GCA_000231445.2_EHD14663.1:0.0000026318,GCA_002153535.1_OUI78957.1:0.0000026318)99:0.031070,(GCA_000964365.1_GAN78122.1:0.0772180309,(GCA_000014285.2_ABI62402.1:0.0000026318,GCA_000576085.2_AHJ63402.1:0.0000026318)100:0.126198)100:0.070496)99:0.055001)93:0.015781,(GCA_000208635.2_EGG74864.1:0.0132772848,GCA_000964505.1_GAO00479.1:0.0000026318)83:0.000003)94:0.012634,GCA_002005445.1_AQS85532.1:0.0388441842)98:0.029677,(GCA_000021325.1_ACI52822.1:0.0348878505,((GCA_000306035.1_EKM99069.1:0.0229629035,GCA_000964385.1_GAN81369.1:0.0235919992)100:0.147808,((GCA_000016725.1_ABQ32113.1:0.0000024665,GCA_000202835.1_BAJ82609.1:0.0000022771)100:0.155334,((GCA_000164635.1_EFH13303.1:0.1480062727,GCA_900141905.1_SHI89344.1:0.1431731132)100:0.076632,(GCA_900101615.1_SDC54194.1:0.0000026318,GCA_900104205.1_SDB42847.1:0.0000026318)100:0.098430)100:0.162154)83:0.067474)95:0.166325)81:0.016823)83:0.036905,GCA_002173735.1_ARW46565.1:0.0155510427)87:0.048514)52:0.000002)52:0.022543,((GCA_000723565.1_CDG32869.1:0.0000026318,GCA_002003665.1_OOL16999.1:0.0000026318)100:0.074414,((((GCA_001787335.1_AOX17260.1:0.0000028817,GCA_001787355.1_AOX20138.1:0.0000029071)100:0.061257,(GCA_000724025.1_CDG39912.1:0.0097360887,GCA_001547995.1_BAT19199.1:0.0000020004)100:0.074095)96:0.014185,GCA_002005465.1_AQS87181.1:0.0244258578)97:0.056130,GCA_000617865.1_GAJ28047.1:0.0903225138)98:0.057934)52:0.000003)100:0.268797)100:0.066257)89:0.064772)88:0.052608)85:0.064497,(GCA_000016185.1_ACI99700.1:0.0834713753,GCA_002251795.1_OYQ35311.1:0.1370360275)97:0.035411)83:0.036834,(GCA_000576635.1_EWY37347.1:0.1227513026,GCA_000936425.1_KJB94906.1:0.0000020293)100:0.081982)83:0.047212,(GCA_000730165.2_ASG19775.1:0.1052468102,(GCA_002117145.1_ARN85249.1:0.1191811412,GCA_001192655.1_GAO97852.1:0.2490090936)89:0.119086)75:0.035328)75:0.081011)87:0.099023,((((((GCA_000013085.1_ABC24316.1:0.2831086142,GCA_000284415.2_CCG08645.1:0.0641963877)100:0.121601,GCA_900101965.1_SDD64475.1:0.2020676988)98:0.078444,GCA_900100455.1_SDG50939.1:0.2889988735)94:0.056545,(GCA_001611975.1_AMW34216.1:0.0821913864,GCA_900156605.1_SIS89918.1:0.1009337646)99:0.066506)91:0.028050,GCA_000315795.1_EKV32399.1:0.1182908230)94:0.058510,(GCA_000968135.1_CCQ72711.1:0.2620072585,((GCA_900177295.1_SMF62812.1:0.0000026318,GCA_900188055.1_SNR95159.1:0.0000026318)100:0.370376,(GCA_000014865.1_ABK42892.1:0.1614563475,GCA_002109495.1_OSM06965.1:0.3052222686)100:0.171782)79:0.074150)73:0.013608)75:0.068512)59:0.021242,(GCA_001746755.1_OEJ67768.1:0.2313668271,GCA_900093605.1_SCA57267.1:0.3814951296)79:0.058705)5:0.005717,(((((((GCA_000008385.1_AAW71245.1:0.0689640304,GCA_000953315.1_CDR79227.1:0.0164201753)100:0.222991,(GCA_000011945.1_AAV86226.1:0.0000026719,GCA_000024505.1_ACZ48757.1:0.0000024788)100:0.616935)81:0.007859,((GCA_000026005.1_CAH57853.1:0.0694677286,GCA_000964755.1_KJV65657.1:0.0477637942)100:0.169152,GCA_000964795.1_KJV69228.1:0.2244358195)90:0.127208)99:0.136838,(GCA_000022525.1_ACT69210.1:0.0565802971,GCA_000632985.1_AHX11162.1:0.1430968186)100:0.633484)94:0.081528,(GCA_000388175.3_ETZ04719.1:0.1072480563,GCA_000469665.2_ETZ07107.1:0.1196350675)100:0.330383)99:0.251553,(GCA_000219355.1_AEI88864.1:0.2395706142,GCA_000815465.1_KIE04763.1:0.2617222070)100:0.152312)99:0.104415,((GCA_000010205.1_BAG40247.1:0.1006871349,GCA_000964595.1_KJV55200.1:0.0098451571)100:0.360294,(GCA_000012385.1_ABE04946.1:0.0594911238,GCA_000195735.1_CAA15053.1:0.0806337922)100:0.153426)100:0.229423)77:0.142394)9:0.014949,GCA_900167455.1_SJZ82026.1:0.3100889358)43:0.054583,GCA_000742835.1_AIK96685.1:0.4478225409)88:0.002411,(GCA_000982415.1_KKJ77937.1:0.0000026318,GCA_001026905.1_KLN62471.1:0.0000022354)100:0.405147)90:0.046513,((GCA_000264455.2_AFK52036.1:0.0000026318,GCA_001601315.1_KYO57052.1:0.0000026318)100:0.248088,GCA_900100655.1_SDF44165.1:0.6774000596)99:0.061012)96:0.065546,(GCA_000300235.2_AJD53918.1:0.0427603308,GCA_000300275.1_EKF09952.1:0.0213809124)100:0.196071)96:0.097962,((GCA_000319385.1_AFX99418.1:0.1174200291,GCA_000510265.1_AHC73879.1:0.1102544768)100:0.316069,GCA_900102465.1_SDG32127.1:0.0840689055)100:0.199833)88:0.025773,(GCA_900172325.1_SLN23678.1:0.2551463570,((GCA_000014745.1_ABI64425.1:0.1371272281,GCA_900103475.1_SDM36711.1:0.1070888366)100:0.156266,(GCA_000152745.1_EAP89552.1:0.3057152542,(GCA_000226315.1_AEP10541.1:0.0000020573,GCA_000348745.1_AGH98985.1:0.0109448393)100:0.774924)100:0.061119)100:0.059298)99:0.086557)90:0.089533,(GCA_000024465.1_ADE39474.1:0.3590296136,(GCA_000152825.2_ADM08979.1:0.2225883440,(((((((((((GCA_000011345.1_BAC09710.1:0.0405882084,GCA_000505665.1_AHB88781.1:0.0000022931)100:0.137421,(GCA_000012525.1_ABB57307.1:0.2047092285,(GCA_000155635.1_EDY37961.1:0.0000029543,((GCA_001182765.1_CRY90815.1:0.0540570951,GCA_000316515.1_AFY29412.1:0.1761553325)95:0.017437,(GCA_000760175.1_KGG13691.1:0.2099248747,GCA_000011465.1_CAE20121.1:0.4148817228)91:0.134530)62:0.029040)100:0.233950)100:0.150047)100:0.112318,((GCA_000317615.1_AFZ50375.1:0.0505355991,GCA_000317635.1_AFZ44766.1:0.0000025358)100:0.088354,GCA_000473895.1_ERN40398.1:0.2262150422)100:0.054128)99:0.035795,(GCA_000297435.1_CCI34186.1:0.0000026318,GCA_000312205.1_CCI07086.1:0.0000026318)100:0.103060)96:0.029112,((GCA_000021825.1_ACK72625.1:0.0865373302,(GCA_000317025.1_AFY76950.1:0.0256502860,GCA_001904635.1_OKH19131.1:0.0000027497)100:0.080526)89:0.002413,((GCA_000317575.1_AFZ35447.1:0.0121887651,GCA_002355455.1_BAU62850.1:0.0243670896)99:0.050051,(GCA_000332055.1_ELS03036.1:0.1488060072,GCA_002368355.1_BAZ43014.1:0.1110326116)99:0.053749)98:0.040647)60:0.013836)70:0.036517,((((((((GCA_000014265.1_ABG51138.1:0.1179255859,GCA_002260545.1_OZH55269.1:0.0664382605)100:0.101046,(((GCA_000176895.2_CCE14987.1:0.0000020069,GCA_000307915.1_EKD07135.1:0.0117513601)100:0.166621,(GCA_000180455.1_CBN55488.1:0.0105440289,((GCA_000214075.2_EGK86549.1:0.0000026318,GCA_000317475.1_AFZ09381.1:0.0118842327)100:0.038732,GCA_002412335.1_PCN52935.1:0.0256839043)100:0.142137)100:0.106569)95:0.011341,((GCA_000478195.2_ERT09861.1:0.0485309920,GCA_000972705.2_KKD38068.1:0.0483210604)100:0.148742,(GCA_000710505.1_KEI67941.1:0.0000027204,GCA_900009265.1_CUR20108.1:0.0500467359)100:0.159783)100:0.054475)100:0.068371)98:0.055061,((GCA_001276715.1_KOR36746.1:0.1023046861,(GCA_000317105.1_AFY80560.1:0.1519018739,(GCA_000317045.1_AFY65564.1:0.0932247763,GCA_000018105.1_ABW27138.1:0.2325814243)97:0.045332)94:0.012990)74:0.044447,(((((GCA_000211815.1_EGJ31595.1:0.0000026318,GCA_001942495.1_OLT62882.1:0.0000026318)100:0.065607,GCA_000155555.1_EDX76355.1:0.0591148751)63:0.000003,GCA_000317515.1_AFZ16650.1:0.1169531192)94:0.062380,GCA_000775285.1_KGF73577.1:0.1204910149)88:0.029840,((((((((GCA_000020025.1_ACC83282.1:0.0000022428,(GCA_000317535.1_AFZ28152.1:0.0491896283,(((((((GCA_000175835.1_EFA68966.1:0.0000000000,GCA_002368135.1_BAZ91265.1:0.0000000000):0.000002,GCA_001432185.1_KRH97692.1:0.0000026318)100:0.012037,GCA_000175855.1_EFA73032.1:0.0000024491)100:0.049224,GCA_000196515.1_ADI65665.1:0.0362508172)81:0.000002,((GCA_000312705.1_AFW94815.1:0.0000000000,GCA_002368115.1_BAZ86546.1:0.0000000000):0.000002,GCA_000789435.1_KHG42614.1:0.0000028024)100:0.061591)69:0.000003,GCA_000317695.1_AFZ60397.1:0.0613372057)81:0.013948,GCA_002368075.1_BAZ80635.1:0.0104313793)100:0.077677)88:0.000002)99:0.012294,GCA_000204075.1_ABA23055.1:0.0129675172)79:0.000003,(((GCA_000169135.1_EAW44385.1:0.0000025159,GCA_002218065.1_GAX34846.1:0.0000026318)100:0.012726,GCA_000317435.1_AFZ00599.1:0.1228975330)90:0.012067,((GCA_002368055.1_BAZ72409.1:0.0000026318,GCA_002368295.1_BAY97083.1:0.0000026318)90:0.000003,GCA_002368275.1_BAY93368.1:0.0120102701)100:0.053717)94:0.012434)99:0.012286,GCA_000316575.1_AFY34993.1:0.0386221340)81:0.000002,(GCA_002367975.1_BAY19575.1:0.0335658191,GCA_001298445.1_ALF52358.1:0.0247228228)94:0.017131)97:0.025080,(((((GCA_000231365.2_EHC09072.1:0.0000024458,GCA_001904645.1_OKH11963.1:0.0000026318)100:0.022370,((GCA_000934435.1_KIY11632.1:0.0000026318,GCA_001990805.1_ONN62652.1:0.0000023810)89:0.000002,GCA_001275395.1_KOP27012.1:0.0114962733)100:0.024254)87:0.046583,((GCA_000316665.1_AFY57768.1:0.1052022766,GCA_001456025.1_KST68566.1:0.0839852184)95:0.043277,(GCA_000350105.1_CCH68396.1:0.0168256084,GCA_000350125.1_CCH64810.1:0.0206900467)100:0.178912)82:0.000002)88:0.026583,(GCA_000952155.1_KJH71417.1:0.0710641196,(GCA_000317555.1_AFZ30591.1:0.0107329198,GCA_001904655.1_OKH27461.1:0.0255003589)100:0.044295)98:0.053031)96:0.037245,GCA_000317125.1_AFY90317.1:0.0678183963)78:0.022402)81:0.012354,((GCA_000346485.2_KYC34988.1:0.0232038905,GCA_000760695.2_KIE08370.1:0.0264431753)100:0.038678,GCA_000828085.2_KIJ83144.1:0.0244667249)100:0.024895)98:0.055950,(GCA_000317495.1_AFZ14634.1:0.1587393414,GCA_000317145.1_AFY91823.1:0.1318178942)94:0.086962)67:0.019620)54:0.016346)71:0.016780)94:0.015338,GCA_001904725.1_OKH37259.1:0.1030150539)69:0.036067,(GCA_000017845.1_ACB52498.1:0.0509616224,(GCA_000167195.1_EAM52354.1:0.0000026318,GCA_000235665.2_EHJ14380.1:0.0000026318)100:0.007229)98:0.072988)62:0.013619,((GCA_000817775.1_KIF39172.1:0.1063643714,GCA_001904775.1_OKH46833.1:0.1259834154)95:0.025934,GCA_002075285.2_ASC69166.1:0.1417548167)95:0.052017)69:0.000003,((GCA_002142475.1_BAS57504.1:0.1204147674,((GCA_000317675.1_AFZ53685.1:0.0017214422,(GCA_001548115.1_BAQ64982.1:0.0634830289,GCA_001747005.1_OEJ78789.1:0.2046916836)73:0.036361)73:0.009699,GCA_001548095.1_BAQ60785.1:0.0391609121)100:0.154786)94:0.039689,(GCA_001746915.1_OEJ72771.1:0.1395400762,((GCA_000011385.1_BAC90725.1:0.0000020019,GCA_000484535.1_AGY60517.1:0.1349292299)100:0.368584,GCA_001870225.1_APB32669.1:0.2752777418)81:0.152127)77:0.074976)75:0.074520)44:0.016347,(GCA_000284135.1_BAL29903.1:0.0000027461,GCA_000478825.2_AIE74521.1:0.0122912750)100:0.110224)8:0.010607)14:0.034658,GCA_000332035.1_ELR97201.1:0.1370732827)14:0.020534,GCA_001904615.1_OKH19928.1:0.1943248584)88:0.071755,(GCA_000317065.1_AFY68964.1:0.2009739918,GCA_000025125.1_ADB95854.1:0.1872917286)90:0.024358)93:0.059664,GCA_000332215.1_ELS34118.1:0.1996598486)99:0.300049,GCA_001765415.1_AOR39237.1:0.3936820717)100:0.527161)95:0.186659)89:0.085101)92:0.074313)54:0.015401,((GCA_000013025.1_ABI77034.1:0.0093176609,GCA_000685315.1_KDA00101.1:0.0539027419)100:0.351089,GCA_000023785.1_ACT57758.1:0.2476665241)100:0.394362)64:0.026398,((((((((((((GCA_000011965.2_AAV96823.1:0.0605972871,GCA_900116455.1_SFT98570.1:0.0639464160)82:0.019445,GCA_900172225.1_SLN20520.1:0.0172389867)86:0.021997,GCA_000738435.1_AII86168.1:0.1128953165)80:0.020816,GCA_900184935.1_SMX45288.1:0.0294329568)80:0.018601,((GCA_000152725.1_EAQ03700.1:0.0130845442,((((((GCA_000155735.2_AGI73658.1:0.0081314703,GCA_001187845.1_AKS47382.1:0.0811516051)100:0.027992,GCA_900172275.1_SLN54357.1:0.0658529244)100:0.036272,GCA_900172355.1_SLN22125.1:0.0672613577)98:0.029118,GCA_900114485.1_SFL12245.1:0.1353606850)96:0.015031,GCA_000153305.1_EAR50769.1:0.1658039185)97:0.041881,((((GCA_000223375.1_AEM42392.1:0.0000026318,GCA_001399515.1_ALJ80014.1:0.0000029730)100:0.193061,GCA_000600335.2_EYD74567.1:0.0788659219)79:0.030178,((GCA_000442315.1_EPX85192.1:0.1738835783,(GCA_000836695.1_KIQ70789.1:0.0542155295,GCA_001908835.1_APO85931.1:0.0253791281)95:0.000002)95:0.036983,GCA_900141735.1_SHI83391.1:0.0941708443)95:0.046200)100:0.072073,GCA_000600975.2_EYD71996.1:0.0666004962)99:0.042374)99:0.061786)96:0.023108,((((GCA_000671395.1_KCV81171.1:0.0405926332,(GCA_000647975.1_KAJ54854.1:0.0616680313,GCA_900177545.1_SMH41085.1:0.0319794285)99:0.027763)99:0.037092,GCA_000152805.1_EAQ14320.1:0.0909824537)82:0.000002,GCA_001305615.1_ALG91281.1:0.0493007747)97:0.024071,((((GCA_900099935.1_SDI86547.1:0.0600538446,(GCA_900112335.1_SFD06260.1:0.0633279304,GCA_900188335.1_SNS89363.1:0.0000029740)100:0.048940)98:0.029523,GCA_900142295.1_SIN74827.1:0.0411721495)94:0.060531,((((GCA_000299875.1_EKE70766.1:0.0430260401,GCA_000590925.1_AHM03813.1:0.1289956493)97:0.034047,GCA_900114135.1_SFJ97582.1:0.0488411541)97:0.019741,(GCA_001517585.1_CUX83683.1:0.0438690769,GCA_900107025.1_SDW25890.1:0.0353026622)100:0.103773)97:0.026290,((GCA_900109555.1_SEL19163.1:0.0000024363,GCA_900172305.1_SLN63916.1:0.0000025319)100:0.059334,GCA_900172375.1_SLN48775.1:0.0385997838)100:0.025808)84:0.009649)89:0.025391,GCA_000299575.1_EKE43753.1:0.1206671724)95:0.023942)90:0.011710)97:0.023377)79:0.024837,((GCA_900111875.1_SFB01290.1:0.0000029241,GCA_900116005.1_SFR09176.1:0.0359911838)99:0.038566,(((GCA_001981245.1_APX89537.1:0.0489559082,(GCA_900113405.1_SFH13311.1:0.0000026318,GCA_900172315.1_SLN53409.1:0.0000026350)100:0.093656)95:0.040743,GCA_900115595.1_SFO88344.1:0.0306105624)27:0.000003,(GCA_001548075.1_BAQ69943.1:0.0000026318,GCA_001633165.1_ANB34189.1:0.0000023992)100:0.090919)99:0.045104)47:0.013319)45:0.020430,(((((((((((((((((((GCA_000014045.1_ABG30675.1:0.0000027748,((GCA_000154785.2_AEI92247.1:0.0000021503,GCA_000152605.1_EAP82717.1:0.0574697093)97:0.011358,(GCA_000622405.1_KIN68196.1:0.0399936797,(GCA_000814025.1_KIC51864.1:0.0237208969,GCA_001969365.1_APX12755.1:0.0000023480)100:0.069412)100:0.053343)48:0.000002)97:0.011885,GCA_000376545.2_ANP41497.1:0.0109840628)97:0.011690,(GCA_000203975.3_KID08635.1:0.0115107372,GCA_000511355.1_AHC99716.1:0.0000021983)60:0.023086)52:0.000002,((GCA_000172095.1_EDQ06055.1:0.0124180684,GCA_900156525.1_SIT87001.1:0.1333384728)87:0.018409,GCA_900142085.1_SHJ48022.1:0.0168061803)98:0.022494)86:0.011719,GCA_900102795.1_SCZ49258.1:0.0000021931)52:0.011138,(GCA_001258055.1_CRL13199.1:0.0000021404,GCA_900113345.1_SFH38461.1:0.0000021583)100:0.023443)6:0.000002,GCA_001678945.1_ANP36330.1:0.0238793657)11:0.000003,GCA_000511385.1_AHD10526.1:0.0112331999)83:0.019565,GCA_900107355.1_SDY72207.1:0.0474694389)96:0.016753,((((((GCA_000018145.1_ABV91980.1:0.0118215425,GCA_900110425.1_SEO75462.1:0.0473947393)100:0.059747,GCA_900184815.1_SMX23007.1:0.0247452549)98:0.023697,(GCA_001404155.1_CRK75448.1:0.0000021563,GCA_900114125.1_SFJ52779.1:0.0000020444)100:0.111793)99:0.025397,GCA_900102905.1_SDK14274.1:0.0773700603)84:0.003341,GCA_001458355.1_CUH65810.1:0.0111154948)85:0.008240,(GCA_001307765.1_KPN64908.1:0.0000022628,GCA_900109955.1_SEW31802.1:0.0241689826)100:0.024340)98:0.025541)96:0.017805,(GCA_002115725.1_OSQ65681.1:0.0123729613,GCA_002115805.1_OSQ45614.1:0.0123006569)86:0.012130)91:0.030189,GCA_900172385.1_SLN53688.1:0.0610757726)61:0.000002,GCA_900100005.1_SDH96160.1:0.0000023462)92:0.024203,(((GCA_000521865.1_ETX27418.1:0.0110892165,GCA_900115815.1_SFQ13402.1:0.0370708605)95:0.036872,((GCA_001482405.1_KUF10280.1:0.0237889370,(GCA_001046955.1_AKO95560.1:0.0000026318,GCA_900109145.1_SEJ65480.1:0.0000026318)100:0.079269)80:0.000002,((GCA_001205715.1_KNG94306.1:0.0128803750,(GCA_000169415.1_EBA10355.1:0.1308708150,((GCA_001038505.1_KMK68419.1:0.0349003755,GCA_900188035.1_SNR24828.1:0.0267075583)100:0.065045,GCA_000161835.1_EET48279.1:0.1618474466)99:0.025544)76:0.021522)77:0.048635,((((GCA_002211155.1_OWV62098.1:0.0000000000,GCA_900101505.1_SDD44883.1:0.0000000000):0.000000,GCA_002211225.1_OWV47300.1:0.0000000000):0.000003,GCA_002211205.1_OWV63906.1:0.0000026318)98:0.000002,((GCA_002237555.1_ASP20627.1:0.0142360198,GCA_900188425.1_SNT16232.1:0.0000023836)100:0.045004,GCA_900184945.1_SMX40327.1:0.0658446664)98:0.036658)88:0.029111)88:0.022722)83:0.012244)46:0.000002,(GCA_000442255.1_EPX79599.1:0.0265779841,(GCA_900110115.1_SEN35369.1:0.0000026318,GCA_900141995.1_SHI75345.1:0.0000026318)100:0.132111)58:0.009461)94:0.024168)45:0.000002,GCA_900107235.1_SDY19465.1:0.0359109646)48:0.012000,(((GCA_001458175.1_CUH53920.1:0.0239276875,(GCA_900109035.1_SEJ93960.1:0.0234398895,GCA_900114415.1_SFK94187.1:0.0411457153)78:0.012413)59:0.012861,GCA_001890925.1_OJI92208.1:0.0720740666)47:0.000003,GCA_001247715.1_KNX42646.1:0.0487530308)49:0.012308)48:0.000003,(((GCA_001458375.1_CUH78268.1:0.0139930584,GCA_900129685.1_SHH25025.1:0.0735752158)76:0.010520,(GCA_001687105.1_ANT60062.1:0.0000023311,GCA_900116195.1_SFS98257.1:0.0000026318)100:0.036574)87:0.000003,((((GCA_000153725.1_EAU43823.1:0.0000022156,GCA_900102075.1_SDF13371.1:0.0120562147)50:0.012123,(GCA_001969385.1_APX23396.1:0.0000026318,GCA_900112435.1_SFD44545.1:0.0000026318)100:0.024840)49:0.001202,GCA_001975705.1_APZ52041.1:0.0348835614)99:0.050322,((GCA_900095785.1_SCM69009.1:0.0000027854,GCA_900115865.1_SFQ38004.1:0.0000023712)100:0.079138,GCA_900100085.1_SDI12543.1:0.0000027215)87:0.012093)94:0.012331)75:0.024421)76:0.048853,GCA_000152625.1_EAP77139.1:0.0238393763)52:0.012128,GCA_900110775.1_SEQ03985.1:0.0808655357)25:0.000003)53:0.011412,(((GCA_000765015.1_KGK80584.1:0.0000028891,GCA_900141945.1_SHI40526.1:0.0000023686)100:0.087761,(GCA_900172235.1_SLN64034.1:0.0000023509,GCA_000812665.2_AML51290.1:0.1674693097)99:0.026969)93:0.012035,((((((((GCA_000012905.2_ABA77911.1:0.0069004688,(GCA_900110025.1_SEN98010.1:0.0000027956,(GCA_001620265.1_AMY70812.1:0.1110985472,GCA_900110135.1_SEN56355.1:0.0979602854)99:0.044016)99:0.055557)100:0.129485,GCA_900106675.1_SDX23629.1:0.0522463284)79:0.060154,((GCA_000714535.1_KEO52989.1:0.0632384533,GCA_000715505.1_KEP71236.1:0.0898247333)89:0.039684,GCA_900156815.1_SIS85287.1:0.1599174977)88:0.026065)56:0.011756,(GCA_000740775.1_KFI32953.1:0.0000026318,GCA_000740795.1_KFI27865.1:0.0000026318)100:0.121001)68:0.030622,(GCA_000021865.1_ADE86878.1:0.0609859760,GCA_000740785.1_KFI24938.1:0.0604964518)99:0.044239)98:0.066582,(GCA_000203895.1_ABL70365.1:0.0469936390,GCA_000444995.1_AGT07516.1:0.1095029445)100:0.035676)98:0.111751,GCA_001403795.1_CTQ48341.1:0.0239516356)94:0.044725,GCA_900109285.1_SEK65518.1:0.0254019629)99:0.117107)97:0.023314)41:0.000002,GCA_002210095.1_OWU70022.1:0.0988970105)88:0.047652,GCA_900172295.1_SLN68314.1:0.0952909253)84:0.044203,(GCA_000442275.2_EPX77239.1:0.0358446413,GCA_900111945.1_SFR33224.1:0.0000024829)100:0.074796)95:0.118930,(((GCA_900106695.1_SDW78425.1:0.0674322240,GCA_900113695.1_SFI79102.1:0.1867507496)100:0.074681,GCA_900107585.1_SEA38087.1:0.1918855383)100:0.054217,(GCA_900111545.1_SES64566.1:0.0000026318,GCA_900143155.1_SHN60039.1:0.0000022187)100:0.159810)100:0.094042)96:0.132786)79:0.054513,(GCA_900199215.1_SNT67877.1:0.1859939941,GCA_001720135.1_ODN70509.1:0.0372702898)92:0.078668)88:0.049793)37:0.025853)44:0.023691,GCA_900105595.1_SDT88171.1:0.1283673317)88:0.059439)80:0.053065,((GCA_000143145.1_ADJ22200.1:0.2050271843,(GCA_000503895.1_AHB47673.1:0.0840850212,(GCA_000981545.1_CPR18153.1:0.0000026318,GCA_900104305.1_SDO23043.1:0.0000026318)100:0.201447)100:0.120572)100:0.091078,(GCA_000092925.1_ADH87647.1:0.0238554089,GCA_900100155.1_SCW57397.1:0.0148802708)100:0.111799)86:0.055178)84:0.065483)97:0.063101,GCA_000496075.1_ESR26031.1:0.3283076608)67:0.015397,(GCA_900102695.1_SCZ35300.1:0.0883731649,GCA_001982645.1_ONG39387.1:0.6208369088)82:0.120052)81:0.051168,((GCA_000828475.1_BAQ15985.1:0.0000026318,GCA_001723285.1_ODR99802.1:0.0121174143)100:0.119739,GCA_001708935.1_ODA67817.1:0.1626666245)99:0.143018)73:0.059036,(((((((((((((((GCA_000013005.1_ABC64856.1:0.0541516736,GCA_000715015.1_KEO87772.1:0.0378293127)37:0.026619,(GCA_001304795.1_ALG59817.1:0.0000026318,GCA_001306275.1_KPM17084.1:0.0000026318)99:0.025504)86:0.029667,GCA_001281485.1_ALE17965.1:0.0383691355)11:0.011810,(GCA_001028705.1_AKM10848.1:0.0126513641,GCA_001661675.2_ARU14904.1:0.0257144701)100:0.041988)90:0.039517,GCA_001008165.2_AKH43452.1:0.0306279871)93:0.023910,(GCA_001663175.1_ANK12213.1:0.0385854236,GCA_001677335.1_OBV09803.1:0.0255734762)96:0.073931)89:0.027858,(GCA_000013325.1_ABD25133.1:0.0254909167,GCA_000235975.2_EHJ61153.1:0.0671502090)100:0.081400)99:0.024095,GCA_002251755.1_OYQ26493.1:0.2734515786)89:0.017796,(GCA_000013985.1_ABF54644.1:0.0158301169,GCA_001610975.1_AMU94495.1:0.0561586130)70:0.035374)89:0.078656,((GCA_000091125.1_BAI98287.1:0.0000026318,GCA_000147835.3_AEG49999.1:0.0120588536)100:0.028685,GCA_001586395.2_KZB93747.1:0.1316446529)100:0.053374)75:0.015109,((GCA_000016765.1_ABQ68790.1:0.0313796107,(GCA_002355275.1_ATE67033.1:0.0000026318,GCA_002367875.1_PCE40487.1:0.0000026318)100:0.014414)100:0.046893,(GCA_000175255.2_AEH63421.1:0.0544864531,GCA_000218875.1_AEI38471.1:0.0173035927)100:0.065238)93:0.047902)71:0.058089,(GCA_002218195.1_ASK89146.1:0.0648529131,GCA_900128895.1_SIN60604.1:0.0424150209)100:0.211904)98:0.073232,(GCA_001295965.1_KPF73540.1:0.0000026318,GCA_001713435.1_AOF99979.1:0.0000026318)100:0.115143)98:0.056816,(GCA_000342165.1_EMD83413.1:0.0888085527,GCA_002211145.1_OWV33011.1:0.1137699106)100:0.169784)100:0.170036,GCA_900101935.1_SDD23529.1:0.2187167746)99:0.078679)73:0.063527,GCA_001637395.1_OAB61116.1:1.7504580764)100:0.262446)100:0.110954)100:0.066965);
