# Supplementary material for: Assessing the accuracy of phylogenetic rooting methods on prokaryotic gene families
Source: PLoS One. 2020 May 15;15(5):e0232950. doi: 10.1371/journal.pone.0232950 (PMC7228096; doi:10.1371/journal.pone.0232950)
Supplement: S2 Dataset — (ZIP) [file pone.0232950.s003.zip › EmpiricalDataset/GeneTrees_IQTree/000267.aln.treefile]

(GCA_000006905.1_AAK23241.1:0.0000024610,GCA_000092285.1_ADG09993.1:0.0181698318,(((GCA_000175215.2_ADU12638.1:0.0562416316,GCA_000204015.1_EGF90105.1:0.1729909481)100:0.154156,((GCA_000017265.1_ACG77656.1:0.1927665896,GCA_001425915.1_KQW71301.1:0.0827553450)100:0.072768,(GCA_000144605.1_ADL00830.1:0.1736910178,GCA_002205555.1_ASD27869.1:0.0525393703)100:0.207869)100:0.058237)100:0.044146,(((GCA_000013025.1_ABI75882.1:0.0186786805,GCA_000685315.1_KDA00378.1:0.0000020115)100:0.267407,GCA_000023785.1_ACT59754.1:0.2429520236)96:0.167141,(((GCA_000014745.1_ABI66075.1:0.1481592109,GCA_000152745.1_EAP91229.1:0.1615014166)29:0.023777,GCA_900103475.1_SDM45146.1:0.0744873344)100:0.239647,(((((((((((((GCA_900093605.1_SCA55287.1:0.4984958392,(((GCA_000009985.1_BAE51922.1:0.1199043880,(GCA_000294655.1_CCG39752.1:0.0000022069,GCA_900108475.1_SEH34089.1:0.0000022069)100:0.082039)94:0.059119,GCA_000513295.1_CDK97265.1:0.1241784954)100:0.235816,((((GCA_000013085.1_ABC23473.1:0.1376699440,GCA_000284415.2_CCG07860.1:0.1560315921)100:0.119706,(GCA_000315795.1_EKV29297.1:0.2741017127,GCA_900101965.1_SDD63799.1:0.3103953181)100:0.080227)94:0.042660,(GCA_001611975.1_AMW33971.1:0.2369399566,GCA_900156605.1_SIS58916.1:0.1756984132)100:0.088473)100:0.146952,GCA_900100455.1_SDH32673.1:0.2502166008)99:0.111937)43:0.028445)27:0.031642,(GCA_000968135.1_CCQ74594.1:0.3323282233,GCA_001746755.1_OEJ65394.1:0.4237196057)52:0.085589)74:0.042444,(((((((GCA_000010725.1_BAI71231.1:0.1223440923,GCA_000632475.2_AIB11133.1:0.0691905513)100:0.188924,GCA_000016185.1_ACI98154.1:0.0878073452)86:0.039718,(GCA_000730165.2_ASG20974.1:0.1265932229,(GCA_000576635.1_EWY39868.1:0.0482199124,GCA_000936425.1_KJB96778.1:0.0000023380)100:0.143991)88:0.039948)87:0.022031,GCA_002251795.1_OYQ34988.1:0.2012396091)100:0.245097,(GCA_001192655.1_GAO97972.1:0.3429766459,GCA_002117145.1_ARN85334.1:0.4346707239)100:0.357088)5:0.000002,((((((((((((((GCA_000011685.1_AAW60151.1:0.0692920817,GCA_000234355.2_EHH67257.1:0.0546064702)100:0.085319,GCA_000963885.1_GAN53621.1:0.1472767432)80:0.032087,GCA_000617865.1_GAJ29482.1:0.0448784489)79:0.023164,(GCA_001787335.1_AOX17374.1:0.0000022069,GCA_001787355.1_AOX20251.1:0.0000028145)100:0.017203)79:0.011158,(GCA_002005465.1_AQS89338.1:0.0106672030,(GCA_000724025.1_CDG40085.1:0.0000024806,GCA_001547995.1_BAT19039.1:0.0000025469)100:0.085829)100:0.028146)80:0.078994,(GCA_000723565.1_CDG32777.1:0.0000024043,GCA_002003665.1_OOL19011.1:0.0083467608)100:0.182294)100:0.073948,(GCA_002173735.1_ARW46653.1:0.1043982841,GCA_002005445.1_AQS83559.1:0.2089111657)99:0.064896)93:0.035894,((GCA_000182745.1_BAK83467.1:0.0407325595,GCA_000208635.2_EGG75638.1:0.0196559702)100:0.029889,GCA_000964505.1_GAO00662.1:0.0192443562)100:0.066138)80:0.018056,(GCA_000231445.2_EHD14245.1:0.0000022461,GCA_002153535.1_OUI78360.1:0.0000022466)100:0.404958)84:0.031484,GCA_000021325.1_ACI52708.1:0.1033918498)99:0.120448,(GCA_000306035.1_EKM99194.1:0.0636909995,GCA_000964385.1_GAN80194.1:0.0432319578)100:0.182431)99:0.101584,((GCA_000014285.2_ABI61464.1:0.0000023514,GCA_000576085.2_AHJ62343.1:0.0000029031)100:0.150956,GCA_000964365.1_GAN76232.1:0.2490389082)88:0.085940)29:0.005480,(GCA_000016725.1_ABQ31135.1:0.0000025007,GCA_000202835.1_BAJ81525.1:0.0000021044)100:0.143853)60:0.090640,((GCA_000164635.1_EFH11774.1:0.1250433543,(GCA_900101615.1_SDE33930.1:0.0000021046,GCA_900104205.1_SDB73890.1:0.0000026067)100:0.382399)56:0.060063,GCA_900141905.1_SHI45338.1:0.1096727468)100:0.121169)100:0.271763)8:0.029142,((((GCA_000963705.1_KJV08177.1:0.0348670725,GCA_002251735.1_OYQ20360.1:0.0634880143)100:0.347601,((GCA_000299935.1_EKE73576.1:0.0640581278,GCA_001618175.1_KZD01117.1:0.1887796883)100:0.124083,GCA_900172325.1_SLN40293.1:0.4305783991)99:0.120719)70:0.087376,((((GCA_002109495.1_OSM02460.1:0.2896062032,GCA_000014865.1_ABK43378.1:0.5258864233)100:0.158218,(((GCA_000008385.1_AAW70918.1:0.0263267315,GCA_000953315.1_CDR78977.1:0.0749265668)100:0.361506,(((GCA_000011945.1_AAV86810.1:0.0146508678,GCA_000024505.1_ACZ49069.1:0.0723969852)100:0.612794,GCA_000964795.1_KJV69052.1:0.1789258695)71:0.124905,(GCA_000026005.1_CAH58327.1:0.1044892666,GCA_000964755.1_KJV65460.1:0.0589874655)100:0.083499)100:0.442490)100:0.479178,(GCA_000022525.1_ACT69258.1:0.1312614159,GCA_000632985.1_AHX11221.1:0.2653558030)100:1.169550)100:0.542031)96:0.094813,(((((((((((((GCA_000011345.1_BAC07646.1:0.0000023064,GCA_000505665.1_AHB89190.1:0.0088076674)100:0.200122,GCA_000317045.1_AFY65292.1:0.2030132213)90:0.062304,(((((GCA_000817775.1_KIF40611.1:0.1035199810,GCA_002075285.2_ASC74305.1:0.1602274096)100:0.088631,GCA_001904775.1_OKH46395.1:0.0607734456)100:0.074926,(GCA_000012525.1_ABB58250.1:0.1443017474,((GCA_000011465.1_CAE20005.1:0.1799103163,GCA_000760175.1_KGG13571.1:0.0367976690)100:0.082757,((GCA_000155635.1_EDY38102.1:0.0000020479,GCA_000316515.1_AFY28962.1:0.0363688097)100:0.076204,GCA_001182765.1_CRY93079.1:0.1166005154)100:0.090732)100:0.228286)99:0.154181)93:0.047772,(GCA_000710505.1_KEI65640.1:0.0271405337,GCA_900009265.1_CUR16561.1:0.0000029411)100:0.231171)89:0.031947,(GCA_000317065.1_AFY69388.1:0.1732752961,GCA_000332215.1_ELS34384.1:0.2541883605)99:0.168905)42:0.019124)81:0.021533,((GCA_000317105.1_AFY82342.1:0.1259886860,GCA_001746915.1_OEJ74820.1:0.1688329595)85:0.034901,(((((((GCA_000020025.1_ACC82751.1:0.0700885958,GCA_000316575.1_AFY33904.1:0.0012684821)98:0.033016,(GCA_001298445.1_ALF53149.1:0.0369348470,(GCA_002367975.1_BAY19727.1:0.0093875623,(GCA_000312705.1_AFW94038.1:0.0431057807,(GCA_000789435.1_KHG39515.1:0.0000022069,GCA_002368115.1_BAZ87320.1:0.0000022069)100:0.014058)100:0.090046)98:0.037082)79:0.020212)60:0.017534,((GCA_002368055.1_BAZ71794.1:0.0000000000,GCA_002368295.1_BAY97699.1:0.0000000000):0.000002,GCA_002368275.1_BAY88399.1:0.0000022069)100:0.033842)84:0.020561,((((((GCA_000169135.1_EAW45075.1:0.0087750442,GCA_002218065.1_GAX35048.1:0.0266896256)100:0.052057,GCA_000317695.1_AFZ59303.1:0.0112052652)63:0.026651,GCA_000317535.1_AFZ25208.1:0.0328488988)93:0.029762,GCA_000196515.1_ADI64464.1:0.0178469519)30:0.017534,GCA_002368075.1_BAZ81783.1:0.0089781787)26:0.000002,(((GCA_000175835.1_EFA70170.1:0.0000000000,GCA_001432185.1_KRH97401.1:0.0000000000):0.000002,GCA_000175855.1_EFA71781.1:0.0000022069)100:0.008776,GCA_002368135.1_BAZ89499.1:0.0000020741)100:0.075821)34:0.018122)50:0.024628,GCA_000204075.1_ABA20327.1:0.0513118820)100:0.069227,(((((GCA_000231365.2_EHC18124.1:0.0000020515,GCA_001904645.1_OKH12186.1:0.0000021022)100:0.042045,((GCA_000934435.1_KIY13495.1:0.0000000000,GCA_001990805.1_ONN60831.1:0.0000000000):0.000003,GCA_001275395.1_KOP22591.1:0.0000025090)100:0.012616)100:0.067745,(GCA_000346485.2_KYC41303.1:0.0183787642,GCA_000760695.2_KIE08720.1:0.0175030053)100:0.027104)42:0.019740,(GCA_000317435.1_AFZ04261.1:0.1205788911,((GCA_000316665.1_AFY55154.1:0.0729865180,(GCA_000350105.1_CCH66357.1:0.0000022069,GCA_000350125.1_CCH66124.1:0.0000022069)100:0.140212)96:0.054052,GCA_001456025.1_KST66230.1:0.1329734157)90:0.028735)94:0.051313)40:0.034633,(GCA_000828085.2_KIJ83487.1:0.0038895212,(GCA_000952155.1_KJH72141.1:0.1320751483,GCA_000775285.1_KGF73058.1:0.1950829207)81:0.054957)21:0.047411)1:0.009450)59:0.032668,((GCA_000317555.1_AFZ29554.1:0.0000026629,GCA_001904655.1_OKH27288.1:0.0000022069)100:0.056788,GCA_000317125.1_AFY85739.1:0.1824503640)98:0.053943)61:0.032144)85:0.043197)80:0.020986,(((((GCA_000014265.1_ABG52155.1:0.0926291582,GCA_002260545.1_OZH54750.1:0.0894090116)100:0.154334,GCA_001276715.1_KOR34494.1:0.1373180615)72:0.035832,(GCA_000180455.1_CBN55369.1:0.1127351284,((GCA_000214075.2_EGK84834.1:0.0285566043,GCA_000317475.1_AFZ09494.1:0.0264841234)97:0.000003,GCA_002412335.1_PCN53069.1:0.0473099087)100:0.074674)94:0.050395)72:0.018624,(((GCA_000176895.2_CCE18784.1:0.0000022577,(GCA_000176895.2_CCE20753.1:0.0000022069,GCA_000307915.1_EKD10655.1:0.0000026945)100:0.023895)100:0.129283,(GCA_000478195.2_ERT06432.1:0.0632290597,GCA_000972705.2_KKD39367.1:0.0426246492)100:0.117438)91:0.063964,(GCA_000332055.1_ELS00549.1:0.2138050819,GCA_002368355.1_BAZ45037.1:0.2255710352)93:0.105251)80:0.030247)80:0.044030,(((((GCA_000297435.1_CCI30704.1:0.0042204492,GCA_000312205.1_CCI07991.1:0.0142637936)100:0.129696,GCA_001870225.1_APB34324.1:0.3094204715)20:0.007579,GCA_000317145.1_AFY95629.1:0.2260760274)15:0.020712,GCA_001904725.1_OKH38400.1:0.1510512962)57:0.029435,GCA_000317495.1_AFZ13174.1:0.0837404666)56:0.015569)87:0.050843)65:0.019911,(((GCA_000317515.1_AFZ21916.1:0.0762426404,(GCA_000211815.1_EGJ28575.1:0.0000024924,GCA_001942495.1_OLT57782.1:0.0088513976)100:0.178032)94:0.025545,GCA_002142475.1_BAS58957.1:0.1705759160)65:0.017538,GCA_000332035.1_ELR98824.1:0.2818439029)32:0.018810)27:0.010158,((((GCA_000021825.1_ACK72096.1:0.1190875773,(GCA_000284135.1_BAL28510.1:0.0173022379,GCA_000478825.2_AIE75045.1:0.0112459429)100:0.098373)92:0.024005,((GCA_000017845.1_ACB53375.1:0.0427002363,(GCA_000167195.1_EAM49863.1:0.0000020103,GCA_000235665.2_EHJ11709.1:0.0000022069)100:0.044362)85:0.017446,GCA_000025125.1_ADB95714.1:0.1698518104)100:0.087063)97:0.046865,(GCA_000317575.1_AFZ37567.1:0.0000023200,GCA_002355455.1_BAU67071.1:0.0176507962)100:0.149421)44:0.013789,((GCA_000317025.1_AFY78696.1:0.0172393242,GCA_001904635.1_OKH24414.1:0.0194430776)100:0.028571,((GCA_001904615.1_OKH17198.1:0.1585633966,GCA_000018105.1_ABW29680.1:0.2187750401)95:0.038741,(GCA_000317615.1_AFZ52141.1:0.0791557256,GCA_000317635.1_AFZ45266.1:0.0493555209)100:0.252687)58:0.000003)95:0.037092)30:0.036479)32:0.018129,GCA_001637395.1_OAB61999.1:0.2243544127)65:0.023878,GCA_000155555.1_EDX75919.1:0.0843334554)79:0.020167,((GCA_000317675.1_AFZ52655.1:0.0449928159,(GCA_001548095.1_BAQ60336.1:0.0134293120,GCA_001548115.1_BAQ65776.1:0.0783352643)100:0.043581)95:0.033684,GCA_001747005.1_OEJ79177.1:0.0207953883)100:0.108228)95:0.085459,GCA_000473895.1_ERN42227.1:0.2076385368)99:0.182618,(GCA_000011385.1_BAC91856.1:0.0995220915,GCA_000484535.1_AGY58877.1:0.0612868724)100:0.325224)100:0.249038,(GCA_001765415.1_AOR38390.1:0.7072416169,GCA_001637395.1_OAB62717.1:2.1945833083)98:0.149166)99:0.234989)93:0.140621,GCA_000742835.1_AIK96755.1:0.5169388497)71:0.073752)17:0.050878,GCA_900100655.1_SDG48099.1:0.4843226018)12:0.059278)66:0.042180)79:0.042233,((GCA_000264455.2_AFK54458.1:0.0000022069,GCA_001601315.1_KYO55468.1:0.0000022069)100:0.426077,((GCA_000300235.2_AJD51331.1:0.0200387543,GCA_000300275.1_EKF06400.1:0.0491535904)100:0.364756,GCA_900167455.1_SKA19802.1:0.2795727902)92:0.042472)89:0.101147)18:0.027494,((GCA_000767795.1_KGM33905.1:0.0133975939,GCA_002195995.1_OWJ65490.1:0.0441550512)100:0.232581,(GCA_900177295.1_SMF42976.1:0.0000028000,GCA_900188055.1_SNR42031.1:0.0000022069)100:0.240673)89:0.193088)64:0.020123,((((GCA_000012385.1_ABE05131.1:0.1001891953,GCA_000195735.1_CAA15087.1:0.1229508575)100:0.254340,(GCA_000010205.1_BAG40514.1:0.3012426154,GCA_000964595.1_KJV55252.1:0.4157256907)100:1.705010)99:0.405244,(GCA_000153525.1_EAS84236.1:0.1388101035,GCA_000155895.1_EDZ60416.1:0.1973374131)100:1.348960)71:0.046814,(GCA_000219355.1_AEI88361.1:0.4687955961,GCA_000815465.1_KIE05835.1:0.5327441474)96:0.182262)95:0.182560)68:0.071400,((GCA_000319385.1_AFX98426.1:0.0389290948,GCA_000510265.1_AHC73373.1:0.1351340333)100:0.302247,GCA_900102465.1_SDG47895.1:0.0826118183)100:0.417269)44:0.074575,((GCA_000739695.1_GAK46418.1:0.2760240457,(GCA_000226315.1_AEP10429.1:0.0000025228,GCA_000348745.1_AGH98845.1:0.0383460654)100:0.672911)89:0.122837,GCA_000024465.1_ADE40646.1:0.4394422924)78:0.086660)81:0.065826,((GCA_900101935.1_SDE31920.1:0.3722616820,((GCA_000342165.1_EMD82283.1:0.0814801078,GCA_002211145.1_OWV33366.1:0.1431702231)100:0.235378,(GCA_000388175.3_ETZ04765.1:0.0000023742,GCA_000469665.2_ETZ07196.1:0.3139507092)100:1.430820)97:0.140192)83:0.097400,((((((((((((GCA_000013005.1_ABC63718.1:0.0000021273,(GCA_001677335.1_OBV12290.1:0.0201035680,GCA_001663175.1_ANK13854.1:0.1150194206)99:0.065881)95:0.035365,((GCA_001304795.1_ALG61845.1:0.0000022069,GCA_001306275.1_KPM16423.1:0.0000022069)100:0.009800,GCA_000715015.1_KEO91808.1:0.1445143543)97:0.051206)97:0.026586,(GCA_001281485.1_ALE16826.1:0.0556457433,GCA_001008165.2_AKH41157.1:0.1350243074)96:0.016169)100:0.037294,GCA_001028705.1_AKM09596.1:0.0558417718)99:0.048959,GCA_001661675.2_ARU15510.1:0.0408237953)100:0.071135,(GCA_000013325.1_ABD25705.1:0.1245938614,((GCA_001295965.1_KPF76231.1:0.0000022069,GCA_001713435.1_AOG00218.1:0.0000020757)100:0.103960,(GCA_002218195.1_ASK88187.1:0.1342256904,GCA_900128895.1_SIN66736.1:0.0618579977)100:0.146321)100:0.081318)96:0.045966)95:0.022917,GCA_000235975.2_EHJ62348.1:0.0423378307)99:0.068889,(GCA_000013985.1_ABF54511.1:0.0428703204,GCA_001610975.1_AMU94518.1:0.0824890941)100:0.103408)98:0.042176,(GCA_000091125.1_BAI95473.1:0.0133060625,GCA_000147835.3_AEG49501.1:0.0214757288)100:0.150648)96:0.022929,(((GCA_000016765.1_ABQ67706.1:0.0449501705,(GCA_002355275.1_ATE64353.1:0.0000021777,GCA_002367875.1_PCE40878.1:0.0000029190)100:0.036288)100:0.089220,(GCA_000175255.2_AEH62890.1:0.0240995417,GCA_000218875.1_AEI37589.1:0.0347274939)100:0.188158)100:0.121209,GCA_001586395.2_KZB96438.1:0.1355971012)100:0.060310)96:0.078535,GCA_002251755.1_OYQ27796.1:0.3017796121)97:0.188136,GCA_001982645.1_ONG37437.1:0.8700476259)86:0.203099)80:0.063264)91:0.087732,((((((((((((GCA_000007125.1_AAL51950.1:0.0000022069,GCA_000157815.1_EEY00575.1:0.0000027593)100:0.037143,(GCA_000017405.1_ABS14684.1:0.0000022271,GCA_000585655.1_EXL05468.1:0.0000021460)100:0.037835)100:0.166964,GCA_900104355.1_SDN77857.1:0.0453745852)74:0.011177,GCA_900113985.1_SFJ18026.1:0.0000024020)87:0.047694,GCA_001558695.1_KXF77598.1:0.0564540276)98:0.081192,(((((((GCA_000585625.1_EXL01800.1:0.0600986482,((GCA_001424795.1_KQU69726.1:0.0695807102,GCA_001605015.1_AMS42438.1:0.0081787324)100:0.071887,GCA_002075885.1_OQM75736.1:0.0299089414)100:0.048555)100:0.063371,GCA_001618845.1_AMY00626.1:0.0583855807)100:0.038557,GCA_001510895.1_KUM24603.1:0.0041452571)100:0.119647,((GCA_000153465.1_EAS51077.1:0.1627553232,(GCA_900176465.1_SMC60950.1:0.1494085741,GCA_900104035.1_SDO83087.1:0.1460697880)95:0.037976)95:0.035768,(GCA_000153705.1_EAU42401.1:0.1730858151,(GCA_000800175.1_KHJ55097.1:0.0000020279,GCA_900141975.1_SHI58798.1:0.0088788984)100:0.126257)87:0.014713)99:0.073139)82:0.014285,(GCA_000014245.1_ABG63061.1:0.0523991211,(GCA_000300335.1_EKF18426.1:0.1067591354,GCA_000300515.1_EKF40346.1:0.0840845033)100:0.093506)100:0.092196)72:0.033937,(((((((((GCA_000016285.1_ACM36329.1:0.0657264462,((GCA_000731295.1_CDN53637.1:0.0000020425,GCA_000731315.1_CDN47497.1:0.0177950634)100:0.047758,(GCA_000722615.1_KEQ06759.1:0.0000026397,GCA_000722625.1_KEQ08602.1:0.0000028283)100:0.108635)100:0.030575)65:0.023138,(GCA_000092025.1_AAK87697.1:0.0947089352,(GCA_001578105.1_AMM83898.1:0.0900293067,GCA_002043005.1_AQZ53269.1:0.0802719898)100:0.204352)89:0.029376)84:0.036427,(GCA_000092045.1_ABC90482.1:0.0202208271,GCA_000769405.1_KPN28619.1:0.0258572922)96:0.016566)91:0.036797,(((GCA_000017145.1_ABR59851.1:0.0267639605,(GCA_000018545.1_ACP24985.1:0.0153330998,(GCA_000697965.2_ANK72137.1:0.0319238005,(GCA_001687365.1_OBZ96358.1:0.0333615439,GCA_001885585.1_OJF97901.1:0.0422261153)100:0.087878)98:0.017650)98:0.016892)97:0.018301,GCA_002288525.1_ASY62642.1:0.0269268714)99:0.036617,(GCA_001267455.1_KOC77609.1:0.0356241444,GCA_001652565.1_ANH03915.1:0.0194721872)99:0.037396)64:0.011067)85:0.012328,(GCA_000325745.1_AGA64414.1:0.2202290243,GCA_000496595.1_AHA28263.1:0.4884096818)100:0.407447)98:0.022665,(GCA_000154705.2_EDQ32147.1:0.0750575390,GCA_001703635.1_OCW56647.1:0.0620240562)99:0.058556)97:0.074517,(GCA_000179775.1_EFL90052.1:0.2483510434,GCA_001293565.1_KPB01275.1:0.4656072635)98:0.125747)84:0.016214,GCA_900113935.1_SFJ21111.1:0.1699262891)69:0.000002,GCA_002238045.1_OXS99138.1:0.2839767342)75:0.037611)73:0.031004,(GCA_000022725.1_ACS51534.1:0.0313838339,GCA_000341385.1_AGF76018.1:0.0789392802)100:0.235227)89:0.042736)97:0.172331,(((((((GCA_000010525.1_BAF88540.1:0.1478558101,GCA_000017645.1_ABS70004.1:0.0531711787)100:0.081241,(GCA_000092925.1_ADH88770.1:0.0426020864,GCA_900100155.1_SCW96398.1:0.0721055406)100:0.093861)100:0.085433,GCA_001676615.1_OCC02794.1:0.1753985204)88:0.044954,((((GCA_000304315.1_CCJ06718.1:0.2166367407,GCA_002117405.1_ARN82272.1:0.1087758013)100:0.058709,(GCA_001644125.1_OAI31567.1:0.0780423826,GCA_001675455.1_OBS50606.1:0.0839320176)100:0.075610)100:0.132952,(GCA_900104955.1_SEB62246.1:0.2108403370,GCA_900187365.1_SNB72349.1:0.1735225096)100:0.071466)41:0.026983,(GCA_000019845.1_ACB95006.1:0.1096240670,(GCA_900114285.1_SFK29302.1:0.1311619166,GCA_000021745.1_ACK49540.1:0.1705086063)92:0.052294)100:0.074678)100:0.107947)81:0.033694,(((GCA_001017175.1_KLK95067.1:0.0094851892,GCA_900102135.1_SCY95894.1:0.0249331166)100:0.095702,((GCA_001271345.1_ALA16155.1:0.0242388628,GCA_001887265.1_APF37860.1:0.0010142422)100:0.131564,(GCA_000019945.1_ACB80314.1:0.2113070636,GCA_000022085.1_ACL56909.1:0.1704767761)99:0.050017)97:0.092408)94:0.053124,(GCA_001741865.1_AOO82939.1:0.0741059788,GCA_900102525.1_SDH41068.1:0.0266098241)100:0.298205)67:0.016613)73:0.011801,GCA_001305515.1_KPL51471.1:0.2264722913)87:0.028651,GCA_900148505.1_SHO67573.1:0.1801373069)93:0.030369)91:0.045729,(GCA_001720135.1_ODN68913.1:0.3565166533,GCA_900129325.1_SHG45213.1:0.2206156871)61:0.068053)86:0.052742,((GCA_900104485.1_SDB16878.1:0.3696653834,GCA_000496075.1_ESR26524.1:0.4500891753)45:0.040772,GCA_900102695.1_SCZ46470.1:0.2741898805)50:0.032298)60:0.035150,GCA_000689395.1_CDO61495.1:0.5176660560)66:0.052527,((((GCA_000230555.1_AEQ51675.1:0.0324663923,GCA_900100665.1_SDG79894.1:0.0441780220)100:0.166441,(GCA_000743575.1_KFL31787.1:0.1506042030,GCA_000970435.1_KKB77392.1:0.0806522419)100:0.172281)100:0.118652,((GCA_000828475.1_BAQ17737.1:0.0838581839,GCA_001723285.1_ODR98625.1:0.0220876627)100:0.269632,GCA_001708935.1_ODA68315.1:0.1017312082)99:0.240556)95:0.054917,((GCA_000166055.1_ADP72196.1:0.0000024797,GCA_000636015.1_KAI96233.1:0.0095789025)100:0.443462,((((((((((GCA_000011365.1_BAC50653.1:0.0089901696,GCA_000661935.1_AHY49761.1:0.0000020965)100:0.241237,((GCA_000012725.1_ABA04637.1:0.0547714411,GCA_000013885.1_ABE62379.1:0.0388534957)100:0.042745,GCA_000195775.1_CAE28679.1:0.1287331592)96:0.023139)97:0.028264,(GCA_001618955.1_KZD24011.1:0.0266293725,GCA_900108575.1_SEI21832.1:0.0000024648)100:0.127436)99:0.065268,GCA_000935205.1_KIZ41953.1:0.0839839200)100:0.162345,((GCA_000218565.1_AEI07018.1:0.0000022069,GCA_000218585.1_AEI03441.1:0.0000025079)100:0.074426,GCA_000314735.2_EKS27779.1:0.0385589875)100:0.053188)97:0.118383,GCA_000336555.1_EKS38954.1:0.0487489793)100:0.220810,GCA_002119765.1_ARQ01350.1:0.1419005246)33:0.072680,GCA_001426945.1_KQZ02433.1:0.2563662367)100:0.135450,GCA_001579845.1_AMN42593.1:0.2103775684)78:0.077161,((GCA_001402875.1_ALK09171.1:0.0000022069,GCA_001459775.1_CUU41834.1:0.0000022923)100:0.338114,GCA_002355335.1_BAT61043.1:0.4472183885)64:0.029581)96:0.079902)83:0.078506)40:0.005932)65:0.103399,((((((GCA_000148725.1_EFO29188.1:0.0963741303,(GCA_000158095.1_EEE43711.1:0.0451676995,GCA_001403915.1_CTQ42664.1:0.0470495592)100:0.039057)100:0.096243,(GCA_001188555.1_KND16975.1:0.0000022069,GCA_002249885.1_OXS45026.1:0.0000022069)100:0.094631)93:0.029888,(GCA_001907205.1_OKL42781.1:0.0879817259,(GCA_900110875.1_SEQ90549.1:0.0066077572,GCA_900114245.1_SFL10147.1:0.0116117356)100:0.079093)100:0.188772)89:0.019798,GCA_000192745.1_ADZ70178.1:0.1030337064)95:0.058172,GCA_900105595.1_SDU20997.1:0.2254574805)100:0.174832,((((GCA_000143145.1_ADJ22843.1:0.2025845226,GCA_000503895.1_AHB49283.1:0.2566018924)100:0.037035,(GCA_000981545.1_CPR15652.1:0.0000026204,GCA_900104305.1_SDP65243.1:0.0000029317)100:0.199847)100:0.167957,GCA_002088295.1_ORE94578.1:0.6059076118)97:0.077334,(GCA_900199215.1_SNT72285.1:0.1534672052,GCA_000152825.2_ADM09953.1:0.4793057636)99:0.191657)69:0.012353)68:0.036736)36:0.055978)96:0.132302,GCA_000017565.1_ABS64356.1:0.2578719332)95:0.060251,(GCA_900115225.1_SFO32330.1:0.1321049159,GCA_900215505.1_SNY93999.1:0.0510106815)100:0.230076)98:0.112158,((((((((((((((((GCA_000011965.2_AAV93814.1:0.0971324926,GCA_001205715.1_KNG92267.1:0.1446886938)82:0.028255,GCA_900172225.1_SLN17124.1:0.1132715281)73:0.031697,((((((GCA_000153725.1_EAU43990.1:0.0183588955,(GCA_001687105.1_ANT60555.1:0.0105912627,GCA_900116195.1_SFS92643.1:0.0760478115)100:0.008284)100:0.011018,GCA_000442255.1_EPX86885.1:0.0965524898)93:0.031075,(GCA_001975705.1_APZ51863.1:0.0583543927,((GCA_001969385.1_APX23335.1:0.0000023500,GCA_900112435.1_SFD46498.1:0.0000021906)100:0.043143,GCA_000521865.1_ETX27444.1:0.1334231179)92:0.041829)80:0.020172)96:0.042126,GCA_900102075.1_SDE19121.1:0.0656861979)91:0.017312,GCA_900115815.1_SFQ56922.1:0.1836468579)93:0.017352,(((GCA_002115725.1_OSQ62034.1:0.0484207743,GCA_002115805.1_OSQ48252.1:0.0468571211)100:0.022370,GCA_900107235.1_SDY51220.1:0.1214601842)82:0.010122,(GCA_900100085.1_SDI24595.1:0.1531713362,((GCA_000169415.1_EBA10198.1:0.1127008561,((((GCA_002211155.1_OWV61663.1:0.0079333621,GCA_002211205.1_OWV64916.1:0.0000021185)98:0.000002,(GCA_002211225.1_OWV48572.1:0.0000029737,GCA_900101505.1_SDD23425.1:0.0000029737)100:0.008100)100:0.020219,(GCA_900188425.1_SNT24989.1:0.0860673717,GCA_002237555.1_ASP19365.1:0.1208731781)99:0.049453)99:0.048616,(GCA_900184945.1_SMX46569.1:0.0686296539,GCA_001458375.1_CUH78861.1:0.1319192804)83:0.027436)84:0.043221)88:0.032949,GCA_001482405.1_KUF12518.1:0.0883549034)100:0.187000)44:0.013878)66:0.012335)99:0.071671)92:0.037502,((((((((((((GCA_000203975.3_KID08951.1:0.0092230467,GCA_000511355.1_AHC99488.1:0.0093749307)95:0.010362,(((GCA_000511385.1_AHD08107.1:0.0000020066,(GCA_001258055.1_CRL14984.1:0.0000020673,GCA_900113345.1_SFG93380.1:0.0000021019)100:0.027868)100:0.018032,GCA_001678945.1_ANP36497.1:0.0504352084)99:0.012686,(GCA_000376545.2_ANP39340.1:0.0407973094,GCA_900102795.1_SCZ73781.1:0.1184844481)97:0.007386)99:0.032071)97:0.045637,(GCA_000647975.1_KAJ54818.1:0.1045701474,(((GCA_001458175.1_CUH50909.1:0.0372103304,GCA_900114415.1_SFL37092.1:0.0288170421)100:0.045254,GCA_900129685.1_SHG79126.1:0.0453851181)99:0.055013,GCA_000671395.1_KCV82731.1:0.1225397788)93:0.002422)98:0.060603)97:0.034939,GCA_900142085.1_SHJ79405.1:0.0810471477)99:0.034936,GCA_900107355.1_SDY13798.1:0.1308820434)99:0.038028,(GCA_001458355.1_CUH62361.1:0.0484080223,(GCA_900100005.1_SDJ13141.1:0.0823728512,GCA_900110775.1_SEQ19077.1:0.1046058175)14:0.023907)14:0.012764)97:0.047364,((((GCA_000152605.1_EAP85178.1:0.1040872502,GCA_000622405.1_KIN68373.1:0.1174220066)92:0.014902,GCA_000172095.1_EDQ06783.1:0.0464308887)77:0.010842,GCA_900116455.1_SFT37110.1:0.1325163489)99:0.026844,(GCA_900109555.1_SEK80110.1:0.0000021231,GCA_900172305.1_SLN32795.1:0.0000029165)100:0.103581)78:0.009636)69:0.008607,(GCA_000014045.1_ABG31061.1:0.0403243864,GCA_000154785.2_AEI95302.1:0.0147222340)100:0.051035)99:0.061481,((GCA_000299875.1_EKE67658.1:0.0144576432,GCA_900172375.1_SLN19274.1:0.0823167627)99:0.027293,GCA_900114135.1_SFJ88212.1:0.0400532212)95:0.009775)84:0.023266,(GCA_001307765.1_KPN64057.1:0.0521058953,GCA_900109955.1_SEV96793.1:0.0765008817)99:0.047804)72:0.000002,GCA_000152805.1_EAQ13038.1:0.1044819606)44:0.023101,(GCA_000814025.1_KIC48113.1:0.0081173021,GCA_001969365.1_APX12509.1:0.0466537243)100:0.053872)62:0.035346)45:0.010684,(GCA_001890925.1_OJI93996.1:0.1344864915,((((GCA_900172275.1_SLN28218.1:0.0956009523,GCA_900184815.1_SMX25427.1:0.1559071813)75:0.000837,(((GCA_900099935.1_SDK17517.1:0.0792223884,GCA_900112335.1_SFD11093.1:0.0655688913)100:0.045540,GCA_900188335.1_SNS92595.1:0.0427322731)100:0.091922,(GCA_900110115.1_SEN12739.1:0.0000022069,GCA_900141995.1_SHJ11438.1:0.0000022069)100:0.236744)93:0.056239)48:0.020447,((GCA_001404155.1_CRK75612.1:0.0000022069,GCA_900114125.1_SFJ40499.1:0.0000022069)100:0.113391,(GCA_000442275.2_EPX76881.1:0.0703772501,GCA_900111945.1_SFR59935.1:0.0344662392)100:0.205476)79:0.039179)46:0.011730,GCA_000161835.1_EET49103.1:0.2069437001)66:0.013674)34:0.014780)10:0.000002,(((((GCA_900110425.1_SEP15845.1:0.1962882974,GCA_000152625.1_EAP76971.1:0.0963068760)99:0.052132,(GCA_001046955.1_AKO95652.1:0.0000020284,GCA_900109145.1_SEI50304.1:0.0000024878)100:0.214274)99:0.072573,(GCA_900111875.1_SFA89582.1:0.0817520276,GCA_900116005.1_SFR06824.1:0.1315012551)82:0.021234)81:0.040210,GCA_900177545.1_SMH48745.1:0.1669104907)75:0.036720,((GCA_000152725.1_EAQ05188.1:0.0478873518,(GCA_001305615.1_ALG89166.1:0.0290494419,(GCA_900184935.1_SMX30945.1:0.0485998727,GCA_000812665.2_AML50581.1:0.2100725555)100:0.052636)100:0.105609)91:0.023610,(GCA_900109035.1_SEK05636.1:0.0621670388,GCA_002210095.1_OWU73553.1:0.1166741425)98:0.018710)93:0.017057)69:0.032676)73:0.027696,GCA_900115595.1_SFP74871.1:0.0666968194)89:0.008556,(GCA_001247715.1_KNX40999.1:0.1019403434,GCA_900156525.1_SIT79212.1:0.2636120029)89:0.081347)55:0.019082,(GCA_000155735.2_AGI73639.1:0.1358671916,GCA_001187845.1_AKS44858.1:0.0562420079)100:0.165641)45:0.000002,((((GCA_900141735.1_SHI57158.1:0.0605130634,GCA_000836695.1_KIQ70691.1:0.1443177935)97:0.038964,GCA_900172295.1_SLN51393.1:0.1493923312)60:0.024997,(((((GCA_000153305.1_EAR50049.1:0.0581592324,GCA_900172355.1_SLN67604.1:0.1804384809)100:0.034608,GCA_000299575.1_EKE43406.1:0.2141313836)98:0.030466,GCA_900102905.1_SDK23532.1:0.1902394973)77:0.020597,(GCA_001403795.1_CTQ50104.1:0.1289197798,GCA_900109285.1_SEL61860.1:0.0339087856)99:0.075561)76:0.034094,GCA_900142295.1_SIO29093.1:0.1575545468)77:0.029816)51:0.011218,(((((GCA_000223375.1_AEM41930.1:0.0000022745,GCA_001399515.1_ALJ82032.1:0.0000022069)100:0.087654,GCA_900114485.1_SFL26032.1:0.2024363407)86:0.026197,(GCA_001038505.1_KMK68251.1:0.0975363765,GCA_900188035.1_SNR53741.1:0.0851990845)75:0.041404)62:0.013591,(GCA_001981245.1_APX90150.1:0.1412267420,GCA_000600975.2_EYD73464.1:0.1084025842)55:0.022369)87:0.002889,GCA_001908835.1_APO85787.1:0.1121951274)82:0.012288)53:0.018974)91:0.010480,((GCA_001548075.1_BAQ70642.1:0.0087147480,GCA_001633165.1_ANB32809.1:0.0000020350)100:0.100634,GCA_900172385.1_SLN74918.1:0.1482696753)95:0.018327)96:0.039507,(GCA_000018145.1_ABV92046.1:0.1065549474,(GCA_000600335.2_EYD76832.1:0.1099282238,GCA_000442315.1_EPX84238.1:0.1967907018)97:0.051392)90:0.031217)80:0.033941,(((GCA_000590925.1_AHM03952.1:0.1443355670,(GCA_900095785.1_SCM68971.1:0.0000022069,GCA_900115865.1_SFQ38730.1:0.0000022069)100:0.130340)50:0.015088,(GCA_000765015.1_KGK78326.1:0.0000021913,GCA_900141945.1_SHI98565.1:0.0000021988)100:0.147440)51:0.022610,(GCA_900113405.1_SFG36816.1:0.0000021361,GCA_900172315.1_SLN30164.1:0.0000022097)100:0.268702)36:0.000002)99:0.060753,(((((((GCA_000012905.2_ABA77874.1:0.1267684394,(GCA_001620265.1_AMY67700.1:0.0548089190,(GCA_000982415.1_KKJ75298.1:0.0097281850,GCA_001026905.1_KLN61244.1:0.0000029528)100:0.625423)89:0.090622)78:0.010273,GCA_900110135.1_SEN22576.1:0.1344698228)23:0.023801,(GCA_000740775.1_KFI27613.1:0.0383464559,GCA_000740795.1_KFI26263.1:0.0155531605)100:0.059740)12:0.011519,((GCA_000203895.1_ABL68883.1:0.0777148885,GCA_000444995.1_AGT10234.1:0.0437233281)96:0.040008,((GCA_900110025.1_SEN89590.1:0.1810647783,(((GCA_000021865.1_ADE84077.1:0.1204309217,GCA_000714535.1_KEO55367.1:0.0790837544)100:0.048948,GCA_000715505.1_KEP70737.1:0.1141132445)94:0.037151,GCA_000740785.1_KFI30163.1:0.1756489679)99:0.028498)17:0.015562,GCA_900156815.1_SIS87834.1:0.1854867037)17:0.005610)17:0.023327)99:0.063873,GCA_900106675.1_SDX79984.1:0.0986493733)96:0.028668,(GCA_000738435.1_AII87932.1:0.1281860396,GCA_900172235.1_SLN38488.1:0.1261416279)100:0.065803)98:0.044634,(GCA_001517585.1_CUX79528.1:0.1273414737,GCA_900107025.1_SDW27250.1:0.1984071695)100:0.084669)96:0.011774)99:0.166883,((GCA_900106695.1_SDX62750.1:0.1046170776,GCA_900113695.1_SFJ01056.1:0.1766899057)100:0.099223,GCA_900107585.1_SEA97232.1:0.4201487685)77:0.066832)56:0.026218,(GCA_900111545.1_SET69648.1:0.0000022069,GCA_900143155.1_SHN71507.1:0.0000022069)100:0.128250)99:0.260798)99:0.077019)92:0.099375)100:0.138497)100:0.091680);
