# Supplementary material for: Assessing the accuracy of phylogenetic rooting methods on prokaryotic gene families
Source: PLoS One. 2020 May 15;15(5):e0232950. doi: 10.1371/journal.pone.0232950 (PMC7228096; doi:10.1371/journal.pone.0232950)
Supplement: S2 Dataset — (ZIP) [file pone.0232950.s003.zip › EmpiricalDataset/GeneTrees_IQTree/000269.aln.treefile]

(GCA_000006905.1_AAK23253.1:0.0105203853,GCA_000092285.1_ADG10005.1:0.0000020174,((GCA_000017265.1_ACG77668.1:0.0378884557,GCA_001425915.1_KQW71313.1:0.0789560984)100:0.077043,(((((((GCA_000014745.1_ABI66063.1:0.0488790619,GCA_900103475.1_SDM44716.1:0.0552639107)100:0.109981,GCA_000152745.1_EAP91217.1:0.1660943582)97:0.043695,GCA_000152745.1_EAP91216.1:0.0551548002)95:0.092861,(GCA_000152825.2_ADM09965.1:0.1840110950,GCA_900199215.1_SNT72273.1:0.1677469008)100:0.196960)85:0.038446,(((GCA_000689395.1_CDO61484.1:0.2059729297,(GCA_000739695.1_GAK46406.1:0.1842885587,GCA_000017565.1_ABS64368.1:0.1724872359)60:0.073164)100:0.071002,((((((((GCA_000230555.1_AEQ51663.1:0.0100838979,GCA_900100665.1_SDG79653.1:0.0327186538)100:0.092904,(GCA_000743575.1_KFL31798.1:0.0666048493,GCA_000970435.1_KKB77360.1:0.0470104721)100:0.139902)100:0.233981,(((((((GCA_000010525.1_BAF88528.1:0.0531203770,GCA_000017645.1_ABS69992.1:0.1319956014)100:0.089659,((GCA_000092925.1_ADH88782.1:0.0236485208,GCA_900100155.1_SCW96347.1:0.0507133750)100:0.075712,(GCA_001402875.1_ALK09183.1:0.0000029355,GCA_001459775.1_CUU41846.1:0.0055931068)100:0.145826)80:0.005102)100:0.065299,GCA_001676615.1_OCC02846.1:0.1798288042)79:0.045274,((((((((GCA_000011365.1_BAC50641.1:0.0027057903,GCA_000661935.1_AHY49772.1:0.0146483725)100:0.017689,((GCA_001618955.1_KZD23999.1:0.0100395217,GCA_900108575.1_SEI21874.1:0.0000021609)100:0.046088,((GCA_000012725.1_ABA04649.1:0.0137621199,GCA_000013885.1_ABE62391.1:0.0282364698)100:0.052892,GCA_000935205.1_KIZ36736.1:0.0516597065)72:0.008197)72:0.009918)98:0.025231,GCA_000195775.1_CAE28667.1:0.0435664879)99:0.007118,(GCA_000336555.1_EKS38942.1:0.0423258838,((GCA_000218565.1_AEI07006.1:0.0000028614,GCA_000218585.1_AEI03429.1:0.0000028614)100:0.018505,GCA_000314735.2_EKS27791.1:0.0288771266)100:0.026024)99:0.021290)100:0.057305,GCA_002119765.1_ARQ01362.1:0.1165873698)76:0.027524,GCA_001426945.1_KQZ00567.1:0.0389744273)7:0.011086,GCA_001579845.1_AMN42581.1:0.0920496378)98:0.035771,GCA_002355335.1_BAT61029.1:0.1352197146)100:0.071438)80:0.036567,(((GCA_000019845.1_ACB95661.1:0.0505074734,(GCA_000021745.1_ACK51902.1:0.0884087698,GCA_900114285.1_SFK03648.1:0.0422155438)100:0.072608)97:0.050235,GCA_900187365.1_SNB72297.1:0.1184258609)99:0.053279,(GCA_900104955.1_SEB62615.1:0.1318638542,((GCA_000304315.1_CCJ06706.1:0.0710265351,(GCA_001644125.1_OAI24826.1:0.0621890165,GCA_001675455.1_OBS51002.1:0.0490970268)100:0.037336)100:0.029714,GCA_002117405.1_ARN82284.1:0.1039006561)100:0.073844)98:0.030545)91:0.028024)89:0.044853,((((GCA_000019945.1_ACB80301.1:0.0787292472,GCA_000022085.1_ACL56921.1:0.0428282987)100:0.115299,(GCA_001741865.1_AOO82927.1:0.0593468787,GCA_900102525.1_SDH40378.1:0.0122156438)100:0.207927)85:0.022135,(GCA_001017175.1_KLK95083.1:0.0000027336,GCA_900102135.1_SCY95675.1:0.0160515709)100:0.076482)100:0.056645,(GCA_001271345.1_ALA16143.1:0.0000028614,GCA_001887265.1_APF37848.1:0.0000028614)100:0.108329)100:0.062483)100:0.062510,GCA_000496075.1_ESR26536.1:0.2448057616)78:0.021596)60:0.017123,(((((((GCA_000148725.1_EFO29201.1:0.0000028987,(GCA_000158095.1_EEE43772.1:0.0050644005,GCA_001403915.1_CTQ42652.1:0.0162835557)100:0.016426)98:0.009850,GCA_000192745.1_ADZ70190.1:0.0664760759)59:0.015483,(GCA_001907205.1_OKL42793.1:0.0417480667,(GCA_900110875.1_SEQ90133.1:0.0266457858,GCA_900114245.1_SFL09894.1:0.0171218141)100:0.036815)100:0.127032)88:0.011951,(GCA_001188555.1_KND16986.1:0.0000028614,GCA_002249885.1_OXS45037.1:0.0000028614)100:0.061466)99:0.049761,GCA_900105595.1_SDU20738.1:0.0852247396)100:0.035836,GCA_001305515.1_KPL51459.1:0.1446918799)97:0.043811,(GCA_900104485.1_SDB16754.1:0.1364152872,GCA_900129325.1_SHG45736.1:0.0895288471)98:0.030551)35:0.028831)32:0.019577,(GCA_900148505.1_SHO67561.1:0.1630383497,(GCA_001720135.1_ODN68927.1:0.2186107451,GCA_002088295.1_ORE94564.1:0.1613585146)82:0.018162)50:0.042308)88:0.027914,GCA_900102695.1_SCZ46510.1:0.2102868206)84:0.030973,((((((((((GCA_000007125.1_AAL51962.1:0.0077882427,(GCA_000022725.1_ACS51522.1:0.0658769196,GCA_000341385.1_AGF76006.1:0.0192093135)100:0.281098)88:0.002877,GCA_000157815.1_EEY00562.1:0.0000022378)90:0.014287,(GCA_000017405.1_ABS14696.1:0.0000027868,GCA_000585655.1_EXL05480.1:0.0052790424)100:0.023796)91:0.045188,GCA_001558695.1_KXF77586.1:0.0303732173)90:0.027397,(GCA_900104355.1_SDN77348.1:0.0033656113,GCA_900113985.1_SFJ17792.1:0.0074090373)100:0.050572)86:0.031421,(GCA_000154705.2_EDQ32160.1:0.0416828220,GCA_001703635.1_OCW56636.1:0.0144136280)100:0.092366)90:0.036259,(((((GCA_000016285.1_ACM36341.1:0.0161663228,(GCA_000092045.1_ABC90494.1:0.0000028551,GCA_000769405.1_KPN28631.1:0.0000028072)100:0.043655)42:0.005631,((((GCA_000017145.1_ABR59863.1:0.0098976967,GCA_000697965.2_ANK72149.1:0.0021440541)100:0.003765,GCA_002288525.1_ASY62654.1:0.0157869571)91:0.000003,GCA_000018545.1_ACP24996.1:0.0156810335)98:0.011429,((GCA_001267455.1_KOC77621.1:0.0051862673,GCA_001652565.1_ANH03927.1:0.0000020880)99:0.007308,(GCA_001687365.1_OBZ96501.1:0.0086318079,GCA_001885585.1_OJF97913.1:0.0071506242)100:0.031939)87:0.008754)92:0.014870)47:0.002489,(((GCA_000722615.1_KEQ06747.1:0.0000021535,GCA_000722625.1_KEQ08590.1:0.0000028614)100:0.005266,((GCA_000731295.1_CDN53649.1:0.0000028614,GCA_000731315.1_CDN47509.1:0.0000028614)100:0.020978,GCA_000325745.1_AGA64426.1:0.3002843290)85:0.005604)85:0.005346,GCA_000092025.1_AAK87684.1:0.0373514853)63:0.009468)88:0.019982,(GCA_001578105.1_AMM83910.1:0.0319831124,GCA_002043005.1_AQZ53257.1:0.0236350057)100:0.073579)72:0.028889,(((GCA_000014245.1_ABG63049.1:0.0475097992,(((GCA_000585625.1_EXL01812.1:0.0578708750,GCA_002075885.1_OQM75748.1:0.0335801049)76:0.013735,((GCA_001424795.1_KQU69738.1:0.0000029516,GCA_001605015.1_AMS42450.1:0.0000029960)100:0.014543,(GCA_001510895.1_KUM24615.1:0.0212862383,GCA_001618845.1_AMY03611.1:0.0000029470)64:0.006634)77:0.020327)99:0.010567,GCA_900113935.1_SFJ20786.1:0.0654371643)100:0.030015)95:0.011754,((GCA_000300335.1_EKF18414.1:0.0059067261,GCA_000300515.1_EKF40334.1:0.0159234054)100:0.044938,(GCA_002238045.1_OXS99599.1:0.1383804477,GCA_000496595.1_AHA28251.1:0.7143310323)87:0.086693)20:0.018581)87:0.048397,GCA_001293565.1_KPB01287.1:0.1687267606)70:0.024298)91:0.008317)97:0.022392,((GCA_000153465.1_EAS51066.1:0.0618594178,(GCA_000153705.1_EAU42413.1:0.0356040086,GCA_900176465.1_SMD03775.1:0.0898563813)100:0.027273)100:0.022642,((GCA_000800175.1_KHJ55109.1:0.0000028614,GCA_900141975.1_SHI59265.1:0.0000028614)100:0.052009,GCA_900104035.1_SDO83326.1:0.0520137554)85:0.022412)100:0.169387)99:0.048508,GCA_000179775.1_EFL90067.1:0.1493373058)99:0.051446,(GCA_900115225.1_SFO32017.1:0.0395033846,GCA_900215505.1_SNY93987.1:0.0330465123)100:0.238883)87:0.022449)96:0.078094,(((GCA_000143145.1_ADJ22855.1:0.0795437746,(GCA_000981545.1_CPR15684.1:0.0000028614,GCA_900104305.1_SDP65483.1:0.0000028614)100:0.146237)100:0.050486,GCA_000503895.1_AHB49271.1:0.0834121739)100:0.142979,((GCA_000166055.1_ADP72208.1:0.0067307950,GCA_000636015.1_KAI96245.1:0.0042303384)100:0.288839,((GCA_000828475.1_BAQ17725.1:0.0222050928,GCA_001723285.1_ODR98723.1:0.0051007491)100:0.138940,GCA_001708935.1_ODA68327.1:0.1195991452)100:0.081299)100:0.055050)100:0.166667)98:0.047884)100:0.054317,(((((GCA_900106695.1_SDX62310.1:0.1551248568,GCA_900113695.1_SFJ01418.1:0.0512506729)100:0.193141,(GCA_900111545.1_SET69287.1:0.0000028614,GCA_900143155.1_SHN71448.1:0.0000028614)100:0.188098)95:0.062307,GCA_900107585.1_SEA97413.1:0.3726006027)48:0.018400,((((((((((((((((GCA_000011965.2_AAV93828.1:0.0308534240,GCA_900109035.1_SEK05742.1:0.0396775055)99:0.009857,GCA_900116455.1_SFU00886.1:0.0470412748)99:0.012460,(GCA_000511385.1_AHD08123.1:0.0160560720,(GCA_001258055.1_CRL14997.1:0.0000021408,GCA_900113345.1_SFG93750.1:0.0000028614)100:0.010511)37:0.005072)32:0.005126,(((GCA_000203975.3_KID08968.1:0.0052565598,GCA_000511355.1_AHC99502.1:0.0052608904)100:0.021319,GCA_001678945.1_ANP36481.1:0.0157306487)79:0.005345,((GCA_900172225.1_SLN18233.1:0.0176929302,GCA_900156525.1_SIT79151.1:0.2071351392)38:0.003162,(GCA_900102795.1_SCZ73811.1:0.0325957937,GCA_000376545.2_ANP39355.1:0.0495979592)27:0.009729)78:0.005460)87:0.005200)72:0.010587,(((((GCA_000014045.1_ABG31075.1:0.0051259541,GCA_000154785.2_AEI95285.1:0.0051485037)100:0.031601,GCA_000622405.1_KIN68418.1:0.0213835418)94:0.009778,(GCA_000152605.1_EAP85166.1:0.0156061680,(GCA_000814025.1_KIC48154.1:0.0051331290,GCA_001969365.1_APX13880.1:0.0000023591)100:0.020948)99:0.005089)96:0.006614,GCA_000172095.1_EDQ06795.1:0.0143605547)100:0.040336,(((GCA_000299875.1_EKE67674.1:0.0483602588,(GCA_900109555.1_SEK79351.1:0.0000022660,GCA_900172305.1_SLN33311.1:0.0000028614)100:0.044936)96:0.010287,GCA_900114135.1_SFJ49588.1:0.0122769309)100:0.018957,GCA_900172375.1_SLN51555.1:0.0707690205)99:0.029676)67:0.017540)56:0.000003,GCA_900142085.1_SHJ78907.1:0.0639358048)92:0.010760,((((((GCA_000153725.1_EAU43707.1:0.0117703443,GCA_900102075.1_SDE18748.1:0.0312951012)100:0.042834,(((GCA_001687105.1_ANT60568.1:0.0000028614,GCA_900116195.1_SFS92503.1:0.0000028614)100:0.038911,GCA_900100085.1_SDI24329.1:0.0377613998)95:0.022282,GCA_001975705.1_APZ51843.1:0.0069404286)93:0.013521)99:0.012545,((GCA_001969385.1_APX23094.1:0.0000028614,GCA_900112435.1_SFD19299.1:0.0000028614)100:0.027073,GCA_000442255.1_EPX86900.1:0.0388186077)99:0.005981)100:0.041366,(((((GCA_000169415.1_EBA10214.1:0.0374185155,GCA_001458375.1_CUH78827.1:0.0427014417)92:0.010776,(((((GCA_002211155.1_OWV61679.1:0.0000000000,GCA_900101505.1_SDD24025.1:0.0000000000):0.000000,GCA_002211225.1_OWV48588.1:0.0000000000):0.000002,GCA_002211205.1_OWV64932.1:0.0000028614)100:0.015195,(GCA_002237555.1_ASP19349.1:0.0000023881,GCA_900188425.1_SNS99046.1:0.0000029706)100:0.011864)100:0.031638,GCA_900184945.1_SMX46518.1:0.0111936101)100:0.040472)100:0.007474,GCA_001482405.1_KUF12505.1:0.0156295165)100:0.042955,GCA_900107235.1_SDY51528.1:0.0549725228)99:0.024099,(GCA_002115725.1_OSQ62047.1:0.0237607448,GCA_002115805.1_OSQ48266.1:0.0146220361)100:0.044114)91:0.007214)92:0.025485,(GCA_000521865.1_ETX27431.1:0.0636912550,GCA_900115815.1_SFQ56782.1:0.0801915945)49:0.011666)60:0.018317,(GCA_001038505.1_KMK68238.1:0.0297810825,GCA_900188035.1_SNR53899.1:0.0123351297)93:0.018736)100:0.061957)72:0.008084,((((((GCA_001458175.1_CUH50928.1:0.0159636215,GCA_900114415.1_SFL37367.1:0.0160322379)99:0.016536,GCA_900129685.1_SHG78482.1:0.0435351666)100:0.031261,((GCA_900100005.1_SDJ13532.1:0.0575392620,GCA_900107355.1_SDY14057.1:0.0768118968)80:0.016774,GCA_001458355.1_CUH62345.1:0.0607008194)79:0.006284)79:0.005999,(((GCA_001046955.1_AKO95669.1:0.0000028614,GCA_900109145.1_SEI50760.1:0.0000028614)100:0.046993,(GCA_900110775.1_SEQ18608.1:0.0286977859,GCA_900111875.1_SFB00513.1:0.0813649812)94:0.022725)86:0.011651,GCA_900116005.1_SFR06739.1:0.0902224747)75:0.007576)71:0.009209,(((((GCA_000152625.1_EAP76958.1:0.0485988133,GCA_001247715.1_KNX40985.1:0.0813775028)100:0.014019,GCA_001205715.1_KNG92281.1:0.0805394616)88:0.006264,GCA_002210095.1_OWU73540.1:0.0641323108)84:0.005906,GCA_900110425.1_SEP15640.1:0.0613060668)73:0.013765,GCA_001890925.1_OJI94011.1:0.0615545502)67:0.005219)87:0.005346,GCA_900172295.1_SLN51226.1:0.0568310288)88:0.009239)51:0.004316,(GCA_000152725.1_EAQ05171.1:0.0561037845,GCA_900172385.1_SLN74801.1:0.0384820389)93:0.026781)67:0.005189,(GCA_900095785.1_SCM68957.1:0.0052280260,GCA_900115865.1_SFQ38975.1:0.0000020573)100:0.077710)87:0.011159,(((((((GCA_000153305.1_EAR50033.1:0.0324884430,GCA_900172355.1_SLN67777.1:0.0848515304)60:0.034570,(GCA_001908835.1_APO88216.1:0.0226768354,(GCA_000836695.1_KIQ70706.1:0.0676498089,((GCA_000442315.1_EPX84250.1:0.0967141465,GCA_000600335.2_EYD76819.1:0.0636048320)100:0.064609,(GCA_900141735.1_SHI57445.1:0.0733084141,(GCA_000223375.1_AEM41918.1:0.0000028614,GCA_001399515.1_ALJ82021.1:0.0000028614)100:0.165601)95:0.018120)89:0.011295)93:0.030449)61:0.005065)41:0.011650,GCA_900114485.1_SFL25772.1:0.0604417391)44:0.011713,GCA_000600975.2_EYD73452.1:0.0644756298)37:0.014683,((GCA_000155735.2_AGI73626.1:0.0279191813,GCA_001187845.1_AKS44874.1:0.0189228545)98:0.009395,GCA_900172275.1_SLN27997.1:0.0189555137)100:0.042737)83:0.019888,(GCA_000161835.1_EET49371.1:0.0520497158,(GCA_001404155.1_CRK75600.1:0.0000028614,GCA_900114125.1_SFJ40198.1:0.0000028614)100:0.076173)87:0.005540)98:0.035776,GCA_000738435.1_AII87920.1:0.1284135916)97:0.034242)92:0.009990,(((GCA_900106675.1_SDX79659.1:0.0670258726,(GCA_000740775.1_KFI27601.1:0.0103565886,GCA_000740795.1_KFI26251.1:0.0000027146)100:0.101717)56:0.014772,((GCA_000012905.2_ABA77886.1:0.0519125796,(GCA_900110025.1_SEN90087.1:0.0793511669,GCA_900110135.1_SEN22994.1:0.0428056727)100:0.032909)75:0.015179,(GCA_900156815.1_SIS87616.1:0.0901454964,(GCA_000203895.1_ABL68896.1:0.0454474820,GCA_000444995.1_AGT10220.1:0.0551148437)100:0.174951)45:0.007875)80:0.037340)84:0.025656,((GCA_000021865.1_ADE84091.1:0.0901640197,GCA_001620265.1_AMY67712.1:0.0755298588)76:0.018468,((GCA_000714535.1_KEO52757.1:0.0190129163,GCA_000715505.1_KEP70750.1:0.0294249063)100:0.044999,GCA_000740785.1_KFI30150.1:0.1107148923)92:0.022018)68:0.019075)88:0.032840)83:0.015227,((GCA_000152805.1_EAQ13020.1:0.0416161528,(GCA_001307765.1_KPN64583.1:0.0427009400,GCA_900109955.1_SEV97062.1:0.0269654655)99:0.026303)92:0.018967,GCA_900177545.1_SMH48764.1:0.0447760805)84:0.009780)67:0.007747,(((((GCA_900172235.1_SLN38317.1:0.0444117347,(GCA_001517585.1_CUX79541.1:0.1345156358,GCA_900107025.1_SDW27647.1:0.1017578919)99:0.065121)92:0.030944,((GCA_000018145.1_ABV92058.1:0.0752151453,(((GCA_000442275.2_EPX76868.1:0.0156450697,GCA_900111945.1_SFR59783.1:0.0000025600)100:0.079366,((GCA_000765015.1_KGK78339.1:0.0000024935,GCA_900141945.1_SHI98866.1:0.0051929710)100:0.048912,(GCA_001403795.1_CTQ50117.1:0.0000023868,GCA_900109285.1_SEL62366.1:0.0052494228)100:0.120865)100:0.033597)89:0.029014,GCA_001981245.1_APX90162.1:0.0934078630)71:0.015732)77:0.014405,GCA_000590925.1_AHM03965.1:0.0932570351)97:0.026516)77:0.016998,GCA_900184815.1_SMX25411.1:0.0672326474)54:0.005517,(GCA_900142295.1_SIO29270.1:0.0406150510,((GCA_900115595.1_SFP75170.1:0.0347988945,(GCA_000299575.1_EKE43420.1:0.1097534907,((GCA_900110115.1_SEN12223.1:0.0000022718,GCA_900141995.1_SHJ11938.1:0.0000022098)100:0.039730,(GCA_900113405.1_SFH16440.1:0.0000023069,GCA_900172315.1_SLN55484.1:0.0000021196)100:0.106148)100:0.029032)99:0.043166)96:0.018207,GCA_000812665.2_AML50568.1:0.1026719737)95:0.017523)64:0.018140)57:0.007933,(((GCA_000647975.1_KAJ54806.1:0.0221439383,GCA_000671395.1_KCV82746.1:0.0825375930)96:0.023590,(GCA_001548075.1_BAQ70630.1:0.0052307366,GCA_001633165.1_ANB32798.1:0.0000028614)100:0.082452)87:0.010702,(GCA_001305615.1_ALG89178.1:0.0589746544,GCA_900184935.1_SMX30971.1:0.0238658007)93:0.019970)92:0.018943)49:0.005323)95:0.048793,((GCA_900099935.1_SDL09667.1:0.0645628072,GCA_900112335.1_SFD10803.1:0.0117154826)80:0.017769,GCA_900188335.1_SNS92205.1:0.0153775593)98:0.042217)99:0.083801,GCA_900102905.1_SDK23879.1:0.0541100464)100:0.135225)100:0.169895,(((((((((((GCA_000009985.1_BAE51912.1:0.0340900681,((GCA_000294655.1_CCG39764.1:0.0112110237,GCA_900108475.1_SEH34047.1:0.0047462016)100:0.055658,GCA_000513295.1_CDK97277.1:0.1290229032)100:0.026204)100:0.039150,GCA_000968135.1_CCQ74582.1:0.2987271161)81:0.047770,((((((GCA_000315795.1_EKV29285.1:0.1407351904,GCA_900100455.1_SDH33251.1:0.2598943127)53:0.023161,(GCA_900156605.1_SIS59211.1:0.0947476920,GCA_001611975.1_AMW33960.1:0.2259823230)100:0.055040)99:0.044126,(GCA_000300235.2_AJD51343.1:0.0131800278,GCA_000300275.1_EKF06412.1:0.0294593899)100:0.303326)73:0.010942,(GCA_900101965.1_SDD64261.1:0.1930829804,(GCA_000013085.1_ABC23461.1:0.0872282917,GCA_000284415.2_CCG07872.1:0.0561455832)100:0.137071)96:0.065233)91:0.039658,(GCA_001746755.1_OEJ65405.1:0.3375019885,GCA_900093605.1_SCA55275.1:0.3820043033)77:0.076496)76:0.015119,((((((((((((GCA_000011685.1_AAW60139.1:0.0053609704,GCA_000234355.2_EHH67245.1:0.0000023299)100:0.032336,(GCA_000723565.1_CDG32789.1:0.0000028446,GCA_002003665.1_OOL19023.1:0.0000028614)100:0.128693)97:0.034316,GCA_000963885.1_GAN53633.1:0.0738310009)69:0.018696,((GCA_000724025.1_CDG40073.1:0.0000021742,GCA_001547995.1_BAT19051.1:0.0000024572)100:0.028186,((GCA_001787335.1_AOX17363.1:0.0000027817,GCA_001787355.1_AOX20240.1:0.0000028614)100:0.014927,GCA_002005465.1_AQS87587.1:0.0407810060)48:0.005802)93:0.009256)68:0.014905,GCA_000617865.1_GAJ29470.1:0.0483249337)94:0.040649,((GCA_000021325.1_ACI52720.1:0.0227292980,((GCA_000182745.1_BAK83455.1:0.0000000000,GCA_000964505.1_GAO00650.1:0.0000000000):0.000003,GCA_000208635.2_EGG75653.1:0.0000028614)100:0.024094)98:0.035896,((GCA_002173735.1_ARW46641.1:0.0698657130,GCA_002005445.1_AQS83571.1:0.0919462853)92:0.012324,(GCA_000231445.2_EHD14257.1:0.0062012448,GCA_002153535.1_OUI78348.1:0.0000026110)100:0.191657)69:0.015681)50:0.006767)85:0.066588,(GCA_000014285.2_ABI61476.1:0.0000023357,GCA_000576085.2_AHJ62357.1:0.0000029027)100:0.114017)61:0.034529,GCA_000964365.1_GAN76949.1:0.0979878232)93:0.041439,((GCA_000016725.1_ABQ31123.1:0.0052902661,GCA_000202835.1_BAJ81513.1:0.0052968832)100:0.197901,(GCA_000306035.1_EKM99206.1:0.0060144926,GCA_000964385.1_GAN80182.1:0.0367814254)100:0.148185)100:0.167988)98:0.050183,((GCA_000164635.1_EFH11786.1:0.0507346518,GCA_900141905.1_SHI45742.1:0.2029476793)97:0.039322,(GCA_900101615.1_SDE34317.1:0.0000026840,GCA_900104205.1_SDB73914.1:0.0000024454)100:0.113573)100:0.141784)100:0.158983,(((GCA_001192655.1_GAO97984.1:0.6543579844,GCA_002117145.1_ARN85347.1:0.3693370972)99:0.181219,(GCA_000742835.1_AIK96743.1:0.6796091909,(GCA_000014865.1_ABK43391.1:0.2035696040,GCA_002109495.1_OSM02473.1:0.3241341918)100:0.775590)50:0.068540)48:0.126947,(((((GCA_000012385.1_ABE05119.1:0.1214615658,GCA_000195735.1_CAA15075.1:0.0651519308)100:0.541442,(GCA_000010205.1_BAG40526.1:0.0614410699,GCA_000964595.1_KJV55259.1:0.1291849119)100:0.865732)100:0.249822,(GCA_000219355.1_AEI88372.1:0.6433244079,GCA_000815465.1_KIE05847.1:0.3892837713)100:0.403442)99:0.144725,((GCA_000008385.1_AAW70907.1:0.1471671119,GCA_000953315.1_CDR78966.1:0.0392148184)100:0.644805,((GCA_000011945.1_AAV86799.1:0.0155863733,GCA_000024505.1_ACZ49080.1:0.0284455481)100:0.357551,((GCA_000026005.1_CAH58316.1:0.0741232415,GCA_000964755.1_KJV65449.1:0.0899150825)100:0.201191,GCA_000964795.1_KJV69041.1:0.2504549999)100:0.141396)100:0.348859)100:0.662566)94:0.090584,((((GCA_001637395.1_OAB62714.1:0.9921724392,((((((((((((GCA_000011345.1_BAC07658.1:0.0104705800,GCA_000505665.1_AHB89202.1:0.0000024439)100:0.547685,(GCA_000011385.1_BAC91512.1:0.0538038842,GCA_000484535.1_AGY58166.1:0.1093194254)100:0.462158)92:0.077044,GCA_001870225.1_APB34409.1:0.7684097934)81:0.086375,(GCA_000317065.1_AFY71307.1:0.3042886845,GCA_000332215.1_ELS30946.1:0.3949286195)100:0.221021)76:0.112797,((GCA_000817775.1_KIF41529.1:0.2295423064,GCA_001904775.1_OKH46413.1:0.2301320123)64:0.036765,GCA_002075285.2_ASC74324.1:0.1791377467)100:0.180198)76:0.035959,((GCA_000317045.1_AFY65303.1:0.1787217910,(GCA_002142475.1_BAS55916.1:0.2251243266,GCA_000018105.1_ABW26290.1:0.4153652916)96:0.068862)95:0.051378,GCA_001746915.1_OEJ74809.1:0.1933561723)95:0.047782)78:0.051885,(((((((((((GCA_000020025.1_ACC82739.1:0.0434286691,GCA_000204075.1_ABA20339.1:0.0432928932)99:0.016318,((((((GCA_000231365.2_EHC18135.1:0.0000023137,GCA_001904645.1_OKH12196.1:0.0053175580)82:0.000002,((GCA_000934435.1_KIY13446.1:0.0000028614,GCA_001990805.1_ONN60785.1:0.0000028614)100:0.005272,GCA_001275395.1_KOP22602.1:0.0053148713)100:0.037745)99:0.031058,(GCA_000317435.1_AFZ04249.1:0.1329100053,(GCA_000350105.1_CCH66345.1:0.0158545765,GCA_000350125.1_CCH64794.1:0.0000028614)100:0.143856)100:0.069017)77:0.030890,GCA_000316665.1_AFY55166.1:0.1382214696)73:0.015708,((GCA_000346485.2_KYC41292.1:0.0108142357,GCA_000760695.2_KIE08709.1:0.0108132527)100:0.085571,GCA_000828085.2_KIJ83601.1:0.1026773585)100:0.044919)66:0.021861,GCA_001456025.1_KST66241.1:0.1610158729)94:0.030980)30:0.006074,((GCA_002368055.1_BAZ71783.1:0.0000000000,GCA_002368295.1_BAY97710.1:0.0000000000):0.000003,GCA_002368275.1_BAY88410.1:0.0000028614)100:0.010834)26:0.010554,((GCA_000316575.1_AFY33892.1:0.0151530256,(GCA_000169135.1_EAW45063.1:0.0053901860,GCA_002218065.1_GAX35037.1:0.0052878825)100:0.060990)97:0.016837,GCA_000317535.1_AFZ25197.1:0.0323963196)46:0.005496)69:0.006004,((GCA_001298445.1_ALF56336.1:0.0000025671,GCA_002367975.1_BAY19715.1:0.0000025970)100:0.030930,(((GCA_000175835.1_EFA70182.1:0.0000028614,GCA_001432185.1_KRH97411.1:0.0000028614)62:0.000003,GCA_002368135.1_BAZ89510.1:0.0053316010)62:0.000003,GCA_000175855.1_EFA71769.1:0.0053355706)100:0.095313)81:0.026445)98:0.010830,((GCA_000196515.1_ADI64476.1:0.0219504565,GCA_000317695.1_AFZ59315.1:0.0162053672)98:0.020904,GCA_002368075.1_BAZ81794.1:0.0266675837)98:0.006508)61:0.000002,((GCA_000312705.1_AFW94026.1:0.0106496754,GCA_000789435.1_KHG41997.1:0.0161359603)99:0.010781,GCA_002368115.1_BAZ87309.1:0.0106964017)100:0.038112)100:0.228660,GCA_000317125.1_AFY85727.1:0.1855251111)56:0.011148,(GCA_000317555.1_AFZ29541.1:0.0000028614,GCA_001904655.1_OKH27276.1:0.0000028614)100:0.045004)58:0.023792,GCA_000952155.1_KJH72130.1:0.1017037698)100:0.139311,(((((GCA_000155555.1_EDX75976.1:0.2066676835,(GCA_000211815.1_EGJ28563.1:0.0000028614,GCA_001942495.1_OLT57771.1:0.0000028614)100:0.122017)74:0.016231,GCA_000317515.1_AFZ21930.1:0.0846100816)98:0.051388,(GCA_000317495.1_AFZ13162.1:0.1681401412,GCA_000317145.1_AFY95642.1:0.3913619906)95:0.054345)97:0.035628,((((((GCA_000317575.1_AFZ37555.1:0.0217519740,GCA_002355455.1_BAU67060.1:0.0226790315)100:0.076793,GCA_002368355.1_BAZ45048.1:0.0663601594)98:0.036168,GCA_000332055.1_ELS00560.1:0.1025068967)100:0.092723,GCA_001904615.1_OKH17186.1:0.2448670058)99:0.035628,(GCA_000473895.1_ERN42239.1:0.2666552858,(GCA_000317615.1_AFZ52153.1:0.0752204117,GCA_000317635.1_AFZ45277.1:0.0938285281)100:0.413766)99:0.113903)43:0.018102,((((((((GCA_000017845.1_ACB53387.1:0.0000026628,(GCA_000167195.1_EAM49874.1:0.0000021147,GCA_000235665.2_EHJ11720.1:0.0000020633)100:0.054900)100:0.046166,GCA_000025125.1_ADB95725.1:0.1605551860)100:0.183227,(GCA_000297435.1_CCI31710.1:0.0000021237,GCA_000312205.1_CCI08005.1:0.0151881561)100:0.240820)39:0.031085,(GCA_000284135.1_BAL28498.1:0.0153296161,GCA_000478825.2_AIE75034.1:0.0322053969)100:0.206286)41:0.030926,(GCA_000317025.1_AFY78708.1:0.0070038726,GCA_001904635.1_OKH24557.1:0.0135141727)100:0.147952)33:0.020074,GCA_000021825.1_ACK72108.1:0.1642230180)91:0.061076,((GCA_000317675.1_AFZ52643.1:0.1699680454,(GCA_001548095.1_BAQ60325.1:0.0847948748,GCA_001548115.1_BAQ65787.1:0.0927269163)72:0.017648)100:0.096673,GCA_001747005.1_OEJ79166.1:0.1626628961)100:0.391238)94:0.033195,GCA_000332035.1_ELR98813.1:0.3431296122)87:0.044678)100:0.109000)94:0.028868,GCA_001904725.1_OKH38389.1:0.2951676973)99:0.025412)100:0.077472)77:0.042120,GCA_001637395.1_OAB62010.1:0.2238583430)61:0.013654,(((((GCA_000014265.1_ABG52143.1:0.0824865920,GCA_002260545.1_OZH52960.1:0.0394475992)100:0.201303,((GCA_000214075.2_EGK84823.1:0.0040411978,GCA_000317475.1_AFZ09506.1:0.0000025753)100:0.034280,GCA_002412335.1_PCN53090.1:0.0292380906)100:0.127201)96:0.019996,GCA_000180455.1_CBN56943.1:0.0778586846)100:0.094546,((GCA_000176895.2_CCE20742.1:0.0000021720,GCA_000307915.1_EKD10643.1:0.0000022403)100:0.182783,((GCA_000478195.2_ERT06422.1:0.0420126751,GCA_000972705.2_KKD39378.1:0.0292807367)100:0.035451,(GCA_000710505.1_KEI65650.1:0.0353536172,GCA_900009265.1_CUR16588.1:0.0000022924)100:0.113154)100:0.032098)100:0.098909)100:0.092433,GCA_000317105.1_AFY82354.1:0.1130735405)99:0.056020)69:0.042236,GCA_001276715.1_KOR34504.1:0.1813957812)83:0.107473,(GCA_000012525.1_ABB58239.1:0.3707878093,(((GCA_000011465.1_CAE19994.1:0.1830939782,GCA_000760175.1_KGG13561.1:0.0829439264)100:0.090828,GCA_001182765.1_CRY93090.1:0.0995656951)100:0.077803,(GCA_000155635.1_EDY38550.1:0.0856834109,GCA_000316515.1_AFY28973.1:0.1087067703)100:0.058676)100:0.964900)98:0.159234)100:0.753868,GCA_001765415.1_AOR38504.1:1.1198803979)100:1.157170)83:0.085229,GCA_000828475.1_BAQ16972.1:7.6809088336)91:0.232349,(GCA_000388175.3_ETZ04994.1:0.1306253374,GCA_000469665.2_ETZ07699.1:0.1665548140)100:1.938760)92:0.267603,(GCA_001982645.1_ONG37450.1:1.9939658111,(GCA_000022525.1_ACT69279.1:0.3676381250,GCA_000632985.1_AHX11231.1:0.2135567338)100:2.208260)91:0.125503)95:0.234396)97:0.181124)92:0.082995)54:0.050014,GCA_900167455.1_SKA19912.1:0.4639908912)34:0.042211)39:0.036451)47:0.094838,(((GCA_000010725.1_BAI72514.1:0.0568870507,GCA_000632475.2_AIB12076.1:0.0325589004)100:0.069581,(GCA_000576635.1_EWY39856.1:0.0222783973,GCA_000936425.1_KJB96789.1:0.0112697938)100:0.067929)100:0.077711,(((GCA_900177295.1_SMF43065.1:0.0000028614,GCA_900188055.1_SNR42171.1:0.0000028614)100:0.164847,GCA_900100655.1_SDG48470.1:0.3274179977)99:0.061109,(GCA_000982415.1_KKJ75281.1:0.0000029753,GCA_001026905.1_KLN61232.1:0.0051768127)100:0.362052)88:0.080986)74:0.014473)42:0.029662,(((GCA_000299935.1_EKE73588.1:0.0583607797,GCA_001618175.1_KZD01133.1:0.0713887671)100:0.121776,(GCA_000963705.1_KJV08931.1:0.0973206310,GCA_002251735.1_OYQ20372.1:0.0210609799)100:0.263969)34:0.000718,((GCA_000016185.1_ACI98166.1:0.0416174160,GCA_002251795.1_OYQ34972.1:0.0780094406)100:0.083342,GCA_000730165.2_ASG20961.1:0.1637837386)100:0.089258)40:0.020787)39:0.040128,((GCA_000767795.1_KGM32083.1:0.0000023967,GCA_002195995.1_OWJ65270.1:0.0053132765)100:0.242695,(GCA_000264455.2_AFK54446.1:0.0000028614,GCA_001601315.1_KYO50613.1:0.0000024974)100:0.310879)98:0.081078)41:0.017953,(GCA_000226315.1_AEP10416.1:0.0000021870,GCA_000348745.1_AGH98831.1:0.0101622154)100:0.409948)39:0.020988,(((GCA_000319385.1_AFX98413.1:0.0334983450,GCA_000510265.1_AHC73361.1:0.0750771906)100:0.265089,GCA_900102465.1_SDG47613.1:0.0031996516)100:0.170070,GCA_000024465.1_ADE40658.1:0.7016327500)82:0.079088)41:0.061372,GCA_900172325.1_SLN40426.1:0.3752730802)97:0.060621,(((((((((((((GCA_000013005.1_ABC63704.1:0.0739622181,(GCA_001304795.1_ALG61833.1:0.0000028614,GCA_001306275.1_KPM16435.1:0.0000028614)100:0.067274)93:0.018396,GCA_001008165.2_AKH41170.1:0.0412535101)99:0.015040,((GCA_001663175.1_ANK13842.1:0.0260874317,GCA_001677335.1_OBV12304.1:0.0269872447)99:0.031783,(GCA_000715015.1_KEO91791.1:0.0505897667,(GCA_001028705.1_AKM09614.1:0.0434258583,GCA_001661675.2_ARU15521.1:0.0526524418)100:0.104548)90:0.020257)86:0.020946)85:0.010839,GCA_001281485.1_ALE16812.1:0.0429996533)93:0.040075,(GCA_000013325.1_ABD26963.1:0.1055457658,GCA_000235975.2_EHJ62332.1:0.0504083644)100:0.048745)87:0.015277,(GCA_001295965.1_KPF73036.1:0.0000026334,GCA_001713435.1_AOG01286.1:0.0000022462)100:0.127156)98:0.025232,(GCA_000013985.1_ABF52286.1:0.0240641879,GCA_001610975.1_AMU93485.1:0.0267851194)100:0.121600)95:0.021482,(GCA_002218195.1_ASK88170.1:0.0414771991,GCA_900128895.1_SIN66885.1:0.0104595124)100:0.123734)97:0.030521,(GCA_000091125.1_BAI95413.1:0.0000020580,GCA_000147835.3_AEG49556.1:0.0045825754)100:0.128476)95:0.063056,GCA_001586395.2_KZB94978.1:0.1272235844)91:0.023586,((GCA_000016765.1_ABQ67691.1:0.0205637961,(GCA_002355275.1_ATE64366.1:0.0000023480,GCA_002367875.1_PCE40864.1:0.0000023834)100:0.051451)100:0.091841,(GCA_000175255.2_AEH62902.1:0.0335440242,GCA_000218875.1_AEI37577.1:0.0427590926)100:0.236128)96:0.036019)97:0.071238,(GCA_000342165.1_EMD82270.1:0.0796203799,GCA_002211145.1_OWV33378.1:0.0071017450)100:0.267448)93:0.060848,GCA_002251755.1_OYQ27825.1:0.2726758487)100:0.309877)91:0.048068,(GCA_900101935.1_SDE32271.1:0.3786948173,(GCA_000153525.1_EAS84247.1:0.0876103946,GCA_000155895.1_EDZ60032.1:0.0463806927)100:0.716338)91:0.071777)100:0.088954)100:0.079464)100:0.099402)95:0.057655,(GCA_000023785.1_ACT59742.1:0.2442698866,(GCA_000013025.1_ABI77120.1:0.0109753567,GCA_000685315.1_KDA00390.1:0.0048619384)100:0.327626)99:0.288740)100:0.181204,((GCA_000175215.2_ADU12650.1:0.0540211667,GCA_000204015.1_EGF90117.1:0.0588648955)100:0.104668,(GCA_000144605.1_ADL00843.1:0.0689930660,GCA_002205555.1_ASD27881.1:0.0505047786)100:0.085479)100:0.045271)78:0.037109)79:0.018074);
