# Supplementary material for: Assessing the accuracy of phylogenetic rooting methods on prokaryotic gene families
Source: PLoS One. 2020 May 15;15(5):e0232950. doi: 10.1371/journal.pone.0232950 (PMC7228096; doi:10.1371/journal.pone.0232950)
Supplement: S2 Dataset — (ZIP) [file pone.0232950.s003.zip › EmpiricalDataset/GeneTrees_IQTree/000270.aln.treefile]

(GCA_000006905.1_AAK23714.1:0.1619029155,GCA_000092285.1_ADG10451.1:0.1341338131,((GCA_000017265.1_ACG78144.1:0.3330527275,GCA_001425915.1_KQW71587.1:0.2611910186)100:0.123325,((GCA_000144605.1_ADL01091.1:0.2746174003,GCA_002205555.1_ASD28294.1:0.2819676603)98:0.097074,((GCA_000175215.2_ADU14510.1:0.2362778923,GCA_000204015.1_EGF90554.1:0.3377112955)100:0.361979,((((((((((((((GCA_000014865.1_ABK45169.1:0.3426750842,GCA_001982645.1_ONG40435.1:1.3834144226)75:0.210708,GCA_002109495.1_OSM02589.1:0.2906731033)84:0.401202,((((((((((((((((GCA_000011345.1_BAC09587.1:0.0422561634,GCA_000505665.1_AHB88913.1:0.0188167262)100:0.382855,GCA_001746915.1_OEJ74636.1:0.2529267304)85:0.091816,(((((GCA_000020025.1_ACC84124.1:0.1392577794,((GCA_002368055.1_BAZ74401.1:0.0000020294,GCA_002368295.1_BAZ01674.1:0.0000020294)100:0.020376,GCA_002368275.1_BAY91713.1:0.0101884680)100:0.065111)90:0.065698,GCA_000316575.1_AFY31309.1:0.0848068088)83:0.017663,((GCA_000169135.1_EAW43530.1:0.0866185754,((GCA_002218065.1_GAX36071.1:0.0530679349,GCA_002367975.1_BAY16630.1:0.0566419473)93:0.016504,((GCA_000196515.1_ADI63496.1:0.0739451776,((GCA_000312705.1_AFW94682.1:0.0447281323,GCA_002368115.1_BAZ86467.1:0.0658125675)69:0.000002,GCA_000317695.1_AFZ58085.1:0.0110407876)98:0.023264)86:0.045342,GCA_000317535.1_AFZ27169.1:0.0498922459)89:0.051846)85:0.017858)79:0.015841,(((GCA_002368075.1_BAZ79957.1:0.0122461601,((GCA_000175835.1_EFA70359.1:0.0000025920,GCA_001432185.1_KRH96337.1:0.0000028727)100:0.010626,(GCA_002368135.1_BAZ89693.1:0.0103861418,GCA_000175855.1_EFA73582.1:0.0317681663)100:0.010735)100:0.291061)100:0.081098,GCA_000204075.1_ABA21433.1:0.1133750311)87:0.024895,(((((GCA_000231365.2_EHC16037.1:0.0000020294,GCA_001904645.1_OKH15400.1:0.0106711714)100:0.033434,GCA_001275395.1_KOP25149.1:0.0613302924)100:0.086693,GCA_000828085.2_KIJ82210.1:0.1261850363)99:0.049960,(GCA_000346485.2_KYC37451.1:0.0120942180,GCA_000760695.2_KIE07681.1:0.0724933599)100:0.126907)99:0.039155,((GCA_001456025.1_KST70152.1:0.1166659816,(GCA_000350105.1_CCH67464.1:0.0000027354,GCA_000350125.1_CCH65367.1:0.0139347021)100:0.290576)99:0.051408,GCA_000316665.1_AFY53392.1:0.2424751720)97:0.026299)99:0.058571)91:0.041020)97:0.061064)96:0.071268,((GCA_000317105.1_AFY84414.1:0.2152130856,GCA_002075285.2_ASC73103.1:0.4412794442)17:0.059142,(((GCA_000317125.1_AFY87621.1:0.0857410265,(GCA_000317555.1_AFZ29807.1:0.0450758965,GCA_001904655.1_OKH23693.1:0.0081227696)100:0.234195)99:0.045489,GCA_000952155.1_KJH70161.1:0.1613446334)97:0.052198,GCA_000317495.1_AFZ13264.1:0.1640602229)53:0.095986)17:0.000002)16:0.043904,((GCA_000317045.1_AFY64870.1:0.2061452004,(GCA_000775285.1_KGF72587.1:0.1889050167,GCA_001870225.1_APB32443.1:0.4644168225)87:0.118682)29:0.039910,((GCA_000817775.1_KIF41456.1:0.1302646820,(((GCA_000155635.1_EDY37825.1:0.1275091125,GCA_000760175.1_KGG12009.1:0.6068108347)100:0.112692,GCA_000316515.1_AFY28409.1:0.2823417612)100:0.297147,(GCA_000011385.1_BAC91488.1:0.1795759594,GCA_000484535.1_AGY59535.1:0.1799368499)100:0.789172)98:0.216448)75:0.090065,GCA_001904775.1_OKH45920.1:0.2696272403)83:0.173598)12:0.055896)5:0.000002)29:0.029037,(((((GCA_000012525.1_ABB57200.1:0.0843124561,(GCA_000284135.1_BAL28639.1:0.0330304598,GCA_000478825.2_AIE73767.1:0.0000020442)100:0.420195)99:0.127550,GCA_000018105.1_ABW27914.1:0.1861613046)96:0.091961,(GCA_000317435.1_AFZ04032.1:0.2924978826,(GCA_000317145.1_AFY91741.1:0.2189808214,GCA_002142475.1_BAS57322.1:0.3072903914)99:0.056717)99:0.074426)85:0.019642,GCA_001904725.1_OKH38085.1:0.2155286123)72:0.023392,((GCA_000176895.2_CCE17740.1:0.0000022021,GCA_000307915.1_EKD06043.1:0.0000021632)100:0.223738,(GCA_000478195.2_ERT07601.1:0.0468325823,GCA_000972705.2_KKD35073.1:0.0608893673)100:0.170893)100:0.113614)23:0.022190)71:0.045115,((GCA_000180455.1_CBN54160.1:0.0683914419,((GCA_000214075.2_EGK83677.1:0.0000023505,GCA_000317475.1_AFZ09007.1:0.0231809780)100:0.077997,GCA_002412335.1_PCN54789.1:0.0602279237)100:0.074673)100:0.046745,GCA_001276715.1_KOR36581.1:0.3079228293)86:0.063120)84:0.029805,(GCA_000710505.1_KEI68752.1:0.0472411161,GCA_900009265.1_CUR10869.1:0.1091023330)100:0.194470)29:0.033332,((GCA_000155555.1_EDX78725.1:0.1056462684,(GCA_000211815.1_EGJ33964.1:0.0467049170,GCA_001942495.1_OLT59086.1:0.0224197669)100:0.156703)100:0.039899,GCA_000317515.1_AFZ16508.1:0.2353531906)81:0.068505)79:0.057145,(GCA_000317025.1_AFY77367.1:0.0171287059,GCA_001904635.1_OKH20463.1:0.0135905668)100:0.254929)26:0.024180,(GCA_000317575.1_AFZ35482.1:0.0520612391,GCA_002355455.1_BAU64223.1:0.0916040894)100:0.230776)10:0.025329,((((GCA_000297435.1_CCI32148.1:0.0115395230,GCA_000312205.1_CCI05833.1:0.0209215785)100:0.177969,GCA_001904615.1_OKH17268.1:0.4680361907)30:0.007090,((GCA_000317675.1_AFZ52246.1:0.1492416968,GCA_001548095.1_BAQ61399.1:0.1577841441)100:0.070794,(GCA_001548115.1_BAQ66516.1:0.0961111296,GCA_001747005.1_OEJ77963.1:0.4352717560)100:0.090529)100:0.255602)55:0.085830,GCA_000332035.1_ELR97417.1:0.1756083815)51:0.035805)9:0.017787,(GCA_000021825.1_ACK71171.1:0.2373532975,GCA_000025125.1_ADB95236.1:0.4840590680)95:0.105097)10:0.067085,(GCA_000332055.1_ELS01785.1:0.2861146722,GCA_002368355.1_BAZ43059.1:0.2487292895)100:0.075190)41:0.058797,(GCA_000017845.1_ACB49827.1:0.1140779862,(GCA_000167195.1_EAM51817.1:0.0000020294,GCA_000235665.2_EHJ13863.1:0.0000020294)100:0.196094)100:0.187617)78:0.080128,((GCA_000317065.1_AFY70293.1:0.2209336114,GCA_000332215.1_ELS33243.1:0.3907725024)98:0.190240,((GCA_000317615.1_AFZ51080.1:0.1326746132,GCA_001765415.1_AOR38824.1:1.5774855457)96:0.153427,GCA_000317635.1_AFZ45692.1:0.1559209841)96:0.206532)89:0.113198)69:0.012861,(GCA_000014265.1_ABG53679.1:0.0356517315,GCA_002260545.1_OZH55662.1:0.1148264003)100:0.435423)88:0.041588,GCA_000473895.1_ERN42812.1:0.3314876332)100:0.583680)80:0.362341,((((((GCA_000008385.1_AAW70997.1:0.1831408279,GCA_000953315.1_CDR79504.1:0.0986877621)100:0.419523,(((GCA_000011945.1_AAV87137.1:0.0075893259,GCA_000024505.1_ACZ49652.1:0.0197953255)100:0.961412,GCA_000964795.1_KJV69280.1:0.3201318299)96:0.070079,(GCA_000026005.1_CAH57817.1:0.2290090626,GCA_000964755.1_KJV65694.1:0.2268340055)100:0.205287)96:0.329900)91:0.024814,((GCA_000011945.1_AAV87138.1:0.0038685928,GCA_000024505.1_ACZ49653.1:0.0114675173)100:0.583672,((GCA_000026005.1_CAH57818.1:0.2683612958,GCA_000964755.1_KJV65693.1:0.3340213297)100:0.202440,GCA_000964795.1_KJV69279.1:0.3929075398)100:0.190463)95:0.184389)99:0.250705,((GCA_000022525.1_ACT69134.1:0.4321148372,GCA_000632985.1_AHX11094.1:0.5379543125)100:0.811560,GCA_000815465.1_KIE05949.1:0.6357749529)84:0.231351)83:0.096106,(((GCA_000153525.1_EAS84383.1:0.4039540461,GCA_000155895.1_EDZ60251.1:0.6244588682)100:0.718993,GCA_001765415.1_AOR38469.1:0.8639953858)91:0.211419,(GCA_000022525.1_ACT69166.1:0.6006021300,GCA_000632985.1_AHX11127.1:0.4643242952)100:0.312847)76:0.166146)72:0.150726,GCA_000742835.1_AIK96822.1:0.7026207712)64:0.104663)77:0.028637,((GCA_000013025.1_ABI76497.1:0.1390340197,GCA_000685315.1_KCZ98936.1:0.0000022054)100:0.730603,GCA_000023785.1_ACT59353.1:0.6456569593)100:0.437993)78:0.034937,GCA_000742835.1_AIK96823.1:0.6982932007)89:0.125437,(GCA_000226315.1_AEP09607.1:0.0573789184,GCA_000348745.1_AGH98032.1:0.0198020017)100:1.039766)93:0.058237,(GCA_000300235.2_AJD52101.1:0.1938637839,GCA_000300275.1_EKF07519.1:0.1735032770)100:0.470834)82:0.074229,((((((GCA_000011685.1_AAW61410.1:0.0380830505,GCA_000234355.2_EHH69054.1:0.0534642793)100:0.092991,(GCA_000723565.1_CDG34334.1:0.0066595899,GCA_002003665.1_OOL18335.1:0.0378152529)100:0.232858)100:0.198976,(((GCA_000617865.1_GAJ29174.1:0.1628007901,(GCA_002005465.1_AQS87406.1:0.0701346900,GCA_000963885.1_GAN53060.1:0.2470312115)99:0.040606)96:0.030128,(GCA_001787335.1_AOX18079.1:0.0050750890,GCA_001787355.1_AOX21114.1:0.0043433322)100:0.116664)96:0.046136,(GCA_000724025.1_CDG38460.1:0.0098121513,GCA_001547995.1_BAT20226.1:0.0000027103)100:0.110380)100:0.072065)100:0.058542,((GCA_000021325.1_ACI50284.1:0.0955120181,((GCA_000182745.1_BAK84899.1:0.0289820523,GCA_000208635.2_EGG76166.1:0.0352297322)100:0.020113,GCA_000964505.1_GAN99645.1:0.0389827322)100:0.119644)100:0.095797,(GCA_002005445.1_AQS86498.1:0.1782914793,GCA_002173735.1_ARW48460.1:0.1385381688)96:0.042725)99:0.072750)99:0.061947,((GCA_000014285.2_ABI61917.1:0.0000023235,GCA_000576085.2_AHJ62854.1:0.0133409616)100:0.317649,((GCA_000306035.1_EKM99588.1:0.1016640718,GCA_000964385.1_GAN81249.1:0.1262502120)100:0.151556,((GCA_000016725.1_ABQ31231.1:0.0000024877,GCA_000202835.1_BAJ81623.1:0.0107423559)100:0.458447,(GCA_900141905.1_SHJ45969.1:0.2266074721,(GCA_000164635.1_EFH10588.1:0.2986564630,(GCA_900101615.1_SDC40594.1:0.0000020294,GCA_900104205.1_SDB49364.1:0.0000020294)100:0.331049)79:0.065563)93:0.142824)88:0.125689)86:0.037255)98:0.174727)96:0.155915,(GCA_000231445.2_EHD14847.1:0.0000022967,GCA_002153535.1_OUI79382.1:0.0028842407)100:0.338364)100:0.402284)25:0.095108,((((((((GCA_000009985.1_BAE51167.1:0.1414704254,(GCA_000294655.1_CCG43123.1:0.0413953597,GCA_900108475.1_SEH24813.1:0.0296731406)100:0.114328)100:0.188788,GCA_000513295.1_CDK98368.1:0.2841729057)99:0.103979,((GCA_000013085.1_ABC22474.1:0.2045994057,GCA_000284415.2_CCG08581.1:0.1430215299)100:0.229310,((GCA_900101965.1_SDD74332.1:0.2923813711,GCA_900100455.1_SDG93423.1:0.3820154897)79:0.061664,GCA_000315795.1_EKV26493.1:0.3503361549)78:0.056504)100:0.106132)52:0.038713,GCA_000689395.1_CDO61067.1:0.5557833472)81:0.029905,((GCA_900177295.1_SMF25345.1:0.0000028614,GCA_900188055.1_SNR59508.1:0.0000027961)100:0.306646,GCA_900100655.1_SDF71614.1:0.5408196797)98:0.082644)89:0.066709,((GCA_000299935.1_EKE77665.1:0.1398810588,GCA_001618175.1_KZD09805.1:0.2125329562)100:0.136575,GCA_001746755.1_OEJ64627.1:0.4471649454)100:0.083510)91:0.042629,((((((GCA_000010725.1_BAI72149.1:0.2003360478,GCA_000632475.2_AIB13739.1:0.1231608573)100:0.080915,(GCA_000016185.1_ACI97575.1:0.2320222032,((GCA_000225995.2_EGY00230.1:0.0305644697,GCA_000730165.2_ASG20724.1:0.0000020114)100:0.279277,GCA_002251795.1_OYQ32967.1:0.2804397574)98:0.076941)100:0.081123)97:0.052101,(GCA_000576635.1_EWY42271.1:0.0967458292,GCA_000936425.1_KJB93577.1:0.1303204392)100:0.189424)100:0.044451,(GCA_000767795.1_KGM30299.1:0.0190632315,(GCA_002195995.1_OWJ68277.1:0.0000023964,GCA_000767795.1_KGM35140.1:0.0494152327)100:0.017037)100:0.472207)99:0.064500,GCA_002251735.1_OYQ18760.1:0.5358224913)96:0.042194,((GCA_000016725.1_ABQ29775.1:0.0000020294,GCA_000202835.1_BAJ79972.1:0.0000020294)100:0.379118,(GCA_000306035.1_EKN01059.1:0.0764566590,GCA_000964385.1_GAN80291.1:0.1150874483)100:0.349029)100:0.294407)92:0.060909)53:0.060597,((GCA_000968135.1_CCQ73807.1:0.4454538144,GCA_900093605.1_SCA55163.1:0.5347368574)43:0.092848,(((GCA_900156605.1_SIS42162.1:0.4294997750,GCA_001611975.1_AMW35182.1:0.6709249301)98:0.069989,GCA_900167455.1_SJZ48406.1:0.5131312050)99:0.106239,(GCA_000264455.2_AFK53546.1:0.0257152780,GCA_001601315.1_KYO50712.1:0.0063590156)100:0.552584)41:0.072689)32:0.040277)33:0.043844)71:0.035531,((((GCA_000319385.1_AFX99591.1:0.1386633490,GCA_000510265.1_AHC73951.1:0.1053842272)100:0.437783,GCA_900102465.1_SDF11439.1:0.0746374235)100:0.376511,GCA_900172325.1_SLN54637.1:0.4455724744)91:0.166288,(((GCA_000739695.1_GAK44486.1:0.4291458129,((((GCA_900111545.1_SET02188.1:0.0000020294,GCA_900143155.1_SHN50161.1:0.0000020294)100:0.420093,(GCA_900106695.1_SDW34491.1:0.2780617127,GCA_900113695.1_SFI68482.1:0.3695158529)100:0.144706)100:0.150815,GCA_000017565.1_ABS64739.1:0.5720987246)94:0.053005,((((((((((((((GCA_000011965.2_AAV95361.1:0.1711161637,GCA_900172225.1_SLN38103.1:0.2208288978)100:0.056546,GCA_900109035.1_SEJ06565.1:0.3122280789)100:0.069882,((((GCA_000203975.3_KID11120.1:0.0475461412,GCA_000511355.1_AHD00952.1:0.1084224889)100:0.115192,GCA_900102795.1_SCZ58169.1:0.3309174890)100:0.082377,(GCA_001678945.1_ANP35042.1:0.2311676425,(GCA_000511385.1_AHD09678.1:0.1581008173,(GCA_001258055.1_CRL14205.1:0.0000027670,GCA_900113345.1_SFG20815.1:0.0000020968)100:0.155449)100:0.210771)99:0.041630)100:0.046729,GCA_000376545.2_ANP40460.1:0.4106306532)98:0.032605)100:0.074712,GCA_000152625.1_EAP76514.1:0.4733316874)99:0.041027,(GCA_900110775.1_SEP60157.1:0.2491971049,GCA_001458355.1_CUH62554.1:0.2752493305)100:0.083481)99:0.037941,(((((GCA_002115725.1_OSQ59733.1:0.1593441150,GCA_002115805.1_OSQ52158.1:0.0170395128)100:0.330425,GCA_900100005.1_SDI05872.1:0.1365047380)100:0.130972,(GCA_000152725.1_EAQ03572.1:0.4425379179,GCA_900172385.1_SLN24112.1:0.1890560583)100:0.156997)96:0.049742,GCA_900111875.1_SFA88743.1:0.3729184831)81:0.058784,((((((GCA_900107355.1_SDY57029.1:0.4035817016,(GCA_900114415.1_SFK63909.1:0.3100253365,GCA_900129685.1_SHG24709.1:0.2779471001)94:0.047995)43:0.050605,(GCA_001890925.1_OJI92591.1:0.3215672770,(GCA_900095785.1_SCM67856.1:0.0000028707,GCA_900115865.1_SFQ54507.1:0.0000022882)100:0.361754)94:0.087873)44:0.032568,GCA_900142085.1_SHJ24123.1:0.2406035796)97:0.047681,((GCA_000014045.1_ABG32297.1:0.0961780995,GCA_000154785.2_AEI93780.1:0.0926467451)100:0.417826,GCA_001307765.1_KPN62509.1:0.3477469003)98:0.154982)2:0.016889,GCA_900110425.1_SEO29751.1:0.2525405574)29:0.038173,GCA_001205715.1_KNG93041.1:0.3919893422)30:0.040085)32:0.033451)32:0.031257,(((((((GCA_000153725.1_EAU47511.1:0.1158830073,GCA_900102075.1_SDE98048.1:0.0998583140)58:0.026696,GCA_001975705.1_APZ54368.1:0.1150355674)100:0.046259,((GCA_001969385.1_APX24317.1:0.0000020294,GCA_900112435.1_SFB84087.1:0.0000020294)100:0.108769,GCA_000442255.1_EPX76056.1:0.2487374807)100:0.036597)100:0.038959,((GCA_001687105.1_ANT59214.1:0.0886219713,GCA_900116195.1_SFS36270.1:0.0974470072)100:0.054445,GCA_900100085.1_SDI93776.1:0.1914126863)96:0.049303)96:0.057478,(((((GCA_000169415.1_EBA07305.1:0.2822951269,((((GCA_002211155.1_OWV60275.1:0.0034222064,GCA_002211205.1_OWV66599.1:0.0034439284)100:0.004151,(GCA_002211225.1_OWV50379.1:0.0000020294,GCA_900101505.1_SDC02381.1:0.0000020294)100:0.006164)100:0.082799,GCA_900115815.1_SFQ28150.1:0.2995317039)99:0.052702,(GCA_002237555.1_ASP21452.1:0.0865152887,GCA_900188425.1_SNR99655.1:0.0621921667)100:0.175580)100:0.070284)100:0.056245,GCA_900184945.1_SMX36245.1:0.1828933316)100:0.088409,GCA_001482405.1_KUF12350.1:0.2558947670)43:0.034275,GCA_001458375.1_CUH76936.1:0.3139622282)88:0.057195,GCA_900107235.1_SDX99339.1:0.2792509697)39:0.032738)28:0.021823,(GCA_001038505.1_KMK66957.1:0.2755997782,GCA_900188035.1_SNR71031.1:0.2262060387)100:0.152991)32:0.058706,(GCA_000521865.1_ETX27277.1:0.2691120953,GCA_900115815.1_SFQ28129.1:0.4072180931)100:0.203311)100:0.076936)70:0.045281,((((((((GCA_001307765.1_KPN62510.1:0.2439615236,GCA_900109955.1_SEW18174.1:0.2360751916)96:0.097497,(GCA_000152805.1_EAQ13688.1:0.1538360332,GCA_900177545.1_SMH55187.1:0.2146627769)100:0.115643)72:0.047928,(((GCA_900110115.1_SEM86869.1:0.0128533305,GCA_900141995.1_SHI43389.1:0.0040563553)100:0.308348,(GCA_900113405.1_SFH35450.1:0.0000023503,GCA_900172315.1_SLN59233.1:0.0000021511)100:0.378991)98:0.102563,GCA_000299575.1_EKE43585.1:0.3782440060)69:0.039739)58:0.012675,GCA_000521865.1_ETX27278.1:0.4939776614)73:0.042178,((GCA_001046955.1_AKO96630.1:0.0128640785,GCA_900109145.1_SEI79175.1:0.0050673431)100:0.397760,GCA_900156525.1_SIT74036.1:0.5157792148)45:0.046796)44:0.030736,(GCA_001247715.1_KNX42753.1:0.2164653402,GCA_900172295.1_SLN12729.1:0.3125916058)100:0.175953)71:0.041053,((GCA_900115595.1_SFP60052.1:0.3395978752,(GCA_000153305.1_EAR50565.1:0.3428056834,GCA_900172355.1_SLN60204.1:0.2375393986)97:0.050454)84:0.071750,GCA_002210095.1_OWU78020.1:0.3256185450)83:0.041219)68:0.043881,((((((GCA_000014045.1_ABG32298.1:0.0595559601,GCA_000154785.2_AEI93779.1:0.0780900838)100:0.180823,(GCA_000814025.1_KIC48700.1:0.0362744837,GCA_001969365.1_APX11598.1:0.1690328956)100:0.148863)99:0.051798,((GCA_000161835.1_EET48523.1:0.3415471341,GCA_900116455.1_SFT49938.1:0.3276532234)89:0.075103,GCA_000738435.1_AII87109.1:0.5759096453)94:0.037609)98:0.097523,((((GCA_000172095.1_EDQ04525.1:0.2155265608,GCA_000152605.1_EAP84326.1:0.2558328700)94:0.036650,GCA_000622405.1_KIN69722.1:0.3782556266)100:0.146021,(((GCA_000155735.2_AGI72021.1:0.2171093171,GCA_001187845.1_AKS45978.1:0.1962385748)100:0.103634,GCA_900172275.1_SLN15755.1:0.2097301536)100:0.074331,GCA_000836695.1_KIQ67649.1:0.3630805733)98:0.153063)91:0.024493,((GCA_000814025.1_KIC48701.1:0.0896063817,GCA_001969365.1_APX13758.1:0.1706322377)100:0.217211,GCA_900116455.1_SFT49963.1:0.3307247401)99:0.110287)93:0.042663)93:0.020316,((GCA_000442275.2_EPX80299.1:0.1813012230,GCA_900111945.1_SFR49417.1:0.1130004661)100:0.282336,GCA_900184815.1_SMX22283.1:0.5281354994)99:0.101345)46:0.035562,(GCA_001404155.1_CRK74266.1:0.0000023161,GCA_900114125.1_SFJ44700.1:0.0000020460)100:0.501874)96:0.056348)69:0.044090)63:0.019242,(((((((GCA_900099935.1_SDK34423.1:0.1771507472,(GCA_900112335.1_SFB76864.1:0.1623239344,GCA_900188335.1_SNS41258.1:0.1125351141)100:0.078752)100:0.156719,(GCA_000740775.1_KFI34223.1:0.0719575019,GCA_000740795.1_KFI31867.1:0.0708181741)100:0.357318)93:0.038714,(GCA_900142295.1_SIN92080.1:0.3112695758,(GCA_001403795.1_CTQ50683.1:0.2354240511,GCA_900109285.1_SEK88994.1:0.2549882227)100:0.299944)91:0.067931)90:0.059222,(GCA_001548075.1_BAQ69287.1:0.0047164443,GCA_001633165.1_ANB34801.1:0.0154450780)100:0.286529)88:0.027251,((GCA_000647975.1_KAJ56763.1:0.3966241865,GCA_000590925.1_AHM05181.1:0.3860338288)65:0.051315,(GCA_001305615.1_ALG90309.1:0.1647586093,GCA_900184935.1_SMX35136.1:0.3178277434)75:0.070258)87:0.087711)88:0.042411,(GCA_900172235.1_SLN18444.1:0.3139799886,(GCA_000765015.1_KGK79858.1:0.0091323573,GCA_900141945.1_SHI83198.1:0.0069043267)100:0.369681)91:0.042589)97:0.082712,(GCA_900114485.1_SFK79623.1:0.3431817119,(GCA_000018145.1_ABV93319.1:0.3959474261,GCA_001981245.1_APX88603.1:0.3933610338)96:0.074394)33:0.046687)97:0.044463)69:0.017291,(GCA_001908835.1_APO86721.1:0.3284498282,((GCA_000223375.1_AEM40637.1:0.0000020294,GCA_001399515.1_ALJ80810.1:0.0000020294)100:0.443063,GCA_000600975.2_EYD71908.1:0.4601720600)97:0.118792)97:0.126702)56:0.030465,(((((((((GCA_000012905.2_ABA78976.1:0.2167096224,GCA_900107025.1_SDX49041.1:0.3957096753)28:0.073030,GCA_900156815.1_SIS60370.1:0.2954854088)30:0.111466,(GCA_900106675.1_SDX29842.1:0.2658358272,GCA_900110135.1_SEN84078.1:0.5342732712)91:0.103609)23:0.022512,GCA_000012905.2_ABA78975.1:0.2517661968)27:0.065629,((GCA_900110025.1_SEN44230.1:0.2482395924,GCA_900110135.1_SEN84110.1:0.3079344843)52:0.033120,((((GCA_000714535.1_KEO51929.1:0.1208871062,GCA_000715505.1_KEP71543.1:0.1745622813)100:0.154456,(GCA_000021865.1_ADE85540.1:0.1711967137,GCA_000740785.1_KFI27234.1:0.1796748995)100:0.050727)80:0.047254,GCA_001620265.1_AMY69339.1:0.3203652720)100:0.046773,(GCA_000203895.1_ABL71734.1:0.1550805141,GCA_000444995.1_AGT08487.1:0.2644761350)100:0.196296)99:0.081315)76:0.031417)24:0.034525,GCA_900107025.1_SDX49071.1:0.4204007567)20:0.041533,GCA_001517585.1_CUX81931.1:0.4124861033)94:0.055761,(((GCA_000299875.1_EKE72611.1:0.2114119250,GCA_900114135.1_SFJ23519.1:0.1886892849)100:0.182552,(GCA_900109555.1_SEK82887.1:0.0000020294,GCA_900172305.1_SLN48129.1:0.0000020176)100:0.392875)75:0.095366,GCA_900172375.1_SLN41762.1:0.5030068705)96:0.114303)22:0.033355,GCA_900141735.1_SHI32303.1:0.5810086130)16:0.014377)99:0.094914,(GCA_000442315.1_EPX86166.1:0.3904675923,GCA_000600335.2_EYD73556.1:0.2150532554)100:0.293249)98:0.038588,GCA_900102905.1_SDK88697.1:0.5002347662)100:0.156745,(GCA_900107585.1_SDZ76585.1:0.5888546304,GCA_002115805.1_OSQ45267.1:0.5255581825)96:0.131427)95:0.103047)100:0.062979)74:0.048007,(((((GCA_000166055.1_ADP70588.1:0.0205331392,GCA_000636015.1_KAI93954.1:0.0194634604)100:0.444552,GCA_900199215.1_SNT74861.1:0.4784282051)21:0.114163,(((GCA_000828475.1_BAQ17587.1:0.0912539621,GCA_001723285.1_ODS00937.1:0.0967747956)100:0.360686,GCA_001708935.1_ODA68443.1:0.4624006880)98:0.219834,(((((((((((GCA_000007125.1_AAL52044.1:0.0029495194,GCA_000157815.1_EEY00475.1:0.0000025354)100:0.096018,GCA_000017405.1_ABS14785.1:0.0847794205)100:0.143999,GCA_001558695.1_KXF77334.1:0.1760837572)100:0.051774,(GCA_900104355.1_SDP87046.1:0.0953798453,GCA_900113985.1_SFJ14065.1:0.0545089831)100:0.148854)100:0.075939,((GCA_000022725.1_ACS50979.1:0.0822504130,GCA_000341385.1_AGF75656.1:0.1213375027)100:0.453640,GCA_002238045.1_OXS99049.1:0.6918467746)98:0.224878)96:0.099392,((GCA_000300335.1_EKF18373.1:0.0608240661,GCA_000300515.1_EKF43669.1:0.1155065631)100:0.296647,(((GCA_001424795.1_KQU69888.1:0.0592534451,GCA_001605015.1_AMS42699.1:0.1016276180)100:0.133101,GCA_900113935.1_SFJ18652.1:0.3213863670)93:0.037602,GCA_000014245.1_ABG63016.1:0.4169920281)47:0.031868)91:0.025253)90:0.033531,(GCA_000585625.1_EXL01401.1:0.2119807362,((GCA_001510895.1_KUM24654.1:0.1487046923,GCA_001618845.1_AMY00568.1:0.0878399844)100:0.080730,GCA_002075885.1_OQM74399.1:0.2081972211)53:0.031347)100:0.079030)98:0.145347,((GCA_000153465.1_EAS50310.1:0.2736528874,(GCA_900176465.1_SMC75965.1:0.2958421839,GCA_000153705.1_EAU42459.1:0.3426270482)100:0.094073)100:0.065667,((GCA_000800175.1_KHJ54365.1:0.0220806766,GCA_900141975.1_SHI72865.1:0.1086997417)100:0.386193,GCA_900104035.1_SDO11887.1:0.4978104857)98:0.067868)98:0.093718)79:0.042922,(((((GCA_000016285.1_ACM36519.1:0.3539572566,(GCA_000092045.1_ABC90731.1:0.0696399884,GCA_000769405.1_KPN24623.1:0.0539611941)100:0.186587)97:0.053430,(GCA_000092025.1_AAK87234.2:0.2661984057,((GCA_000722615.1_KEQ03436.1:0.0000029376,GCA_000722625.1_KEQ03990.1:0.0000027941)100:0.162691,(GCA_000731295.1_CDN53908.1:0.0223768576,GCA_000731315.1_CDN47781.1:0.0053741808)100:0.211504)96:0.050969)97:0.042705)96:0.031948,(((((GCA_000017145.1_ABR59938.1:0.1640597095,(GCA_000018545.1_ACP25075.1:0.1262183282,GCA_002288525.1_ASY62756.1:0.1043356974)86:0.020299)100:0.052330,GCA_000697965.2_ANK72234.1:0.1622524149)100:0.076080,GCA_001687365.1_OBZ94214.1:0.1754820870)99:0.043314,(GCA_001267455.1_KOC75561.1:0.0405908939,GCA_001652565.1_ANH04289.1:0.0405179946)100:0.241584)89:0.024510,(GCA_001885585.1_OJF90025.1:0.2308183030,(GCA_001578105.1_AMM84643.1:0.2091125230,GCA_002043005.1_AQZ52272.1:0.0911037049)100:0.250033)24:0.062008)27:0.070219)99:0.087044,(GCA_000817775.1_KIF43976.1:0.3551361666,GCA_001293565.1_KPB01324.1:0.4396343229)100:0.307041)98:0.044698,(GCA_000154705.2_EDQ32791.2:0.2304663673,GCA_001703635.1_OCW58189.1:0.1943424120)100:0.244268)100:0.111756)95:0.096515,GCA_000179775.1_EFL90134.1:0.8221961973)98:0.119193,GCA_000496075.1_ESR27207.1:0.7342811729)80:0.060126)64:0.039415)18:0.036330,((GCA_000143145.1_ADJ23489.1:0.3621620734,(GCA_000981545.1_CPR21585.1:0.0000026386,GCA_900104305.1_SDP61918.1:0.0076851801)100:0.457098)97:0.118392,GCA_000503895.1_AHB48804.1:0.4277094311)99:0.146255)28:0.034291,((((((((GCA_000010525.1_BAF89087.1:0.3197872754,GCA_000017645.1_ABS69623.1:0.2561658722)100:0.192926,((((GCA_000019945.1_ACB81090.1:0.2256720284,GCA_000022085.1_ACL61305.1:0.1645096770)100:0.293172,(GCA_001017175.1_KLK92211.1:0.1556244287,GCA_900102135.1_SCY82652.1:0.1686592875)100:0.242211)100:0.065586,(GCA_001271345.1_ALA18950.1:0.0382716154,GCA_001887265.1_APF37527.1:0.0326129143)100:0.413592)100:0.089339,(GCA_001741865.1_AOO84621.1:0.2047182934,GCA_900102525.1_SDH03531.1:0.2821426958)100:0.360306)95:0.072977)87:0.034117,((GCA_001676615.1_OCC06264.1:0.4104608495,((GCA_000092925.1_ADH89090.1:0.0844750755,GCA_900100155.1_SCW42211.1:0.1684918675)100:0.318720,(GCA_001402875.1_ALK09694.1:0.0000025646,GCA_001459775.1_CUU42357.1:0.0000024737)100:0.414115)99:0.081872)96:0.045048,((((GCA_000019845.1_ACB95149.1:0.2545518890,(GCA_000021745.1_ACK49498.1:0.2461863408,GCA_900114285.1_SFK28240.1:0.1922199103)100:0.091001)100:0.108094,((GCA_000304315.1_CCJ05671.1:0.2506931089,GCA_002117405.1_ARN83192.1:0.3733606178)98:0.049626,(GCA_001644125.1_OAI31421.1:0.1203184568,GCA_001675455.1_OBS51407.1:0.1124689616)100:0.111401)100:0.189214)97:0.088081,GCA_900187365.1_SNB56416.1:0.3884357845)99:0.070327,GCA_900104955.1_SEB84487.1:0.6234967644)97:0.096794)86:0.034279)89:0.045917,((((GCA_000011365.1_BAC49750.1:0.0000026190,GCA_000661935.1_AHY50622.1:0.0433708596)100:0.182429,(((GCA_000012725.1_ABA04703.1:0.0730354763,GCA_000013885.1_ABE62648.1:0.0437392590)100:0.071293,(GCA_001618955.1_KZD23944.1:0.0037417178,GCA_900108575.1_SEI02317.1:0.0175322192)100:0.143699)72:0.037621,(GCA_000195775.1_CAE28031.1:0.1166240773,GCA_000935205.1_KIZ41580.1:0.0902324115)100:0.062400)71:0.029132)80:0.030197,(GCA_000336555.1_EKS39968.1:0.1289639701,((GCA_000218565.1_AEI06647.1:0.0000020294,GCA_000218585.1_AEI03070.1:0.0000020294)100:0.059139,GCA_000314735.2_EKS28304.1:0.0336373179)100:0.173462)99:0.065410)100:0.337081,(GCA_001426945.1_KQZ01041.1:0.3514962513,((GCA_001579845.1_AMN42396.1:0.3286361082,GCA_002119765.1_ARQ03142.1:0.3930751727)100:0.081170,GCA_002355335.1_BAT60449.1:0.5259021486)31:0.024694)99:0.073092)96:0.058125)100:0.103796,(((((GCA_000148725.1_EFO33740.1:0.4061283373,(GCA_000158095.1_EEE44719.1:0.3481562129,GCA_001403915.1_CTQ42354.1:0.2422701176)100:0.231955)100:0.079179,GCA_000192745.1_ADZ70735.1:0.4377117710)98:0.062600,(GCA_001907205.1_OKL43707.1:0.4459663676,(GCA_900110875.1_SEP63755.1:0.1410250580,GCA_900114245.1_SFK84716.1:0.0918920000)100:0.310016)100:0.116137)100:0.063828,(GCA_900115225.1_SFO22686.1:0.2567619231,GCA_900215505.1_SNY93639.1:0.2764049099)100:0.388667)100:0.091288,GCA_900105595.1_SDU10428.1:0.6141106434)84:0.054353)92:0.023625,(((GCA_001305515.1_KPL51325.1:0.4565086489,GCA_900129325.1_SHF89820.1:0.3528812284)89:0.057443,GCA_001720135.1_ODN71369.1:0.7017027685)93:0.071404,(GCA_900104485.1_SDB13659.1:0.5519608234,GCA_900148505.1_SHO65692.1:0.5062745485)89:0.115416)94:0.074730)98:0.062323,((GCA_000230555.1_AEQ51414.1:0.2058455625,GCA_900100665.1_SDG77462.1:0.2399772823)100:0.275132,(GCA_000743575.1_KFL32440.1:0.2318794319,GCA_000970435.1_KKB82881.1:0.2058675148)100:0.264528)100:0.265040)99:0.036036,GCA_900102695.1_SCZ36958.1:0.6040602926)65:0.041431)73:0.069044)28:0.023056,(GCA_900101935.1_SDD64900.1:0.6168344048,(GCA_000982415.1_KKJ75490.1:0.0736203211,GCA_001026905.1_KLN61347.1:0.0511825574)100:0.591796)96:0.250961)62:0.024147)50:0.012384)78:0.087248,((((((((((GCA_000013005.1_ABC63350.1:0.3166760062,((GCA_000715015.1_KEO91461.1:0.2384267430,(GCA_001663175.1_ANK13603.1:0.2597250252,GCA_001677335.1_OBV12575.1:0.0976894986)100:0.083520)100:0.130636,GCA_001281485.1_ALE16488.1:0.3203633738)100:0.135522)98:0.040525,(GCA_001304795.1_ALG61027.1:0.0000025720,GCA_001306275.1_KPM15188.1:0.0000025171)100:0.418299)97:0.066893,(GCA_001008165.2_AKH41616.1:0.2909322117,GCA_000235975.2_EHJ58752.1:0.4857613471)72:0.074348)70:0.067015,GCA_001661675.2_ARU15893.1:0.5796769867)72:0.090128,GCA_000013325.1_ABD26365.1:0.3705262382)100:0.150362,(GCA_001295965.1_KPF75015.1:0.0113851326,GCA_001713435.1_AOG01613.1:0.0144674646)100:0.488522)100:0.111875,(GCA_002218195.1_ASK87548.1:0.4744278591,GCA_900128895.1_SIN97648.1:0.4680701355)100:0.191272)100:0.110136,(GCA_000091125.1_BAI96510.1:0.0226153459,GCA_000147835.3_AEG48396.1:0.0615835369)100:0.429602)92:0.103380,(((GCA_000016765.1_ABQ66615.1:0.1329168701,(GCA_002355275.1_ATE65369.1:0.0000020294,GCA_002367875.1_PCE42301.1:0.0000020294)100:0.144296)100:0.252295,(GCA_000175255.2_AEH62052.1:0.1417563539,GCA_000218875.1_AEI37072.1:0.1262350539)100:0.404608)100:0.106222,(GCA_001586395.2_KZB97016.1:0.4313022503,GCA_001028705.1_AKM10057.1:0.4809151434)94:0.077428)92:0.111230)97:0.158265,(GCA_002251755.1_OYQ28225.1:0.4741154406,(GCA_000342165.1_EMD84141.1:0.2423960060,GCA_002211145.1_OWV33930.1:0.3207515813)100:0.266780)94:0.036733)93:0.113214)57:0.039888,((GCA_000152825.2_ADM09923.1:0.5921009809,GCA_000024465.1_ADE38456.1:1.0454264988)46:0.100045,((GCA_002088295.1_ORE90309.1:0.6963758044,(GCA_000013985.1_ABF52992.1:0.1834102848,GCA_001610975.1_AMU96006.1:0.2450284329)100:0.495790)88:0.187850,GCA_002109495.1_OSM02590.1:0.9768231409)45:0.043338)73:0.091578)78:0.070960,((GCA_000014745.1_ABI65731.1:0.3600273624,GCA_900103475.1_SDL91721.1:0.4300672298)100:0.276284,GCA_000152745.1_EAP91007.1:0.7746764764)99:0.233191)100:0.260748)97:0.113776)100:0.077041)100:0.214267);
