# Supplementary material for: Assessing the accuracy of phylogenetic rooting methods on prokaryotic gene families
Source: PLoS One. 2020 May 15;15(5):e0232950. doi: 10.1371/journal.pone.0232950 (PMC7228096; doi:10.1371/journal.pone.0232950)
Supplement: S2 Dataset — (ZIP) [file pone.0232950.s003.zip › EmpiricalDataset/GeneTrees_IQTree/000271.aln.treefile]

(GCA_000006905.1_AAK23713.1:0.2002798136,(GCA_000017265.1_ACG78146.1:0.0706923240,GCA_001425915.1_KQW71585.1:0.0920151127)100:0.103540,((((((((((((((((((((GCA_000007125.1_AAL52043.1:0.0000021996,GCA_000157815.1_EEY00476.1:0.0000026831)100:0.170191,(GCA_000017405.1_ABS14784.1:0.0021215369,GCA_000585655.1_EXL05565.1:0.0196344013)100:0.179689)100:0.052850,GCA_001558695.1_KXF77335.1:0.1383124949)100:0.176588,((((GCA_000300335.1_EKF18374.1:0.2372991497,GCA_000300515.1_EKF43668.1:0.1170477858)99:0.165024,(((GCA_000585625.1_EXL01402.1:0.2950437545,GCA_002075885.1_OQM74398.1:0.1810198623)100:0.089266,GCA_900113935.1_SFJ18675.1:0.3627646188)100:0.178517,((GCA_001424795.1_KQU69889.1:0.0887909067,GCA_001605015.1_AMS42700.1:0.0501323782)100:0.147122,(GCA_001510895.1_KUM24653.1:0.1418317030,GCA_001618845.1_AMY00569.1:0.1036498797)100:0.051994)99:0.058362)100:0.163123)65:0.015313,(GCA_000024465.1_ADE38454.1:0.3998561981,GCA_000817775.1_KIF43973.1:0.6891170313)97:0.265364)68:0.184377,(GCA_900104355.1_SDP87054.1:0.1809564496,GCA_900113985.1_SFJ14048.1:0.1171543224)99:0.071431)100:0.176757)57:0.068727,((GCA_000022725.1_ACS50978.1:0.1317018765,GCA_000341385.1_AGF75655.1:0.1264604582)100:0.449847,GCA_900093605.1_SCA55070.1:0.6371767999)79:0.057610)63:0.078162,((GCA_000158095.1_EEE43141.1:0.1194309443,GCA_001403915.1_CTQ42355.1:0.3296033084)100:0.256639,(GCA_000982415.1_KKJ75492.1:0.0838419624,GCA_001026905.1_KLN61349.1:0.0138739164)100:0.561480)48:0.099869)46:0.099820,((((((GCA_000304315.1_CCJ05669.1:0.1509114743,GCA_002117405.1_ARN82942.1:0.5620196796)96:0.070038,(GCA_001644125.1_OAI31424.1:0.0753496502,GCA_001675455.1_OBS51409.1:0.1041887850)100:0.218546)100:0.245533,GCA_900187365.1_SNB56397.1:0.5942923235)2:0.088135,((GCA_000496075.1_ESR27208.1:0.5981695686,((GCA_000017265.1_ACG77582.1:0.3487721574,((GCA_000936425.1_KJB97158.1:0.3569307331,(GCA_000264455.2_AFK55836.1:0.0095252302,GCA_001601315.1_KYO54251.1:0.0678994966)100:0.604779)99:0.093600,(((((GCA_000091125.1_BAI95933.1:0.2204228069,GCA_000147835.3_AEG47849.1:0.2236693382)100:0.229035,((GCA_002211145.1_OWV32884.1:0.3251563060,GCA_001008165.2_AKH42533.1:1.1367945565)92:0.085087,GCA_000685315.1_KCZ99977.1:1.5584313215)91:0.111330)78:0.007035,(GCA_001028705.1_AKM11691.1:0.3749181908,GCA_001661675.2_ARU17319.1:0.4431126346)100:0.407764)94:0.112226,((GCA_000153465.1_EAS51138.1:0.2803183720,(((GCA_900113405.1_SFG64345.1:0.0000021996,GCA_900172315.1_SLN33354.1:0.0000021996)100:0.411797,GCA_900115595.1_SFO97399.1:0.5455719462)79:0.000003,GCA_000600335.2_EYD74794.1:0.2356394664)99:0.122885)82:0.077706,GCA_900100085.1_SDJ01746.1:0.5466888769)95:0.084900)78:0.102090,((GCA_002355275.1_ATE66597.1:0.0000020435,GCA_002367875.1_PCE43920.1:0.0000025599)100:0.408781,GCA_000342165.1_EMD83383.1:0.5304496658)100:0.146284)95:0.106799)100:0.136021)95:0.051819,GCA_000600335.2_EYD74793.1:0.5586966347)100:0.341315)57:0.055866,GCA_900102695.1_SCZ36964.1:0.4647506703)17:0.070430)2:0.074097,(((((((GCA_000014245.1_ABG63017.1:0.4999097028,GCA_000152745.1_EAP91008.1:0.3460114347)99:0.041595,(GCA_000154705.2_EDQ32790.1:0.2609806486,GCA_001703635.1_OCW58231.1:0.2171727191)100:0.502490)70:0.149750,((GCA_000014285.2_ABI62090.1:0.0000020651,GCA_000576085.2_AHJ62992.1:0.0000021996)100:0.671309,GCA_001293565.1_KPB01323.1:0.5640794769)95:0.124327)60:0.043128,((((GCA_000306035.1_EKN00067.1:0.1830116143,GCA_000964385.1_GAN81798.1:0.2160864848)100:0.416227,GCA_000219355.1_AEI88822.1:1.0436139848)93:0.004871,(GCA_000016725.1_ABQ31112.1:0.0000029267,GCA_000202835.1_BAJ81501.1:0.0161646694)100:0.549559)92:0.110583,((GCA_000166055.1_ADP70587.1:0.0530033595,GCA_000636015.1_KAI93953.1:0.0465233746)100:0.327413,GCA_900199215.1_SNT74860.1:0.3356382548)96:0.113876)88:0.203765)54:0.022702,(((GCA_000981545.1_CPR21580.1:0.0000023359,GCA_900104305.1_SDP61873.1:0.0000029215)100:0.618418,(GCA_000743575.1_KFL32441.1:0.1439105553,GCA_000970435.1_KKB82880.1:0.1984570691)100:0.571226)41:0.111692,(GCA_000503895.1_AHB48802.1:0.8580546873,(((GCA_000226315.1_AEP09609.1:0.0590211634,GCA_000348745.1_AGH98034.1:0.0874075855)100:0.463432,(((((((((GCA_000011345.1_BAC09681.1:0.0534846283,GCA_000505665.1_AHB88756.1:0.0180397762)100:0.254117,(GCA_000018105.1_ABW26958.1:0.3345729901,(GCA_000317065.1_AFY71583.1:0.2305294457,GCA_000332215.1_ELS34434.1:0.2685976359)100:0.267132)52:0.037543)62:0.074525,((((((((GCA_000014265.1_ABG51855.1:0.1154639203,GCA_002260545.1_OZH55562.1:0.0988531985)100:0.209505,(GCA_000180455.1_CBN58983.1:0.1219517531,((GCA_000214075.2_EGK89228.1:0.0285778446,GCA_000317475.1_AFZ06818.1:0.0132831837)100:0.055902,GCA_002412335.1_PCN54620.1:0.0911423079)100:0.104112)100:0.100521)100:0.066306,((((GCA_000176895.2_CCE17829.1:0.0000023395,GCA_000307915.1_EKD07827.1:0.0056877398)100:0.215036,GCA_000478195.2_ERT09067.1:0.2024781438)98:0.030704,(GCA_000710505.1_KEI69251.1:0.0318683996,GCA_900009265.1_CUR20671.1:0.0343593994)100:0.221712)95:0.045261,(GCA_002142475.1_BAS57264.1:0.2044542193,GCA_000012525.1_ABB56312.1:0.3814671367)97:0.121065)49:0.048333)60:0.053387,((((((((((GCA_000020025.1_ACC83489.1:0.0536290676,GCA_000317535.1_AFZ25358.1:0.1014543446)82:0.028798,((GCA_000312705.1_AFW95329.1:0.0387801489,GCA_002368115.1_BAZ87885.1:0.0316344807)100:0.095957,((GCA_000196515.1_ADI66036.1:0.1011953267,GCA_000317695.1_AFZ59177.1:0.0890783397)89:0.002741,(GCA_002368075.1_BAZ81246.1:0.0763586909,(((GCA_000175835.1_EFA71359.1:0.0000021996,GCA_001432185.1_KRH97158.1:0.0000021996)100:0.009444,GCA_000175855.1_EFA71511.1:0.0267839452)100:0.018233,GCA_002368135.1_BAZ90171.1:0.0222991570)100:0.182771)95:0.025870)98:0.031647)92:0.051340)85:0.014104,((GCA_000316575.1_AFY34173.1:0.1128842803,((GCA_002368055.1_BAZ73116.1:0.0000023268,GCA_002368295.1_BAY96377.1:0.0000022883)100:0.016899,GCA_002368275.1_BAY94206.1:0.0097323902)100:0.069266)100:0.048072,GCA_002218065.1_GAX34527.1:0.1140017290)50:0.015402)52:0.018034,GCA_000204075.1_ABA21700.1:0.1060666960)61:0.016769,(GCA_001298445.1_ALF51908.1:0.0446088375,GCA_002367975.1_BAY18903.1:0.0447629745)100:0.056817)100:0.050790,(GCA_001456025.1_KST69100.1:0.2026035589,GCA_000317435.1_AFZ02159.1:0.1965589095)99:0.041522)97:0.018787,(((GCA_000231365.2_EHC18545.1:0.0114705524,GCA_001904645.1_OKH13503.1:0.0000028883)100:0.041667,(GCA_001275395.1_KOP27804.1:0.0254783118,(GCA_000934435.1_KIY13337.1:0.0000021225,GCA_001990805.1_ONN61740.1:0.0000022573)100:0.075227)100:0.029856)100:0.081959,((GCA_000346485.2_KYC39922.1:0.0721856168,GCA_000760695.2_KIE08825.1:0.0326237754)100:0.079210,(GCA_000828085.2_KIJ84328.1:0.0815644425,(GCA_000316665.1_AFY55076.1:0.1647827758,(GCA_000350105.1_CCH67080.1:0.0023486570,GCA_000350125.1_CCH64952.1:0.0113419381)100:0.363975)95:0.047740)98:0.013990)98:0.027354)93:0.031280)99:0.058301,GCA_001746915.1_OEJ73903.1:0.3408198436)43:0.029145,(GCA_000317125.1_AFY88539.1:0.2182355228,((GCA_000317555.1_AFZ31434.1:0.0000022079,GCA_001904655.1_OKH26357.1:0.0192393458)100:0.179980,GCA_000952155.1_KJH73107.1:0.2690851640)56:0.041512)99:0.078199)87:0.041720,(GCA_001276715.1_KOR35343.1:0.2211086931,GCA_000317105.1_AFY84620.1:0.2893535907)96:0.059029)54:0.029351)42:0.036315,((((((GCA_000021825.1_ACK71864.1:0.2351903276,(GCA_000317025.1_AFY77895.1:0.0448164722,GCA_001904635.1_OKH26072.1:0.0180739861)100:0.158420)99:0.058503,((GCA_000317575.1_AFZ37093.1:0.0575229750,GCA_002355455.1_BAU65786.1:0.0431252273)100:0.221992,((GCA_000332055.1_ELS00981.1:0.2373570649,(GCA_002368355.1_BAZ46693.1:0.2333962646,GCA_001904615.1_OKH17768.1:0.4210492527)100:0.071706)41:0.056956,((GCA_000317675.1_AFZ54267.1:0.2188467337,(GCA_001548095.1_BAQ62123.1:0.1014851015,GCA_001548115.1_BAQ66276.1:0.0957079280)100:0.135264)46:0.051625,GCA_001747005.1_OEJ78357.1:0.2590438181)100:0.077068)41:0.021587)97:0.041557)98:0.038511,(((GCA_000017845.1_ACB53599.1:0.1122307108,(GCA_000167195.1_EAM52736.1:0.0027995730,GCA_000235665.2_EHJ13691.1:0.0000022452)100:0.108268)100:0.069610,GCA_000025125.1_ADB95344.1:0.7338472602)99:0.092505,(GCA_000284135.1_BAL30190.1:0.0550152862,GCA_000478825.2_AIE73251.1:0.0260633892)100:0.347310)40:0.022418)39:0.029763,((GCA_000297435.1_CCI33178.1:0.0059194009,GCA_000312205.1_CCI07700.1:0.0140048179)100:0.271935,GCA_000332035.1_ELR99226.1:0.3437759080)80:0.042995)98:0.052179,(GCA_000155555.1_EDX74505.1:0.1734450765,(GCA_000317515.1_AFZ19581.1:0.1261880600,(GCA_000211815.1_EGJ31688.1:0.0070286448,GCA_001942495.1_OLT62499.1:0.0242724311)100:0.254630)97:0.052517)100:0.141244)65:0.027364,(GCA_000317615.1_AFZ51506.1:0.0828645928,GCA_000317635.1_AFZ43716.1:0.0859685248)100:0.338173)81:0.039133)38:0.022652,((GCA_000317495.1_AFZ11134.1:0.1243145615,GCA_000317145.1_AFY96167.1:0.3555914942)98:0.070372,GCA_001904725.1_OKH35988.1:0.1857601309)94:0.052221)69:0.055339,GCA_000817775.1_KIF41816.1:0.4262864685)32:0.026327,GCA_000317045.1_AFY64514.1:0.2706734820)33:0.017665)45:0.045731,GCA_000473895.1_ERN43066.1:0.4564062188)20:0.031449,(GCA_001904775.1_OKH45899.1:0.3261691793,GCA_002075285.2_ASC72927.1:0.2661717231)99:0.101691)67:0.067877,(GCA_000011385.1_BAC90382.1:0.2497962596,GCA_000484535.1_AGY59574.1:0.2400988561)100:0.395285)93:0.075185,GCA_001870225.1_APB34433.1:0.3913035204)100:0.135736,(((GCA_000155635.1_EDY38286.1:0.2167039236,GCA_000316515.1_AFY29193.1:0.1700423040)100:0.176373,GCA_001182765.1_CRY91033.1:0.2647594692)100:0.171724,((GCA_000760175.1_KGG13108.1:0.4523510012,GCA_002412335.1_PCN52010.1:4.3990460711)91:0.067914,GCA_000011465.1_CAE18716.1:0.6219087491)95:0.288528)96:0.104364)96:0.272870,(GCA_001637395.1_OAB63394.1:0.9523621590,GCA_900167455.1_SKA39365.1:1.5108679207)98:0.140168)97:0.422521)88:0.177026,(((((GCA_000153525.1_EAS84385.1:0.2156277581,GCA_000155895.1_EDZ61116.1:0.1696647703)100:1.088792,(((GCA_000026005.1_CAH58623.1:0.3541878559,GCA_000964755.1_KJV63509.1:0.1918705825)100:0.307478,GCA_000964795.1_KJV69384.1:0.4756206511)100:0.390158,(GCA_000011945.1_AAV87073.1:0.0333291579,GCA_000024505.1_ACZ48829.1:0.0000023799)100:0.821569)100:0.240634)83:0.110116,(GCA_000010205.1_BAG40533.1:0.1473886053,GCA_000964595.1_KJV56178.1:0.1697261514)100:0.839311)84:0.107610,GCA_000815465.1_KIE05947.1:0.8281093696)96:0.126328,(GCA_000325745.1_AGA65099.1:0.8682294104,(GCA_001765415.1_AOR38807.1:1.0017752790,(GCA_000231445.2_EHD14879.1:0.0000020945,GCA_002153535.1_OUI79412.1:0.0000023646)100:0.938854)89:0.042979)92:0.164365)66:0.021111)94:0.130057)39:0.108892)84:0.108121)53:0.066582,((((GCA_900101935.1_SDD64792.1:0.4699251772,(((((((((((((((((((GCA_000011965.2_AAV95363.1:0.1840153488,GCA_900109035.1_SEJ06490.1:0.2821222295)100:0.091547,GCA_900172225.1_SLN38082.1:0.1726554193)94:0.086083,(GCA_000814025.1_KIC48698.1:0.1264104800,GCA_001969365.1_APX11599.1:0.1101466661)100:0.118018)94:0.042490,GCA_000714535.1_KEO51931.1:0.2378071922)99:0.046054,((GCA_000812665.2_AML52710.1:0.1984230161,((GCA_001908835.1_APO86723.1:0.2224006985,(GCA_000223375.1_AEM40635.1:0.0000021996,GCA_001399515.1_ALJ80808.1:0.0000021996)100:0.436714)62:0.034648,GCA_000161835.1_EET46426.1:0.3211106223)100:0.122337)100:0.043200,GCA_001890925.1_OJI92589.1:0.3719913218)99:0.074723)88:0.043793,(((GCA_900095785.1_SCM67858.1:0.0000021996,GCA_900115865.1_SFQ54495.1:0.0000021996)100:0.220599,GCA_000622405.1_KIN69724.1:0.3655315005)78:0.003626,GCA_900129685.1_SHG24659.1:0.1989402032)88:0.053887)97:0.024825,GCA_001247715.1_KNX42755.1:0.3538392729)97:0.045286,(GCA_000715505.1_KEP71545.1:0.1664696011,(GCA_000014045.1_ABG32300.1:0.1146897249,GCA_000154785.2_AEI93777.1:0.1184639007)100:0.284685)30:0.033785)29:0.048865,((GCA_900156815.1_SIS60408.1:0.2847110740,GCA_002210095.1_OWU77428.1:0.2234181546)91:0.033073,(GCA_001404155.1_CRK74268.1:0.0000022969,GCA_900114125.1_SFJ44734.1:0.0000024088)100:0.636845)33:0.089340)53:0.010824,(GCA_900141945.1_SHI83155.1:0.6048390562,(GCA_000152725.1_EAQ03570.1:0.3802944581,GCA_900172385.1_SLN24083.1:0.4167214436)100:0.196401)94:0.192072)76:0.014411,(((((((GCA_000152605.1_EAP84324.1:0.2488519978,GCA_000172095.1_EDQ04523.1:0.2162809018)100:0.132899,GCA_000836695.1_KIQ67647.1:0.2580221189)95:0.090171,((GCA_000442315.1_EPX86168.1:0.3155712765,GCA_000600975.2_EYD71910.1:0.2072829859)96:0.106610,(GCA_001403795.1_CTQ50681.1:0.2308130525,GCA_900109285.1_SEK88917.1:0.1653779451)100:0.138181)72:0.042666)94:0.056064,(((GCA_900114415.1_SFK63948.1:0.1661518456,GCA_900142085.1_SHJ24214.1:0.1658152173)99:0.083286,GCA_001458175.1_CUH53550.1:0.2715140578)100:0.075373,((GCA_001307765.1_KPN62512.1:0.3339302190,GCA_900109955.1_SEW18194.1:0.2584082326)98:0.093886,GCA_900177545.1_SMH55184.1:0.2391707750)95:0.081129)77:0.020238)75:0.079148,((GCA_000021865.1_ADE85538.1:0.1446452838,(GCA_900111545.1_SET02130.1:0.0000028636,GCA_900143155.1_SHN50181.1:0.0000029862)100:0.405623)86:0.064638,(GCA_000740785.1_KFI27236.1:0.1615361772,GCA_900110135.1_SEN84179.1:0.3596545331)83:0.063510)96:0.033857)43:0.026000,(GCA_900107355.1_SDY57064.1:0.2685548286,GCA_000152805.1_EAQ13686.1:0.2639849470)72:0.063167)39:0.017103,((GCA_900100005.1_SDI05936.1:0.2140347898,(GCA_001458355.1_CUH62550.1:0.3419715681,GCA_900110775.1_SEP60208.1:0.1793881134)100:0.113429)98:0.142020,GCA_900102905.1_SDK88654.1:0.3396500597)40:0.006134)69:0.023602)89:0.037131,(((((((GCA_900116455.1_SFT49895.1:0.2774323455,GCA_001678945.1_ANP35040.1:0.1788595439)100:0.099779,(GCA_000203975.3_KID10384.1:0.1074618643,GCA_000511355.1_AHD00954.1:0.1470117474)100:0.086657)99:0.080983,(GCA_000511385.1_AHD09680.1:0.2152968978,(GCA_001258055.1_CRL14203.1:0.0000027285,GCA_900113345.1_SFG20734.1:0.0000027906)100:0.125884)100:0.192842)99:0.039836,GCA_000376545.2_ANP40458.1:0.2369634094)100:0.041327,(((((((((GCA_000018145.1_ABV93321.1:0.3112467805,((GCA_001187845.1_AKS45976.1:0.1558841997,GCA_000155735.2_AGI72019.1:0.2182325574)100:0.263362,GCA_000152625.1_EAP76516.1:0.3706054839)11:0.000003)40:0.041717,(GCA_002115725.1_OSQ59823.1:0.0823976253,GCA_002115805.1_OSQ52198.1:0.2403746016)68:0.183200)20:0.022734,(((GCA_000169415.1_EBA07307.1:0.2490847372,GCA_001458375.1_CUH76934.1:0.1718658424)72:0.058403,GCA_900184945.1_SMX36250.1:0.2318196640)28:0.012598,((((GCA_002211155.1_OWV60409.1:0.0000027146,GCA_002211205.1_OWV66880.1:0.0075075985)100:0.007544,GCA_002211225.1_OWV50518.1:0.0000023027)100:0.007538,GCA_900101505.1_SDC02318.1:0.0000028630)100:0.164513,((GCA_002237555.1_ASP21450.1:0.0439568257,GCA_900188425.1_SNR99688.1:0.0769092251)100:0.091997,(GCA_900107235.1_SDX99291.1:0.4313258225,GCA_001482405.1_KUF12352.1:0.2901420349)18:0.069938)24:0.005709)45:0.076162)83:0.046227)34:0.039426,GCA_000521865.1_ETX27280.1:0.2835226935)23:0.064921,(GCA_900100085.1_SDI93739.1:0.1773218723,(((((((GCA_000153725.1_EAU47513.1:0.1215831491,GCA_001975705.1_APZ54366.1:0.0953910928)100:0.036362,(GCA_001969385.1_APX24315.1:0.0000021996,GCA_900112435.1_SFB84147.1:0.0000025909)100:0.101737)100:0.005287,GCA_000442255.1_EPX76058.1:0.2663471646)100:0.035493,GCA_900102075.1_SDE98086.1:0.1010664356)100:0.214151,GCA_001687105.1_ANT59216.1:0.1201018941)98:0.042805,GCA_900116195.1_SFS36227.1:0.0958748193)99:0.056762,(GCA_001038505.1_KMK66955.1:0.2728560639,GCA_900188035.1_SNR71000.1:0.1752195806)100:0.078123)42:0.048128)27:0.026307)12:0.028129,((GCA_001046955.1_AKO96628.1:0.0145590708,GCA_900109145.1_SEI79262.1:0.0000025506)100:0.434277,GCA_001205715.1_KNG93043.1:0.3269949599)20:0.124064)98:0.116258,GCA_900115595.1_SFP59999.1:0.2290573679)62:0.067714,((GCA_900113405.1_SFH35495.1:0.0000021996,GCA_900172315.1_SLN59212.1:0.0000021996)100:0.225018,GCA_900141735.1_SHI32347.1:0.2310980083)59:0.004987)64:0.042201,GCA_900115815.1_SFQ28174.1:0.1991975587)98:0.123744)93:0.089559,(GCA_900110025.1_SEN44318.1:0.2560676460,(GCA_900110425.1_SEO29798.1:0.3485851696,(GCA_900110115.1_SEM86933.1:0.0011626086,GCA_900141995.1_SHI43449.1:0.0539574033)100:0.200872)96:0.129777)47:0.033826)82:0.053042,(GCA_001548075.1_BAQ69289.1:0.0275993910,GCA_001633165.1_ANB34799.1:0.0274327291)100:0.305280)52:0.020077)88:0.032075,(GCA_001517585.1_CUX81934.1:0.2294365249,GCA_900107025.1_SDX48991.1:0.3613840033)52:0.113802)49:0.043055,(((GCA_900099935.1_SDK34557.1:0.3495402594,GCA_000738435.1_AII87107.1:0.5021741789)76:0.053552,GCA_900156525.1_SIT74027.1:0.3857234806)91:0.072468,((GCA_000012905.2_ABA78978.1:0.2678639133,(GCA_900102795.1_SCZ58177.1:0.3578281985,GCA_900114485.1_SFK79582.1:0.5077122378)85:0.068807)84:0.049846,((GCA_900112335.1_SFB76889.1:0.1714275154,GCA_900188335.1_SNS41338.1:0.1977401780)100:0.166896,GCA_900172295.1_SLN12749.1:0.3697608351)90:0.062296)85:0.053871)80:0.083626)46:0.037733,((((((GCA_000740775.1_KFI34221.1:0.0037444349,GCA_000740795.1_KFI31869.1:0.0818724048)100:0.162487,GCA_900184815.1_SMX22285.1:0.3426083314)32:0.044112,(GCA_001305615.1_ALG90311.1:0.0984199160,GCA_900184935.1_SMX35140.1:0.3560978368)33:0.053114)97:0.068027,(GCA_000153305.1_EAR50567.1:0.3744492859,GCA_001981245.1_APX88605.1:0.4886152642)90:0.105674)78:0.037558,((GCA_000590925.1_AHM05179.1:0.1823037188,GCA_900172275.1_SLN15743.1:0.2548332916)100:0.099372,(GCA_900172355.1_SLN60185.1:0.2499465710,GCA_000600335.2_EYD73558.1:0.4649563938)92:0.071871)56:0.094270)45:0.046092,((GCA_900106675.1_SDX29900.1:0.1529117580,(GCA_001620265.1_AMY69341.1:0.2039115423,GCA_900172235.1_SLN18457.1:0.2923016382)97:0.030275)99:0.051027,GCA_900142295.1_SIN92112.1:0.2877696872)90:0.031812)47:0.036908)67:0.033797,((GCA_000203895.1_ABL71732.1:0.2133207725,(GCA_000444995.1_AGT08485.1:0.2412509800,GCA_000671395.1_KCV83735.1:0.3308137168)99:0.090952)96:0.093368,(GCA_900172375.1_SLN41774.1:0.3016457798,(GCA_000299875.1_EKE72613.1:0.2278662665,((GCA_900109555.1_SEK82936.1:0.0000024102,GCA_900172305.1_SLN48157.1:0.0000022237)100:0.203296,(GCA_900111875.1_SFA88776.1:0.2573744920,GCA_900114135.1_SFJ23465.1:0.3158602438)63:0.089356)49:0.025994)62:0.067350)84:0.054418)96:0.085431)83:0.023648,((GCA_000442275.2_EPX80297.1:0.1014050986,GCA_900111945.1_SFR49401.1:0.1568378792)100:0.165059,GCA_000647975.1_KAJ56761.1:0.2488137682)82:0.076010)42:0.000003,GCA_900116005.1_SFR13881.1:0.4437662073)95:0.075844,(GCA_900106695.1_SDW34432.1:0.2629911607,GCA_900113695.1_SFI25821.1:0.3132698852)100:0.344402)97:0.092428)89:0.043710,GCA_000148725.1_EFO33739.1:0.6816408433)94:0.060914,((GCA_000021325.1_ACI49974.1:0.3309978535,(GCA_002005445.1_AQS85058.1:0.5226329989,(GCA_002173735.1_ARW46385.1:0.5896893091,((GCA_000182745.1_BAK83161.1:0.1087143803,GCA_000208635.2_EGG74934.1:0.0604174854)92:0.063853,GCA_000964505.1_GAO00370.1:0.0857521214)100:0.496560)71:0.040687)85:0.053809)100:0.210883,((GCA_000234355.2_EHH68325.1:0.5116561705,GCA_000011685.1_AAW62029.1:0.6094436173)97:0.247716,(((GCA_000617865.1_GAJ27705.1:0.2874321678,(((GCA_001787335.1_AOX16871.1:0.0098913586,GCA_001787355.1_AOX19829.1:0.0189145072)100:0.187583,(GCA_000724025.1_CDG38070.1:0.0136203792,GCA_001547995.1_BAT19876.1:0.0205988504)100:0.637186)57:0.091751,GCA_002005465.1_AQS87334.1:0.1872032923)57:0.086759)100:0.259319,(GCA_000963705.1_KJV09687.1:0.2841958576,GCA_002251735.1_OYQ18758.1:0.0970794157)100:0.408553)74:0.093882,GCA_000963885.1_GAN53361.1:0.5621593681)74:0.089074)92:0.028731)99:0.188846)92:0.055405,((((((((((GCA_000013005.1_ABC63352.1:0.0624565197,(GCA_000715015.1_KEO91463.1:0.1254113033,(GCA_001677335.1_OBV12573.1:0.1126846493,GCA_001663175.1_ANK13605.1:0.1668189244)100:0.057952)100:0.109286)90:0.057436,(GCA_001304795.1_ALG61026.1:0.0000021996,GCA_001306275.1_KPM15187.1:0.0000021996)100:0.174533)86:0.036618,GCA_001281485.1_ALE16489.1:0.2064877483)100:0.095743,GCA_001008165.2_AKH41617.1:0.2681489733)99:0.101380,(GCA_001028705.1_AKM10058.1:0.1601645651,GCA_001661675.2_ARU17300.1:0.2002497744)100:0.094400)92:0.052511,GCA_000013325.1_ABD26363.1:0.2010786122)98:0.099434,((((GCA_000016765.1_ABQ66614.1:0.0477063954,(GCA_002355275.1_ATE67342.1:0.0000021996,GCA_002367875.1_PCE42473.1:0.0000021996)100:0.065756)100:0.189353,(GCA_002218195.1_ASK87546.1:0.1321442591,GCA_900128895.1_SIN97684.1:0.1353030749)100:0.228442)84:0.054879,((GCA_001586395.2_KZB97174.1:0.1586813683,(GCA_000091125.1_BAI96511.1:0.0269541005,GCA_000147835.3_AEG48395.1:0.0124431119)100:0.238836)88:0.014481,(GCA_000175255.2_AEH62050.1:0.0409117833,GCA_000218875.1_AEI37070.1:0.1952678829)100:0.351733)87:0.020163)94:0.070191,(GCA_000342165.1_EMD84140.1:0.1501640061,GCA_002211145.1_OWV33929.1:0.2787590419)100:0.182392)68:0.046998)84:0.044173,(GCA_000235975.2_EHJ58750.1:0.3565661259,(GCA_001295965.1_KPF75103.1:0.0000021996,GCA_001713435.1_AOG00149.1:0.0000020127)100:0.239351)98:0.118716)100:0.089510,(GCA_002251755.1_OYQ28224.1:0.2223513296,(GCA_000013985.1_ABF52993.1:0.0856187321,GCA_001610975.1_AMU96005.1:0.1329419961)100:0.382385)74:0.017832)99:0.388082,(GCA_000175215.2_ADU14546.1:0.3489557528,GCA_000204015.1_EGF90552.1:0.5271806820)100:0.370756)93:0.121817)87:0.058069)59:0.064784,GCA_000315795.1_EKV28370.1:0.6422984814)27:0.061457)1:0.006823,(((((GCA_000009985.1_BAE51352.1:0.3138661822,((GCA_000294655.1_CCG42253.1:0.2255108154,GCA_900108475.1_SEH37758.1:0.0563368650)100:0.277823,GCA_000513295.1_CDK98238.1:0.5494748920)100:0.067984)100:0.104863,(GCA_900177295.1_SMF48718.1:0.0000025158,GCA_900188055.1_SNR80844.1:0.0000021094)100:0.739974)91:0.037023,GCA_001746755.1_OEJ69439.1:0.5068274169)91:0.095792,((GCA_001611975.1_AMW35145.1:0.6094399654,GCA_900100455.1_SDG95295.1:0.4752883173)40:0.119485,((GCA_900156605.1_SIS40812.1:0.4640969624,(GCA_000014865.1_ABK43017.1:0.4169597046,GCA_002109495.1_OSM06959.1:0.6038735884)100:1.192941)94:0.120353,((GCA_000503895.1_AHB49602.1:0.8738028871,GCA_001741865.1_AOO81617.1:1.0424580042)99:0.123829,GCA_000981545.1_CPR16055.1:0.7551419850)100:0.595165)35:0.069204)91:0.171010)74:0.063033,(GCA_000152825.2_ADM09922.1:0.8010144569,(GCA_900115225.1_SFO22704.1:0.1621300799,GCA_900215505.1_SNY93640.1:0.2221339035)100:0.440390)4:0.087951)3:0.060988)48:0.065888)70:0.046700,((((GCA_000144605.1_ADL01089.1:0.3103856751,(GCA_000230555.1_AEQ51413.1:0.1835110428,GCA_900100665.1_SDG77483.1:0.2709793788)100:0.344258)98:0.095315,GCA_900172325.1_SLN54621.1:0.5012002685)70:0.022168,((GCA_000153465.1_EAS50309.1:0.2912761179,(GCA_000153705.1_EAU42458.1:0.2858607716,GCA_900176465.1_SMC75958.1:0.4116313722)100:0.229970)100:0.116776,GCA_002238045.1_OXS99048.1:0.7636923717)95:0.119275)74:0.050907,((GCA_001741865.1_AOO82340.1:0.1848325074,GCA_900102525.1_SDH03570.1:0.4071362470)100:0.223430,GCA_002088295.1_ORE90310.1:0.5589189359)92:0.146952)80:0.099210)44:0.027365,(((GCA_000179775.1_EFL90133.1:0.5212483784,(GCA_000013085.1_ABC22670.1:0.1361360956,GCA_000284415.2_CCG09545.1:0.3391563085)100:0.307171)52:0.028686,GCA_900101965.1_SDE68256.1:0.6602589241)86:0.070736,GCA_000968135.1_CCQ73469.1:0.4479531480)55:0.061401)81:0.113159,(((((GCA_000264455.2_AFK53548.1:0.0000021996,GCA_001601315.1_KYO50700.1:0.0000021996)100:0.199743,GCA_900100655.1_SDF71567.1:0.7188196687)98:0.158383,((((GCA_000016185.1_ACI97574.1:0.1186199742,GCA_002251795.1_OYQ32823.1:0.3127885996)100:0.187790,GCA_000730165.2_ASG20725.1:0.3836815537)92:0.082154,GCA_001708935.1_ODA68444.1:0.7073463956)91:0.082279,GCA_900167455.1_SJZ48368.1:0.6771712894)36:0.038541)97:0.085866,((GCA_000576635.1_EWY42272.1:0.2058955883,GCA_000936425.1_KJB93576.1:0.2013682161)100:0.326280,((GCA_000164635.1_EFH12738.1:0.5097202870,((GCA_900101615.1_SDC26595.1:0.0012228252,GCA_900104205.1_SDB16778.1:0.0142923507)100:0.352934,GCA_900141905.1_SHJ35829.1:0.4288095714)100:0.077755)98:0.123853,GCA_000143145.1_ADJ23486.1:0.5270924168)92:0.169386)40:0.088315)36:0.022761,GCA_900102465.1_SDF11398.1:0.3463551663)28:0.031990)17:0.038261,((GCA_000800175.1_KHJ54364.1:0.0000023162,GCA_900141975.1_SHI72831.1:0.0790869912)100:0.622361,(GCA_000300235.2_AJD52175.1:0.2684087883,GCA_000300275.1_EKF07593.1:0.2991456714)100:0.341812)52:0.133662)23:0.022512,((((GCA_001271345.1_ALA18949.1:0.0000020311,GCA_001887265.1_APF37526.1:0.0429566637)100:0.292630,((((((GCA_900177295.1_SMF25330.1:0.0000020395,GCA_900188055.1_SNR59540.1:0.0000021536)100:0.430775,((GCA_000011365.1_BAC49749.1:0.0000029805,(GCA_000661935.1_AHY50623.1:0.0267832361,((GCA_000012725.1_ABA04702.1:0.0782617578,GCA_000013885.1_ABE62647.1:0.0386127764)99:0.074933,((GCA_001618955.1_KZD23945.1:0.0047141468,GCA_900108575.1_SEI02305.1:0.0000023647)100:0.088214,((GCA_000935205.1_KIZ41581.1:0.0869928209,(((GCA_000218565.1_AEI06648.1:0.0000021996,GCA_000218585.1_AEI03071.1:0.0000021996)100:0.066060,GCA_000314735.2_EKS28305.1:0.0373037791)100:0.067231,GCA_000336555.1_EKS39969.1:0.0861566950)100:0.131874)99:0.043894,GCA_000195775.1_CAE28030.1:0.1410953245)97:0.036449)97:0.070757)96:0.099837)96:0.048982)100:0.356109,(GCA_001402875.1_ALK09695.1:0.0000024710,GCA_001459775.1_CUU42358.1:0.0000022087)100:0.298627)89:0.080519)83:0.011400,GCA_001426945.1_KQZ01040.1:0.3316879924)95:0.100400,GCA_001579845.1_AMN42395.1:0.1956995482)92:0.057895,((GCA_000010525.1_BAF89088.1:0.2907853815,(GCA_000017645.1_ABS69528.1:0.1892518013,GCA_002355335.1_BAT60448.1:0.3629189309)95:0.173464)74:0.020979,(GCA_000092925.1_ADH89091.1:0.1703783255,GCA_900100155.1_SCW42195.1:0.1056607913)100:0.396372)84:0.072867)100:0.108398,(GCA_001676615.1_OCC06263.1:0.4156303610,(GCA_000828475.1_BAQ17586.1:0.0609521447,GCA_001723285.1_ODS00936.1:0.2528854640)100:0.444630)92:0.073130)22:0.045118)89:0.091494,(((GCA_000767795.1_KGM30297.1:0.0456459789,GCA_002195995.1_OWJ68275.1:0.0000023685)100:0.392585,GCA_000964365.1_GAN78247.1:0.3549691681)100:0.318995,((GCA_900148505.1_SHO65693.1:0.2151450387,GCA_900105595.1_SDU10442.1:0.4541512576)26:0.063146,(GCA_900104485.1_SDB13649.1:0.3589994312,GCA_900129325.1_SHF89782.1:0.2614230694)82:0.140276)27:0.061833)85:0.077603)78:0.105498,((GCA_002205555.1_ASD25524.1:0.4113510416,((((GCA_000016285.1_ACM36518.1:0.3630325011,(((GCA_000092025.1_AAK87233.1:0.1832015363,(GCA_000092045.1_ABC90730.1:0.1407406955,GCA_000769405.1_KPN24622.1:0.0502068311)100:0.283739)94:0.062908,(GCA_000731295.1_CDN53907.1:0.0422660424,GCA_000731315.1_CDN47780.1:0.0263527050)100:0.049685)94:0.052194,(GCA_000722615.1_KEQ03435.1:0.0000019956,GCA_000722625.1_KEQ03991.1:0.0000024090)100:0.217556)98:0.038048)90:0.070779,((((GCA_000017145.1_ABR59937.1:0.1908206676,GCA_000697965.2_ANK72233.1:0.1852994421)88:0.040659,(GCA_000018545.1_ACP25074.1:0.0713201817,GCA_002288525.1_ASY62755.1:0.1652318231)83:0.007695)87:0.059541,(GCA_001267455.1_KOC75560.1:0.0676328225,GCA_001652565.1_ANH04290.1:0.0240040801)100:0.307698)98:0.049388,(GCA_001687365.1_OBZ94015.1:0.1936447948,GCA_001885585.1_OJF90026.1:0.1926130182)94:0.056483)92:0.046439)88:0.076598,(GCA_001578105.1_AMM84644.1:0.1175234310,GCA_002043005.1_AQZ52271.1:0.0918020557)100:0.309796)100:0.093280,GCA_001305515.1_KPL51326.1:0.2955305199)100:0.092120)66:0.064577,((GCA_000299935.1_EKE77667.1:0.1351456059,GCA_001618175.1_KZD09807.1:0.2025760290)100:0.260208,(GCA_000010725.1_BAI72150.1:0.1929600822,GCA_000632475.2_AIB13740.1:0.0744170288)100:0.472122)75:0.044053)33:0.058146)13:0.036298)35:0.066046,((GCA_001907205.1_OKL43491.1:0.2983237282,((GCA_001188555.1_KND20518.1:0.0000023404,GCA_002249885.1_OXS51340.1:0.0000021632)100:0.364366,(GCA_000192745.1_ADZ70736.1:0.3809038760,(GCA_900110875.1_SEP63805.1:0.1146843491,GCA_900114245.1_SFK84695.1:0.0600255574)100:0.490830)95:0.159534)95:0.056276)99:0.156698,(GCA_000014745.1_ABI65730.1:0.0773213200,GCA_900103475.1_SDL91692.1:0.4442311354)100:0.352817)43:0.086653)44:0.071123,(GCA_000019845.1_ACB95147.1:0.3273910187,(GCA_000021745.1_ACK49497.1:0.4446065972,GCA_900114285.1_SFK28225.1:0.3429584104)99:0.154903)99:0.151869)79:0.017487,((GCA_000019945.1_ACB81089.1:0.3728948538,((GCA_001017175.1_KLK92210.1:0.0757226227,GCA_000022085.1_ACL61304.1:0.4069695446)99:0.060840,GCA_900102135.1_SCY82671.1:0.0266591278)100:0.146838)100:0.104921,GCA_900107585.1_SDZ76624.1:0.6310887864)79:0.060211)94:0.074080,GCA_900104955.1_SEB84417.1:0.4499887166)100:0.206403,GCA_000689395.1_CDO61065.1:0.2721091057)58:0.046453,GCA_000023785.1_ACT59354.1:0.6044925530)14:0.037553,(GCA_000017565.1_ABS64741.1:0.2388321677,GCA_000739695.1_GAK44488.1:0.2182592943)17:0.089797)81:0.152535,(GCA_000013025.1_ABI77143.1:0.0871813581,GCA_000685315.1_KCZ98934.1:0.0160373775)99:0.206718)100:0.476997);
