# Supplementary material for: Assessing the accuracy of phylogenetic rooting methods on prokaryotic gene families
Source: PLoS One. 2020 May 15;15(5):e0232950. doi: 10.1371/journal.pone.0232950 (PMC7228096; doi:10.1371/journal.pone.0232950)
Supplement: S2 Dataset — (ZIP) [file pone.0232950.s003.zip › EmpiricalDataset/GeneTrees_IQTree/000272.aln.treefile]

(GCA_000006905.1_AAK24418.1:0.0626528388,GCA_000092285.1_ADG11226.1:0.1106614714,((GCA_000017265.1_ACG77732.1:0.2088214971,GCA_001425915.1_KQW71373.1:0.3096367304)100:0.219023,((GCA_000144605.1_ADL01141.1:0.2969442811,GCA_002205555.1_ASD28101.1:0.2804745897)100:0.440129,(GCA_000204015.1_EGF89807.1:1.0490950959,(((GCA_000152745.1_EAP88957.1:0.5464120143,(GCA_000014745.1_ABI66008.1:0.5811755003,GCA_900103475.1_SDM76996.1:0.4859945067)100:0.337817)100:0.302184,(((((((((((((((((((GCA_000007125.1_AAL53909.1:0.0000024906,GCA_000157815.1_EEY01440.1:0.0000023163)100:0.276169,(GCA_000017405.1_ABS16375.1:0.0094546197,GCA_000585655.1_EXL06017.1:0.0019522479)100:0.114089)100:0.438907,GCA_001558695.1_KXF77636.1:0.3527026130)96:0.060636,(GCA_900104355.1_SDP76563.1:0.2560772344,GCA_900113985.1_SFJ10894.1:0.2725991924)100:0.279038)99:0.153815,(GCA_000022725.1_ACS51372.1:0.1205190510,GCA_000341385.1_AGF75794.1:0.1636062721)100:0.930307)8:0.100222,((((GCA_000014245.1_ABG62752.1:0.5622155644,(GCA_000300335.1_EKF19567.1:0.2266214086,GCA_000300515.1_EKF43906.1:0.3936561828)98:0.067956)100:0.110032,(((GCA_001424795.1_KQU69957.1:0.1152530318,GCA_001605015.1_AMS42775.1:0.1012312803)100:0.202779,GCA_001618845.1_AMY00372.1:0.2144678251)98:0.043032,(GCA_002075885.1_OQM73220.1:0.3688745133,GCA_000585625.1_EXL04117.1:0.4707818184)100:0.094207)100:0.167035)93:0.089081,GCA_900113935.1_SFI68904.1:0.4740630198)98:0.080980,((GCA_000153465.1_EAS51049.1:0.3633226483,(GCA_000153705.1_EAU40509.1:0.4377855543,GCA_900176465.1_SMC53121.1:0.1979653289)100:0.170924)100:0.177982,(GCA_900104035.1_SDO78046.1:0.8592713312,(GCA_000800175.1_KHJ56406.1:0.1013933207,GCA_900141975.1_SHJ46232.1:0.0662925629)100:1.071153)26:0.103695)34:0.230883)33:0.111622)5:0.078003,((GCA_001293565.1_KPB01659.1:0.7072046412,GCA_000179775.1_EFL90295.1:0.8720225060)62:0.073361,GCA_002238045.1_OXS99234.1:0.7885090043)57:0.100911)24:0.092259,((((GCA_000016285.1_ACM36261.1:0.3329053699,(GCA_000154705.2_EDQ34025.1:0.1075820032,GCA_001703635.1_OCW56720.1:0.1634737023)100:0.350954)66:0.026263,(((GCA_000092045.1_ABC90438.1:0.0903434234,GCA_000769405.1_KPN28067.1:0.0508793448)100:0.234087,((GCA_001687365.1_OBZ96304.1:0.1628661931,GCA_001885585.1_OJG00251.1:0.1140738653)100:0.057910,((GCA_001267455.1_KOC77541.1:0.0435077581,GCA_001652565.1_ANH03850.1:0.0125631515)100:0.295782,(GCA_000325745.1_AGA64950.1:0.3275230197,GCA_000496595.1_AHA27746.1:0.4521676945)100:0.459321)94:0.125276)78:0.023918)72:0.034057,(((GCA_000722615.1_KEQ06813.1:0.0000029134,GCA_000722625.1_KEQ08656.1:0.0000020730)100:0.251287,(GCA_000731295.1_CDN53571.1:0.0000028745,GCA_000731315.1_CDN47427.1:0.0039684369)100:0.123816)97:0.075215,((GCA_000017145.1_ABR59788.1:0.1647949428,(GCA_000018545.1_ACP24873.1:0.1708288691,GCA_002288525.1_ASY62426.1:0.1298058438)84:0.040463)100:0.114367,GCA_000697965.2_ANK72078.1:0.2845354112)100:0.153248)57:0.021553)50:0.049965)89:0.183862,GCA_000092025.1_AAK87096.1:0.4529717625)64:0.088523,(GCA_001578105.1_AMM85296.1:0.2040148219,GCA_002043005.1_AQZ53344.1:0.1258890785)100:0.350145)100:0.246790)33:0.095130,((((((GCA_000010525.1_BAF88846.1:0.4096044574,GCA_000017645.1_ABS69140.1:0.2952815904)100:0.184205,(GCA_000092925.1_ADH88825.1:0.2002855231,GCA_900100155.1_SCW96185.1:0.1659883841)100:0.376831)100:0.176736,(GCA_001402875.1_ALK09437.1:0.0000022686,GCA_001459775.1_CUU42100.1:0.0049161674)100:0.510632)99:0.155903,((((GCA_000011365.1_BAC50369.1:0.0631541135,GCA_000661935.1_AHY49971.1:0.0450286367)100:0.258266,(((GCA_000012725.1_ABA05269.1:0.1412970876,GCA_000013885.1_ABE63077.1:0.1148521608)100:0.183981,(((GCA_000218565.1_AEI06926.1:0.0000023308,GCA_000218585.1_AEI03349.1:0.0000020598)100:0.148703,GCA_000314735.2_EKS27887.1:0.1384400669)100:0.106840,GCA_000336555.1_EKS38823.1:0.2585836178)100:0.133706)99:0.052855,((GCA_000935205.1_KIZ32805.1:0.2290182519,GCA_000195775.1_CAE28561.1:0.3288305087)98:0.054014,(GCA_001618955.1_KZD23530.1:0.0243340131,GCA_900108575.1_SEI22200.1:0.0402272152)100:0.160024)100:0.068009)100:0.077378)100:0.255103,((GCA_001426945.1_KQZ01232.1:0.3500304443,GCA_001579845.1_AMN42441.1:0.3940430899)100:0.064886,GCA_002119765.1_ARQ01488.1:0.4330008212)100:0.094168)100:0.095356,GCA_002355335.1_BAT60754.1:0.5087842406)99:0.128706)96:0.061704,((((((GCA_000019945.1_ACB81665.1:0.3557915608,GCA_000022085.1_ACL58236.1:0.3934750545)100:0.243363,(GCA_001017175.1_KLK94801.1:0.0649760307,GCA_900102135.1_SCZ07922.1:0.0849281527)100:0.224123)100:0.168618,(GCA_001271345.1_ALA19268.1:0.0233009658,GCA_001887265.1_APF37723.1:0.0547484325)100:0.450229)96:0.081288,((GCA_000304315.1_CCJ09002.1:0.5627332890,(GCA_001644125.1_OAI31596.1:0.2407955064,GCA_001675455.1_OBS51722.1:0.2776439135)100:0.178738)74:0.050990,GCA_002117405.1_ARN79883.1:0.4910340408)100:0.319216)91:0.079392,((GCA_001741865.1_AOO82080.1:0.3484857832,GCA_900102525.1_SDF26335.1:0.2404777802)100:0.481817,(GCA_001676615.1_OCC01125.1:0.9812115207,GCA_900104955.1_SEB66048.1:0.6365263646)85:0.107805)86:0.124533)61:0.040502,((GCA_000019845.1_ACB96978.1:0.5238578556,(GCA_000021745.1_ACK52739.1:0.3942285910,GCA_900114285.1_SFK56200.1:0.4227305960)100:0.173608)100:0.362613,GCA_900187365.1_SNB76137.1:0.8079066524)91:0.163630)97:0.125636)98:0.155205,(GCA_001305515.1_KPL55583.1:0.6306524644,(GCA_900148505.1_SHO60694.1:0.4736881596,GCA_001720135.1_ODN71751.1:0.5978879017)98:0.103478)92:0.116385)69:0.069917)27:0.053399,(GCA_900104485.1_SDB01945.1:0.5165100867,GCA_900129325.1_SHG77681.1:0.6725582180)96:0.172712)15:0.031642,(((GCA_000230555.1_AEQ51622.1:0.2945977070,GCA_900100665.1_SDG78761.1:0.1658448873)100:0.249519,(GCA_000743575.1_KFL32486.1:0.2454371827,GCA_000970435.1_KKB83801.1:0.4248965745)100:0.257559)100:0.367823,(GCA_900115225.1_SFO29910.1:0.3636226902,GCA_900215505.1_SNY93905.1:0.5666183351)100:0.472617)99:0.186258)26:0.086681,((((GCA_000148725.1_EFO29327.1:0.3237823193,(((GCA_000158095.1_EEE43771.1:0.2291817290,GCA_001403915.1_CTQ41869.1:0.4614647325)100:0.098162,GCA_000192745.1_ADZ70273.1:0.3391688353)98:0.055706,(GCA_001907205.1_OKL42844.1:0.4784411456,(GCA_900110875.1_SER61283.1:0.0912542378,GCA_900114245.1_SFL08610.1:0.0961974868)100:0.456162)100:0.340746)90:0.061865)100:0.206365,(GCA_001188555.1_KND20650.1:0.0000028833,GCA_002249885.1_OXS51836.1:0.0081753461)100:0.356780)69:0.116043,GCA_900105595.1_SDU19590.1:0.6395542611)100:0.146220,GCA_900102695.1_SCZ37338.1:0.5736271764)100:0.175453)30:0.062348,(((GCA_000828475.1_BAQ17661.1:0.3545711481,GCA_001708935.1_ODA68373.1:0.3435240081)100:0.344402,((GCA_000143145.1_ADJ22454.1:0.5222992134,(GCA_000503895.1_AHB49391.1:0.5041423352,(GCA_000981545.1_CPR15428.1:0.0000026170,GCA_900104305.1_SDO65328.1:0.0109622001)100:0.482522)100:0.106038)100:0.261820,(GCA_000166055.1_ADP71658.1:0.0704464514,GCA_000636015.1_KAI95943.1:0.0167711611)100:1.373637)99:0.081093)99:0.107037,GCA_000496075.1_ESR23600.1:0.8319915553)99:0.106469)32:0.186169,(GCA_000017565.1_ABS64440.1:0.4328477031,GCA_000739695.1_GAK44192.1:0.5649161400)100:0.337776)30:0.126106,((((((((GCA_000009985.1_BAE49485.1:0.2526059354,(GCA_000294655.1_CCG42617.1:0.0621484827,GCA_900108475.1_SEH29150.1:0.0888362436)100:0.281851)100:0.114447,GCA_000513295.1_CDK97504.1:0.4817181108)100:0.116099,GCA_900101965.1_SDD65643.1:0.6478980085)70:0.036406,(GCA_001611975.1_AMW35674.1:0.4207693054,GCA_900156605.1_SIS97075.1:0.4729799348)100:0.293557)76:0.072876,((GCA_000013085.1_ABC23989.1:0.4931188252,GCA_000284415.2_CCG07763.1:0.2127022329)100:0.338208,GCA_900100455.1_SDG57136.1:0.6791395539)62:0.070678)69:0.072501,(GCA_000315795.1_EKV32668.1:0.5820020589,(((GCA_000968135.1_CCQ75090.1:0.6118981620,GCA_900093605.1_SCA57576.1:0.5489941416)100:0.150511,GCA_001746755.1_OEJ66794.1:0.5669469942)100:0.099926,(GCA_000982415.1_KKJ76630.1:0.0673546123,GCA_001026905.1_KLN60174.1:0.0939532670)100:0.984490)94:0.062333)84:0.069142)93:0.113166,(((((GCA_000010725.1_BAI72490.1:0.2420165511,GCA_000632475.2_AIB14106.1:0.1928097370)100:0.187208,(GCA_000576635.1_EWY40091.1:0.2743551213,GCA_000936425.1_KJB97125.1:0.2586574074)100:0.338449)100:0.122497,((GCA_000016185.1_ACI98931.1:0.2721527406,GCA_002251795.1_OYQ33718.1:0.3832991192)100:0.121566,GCA_000730165.2_ASG23615.1:0.5453158154)99:0.130720)42:0.124498,((((((GCA_000299935.1_EKE70561.1:0.1605400153,GCA_001618175.1_KZD09676.1:0.2686256524)100:0.287206,GCA_900100655.1_SDF81743.1:0.8168818741)96:0.094496,((GCA_002251735.1_OYQ22050.1:0.6008343551,GCA_000264455.2_AFK54389.1:0.8124086237)97:0.168987,(((((((((((((GCA_000013005.1_ABC63052.1:0.1912035370,(GCA_000715015.1_KEO91165.1:0.3255384114,(GCA_001663175.1_ANK13355.1:0.1626779148,GCA_001677335.1_OBV12158.1:0.1547259579)100:0.138555)100:0.124287)100:0.061118,(GCA_001281485.1_ALE16205.1:0.2272370740,(GCA_001304795.1_ALG61408.1:0.0000026170,GCA_001306275.1_KPM14359.1:0.0000026170)100:0.357341)100:0.046113)100:0.059497,GCA_001008165.2_AKH41796.1:0.1980714522)100:0.094361,GCA_000013325.1_ABD26241.1:0.3859529822)96:0.033971,(GCA_000235975.2_EHJ59099.1:0.4079294653,(GCA_001028705.1_AKM10426.1:0.2504168887,GCA_001661675.2_ARU15230.1:0.2340896428)100:0.226554)90:0.049278)100:0.289030,(GCA_001295965.1_KPF75094.1:0.0000022654,GCA_001713435.1_AOG01718.1:0.0122627938)100:0.660793)100:0.182395,(GCA_000013985.1_ABF52925.1:0.2259756638,GCA_001610975.1_AMU96228.1:1.0281318983)97:0.255311)86:0.110044,((GCA_000091125.1_BAI96551.1:0.0682439878,GCA_000147835.3_AEG48468.1:0.1116113465)100:0.369371,GCA_001586395.2_KZB93683.1:0.4251180600)82:0.118344)79:0.044582,(GCA_000175255.2_AEH61989.1:0.3285403403,GCA_000218875.1_AEI37011.1:0.1849341210)100:0.751909)36:0.000003,((GCA_000016765.1_ABQ70170.1:0.2437042836,(GCA_002355275.1_ATE67535.1:0.0000027249,GCA_002367875.1_PCE42280.1:0.0000020587)100:0.267960)100:0.331392,(GCA_002218195.1_ASK87607.1:0.4433065120,GCA_900128895.1_SIN96427.1:0.5591479290)100:0.308265)92:0.109678)96:0.184463,(GCA_000342165.1_EMD83744.1:0.4737491273,GCA_002211145.1_OWV32312.1:0.3459198862)100:0.504906)92:0.076504,GCA_002251755.1_OYQ32008.1:0.7855090489)100:0.169812,GCA_000024465.1_ADE38859.1:1.1688194981)91:0.106853)98:0.135624)88:0.050179,(GCA_900177295.1_SMF20721.1:0.0000020929,GCA_900188055.1_SNR47625.1:0.0000024928)100:0.696388)58:0.030475,(GCA_900172325.1_SLN44174.1:0.6708248573,GCA_000299935.1_EKE68949.1:1.1283999092)14:0.119823)20:0.049426,(GCA_000767795.1_KGM32202.1:0.0098221585,GCA_002195995.1_OWJ65369.1:0.0412161731)100:0.631830)23:0.073956)11:0.059925,GCA_900102465.1_SDG43302.1:0.8491449937)22:0.052117)25:0.094216,((((GCA_001192655.1_GAO99051.1:0.5355611337,GCA_002117145.1_ARN85304.1:0.8522372973)100:0.263936,((((((GCA_000010205.1_BAG39734.1:0.1785814786,GCA_000964595.1_KJV56269.1:0.1935586669)100:0.392968,GCA_000012385.1_ABE04795.1:0.8900941145)100:0.199631,GCA_000012385.1_ABE04794.1:0.5629804517)85:0.262817,GCA_000815465.1_KIE04559.1:0.7666934516)82:0.158534,(((((GCA_000011945.1_AAV86417.1:0.0085350349,GCA_000024505.1_ACZ49462.1:0.0104649593)100:0.859598,((GCA_000026005.1_CAH57932.1:0.2376962975,GCA_000964755.1_KJV63292.1:0.2496500350)100:0.288533,GCA_000964795.1_KJV69625.1:0.4513620199)94:0.165097)98:0.109098,GCA_000953315.1_CDR78536.1:0.5654665183)99:0.259855,GCA_000953315.1_CDR78535.1:1.2657303835)89:0.163327,((GCA_000022525.1_ACT69364.1:0.2349746478,GCA_000632985.1_AHX11322.1:0.6450305359)100:0.362717,GCA_000632985.1_AHX11320.1:0.4069997530)100:0.682596)99:0.225977)82:0.107151,(GCA_000388175.3_ETZ04852.1:0.2552335047,GCA_000469665.2_ETZ06985.1:0.1785739985)100:1.468380)79:0.142089)80:0.166022,(GCA_000742835.1_AIK96119.1:1.4324161502,(((GCA_000014865.1_ABK46146.1:1.0166510009,GCA_002109495.1_OSM00393.1:0.8078269354)100:0.663394,((GCA_001637395.1_OAB62543.1:1.6411289394,(((((((GCA_000011345.1_BAC08983.1:0.0671310943,GCA_000505665.1_AHB87876.1:0.0772777500)100:0.853699,GCA_001870225.1_APB33709.1:0.8850383066)25:0.118449,((((((((((((GCA_000014265.1_ABG52097.1:0.1204694840,GCA_002260545.1_OZH51777.1:0.0695051909)100:0.338275,(((GCA_000176895.2_CCE17087.1:0.0159569359,GCA_000307915.1_EKD06979.1:0.0000020438)100:0.355502,(GCA_000710505.1_KEI65660.1:0.0339598153,GCA_900009265.1_CUR16613.1:0.0692571751)100:0.319930)99:0.074637,(GCA_000478195.2_ERT05875.1:0.1130845296,(GCA_000972705.2_KKD35724.1:0.0000026170,GCA_000972705.2_KMW70983.1:0.0000026170)100:0.125468)100:0.224780)100:0.071349)68:0.048307,(GCA_000180455.1_CBN55611.1:0.2091547169,((GCA_000214075.2_EGK84167.1:0.0404386461,GCA_000317475.1_AFZ07457.1:0.0260870948)100:0.080218,GCA_002412335.1_PCN54542.1:0.1733912308)100:0.154458)100:0.265716)99:0.085872,GCA_001904725.1_OKH36674.1:0.4703798648)98:0.061259,(GCA_001276715.1_KOR33691.1:0.3925244240,GCA_000317105.1_AFY81680.1:0.5929322330)100:0.193800)93:0.026371,(GCA_001746915.1_OEJ75019.1:0.4303341805,GCA_001637395.1_OAB58571.1:0.6255427291)98:0.128882)99:0.064222,((((((((((GCA_000017845.1_ACB52372.1:0.1325229151,GCA_000235665.2_EHJ10440.1:0.1465741316)100:0.221626,((GCA_000297435.1_CCI31451.1:0.0385211289,GCA_000312205.1_CCI09887.1:0.0185248306)100:0.567040,((GCA_000317675.1_AFZ53464.1:0.2357756928,(GCA_001548095.1_BAQ59793.1:0.1435556635,GCA_001548115.1_BAQ65328.1:0.1444477614)100:0.108916)100:0.163741,GCA_001747005.1_OEJ79240.1:0.2904500503)100:0.375505)94:0.089139)92:0.107952,GCA_001904615.1_OKH19225.1:0.6933002875)31:0.063445,(GCA_000021825.1_ACK71706.1:0.4050601385,(GCA_000317025.1_AFY79060.1:0.0336665917,GCA_001904635.1_OKH25140.1:0.0217504163)100:0.354709)54:0.072001)18:0.034007,(GCA_000284135.1_BAL28549.1:0.1766343372,GCA_000478825.2_AIE73391.1:0.1475318055)100:0.615883)59:0.023694,GCA_000332035.1_ELR98066.1:0.8965519029)100:0.088493,(((GCA_000317575.1_AFZ36436.1:0.0692292535,GCA_002355455.1_BAU64309.1:0.0290192080)100:0.298645,GCA_002368355.1_BAZ46626.1:0.5421620991)100:0.107867,GCA_000332055.1_ELS02954.1:0.5026255036)100:0.132675)98:0.030343,((GCA_000317615.1_AFZ49827.1:0.2016063797,GCA_000317635.1_AFZ44484.1:0.2334945311)100:0.366070,GCA_000473895.1_ERN41524.1:0.6691344235)99:0.133221)98:0.124505,((GCA_000155555.1_EDX72325.1:0.3364100987,GCA_000317515.1_AFZ19949.1:0.2563573962)94:0.055285,(GCA_000211815.1_EGJ29684.1:0.0469585426,GCA_001942495.1_OLT59377.1:0.0339376893)100:0.350292)91:0.072344)94:0.049511,(GCA_000317495.1_AFZ12148.1:0.2285092343,GCA_000317145.1_AFY95659.1:0.7596608769)83:0.145183)80:0.034866)81:0.050584,(((((((GCA_000020025.1_ACC80887.1:0.1267196018,GCA_000204075.1_ABA23397.1:0.1553900590)56:0.025668,(GCA_000169135.1_EAW47219.1:0.0599157395,GCA_002218065.1_GAX37893.1:0.0493321854)100:0.108872)53:0.021497,((GCA_000316575.1_AFY32702.1:0.0980639182,((GCA_002368055.1_BAZ74120.1:0.0000023504,GCA_002368295.1_BAZ01955.1:0.0000021089)100:0.024554,GCA_002368275.1_BAY92409.1:0.0098552992)100:0.129825)73:0.039720,(GCA_001298445.1_ALF52446.1:0.0346329729,GCA_002367975.1_BAY14618.1:0.0741774204)100:0.221969)39:0.015777)60:0.022608,(GCA_000317535.1_AFZ22516.1:0.1240031635,((((GCA_000312705.1_AFW95297.1:0.0307593062,(GCA_002368075.1_BAZ79498.1:0.0903044973,((GCA_000175835.1_EFA69491.1:0.0039336227,GCA_001432185.1_KRH95599.1:0.0079708026)100:0.022450,GCA_002368135.1_BAZ88871.1:0.0141780984)100:0.310633)100:0.117038)85:0.025323,GCA_002368115.1_BAZ85866.1:0.0199504118)84:0.011081,GCA_000789435.1_KHG41053.1:0.0382597047)100:0.071580,GCA_000317695.1_AFZ60175.1:0.0967628202)100:0.148388)100:0.091539)100:0.086075,((GCA_001456025.1_KST63742.1:0.2186796552,GCA_000316665.1_AFY58064.1:0.2670753430)100:0.068208,GCA_000317435.1_AFZ01197.1:0.4941145737)99:0.060113)78:0.030797,(((GCA_000346485.2_KYC39261.1:0.0575962823,GCA_000760695.2_KIE11231.1:0.0766469387)100:0.122991,GCA_000828085.2_KIJ84940.1:0.1190512052)100:0.055031,((GCA_000231365.2_EHC13067.1:0.0161377710,GCA_001904645.1_OKH10871.1:0.0079438174)100:0.061194,((GCA_000934435.1_KIY12675.1:0.0000026170,GCA_001990805.1_ONN62466.1:0.0000026170)100:0.059248,GCA_001275395.1_KOP24987.1:0.0367901348)100:0.028418)100:0.162951)76:0.028480)100:0.237828,((GCA_000317125.1_AFY85585.1:0.3382855574,GCA_000952155.1_KJH71970.1:0.3142303926)95:0.062560,(GCA_000317555.1_AFZ31824.1:0.0230768987,GCA_001904655.1_OKH29331.1:0.0078515190)100:0.276572)96:0.036636)100:0.114728)86:0.080135,GCA_000775285.1_KGF73396.1:0.5557391471)94:0.061851,(GCA_000018105.1_ABW29636.1:0.6388015976,(GCA_000317065.1_AFY71769.1:0.7643072442,GCA_000332215.1_ELS31315.1:0.7730960019)99:0.284978)80:0.028855)92:0.106592,((GCA_000317045.1_AFY66147.1:0.4105812248,GCA_002142475.1_BAS56023.1:0.7002734971)99:0.099361,((GCA_000817775.1_KIF38874.1:0.6308677433,GCA_002075285.2_ASC69687.1:0.6772289259)100:0.109452,GCA_001904775.1_OKH50576.1:0.8519709674)100:0.178095)97:0.118921)93:0.110338,GCA_000012525.1_ABB56735.1:1.0674538852)26:0.068983)100:0.302836,(GCA_000011385.1_BAC89702.1:0.5832845590,GCA_000484535.1_AGY57479.1:0.5469109371)100:0.761596)100:0.277205,((GCA_000155635.1_EDY38001.1:0.5428127443,GCA_000316515.1_AFY28769.1:0.6217846524)100:0.404163,GCA_001182765.1_CRY92968.1:0.7075876802)100:2.085336)100:0.342249,((((GCA_000012725.1_ABA04094.1:0.1992407626,GCA_001620265.1_AMY71170.1:0.1581021865)100:0.553413,(((((((GCA_000013325.1_ABD26637.1:0.0000026690,GCA_001281485.1_ALE15353.1:0.0111780346)100:0.189922,GCA_002251795.1_OYQ36801.1:0.1587299757)100:0.116879,GCA_900100085.1_SDJ62106.1:0.5119636477)100:0.103575,GCA_000204015.1_EGF93796.1:0.3745362735)92:0.100697,GCA_000017405.1_ABS13617.1:0.3017515447)92:0.113298,GCA_000828475.1_BAQ17437.1:0.4956514757)100:0.207568,GCA_000336555.1_EKS35654.1:0.6140852730)87:0.179375)100:0.573155,GCA_002142475.1_BAS60318.1:1.0587981789)100:0.456392,GCA_900110425.1_SEP16499.1:2.1821282604)100:1.655177)51:0.177217,(GCA_001765415.1_AOR38244.1:1.9171108514,GCA_001982645.1_ONG37308.1:2.1538668389)64:0.298337)77:0.198650)74:0.171742,((GCA_000153525.1_EAS84153.1:2.7441951141,GCA_000478825.2_AIE76171.1:1.8049639599)100:0.707575,GCA_000332035.1_ELR97840.1:0.6946673247)100:1.952079)94:0.120871)94:0.136323,GCA_000219355.1_AEI89164.1:1.5140075398)75:0.101056)70:0.108740)75:0.093811,((((((((((GCA_000011685.1_AAW61025.1:0.3136382141,GCA_000234355.2_EHH67064.1:0.3406023992)100:0.111659,(GCA_000723565.1_CDG34423.1:0.1180360871,GCA_002003665.1_OOL18266.1:0.2472163667)100:1.266735)66:0.130047,(GCA_000724025.1_CDG40886.1:0.0126824183,GCA_001547995.1_BAT20746.1:0.0035844222)100:0.608036)64:0.076336,(((GCA_000963885.1_GAN52914.1:0.5469184721,GCA_001787335.1_AOX17683.1:0.4276316728)100:0.076345,GCA_002005465.1_AQS86782.1:0.6352044114)98:0.062964,GCA_000617865.1_GAJ28437.1:0.6818312104)66:0.050309)98:0.235666,(GCA_002005445.1_AQS86385.1:0.4510194080,GCA_002173735.1_ARW46806.1:0.4941505226)100:0.166262)96:0.062742,((GCA_000021325.1_ACI51421.1:0.5505729300,((GCA_000182745.1_BAK83661.1:0.1516981416,GCA_000208635.2_EGG75144.1:0.1417428370)100:0.081508,GCA_000964505.1_GAN99810.1:0.1426402029)100:0.558621)98:0.102040,(GCA_000231445.2_EHD14411.1:0.0216388073,GCA_002153535.1_OUI78215.1:0.0000022333)100:1.358999)94:0.124901)100:0.264544,((((GCA_000016725.1_ABQ29951.1:0.0000028221,GCA_000202835.1_BAJ80489.1:0.0042759903)100:0.669427,GCA_000306035.1_EKN00561.1:0.5668703219)87:0.152414,((GCA_000164635.1_EFH10561.1:0.4338955865,GCA_900141905.1_SHJ33765.1:0.5112394136)100:0.250839,(GCA_900101615.1_SDC52715.1:0.0000023368,GCA_900104205.1_SDB43488.1:0.0137964228)100:0.549940)100:0.203965)55:0.072866,(GCA_000014285.2_ABI61703.2:0.0138444396,GCA_000576085.2_AHJ62627.1:0.0000025881)100:0.714228)89:0.111120)100:0.241754,GCA_900167455.1_SJZ43622.1:1.1059355114)64:0.121267,GCA_900101935.1_SDE34157.1:0.9584181391)62:0.100223,(GCA_000226315.1_AEP10253.1:0.0655218528,GCA_000348745.1_AGH98657.1:0.0169912283)100:1.055097)91:0.077729)90:0.107310)26:0.113271)57:0.051714,(GCA_000689395.1_CDO61427.1:0.9995630262,GCA_002088295.1_ORE95236.1:1.1184370404)98:0.310371)58:0.042908,(GCA_000300235.2_AJD51906.1:0.2968412808,GCA_000300275.1_EKF07742.1:0.3264858335)100:0.828502)70:0.056798,((((((((((((((((GCA_000011965.2_AAV96313.1:0.1531301958,GCA_900109035.1_SEJ66763.1:0.2234534172)100:0.067425,((GCA_900172225.1_SLN54611.1:0.2410750323,GCA_900156525.1_SIT78902.1:0.4932949438)90:0.048278,GCA_900116455.1_SFT79952.1:0.2444619223)91:0.043945)94:0.023754,GCA_002210095.1_OWU70394.1:0.3514705705)98:0.046847,(((GCA_000203975.3_KID08454.1:0.1384428280,GCA_000511355.1_AHD01606.1:0.1736144880)100:0.215159,GCA_001678945.1_ANP37964.1:0.2820923651)99:0.057059,(((GCA_000511385.1_AHD10614.1:0.1533019921,(GCA_001258055.1_CRL15629.1:0.0000026170,GCA_900113345.1_SFG45308.1:0.0000026170)100:0.249156)100:0.175581,GCA_000376545.2_ANP41321.1:0.5538653122)99:0.047901,GCA_900102795.1_SCZ68686.1:0.3836863180)99:0.050457)100:0.142035)100:0.126942,((GCA_900100005.1_SDI67544.1:0.2733710595,GCA_900107355.1_SDY12369.1:0.5512848169)100:0.079532,((GCA_900110775.1_SEP73504.1:0.2234441335,GCA_001458355.1_CUH64204.1:0.5198170406)100:0.058764,GCA_900172295.1_SLN40851.1:0.2760323663)93:0.069391)87:0.036515)92:0.059871,(((((((GCA_000153725.1_EAU47016.1:0.2536946277,(((GCA_001969385.1_APX23995.1:0.0039589959,GCA_900112435.1_SFB94344.1:0.0000023931)100:0.191846,GCA_900102075.1_SDE30173.1:0.2440766410)100:0.057988,GCA_001975705.1_APZ51554.1:0.1913532420)97:0.061876)100:0.073776,GCA_000442255.1_EPX78782.1:0.2402964841)100:0.082655,((((((GCA_002211155.1_OWV58131.1:0.0204632751,(GCA_002211205.1_OWV68525.1:0.0116734754,(GCA_002211225.1_OWV48321.1:0.0000026170,GCA_900101505.1_SDD00688.1:0.0000026170)100:0.010721)100:0.026243)100:0.175035,(GCA_002237555.1_ASP23015.1:0.0760083362,GCA_900188425.1_SNS65827.1:0.0654805702)100:0.178495)99:0.111020,GCA_900184945.1_SMX42207.1:0.2732666915)100:0.090165,GCA_000152725.1_EAQ02867.1:0.6923947119)72:0.001361,(GCA_000169415.1_EBA09158.1:0.3470633030,(GCA_001458375.1_CUH75751.1:0.3507808033,GCA_001482405.1_KUF08781.1:0.2785778394)99:0.063581)93:0.059634)91:0.071292,GCA_900107235.1_SDY76696.1:0.3640683962)100:0.041069)36:0.049648,((GCA_001687105.1_ANT61719.1:0.1534896900,GCA_900116195.1_SFS89610.1:0.2610723640)100:0.187797,GCA_900100085.1_SDJ48937.1:0.4045555994)100:0.287739)100:0.048889,(((GCA_000521865.1_ETX30978.1:0.4122945101,GCA_900115815.1_SFQ17145.1:0.3654516321)100:0.115249,GCA_000152725.1_EAQ02866.1:0.8023373751)51:0.083290,(GCA_001038505.1_KMK68328.1:0.3063600824,GCA_900188035.1_SNR51134.1:0.2815656876)73:0.058638)75:0.110095)62:0.026414,((GCA_002115725.1_OSQ61277.1:0.2593812417,GCA_002115805.1_OSQ51658.1:0.1563765101)100:0.158852,GCA_000161835.1_EET48941.1:0.5917193982)92:0.140273)95:0.050318,((GCA_000152625.1_EAP77251.1:0.3403224860,GCA_001247715.1_KNX40292.1:0.9250487996)98:0.157246,((GCA_001046955.1_AKO95746.1:0.0043229699,GCA_900109145.1_SEI52967.1:0.0119834620)100:0.365615,(GCA_001890925.1_OJI92649.1:0.6664367462,GCA_900172385.1_SLN36791.1:0.6298478709)97:0.106270)86:0.103889)83:0.065258)84:0.058283)85:0.054959,(GCA_001247715.1_KNX40293.1:0.2494839668,((GCA_900111875.1_SFA85801.1:0.2954273105,GCA_900116005.1_SFQ95084.1:0.2839381163)100:0.281248,GCA_900129685.1_SHH72965.1:0.8053688368)91:0.037987)82:0.092239)57:0.040197,((((GCA_900110425.1_SEO96467.1:0.2438999582,GCA_900142085.1_SHK02950.1:0.4984651858)92:0.086130,(GCA_900114415.1_SFL23393.1:0.4347651574,GCA_001458175.1_CUH52856.1:0.6104956047)78:0.110044)32:0.093434,((((((((GCA_000014045.1_ABG31728.1:0.0426297395,GCA_000154785.2_AEI93273.1:0.0643612671)100:0.255009,GCA_000152605.1_EAP83075.1:0.4429421952)69:0.060821,(GCA_000622405.1_KIN68858.1:0.3115327956,GCA_000172095.1_EDQ05011.1:0.4601908531)69:0.069226)97:0.040621,(GCA_000814025.1_KIC51163.1:0.0176169879,GCA_001969365.1_APX12070.1:0.1183724967)100:0.256610)99:0.119790,GCA_000738435.1_AII87479.1:0.8966045964)57:0.036506,(GCA_900114485.1_SFK87051.1:0.4419288969,((GCA_000155735.2_AGI73166.1:0.1981774065,GCA_001187845.1_AKS45308.1:0.1507763154)100:0.191770,GCA_900172275.1_SLN49393.1:0.2942603439)100:0.251007)45:0.025415)96:0.050660,GCA_001908835.1_APO87667.1:0.4985531727)75:0.024488,(GCA_900172355.1_SLN50518.1:0.4435115669,(GCA_000223375.1_AEM41084.1:0.3840958855,(GCA_000223375.1_AEM41085.1:0.0000026170,GCA_001399515.1_ALJ81227.1:0.0000020456)100:0.000002)100:0.867521)81:0.134185)67:0.056128)30:0.023565,((((GCA_000671395.1_KCV80899.1:0.3656101557,GCA_900172235.1_SLN57992.1:0.6521391020)80:0.062246,GCA_000161835.1_EET46389.1:0.4532141888)34:0.083180,((GCA_000836695.1_KIQ67960.1:0.2701057183,GCA_900141735.1_SHJ13955.1:0.5313075625)100:0.238990,GCA_000600975.2_EYD71153.1:0.6166801693)97:0.105346)33:0.050951,GCA_000153305.1_EAR49628.1:0.6083125040)34:0.122451)27:0.025682)49:0.067928,(GCA_001205715.1_KNG94813.1:0.3904263406,(GCA_000812665.2_AML50281.1:0.4717862561,GCA_001307765.1_KPN63392.1:0.5005656171)100:0.135798)89:0.140001)61:0.038895,(((((GCA_000152805.1_EAQ12743.1:0.4074473022,GCA_900177545.1_SMH54312.1:0.3265725282)100:0.087342,GCA_900184815.1_SMX22700.1:0.7639085359)97:0.094764,((GCA_900095785.1_SCM67107.1:0.0000026170,GCA_900115865.1_SFQ71965.1:0.0000026170)100:0.407047,GCA_900109955.1_SEW24732.1:0.4885073633)98:0.087322)73:0.051922,((GCA_000299575.1_EKE44420.1:0.3863754156,((((GCA_000299875.1_EKE73555.1:0.2397999299,GCA_900114135.1_SFI97161.1:0.1616963447)100:0.117718,(GCA_900109555.1_SEK19238.1:0.0000024564,GCA_900172305.1_SLN17245.1:0.0000020738)100:0.298230)100:0.295201,GCA_900172375.1_SLN32181.1:0.3428327878)100:0.168828,((GCA_900110115.1_SEN79343.1:0.0000022426,GCA_900141995.1_SHI90610.1:0.0048842856)100:0.412293,(GCA_900113405.1_SFH15349.1:0.0000028779,GCA_900172315.1_SLN54800.1:0.0000021821)100:0.572895)86:0.175126)81:0.065849)58:0.064643,GCA_900115595.1_SFP04845.1:0.3550563937)79:0.098150)60:0.045413,((GCA_000647975.1_KAJ56020.1:0.3557842992,GCA_900102905.1_SDK53197.1:0.3282045214)99:0.128626,(GCA_001305615.1_ALG89741.1:0.1930979959,GCA_900184935.1_SMX43957.1:0.3552760464)100:0.287207)64:0.068093)78:0.081347)73:0.053741,((((GCA_000012905.2_ABA78329.1:0.5181053198,GCA_900110025.1_SEN24990.1:0.3372079044)100:0.110723,GCA_900110135.1_SEN64430.1:0.4743494547)100:0.088636,GCA_900106675.1_SDX02176.1:0.4218673089)100:0.151180,((GCA_001548075.1_BAQ68951.1:0.0000024787,GCA_001633165.1_ANB36209.1:0.0252487860)100:0.391191,GCA_001620265.1_AMY70746.1:0.3011903156)100:0.146814)96:0.097171)67:0.091753,((((((GCA_000714535.1_KEO54031.1:0.2602824657,GCA_000715505.1_KEP69048.1:0.4066071499)100:0.110336,(GCA_000021865.1_ADE86822.1:0.4619040342,GCA_000740785.1_KFI30773.1:0.5326972065)100:0.143643)100:0.096502,(GCA_000740775.1_KFI28505.1:0.1322215124,GCA_000740795.1_KFI30651.1:0.1398173054)100:0.682414)84:0.077798,(GCA_000203895.1_ABL72387.1:0.5196833696,GCA_000444995.1_AGT08021.1:0.4758430228)100:0.349818)78:0.042492,((GCA_000442315.1_EPX87379.1:0.2913700863,GCA_000600335.2_EYD77840.1:0.3568620898)100:0.300729,GCA_900156815.1_SIT02615.1:0.5253526211)78:0.077318)90:0.068906,(GCA_001517585.1_CUX79684.1:0.3828878645,GCA_900107025.1_SDW93277.1:0.3772828003)100:0.298026)80:0.043506)75:0.064050,(((GCA_000765015.1_KGK80742.1:0.0090064521,GCA_900141945.1_SHI36772.1:0.0134759220)100:0.559732,(GCA_001403795.1_CTQ48249.1:0.2279525361,GCA_900109285.1_SEK63252.1:0.2712372793)100:0.564304)99:0.169686,(GCA_001404155.1_CRK76216.1:0.0000025644,GCA_900114125.1_SFJ58976.1:0.0000027316)100:0.685291)94:0.104367)79:0.056197,((GCA_000442275.2_EPX80707.1:0.2244151266,GCA_900111945.1_SFR58190.1:0.1417967280)100:0.503107,((GCA_900099935.1_SDK11178.1:0.4351392015,(GCA_900112335.1_SFC38800.1:0.2311159588,GCA_900188335.1_SNT17991.1:0.2936144944)100:0.146547)100:0.183872,GCA_900142295.1_SIN80260.1:0.5323556174)99:0.095545)99:0.170554)98:0.076441,(GCA_000018145.1_ABV92880.1:0.7372154889,GCA_001981245.1_APX91005.1:0.7116503313)99:0.149005)100:0.368207,(((GCA_900106695.1_SDW45836.1:0.3796433841,GCA_900113695.1_SFI62127.1:0.3558976665)100:0.381518,(GCA_900111545.1_SET26451.1:0.0000026170,GCA_900143155.1_SHN56083.1:0.0000026170)100:0.497513)100:0.286780,GCA_900107585.1_SDZ95395.1:0.7664558632)100:0.204127)100:0.283005)100:0.133605,(GCA_900199215.1_SNT73587.1:0.7885402328,GCA_000152825.2_ADM10227.1:1.3239096500)94:0.177073)94:0.103133)96:0.092111,((GCA_000013025.1_ABI77519.1:0.0940572170,GCA_000685315.1_KCZ98998.1:0.1004320536)100:0.695989,GCA_000023785.1_ACT59671.1:1.0651256154)97:0.235302)100:0.142782)89:0.185229)100:0.131338)100:0.359585);
