# Supplementary material for: Assessing the accuracy of phylogenetic rooting methods on prokaryotic gene families
Source: PLoS One. 2020 May 15;15(5):e0232950. doi: 10.1371/journal.pone.0232950 (PMC7228096; doi:10.1371/journal.pone.0232950)
Supplement: S2 Dataset — (ZIP) [file pone.0232950.s003.zip › EmpiricalDataset/GeneTrees_IQTree/000273.aln.treefile]

(GCA_000006905.1_AAK25265.1:0.0240482907,GCA_000092285.1_ADG09132.1:0.0359682312,(GCA_001425915.1_KQW70900.1:0.0812830700,(GCA_000017265.1_ACG79510.1:0.0517553809,(((GCA_000144605.1_ADL02272.1:0.0940439820,GCA_002205555.1_ASD26000.1:0.1159838904)100:0.102972,(GCA_000175215.2_ADU13223.1:0.1246176422,GCA_000204015.1_EGF90240.1:0.1946197015)100:0.074828)100:0.084912,((GCA_000013025.1_ABI75547.1:0.0604552587,GCA_000685315.1_KCZ99860.1:0.0277034053)100:0.286242,((((((((((((((GCA_000007125.1_AAL53567.1:0.0000021568,GCA_000157815.1_EEY01087.1:0.0000021568)100:0.024337,(GCA_000017405.1_ABS14103.1:0.0065913612,GCA_000585655.1_EXL08450.1:0.0000026717)100:0.012471)100:0.033728,(GCA_900104355.1_SDO17510.1:0.0248582368,GCA_900113985.1_SFJ52963.1:0.0881375655)99:0.052938)99:0.032904,GCA_001558695.1_KXF76127.1:0.0440488862)99:0.072911,GCA_001720135.1_ODN68432.1:0.0822191944)96:0.072375,((((GCA_001017175.1_KLK92927.1:0.0816709759,GCA_900102135.1_SCZ03117.1:0.1182389624)100:0.071732,(GCA_000019945.1_ACB81039.1:0.1228468377,GCA_000022085.1_ACL55252.1:0.0834407639)100:0.137982)87:0.035658,((((GCA_000019845.1_ACB97097.1:0.2238773960,(GCA_000021745.1_ACK52160.1:0.1829354466,GCA_900114285.1_SFK40296.1:0.3396135942)100:0.198339)84:0.021365,GCA_900104955.1_SED43180.1:0.1599231324)100:0.076693,(((GCA_000304315.1_CCJ06784.1:0.0991704531,GCA_001720135.1_ODN68741.1:0.4861499323)97:0.090673,GCA_002117405.1_ARN82569.1:0.1945204640)97:0.063976,(GCA_001644125.1_OAI26532.1:0.1247004499,GCA_001675455.1_OBS53130.1:0.0998169208)100:0.037396)98:0.175720)89:0.031965,((GCA_001741865.1_AOO83821.1:0.0425568500,GCA_900102525.1_SDG30639.1:0.0820559291)100:0.119224,GCA_900187365.1_SNB72896.1:0.2717835138)90:0.029645)92:0.077961)82:0.018395,(GCA_001271345.1_ALA16608.1:0.0144984407,GCA_001887265.1_APF38295.1:0.0205904271)100:0.182779)97:0.056167)62:0.028477,(GCA_001305515.1_KPL52211.1:0.1693954553,GCA_900129325.1_SHG72024.1:0.1592191741)45:0.059908)9:0.020618,(((GCA_000010525.1_BAF86430.1:0.0941401135,GCA_000017645.1_ABS67194.1:0.1250566282)100:0.103191,(((GCA_000092925.1_ADH89979.1:0.0000021568,GCA_000092925.1_ADH90435.1:0.0000021568)97:0.000003,GCA_000092925.1_ADH91485.1:0.0033749696)100:0.048659,(GCA_900100155.1_SCW84479.1:0.0000021516,GCA_900100155.1_SCW96967.1:0.0000021817)99:0.110162)99:0.085074)77:0.071884,GCA_900148505.1_SHO67507.1:0.1417180253)11:0.025805)40:0.010471,((GCA_001402875.1_ALK09489.1:0.0000021568,GCA_001459775.1_CUU42152.1:0.0000021568)100:0.268374,GCA_002355335.1_BAT59992.1:0.2022852636)89:0.091175)81:0.041093,(((((((GCA_000014245.1_ABG64180.1:0.0663196995,(((GCA_000585625.1_EXL02565.1:0.0507779889,(GCA_001424795.1_KQU64897.1:0.0531080656,(GCA_001605015.1_AMS40867.1:0.0032766072,GCA_001605015.1_AMS44545.1:0.0000021568)100:0.032846)100:0.026196)52:0.007811,((GCA_001510895.1_KUM25957.1:0.0301058009,GCA_001618845.1_AMX98403.1:0.0472758930)100:0.034105,GCA_002075885.1_OQM74870.1:0.1390681976)69:0.011452)72:0.040250,GCA_900113935.1_SFI99120.1:0.1093897813)100:0.058009)80:0.027770,(GCA_000300335.1_EKF17746.1:0.0700102612,GCA_000300515.1_EKF42448.1:0.0331299901)100:0.033929)100:0.049819,(GCA_000697965.2_ANK73901.1:0.1080292914,(((GCA_000017145.1_ABR61587.1:0.0445900494,(((GCA_000018545.1_ACP22930.1:0.0135262919,GCA_001720135.1_ODN68431.1:0.1044635603)14:0.000010,GCA_000018545.1_ACP26654.1:0.0239005201)25:0.052870,(GCA_000018545.1_ACP23082.1:0.0305118182,(GCA_002288525.1_ASY64309.1:0.0000021568,GCA_002288525.1_ASY66479.1:0.0106356690)96:0.024009)92:0.016670)41:0.020490)53:0.052381,(((((GCA_000722615.1_KEQ06189.1:0.0000021568,GCA_000722625.1_KEQ09577.1:0.0000021568)100:0.092131,(GCA_000731295.1_CDN55399.1:0.0028884479,GCA_000731315.1_CDN49303.1:0.0073261992)100:0.097660)97:0.032796,(GCA_001578105.1_AMM83675.1:0.0600564004,GCA_002043005.1_AQZ51293.1:0.0900080741)100:0.194221)95:0.022441,(GCA_001267455.1_KOC76677.1:0.0294327107,GCA_001652565.1_ANH05311.1:0.0172774326)98:0.047585)89:0.041741,((GCA_001687365.1_OBZ95276.1:0.0147833154,GCA_001885585.1_OJG01380.1:0.0765358304)100:0.047659,(GCA_000092045.1_ABC92366.1:0.0269800532,GCA_000769405.1_KPN27222.1:0.0199346142)97:0.173521)92:0.027021)74:0.030891)87:0.068793,GCA_000154705.2_EDQ34477.1:0.1078851905)90:0.052821)92:0.025548)93:0.061993,(((GCA_000153465.1_EAS50556.1:0.0823762664,(GCA_900176465.1_SMC93799.1:0.0055546339,GCA_000153705.1_EAU40682.1:0.3700767691)98:0.093577)98:0.033236,(GCA_000800175.1_KHJ55818.1:0.0055873869,GCA_900141975.1_SHJ22528.1:0.0188579054)100:0.094486)97:0.037150,GCA_900104035.1_SDO39616.1:0.1117445675)98:0.101099)92:0.084199,GCA_002088295.1_ORE96489.1:0.3704857264)93:0.049322,(GCA_000496075.1_ESR23120.1:0.1822224076,(GCA_900102695.1_SCZ44553.1:0.1927950309,(GCA_000158095.1_EEE47613.1:0.2694256064,GCA_900105595.1_SDU35746.1:0.2215986961)100:0.092865)100:0.060706)91:0.056053)88:0.039753,(((((((((((GCA_000011365.1_BAC52389.1:0.0250894955,GCA_000661935.1_AHY54242.1:0.0358964840)100:0.067299,(GCA_001618955.1_KZD24986.1:0.0235664495,GCA_900108575.1_SEH55938.1:0.0222474687)100:0.084092)94:0.019149,(GCA_000012725.1_ABA04259.1:0.0471238202,GCA_000013885.1_ABE62057.1:0.0564862079)90:0.018525)97:0.018297,(GCA_001426945.1_KQZ02137.1:0.1310165110,GCA_001579845.1_AMN40241.1:0.1882093650)96:0.051987)94:0.010503,((GCA_000218565.1_AEI07559.1:0.0000021568,GCA_000218585.1_AEI03981.1:0.0000022678)100:0.047032,((GCA_000314735.2_EKS30530.1:0.0240866571,GCA_000314735.2_EKS31124.1:0.0558652682)100:0.019268,GCA_000336555.1_EKS35218.1:0.0808692578)97:0.018928)99:0.043795)95:0.048886,GCA_000935205.1_KIZ46275.1:0.1587000431)99:0.045567,GCA_000195775.1_CAE29621.1:0.1545248269)100:0.059082,GCA_002119765.1_ARQ02585.1:0.1610447055)100:0.078107,((((GCA_000828475.1_BAQ18505.1:0.0183991054,GCA_001723285.1_ODR99174.1:0.0518452884)100:0.083945,GCA_001708935.1_ODA67524.1:0.3051130034)85:0.104841,GCA_001708935.1_ODA67526.1:0.0343927549)81:0.032035,((GCA_000981545.1_CPR14865.1:0.0000021568,GCA_900104305.1_SDO74157.1:0.0000021568)100:0.213718,(GCA_000143145.1_ADJ24425.1:0.2841506148,GCA_000503895.1_AHB48878.1:0.1626763974)100:0.102998)97:0.096996)85:0.072937)84:0.026325,GCA_900104485.1_SDB02981.1:0.2362837871)83:0.038089,(GCA_000166055.1_ADP72137.1:0.0104090717,GCA_000636015.1_KAI94643.1:0.0000020980)100:0.303762)82:0.049100)78:0.036457)24:0.061511,(((GCA_000230555.1_AEQ52511.1:0.0928997316,GCA_900100665.1_SDG75691.1:0.0725192903)100:0.090218,(GCA_000743575.1_KFL29674.1:0.0979412324,GCA_000970435.1_KKB86513.1:0.1362667757)100:0.131747)100:0.148063,(GCA_900107585.1_SEA30841.1:0.4195607722,GCA_001708935.1_ODA67525.1:0.5344839152)21:0.007096)24:0.063482)96:0.045652,((((((((((((GCA_000010725.1_BAI71975.1:0.0000023787,GCA_000010725.1_BAI73873.1:0.0034141584)100:0.071665,(GCA_000632475.2_AIB11872.1:0.0379859607,GCA_000632475.2_AIB12160.1:0.0128947006)100:0.064939)100:0.201212,(((GCA_000225995.2_EGY00361.1:0.0000025019,GCA_000730165.2_ASG21009.1:0.0033122018)100:0.194277,(GCA_002251795.1_OYQ34934.1:0.1570735919,GCA_000016185.1_ACI99462.1:0.2014505914)100:0.143580)100:0.158620,((GCA_000576635.1_EWY36848.1:0.0156393945,GCA_000936425.1_KJB96297.1:0.0330650786)100:0.049094,(GCA_000576635.1_EWY39142.1:0.0739375033,GCA_000936425.1_KJB91323.1:0.0261812432)100:0.043522)100:0.111457)62:0.042257)91:0.030520,((GCA_000767795.1_KGM30609.1:0.0315233439,GCA_000767795.1_KGM31938.1:0.0174287082)99:0.023408,(GCA_002195995.1_OWJ63970.1:0.0020688910,(GCA_002195995.1_OWJ55830.1:0.0000021568,GCA_002195995.1_OWJ56235.1:0.0000021568)18:0.000003)89:0.009133)99:0.238628)98:0.058859,(GCA_000299935.1_EKE73817.1:0.0450045150,GCA_001618175.1_KZD05395.1:0.0841750319)100:0.165367)64:0.017065,(GCA_900102465.1_SDF95288.1:0.0748187903,(GCA_000319385.1_AFX98835.1:0.0821705818,GCA_000510265.1_AHC73588.1:0.0961730197)100:0.499036)100:0.194408)86:0.049108,((((GCA_000294655.1_CCG39587.1:0.0291739463,GCA_900108475.1_SEH34362.1:0.0173686751)100:0.144991,GCA_000513295.1_CDK98752.1:0.1497585150)100:0.230619,(GCA_000315795.1_EKV31277.1:0.2452546963,((((GCA_000013085.1_ABC22981.1:0.1525594007,GCA_000284415.2_CCG07716.1:0.1836198283)100:0.089150,(GCA_900156605.1_SIS38069.1:0.1510542221,GCA_001611975.1_AMW35634.1:0.2404253932)100:0.040670)100:0.050080,(GCA_900100455.1_SDH72104.1:0.2657067458,GCA_900101965.1_SDD71142.1:0.2593209477)100:0.068137)100:0.116803,((GCA_001746755.1_OEJ68496.1:0.3057764212,GCA_000968135.1_CCQ73499.1:0.3192006123)94:0.104943,((((GCA_000016725.1_ABQ31354.1:0.0000021568,GCA_000202835.1_BAJ81747.1:0.0000026486)100:0.264821,(GCA_000306035.1_EKM99299.1:0.0691567671,GCA_000964385.1_GAN79751.1:0.0751222917)100:0.158451)100:0.088153,GCA_000964365.1_GAN76059.1:0.2272685909)99:0.062665,((GCA_000164635.1_EFH09559.1:0.1475913451,(GCA_900101615.1_SDD78946.1:0.0000021568,GCA_900104205.1_SDB69967.1:0.0000021568)100:0.201166)98:0.052803,GCA_900141905.1_SHJ50655.1:0.1476454989)100:0.209983)100:0.135756)92:0.034627)88:0.043979)96:0.028352)98:0.097454,(((((GCA_000963705.1_KJV08172.1:0.0338346330,(GCA_002251735.1_OYQ18067.1:0.0277085539,GCA_000963705.1_KJV09910.1:0.0599602396)99:0.091810)100:0.223405,((GCA_001192655.1_GAO97811.1:0.3171360732,GCA_002117145.1_ARN85164.1:0.3021557739)94:0.104895,((GCA_000012385.1_ABE04105.1:0.1030608060,GCA_000195735.1_CAA14545.1:0.2081517390)100:1.037759,((GCA_001982645.1_ONG38020.1:1.3213532155,((GCA_000009985.1_BAE51627.1:0.4328400019,(((GCA_000014865.1_ABK44621.1:0.3459094564,GCA_002109495.1_OSM05347.1:0.4011021401)100:0.197452,((((((((((((((((GCA_000011965.2_AAV96060.1:0.0339666463,(GCA_001307765.1_KPN61929.1:0.0798079951,GCA_900109955.1_SEW19912.1:0.0431740209)100:0.069225)99:0.035421,((((GCA_000148725.1_EFO32030.1:0.0861430585,(((((GCA_000376545.2_ANP39414.1:0.0000021568,GCA_000376545.2_ANP41054.1:0.0000021568)100:0.078726,GCA_000179775.1_EFL90447.1:0.2565778542)95:0.028987,(((GCA_000169415.1_EBA09528.1:0.1235726986,((GCA_002211155.1_OWV52646.1:0.0031122610,GCA_002211205.1_OWV56276.1:0.0000024315)90:0.006235,(GCA_002211225.1_OWV43120.1:0.0000025452,GCA_900101505.1_SDE04958.1:0.0000021568)95:0.000003)96:0.065697)97:0.043317,GCA_000671395.1_KCV83143.1:0.1269514668)100:0.111861,GCA_900172355.1_SLN40433.1:0.2232780790)98:0.072722)96:0.014562,(((GCA_900142085.1_SHJ65122.1:0.1316174577,GCA_900172225.1_SLN33615.1:0.0364989566)92:0.029702,((GCA_001458175.1_CUH52943.1:0.1059476596,(GCA_900114415.1_SFK49586.1:0.0911288000,(GCA_900102795.1_SCZ63786.1:0.0697372084,GCA_900129685.1_SHH75496.1:0.0882387184)100:0.137869)38:0.034328)95:0.032880,GCA_000738435.1_AII86620.1:0.1948362082)48:0.022454)52:0.029761,GCA_900116005.1_SFQ95529.1:0.1292055547)98:0.057068)65:0.022627,GCA_900172235.1_SLN27507.1:0.0866465335)99:0.042112)97:0.024789,((GCA_000511385.1_AHD10233.1:0.0380730138,(GCA_001258055.1_CRL13745.1:0.0000021568,GCA_900113345.1_SFG03259.1:0.0000021568)100:0.073544)100:0.033518,(((GCA_000203975.3_KID08159.1:0.0112927418,GCA_000203975.3_KID09875.1:0.0117273277)100:0.023079,(GCA_000511355.1_AHD00063.1:0.0135329707,GCA_000511355.1_AHD01356.1:0.0000021736)100:0.059460)100:0.055733,GCA_000647975.1_KAJ55709.1:0.0984443637)100:0.079586)99:0.012421)96:0.025576,(((GCA_001678945.1_ANP38433.1:0.0886163335,GCA_001908835.1_APO86360.1:0.1592591530)98:0.042986,GCA_000812665.2_AML53238.1:0.1503145929)51:0.024425,GCA_001305615.1_ALG89864.1:0.0788490388)85:0.038551)29:0.024749,(((((GCA_900111875.1_SFA76194.1:0.0868701634,(((GCA_002237555.1_ASP22406.1:0.0466723170,GCA_900188425.1_SNS76985.1:0.0000021177)100:0.061636,GCA_900184945.1_SMX50386.1:0.1130055108)99:0.048429,((GCA_900188335.1_SNS73208.1:0.0753214415,(GCA_900099935.1_SDK74474.1:0.1291024321,GCA_900112335.1_SFC08433.1:0.1344850496)100:0.065873)100:0.060129,(GCA_900100085.1_SDJ22189.1:0.1087140518,((((((GCA_000153725.1_EAU44372.1:0.0744920739,(GCA_000442255.1_EPX81448.1:0.1114822940,((GCA_001969385.1_APX21426.1:0.0033920266,GCA_900112435.1_SFC21342.1:0.0000020484)100:0.043364,GCA_001975705.1_APZ55084.1:0.0440494434)99:0.025279)100:0.056774)27:0.013633,GCA_900102075.1_SDF09797.1:0.0699530659)14:0.013195,(GCA_001687105.1_ANT59185.1:0.0392999504,GCA_900116195.1_SFS36925.1:0.0000024552)100:0.111314)48:0.041749,GCA_900172385.1_SLN49817.1:0.1283964478)100:0.098239,(GCA_001482405.1_KUF09008.1:0.1186659657,GCA_000152725.1_EAQ01047.1:0.1009478963)98:0.046907)39:0.032052,((GCA_900115595.1_SFP72538.1:0.1573160572,(GCA_000152805.1_EAQ12059.1:0.2717386542,GCA_900102905.1_SDK84366.1:0.2873159094)36:0.052113)31:0.031822,(((((((((((GCA_000014045.1_ABG32817.1:0.0119955886,GCA_000154785.2_AEI94504.1:0.0191554015)100:0.027968,(GCA_000814025.1_KIC48461.1:0.0403630489,GCA_001969365.1_APX11798.1:0.0147927872)100:0.256410)94:0.012914,(GCA_002115725.1_OSQ60729.1:0.0356209485,(GCA_001205715.1_KNG93978.1:0.0662224676,GCA_900172275.1_SLN19452.1:0.1125706393)100:0.089256)100:0.057944)94:0.034257,(GCA_000018145.1_ABV92976.1:0.0692960383,(GCA_002238045.1_OXS99381.1:0.1680915869,GCA_001517585.1_CUX81591.1:0.1504355912)57:0.030027)62:0.022662)57:0.026485,GCA_900184815.1_SMX24807.1:0.1015970913)96:0.063866,(GCA_000765015.1_KGK80959.1:0.0000021568,GCA_900141945.1_SHI31298.1:0.0000021568)100:0.191496)94:0.055530,((GCA_000521865.1_ETX29249.1:0.1183699306,GCA_900107235.1_SDY09332.1:0.0974515396)100:0.059547,GCA_900115815.1_SFQ42323.1:0.0688978928)100:0.170154)89:0.036389,GCA_000590925.1_AHM04392.1:0.1406925224)98:0.073475,GCA_001247715.1_KNX42905.1:0.1478371026)98:0.080592,(GCA_900110115.1_SEN86702.1:0.0000026435,GCA_900141995.1_SHJ38082.1:0.0030572018)100:0.179096)99:0.077164,GCA_900141735.1_SHI36861.1:0.2754697870)56:0.044746)58:0.023105)88:0.078472)24:0.011078)56:0.024762)76:0.023609)40:0.025562,(GCA_001981245.1_APX90587.1:0.1126964855,(GCA_900106695.1_SDX07884.1:0.0931390845,GCA_900113695.1_SFI89495.1:0.1059435698)100:0.098521)89:0.033515)36:0.018078,(GCA_900095785.1_SCM68531.1:0.0000021568,GCA_900115865.1_SFQ26563.1:0.0000021568)100:0.141962)30:0.019427,(GCA_900184935.1_SMX33984.1:0.1042919206,((((GCA_000299875.1_EKE73347.1:0.0632085665,(GCA_900114135.1_SFJ03388.1:0.0975218664,GCA_900172375.1_SLN31051.1:0.1253395191)100:0.062222)99:0.055533,(GCA_900109555.1_SEK69843.1:0.0000021568,GCA_900172305.1_SLN45200.1:0.0000021568)100:0.074236)99:0.027012,GCA_000152625.1_EAP76677.1:0.1805404183)94:0.032657,GCA_900172295.1_SLN52294.1:0.1352995317)93:0.038087)53:0.030322)30:0.019544,(GCA_900116455.1_SFU07205.1:0.1022178995,(((((GCA_000152605.1_EAP84676.1:0.0501691795,GCA_000172095.1_EDQ05321.1:0.0724479543)98:0.062400,(GCA_000161835.1_EET48359.1:0.1107698957,(GCA_001890925.1_OJI93123.1:0.0998208301,(((GCA_000442275.2_EPX79889.1:0.0295831381,GCA_900111945.1_SFR54971.1:0.0303512827)100:0.061360,((GCA_000622405.1_KIN69202.1:0.0941435390,GCA_001187845.1_AKS45705.1:0.0683330370)99:0.032788,((GCA_001403795.1_CTQ50008.1:0.0688850458,GCA_900109285.1_SEK72423.1:0.0423659943)100:0.065041,GCA_900142295.1_SIN86430.1:0.1985729269)91:0.042388)91:0.014456)96:0.041807,(((GCA_001038505.1_KMK67851.1:0.0763190457,GCA_900188035.1_SNR26809.1:0.0364865971)100:0.072288,(GCA_000155735.2_AGI72592.1:0.0032730155,GCA_000155735.2_AGI74926.1:0.0130082205)100:0.150197)100:0.020109,GCA_002115805.1_OSQ51174.1:0.0918154307)99:0.031844)96:0.012629)85:0.018684)96:0.009465)91:0.010898,(GCA_001404155.1_CRK74592.1:0.0000023041,GCA_900114125.1_SFJ17191.1:0.0000026567)100:0.134032)94:0.008714,GCA_900107355.1_SDY24902.1:0.1017083013)97:0.037329,((GCA_001046955.1_AKO97562.1:0.0000021651,GCA_900109145.1_SEJ76413.1:0.0000025467)100:0.156481,GCA_002210095.1_OWU77939.1:0.1746867456)94:0.019226)95:0.037902)68:0.021767)21:0.011103)89:0.027854)98:0.078636,(GCA_900177545.1_SMH52990.1:0.2434721517,(GCA_001907205.1_OKL45052.1:0.0136939776,GCA_001907205.1_OKL45054.1:0.5039191032)100:0.192459)96:0.030458)94:0.016576,(GCA_001403915.1_CTQ45879.1:0.0967616698,((GCA_000714535.1_KEO56126.1:0.0602193197,GCA_000715505.1_KEP68361.1:0.1277495099)98:0.044812,GCA_900106675.1_SDW59248.1:0.1801732672)100:0.089379)91:0.036775)91:0.042571,(GCA_001188555.1_KND16160.1:0.0034487534,GCA_002249885.1_OXS42755.1:0.0028944736)100:0.105365)82:0.022793,((((GCA_900110025.1_SEN49681.1:0.0000020954,GCA_900110025.1_SEO19651.1:0.0380185364)98:0.062923,GCA_001620265.1_AMY69621.1:0.1705435317)97:0.065668,(GCA_900156815.1_SIT06460.1:0.1188718330,GCA_900110135.1_SEN41408.1:0.1911842789)97:0.062899)70:0.000002,GCA_000021865.1_ADE84481.1:0.2915048232)85:0.062415)84:0.007136,((GCA_000203895.1_ABL72113.1:0.1360804356,GCA_900109035.1_SEI79491.1:0.2547158637)99:0.112130,GCA_000192745.1_ADZ69022.1:0.1454374341)97:0.019823)98:0.088465,(((GCA_000223375.1_AEM41040.1:0.0000021568,GCA_001399515.1_ALJ81187.1:0.0000021568)100:0.278386,GCA_000444995.1_AGT08725.1:0.2565465566)74:0.029384,GCA_000740785.1_KFI28186.1:0.3267722486)72:0.030726)94:0.047579,((GCA_000016285.1_ACM37815.1:0.1269198840,GCA_000092025.1_AAK88226.1:0.0967708429)97:0.041594,((GCA_000697965.2_ANK77364.1:0.0543737885,(GCA_001267455.1_KOC74045.1:0.0346886259,(GCA_001652565.1_ANH05153.1:0.0000024058,(GCA_001652565.1_ANH05650.1:0.0031764583,GCA_001652565.1_ANH08144.1:0.0000021115)100:0.006423)100:0.035746)100:0.060792)100:0.037803,GCA_000018545.1_ACP21908.1:0.1395501320)100:0.026921)98:0.058905)59:0.039428,(GCA_000018545.1_ACP24457.1:0.3762171199,(GCA_000442315.1_EPX86376.1:0.2162406137,GCA_000600335.2_EYD77135.1:0.1584778123)100:0.166113)89:0.053044)60:0.025340,(GCA_001017175.1_KLK90823.1:0.1945896630,((GCA_001458355.1_CUH66976.1:0.0911038139,GCA_900110775.1_SEQ38244.1:0.1369785512)100:0.079240,(GCA_900100005.1_SDI15014.1:0.1965415828,GCA_900110425.1_SEO43344.1:0.2384884300)100:0.195629)94:0.070402)59:0.019523)90:0.049014,GCA_000012905.2_ABA79411.1:0.2362859251)56:0.019392,(GCA_000740775.1_KFI33600.1:0.0042944703,GCA_000740795.1_KFI30324.1:0.0209157229)100:0.284685)43:0.014374,((((((GCA_000299575.1_EKE45504.1:0.2272159350,(GCA_900113405.1_SFG16471.1:0.0000021568,GCA_900172315.1_SLN16244.1:0.0000021568)100:0.299136)100:0.123587,GCA_000600975.2_EYD71265.1:0.1519593812)16:0.038531,(GCA_001293565.1_KPB00390.1:0.0927924778,GCA_900114485.1_SFL52293.1:0.1945956522)17:0.014867)90:0.056444,GCA_900156525.1_SIT76554.1:0.3995793207)91:0.030612,GCA_000836695.1_KIQ68554.1:0.2692229438)98:0.044975,(GCA_900093605.1_SCA55741.1:0.2299623785,(GCA_001548075.1_BAQ68541.1:0.0000028569,GCA_001633165.1_ANB35318.1:0.0000023973)100:0.201696)96:0.054165)95:0.066105)73:0.054550,(GCA_900107025.1_SDW14153.1:0.2055400700,(GCA_900111545.1_SES71631.1:0.0000028964,GCA_900143155.1_SHN62223.1:0.0000027770)100:0.400520)98:0.106513)98:0.137324,((GCA_900110875.1_SER88385.1:0.0678277670,GCA_900114245.1_SFK46123.1:0.0425693595)100:0.222197,(GCA_900115225.1_SFN51466.1:0.0415075358,GCA_900215505.1_SNY92660.1:0.1674819343)100:0.181335)99:0.120699)100:0.589158)96:0.102812,((((GCA_000018105.1_ABW29327.1:0.2546048260,(GCA_000211815.1_EGJ30838.1:0.0010520646,GCA_001942495.1_OLT60971.1:0.0164101388)100:0.209753)100:0.081585,((GCA_000021825.1_ACK69841.1:0.2579081115,(GCA_000317025.1_AFY78175.1:0.0174191743,GCA_001904635.1_OKH22746.1:0.0211426711)100:0.090570)100:0.071092,(((GCA_000317675.1_AFZ53923.1:0.0860572242,GCA_001747005.1_OEJ77912.1:0.1159688033)77:0.031960,(GCA_001548095.1_BAQ62435.1:0.0422774933,GCA_001548115.1_BAQ66019.1:0.0781728265)99:0.027580)100:0.165083,(GCA_000284135.1_BAL28713.1:0.0464172514,GCA_000478825.2_AIE75970.1:0.0296816643)100:0.287473)100:0.067407)100:0.032047)61:0.017186,((((GCA_000317575.1_AFZ33978.1:0.0244678758,GCA_002355455.1_BAU66006.1:0.0148733906)100:0.128168,(GCA_000332055.1_ELS05325.1:0.1366127803,GCA_002368355.1_BAZ45393.1:0.2004624962)100:0.112606)99:0.075924,((GCA_001904775.1_OKH49931.1:0.4599289419,GCA_002075285.2_ASC69279.1:0.3001868796)100:0.229916,(GCA_000817775.1_KIF40307.1:0.5700718461,GCA_000332035.1_ELR98028.1:0.6530199806)96:0.060882)97:0.136804)97:0.052042,(((GCA_000231365.2_EHC14891.1:0.0040307188,GCA_001904645.1_OKH14807.1:0.0130266861)100:0.153940,GCA_001275395.1_KOP27708.1:0.2266194502)65:0.057535,((GCA_002368055.1_BAZ77295.1:0.0000021568,GCA_002368295.1_BAY98787.1:0.0000021568)100:0.015349,GCA_002368275.1_BAY88710.1:0.0272398932)100:0.168268)100:0.161188)54:0.034929)59:0.074320,GCA_002142475.1_BAS54307.1:0.3918818098)100:0.351118)63:0.086991)100:0.913582,((((((GCA_000011345.1_BAC08247.1:0.0486065046,GCA_000505665.1_AHB89248.1:0.0192215345)100:0.493960,(((((((((GCA_000014265.1_ABG53666.1:0.0609558329,GCA_002260545.1_OZH51369.1:0.0194265669)100:0.070073,(((GCA_000176895.2_CCE17454.1:0.0000021568,GCA_000307915.1_EKD10217.1:0.0000026048)100:0.130330,(GCA_000478195.2_ERT04852.1:0.0791360468,GCA_000972705.2_KKD34978.1:0.0674284442)100:0.113883)96:0.029331,(GCA_000710505.1_KEI68413.1:0.0016988086,GCA_900009265.1_CUR09305.1:0.0246767666)100:0.194410)100:0.073321)100:0.042988,(GCA_000317105.1_AFY84922.1:0.1669336918,GCA_001276715.1_KOR37868.1:0.1877246035)100:0.114972)99:0.040585,GCA_001637395.1_OAB62259.1:0.3017264970)100:0.081535,(((((((GCA_000020025.1_ACC80277.1:0.0305743353,(((GCA_000316575.1_AFY33743.1:0.0325839629,((GCA_002368055.1_BAZ73399.1:0.0000021568,GCA_002368295.1_BAY96094.1:0.0000021568)100:0.013653,GCA_002368275.1_BAY93275.1:0.0035978559)100:0.012208)100:0.015680,GCA_000317535.1_AFZ25846.1:0.0465647239)97:0.014845,((GCA_001298445.1_ALF55918.1:0.0414964225,GCA_002367975.1_BAY18709.1:0.0047198997)100:0.025764,(GCA_000204075.1_ABA23035.1:0.0477702616,((((((GCA_000175835.1_EFA70388.1:0.0064361552,GCA_001432185.1_KRH97457.1:0.0032348736)100:0.006502,GCA_002368135.1_BAZ89578.1:0.0097467985)98:0.000003,GCA_000175855.1_EFA71699.1:0.0096823656)100:0.072323,GCA_002368075.1_BAZ81177.1:0.0269880704)100:0.059723,((GCA_000196515.1_ADI63148.1:0.0582355499,GCA_000317695.1_AFZ58249.1:0.0102186513)100:0.015701,(GCA_000312705.1_AFW95927.1:0.0037610004,(GCA_000789435.1_KHG43091.1:0.0032601174,GCA_002368115.1_BAZ86490.1:0.0067217660)100:0.006162)100:0.037029)92:0.009612)100:0.034624,GCA_000317435.1_AFZ01998.1:0.1418159263)96:0.033104)96:0.006893)96:0.018325)90:0.011796)94:0.023018,(GCA_000169135.1_EAW46118.1:0.0235187201,GCA_002218065.1_GAX35828.1:0.0269050207)100:0.122127)100:0.058945,(GCA_000316665.1_AFY52794.1:0.1135184677,GCA_001456025.1_KST70121.1:0.1918758656)100:0.078498)95:0.031424,((GCA_000828085.2_KIJ83449.1:0.0969058729,(((GCA_000231365.2_EHC10976.1:0.0065227384,GCA_001904645.1_OKH10903.1:0.0033561594)100:0.039586,((GCA_000934435.1_KIY09731.1:0.0000021568,GCA_001990805.1_ONN61003.1:0.0000021568)100:0.016011,GCA_001275395.1_KOP23516.1:0.0262508173)100:0.043729)100:0.066857,(GCA_000346485.2_KYC36301.1:0.0152808095,GCA_000760695.2_KIE07788.1:0.0399196982)100:0.080067)100:0.033650)79:0.017802,GCA_000350105.1_CCH66254.1:0.3825059844)73:0.011768)100:0.057451,GCA_001904725.1_OKH37161.1:0.1462398588)57:0.044216,GCA_000317125.1_AFY85820.1:0.1876911263)95:0.030960,(((GCA_000317555.1_AFZ31502.1:0.0072047970,GCA_001904655.1_OKH26331.1:0.0067840044)100:0.090739,GCA_001746915.1_OEJ75988.1:0.3121132805)50:0.036157,GCA_000952155.1_KJH72239.1:0.1235074349)87:0.031205)100:0.086791)70:0.045807,((GCA_000317515.1_AFZ21537.1:0.2094014439,(GCA_000180455.1_CBN57976.1:0.1142529844,((GCA_000214075.2_EGK87738.1:0.0214238415,GCA_002412335.1_PCN52446.1:0.0370571236)97:0.013905,GCA_000317475.1_AFZ05423.1:0.0124972229)98:0.036058)100:0.261057)73:0.031961,GCA_001904615.1_OKH19388.1:0.5051370966)63:0.062866)40:0.023458,(((GCA_000317495.1_AFZ13580.1:0.1380913994,GCA_000317145.1_AFY93554.1:0.3301626543)100:0.133920,GCA_000317045.1_AFY67895.1:0.2914588166)99:0.031824,(((GCA_000017845.1_ACB50192.1:0.0474974404,(GCA_000167195.1_EAM48963.1:0.0000021568,GCA_000235665.2_EHJ10659.1:0.0000021568)100:0.049992)100:0.115969,(GCA_000021825.1_ACK72636.1:0.1629588721,(GCA_000297435.1_CCI34583.1:0.0032572050,GCA_000312205.1_CCI05561.1:0.0000020680)100:0.342626)97:0.091619)97:0.069658,((GCA_000317025.1_AFY76521.1:0.0248433814,GCA_001904635.1_OKH23269.1:0.0085289771)100:0.202282,GCA_000332055.1_ELS00751.1:0.2266197849)97:0.074357)100:0.123985)82:0.027705)76:0.050347,(GCA_000155555.1_EDX71979.1:0.2413546594,((GCA_000317615.1_AFZ49566.1:0.0260125860,GCA_000317635.1_AFZ45402.1:0.0381972974)100:0.258296,GCA_000473895.1_ERN42383.1:0.3805218079)100:0.251447)94:0.100059)81:0.087311,(GCA_000775285.1_KGF73566.1:0.2200239437,GCA_001870225.1_APB35109.1:0.7615815723)77:0.081211)60:0.079588)74:0.132555,GCA_000012525.1_ABB57640.1:0.9184733626)98:0.247787,((((GCA_000011685.1_AAW60095.1:0.0959170274,GCA_000234355.2_EHH67204.1:0.2454314367)100:0.200443,(GCA_000021325.1_ACI52149.1:0.2331072165,GCA_002005445.1_AQS84376.1:0.1717313790)100:0.164570)92:0.067333,GCA_002173735.1_ARW47566.1:0.2315339349)94:0.239929,(GCA_000016285.1_ACM39507.1:0.4780513744,GCA_001885585.1_OJF99408.1:0.8909981072)75:0.198883)100:2.100241)99:0.176236,(((GCA_000011465.1_CAE19604.1:0.4248475999,GCA_000760175.1_KGG12129.1:0.2019016306)96:0.130941,GCA_001182765.1_CRY91535.1:0.1029601496)96:0.327839,(GCA_000155635.1_EDY39325.1:0.2561176647,GCA_000316515.1_AFY28333.1:0.1085247977)95:0.162886)100:1.739374)99:0.198585,(GCA_000300335.1_EKF20901.1:1.3766608728,(GCA_000091125.1_BAI98529.1:0.0374852944,GCA_000147835.3_AEG50664.1:0.0053522728)100:1.300641)100:0.383735)100:0.527595)100:0.148283)97:0.082583,(GCA_000388175.3_ETZ04842.1:0.4876946382,GCA_000469665.2_ETZ06827.1:0.3863019892)100:3.382656)56:0.230294)89:0.205823)70:0.074153)77:0.044178,GCA_000742835.1_AIK95963.1:0.4719531774)72:0.039578,(GCA_900167455.1_SJZ40132.1:0.3617779047,(GCA_000153525.1_EAS84741.1:0.0553453159,GCA_000155895.1_EDZ60203.1:0.0413582123)100:0.627214)85:0.086964)66:0.041333,((GCA_000300235.2_AJD53044.1:0.0675827323,GCA_000300275.1_EKF06845.1:0.0579686472)100:0.271269,((GCA_000982415.1_KKJ76254.1:0.0113241701,GCA_001026905.1_KLN62144.1:0.0308427719)100:0.365095,GCA_900100655.1_SDF51603.1:0.5882190253)89:0.101511)79:0.101222)71:0.020591)86:0.032076)85:0.050038,(GCA_000226315.1_AEP10191.1:0.0212105896,GCA_000348745.1_AGH98595.1:0.0097493596)100:0.521050)85:0.034630,(GCA_000264455.2_AFK52668.1:0.0024967094,GCA_001601315.1_KYO50405.1:0.0044577547)100:0.344764)88:0.044098,GCA_000024465.1_ADE39582.1:0.3981153148)95:0.033357,(GCA_900177295.1_SMF60546.1:0.0000020020,GCA_900188055.1_SNR93300.1:0.0000024928)100:0.357037)98:0.101008,GCA_900172325.1_SLN35514.1:0.3847123300)98:0.173869)94:0.041334,(((((GCA_000017565.1_ABS63674.1:0.1427116767,GCA_000739695.1_GAK45652.1:0.0804386204)100:0.137736,GCA_000689395.1_CDO58948.1:0.1814741970)100:0.099448,GCA_900101935.1_SDE07089.1:0.3234605753)81:0.044269,(((((((((((GCA_000013005.1_ABC62562.1:0.0863277079,GCA_001281485.1_ALE17036.1:0.1231011335)100:0.092495,((GCA_001304795.1_ALG60806.1:0.0000021568,GCA_001306275.1_KPM13336.1:0.0000021568)100:0.106058,(GCA_000715015.1_KEO90903.1:0.1186901749,(GCA_001663175.1_ANK13133.1:0.0815121959,GCA_001677335.1_OBV11444.1:0.0540370714)100:0.074895)100:0.098691)100:0.046300)100:0.146373,GCA_001008165.2_AKH42016.1:0.1494159465)71:0.090198,GCA_000235975.2_EHJ58892.1:0.1640556372)41:0.044589,(GCA_001028705.1_AKM10176.1:0.1711051842,GCA_001661675.2_ARU17529.1:0.1403029114)100:0.092875)55:0.028630,(GCA_002218195.1_ASK89532.1:0.1342617154,GCA_900128895.1_SIN59651.1:0.1037999963)100:0.119513)50:0.040711,(GCA_000013325.1_ABD26285.1:0.1651685154,(GCA_001295965.1_KPF75536.1:0.0000021568,GCA_001713435.1_AOG00926.1:0.0032637228)100:0.217577)86:0.038877)99:0.107330,(GCA_000013985.1_ABF53095.1:0.1294472801,GCA_001610975.1_AMU95855.1:0.0798146730)100:0.112745)88:0.036545,((GCA_000016765.1_ABQ67547.1:0.0534516110,(GCA_002355275.1_ATE65997.1:0.0000021568,GCA_002367875.1_PCE43114.1:0.0000021568)100:0.076169)100:0.116365,GCA_001586395.2_KZB96029.1:0.2409338839)80:0.053792)88:0.073063,GCA_002251755.1_OYQ24325.1:0.4396648701)98:0.074149,(GCA_000342165.1_EMD83637.1:0.1426354292,GCA_002211145.1_OWV33072.1:0.1340349198)100:0.198160)99:0.223273)88:0.053864,(GCA_000152825.2_ADM10218.1:0.3402002298,GCA_900199215.1_SNT72201.1:0.2629962354)100:0.233564)96:0.041482)100:0.126578,(((GCA_000014745.1_ABI66835.1:0.0977518027,GCA_900103475.1_SDM10747.1:0.1247343333)100:0.153874,GCA_000152745.1_EAP90131.1:0.2140181235)100:0.130079,GCA_000023785.1_ACT60614.1:0.7914240376)100:0.108727)89:0.073310)100:0.079859)100:0.121779)97:0.029760)100:0.048099);
