# Supplementary material for: Assessing the accuracy of phylogenetic rooting methods on prokaryotic gene families
Source: PLoS One. 2020 May 15;15(5):e0232950. doi: 10.1371/journal.pone.0232950 (PMC7228096; doi:10.1371/journal.pone.0232950)
Supplement: S2 Dataset — (ZIP) [file pone.0232950.s003.zip › EmpiricalDataset/GeneTrees_IQTree/000274.aln.treefile]

(GCA_000006905.1_AAK25505.1:0.0157376282,GCA_000092285.1_ADG08668.1:0.0249670316,(((GCA_000017265.1_ACG76610.1:0.1852418016,GCA_001425915.1_KQW69373.1:0.2738402196)96:0.042198,((GCA_000144605.1_ADL02527.1:0.1025496271,GCA_002205555.1_ASD26755.1:0.2144000382)100:0.129626,(GCA_000175215.2_ADU14012.1:0.3409280808,GCA_000204015.1_EGF91809.1:0.2766381537)100:0.444370)97:0.072296)96:0.094429,(((((GCA_000014745.1_ABI64386.1:0.1630812335,GCA_900103475.1_SDM38413.1:0.2504539868)100:0.371529,GCA_000152745.1_EAP88749.1:0.5248224824)97:0.193579,((GCA_000013025.1_ABI76500.1:0.0803185025,GCA_000685315.1_KCZ97211.1:0.0280761922)100:0.710498,GCA_000023785.1_ACT60024.1:0.4353058785)100:0.499011)99:0.134048,(((((((((((((((((((((((GCA_000007125.1_AAL53200.1:0.0052082159,GCA_000157815.1_EEX99303.1:0.0097375681)100:0.026011,(GCA_000017405.1_ABS13534.1:0.0048046698,GCA_000585655.1_EXL07732.1:0.0098336078)84:0.000003)100:0.356786,(((GCA_000014245.1_ABG62064.1:0.1352224344,(GCA_000300335.1_EKF19247.1:0.0655285963,GCA_000300515.1_EKF41699.1:0.0723087160)100:0.174815)99:0.053257,(GCA_001558695.1_KXF79213.1:0.0885522128,(GCA_900104355.1_SDO59679.1:0.0542410491,GCA_900113985.1_SFI73317.1:0.0552680775)100:0.109161)100:0.118375)92:0.026699,(((GCA_000585625.1_EXL09441.1:0.0948400295,GCA_002075885.1_OQM76431.1:0.1702821692)71:0.012400,((GCA_001424795.1_KQU62708.1:0.0456304309,GCA_001605015.1_AMS39692.1:0.0610843320)100:0.060495,(GCA_001510895.1_KUM25445.1:0.0316712235,GCA_001618845.1_AMX98300.1:0.0385273308)100:0.032964)100:0.026533)98:0.039684,GCA_900113935.1_SFJ11983.1:0.1550212470)97:0.017094)99:0.037553)84:0.030785,(((GCA_000154705.2_EDQ35296.1:0.0782666238,GCA_001703635.1_OCW56051.1:0.0699528394)100:0.148302,((GCA_000016285.1_ACM34987.1:0.1049102593,(GCA_000722615.1_KEQ03087.1:0.0000020882,GCA_000722625.1_KEQ03554.1:0.0000020882)100:0.177805)100:0.064788,(((((((GCA_000017145.1_ABR62062.1:0.0568882494,(GCA_000018545.1_ACP27109.1:0.0277148700,GCA_002288525.1_ASY64821.1:0.0654367263)100:0.018326)100:0.079769,GCA_000697965.2_ANK74319.1:0.0205327880)100:0.069370,GCA_001885585.1_OJF98400.1:0.0615556853)83:0.040946,GCA_001687365.1_OBZ93578.1:0.0513049116)100:0.068929,(GCA_001267455.1_KOC74673.1:0.0224083236,GCA_001652565.1_ANH06109.1:0.0127009377)100:0.117009)99:0.048818,(GCA_000092045.1_ABC88855.1:0.0262477213,GCA_000769405.1_KPN25589.1:0.0202369624)100:0.118177)44:0.016377,((GCA_000092025.1_AAK85844.2:0.1120682012,(GCA_000731295.1_CDN56326.1:0.0000025011,GCA_000731315.1_CDN50210.1:0.0049902605)100:0.141247)100:0.049343,(GCA_001578105.1_AMM86322.1:0.0932424941,GCA_002043005.1_AQZ50087.1:0.0664666697)100:0.147574)90:0.061679)90:0.033994)100:0.125451)93:0.032271,GCA_002238045.1_OXT02037.1:0.4073357941)9:0.010005)9:0.013169,GCA_001293565.1_KPB02098.1:0.3491190154)98:0.082847,GCA_000179775.1_EFL87655.1:0.5528779516)100:0.047024,(((GCA_000153465.1_EAS49071.1:0.2019964620,GCA_900176465.1_SMC54285.1:0.1872641624)95:0.051361,GCA_000153705.1_EAU42324.1:0.2143369102)100:0.104831,((GCA_000800175.1_KHJ53596.1:0.0254990217,GCA_900141975.1_SHJ95547.1:0.0177493425)100:0.340018,GCA_900104035.1_SDO33170.1:0.2581047619)100:0.117605)100:0.148114)100:0.088009,(((GCA_001305515.1_KPL52610.1:0.2671300509,((GCA_900104485.1_SDB56674.1:0.1847825153,GCA_000496075.1_ESR25928.1:0.4894972681)73:0.074945,GCA_900148505.1_SHO66142.1:0.3840092540)66:0.039560)74:0.066815,GCA_900129325.1_SHF63625.1:0.1885398806)80:0.030489,GCA_900102695.1_SCZ35253.1:0.3048144641)89:0.103612)83:0.024026,GCA_001720135.1_ODN71311.1:0.3823654989)67:0.058944,(((((GCA_000010525.1_BAF87018.1:0.1433309958,GCA_000017645.1_ABS66940.1:0.2045557980)99:0.064553,(GCA_000092925.1_ADH91194.1:0.1206772297,GCA_900100155.1_SCW71015.1:0.2035908270)100:0.129939)99:0.103243,((GCA_001402875.1_ALK11000.1:0.0000020882,GCA_001459775.1_CUU43662.1:0.0000020882)100:0.315385,GCA_001676615.1_OCC05036.1:0.2138276892)100:0.069187)68:0.062018,((GCA_001271345.1_ALA17337.1:0.0307923110,GCA_001887265.1_APF36080.1:0.0234066036)100:0.249852,((GCA_001741865.1_AOO80065.1:0.1044803558,GCA_900102525.1_SDG48306.1:0.1509971528)100:0.167271,((((((GCA_000148725.1_EFO32259.1:0.0666004330,((GCA_000158095.1_EEE45787.1:0.1060508665,GCA_001403915.1_CTQ46479.1:0.0454577327)100:0.103083,GCA_000192745.1_ADZ68489.1:0.1513079051)35:0.049961)100:0.092837,(GCA_001188555.1_KND17716.1:0.0050067247,GCA_002249885.1_OXS47205.1:0.0000020060)100:0.153723)93:0.045347,(GCA_001907205.1_OKL44562.1:0.2233559203,(GCA_900110875.1_SEQ27559.1:0.1121110966,GCA_900114245.1_SFJ93384.1:0.0139076153)100:0.140231)100:0.118370)90:0.015264,(GCA_900115225.1_SFN90427.1:0.1438635255,GCA_900215505.1_SNY91734.1:0.1829945780)100:0.237938)89:0.088243,GCA_900105595.1_SDU43830.1:0.1959064687)100:0.131394,((GCA_000743575.1_KFL30365.1:0.2164049180,GCA_000970435.1_KKB76138.1:0.2023526308)90:0.086885,(GCA_000230555.1_AEQ53481.1:0.2468761720,GCA_900100665.1_SDG25784.1:0.0965265709)100:0.315259)100:0.109627)99:0.132181)92:0.090381)85:0.030127)56:0.051131,(((((((((((GCA_000011365.1_BAC46011.1:0.0588028282,GCA_000661935.1_AHY55567.1:0.1369138400)100:0.067982,(GCA_000012725.1_ABA03322.1:0.0974026870,GCA_000013885.1_ABE60963.1:0.0341282825)100:0.165094)100:0.041381,(GCA_001618955.1_KZD25843.1:0.0102956096,GCA_900108575.1_SEH81769.1:0.0246300369)100:0.101914)100:0.035298,GCA_000336555.1_EKS33145.1:0.1131905000)99:0.028464,GCA_000935205.1_KIZ42524.1:0.1548828586)78:0.020222,GCA_000195775.1_CAE25514.1:0.1482418121)99:0.046867,((GCA_000218565.1_AEI04790.1:0.0000020882,GCA_000218585.1_AEI01216.1:0.0000023105)100:0.111544,GCA_000314735.2_EKS30092.1:0.0598532726)100:0.122335)100:0.113693,GCA_002355335.1_BAT61721.1:0.2302441677)100:0.033884,((((((GCA_000019945.1_ACB83056.1:0.2879412544,GCA_000022085.1_ACL56611.1:0.1498232108)99:0.123768,(GCA_001017175.1_KLK94086.1:0.0463688428,GCA_900102135.1_SCY51984.1:0.0329439799)100:0.167173)96:0.062928,(GCA_001908835.1_APO85871.1:0.2952038998,(GCA_000153525.1_EAS84829.1:0.1079587650,GCA_000155895.1_EDZ59961.1:0.2904495349)100:2.476290)98:0.346853)99:0.127148,GCA_900104955.1_SEC82871.1:0.3485885174)85:0.027391,GCA_900187365.1_SNB73300.1:0.4657685744)86:0.026807,((GCA_000019845.1_ACB95611.1:0.2726283743,(GCA_000021745.1_ACK50367.1:0.1391621559,GCA_900114285.1_SFK47998.1:0.2885528308)100:0.109507)100:0.077786,((GCA_000304315.1_CCJ06491.1:0.2652272981,GCA_002117405.1_ARN81532.1:0.2109407075)100:0.062186,GCA_001675455.1_OBS54219.1:0.3856546654)100:0.116997)96:0.048816)89:0.051444)87:0.041856,(GCA_001426945.1_KQY97905.1:0.2001656735,GCA_002119765.1_ARP99543.1:0.2027953699)96:0.048567)86:0.033590,GCA_001579845.1_AMN38819.1:0.3422262643)85:0.019388)50:0.029947)92:0.055530,((((GCA_000143145.1_ADJ24115.1:0.3691804182,(GCA_000981545.1_CPR18512.1:0.0000020882,GCA_900104305.1_SDO17927.1:0.0000020757)100:0.199468)99:0.072245,GCA_000503895.1_AHB49736.1:0.3572009659)100:0.117199,(GCA_000166055.1_ADP70182.1:0.0200032750,GCA_000636015.1_KAI95428.1:0.0000021243)100:0.474859)98:0.057336,((GCA_000828475.1_BAQ16025.1:0.0661061316,GCA_001723285.1_ODR99829.1:0.0679030663)100:0.331256,GCA_001708935.1_ODA67783.1:0.2650404812)100:0.109628)100:0.165017)99:0.077135,((GCA_000017565.1_ABS61765.1:0.2827699724,GCA_000739695.1_GAK46319.1:0.4560272797)99:0.129214,((((((((((((GCA_000011965.2_AAV94120.1:0.0415038881,((GCA_900172225.1_SLN25089.1:0.0683716601,GCA_900116455.1_SFT33682.1:0.1017131198)73:0.006000,(GCA_000511385.1_AHD10736.1:0.0484072670,(GCA_001258055.1_CRL15514.1:0.0000020882,GCA_900113345.1_SFG50230.1:0.0000020882)100:0.032376)100:0.077161)88:0.036137)88:0.032204,GCA_900172295.1_SLN63674.1:0.1312143466)6:0.003247,(GCA_900114415.1_SFK79370.1:0.0719629852,((GCA_001458175.1_CUH50745.1:0.0524414018,(((((GCA_000203975.3_KID09033.1:0.0139392124,GCA_000376545.2_ANP42661.1:0.1400714239)97:0.027426,GCA_000511355.1_AHD02002.1:0.0508058629)99:0.049228,GCA_001678945.1_ANP37537.1:0.0679242025)100:0.033624,((GCA_000671395.1_KCV82032.1:0.0849339066,GCA_900142085.1_SHJ35740.1:0.0603917869)96:0.030539,((GCA_001307765.1_KPN63639.1:0.1046739254,GCA_900109955.1_SEW06764.1:0.1407479838)100:0.032574,(((GCA_000299875.1_EKE71220.1:0.0862523341,GCA_900114135.1_SFJ55511.1:0.1173465064)100:0.051409,GCA_900172375.1_SLN67780.1:0.1553138423)98:0.015604,GCA_900172305.1_SLN39602.1:0.1480156460)100:0.095684)95:0.036318)90:0.023245)89:0.037230,GCA_000812665.2_AML53511.1:0.1891112920)65:0.013282)90:0.026420,GCA_900172235.1_SLN66558.1:0.1361956858)84:0.006196)23:0.016928)93:0.032767,((GCA_000814025.1_KIC50877.1:0.0000026745,GCA_001969365.1_APX10878.1:0.0548242073)100:0.088240,((GCA_000014045.1_ABG33355.1:0.0208032022,GCA_000154785.2_AEI92564.1:0.0406269766)100:0.150827,(GCA_000152605.1_EAP83017.1:0.2040292863,(GCA_000172095.1_EDQ05450.1:0.1808380350,GCA_000622405.1_KIN68764.1:0.1113860601)80:0.038729)86:0.103309)84:0.037345)82:0.035546)76:0.021753,GCA_900156525.1_SIT77677.1:0.2410670181)69:0.022071,((((((((GCA_900109035.1_SEI67423.1:0.1168201730,(GCA_001046955.1_AKO97767.1:0.0000027814,GCA_900109145.1_SEK05229.1:0.0000020888)100:0.187841)98:0.067377,((GCA_002115725.1_OSQ57797.1:0.0610258076,GCA_002115805.1_OSQ51378.1:0.0490136370)100:0.040937,GCA_900188035.1_SNR62383.1:0.1173112449)100:0.030487)79:0.023491,GCA_000442255.1_EPX78706.1:0.2091912800)81:0.016044,(GCA_000152625.1_EAP77324.1:0.1507294208,GCA_900129685.1_SHG48511.1:0.0762290364)66:0.037740)79:0.039635,(((((((((GCA_000153725.1_EAU43618.1:0.0686192601,GCA_001975705.1_APZ54087.1:0.0778809225)86:0.034781,GCA_900102075.1_SDF33063.1:0.0713768467)75:0.006335,((GCA_001969385.1_APX25147.1:0.0000020882,GCA_900112435.1_SFD09653.1:0.0000020882)100:0.080483,GCA_900111875.1_SFA70884.1:0.2269864047)96:0.038230)91:0.033196,(GCA_001687105.1_ANT60805.1:0.0761405614,GCA_900116195.1_SFS76378.1:0.0000029417)100:0.077115)98:0.039614,GCA_900100085.1_SDI68286.1:0.0993400813)97:0.054015,(GCA_001247715.1_KNX42531.1:0.1651813897,(((GCA_900095785.1_SCM67252.1:0.0000027666,GCA_900115865.1_SFQ69925.1:0.0000020882)100:0.148638,GCA_900172385.1_SLN62786.1:0.1471007409)100:0.120148,GCA_900116005.1_SFR19943.1:0.2052604974)92:0.061364)33:0.000002)58:0.013776,(GCA_001458375.1_CUH82522.1:0.1583044452,(((((((GCA_002211155.1_OWV55482.1:0.0000000000,GCA_900101505.1_SDE21413.1:0.0000000000):0.000000,GCA_002211225.1_OWV41584.1:0.0000000000):0.000002,GCA_002211205.1_OWV54659.1:0.0000020882)100:0.065406,(GCA_002237555.1_ASP21366.1:0.0328750812,GCA_900188425.1_SNS82555.1:0.0063571693)100:0.070909)77:0.026739,GCA_900184945.1_SMX46065.1:0.1132015418)88:0.036682,GCA_900107235.1_SDY12341.1:0.2284609574)61:0.055068,(GCA_000169415.1_EBA06582.1:0.1349373301,(GCA_001482405.1_KUF11264.1:0.1402550546,(GCA_000521865.1_ETX30905.1:0.1787615349,GCA_900115815.1_SFQ40065.1:0.1658307480)97:0.067619)23:0.029353)36:0.033613)63:0.035606)32:0.045253)23:0.021364,(((GCA_900110425.1_SEO94925.1:0.1406871779,GCA_000152725.1_EAQ04420.1:0.1934463247)51:0.033887,GCA_900110775.1_SEQ61360.1:0.1522980808)79:0.048067,(GCA_900100005.1_SDI27939.1:0.1757608987,((((GCA_000021865.1_ADE86771.1:0.1957370972,(GCA_000714535.1_KEO52862.1:0.0692266622,GCA_000715505.1_KEP69814.1:0.1656273456)98:0.023074)93:0.051572,GCA_900106675.1_SDW73694.1:0.1588387002)97:0.045234,((((GCA_000012905.2_ABA80010.1:0.1692527169,((GCA_900156815.1_SIT24395.1:0.1593015174,(GCA_000203895.1_ABL68447.1:0.1805314687,GCA_000444995.1_AGT09079.1:0.1336570179)100:0.221373)50:0.034511,((GCA_000740775.1_KFI33453.1:0.0290011215,GCA_000740795.1_KFI31309.1:0.0203385292)100:0.131516,GCA_000740785.1_KFI24574.1:0.2068909753)99:0.075223)25:0.030227)46:0.041595,(GCA_001517585.1_CUX79415.1:0.1266265657,GCA_900107025.1_SDW79437.1:0.2458621857)96:0.091939)74:0.038995,GCA_001620265.1_AMY68149.1:0.1611200514)68:0.022582,(GCA_900110025.1_SEN13086.1:0.1095814364,GCA_900110135.1_SEM66071.1:0.1588810152)98:0.047579)78:0.064960)83:0.043571,(((GCA_000299575.1_EKE45618.1:0.2535224626,(GCA_900110115.1_SEN48021.1:0.0223993182,GCA_900141995.1_SHJ05812.1:0.0236177806)100:0.213529)66:0.056945,(GCA_900113405.1_SFG43002.1:0.0000020882,GCA_900172315.1_SLN27314.1:0.0000020882)100:0.275339)63:0.048033,(GCA_000223375.1_AEM40113.1:0.0000023316,GCA_001399515.1_ALJ80318.1:0.0000022305)100:0.242499)37:0.043651)30:0.023981)81:0.034412)23:0.038414)80:0.027445,GCA_001038505.1_KMK67993.1:0.1967533722)87:0.018852)32:0.018762,((((((GCA_000018145.1_ABV92697.1:0.1554431489,GCA_000647975.1_KAJ55987.1:0.0826105508)99:0.070071,((GCA_001305615.1_ALG91130.1:0.1346678958,GCA_900184935.1_SMX44538.1:0.0603886991)100:0.043644,(GCA_001548075.1_BAQ69929.1:0.0137996433,GCA_001633165.1_ANB34203.1:0.0158792310)100:0.281678)98:0.027770)98:0.043571,((((GCA_900099935.1_SDJ05544.1:0.1380862240,(GCA_900112335.1_SFC97859.1:0.0662953642,GCA_900188335.1_SNS58694.1:0.0252881473)100:0.068609)98:0.045202,((GCA_000152805.1_EAQ13194.1:0.1230720350,GCA_900177545.1_SMH36490.1:0.0718900711)97:0.038536,GCA_900102905.1_SDK10713.1:0.2079550814)100:0.066216)38:0.000003,GCA_900109555.1_SEK54683.1:5.9730086430)88:0.020996,GCA_001458355.1_CUH68300.1:0.1641161781)48:0.012545)61:0.024149,GCA_900115595.1_SFO86985.1:0.1233998707)68:0.027195,(GCA_000590925.1_AHM02894.1:0.1137415505,(((GCA_000600335.2_EYD73850.1:0.1676565136,GCA_000836695.1_KIQ71322.1:0.1693375241)100:0.056482,GCA_900141735.1_SHI87802.1:0.1691774375)100:0.066782,GCA_000600975.2_EYD72311.1:0.2188025813)99:0.035031)96:0.044458)73:0.017460,((GCA_900142295.1_SIN76071.1:0.1583935342,((GCA_900107355.1_SDY21462.1:0.2305235283,(GCA_001403795.1_CTQ48583.1:0.1604014893,GCA_900109285.1_SEL52869.1:0.0782852244)100:0.135997)47:0.040784,(GCA_000765015.1_KGK79209.1:0.0000023747,GCA_900141945.1_SHI59750.1:0.0213051131)100:0.272548)50:0.050780)41:0.040173,(GCA_000442275.2_EPX77117.1:0.0205429675,GCA_900111945.1_SFR57891.1:0.0605118873)100:0.218448)66:0.026046)48:0.031906)54:0.024118,(GCA_002210095.1_OWU70519.1:0.1792552582,((GCA_000153305.1_EAR51148.1:0.1839702797,GCA_001981245.1_APX90467.1:0.1848199229)67:0.056291,GCA_900102795.1_SCZ64660.1:0.1606232497)64:0.030186)97:0.053493)59:0.033090,((((GCA_000155735.2_AGI73023.1:0.0354228386,GCA_001187845.1_AKS46959.1:0.0568826111)100:0.039431,(GCA_900172275.1_SLN44684.1:0.0664774889,(GCA_001404155.1_CRK74231.1:0.0000021966,GCA_900114125.1_SFJ43935.1:0.0000029599)100:0.376421)68:0.039898)99:0.059117,GCA_900114485.1_SFL47101.1:0.1650981365)99:0.040342,GCA_000161835.1_EET46980.1:0.1667106837)99:0.074105)66:0.049863)76:0.021273,(GCA_000738435.1_AII86954.1:0.1341250675,GCA_001205715.1_KNG92520.1:0.0737276578)100:0.064261)80:0.051103,(GCA_001890925.1_OJI95673.1:0.1794299863,GCA_900184815.1_SMX23762.1:0.1309584159)100:0.036617)83:0.044617,(GCA_900172355.1_SLN49497.1:0.1141128023,GCA_000442315.1_EPX86710.1:0.5058866433)46:0.086917)62:0.107863,((GCA_900106695.1_SDW76688.1:0.1360254562,GCA_900113695.1_SFI95799.1:0.1309292397)100:0.050728,GCA_900107585.1_SEA77108.1:0.4762978599)64:0.049310)49:0.021716,(GCA_900111545.1_SET19873.1:0.0000020882,GCA_900143155.1_SHN57847.1:0.0000022977)100:0.325883)98:0.219836,GCA_000689395.1_CDO60053.1:0.3715674679)92:0.077878)91:0.072928)55:0.052475,(GCA_000767795.1_KGM32465.1:0.0197750622,GCA_002195995.1_OWJ61377.1:0.0230455299)100:0.390058)10:0.024579,(GCA_900172325.1_SLN22302.1:0.4479256122,(GCA_002088295.1_ORE94478.1:0.4246742714,(GCA_000264455.2_AFK55073.1:0.0000029832,GCA_001601315.1_KYO49320.1:0.0090766610)100:0.787084)67:0.101083)33:0.045965)41:0.068609,(GCA_000963705.1_KJV10197.1:0.1734522956,GCA_002251735.1_OYQ21104.1:0.1383144366)100:0.489430)42:0.018699,(GCA_900102465.1_SDF93381.1:0.4456060364,(GCA_000300235.2_AJD54021.1:0.0571417218,GCA_000300275.1_EKF10049.1:0.0212765897)100:0.354306)97:0.139584)23:0.043038,((GCA_000010725.1_BAI73345.1:0.2581239842,GCA_000632475.2_AIB10571.1:0.1606778512)100:0.114292,(((GCA_000016185.1_ACJ00202.1:0.2953352898,GCA_000730165.2_ASG21690.1:0.2326059767)100:0.054805,GCA_002251795.1_OYQ32318.1:0.2223236084)100:0.091049,(GCA_000576635.1_EWY37988.1:0.1258335712,GCA_000936425.1_KJB95038.1:0.1782783576)100:0.241515)90:0.047562)87:0.069278)47:0.045891,((((GCA_000299935.1_EKE76931.1:0.1506672833,GCA_001618175.1_KZD12236.1:0.2080703935)100:0.222452,GCA_000024465.1_ADE39500.1:0.7949998845)77:0.009317,((GCA_900177295.1_SME94243.1:0.0000020882,GCA_900188055.1_SNR29188.1:0.0000020882)100:0.373819,GCA_900100655.1_SDG30569.1:0.6019582797)84:0.097038)93:0.040874,((GCA_000982415.1_KKJ77259.1:0.0021737679,GCA_001026905.1_KLN62581.1:0.0443575537)100:0.407395,((GCA_000968135.1_CCQ72595.1:0.3457565523,GCA_001746755.1_OEJ69333.1:0.3513779416)86:0.063100,GCA_900093605.1_SCA57087.1:0.5632887948)100:0.096167)91:0.070481)83:0.019185)95:0.112737,((GCA_000152825.2_ADM08992.1:0.5314397614,GCA_900199215.1_SNT68164.1:0.3734103748)100:0.328173,GCA_900101935.1_SDE58452.1:0.5413250731)95:0.179586)93:0.041654,(((GCA_000009985.1_BAE52815.1:0.1315638838,GCA_000513295.1_CDK98961.1:0.3292818928)68:0.075203,(GCA_000294655.1_CCG41098.1:0.0778572035,GCA_900108475.1_SEH61160.1:0.0466764507)100:0.206937)100:0.247622,GCA_900167455.1_SKA32219.1:0.6012147400)94:0.099747)89:0.050639,((((((((((GCA_000011685.1_AAW60963.1:0.0560410274,GCA_000234355.2_EHH66993.1:0.1279433882)100:0.193657,(GCA_000963885.1_GAN54647.1:0.2346873993,(GCA_000723565.1_CDG33198.1:0.0517443842,GCA_002003665.1_OOL17332.1:0.0674771295)100:0.489710)74:0.053243)76:0.077776,(GCA_000617865.1_GAJ30253.1:0.2006737211,(((GCA_000724025.1_CDG40768.1:0.0000022295,GCA_001547995.1_BAT20990.1:0.0000026788)100:0.256568,(GCA_001787335.1_AOX17984.1:0.0068689615,GCA_001787355.1_AOX20855.1:0.0200264527)100:0.092176)100:0.116838,GCA_002005465.1_AQS88000.1:0.1290677284)87:0.073096)100:0.142151)91:0.077784,(GCA_002005445.1_AQS83580.1:0.2953931703,(GCA_002173735.1_ARW47810.1:0.2970752974,(GCA_000231445.2_EHD13402.1:0.0000029786,GCA_002153535.1_OUI78711.1:0.0000020065)100:0.792955)43:0.062897)44:0.086090)47:0.073650,(GCA_000021325.1_ACI51725.1:0.2907683889,((GCA_000182745.1_BAK84247.1:0.0573509086,GCA_000208635.2_EGG77826.1:0.0417522731)99:0.002479,GCA_000964505.1_GAN99497.1:0.0687729409)100:0.210607)98:0.117850)100:0.141347,(GCA_000014285.2_ABI62912.1:0.0096332200,GCA_000576085.2_AHJ63902.1:0.0107628669)100:0.304509)91:0.061807,((GCA_000016725.1_ABQ30540.1:0.0000026305,GCA_000202835.1_BAJ80722.1:0.0000029183)100:0.318035,(GCA_000306035.1_EKN00293.1:0.1395038548,GCA_000964385.1_GAN80325.1:0.1629672430)100:0.209077)100:0.207827)99:0.088825,(GCA_000164635.1_EFH12179.1:0.1510981164,GCA_900141905.1_SHI97000.1:0.3437390785)100:0.216870)99:0.083202,(GCA_900101615.1_SDE01630.1:0.0110549684,GCA_900104205.1_SDB33641.1:0.0034987386)100:0.344064)100:0.266124,(((((((((((((GCA_000011345.1_BAC07991.1:0.0400071568,GCA_000505665.1_AHB88699.1:0.0181670342)100:0.466194,GCA_001870225.1_APB33976.1:0.4476066680)81:0.122981,((GCA_000317065.1_AFY69798.1:0.2991333435,GCA_000332215.1_ELS32177.1:0.1930519505)100:0.315802,(GCA_000011385.1_BAC90553.1:0.2013330811,GCA_000484535.1_AGY59460.1:0.3384865579)100:0.773824)78:0.036413)74:0.050578,(GCA_000817775.1_KIF39767.1:0.4093626481,(GCA_001904775.1_OKH46872.1:0.4839759020,GCA_002075285.2_ASC72048.1:0.3976477608)85:0.031621)86:0.101882)82:0.069680,(((((((((GCA_000014265.1_ABG53479.1:0.0438982168,GCA_002260545.1_OZH54451.1:0.0741312973)100:0.122371,GCA_002142475.1_BAS56183.1:0.2871377236)99:0.107659,(GCA_000176895.2_CCE16131.1:0.0000021530,GCA_000307915.1_EKD05921.1:0.0000020862)100:0.254044)94:0.062652,((GCA_000478195.2_ERT03985.1:0.0532767031,(GCA_000972705.2_KKD37694.1:0.0000019993,GCA_000972705.2_KMW70158.1:0.0000020882)100:0.046426)100:0.110473,(GCA_000710505.1_KEI69116.1:0.0369860327,GCA_900009265.1_CUR14452.1:0.0339088690)100:0.137315)100:0.055071)97:0.066744,(GCA_000317105.1_AFY81253.1:0.2645430051,GCA_001276715.1_KOR34558.1:0.2881726624)75:0.062378)45:0.028706,(GCA_000317495.1_AFZ14330.1:0.2522869534,(GCA_000180455.1_CBN58093.1:0.1673074492,(GCA_000214075.2_EGK83731.1:0.0400310220,GCA_000317475.1_AFZ10155.1:0.0037037791)100:0.166121)100:0.040256)100:0.079470)4:0.019292,(GCA_001746915.1_OEJ74084.1:0.3363156531,GCA_000775285.1_KGF73892.1:0.3403815458)80:0.096434)3:0.009893,((((((((GCA_000020025.1_ACC84881.1:0.1554315469,((GCA_000169135.1_EAW46609.1:0.0312141327,GCA_002218065.1_GAX34539.1:0.0605643467)100:0.077532,((GCA_001298445.1_ALF52770.1:0.0797824469,GCA_002367975.1_BAY15909.1:0.0486492120)100:0.093285,GCA_000204075.1_ABA21704.1:0.1891614166)97:0.061395)64:0.015509)77:0.015291,(GCA_000316575.1_AFY31998.1:0.1501009420,((GCA_002368055.1_BAZ72900.1:0.0000020882,GCA_002368295.1_BAY96593.1:0.0000020882)100:0.034860,GCA_002368275.1_BAY94131.1:0.0067264332)100:0.111573)96:0.039467)88:0.028801,((GCA_000196515.1_ADI66075.1:0.1203944493,((GCA_000317695.1_AFZ59511.1:0.0150246217,(((GCA_000175835.1_EFA68135.1:0.0000025564,GCA_001432185.1_KRH95615.1:0.0215190291)100:0.022077,GCA_002368135.1_BAZ89071.1:0.0047635110)100:0.014512,GCA_000175855.1_EFA72330.1:0.0362516225)100:0.215593)98:0.028424,GCA_002368075.1_BAZ81581.1:0.0673991192)86:0.021512)88:0.026021,(GCA_000312705.1_AFW93670.1:0.0274497886,(GCA_002368115.1_BAZ84364.1:0.0105647061,(GCA_000789435.1_KHG40928.1:0.0000020882,GCA_000789435.1_KHG40934.1:0.0000020882)100:0.038844)99:0.006169)100:0.154085)99:0.040773)93:0.023450,GCA_000317535.1_AFZ24551.1:0.1399779711)99:0.024633,(((GCA_000231365.2_EHC18645.1:0.0000021397,GCA_001904645.1_OKH13646.1:0.0203731578)100:0.055635,((GCA_000934435.1_KIY12314.1:0.0000020882,GCA_001990805.1_ONN60038.1:0.0000020882)100:0.098540,GCA_001275395.1_KOP24877.1:0.0346764718)100:0.049225)100:0.082728,GCA_000317435.1_AFZ02958.1:0.2873896921)69:0.041691)99:0.063587,(GCA_000346485.2_KYC39897.1:0.0657469134,GCA_000760695.2_KIE08845.1:0.0578085322)100:0.114210)100:0.083686,(GCA_000317555.1_AFZ32371.1:0.0206328860,GCA_001904655.1_OKH26408.1:0.0610011995)100:0.229173)93:0.053474,((((((GCA_000020025.1_ACC79985.1:0.1122817496,(GCA_002367975.1_BAY16931.1:0.0910250372,GCA_000169135.1_EAW46865.1:0.1739933617)97:0.029083)100:0.095783,((GCA_000346485.2_KYC41755.1:0.0728649261,GCA_000760695.2_KIE10778.1:0.0270933158)100:0.121144,GCA_000828085.2_KIJ83074.1:0.1486040251)99:0.073495)34:0.040818,(GCA_000317125.1_AFY88609.1:0.2695506286,(GCA_001456025.1_KST62211.1:0.0000020882,GCA_001456025.1_KST64841.1:0.0000020882)100:0.248913)100:0.073786)73:0.033183,(GCA_000952155.1_KJH73347.1:0.2558785250,((GCA_000316665.1_AFY54218.1:0.0424362819,GCA_000316665.1_AFY54423.1:0.0010215989)100:0.336653,GCA_000317145.1_AFY92648.1:0.6364827668)98:0.089148)76:0.051038)91:0.067925,GCA_000021825.1_ACK70695.1:0.4098267232)79:0.065840,((((GCA_000316665.1_AFY56927.1:0.3520680008,GCA_000828085.2_KIJ83378.1:0.1913370898)99:0.045918,(GCA_001456025.1_KST62567.1:0.0000025179,GCA_001456025.1_KST62605.1:0.0000022907)100:0.325821)98:0.048634,((GCA_000934435.1_KIY15045.1:0.0000020944,GCA_001990805.1_ONN61565.1:0.0000021517)100:0.048389,GCA_001275395.1_KOP26655.1:0.0534929914)100:0.203515)98:0.061284,(GCA_000346485.2_KYC38359.1:0.0709006494,GCA_000760695.2_KIE13372.1:0.0720974552)100:0.141277)100:0.182035)96:0.079702)40:0.040328)69:0.055702,(((((((((GCA_000017845.1_ACB51480.1:0.1097780525,((GCA_000167195.1_EAM47866.1:0.0000020882,GCA_000235665.2_EHJ09747.1:0.0000020882)98:0.000002,GCA_000235665.2_EHJ09755.1:0.0000026273)100:0.104200)100:0.063849,((GCA_000317025.1_AFY78573.1:0.0215387325,GCA_001904635.1_OKH18257.1:0.0260871203)100:0.163983,GCA_000021825.1_ACK73105.1:0.2322144932)99:0.062934)76:0.054037,((GCA_000297435.1_CCI34429.1:0.0132171005,GCA_000312205.1_CCI06678.1:0.0190184423)100:0.191404,(GCA_000284135.1_BAL28043.1:0.0357065519,GCA_000478825.2_AIE74467.1:0.0209956347)100:0.353690)98:0.093077)72:0.036562,(((GCA_000317575.1_AFZ35585.1:0.0222535104,GCA_002355455.1_BAU64880.1:0.0565676349)100:0.202739,((GCA_000332055.1_ELS03388.1:0.2373959856,GCA_002368355.1_BAZ44495.1:0.2869493956)86:0.035617,((GCA_000317675.1_AFZ54172.1:0.1558317595,(GCA_001548095.1_BAQ61694.1:0.1734124285,GCA_001548115.1_BAQ65081.1:0.1746799153)100:0.122434)100:0.124681,GCA_001747005.1_OEJ78628.1:0.1612467555)100:0.249634)55:0.043587)63:0.044805,GCA_000332035.1_ELR96988.1:0.4117828370)91:0.062691)94:0.025831,((GCA_001904615.1_OKH16034.1:0.3601143374,GCA_000473895.1_ERN40183.1:0.3500912511)93:0.054754,(GCA_000317615.1_AFZ51518.1:0.1149358695,GCA_000317635.1_AFZ43757.1:0.1292545404)100:0.343902)65:0.068863)66:0.039849,(GCA_001637395.1_OAB61421.1:0.2686138332,GCA_000018105.1_ABW26379.1:0.3410408801)68:0.068062)94:0.054809,GCA_002075285.2_ASC71615.1:0.6516538587)19:0.008001,(GCA_000155555.1_EDX73319.1:0.2104612903,((GCA_000478195.2_ERT03594.1:0.0000020882,GCA_000478195.2_ERT08662.1:0.0000027172)100:0.110720,GCA_000972705.2_KKD39004.1:0.0420019562)100:0.383750)58:0.046305)81:0.041839,((GCA_000211815.1_EGJ33407.1:0.0165717437,GCA_001942495.1_OLT59429.1:0.0213111106)100:0.174051,GCA_000317515.1_AFZ16113.1:0.1940487980)99:0.068806)83:0.025634)80:0.031390)80:0.009539,(GCA_000317045.1_AFY65095.1:0.1658728414,GCA_000012525.1_ABB56443.1:0.4911831497)76:0.117475)76:0.067280,GCA_001904725.1_OKH31862.1:0.2412176853)74:0.028914,GCA_000317145.1_AFY91766.1:0.3616460490)76:0.081627,GCA_000317125.1_AFY90240.1:0.2493909140)76:0.102495,GCA_000952155.1_KJH69974.1:0.1194766416)99:0.568233,(GCA_000011465.1_CAE19031.1:0.5514625576,(((GCA_000155635.1_EDY39725.1:0.1803962613,GCA_000316515.1_AFY30415.1:0.2770269666)98:0.271008,GCA_001182765.1_CRY92444.1:0.2918132814)78:0.297370,GCA_000760175.1_KGG12814.1:0.2560261253)78:0.173141)96:0.418951)97:0.440530,((GCA_002075285.2_ASC72892.1:1.6491618178,(GCA_001637395.1_OAB59802.1:2.3262989107,((GCA_000014865.1_ABK42864.1:0.3960623177,GCA_002109495.1_OSM06793.1:0.6591686673)100:0.551110,(GCA_000346485.2_KYC38495.1:0.0261160082,GCA_000760695.2_KIE13445.1:0.0644312921)100:0.933616)100:1.246290)97:0.269133)79:0.241825,GCA_000325745.1_AGA65299.1:2.9378304859)45:0.221397)52:0.238109,GCA_900111945.1_SFR40193.1:4.3505225605)95:0.600310)66:0.090735)70:0.078070,(((((((((((((((GCA_000013005.1_ABC63611.1:0.1556637965,GCA_001008165.2_AKH41254.1:0.1740401918)96:0.044859,GCA_001281485.1_ALE16736.1:0.1287985165)95:0.024943,(GCA_001304795.1_ALG62401.1:0.0000024591,GCA_001306275.1_KPM12473.1:0.0000027729)100:0.231133)96:0.052290,(GCA_001663175.1_ANK13786.1:0.0770675193,GCA_001677335.1_OBV11685.1:0.0693646305)100:0.192532)95:0.029012,GCA_000715015.1_KEO91715.1:0.2102678908)95:0.038470,GCA_001661675.2_ARU15570.1:0.2504766405)74:0.062226,GCA_001028705.1_AKM09669.1:0.2143047436)99:0.062123,(GCA_000013325.1_ABD25745.1:0.0997998084,(GCA_000235975.2_EHJ59059.1:0.1078187440,(GCA_000013985.1_ABF52780.1:0.1109189959,GCA_001610975.1_AMU96072.1:0.0379562343)100:0.221282)99:0.119502)97:0.060665)99:0.089217,(GCA_000016765.1_ABQ69083.1:0.0906268402,(GCA_002355275.1_ATE63211.1:0.0000020882,GCA_002367875.1_PCE43425.1:0.0000020882)100:0.073481)100:0.173570)97:0.073801,((GCA_001295965.1_KPF72375.1:0.0000028971,GCA_001713435.1_AOG00059.1:0.0051166088)100:0.162272,GCA_001586395.2_KZB94006.1:0.2422091606)97:0.075969)91:0.062303,(GCA_002218195.1_ASK87971.1:0.1809127642,GCA_900128895.1_SIO03435.1:0.1245842417)100:0.149746)59:0.029537,(GCA_000091125.1_BAI96971.1:0.0551305498,GCA_000147835.3_AEG48361.1:0.0293824578)100:0.293000)62:0.118560,(GCA_000175255.2_AEH62941.1:0.1532803120,GCA_000218875.1_AEI37537.1:0.2987788474)100:0.606102)100:0.303630,(GCA_000342165.1_EMD82869.1:0.3042100888,GCA_002211145.1_OWV32107.1:0.2379797373)100:0.155148)100:0.262512,GCA_002251755.1_OYQ25005.1:0.4153292440)100:0.356253)47:0.029403,((((GCA_000013085.1_ABC24222.1:0.2166735156,GCA_000284415.2_CCG09298.1:0.4244069292)100:0.137019,GCA_000315795.1_EKV28063.1:0.4700548261)61:0.088156,(GCA_900156605.1_SIS53653.1:0.5383369499,GCA_900187365.1_SNB52186.1:1.6523727693)50:0.027146)77:0.049576,(GCA_900100455.1_SDH69826.1:0.6301529965,(GCA_900101965.1_SDE82093.1:0.2780025725,GCA_001611975.1_AMW34046.1:0.7152660491)86:0.098514)87:0.091075)92:0.132485)69:0.243177)70:0.137196,(GCA_001982645.1_ONG40402.1:1.9909756715,(GCA_002043005.1_AQZ53446.1:0.3306293849,(GCA_900109555.1_SEK22740.1:0.0000020882,GCA_900172305.1_SLN14936.1:0.0000020882)100:0.512964)100:1.386090)73:0.272603)100:0.180270)100:0.305530);
