# Supplementary material for: Assessing the accuracy of phylogenetic rooting methods on prokaryotic gene families
Source: PLoS One. 2020 May 15;15(5):e0232950. doi: 10.1371/journal.pone.0232950 (PMC7228096; doi:10.1371/journal.pone.0232950)
Supplement: S2 Dataset — (ZIP) [file pone.0232950.s003.zip › EmpiricalDataset/GeneTrees_IQTree/000275.aln.treefile]

(GCA_000006905.1_AAK25615.1:0.0309080074,GCA_000092285.1_ADG12554.1:0.0402470902,((GCA_000017265.1_ACG76531.1:0.1427989152,GCA_001425915.1_KQW65928.1:0.1205031044)100:0.098263,(((GCA_000144605.1_ADK99902.1:0.1385174727,GCA_002205555.1_ASD27068.1:0.0845102226)100:0.253424,(GCA_000175215.2_ADU11900.1:0.2217180350,GCA_000204015.1_EGF91921.1:0.1442923633)100:0.120141)100:0.084101,(((GCA_000013025.1_ABI77807.1:0.0250717471,GCA_000685315.1_KCZ98640.1:0.0646399476)100:0.195678,GCA_000023785.1_ACT58212.1:0.4401792355)100:0.180730,(((GCA_000014745.1_ABI67175.1:0.1392987275,GCA_900103475.1_SDL59566.1:0.1392256895)100:0.184084,GCA_000152745.1_EAP89467.1:0.1879322844)100:0.183037,(((((((((((((((((((GCA_000007125.1_AAL51407.1:0.0056840830,GCA_000157815.1_EEX99037.1:0.0000027903)100:0.042613,(GCA_000017405.1_ABS13797.1:0.0000024461,GCA_000585655.1_EXL04156.1:0.0029216481)100:0.027866)100:0.048621,(GCA_001558695.1_KXF76334.1:0.0606159997,(GCA_900104355.1_SDO67563.1:0.0143730138,GCA_900113985.1_SFI76794.1:0.0298178693)100:0.061561)100:0.044915)99:0.031846,(GCA_000022725.1_ACS52052.1:0.0769529718,GCA_000341385.1_AGF76522.1:0.0719084972)100:0.360776)85:0.033586,(((GCA_000014245.1_ABG64712.1:0.0867432311,(GCA_000300335.1_EKF19058.1:0.0184059757,GCA_000300515.1_EKF41760.1:0.0331605269)100:0.038876)100:0.046850,GCA_900113935.1_SFI51530.1:0.0666822528)100:0.027052,((GCA_000585625.1_EXL10451.1:0.0508720836,GCA_002075885.1_OQM77202.1:0.0577658308)100:0.029869,((GCA_001424795.1_KQU74388.1:0.0224610585,GCA_001605015.1_AMS39776.1:0.0032385144)100:0.023639,(GCA_001510895.1_KUM23739.1:0.0189767801,GCA_001618845.1_AMY03045.1:0.0305200928)100:0.033004)100:0.018313)100:0.017031)100:0.020823)78:0.016869,(((((GCA_000016285.1_ACM38045.1:0.0847812827,((((((GCA_000017145.1_ABR61921.1:0.0368468173,GCA_002288525.1_ASY64697.1:0.0256101274)97:0.015295,GCA_000018545.1_ACP26958.1:0.0179516221)81:0.018245,GCA_000697965.2_ANK74178.1:0.0228590463)100:0.022728,(GCA_001267455.1_KOC74347.1:0.0125652054,GCA_001652565.1_ANH05882.1:0.0163968095)100:0.051072)80:0.014641,(GCA_001687365.1_OBZ94458.1:0.0295158093,GCA_001885585.1_OJF99772.1:0.0717781085)100:0.029810)100:0.035537,(GCA_000092045.1_ABC92702.1:0.0092194085,GCA_000769405.1_KPN25394.1:0.0226545911)100:0.068153)97:0.021231)94:0.010336,(((GCA_000722615.1_KEQ07057.1:0.0000027620,GCA_000722625.1_KEQ10002.1:0.0000027620)100:0.046245,(GCA_000731295.1_CDN56009.1:0.0000022541,GCA_000731315.1_CDN49899.1:0.0110386121)100:0.062861)100:0.037173,GCA_000092025.1_AAK88417.2:0.0822548668)97:0.008584)100:0.030447,((GCA_001578105.1_AMM82985.1:0.0471461724,GCA_002043005.1_AQZ53519.1:0.0461316149)100:0.128241,(GCA_000325745.1_AGA65260.1:0.3705096982,GCA_000496595.1_AHA27614.1:0.6113450875)100:0.336086)96:0.054653)96:0.033154,(GCA_000154705.2_EDQ35114.2:0.0301673117,GCA_001703635.1_OCW58992.1:0.0733704771)100:0.106751)92:0.007614,(GCA_001293565.1_KPB00763.1:0.1350492185,GCA_000817775.1_KIF44205.1:0.1207761032)99:0.093407)86:0.017198)98:0.051906,(GCA_000153465.1_EAS48399.1:0.0920587041,((GCA_000153705.1_EAU42978.1:0.1025134977,GCA_900176465.1_SMD05851.1:0.0601457135)98:0.043410,((GCA_000800175.1_KHJ55357.1:0.0029758425,GCA_900141975.1_SHJ03856.1:0.0089223558)100:0.055906,GCA_900104035.1_SDN86990.1:0.1175499402)100:0.062604)84:0.015790)100:0.078425)99:0.033708,GCA_002238045.1_OXT02355.1:0.1999880786)100:0.112578,GCA_000179775.1_EFL89566.1:0.3794273400)93:0.045932,((GCA_000230555.1_AEQ53272.1:0.0531198470,GCA_900100665.1_SDG21733.1:0.0461725424)100:0.186486,(GCA_000743575.1_KFL30239.1:0.1416225172,GCA_000970435.1_KKB76258.1:0.0728575667)100:0.119979)100:0.288334)94:0.027229,(((((((GCA_000148725.1_EFO32299.1:0.0801303590,GCA_000158095.1_EEE43087.1:0.0607119189)100:0.039147,GCA_001403915.1_CTQ46431.1:0.0380946572)100:0.082093,(GCA_000192745.1_ADZ68535.1:0.1134556185,(GCA_001188555.1_KND17759.1:0.0027845422,GCA_002249885.1_OXS47344.1:0.0000023521)100:0.146045)88:0.037222)88:0.034357,GCA_900105595.1_SDU40505.1:0.2093699576)88:0.023866,(GCA_001907205.1_OKL44608.1:0.0695684648,(GCA_900110875.1_SEQ25436.1:0.0206562587,GCA_900114245.1_SFJ92287.1:0.0066753214)100:0.083157)100:0.126172)100:0.076165,(GCA_001720135.1_ODN69194.1:0.2558034306,(GCA_900129325.1_SHF55058.1:0.2164099707,GCA_900104485.1_SDB06312.1:0.2480077592)80:0.028718)19:0.033371)19:0.052577,(((GCA_900148505.1_SHO65156.1:0.1775358985,GCA_001720135.1_ODN69195.1:0.3801147169)73:0.063312,(GCA_001305515.1_KPL53662.1:0.3344698912,GCA_002088295.1_ORE93077.1:0.3541074136)14:0.029441)15:0.015713,((GCA_900115225.1_SFO36554.1:0.0670707994,GCA_900215505.1_SNY90551.1:0.0564052221)100:0.226432,GCA_900102695.1_SCZ39727.1:0.3543662638)9:0.063476)12:0.044764)28:0.047554)28:0.024964,(((((GCA_000010525.1_BAF89949.1:0.1296802662,GCA_000017645.1_ABS66712.1:0.0968344892)100:0.073454,(GCA_000092925.1_ADH90054.1:0.0433525181,GCA_900100155.1_SCW87461.1:0.0334980953)100:0.150696)100:0.109337,(GCA_001402875.1_ALK08018.1:0.0000021866,GCA_001459775.1_CUU43940.1:0.0000027620)100:0.378386)81:0.058696,(((((((GCA_000011365.1_BAC45746.1:0.0302383571,GCA_000661935.1_AHY55850.1:0.0143635331)100:0.108948,(GCA_000012725.1_ABA06032.1:0.0463657463,GCA_000013885.1_ABE64307.1:0.0426838918)100:0.081388)99:0.027589,(GCA_001618955.1_KZD21005.1:0.0108018562,GCA_900108575.1_SEH82597.1:0.0102031396)100:0.093508)99:0.030376,(GCA_000195775.1_CAE25689.1:0.1592916127,GCA_000935205.1_KIZ44697.1:0.0841967599)100:0.051227)99:0.030243,(((GCA_000218565.1_AEI04981.1:0.0000027652,GCA_000218585.1_AEI01406.1:0.0000026651)100:0.056366,GCA_000314735.2_EKS30377.1:0.0195376709)100:0.102390,GCA_000336555.1_EKS33134.1:0.1016847612)100:0.065374)100:0.138494,(GCA_001426945.1_KQY98015.1:0.2019186590,GCA_002355335.1_BAT58747.1:0.2493806129)99:0.049902)100:0.047319,(GCA_002119765.1_ARP98965.1:0.1543437984,GCA_001579845.1_AMN38933.1:0.2469284528)82:0.044110)100:0.089624)100:0.116747,(((((GCA_000019945.1_ACB78808.1:0.1443838519,GCA_000022085.1_ACL57838.1:0.1031326996)100:0.166489,((GCA_001017175.1_KLK92138.1:0.0278620960,GCA_900102135.1_SCY16906.1:0.0419777316)100:0.118583,(GCA_001271345.1_ALA17952.1:0.0029919664,GCA_001887265.1_APF36576.1:0.0000027470)100:0.141652)100:0.051834)99:0.056769,(GCA_001676615.1_OCC03246.1:0.2507179104,(GCA_001741865.1_AOO83505.1:0.1055468108,GCA_900102525.1_SDF85930.1:0.0879184955)100:0.259855)94:0.055986)94:0.038128,GCA_000496075.1_ESR26356.1:0.3177069651)98:0.072119,((GCA_000019845.1_ACB96908.1:0.2452815306,(GCA_000021745.1_ACK51894.1:0.1380752084,GCA_900114285.1_SFK34938.1:0.1471054684)100:0.044438)100:0.026234,(GCA_900104955.1_SED14085.1:0.1671970211,((GCA_000304315.1_CCJ07554.1:0.1650224857,((GCA_001644125.1_OAI31814.1:0.0553623010,GCA_001675455.1_OBS51110.1:0.0660979361)100:0.098517,GCA_002117405.1_ARN80368.1:0.2607025946)100:0.060078)100:0.081907,GCA_900187365.1_SNB66150.1:0.2414215904)94:0.058683)95:0.046669)100:0.207708)59:0.058767)97:0.104468)80:0.115769,((GCA_000166055.1_ADP72113.1:0.0000025353,GCA_000636015.1_KAI95249.1:0.0091813349)100:0.308404,(((GCA_000143145.1_ADJ25106.1:0.2405794697,(GCA_000981545.1_CPR16582.1:0.0035315526,GCA_900104305.1_SDP58008.1:0.0020078779)100:0.190231)98:0.053557,GCA_000503895.1_AHB47457.1:0.1392595929)100:0.223172,((GCA_000828475.1_BAQ15541.1:0.0185467786,GCA_001723285.1_ODS00574.1:0.0310988575)100:0.187808,GCA_001708935.1_ODA66200.1:0.2609681989)100:0.146306)66:0.043775)79:0.059114)100:0.076067,(GCA_000017565.1_ABS63038.1:0.2949363491,(GCA_000739695.1_GAK44266.1:0.2028734315,GCA_000689395.1_CDO59523.1:0.4025708463)76:0.071881)100:0.153383)100:0.065850,(((((((((((((GCA_000009985.1_BAE52866.1:0.0985227076,(GCA_000294655.1_CCG41079.1:0.0108064095,GCA_900108475.1_SEH26200.1:0.0152343731)100:0.154737)100:0.083322,GCA_000513295.1_CDL00765.1:0.1293377716)100:0.281306,(GCA_000315795.1_EKV30399.1:0.2326922256,GCA_900100455.1_SDG36404.1:0.4838942460)90:0.045288)73:0.043085,GCA_900156605.1_SIT19896.1:0.2437779154)90:0.059210,GCA_001611975.1_AMW34085.1:0.3482249932)57:0.057293,GCA_900101965.1_SDE91941.1:0.3898544945)79:0.062344,(GCA_000013085.1_ABC21985.1:0.1695617791,GCA_000284415.2_CCG08742.1:0.2689299282)100:0.188467)100:0.134576,(((GCA_000968135.1_CCQ72563.1:0.2911378147,GCA_900093605.1_SCA57181.1:0.4128562147)28:0.100278,GCA_001746755.1_OEJ69355.1:0.4582140659)34:0.063108,(GCA_000300235.2_AJD50467.1:0.0261440506,GCA_000300275.1_EKF08715.1:0.0787417221)100:0.417044)58:0.056151)99:0.094773,((GCA_000264455.2_AFK55085.1:0.0038903244,GCA_001601315.1_KYO49310.1:0.0034700289)100:0.438169,((((((((((((GCA_000011685.1_AAW59987.1:0.0848876644,GCA_000234355.2_EHH68691.1:0.0704300823)100:0.071798,(GCA_000723565.1_CDG33586.1:0.0069389253,GCA_002003665.1_OOL19935.1:0.0103454526)100:0.297764)100:0.090369,(GCA_000617865.1_GAJ29656.1:0.1417213137,((GCA_000724025.1_CDG39164.1:0.0000023482,GCA_001547995.1_BAT19259.1:0.0106696217)100:0.117618,((GCA_001787335.1_AOX17178.1:0.0072479190,GCA_001787355.1_AOX19577.1:0.0033967608)100:0.059083,GCA_002005465.1_AQS87513.1:0.0578174084)48:0.018954)48:0.028504)100:0.085218)100:0.043828,GCA_000963885.1_GAN54104.1:0.1717274751)100:0.059572,GCA_002005445.1_AQS83693.1:0.1462956861)99:0.024763,(GCA_002173735.1_ARW48496.1:0.1251227798,(GCA_000231445.2_EHD14685.1:0.0034735692,GCA_002153535.1_OUI78978.1:0.0000025902)100:0.347196)99:0.051410)99:0.052703,(GCA_000182745.1_BAK83336.1:0.0074593185,(GCA_000964505.1_GAN98918.1:0.0000027620,GCA_000208635.2_EGG75458.1:0.0072790958)100:0.003239)100:0.086807)99:0.049467,GCA_000021325.1_ACI53002.1:0.0519875167)100:0.158892,(GCA_000014285.2_ABI62508.1:0.0000024254,GCA_000576085.2_AHJ63501.1:0.0000027620)100:0.242079)97:0.051900,GCA_000964365.1_GAN77047.1:0.2041403746)100:0.090620,((GCA_000016725.1_ABQ31353.1:0.0000024232,GCA_000202835.1_BAJ81746.1:0.0000029058)100:0.266485,(GCA_000306035.1_EKM99404.1:0.0458734172,GCA_000964385.1_GAN80642.1:0.0635737575)100:0.224551)99:0.044432)100:0.123519,(GCA_000164635.1_EFH09703.1:0.1387711243,((GCA_900101615.1_SDD07549.1:0.0070663302,GCA_900104205.1_SDB71858.1:0.0000021223)100:0.165232,GCA_900141905.1_SHJ70517.1:0.1855804920)82:0.021573)100:0.098727)100:0.284236)94:0.116593)75:0.039304,(((GCA_000010725.1_BAI71153.1:0.0824740889,GCA_000632475.2_AIB10734.1:0.0935579132)100:0.070756,((GCA_000576635.1_EWY38143.1:0.0212220512,GCA_000936425.1_KJB97132.1:0.0551814643)100:0.129421,((GCA_000016185.1_ACI99591.1:0.1109807999,GCA_002251795.1_OYQ35825.1:0.1947284595)100:0.138592,GCA_000730165.2_ASG21297.1:0.1740055087)100:0.089071)100:0.115135)100:0.165228,(((GCA_000767795.1_KGM34224.1:0.0054437084,GCA_002195995.1_OWJ66986.1:0.0405851391)100:0.284575,GCA_900167455.1_SKA27534.1:0.5262006286)86:0.091471,(((GCA_000982415.1_KKJ76978.1:0.0083726727,GCA_001026905.1_KLN60002.1:0.0231380222)100:0.358579,GCA_900100655.1_SDG06640.1:0.5767274523)36:0.069151,(GCA_900177295.1_SMF09865.1:0.0000029588,GCA_900188055.1_SNR34205.1:0.0000020148)100:0.312766)98:0.119099)7:0.025250)81:0.070539)62:0.076716,((GCA_000299935.1_EKE76855.1:0.1158229596,GCA_001618175.1_KZD07912.1:0.0659216351)100:0.204141,((GCA_900102465.1_SDF77235.1:0.0647664398,(GCA_000319385.1_AFX98594.1:0.1177409698,GCA_000510265.1_AHC73468.1:0.1339190059)100:0.508037)100:0.304074,GCA_000024465.1_ADE40059.1:0.6411531518)97:0.091664)90:0.076134)52:0.043074,((GCA_002251735.1_OYQ17010.1:0.3994896437,(GCA_000226315.1_AEP09834.1:0.0028484502,GCA_000348745.1_AGH98259.1:0.0155846724)100:0.573066)79:0.073115,((GCA_000742835.1_AIK95721.1:0.5774995971,(GCA_002117145.1_ARN84431.1:0.4045859154,GCA_001192655.1_GAO99008.1:0.4636162654)100:0.140800)98:0.065095,(((GCA_000815465.1_KIE05929.1:0.5335122394,((GCA_000219355.1_AEI89135.1:0.7784355244,GCA_000503895.1_AHB48500.1:21.3889152515)42:0.022021,((((GCA_000008385.1_AAW70641.1:0.1118605246,GCA_000953315.1_CDR79400.1:0.0675707616)100:0.336539,((GCA_000026005.1_CAH58272.1:0.1866655412,GCA_000964755.1_KJV65412.1:0.2322101502)100:0.188341,(GCA_000964795.1_KJV69003.1:0.3542338500,(GCA_000011945.1_AAV86759.1:0.0000022907,GCA_000024505.1_ACZ49119.1:0.0036529437)100:0.697466)100:0.243200)100:0.190268)100:0.268409,(GCA_000022525.1_ACT69496.1:0.5135061461,GCA_000632985.1_AHX11460.1:0.2766306794)100:1.303020)96:0.211487,(GCA_000388175.3_ETZ05119.1:0.0793919177,GCA_000469665.2_ETZ07635.1:0.3066724219)100:2.242810)86:0.070338)92:0.070107)93:0.079892,(((GCA_000010205.1_BAG40296.1:0.1348520326,GCA_000964595.1_KJV57486.1:0.1340941333)100:0.708308,(GCA_000012385.1_ABE05228.1:0.1002968544,GCA_000195735.1_CAA14640.1:0.1701201729)100:0.509757)100:0.228767,(GCA_000153525.1_EAS85066.1:0.0591312669,GCA_000155895.1_EDZ59865.1:0.0914412142)100:0.938355)98:0.138655)96:0.119815,((GCA_000014865.1_ABK43028.1:0.3134871037,GCA_002109495.1_OSM01957.1:0.4053627830)100:0.301494,(GCA_001982645.1_ONG37805.1:0.9571661454,((((((((((GCA_000011345.1_BAC09525.1:0.0314685859,GCA_000505665.1_AHB88616.1:0.0166086503)100:0.265831,GCA_000317045.1_AFY67717.1:0.2600739472)62:0.031955,(((((((((GCA_000017845.1_ACB52820.1:0.0192975070,GCA_000017845.1_ACB52823.1:0.0305606557)100:0.013449,(GCA_000167195.1_EAM48865.1:0.0000021100,GCA_000235665.2_EHJ14666.1:0.0000027620)100:0.035158)100:0.078493,GCA_000025125.1_ADB95021.1:0.3527036415)100:0.107418,((GCA_000284135.1_BAL29478.1:0.0108789770,GCA_000478825.2_AIE75540.1:0.0242383892)100:0.154657,GCA_001904615.1_OKH14166.1:0.2948666413)96:0.032420)96:0.044352,(GCA_000021825.1_ACK72548.1:0.1331333598,(GCA_000297435.1_CCI30439.1:0.0204360826,GCA_000312205.1_CCI07099.1:0.0000026556)100:0.155945)52:0.017430)93:0.028396,(GCA_000317025.1_AFY75978.1:0.0130274841,GCA_001904635.1_OKH23233.1:0.0097868405)100:0.114052)94:0.034185,(((GCA_000317575.1_AFZ35101.1:0.0081232574,GCA_002355455.1_BAU63306.1:0.0155073178)100:0.067537,(GCA_000332055.1_ELS05293.1:0.1767257252,GCA_002368355.1_BAZ44934.1:0.1772734464)100:0.049661)100:0.060499,(((GCA_000317675.1_AFZ54399.1:0.1013942849,(GCA_001548095.1_BAQ63080.1:0.0937443914,GCA_001548115.1_BAQ63730.1:0.0542452218)100:0.030917)100:0.058516,GCA_001747005.1_OEJ78742.1:0.1255928958)100:0.162142,GCA_000332035.1_ELR98688.1:0.2347373608)100:0.051339)98:0.031865)100:0.056116,((GCA_000317615.1_AFZ52094.1:0.0480682716,GCA_000317635.1_AFZ44511.1:0.0593508262)100:0.120504,GCA_000473895.1_ERN39918.1:0.2769552245)100:0.139542)98:0.041607,GCA_000317145.1_AFY91669.1:0.3940399842)71:0.039247)54:0.007804,(((((GCA_000014265.1_ABG51737.1:0.0612284295,GCA_002260545.1_OZH51571.1:0.0255013122)100:0.194407,GCA_001904725.1_OKH36046.1:0.2390065549)86:0.036698,((((GCA_000176895.2_CCE19528.1:0.0000023190,GCA_000307915.1_EKD11041.1:0.0000029807)100:0.146109,(GCA_000478195.2_ERT09107.1:0.0501757376,GCA_000972705.2_KKD35020.1:0.0606366370)100:0.111956)82:0.036347,(GCA_000710505.1_KEI68133.1:0.0135386679,GCA_900009265.1_CUR19733.1:0.0175141420)100:0.168768)100:0.131390,((GCA_000180455.1_CBN57572.1:0.1347590258,((GCA_000214075.2_EGK89205.1:0.0000027620,GCA_000317475.1_AFZ06777.1:0.0131306723)100:0.023595,GCA_002412335.1_PCN52093.1:0.0088805011)100:0.163976)89:0.062219,GCA_001276715.1_KOR37596.1:0.1789987780)34:0.018650)85:0.046680)97:0.042508,(((((((((((GCA_000020025.1_ACC81390.1:0.0593991842,GCA_000316575.1_AFY32098.1:0.0508042702)94:0.011921,(GCA_000169135.1_EAW46006.1:0.0431047123,GCA_002218065.1_GAX35550.1:0.0240188997)100:0.106538)96:0.024869,((GCA_002368055.1_BAZ75012.1:0.0000027620,GCA_002368295.1_BAZ01066.1:0.0000027620)91:0.000002,GCA_002368275.1_BAY90595.1:0.0131966838)100:0.065059)96:0.014953,((GCA_000204075.1_ABA23956.1:0.0415178478,(GCA_001298445.1_ALF53253.1:0.0270108324,GCA_002367975.1_BAY16421.1:0.0538466479)100:0.023348)99:0.017143,((((((((GCA_000175835.1_EFA70411.1:0.0000027620,GCA_001432185.1_KRH97436.1:0.0000027620)100:0.013094,GCA_002368135.1_BAZ89601.1:0.0035940275)100:0.011679,GCA_000175855.1_EFA71673.1:0.0380357704)100:0.054799,GCA_002368075.1_BAZ79549.1:0.0442592564)100:0.036054,GCA_000196515.1_ADI63470.1:0.0511195565)98:0.016213,GCA_000317695.1_AFZ57746.1:0.0479840891)99:0.019675,(GCA_000312705.1_AFW96264.1:0.0185011771,(GCA_000789435.1_KHG39284.1:0.0074869181,GCA_002368115.1_BAZ84290.1:0.0064342629)100:0.017322)100:0.056331)99:0.030723,GCA_000317535.1_AFZ27346.1:0.0497935806)100:0.057078)27:0.007564)99:0.037283,GCA_000317435.1_AFZ04330.1:0.1485095235)32:0.012191,(GCA_000828085.2_KIJ82460.1:0.0843989392,(GCA_000346485.2_KYC37640.1:0.0388588849,GCA_000760695.2_KIE07581.1:0.0326120141)100:0.102866)96:0.034839)81:0.020685,(((GCA_000231365.2_EHC18913.1:0.0000027620,GCA_001904645.1_OKH13114.1:0.0032709513)100:0.023515,((GCA_000934435.1_KIY10997.1:0.0000027620,GCA_001990805.1_ONN62973.1:0.0000027620)100:0.014301,GCA_001275395.1_KOP22714.1:0.0190451984)100:0.021145)100:0.092795,GCA_000316665.1_AFY52953.1:0.1553659974)95:0.030513)86:0.033818,((GCA_000317555.1_AFZ30407.1:0.0068856926,GCA_001904655.1_OKH27613.1:0.0029759129)100:0.093988,GCA_000952155.1_KJH71756.1:0.1340439310)99:0.024561)76:0.025725,GCA_000317125.1_AFY87369.1:0.1218781721)48:0.011929,(GCA_001456025.1_KST67724.1:0.1658030611,(GCA_000350105.1_CCH68407.1:0.0000028146,GCA_000350125.1_CCH65618.1:0.0151155985)100:0.339458)86:0.031438)97:0.033495,(GCA_001746915.1_OEJ74390.1:0.1874512212,(((GCA_000155555.1_EDX73345.1:0.2043048661,(GCA_000211815.1_EGJ34840.1:0.0143788835,GCA_001942495.1_OLT57711.1:0.0195688904)100:0.130929)100:0.038097,GCA_000317515.1_AFZ20100.1:0.0696327904)100:0.091043,GCA_000317495.1_AFZ13236.1:0.1646148700)93:0.053628)31:0.027213)38:0.054427)22:0.015143,GCA_002142475.1_BAS56952.1:0.3514382403)95:0.069845)34:0.025475,(GCA_000317105.1_AFY81341.1:0.2368239303,(GCA_000012525.1_ABB57801.1:0.2884152870,GCA_001870225.1_APB32774.1:0.4327554580)96:0.073838)69:0.046529)65:0.043138,(GCA_000317065.1_AFY71580.1:0.1884548003,GCA_000332215.1_ELS30714.1:0.2752124455)100:0.169365)74:0.028667,(GCA_000018105.1_ABW29118.1:0.2935684192,(GCA_000817775.1_KIF41488.1:0.1588943654,(GCA_001904775.1_OKH49877.1:0.2174831249,GCA_002075285.2_ASC73058.1:0.1205836938)100:0.066152)100:0.061839)75:0.026728)95:0.099155,((GCA_000011465.1_CAE19745.1:0.3765515655,GCA_000760175.1_KGG12000.1:0.2806765390)25:0.074030,((GCA_000155635.1_EDY39063.1:0.1398184606,GCA_000316515.1_AFY28365.1:0.1586539529)100:0.078224,GCA_001182765.1_CRY92570.1:0.0707709380)100:0.108442)100:0.430081)54:0.113982,(GCA_000011385.1_BAC90580.1:0.1585672416,GCA_000484535.1_AGY57020.1:0.1160332089)100:0.382634)100:0.521687,GCA_001765415.1_AOR38797.1:1.2238754986)100:0.236859)98:0.111085)99:0.276298)98:0.116418)98:0.138126)80:0.076519)73:0.049163,GCA_900172325.1_SLN14510.1:0.4316294206)98:0.067823)91:0.050239,GCA_900101935.1_SDE04352.1:0.4069064569)92:0.048948,(((((((((((((((((GCA_000011965.2_AAV96481.1:0.1115575345,(((((((GCA_000203975.3_KID07859.1:0.0146341849,GCA_000511355.1_AHC99381.1:0.0229182511)100:0.050154,(GCA_001258055.1_CRL14869.1:0.0000027620,GCA_900113345.1_SFH07176.1:0.0000027620)100:0.024685)34:0.015330,GCA_000511385.1_AHD07996.1:0.0532468155)36:0.007533,GCA_001678945.1_ANP36616.1:0.0295770707)36:0.010131,GCA_900102795.1_SCZ66246.1:0.0878523968)42:0.014808,GCA_000376545.2_ANP41592.1:0.0584043893)99:0.028404,GCA_900109035.1_SEJ94731.1:0.0896083960)78:0.022081)73:0.009253,GCA_900172225.1_SLN21435.1:0.0563990252)94:0.030597,GCA_900107355.1_SDY69150.1:0.1266675243)84:0.021919,GCA_900100005.1_SDI34467.1:0.0964328477)93:0.028142,((GCA_001307765.1_KPN64420.1:0.0676878067,GCA_900109955.1_SEW03886.1:0.0624075570)100:0.067729,(GCA_900177545.1_SMH50807.1:0.1107786126,GCA_000152805.1_EAQ14656.1:0.2156638675)96:0.050627)93:0.026446)94:0.015426,(GCA_001458355.1_CUH68107.1:0.0687046037,GCA_900110775.1_SEQ13291.1:0.1256711514)82:0.023212)93:0.045914,((GCA_000442275.2_EPX80630.1:0.0184610230,GCA_900111945.1_SFR59018.1:0.0276334703)100:0.118049,((((GCA_000812665.2_AML50513.1:0.0716406056,GCA_001890925.1_OJI93904.1:0.0902625527)98:0.035264,(((((GCA_001458175.1_CUH52426.1:0.0430292710,GCA_900114415.1_SFL31462.1:0.0679152383)100:0.037462,(GCA_900172235.1_SLN35930.1:0.1212096581,GCA_001205715.1_KNG94498.1:0.1403030621)32:0.016023)32:0.020825,GCA_900142085.1_SHJ57406.1:0.0599691252)78:0.031271,GCA_900129685.1_SHG88069.1:0.0623196145)27:0.013509,GCA_900110425.1_SEO01046.1:0.1015093320)41:0.025085)71:0.021818,((GCA_001404155.1_CRK75754.1:0.0000023968,GCA_900114125.1_SFJ37779.1:0.0000028678)100:0.086715,GCA_900142295.1_SIN75229.1:0.1260349993)100:0.042824)65:0.015484,((GCA_001046955.1_AKO95981.1:0.0041240404,GCA_900109145.1_SEI60354.1:0.0021145442)100:0.121682,GCA_000738435.1_AII88399.1:0.2634686245)85:0.044686)93:0.018772)97:0.027102)85:0.030742,((((((GCA_000161835.1_EET47309.1:0.0725239790,(GCA_000155735.2_AGI73527.1:0.0929280721,(GCA_001187845.1_AKS47293.1:0.0474352887,GCA_900172275.1_SLN55624.1:0.0774853545)100:0.053359)100:0.049759)100:0.031477,((GCA_900115595.1_SFP81862.1:0.0971721317,GCA_900102905.1_SDK75180.1:0.2586331200)95:0.039990,(GCA_000153305.1_EAR50804.1:0.0714665374,GCA_900172355.1_SLN37040.1:0.0619456514)100:0.078428)95:0.041429)86:0.024272,((GCA_000600975.2_EYD70595.1:0.1070772944,((GCA_000836695.1_KIQ67999.1:0.1050574777,GCA_900141735.1_SHJ13261.1:0.0992531767)100:0.063206,GCA_001908835.1_APO86019.1:0.1919157004)98:0.046971)95:0.057883,(GCA_900114485.1_SFK93270.1:0.1278199404,(((GCA_900107025.1_SDW23025.1:0.1261991299,((GCA_000223375.1_AEM42270.1:0.0000027620,GCA_001399515.1_ALJ79890.1:0.0000027620)100:0.161230,GCA_000600335.2_EYD77960.1:0.1653192058)52:0.059758)51:0.039913,((((GCA_000012905.2_ABA80237.1:0.1144966085,(GCA_900110025.1_SEM55620.1:0.0849502313,GCA_900110135.1_SEM76422.1:0.1751929097)100:0.077369)99:0.056014,GCA_900156815.1_SIT12952.1:0.2763843024)92:0.054254,((((((GCA_000021865.1_ADE84135.1:0.1610509878,GCA_000740785.1_KFI24773.1:0.1270924675)100:0.135472,(GCA_000203895.1_ABL71944.1:0.0454585862,GCA_000444995.1_AGT08148.1:0.0581923632)100:0.113558)96:0.046386,(GCA_000714535.1_KEO54009.1:0.0261729854,GCA_000715505.1_KEP69827.1:0.0709887021)100:0.105702)96:0.034558,GCA_001620265.1_AMY67787.1:0.1295376613)97:0.038207,GCA_900106675.1_SDX74727.1:0.1684483703)37:0.021159,GCA_001517585.1_CUX79438.1:0.2769674019)59:0.022562)76:0.012171,(GCA_000740775.1_KFI27301.1:0.0151896912,GCA_000740795.1_KFI27673.1:0.0194131995)100:0.168878)98:0.076943)33:0.012106,GCA_000600335.2_EYD77961.1:0.2512909105)85:0.024961)40:0.025161)55:0.025700)69:0.016497,(((GCA_900116455.1_SFT33054.1:0.0760395145,GCA_900156525.1_SIT81674.1:0.1133296538)100:0.021993,GCA_002210095.1_OWU71686.1:0.0873527867)95:0.033116,((GCA_000152725.1_EAQ03109.1:0.1337264133,((GCA_000299575.1_EKE45680.1:0.1777438157,(GCA_900110115.1_SEM73710.1:0.0062228757,GCA_900141995.1_SHJ23751.1:0.0000023475)100:0.084045)77:0.031155,(GCA_900113405.1_SFG44018.1:0.0000027620,GCA_900172315.1_SLN26729.1:0.0000027620)100:0.099587)100:0.058147)76:0.030581,(GCA_900184815.1_SMX23301.1:0.0955514369,GCA_000590925.1_AHM04044.1:0.1478262562)96:0.055590)60:0.013717)66:0.017390)71:0.022672,(((GCA_000152625.1_EAP78393.1:0.0605980416,GCA_900172295.1_SLN28283.1:0.0489000649)97:0.033994,(GCA_001247715.1_KNX43054.1:0.0894768403,(GCA_900095785.1_SCM69725.1:0.0000027620,GCA_900115865.1_SFQ63998.1:0.0000027620)100:0.242519)84:0.042252)84:0.026753,(GCA_900111875.1_SFB07263.1:0.0949702870,GCA_900116005.1_SFR09626.1:0.0541706710)100:0.088116)71:0.014779)91:0.026262,((((GCA_000014045.1_ABG30959.1:0.0358083671,GCA_000154785.2_AEI95409.1:0.0000023915)100:0.124970,((GCA_000152605.1_EAP85279.1:0.0358786634,GCA_000172095.1_EDQ05985.1:0.0272727229)81:0.022567,GCA_000622405.1_KIN68258.1:0.0677006140)77:0.016130)95:0.018419,(GCA_000814025.1_KIC51948.1:0.0618965570,GCA_001969365.1_APX12661.1:0.0188981245)100:0.111603)99:0.029070,((GCA_001038505.1_KMK68753.1:0.0541329396,GCA_900188035.1_SNR65811.1:0.0907506731)100:0.059868,((((((GCA_000153725.1_EAU46720.1:0.0315734649,(GCA_001975705.1_APZ53003.1:0.0223866922,GCA_900102075.1_SDE60384.1:0.0481014137)100:0.015597)77:0.007966,((GCA_001969385.1_APX23063.1:0.0000022009,GCA_900112435.1_SFD20072.1:0.0000026638)100:0.034868,(((((GCA_000521865.1_ETX29981.1:0.0774689547,GCA_900100085.1_SDI10617.1:0.0930037013)99:0.021815,GCA_000442255.1_EPX79560.1:0.1101645762)99:0.025529,(GCA_001687105.1_ANT60468.1:0.0177384124,GCA_900116195.1_SFT09926.1:0.0387511516)100:0.019412)100:0.055365,GCA_900115815.1_SFQ50575.1:0.1133786732)97:0.012784,GCA_900107235.1_SDX89743.1:0.1152367148)95:0.022286)93:0.027381)93:0.016909,(GCA_000169415.1_EBA05863.1:0.0768428182,((GCA_001482405.1_KUF09450.1:0.0584765245,((((GCA_002211155.1_OWV60981.1:0.0000000000,GCA_900101505.1_SDD11231.1:0.0000000000):0.000003,GCA_002211225.1_OWV47793.1:0.0000027620)100:0.003123,GCA_002211205.1_OWV60493.1:0.0000025400)100:0.001169,GCA_900184945.1_SMX39224.1:0.0798564308)100:0.028680)100:0.022700,(GCA_002237555.1_ASP20165.1:0.0066110943,GCA_900188425.1_SNS18106.1:0.0244667541)100:0.037109)95:0.008955)96:0.035498)83:0.019989,GCA_001458375.1_CUH74821.1:0.0704114197)72:0.014702,GCA_900172385.1_SLN65731.1:0.1358512188)99:0.034645,((GCA_002115725.1_OSQ65542.1:0.0251608521,GCA_002115805.1_OSQ53123.1:0.0289703136)100:0.073714,GCA_000018145.1_ABV92102.1:0.1542887405)77:0.036117)65:0.012735)67:0.030117)90:0.041487)79:0.031564)21:0.001836,((GCA_000765015.1_KGK80455.1:0.0000027620,GCA_900141945.1_SHI44040.1:0.0030560440)100:0.070510,(GCA_001403795.1_CTQ48153.1:0.0635751969,GCA_900109285.1_SEK59839.1:0.0759486024)100:0.162390)99:0.143583)90:0.036919,(GCA_001305615.1_ALG91099.1:0.0857600287,GCA_900184935.1_SMX45592.1:0.0314092881)100:0.030798)89:0.033967,(GCA_000647975.1_KAJ54711.1:0.0637255764,GCA_000671395.1_KCV81367.1:0.0777138231)99:0.022887)88:0.020732,(GCA_001548075.1_BAQ70559.1:0.0030471391,GCA_001633165.1_ANB32708.1:0.0000023467)100:0.185382)84:0.022242,((GCA_000299875.1_EKE71321.1:0.0768590540,((GCA_900109555.1_SEK76254.1:0.0000027620,GCA_900172305.1_SLN34583.1:0.0000027620)100:0.089541,GCA_900172375.1_SLN52071.1:0.1523397773)96:0.038730)86:0.041866,GCA_900114135.1_SFJ88844.1:0.1374522039)100:0.104354)91:0.038952,(GCA_900099935.1_SDJ60842.1:0.1178831946,(GCA_900112335.1_SFC50814.1:0.0907231060,GCA_900188335.1_SNS20511.1:0.0349043831)94:0.022536)100:0.095472)91:0.042694,GCA_001981245.1_APX89620.1:0.1151554750)100:0.180538,((GCA_900106695.1_SDX95542.1:0.0964868990,GCA_900113695.1_SFH81048.1:0.1068722154)100:0.146223,(GCA_900111545.1_SET80683.1:0.0000023443,GCA_900143155.1_SHN75513.1:0.0000024194)100:0.218675)98:0.065739)100:0.091544,GCA_900107585.1_SDZ73800.1:0.1977543666)100:0.306697)93:0.074692,((((((((((GCA_000013005.1_ABC63588.1:0.1124328257,(GCA_001304795.1_ALG61734.1:0.0000021589,GCA_001306275.1_KPM12395.1:0.0000027620)100:0.146255)100:0.096747,GCA_001281485.1_ALE16710.1:0.1309977634)86:0.042437,(GCA_000715015.1_KEO91690.1:0.1547154918,(GCA_001663175.1_ANK13767.1:0.0709222844,GCA_001677335.1_OBV11712.1:0.0441313327)100:0.068952)100:0.101930)87:0.062500,GCA_001008165.2_AKH41279.1:0.1779932447)100:0.087938,((GCA_000013325.1_ABD25848.1:0.1647962342,GCA_000235975.2_EHJ60170.1:0.1423602890)99:0.063141,(GCA_001028705.1_AKM11808.1:0.1003473887,GCA_001661675.2_ARU16154.1:0.1253192355)100:0.103592)50:0.053512)100:0.138128,(GCA_001295965.1_KPF75716.1:0.0000025092,GCA_001713435.1_AOF99573.1:0.0000023186)100:0.168228)77:0.053809,(GCA_002218195.1_ASK87644.1:0.1039366489,GCA_900128895.1_SIN95330.1:0.0436314308)100:0.213728)97:0.058103,((GCA_000013985.1_ABF54433.1:0.0556816551,GCA_001610975.1_AMU94064.1:0.0361189159)100:0.193960,(GCA_001586395.2_KZB94773.1:0.1879816036,(((GCA_000091125.1_BAI95889.1:0.0064632011,GCA_000147835.3_AEG49327.1:0.0133614257)100:0.176790,((GCA_000016765.1_ABQ69012.1:0.0530804952,(GCA_002355275.1_ATE63386.1:0.0000027620,GCA_002367875.1_PCE43602.1:0.0000027620)100:0.064184)100:0.102854,(GCA_000175255.2_AEH62096.1:0.0876871926,GCA_000218875.1_AEI37116.1:0.0357266654)100:0.381102)97:0.098296)84:0.052907,GCA_000934435.1_KIY13525.1:0.2571815434)51:0.026812)74:0.039921)92:0.054480)100:0.141934,(GCA_000342165.1_EMD83676.1:0.1656765810,GCA_002211145.1_OWV33035.1:0.1086360736)100:0.173969)100:0.113205,GCA_002251755.1_OYQ28202.1:0.4842219442)100:0.244579)100:0.111121,(GCA_000152825.2_ADM08972.1:0.3312814892,GCA_900199215.1_SNT67912.1:0.3380017764)100:0.190892)100:0.234700)75:0.055873)100:0.304003)98:0.066214)100:0.157356);
