# Supplementary material for: Assessing the accuracy of phylogenetic rooting methods on prokaryotic gene families
Source: PLoS One. 2020 May 15;15(5):e0232950. doi: 10.1371/journal.pone.0232950 (PMC7228096; doi:10.1371/journal.pone.0232950)
Supplement: S2 Dataset — (ZIP) [file pone.0232950.s003.zip › EmpiricalDataset/GeneTrees_IQTree/000276.aln.treefile]

(GCA_000006905.1_AAK22059.1:0.0337511326,GCA_000092285.1_ADG08593.1:0.0542974915,((GCA_000017265.1_ACG79814.1:0.2218597718,GCA_001425915.1_KQW69236.1:0.2263667580)100:0.131584,(((GCA_000144605.1_ADK99723.1:0.2554581255,GCA_002205555.1_ASD28520.1:0.1709784070)100:0.252377,(GCA_000175215.2_ADU12430.1:0.2665752102,GCA_000204015.1_EGF92916.1:0.1922575548)100:0.429733)100:0.085581,(((((GCA_000014745.1_ABI64336.1:0.2045294534,GCA_900103475.1_SDM39830.1:0.2284385842)100:0.332648,GCA_000152745.1_EAP89732.1:0.4645510832)100:0.415815,(((((((((((((((((((((((GCA_000007125.1_AAL51358.1:0.0068025417,GCA_000157815.1_EEX99092.1:0.0000025936)100:0.102878,(GCA_000017405.1_ABS13696.1:0.0000029004,GCA_000585655.1_EXL03833.1:0.0173003871)100:0.113298)100:0.096714,GCA_001558695.1_KXF79325.1:0.1788269949)100:0.058024,(GCA_900104355.1_SDO66543.1:0.1482941145,GCA_900113985.1_SFI76214.1:0.0600977002)100:0.165284)100:0.078484,GCA_001293565.1_KPB00003.1:0.5425221694)57:0.044916,(((((((GCA_000016285.1_ACM38000.1:0.2966439596,((GCA_000722615.1_KEQ07101.1:0.0000025936,GCA_000722625.1_KEQ10046.1:0.0000025936)100:0.184874,(GCA_000731295.1_CDN55953.1:0.0052891868,GCA_000731315.1_CDN49844.1:0.0346663074)100:0.107025)100:0.083910)44:0.021688,(GCA_000092045.1_ABC92650.1:0.0428357120,GCA_000769405.1_KPN25345.1:0.0577956172)100:0.203622)42:0.019622,GCA_000092025.1_AAK88374.1:0.1720576289)95:0.030857,(GCA_001578105.1_AMM83635.1:0.2007730739,GCA_002043005.1_AQZ51331.1:0.1640013378)100:0.200700)95:0.036385,((((GCA_000017145.1_ABR61795.1:0.1334087885,GCA_000018545.1_ACP26944.1:0.0495307263)100:0.028545,GCA_002288525.1_ASY64574.1:0.0522845687)100:0.038711,GCA_000697965.2_ANK74109.1:0.0671792802)100:0.059467,(GCA_001687365.1_OBZ94344.1:0.0673893607,GCA_001885585.1_OJF99812.1:0.1421729288)100:0.108583)100:0.054285)96:0.071903,(GCA_001267455.1_KOC74332.1:0.0133105271,GCA_001652565.1_ANH05864.1:0.0201772653)100:0.180579)99:0.068161,((GCA_000154705.2_EDQ35185.2:0.1962326555,GCA_001703635.1_OCW58937.1:0.1319901744)100:0.141333,(GCA_000325745.1_AGA64747.1:0.3302954242,GCA_000496595.1_AHA28126.1:0.7021208778)100:0.311845)27:0.024097)100:0.112999)64:0.021295,GCA_002238045.1_OXT02949.1:0.3539547463)55:0.032890,((((GCA_001424795.1_KQU73146.1:0.0959907443,GCA_001605015.1_AMS39972.1:0.0501035676)100:0.137367,((GCA_001510895.1_KUM23810.1:0.0519606793,GCA_001618845.1_AMY02947.1:0.1406543434)100:0.089530,(GCA_002075885.1_OQM77249.1:0.3113863747,GCA_000585625.1_EXL10294.1:0.2614157670)100:0.097617)97:0.023810)98:0.097286,(GCA_000014245.1_ABG64574.1:0.1428375937,(GCA_000300335.1_EKF18928.1:0.0881145209,GCA_000300515.1_EKF42087.1:0.1157038616)100:0.104957)100:0.135733)93:0.057041,GCA_900113935.1_SFI52303.1:0.2352465429)99:0.094247)83:0.065195,((((GCA_000153465.1_EAS48485.1:0.2589823584,GCA_900176465.1_SMD08626.1:0.1736403190)100:0.063948,GCA_000153705.1_EAU41568.1:0.3032129041)100:0.099018,(GCA_000800175.1_KHJ55305.1:0.0239849623,GCA_900141975.1_SHJ01950.1:0.0248187939)100:0.332026)100:0.099592,GCA_900104035.1_SDO60113.1:0.4418330134)93:0.075903)92:0.088122,(GCA_900148505.1_SHO64227.1:0.4321268147,GCA_002088295.1_ORE92361.1:0.6458775340)69:0.092810)68:0.048782,GCA_001720135.1_ODN70403.1:0.3488927867)66:0.066723,(((((GCA_000148725.1_EFO33454.1:0.1910017531,(GCA_001907205.1_OKL44124.1:0.2080023732,(GCA_900110875.1_SER26358.1:0.0137809154,GCA_900114245.1_SFK53246.1:0.0125275621)100:0.208388)100:0.129486)28:0.039202,((GCA_000158095.1_EEE45174.1:0.1150782191,GCA_001403915.1_CTQ46019.1:0.1100109940)100:0.117673,(GCA_000192745.1_ADZ68810.1:0.1127335417,(GCA_001188555.1_KND18010.1:0.0000025936,GCA_002249885.1_OXS40671.1:0.0000025099)100:0.188753)17:0.009676)14:0.042255)16:0.022978,GCA_900105595.1_SDU41234.1:0.2643229417)98:0.022979,(GCA_001305515.1_KPL53667.1:0.2378958602,(GCA_900115225.1_SFO36212.1:0.2367894146,GCA_900215505.1_SNY90567.1:0.2436955904)100:0.192491)99:0.072853)97:0.102790,((GCA_001402875.1_ALK07950.1:0.0000024940,GCA_001459775.1_CUU43872.1:0.0000020643)100:0.386634,(GCA_001676615.1_OCC02666.1:0.5142441962,((GCA_900104485.1_SDB07268.1:0.5181108516,GCA_900129325.1_SHF55849.1:0.2498324057)99:0.163997,(GCA_000012725.1_ABA03738.1:0.0524275149,GCA_000013885.1_ABE61452.1:0.0372633619)100:0.405043)31:0.015397)33:0.039560)35:0.038847)32:0.058024)26:0.021129,(((GCA_001579845.1_AMN38637.1:0.1879107320,GCA_001426945.1_KQY97950.1:0.4167689572)98:0.086721,GCA_002119765.1_ARP99107.1:0.3298476137)94:0.088481,((GCA_002355335.1_BAT57540.1:0.4960748464,((((GCA_000010525.1_BAF86259.1:0.1934424715,GCA_000017645.1_ABS66407.1:0.1727925345)100:0.195159,(GCA_000092925.1_ADH90094.1:0.0395457991,GCA_900100155.1_SCW87138.1:0.1267214828)100:0.324233)100:0.148099,GCA_900102695.1_SCZ38935.1:0.5951921312)99:0.144977,((((GCA_000019845.1_ACB93666.1:0.2492564961,GCA_900114285.1_SFK04235.1:0.4886425602)100:0.179571,((GCA_000304315.1_CCJ05755.1:0.2806761667,GCA_002117405.1_ARN80533.1:0.4778277132)98:0.082861,(GCA_001644125.1_OAI30218.1:0.1805590291,GCA_001675455.1_OBS52122.1:0.0713443456)100:0.087710)100:0.196187)100:0.060485,((GCA_001017175.1_KLK92066.1:0.0256269611,GCA_900102135.1_SCY20334.1:0.0281754898)100:0.317775,(GCA_001271345.1_ALA17518.1:0.0219224274,GCA_001887265.1_APF36262.1:0.0112803720)100:0.382187)95:0.064932)94:0.048047,(GCA_900104955.1_SED22305.1:0.4676904040,GCA_900187365.1_SNB73607.1:0.3929465607)97:0.157346)99:0.119702)99:0.073580)41:0.039768,GCA_000496075.1_ESR22575.1:0.4956920421)39:0.033312)31:0.033155)99:0.059596,(GCA_900101935.1_SDD22976.1:0.6317901402,((GCA_000230555.1_AEQ53222.1:0.0839545780,GCA_900100665.1_SDG20772.1:0.1335445269)100:0.369928,(GCA_000743575.1_KFL30166.1:0.2455208619,GCA_000970435.1_KKB85650.1:0.1918849438)100:0.411171)100:0.193982)89:0.118981)86:0.037441,(((GCA_000143145.1_ADJ25241.1:0.5513622822,GCA_000503895.1_AHB47331.1:0.2157800476)64:0.087220,(GCA_000981545.1_CPR17267.1:0.0033273280,GCA_900104305.1_SDO36900.1:0.0000024929)100:0.394877)99:0.118477,(GCA_000166055.1_ADP71438.1:0.0004908229,GCA_000636015.1_KAI96092.1:0.0134782389)100:0.498779)97:0.149718)31:0.017063,((GCA_000828475.1_BAQ15843.1:0.0511014557,GCA_001723285.1_ODS01126.1:0.1169374794)100:0.368890,GCA_001708935.1_ODA67935.1:0.4885549109)99:0.177289)88:0.040093,(((((GCA_000009985.1_BAE53224.1:0.1076212617,(GCA_000294655.1_CCG41842.1:0.0241045236,GCA_900108475.1_SEH63417.1:0.0240692772)100:0.204359)100:0.064038,GCA_000513295.1_CDK98120.1:0.2016922445)100:0.143621,(((GCA_000013085.1_ABC24362.1:0.2137823008,GCA_000284415.2_CCG09121.1:0.1061577820)100:0.174924,GCA_900100455.1_SDH12289.1:0.5391051919)100:0.069744,GCA_000315795.1_EKV32200.1:0.4623630222)92:0.060880)96:0.039960,GCA_001746755.1_OEJ64087.1:0.4290463986)98:0.032801,((((GCA_000300235.2_AJD53930.1:0.0679668136,GCA_000300275.1_EKF09965.1:0.0821176900)100:0.223978,GCA_900101965.1_SDE55382.1:0.4176102134)100:0.080179,(GCA_000968135.1_CCQ75376.1:0.2576583992,GCA_900093605.1_SCA56181.1:0.2694174240)100:0.095702)100:0.085873,(GCA_900156605.1_SIS87521.1:0.4990538994,GCA_001611975.1_AMW34240.1:0.5451761875)100:0.136386)98:0.024079)100:0.079986)14:0.040187,(((((((((((((((GCA_000011965.2_AAV96872.1:0.1129870394,GCA_900109035.1_SEJ86550.1:0.1106285081)100:0.046782,(GCA_900172225.1_SLN65076.1:0.1351723972,GCA_900102795.1_SCZ49737.1:0.2227411328)100:0.029105)100:0.039572,(((GCA_000203975.3_KID09379.1:0.0310095581,((GCA_001258055.1_CRL15104.1:0.0000025936,GCA_900113345.1_SFG96872.1:0.0000025936)100:0.054541,(GCA_000511385.1_AHD08217.1:0.1546470872,GCA_900107355.1_SDY07359.1:0.2393162398)67:0.035560)66:0.028436)89:0.014923,GCA_000511355.1_AHC99785.1:0.0930244286)99:0.054370,GCA_001678945.1_ANP36264.1:0.0928299546)98:0.064081)96:0.044182,((GCA_000152625.1_EAP75274.1:0.2362775601,(GCA_001247715.1_KNX41170.1:0.1056759804,GCA_900172295.1_SLN59627.1:0.1160148709)98:0.032689)100:0.102929,(((GCA_000590925.1_AHM03062.1:0.1909001423,GCA_900100005.1_SDJ03260.1:0.1622117491)80:0.059062,GCA_001458355.1_CUH67147.1:0.1671913717)62:0.018251,GCA_900110775.1_SEP81045.1:0.1482675645)98:0.053120)88:0.041382)35:0.014786,GCA_000376545.2_ANP41514.1:0.2149244596)44:0.034528,((((((((GCA_001458175.1_CUH52378.1:0.1058943170,GCA_900114415.1_SFL30523.1:0.1028202010)100:0.050104,GCA_900142085.1_SHJ59858.1:0.1205678063)100:0.068896,GCA_001890925.1_OJI91697.1:0.1999210960)95:0.044345,(GCA_900110425.1_SEO15174.1:0.1646120204,GCA_900116005.1_SFR01327.1:0.3297534671)99:0.086686)20:0.005377,GCA_000812665.2_AML51331.1:0.2827094256)59:0.026139,(GCA_000671395.1_KCV81233.1:0.1583855113,((GCA_001305615.1_ALG91224.1:0.1058669378,GCA_900184935.1_SMX45005.1:0.1152970031)100:0.042697,(GCA_001548075.1_BAQ67455.1:0.0000027294,GCA_001633165.1_ANB33654.1:0.0035035096)100:0.283871)100:0.034854)85:0.021783)38:0.025941,(((((GCA_900172355.1_SLN22750.1:0.2065498551,GCA_900115595.1_SFP88685.1:0.1417480222)89:0.041387,(GCA_000299575.1_EKE44722.1:0.1676753408,((GCA_900110115.1_SEN76488.1:0.0029084870,GCA_900141995.1_SHI87556.1:0.0039512408)100:0.177002,(GCA_900113405.1_SFG98895.1:0.0000025936,GCA_900172315.1_SLN48249.1:0.0000025936)100:0.142031)90:0.061010)98:0.055139)83:0.041937,((GCA_900172375.1_SLN47805.1:0.1892247048,(GCA_900109555.1_SEK78507.1:0.0000025936,GCA_900172305.1_SLN33674.1:0.0000024469)100:0.202598)99:0.062931,(GCA_000299875.1_EKE70809.1:0.1088709627,GCA_900114135.1_SFJ94678.1:0.0954251114)100:0.199300)83:0.042025)26:0.016056,((GCA_000161835.1_EET47076.1:0.1934406577,((((GCA_000161835.1_EET47506.1:0.1759167855,GCA_000738435.1_AII88478.1:0.1263528397)100:0.044180,GCA_000172095.1_EDQ06395.1:0.1808710603)99:0.049369,GCA_000622405.1_KIN70074.1:0.1602240323)99:0.061922,(GCA_900114485.1_SFL44531.1:0.2042427636,GCA_000012905.2_ABA79855.2:0.2549791957)99:0.046278)92:0.017892)99:0.045918,(((GCA_000018145.1_ABV94437.1:0.1876117552,(GCA_000765015.1_KGK79582.1:0.0097154530,GCA_900141945.1_SHI89554.1:0.0000025388)100:0.152741)89:0.044182,(GCA_000442275.2_EPX77903.1:0.0669309094,GCA_900111945.1_SFR37029.1:0.0733653471)100:0.121532)93:0.063795,(GCA_001404155.1_CRK75479.1:0.0000022811,GCA_900114125.1_SFJ52117.1:0.0000025936)100:0.281483)91:0.051607)64:0.031673)29:0.017741,(((((GCA_000521865.1_ETX29859.1:0.2427413645,(GCA_001205715.1_KNG94728.1:0.1550653460,GCA_900142295.1_SIO30662.1:0.3524450966)64:0.045961)59:0.050102,(GCA_000153305.1_EAR50818.1:0.2447171938,((GCA_000442315.1_EPX83392.1:0.1945402295,GCA_000600335.2_EYD74496.1:0.1691598396)100:0.099294,(GCA_000836695.1_KIQ70568.1:0.1581471249,GCA_900141735.1_SHI77349.1:0.1836682382)100:0.055995)100:0.059350)95:0.046442)41:0.011344,(GCA_000740775.1_KFI30236.1:0.0281678114,GCA_000740795.1_KFI29367.1:0.0378377667)100:0.572945)96:0.045831,GCA_900102905.1_SDK27150.1:0.2280913010)93:0.025964,(((GCA_000152725.1_EAQ03661.1:0.2285086287,GCA_001981245.1_APX89500.1:0.2220372777)88:0.039185,GCA_000600975.2_EYD72610.1:0.3181174223)92:0.080512,(GCA_900172385.1_SLN52906.1:0.1889565131,(GCA_000223375.1_AEM40279.1:0.0000021738,GCA_001399515.1_ALJ80476.1:0.0000021029)100:0.379412)63:0.053329)62:0.019585)61:0.022344)36:0.033656)33:0.016447,(((((GCA_001038505.1_KMK68148.1:0.1408212328,GCA_900188035.1_SNR25147.1:0.1374620910)100:0.060992,GCA_900115815.1_SFP96050.1:0.2675607220)97:0.037605,(((GCA_000014045.1_ABG30929.1:0.0645842967,GCA_000154785.2_AEI95438.1:0.0642410353)100:0.107702,GCA_000152605.1_EAP85297.1:0.2030785193)100:0.020539,(GCA_000814025.1_KIC51909.1:0.0657734694,GCA_001969365.1_APX12704.1:0.0645435271)100:0.162158)99:0.057697)87:0.019103,(GCA_900116455.1_SFU21692.1:0.1701064953,(GCA_900156525.1_SIT75115.1:0.2149499829,(GCA_900107025.1_SDW57438.1:0.1947510546,GCA_900111875.1_SFA91680.1:0.2809210839)100:0.112777)100:0.034587)94:0.026754)89:0.038680,GCA_900184815.1_SMX22905.1:0.2743018281)38:0.062578)72:0.026461)32:0.013704,(GCA_002210095.1_OWU73472.1:0.1161369209,((GCA_001046955.1_AKO95578.1:0.0067997806,GCA_900109145.1_SEJ65958.1:0.0037452230)100:0.176942,(GCA_900099935.1_SDL27850.1:0.2382170333,(GCA_900112335.1_SFD31457.1:0.1872105687,GCA_900188335.1_SNS87551.1:0.0897222044)100:0.056339)99:0.082094)96:0.040089)95:0.043055)58:0.044848,((GCA_002115725.1_OSQ62070.1:0.0387177805,GCA_002115805.1_OSQ48225.1:0.0223386426)100:0.164525,((((GCA_000153725.1_EAU44875.1:0.0602203792,(GCA_001969385.1_APX22175.1:0.0000025936,GCA_900112435.1_SFC47476.1:0.0000027226)100:0.102459)100:0.026363,(GCA_900102075.1_SDF14162.1:0.1299559572,GCA_001975705.1_APZ52153.1:0.1280069198)99:0.037512)100:0.092079,(((GCA_001687105.1_ANT61683.1:0.0457077234,GCA_900116195.1_SFT18258.1:0.0506508072)100:0.136396,GCA_900100085.1_SDI22519.1:0.2052255350)87:0.034312,GCA_000442255.1_EPX75740.1:0.2084873107)87:0.026108)99:0.045013,(GCA_900107235.1_SDY21622.1:0.1798530784,((GCA_001458375.1_CUH78730.1:0.1565497688,GCA_001482405.1_KUF09231.1:0.1354218336)81:0.036880,(((((GCA_002211155.1_OWV61081.1:0.0102335155,GCA_002211205.1_OWV59348.1:0.0034138681)96:0.000002,(GCA_002211225.1_OWV44132.1:0.0000025936,GCA_900101505.1_SDD93580.1:0.0000025936)100:0.003390)100:0.087001,(GCA_002237555.1_ASP20285.1:0.0505886219,GCA_900188425.1_SNS13499.1:0.0535047792)100:0.063850)100:0.035703,GCA_900184945.1_SMX31966.1:0.1737647739)100:0.048258,GCA_000169415.1_EBA06294.1:0.2380331832)50:0.022025)96:0.050169)94:0.022766)94:0.031140)86:0.025873)58:0.038702,(GCA_900172235.1_SLN50038.1:0.2328227098,((GCA_900095785.1_SCM69207.1:0.0000023814,GCA_900115865.1_SFQ34100.1:0.0031916944)100:0.223617,GCA_900129685.1_SHH27276.1:0.3221669768)100:0.051022)71:0.049099)48:0.011933,(((GCA_000152805.1_EAQ13407.1:0.2132901345,GCA_900177545.1_SMH49226.1:0.1284439996)100:0.072799,GCA_001908835.1_APO85947.1:0.1634782343)62:0.031323,(GCA_001307765.1_KPN64967.1:0.1741865914,GCA_900109955.1_SEW31096.1:0.0719518228)100:0.094109)62:0.035856)93:0.037195,(((GCA_000155735.2_AGI73572.1:0.1261638027,GCA_001187845.1_AKS47339.1:0.1430818910)100:0.082939,GCA_900172275.1_SLN55009.1:0.1195080576)100:0.150482,GCA_000647975.1_KAJ54921.1:0.3182387035)99:0.045797)98:0.052770,(((((GCA_000740785.1_KFI30717.1:0.2181213883,((GCA_000021865.1_ADE84931.1:0.1941299820,(GCA_001403795.1_CTQ49822.1:0.1562478458,GCA_900109285.1_SEK22732.1:0.1898397202)100:0.184926)90:0.056563,GCA_000203895.1_ABL71697.1:0.2556220755)95:0.034216)75:0.041873,((GCA_001620265.1_AMY71980.1:0.1650443091,GCA_900110025.1_SEN63996.1:0.0896556596)98:0.050981,(GCA_900156815.1_SIS61493.1:0.2346486893,GCA_900110135.1_SEN28272.1:0.2841373194)100:0.057987)79:0.038774)80:0.042196,GCA_900106675.1_SDX83069.1:0.1861818895)80:0.051778,(GCA_000714535.1_KEO55993.1:0.1115156860,GCA_000715505.1_KEP70231.1:0.1893038318)99:0.088266)71:0.036450,GCA_001517585.1_CUX79801.1:0.2702123633)40:0.029411)100:0.139045,(((GCA_900106695.1_SDW74122.1:0.1550234630,GCA_900113695.1_SFI94987.1:0.1904776674)100:0.067370,(GCA_900111545.1_SET60948.1:0.0000025936,GCA_900143155.1_SHN69516.1:0.0000025936)100:0.177909)96:0.055975,GCA_900107585.1_SEA46977.1:0.3199607559)100:0.073476)100:0.113534,GCA_900172325.1_SLN15263.1:0.5049536757)100:0.077509,((GCA_000017565.1_ABS62969.1:0.3420643289,GCA_000739695.1_GAK43582.1:0.5100584682)100:0.068022,(GCA_000299935.1_EKE76896.1:0.1235364439,GCA_001618175.1_KZD09097.1:0.1338496694)100:0.328200)99:0.085984)99:0.086447)77:0.045157,((((GCA_000982415.1_KKJ75820.1:0.0056909956,GCA_001026905.1_KLN60745.1:0.0340233630)100:0.452312,((GCA_900177295.1_SMF83775.1:0.0000025287,GCA_900188055.1_SNS34364.1:0.0000024151)100:0.402030,(GCA_900100655.1_SDG30315.1:0.4481436929,GCA_000689395.1_CDO59635.1:0.7731270615)88:0.080421)27:0.035751)80:0.060702,GCA_002195995.1_OWJ61451.1:0.5484692527)29:0.042147,((((GCA_000010725.1_BAI71042.1:0.1093288845,GCA_000632475.2_AIB12859.1:0.1331790641)100:0.142031,((GCA_000016185.1_ACI99749.1:0.2222569772,GCA_002251795.1_OYQ32466.1:0.3600254439)98:0.057884,(GCA_000225995.2_EGX99559.1:0.0555055682,(GCA_000730165.2_ASG19757.1:0.0000023275,GCA_000225995.2_EGX99927.1:0.0820875306)88:0.000003)100:0.282981)98:0.038043)98:0.039017,(GCA_000576635.1_EWY40526.1:0.1005216973,GCA_000936425.1_KJB95725.1:0.0730371841)100:0.168714)100:0.091064,(GCA_000264455.2_AFK51924.1:0.0063412104,GCA_001601315.1_KYO54816.1:0.0000020071)100:0.562180)32:0.095686)93:0.048798)86:0.040317,((GCA_000019945.1_ACB83486.1:0.1630996973,GCA_000022085.1_ACL56722.1:0.2375892720)100:0.432060,GCA_002251735.1_OYQ19722.1:0.5563223012)66:0.087349)69:0.061090,((GCA_900167455.1_SKA27638.1:0.5161323041,(((GCA_000319385.1_AFX99133.1:0.0943460509,GCA_000510265.1_AHC73753.1:0.0919367601)100:0.225307,GCA_900102465.1_SDF75430.1:0.0526352874)100:0.374452,GCA_000024465.1_ADE39718.1:1.1751561085)98:0.367004)80:0.070926,(((((((GCA_000011345.1_BAC09198.1:0.0053613933,GCA_000505665.1_AHB88294.1:0.0176731866)100:0.210644,(((GCA_000012525.1_ABB56997.1:0.1462161422,((GCA_000317065.1_AFY69292.1:0.1597041581,GCA_000332215.1_ELS31778.1:0.1831517584)99:0.093011,((GCA_000011465.1_CAE18954.1:0.3663528871,(GCA_000760175.1_KGG12897.1:0.1899235844,GCA_001182765.1_CRY92758.1:0.1036151620)100:0.020727)100:0.053434,(GCA_000155635.1_EDY38341.1:0.0678882972,GCA_000316515.1_AFY27308.1:0.1075997423)100:0.113126)100:0.174817)98:0.025222)98:0.025422,(((((((((GCA_000014265.1_ABG53594.1:0.0878320042,GCA_002260545.1_OZH52274.1:0.0411427611)100:0.084076,(((GCA_000176895.2_CCE18434.1:0.0000027502,GCA_000307915.1_EKD08322.1:0.0000026795)100:0.099924,(GCA_000710505.1_KEI67371.1:0.0339519216,GCA_900009265.1_CUR13812.1:0.0012937309)100:0.104148)74:0.022192,((GCA_000478195.2_ERT07903.1:0.0147300624,GCA_000972705.2_KKD38032.1:0.0158823317)100:0.074969,GCA_000018105.1_ABW28929.1:0.2292649889)68:0.023586)94:0.027321)49:0.011464,(GCA_001276715.1_KOR35205.1:0.1480754393,GCA_000317105.1_AFY84082.1:0.1129383079)53:0.024948)91:0.018328,(GCA_000180455.1_CBN56492.1:0.0739047352,((GCA_000214075.2_EGK88725.1:0.0090712803,GCA_000317475.1_AFZ07153.1:0.0027727344)100:0.031215,GCA_002412335.1_PCN53656.1:0.0500297140)100:0.058208)100:0.052440)91:0.012023,GCA_001637395.1_OAB62122.1:0.1606846020)56:0.011442,((((((GCA_000155555.1_EDX73918.1:0.1239728293,(GCA_000211815.1_EGJ33923.1:0.0319137167,GCA_001942495.1_OLT59064.1:0.0000021975)100:0.123491)83:0.014524,GCA_000317515.1_AFZ20555.1:0.0907239200)100:0.041346,(((((GCA_000020025.1_ACC82182.1:0.0664009656,(((GCA_000316575.1_AFY34673.1:0.0256575587,(((GCA_000317535.1_AFZ23767.1:0.0811464585,(GCA_000196515.1_ADI66201.1:0.0685035581,(GCA_000312705.1_AFW93763.1:0.0243466959,(GCA_000789435.1_KHG39989.1:0.0032495205,GCA_002368115.1_BAZ87261.1:0.0244756247)100:0.036206)100:0.025733)100:0.020146)96:0.021981,(GCA_002368075.1_BAZ79128.1:0.0415414137,((GCA_000175835.1_EFA68847.1:0.0030087194,(GCA_001432185.1_KRH95556.1:0.0000024900,GCA_002368135.1_BAZ89774.1:0.0030077443)90:0.000002)95:0.016284,GCA_000175855.1_EFA74360.1:0.0090147914)100:0.098482)100:0.032416)91:0.018607,GCA_000317695.1_AFZ60574.1:0.0582126947)92:0.017121)95:0.010868,((GCA_002368055.1_BAZ74893.1:0.0000025936,GCA_002368295.1_BAZ01185.1:0.0000025936)68:0.000003,GCA_002368275.1_BAY91504.1:0.0029561633)100:0.048921)95:0.018016,(((GCA_000169135.1_EAW45264.1:0.0265910665,GCA_002218065.1_GAX38121.1:0.0135378364)100:0.046264,(GCA_002367975.1_BAY17573.1:0.0398696719,GCA_000204075.1_ABA24371.1:0.0932508104)99:0.034310)99:0.020624,(GCA_000350105.1_CCH66503.1:0.0125542693,GCA_000350125.1_CCH64773.1:0.0124041357)100:0.250818)95:0.010607)92:0.011306)100:0.020597,GCA_000828085.2_KIJ80701.1:0.0651761314)98:0.016917,(((GCA_000231365.2_EHC13844.1:0.0000025817,GCA_001904645.1_OKH15542.1:0.0089193988)100:0.028482,((GCA_000934435.1_KIY11072.1:0.0000020587,GCA_001990805.1_ONN63041.1:0.0000022327)100:0.016032,GCA_001275395.1_KOP22870.1:0.0192451146)84:0.000003)100:0.039891,((GCA_000346485.2_KYC37698.1:0.0196746920,GCA_000760695.2_KIE09742.1:0.0100520655)100:0.068127,(GCA_000317435.1_AFY99777.1:0.0888766698,GCA_000316665.1_AFY53885.1:0.1382307747)80:0.018228)86:0.016869)86:0.013516)95:0.030493,((GCA_001456025.1_KST64901.1:0.0000025936,GCA_001456025.1_KST67018.1:0.0000025936)100:0.103896,GCA_001456025.1_KST69410.1:0.2724674940)97:0.041660)100:0.045553,((GCA_000317125.1_AFY88473.1:0.1194411230,(GCA_000317555.1_AFZ29582.1:0.0087019069,GCA_001904655.1_OKH27316.1:0.0216705615)100:0.058506)26:0.020953,GCA_000952155.1_KJH73224.1:0.1209873404)85:0.021683)100:0.031225)100:0.032526,GCA_001904725.1_OKH40128.1:0.1142681225)65:0.012577,GCA_000317495.1_AFZ13888.1:0.1182165940)89:0.025523,((((((GCA_000017845.1_ACB53726.1:0.0344417301,(GCA_000167195.1_EAM49346.1:0.0000025936,GCA_000235665.2_EHJ12433.1:0.0000025936)100:0.041008)100:0.015326,GCA_000025125.1_ADB95654.1:0.2580581507)100:0.074119,(GCA_000021825.1_ACK68677.1:0.0862572123,(GCA_000317025.1_AFY79461.1:0.0195260043,GCA_001904635.1_OKH24882.1:0.0056782428)100:0.037011)100:0.034912)95:0.018021,(GCA_000297435.1_CCI32502.1:0.0387656624,GCA_000312205.1_CCI08516.1:0.0107433110)100:0.168761)99:0.037672,((((((GCA_000317575.1_AFZ34895.1:0.0216744838,GCA_002355455.1_BAU67301.1:0.0073414956)100:0.087282,(GCA_000332055.1_ELS05094.1:0.0709646557,GCA_001904615.1_OKH11877.1:0.2394351383)61:0.052971)41:0.013182,GCA_002368355.1_BAZ44987.1:0.1315863980)54:0.029860,(GCA_000317675.1_AFZ52446.1:0.0718960553,((GCA_001548095.1_BAQ60306.1:0.0083636373,GCA_001548115.1_BAQ65093.1:0.0722921514)100:0.040971,GCA_001747005.1_OEJ78497.1:0.0739502652)100:0.022723)100:0.127723)67:0.042630,((GCA_000284135.1_BAL28876.1:0.0158525341,GCA_000478825.2_AIE73807.1:0.0354686667)100:0.182703,((GCA_000317615.1_AFZ50105.1:0.0596050175,GCA_000317635.1_AFZ44794.1:0.0760733997)100:0.109448,GCA_000473895.1_ERN40685.1:0.2263391325)100:0.124188)28:0.013453)36:0.017183,GCA_000332035.1_ELR96949.1:0.1452366843)89:0.020016)100:0.048873,(GCA_002142475.1_BAS54274.1:0.1234653484,GCA_000317145.1_AFY94573.1:0.2133306756)99:0.042297)98:0.016271)83:0.016247)88:0.025634,GCA_000775285.1_KGF72006.1:0.1969521439)68:0.026084,GCA_001746915.1_OEJ73074.1:0.1081119674)68:0.021459,GCA_000317045.1_AFY68037.1:0.1511657183)96:0.032606)95:0.044574,((GCA_000817775.1_KIF42558.1:0.1295603749,GCA_002075285.2_ASC73197.1:0.1483568694)98:0.047068,GCA_001904775.1_OKH50041.1:0.1726786888)100:0.107331)61:0.088258)59:0.109803,GCA_001870225.1_APB33521.1:0.3315124643)100:0.135475,(GCA_000011385.1_BAC91153.1:0.1582671946,GCA_000484535.1_AGY57319.1:0.1553884077)100:0.208999)100:0.390183,GCA_001982645.1_ONG39932.1:0.6672907554)99:0.121479,(GCA_000014865.1_ABK43258.1:0.2862687182,GCA_002109495.1_OSM07010.1:0.2564127450)100:0.333654)100:0.328088,(GCA_002117145.1_ARN84495.1:0.9704463788,(((((((GCA_000008385.1_AAW71365.1:0.0801121037,GCA_000953315.1_CDR78943.1:0.0923720562)100:0.410592,((GCA_000011945.1_AAV86670.1:0.0000025737,GCA_000024505.1_ACZ49207.1:0.0034375512)100:0.510006,((GCA_000026005.1_CAH58090.1:0.2313931859,GCA_000964755.1_KJV65973.1:0.1938926045)100:0.279031,GCA_000964795.1_KJV68785.1:0.3209904773)88:0.067902)91:0.087801)100:0.226737,(GCA_000022525.1_ACT69361.1:0.3199540818,GCA_000632985.1_AHX11318.1:0.3855788821)100:0.740856)98:0.191639,GCA_000219355.1_AEI88908.1:1.1714385661)50:0.139870,(((GCA_000010205.1_BAG41096.1:0.0718932890,GCA_000964595.1_KJV55858.1:0.1260342459)100:0.659350,(GCA_000012385.1_ABE04427.1:0.1337323065,GCA_000195735.1_CAA14922.1:0.2141847611)100:0.407550)100:0.277970,GCA_000815465.1_KIE05335.1:0.8112891027)51:0.132574)75:0.178816,((GCA_000153525.1_EAS85011.1:0.2080404400,GCA_000155895.1_EDZ59714.1:0.3434432946)100:1.075769,((((((((GCA_000011365.1_BAC47663.1:0.0078349561,GCA_000661935.1_AHY49030.1:0.0549171685)100:0.092118,GCA_000314735.2_EKS30494.1:0.2561937143)100:0.070161,((GCA_000336555.1_EKS42608.1:0.1517809247,(GCA_000195775.1_CAE26947.1:0.2165316048,GCA_000935205.1_KIZ37938.1:0.0914162887)100:0.101091)39:0.030099,(GCA_001618955.1_KZD25042.1:0.0039953190,GCA_900108575.1_SEH57022.1:0.0174835416)100:0.152884)41:0.057225)41:0.055409,((GCA_000218565.1_AEI05695.1:0.0000025936,GCA_000218585.1_AEI02119.1:0.0000025936)100:0.098048,GCA_000314735.2_EKS29320.1:0.0886117769)100:0.177586)99:0.161827,GCA_000179775.1_EFL88600.1:0.5020473431)99:0.118691,GCA_900199215.1_SNT67988.1:0.6624454899)90:0.181747,GCA_001723285.1_ODR99386.1:0.6573779253)100:0.901897,GCA_000769405.1_KPN22690.1:1.5387353809)88:0.276773)61:0.114573)61:0.103440,GCA_001192655.1_GAO97792.1:1.0873964672)50:0.066439)82:0.084532)82:0.174921)81:0.051868)82:0.142765,((((((((((((GCA_000011685.1_AAW61621.1:0.0541569675,GCA_000234355.2_EHH69284.1:0.0625766924)100:0.082146,(GCA_000723565.1_CDG34103.1:0.0052703090,GCA_002003665.1_OOL19484.1:0.0128135438)100:0.210984)100:0.042570,(GCA_000724025.1_CDG39751.1:0.0085008952,GCA_001547995.1_BAT18449.1:0.0092312679)100:0.753306)99:0.090711,(GCA_000231445.2_EHD13766.1:0.0000023286,GCA_002153535.1_OUI79139.1:0.0000027277)100:0.328985)98:0.043651,(((GCA_000617865.1_GAJ30298.1:0.1282104162,(GCA_002005465.1_AQS87153.1:0.0790573406,(GCA_000724025.1_CDG38282.1:0.0000024426,GCA_001547995.1_BAT20059.1:0.0000026685)100:0.235882)89:0.026528)89:0.025908,(GCA_001787335.1_AOX18103.1:0.0052806583,GCA_001787355.1_AOX21138.1:0.0000027678)100:0.088578)100:0.105906,GCA_000963885.1_GAN53918.1:0.2218670708)97:0.051248)100:0.075937,(((GCA_000021325.1_ACI50088.1:0.1212117287,((GCA_000182745.1_BAK85048.1:0.0053532708,GCA_000964505.1_GAN98390.1:0.0108426477)100:0.005366,GCA_000208635.2_EGG75979.1:0.0000025244)100:0.080350)100:0.042929,GCA_002173735.1_ARW46767.1:0.1082597548)100:0.034957,GCA_002005445.1_AQS84106.1:0.1242871067)100:0.041236)100:0.087606,(GCA_000014285.2_ABI63322.1:0.0095105221,GCA_000576085.2_AHJ64343.1:0.0052407073)100:0.253251)100:0.081392,(GCA_000306035.1_EKN01380.1:0.0704299472,GCA_000964385.1_GAN81399.1:0.0853665973)100:0.245714)77:0.031605,((GCA_000164635.1_EFH12888.1:0.1141501989,GCA_900141905.1_SHJ95336.1:0.1745566522)100:0.038763,((GCA_900101615.1_SDD60626.1:0.0000020162,GCA_900104205.1_SDB31303.1:0.0000022121)100:0.130621,(GCA_900101615.1_SDD88241.1:0.0000026259,GCA_900104205.1_SDB70931.1:0.0000020488)100:0.255750)100:0.160385)100:0.101297)57:0.047865,(GCA_000016725.1_ABQ29356.1:0.0031660616,GCA_000202835.1_BAJ79500.1:0.0000023506)100:0.341255)97:0.258722,GCA_000164635.1_EFH11108.1:0.4474038714)100:0.483005,(GCA_000226315.1_AEP08779.1:0.0281318352,GCA_000348745.1_AGH97250.1:0.0394479850)100:0.787291)98:0.072689)69:0.064457,(((((((((((((GCA_000013005.1_ABC63923.1:0.2218512057,GCA_001281485.1_ALE16119.1:0.4461911532)86:0.092654,(GCA_000715015.1_KEO92015.1:0.1858594214,(GCA_001677335.1_OBV11991.1:0.0992454669,GCA_001663175.1_ANK13974.1:0.1906619505)100:0.073052)100:0.125295)70:0.047549,(GCA_001304795.1_ALG62057.1:0.0000025936,GCA_001306275.1_KPM16480.1:0.0000025936)100:0.368709)57:0.048902,GCA_001008165.2_AKH44253.1:0.3198993391)90:0.078588,GCA_000235975.2_EHJ61608.1:0.2671159338)97:0.065697,(GCA_000013325.1_ABD27222.1:0.2140007414,(GCA_001028705.1_AKM09339.1:0.2130080522,GCA_001661675.2_ARU16064.1:0.2344311696)99:0.080111)100:0.064359)100:0.224963,(GCA_001295965.1_KPF74848.1:0.0000025202,GCA_001713435.1_AOF98918.1:0.0137108284)100:0.404582)100:0.115707,(GCA_002218195.1_ASK88516.1:0.2266603869,GCA_900128895.1_SIN63939.1:0.2896842753)100:0.391783)69:0.028489,(GCA_000013985.1_ABF54581.1:0.1201336764,GCA_001610975.1_AMU94469.1:0.1599124915)100:0.413532)94:0.067437,(((GCA_000016765.1_ABQ68296.1:0.0658758376,(GCA_002355275.1_ATE67145.1:0.0000025936,GCA_002367875.1_PCE40463.1:0.0000025936)100:0.051516)100:0.191080,(GCA_000091125.1_BAI95150.1:0.0744710474,GCA_000147835.3_AEG49988.1:0.0910752810)100:0.328200)79:0.083319,(GCA_001586395.2_KZB95535.1:0.3650901347,(GCA_000175255.2_AEH63092.1:0.2325686863,GCA_000218875.1_AEI38113.1:0.1252498797)100:0.716999)82:0.099462)96:0.063018)98:0.063310,GCA_002251755.1_OYQ30879.1:0.5265884387)100:0.130990,(GCA_000342165.1_EMD83982.1:0.3147030544,GCA_002211145.1_OWV32751.1:0.4052005447)100:0.499759)100:0.322524,((GCA_000013025.1_ABI75549.1:0.0472628353,GCA_000685315.1_KCZ96949.1:0.0571093900)100:0.500635,GCA_000023785.1_ACT57775.1:0.8852613399)100:0.404978)80:0.099962)94:0.150242)97:0.052558,GCA_000152825.2_ADM08679.1:1.0061039236)98:0.096894,(GCA_001741865.1_AOO79308.1:0.2500010969,GCA_900102525.1_SDF59495.1:0.2520539158)100:1.624016)100:0.297127)100:0.146770)100:0.177635);
