# Supplementary material for: Assessing the accuracy of phylogenetic rooting methods on prokaryotic gene families
Source: PLoS One. 2020 May 15;15(5):e0232950. doi: 10.1371/journal.pone.0232950 (PMC7228096; doi:10.1371/journal.pone.0232950)
Supplement: S2 Dataset — (ZIP) [file pone.0232950.s003.zip › EmpiricalDataset/GeneTrees_IQTree/000278.aln.treefile]

(GCA_000006905.1_AAK22244.1:0.0103449570,GCA_000092285.1_ADG08740.1:0.0396340002,((GCA_001425915.1_KQW69037.1:0.0207777471,(GCA_000017265.1_ACG76507.1:0.0955675569,((GCA_000175215.2_ADU13905.1:0.0987203093,GCA_000204015.1_EGF92122.1:0.0604843035)100:0.124707,(GCA_001305515.1_KPL56006.1:0.2164608456,(((((GCA_000828475.1_BAQ16042.1:0.0289628740,GCA_001723285.1_ODR99841.1:0.0328189043)100:0.101522,GCA_001708935.1_ODA67773.1:0.2016736844)100:0.083009,((((((((((((GCA_000010725.1_BAI73290.1:0.0457804638,GCA_000632475.2_AIB13330.1:0.0792038450)100:0.031636,(GCA_000225995.2_EGY01457.1:0.0000020442,GCA_000730165.2_ASG21657.1:0.0000023363)100:0.117015)93:0.022546,((GCA_000576635.1_EWY40227.1:0.0057920953,GCA_000936425.1_KJB97285.1:0.0119924502)100:0.084628,GCA_002251795.1_OYQ35336.1:0.0601310561)93:0.032292)98:0.030487,(GCA_000767795.1_KGM32193.1:0.0000022952,GCA_002195995.1_OWJ66341.1:0.0110816376)100:0.052528)99:0.020588,GCA_000016185.1_ACJ00089.1:0.0859229646)100:0.052312,(((GCA_000299935.1_EKE68242.1:0.0284965826,GCA_001618175.1_KZD12300.1:0.0457957600)100:0.117738,(((((((((((GCA_000011685.1_AAW60847.1:0.0359515789,(GCA_000234355.2_EHH67741.1:0.0373876072,(GCA_001787335.1_AOX18335.1:0.0000021221,GCA_001787355.1_AOX21365.1:0.0000021221)100:0.049949)98:0.016422)98:0.027081,(GCA_000723565.1_CDG33446.1:0.0076136757,GCA_002003665.1_OOL17843.1:0.0148781092)100:0.144127)100:0.065685,(GCA_000724025.1_CDG40725.1:0.0043587505,GCA_001547995.1_BAT21032.1:0.0000021221)100:0.034492)87:0.013383,(GCA_000617865.1_GAJ29200.1:0.1129479851,GCA_002005465.1_AQS89552.1:0.0292162524)100:0.045149)100:0.049112,GCA_000963885.1_GAN54991.1:0.0601673231)98:0.033407,GCA_000021325.1_ACI51889.1:0.0649042913)97:0.020595,((GCA_000182745.1_BAK83863.1:0.0265322460,GCA_000964505.1_GAN99022.1:0.0000025344)100:0.023792,GCA_000208635.2_EGG77701.1:0.0955577011)100:0.024351)99:0.051174,(GCA_002173735.1_ARW46793.1:0.0666626470,(GCA_000231445.2_EHD13244.1:0.0000021221,GCA_002153535.1_OUI78581.1:0.0000021716)100:0.229809)98:0.030254)99:0.012519,GCA_002005445.1_AQS83420.1:0.1166717987)100:0.042549,GCA_000164635.1_EFH12307.1:0.0941043161)100:0.059631,(((GCA_000014285.2_ABI60962.1:0.0000021221,GCA_000576085.2_AHJ61802.1:0.0033529323)100:0.105415,GCA_000964365.1_GAN77360.1:0.0793204925)100:0.033663,((GCA_000016725.1_ABQ30439.1:0.0000028030,GCA_000202835.1_BAJ80616.1:0.0000021221)100:0.106924,(GCA_000306035.1_EKM98884.1:0.0394910707,GCA_000964385.1_GAN81907.1:0.0559276341)100:0.111968)99:0.030864)100:0.055200)100:0.081184)98:0.047926,((GCA_000264455.2_AFK52009.1:0.0036590792,GCA_001601315.1_KYO57074.1:0.0000022621)100:0.220681,GCA_900101935.1_SDE58804.1:0.1842244182)96:0.061869)32:0.007087)93:0.028574,GCA_900172325.1_SLN22141.1:0.2496972580)85:0.047694,(((GCA_000300235.2_AJD50198.1:0.0192262452,GCA_000300275.1_EKF10437.1:0.0181354524)100:0.070777,(GCA_000982415.1_KKJ77341.1:0.0109718729,GCA_001026905.1_KLN62589.1:0.0219597583)100:0.143846)99:0.044083,(GCA_900156605.1_SIT15210.1:0.1306466290,(GCA_002251735.1_OYQ16902.1:0.1631791660,(GCA_000226315.1_AEP08478.1:0.0228722827,GCA_000348745.1_AGH96965.1:0.0125550622)100:0.160408)96:0.075912)44:0.028894)1:0.006195)46:0.040113,GCA_000315795.1_EKV31920.1:0.1534325953)88:0.039270,GCA_000739695.1_GAK43916.1:0.2329443940)61:0.017073,(((GCA_900101965.1_SDE92472.1:0.2525755167,GCA_001611975.1_AMW35503.1:0.2003761854)69:0.028534,((GCA_900177295.1_SME94087.1:0.0000021221,GCA_900188055.1_SNR29039.1:0.0000021221)100:0.215273,(GCA_900100655.1_SDG40710.1:0.3063678926,((GCA_000018105.1_ABW28925.1:0.0775336681,(GCA_002368355.1_BAZ46731.1:0.1152136772,(GCA_001904615.1_OKH19252.1:0.1802739831,GCA_000817775.1_KIF40341.1:0.1394036831)92:0.017291)99:0.049969)100:0.245775,GCA_001982645.1_ONG40133.1:0.2847228989)100:0.932045)91:0.072215)89:0.032238)57:0.025948,(((GCA_000319385.1_AFX99697.1:0.0584615948,GCA_000510265.1_AHC74011.1:0.0479699049)100:0.144596,GCA_900102465.1_SDF52056.1:0.0571801141)100:0.147735,(GCA_000153525.1_EAS85126.1:0.1196403753,GCA_000155895.1_EDZ60722.1:0.0706123434)100:0.267084)100:0.065741)89:0.042453)89:0.093755,((GCA_000014865.1_ABK45817.1:0.3587165564,(GCA_002109495.1_OSM01634.1:0.4403223882,((GCA_000011465.1_CAE20084.1:0.2611965433,GCA_000760175.1_KGG13655.1:0.1893973611)47:0.033649,((GCA_000155635.1_EDY39740.1:0.0541428693,GCA_000316515.1_AFY29342.1:0.0725834673)100:0.109915,GCA_001182765.1_CRY90878.1:0.1555695549)90:0.011331)99:0.345276)58:0.112839)33:0.000561,(((((((((((((((((((GCA_000011345.1_BAC09942.1:0.0222591846,GCA_000505665.1_AHB87803.1:0.0015208102)100:0.176381,(GCA_000317065.1_AFY69245.1:0.1613067778,GCA_000332215.1_ELS32456.1:0.2403238265)100:0.109894)50:0.022664,(GCA_001870225.1_APB33300.1:0.2863388329,(GCA_000011385.1_BAC91124.1:0.0690453502,GCA_000484535.1_AGY59814.1:0.0881635559)100:0.249696)54:0.088574)44:0.041206,((GCA_001904725.1_OKH29862.1:0.0982218256,GCA_000317145.1_AFY93741.1:0.2145998031)99:0.065550,GCA_000012525.1_ABB56650.1:0.2199598504)5:0.017058)43:0.017887,((GCA_000317615.1_AFZ50149.1:0.0439196435,GCA_000317635.1_AFZ45790.1:0.0647498926)100:0.142486,GCA_000473895.1_ERN42842.1:0.1374723372)100:0.198965)24:0.016330,GCA_001637395.1_OAB55067.1:0.1728191151)73:0.039711,((((((((GCA_000020025.1_ACC79780.1:0.0487149313,GCA_000317535.1_AFZ26778.1:0.0241059138)76:0.012963,((GCA_000196515.1_ADI63266.1:0.0111050860,(((GCA_000312705.1_AFW92828.1:0.0105849837,GCA_002368115.1_BAZ84765.1:0.0070509090)98:0.007089,GCA_000317695.1_AFZ60429.1:0.0105016384)98:0.025782,GCA_000789435.1_KHG39148.1:0.0374338864)100:0.028077)100:0.033200,(GCA_000169135.1_EAW42637.1:0.0506995826,GCA_002218065.1_GAX38072.1:0.0463507965)97:0.033685)97:0.022395)73:0.017243,GCA_000204075.1_ABA23568.1:0.0190490316)100:0.043485,GCA_000316575.1_AFY34947.1:0.0320419331)100:0.027553,((GCA_002368055.1_BAZ76362.1:0.0000000000,GCA_002368295.1_BAY99716.1:0.0000000000):0.000002,GCA_002368275.1_BAY89198.1:0.0000021221)100:0.036722)100:0.007263,((GCA_001298445.1_ALF53047.1:0.0106787784,GCA_002367975.1_BAY16245.1:0.0179307087)99:0.013069,(((GCA_000175835.1_EFA68105.1:0.0096808025,(GCA_002368135.1_BAZ89041.1:0.0077854515,GCA_000175855.1_EFA72301.1:0.0201803982)100:0.010502)96:0.004177,GCA_001432185.1_KRH95644.1:0.0000023740)97:0.048044,GCA_002368075.1_BAZ82028.1:0.0345386853)100:0.084681)85:0.017827)99:0.033065,((((GCA_000231365.2_EHC12101.1:0.0036305522,GCA_001904645.1_OKH15654.1:0.0072344043)100:0.022575,((GCA_000934435.1_KIY09342.1:0.0000021221,GCA_001990805.1_ONN59206.1:0.0000021221)100:0.003015,GCA_001275395.1_KOP25953.1:0.0113693837)100:0.022344)98:0.022549,(GCA_000346485.2_KYC43868.1:0.0241877474,GCA_000760695.2_KIE09837.1:0.0215081239)100:0.059593)88:0.022977,GCA_000828085.2_KIJ82653.1:0.0479339515)98:0.034806)99:0.059136,((GCA_000317125.1_AFY88097.1:0.0970544339,GCA_000317435.1_AFZ02967.1:0.1557278847)74:0.027531,(GCA_001276715.1_KOR35491.1:0.1261372430,GCA_002142475.1_BAS59273.1:0.1973505022)97:0.046550)55:0.014753)71:0.038969)46:0.008373,GCA_000317105.1_AFY82911.1:0.1532439792)65:0.029157,(((GCA_000014265.1_ABG51818.1:0.1814113049,(((GCA_000176895.2_CCE19685.1:0.0000022819,GCA_000307915.1_EKD08717.1:0.0000021221)100:0.115107,GCA_000478195.2_ERT09317.1:0.1146315641)100:0.052912,GCA_900009265.1_CUR13155.1:0.0933206312)62:0.032329)96:0.049130,(GCA_000180455.1_CBN59278.1:0.0498760921,((GCA_000214075.2_EGK89106.1:0.0020194868,GCA_000317475.1_AFZ08693.1:0.0048004141)100:0.033702,GCA_002412335.1_PCN51655.1:0.0338117860)100:0.100072)100:0.037149)94:0.040936,GCA_000317515.1_AFZ20621.1:0.1025346505)81:0.016370)51:0.017594,(((GCA_000211815.1_EGJ34207.1:0.0166936258,GCA_001942495.1_OLT59761.1:0.0290983584)100:0.081877,GCA_000155555.1_EDX75125.1:0.1620930043)98:0.028694,(GCA_001904775.1_OKH48607.1:0.1190377324,GCA_002075285.2_ASC72438.1:0.1306356960)100:0.089205)90:0.032469)55:0.009072,(((GCA_000317555.1_AFZ32758.1:0.0096665258,GCA_001904655.1_OKH20777.1:0.0179517555)100:0.080565,GCA_000317045.1_AFY68222.1:0.1246333131)99:0.034744,GCA_001746915.1_OEJ76556.1:0.1137104470)71:0.025480)56:0.015708,(GCA_000952155.1_KJH69894.1:0.0857647273,GCA_000317495.1_AFZ11980.1:0.1250070302)77:0.026425)81:0.012051,(GCA_000316665.1_AFY55043.1:0.1301980535,(GCA_001456025.1_KST70144.1:0.0458264621,GCA_000350105.1_CCH66175.1:0.2195436002)100:0.036375)99:0.064617)99:0.058298,(((GCA_000317025.1_AFY78102.1:0.0071061553,GCA_001904635.1_OKH21341.1:0.0000029180)100:0.067789,(GCA_000297435.1_CCI34468.1:0.0073597654,GCA_000312205.1_CCI09710.1:0.0066133110)100:0.201682)93:0.042767,(GCA_000021825.1_ACK72745.1:0.1552171750,GCA_000332035.1_ELR98252.1:0.1440502849)96:0.051233)60:0.021812)74:0.020345,((GCA_000317575.1_AFZ34603.1:0.0093760679,GCA_002355455.1_BAU64525.1:0.0110947731)100:0.061187,GCA_000332055.1_ELS04762.1:0.1614838287)99:0.057846)76:0.019389,((GCA_000284135.1_BAL29251.1:0.0149613520,GCA_000478825.2_AIE75781.1:0.0100701258)100:0.108076,((GCA_000317675.1_AFZ54408.1:0.0627712544,(GCA_001548095.1_BAQ61020.1:0.0294675717,GCA_001548115.1_BAQ64959.1:0.0770133151)100:0.046121)100:0.071392,GCA_001747005.1_OEJ77686.1:0.1343756224)99:0.087510)83:0.027770)86:0.024977,(GCA_000017845.1_ACB50186.1:0.0466815533,(GCA_000167195.1_EAM51795.1:0.0000021221,GCA_000235665.2_EHJ13910.1:0.0000021221)100:0.055074)99:0.069655)96:0.426145,GCA_001765415.1_AOR39070.1:0.9832505912)96:0.452945,((GCA_900114245.1_SFK07782.1:2.1371199635,(GCA_000769405.1_KPN26559.1:0.9975674736,GCA_900104485.1_SDB47440.1:0.6023568833)100:4.623220)99:1.242080,(GCA_000161835.1_EET46545.1:0.5176583690,GCA_900172275.1_SLN27110.1:0.1951363028)100:3.273100)99:1.065240)100:2.802790)67:0.189268)76:0.123930)86:0.061671,(((((((GCA_000009985.1_BAE53195.1:0.0416043534,(GCA_000294655.1_CCG39633.1:0.0377378884,GCA_900108475.1_SEH35168.1:0.0298304036)100:0.069596)100:0.015260,GCA_000513295.1_CDK98983.1:0.0383782690)100:0.143704,(GCA_001746755.1_OEJ69318.1:0.1682503919,GCA_900093605.1_SCA58236.1:0.2183183593)100:0.155095)100:0.043194,(((GCA_000013085.1_ABC24238.1:0.1185186091,GCA_000284415.2_CCG09365.1:0.1317543492)63:0.031380,GCA_900100455.1_SDH14176.1:0.1421162722)100:0.042234,GCA_000968135.1_CCQ75065.1:0.1386901849)100:0.025451)100:0.044262,GCA_000496075.1_ESR25508.1:0.2915314097)100:0.027823,((((((GCA_000010525.1_BAF90040.1:0.0418036796,GCA_000017645.1_ABS65445.1:0.0639120835)100:0.035664,((((((GCA_000304315.1_CCJ07223.1:0.0849051717,GCA_002117405.1_ARN82993.1:0.0791140590)99:0.024465,(GCA_001644125.1_OAI27979.1:0.0129523631,GCA_001675455.1_OBS52285.1:0.0168143967)100:0.025466)100:0.080320,GCA_900187365.1_SNB80198.1:0.1412787555)100:0.029470,(GCA_000019845.1_ACB94241.1:0.0850105666,(GCA_000021745.1_ACK49900.1:0.0790378115,GCA_900114285.1_SFK18823.1:0.0860200614)100:0.046481)100:0.070090)98:0.041456,GCA_900104955.1_SEC83285.1:0.1623588420)99:0.025766,GCA_001676615.1_OCC00950.1:0.1721384064)82:0.034350)42:0.012825,(GCA_001402875.1_ALK10869.1:0.0000021221,GCA_001459775.1_CUU43531.1:0.0000021221)100:0.146268)40:0.026711,GCA_900129325.1_SHF63947.1:0.1761448676)75:0.021275,((((((((((((((((GCA_000011365.1_BAC51209.1:0.0086316097,GCA_000661935.1_AHY53000.1:0.0038733012)100:0.040433,(GCA_001618955.1_KZD20603.1:0.0218644511,((GCA_900108575.1_SEI23833.1:0.0256728237,GCA_000935205.1_KIZ38292.1:0.1188094225)94:0.028193,GCA_900100155.1_SCW62393.1:0.0601984801)92:0.021893)99:0.038493)86:0.013062,(GCA_001426945.1_KQY97273.1:0.0263935690,GCA_001579845.1_AMN45171.1:0.0678100678)99:0.028033)99:0.021576,GCA_000336555.1_EKS35660.1:0.0212577268)98:0.018084,(((GCA_000218565.1_AEI07349.1:0.0000021221,GCA_000218585.1_AEI03772.1:0.0000021221)100:0.020604,GCA_000314735.2_EKS27494.1:0.0315140565)95:0.014224,GCA_002119765.1_ARP98829.1:0.0662043756)92:0.015973)97:0.011812,GCA_000013885.1_ABE63531.1:0.0401372779)96:0.023329,GCA_000012725.1_ABA05631.1:0.0680977513)100:0.049148,(GCA_000195775.1_CAE29456.1:0.0829365530,GCA_002355335.1_BAT59286.1:0.0830159092)97:0.033908)100:0.084894,GCA_000092925.1_ADH91646.1:0.1933871105)80:0.026652,(GCA_001017175.1_KLK94094.1:0.0359902714,GCA_900102135.1_SCY52268.1:0.0521862735)98:0.029549)75:0.025688,(GCA_000019945.1_ACB83039.1:0.0938856686,GCA_000022085.1_ACL56594.1:0.0611227902)100:0.054915)98:0.040574,(GCA_001271345.1_ALA17213.1:0.0096109468,GCA_001887265.1_APF35949.1:0.0003906043)100:0.107498)99:0.048304,(GCA_000143145.1_ADJ24102.1:0.1225432405,GCA_000503895.1_AHB47146.1:0.1188719703)100:0.044841)98:0.021338,(GCA_000981545.1_CPR18532.1:0.0000020033,GCA_900104305.1_SDO17587.1:0.0000022095)100:0.182444)100:0.072551,(((GCA_900101615.1_SDE36424.1:0.0000020660,GCA_900104205.1_SDB71252.1:0.0000028940)100:0.072045,GCA_900141905.1_SHJ81607.1:0.2027204592)100:0.059315,(GCA_001741865.1_AOO79933.1:0.0412251433,GCA_900102525.1_SDG47209.1:0.0115170670)100:0.343041)100:0.060628)48:0.030956,(GCA_900167455.1_SKA32169.1:0.1955299870,GCA_900104485.1_SDB56550.1:0.2667031155)87:0.041364)94:0.050150)82:0.058326,GCA_000017565.1_ABS61740.1:0.2374625194)99:0.064351)99:0.107909,((((((((((((GCA_000013005.1_ABC63100.1:0.1558511171,GCA_001281485.1_ALE16248.1:0.0659718260)99:0.035708,GCA_001008165.2_AKH41765.1:0.1063732308)100:0.038923,(GCA_000715015.1_KEO91213.1:0.0743293517,(GCA_001663175.1_ANK13389.1:0.0227201230,GCA_001677335.1_OBV12209.1:0.0127998307)100:0.062418)100:0.081701)51:0.019220,(GCA_001028705.1_AKM09694.1:0.0739830977,GCA_001661675.2_ARU15351.1:0.1323171252)82:0.044082)56:0.021582,(GCA_000235975.2_EHJ59143.1:0.1494663566,(GCA_000013325.1_ABD26442.1:0.0818357851,GCA_001610975.1_AMU93508.1:0.1261923433)79:0.020432)73:0.047206)96:0.051811,(((GCA_000016765.1_ABQ69030.1:0.0569693055,(GCA_002355275.1_ATE63403.1:0.0000027161,GCA_002367875.1_PCE43620.1:0.0000021221)100:0.064047)65:0.031025,GCA_001586395.2_KZB93978.1:0.0916497895)98:0.045669,GCA_002251755.1_OYQ26506.1:0.1199565272)92:0.049662)89:0.032710,GCA_000013985.1_ABF51887.1:0.1149977951)100:0.099524,(((GCA_000342165.1_EMD82315.1:0.1053094137,GCA_002211145.1_OWV33337.1:0.0665595432)100:0.298431,(GCA_001295965.1_KPF76457.1:0.0000021221,GCA_001713435.1_AOG00698.1:0.0000021467)100:0.185202)57:0.066285,(GCA_001304795.1_ALG61239.1:0.0000024419,GCA_001306275.1_KPM12692.1:0.0032784888)100:0.214568)99:0.128333)44:0.042213,((GCA_000091125.1_BAI96517.1:0.0202145551,GCA_000147835.3_AEG48428.1:0.0121174829)100:0.123791,(GCA_002218195.1_ASK87627.1:0.0630980423,GCA_900128895.1_SIN95847.1:0.0602114356)100:0.080357)76:0.019808)44:0.040204,(GCA_000175255.2_AEH62499.1:0.0384388801,GCA_000218875.1_AEI37886.1:0.0525703893)100:0.223068)100:0.082857,GCA_000024465.1_ADE39507.1:0.3785142585)98:0.097607,(GCA_900115225.1_SFN90720.1:0.0431027900,GCA_900215505.1_SNY91766.1:0.0699032196)100:0.216800)97:0.089568)89:0.031620)92:0.043381,(((((((((((((((GCA_000007125.1_AAL53210.1:0.0031718811,GCA_000157815.1_EEX99293.1:0.0000028681)100:0.016721,(GCA_000017405.1_ABS13544.1:0.0000027470,GCA_000585655.1_EXL07741.1:0.0030942993)100:0.019882)100:0.055602,(GCA_900104035.1_SDO32979.1:0.1131041506,(GCA_000022725.1_ACS50422.1:0.0291163320,GCA_000341385.1_AGF75187.1:0.0807639433)100:0.193458)98:0.053454)93:0.014504,(GCA_001558695.1_KXF79221.1:0.0787113880,(GCA_900104355.1_SDO60068.1:0.0614203599,GCA_900113985.1_SFI73510.1:0.0299496527)100:0.064180)84:0.014323)92:0.018811,((GCA_000300335.1_EKF18990.1:0.0623472329,GCA_000300515.1_EKF41714.1:0.0369168627)100:0.043782,(GCA_900113935.1_SFJ11740.1:0.1141857287,GCA_000014245.1_ABG64945.1:0.1303042270)80:0.022665)40:0.009332)83:0.025079,(GCA_000585625.1_EXL09432.1:0.0523297724,(((GCA_001424795.1_KQU62699.1:0.0204720303,GCA_001605015.1_AMS39701.1:0.0096416355)100:0.057437,GCA_002075885.1_OQM73965.1:0.0669910191)94:0.020460,(GCA_001510895.1_KUM25437.1:0.0281534976,GCA_001618845.1_AMX98288.1:0.0639810663)100:0.047901)100:0.038465)100:0.031913)98:0.026917,((GCA_900176465.1_SMC75727.1:0.0838760953,(GCA_000800175.1_KHJ53463.1:0.0199106728,GCA_900141975.1_SHJ75440.1:0.0042441955)100:0.134831)93:0.021880,(GCA_000153705.1_EAU42654.1:0.1561903523,(GCA_000689395.1_CDO60068.1:0.1276478649,GCA_900107585.1_SEA46221.1:0.1834578565)100:0.039711)93:0.015529)99:0.020513)100:0.044332,(((GCA_000016285.1_ACM35010.1:0.1165932534,(((((GCA_000017145.1_ABR62071.1:0.0233207241,GCA_000018545.1_ACP27118.1:0.0307157653)100:0.022913,GCA_002288525.1_ASY64830.1:0.0466092801)100:0.021203,(GCA_000697965.2_ANK74949.1:0.0203494664,(GCA_001885585.1_OJF98408.1:0.0425804575,GCA_001687365.1_OBZ93570.1:0.0685613913)94:0.025853)94:0.012602)94:0.018614,(GCA_001267455.1_KOC74682.1:0.0375444450,GCA_001652565.1_ANH06118.1:0.0051679278)100:0.054128)97:0.042082,((GCA_000092045.1_ABC88864.1:0.0172283382,GCA_000769405.1_KPN25598.1:0.0269539326)100:0.073047,(GCA_000092025.1_AAK85853.1:0.0750760319,((GCA_000722615.1_KEQ03096.1:0.0000027120,GCA_000722625.1_KEQ03563.1:0.0000021221)100:0.046735,(GCA_000731295.1_CDN56335.1:0.0063418967,GCA_000731315.1_CDN50219.1:0.0028830715)100:0.045408)100:0.041919)100:0.057785)35:0.032211)33:0.036534)96:0.016446,(GCA_001578105.1_AMM86324.1:0.0587935696,GCA_002043005.1_AQZ50092.1:0.0704297361)100:0.121659)72:0.020947,GCA_000153465.1_EAS49061.1:0.1344156656)94:0.019556)66:0.031046,GCA_002238045.1_OXT02050.1:0.1408999845)97:0.050035,(((((((((((((((((((((((((((((GCA_000011965.2_AAV97075.1:0.0671395405,(GCA_900129685.1_SHH01116.1:0.0782685784,GCA_900172225.1_SLN69143.1:0.0508653009)100:0.021588)96:0.021493,GCA_900172235.1_SLN24186.1:0.0897474595)90:0.014436,((GCA_001458375.1_CUH79514.1:0.0811953540,(GCA_002237555.1_ASP19680.1:0.0000023973,GCA_900188425.1_SNS09315.1:0.0368625120)100:0.098224)92:0.016482,(((GCA_002211155.1_OWV51107.1:0.0000028068,(((((GCA_002211225.1_OWV39526.1:0.0000027629,((GCA_002211155.1_OWV61176.1:0.0000020164,GCA_002211205.1_OWV59439.1:0.0000021420)84:0.000002,(GCA_002211225.1_OWV40655.1:0.0000020192,GCA_900101505.1_SDE31951.1:0.0000029692)98:0.004700)92:0.009908)68:0.000003,GCA_002211155.1_OWV60731.1:0.0000021221)25:0.009465,GCA_002211155.1_OWV57328.1:0.0000021221)25:0.000002,GCA_900101505.1_SDE24045.1:0.0000028135)37:0.000002,GCA_900101505.1_SDE29888.1:0.0000021221)70:0.000002)87:0.012678,GCA_002211205.1_OWV48438.1:0.0000020991)71:0.005782,(((GCA_002211155.1_OWV56235.1:0.0000021221,GCA_002211225.1_OWV47075.1:0.0000021221)93:0.000003,GCA_002211205.1_OWV63508.1:0.0000021221)90:0.000002,GCA_900101505.1_SDD58771.1:0.0000023501)96:0.015634)99:0.033621)97:0.047341)96:0.011764,GCA_900116005.1_SFR02065.1:0.0787063625)99:0.016558,(GCA_000152725.1_EAQ03002.1:0.0780763197,GCA_001205715.1_KNG93627.1:0.0515294782)97:0.024250)96:0.011975,(GCA_900095785.1_SCM69416.1:0.0000023705,GCA_900115865.1_SFQ46505.1:0.0000024402)100:0.065654)94:0.009043,(GCA_900115815.1_SFQ04724.1:0.0692782098,(GCA_000521865.1_ETX29575.1:0.0701337935,GCA_900107235.1_SDX87722.1:0.0683110772)98:0.028610)96:0.026302)97:0.019505,GCA_900172355.1_SLN30455.1:0.0978852382)90:0.013058,(((GCA_000014045.1_ABG30175.1:0.0293745947,GCA_000154785.2_AEI96035.1:0.0344172097)100:0.038492,(GCA_001247715.1_KNX41517.1:0.0891155063,(((GCA_000018145.1_ABV95159.1:0.0809756144,(GCA_000179775.1_EFL89873.1:0.0878736401,GCA_000023785.1_ACT57894.1:0.2037489249)100:0.055266)100:0.021073,GCA_000154705.2_EDQ35287.1:0.1018798456)99:0.034998,GCA_900184935.1_SMX47197.1:0.0432509342)99:0.027179)99:0.028843)94:0.024671,(GCA_000814025.1_KIC49765.1:0.0244799883,GCA_001969365.1_APX13089.1:0.0234234239)100:0.065718)90:0.022963)86:0.010711,((GCA_000376545.2_ANP41971.1:0.0364141822,GCA_900102795.1_SCZ72523.1:0.0915308267)99:0.061060,GCA_000152605.1_EAP85693.1:0.0917644130)64:0.024128)64:0.010105,GCA_000153305.1_EAR53111.1:0.0921297921)95:0.011615,(((GCA_000169415.1_EBA05667.1:0.0727288752,(GCA_000203975.3_KID10003.1:0.0334497382,GCA_000511355.1_AHD02660.1:0.0318829235)100:0.022241)98:0.027407,GCA_000152625.1_EAP77999.1:0.1026643177)87:0.012044,((GCA_001258055.1_CRL15805.1:0.0000021221,GCA_900113345.1_SFG70575.1:0.0000021758)100:0.035161,(GCA_001678945.1_ANP37170.1:0.0000022659,GCA_001678945.1_ANP37186.1:0.0000021933)100:0.063974)83:0.014510)94:0.021809)92:0.011782,(GCA_002115725.1_OSQ65883.1:0.0267926067,GCA_002115805.1_OSQ49852.1:0.0348848807)100:0.050244)76:0.018495,((GCA_000836695.1_KIQ71094.1:0.0727218003,(GCA_900141735.1_SHJ04543.1:0.0227191563,(GCA_900188035.1_SNR36505.1:0.0273089720,GCA_900188035.1_SNR74291.1:0.1985869715)99:0.120189)94:0.024198)94:0.051548,(((GCA_001046955.1_AKO98644.1:0.0253480185,(GCA_900109145.1_SEJ44726.1:0.0053574143,GCA_900109145.1_SEK11643.1:0.0000025974)100:0.002874)100:0.023438,GCA_900109145.1_SEK11329.1:0.0301853302)100:0.059283,GCA_000671395.1_KCV82565.1:0.0968476050)99:0.025257)82:0.029536)96:0.020549,(((GCA_000153725.1_EAU48285.1:0.0252853152,(GCA_001687105.1_ANT60203.1:0.0142836128,GCA_900116195.1_SFS95981.1:0.0244425592)100:0.054605)100:0.024794,GCA_900100085.1_SDI80014.1:0.0441858135)95:0.022964,((((GCA_001969385.1_APX22758.1:0.0000023849,GCA_900112435.1_SFC61721.1:0.0000022279)100:0.048106,GCA_001975705.1_APZ52543.1:0.0320834860)100:0.013330,GCA_900102075.1_SDE38428.1:0.0510418010)100:0.031260,(GCA_900110115.1_SEN27360.1:0.0067634684,GCA_900141995.1_SHI67570.1:0.0070227134)100:0.145529)94:0.022489)99:0.017197)98:0.029130,((GCA_001482405.1_KUF09517.1:0.0955823553,GCA_900142295.1_SIO20491.1:0.0718972998)97:0.025314,(((GCA_000765015.1_KGK79606.1:0.0000021221,GCA_900141945.1_SHI88983.1:0.0000021221)100:0.118596,GCA_001908835.1_APO88081.1:0.0376243187)99:0.028141,GCA_900110135.1_SEN55496.1:0.1067404034)95:0.025819)91:0.018372)35:0.005606,(GCA_001517585.1_CUX83953.1:0.0706268461,(GCA_900114485.1_SFL12464.1:0.0538616003,GCA_001403795.1_CTQ48890.1:0.1391077549)99:0.049017)84:0.020931)94:0.020094,GCA_000715505.1_KEP70315.1:0.1041600370)50:0.003097,(((((((GCA_000647975.1_KAJ57214.1:0.0889112708,(GCA_001458175.1_CUH51434.1:0.0493305158,GCA_900114415.1_SFL04546.1:0.0872071448)100:0.047695)96:0.043833,GCA_001307765.1_KPN62745.1:0.0556373015)96:0.044709,(((((((GCA_000155735.2_AGI74105.1:0.0815162263,GCA_900172275.1_SLN33204.1:0.0848787766)89:0.013704,GCA_001187845.1_AKS47749.1:0.0706376097)90:0.024518,(GCA_001890925.1_OJI92528.1:0.0708059535,GCA_900107355.1_SDY76556.1:0.0743851876)81:0.016814)100:0.053543,GCA_001038505.1_KMK65282.1:0.0772667956)98:0.032419,GCA_000738435.1_AII88527.1:0.0558067984)80:0.031406,(((((GCA_000161835.1_EET48581.1:0.0653333891,GCA_000622405.1_KIN67869.1:0.0886468008)90:0.020226,(GCA_001404155.1_CRK75181.1:0.0000021221,GCA_900114125.1_SFI99053.1:0.0000021221)100:0.049802)90:0.014112,(GCA_000442275.2_EPX77390.1:0.0260071811,GCA_900111945.1_SFR34122.1:0.0118436788)100:0.062031)24:0.012363,(GCA_000172095.1_EDQ06368.1:0.0586666295,GCA_900184815.1_SMX25012.1:0.1155207532)83:0.031709)22:0.011641,(GCA_900109955.1_SEV92143.1:0.0587183052,(GCA_900188035.1_SNR50545.1:0.0000021950,GCA_900188035.1_SNR75206.1:0.0000029105)100:0.042322)88:0.013953)92:0.031930)78:0.001796,GCA_000511385.1_AHD11324.1:0.0791734937)74:0.023422)29:0.012965,(GCA_900142085.1_SHJ87146.1:0.0930190784,(GCA_001703635.1_OCW56043.1:0.1151969223,GCA_001293565.1_KPB02104.1:0.1005192018)100:0.047418)53:0.030374)34:0.007377,(((GCA_900114135.1_SFJ73497.1:0.0942364525,(GCA_000299875.1_EKE74557.1:0.0606137831,(GCA_900109555.1_SEL04354.1:0.0000024787,GCA_900172305.1_SLN51806.1:0.0000021230)100:0.106493)100:0.022961)100:0.025798,(GCA_900113405.1_SFH06976.1:0.0000028452,GCA_900172315.1_SLN51621.1:0.0000027627)100:0.114378)77:0.014480,GCA_900099935.1_SDI76747.1:0.1308685347)58:0.021435)72:0.007373,GCA_900188035.1_SNR90439.1:0.0618916222)55:0.008412,(GCA_900109285.1_SEK28841.1:0.0779536436,GCA_900172375.1_SLN12189.1:0.1171619562)98:0.027287)45:0.007525)100:0.048486,(((((((GCA_000012905.2_ABA77657.1:0.0623339237,GCA_000740785.1_KFI29034.1:0.1542736878)81:0.027429,GCA_000021865.1_ADE83814.1:0.0457805760)99:0.037066,GCA_900156815.1_SIS86220.1:0.1135360311)49:0.012336,GCA_001399515.1_ALJ79735.1:0.1392073255)32:0.004238,(GCA_900110025.1_SEM50945.1:0.0731319865,GCA_001620265.1_AMY71703.1:0.0782371640)41:0.016567)55:0.027736,(GCA_000714535.1_KEO54312.1:0.0617392396,GCA_900106675.1_SDW49829.1:0.0683100501)70:0.017939)73:0.026705,((GCA_000203895.1_ABL70769.1:0.0876698178,GCA_000444995.1_AGT11298.1:0.0807799869)99:0.046658,((GCA_000740775.1_KFI33819.1:0.0275848881,GCA_000740795.1_KFI30567.1:0.0174263448)100:0.134863,((GCA_000442315.1_EPX84407.1:0.1033236382,GCA_000600335.2_EYD74182.1:0.0980280848)100:0.059177,GCA_000600975.2_EYD73198.1:0.2121740535)99:0.039327)97:0.026906)64:0.028529)39:0.012544)37:0.010996,GCA_900107025.1_SDW20326.1:0.1424941509)84:0.026560,((((GCA_001548075.1_BAQ71196.1:0.0000023785,GCA_001633165.1_ANB33231.1:0.0000022136)100:0.103473,GCA_000299575.1_EKE44696.1:0.1554477088)30:0.017096,(GCA_000442255.1_EPX82496.1:0.0690356457,GCA_900172385.1_SLN57800.1:0.1868298518)65:0.049567)25:0.008633,(GCA_000812665.2_AML50844.1:0.1343954937,GCA_900109035.1_SEJ41330.1:0.1114279808)24:0.015159)34:0.013751)50:0.013633,((GCA_000152805.1_EAQ13993.1:0.0639030226,GCA_900177545.1_SMH44655.1:0.0735771305)98:0.016217,GCA_001981245.1_APX89802.1:0.1363854096)53:0.024472)75:0.015815,(GCA_900111875.1_SFB04459.1:0.0801044332,GCA_900115595.1_SFO98391.1:0.0852910951)82:0.040965)86:0.015111,GCA_000590925.1_AHM03769.1:0.1368638862)49:0.014937,(((GCA_001305615.1_ALG88845.1:0.0623984993,(GCA_002210095.1_OWU75811.1:0.0721368635,GCA_900156525.1_SIT81029.1:0.1186914342)98:0.043284)91:0.021250,(GCA_900116455.1_SFT96526.1:0.0726989500,(((GCA_900110425.1_SEP05351.1:0.0000021221,GCA_900110425.1_SEP18912.1:0.0000021221)97:0.000003,GCA_900110425.1_SEP24928.1:0.0446588810)93:0.000003,GCA_900110425.1_SEO10994.1:0.0000021221)100:0.102063)98:0.031328)49:0.009317,(((GCA_900100005.1_SDI80966.1:0.0266859834,(GCA_900184945.1_SMX32579.1:0.0645042605,(((GCA_900112335.1_SFC74054.1:0.0174098700,GCA_900112335.1_SFD26804.1:0.0000021221)96:0.000003,GCA_900112335.1_SFC81804.1:0.0000020176)100:0.081331,GCA_900188335.1_SNT22664.1:0.0543041916)100:0.069868)99:0.038787)99:0.017618,GCA_900102905.1_SDJ98983.1:0.1284171913)99:0.027828,GCA_900110775.1_SEQ86296.1:0.1060997823)96:0.016753)46:0.015009)39:0.010698,(GCA_001458355.1_CUH65036.1:0.0848653662,GCA_900172295.1_SLN44004.1:0.0981838054)98:0.030052)97:0.046959,(GCA_900106695.1_SDW75819.1:0.1151333618,GCA_900113695.1_SFI95028.1:0.0774676136)99:0.023701)99:0.049397,(GCA_900111545.1_SET61132.1:0.0000027126,GCA_900143155.1_SHN69442.1:0.0000021916)100:0.134932)100:0.117858)70:0.019506,GCA_900105595.1_SDU47538.1:0.1664643090)100:0.114327,GCA_900102695.1_SCZ35210.1:0.1947507987)99:0.076588,((((((GCA_000148725.1_EFO32849.1:0.0565590170,GCA_000158095.1_EEE47668.1:0.0598974288)100:0.018903,GCA_001403915.1_CTQ44434.1:0.0473298287)100:0.060407,(GCA_001188555.1_KND18312.1:0.0000021221,GCA_002249885.1_OXS45392.1:0.0000021221)100:0.077761)100:0.029226,GCA_000192745.1_ADZ72618.1:0.0334854476)100:0.148340,(GCA_001907205.1_OKL44380.1:0.0664843922,(GCA_900110875.1_SEQ37918.1:0.0478069877,GCA_900114245.1_SFJ98743.1:0.0616951702)100:0.081906)100:0.074037)99:0.054061,GCA_900148505.1_SHO64876.1:0.1669878986)99:0.086165)91:0.035393,(((((GCA_000230555.1_AEQ53491.1:0.0922111516,GCA_900100665.1_SDG25618.1:0.0879313609)100:0.081202,(GCA_000743575.1_KFL32077.1:0.0271498783,GCA_000970435.1_KKB79424.1:0.0686302000)100:0.215609)94:0.033733,(GCA_001720135.1_ODN69357.1:0.1500217111,(GCA_002088295.1_ORE93437.1:0.1177218387,GCA_001720135.1_ODN69356.1:0.2989939717)99:0.057540)87:0.033530)100:0.071114,(GCA_900199215.1_SNT67634.1:0.2053154220,GCA_000152825.2_ADM08855.1:0.3571980430)93:0.049688)92:0.038355,((GCA_000013025.1_ABI76706.1:0.1025152023,GCA_000685315.1_KDA00616.1:0.1297749476)100:0.199251,((GCA_000014745.1_ABI66732.1:0.0846249652,GCA_900103475.1_SDM89204.1:0.1080670770)100:0.075985,GCA_000152745.1_EAP88664.1:0.2327336020)100:0.122349)98:0.106367)86:0.022716)95:0.043723,((GCA_000166055.1_ADP69561.1:0.0050926334,GCA_000636015.1_KAI94922.1:0.0045458431)100:0.295141,GCA_000496075.1_ESR25996.1:0.1605513420)97:0.024797)97:0.076545)100:0.119908)100:0.153597)96:0.025209)95:0.054746)98:0.023634,(GCA_002205555.1_ASD26655.1:0.0771853179,GCA_000144605.1_ADK99350.1:0.1188347244)100:0.047201)100:0.092010);
