# Supplementary material for: Assessing the accuracy of phylogenetic rooting methods on prokaryotic gene families
Source: PLoS One. 2020 May 15;15(5):e0232950. doi: 10.1371/journal.pone.0232950 (PMC7228096; doi:10.1371/journal.pone.0232950)
Supplement: S2 Dataset — (ZIP) [file pone.0232950.s003.zip › EmpiricalDataset/GeneTrees_IQTree/000279.aln.treefile]

(GCA_000006905.1_AAK22466.1:0.0890096385,GCA_000092285.1_ADG09057.1:0.0569414164,(((GCA_000175215.2_ADU12822.1:0.0776003458,GCA_000204015.1_EGF89712.1:0.1258662832)100:0.103626,((GCA_000017265.1_ACG79274.1:0.0962371710,GCA_001425915.1_KQW73051.1:0.1243564089)100:0.079599,(((((GCA_000013025.1_ABI77887.1:0.0660836638,GCA_000685315.1_KCZ99214.1:0.0270530165)100:0.193618,(GCA_000152745.1_EAP89846.1:0.1778900331,GCA_000023785.1_ACT58453.1:0.4199514931)100:0.038329)100:0.039939,(GCA_000014745.1_ABI65048.1:0.0973289975,GCA_900103475.1_SDL77086.1:0.1636074164)100:0.123472)100:0.066752,(GCA_000152825.2_ADM09913.1:0.2771459337,GCA_900199215.1_SNT73676.1:0.1916389373)100:0.089526)100:0.063012,((((((((((((((((((((GCA_000007125.1_AAL51660.1:0.0077937049,GCA_000157815.1_EEY00866.1:0.0000026783)100:0.020743,(GCA_000017405.1_ABS14345.1:0.0000029012,GCA_000585655.1_EXL08287.1:0.0000022084)100:0.031645)100:0.118349,(GCA_000022725.1_ACS50854.1:0.0336434063,GCA_000341385.1_AGF76119.1:0.0701965076)100:0.225546)83:0.033784,GCA_001558695.1_KXF76723.1:0.0576166633)75:0.018679,(((((GCA_000016285.1_ACM37289.1:0.0799361677,((GCA_000092025.1_AAK87975.2:0.0673732576,(GCA_000731295.1_CDN54858.1:0.0000029619,GCA_000731315.1_CDN48691.1:0.0116434572)100:0.030515)19:0.004541,((GCA_000722615.1_KEQ08892.1:0.0000020384,GCA_000722625.1_KEQ09882.1:0.0000028924)100:0.048186,(GCA_001267455.1_KOC77100.1:0.0022078280,GCA_001652565.1_ANH04849.1:0.0171687468)100:0.036122)81:0.022689)100:0.066406)100:0.026681,(GCA_000154705.2_EDQ31499.1:0.0830582012,GCA_001703635.1_OCW59121.1:0.0195575863)100:0.095092)89:0.024479,(GCA_001687365.1_OBZ93253.1:0.0681687903,GCA_001885585.1_OJF96819.1:0.0555097100)100:0.051880)91:0.039157,((((GCA_000017145.1_ABR61098.1:0.0549699521,GCA_002288525.1_ASY63846.1:0.0355746922)100:0.014501,GCA_000018545.1_ACP26086.1:0.0641211628)100:0.021606,GCA_000697965.2_ANK73293.1:0.0482642503)95:0.025410,(GCA_000092045.1_ABC91798.1:0.0136321343,GCA_000769405.1_KPN28514.1:0.0208414270)100:0.083766)100:0.031004)98:0.045336,((GCA_001578105.1_AMM83418.1:0.0834548811,GCA_002043005.1_AQZ53352.1:0.0516731207)100:0.069934,(GCA_000325745.1_AGA64612.1:0.2906842431,GCA_000496595.1_AHA28187.1:0.3958973498)100:0.277024)99:0.024551)99:0.140171)69:0.025767,((GCA_900104355.1_SDO09561.1:0.0437250528,GCA_900113985.1_SFJ35240.1:0.0853698539)100:0.096234,GCA_900113935.1_SFI91676.1:0.1215956498)95:0.065201)76:0.030009,(GCA_000585625.1_EXL04412.1:0.0601512762,(((GCA_001424795.1_KQU76636.1:0.0303690627,GCA_001605015.1_AMS41342.1:0.0124285938)100:0.060755,GCA_001618845.1_AMY01987.1:0.0869510499)100:0.038485,GCA_002075885.1_OQM76861.1:0.1407865803)100:0.026367)99:0.042209)97:0.030497,((GCA_000300335.1_EKF17238.1:0.0649696455,GCA_000300515.1_EKF43589.1:0.0443880024)100:0.077914,GCA_000014245.1_ABG63551.1:0.1515244463)83:0.015984)86:0.032083,(GCA_002238045.1_OXT00551.1:0.1580926910,(GCA_001293565.1_KPB02954.1:0.1458960629,GCA_000817775.1_KIF38361.1:0.1371483416)99:0.067273)74:0.031277)75:0.020010,GCA_000179775.1_EFL91007.1:0.2733165468)99:0.066377,(((GCA_000153465.1_EAS51609.1:0.1030737630,((GCA_000800175.1_KHJ55602.1:0.0226400499,GCA_900141975.1_SHJ14547.1:0.0000024491)100:0.093786,GCA_900104035.1_SDN83997.1:0.0825009018)100:0.047702)100:0.082337,GCA_900176465.1_SMC60270.1:0.0963131475)98:0.041165,GCA_000153705.1_EAU42257.1:0.1405808667)100:0.081760)99:0.040256,GCA_900102695.1_SCZ43645.1:0.2736081644)95:0.069962,((((((GCA_000148725.1_EFO31749.1:0.1006695011,(GCA_000158095.1_EEE46568.1:0.0760204496,GCA_001403915.1_CTQ43677.1:0.0813174773)100:0.044684)100:0.067162,(GCA_000192745.1_ADZ69615.1:0.0937560371,(GCA_001188555.1_KND16704.1:0.0000028952,GCA_002249885.1_OXS38891.1:0.0000028952)100:0.079900)93:0.032558)93:0.031329,(GCA_900115225.1_SFO47074.1:0.0754882820,GCA_900215505.1_SNY91492.1:0.0821138127)100:0.192137)98:0.032371,(GCA_001907205.1_OKL45514.1:0.0828424170,(GCA_900110875.1_SER12060.1:0.0727604974,GCA_900114245.1_SFK24512.1:0.0428026250)100:0.090467)100:0.099056)99:0.087413,GCA_900105595.1_SDU29521.1:0.1769077329)94:0.036012,GCA_001305515.1_KPL54348.1:0.2566958574)62:0.008358)100:0.084565,GCA_001720135.1_ODN71502.1:0.2325866598)85:0.035243,((GCA_900129325.1_SHF14935.1:0.1651385768,GCA_900148505.1_SHO64631.1:0.1863659670)77:0.027649,GCA_900104485.1_SDB47720.1:0.3255659391)99:0.037673)85:0.032524,GCA_002088295.1_ORE94414.1:0.3045216614)100:0.079921,((GCA_000230555.1_AEQ52191.1:0.0493039330,GCA_900100665.1_SDG50139.1:0.0239987743)100:0.196596,(GCA_000743575.1_KFL31976.1:0.0568298099,GCA_000970435.1_KKB85865.1:0.0709728109)100:0.196226)100:0.203856)92:0.052689,((((((((((((GCA_000010525.1_BAF90148.1:0.1317704637,GCA_000017645.1_ABS67847.1:0.0486371562)100:0.069907,(GCA_000092925.1_ADH89769.1:0.0278800113,GCA_900100155.1_SCW32629.1:0.0576336613)100:0.073640)100:0.074809,GCA_001676615.1_OCC04102.1:0.1646297598)72:0.015104,(((((GCA_000019845.1_ACB93827.1:0.1350046380,(GCA_001741865.1_AOO83591.1:0.0253518881,GCA_900102525.1_SDF82642.1:0.0479500190)100:0.115967)99:0.032264,(GCA_000021745.1_ACK50578.1:0.1170272801,GCA_900114285.1_SFK73981.1:0.1150914454)58:0.042933)98:0.032151,GCA_900104955.1_SED52449.1:0.1290821944)90:0.010576,GCA_900187365.1_SNB59546.1:0.1482533397)55:0.035259,((GCA_000304315.1_CCJ08521.1:0.1098697203,GCA_002117405.1_ARN80309.1:0.0895425188)97:0.032430,(GCA_001644125.1_OAI27434.1:0.0840450909,GCA_001675455.1_OBS54360.1:0.0684241421)100:0.070194)100:0.044760)100:0.067819)100:0.056125,(GCA_001271345.1_ALA16489.1:0.0448318324,GCA_001887265.1_APF38259.1:0.0251955450)100:0.076893)100:0.031784,((GCA_000019945.1_ACB80563.1:0.0814252067,GCA_000022085.1_ACL57768.1:0.0782389277)100:0.086175,(GCA_001017175.1_KLK93313.1:0.0439768217,GCA_900102135.1_SCZ09272.1:0.0345316989)100:0.050298)100:0.018360)100:0.067931,GCA_002355335.1_BAT59222.1:0.2350233698)98:0.024501,(GCA_001402875.1_ALK10245.1:0.0000023288,GCA_001459775.1_CUU42909.1:0.0000021935)100:0.206825)99:0.040098,(GCA_001426945.1_KQY99799.1:0.1686807988,GCA_002119765.1_ARP99980.1:0.1602128297)72:0.013751)96:0.025488,GCA_001579845.1_AMN39947.1:0.2606508901)100:0.025132,((GCA_000011365.1_BAC52704.1:0.0105518969,GCA_000661935.1_AHY54537.1:0.0170193489)100:0.069414,((((GCA_000012725.1_ABA05763.1:0.0488455945,GCA_000013885.1_ABE63838.1:0.0152512308)100:0.048290,GCA_000336555.1_EKS35498.1:0.0292175486)100:0.030813,((GCA_000218565.1_AEI05643.1:0.0000028952,GCA_000218585.1_AEI02067.1:0.0000028952)100:0.040103,GCA_000314735.2_EKS29436.1:0.0180026692)96:0.024090)96:0.039058,(GCA_000195775.1_CAE29795.1:0.0963148429,(GCA_000935205.1_KIZ43681.1:0.0577143127,(GCA_001618955.1_KZD24131.1:0.0039354263,GCA_900108575.1_SEI14732.1:0.0000023654)100:0.121360)99:0.029220)98:0.022712)98:0.032775)100:0.075929)100:0.147996,((GCA_000496075.1_ESR23177.1:0.2857526026,((GCA_000739695.1_GAK45949.1:0.2276328387,((GCA_000828475.1_BAQ18140.1:0.0804145445,GCA_001723285.1_ODS00174.1:0.0588772578)100:0.181118,GCA_001708935.1_ODA66955.1:0.1717722139)100:0.122591)47:0.047306,((GCA_000143145.1_ADJ24311.1:0.2064258125,GCA_000503895.1_AHB49763.1:0.1841746605)100:0.071696,(GCA_000981545.1_CPR20032.1:0.0102462069,GCA_900104305.1_SDP08961.1:0.0010814344)100:0.220689)97:0.087345)33:0.014317)31:0.014157,(GCA_000017565.1_ABS63869.1:0.1955355248,(GCA_000166055.1_ADP70965.1:0.0000021980,GCA_000636015.1_KAI94881.1:0.0077295339)100:0.319886)48:0.083349)99:0.049539)69:0.021622)69:0.021597,(((((((GCA_000009985.1_BAE53150.1:0.0665315307,(GCA_000294655.1_CCG42570.1:0.0252908436,GCA_900108475.1_SEH28743.1:0.0155705439)100:0.099571)99:0.042077,GCA_000513295.1_CDK99966.1:0.0932457921)100:0.136206,(((GCA_000013085.1_ABC24542.1:0.1578885516,GCA_000284415.2_CCG09553.1:0.1765799254)100:0.109509,((GCA_000315795.1_EKV27102.1:0.2121024567,GCA_900101965.1_SDE85885.1:0.1761533714)95:0.061922,((GCA_001611975.1_AMW34626.1:0.2402498237,GCA_900156605.1_SIT05154.1:0.1079623191)98:0.061251,(GCA_900100455.1_SDH07507.1:0.3162760770,(GCA_000264455.2_AFK52145.1:0.0186445227,GCA_001601315.1_KYO57789.1:0.0610316716)100:0.244537)67:0.087164)67:0.032440)67:0.033773)70:0.052132,(((((GCA_000299935.1_EKE68630.1:0.0634569541,GCA_001618175.1_KZD00061.1:0.0590468232)100:0.161464,(GCA_000963705.1_KJV09027.1:0.0640488013,GCA_002251735.1_OYQ16850.1:0.0342261509)100:0.218110)99:0.077243,((GCA_900102465.1_SDF31670.1:0.0854342306,(GCA_000319385.1_AFX98243.1:0.0702927922,GCA_000510265.1_AHC73273.1:0.1555103042)100:0.535795)100:0.170764,GCA_000024465.1_ADE40434.1:0.4419845890)98:0.080819)56:0.030288,(((((GCA_000010725.1_BAI72636.1:0.0559462190,GCA_000632475.2_AIB16275.1:0.0426405721)100:0.115655,(GCA_000576635.1_EWY41145.1:0.0490677854,GCA_000936425.1_KJB92552.1:0.0507199730)100:0.124663)99:0.042965,((GCA_000016185.1_ACJ00784.1:0.1117824673,(GCA_002251795.1_OYQ34871.1:0.1346081644,GCA_000730165.2_ASG21152.1:0.1231275028)35:0.026394)100:0.052282,GCA_900167455.1_SJZ88855.1:0.3631874999)82:0.044974)83:0.044477,(GCA_000767795.1_KGM33339.1:0.0135766613,GCA_002195995.1_OWJ58313.1:0.0138188060)100:0.236799)97:0.061552,((((GCA_000300235.2_AJD53406.1:0.0640729690,GCA_000300275.1_EKF09379.1:0.1190490241)100:0.139061,GCA_900093605.1_SCA55565.1:0.2803290998)34:0.053145,((GCA_001746755.1_OEJ67106.1:0.1769623661,(GCA_000226315.1_AEP09273.1:0.0251851174,GCA_000348745.1_AGH97724.1:0.0147924981)100:0.406148)93:0.053190,GCA_000968135.1_CCQ72273.1:0.3055822032)48:0.045793)98:0.050502,(GCA_000742835.1_AIK96713.1:0.2808744342,(GCA_001192655.1_GAO98019.1:0.2200585746,GCA_002117145.1_ARN84586.1:0.4454199295)100:0.089841)100:0.142386)95:0.055699)91:0.051283)40:0.014745,((GCA_900177295.1_SMF46380.1:0.0000026224,GCA_900188055.1_SNR78503.1:0.0000029785)100:0.270677,(GCA_000982415.1_KKJ77713.1:0.0000024300,GCA_001026905.1_KLN62246.1:0.0428876074)100:0.244412)99:0.117518)88:0.061273)87:0.038906)95:0.053410,(((((((((((GCA_000013005.1_ABC63255.1:0.0722688999,GCA_000715015.1_KEO91379.1:0.0963006394)100:0.042194,(GCA_001008165.2_AKH41541.1:0.1080405155,(GCA_001304795.1_ALG61111.1:0.0000022183,GCA_001306275.1_KPM15273.1:0.0000023927)100:0.118342)100:0.074424)77:0.008080,GCA_001281485.1_ALE16400.1:0.0670620166)77:0.020481,(GCA_001663175.1_ANK13525.1:0.0902941732,GCA_001677335.1_OBV12659.1:0.0144957566)100:0.091197)80:0.028602,GCA_001028705.1_AKM10076.1:0.0947461374)67:0.019707,GCA_001661675.2_ARU15878.1:0.1073771883)100:0.058518,(GCA_002218195.1_ASK87715.1:0.0937124298,GCA_900128895.1_SIN92522.1:0.0880226444)100:0.109935)100:0.068060,(((GCA_000013325.1_ABD26560.1:0.0713166774,GCA_000235975.2_EHJ58663.1:0.1082568263)100:0.067992,(GCA_000013985.1_ABF53334.1:0.1078086630,GCA_001610975.1_AMU95674.1:0.0873667413)100:0.092018)90:0.038071,(GCA_001295965.1_KPF75205.1:0.0000028952,GCA_001713435.1_AOG02523.1:0.0078070813)100:0.144188)77:0.025265)99:0.052870,((((GCA_000016765.1_ABQ67753.1:0.0168262940,(GCA_002355275.1_ATE64312.1:0.0000028952,GCA_002367875.1_PCE40921.1:0.0000027998)100:0.045894)100:0.079940,(GCA_000091125.1_BAI96621.1:0.0336443265,GCA_000147835.3_AEG48532.1:0.0646030350)100:0.150802)100:0.055150,(GCA_000175255.2_AEH63082.1:0.0591042866,GCA_000218875.1_AEI38104.1:0.0455310816)100:0.156564)100:0.055013,GCA_001586395.2_KZB94407.1:0.1167335643)100:0.027174)99:0.062890,(GCA_000342165.1_EMD83659.1:0.1174121571,GCA_002211145.1_OWV33050.1:0.1072706528)100:0.146937)99:0.061161,GCA_002251755.1_OYQ25045.1:0.3582754538)100:0.139294)56:0.052186,(((((((GCA_000011685.1_AAW60913.1:0.0582213511,GCA_000234355.2_EHH67820.1:0.0792269360)75:0.018170,(GCA_000723565.1_CDG33499.1:0.0193446890,GCA_002003665.1_OOL17890.1:0.0006290960)100:0.163135)83:0.043250,((((GCA_000617865.1_GAJ27825.1:0.1348143687,GCA_002005465.1_AQS88102.1:0.0304200429)61:0.009918,(GCA_001787335.1_AOX17797.1:0.0039219832,GCA_001787355.1_AOX20680.1:0.0000022057)99:0.026183)82:0.042570,(GCA_000724025.1_CDG40796.1:0.0076582294,GCA_001547995.1_BAT20966.1:0.0000028952)100:0.037588)83:0.046508,GCA_000963885.1_GAN52850.1:0.1171497625)64:0.035371)79:0.033247,(((GCA_000021325.1_ACI50868.1:0.0598439860,(GCA_000182745.1_BAK84627.1:0.0010544356,(GCA_000208635.2_EGG76313.1:0.0157903369,GCA_000964505.1_GAN98695.1:0.0246823884)75:0.007075)97:0.073511)99:0.053301,GCA_002005445.1_AQS85085.1:0.1069923803)100:0.039035,GCA_002173735.1_ARW47913.1:0.1898500585)67:0.035369)100:0.100448,(GCA_000231445.2_EHD13007.1:0.0000028952,GCA_002153535.1_OUI77719.1:0.0000028952)100:0.270096)99:0.053276,(((GCA_000014285.2_ABI63216.1:0.0000021141,GCA_000576085.2_AHJ64222.1:0.0000027820)100:0.235311,(GCA_000306035.1_EKM98990.1:0.0432613521,GCA_000964385.1_GAN79622.1:0.0433569283)100:0.127528)92:0.037310,(GCA_000016725.1_ABQ30881.1:0.0000020139,GCA_000202835.1_BAJ81067.1:0.0000021588)100:0.144139)99:0.043952)99:0.055317,((GCA_000164635.1_EFH11400.1:0.1894094186,(GCA_900101615.1_SDD53950.1:0.0000028952,GCA_900104205.1_SDB37378.1:0.0038327564)100:0.118853)97:0.040774,GCA_900141905.1_SHJ15328.1:0.1646142233)99:0.053468)100:0.216936)61:0.034982,(GCA_900100655.1_SDF47994.1:0.6577958703,((((((GCA_000010205.1_BAG40658.1:0.0000026721,GCA_000964595.1_KJV55444.1:0.2831886965)100:0.127865,GCA_000964595.1_KJV55453.1:0.1086069265)100:0.585406,(GCA_000012385.1_ABE04938.1:0.0910112335,GCA_000195735.1_CAA15048.1:0.2622368531)100:0.469126)17:0.104132,(((GCA_000008385.1_AAW70750.1:0.1175295492,GCA_000953315.1_CDR78866.1:0.0401722806)100:0.237813,((GCA_000011945.1_AAV87136.1:0.0000021662,GCA_000024505.1_ACZ49651.1:0.0036112678)100:0.410151,((GCA_000026005.1_CAH57816.1:0.1374620640,GCA_000964755.1_KJV65695.1:0.0625219085)100:0.196820,GCA_000964795.1_KJV69281.1:0.2149260516)100:0.139754)100:0.160588)100:0.204927,(GCA_000022525.1_ACT69824.1:0.1786647473,GCA_000632985.1_AHX11783.1:0.1541847486)100:0.510367)100:0.151791)17:0.088738,(GCA_000815465.1_KIE05653.1:0.2747748908,GCA_000219355.1_AEI89296.1:0.6477934380)92:0.121573)98:0.179678,(((((((((((((((((GCA_000011345.1_BAC09139.1:0.0000024660,GCA_000505665.1_AHB88279.1:0.0230121014)100:0.243315,GCA_000473895.1_ERN42933.1:0.2509419383)95:0.047235,GCA_001746915.1_OEJ73355.1:0.1493899551)90:0.041753,(((((((((((((((((GCA_000020025.1_ACC84638.1:0.0310751031,GCA_000316575.1_AFY35071.1:0.0475287721)90:0.017441,GCA_000317535.1_AFZ23337.1:0.0553523236)99:0.028500,(GCA_000169135.1_EAW45253.1:0.0249497654,GCA_002218065.1_GAX38106.1:0.0119965478)100:0.033795)96:0.013679,((GCA_000312705.1_AFW96707.1:0.0055153468,(GCA_000789435.1_KHG41398.1:0.0067927073,GCA_002368115.1_BAZ86185.1:0.0078986803)100:0.023333)100:0.050469,GCA_000317695.1_AFZ58765.1:0.0037087364)100:0.038739)96:0.010548,GCA_000196515.1_ADI65326.1:0.0599148875)97:0.011115,(GCA_002368075.1_BAZ82679.1:0.0232514493,((GCA_000175835.1_EFA68353.1:0.0000024519,(GCA_002368135.1_BAZ90690.1:0.0000024675,GCA_001432185.1_KRH95894.1:0.0036515672)100:0.006064)100:0.018548,GCA_000175855.1_EFA71916.1:0.0156608910)100:0.104632)100:0.012388)100:0.034473,(GCA_001298445.1_ALF54087.1:0.0140938148,GCA_002367975.1_BAY17548.1:0.0354491113)100:0.027911)98:0.016827,GCA_000204075.1_ABA24222.1:0.0513797935)99:0.018141,((GCA_002368055.1_BAZ74918.1:0.0000028952,GCA_002368295.1_BAZ01160.1:0.0000028952)74:0.000003,GCA_002368275.1_BAY91480.1:0.0074104089)99:0.021242)99:0.031657,(((GCA_000231365.2_EHC12914.1:0.0000020314,GCA_001904645.1_OKH13328.1:0.0111039452)100:0.030102,((GCA_000934435.1_KIY10079.1:0.0000028952,GCA_001990805.1_ONN61357.1:0.0000028952)100:0.009892,GCA_001275395.1_KOP24726.1:0.0196494885)100:0.019468)100:0.041556,((((GCA_000346485.2_KYC41851.1:0.0327411561,GCA_000760695.2_KIE06768.1:0.0514182249)100:0.038841,GCA_000828085.2_KIJ82332.1:0.0421301400)100:0.038769,GCA_000317435.1_AFZ02725.1:0.2400298935)28:0.012040,((GCA_001456025.1_KST61981.1:0.0966887925,GCA_000316665.1_AFY58941.1:0.1760684974)70:0.040833,(GCA_000350105.1_CCH68151.1:0.0000022856,GCA_000350125.1_CCH65893.1:0.0084299766)100:0.266099)70:0.021041)31:0.034772)31:0.030606)32:0.033828,(GCA_000317555.1_AFZ29240.1:0.0099308769,GCA_001904655.1_OKH27144.1:0.0126512936)100:0.068789)32:0.039113,(GCA_000952155.1_KJH72708.1:0.1040812189,(GCA_000317125.1_AFY87063.1:0.1210569710,GCA_000775285.1_KGF72310.1:0.2187675628)82:0.020106)46:0.028554)19:0.018481,((GCA_000180455.1_CBN53814.1:0.0638732454,((GCA_000214075.2_EGK87550.1:0.0147800143,GCA_000317475.1_AFZ05219.1:0.0036473863)100:0.017037,GCA_002412335.1_PCN54236.1:0.0551897374)100:0.115484)100:0.071692,((GCA_000710505.1_KEI67090.1:0.0364141669,GCA_900009265.1_CUR17528.1:0.0364512491)100:0.131017,GCA_000317495.1_AFZ14947.1:0.1268714619)84:0.032595)80:0.018149)14:0.003858,(GCA_000317065.1_AFY68985.1:0.2112071894,GCA_000332215.1_ELS31999.1:0.2047265620)100:0.247715)41:0.007577,GCA_001904725.1_OKH39463.1:0.1194717499)75:0.020197,GCA_000317145.1_AFY93395.1:0.3795534765)78:0.023922,(((GCA_000478195.2_ERT06877.1:0.0288709734,GCA_000972705.2_KKD38094.1:0.0565220960)100:0.099480,GCA_000317105.1_AFY85117.1:0.1538204267)98:0.043836,(GCA_000176895.2_CCE19709.1:0.0077469022,GCA_000307915.1_EKD08743.1:0.0029911750)100:0.105080)97:0.032620)95:0.028897)53:0.019424,(GCA_000155555.1_EDX74775.1:0.1229631725,(GCA_000317515.1_AFZ19660.1:0.0858158043,((GCA_000211815.1_EGJ30418.1:0.0205241137,GCA_001942495.1_OLT61541.1:0.0055988808)100:0.115629,(GCA_001276715.1_KOR36810.1:0.1679658733,GCA_001870225.1_APB34969.1:0.4780957727)99:0.069572)97:0.017132)70:0.017558)97:0.036304)83:0.028251,(((((((GCA_000017845.1_ACB50486.1:0.0348289355,(GCA_000167195.1_EAM50284.1:0.0038093843,GCA_000235665.2_EHJ12166.1:0.0000020194)100:0.080830)99:0.068799,GCA_000025125.1_ADB94864.1:0.3424410548)99:0.061410,((GCA_000317675.1_AFZ55109.1:0.0948910473,((GCA_001548095.1_BAQ61096.1:0.0951993146,GCA_001548115.1_BAQ63769.1:0.0370786629)100:0.069197,GCA_001747005.1_OEJ79350.1:0.1326793083)100:0.055566)100:0.082879,GCA_001904615.1_OKH15092.1:0.2129206617)96:0.041235)89:0.038563,(GCA_000021825.1_ACK68699.1:0.0752566161,((GCA_000297435.1_CCI31080.1:0.0038088644,GCA_000312205.1_CCI08674.1:0.0097840406)100:0.104235,(GCA_000284135.1_BAL29121.1:0.0316929656,GCA_000478825.2_AIE74241.1:0.0273333101)100:0.237110)71:0.034572)71:0.028567)83:0.024817,((GCA_002355455.1_BAU63650.1:0.1173411573,((GCA_000317615.1_AFZ51722.1:0.0872521616,GCA_000317635.1_AFZ44502.1:0.0296230267)100:0.165183,(GCA_000332055.1_ELS05575.1:0.1349576744,GCA_002368355.1_BAZ43923.1:0.2667159721)100:0.090324)100:0.042863)99:0.030706,GCA_000332035.1_ELR99861.1:0.1817495367)88:0.018307)92:0.015519,(GCA_000317025.1_AFY78418.1:0.0112946404,GCA_001904635.1_OKH26661.1:0.0000021939)100:0.174122)40:0.015430,GCA_000018105.1_ABW27640.1:0.2666709314)83:0.040405)97:0.021200,GCA_000317045.1_AFY67927.1:0.1469752803)95:0.014430,(((GCA_000817775.1_KIF39206.1:0.2028419545,GCA_001904775.1_OKH49065.1:0.1661371937)100:0.016740,GCA_002075285.2_ASC72793.1:0.1985737017)100:0.053822,GCA_002142475.1_BAS56116.1:0.1731849143)99:0.045166)96:0.018687,GCA_000012525.1_ABB56586.1:0.2105745742)94:0.034429,(GCA_000014265.1_ABG50601.1:0.0770495558,GCA_002260545.1_OZH55891.1:0.0381980413)100:0.144925)95:0.064493,(GCA_000011465.1_CAE19597.1:0.4032667624,(((GCA_000155635.1_EDY37128.1:0.1359578141,GCA_000316515.1_AFY30334.1:0.1541443128)100:0.075677,GCA_001182765.1_CRY91546.1:0.1214884288)100:0.103392,GCA_000760175.1_KGG12137.1:0.2985780945)90:0.066023)100:0.230762)100:0.141150,(GCA_000011385.1_BAC91174.1:0.1503390085,GCA_000484535.1_AGY59401.1:0.1425285818)100:0.390161)100:0.177395,GCA_001765415.1_AOR39068.1:0.8476155751)100:0.160733,(GCA_000817775.1_KIF42774.1:0.6146667277,GCA_001247715.1_KNX39792.1:1.1077030453)94:0.235432)87:0.085015,(GCA_000153525.1_EAS85224.1:0.1351034049,GCA_000155895.1_EDZ60930.1:0.0689206163)100:1.035080)47:0.035251,((GCA_000014865.1_ABK43342.1:0.2088383549,GCA_002109495.1_OSM04256.1:0.2783633409)100:0.369462,(GCA_001982645.1_ONG40287.1:0.5827269092,GCA_001637395.1_OAB60670.1:1.0709294802)91:0.118080)89:0.106193)99:0.098026,(GCA_000388175.3_ETZ05366.1:0.2440702687,GCA_000469665.2_ETZ07612.1:0.2217283008)100:1.160192)98:0.085237)89:0.103455)68:0.090211)93:0.044969,(GCA_900101935.1_SDE69616.1:0.3797309919,GCA_900172325.1_SLN74540.1:0.4612137754)98:0.120455)99:0.058810)74:0.080886,(((((((((((((((((((((((GCA_000011965.2_AAV94122.1:0.0539468253,((((((GCA_000203975.3_KID09032.1:0.0037053836,GCA_000511355.1_AHD02004.1:0.0187785270)63:0.014707,(GCA_000511385.1_AHD10734.1:0.0288131384,GCA_001678945.1_ANP37539.1:0.0495824836)53:0.021249)52:0.005413,(GCA_001258055.1_CRL15516.1:0.0000028952,GCA_900113345.1_SFG50141.1:0.0000028952)100:0.055942)93:0.009403,(GCA_900102795.1_SCZ64652.1:0.0540720929,GCA_000376545.2_ANP42659.1:0.0538650834)84:0.017136)93:0.021204,(GCA_900172225.1_SLN25106.1:0.0339970509,GCA_900129685.1_SHG48414.1:0.1969241390)80:0.012772)79:0.004307,((((GCA_001046955.1_AKO97766.1:0.0038561294,GCA_900109145.1_SEK05235.1:0.0000025786)100:0.082841,GCA_900107355.1_SDY21477.1:0.1202093560)100:0.039677,GCA_900172385.1_SLN59143.1:0.1337325687)62:0.022746,((GCA_000299875.1_EKE71221.1:0.0734961838,(GCA_900114135.1_SFJ55483.1:0.0885069457,GCA_900172375.1_SLN67813.1:0.2081899843)94:0.055920)94:0.029142,GCA_900172305.1_SLN39617.1:0.1164165440)100:0.119803)90:0.038707)62:0.017357)67:0.014522,(((GCA_900100005.1_SDI27916.1:0.0491422034,GCA_001458355.1_CUH68301.1:0.1004688841)91:0.028891,GCA_900110425.1_SEO94857.1:0.1490696772)68:0.018919,(GCA_000152725.1_EAQ04298.1:0.0856437430,(GCA_900109035.1_SEI67524.1:0.0614327067,GCA_900156525.1_SIT77668.1:0.1841143724)99:0.041553)96:0.022909)76:0.024018)96:0.020153,((GCA_000152605.1_EAP83019.1:0.0348370256,GCA_000622405.1_KIN68765.1:0.0907624898)100:0.045533,GCA_001247715.1_KNX42530.1:0.1391647026)92:0.028712)67:0.028937,GCA_900110775.1_SEQ61326.1:0.1023241886)67:0.016618,((GCA_001458175.1_CUH50743.1:0.0451640923,GCA_900114415.1_SFK79330.1:0.0143747203)100:0.049306,GCA_900142085.1_SHJ35780.1:0.0612402140)96:0.024121)67:0.028259,GCA_900116455.1_SFU00634.1:0.0964721455)16:0.004931,GCA_900172295.1_SLN63661.1:0.1280272087)65:0.026045,(((GCA_000152625.1_EAP77325.1:0.0791989495,((GCA_000155735.2_AGI73022.1:0.0669507707,GCA_001187845.1_AKS46958.1:0.0669990118)100:0.040944,GCA_900172275.1_SLN44676.1:0.0695463831)100:0.059071)98:0.028973,((GCA_001404155.1_CRK75912.1:0.0000029083,GCA_900114125.1_SFJ76251.1:0.0000025433)100:0.077736,GCA_000161835.1_EET48036.1:0.1238375933)81:0.010169)65:0.021488,(GCA_000814025.1_KIC51423.1:0.0124277272,GCA_001969365.1_APX10880.1:0.0399761270)100:0.036526)60:0.020729)45:0.011443,GCA_000172095.1_EDQ05448.1:0.0713778038)95:0.034074,((GCA_000014045.1_ABG33353.1:0.0000024754,GCA_000154785.2_AEI92566.1:0.0260981574)100:0.067926,GCA_002210095.1_OWU70518.1:0.0853278251)85:0.016357)81:0.023874,(((((GCA_001038505.1_KMK67989.1:0.0291040379,GCA_900188035.1_SNR33408.1:0.0478141343)100:0.065890,(GCA_002115725.1_OSQ57801.1:0.0464320885,GCA_002115805.1_OSQ51373.1:0.0132465557)100:0.093884)88:0.006367,GCA_000738435.1_AII86955.1:0.1911925370)36:0.021327,GCA_000600975.2_EYD72313.1:0.1311098335)78:0.018436,((GCA_000018145.1_ABV92699.1:0.1057640897,GCA_900172235.1_SLN66585.1:0.1079091010)72:0.008405,((GCA_000442275.2_EPX77116.1:0.0263869945,GCA_900111945.1_SFR38921.1:0.0253183583)100:0.052268,(((GCA_001890925.1_OJI95675.1:0.1129449370,GCA_000812665.2_AML50400.1:0.1812099920)74:0.052973,(GCA_001403795.1_CTQ48573.1:0.0976918003,GCA_900109285.1_SEL52979.1:0.0706161213)100:0.063857)70:0.014611,(GCA_000765015.1_KGK79210.1:0.0000028952,GCA_900141945.1_SHI59772.1:0.0000028952)100:0.110967)100:0.047460)98:0.041707)91:0.017501)25:0.005114)58:0.014900,(((((GCA_000153725.1_EAU43400.1:0.0497596219,(((GCA_001969385.1_APX25141.1:0.0000028952,GCA_900112435.1_SFD09793.1:0.0000028952)100:0.030527,GCA_000442255.1_EPX78699.1:0.1134945774)96:0.009852,GCA_000153725.1_EAU43410.1:0.0479534049)100:0.007605)99:0.020128,GCA_900102075.1_SDF32933.1:0.0315495417)99:0.030115,GCA_001975705.1_APZ54093.1:0.0245339700)99:0.037726,((GCA_001687105.1_ANT60799.1:0.0405090255,(GCA_900116195.1_SFS76269.1:0.0297543363,(GCA_001458375.1_CUH82518.1:0.0461658047,((GCA_900184945.1_SMX46046.1:0.1067670692,((GCA_001482405.1_KUF11267.1:0.1197322128,(GCA_002237555.1_ASP21371.1:0.0092448939,GCA_900188425.1_SNS82441.1:0.0307441461)100:0.045007)98:0.013309,((GCA_002211155.1_OWV55477.1:0.0038024834,(GCA_002211225.1_OWV41579.1:0.0000028952,GCA_900101505.1_SDE21281.1:0.0000028952)99:0.000003)99:0.000002,GCA_002211205.1_OWV54654.1:0.0037776878)99:0.050998)99:0.013505)100:0.024722,(GCA_900107235.1_SDY12277.1:0.1375909905,GCA_000169415.1_EBA06576.1:0.0797531296)98:0.041715)100:0.054895)91:0.051512)71:0.010566)72:0.019313,GCA_900100085.1_SDI68369.1:0.0674194454)70:0.011647)98:0.043971,GCA_000590925.1_AHM02892.1:0.1402421069)89:0.025670)71:0.022304,GCA_900109555.1_SEK54711.1:26.0177486446)7:0.000039,((GCA_000152805.1_EAQ13327.1:0.0603517771,(GCA_001307765.1_KPN63638.1:0.0307369573,GCA_900109955.1_SEW06730.1:0.0799941088)100:0.094698)100:0.042235,(((((((GCA_000647975.1_KAJ55986.1:0.0954163045,GCA_000671395.1_KCV82016.1:0.1134164715)67:0.027050,GCA_900184935.1_SMX44532.1:0.0840844153)60:0.038601,GCA_001305615.1_ALG91129.1:0.0786432552)58:0.022039,((GCA_900099935.1_SDL15865.1:0.0920327733,(GCA_900112335.1_SFC97787.1:0.0757711641,GCA_900188335.1_SNS58724.1:0.0369182034)43:0.030988)100:0.060303,GCA_001981245.1_APX90469.1:0.1973332178)93:0.042470)9:0.026684,(((GCA_001548075.1_BAQ69928.1:0.0038226101,GCA_001633165.1_ANB34204.1:0.0000026993)100:0.114490,GCA_900177545.1_SMH36519.1:0.2085759504)59:0.047647,GCA_900142295.1_SIN76116.1:0.1609310261)87:0.015855)70:0.025886,(((GCA_000299575.1_EKE45615.1:0.1696670188,(GCA_900113405.1_SFG43058.1:0.0000027867,GCA_900172315.1_SLN27295.1:0.0000020824)100:0.073954)41:0.028067,(GCA_900110115.1_SEN47940.1:0.0041864659,GCA_900141995.1_SHJ05748.1:0.0158117923)100:0.157104)96:0.029228,GCA_900115595.1_SFO86925.1:0.0489887376)100:0.069819)89:0.021272,GCA_900184815.1_SMX23760.1:0.1636706303)81:0.015801)88:0.036618)7:0.013204,(((GCA_001205715.1_KNG92517.1:0.0953527548,(GCA_000521865.1_ETX30165.1:0.1158147564,GCA_900115815.1_SFQ40120.1:0.1522618305)93:0.034733)95:0.033318,GCA_900111875.1_SFA70938.1:0.0961870022)90:0.016214,GCA_900116005.1_SFR19957.1:0.1036456517)91:0.021074)11:0.036669,(GCA_900114485.1_SFL44979.1:0.1734431569,GCA_001908835.1_APO85689.1:0.1674843120)77:0.027898)21:0.010186,(GCA_000153305.1_EAR51151.1:0.0380207865,GCA_900172355.1_SLN49481.1:0.0763209823)99:0.055127)23:0.042789,(((GCA_000223375.1_AEM39863.1:0.0000029850,GCA_001399515.1_ALJ80082.1:0.0000024673)100:0.123492,(GCA_000600335.2_EYD73858.1:0.0569824709,GCA_000442315.1_EPX86706.1:0.3237510031)99:0.126462)98:0.066812,(GCA_000836695.1_KIQ71325.1:0.0815145178,GCA_900141735.1_SHI87848.1:0.1341739569)98:0.044557)66:0.020976)31:0.045923,(GCA_001517585.1_CUX79416.1:0.1365267632,GCA_900107025.1_SDW79408.1:0.1141576529)99:0.059813)31:0.056057,((((GCA_000012905.2_ABA80012.1:0.0562721008,(GCA_000740775.1_KFI33451.1:0.0034029827,GCA_000740795.1_KFI31307.1:0.0084900266)100:0.191625)85:0.053141,((GCA_900110025.1_SEN13054.1:0.1022031241,GCA_900156815.1_SIT24407.1:0.0700001693)100:0.035674,GCA_900110135.1_SEM66040.1:0.1602789473)99:0.029459)87:0.059615,((((GCA_000021865.1_ADE86770.1:0.1383466158,GCA_000740785.1_KFI24575.1:0.0867597549)86:0.034190,(GCA_000714535.1_KEO52864.1:0.0463123552,GCA_000715505.1_KEP69813.1:0.0986133836)98:0.052294)56:0.048305,GCA_001620265.1_AMY68147.1:0.1074612484)47:0.025179,(GCA_000203895.1_ABL68448.1:0.1179691089,GCA_000444995.1_AGT09076.1:0.1041303322)99:0.047658)37:0.029933)39:0.016113,GCA_900106675.1_SDW73767.1:0.1322259609)46:0.016973)68:0.021421,(GCA_900095785.1_SCM67255.1:0.0000028200,GCA_900115865.1_SFQ69951.1:0.0000029274)100:0.205295)87:0.064100,GCA_900102905.1_SDK10739.1:0.1766699448)81:0.018659,(((GCA_900106695.1_SDX58670.1:0.1212961658,GCA_900113695.1_SFI31254.1:0.1070238454)93:0.090789,(GCA_900111545.1_SET76797.1:0.0000028952,GCA_900143155.1_SHN73639.1:0.0000023014)100:0.148630)87:0.013787,GCA_900107585.1_SEA29276.1:0.2628244992)75:0.045016)100:0.234600)100:0.089625)100:0.236598)98:0.038570)100:0.049323,(GCA_000144605.1_ADL01980.1:0.0996699622,GCA_002205555.1_ASD25847.1:0.1164066923)100:0.095927)100:0.053466);
