# Supplementary material for: Assessing the accuracy of phylogenetic rooting methods on prokaryotic gene families
Source: PLoS One. 2020 May 15;15(5):e0232950. doi: 10.1371/journal.pone.0232950 (PMC7228096; doi:10.1371/journal.pone.0232950)
Supplement: S2 Dataset — (ZIP) [file pone.0232950.s003.zip › EmpiricalDataset/GeneTrees_IQTree/000280.aln.treefile]

(GCA_000006905.1_AAK24476.1:0.0214807748,GCA_000092285.1_ADG09701.1:0.0654639664,((GCA_000017265.1_ACG77413.1:0.1520107833,GCA_001425915.1_KQW70436.1:0.1040703727)97:0.053674,((GCA_000144605.1_ADL02423.1:0.2209541773,GCA_002205555.1_ASD26157.1:0.0921652279)100:0.238153,((GCA_000175215.2_ADU14711.1:0.1500361201,GCA_000204015.1_EGF89741.1:0.3162110125)99:0.112531,((((((((((((((((((((((GCA_000007125.1_AAL52310.1:0.0000024210,GCA_000157815.1_EEY00207.1:0.0000025432)100:0.115967,(GCA_000017405.1_ABS15105.1:0.0000022437,GCA_000585655.1_EXL05827.1:0.0000022139)100:0.036296)100:0.054197,(GCA_002238045.1_OXT00872.1:0.2055761783,((GCA_000153465.1_EAS48684.1:0.0834872953,GCA_000153705.1_EAU42198.1:0.1846974443)100:0.090756,(((GCA_000800175.1_KHJ55014.1:0.0000022539,GCA_900141975.1_SHI55252.1:0.0240158831)100:0.139643,GCA_900104035.1_SDO43544.1:0.1701942660)61:0.011926,GCA_900176465.1_SMC34950.1:0.1177201464)100:0.076341)100:0.079644)100:0.031931)100:0.075137,GCA_001558695.1_KXF77482.1:0.0158659713)100:0.033681,GCA_002075885.1_OQM76640.1:0.2647802293)61:0.053106,GCA_900113985.1_SFI50758.1:0.0235623314)58:0.015111,GCA_900104355.1_SDN90517.1:0.0208575281)68:0.068953,(((GCA_000014245.1_ABG62669.1:0.0419374528,GCA_900113935.1_SFI78228.1:0.1995908818)97:0.042873,((GCA_001424795.1_KQU76107.1:0.0251687179,GCA_001605015.1_AMS42832.1:0.0000027896)100:0.063521,(GCA_000585625.1_EXL09062.1:0.0981542428,(GCA_001510895.1_KUM28104.1:0.0250039975,GCA_001618845.1_AMY00078.1:0.0342585339)100:0.059544)71:0.065001)65:0.025285)56:0.024212,(GCA_000300335.1_EKF19698.1:0.0633585865,GCA_000300515.1_EKF41081.1:0.0312443455)97:0.030678)40:0.026539)93:0.030315,(((GCA_900148505.1_SHO59634.1:0.1804298432,GCA_900102695.1_SCZ45947.1:0.1512502136)30:0.027207,((((GCA_000011365.1_BAC50976.1:0.0118385210,GCA_000661935.1_AHY52743.1:0.0373355300)100:0.075874,((((GCA_000012725.1_ABA04573.1:0.1456459106,GCA_000013885.1_ABE62460.1:0.0273161013)100:0.110290,(GCA_000935205.1_KIZ43437.1:0.0000029227,(GCA_001618955.1_KZD22064.1:0.0000029541,GCA_900108575.1_SEH42540.1:0.0000025335)100:0.066813)89:0.018402)98:0.061315,((GCA_000336555.1_EKS37650.1:0.1146631135,((GCA_000218565.1_AEI07225.1:0.0000027091,GCA_000218585.1_AEI03648.1:0.0000024105)100:0.065385,GCA_000314735.2_EKS27626.1:0.0419942458)100:0.116062)30:0.023842,GCA_000195775.1_CAE27047.1:0.1257753718)29:0.016011)93:0.056218,GCA_001426945.1_KQZ00312.1:0.0694229707)17:0.016272)100:0.099843,GCA_001579845.1_AMN43214.1:0.1750610125)97:0.045331,GCA_002119765.1_ARQ02242.1:0.1660792347)97:0.034786)57:0.014703,(GCA_000010525.1_BAF88232.1:0.1734255688,GCA_000017645.1_ABS69310.1:0.3371104053)100:0.235920)74:0.051017)33:0.043641,((GCA_000154705.2_EDQ33462.1:0.1016744474,GCA_001703635.1_OCW58732.1:0.0690286036)100:0.099395,GCA_001293565.1_KPB00177.1:0.1720639388)95:0.031990)21:0.000002,(GCA_001578105.1_AMM83973.1:0.0847994819,GCA_002043005.1_AQZ52652.1:0.0804112839)100:0.138284)13:0.029315,((((((((GCA_000016285.1_ACM36390.1:0.1588405803,(GCA_000722615.1_KEQ05996.1:0.0000023707,GCA_000722625.1_KEQ11111.1:0.0000020096)100:0.046698)32:0.053731,(GCA_000731295.1_CDN54035.1:0.0000021282,GCA_000731315.1_CDN47902.1:0.0000024589)100:0.053821)83:0.036365,GCA_000092025.1_AAK87621.2:0.1198598751)28:0.028679,(GCA_001652565.1_ANH04214.1:0.0000024935,GCA_001267455.1_KOC73928.1:0.1587678862)99:0.082262)28:0.014426,(GCA_000092045.1_ABC91084.1:0.0250855460,GCA_000769405.1_KPN25199.1:0.0783527040)100:0.125701)28:0.022680,((GCA_000017145.1_ABR60352.1:0.0284119169,GCA_002288525.1_ASY63105.1:0.0645952070)99:0.041001,GCA_000018545.1_ACP25394.1:0.0234336157)94:0.013113)25:0.000003,(GCA_001687365.1_OBZ92403.1:0.0499430379,GCA_001885585.1_OJF93381.1:0.0272558864)100:0.072173)32:0.037635,GCA_000697965.2_ANK72509.1:0.0125912014)58:0.075401)27:0.052213,GCA_900129325.1_SHF27897.1:0.1551585645)23:0.017117,((((((GCA_000230555.1_AEQ51837.1:0.0410687193,(GCA_000743575.1_KFL30888.1:0.1137234754,GCA_000970435.1_KKB76278.1:0.1182259855)100:0.183780)87:0.031462,GCA_900100665.1_SDG94167.1:0.0000021037)100:0.199336,(GCA_000019845.1_ACB96678.1:0.1280197791,(GCA_000021745.1_ACK50155.1:0.0165339230,GCA_900114285.1_SFK05500.1:0.2390879605)100:0.139584)100:0.315062)98:0.063384,GCA_000325745.1_AGA64521.1:0.4082333677)83:0.025182,GCA_001676615.1_OCC01934.1:0.3577546795)70:0.048152,(((GCA_000022725.1_ACS51446.1:0.0551091068,GCA_000341385.1_AGF75963.1:0.0527285764)100:0.336700,GCA_000496595.1_AHA28148.1:0.6473018771)9:0.005918,((GCA_000092925.1_ADH89448.1:0.0533615006,GCA_900100155.1_SCW37743.1:0.0800116801)100:0.201489,GCA_000179775.1_EFL90011.1:0.3582602884)99:0.177553)4:0.042965)67:0.100103)76:0.017367,(GCA_000496075.1_ESR22445.1:0.3080880013,((GCA_900115225.1_SFO67109.1:0.1025267889,GCA_900215505.1_SNY94226.1:0.1031968516)100:0.124019,((((GCA_000148725.1_EFO30694.1:0.0781777832,((GCA_000158095.1_EEE45098.1:0.0967933284,GCA_001403915.1_CTQ42990.1:0.0419442250)100:0.043761,(GCA_001188555.1_KND19258.1:0.0000029209,GCA_002249885.1_OXS49603.1:0.0000023773)100:0.164281)3:0.031584)31:0.034451,GCA_900105595.1_SDU23508.1:0.1243283643)82:0.034133,GCA_000192745.1_ADZ70002.1:0.1221786296)90:0.078091,(GCA_001907205.1_OKL45594.1:0.1666863299,(GCA_900110875.1_SEQ95782.1:0.0783062457,GCA_900114245.1_SFK79463.1:0.0119258742)100:0.101528)99:0.154268)100:0.048732)100:0.026301)76:0.072414)24:0.059119,GCA_002088295.1_ORE95777.1:0.3101485677)20:0.036533,((GCA_001271345.1_ALA19683.1:0.0437880658,GCA_001887265.1_APF38888.1:0.0063823483)100:0.140511,((GCA_001305515.1_KPL55347.1:0.1523856337,(GCA_001402875.1_ALK08814.1:0.0000023619,GCA_001459775.1_CUU41475.1:0.0000025648)100:0.404433)99:0.109259,(GCA_001720135.1_ODN70387.1:0.1885656489,GCA_900104955.1_SED09017.1:0.3678761897)94:0.120023)89:0.030282)84:0.000747)73:0.126908,(GCA_001017175.1_KLK91021.1:0.0357131613,GCA_900102135.1_SCY58986.1:0.0000022904)100:0.117720)25:0.109943,(((GCA_000019945.1_ACB78208.1:0.1952137371,GCA_000022085.1_ACL55062.1:0.0732980338)100:0.084539,GCA_002355335.1_BAT59767.1:0.2266806393)63:0.065892,(GCA_001741865.1_AOO79242.1:0.0562661096,GCA_900102525.1_SDG26645.1:0.0448226718)100:0.103715)24:0.000003)70:0.146695,((GCA_900187365.1_SNB64375.1:0.5467510264,(((((GCA_000828475.1_BAQ17152.1:0.0319477257,GCA_001723285.1_ODR98833.1:0.0843565815)100:0.175002,GCA_001708935.1_ODA68883.1:0.2351005717)100:0.035906,(GCA_000981545.1_CPR21339.1:0.0000028854,GCA_900104305.1_SDP27163.1:0.0000021752)100:0.389017)99:0.158925,(GCA_000166055.1_ADP69600.1:0.0000021448,GCA_000636015.1_KAI94937.1:0.0244150421)100:0.521140)64:0.105758,((GCA_000503895.1_AHB48919.1:0.1465687074,GCA_000143145.1_ADJ23911.1:0.4777589413)99:0.123928,((((((((((((((GCA_000011965.2_AAV95147.1:0.0355348315,(((GCA_000152625.1_EAP76621.1:0.0458092864,GCA_900109035.1_SEJ04319.1:0.0470326957)16:0.000003,(((((((GCA_000153725.1_EAU44613.1:0.0651439521,(GCA_001969385.1_APX25180.1:0.0000028229,GCA_900112435.1_SFD08900.1:0.0000026603)100:0.085367)95:0.032394,(GCA_001975705.1_APZ54312.1:0.0456925018,GCA_900102075.1_SDE94849.1:0.0453941408)67:0.020369)89:0.025063,(GCA_001687105.1_ANT59316.1:0.0754329654,GCA_900116195.1_SFS34092.1:0.0379333956)99:0.056586)81:0.012003,GCA_900100085.1_SDJ38141.1:0.0926003474)77:0.012914,((GCA_002237555.1_ASP22222.1:0.0114308960,GCA_900188425.1_SNS45213.1:0.0000023837)100:0.081434,(GCA_900107235.1_SDY02766.1:0.0528854712,GCA_000442255.1_EPX83657.1:0.0772402479)82:0.023226)64:0.023014)96:0.042558,GCA_001458355.1_CUH62606.1:0.0874568445)70:0.006518,GCA_001247715.1_KNX42578.1:0.1127201492)10:0.037591)9:0.011531,(((GCA_900142085.1_SHI87280.1:0.0824355808,((GCA_001038505.1_KMK67404.1:0.0470655879,GCA_900188035.1_SNR58668.1:0.1078630729)100:0.057608,GCA_900110775.1_SEP55898.1:0.0989885780)98:0.031346)14:0.038405,((((((((GCA_000014045.1_ABG32499.1:0.0076563396,GCA_000154785.2_AEI93446.1:0.0980791710)100:0.043818,GCA_900116455.1_SFT84382.1:0.1350038190)99:0.048525,GCA_001890925.1_OJI94075.1:0.1998481742)35:0.015005,GCA_000172095.1_EDQ04913.1:0.1215313142)45:0.013846,GCA_000622405.1_KIN66579.1:0.1369625727)55:0.007265,GCA_001981245.1_APX88809.1:0.1435626124)54:0.023540,((GCA_001404155.1_CRK75653.1:0.0000023088,GCA_900114125.1_SFJ30840.1:0.0000020285)100:0.126805,((GCA_000223375.1_AEM41507.1:0.0000027498,GCA_001399515.1_ALJ81633.1:0.0000029209)100:0.174047,GCA_001620265.1_AMY68985.1:0.1936740047)98:0.175260)51:0.014027)84:0.042459,(GCA_000590925.1_AHM05257.1:0.1622618410,((((GCA_000018145.1_ABV93452.1:0.1057186391,(GCA_000765015.1_KGK80148.1:0.0000025381,GCA_900141945.1_SHI73848.1:0.0000028809)100:0.139712)98:0.046656,GCA_900172375.1_SLN66017.1:0.1136864219)62:0.013319,((((GCA_000155735.2_AGI71366.1:0.0486023816,GCA_001187845.1_AKS46232.1:0.0586086237)87:0.010647,(GCA_900172275.1_SLN12199.1:0.0697835708,(GCA_900110115.1_SEN65245.1:0.0110786817,GCA_900141995.1_SHI33228.1:0.0000022972)100:0.182090)70:0.000002)80:0.011817,GCA_000812665.2_AML52448.1:0.1199159836)99:0.035957,GCA_900107025.1_SDX22227.1:0.0778551192)84:0.042553)44:0.019320,(GCA_900095785.1_SCM68443.1:0.0000024799,GCA_900115865.1_SFQ24399.1:0.0000019976)100:0.108706)99:0.066745)83:0.000003)75:0.027941)10:0.033558,GCA_900156525.1_SIT75970.1:0.1316166974)4:0.000002)19:0.014540)18:0.014358,((((((GCA_000376545.2_ANP40665.1:0.0304344655,GCA_000511355.1_AHD00804.1:0.0895561604)22:0.037390,GCA_000203975.3_KID10580.1:0.1017593524)91:0.052633,GCA_900102795.1_SCZ57284.1:0.1020798477)18:0.012172,(GCA_000511385.1_AHD09387.1:0.0618443684,((GCA_001258055.1_CRL14443.1:0.0000021085,GCA_900113345.1_SFG30345.1:0.0000029209)99:0.000003,GCA_001678945.1_ANP35001.1:0.0350855444)93:0.036390)87:0.026987)96:0.017961,(GCA_001458175.1_CUH53513.1:0.0962519740,GCA_900114415.1_SFK57758.1:0.0944152625)95:0.050509)83:0.027010,((((GCA_000152725.1_EAQ01485.1:0.0730341442,(((GCA_000442275.2_EPX80208.1:0.0527691261,GCA_900111945.1_SFR51361.1:0.0610546996)100:0.110485,(GCA_001403795.1_CTQ51099.1:0.0602908989,GCA_900109285.1_SEL11836.1:0.1306690313)100:0.054855)100:0.076428,(GCA_900111875.1_SFA79012.1:0.0499118017,GCA_900116005.1_SFQ95774.1:0.2259749979)96:0.057225)79:0.032656)65:0.036707,(GCA_900107355.1_SDY58296.1:0.1398263412,GCA_900172225.1_SLN38851.1:0.1308185558)80:0.014134)47:0.000002,GCA_900172235.1_SLN33059.1:0.1639708613)63:0.011898,((GCA_001046955.1_AKO97110.1:0.0000029209,GCA_900109145.1_SEJ13491.1:0.0000024936)100:0.205538,GCA_000152605.1_EAP84109.1:0.1015311603)75:0.074757)78:0.012122)74:0.011962)5:0.000003,(GCA_001205715.1_KNG92999.1:0.0556984830,(GCA_900142295.1_SIN96651.1:0.0681740748,GCA_000169415.1_EBA08895.1:0.1516172489)98:0.033292)91:0.013581)7:0.028884,((GCA_900109955.1_SEW08131.1:0.0363341280,(GCA_900172295.1_SLN15122.1:0.0472779332,(GCA_900184935.1_SMX42655.1:0.0829350953,GCA_000647975.1_KAJ54499.1:0.1573757536)100:0.023379)100:0.046321)98:0.027454,GCA_001307765.1_KPN63291.1:0.0954663743)84:0.028219)79:0.019253,((((GCA_002210095.1_OWU74699.1:0.0111199982,GCA_001458375.1_CUH77204.1:0.1240426567)99:0.022582,GCA_900129685.1_SHG37949.1:0.0976143488)9:0.000003,(GCA_000814025.1_KIC49067.1:0.0467702058,GCA_001969365.1_APX11198.1:0.0630056909)100:0.083028)15:0.012375,GCA_900172385.1_SLN27106.1:0.0748320815)75:0.011138)84:0.013777,((GCA_900100005.1_SDH97479.1:0.0990921027,((GCA_900115815.1_SFQ54578.1:0.0384425345,GCA_900110425.1_SEO28520.1:0.1153878381)100:0.011011,(GCA_000521865.1_ETX29441.1:0.0409080681,GCA_000600975.2_EYD72432.1:0.2516209209)99:0.075461)11:0.026856)10:0.011021,(GCA_002115725.1_OSQ58879.1:0.0802951620,GCA_002115805.1_OSQ49318.1:0.0460686996)100:0.041168)82:0.027384)89:0.026215,(GCA_001482405.1_KUF12140.1:0.1467268721,(((GCA_002211155.1_OWV60081.1:0.0000000000,GCA_900101505.1_SDC10255.1:0.0000000000):0.000000,GCA_002211225.1_OWV50184.1:0.0000000000):0.000003,GCA_002211205.1_OWV66792.1:0.0000029209)100:0.165720)97:0.013173)89:0.037241,(((GCA_900112335.1_SFB80790.1:0.0839945713,(GCA_900188335.1_SNS76330.1:0.0864906105,GCA_900099935.1_SDI25183.1:0.2284456450)52:0.018756)99:0.085832,(GCA_001548075.1_BAQ69594.1:0.0000020362,GCA_001633165.1_ANB34515.1:0.0108145572)100:0.139835)93:0.088846,GCA_900141735.1_SHI67385.1:0.1427268183)64:0.003012)92:0.077447,(((((((((GCA_000153305.1_EAR49511.1:0.0434623508,((GCA_900115595.1_SFP55222.1:0.0870462798,GCA_000738435.1_AII87013.1:0.2998622483)83:0.049540,GCA_900172355.1_SLN16460.1:0.1455553632)82:0.055235)82:0.047511,(GCA_000836695.1_KIQ68951.1:0.1051898301,GCA_900114485.1_SFK70158.1:0.1789462390)97:0.035719)98:0.068205,(GCA_001517585.1_CUX82546.1:0.1136390327,(GCA_001908835.1_APO86901.1:0.1288023416,GCA_900184815.1_SMX22176.1:0.1443650472)97:0.027626)97:0.011576)91:0.049478,(GCA_900113405.1_SFG20068.1:0.0000029209,GCA_900172315.1_SLN17299.1:0.0000029209)100:0.109799)39:0.000002,((GCA_000152805.1_EAQ13541.1:0.1204482594,GCA_900177545.1_SMH57722.1:0.1225224275)100:0.095155,(GCA_000714535.1_KEO52718.1:0.1630854189,GCA_000715505.1_KEP69855.1:0.0109674750)100:0.132032)98:0.056262)58:0.030522,GCA_900106675.1_SDX76368.1:0.1631214529)61:0.014883,GCA_900184945.1_SMX45347.1:0.0999588863)73:0.029857,GCA_900102905.1_SDK55623.1:0.1989759261)87:0.027152,((((((GCA_000299875.1_EKE72879.1:0.0887150157,GCA_900114135.1_SFJ13396.1:0.1285840174)100:0.130294,((GCA_900109555.1_SEK17864.1:0.0000029209,GCA_900172305.1_SLN19569.1:0.0000029209)100:0.099170,GCA_900110135.1_SEM84176.1:0.2101865076)20:0.035920)41:0.072701,GCA_900156815.1_SIS80360.1:0.1057542745)62:0.035057,(GCA_000442315.1_EPX86308.1:0.1397569174,GCA_000600335.2_EYD76246.1:0.0845403938)98:0.117098)37:0.029816,GCA_900110025.1_SEM81358.1:0.0661537493)95:0.081655,((GCA_000740775.1_KFI32598.1:0.0000019814,GCA_000740795.1_KFI27386.1:0.0407292329)100:0.155970,GCA_000012905.2_ABA79113.1:0.1651452900)98:0.050318)83:0.022763)64:0.016633)85:0.026354,GCA_000299575.1_EKE45567.1:0.2654717133)93:0.036906,(((GCA_000203895.1_ABL69493.1:0.1153412839,GCA_000444995.1_AGT08633.1:0.1183618021)96:0.052769,GCA_000161835.1_EET47672.1:0.2815078997)78:0.036693,(GCA_000671395.1_KCV83398.1:0.1577075846,GCA_001305615.1_ALG90578.1:0.1898279814)99:0.096540)91:0.058263)91:0.071914,(GCA_900106695.1_SDX83295.1:0.1283581047,(((GCA_000021865.1_ADE84312.1:0.2024043388,GCA_000740785.1_KFI30769.1:0.1121423230)99:0.093567,GCA_900113695.1_SFI96667.1:0.1655399281)91:0.053079,GCA_900107585.1_SEA94087.1:0.2537848495)36:0.038435)31:0.009233)36:0.113125,(GCA_900111545.1_SET25427.1:0.0000021515,GCA_900143155.1_SHN56438.1:0.0000027227)100:0.115932)100:0.390213,(GCA_000264455.2_AFK54101.1:0.0000023380,GCA_001601315.1_KYO55997.1:0.0000021391)100:0.701546)96:0.269464)53:0.103394)71:0.070417)10:0.025288,(((((((((((((GCA_000011685.1_AAW62039.1:0.0507572346,GCA_000234355.2_EHH68335.1:0.0085382057)100:0.085909,((GCA_000724025.1_CDG38059.1:0.0000026587,GCA_001547995.1_BAT19865.1:0.0000024272)100:0.189076,(GCA_000723565.1_CDG33975.1:0.0355560813,GCA_002003665.1_OOL19592.1:0.0026512638)100:0.224179)82:0.072193)82:0.034372,((GCA_000617865.1_GAJ27695.1:0.1289284325,GCA_002005465.1_AQS87324.1:0.0650072814)63:0.007439,(GCA_001787335.1_AOX16881.1:0.0000021331,GCA_001787355.1_AOX19819.1:0.0000021101)100:0.063242)89:0.076750)94:0.094447,GCA_000963885.1_GAN53371.1:0.1778554073)100:0.116786,(GCA_000021325.1_ACI49985.1:0.2481985635,(((GCA_000182745.1_BAK83149.1:0.0142548687,GCA_000208635.2_EGG74736.1:0.0468061271)100:0.072630,GCA_000964505.1_GAO00358.1:0.0000029223)100:0.064632,GCA_002173735.1_ARW46396.1:0.3405477867)84:0.069758)67:0.085894)100:0.113042,(GCA_000014285.2_ABI62570.2:0.0273377029,GCA_000576085.2_AHJ63572.1:0.0000021240)100:0.260337)98:0.060371,(GCA_000016725.1_ABQ31858.1:0.0000023991,GCA_000202835.1_BAJ82340.1:0.0000025364)100:0.293920)77:0.039494,(GCA_002005445.1_AQS84086.1:0.3381813616,GCA_000964365.1_GAN77892.1:0.3466331316)72:0.017698)90:0.078498,(GCA_000306035.1_EKN00136.1:0.0669706296,(GCA_000964385.1_GAN80246.1:0.0000027928,(GCA_000388175.3_ETZ05518.1:0.3649834553,GCA_000469665.2_ETZ06830.1:0.3791852373)100:1.890100)10:0.135841)11:0.187914)9:0.149308,((GCA_000164635.1_EFH13156.1:0.1585962212,(GCA_900101615.1_SDE03772.1:0.0000022817,GCA_900104205.1_SDB67157.1:0.0114460630)100:0.144528)99:0.093517,GCA_900141905.1_SHK16685.1:0.2223704703)92:0.043043)10:0.115347,(((((((((((((GCA_000009985.1_BAE50921.1:0.0509198970,GCA_000513295.1_CDK98778.1:0.1860234275)98:0.029686,((GCA_000294655.1_CCG40843.1:0.0883352084,GCA_900108475.1_SEH35732.1:0.0000025678)100:0.079082,GCA_900108475.1_SEH35727.1:1.1247517333)73:0.115193)92:0.114094,GCA_900093605.1_SCA55438.1:0.2678357652)92:0.069062,(GCA_000767795.1_KGM35158.1:0.0000023717,GCA_002195995.1_OWJ66437.1:0.0389485436)100:0.238357)92:0.020501,((GCA_000016185.1_ACI98410.1:0.1852944524,(GCA_000225995.2_EGY01176.1:0.0000029209,GCA_000730165.2_ASG20512.1:0.0000029209)100:0.073818)100:0.071631,GCA_002251795.1_OYQ34475.1:0.0875787557)100:0.091467)93:0.040713,(GCA_000010725.1_BAI71300.1:0.0246734357,GCA_000632475.2_AIB12548.1:0.1249983497)100:0.253143)48:0.022006,(((GCA_900172325.1_SLN56315.1:0.3502768441,GCA_900100455.1_SDG48655.1:0.3038252269)87:0.016160,GCA_900100655.1_SDG01914.1:0.3570238579)90:0.073741,GCA_000968135.1_CCQ72863.1:0.3898557815)51:0.039613)64:0.064951,(((GCA_000982415.1_KKJ76436.1:0.0000023630,GCA_001026905.1_KLN59278.1:0.0115944409)100:0.299178,(GCA_000226315.1_AEP10171.1:0.0112280705,GCA_000348745.1_AGH98577.1:0.0000022921)100:0.317137)97:0.119683,(GCA_000014745.1_ABI65314.1:0.1562144148,GCA_900103475.1_SDM53285.1:0.1261081840)100:0.502230)25:0.054295)9:0.000002,(((GCA_000576635.1_EWY41999.1:0.1166291696,GCA_000936425.1_KJB94027.1:0.1256369521)100:0.136787,(((((GCA_000963705.1_KJV06024.1:0.0560960505,GCA_000963705.1_KJV10721.1:0.0000029209)100:0.011789,GCA_002251735.1_OYQ16969.1:0.0998559562)100:0.221020,(GCA_000299935.1_EKE75793.1:0.1152733325,GCA_001618175.1_KZD06761.1:0.1618999278)93:0.175365)93:0.042766,((GCA_900102465.1_SDG05397.1:0.1544027503,(GCA_000319385.1_AFX99382.1:0.3050166895,GCA_000510265.1_AHC73866.1:0.0996244549)100:0.475540)100:0.138845,GCA_000024465.1_ADE38916.1:0.2867199214)99:0.113296)92:0.090993,GCA_000153525.1_EAS84198.1:1.0064524268)20:0.000003)22:0.077350,(GCA_900177295.1_SMF40779.1:0.0000020576,GCA_900188055.1_SNR74475.1:0.0000022535)100:0.233283)19:0.105127)52:0.045787,GCA_900167455.1_SKA39192.1:0.3271091331)39:0.000003,GCA_001746755.1_OEJ67504.1:0.4987023910)57:0.031933,(((((GCA_000300235.2_AJD50838.1:0.0394362354,GCA_000300275.1_EKF07101.1:0.1115264209)100:0.146629,GCA_000315795.1_EKV32896.1:0.2361348887)99:0.077282,(GCA_000231445.2_EHD14870.1:0.0000028379,GCA_002153535.1_OUI79403.1:0.0126936141)100:0.436871)55:0.040384,(((GCA_000013085.1_ABC21509.1:0.0795585858,GCA_000284415.2_CCG09676.1:0.3112875653)100:0.296779,GCA_900101965.1_SDE10090.1:0.1888903313)100:0.139016,GCA_900156605.1_SIT20387.1:0.4599215829)91:0.074971)68:0.041051,((GCA_000017565.1_ABS64192.1:0.0934244220,GCA_000739695.1_GAK44710.1:0.3414678952)38:0.180598,GCA_900101935.1_SDE36418.1:0.4260654453)19:0.078287)14:0.027793)11:0.108390,(((((((GCA_000008385.1_AAW71264.1:0.0452864714,GCA_000953315.1_CDR78911.1:0.0518564056)100:0.384639,((GCA_000026005.1_CAH58425.1:0.1751139880,GCA_000964755.1_KJV65567.1:0.0530987594)100:0.249888,GCA_000964795.1_KJV69163.1:0.3845028925)99:0.093739)99:0.055374,(GCA_000011945.1_AAV86292.1:0.0088440412,GCA_000024505.1_ACZ49589.1:0.0159761176)100:0.463325)86:0.072324,((GCA_000022525.1_ACT69179.1:0.3317652291,GCA_000632985.1_AHX11150.1:0.2491293875)100:0.301237,GCA_000195735.1_CAA15173.1:1.0795654321)53:0.020905)62:0.093010,(GCA_000815465.1_KIE04769.1:0.2923639270,((GCA_000219355.1_AEI88451.1:0.4373980693,(GCA_002117145.1_ARN85443.1:0.3920180435,GCA_001192655.1_GAO97710.1:0.7895354446)99:0.245459)98:0.160336,(GCA_001247715.1_KNX40749.1:0.8681794795,(GCA_000010205.1_BAG41403.1:0.1069938843,GCA_000964595.1_KJV56353.1:0.1180048644)100:0.832537)63:0.151616)61:0.075172)61:0.153246)40:0.070881,GCA_000742835.1_AIK96173.1:0.7585109079)61:0.063680,(GCA_000010525.1_BAF89436.1:0.4486876550,((((((((GCA_000011345.1_BAC08426.1:0.0000021502,GCA_000505665.1_AHB89428.1:0.0000025061)100:0.158158,GCA_001870225.1_APB35138.1:0.2630814170)97:0.060876,(GCA_000014265.1_ABG50114.1:0.0935262390,GCA_002260545.1_OZH53094.1:0.0244079185)100:0.309334)98:0.035192,GCA_000952155.1_KJH71966.1:0.0614122466)97:0.058307,(GCA_000317555.1_AFZ31737.1:0.0270056034,GCA_001904655.1_OKH29255.1:0.0000025337)100:0.017228)98:0.057815,((((((((((((((((GCA_000012525.1_ABB57175.1:0.2017073109,(GCA_001548095.1_BAQ60311.1:0.0419556875,GCA_001548115.1_BAQ63427.1:0.0211409627)97:0.007536)98:0.025862,(GCA_000317675.1_AFZ53877.1:0.1721854075,GCA_001747005.1_OEJ77409.1:0.1202054287)90:0.028752)92:0.059664,GCA_000332035.1_ELR98710.1:0.1923760564)99:0.067481,(GCA_002142475.1_BAS56242.1:0.1442419576,GCA_000155555.1_EDX77527.1:0.1755204858)97:0.057531)76:0.016242,(GCA_000317025.1_AFY76891.1:0.0000024271,GCA_001904635.1_OKH22055.1:0.0128830668)100:0.155667)37:0.019394,(((((((((GCA_000317105.1_AFY80753.1:0.1111649770,(((((GCA_000231365.2_EHC16098.1:0.0000020700,GCA_001904645.1_OKH15459.1:0.0000026946)100:0.027891,GCA_001275395.1_KOP24966.1:0.0424822777)100:0.027410,GCA_000317435.1_AFZ02532.1:0.1048226330)100:0.013438,(GCA_000346485.2_KYC37551.1:0.0545850011,GCA_000760695.2_KIE07529.1:0.0508041070)100:0.054320)97:0.013991,GCA_000828085.2_KIJ81287.1:0.0415580025)93:0.000002)99:0.052874,(((GCA_000020025.1_ACC82292.1:0.0153441688,((GCA_000196515.1_ADI64638.1:0.0420467465,(((GCA_000175835.1_EFA71066.1:0.0000029209,GCA_001432185.1_KRH96922.1:0.0000029209)100:0.024620,GCA_002368135.1_BAZ90972.1:0.0121524191)99:0.012846,GCA_000175855.1_EFA72513.1:0.0361187171)100:0.145734)95:0.040452,((((GCA_000169135.1_EAW46743.1:0.0000022203,((GCA_002368055.1_BAZ73640.1:0.0000000000,GCA_002368295.1_BAZ02439.1:0.0000000000):0.000002,GCA_002368275.1_BAY92823.1:0.0000021985)100:0.156766)77:0.033668,GCA_002218065.1_GAX35350.1:0.0196052108)84:0.028689,(GCA_000317535.1_AFZ27019.1:0.0000020192,GCA_002367975.1_BAY14458.1:0.1431988881)98:0.048176)97:0.028165,((GCA_000316575.1_AFY33373.1:0.0976610667,(GCA_000312705.1_AFW96770.1:0.0555497010,(GCA_000789435.1_KHG43200.1:0.0000029209,GCA_002368115.1_BAZ84617.1:0.0000029209)100:0.014247)100:0.061958)63:0.026694,GCA_000317695.1_AFZ57912.1:0.0600000821)76:0.063934)64:0.021223)72:0.013780)92:0.039944,(GCA_000317125.1_AFY90761.1:0.0534603695,GCA_001637395.1_OAB59050.1:0.1778624825)91:0.027500)43:0.000002,((GCA_000350105.1_CCH66915.1:0.0000027867,GCA_000350125.1_CCH65053.1:0.0123585396)100:0.180256,GCA_000775285.1_KGF73629.1:0.1537077473)55:0.029319)64:0.014960)64:0.013240,(((GCA_000018105.1_ABW29864.1:0.1014114987,GCA_000317515.1_AFZ17376.1:0.0576760619)94:0.026665,GCA_000317495.1_AFZ13841.1:0.1131565907)85:0.013904,GCA_000317045.1_AFY65820.1:0.1603243686)53:0.000002)91:0.027379,GCA_001276715.1_KOR35666.1:0.0405696962)79:0.000003,(GCA_000297435.1_CCI31339.1:0.0235578119,GCA_000312205.1_CCI06199.1:0.0315625428)100:0.215253)3:0.013812,GCA_000211815.1_EGJ29788.1:0.1895190357)4:0.026252,(GCA_000316665.1_AFY54027.1:0.1535064333,(((GCA_000214075.2_EGK86420.1:0.0147333633,GCA_000317475.1_AFZ09675.1:0.0378924614)100:0.024412,GCA_002412335.1_PCN54686.1:0.1176138008)100:0.126073,GCA_000317145.1_AFY96618.1:0.2316499810)100:0.058116)90:0.050007)92:0.005217,GCA_001904725.1_OKH36016.1:0.0679272694)97:0.041718,(GCA_000167195.1_EAM48630.1:0.0000023001,GCA_000235665.2_EHJ10418.1:0.0000027445)100:0.173945)96:0.014942)35:0.026118,(GCA_000332055.1_ELS00662.1:0.1875678807,GCA_002368355.1_BAZ45938.1:0.0526538561)89:0.067798)69:0.000002,(GCA_000317575.1_AFZ36802.1:0.0286829735,GCA_002355455.1_BAU66229.1:0.0357750314)100:0.056420)90:0.027615,GCA_000017845.1_ACB51160.1:0.1404653230)78:0.036926,(GCA_000021825.1_ACK72760.1:0.1253636447,GCA_001904775.1_OKH45159.1:0.1954302879)72:0.016509)91:0.008840,(GCA_000180455.1_CBN53676.1:0.1313399096,GCA_001746915.1_OEJ73741.1:0.0263543298)99:0.081424)92:0.086383,GCA_000025125.1_ADB94773.1:0.2818685768)80:0.000002,(GCA_000817775.1_KIF41263.1:0.1378054594,GCA_002075285.2_ASC71619.1:0.1368063142)96:0.094586)93:0.040462,(((((GCA_000284135.1_BAL28249.1:0.0382393475,GCA_000478825.2_AIE73780.1:0.0168121051)98:0.085974,GCA_000473895.1_ERN42098.1:0.1529728068)98:0.085844,(((((GCA_000011465.1_CAE19570.1:0.3835007152,GCA_000155635.1_EDY39097.1:0.0909467975)100:0.059885,GCA_000316515.1_AFY28081.1:0.0900969152)80:0.080916,GCA_000760175.1_KGG12272.1:0.1765878167)79:0.030969,GCA_001182765.1_CRY91771.1:0.1224535019)100:0.263907,GCA_001904615.1_OKH13179.1:0.1521251823)96:0.083237)52:0.016928,((GCA_000176895.2_CCE19648.1:0.0000026656,GCA_000307915.1_EKD08942.1:0.0000025895)100:0.080207,(GCA_000478195.2_ERT03769.1:0.0000023874,GCA_000478195.2_ERT07930.1:0.0000028881)100:0.221297)85:0.071181)78:0.021587,(GCA_000317615.1_AFZ51752.1:0.0238964610,GCA_000317635.1_AFZ42938.1:0.0598914456)100:0.158715)80:0.033471)96:0.069541,GCA_001298445.1_ALF55573.1:0.0719433965)93:0.019768,(GCA_001456025.1_KST62091.1:0.1445693952,GCA_002368075.1_BAZ79274.1:0.1796902976)99:0.046064)73:0.046119)75:0.022026,(GCA_000204075.1_ABA20215.1:0.0698540667,(GCA_000710505.1_KEI67046.1:0.1343449906,GCA_900009265.1_CUR19505.1:0.0454914715)100:0.150394)77:0.080989)100:0.259401,((GCA_000011385.1_BAC91281.1:0.1196786600,GCA_000484535.1_AGY59287.1:0.0373587803)100:0.313849,(GCA_000317065.1_AFY68971.1:0.2513817147,GCA_000332215.1_ELS32882.1:0.6054146145)100:0.202771)100:0.198075)100:0.332811)72:0.301845)41:0.084102)5:0.106973)32:0.078343,(((GCA_000014865.1_ABK42880.1:0.0000028756,GCA_000010525.1_BAF89591.1:8.0129189501)57:0.470700,GCA_002109495.1_OSM01680.1:0.3173449031)75:0.689253,GCA_001982645.1_ONG40434.1:1.1776953705)36:0.394050)39:0.000002,((GCA_000017645.1_ABS65382.1:0.3745184907,GCA_900187365.1_SNB66388.1:0.5370533438)100:0.205966,(GCA_000304315.1_CCJ07630.1:0.1124838187,(GCA_002117405.1_ARN80646.1:0.1219761631,(GCA_001644125.1_OAI22633.1:0.1071135088,GCA_001675455.1_OBS53958.1:0.1457492956)100:0.133962)83:0.037602)100:0.177532)97:0.151067)26:0.029493)54:0.092573)53:0.116418,((((GCA_000013025.1_ABI78155.1:0.0751116506,GCA_000685315.1_KCZ99187.1:0.0348892962)100:0.181534,((GCA_000689395.1_CDO58481.1:0.3735231928,(GCA_000152825.2_ADM08234.1:0.1465953383,GCA_900199215.1_SNT71991.1:0.4142640847)100:0.118087)92:0.072123,GCA_000023785.1_ACT58296.1:0.2378866010)99:0.103943)95:0.109280,GCA_000152745.1_EAP91449.1:0.3214632400)95:0.048146,(((((((((((GCA_000013005.1_ABC62748.1:0.1255557171,GCA_000715015.1_KEO89034.1:0.1855954023)64:0.029524,GCA_001281485.1_ALE17001.1:0.0482286475)98:0.063744,(GCA_001008165.2_AKH41071.1:0.0804074041,GCA_001028705.1_AKM08862.1:0.2017908426)11:0.015809)11:0.019584,GCA_001661675.2_ARU15458.1:0.1679866742)11:0.021463,(GCA_001304795.1_ALG61370.1:0.0000025464,GCA_001306275.1_KPM12231.1:0.0000022925)100:0.210244)13:0.054268,(GCA_001677335.1_OBV10506.1:0.0629489453,GCA_001663175.1_ANK11775.1:0.1923469467)86:0.035726)15:0.045407,GCA_000013325.1_ABD26955.1:0.2664830030)9:0.014549,GCA_000235975.2_EHJ60393.1:0.2458379427)13:0.031019,((((GCA_002218195.1_ASK89962.1:0.0799231045,GCA_900128895.1_SIO19056.1:0.0866079789)100:0.108487,GCA_002251755.1_OYQ25027.1:0.2575752104)30:0.054323,(GCA_000091125.1_BAI97658.1:0.0143310983,GCA_000147835.3_AEG50483.1:0.0472297784)100:0.122045)11:0.059522,(((GCA_001295965.1_KPF76701.1:0.0000027696,GCA_001713435.1_AOG01078.1:0.0000029209)100:0.190453,(GCA_000016765.1_ABQ71049.1:0.0448644460,(GCA_002355275.1_ATE65884.1:0.0000029209,GCA_002367875.1_PCE42998.1:0.0000020602)100:0.065024)100:0.310606)76:0.025282,(GCA_000013985.1_ABF52080.1:0.1100623080,GCA_001610975.1_AMU95547.1:0.0968180247)100:0.262030)98:0.033139)27:0.058888)52:0.085141,((GCA_000342165.1_EMD83240.1:0.1598242067,GCA_002211145.1_OWV32436.1:0.1460098301)100:0.236090,GCA_001586395.2_KZB94845.1:0.3476213396)24:0.000002)86:0.079400,(GCA_000175255.2_AEH63117.1:0.1840854499,GCA_000218875.1_AEI38140.1:0.1907793320)100:0.513600)55:0.237426)54:0.110634)39:0.027655,GCA_900104485.1_SDB41619.1:0.2452233092)100:0.342661)100:0.263615)97:0.058135)100:0.119517);
