# Supplementary material for: Assessing the accuracy of phylogenetic rooting methods on prokaryotic gene families
Source: PLoS One. 2020 May 15;15(5):e0232950. doi: 10.1371/journal.pone.0232950 (PMC7228096; doi:10.1371/journal.pone.0232950)
Supplement: S2 Dataset — (ZIP) [file pone.0232950.s003.zip › EmpiricalDataset/GeneTrees_IQTree/000282.aln.treefile]

(GCA_000006905.1_AAK23231.1:0.0000023866,GCA_000092285.1_ADG09983.1:0.0000010000,((GCA_000017265.1_ACG77646.1:0.0681960183,(GCA_001425915.1_KQW71291.1:0.0738345865,((GCA_000144605.1_ADL00820.1:0.0401997682,GCA_002205555.1_ASD27859.1:0.0154235459)100:0.122698,(((GCA_000014745.1_ABI66085.1:0.0264850962,(GCA_900103475.1_SDM45473.1:0.0000026111,(GCA_000022525.1_ACT69248.1:0.3698043071,GCA_000632985.1_AHX11212.1:0.3987829561)100:2.069630)100:0.076008)100:0.126900,GCA_000152745.1_EAP91239.1:0.1581054949)100:0.192364,(GCA_000023785.1_ACT59764.1:0.4380659147,((GCA_000013025.1_ABI77395.1:0.0243929930,GCA_000685315.1_KDA00368.1:0.0129470404)100:0.348621,(((((((((((((GCA_000013005.1_ABC63728.1:0.0447922869,(GCA_001304795.1_ALG61855.1:0.0000024174,GCA_001306275.1_KPM16413.1:0.0000025200)100:0.074717)100:0.050904,((GCA_001281485.1_ALE16836.1:0.0000024070,(GCA_001663175.1_ANK13864.1:0.0801367714,GCA_001677335.1_OBV12280.1:0.0307364536)100:0.109558)100:0.045521,GCA_000715015.1_KEO91818.1:0.1894171017)100:0.095565)75:0.035479,GCA_001008165.2_AKH41147.1:0.1494939587)76:0.084089,(GCA_000175255.2_AEH62880.1:0.0321238413,GCA_000218875.1_AEI37599.1:0.0000023518)100:0.241954)38:0.019915,((GCA_000016765.1_ABQ67716.1:0.0000021962,(GCA_002355275.1_ATE64343.1:0.0000025069,GCA_002367875.1_PCE40888.1:0.0000010000)100:0.032500)100:0.152153,GCA_000235975.2_EHJ62358.1:0.0781656162)99:0.067353)22:0.015695,((((GCA_000013325.1_ABD25695.1:0.1231046308,GCA_001028705.1_AKM09586.1:0.0518712803)100:0.077687,GCA_001661675.2_ARU15500.1:0.0658880178)72:0.029180,GCA_001586395.2_KZB96428.1:0.1455882169)97:0.038658,((((GCA_000013985.1_ABF54521.1:0.0167377832,GCA_001610975.1_AMU94528.1:0.0647946445)50:0.051871,(GCA_000091125.1_BAI95463.1:0.0000021242,GCA_000147835.3_AEG49511.1:0.0103934317)100:0.207847)100:0.071941,(GCA_001295965.1_KPF76221.1:0.0000010000,GCA_001713435.1_AOG02234.1:0.0000010000)100:0.126665)46:0.054182,(GCA_002218195.1_ASK88197.1:0.0723464242,GCA_900128895.1_SIN66643.1:0.0593702132)100:0.068590)44:0.019090)53:0.014137)95:0.110560,(GCA_000342165.1_EMD82293.1:0.0537220011,GCA_002211145.1_OWV33356.1:0.0654857131)100:0.201207)69:0.043613,GCA_002251755.1_OYQ27806.1:0.3343881046)100:0.088462,(GCA_000152825.2_ADM09943.1:0.1672139444,(GCA_000689395.1_CDO61505.1:0.3407680490,GCA_900199215.1_SNT72295.1:0.1383835779)93:0.204255)93:0.158526)89:0.060372,(((((((((((GCA_000007125.1_AAL51940.1:0.0118298257,GCA_000157815.1_EEY00585.1:0.0000022951)97:0.000002,(GCA_000017405.1_ABS14674.1:0.0000010000,GCA_000585655.1_EXL05458.1:0.0000023124)98:0.011695)85:0.011742,(GCA_001558695.1_KXF77608.1:0.0360683940,(GCA_900104355.1_SDN78258.1:0.0000027925,GCA_900113985.1_SFJ18281.1:0.0114853440)99:0.024728)100:0.010670)92:0.013231,(GCA_000022725.1_ACS51544.1:0.0272215415,GCA_000341385.1_AGF76028.1:0.0304167791)100:0.146215)86:0.000003,(((((GCA_000014245.1_ABG63071.1:0.0331675818,(GCA_000300335.1_EKF18436.1:0.0182556248,GCA_000300515.1_EKF40356.1:0.0468429093)100:0.034584)100:0.014003,((GCA_000585625.1_EXL01790.1:0.0420110874,GCA_002075885.1_OQM75726.1:0.0430820185)100:0.025009,((GCA_001424795.1_KQU69716.1:0.0000025926,GCA_001605015.1_AMS42428.1:0.0118807751)90:0.000003,(GCA_001510895.1_KUM24593.1:0.0119329674,GCA_001618845.1_AMY00636.1:0.0118720909)100:0.035437)92:0.017181)97:0.031725)96:0.016882,GCA_900113935.1_SFJ21397.1:0.0661083648)91:0.034533,((((GCA_000016285.1_ACM36319.1:0.0406850020,((((GCA_000017145.1_ABR59841.1:0.0000024172,(GCA_000697965.2_ANK72127.1:0.0405208520,(GCA_001687365.1_OBZ96348.1:0.0386163331,((GCA_001267455.1_KOC77599.1:0.0000029712,GCA_001652565.1_ANH03905.1:0.0120103997)99:0.049124,GCA_000325745.1_AGA64404.1:0.5967584492)93:0.006574)92:0.023835)73:0.013298)54:0.012557,(GCA_000018545.1_ACP24975.1:0.0125851201,GCA_002288525.1_ASY62632.1:0.0000025019)96:0.000002)59:0.027707,(((GCA_000722615.1_KEQ06769.1:0.0000010000,GCA_000722625.1_KEQ08612.1:0.0000010000)100:0.040000,(GCA_000731295.1_CDN53627.1:0.0000010000,GCA_000731315.1_CDN47487.1:0.0000010000)100:0.037758)92:0.018397,(GCA_001578105.1_AMM83888.1:0.0237074663,GCA_002043005.1_AQZ53279.1:0.0000020767)100:0.186434)66:0.000002)55:0.020402,GCA_000092025.1_AAK87706.1:0.0452253861)48:0.010021)45:0.001715,(GCA_001885585.1_OJF97891.1:0.0339771959,GCA_000496595.1_AHA28273.1:0.8089069500)55:0.062475)61:0.038009,(GCA_000092045.1_ABC90472.1:0.0000026322,GCA_000769405.1_KPN28609.1:0.0000026432)100:0.059837)65:0.058620,(GCA_000154705.2_EDQ32137.1:0.0125627649,GCA_001703635.1_OCW56657.1:0.0232552998)65:0.020098)100:0.060509)2:0.009055,GCA_001293565.1_KPB01265.1:0.1727750355)59:0.012605)91:0.058358,((GCA_000153705.1_EAU42391.1:0.1185920372,GCA_900176465.1_SMC60839.1:0.0338877863)92:0.036586,(GCA_900104035.1_SDO82886.1:0.0761457321,(GCA_000800175.1_KHJ55087.1:0.0000020512,GCA_900141975.1_SHI58423.1:0.0000023689)100:0.152379)67:0.000003)100:0.055990)87:0.025014,(GCA_002238045.1_OXS99148.1:0.0720840059,(GCA_002088295.1_ORE94588.1:0.2485508284,((GCA_000230555.1_AEQ51685.1:0.0000020608,GCA_900100665.1_SDG80079.1:0.0228080117)100:0.140918,(GCA_000743575.1_KFL31777.1:0.0697223659,GCA_000970435.1_KKB77339.1:0.0041608477)100:0.111480)100:0.278745)34:0.000003)42:0.029275)23:0.000002,((((((GCA_000148725.1_EFO29178.1:0.0339952902,(GCA_000158095.1_EEE47247.1:0.0207597775,GCA_001403915.1_CTQ42674.1:0.0295666571)100:0.025616)99:0.057619,GCA_000192745.1_ADZ70168.1:0.0131779332)98:0.035573,(GCA_001188555.1_KND16965.1:0.0000010000,GCA_002249885.1_OXS45016.1:0.0000021149)100:0.047926)98:0.031956,(GCA_001907205.1_OKL42771.1:0.0704770688,(GCA_900110875.1_SEQ90871.1:0.0514876771,GCA_900114245.1_SFL10331.1:0.0133727151)100:0.023440)100:0.172791)95:0.079562,GCA_900105595.1_SDU21168.1:0.1320379241)88:0.003705,(GCA_900148505.1_SHO67583.1:0.0580519775,((GCA_001720135.1_ODN67345.1:0.1626168477,(GCA_900115225.1_SFO32597.1:0.0295168498,GCA_900215505.1_SNY94010.1:0.0153395227)100:0.126322)94:0.074624,(GCA_001305515.1_KPL55653.1:0.1582662082,GCA_900129325.1_SHG44752.1:0.1925491113)93:0.000698)94:0.052343)89:0.041479)95:0.076563)38:0.016889,GCA_000179775.1_EFL90042.1:0.3073404936)84:0.075761,((((GCA_900102695.1_SCZ46439.1:0.1665427583,((GCA_000739695.1_GAK46428.1:0.3319222782,GCA_000017565.1_ABS64346.1:0.0757512522)99:0.089265,(GCA_000503895.1_AHB49293.1:0.1311602633,((GCA_000981545.1_CPR15623.1:0.0000010000,GCA_900104305.1_SDP65060.1:0.0000010000)100:0.209965,GCA_000143145.1_ADJ22833.1:0.4257655239)93:0.080417)98:0.165845)80:0.104282)51:0.009255,(((GCA_000828475.1_BAQ17747.1:0.0218207237,GCA_001723285.1_ODR98616.1:0.0420057651)100:0.192518,GCA_001708935.1_ODA68305.1:0.2299921732)100:0.228561,((GCA_000166055.1_ADP72186.1:0.0117751241,GCA_000636015.1_KAI96224.1:0.0000027460)100:0.257742,(((((GCA_000010205.1_BAG40504.1:0.2515542652,GCA_000964595.1_KJV55273.1:0.1116101689)100:0.397860,(GCA_000012385.1_ABE05141.1:0.0000020910,GCA_000195735.1_CAA15097.1:0.2966130870)100:0.370390)100:0.477865,(GCA_000815465.1_KIE05825.1:0.6082073492,GCA_000219355.1_AEI88351.1:0.8872899169)99:0.237680)86:0.088243,(GCA_000153525.1_EAS84226.1:0.0980814759,GCA_000155895.1_EDZ60917.1:0.0783798793)100:0.826566)99:0.162120,(((GCA_000014865.1_ABK43368.1:0.6133497195,GCA_002109495.1_OSM02451.1:0.3919795098)100:0.117180,GCA_001982645.1_ONG37427.1:1.4243048537)92:0.319499,(GCA_000388175.3_ETZ04755.1:0.2898389575,GCA_000469665.2_ETZ07206.1:0.2616756924)100:0.832066)92:0.122537)97:0.264151)99:0.152891)36:0.070847)19:0.050584,GCA_000496075.1_ESR26514.1:0.2036312097)38:0.032024,GCA_900104485.1_SDB16979.1:0.2834310435)82:0.063393)76:0.033358,(((((((GCA_000010525.1_BAF88550.1:0.0738058902,GCA_000017645.1_ABS66926.1:0.0474586647)100:0.181049,((((((GCA_000011365.1_BAC50663.1:0.0000023037,GCA_000661935.1_AHY49751.1:0.0467179594)100:0.083370,(GCA_001618955.1_KZD24020.1:0.0000028328,GCA_900108575.1_SEI21789.1:0.0000021347)100:0.053680)100:0.047164,GCA_000935205.1_KIZ41962.1:0.0592373458)98:0.023532,GCA_000195775.1_CAE28689.1:0.0873276799)100:0.028698,((((GCA_000218565.1_AEI07028.1:0.0000010000,GCA_000218585.1_AEI03451.1:0.0000010000)100:0.012750,(GCA_000314735.2_EKS27769.1:0.0145703969,GCA_000336555.1_EKS38964.1:0.0858369617)74:0.022694)100:0.085389,(GCA_001579845.1_AMN42603.1:0.1335939155,(GCA_002119765.1_ARQ01340.1:0.1705370829,GCA_001426945.1_KQZ00547.1:0.1509395326)98:0.072189)99:0.067583)97:0.023260,(GCA_000012725.1_ABA04627.1:0.0484098972,GCA_000013885.1_ABE62369.1:0.0450233549)100:0.049734)97:0.031410)99:0.048573,(GCA_002355335.1_BAT61053.1:0.1546926431,GCA_900104955.1_SEB61938.1:0.2621051547)78:0.048703)78:0.046601)92:0.052423,((((GCA_000019945.1_ACB80287.1:0.1274904581,GCA_000022085.1_ACL56899.1:0.0392846665)100:0.082158,(GCA_001017175.1_KLK95077.1:0.0125193581,GCA_900102135.1_SCY96080.1:0.0000024510)100:0.060747)100:0.031421,(GCA_001271345.1_ALA16165.1:0.0115528342,GCA_001887265.1_APF37870.1:0.0000026741)100:0.146498)39:0.067964,(GCA_001741865.1_AOO82949.1:0.1101445697,GCA_900102525.1_SDH41564.1:0.0281521591)100:0.092350)78:0.052797)36:0.026564,(GCA_000092925.1_ADH88760.1:0.0248251193,GCA_900100155.1_SCW96435.1:0.0130226254)100:0.089978)39:0.022568,(((((GCA_000019845.1_ACB94996.1:0.0466213195,(GCA_000021745.1_ACK49550.1:0.0220422114,GCA_900114285.1_SFK29540.1:0.1448550376)100:0.172158)97:0.076914,GCA_900187365.1_SNB72394.1:0.1736950458)97:0.110578,(GCA_001644125.1_OAI31577.1:0.0327209115,GCA_001675455.1_OBS50616.1:0.0307833303)100:0.052895)30:0.044957,GCA_002117405.1_ARN82263.1:0.2888219364)27:0.025661,GCA_000304315.1_CCJ06728.1:0.0820002025)58:0.092757)90:0.060785,(GCA_001402875.1_ALK09161.1:0.0000010000,GCA_001459775.1_CUU41824.1:0.0000010000)100:0.096904)97:0.087459,GCA_001676615.1_OCC02784.1:0.2016873264)63:0.039405)87:0.044203)82:0.082780,(((((((((((((((GCA_000011965.2_AAV97037.1:0.0360392427,(GCA_000376545.2_ANP39322.1:0.0123769492,GCA_000203975.3_KID07759.1:0.0246460019)42:0.011738)8:0.000003,(((((GCA_900102795.1_SCZ74126.1:0.0119448374,GCA_001458375.1_CUH78887.1:0.0498259929)70:0.000003,(((((GCA_002211155.1_OWV61647.1:0.0000000000,GCA_002211225.1_OWV48556.1:0.0000000000):0.000000,GCA_900101505.1_SDD22920.1:0.0000000000):0.000002,GCA_002211205.1_OWV64900.1:0.0000028756)93:0.000002,(GCA_002237555.1_ASP19380.1:0.0000027590,GCA_900188425.1_SNT15429.1:0.0000024349)100:0.036146)99:0.027409,((((GCA_000153725.1_EAU44003.1:0.0133608212,GCA_900102075.1_SDE71435.1:0.0000024554)100:0.011750,GCA_001975705.1_APZ51874.1:0.0117525916)78:0.000002,(GCA_001969385.1_APX23320.1:0.0000010000,GCA_900112435.1_SFD46964.1:0.0000010000)100:0.048498)83:0.000002,(GCA_900100085.1_SDJ56460.1:0.0743239419,(GCA_000442255.1_EPX86871.1:0.0506894143,(GCA_001687105.1_ANT60544.1:0.0116357509,GCA_900116195.1_SFS92785.1:0.0000025019)100:0.060471)99:0.037044)78:0.014587)97:0.063702)84:0.010568)42:0.000002,((GCA_001046955.1_AKO98100.1:0.0000010000,GCA_900109145.1_SEJ32711.1:0.0000025742)100:0.024564,GCA_000169415.1_EBA06207.1:0.1080049634)59:0.036738)56:0.012380,((GCA_900142085.1_SHJ79952.1:0.0118705856,(GCA_001205715.1_KNG92254.1:0.0501309164,(GCA_001038505.1_KMK68156.1:0.0628457418,GCA_900188035.1_SNR33844.1:0.0114320317)100:0.051286)73:0.000002)76:0.012276,((GCA_002115805.1_OSQ42012.1:0.0000023138,GCA_002115725.1_OSQ62024.1:0.0755798052)100:0.024565,(GCA_900172235.1_SLN38677.1:0.0124455366,(GCA_900184815.1_SMX25441.1:0.0252206174,GCA_900112335.1_SFD11347.1:0.0511147647)98:0.012076)98:0.012267)74:0.011975)30:0.000002)28:0.000002,((GCA_000590925.1_AHM03940.1:0.0270392847,(GCA_900111545.1_SET69836.1:0.0000010000,GCA_900143155.1_SHN71572.1:0.0000021800)100:0.167425)99:0.036012,((((GCA_000152725.1_EAQ00989.1:0.0387235635,GCA_900172385.1_SLN74966.1:0.0768068114)85:0.011964,GCA_000600975.2_EYD73474.1:0.1112062319)83:0.000003,(GCA_900099935.1_SDK16862.1:0.0247836478,GCA_900188335.1_SNS92996.1:0.0265247771)99:0.037028)84:0.031590,GCA_900115815.1_SFQ57070.1:0.1295154691)94:0.006804)95:0.024664)95:0.011947)7:0.000002,((GCA_001458175.1_CUH50890.1:0.0000020737,GCA_900114415.1_SFL36739.1:0.0243707539)42:0.000002,GCA_900109035.1_SEK05568.1:0.0363026002)43:0.011959)67:0.011954,((GCA_900116455.1_SFU07705.1:0.0000021788,GCA_000738435.1_AII87938.1:0.0894953856)88:0.035699,((((((GCA_900184935.1_SMX30921.1:0.0000026388,GCA_001305615.1_ALG89156.1:0.0622624122)99:0.021661,(GCA_001404155.1_CRK76266.1:0.0000029327,GCA_900114125.1_SFJ93152.1:0.0000027737)100:0.049282)53:0.002730,((GCA_000765015.1_KGK78313.1:0.0000010000,GCA_900141945.1_SHI98241.1:0.0000024847)100:0.046126,GCA_900107355.1_SDY13446.1:0.0309189216)96:0.048282)60:0.000002,(GCA_000647975.1_KAJ54832.1:0.0249891637,(GCA_000671395.1_KCV82716.1:0.0235451614,((((GCA_000152805.1_EAQ13064.1:0.1087631672,GCA_900177545.1_SMH48647.1:0.0120042495)100:0.075353,GCA_900109955.1_SEV96470.1:0.0246747316)84:0.031598,GCA_900172375.1_SLN19178.1:0.0137423674)97:0.041927,(((GCA_000299875.1_EKE67646.1:0.0254176648,GCA_900114135.1_SFK18219.1:0.0805326811)100:0.062324,(GCA_900109555.1_SEK80486.1:0.0000010000,GCA_900172305.1_SLN32688.1:0.0000021151)100:0.038183)100:0.011927,GCA_001458355.1_CUH64389.1:0.0572292118)99:0.018427)97:0.034130)84:0.014000)79:0.012242)69:0.012182,(GCA_900110775.1_SEQ19420.1:0.0211604205,GCA_001307765.1_KPN64043.1:0.1078760792)74:0.015063)91:0.012331,(((GCA_000018145.1_ABV92027.1:0.0511256201,(GCA_000812665.2_AML50596.1:0.0553412846,GCA_000161835.1_EET48464.1:0.1016503961)85:0.021497)85:0.000002,GCA_000152625.1_EAP76988.1:0.0645731426)86:0.012261,(GCA_900129685.1_SHG79764.1:0.0323379779,(GCA_900172275.1_SLN28471.1:0.0591433219,GCA_900142295.1_SIO28932.1:0.0832777312)96:0.031265)79:0.017977)84:0.000002)86:0.008906)49:0.004034)32:0.000002,(GCA_000014045.1_ABG31041.1:0.0000024866,GCA_000154785.2_AEI95325.1:0.0000024863)100:0.024224)50:0.012108,((((GCA_000511385.1_AHD08093.1:0.0000000000,GCA_900113345.1_SFG92991.1:0.0000000000):0.000001,GCA_001258055.1_CRL14969.1:0.0000022125)100:0.011895,GCA_001678945.1_ANP36510.1:0.0237764501)65:0.011610,((GCA_000511355.1_AHC99474.1:0.0117717242,(((GCA_900100005.1_SDJ12785.1:0.0359421084,GCA_900111875.1_SFA89719.1:0.0240701624)96:0.016914,(GCA_900116005.1_SFR06914.1:0.0174791075,(GCA_900095785.1_SCM68982.1:0.0000010000,GCA_900115865.1_SFQ38540.1:0.0000010000)100:0.083814)100:0.018297)100:0.028990,GCA_001890925.1_OJI94831.1:0.0726706177)90:0.011087)90:0.013460,(((GCA_000152605.1_EAP85193.1:0.0236775059,GCA_000172095.1_EDQ06766.1:0.0478043938)99:0.012838,((GCA_000442275.2_EPX76893.1:0.0123764722,GCA_900111945.1_SFR60095.1:0.0114072936)100:0.054802,GCA_000155735.2_AGI70537.1:0.0823461235)99:0.033907)99:0.012871,(((GCA_000622405.1_KIN68359.1:0.0000020138,(GCA_000223375.1_AEM41940.1:0.0000022147,GCA_001399515.1_ALJ82041.1:0.0000020978)100:0.119383)99:0.012004,GCA_001187845.1_AKS44838.1:0.0241121222)86:0.000002,GCA_900114485.1_SFL26347.1:0.0889400576)99:0.022913)96:0.011033)90:0.020516)57:0.000066)77:0.022812,((GCA_000814025.1_KIC48129.1:0.0000010000,GCA_001969365.1_APX12524.1:0.0000010000)100:0.024274,(GCA_001981245.1_APX90140.1:0.0820763480,GCA_000521865.1_ETX27455.1:0.1357960523)90:0.000002)63:0.000002)69:0.011366,(GCA_900172295.1_SLN51536.1:0.0503952225,(GCA_002210095.1_OWU68718.1:0.0654908847,(GCA_000153305.1_EAR50060.1:0.0768587594,GCA_900172355.1_SLN67457.1:0.0783425472)87:0.047958)86:0.041935)61:0.000003)69:0.011423,((((GCA_900110425.1_SEP16016.1:0.0000019999,GCA_900172225.1_SLN16788.1:0.0360927473)98:0.025427,GCA_001247715.1_KNX41013.1:0.0546901359)69:0.024622,((((GCA_001548075.1_BAQ70652.1:0.0000010000,GCA_001633165.1_ANB32819.1:0.0000010000)100:0.068338,GCA_900107025.1_SDW26730.1:0.0807204874)93:0.008039,(GCA_900106695.1_SDX63142.1:0.0748357648,GCA_900113695.1_SFJ00776.1:0.0585127832)100:0.149160)98:0.016124,((GCA_001517585.1_CUX79518.1:0.0988922933,(GCA_001403795.1_CTQ50090.1:0.0190722544,GCA_900109285.1_SEL61417.1:0.0316583295)100:0.095343)96:0.039807,GCA_900156525.1_SIT79263.1:0.1544779063)91:0.026741)73:0.027720)49:0.000002,((GCA_000299575.1_EKE43395.1:0.0650286914,GCA_900184945.1_SMX46608.1:0.1066460591)96:0.027906,(GCA_900110115.1_SEN13363.1:0.0000010000,GCA_900141995.1_SHJ10821.1:0.0000010000)100:0.079289)86:0.038505)51:0.000002)88:0.039446,GCA_900102905.1_SDK22974.1:0.0000023069)86:0.012228,((GCA_001482405.1_KUF12532.1:0.0431831808,GCA_900107235.1_SDY50961.1:0.1175928466)100:0.028854,GCA_900115595.1_SFP74626.1:0.0622348516)93:0.030152)88:0.043405,((GCA_001908835.1_APO85777.1:0.0618866632,(GCA_900113405.1_SFG36474.1:0.0000022881,GCA_900172315.1_SLN30323.1:0.0000029339)100:0.215667)27:0.031066,((GCA_000714535.1_KEO55374.1:0.0000020213,GCA_000740785.1_KFI24727.1:0.1069274770)100:0.041236,GCA_000715505.1_KEP70722.1:0.0612794955)100:0.030249)28:0.013559)98:0.040336,(((((GCA_000021865.1_ADE84066.1:0.0685387114,GCA_000203895.1_ABL68873.1:0.1519402500)96:0.016918,GCA_001620265.1_AMY67690.1:0.1300301191)76:0.000003,GCA_000444995.1_AGT10244.1:0.1994135031)91:0.039888,(((GCA_000740775.1_KFI27624.1:0.0000021037,GCA_000740795.1_KFI26274.1:0.0000010000)100:0.129294,(GCA_900156815.1_SIS88003.1:0.1163291356,GCA_900107585.1_SEA97105.1:0.2937019680)89:0.043712)68:0.031605,(GCA_900110135.1_SEN22182.1:0.0804481365,(GCA_000012905.2_ABA77864.1:0.1708188306,GCA_900110025.1_SEN89270.1:0.1895794093)82:0.018702)95:0.015804)61:0.019066)71:0.018279,GCA_900106675.1_SDX80252.1:0.0878011946)49:0.026627)39:0.000002,(GCA_000836695.1_KIQ67548.1:0.1328787138,GCA_900141735.1_SHI56843.1:0.1204228599)99:0.094777)60:0.049739,(GCA_000442315.1_EPX84228.1:0.1038349577,GCA_000600335.2_EYD76843.1:0.1401861157)98:0.105428)100:0.213011)86:0.065500,(((((((((GCA_000009985.1_BAE51932.1:0.0456503584,(GCA_000294655.1_CCG39742.1:0.0117906543,GCA_900108475.1_SEH34122.1:0.0000021116)100:0.046407)100:0.128114,GCA_000513295.1_CDK97255.1:0.0674970026)95:0.048103,(GCA_900156605.1_SIS58669.1:0.1632692832,GCA_001611975.1_AMW33980.1:0.2838744140)99:0.040179)68:0.013567,((((((GCA_000010725.1_BAI71221.1:0.0518280636,GCA_000632475.2_AIB11123.1:0.0119179081)100:0.105631,((GCA_000576635.1_EWY39878.1:0.0000024907,GCA_000936425.1_KJB96768.1:0.0538689145)100:0.125672,GCA_000730165.2_ASG20984.1:0.1224815436)99:0.029822)99:0.078078,GCA_000016185.1_ACI98144.1:0.0794965005)57:0.057124,GCA_002251795.1_OYQ34998.1:0.1393938401)100:0.105179,(((GCA_000299935.1_EKE73566.1:0.0725496340,GCA_001618175.1_KZD01107.1:0.0300764612)100:0.188076,(((GCA_000982415.1_KKJ75260.1:0.0000020412,GCA_001026905.1_KLN61254.1:0.0406094158)100:0.160536,GCA_001746755.1_OEJ65384.1:0.2763488593)100:0.054563,(GCA_900177295.1_SMF42892.1:0.0000010000,GCA_900188055.1_SNR41912.1:0.0000025599)100:0.306090)100:0.072146)100:0.048121,((GCA_000013085.1_ABC23483.1:0.0183888272,GCA_000284415.2_CCG07850.1:0.1949481809)100:0.209460,GCA_900100655.1_SDG47740.1:0.4546217091)87:0.039469)87:0.023991)85:0.041658,(GCA_000315795.1_EKV29307.1:0.0831388983,(GCA_900101965.1_SDD63416.1:0.1561525262,((GCA_000226315.1_AEP10439.1:0.0097469334,GCA_000348745.1_AGH98855.1:0.0000021403)100:0.375220,(GCA_001192655.1_GAO97962.1:0.7481907511,GCA_002117145.1_ARN85324.1:0.4067714578)100:0.340173)99:0.222113)93:0.047526)93:0.048011)77:0.028551)74:0.036470,GCA_900093605.1_SCA55297.1:0.3093224880)80:0.036864,GCA_900100455.1_SDH32171.1:0.2809127292)95:0.041698,(GCA_000767795.1_KGM33906.1:0.0000010000,GCA_002195995.1_OWJ65491.1:0.0000010000)100:0.187407)97:0.035398,((GCA_000300235.2_AJD51321.1:0.0138232993,GCA_000300275.1_EKF06390.1:0.0166612283)100:0.327366,(GCA_000968135.1_CCQ74604.1:0.3231797920,GCA_000742835.1_AIK96765.1:0.7267028932)80:0.071698)76:0.048722)78:0.065017,((((((GCA_000264455.2_AFK54468.1:0.0000010000,GCA_001601315.1_KYO55478.1:0.0000010000)100:0.180281,GCA_900172325.1_SLN40172.1:0.3107270756)92:0.042069,((GCA_900102465.1_SDG48127.1:0.0979726988,(GCA_000319385.1_AFX98436.1:0.0678757805,GCA_000510265.1_AHC73383.1:0.0855727828)100:0.322871)100:0.264328,GCA_000024465.1_ADE40636.1:0.3296606107)92:0.177191)92:0.034786,GCA_900167455.1_SKA19690.1:0.4527561064)86:0.047724,(((GCA_000164635.1_EFH11764.1:0.1906057005,(GCA_900101615.1_SDE33620.1:0.0000010000,GCA_900104205.1_SDB73877.1:0.0000010000)100:0.125394)100:0.067713,GCA_900141905.1_SHI44995.1:0.1557344584)100:0.063736,((GCA_000963705.1_KJV08222.1:0.0000027028,GCA_002251735.1_OYQ20350.1:0.0320572528)100:0.011036,GCA_000963705.1_KJV08298.1:0.0387415786)100:0.334629)87:0.026652)98:0.059770,((((((((((GCA_000011685.1_AAW60161.1:0.0321855863,GCA_000234355.2_EHH67267.1:0.0317048322)100:0.101910,(GCA_000723565.1_CDG32766.1:0.0000023021,GCA_002003665.1_OOL19001.1:0.0000010000)100:0.071197)100:0.162023,((GCA_000617865.1_GAJ29492.1:0.1323628830,((GCA_000724025.1_CDG40095.1:0.0000010000,GCA_001547995.1_BAT19029.1:0.0000010000)100:0.053194,(GCA_001787335.1_AOX17384.1:0.0000010000,GCA_001787355.1_AOX20261.1:0.0000010000)100:0.022445)100:0.039237)88:0.000002,GCA_002005465.1_AQS87607.1:0.0732173879)100:0.082203)92:0.041324,((GCA_000231445.2_EHD14235.1:0.0000010000,GCA_002153535.1_OUI78370.1:0.0000010000)95:0.000002,((GCA_000008385.1_AAW70928.1:0.0891569282,GCA_000953315.1_CDR78987.1:0.0809270871)100:0.584463,(((GCA_000011945.1_AAV86820.1:0.0744282998,GCA_000024505.1_ACZ49059.1:0.0955458080)100:0.939568,GCA_000964795.1_KJV69062.1:0.3489764984)100:0.171161,(GCA_000026005.1_CAH58337.1:0.2589210954,GCA_000964755.1_KJV65470.1:0.0427804417)100:0.321271)100:0.409871)100:1.174540)99:0.190199)23:0.008867,GCA_000963885.1_GAN53611.1:0.1208939291)29:0.033719,((GCA_000021325.1_ACI52698.1:0.0000020771,((GCA_000182745.1_BAK83477.1:0.0000020834,GCA_000208635.2_EGG75628.1:0.0000010000)100:0.008778,GCA_000964505.1_GAO00672.1:0.0000022059)100:0.054737)99:0.021452,(GCA_002173735.1_ARW46663.1:0.0642809627,GCA_002005445.1_AQS83549.1:0.0693783796)94:0.018594)97:0.041559)52:0.037657,(GCA_000014285.2_ABI61454.1:0.0000027779,GCA_000576085.2_AHJ62333.1:0.0000026017)100:0.212864)86:0.090249,(GCA_000016725.1_ABQ31145.1:0.0000010000,GCA_000202835.1_BAJ81535.1:0.0000020216)100:0.183823)99:0.075622,(GCA_000306035.1_EKM99184.1:0.0015716049,GCA_000964385.1_GAN80204.1:0.0304112900)100:0.290325)87:0.054066,GCA_000964365.1_GAN76222.1:0.2375875353)82:0.026385)80:0.023865)96:0.069423)83:0.060890,(GCA_900101935.1_SDE31624.1:0.1500140995,(((((((((((GCA_000011345.1_BAC07636.1:0.0366363038,GCA_000505665.1_AHB89180.1:0.0121751091)100:0.255017,GCA_001904775.1_OKH46469.1:0.3709114186)37:0.032412,(GCA_000018105.1_ABW29670.1:0.2769468345,GCA_002075285.2_ASC74315.1:0.2146745537)65:0.104911)49:0.089352,((((((((GCA_000017845.1_ACB53364.1:0.0190014414,GCA_000025125.1_ADB95704.1:0.2669842025)100:0.046963,(GCA_000167195.1_EAM49842.1:0.0000010000,GCA_000235665.2_EHJ11699.1:0.0000010000)100:0.049383)100:0.072677,(((GCA_000317575.1_AFZ37577.1:0.0000010000,GCA_002355455.1_BAU67081.1:0.0000010000)100:0.086254,GCA_000021825.1_ACK72086.1:0.2850785511)95:0.052832,((GCA_000332055.1_ELS00539.1:0.0828819539,GCA_002368355.1_BAZ45027.1:0.2059715741)52:0.020700,((GCA_000284135.1_BAL28520.1:0.0189167409,GCA_000478825.2_AIE75055.1:0.0039423443)100:0.304619,GCA_001904615.1_OKH17208.1:0.3403941340)58:0.078791)88:0.045297)94:0.050216)71:0.038448,((((GCA_000211815.1_EGJ28585.1:0.0117012764,GCA_001942495.1_OLT57792.1:0.0000020279)100:0.086984,((GCA_000317105.1_AFY82332.1:0.2674998152,(((GCA_000317675.1_AFZ52665.1:0.0528724450,GCA_001548115.1_BAQ65766.1:0.0314618796)100:0.016183,GCA_001747005.1_OEJ79187.1:0.1019740607)93:0.015166,GCA_001548095.1_BAQ60346.1:0.0257407065)100:0.346406)75:0.048645,GCA_001276715.1_KOR34484.1:0.3699797016)92:0.090033)65:0.018532,(GCA_000317025.1_AFY78686.1:0.0240886680,GCA_001904635.1_OKH24404.1:0.0000029237)100:0.100395)75:0.031815,((GCA_000297435.1_CCI30714.1:0.0000025019,GCA_000312205.1_CCI07981.1:0.0232698840)100:0.234119,GCA_000332035.1_ELR98834.1:0.2319506497)99:0.140255)40:0.013563)36:0.000003,GCA_000155555.1_EDX76030.1:0.1303256220)85:0.038234,(GCA_000317495.1_AFZ13184.1:0.1657030295,(GCA_000473895.1_ERN42217.1:0.1688295822,(GCA_000317615.1_AFZ52131.1:0.1461678699,GCA_000317635.1_AFZ45256.1:0.0532975708)100:0.371238)98:0.155935)88:0.034277)94:0.063657,GCA_000317515.1_AFZ21906.1:0.0808867533)93:0.131663,((((((GCA_000020025.1_ACC82761.1:0.0028160595,(((((((GCA_000204075.1_ABA20317.1:0.1037622348,GCA_000316575.1_AFY33914.1:0.0352675119)29:0.038365,((GCA_000317695.1_AFZ59293.1:0.0748196944,GCA_001904725.1_OKH38410.1:0.3166998559)60:0.024241,((GCA_002368055.1_BAZ71804.1:0.0000010000,GCA_002368295.1_BAY97689.1:0.0000010000)100:0.028848,GCA_002368275.1_BAY88389.1:0.0248221776)100:0.085669)67:0.012878)24:0.012742,(GCA_000828085.2_KIJ83497.1:0.1612247813,(GCA_000346485.2_KYC41467.1:0.0000020630,GCA_000760695.2_KIE09491.1:0.0358020123)100:0.120711)24:0.024370)56:0.020067,((((GCA_000231365.2_EHC18114.1:0.0000023697,GCA_001904645.1_OKH12176.1:0.0000020235)100:0.022779,(GCA_000934435.1_KIY13463.1:0.0000010000,GCA_001990805.1_ONN60803.1:0.0000010000)100:0.035502)98:0.023170,GCA_001275395.1_KOP22581.1:0.0000020749)99:0.076530,(GCA_000350105.1_CCH66367.1:0.0120747729,GCA_000350125.1_CCH66114.1:0.0000023933)100:0.167744)96:0.084569)44:0.016105,(((((GCA_000175835.1_EFA70160.1:0.0000000000,GCA_002368135.1_BAZ89489.1:0.0000000000):0.000001,GCA_001432185.1_KRH97391.1:0.0000010000)100:0.040150,GCA_000175855.1_EFA71791.1:0.0314398481)100:0.083613,GCA_002368075.1_BAZ81773.1:0.0370840298)99:0.026287,(GCA_000316665.1_AFY55144.1:0.2193555756,(GCA_000317125.1_AFY85749.1:0.1897616259,(GCA_000317555.1_AFZ29564.1:0.0000020472,GCA_001904655.1_OKH27298.1:0.0000024460)100:0.134649)100:0.060464)87:0.037859)87:0.037031)48:0.039031,GCA_000196515.1_ADI64454.1:0.0773181491)89:0.027390,GCA_000317435.1_AFZ04271.1:0.2145684906)45:0.052112)42:0.074557,GCA_000317535.1_AFZ25218.1:0.1002351191)40:0.048214,(GCA_000169135.1_EAW45085.1:0.0274735554,GCA_002218065.1_GAX35058.1:0.0100719114)100:0.046887)40:0.026960,(GCA_002367975.1_BAY19737.1:0.1848907657,((GCA_000312705.1_AFW94048.1:0.0332298081,(GCA_000789435.1_KHG39506.1:0.0000025019,GCA_002368115.1_BAZ87330.1:0.0000010000)87:0.000002)100:0.065847,GCA_001456025.1_KST66221.1:0.2580350201)90:0.091369)75:0.025671)81:0.090010,(GCA_000952155.1_KJH72151.1:0.1381311116,GCA_000317145.1_AFY95619.1:0.4512681171)77:0.047355)95:0.098914,((((GCA_000014265.1_ABG52165.1:0.0725833897,GCA_002260545.1_OZH52100.1:0.0680422001)100:0.234331,((((GCA_000176895.2_CCE20763.1:0.0000020980,GCA_000307915.1_EKD10665.1:0.0122999807)100:0.187489,GCA_000972705.2_KKD39357.1:0.0256053548)68:0.058856,((GCA_000478195.2_ERT03646.1:0.0000000000,GCA_000478195.2_ERT06437.1:0.0000000000):0.000001,GCA_000478195.2_ERT04103.1:0.0000029076)100:0.013674)96:0.155258,(GCA_000710505.1_KEI65630.1:0.0994179874,GCA_900009265.1_CUR16538.1:0.0000021572)100:0.324295)80:0.090741)99:0.155100,GCA_000180455.1_CBN55359.1:0.1880203336)94:0.095448,((GCA_000214075.2_EGK84844.1:0.0000010000,GCA_000317475.1_AFZ09484.1:0.0000010000)86:0.000003,GCA_002412335.1_PCN53078.1:0.0390145700)100:0.122450)100:0.261520)75:0.082506)80:0.091872)45:0.050728,(((((GCA_000011465.1_CAE20015.1:0.2269345135,GCA_000760175.1_KGG13580.1:0.0800734548)99:0.065825,((GCA_000155635.1_EDY39029.1:0.0181788060,GCA_000316515.1_AFY28952.1:0.0350184974)100:0.060778,(GCA_001182765.1_CRY93069.1:0.0126089154,GCA_001637395.1_OAB62696.1:2.2042012144)97:0.039637)93:0.026731)100:0.368053,GCA_000012525.1_ABB58260.1:0.1893602711)99:0.142040,GCA_000317045.1_AFY65282.1:0.1662080357)99:0.098954,(GCA_000817775.1_KIF40601.1:0.2578295259,GCA_002142475.1_BAS58947.1:0.2832114691)82:0.024921)89:0.079403)19:0.000003,GCA_000775285.1_KGF73068.1:0.4108575926)51:0.058447,GCA_001746915.1_OEJ74849.1:0.3515497002)76:0.081882,(GCA_000011385.1_BAC88028.1:0.1161946407,GCA_000484535.1_AGY56309.1:0.0649056724)100:0.393876)75:0.100194,(GCA_000317065.1_AFY69378.1:0.1258767950,GCA_000332215.1_ELS34394.1:0.2565539125)100:0.199708)76:0.076410,GCA_001870225.1_APB34314.1:0.4410273084)97:0.201566,GCA_001765415.1_AOR38400.1:1.7230904609)99:0.614200)94:0.220252)94:0.087191)99:0.056651)50:0.058678)88:0.039098)58:0.033068)53:0.022483)59:0.058875,(GCA_000175215.2_ADU12628.1:0.1048074169,GCA_000204015.1_EGF90095.1:0.1058525389)100:0.228135)100:0.013743);
