# Supplementary material for: Assessing the accuracy of phylogenetic rooting methods on prokaryotic gene families
Source: PLoS One. 2020 May 15;15(5):e0232950. doi: 10.1371/journal.pone.0232950 (PMC7228096; doi:10.1371/journal.pone.0232950)
Supplement: S2 Dataset — (ZIP) [file pone.0232950.s003.zip › EmpiricalDataset/GeneTrees_IQTree/000283.aln.treefile]

(GCA_000006905.1_AAK23252.1:0.0000020337,(GCA_000092285.1_ADG10004.1:0.0000021748,((GCA_000144605.1_ADL00842.1:0.0233236082,((((GCA_000175215.2_ADU12649.1:0.0000024379,GCA_000204015.1_EGF90116.1:0.0707360373)100:0.077775,(((((((((((((((((((((((((((((((((GCA_000007125.1_AAL51961.1:0.0000000000,GCA_000157815.1_EEY00563.1:0.0000000000):0.000000,GCA_000585655.1_EXL05479.1:0.0000000000):0.000003,GCA_000017405.1_ABS14695.1:0.0000029077)93:0.000003,(GCA_000022725.1_ACS51523.1:0.0166506474,GCA_000341385.1_AGF76007.1:0.0000028583)100:0.121654)86:0.017242,((GCA_000016285.1_ACM36340.1:0.0000029168,((((((GCA_000722615.1_KEQ06748.1:0.0000000000,GCA_000731315.1_CDN47508.1:0.0000000000):0.000000,GCA_000731295.1_CDN53648.1:0.0000000000):0.000002,GCA_000722625.1_KEQ08591.1:0.0000024574)85:0.000002,((((GCA_000017145.1_ABR59862.1:0.0000000000,GCA_002288525.1_ASY62653.1:0.0000000000):0.000000,GCA_000697965.2_ANK72148.1:0.0000000000):0.000002,GCA_000018545.1_ACP24995.1:0.0000021185)90:0.000002,(GCA_001267455.1_KOC77620.1:0.0000021010,GCA_001652565.1_ANH03926.1:0.0000023674)99:0.017429)62:0.016810)47:0.000003,GCA_000092025.1_AAK87685.1:0.0174661102)60:0.016808,(GCA_000092045.1_ABC90493.1:0.0000023306,GCA_000769405.1_KPN28630.1:0.0000023937)100:0.017054)31:0.000002)37:0.000003,((GCA_001578105.1_AMM83909.1:0.0000020317,GCA_002043005.1_AQZ53258.1:0.0000020241)100:0.017166,(GCA_001687365.1_OBZ96369.1:0.0167552089,GCA_001885585.1_OJF97912.1:0.0000025771)100:0.068927)57:0.016627)92:0.033893)85:0.016852,GCA_001558695.1_KXF77587.1:0.0000020282)92:0.016907,((GCA_900104355.1_SDN77389.1:0.0000023682,GCA_900113985.1_SFJ17817.1:0.0000023682)95:0.000003,GCA_001293565.1_KPB01286.1:0.1676704966)91:0.016784)89:0.017354,GCA_002075885.1_OQM75747.1:0.0511707800)11:0.017005,(GCA_000585625.1_EXL01811.1:0.0166809390,(GCA_000154705.2_EDQ32159.1:0.0164273683,GCA_001703635.1_OCW56637.1:0.0165857161)100:0.105117)14:0.017553)74:0.017151,((GCA_001424795.1_KQU69737.1:0.0000020419,GCA_001605015.1_AMS42449.1:0.0000026611)100:0.017027,(GCA_001510895.1_KUM24614.1:0.0000027725,GCA_001618845.1_AMY00617.1:0.0000025513)100:0.033973)98:0.017327)78:0.017316,((((GCA_000153465.1_EAS51067.1:0.0861921476,(GCA_000800175.1_KHJ55108.1:0.0168499027,(GCA_900104035.1_SDO83305.1:0.0000023682,GCA_900141975.1_SHI59224.1:0.0000023682)98:0.000003)100:0.022831)100:0.031026,GCA_900176465.1_SMD03782.1:0.0332929372)99:0.016553,GCA_000153705.1_EAU42412.1:0.0368941805)100:0.055443,GCA_900113935.1_SFJ20813.1:0.0703162172)74:0.020152)65:0.000002,GCA_002238045.1_OXS99129.1:0.1253984346)91:0.038097,(GCA_000014245.1_ABG63050.1:0.0000020158,(GCA_000300335.1_EKF18415.1:0.0164983679,GCA_000300515.1_EKF40335.1:0.0000021614)99:0.034583)49:0.030262)80:0.015991,(GCA_000325745.1_AGA64425.1:0.1530869214,GCA_000496595.1_AHA28252.1:0.9070715352)98:0.240391)94:0.041122,GCA_001305515.1_KPL51460.1:0.1003734838)98:0.164734,GCA_000019845.1_ACB95659.1:0.0334807276)83:0.000002,GCA_000021745.1_ACK51901.1:0.0000022088)78:0.000002,GCA_900114285.1_SFK03659.1:0.0165094844)80:0.017112,(((((GCA_000304315.1_CCJ06707.1:0.0163681132,GCA_001675455.1_OBS51001.1:0.0000022306)98:0.016429,GCA_001644125.1_OAI24825.1:0.0000021135)97:0.000002,GCA_002117405.1_ARN82283.1:0.0739649732)97:0.050972,GCA_001720135.1_ODN68926.1:0.0396535550)97:0.000003,GCA_900104955.1_SEB62583.1:0.1040997657)81:0.017604)94:0.017048,(GCA_001676615.1_OCC02805.1:0.0959189708,GCA_900187365.1_SNB72303.1:0.1563526338)94:0.036294)95:0.033945,((GCA_001741865.1_AOO82928.1:0.0000023682,GCA_900102525.1_SDH40427.1:0.0000019996)100:0.034646,(((GCA_900148505.1_SHO67562.1:0.0702745531,(GCA_001426945.1_KQZ00566.1:0.1113242163,GCA_001579845.1_AMN42582.1:0.0431493103)83:0.036175)74:0.018139,((GCA_002355335.1_BAT61030.1:0.0711987864,(((GCA_000011365.1_BAC50642.1:0.0000025077,(GCA_000661935.1_AHY49771.1:0.0000023682,(GCA_000012725.1_ABA04648.1:0.0154051221,GCA_000013885.1_ABE62390.1:0.0160791071)99:0.019141)50:0.000002)99:0.018586,((GCA_000314735.2_EKS27790.1:0.0000026512,(GCA_000336555.1_EKS38943.1:0.0000024932,GCA_000195775.1_CAE28668.1:0.0504816653)86:0.016296)77:0.000003,(GCA_000935205.1_KIZ36735.1:0.0394864053,(GCA_001618955.1_KZD24000.1:0.0000025576,GCA_900108575.1_SEI21872.1:0.0000025236)100:0.053770)86:0.031288)98:0.016254)86:0.000002,(GCA_000218565.1_AEI07007.1:0.0000029767,GCA_000218585.1_AEI03430.1:0.0000020205)100:0.033929)100:0.099479)95:0.015272,(GCA_001402875.1_ALK09182.1:0.0000022091,GCA_001459775.1_CUU41845.1:0.0000025704)100:0.073075)41:0.006862)78:0.035623,GCA_002119765.1_ARQ01361.1:0.1401544916)89:0.038010)65:0.000002)91:0.018489,(GCA_001017175.1_KLK95054.1:0.0163577438,GCA_900102135.1_SCY95692.1:0.0000028562)97:0.016497)39:0.000002,(GCA_001271345.1_ALA16144.1:0.0000025106,GCA_001887265.1_APF37849.1:0.0000023682)100:0.016577)38:0.000002,((GCA_000010525.1_BAF88529.1:0.0353875750,GCA_000017645.1_ABS69993.1:0.0000026875)96:0.018008,(GCA_000092925.1_ADH88781.1:0.0163351779,GCA_900100155.1_SCW96351.1:0.0177984347)100:0.108654)57:0.032986)56:0.018420,GCA_000022085.1_ACL56920.1:0.0000027327)51:0.000002,GCA_000019945.1_ACB80303.1:0.0344643092)48:0.000003,(GCA_000166055.1_ADP72207.1:0.0000028424,GCA_000636015.1_KAI96244.1:0.0000022377)100:0.240739)94:0.072861,(((((((GCA_000148725.1_EFO29200.1:0.0166280265,GCA_001403915.1_CTQ42653.1:0.0000027009)74:0.000002,((GCA_001188555.1_KND16985.1:0.0000020313,GCA_002249885.1_OXS45036.1:0.0000029901)100:0.016820,(GCA_001907205.1_OKL42792.1:0.0507493329,(GCA_900110875.1_SEQ90176.1:0.0171166301,GCA_900114245.1_SFL09908.1:0.0165317219)76:0.000002)99:0.052392)89:0.016793)88:0.016782,GCA_000158095.1_EEE44466.1:0.0000020348)67:0.000002,GCA_000192745.1_ADZ70189.1:0.0337219221)99:0.033585,GCA_900105595.1_SDU20758.1:0.0340412518)99:0.074235,(((GCA_900104485.1_SDB16763.1:0.1446751663,GCA_900129325.1_SHG45698.1:0.0520407219)99:0.059101,(GCA_900115225.1_SFO32046.1:0.0000021062,GCA_900215505.1_SNY93988.1:0.0332977759)100:0.118098)89:0.019550,((GCA_000179775.1_EFL90066.1:0.2722421824,(((((((GCA_000315795.1_EKV29286.1:0.1162757432,((((((((((GCA_000011685.1_AAW60140.1:0.0166819163,(GCA_000234355.2_EHH67246.1:0.0000027120,(GCA_000723565.1_CDG32788.1:0.0000025832,GCA_002003665.1_OOL19022.1:0.0000027167)100:0.016538)94:0.000003)100:0.016754,(GCA_002173735.1_ARW46642.1:0.0158939620,(GCA_000231445.2_EHD14256.1:0.0000029916,GCA_002153535.1_OUI78349.1:0.0000024706)100:0.110419)85:0.017883)85:0.016646,GCA_000021325.1_ACI52719.1:0.0164762644)56:0.000003,(GCA_000617865.1_GAJ29471.1:0.0162525636,(GCA_002005465.1_AQS87588.1:0.0000024147,(((GCA_001787335.1_AOX17364.1:0.0000023411,GCA_001787355.1_AOX20241.1:0.0000024082)84:0.000003,GCA_002005445.1_AQS83570.1:0.0686375211)85:0.016343,((GCA_000724025.1_CDG40074.1:0.0000023682,GCA_001547995.1_BAT19050.1:0.0000023682)100:0.016158,GCA_000963885.1_GAN53632.1:0.0000029487)100:0.016755)27:0.000002)31:0.000003)86:0.016428)99:0.016504,(GCA_000182745.1_BAK83456.1:0.0000023682,GCA_000964505.1_GAO00651.1:0.0000023682)91:0.000003)96:0.000002,GCA_000208635.2_EGG75652.1:0.0271605784)100:0.152088,(GCA_000014285.2_ABI61475.1:0.0000025604,GCA_000576085.2_AHJ62356.1:0.0000026016)100:0.095925)97:0.065371,GCA_000964365.1_GAN76950.1:0.0731555653)97:0.032896,((GCA_000164635.1_EFH11785.1:0.0537935095,GCA_900141905.1_SHI45711.1:0.0273653042)99:0.049489,(GCA_900101615.1_SDE34287.1:0.0000023682,GCA_900104205.1_SDB73912.1:0.0000023682)100:0.066387)100:0.239800)93:0.048476,((GCA_000016725.1_ABQ31124.1:0.0000023682,GCA_000202835.1_BAJ81514.1:0.0000023682)100:0.096913,(GCA_000306035.1_EKM99205.1:0.0812165375,GCA_000964385.1_GAN80183.1:0.0000021631)100:0.113573)100:0.036329)98:0.199085)80:0.000003,(((GCA_000013085.1_ABC23462.1:0.1032708954,GCA_000284415.2_CCG07871.1:0.0591980265)100:0.108979,((GCA_900177295.1_SMF43060.1:0.0000026350,GCA_900188055.1_SNR42159.1:0.0000024054)100:0.076762,GCA_900100655.1_SDG48436.1:0.2534217323)99:0.113479)91:0.046104,GCA_900101965.1_SDD64224.1:0.0852770710)92:0.047231)89:0.038223,GCA_900156605.1_SIS59186.1:0.0865409603)91:0.024019,GCA_001611975.1_AMW33961.1:0.1915330363)74:0.035741,GCA_900100455.1_SDH33206.1:0.1060327338)95:0.048821,(((GCA_000009985.1_BAE51913.1:0.0000000000,GCA_900108475.1_SEH34050.1:0.0000000000):0.000002,GCA_000294655.1_CCG39763.1:0.0000023682)100:0.048120,(GCA_000513295.1_CDK97276.1:0.0000023281,((GCA_000963705.1_KJV08932.1:0.1050891435,GCA_002251735.1_OYQ20371.1:0.0000020673)100:0.144065,GCA_900167455.1_SKA19901.1:0.3522312129)95:0.055009)95:0.034891)95:0.076198)86:0.025941,GCA_001746755.1_OEJ65404.1:0.1150680121)64:0.078457)60:0.024181,(GCA_000226315.1_AEP10417.1:0.0000025486,GCA_000348745.1_AGH98832.1:0.0000022585)100:0.485182)88:0.066537)54:0.000003)69:0.052376,(((GCA_000828475.1_BAQ17726.1:0.0000027574,GCA_001723285.1_ODR98634.1:0.0169930378)100:0.115567,GCA_001708935.1_ODA68326.1:0.1103120239)97:0.055995,((((GCA_000230555.1_AEQ51664.1:0.0000027362,GCA_900100665.1_SDG79672.1:0.0306137590)100:0.078651,(GCA_000743575.1_KFL31797.1:0.0305814121,GCA_000970435.1_KKB77359.1:0.0000025213)100:0.116512)99:0.053962,(GCA_900199215.1_SNT72274.1:0.2686891140,(GCA_000013025.1_ABI77910.1:0.0000023682,GCA_000685315.1_KDA00389.1:0.0000023682)100:0.327623)97:0.089814)95:0.077815,(GCA_000968135.1_CCQ74583.1:0.1159848414,(GCA_000300235.2_AJD51342.1:0.0000027062,GCA_000300275.1_EKF06411.1:0.0337207831)100:0.191984)62:0.036373)50:0.015993)33:0.000002)61:0.038024)87:0.034676,(GCA_000496075.1_ESR26535.1:0.0930859882,GCA_000689395.1_CDO61485.1:0.1810492207)93:0.037506)76:0.017468,(GCA_000739695.1_GAK46407.1:0.1427953379,((GCA_000264455.2_AFK54447.1:0.0000023682,GCA_001601315.1_KYO55457.1:0.0000023682)100:0.107066,GCA_001192655.1_GAO97983.1:0.2546431883)86:0.133442)27:0.000002)23:0.021345,(GCA_002088295.1_ORE94565.1:0.0851610488,GCA_900102695.1_SCZ46507.1:0.1374429855)83:0.048806)80:0.070663,(((GCA_000017565.1_ABS64367.1:0.1969148386,(GCA_900172325.1_SLN40416.1:0.1620604782,(((GCA_000982415.1_KKJ75280.1:0.0000025590,GCA_001026905.1_KLN61233.1:0.0201928076)100:0.248295,(((GCA_000014865.1_ABK43389.1:0.0869287776,GCA_002109495.1_OSM02471.1:0.1330274641)100:0.313613,GCA_001982645.1_ONG37448.1:1.2761993700)90:0.218957,(GCA_000742835.1_AIK96744.1:0.4721076011,((((((((((((GCA_000011345.1_BAC07657.1:0.0000020413,GCA_000505665.1_AHB89201.1:0.0157178963)100:0.138118,GCA_000012525.1_ABB58240.1:0.0871983194)74:0.030221,(((GCA_000011465.1_CAE19995.1:0.0928439768,GCA_000760175.1_KGG13562.1:0.0262751952)100:0.087049,(GCA_000155635.1_EDY38860.1:0.0000026215,GCA_000316515.1_AFY28972.1:0.0519470103)100:0.042491)100:0.025721,GCA_001182765.1_CRY93089.1:0.0000024524)100:0.319811)76:0.054660,(GCA_001746915.1_OEJ74810.1:0.1350296426,GCA_000332035.1_ELR98814.1:0.1002121743)72:0.044831)75:0.017807,((((((((((((((((((((((((((((((((GCA_000017845.1_ACB53386.1:0.0259849383,((GCA_000025125.1_ADB95724.1:0.0107858056,((GCA_000317675.1_AFZ52644.1:0.0165609607,GCA_001747005.1_OEJ79167.1:0.0000025382)100:0.031409,(GCA_001548095.1_BAQ60326.1:0.0000028749,GCA_001548115.1_BAQ65786.1:0.0338192239)100:0.036659)100:0.289882)90:0.041247,GCA_000167195.1_EAM49873.1:0.0516459962)72:0.000003)90:0.059945,(GCA_002368355.1_BAZ45047.1:0.0553336409,GCA_000332055.1_ELS00559.1:0.1242379382)100:0.072687)94:0.052350,(GCA_000297435.1_CCI31709.1:0.0000024249,GCA_000312205.1_CCI08004.1:0.0000026740)100:0.086918)89:0.017940,(GCA_000284135.1_BAL28499.1:0.0000022174,GCA_000478825.2_AIE75035.1:0.0261695582)100:0.088420)91:0.046546,((GCA_000021825.1_ACK72107.1:0.0525963831,(GCA_000317025.1_AFY78707.1:0.0000027440,GCA_001904635.1_OKH24424.1:0.0000028512)100:0.033533)94:0.015415,(GCA_000473895.1_ERN42238.1:0.1211626860,(GCA_000317615.1_AFZ52152.1:0.0313481927,GCA_000317635.1_AFZ45276.1:0.0439905428)100:0.137205)97:0.005625)92:0.019652)89:0.016220,(GCA_000317575.1_AFZ37556.1:0.0157259904,GCA_002355455.1_BAU67061.1:0.0000027004)100:0.105312)92:0.016161,GCA_000018105.1_ABW26291.1:0.1996793052)95:0.045264,GCA_000317515.1_AFZ21929.1:0.0553457755)95:0.041708,(GCA_000155555.1_EDX76115.1:0.0712779623,GCA_000235665.2_EHJ11719.1:0.2059494608)53:0.000002)94:0.063647,(GCA_000211815.1_EGJ28564.1:0.0000023682,GCA_001942495.1_OLT57772.1:0.0000023682)92:0.000003)91:0.060117,(GCA_000011385.1_BAC91514.1:0.0328506442,GCA_000484535.1_AGY58168.1:0.0000022076)100:0.326385)12:0.039365,(GCA_000317065.1_AFY71308.1:0.1296439144,GCA_000332215.1_ELS30947.1:0.2213579195)100:0.076788)94:0.062415,GCA_001904725.1_OKH38390.1:0.0375586698)94:0.046245,(GCA_000317555.1_AFZ29542.1:0.0000023682,GCA_001904655.1_OKH27277.1:0.0000023682)100:0.065536)10:0.014038,GCA_000828085.2_KIJ83476.1:0.0311966027)87:0.029243,GCA_000317435.1_AFZ04250.1:0.0449864778)94:0.005830,GCA_000317535.1_AFZ25198.1:0.0150854022)55:0.000003,(GCA_000350105.1_CCH66346.1:0.0000028121,GCA_000350125.1_CCH64795.1:0.0000020051)100:0.108116)88:0.016066,GCA_000317695.1_AFZ59314.1:0.0151418722)19:0.000003,GCA_000020025.1_ACC82740.1:0.0150278197)9:0.000003,GCA_000316575.1_AFY33893.1:0.0000023682)12:0.000002,(((GCA_000204075.1_ABA20338.1:0.0000000000,GCA_002368275.1_BAY88409.1:0.0000000000):0.000000,GCA_002368055.1_BAZ71784.1:0.0000000000):0.000000,GCA_002368295.1_BAY97709.1:0.0000000000):0.000002)11:0.000002,((((GCA_000169135.1_EAW45064.1:0.0000023682,GCA_002218065.1_GAX35038.1:0.0157165071)66:0.000003,GCA_000316665.1_AFY55165.1:0.1185759436)97:0.016118,GCA_001456025.1_KST66240.1:0.0725750738)94:0.031582,(GCA_000952155.1_KJH72131.1:0.0634311054,GCA_000317125.1_AFY85728.1:0.0000024884)94:0.045830)42:0.000003)20:0.000003,GCA_000196515.1_ADI64475.1:0.0150536461)80:0.016584,((GCA_000312705.1_AFW94027.1:0.0000000000,GCA_002368115.1_BAZ87310.1:0.0000000000):0.000003,GCA_000789435.1_KHG41996.1:0.0000028942)100:0.015540)81:0.015850,(GCA_001298445.1_ALF53139.1:0.0000029226,GCA_002367975.1_BAY19716.1:0.0000020699)99:0.015473)67:0.000003,(((((GCA_000231365.2_EHC18134.1:0.0000000000,GCA_001990805.1_ONN60786.1:0.0000000000):0.000000,GCA_001275395.1_KOP22601.1:0.0000000000):0.000000,GCA_001904645.1_OKH12195.1:0.0000000000):0.000002,GCA_000934435.1_KIY13447.1:0.0000028015)87:0.000003,(GCA_000346485.2_KYC41293.1:0.0000022324,GCA_000760695.2_KIE08710.1:0.0000020596)100:0.064930)96:0.015969)89:0.016363,(((GCA_000175835.1_EFA70180.1:0.0000000000,GCA_001432185.1_KRH97410.1:0.0000000000):0.000000,GCA_002368135.1_BAZ89509.1:0.0000000000):0.000002,GCA_000175855.1_EFA71771.1:0.0000025298)100:0.045651)83:0.015907,GCA_002368075.1_BAZ81793.1:0.0163434332)96:0.059548,GCA_000317145.1_AFY95640.1:0.1096444441)79:0.033697,(GCA_000775285.1_KGF73050.1:0.0639365354,GCA_000317495.1_AFZ13163.1:0.1200529346)86:0.076123)72:0.010759,((((GCA_000014265.1_ABG52144.1:0.0000029888,GCA_002260545.1_OZH52950.1:0.0199928589)100:0.096004,(GCA_000180455.1_CBN56944.1:0.0603259189,((GCA_000214075.2_EGK84824.1:0.0000023682,GCA_000317475.1_AFZ09505.1:0.0000023682)100:0.014495,GCA_002412335.1_PCN53059.1:0.0000022082)100:0.037855)96:0.025751)86:0.017437,((GCA_000176895.2_CCE20743.1:0.0000028352,GCA_000307915.1_EKD10644.1:0.0000028465)100:0.066530,(GCA_000478195.2_ERT06424.1:0.0260448696,((GCA_000710505.1_KEI65649.1:0.0000023682,GCA_900009265.1_CUR16586.1:0.0000023682)100:0.033341,GCA_000972705.2_KKD39377.1:0.1068447318)95:0.016899)94:0.017236)93:0.033742)79:0.017103,(GCA_000317105.1_AFY82353.1:0.0882701250,(GCA_001276715.1_KOR34503.1:0.0352778047,GCA_001637395.1_OAB62009.1:0.1632064880)75:0.055118)99:0.078462)86:0.014956)92:0.030692)40:0.000003,GCA_000317045.1_AFY65302.1:0.0856884013)93:0.057932,(GCA_001904775.1_OKH46412.1:0.0790836324,GCA_002075285.2_ASC74323.1:0.1010071085)99:0.061888)71:0.011376,(((GCA_001904615.1_OKH17187.1:0.0102354981,GCA_000817775.1_KIF41530.1:0.1544976515)82:0.102809,GCA_001870225.1_APB34410.1:0.2228313646)87:0.139653,GCA_002142475.1_BAS55915.1:0.1048419606)68:0.053417)94:0.431878,GCA_001637395.1_OAB62713.1:2.2502138205)90:0.075304,GCA_001765415.1_AOR38506.1:0.3683807062)93:0.458905,(((GCA_000219355.1_AEI88371.1:1.5080872079,GCA_000815465.1_KIE05846.1:0.0481414479)43:0.454745,((GCA_000010205.1_BAG40525.1:0.0719023864,GCA_000964595.1_KJV55276.1:0.0494420794)100:0.605106,(GCA_000012385.1_ABE05120.1:0.0996392466,GCA_000195735.1_CAA15076.1:0.1126106934)100:0.364557)100:0.892416)75:0.138103,((GCA_000008385.1_AAW70908.1:0.2942400808,GCA_000953315.1_CDR78967.1:0.0352759253)100:1.150110,(((GCA_000011945.1_AAV86800.1:0.0466007670,GCA_000024505.1_ACZ49079.1:0.0589803225)100:0.371246,GCA_000964795.1_KJV69042.1:0.1770959063)100:0.137027,(GCA_000026005.1_CAH58317.1:0.0345557984,GCA_000964755.1_KJV65450.1:0.0781304596)100:0.041722)100:1.007340)78:0.317628)99:0.307597)91:0.215747,(GCA_000153525.1_EAS84246.1:0.0565778706,GCA_000155895.1_EDZ60535.1:0.0227009103)100:0.820194)88:0.124268)77:0.239642)39:0.000002)21:0.078715,GCA_900093605.1_SCA55276.1:0.1064421285)91:0.125395)56:0.096568)12:0.000002,GCA_002117145.1_ARN85346.1:0.3062015464)29:0.078667,((((((((GCA_000010725.1_BAI72515.1:0.0000026765,GCA_000632475.2_AIB12077.1:0.0000023682)100:0.045894,GCA_000016185.1_ACI98165.1:0.0329055267)91:0.048298,GCA_002251795.1_OYQ34971.1:0.0158987611)74:0.015053,(GCA_000576635.1_EWY39857.1:0.0000023323,GCA_000936425.1_KJB96788.1:0.0147052195)100:0.095065)84:0.033371,(GCA_000225995.2_EGY00438.1:0.0000020630,GCA_000730165.2_ASG20962.1:0.0000025240)98:0.000002)85:0.046338,(GCA_000767795.1_KGM32084.1:0.0289980213,GCA_002195995.1_OWJ65269.1:0.0000022902)100:0.164810)100:0.137597,(GCA_000299935.1_EKE73587.1:0.0292157204,GCA_001618175.1_KZD01128.1:0.1361285811)99:0.165994)75:0.055465,((((GCA_000319385.1_AFX98414.1:0.0602086955,GCA_000510265.1_AHC73362.1:0.0680111022)57:0.171652,GCA_900102465.1_SDG47636.1:0.0000022801)56:0.038276,(GCA_000024465.1_ADE40657.1:0.1091899379,GCA_000152825.2_ADM09964.1:0.4344334438)72:0.168899)27:0.068804,((GCA_000143145.1_ADJ22854.1:0.1212220539,(GCA_000503895.1_AHB49272.1:0.1127119918,((GCA_000388175.3_ETZ04995.1:0.0284631169,GCA_000469665.2_ETZ07700.1:0.1417557843)100:1.360910,GCA_000022525.1_ACT69266.1:3.0541739449)28:0.428149)17:0.000002)24:0.043439,(GCA_000981545.1_CPR15681.1:0.0000024350,GCA_900104305.1_SDP65460.1:0.0000024716)100:0.087210)26:0.099818)83:0.067937)65:0.038579)66:0.036752)79:0.037685,(((((((((GCA_000013005.1_ABC63705.1:0.0547168349,(((GCA_000715015.1_KEO91792.1:0.0734149463,GCA_001281485.1_ALE16813.1:0.0000021035)75:0.018097,GCA_001677335.1_OBV12303.1:0.0000021092)75:0.018170,GCA_001663175.1_ANK13843.1:0.0000026113)100:0.112752)97:0.000003,(GCA_001304795.1_ALG61834.1:0.0000023682,GCA_001306275.1_KPM16434.1:0.0000023682)91:0.000002)100:0.019099,(GCA_001008165.2_AKH41169.1:0.0174466798,GCA_001028705.1_AKM09613.1:0.0000020594)81:0.000002)100:0.017411,GCA_001661675.2_ARU15520.1:0.0000023426)74:0.000002,(GCA_000013325.1_ABD26964.1:0.0175341074,GCA_000235975.2_EHJ62334.1:0.0000020355)98:0.052859)97:0.017826,(((((((GCA_000016765.1_ABQ67692.1:0.0000000000,GCA_002367875.1_PCE40865.1:0.0000000000):0.000002,GCA_002355275.1_ATE64365.1:0.0000024605)100:0.022846,GCA_001586395.2_KZB94979.1:0.0548625657)96:0.031884,GCA_000218875.1_AEI37578.1:0.0000020505)95:0.017521,GCA_000175255.2_AEH62901.1:0.0000025954)95:0.017310,((GCA_000091125.1_BAI95414.1:0.0000023579,GCA_000147835.3_AEG49555.1:0.0000027889)100:0.037602,((GCA_001295965.1_KPF73035.1:0.0000026466,GCA_001713435.1_AOG01113.1:0.0000020358)100:0.056520,(GCA_000013985.1_ABF52287.1:0.0000025928,GCA_001610975.1_AMU93484.1:0.0000026336)100:0.094089)77:0.034146)77:0.019092)80:0.020071,(GCA_002218195.1_ASK88171.1:0.0539224560,GCA_900128895.1_SIN66876.1:0.0000027387)100:0.073056)94:0.015626)98:0.058154,((GCA_000342165.1_EMD82271.1:0.0000025081,GCA_002211145.1_OWV33377.1:0.0542123107)100:0.078245,GCA_002251755.1_OYQ27785.1:0.1698323011)63:0.030323)99:0.037109,((((GCA_900106695.1_SDX62346.1:0.0000020988,GCA_900113695.1_SFJ01401.1:0.0689294355)99:0.028723,(GCA_900111545.1_SET69307.1:0.0000026185,GCA_900143155.1_SHN71453.1:0.0000022320)100:0.196464)94:0.055313,((((((((((GCA_000011965.2_AAV93827.1:0.0541518164,GCA_900109035.1_SEK05729.1:0.0000023005)98:0.035895,(GCA_900107025.1_SDW27605.1:0.0520661557,GCA_001517585.1_CUX79540.1:0.0530479503)96:0.034932)94:0.017910,GCA_000511355.1_AHC99501.1:0.0164240728)93:0.036147,(GCA_000376545.2_ANP39354.1:0.0335191394,GCA_001678945.1_ANP36483.1:0.0165350114)71:0.000003)53:0.017510,(((GCA_001458175.1_CUH50927.1:0.0000020038,GCA_900102795.1_SCZ73809.1:0.0163060005)100:0.016387,GCA_900114415.1_SFL37342.1:0.0000021616)82:0.000002,GCA_900172225.1_SLN18143.1:0.0163714256)76:0.016477)53:0.018485,GCA_900113345.1_SFG93719.1:0.0000020276)31:0.000002,GCA_001258055.1_CRL14996.1:0.0000027083)78:0.035268,GCA_000203975.3_KID08967.1:0.0000027164)48:0.000002,((((((GCA_000018145.1_ABV92057.1:0.0701121072,(((GCA_001305615.1_ALG89177.1:0.0000025032,GCA_900142085.1_SHJ78938.1:0.0166638221)90:0.000003,GCA_000671395.1_KCV82745.1:0.0525284271)90:0.016526,((GCA_001404155.1_CRK75601.1:0.0000023682,GCA_900114125.1_SFJ40221.1:0.0000023682)93:0.000003,(GCA_900116455.1_SFU00901.1:0.0171095141,GCA_000812665.2_AML50569.1:0.0728252292)96:0.033427)87:0.016525)77:0.000003)90:0.016541,(GCA_000152805.1_EAQ13021.1:0.0000022389,GCA_900156525.1_SIT79156.1:0.0679132639)95:0.016592)8:0.000002,GCA_000647975.1_KAJ54807.1:0.0166027359)15:0.016935,(GCA_900184935.1_SMX30969.1:0.0168369224,((((GCA_000740775.1_KFI27602.1:0.0000023682,GCA_000740795.1_KFI26252.1:0.0000023682)100:0.053135,(GCA_001620265.1_AMY67711.1:0.0000027053,GCA_900110425.1_SEP15656.1:0.0344009100)99:0.017562)96:0.016660,(((GCA_001548075.1_BAQ70631.1:0.0000020767,GCA_001633165.1_ANB32799.1:0.0000020291)100:0.031515,((((((((((((((((((((GCA_000014045.1_ABG31074.1:0.0000020096,GCA_000154785.2_AEI95286.1:0.0167105460)100:0.037725,((GCA_900110115.1_SEN12262.1:0.0000023682,GCA_900141995.1_SHJ11913.1:0.0000023682)100:0.049088,(GCA_000442275.2_EPX76869.1:0.0169365439,GCA_900111945.1_SFR59798.1:0.0000024603)100:0.080994)21:0.013951)22:0.034379,GCA_001890925.1_OJI94010.1:0.0910541284)22:0.000003,GCA_000299575.1_EKE43419.1:0.0339501274)94:0.016785,((GCA_000161835.1_EET46219.1:0.0168152728,((GCA_000152605.1_EAP85167.1:0.0160106051,GCA_000172095.1_EDQ06794.1:0.0338945767)100:0.071350,GCA_000622405.1_KIN68417.1:0.0343337890)95:0.000002)66:0.015348,(GCA_900172375.1_SLN51545.1:0.0000024532,(((GCA_001187845.1_AKS44873.1:0.0000025682,GCA_000155735.2_AGI73627.1:0.1041806106)94:0.055322,(GCA_900109555.1_SEK79374.1:0.0000020584,GCA_900172305.1_SLN33302.1:0.0000027887)100:0.031784)81:0.044242,(GCA_000299875.1_EKE67673.1:0.0606719251,GCA_900114135.1_SFJ49610.1:0.0701521329)96:0.015964)76:0.039479)55:0.022324)89:0.022598)92:0.021696,GCA_900114485.1_SFL25793.1:0.0165352664)86:0.021393,(GCA_900111875.1_SFB00523.1:0.0000024703,(GCA_900172355.1_SLN67755.1:0.0000029454,GCA_900142295.1_SIO29259.1:0.0655766858)69:0.021372)67:0.000003)66:0.021347,GCA_900116005.1_SFR06744.1:0.0512725840)54:0.000002,GCA_900110775.1_SEQ18644.1:0.0343272822)40:0.000003,(GCA_001038505.1_KMK68239.1:0.0170382472,GCA_900188035.1_SNR53888.1:0.0000025243)100:0.067797)55:0.021221,GCA_900172275.1_SLN28007.1:0.0179299326)67:0.021339,(GCA_001458355.1_CUH62346.1:0.0161037394,((GCA_001046955.1_AKO95668.1:0.0000023682,GCA_900109145.1_SEI50735.1:0.0000023682)100:0.053568,GCA_900184815.1_SMX25412.1:0.0666547222)59:0.015505)71:0.017493)52:0.000003,GCA_900172385.1_SLN74806.1:0.0166959361)60:0.021136,(((GCA_000223375.1_AEM41919.1:0.0000029300,GCA_001399515.1_ALJ82022.1:0.0000020062)100:0.017196,GCA_900100005.1_SDJ13493.1:0.0349142598)91:0.016772,(GCA_000442315.1_EPX84249.1:0.0339012804,(GCA_000600335.2_EYD76820.1:0.0000026006,GCA_900100085.1_SDI24353.1:0.0338098514)98:0.000002)99:0.017194)55:0.016950)47:0.000003,GCA_000814025.1_KIC48096.1:0.0167599494)44:0.000002,(((((((((((((GCA_000152625.1_EAP76959.1:0.0174992577,(GCA_001247715.1_KNX40986.1:0.0164500134,GCA_900172295.1_SLN51239.1:0.0000021316)100:0.050515)97:0.016537,GCA_900107235.1_SDY51499.1:0.0771464250)92:0.038650,GCA_000836695.1_KIQ70705.1:0.0000029237)92:0.000003,GCA_001205715.1_KNG92280.1:0.0175561919)92:0.033267,GCA_900184945.1_SMX46521.1:0.0000029839)64:0.016374,((GCA_000169415.1_EBA10215.1:0.0005641725,(GCA_002237555.1_ASP19350.1:0.0000021579,GCA_900188425.1_SNS99066.1:0.0000022531)100:0.032023)65:0.016167,(GCA_001482405.1_KUF12506.1:0.0000023632,GCA_001458375.1_CUH78829.1:0.0000023682)90:0.000003)60:0.016477)67:0.000003,(((GCA_000153305.1_EAR50034.1:0.0162081758,GCA_001908835.1_APO85798.1:0.0340090995)95:0.016660,GCA_900141735.1_SHI57425.1:0.0346986909)92:0.000003,(GCA_000153725.1_EAU43706.1:0.0167872726,(GCA_001687105.1_ANT60567.1:0.0168424114,GCA_900115815.1_SFQ56791.1:0.0167798775)89:0.000003)93:0.000003)90:0.016490)40:0.000002,(((GCA_002211155.1_OWV61678.1:0.0000000000,GCA_900101505.1_SDD23991.1:0.0000000000):0.000000,GCA_002211225.1_OWV48587.1:0.0000000000):0.000003,GCA_002211205.1_OWV64931.1:0.0000023682)84:0.000002)85:0.000002,GCA_001975705.1_APZ51842.1:0.0000023682)63:0.000003,((GCA_000442255.1_EPX86899.1:0.0000027099,(GCA_001969385.1_APX23095.1:0.0000023785,GCA_900112435.1_SFD19279.1:0.0000025781)100:0.016930)93:0.000002,GCA_000521865.1_ETX27432.1:0.0180241983)99:0.016807)70:0.016716,GCA_002115805.1_OSQ48241.1:0.0168803403)16:0.000003,((GCA_002115725.1_OSQ62046.1:0.0000000000,GCA_900116195.1_SFS92515.1:0.0000000000):0.000002,GCA_900102075.1_SDE18739.1:0.0000023682)93:0.000002)11:0.000002,GCA_000600975.2_EYD73453.1:0.0168530491)76:0.016732)78:0.016028,GCA_000152725.1_EAQ05172.1:0.0163040089)77:0.017397,GCA_001969365.1_APX12494.1:0.0000021027)70:0.017233,((((GCA_900107355.1_SDY14038.1:0.0880245448,GCA_001981245.1_APX90161.1:0.1051586477)52:0.000003,(GCA_900095785.1_SCM68958.1:0.0000028562,GCA_900115865.1_SFQ38962.1:0.0000028961)100:0.069478)52:0.016894,GCA_900188335.1_SNS92233.1:0.0000020706)88:0.049352,(((GCA_000590925.1_AHM03964.1:0.0535633660,GCA_900112335.1_SFD10828.1:0.0000021052)88:0.018692,(GCA_900099935.1_SDL09706.1:0.0342455821,((GCA_900113405.1_SFH16418.1:0.0000020377,GCA_900172315.1_SLN55472.1:0.0000029434)100:0.068813,GCA_900115595.1_SFP75143.1:0.0366596506)92:0.050977)44:0.000003)59:0.015675,(GCA_900156815.1_SIS87632.1:0.0907446181,((GCA_900102905.1_SDK23850.1:0.1565855816,GCA_900106675.1_SDX79681.1:0.0558255535)78:0.017292,((GCA_900129685.1_SHG78525.1:0.0000021593,GCA_000738435.1_AII87921.1:0.1102529408)97:0.036020,GCA_900177545.1_SMH48763.1:0.0180066863)80:0.017995)79:0.000003)93:0.053695)13:0.016501)12:0.004526)16:0.023953,GCA_002210095.1_OWU73541.1:0.0142406762)91:0.058040)71:0.004964,GCA_900172235.1_SLN38327.1:0.0516117081)27:0.000002)61:0.000002,(((GCA_000012905.2_ABA77885.1:0.0526608629,((GCA_000765015.1_KGK78338.1:0.0000026256,GCA_900141945.1_SHI98841.1:0.0000020921)100:0.060569,(GCA_001403795.1_CTQ50116.1:0.0233632185,GCA_900109285.1_SEL62344.1:0.0625524792)100:0.109026)100:0.084429)57:0.024825,((GCA_000021865.1_ADE84090.1:0.0000026295,(GCA_000740785.1_KFI30151.1:0.0366446836,(GCA_000714535.1_KEO52576.1:0.0277273193,GCA_000715505.1_KEP70749.1:0.0401387635)100:0.052462)98:0.064722)98:0.065718,GCA_900110025.1_SEN90039.1:0.0250729279)99:0.055160)63:0.018294,GCA_900110135.1_SEN22960.1:0.0415852345)97:0.061720)62:0.017627)68:0.000002)73:0.017534,GCA_001307765.1_KPN64071.1:0.0000025747)5:0.000002,(GCA_000511385.1_AHD08122.1:0.0000025355,GCA_900109955.1_SEV97042.1:0.0172515767)14:0.016778)75:0.017639)90:0.014313,(GCA_000203895.1_ABL68895.1:0.0000021280,GCA_000444995.1_AGT10221.1:0.0340901633)100:0.036890)100:0.166552)99:0.091799,GCA_900107585.1_SEA97400.1:0.1930579767)95:0.104434)85:0.054468,GCA_900101935.1_SDE32238.1:0.1773887299)44:0.019706)96:0.070360)82:0.016768,(GCA_000152745.1_EAP91218.1:0.0604029129,GCA_000023785.1_ACT59743.1:0.2876852556)98:0.050158)89:0.036046,(GCA_000014745.1_ABI66064.1:0.0348049443,GCA_900103475.1_SDM44794.1:0.0000025935)100:0.133270)100:0.052408)94:0.050853,GCA_002205555.1_ASD27880.1:0.0179473718)100:0.073518)78:0.017382,(GCA_000017265.1_ACG77667.1:0.0520716771,GCA_001425915.1_KQW71312.1:0.0000029433)93:0.034314);
