# Supplementary material for: Assessing the accuracy of phylogenetic rooting methods on prokaryotic gene families
Source: PLoS One. 2020 May 15;15(5):e0232950. doi: 10.1371/journal.pone.0232950 (PMC7228096; doi:10.1371/journal.pone.0232950)
Supplement: S2 Dataset — (ZIP) [file pone.0232950.s003.zip › EmpiricalDataset/GeneTrees_IQTree/000284.aln.treefile]

(GCA_000006905.1_AAK23357.1:0.0081980892,GCA_000092285.1_ADG10161.1:0.0169082394,(((GCA_000017265.1_ACG78064.1:0.0861258898,(GCA_000175215.2_ADU14472.1:0.0514690300,GCA_000204015.1_EGF90491.1:0.1717974282)100:0.156029)100:0.076128,((GCA_000144605.1_ADL01215.1:0.1710187872,GCA_002205555.1_ASD25665.1:0.1022295916)100:0.141914,((((GCA_000013025.1_ABI75743.1:0.0293877813,GCA_000685315.1_KCZ97278.1:0.0408867631)100:0.258449,((GCA_000014745.1_ABI65806.1:0.1213791648,GCA_900103475.1_SDL95141.1:0.1585965393)100:0.080249,GCA_000152745.1_EAP90920.1:0.1422732626)100:0.139551)30:0.076278,GCA_000023785.1_ACT59566.1:0.1822847830)100:0.143951,((GCA_000152825.2_ADM10597.1:0.2797772587,GCA_900199215.1_SNT72017.1:0.2093077121)100:0.099957,((((((((((((((((GCA_000007125.1_AAL52349.1:0.0083992333,GCA_000157815.1_EEY00165.1:0.0000023242)100:0.025727,(GCA_000017405.1_ABS15208.1:0.0000027601,GCA_000585655.1_EXL02908.1:0.0000027601)100:0.034876)100:0.043833,GCA_900113935.1_SFJ49886.1:0.0755323160)85:0.024649,(GCA_000022725.1_ACS51495.1:0.0342705019,GCA_000341385.1_AGF75755.1:0.0155605059)100:0.127736)87:0.013367,GCA_001558695.1_KXF77676.1:0.0556248038)85:0.017388,(GCA_000585625.1_EXL09097.1:0.0600905419,(((GCA_001424795.1_KQU75384.1:0.0083736985,GCA_001605015.1_AMS42934.1:0.0168362153)100:0.023271,(GCA_001510895.1_KUM28454.1:0.0460828057,GCA_001618845.1_AMY00018.1:0.0403755596)98:0.056385)91:0.034478,GCA_002075885.1_OQM73480.1:0.0135006895)95:0.055363)91:0.061906)80:0.041503,(GCA_900104355.1_SDP63855.1:0.0775660881,GCA_900113985.1_SFJ09002.1:0.0083248742)100:0.049071)80:0.037832,((((((GCA_000016285.1_ACM36205.1:0.0821817082,(GCA_000722615.1_KEQ06862.1:0.0000027601,GCA_000722625.1_KEQ08705.1:0.0000027601)100:0.046738)87:0.023340,(GCA_000731295.1_CDN53492.1:0.0000027601,GCA_000731315.1_CDN47351.1:0.0000027666)100:0.023861)90:0.052034,GCA_000092025.1_AAK87044.2:0.0590496481)78:0.013129,((((GCA_000017145.1_ABR59717.1:0.0197443573,(GCA_001687365.1_OBZ96252.1:0.0081728846,GCA_001885585.1_OJG00797.1:0.0164061137)100:0.057138)88:0.008073,(GCA_000018545.1_ACP24812.1:0.0000023642,GCA_000697965.2_ANK72022.1:0.0333725560)86:0.013630)99:0.027361,GCA_002288525.1_ASY62360.1:0.0328004967)90:0.010817,(GCA_001267455.1_KOC77473.1:0.0084901435,GCA_001652565.1_ANH03773.1:0.0079760623)86:0.031497)74:0.031448)65:0.018034,((GCA_000092045.1_ABC90373.1:0.0152530932,GCA_000769405.1_KPN28126.1:0.0090786021)100:0.050931,(GCA_001578105.1_AMM84321.1:0.0522003395,GCA_002043005.1_AQZ52328.1:0.0184718259)100:0.077896)97:0.042078)97:0.030309,GCA_900129325.1_SHF93949.1:0.2015148788)69:0.020818)36:0.011929,(GCA_000154705.2_EDQ33988.1:0.0592197309,GCA_001703635.1_OCW56752.1:0.0575477877)100:0.081864)91:0.057522,(GCA_000014245.1_ABG62560.1:0.0974496910,(GCA_000300335.1_EKF20233.1:0.0461899428,GCA_000300515.1_EKF42798.1:0.0053125152)100:0.060345)97:0.044081)82:0.029515,(GCA_002238045.1_OXT01475.1:0.1268528491,(GCA_001293565.1_KPB01774.1:0.2731633390,GCA_000179775.1_EFL90562.1:0.2721401811)57:0.000666)65:0.019378)90:0.025611,(((GCA_000153465.1_EAS51375.1:0.0611570772,GCA_900176465.1_SMC94226.1:0.0135731262)100:0.039710,GCA_000153705.1_EAU40976.1:0.1285881048)99:0.031908,((GCA_000800175.1_KHJ53007.1:0.0000027601,GCA_900141975.1_SHI61067.1:0.0000020755)100:0.096858,GCA_900104035.1_SDO10399.1:0.0593408901)100:0.056196)100:0.121920)78:0.003528,(GCA_000325745.1_AGA64909.1:0.1342261629,GCA_000496595.1_AHA28217.1:0.3573674368)100:0.304832)98:0.086670,(((((((GCA_000010525.1_BAF88188.1:0.1213533418,((GCA_000017645.1_ABS69565.1:0.0626862496,(GCA_001402875.1_ALK09973.1:0.0000023971,GCA_001459775.1_CUU42636.1:0.0000019812)100:0.178050)100:0.032801,(GCA_000092925.1_ADH89522.1:0.0650950525,GCA_900100155.1_SCW37019.1:0.0452557567)100:0.056349)98:0.044871)99:0.094783,((((GCA_000019945.1_ACB80806.1:0.1176316938,GCA_000022085.1_ACL55194.1:0.0032437514)98:0.059346,((GCA_001741865.1_AOO82898.1:0.0779596966,GCA_900102525.1_SDF29667.1:0.1158126313)99:0.043784,(GCA_001017175.1_KLK92313.1:0.0279328959,GCA_900102135.1_SCY80127.1:0.0416119740)100:0.087768)95:0.037569)99:0.063780,GCA_001676615.1_OCC03752.1:0.2463686447)93:0.035274,(((GCA_000019845.1_ACB95018.1:0.1219927380,(GCA_000304315.1_CCJ06384.1:0.0536497339,((GCA_002117405.1_ARN80211.1:0.0698116414,(GCA_001644125.1_OAI25979.1:0.0566048446,GCA_001675455.1_OBS53870.1:0.0637906622)100:0.077583)99:0.022596,GCA_900187365.1_SNB68664.1:0.1058694690)99:0.043610)99:0.031720)80:0.018412,(GCA_000021745.1_ACK50818.1:0.0928470290,GCA_900114285.1_SFK54621.1:0.1084200012)99:0.042152)99:0.061312,((GCA_900104955.1_SEC09903.1:0.1637616448,GCA_002355335.1_BAT60518.1:0.2538818437)94:0.074898,((((((((GCA_000011365.1_BAC50228.1:0.0000026187,GCA_000661935.1_AHY50080.1:0.0083098819)100:0.221067,GCA_000336555.1_EKS38685.1:0.0097392280)92:0.017890,((GCA_000218565.1_AEI06827.1:0.0000024139,GCA_000218585.1_AEI03250.1:0.0000026660)100:0.029442,GCA_000314735.2_EKS27996.1:0.0311773252)87:0.020769)100:0.081069,GCA_000935205.1_KIZ48230.1:0.0728822014)88:0.027237,GCA_000195775.1_CAE28209.1:0.0291197149)89:0.033557,((GCA_000012725.1_ABA04682.1:0.0274536014,GCA_000013885.1_ABE63245.1:0.0300189556)100:0.076332,(GCA_001618955.1_KZD24608.1:0.0084014254,GCA_900108575.1_SEI06326.1:0.0000025824)100:0.086215)90:0.033064)100:0.081676,GCA_002119765.1_ARQ01588.1:0.1429347662)90:0.070977,(GCA_001426945.1_KQZ00938.1:0.1263490155,GCA_001579845.1_AMN42267.1:0.1809790703)95:0.038471)96:0.085116)70:0.020272)67:0.017424)47:0.009125)72:0.042589,(GCA_001271345.1_ALA18768.1:0.0085370740,GCA_001887265.1_APF37338.1:0.0079064390)100:0.045480)73:0.033797,GCA_900188135.1_SNB59578.1:0.2648333205)99:0.076562,((((((((((((((((((((((((((((((GCA_000011965.2_AAV94976.1:0.0173947295,(GCA_001678945.1_ANP35016.1:0.0551275065,GCA_900109035.1_SEJ05276.1:0.0284221116)95:0.024619)75:0.015669,(GCA_001258055.1_CRL14178.1:0.0000026996,GCA_900113345.1_SFG19709.1:0.0000025103)100:0.008274)19:0.015802,GCA_000511385.1_AHD09701.1:0.0160670852)17:0.006921,GCA_000376545.2_ANP40438.1:0.0202457096)78:0.013001,(((GCA_001205715.1_KNG95544.1:0.0850299486,(GCA_002115725.1_OSQ57735.1:0.0532621821,GCA_002115805.1_OSQ51439.1:0.0191742521)92:0.024482)23:0.047754,(((GCA_000299875.1_EKE72643.1:0.0101243767,(GCA_900114135.1_SFJ15814.1:0.0391198464,GCA_900172375.1_SLN42562.1:0.0361975667)99:0.007846)99:0.032347,(GCA_900109555.1_SEK83518.1:0.0000027601,GCA_900172305.1_SLN48421.1:0.0000027601)100:0.083732)100:0.078644,GCA_900107355.1_SDY57494.1:0.0678250414)26:0.017184)68:0.033468,((((GCA_001038505.1_KMK67366.1:0.0399973126,GCA_900188035.1_SNR70631.1:0.0156801286)100:0.035578,GCA_001458375.1_CUH77269.1:0.0318445211)99:0.076040,(GCA_900102795.1_SCZ58275.1:0.0330667870,(GCA_900095785.1_SCM67887.1:0.0000020507,GCA_900115865.1_SFQ54274.1:0.0000027601)100:0.134941)82:0.018664)76:0.007832,((GCA_000152605.1_EAP84305.1:0.0085720864,GCA_000622405.1_KIN69747.1:0.1163302816)97:0.023761,GCA_000172095.1_EDQ04133.1:0.0392541680)97:0.020427)84:0.038351)64:0.000002)20:0.016757,GCA_900172225.1_SLN37691.1:0.0323926338)9:0.007467,GCA_002210095.1_OWU77449.1:0.0675468292)47:0.008327,(GCA_900116455.1_SFU14322.1:0.0197180306,GCA_900156525.1_SIT75917.1:0.0925902800)69:0.029717)68:0.000002,(GCA_000203975.3_KID10358.1:0.0242305633,GCA_000511355.1_AHD00978.1:0.0169394293)93:0.024251)85:0.014827,((((((GCA_000153725.1_EAU44400.1:0.0160737745,GCA_900102075.1_SDE90583.1:0.0406878652)56:0.009576,GCA_001975705.1_APZ54767.1:0.0248399294)53:0.008292,GCA_900116195.1_SFS35570.1:0.0326594493)45:0.008256,GCA_001687105.1_ANT59257.1:0.0000029297)94:0.040308,GCA_900100085.1_SDJ43144.1:0.0363250444)90:0.024328,GCA_900142295.1_SIN90475.1:0.0254133491)89:0.014859)84:0.011507,GCA_900116005.1_SFR17937.1:0.0680770485)76:0.008038,GCA_900111875.1_SFA86001.1:0.0399781521)86:0.009033,(((GCA_000442255.1_EPX76192.1:0.0331918528,(GCA_001969385.1_APX24186.1:0.0000028514,GCA_900112435.1_SFB88458.1:0.0000019464)100:0.080585)94:0.034101,((((GCA_000169415.1_EBA08857.1:0.0512955921,(GCA_002237555.1_ASP21950.1:0.0157962652,GCA_900188425.1_SNS56572.1:0.0077397087)98:0.026129)94:0.007573,(((GCA_002211155.1_OWV60041.1:0.0000000000,GCA_900101505.1_SDC12154.1:0.0000000000):0.000003,GCA_002211225.1_OWV50143.1:0.0000027601)91:0.000002,GCA_002211205.1_OWV66832.1:0.0081360143)100:0.039832)96:0.027047,(GCA_900107235.1_SDY28913.1:0.0745200219,(GCA_001482405.1_KUF11744.1:0.0357132647,GCA_900115815.1_SFQ26939.1:0.1081070533)93:0.027389)95:0.015647)98:0.026933,GCA_900184945.1_SMX48328.1:0.0591847681)97:0.018671)30:0.006875,GCA_000521865.1_ETX28297.1:0.0733854450)96:0.034418)98:0.009629,((((GCA_000014045.1_ABG32163.1:0.0101848088,GCA_000154785.2_AEI93933.1:0.0312828638)100:0.058072,(GCA_000814025.1_KIC48633.1:0.0000022074,GCA_001969365.1_APX11618.1:0.0080150791)100:0.051733)100:0.019836,(GCA_001046955.1_AKO96542.1:0.0000028178,GCA_900109145.1_SEI83030.1:0.0000024195)100:0.069945)100:0.019058,(GCA_001404155.1_CRK74290.1:0.0000019731,GCA_900114125.1_SFJ45177.1:0.0000023121)100:0.059712)98:0.008111)97:0.030412,GCA_900110775.1_SEP60887.1:0.0820412554)98:0.010943,GCA_900100005.1_SDH98998.1:0.0233204581)99:0.009608,GCA_900106675.1_SDX50126.1:0.1109161039)98:0.008619,((GCA_900172385.1_SLN73394.1:0.0483480232,(GCA_000152805.1_EAQ11526.1:0.0453981873,GCA_900177545.1_SMH56870.1:0.1501802220)99:0.070094)69:0.028704,GCA_900110425.1_SEO27628.1:0.0996671854)69:0.034664)8:0.015232,GCA_900129685.1_SHG23971.1:0.0961642161)4:0.008313,(GCA_001458355.1_CUH62510.1:0.0429057302,(((GCA_000018145.1_ABV93344.1:0.1134059836,(GCA_000590925.1_AHM05037.1:0.0702036492,(GCA_001981245.1_APX88556.1:0.0718148619,(GCA_900110115.1_SEM87401.1:0.0000027601,GCA_900141995.1_SHI44065.1:0.0000027601)100:0.123481)99:0.009327)99:0.027559)93:0.015258,GCA_900184815.1_SMX22309.1:0.0338821144)91:0.024071,(((GCA_000152625.1_EAP76443.1:0.0371028125,(GCA_900115595.1_SFP47759.1:0.0269144470,((GCA_900099935.1_SDJ41017.1:0.0166901111,GCA_900112335.1_SFB70957.1:0.0503152881)100:0.021439,GCA_900188335.1_SNT09330.1:0.0405997217)100:0.050151)92:0.042138)11:0.007924,((((GCA_001247715.1_KNX42559.1:0.0303037058,GCA_000738435.1_AII87080.1:0.1070499675)87:0.023214,GCA_900172295.1_SLN12509.1:0.0631621146)74:0.023786,((((((((GCA_000153305.1_EAR50965.1:0.0168765552,GCA_900172355.1_SLN16162.1:0.0260048044)100:0.018789,((GCA_000836695.1_KIQ67831.1:0.0543586891,GCA_900141735.1_SHI30549.1:0.0494223008)92:0.053050,((GCA_000600335.2_EYD73582.1:0.0568602851,GCA_000442315.1_EPX86217.1:0.1511244945)100:0.111404,GCA_000600975.2_EYD71938.1:0.0634584235)95:0.042113)85:0.010598)86:0.021639,GCA_001908835.1_APO86741.1:0.0101588258)94:0.018796,((GCA_000155735.2_AGI71981.1:0.0244910763,GCA_001187845.1_AKS46093.1:0.0165186636)100:0.062397,GCA_900172275.1_SLN15211.1:0.0329386484)97:0.019178)89:0.012012,GCA_900114485.1_SFL03880.1:0.1270571223)88:0.024247,(GCA_000223375.1_AEM41002.1:0.0000027601,GCA_001399515.1_ALJ81153.1:0.0000027601)100:0.142743)97:0.022008,GCA_900102905.1_SDK94102.1:0.1573990633)74:0.005188,((GCA_000299575.1_EKE45717.1:0.0868458552,GCA_001517585.1_CUX81678.1:0.0877501513)97:0.029185,(GCA_000442275.2_EPX79125.1:0.0117179445,GCA_900111945.1_SFR48292.1:0.0141294938)100:0.094740)75:0.018177)82:0.023602)11:0.008172,((GCA_000765015.1_KGK79942.1:0.0000019458,GCA_900141945.1_SHI81196.1:0.0000022359)100:0.142621,(GCA_001403795.1_CTQ50973.1:0.0636038454,GCA_900109285.1_SEL28956.1:0.1130463925)98:0.067946)98:0.038120)25:0.010559)26:0.037375,GCA_000161835.1_EET47788.1:0.0615796924)9:0.007740)98:0.053399)13:0.006854)59:0.024605,(((GCA_000647975.1_KAJ56734.1:0.0393977146,GCA_000812665.2_AML52726.1:0.1559385352)96:0.053036,GCA_001458175.1_CUH53108.1:0.0000028762)46:0.022518,(GCA_900142085.1_SHJ25284.1:0.0179005730,GCA_900114415.1_SFK64608.1:0.0558051066)94:0.015468)47:0.017252)3:0.006658,GCA_900172235.1_SLN18710.1:0.1039092208)51:0.016919,(((((GCA_000152725.1_EAQ03331.1:0.0859022811,GCA_900184935.1_SMX35196.1:0.0329100577)65:0.007449,GCA_000671395.1_KCV83617.1:0.0909718274)57:0.008174,GCA_001305615.1_ALG90374.1:0.0245106109)88:0.016230,(GCA_001548075.1_BAQ69254.1:0.0000027601,GCA_001633165.1_ANB34833.1:0.0000027601)100:0.056604)69:0.008327,(((((GCA_000012905.2_ABA79190.1:0.0248647246,(GCA_900110025.1_SEN45487.1:0.0530897367,GCA_900110135.1_SEN97346.1:0.1146465217)100:0.027853)100:0.047977,GCA_001620265.1_AMY69197.1:0.0614532958)84:0.026631,((GCA_000021865.1_ADE84628.1:0.0371172362,(GCA_000740785.1_KFI24752.1:0.0272759263,(GCA_000714535.1_KEO53343.1:0.0200662077,GCA_000715505.1_KEP70977.1:0.0394969480)100:0.065365)93:0.005834)99:0.036145,(GCA_000203895.1_ABL71053.1:0.0269335300,GCA_000444995.1_AGT09875.1:0.0669583527)100:0.044333)99:0.035162)85:0.032870,GCA_900156815.1_SIS60917.1:0.0755916121)100:0.048362,(GCA_000740775.1_KFI33083.1:0.0000027601,GCA_000740795.1_KFI31709.1:0.0000021218)100:0.118951)91:0.081241)46:0.008102)62:0.029378,(GCA_001307765.1_KPN62357.1:0.0417581995,GCA_900109955.1_SEW18380.1:0.0332580120)100:0.071812)61:0.011505,GCA_001890925.1_OJI92293.1:0.1074163505)59:0.025030,((GCA_900111545.1_SET73298.1:0.0000027601,GCA_900143155.1_SHN72480.1:0.0000027601)100:0.110344,(GCA_900113405.1_SFH24606.1:0.0000028479,GCA_900172315.1_SLN58871.1:0.0000021077)100:0.167195)95:0.010319)62:0.033725,GCA_900107025.1_SDX24393.1:0.1568018952)100:0.045276,(GCA_900106695.1_SDW20661.1:0.1300981452,(GCA_900113695.1_SFI39794.1:0.0480945635,GCA_900107585.1_SDZ77834.1:0.2239167664)99:0.040427)98:0.075188)99:0.063188,(((((GCA_000739695.1_GAK44093.1:0.2727215817,((GCA_000017565.1_ABS64544.1:0.3362417111,(((GCA_000008385.1_AAW71162.1:0.0885937885,GCA_000953315.1_CDR78560.1:0.0566449805)100:0.102577,((GCA_000022525.1_ACT69774.1:0.1269739243,GCA_000632985.1_AHX11725.1:0.1566841749)100:0.289799,(((GCA_000011945.1_AAV86904.1:0.0348524748,GCA_000024505.1_ACZ48981.1:0.1113097069)100:0.283580,GCA_000964795.1_KJV69508.1:0.2855030132)100:0.087845,(GCA_000026005.1_CAH58515.1:0.0601067358,GCA_000964755.1_KJV63399.1:0.0878241088)100:0.121617)100:0.220835)93:0.110149)97:0.320859,(GCA_000153525.1_EAS84309.1:0.0850417179,GCA_000155895.1_EDZ60909.1:0.2762932792)100:0.973108)91:0.070408)89:0.078553,((GCA_000010205.1_BAG40387.1:0.0483441873,GCA_000964595.1_KJV56662.1:0.2101288998)100:0.374770,(GCA_000012385.1_ABE04305.1:0.0513617762,GCA_000195735.1_CAA14696.1:0.0837785765)100:0.187399)100:0.270496)91:0.062413)83:0.055002,(GCA_900172325.1_SLN45349.1:0.2129478163,(((GCA_000014865.1_ABK42773.1:0.2821089194,GCA_002109495.1_OSM01426.1:0.3940350895)100:0.269175,((((((((GCA_000011345.1_BAC07661.1:0.0000023495,GCA_000505665.1_AHB89205.1:0.0082256991)100:0.172829,((((GCA_000017845.1_ACB53390.1:0.0793824819,GCA_000025125.1_ADB95728.1:0.1981563744)97:0.042855,(GCA_000167195.1_EAM49877.1:0.0000024088,GCA_000235665.2_EHJ11723.1:0.0000027187)100:0.049041)100:0.149141,(GCA_000317615.1_AFZ52156.1:0.2124866358,GCA_000317635.1_AFZ45280.1:0.0458389370)100:0.225904)90:0.030411,(GCA_000021825.1_ACK72111.1:0.1189789623,((GCA_000297435.1_CCI31713.1:0.0000022927,GCA_000312205.1_CCI08008.1:0.0000027375)100:0.123234,(((GCA_000317575.1_AFZ37552.1:0.0118694588,GCA_002355455.1_BAU67057.1:0.0127248273)100:0.099345,(GCA_000332035.1_ELR98810.1:0.1595098490,GCA_002368355.1_BAZ45051.1:0.1395832186)92:0.061631)89:0.024287,((GCA_001904615.1_OKH17183.1:0.1950134418,GCA_000332055.1_ELS00563.1:0.1208578564)100:0.055743,(GCA_000317025.1_AFY78711.1:0.0000025877,GCA_001904635.1_OKH24427.1:0.0000020111)100:0.188584)90:0.021536)89:0.041526)98:0.069975)96:0.045573)97:0.059779)72:0.017538,GCA_000317045.1_AFY65306.1:0.2398963947)67:0.040805,((GCA_000710505.1_KEI65653.1:0.0400611212,GCA_900009265.1_CUR16596.1:0.0466639871)100:0.104495,GCA_001870225.1_APB32306.1:0.4564361771)97:0.069198)84:0.025529,((((((((((((GCA_000012525.1_ABB58236.1:0.1752688102,GCA_002142475.1_BAS55919.1:0.1711092379)95:0.082630,(GCA_000317125.1_AFY85724.1:0.1697851865,(GCA_000317555.1_AFZ29538.1:0.0166566258,GCA_001904655.1_OKH27273.1:0.0078491053)100:0.032221)100:0.059074)69:0.008157,GCA_000316665.1_AFY55169.1:0.1539901000)87:0.048303,GCA_000952155.1_KJH72127.1:0.1211573402)83:0.055075,(((GCA_000231365.2_EHC18138.1:0.0085491640,GCA_001904645.1_OKH12199.1:0.0000023465)100:0.037395,((GCA_000934435.1_KIY13443.1:0.0000027601,GCA_001990805.1_ONN60782.1:0.0000022873)100:0.042493,GCA_001275395.1_KOP22605.1:0.0192815279)99:0.008270)99:0.070874,GCA_001456025.1_KST66244.1:0.2306169112)41:0.009719)69:0.025726,(((((((GCA_000020025.1_ACC82736.1:0.1298664862,(GCA_000169135.1_EAW45060.1:0.0000023878,GCA_002218065.1_GAX35034.1:0.0085563237)100:0.036964)96:0.019253,(((GCA_000196515.1_ADI64479.1:0.0162658183,(GCA_002368075.1_BAZ81797.1:0.0000023601,(((GCA_000175835.1_EFA70185.1:0.0000000000,GCA_002368135.1_BAZ89513.1:0.0000000000):0.000002,GCA_001432185.1_KRH97414.1:0.0000021114)91:0.000003,GCA_000175855.1_EFA71766.1:0.0171245260)100:0.140668)99:0.031932)100:0.076212,GCA_000317695.1_AFZ59318.1:0.0109350679)45:0.021672,((GCA_000789435.1_KHG41999.1:0.0000027601,GCA_002368115.1_BAZ87306.1:0.0000027601)95:0.027570,GCA_000312705.1_AFW94023.1:0.0643006711)97:0.058834)98:0.041408)95:0.014937,(GCA_001298445.1_ALF53136.1:0.0786089769,GCA_002367975.1_BAY19712.1:0.0132760133)100:0.088529)12:0.017574,GCA_000317535.1_AFZ25194.1:0.0513137974)15:0.022288,GCA_000316575.1_AFY33889.1:0.1014450973)47:0.002512,(GCA_000204075.1_ABA20342.1:0.0594974066,((GCA_002368055.1_BAZ71780.1:0.0000027601,GCA_002368295.1_BAY97713.1:0.0000027601)78:0.000003,GCA_002368275.1_BAY88413.1:0.0170166613)100:0.062573)93:0.036746)79:0.050917,(GCA_000828085.2_KIJ83472.1:0.0985689514,(GCA_000346485.2_KYC41290.1:0.0367427576,GCA_000760695.2_KIE08707.1:0.0317696114)100:0.090342)81:0.053450)94:0.022118)70:0.010031,GCA_000317435.1_AFZ04246.1:0.1681947330)86:0.045804,GCA_000317495.1_AFZ13159.1:0.1148328463)75:0.016330,GCA_001904725.1_OKH38490.1:0.2587238080)87:0.024048,(((GCA_000155555.1_EDX75933.1:0.1259303846,(GCA_000014265.1_ABG52140.1:0.0330237497,GCA_002260545.1_OZH52954.1:0.0737257113)100:0.183355)85:0.065622,(GCA_000350105.1_CCH66342.1:0.0000023042,GCA_000350125.1_CCH64791.1:0.0000020001)100:0.224467)41:0.001400,(((GCA_000211815.1_EGJ28560.1:0.0165335370,GCA_001942495.1_OLT57768.1:0.0000028281)100:0.106848,GCA_000018105.1_ABW26287.1:0.2970438939)93:0.045887,GCA_000317515.1_AFZ21933.1:0.1159403645)90:0.038167)74:0.050164)57:0.020866,(GCA_000775285.1_KGF73048.1:0.1396511526,((GCA_000180455.1_CBN56940.1:0.1212651225,((GCA_000214075.2_EGK84820.1:0.0084375043,GCA_000317475.1_AFZ09509.1:0.0000028901)100:0.022992,GCA_002412335.1_PCN53057.1:0.0129823082)100:0.137216)100:0.100507,GCA_000317145.1_AFY95645.1:0.3361026200)72:0.002373)82:0.035595)58:0.019705,(GCA_000317105.1_AFY82357.1:0.0874981771,GCA_001276715.1_KOR34507.1:0.1082791432)100:0.053335)84:0.044048)86:0.032856,((GCA_000473895.1_ERN42242.1:0.1517399199,(GCA_000011385.1_BAC92359.1:0.0385423327,GCA_000484535.1_AGY58451.1:0.1022983592)100:0.421068)72:0.062836,(((GCA_000317675.1_AFZ52640.1:0.1345027302,((GCA_001548095.1_BAQ60322.1:0.0502460784,GCA_001548115.1_BAQ65790.1:0.0248114554)100:0.089839,GCA_001747005.1_OEJ79163.1:0.1131082148)100:0.060033)100:0.056561,(GCA_000011465.1_CAE19991.1:0.1405686551,(GCA_000760175.1_KGG13558.1:0.1562363558,((GCA_000155635.1_EDY38071.1:0.0640047712,GCA_000316515.1_AFY28976.1:0.0483430151)98:0.100038,GCA_001182765.1_CRY93093.1:0.1165459583)99:0.178888)97:0.111006)98:0.218200)77:0.070788,(((GCA_000176895.2_CCE20739.1:0.0000025211,GCA_000307915.1_EKD10640.1:0.0000022614)100:0.152086,(GCA_000478195.2_ERT06401.1:0.1885091895,GCA_000972705.2_KKD39381.1:0.0577547065)100:0.069389)99:0.029946,((GCA_000817775.1_KIF41528.1:0.1177251186,GCA_002075285.2_ASC74327.1:0.2572881090)99:0.039087,(GCA_001637395.1_OAB62013.1:0.1592399586,GCA_001904775.1_OKH46415.1:0.2125505197)98:0.050050)97:0.042325)98:0.047891)71:0.022521)81:0.042481)81:0.061907,(GCA_001746915.1_OEJ74806.1:0.1275297591,((GCA_000284135.1_BAL28495.1:0.0065044031,GCA_000478825.2_AIE75031.1:0.0311508385)100:0.229631,(GCA_000317065.1_AFY71304.1:0.2850535935,GCA_000332215.1_ELS30943.1:0.2453330816)96:0.078634)87:0.030494)77:0.012079)99:0.409218,GCA_001765415.1_AOR38501.1:0.7405486641)99:0.178530)53:0.048939,GCA_001982645.1_ONG40288.1:0.6039484492)98:0.225845)95:0.079510)78:0.049957,(((((((GCA_000013005.1_ABC64664.1:0.0954346817,((((GCA_000715015.1_KEO89426.1:0.1275058946,(GCA_001663175.1_ANK12355.1:0.0561677407,GCA_001677335.1_OBV10794.1:0.0539464655)70:0.003803)62:0.044370,GCA_001281485.1_ALE17786.1:0.0272327954)7:0.006719,(GCA_001304795.1_ALG59955.1:0.0000021286,GCA_001306275.1_KPM18568.1:0.0000027601)100:0.128464)61:0.041033,((GCA_001008165.2_AKH43303.1:0.0608621816,(GCA_000013325.1_ABD27721.1:0.0458636779,GCA_000235975.2_EHJ61387.1:0.0551983045)100:0.127039)98:0.045047,(GCA_001028705.1_AKM11928.1:0.0652587147,GCA_001661675.2_ARU16969.1:0.0303359174)100:0.047008)79:0.027601)59:0.044020)97:0.037215,((GCA_001295965.1_KPF74817.1:0.0000026275,GCA_001713435.1_AOG02424.1:0.0000027601)100:0.162037,(GCA_002218195.1_ASK88946.1:0.1422582922,GCA_900128895.1_SIN60983.1:0.0722769559)100:0.104184)91:0.080356)99:0.065074,((GCA_000013985.1_ABF51967.1:0.0495867326,GCA_001610975.1_AMU94961.1:0.0770756216)100:0.057361,(((GCA_000091125.1_BAI95437.1:0.0194711537,GCA_000147835.3_AEG47784.1:0.0390850966)100:0.084773,(GCA_000175255.2_AEH62262.1:0.0210276983,GCA_000218875.1_AEI37286.1:0.0274147710)100:0.086413)35:0.024107,((GCA_000016765.1_ABQ70933.1:0.0696735201,(GCA_002355275.1_ATE65624.1:0.0000027601,GCA_002367875.1_PCE40965.1:0.0000027601)100:0.034483)99:0.102880,GCA_001586395.2_KZB95902.1:0.1362465467)92:0.058694)43:0.017412)38:0.041368)100:0.056422,GCA_002251755.1_OYQ24792.1:0.1667530402)99:0.066978,(GCA_000342165.1_EMD84099.1:0.1547171447,GCA_002211145.1_OWV34063.1:0.1080987353)100:0.048056)100:0.119564,(GCA_000689395.1_CDO61311.1:0.3821318855,(GCA_000166055.1_ADP72429.1:0.0000027029,GCA_000636015.1_KAI94203.1:0.0082351145)100:0.256517)76:0.097284)69:0.028415,GCA_002117145.1_ARN85428.1:0.3532805353)78:0.054922)93:0.061767,((((((GCA_000009985.1_BAE52361.1:0.0575219983,GCA_000513295.1_CDK98946.1:0.1512235466)96:0.033472,(GCA_000294655.1_CCG40209.1:0.0084490654,GCA_900108475.1_SEH40028.1:0.0210329214)100:0.073241)100:0.173042,(GCA_000299935.1_EKE75588.1:0.0557457979,GCA_001618175.1_KZD12042.1:0.0696216621)100:0.113941)99:0.027473,(GCA_000315795.1_EKV27318.1:0.1092884019,(GCA_900156605.1_SIS39829.1:0.0877950240,((GCA_001611975.1_AMW35011.1:0.1223430309,(GCA_900101965.1_SDD73089.1:0.1353018899,(GCA_900100455.1_SDG71967.1:0.1796385443,(GCA_000013085.1_ABC22952.1:0.0920150901,GCA_000284415.2_CCG07327.1:0.0701616898)100:0.270322)93:0.053070)36:0.068699)91:0.057875,(GCA_900177295.1_SMF20662.1:0.0000019906,GCA_900188055.1_SNR47687.1:0.0000022559)100:0.277468)51:0.039864)46:0.032643)100:0.149691)92:0.059320,((((GCA_900100655.1_SDF75803.1:0.2815155024,GCA_900101935.1_SDD68428.1:0.1477439468)99:0.077031,(GCA_000982415.1_KKJ75905.1:0.0000027512,GCA_001026905.1_KLN59394.1:0.0164785837)100:0.199481)90:0.022407,(GCA_000388175.3_ETZ04830.1:0.0540455023,GCA_000469665.2_ETZ06999.1:0.1151116507)100:0.771586)84:0.041002,((GCA_000963705.1_KJV10386.1:0.0751980005,GCA_002251735.1_OYQ18790.1:0.0000026003)100:0.229875,((((GCA_000968135.1_CCQ73683.1:0.2322952000,(GCA_001746755.1_OEJ68992.1:0.3423161864,(GCA_000300235.2_AJD51708.1:0.0225833818,GCA_000300275.1_EKF07908.1:0.0096169858)100:0.218823)80:0.055896)97:0.050537,GCA_900093605.1_SCA55768.1:0.2525531686)97:0.044364,(GCA_000264455.2_AFK53629.1:0.0000027309,GCA_001601315.1_KYO51928.1:0.0000027657)100:0.352163)97:0.062116,GCA_000024465.1_ADE38736.1:0.2932665098)97:0.062999)75:0.039876)77:0.039498)68:0.042450,(((((GCA_000010725.1_BAI73562.1:0.0263411232,GCA_000632475.2_AIB11899.1:0.0356261504)100:0.136153,(GCA_000576635.1_EWY42753.1:0.0150892272,GCA_000936425.1_KJB93813.1:0.0458753081)100:0.161384)97:0.044898,((GCA_000016185.1_ACI98719.1:0.0205848394,GCA_002251795.1_OYQ34336.1:0.2613144270)96:0.040397,((GCA_000225995.2_EGY00944.1:0.0000027601,GCA_000730165.2_ASG20625.1:0.0000027601)100:0.149289,(GCA_000767795.1_KGM32579.1:0.0091801413,GCA_002195995.1_OWJ66846.1:0.0078324294)100:0.189470)60:0.021645)59:0.011846)68:0.040243,(GCA_000226315.1_AEP09357.1:0.0000027601,GCA_000348745.1_AGH97802.1:0.0000027601)100:0.394099)88:0.058400,((GCA_000742835.1_AIK96013.1:0.3083350354,((((((((GCA_000011685.1_AAW60235.1:0.0468159707,GCA_002005445.1_AQS84209.1:0.1755543831)74:0.058192,(((GCA_000617865.1_GAJ27771.1:0.0584283721,(GCA_000724025.1_CDG38810.1:0.0000022649,GCA_001547995.1_BAT18589.1:0.0000025838)100:0.087315)66:0.012724,GCA_002005465.1_AQS86791.1:0.0158615168)63:0.007753,(GCA_001787335.1_AOX17560.1:0.0000028301,GCA_001787355.1_AOX21318.1:0.0076103920)100:0.026766)91:0.056897)43:0.059716,(((GCA_000723565.1_CDG32953.1:0.0000027601,GCA_002003665.1_OOL18828.1:0.0000027601)100:0.088672,(GCA_000234355.2_EHH67353.1:0.1035132595,GCA_000963885.1_GAN52689.1:0.0571826978)75:0.073382)13:0.000002,(GCA_000231445.2_EHD13200.1:0.0000026577,GCA_002153535.1_OUI78495.1:0.0000023241)100:0.253548)9:0.027709)53:0.050482,(GCA_000021325.1_ACI51256.1:0.0504883185,((GCA_000182745.1_BAK84520.1:0.0226664737,GCA_000964505.1_GAN98748.1:0.0150411385)100:0.007428,GCA_000208635.2_EGG78299.1:0.0076538859)100:0.077775)99:0.053137)95:0.062806,GCA_002173735.1_ARW47304.1:0.1432450107)100:0.082096,(((GCA_000014285.2_ABI61863.1:0.0000027601,GCA_000576085.2_AHJ62795.1:0.0000027601)100:0.069547,((GCA_000306035.1_EKN00024.1:0.0880096526,GCA_000964385.1_GAN78785.1:0.0454939498)100:0.182013,(GCA_000016725.1_ABQ31445.1:0.0000027601,GCA_000202835.1_BAJ81852.1:0.0000027601)100:0.123596)31:0.118456)98:0.066428,GCA_000964365.1_GAN77161.1:0.1536771224)96:0.066354)99:0.118598,((GCA_000164635.1_EFH12694.1:0.1129226816,GCA_900141905.1_SHJ67602.1:0.2311782851)35:0.045152,(GCA_900101615.1_SDC50569.1:0.0000021069,GCA_900104205.1_SDB44449.1:0.0000027601)100:0.135644)100:0.104397)99:0.103249,GCA_900167455.1_SJZ51769.1:0.4129631955)92:0.115386)89:0.043007,GCA_001192655.1_GAO98623.1:0.3381643840)85:0.063234)91:0.057428)81:0.018134)73:0.037528,(GCA_900102465.1_SDF08675.1:0.0917510738,(GCA_000319385.1_AFX98833.1:0.1324404455,GCA_000510265.1_AHC73587.1:0.1220065816)100:0.385725)100:0.143083)93:0.102320)98:0.079097,((GCA_000828475.1_BAQ17457.1:0.0476685287,GCA_001723285.1_ODS00857.1:0.0046440423)100:0.239163,GCA_001708935.1_ODA68550.1:0.1315254744)100:0.120692)96:0.107228)54:0.011682,((GCA_000496075.1_ESR23297.1:0.1816304985,GCA_900104485.1_SDB17860.1:0.2649144024)84:0.044476,(GCA_000143145.1_ADJ23201.1:0.1855279086,(GCA_000503895.1_AHB49363.1:0.1884350353,(GCA_000981545.1_CPR20691.1:0.0079991300,GCA_900104305.1_SDP17871.1:0.0000026700)100:0.136684)90:0.088598)100:0.171528)81:0.050884)74:0.037919,GCA_002088295.1_ORE92122.1:0.3312060085)55:0.000284)79:0.009847,((GCA_001720135.1_ODN68888.1:0.1589501533,GCA_900148505.1_SHO61349.1:0.2090121395)8:0.030875,((GCA_900102695.1_SCZ31663.1:0.2797739551,((GCA_000230555.1_AEQ51186.1:0.0159077029,GCA_900100665.1_SDG70440.1:0.0186436073)100:0.087047,(GCA_000743575.1_KFL31667.1:0.0827923080,GCA_000970435.1_KKB85154.1:0.0912977859)100:0.107709)100:0.148056)94:0.067946,(((((GCA_000148725.1_EFO29692.1:0.0755438934,(GCA_000158095.1_EEE43488.1:0.0597825070,GCA_001403915.1_CTQ42010.1:0.0368077404)94:0.027950)96:0.032437,(GCA_000192745.1_ADZ71089.1:0.0306603179,(GCA_001188555.1_KND19368.1:0.0000027601,GCA_002249885.1_OXS49995.1:0.0000027601)100:0.051391)100:0.058646)100:0.081739,GCA_900105595.1_SDU06895.1:0.1932235397)96:0.024730,(GCA_001907205.1_OKL43627.1:0.0736028911,(GCA_900110875.1_SEQ78040.1:0.0451317473,GCA_900114245.1_SFK71255.1:0.0337579509)100:0.106455)100:0.087255)96:0.099102,((GCA_900115225.1_SFN69295.1:0.0912511353,GCA_900215505.1_SNY93118.1:0.0248649706)100:0.041964,GCA_000219355.1_AEI89193.1:0.7412348730)94:0.115518)82:0.098413)8:0.010735)67:0.063653)83:0.061814,GCA_001305515.1_KPL51017.1:0.2332271394)99:0.055368)100:0.096289)100:0.097818)91:0.086803)22:0.032427,GCA_001425915.1_KQW71654.1:0.0814648732)100:0.205380);
