# Supplementary material for: Assessing the accuracy of phylogenetic rooting methods on prokaryotic gene families
Source: PLoS One. 2020 May 15;15(5):e0232950. doi: 10.1371/journal.pone.0232950 (PMC7228096; doi:10.1371/journal.pone.0232950)
Supplement: S2 Dataset — (ZIP) [file pone.0232950.s003.zip › EmpiricalDataset/GeneTrees_IQTree/000285.aln.treefile]

(GCA_000006905.1_AAK24084.1:0.0605594849,GCA_000092285.1_ADG09802.1:0.0555795552,((GCA_000017265.1_ACG77195.1:0.2095927060,GCA_001425915.1_KQW68288.1:0.1533386245)100:0.257151,((GCA_000144605.1_ADL01613.1:0.2900551201,GCA_002205555.1_ASD28131.1:0.1982967641)100:0.193805,((GCA_000175215.2_ADU13276.1:0.2857785630,GCA_000204015.1_EGF93206.1:0.3433864504)100:0.202647,((((((GCA_000014745.1_ABI66476.1:0.2348040020,GCA_900103475.1_SDM23812.1:0.2191221965)100:0.195081,GCA_000152745.1_EAP89045.1:0.7234859370)100:0.327526,((GCA_000013025.1_ABI76531.1:0.0310573891,GCA_000685315.1_KDA00505.1:0.0205862960)100:0.435235,GCA_000023785.1_ACT58771.1:0.4956448370)100:0.599689)99:0.186845,((((((((((((((((GCA_000007125.1_AAL52713.1:0.0000022855,GCA_000157815.1_EEX99796.1:0.0000021040)100:0.067088,(GCA_000017405.1_ABS13250.1:0.0046112311,GCA_000585655.1_EXL07147.1:0.0044651420)100:0.031154)100:0.076338,(GCA_001558695.1_KXF79468.1:0.0757268517,(GCA_900104355.1_SDP15383.1:0.0313952193,GCA_900113985.1_SFI55682.1:0.0369819071)100:0.114987)81:0.014457)98:0.087315,(((GCA_000014245.1_ABG62111.1:0.0974053693,(GCA_000300335.1_EKF19913.1:0.0394205101,GCA_000300515.1_EKF41376.1:0.0887613692)100:0.087813)100:0.068270,GCA_900113935.1_SFI36479.1:0.2568165676)60:0.010304,((GCA_000585625.1_EXL10205.1:0.1180993481,(GCA_001618845.1_AMX99418.1:0.0493750191,GCA_002075885.1_OQM74950.1:0.0809609298)73:0.009919)100:0.017724,(GCA_001424795.1_KQU66808.1:0.0221229628,GCA_001605015.1_AMS43788.1:0.0127089933)100:0.060188)100:0.065023)100:0.085713)100:0.075971,GCA_001293565.1_KPB01112.1:0.3152044121)92:0.055275,((((((GCA_000016285.1_ACM35662.1:0.1471958920,((((GCA_000017145.1_ABR59315.1:0.0361462854,GCA_002288525.1_ASY61910.1:0.0140035572)100:0.019317,GCA_000018545.1_ACP24254.1:0.0137724890)100:0.048903,GCA_000697965.2_ANK71572.1:0.0071639210)100:0.076859,((GCA_001687365.1_OBZ92958.1:0.0156019897,GCA_001885585.1_OJG00613.1:0.0453478725)100:0.020270,(GCA_000092025.1_AAK86441.2:0.0493246872,((GCA_000092045.1_ABC89686.1:0.0143413148,GCA_000769405.1_KPN26624.1:0.0085312220)100:0.093132,((GCA_000731295.1_CDN52864.1:0.0078098930,GCA_000731315.1_CDN46658.1:0.0000024358)100:0.053862,(GCA_000722615.1_KEQ09252.1:0.0000024358,GCA_000722625.1_KEQ10928.1:0.0000024358)100:0.118151)100:0.052143)99:0.028516)89:0.043112)78:0.013169)87:0.035629)44:0.023037,(GCA_001267455.1_KOC72878.1:0.0031654479,GCA_001652565.1_ANH06570.1:0.0123680649)100:0.082914)98:0.057085,(GCA_000325745.1_AGA64062.1:0.4040230614,GCA_000496595.1_AHA27577.1:0.7251444689)100:0.545155)79:0.015614,(GCA_000154705.2_EDQ32090.1:0.0254020370,GCA_001703635.1_OCW55575.1:0.0832752387)100:0.128837)80:0.083400,((GCA_001578105.1_AMM83058.1:0.0846547869,GCA_002043005.1_AQZ51498.1:0.1352700587)100:0.205558,((GCA_000022725.1_ACS50777.1:0.1310260851,GCA_000341385.1_AGF75459.1:0.0820681226)100:0.450597,(((GCA_000153465.1_EAS49236.1:0.1443430277,(GCA_000153705.1_EAU43184.1:0.1804680877,GCA_900176465.1_SMC95555.1:0.1287446853)100:0.165946)100:0.100382,GCA_900104035.1_SDO07742.1:0.2552104794)99:0.076177,(GCA_000800175.1_KHJ55976.1:0.0165246159,GCA_900141975.1_SHJ27762.1:0.0137831256)100:0.169703)100:0.244466)72:0.046480)63:0.097886)51:0.032507,GCA_002238045.1_OXS99669.1:0.5786367716)70:0.020534)75:0.063872,(GCA_000179775.1_EFL88836.1:0.3162126049,GCA_900102695.1_SCZ22252.1:0.5618256805)72:0.086774)96:0.062499,(((((GCA_900148505.1_SHO59657.1:0.2967912126,GCA_000496075.1_ESR24782.1:0.5302222028)97:0.024585,GCA_002088295.1_ORE90423.1:0.8004818417)98:0.044861,((GCA_000230555.1_AEQ50589.1:0.1236392035,GCA_900100665.1_SDG39509.1:0.1242401235)100:0.320380,(GCA_000743575.1_KFL29110.1:0.2167278337,GCA_000970435.1_KKB83960.1:0.1946947212)100:0.236144)100:0.793531)93:0.068842,GCA_001720135.1_ODN68900.1:0.5491315478)71:0.065369,(((((GCA_000148725.1_EFO30652.1:0.0947229444,(GCA_000148725.1_EFO30653.1:0.1027332766,(GCA_000158095.1_EEE46266.1:0.1631062621,GCA_001403915.1_CTQ42814.1:0.1467991634)99:0.058555)100:0.048974)100:0.097573,((GCA_001188555.1_KND19301.1:0.0000024358,GCA_002249885.1_OXS49768.1:0.0039124240)100:0.153023,GCA_000192745.1_ADZ70037.1:0.1946331834)100:0.069063)100:0.088231,(GCA_001907205.1_OKL45240.1:0.1642956802,(GCA_900110875.1_SEQ94490.1:0.0371356862,GCA_900114245.1_SFK80223.1:0.0440070699)100:0.143821)100:0.122652)39:0.060617,GCA_900105595.1_SDU22530.1:0.3387516267)100:0.200716,(GCA_900115225.1_SFO09783.1:0.0837051251,GCA_900215505.1_SNY92450.1:0.1547820259)100:0.339285)93:0.090718)68:0.040452)91:0.032090,GCA_900129325.1_SHE71180.1:0.2040475125)99:0.062237,GCA_001305515.1_KPL52371.1:0.2725651717)70:0.033553,GCA_900104485.1_SDB28995.1:0.2713684615)93:0.058174,(((((GCA_000010525.1_BAF86905.1:0.1123417622,GCA_000017645.1_ABS66621.1:0.0980431501)100:0.080423,(GCA_000092925.1_ADH91178.1:0.0933308878,GCA_900100155.1_SCW71247.1:0.1476067865)100:0.237900)100:0.091399,((GCA_001741865.1_AOO80958.1:0.0930059695,GCA_900102525.1_SDF51725.1:0.0749012783)100:0.156498,GCA_001676615.1_OCC02969.1:0.1826312060)75:0.010119)77:0.019805,((GCA_000022085.1_ACL59249.1:0.0746244606,GCA_000019945.1_ACB81452.1:0.2449843942)100:0.105419,(GCA_001017175.1_KLK89805.1:0.0297945766,GCA_900102135.1_SCY89700.1:0.0487994956)100:0.122245)91:0.036491)40:0.016606,(((((((((((GCA_000011365.1_BAC47796.1:0.0035540097,GCA_000661935.1_AHY49172.1:0.0042033297)100:0.061940,(GCA_000012725.1_ABA05845.1:0.0356433824,GCA_000013885.1_ABE63950.1:0.0281127516)100:0.060054)96:0.022548,(GCA_000195775.1_CAE26483.1:0.0627876036,GCA_000935205.1_KIZ41386.1:0.0484473086)81:0.020374)78:0.009699,(GCA_001618955.1_KZD23106.1:0.0000024358,GCA_900108575.1_SEI16622.1:0.0000024358)100:0.030027)97:0.029828,GCA_000336555.1_EKS32877.1:0.0177971894)95:0.011367,((GCA_000218565.1_AEI05848.1:0.0000024358,GCA_000218585.1_AEI02272.1:0.0000024358)100:0.039456,GCA_000314735.2_EKS28993.1:0.0122560996)100:0.053576)100:0.092168,GCA_002355335.1_BAT59056.1:0.1767086253)91:0.066977,(GCA_002119765.1_ARP99575.1:0.1595290305,GCA_001426945.1_KQZ01821.1:0.1709565074)50:0.014006)44:0.027970,(GCA_001402875.1_ALK10432.1:0.0000024358,GCA_001459775.1_CUU43094.1:0.0042138141)100:0.294864)25:0.021149,GCA_001579845.1_AMN40961.1:0.2153928862)99:0.076989,(((((GCA_000019845.1_ACB94505.1:0.1278129199,GCA_900114285.1_SFK49716.1:0.0780763514)100:0.037350,GCA_000021745.1_ACK50084.1:0.0778541061)100:0.088382,GCA_900104955.1_SEC69581.1:0.1191436696)100:0.057983,(GCA_900187365.1_SNB64884.1:0.1705837568,((GCA_000304315.1_CCJ08448.1:0.0663477775,GCA_002117405.1_ARN80919.1:0.0845015054)100:0.070088,(GCA_001644125.1_OAI25993.1:0.0494863517,GCA_001675455.1_OBS51209.1:0.0207096020)100:0.040883)100:0.263522)75:0.027334)100:0.058386,(GCA_001271345.1_ALA18193.1:0.0000027166,GCA_001887265.1_APF36916.1:0.0158114557)100:0.344649)93:0.054689)29:0.012327)100:0.099985)99:0.105414,((((GCA_000143145.1_ADJ24664.1:0.2153312272,GCA_000503895.1_AHB48109.1:0.2424164953)100:0.075672,(GCA_000981545.1_CPR22470.1:0.0000024358,GCA_900104305.1_SDO83481.1:0.0000022238)100:0.287575)100:0.175967,(GCA_000166055.1_ADP71516.1:0.0000023381,GCA_000636015.1_KAI93604.1:0.0038474881)100:0.456486)94:0.028359,((GCA_000828475.1_BAQ16494.1:0.0658792794,GCA_001723285.1_ODS00734.1:0.0473485760)100:0.226680,GCA_001708935.1_ODA67273.1:0.2864225810)100:0.107008)97:0.088105)100:0.106072,((GCA_000017565.1_ABS62345.1:0.1816790446,GCA_000739695.1_GAK45058.1:0.2254443840)100:0.133044,GCA_000689395.1_CDO60476.1:0.3958467914)99:0.063188)100:0.229155,(((((((GCA_000009985.1_BAE50966.1:0.0633954992,(GCA_000294655.1_CCG43087.1:0.0285523700,GCA_900108475.1_SEH25138.1:0.0602472162)100:0.333238)98:0.028777,GCA_000513295.1_CDK98081.1:0.0701156431)100:0.140795,GCA_000968135.1_CCQ73638.1:0.2306615049)96:0.090758,((((GCA_000010725.1_BAI73911.1:0.1051818452,GCA_000632475.2_AIB10988.1:0.0755880546)100:0.155417,(GCA_000576635.1_EWY41314.1:0.0734434144,GCA_000936425.1_KJB93409.1:0.0699162239)100:0.178938)36:0.016503,((GCA_000016185.1_ACI99075.1:0.1926352827,((GCA_000225995.2_EGY01664.1:0.0000024358,GCA_000730165.2_ASG22105.1:0.0000024358)100:0.107021,GCA_002251795.1_OYQ32440.1:0.1460466818)100:0.054872)94:0.040481,(GCA_000767795.1_KGM32875.1:0.0239974499,GCA_002195995.1_OWJ68307.1:0.0000026592)100:0.588575)53:0.045363)97:0.118464,GCA_001746755.1_OEJ65706.1:0.3414580909)86:0.043039)61:0.067936,((((GCA_000013085.1_ABC23747.1:0.2288595493,GCA_000284415.2_CCG08523.1:0.2696355164)100:0.204659,(GCA_000315795.1_EKV29202.1:0.3288994903,((GCA_001611975.1_AMW35691.1:0.3608804531,GCA_900156605.1_SIT18594.1:0.5452789814)100:0.104543,(GCA_900100455.1_SDH26085.1:0.4198644493,GCA_900101965.1_SDE22129.1:0.6311483396)95:0.153000)92:0.067753)92:0.042401)98:0.059760,((((GCA_000982415.1_KKJ78265.1:0.0487873905,GCA_001026905.1_KLN59156.1:0.0149105935)100:0.448432,(GCA_000264455.2_AFK57411.1:0.0000024531,GCA_001601315.1_KYO50018.1:0.0039619647)100:0.529916)95:0.087318,((GCA_000319385.1_AFX98502.1:0.0770515424,GCA_000510265.1_AHC73422.1:0.1109007147)100:0.273993,GCA_900102465.1_SDF30389.1:0.0877352209)100:0.382483)64:0.063282,((GCA_900177295.1_SME89602.1:0.0000024358,GCA_900188055.1_SNR26104.1:0.0000027984)100:0.384697,GCA_900100655.1_SDF41329.1:0.5372628046)80:0.063331)95:0.059447)39:0.062204,((GCA_000299935.1_EKE72289.1:0.1504541093,GCA_001618175.1_KZD04915.1:0.1683336447)100:0.263031,GCA_900093605.1_SCA56878.1:0.3298340528)99:0.133009)60:0.034720)62:0.042764,(GCA_900172325.1_SLN72520.1:0.3618702473,(((((((((((((GCA_000011685.1_AAW61732.1:0.0959639174,GCA_000234355.2_EHH69395.1:0.0810136531)100:0.107818,GCA_000963885.1_GAN53270.1:0.1715093045)95:0.041247,((GCA_001787335.1_AOX16494.1:0.0033801057,GCA_001787355.1_AOX19454.1:0.0000024358)100:0.062137,((GCA_000724025.1_CDG38147.1:0.0020488168,GCA_001547995.1_BAT19930.1:0.0045158440)100:0.128835,(GCA_002005465.1_AQS87258.1:0.1213674576,GCA_000617865.1_GAJ28760.1:0.1650597539)100:0.076550)100:0.051259)99:0.043431)95:0.089874,(GCA_000723565.1_CDG33780.1:0.0227413680,GCA_002003665.1_OOL19776.1:0.0190978324)100:0.263574)97:0.062088,(GCA_002173735.1_ARW46533.1:0.2954353249,GCA_002005445.1_AQS84901.1:0.2904903353)100:0.210475)89:0.026727,(GCA_000021325.1_ACI49856.1:0.1231715366,((GCA_000182745.1_BAK83100.1:0.0011582540,GCA_000208635.2_EGG74815.1:0.0180383245)100:0.022309,GCA_000964505.1_GAO00307.1:0.0681918573)100:0.128449)100:0.103304)100:0.071028,(GCA_000231445.2_EHD14200.1:0.0000024358,GCA_002153535.1_OUI78404.1:0.0000024358)100:0.642293)98:0.113495,((GCA_000016725.1_ABQ30642.1:0.0038684478,GCA_000202835.1_BAJ80827.1:0.0000024358)100:0.362710,(GCA_000306035.1_EKM99236.1:0.1026120480,GCA_000964385.1_GAN79013.1:0.1245772266)100:0.382386)88:0.205600)87:0.025702,(GCA_000964365.1_GAN76543.1:0.2896247814,(GCA_000014285.2_ABI61789.1:0.0000024358,GCA_000576085.2_AHJ62716.1:0.0034962173)100:0.375621)100:0.072201)88:0.135173,((GCA_000164635.1_EFH10464.1:0.2352475978,GCA_900141905.1_SHJ61424.1:0.2956423840)97:0.052842,(GCA_900101615.1_SDC79993.1:0.0000024358,GCA_900104205.1_SDB55407.1:0.0000024358)100:0.213540)100:0.177168)88:0.089196,(GCA_000226315.1_AEP10050.1:0.0041941181,GCA_000348745.1_AGH98465.1:0.0312137293)100:0.997474)53:0.057050,((GCA_000963705.1_KJV09663.1:0.0734549785,GCA_002251735.1_OYQ17512.1:0.1017766827)100:0.431450,(GCA_000300235.2_AJD53174.1:0.0997330835,GCA_000300275.1_EKF06979.1:0.0801339054)100:0.495224)44:0.087764)35:0.037424,GCA_900167455.1_SKA32263.1:0.7567114261)84:0.041643)52:0.044013)96:0.131391,(((((((((((((((GCA_000013005.1_ABC62825.1:0.1023909958,((GCA_000715015.1_KEO90724.1:0.0565196835,(GCA_001663175.1_ANK13288.1:0.0326114373,GCA_001677335.1_OBV11889.1:0.0451562478)100:0.065608)100:0.014875,GCA_001281485.1_ALE15973.1:0.0514950886)100:0.041781)100:0.106131,(GCA_001304795.1_ALG61596.1:0.0000027962,GCA_001306275.1_KPM12957.1:0.0000025302)100:0.142892)100:0.056600,GCA_001008165.2_AKH41919.1:0.1201014494)100:0.050933,GCA_000235975.2_EHJ62744.1:0.1528635297)100:0.084651,(GCA_001028705.1_AKM10629.1:0.1159964479,GCA_001661675.2_ARU15467.1:0.0709256507)100:0.148578)100:0.043914,GCA_000013325.1_ABD25797.1:0.1678012424)100:0.153337,(GCA_001295965.1_KPF76373.1:0.0000022544,GCA_001713435.1_AOG01869.1:0.0037794600)100:0.092801)46:0.062431,(GCA_002218195.1_ASK88122.1:0.0967580098,GCA_900128895.1_SIO07567.1:0.0769417798)100:0.144937)45:0.012337,(GCA_001586395.2_KZB96067.1:0.1704870786,(GCA_000342165.1_EMD82566.1:0.0369518931,GCA_002211145.1_OWV33876.1:0.2142106716)100:0.398043)50:0.059565)93:0.059204,(GCA_000091125.1_BAI97602.1:0.0071680224,GCA_000147835.3_AEG49088.1:0.0000026118)100:0.155446)51:0.020310,(GCA_000013985.1_ABF52235.1:0.0662701361,GCA_001610975.1_AMU95562.1:0.0401259251)100:0.181904)93:0.079596,(GCA_000175255.2_AEH62923.1:0.1199739432,GCA_000218875.1_AEI37555.1:0.1423001994)100:0.562724)91:0.030978,(GCA_000016765.1_ABQ69794.1:0.0638028582,(GCA_002355275.1_ATE67511.1:0.0000024358,GCA_002367875.1_PCE44030.1:0.0000024358)100:0.026198)100:0.194161)94:0.117283,GCA_002251755.1_OYQ34462.1:0.2560679548)100:0.391380,GCA_900101935.1_SDE51090.1:0.4355350100)92:0.101386)47:0.049103)59:0.066974,(((GCA_000014865.1_ABK45840.1:0.3027673226,GCA_002109495.1_OSM01601.1:0.2574357003)100:0.677747,((((((GCA_000008385.1_AAW71120.1:0.1346161252,GCA_000953315.1_CDR79171.1:0.0863986673)100:0.679261,(GCA_000388175.3_ETZ05417.1:0.4060356469,GCA_000469665.2_ETZ06871.1:0.4853460185)100:5.866548)77:0.196944,((GCA_000011945.1_AAV87028.1:0.1260963743,GCA_000024505.1_ACZ48873.1:0.1597807239)100:0.858260,((GCA_000026005.1_CAH57771.1:0.2654765122,GCA_000964755.1_KJV65734.1:0.2039714474)100:0.257249,GCA_000964795.1_KJV69323.1:0.4988978669)59:0.115414)84:0.188191)95:0.466948,(GCA_000022525.1_ACT69223.1:0.2333693776,GCA_000632985.1_AHX11184.1:0.5241132699)100:1.943747)83:0.283312,(((GCA_000219355.1_AEI89006.1:1.5844148890,((GCA_000010205.1_BAG40555.1:0.1617470189,GCA_000964595.1_KJV56912.1:0.1249229641)100:0.993125,(GCA_000012385.1_ABE04798.1:0.1024763123,GCA_000195735.1_CAA14934.1:0.1694163565)100:0.871261)85:0.278101)99:0.412008,GCA_000815465.1_KIE04818.1:0.8192743606)81:0.193993,GCA_000742835.1_AIK95531.1:1.3932973401)82:0.103717)76:0.233973,((GCA_000153525.1_EAS84703.1:0.1783322789,GCA_000155895.1_EDZ60974.1:0.1796142425)100:1.158644,((((((((GCA_000011345.1_BAC09309.1:0.0000024358,GCA_000505665.1_AHB88401.1:0.0000024358)100:0.423247,((((GCA_000012525.1_ABB58392.1:0.2672789267,GCA_001904775.1_OKH45841.1:0.2307525357)100:0.051067,(GCA_000817775.1_KIF41089.1:0.2815829956,GCA_002075285.2_ASC72220.1:0.2243126672)100:0.047453)99:0.067101,(GCA_000317145.1_AFY95079.1:0.2838120745,(GCA_000011465.1_CAE19077.1:0.3784378262,(((GCA_000155635.1_EDY37816.1:0.0866527759,GCA_000316515.1_AFY27608.1:0.0884472350)100:0.142821,GCA_001182765.1_CRY91876.1:0.1657395838)100:0.092187,GCA_000760175.1_KGG12315.1:0.2260642721)100:0.051793)100:0.425078)98:0.054993)71:0.031528,(((((((((((GCA_000014265.1_ABG49651.1:0.0901333126,GCA_002260545.1_OZH52936.1:0.0288891347)100:0.157679,(GCA_000478195.2_ERT07588.1:0.0405855099,GCA_000972705.2_KKD36979.1:0.0571694100)100:0.077018)57:0.029491,(GCA_000710505.1_KEI68060.1:0.0201222057,GCA_900009265.1_CUR10768.1:0.0344549424)100:0.131090)51:0.024764,(GCA_000176895.2_CCE16367.1:0.0000024358,GCA_000307915.1_EKD06288.1:0.0000024358)100:0.125953)100:0.062104,(GCA_000180455.1_CBN56204.1:0.0850948488,((GCA_000214075.2_EGK83782.1:0.0042377752,GCA_000317475.1_AFZ08757.1:0.0042408472)100:0.001890,GCA_002412335.1_PCN53498.1:0.0290798603)100:0.124970)99:0.038158)82:0.037282,(GCA_001746915.1_OEJ72416.1:0.2085567584,GCA_000317105.1_AFY83680.1:0.2022189914)49:0.024671)38:0.011047,((GCA_000317045.1_AFY65412.1:0.2075727660,GCA_001637395.1_OAB61913.1:0.3324859098)52:0.022975,(((((((((GCA_000020025.1_ACC80496.1:0.0430971541,GCA_000204075.1_ABA21092.1:0.0565208017)100:0.046865,(GCA_001298445.1_ALF55491.1:0.0325428695,GCA_002367975.1_BAY17275.1:0.0328705456)100:0.084502)96:0.008302,(GCA_000169135.1_EAW46645.1:0.0221555763,GCA_002218065.1_GAX37080.1:0.0339409483)100:0.109709)100:0.024763,(((GCA_000828085.2_KIJ81028.1:0.0829558698,(GCA_000346485.2_KYC38688.1:0.0303696636,GCA_000760695.2_KIE13240.1:0.0140257267)100:0.119688)97:0.022341,((GCA_001456025.1_KST64881.1:0.0000024358,GCA_001456025.1_KST67038.1:0.0000024358)100:0.165911,GCA_000350105.1_CCH67164.1:0.2145247695)91:0.045549)65:0.007910,(GCA_000316575.1_AFY31371.1:0.0950777158,GCA_000316665.1_AFY54148.1:0.2978707800)99:0.057016)88:0.027498)58:0.004958,((GCA_000317535.1_AFZ26937.1:0.0605808792,((GCA_000312705.1_AFW95513.1:0.0490243900,GCA_002368115.1_BAZ85320.1:0.0193726378)100:0.085454,((((((GCA_000175835.1_EFA68655.1:0.0000024358,GCA_001432185.1_KRH98138.1:0.0000024358)100:0.031557,GCA_000175855.1_EFA72912.1:0.0171736586)99:0.009829,GCA_002368135.1_BAZ91049.1:0.0033609801)100:0.103542,GCA_002368075.1_BAZ79362.1:0.0281455575)100:0.025117,GCA_000196515.1_ADI63273.1:0.0549097311)100:0.008020,GCA_000317695.1_AFZ56160.1:0.0668050509)100:0.037490)100:0.017656)99:0.017817,((GCA_002368055.1_BAZ74285.1:0.0000024358,GCA_002368295.1_BAZ01790.1:0.0000024358)100:0.004194,GCA_002368275.1_BAY91832.1:0.0000028040)100:0.075181)62:0.009535)88:0.009138,((GCA_000231365.2_EHC11647.1:0.0000024358,GCA_001904645.1_OKH12591.1:0.0000020875)100:0.026101,((GCA_000934435.1_KIY15206.1:0.0000025855,GCA_001990805.1_ONN61125.1:0.0000024358)100:0.013817,GCA_001275395.1_KOP23245.1:0.0120874318)100:0.104098)99:0.051887)69:0.011732,GCA_000317435.1_AFZ03685.1:0.1702132556)99:0.049353,((GCA_000317555.1_AFZ29425.1:0.0000020286,GCA_001904655.1_OKH22913.1:0.0083945639)100:0.173038,(GCA_000317125.1_AFY86192.1:0.1737982079,GCA_000952155.1_KJH72185.1:0.2641239767)100:0.071595)100:0.061984)63:0.012345,GCA_001904725.1_OKH35585.1:0.1702257675)100:0.067513)49:0.019636)39:0.021846,(GCA_000317495.1_AFZ14153.1:0.1204483311,GCA_001276715.1_KOR34817.1:0.2237639380)75:0.039075)48:0.008044,GCA_000775285.1_KGF72730.1:0.2761144241)76:0.035405,GCA_002142475.1_BAS56509.1:0.2516309342)70:0.039584,((((GCA_000155555.1_EDX73689.1:0.1582835144,GCA_000317515.1_AFZ17499.1:0.1371169417)64:0.043594,(GCA_000211815.1_EGJ32470.1:0.0045664970,GCA_001942495.1_OLT60938.1:0.0208001844)100:0.175108)100:0.115607,((((((((GCA_000017845.1_ACB51813.1:0.0171439370,GCA_000025125.1_ADB94974.1:0.2556116345)100:0.036129,(GCA_000167195.1_EAM52021.1:0.0000020955,GCA_000235665.2_EHJ13677.1:0.0000025473)100:0.079079)100:0.120147,((GCA_000297435.1_CCI31352.1:0.0146742646,GCA_000312205.1_CCI05960.1:0.0068072241)100:0.153517,((GCA_000284135.1_BAL30918.1:0.0331839460,GCA_000478825.2_AIE72977.1:0.0238280781)100:0.250061,GCA_001904615.1_OKH19274.1:0.3316644230)92:0.042473)100:0.061061)62:0.016783,GCA_000021825.1_ACK69675.1:0.1627483789)77:0.050709,(GCA_000317025.1_AFY76262.1:0.0091802679,GCA_001904635.1_OKH24140.1:0.0124509426)100:0.206853)85:0.037505,((GCA_000317675.1_AFZ54101.1:0.1206106411,(GCA_001548095.1_BAQ59969.1:0.0749896667,GCA_001548115.1_BAQ65003.1:0.0840915143)100:0.068728)100:0.090472,GCA_001747005.1_OEJ79015.1:0.0974599806)100:0.223932)34:0.017552,(((GCA_000317575.1_AFZ34226.1:0.0419102748,GCA_002355455.1_BAU64630.1:0.0177163438)100:0.173929,(GCA_000332055.1_ELS01223.1:0.2431408220,GCA_000332035.1_ELR97522.1:0.2387683174)98:0.049123)45:0.020655,GCA_002368355.1_BAZ46194.1:0.4048142925)80:0.043383)98:0.063292,((GCA_000317615.1_AFZ49221.1:0.0443201641,GCA_000317635.1_AFZ43195.1:0.0863919186)100:0.202885,GCA_000473895.1_ERN43041.1:0.3164171894)99:0.117990)96:0.024236)91:0.039513,GCA_000018105.1_ABW29880.1:0.4075769863)78:0.023685)80:0.067967)83:0.068122)89:0.083358,(GCA_000317065.1_AFY71635.1:0.2674177771,GCA_000332215.1_ELS33512.1:0.1970958251)100:0.217096)75:0.097311,GCA_001870225.1_APB34997.1:0.4352352438)89:0.196839,(GCA_000011385.1_BAC88694.1:0.1502721302,GCA_000484535.1_AGY58373.1:0.1638903781)100:0.343148)93:1.083702,GCA_001765415.1_AOR38514.1:3.8577594461)88:0.740734,GCA_001982645.1_ONG40482.1:1.3431493868)78:0.169866,GCA_001637395.1_OAB59649.1:3.5457553250)89:0.338785)86:0.276801)97:0.174764)89:0.099846,(GCA_001192655.1_GAO98643.1:0.6635336675,GCA_002117145.1_ARN85106.1:0.7810454399)96:0.179543)96:0.115209)97:0.130964)82:0.086586,(((((((((((((((GCA_000011965.2_AAV93637.1:0.1218400423,((GCA_000203975.3_KID09281.1:0.0373641951,GCA_000511355.1_AHC99846.1:0.0608081419)98:0.031311,((GCA_900102795.1_SCZ49987.1:0.1245905864,GCA_900172225.1_SLN65858.1:0.1195837259)97:0.039050,GCA_000376545.2_ANP43153.1:0.1549327501)91:0.041937)66:0.025502)90:0.035436,GCA_001678945.1_ANP37701.1:0.0639930247)89:0.010425,(GCA_000511385.1_AHD10898.1:0.0255049156,(GCA_001258055.1_CRL15346.1:0.0000024358,GCA_900113345.1_SFG57016.1:0.0000024358)100:0.040975)100:0.124267)97:0.053193,GCA_900109035.1_SEJ88010.1:0.1872755284)100:0.069854,GCA_900116455.1_SFT39309.1:0.2001442229)97:0.025599,GCA_900156525.1_SIT78309.1:0.3565677727)63:0.040829,((((((GCA_000600975.2_EYD72045.1:0.2096796875,((GCA_000442315.1_EPX84196.1:0.3636214662,GCA_000600335.2_EYD76873.1:0.1911176210)100:0.123703,(GCA_000223375.1_AEM39962.1:0.0000024358,GCA_001399515.1_ALJ80171.1:0.0000024358)100:0.542780)100:0.099117)98:0.048736,(GCA_001403795.1_CTQ48604.1:0.1279129550,GCA_900109285.1_SEL53477.1:0.1150289297)100:0.380036)87:0.063725,((GCA_000836695.1_KIQ70864.1:0.1976839530,GCA_900141735.1_SHI82252.1:0.2501363627)100:0.077820,GCA_001205715.1_KNG94086.1:0.2637411795)97:0.078755)88:0.017251,GCA_900114485.1_SFK98596.1:0.2697219356)98:0.022280,((GCA_900115595.1_SFO89188.1:0.2906928417,((GCA_000299575.1_EKE44126.1:0.3556939980,(GCA_900110115.1_SEN75838.1:0.0043622095,GCA_900141995.1_SHI86973.1:0.0000025051)100:0.138662)100:0.049752,(GCA_900113405.1_SFH13622.1:0.0000024358,GCA_900172315.1_SLN53619.1:0.0000024358)100:0.259136)100:0.127301)100:0.049159,GCA_000152725.1_EAQ04419.1:0.2918067153)99:0.074800)97:0.052895,(GCA_000442275.2_EPX76990.1:0.0746343204,GCA_900111945.1_SFR32140.1:0.1468770904)100:0.287633)98:0.032588)89:0.042191,((((((((GCA_000153725.1_EAU44051.1:0.0870709781,GCA_900102075.1_SDE61814.1:0.1100891279)100:0.038908,(((GCA_001969385.1_APX23150.1:0.0000024358,GCA_900112435.1_SFD17938.1:0.0000020477)100:0.072392,GCA_000442255.1_EPX83006.1:0.1557417409)92:0.020335,GCA_001975705.1_APZ53073.1:0.0665922240)96:0.018996)100:0.052697,((GCA_001687105.1_ANT60614.1:0.0323628043,GCA_900116195.1_SFS72800.1:0.0231034592)100:0.053732,GCA_900100085.1_SDI25769.1:0.1557324789)100:0.021457)100:0.093350,(GCA_000521865.1_ETX30527.1:0.1745408310,((GCA_001038505.1_KMK66611.1:0.1800499995,GCA_900115815.1_SFQ46549.1:0.0910434454)98:0.056117,(GCA_900110425.1_SEO82903.1:0.1371866857,GCA_900188035.1_SNR34628.1:0.1885720245)82:0.017375)84:0.013791)91:0.032256)63:0.011327,((GCA_900100005.1_SDI47806.1:0.0995412503,GCA_900172385.1_SLN16840.1:0.4101880446)93:0.071519,(((((GCA_000169415.1_EBA10333.1:0.1613277003,GCA_001458375.1_CUH75114.1:0.1461416079)87:0.017393,((((GCA_002211155.1_OWV57507.1:0.0126478662,(GCA_002211225.1_OWV46729.1:0.0000024358,GCA_900101505.1_SDD65536.1:0.0000024358)95:0.000003)96:0.004178,GCA_002211205.1_OWV63377.1:0.0000020168)96:0.030373,(GCA_002237555.1_ASP19180.1:0.0250538789,GCA_900188425.1_SNS08189.1:0.0148033657)100:0.036403)100:0.025624,GCA_900184945.1_SMX37819.1:0.0861958974)100:0.030004)87:0.030944,GCA_001482405.1_KUF10508.1:0.1466375242)99:0.033719,GCA_900107235.1_SDY17684.1:0.1852568785)100:0.062669,(GCA_002115725.1_OSQ59371.1:0.0475012143,GCA_002115805.1_OSQ51102.1:0.0209887537)100:0.189446)98:0.053721)66:0.020178)96:0.038265,((((GCA_001247715.1_KNX42275.1:0.1921980526,GCA_900172295.1_SLN22189.1:0.1428014486)99:0.087415,GCA_001458355.1_CUH67242.1:0.1950565118)33:0.030796,GCA_900110775.1_SEP79125.1:0.1383979989)20:0.028179,(GCA_000161835.1_EET49695.1:0.2567205820,(GCA_900095785.1_SCM68890.1:0.0000024358,GCA_900115865.1_SFQ39859.1:0.0000024358)100:0.286810)99:0.062769)55:0.034239)92:0.021421,((((GCA_900129685.1_SHH29147.1:0.1027737726,(GCA_900142085.1_SHI96341.1:0.0831108615,(GCA_001458175.1_CUH54255.1:0.0871070139,GCA_900114415.1_SFK84142.1:0.1224494544)100:0.110381)100:0.070929)96:0.036463,GCA_900172235.1_SLN68076.1:0.2178670972)93:0.023174,(((GCA_000671395.1_KCV81137.1:0.1892040272,GCA_001307765.1_KPN63842.1:0.1341965807)95:0.039710,(((GCA_000299875.1_EKE70735.1:0.1073986391,GCA_900114135.1_SFJ85970.1:0.0889160555)100:0.096139,(GCA_900109555.1_SEL18281.1:0.0000024358,GCA_900172305.1_SLN63625.1:0.0000024358)100:0.181889)41:0.048613,GCA_900172375.1_SLN48425.1:0.1829489935)100:0.106711)66:0.011894,(GCA_900184935.1_SMX45718.1:0.1564940293,GCA_001305615.1_ALG92029.1:0.3725139739)99:0.050728)98:0.042968)99:0.026907,(((GCA_000155735.2_AGI73731.1:0.1138106280,GCA_001187845.1_AKS47455.1:0.0805906442)99:0.059971,GCA_900172275.1_SLN53306.1:0.1149352853)100:0.085099,((GCA_001404155.1_CRK75419.1:0.0000024358,GCA_900114125.1_SFJ53493.1:0.0000024358)100:0.226924,GCA_000738435.1_AII86142.1:0.3026658069)92:0.063481)89:0.070993)80:0.027275)76:0.022626,((GCA_000152605.1_EAP85074.1:0.1709522825,(GCA_000172095.1_EDQ06904.1:0.1184079147,GCA_000622405.1_KIN68580.1:0.1652761470)100:0.068760)98:0.024969,(GCA_000814025.1_KIC50322.1:0.0809725900,GCA_001969365.1_APX12278.1:0.0239663861)100:0.159250)98:0.056008)73:0.014550)35:0.013296,(((((((GCA_000012905.2_ABA79927.1:0.1701579200,GCA_900110135.1_SEM68516.1:0.1775604667)98:0.024379,GCA_900110025.1_SEN97267.1:0.1242554712)100:0.044449,(GCA_000203895.1_ABL70123.1:0.3827011504,GCA_000444995.1_AGT07619.1:0.3096466704)100:0.062467)99:0.025812,((GCA_001620265.1_AMY67417.1:0.1146703030,GCA_900106675.1_SDW04497.1:0.2378206716)99:0.050558,(GCA_000021865.1_ADE86908.1:0.1902444328,(GCA_000740785.1_KFI25020.1:0.2565326825,GCA_900156815.1_SIT23497.1:0.2985027834)99:0.020876)99:0.019563)99:0.069799)100:0.050106,(((((GCA_000014045.1_ABG32893.1:0.0180692867,GCA_000154785.2_AEI94719.1:0.0329994348)100:0.167498,GCA_000152625.1_EAP75352.1:0.2594489614)98:0.025205,GCA_001890925.1_OJI93955.1:0.1694342121)100:0.077077,GCA_900109955.1_SEW30712.1:0.1810755475)99:0.027003,GCA_001908835.1_APO88225.1:0.2721699389)97:0.064372)64:0.013049,((GCA_000018145.1_ABV94805.1:0.1454462052,(GCA_900111875.1_SFA90606.1:0.2633842558,GCA_900116005.1_SFR02190.1:0.1852703458)99:0.115557)97:0.040049,GCA_900107355.1_SDY42010.1:0.1855240436)98:0.027467)62:0.006557,(((GCA_000647975.1_KAJ56113.1:0.2516517775,((GCA_002210095.1_OWU73366.1:0.2869403582,GCA_900177545.1_SMH47770.1:0.3628028658)100:0.075205,(GCA_000152805.1_EAQ14200.1:0.2076730662,(GCA_000714535.1_KEO52958.1:0.1215876120,GCA_000715505.1_KEP71261.1:0.1283905302)100:0.278268)100:0.117524)96:0.048047)89:0.026781,GCA_900184815.1_SMX23153.1:0.2747510202)69:0.019415,(GCA_001548075.1_BAQ69975.1:0.0000021981,GCA_001633165.1_ANB34161.1:0.0041144489)100:0.261831)90:0.033180)61:0.064933)24:0.038365,((((GCA_900099935.1_SDI88079.1:0.1177202444,(GCA_900188335.1_SNS15643.1:0.1180094468,GCA_900112335.1_SFC92567.1:0.2030794041)100:0.037985)100:0.072692,(GCA_000765015.1_KGK80506.1:0.0013740919,GCA_900141945.1_SHI42712.1:0.0108458472)100:0.261037)100:0.057824,GCA_001981245.1_APX91033.1:0.3158550586)95:0.023704,(GCA_001046955.1_AKO97957.1:0.0042435772,GCA_900109145.1_SEJ37590.1:0.0000026142)100:0.238377)88:0.060602)21:0.005412,((GCA_900172355.1_SLN21268.1:0.1959870974,GCA_000153305.1_EAR50354.1:0.2057869245)69:0.042819,(GCA_900142295.1_SIN74421.1:0.1911203416,GCA_900102905.1_SDK02059.1:0.3039514859)71:0.052057)92:0.046693)90:0.058239,((GCA_900107025.1_SDW28439.1:0.2203010501,GCA_001517585.1_CUX80144.1:0.3257400142)97:0.037561,GCA_000590925.1_AHM03855.1:0.3221574229)75:0.047059)76:0.068311,(GCA_000740775.1_KFI33666.1:0.1091153063,GCA_000740795.1_KFI30392.1:0.0021347994)100:0.199537)100:0.236787,((GCA_900106695.1_SDW77444.1:0.2633088531,GCA_900113695.1_SFH80116.1:0.2018511409)100:0.116788,(GCA_900111545.1_SET66125.1:0.0000024358,GCA_900143155.1_SHN70801.1:0.0000024358)100:0.319041)100:0.111102)100:0.144190,GCA_900107585.1_SEA18960.1:0.6438683225)87:0.257933)76:0.114609,((GCA_000152825.2_ADM10016.1:0.7616845754,(GCA_900199215.1_SNT67652.1:0.6651156055,GCA_900100655.1_SDG00768.1:7.7134745282)77:0.023999)86:0.160582,GCA_000024465.1_ADE40513.1:0.8944444430)86:0.075642)100:0.480437)100:0.149538)100:0.142097)100:0.159635);
