# Supplementary material for: Assessing the accuracy of phylogenetic rooting methods on prokaryotic gene families
Source: PLoS One. 2020 May 15;15(5):e0232950. doi: 10.1371/journal.pone.0232950 (PMC7228096; doi:10.1371/journal.pone.0232950)
Supplement: S2 Dataset — (ZIP) [file pone.0232950.s003.zip › EmpiricalDataset/GeneTrees_IQTree/000286.aln.treefile]

(GCA_000006905.1_AAK24560.1:0.0571069239,GCA_000092285.1_ADG09605.1:0.0176346043,((GCA_000017265.1_ACG78357.1:0.1030765955,GCA_001425915.1_KQW72010.1:0.1116765017)100:0.072861,((GCA_000144605.1_ADL01916.1:0.1013188178,GCA_002205555.1_ASD25542.1:0.0799112792)100:0.131647,((((GCA_000175215.2_ADU12922.1:0.0715865024,GCA_000204015.1_EGF90330.1:0.1623940192)100:0.036803,GCA_000204015.1_EGF90332.1:0.1103580784)97:0.045385,GCA_000204015.1_EGF90331.1:0.7843175803)100:0.117746,(((GCA_000014745.1_ABI66177.1:0.1085460569,GCA_900103475.1_SDM02287.1:0.1396993917)100:0.129002,GCA_000152745.1_EAP91337.1:0.2080375665)100:0.223162,((((((((((((((((((((GCA_000007125.1_AAL52059.1:0.0016194732,GCA_000157815.1_EEY00460.1:0.0016177575)100:0.038987,(GCA_000017405.1_ABS14916.1:0.0000023024,GCA_000585655.1_EXL05687.1:0.0016125718)100:0.032315)100:0.051716,(GCA_001558695.1_KXF77576.1:0.0547199580,(GCA_900104355.1_SDN76894.1:0.0602537354,GCA_900113985.1_SFJ17536.1:0.0393084077)100:0.093590)96:0.015230)96:0.018570,(GCA_000022725.1_ACS51478.1:0.0563842503,GCA_000341385.1_AGF75995.1:0.0868409454)100:0.375026)91:0.057379,GCA_002238045.1_OXS99117.1:0.3091128847)43:0.020544,((((GCA_000585625.1_EXL01715.1:0.0734263669,GCA_002075885.1_OQM73232.1:0.0938692251)95:0.025588,((GCA_001424795.1_KQU69863.1:0.0214814993,GCA_001605015.1_AMS42668.1:0.0230197352)100:0.062197,GCA_001618845.1_AMY00333.1:0.0843284782)85:0.041278)90:0.026527,GCA_900113935.1_SFJ20482.1:0.1864630540)99:0.032040,(GCA_000014245.1_ABG62792.1:0.0649260832,(GCA_000300335.1_EKF18398.1:0.0548787831,GCA_000300515.1_EKF40317.1:0.0612475090)100:0.047883)100:0.109820)45:0.034751)92:0.045549,((((((GCA_000016285.1_ACM36696.1:0.1425045613,((GCA_000092025.1_AAK87304.2:0.0610606106,((GCA_000731295.1_CDN54109.1:0.0021607402,GCA_000731315.1_CDN47978.1:0.0043429341)100:0.040653,(GCA_000722615.1_KEQ05917.1:0.0000021766,GCA_000722625.1_KEQ11032.1:0.0000021766)100:0.081652)99:0.030473)100:0.021691,(GCA_000092045.1_ABC90891.1:0.0091791496,GCA_000769405.1_KPN24728.1:0.0289950980)100:0.087078)86:0.012847)90:0.011284,((((GCA_000017145.1_ABR60085.1:0.0282356373,(GCA_000018545.1_ACP25325.1:0.0298955686,GCA_002288525.1_ASY63017.1:0.0527868216)100:0.019006)100:0.024776,GCA_000697965.2_ANK72412.1:0.0371042993)100:0.010837,(GCA_001267455.1_KOC73901.1:0.0246421839,GCA_001652565.1_ANH04123.1:0.0139916460)100:0.072867)87:0.020079,(GCA_001687365.1_OBZ94152.1:0.0213764825,GCA_001885585.1_OJF99999.1:0.0574074654)100:0.052871)100:0.031448)100:0.039182,(GCA_001578105.1_AMM84609.1:0.0636728359,GCA_002043005.1_AQZ52303.1:0.0468236551)100:0.167685)95:0.026530,(GCA_000154705.2_EDQ32958.1:0.0555094670,GCA_001703635.1_OCW58905.1:0.0394114024)100:0.109883)99:0.028877,(GCA_000325745.1_AGA64374.1:0.3707871178,GCA_000496595.1_AHA27785.1:0.7536518849)100:0.403492)92:0.047033,((GCA_000153465.1_EAS50326.1:0.0926935382,(GCA_900176465.1_SMC36894.1:0.0871697986,GCA_000153705.1_EAU40747.1:0.1811185019)100:0.054340)100:0.040610,((GCA_000800175.1_KHJ52967.1:0.0087400569,GCA_900141975.1_SHJ43826.1:0.0073893934)100:0.115752,GCA_900104035.1_SDO78952.1:0.1256912883)100:0.038943)100:0.129249)83:0.034414)93:0.033829,(GCA_001293565.1_KPB01298.1:0.2370273512,GCA_000179775.1_EFL90367.1:0.2302126592)100:0.084739)100:0.074280,((GCA_900102695.1_SCZ46698.1:0.2524987665,GCA_900104485.1_SDB16277.1:0.2711836562)94:0.068913,((GCA_000230555.1_AEQ51479.1:0.0575488120,GCA_900100665.1_SDG64764.1:0.0610012350)100:0.105863,(GCA_000743575.1_KFL30792.1:0.0892595872,GCA_000970435.1_KKB83745.1:0.0777811647)100:0.124311)100:0.297295)66:0.016765)62:0.029232,(GCA_001305515.1_KPL55088.1:0.2555969246,(GCA_000496075.1_ESR23561.1:0.2809237735,GCA_900129325.1_SHG04307.1:0.2397153155)99:0.076376)67:0.040857)74:0.023823,(((((GCA_000010525.1_BAF88885.1:0.1260677711,GCA_000017645.1_ABS69536.1:0.1314534043)100:0.069203,(GCA_000092925.1_ADH88980.1:0.0402171174,GCA_900100155.1_SCW46573.1:0.0480203613)100:0.118616)100:0.053712,(GCA_001402875.1_ALK09474.1:0.0000026099,GCA_001459775.1_CUU42137.1:0.0000025375)100:0.254453)100:0.053361,(((((GCA_000011365.1_BAC49967.1:0.0150830941,GCA_000661935.1_AHY50357.1:0.0118072785)100:0.056858,(GCA_000012725.1_ABA04829.1:0.0757878307,GCA_000013885.1_ABE62878.1:0.0419767244)100:0.058445)100:0.024751,(GCA_000195775.1_CAE28258.1:0.0742390817,((GCA_000935205.1_KIZ47326.1:0.0546007509,(GCA_001618955.1_KZD24462.1:0.0150936889,GCA_900108575.1_SEI04503.1:0.0063953745)100:0.050068)100:0.030807,(((GCA_000218565.1_AEI06507.1:0.0000021766,GCA_000218585.1_AEI02931.1:0.0000021766)100:0.039373,GCA_000314735.2_EKS28138.1:0.0277814925)100:0.091889,GCA_000336555.1_EKS40384.1:0.0773606969)100:0.031315)98:0.025266)94:0.009520)100:0.142281,(GCA_002119765.1_ARQ01511.1:0.1885059804,(GCA_001426945.1_KQZ01146.1:0.1757626563,GCA_001579845.1_AMN41910.1:0.1409428511)100:0.092843)96:0.032182)100:0.073869,GCA_002355335.1_BAT60689.1:0.2124695273)100:0.110885)98:0.042013,(((((GCA_001271345.1_ALA19217.1:0.0049874149,GCA_001887265.1_APF37671.1:0.0055817798)100:0.178434,(GCA_001741865.1_AOO82763.1:0.0778681786,GCA_900102525.1_SDG98959.1:0.0462092165)100:0.159128)97:0.030202,((GCA_000019945.1_ACB82461.1:0.1317671649,GCA_000022085.1_ACL57178.1:0.1405180381)100:0.130303,(GCA_001017175.1_KLK90694.1:0.0286937457,GCA_900102135.1_SCX83711.1:0.0356363878)100:0.126093)100:0.078397)100:0.056698,(GCA_900104955.1_SEC22533.1:0.2060854708,(((GCA_000021745.1_ACK51169.1:0.1621951194,GCA_900114285.1_SFK34560.1:0.1468561766)100:0.073774,GCA_000019845.1_ACB95859.1:0.2868383948)100:0.089319,(((GCA_000304315.1_CCJ08600.1:0.1138516816,GCA_002117405.1_ARN83776.1:0.1377461685)100:0.061841,(GCA_001644125.1_OAI27260.1:0.0376195228,GCA_001675455.1_OBS50426.1:0.0508987081)100:0.127136)100:0.116010,GCA_900187365.1_SNB51295.1:0.2956530528)98:0.031365)98:0.044108)100:0.076191)100:0.078059,GCA_001676615.1_OCC05583.1:0.2742403203)94:0.024854)100:0.090933)52:0.020294,(GCA_900115225.1_SFO57130.1:0.1287471753,GCA_900215505.1_SNY93302.1:0.1107780383)100:0.358511)55:0.015281,((((((GCA_000148725.1_EFO29782.1:0.1027419744,(GCA_000158095.1_EEE46675.1:0.0870689676,GCA_001403915.1_CTQ42213.1:0.0672262705)100:0.071005)100:0.038288,(((GCA_001188555.1_KND18796.1:0.0017482738,GCA_002249885.1_OXS50729.1:0.0000021766)100:0.008607,GCA_002249885.1_OXS50712.1:0.0000029307)100:0.134695,GCA_000192745.1_ADZ70637.1:0.1165006502)100:0.048970)99:0.039992,((GCA_900110875.1_SER33896.1:0.0468799649,GCA_900114245.1_SFK85751.1:0.0118082989)100:0.129346,GCA_001907205.1_OKL43455.1:0.1969716732)100:0.090644)100:0.036598,GCA_900105595.1_SDU07360.1:0.2100791823)98:0.032970,GCA_001720135.1_ODN70161.1:0.2600715211)98:0.048252,(GCA_900148505.1_SHO59781.1:0.1740640772,GCA_002088295.1_ORE96337.1:0.3122976866)100:0.092411)98:0.054997)99:0.045599,(((GCA_000166055.1_ADP70294.1:0.0164777581,GCA_000636015.1_KAI93522.1:0.0000029297)100:0.290881,(GCA_000828475.1_BAQ17322.1:0.1995585907,GCA_001708935.1_ODA68715.1:0.1935224597)100:0.104068)95:0.043911,((GCA_000143145.1_ADJ23987.1:0.1999921757,GCA_000503895.1_AHB48634.1:0.1313324201)100:0.137595,(GCA_000981545.1_CPR20986.1:0.0013893266,GCA_900104305.1_SDP22033.1:0.0000022400)100:0.172902)100:0.152020)97:0.055880)96:0.039457,GCA_000689395.1_CDO61197.1:0.4525881527)79:0.035999,(GCA_000017565.1_ABS64652.1:0.1921780741,GCA_000739695.1_GAK43976.1:0.1863261071)100:0.194581)99:0.052823,((((((GCA_000009985.1_BAE51273.1:0.1311553088,(GCA_000294655.1_CCG42322.1:0.0427005412,GCA_900108475.1_SEH24632.1:0.0439229434)100:0.110517)100:0.089657,GCA_000513295.1_CDK98213.1:0.1904219272)100:0.175700,((((GCA_000968135.1_CCQ73603.1:0.2544262043,(GCA_000300235.2_AJD52035.1:0.0610801099,GCA_000300275.1_EKF07435.1:0.0653699842)100:0.382637)83:0.054587,GCA_900093605.1_SCA55749.1:0.2825150010)44:0.044030,GCA_001746755.1_OEJ68901.1:0.3285205941)100:0.091851,(((((GCA_000013085.1_ABC22552.1:0.1585039575,GCA_000284415.2_CCG09590.1:0.2768708216)100:0.027425,GCA_000284415.2_CCG09591.1:0.3885749152)100:0.071476,GCA_900101965.1_SDD68807.1:0.2705314564)83:0.034453,GCA_900100455.1_SDG52065.1:0.4497471914)96:0.041696,(GCA_000315795.1_EKV31569.1:0.2404955434,(GCA_900156605.1_SIT01463.1:0.2452742973,GCA_001611975.1_AMW35221.1:0.3362916018)100:0.079170)100:0.049230)100:0.113091)94:0.034371)92:0.034595,(((((((GCA_000010725.1_BAI72123.1:0.0944136712,GCA_000632475.2_AIB13601.1:0.0793346391)100:0.128929,(GCA_000767795.1_KGM32355.1:0.0085678550,GCA_002195995.1_OWJ64284.1:0.0084447505)100:0.311571)91:0.041595,(GCA_000576635.1_EWY38862.1:0.0498737078,GCA_000936425.1_KJB93999.1:0.0583845466)100:0.118363)92:0.049367,((GCA_000016185.1_ACI98476.1:0.1678623073,GCA_002251795.1_OYQ33676.1:0.1878239839)100:0.064102,(GCA_000225995.2_EGY01933.1:0.0088586737,GCA_000730165.2_ASG22800.1:0.0133090300)100:0.183760)100:0.068475)100:0.073219,(((GCA_000963705.1_KJV08317.1:0.0000023111,GCA_000963705.1_KJV09046.1:0.0326040628)99:0.041175,GCA_002251735.1_OYQ18658.1:0.0806607156)100:0.267034,GCA_900167455.1_SKA21347.1:0.3659502540)92:0.050140)93:0.059601,((((GCA_000299935.1_EKE77614.1:0.0837161643,GCA_001618175.1_KZD03711.1:0.0710967324)100:0.159681,((GCA_900102465.1_SDF16073.1:0.0577003005,(GCA_000319385.1_AFX98401.1:0.1558960716,GCA_000510265.1_AHC73353.1:0.1330587212)100:0.736635)100:0.182611,GCA_000024465.1_ADE38644.1:0.5682817031)92:0.072946)94:0.075763,(((GCA_900177295.1_SMF63891.1:0.0000023760,GCA_900188055.1_SNR98296.1:0.0000021766)100:0.257955,GCA_900100655.1_SDF73721.1:0.4783505051)100:0.083825,(GCA_000982415.1_KKJ77581.1:0.0183134696,GCA_001026905.1_KLN61428.1:0.0488387108)100:0.425958)94:0.050240)97:0.040917,GCA_900172325.1_SLN55848.1:0.4090194612)83:0.030389)84:0.033880,(GCA_000742835.1_AIK95592.1:0.4549308147,(GCA_001192655.1_GAO97504.1:0.3420938815,GCA_002117145.1_ARN84248.1:0.3820837447)100:0.132908)100:0.210926)64:0.013766)41:0.024778,((GCA_000264455.2_AFK53395.1:0.0103443415,GCA_001601315.1_KYO57634.1:0.0000026029)100:0.437283,(((((((((GCA_000011685.1_AAW60664.1:0.0763940185,GCA_000234355.2_EHH67997.1:0.0841623051)100:0.072836,GCA_000723565.1_CDG33310.1:0.4066024946)98:0.092798,(((GCA_000617865.1_GAJ29549.1:0.1713547754,GCA_002005465.1_AQS87639.1:0.0737674287)100:0.048923,(GCA_001787335.1_AOX17734.1:0.0060818823,GCA_001787355.1_AOX20616.1:0.0029599479)100:0.076408)100:0.044028,(GCA_000724025.1_CDG40820.1:0.0079864923,GCA_001547995.1_BAT20807.1:0.0017538166)100:0.192376)100:0.067428)98:0.048204,GCA_000963885.1_GAN55805.1:0.2104467474)98:0.087117,((GCA_000021325.1_ACI50332.1:0.1279573725,((GCA_000182745.1_BAK84858.1:0.0367812510,GCA_000964505.1_GAN99602.1:0.0333106928)100:0.019833,GCA_000208635.2_EGG76261.1:0.0319682409)100:0.116924)100:0.073988,(GCA_002173735.1_ARW47545.1:0.2365842584,GCA_002005445.1_AQS86588.1:0.1852911105)100:0.079317)18:0.029412)24:0.044508,(GCA_000231445.2_EHD14618.1:0.0039826734,GCA_002153535.1_OUI78917.1:0.0027907794)100:0.495156)100:0.126053,(GCA_000014285.2_ABI62119.1:0.0033689670,GCA_000576085.2_AHJ63022.1:0.0013895815)100:0.265169)100:0.061869,((GCA_000016725.1_ABQ31246.1:0.0000024342,GCA_000202835.1_BAJ81638.1:0.0017733500)100:0.221098,(GCA_000306035.1_EKN01189.1:0.0618606820,GCA_000964385.1_GAN80163.1:0.0690078393)100:0.196085)97:0.044201)100:0.092185,((GCA_000164635.1_EFH10742.1:0.1729200450,GCA_900141905.1_SHJ47687.1:0.1637415734)100:0.073917,(GCA_900101615.1_SDC35614.1:0.0000021766,GCA_900104205.1_SDB70722.1:0.0000021766)100:0.181392)100:0.141839)100:0.216534)99:0.096786)89:0.034054,((GCA_000226315.1_AEP09950.1:0.0165572885,GCA_000348745.1_AGH98364.1:0.0123206163)100:0.424545,(((GCA_000153525.1_EAS84348.1:0.0653965123,GCA_000155895.1_EDZ60641.1:0.0598558552)100:0.808674,((((GCA_000012385.1_ABE04243.1:0.0098814173,GCA_000195735.1_CAA15260.1:0.0973622257)100:0.353590,(GCA_000010205.1_BAG40865.1:0.1554196250,GCA_000964595.1_KJV55320.1:0.2775031535)100:0.787381)100:0.256896,(GCA_000815465.1_KIE04306.1:0.3337305643,GCA_000219355.1_AEI88992.1:0.6404368525)100:0.205219)100:0.109149,((GCA_000008385.1_AAW70852.1:0.1152689844,GCA_000953315.1_CDR79242.1:0.1064622978)100:0.317211,(((GCA_000026005.1_CAH58028.1:0.2622473986,GCA_000964755.1_KJV65906.1:0.2081167980)100:0.254697,GCA_000964795.1_KJV68701.1:0.3359808578)100:0.186923,(GCA_000011945.1_AAV86500.1:0.1003097730,GCA_000024505.1_ACZ49375.1:0.0560552232)100:0.810622)100:0.280354)100:0.493616)100:0.155697)100:0.127517,((GCA_000014865.1_ABK46101.1:0.2715023658,GCA_002109495.1_OSM01397.1:0.2932072700)100:0.641884,(GCA_001982645.1_ONG39738.1:0.9340324579,(((((((GCA_000011345.1_BAC07737.1:0.0158150819,GCA_000505665.1_AHB87601.1:0.0220733133)100:0.384823,GCA_001870225.1_APB33394.1:0.5334477081)61:0.060550,(((((((((GCA_000011465.1_CAE20171.1:0.3119265078,GCA_000760175.1_KGG13752.1:0.1770005981)100:0.111704,GCA_001182765.1_CRY93589.1:0.1085947523)100:0.053117,(GCA_000155635.1_EDY39826.1:0.1357852126,(GCA_000316515.1_AFY29507.1:0.1023556662,GCA_000155635.1_EDY37777.1:0.2248506405)99:0.015144)100:0.029924)100:0.303089,GCA_000012525.1_ABB56879.1:0.2074972383)100:0.112686,(GCA_000817775.1_KIF39505.1:0.1598154702,(GCA_001904775.1_OKH47422.1:0.1726063305,GCA_002075285.2_ASC73582.1:0.1791541107)97:0.024765)100:0.099982)66:0.037288,GCA_000018105.1_ABW27177.1:0.3072657879)87:0.029356,GCA_000317045.1_AFY68305.1:0.2338576821)39:0.034391,GCA_002142475.1_BAS58224.1:0.2634597060)84:0.021470,(((((((((GCA_000017845.1_ACB53039.1:0.0422934990,(GCA_000167195.1_EAM49947.1:0.0034410533,GCA_000235665.2_EHJ11807.1:0.0017709625)100:0.114703)100:0.085226,GCA_000025125.1_ADB95122.1:0.3740041578)100:0.100406,GCA_001904615.1_OKH18007.1:0.3659188205)97:0.039680,((GCA_000297435.1_CCI32715.1:0.0024682834,GCA_000312205.1_CCI06507.1:0.0091083278)100:0.252134,(GCA_000284135.1_BAL28625.1:0.0460771687,GCA_000478825.2_AIE75623.1:0.0359270678)100:0.264369)97:0.041641)98:0.062596,((((GCA_000317575.1_AFZ35686.1:0.0373109730,GCA_002355455.1_BAU67214.1:0.0182759516)100:0.137112,GCA_000332055.1_ELS05093.1:0.2533218708)100:0.053513,GCA_002368355.1_BAZ45126.1:0.2902086125)100:0.068058,(GCA_000332035.1_ELR99744.1:0.4023543707,(GCA_000317675.1_AFZ53353.1:0.1033536984,(GCA_001747005.1_OEJ77659.1:0.1447897859,(GCA_001548095.1_BAQ61699.1:0.0610044205,GCA_001548115.1_BAQ64095.1:0.0871579722)100:0.085645)100:0.050821)100:0.296700)89:0.042267)100:0.052679)40:0.035201,(GCA_000021825.1_ACK69109.1:0.2303343146,(GCA_000317025.1_AFY78989.1:0.0219628784,GCA_001904635.1_OKH19669.1:0.0119661361)100:0.110326)100:0.072326)100:0.065198,(GCA_000155555.1_EDX77230.1:0.2320000048,(GCA_000211815.1_EGJ35745.1:0.0148044542,GCA_001942495.1_OLT60013.1:0.0237662010)100:0.168632)100:0.066276)85:0.023622,(((((((((((((GCA_000020025.1_ACC84389.1:0.0753416059,(GCA_000169135.1_EAW46552.1:0.0251543872,GCA_002218065.1_GAX34691.1:0.0161014909)100:0.090419)100:0.024390,(GCA_000317535.1_AFZ25641.1:0.0914512835,(((GCA_000196515.1_ADI65987.1:0.0780012687,(GCA_002368075.1_BAZ79307.1:0.0467924756,(((GCA_000175835.1_EFA68692.1:0.0133330724,GCA_001432185.1_KRH98116.1:0.0032247848)100:0.007717,GCA_002368135.1_BAZ90006.1:0.0191755680)100:0.013681,GCA_000175855.1_EFA73780.1:0.0258613129)100:0.220263)100:0.068276)100:0.047945,(GCA_000312705.1_AFW94749.1:0.0246300397,GCA_002368115.1_BAZ85972.1:0.0274501047)100:0.050800)98:0.020056,GCA_000317695.1_AFZ57812.1:0.0481207659)100:0.058938)100:0.047453)98:0.021166,(GCA_000316575.1_AFY33485.1:0.0622733172,((GCA_002368055.1_BAZ74846.1:0.0000021766,GCA_002368295.1_BAZ01232.1:0.0000021766)100:0.015900,GCA_002368275.1_BAY91547.1:0.0103173608)100:0.078113)99:0.032678)99:0.018721,(GCA_000204075.1_ABA23197.1:0.0691430275,(GCA_001298445.1_ALF53719.1:0.0255627195,GCA_002367975.1_BAY14834.1:0.0575275832)100:0.035020)100:0.035068)100:0.057844,(((GCA_000231365.2_EHC17882.1:0.0103938454,GCA_001904645.1_OKH16175.1:0.0094124285)100:0.041457,((GCA_000934435.1_KIY14841.1:0.0000021766,GCA_001990805.1_ONN62376.1:0.0000021766)100:0.046225,GCA_001275395.1_KOP25057.1:0.0302104186)100:0.029355)100:0.067115,((GCA_000317435.1_AFY99265.1:0.1968225048,GCA_000316665.1_AFY54535.1:0.1663337658)100:0.026792,((GCA_001456025.1_KST65333.1:0.0000021766,GCA_001456025.1_KST65613.1:0.0000021766)100:0.161902,((GCA_000350105.1_CCH66790.1:0.0022952719,GCA_000350125.1_CCH64637.1:0.0347314076)100:0.018320,GCA_000350125.1_CCH64636.1:0.0294242814)100:0.278508)100:0.025838)100:0.043990)100:0.023877)74:0.027824,((GCA_000346485.2_KYC37805.1:0.0497649047,GCA_000760695.2_KIE07331.1:0.0345591856)100:0.096592,GCA_000828085.2_KIJ82242.1:0.1167311673)100:0.054853)100:0.111200,(GCA_000317125.1_AFY90440.1:0.1619043655,(GCA_000317555.1_AFZ30723.1:0.0021124459,GCA_001904655.1_OKH29149.1:0.0079869316)100:0.126266)100:0.069298)100:0.037265,GCA_000952155.1_KJH71543.1:0.1807536633)100:0.030063,(GCA_000317495.1_AFZ14052.1:0.1536975122,GCA_000317145.1_AFY96103.1:0.3946982243)33:0.048783)33:0.034009,(GCA_001904725.1_OKH31550.1:0.1875696610,((GCA_000014265.1_ABG53509.1:0.0630533675,GCA_002260545.1_OZH54729.1:0.0285691892)100:0.265020,(GCA_000180455.1_CBN53851.1:0.1332591917,((GCA_000214075.2_EGK89182.1:0.0218951685,GCA_000317475.1_AFZ06747.1:0.0228580583)100:0.027990,GCA_002412335.1_PCN52345.1:0.0367967844)100:0.174163)100:0.079580)100:0.076790)41:0.046105)15:0.040092,GCA_000317515.1_AFZ18330.1:0.1708857943)14:0.043273,(GCA_001746915.1_OEJ74045.1:0.2005276018,(((GCA_000176895.2_CCE20518.1:0.0000021766,GCA_000307915.1_EKD10440.1:0.0000021766)100:0.223737,(GCA_000710505.1_KEI67319.1:0.0313715138,GCA_900009265.1_CUR14350.1:0.0114580859)100:0.216875)100:0.040468,(GCA_000478195.2_ERT08389.1:0.0710450141,GCA_000972705.2_KKD35846.1:0.0498003501)100:0.195909)100:0.066934)52:0.026203)14:0.020827,(GCA_001637395.1_OAB60800.1:0.2967534500,(GCA_000317105.1_AFY79870.1:0.2414850787,GCA_001276715.1_KOR37057.1:0.2804546756)100:0.067803)91:0.068661)28:0.030148)30:0.047981,((GCA_000317615.1_AFZ51632.1:0.1106942401,GCA_000317635.1_AFZ42555.1:0.1326024075)100:0.185601,GCA_000473895.1_ERN41817.1:0.2737471324)100:0.121957)99:0.067686)83:0.054516)93:0.153132,(GCA_000317065.1_AFY68369.1:0.2818225364,GCA_000332215.1_ELS30692.1:0.2263085768)99:0.212659)99:0.193251,(GCA_000011385.1_BAC92177.1:0.0740115142,GCA_000484535.1_AGY57233.1:0.1236009295)100:0.473976)99:0.449156,GCA_001765415.1_AOR39169.1:0.8520202603)99:0.171212,GCA_000817775.1_KIF43982.1:2.6107614237)99:0.152383)93:0.075749)100:0.222344)100:0.101871)99:0.091752)99:0.066533)50:0.027401,((((((((((((((((((GCA_000013005.1_ABC63672.1:0.0875833790,GCA_001281485.1_ALE16786.1:0.0508993761)99:0.030540,GCA_000715015.1_KEO91766.1:0.1134643890)98:0.022527,(GCA_001663175.1_ANK13824.1:0.0949699411,GCA_001677335.1_OBV12324.1:0.0380441290)100:0.065435)100:0.036276,GCA_001008165.2_AKH41189.1:0.1178821207)80:0.026872,(GCA_001304795.1_ALG61805.1:0.0000021575,GCA_001306275.1_KPM16464.1:0.0000026832)100:0.137206)83:0.025084,(GCA_001028705.1_AKM09630.1:0.1000214635,GCA_001661675.2_ARU15806.1:0.1302832493)95:0.024821)84:0.046788,(GCA_000013325.1_ABD25637.1:0.1321734269,GCA_000235975.2_EHJ62297.1:0.1223850135)100:0.065626)85:0.064312,(GCA_000013985.1_ABF52644.1:0.0470105751,GCA_001610975.1_AMU95589.1:0.0412579040)100:0.154857)84:0.047999,(GCA_001295965.1_KPF72121.1:0.0044811199,GCA_001713435.1_AOF98942.1:0.0035684481)100:0.123393)11:0.020499,(GCA_002218195.1_ASK89810.1:0.0680229215,GCA_900128895.1_SIO20025.1:0.0655730185)100:0.167107)85:0.061760,(GCA_000091125.1_BAI96004.1:0.0305826317,GCA_000147835.3_AEG47840.1:0.0683722244)100:0.090854)84:0.040654,GCA_001586395.2_KZB93629.1:0.2187591549)85:0.055366,(GCA_000016765.1_ABQ69456.1:0.0457671670,(GCA_002355275.1_ATE63462.1:0.0000021766,GCA_002367875.1_PCE43681.1:0.0000021766)100:0.045537)100:0.141293)85:0.084921,GCA_002251755.1_OYQ35436.1:0.3181577865)85:0.081293,(GCA_000342165.1_EMD84540.1:0.1061347798,GCA_002211145.1_OWV34257.1:0.1132407717)100:0.228051)84:0.045490,(GCA_000175255.2_AEH63363.1:0.0957019626,GCA_000218875.1_AEI38409.1:0.1195897806)100:0.279124)85:0.186666,GCA_900101935.1_SDE41577.1:0.3903608686)81:0.099837,((((((((((((((((((GCA_000011965.2_AAV95484.1:0.0737608449,GCA_900172225.1_SLN44406.1:0.0740755373)100:0.035255,(GCA_900109035.1_SEJ03316.1:0.0487977973,GCA_900156525.1_SIT76951.1:0.2172676494)85:0.034398)84:0.015370,((((GCA_000152805.1_EAQ11314.1:0.0833215200,GCA_900177545.1_SMH56078.1:0.1406553062)100:0.027016,(GCA_001307765.1_KPN62266.1:0.1037252961,GCA_900109955.1_SEW13373.1:0.0724272726)100:0.082050)80:0.022340,(GCA_000647975.1_KAJ54482.1:0.1007123690,GCA_000671395.1_KCV83382.1:0.1251577134)100:0.045597)84:0.024042,GCA_002210095.1_OWU74716.1:0.1011406536)81:0.023517)59:0.014752,(GCA_900116455.1_SFT84759.1:0.0822815819,GCA_900110425.1_SEO51734.1:0.1209035755)60:0.025518)54:0.005555,((((((GCA_001458175.1_CUH53491.1:0.0618171160,GCA_900129685.1_SHG38696.1:0.0965583269)81:0.031246,GCA_900114415.1_SFK65976.1:0.0821661411)81:0.016314,GCA_900142085.1_SHI86549.1:0.0938464010)84:0.019333,((((GCA_000203975.3_KID10601.1:0.0284651652,GCA_000511355.1_AHD00824.1:0.0230272232)100:0.047827,(GCA_000376545.2_ANP40682.1:0.0745633352,GCA_900102795.1_SCZ57165.1:0.0808631232)97:0.018411)96:0.017390,(GCA_001678945.1_ANP35228.1:0.0480449898,(((GCA_000299875.1_EKE72828.1:0.1082742153,GCA_900114135.1_SFJ24835.1:0.0748722828)100:0.030398,GCA_900172375.1_SLN57747.1:0.1478772384)91:0.053103,(GCA_900109555.1_SEK17591.1:0.0000023496,GCA_900172305.1_SLN20032.1:0.0000020536)100:0.128991)100:0.084720)81:0.011104)85:0.036422,(GCA_000511385.1_AHD09348.1:0.0486082117,(GCA_001258055.1_CRL14463.1:0.0000021766,GCA_900113345.1_SFG31042.1:0.0000021766)100:0.029732)100:0.036214)85:0.024999)84:0.025259,GCA_900107355.1_SDY52819.1:0.1142392768)45:0.016357,(GCA_001046955.1_AKO97135.1:0.0053366500,GCA_900109145.1_SEJ58954.1:0.0000025429)100:0.112288)57:0.018901)61:0.016175,(GCA_000590925.1_AHM04924.1:0.1175763996,GCA_000152625.1_EAP75083.1:0.1118421021)54:0.003376)74:0.018444,(((((GCA_000169415.1_EBA09621.1:0.0738621262,GCA_001458375.1_CUH77091.1:0.0591679324)94:0.012345,(((GCA_001482405.1_KUF11862.1:0.0545603355,((GCA_002211155.1_OWV60180.1:0.0000021766,GCA_002211205.1_OWV66694.1:0.0000021766)100:0.003252,(GCA_002211225.1_OWV50284.1:0.0000021766,GCA_900101505.1_SDC05869.1:0.0000021766)100:0.004028)100:0.027389)100:0.014719,(GCA_002237555.1_ASP21548.1:0.0131607538,GCA_900188425.1_SNR97816.1:0.0128340669)100:0.039005)100:0.016918,GCA_900184945.1_SMX35977.1:0.0686938818)93:0.015100)100:0.022087,GCA_900100005.1_SDH96907.1:0.0562890160)96:0.018561,((GCA_900110775.1_SEP55646.1:0.0577926488,GCA_001458355.1_CUH62911.1:0.0999380164)100:0.029089,(GCA_900172235.1_SLN11349.1:0.0806440553,(GCA_900099935.1_SDI27053.1:0.0483561619,(GCA_900112335.1_SFB81249.1:0.0514212612,GCA_900188335.1_SNS75531.1:0.0341046032)100:0.043981)100:0.058580)63:0.027131)23:0.008153)18:0.013022,(GCA_001247715.1_KNX41918.1:0.0833149286,GCA_900172295.1_SLN09763.1:0.0753482513)99:0.033081)17:0.005315)21:0.006581,((((GCA_001305615.1_ALG90594.1:0.0571154189,(GCA_001548075.1_BAQ69333.1:0.0018445782,GCA_001633165.1_ANB36189.1:0.0000026272)100:0.127852)85:0.027356,GCA_900184935.1_SMX42726.1:0.0514135358)85:0.032019,((((GCA_900172275.1_SLN12049.1:0.0579027612,((GCA_000155735.2_AGI71347.1:0.0918820535,GCA_001187845.1_AKS46251.1:0.0456277174)100:0.042685,GCA_000738435.1_AII87000.1:0.1457192143)73:0.037858)72:0.029238,(((GCA_900115595.1_SFP26983.1:0.0961039408,GCA_001981245.1_APX90709.1:0.1344600439)73:0.013342,((GCA_000600975.2_EYD72415.1:0.1261964673,GCA_900114485.1_SFK70512.1:0.1590088574)43:0.009652,((GCA_000836695.1_KIQ69976.1:0.0645728390,GCA_001908835.1_APO86466.1:0.1500899758)78:0.022952,GCA_900141735.1_SHJ12371.1:0.0875379943)78:0.028592)82:0.036697)69:0.016769,(GCA_000153305.1_EAR52785.1:0.1187309962,GCA_900172355.1_SLN17501.1:0.0779778106)97:0.047121)67:0.017222)11:0.016830,(((((((GCA_900110115.1_SEN66280.1:0.0000025440,GCA_900141995.1_SHI32216.1:0.0018076664)100:0.072741,(GCA_900113405.1_SFG20795.1:0.0000021766,GCA_900172315.1_SLN17368.1:0.0000021766)100:0.146432)98:0.029817,(GCA_000018145.1_ABV93551.1:0.0677602950,((GCA_000765015.1_KGK80117.1:0.0000024879,GCA_900141945.1_SHI74621.1:0.0053701879)100:0.121592,(GCA_001403795.1_CTQ51057.1:0.0789272710,GCA_900109285.1_SEL13362.1:0.0463662934)100:0.109682)99:0.041768)76:0.032317)64:0.010865,GCA_000299575.1_EKE45018.1:0.1249588562)65:0.023130,((((GCA_000014045.1_ABG32512.1:0.0189260761,(GCA_000154785.2_AEI93434.1:0.0000029352,GCA_000013005.1_ABC63671.1:0.5370009466)38:0.017390)42:0.057486,(GCA_000152605.1_EAP84091.1:0.0654182681,(GCA_000622405.1_KIN66596.1:0.0621827583,GCA_000172095.1_EDQ04163.1:0.0978145940)34:0.021958)63:0.025814)44:0.019766,(GCA_000814025.1_KIC49079.1:0.0100810320,GCA_001969365.1_APX11183.1:0.0296298630)100:0.077341)70:0.015072,GCA_001890925.1_OJI94408.1:0.1281737289)81:0.031312)56:0.014524,((GCA_000442275.2_EPX79145.1:0.0490035215,GCA_900111945.1_SFR48173.1:0.0487976679)100:0.064347,GCA_000161835.1_EET49232.1:0.1153378728)93:0.023424)8:0.010286,(GCA_001404155.1_CRK75660.1:0.0000023205,GCA_900114125.1_SFJ31055.1:0.0000028731)100:0.108182)11:0.010910)74:0.009045,(GCA_900142295.1_SIN94777.1:0.1007443239,GCA_900184815.1_SMX22335.1:0.0923795780)96:0.048576)53:0.016765)57:0.012781,(GCA_002115725.1_OSQ58982.1:0.0259417698,GCA_002115805.1_OSQ49335.1:0.0237272849)100:0.073018)22:0.016305)81:0.017490,(((((((GCA_000153725.1_EAU44407.1:0.0305917965,(GCA_001969385.1_APX24804.1:0.0000021766,GCA_900112435.1_SFC98731.1:0.0000021766)100:0.053272)100:0.011528,GCA_001975705.1_APZ54775.1:0.0491278526)98:0.014557,(GCA_900102075.1_SDE90735.1:0.0462278481,((GCA_001687105.1_ANT59013.1:0.0470510132,GCA_900116195.1_SFS40627.1:0.0210257461)100:0.052823,GCA_900100085.1_SDI74267.1:0.1048168868)100:0.040175)73:0.008985)98:0.037605,GCA_000442255.1_EPX76080.1:0.0928303924)85:0.026234,GCA_900107235.1_SDY27384.1:0.1654865137)53:0.015008,(GCA_000521865.1_ETX27516.1:0.0815332853,GCA_900115815.1_SFQ54205.1:0.1117062955)100:0.048284)85:0.018545,GCA_000152725.1_EAQ01465.1:0.1119422371)84:0.023665)84:0.015095,GCA_001205715.1_KNG95594.1:0.0926252209)70:0.007190,((((GCA_900095785.1_SCM68471.1:0.0000021766,GCA_900115865.1_SFQ25107.1:0.0000021766)100:0.075392,(GCA_900111875.1_SFA76257.1:0.0675896778,GCA_900116005.1_SFR17418.1:0.0779242127)100:0.035955)98:0.010810,GCA_900172385.1_SLN27234.1:0.1959704640)78:0.016412,(GCA_001038505.1_KMK67424.1:0.1100389130,GCA_900188035.1_SNR86028.1:0.0868475191)100:0.067085)16:0.012602)81:0.030522,(GCA_001517585.1_CUX82276.1:0.0950368156,GCA_900107025.1_SDX25457.1:0.1165191875)100:0.103094)80:0.032750,GCA_900106675.1_SDW87495.1:0.1504780148)83:0.034610,(((GCA_000012905.2_ABA79127.1:0.0966293191,GCA_900110135.1_SEM84739.1:0.1805415911)93:0.042815,(GCA_900110025.1_SEM82113.1:0.1250241661,GCA_900156815.1_SIS59323.1:0.1657144376)94:0.040437)77:0.029739,((((GCA_000714535.1_KEO51996.1:0.0545676885,GCA_000715505.1_KEP68145.1:0.0709116960)100:0.103380,(GCA_000203895.1_ABL70344.1:0.0913340068,GCA_000444995.1_AGT09583.1:0.1344168339)100:0.073094)47:0.017276,(GCA_000021865.1_ADE85303.1:0.1432234195,GCA_000740785.1_KFI26535.1:0.1662120044)100:0.044034)97:0.038869,GCA_001620265.1_AMY69088.1:0.1706283748)48:0.017717)83:0.015932)60:0.000002,GCA_000600335.2_EYD75812.1:1.2087208948)70:0.026247,(((GCA_000740775.1_KFI33180.1:0.0182896970,GCA_000740795.1_KFI27664.1:0.0198085675)100:0.133908,(GCA_000223375.1_AEM41290.1:0.0000022524,GCA_001399515.1_ALJ81426.1:0.0000029080)100:0.296674)84:0.045313,(GCA_000442315.1_EPX82745.1:0.1786450819,GCA_000600335.2_EYD75813.1:0.1037364657)100:0.101946)94:0.035836)80:0.034688,GCA_900102905.1_SDK57808.1:0.1450602916)84:0.045326,(((GCA_900106695.1_SDW34238.1:0.1118043549,GCA_900113695.1_SFI19668.1:0.0983724649)100:0.127794,(GCA_900111545.1_SET03288.1:0.0000021766,GCA_900143155.1_SHN49888.1:0.0000021766)100:0.226161)99:0.053433,GCA_900107585.1_SDZ75739.1:0.3548606643)85:0.035963)85:0.259269)82:0.024857)96:0.056282,(GCA_000152825.2_ADM10286.1:0.3969623656,GCA_900199215.1_SNT73622.1:0.2731347930)100:0.144790)100:0.046982,((GCA_000013025.1_ABI77005.1:0.0191895871,GCA_000685315.1_KCZ98340.1:0.0342150184)100:0.254848,GCA_000023785.1_ACT59108.1:0.3133359343)100:0.229274)100:0.059008)100:0.119436)93:0.050643)100:0.071765)100:0.097689);
