# Supplementary material for: Assessing the accuracy of phylogenetic rooting methods on prokaryotic gene families
Source: PLoS One. 2020 May 15;15(5):e0232950. doi: 10.1371/journal.pone.0232950 (PMC7228096; doi:10.1371/journal.pone.0232950)
Supplement: S2 Dataset — (ZIP) [file pone.0232950.s003.zip › EmpiricalDataset/GeneTrees_IQTree/000287.aln.treefile]

(GCA_000006905.1_AAK25669.1:0.0989506039,GCA_000092285.1_ADG12566.1:0.0389313435,((GCA_000017265.1_ACG79836.1:0.3139221192,GCA_001425915.1_KQW69210.1:0.1499055473)100:0.077485,((((((GCA_000013025.1_ABI77492.1:0.0682486285,GCA_000685315.1_KCZ97501.1:0.0453723003)100:0.274817,GCA_000023785.1_ACT60710.1:0.5657188550)100:0.191623,((GCA_000014745.1_ABI67355.1:0.3382210706,GCA_900103475.1_SDM65489.1:0.2550184309)100:0.134574,GCA_000152745.1_EAP89509.1:0.3534144030)100:0.105675)100:0.140953,((((((((((((GCA_000010725.1_BAI73311.1:0.2302729230,GCA_000632475.2_AIB13186.1:0.2075350789)100:0.185180,(GCA_900172325.1_SLN21685.1:0.4295414630,((GCA_900177295.1_SME93968.1:0.0000022841,GCA_900188055.1_SNR28961.1:0.0000024508)100:0.268926,GCA_900100655.1_SDG07265.1:0.5393087714)97:0.135763)93:0.029110)98:0.078716,(((GCA_000016185.1_ACJ00418.1:0.2535479824,GCA_002251795.1_OYQ35882.1:0.3706478193)100:0.176804,GCA_000730165.2_ASG21613.1:0.1918648255)100:0.158276,(GCA_000576635.1_EWY37277.1:0.1206145099,GCA_000936425.1_KJB92621.1:0.1072786416)100:0.272327)99:0.141402)97:0.065146,(((GCA_000513295.1_CDL00108.1:0.4208433167,(GCA_000009985.1_BAE49436.1:0.4156465578,(GCA_000294655.1_CCG41901.1:0.0361641972,GCA_900108475.1_SEH46247.1:0.1204712190)100:0.278527)100:0.169453)100:0.149784,(GCA_000968135.1_CCQ75737.1:0.4472821296,GCA_001746755.1_OEJ63735.1:0.5834013755)99:0.178352)90:0.066566,(((GCA_000315795.1_EKV26860.1:0.3512669575,(GCA_001611975.1_AMW34547.1:0.6974612997,GCA_900156605.1_SIS89250.1:0.4695794621)100:0.296876)43:0.107799,GCA_900100455.1_SDG71552.1:0.5007158376)99:0.121705,((GCA_000013085.1_ABC24593.1:0.3208349060,GCA_000284415.2_CCG07985.1:0.7488560894)100:0.143281,GCA_900101965.1_SDE91714.1:0.4152537007)99:0.189068)99:0.085507)97:0.068752)97:0.088338,(((GCA_000299935.1_EKE71527.1:0.1813681043,GCA_001618175.1_KZD12894.1:0.1295072681)100:0.283227,(GCA_900102465.1_SDG09780.1:0.1132578212,(GCA_000319385.1_AFX98961.1:0.1697189546,GCA_000510265.1_AHC73658.1:0.1207972590)100:0.594710)100:0.263486)99:0.120049,(GCA_000226315.1_AEP08717.1:0.0561562184,GCA_000348745.1_AGH97192.1:0.0453014897)100:0.920188)92:0.067787)91:0.109036,(((((GCA_000963705.1_KJV09409.1:0.1866071772,GCA_002251735.1_OYQ21090.1:0.2202819442)100:0.585469,(GCA_000024465.1_ADE39805.1:0.9648122077,((((GCA_000014865.1_ABK44130.1:0.7157880634,GCA_002109495.1_OSM02421.1:0.4621894726)100:0.166494,GCA_001637395.1_OAB61446.1:0.7699506904)100:0.252476,GCA_001982645.1_ONG39281.1:1.3218879188)100:0.309272,(((((GCA_000011345.1_BAC09118.1:0.0725782144,GCA_000505665.1_AHB88218.1:0.1431608933)100:0.686821,((GCA_000012525.1_ABB57353.1:0.3497557559,((GCA_000155635.1_EDY37794.1:0.3658198387,GCA_000316515.1_AFY30063.1:0.3165135115)100:0.136653,(GCA_001182765.1_CRY92952.1:0.3959259064,(GCA_000760175.1_KGG13025.1:0.5229015589,GCA_000011465.1_CAE18787.1:0.7887297828)100:0.302542)100:0.150299)100:0.321574)100:0.231290,(((((((((((GCA_000014265.1_ABG50392.1:0.1539038495,GCA_002260545.1_OZH53385.1:0.1514828091)100:0.291920,GCA_000180455.1_CBN56312.1:0.2613579069)43:0.006269,(((GCA_001276715.1_KOR33644.1:0.2244270919,GCA_000317105.1_AFY84791.1:0.2458327317)89:0.120937,(((GCA_000214075.2_EGK84720.1:0.0581024463,GCA_000317475.1_AFZ08879.1:0.0198403631)100:0.141768,GCA_002412335.1_PCN52983.1:0.2636187260)100:0.091043,GCA_000180455.1_CBN57789.1:0.3557380585)100:0.072878)77:0.016616,GCA_001276715.1_KOR34449.1:0.4731597362)38:0.041533)78:0.057990,(GCA_000317495.1_AFZ14130.1:0.3201338148,((GCA_000211815.1_EGJ30803.1:0.0295219745,GCA_001942495.1_OLT58588.1:0.0000024197)100:0.307895,GCA_000317515.1_AFZ19590.1:0.2851073644)94:0.090442)65:0.091908)27:0.022876,(((((((((GCA_000020025.1_ACC82317.1:0.1069720991,GCA_001456025.1_KST66422.1:0.3583626819)33:0.012765,((GCA_000204075.1_ABA20895.1:0.1725037961,(GCA_001298445.1_ALF51613.1:0.1002171794,GCA_002367975.1_BAY19209.1:0.0348566776)100:0.160838)16:0.017861,((((GCA_000196515.1_ADI65071.1:0.1206395559,(GCA_000317695.1_AFZ57089.1:0.0837443689,(GCA_002368075.1_BAZ81749.1:0.0763016237,(((GCA_000175835.1_EFA71259.1:0.0139489630,GCA_001432185.1_KRH96096.1:0.0121064137)100:0.037922,GCA_002368135.1_BAZ90844.1:0.0183376118)87:0.020709,GCA_000175855.1_EFA73218.1:0.0252676814)100:0.255341)95:0.025659)92:0.008744)98:0.046326,((GCA_000312705.1_AFW95961.1:0.0336506756,GCA_000312705.1_AFW94820.1:0.2215200082)87:0.000467,(GCA_000789435.1_KHG39059.1:0.0039159128,GCA_002368115.1_BAZ85591.1:0.0222977533)100:0.029779)100:0.108354)100:0.059803,GCA_000317535.1_AFZ26993.1:0.1534173227)98:0.028097,(GCA_000316575.1_AFY32196.1:0.1074124133,((GCA_002368055.1_BAZ74723.1:0.0000024508,GCA_002368295.1_BAZ01354.1:0.0000029465)100:0.009006,GCA_002368275.1_BAY92276.1:0.0148522143)100:0.070910)99:0.039279)97:0.031741)45:0.034345)34:0.038989,(GCA_000169135.1_EAW46711.1:0.0927878709,GCA_002218065.1_GAX35376.1:0.0789735722)100:0.100699)94:0.036009,(((((GCA_000231365.2_EHC18177.1:0.0217016111,GCA_001904645.1_OKH12241.1:0.0313638556)100:0.069097,((GCA_000934435.1_KIY14451.1:0.0000021649,GCA_001990805.1_ONN59745.1:0.0000024759)100:0.045273,GCA_001275395.1_KOP27129.1:0.0437038673)100:0.062625)100:0.100859,(GCA_000346485.2_KYC38501.1:0.0392731358,GCA_000760695.2_KIE13124.1:0.1005538656)100:0.106531)100:0.043358,GCA_000828085.2_KIJ80922.1:0.2288803781)98:0.048212,(GCA_000316665.1_AFY54061.1:0.1917387202,GCA_000350105.1_CCH67921.1:0.4894723348)91:0.057859)71:0.028626)91:0.072042,GCA_000317435.1_AFZ04394.1:0.2679797220)94:0.053753,GCA_000952155.1_KJH69830.1:0.3648253872)21:0.049018,(GCA_000317555.1_AFZ29035.1:0.0000028191,GCA_001904655.1_OKH28467.1:0.0514904976)100:0.278734)60:0.018574,GCA_000317125.1_AFY87616.1:0.4093697419)97:0.056238,GCA_001904725.1_OKH40088.1:0.3486612402)93:0.081808)50:0.051548,((GCA_000710505.1_KEI67763.1:0.0294180365,GCA_900009265.1_CUR18744.1:0.0230038740)100:0.278056,((GCA_000478195.2_ERT09433.1:0.1095723103,GCA_000972705.2_KKD38440.1:0.1300020905)100:0.300891,((GCA_000176895.2_CCE16629.1:0.0000024508,GCA_000307915.1_EKD06663.1:0.0000024521)100:0.518778,GCA_001637395.1_OAB60216.1:0.6679744074)97:0.104071)54:0.046114)90:0.095602)77:0.023019,GCA_002368355.1_BAZ47021.1:2.0929007246)19:0.024851,((GCA_000155555.1_EDX75710.1:0.2813890533,((GCA_000317615.1_AFZ49825.1:0.1830264566,GCA_000317635.1_AFZ42639.1:0.1569518308)100:0.428585,GCA_000473895.1_ERN43012.1:0.5539349721)99:0.099617)62:0.078079,((GCA_000817775.1_KIF42216.1:0.3501161440,GCA_001904775.1_OKH48096.1:0.4666949281)100:0.153412,GCA_002075285.2_ASC69955.1:0.4458657751)100:0.185511)59:0.076116)18:0.035822,((GCA_000317045.1_AFY67849.1:0.4468360555,GCA_001746915.1_OEJ76521.1:0.2505925805)94:0.108321,(GCA_000018105.1_ABW27510.1:0.3312243187,GCA_002142475.1_BAS55483.1:0.4487872346)100:0.120063)69:0.068786)44:0.043980,((((GCA_000017845.1_ACB53672.1:0.0946104741,((GCA_000167195.1_EAM47657.1:0.0000026302,GCA_000235665.2_EHJ09687.1:0.0000020328)100:0.035511,GCA_000235665.2_EHJ09686.1:0.3776889566)100:0.101020)100:0.114974,GCA_000025125.1_ADB95041.1:0.5821472908)100:0.210026,((((GCA_000317025.1_AFY79477.1:0.0527354026,GCA_001904635.1_OKH24934.1:0.0293932114)100:0.290004,GCA_000021825.1_ACK73453.1:0.2704224792)100:0.063763,(((GCA_000317575.1_AFZ37920.1:0.0605244111,GCA_002355455.1_BAU66087.1:0.0565535320)100:0.217057,(GCA_000332055.1_ELS01547.1:0.3483091347,GCA_002368355.1_BAZ46318.1:0.3161733020)97:0.054373)100:0.113228,GCA_000332035.1_ELR98352.1:0.5569299600)86:0.055384)86:0.068513,(((GCA_000317675.1_AFZ52386.1:0.2376182646,(GCA_001548095.1_BAQ62718.1:0.1173493948,GCA_001548115.1_BAQ63815.1:0.1816466867)100:0.188117)100:0.062287,GCA_001747005.1_OEJ78819.1:0.3249235807)100:0.172377,(GCA_001904615.1_OKH13447.1:0.6448305706,(GCA_000297435.1_CCI33966.1:0.0098884667,GCA_000312205.1_CCI08736.1:0.0202635727)100:0.444347)43:0.114166)38:0.084480)29:0.027693)39:0.057101,(GCA_000284135.1_BAL29556.1:0.1198258994,GCA_000478825.2_AIE74397.1:0.1887063056)100:0.698014)85:0.092891)31:0.051932,(GCA_000317145.1_AFY95876.1:0.4644352271,(GCA_000317065.1_AFY71013.1:0.4116477503,GCA_000332215.1_ELS33613.1:0.4979042262)100:0.313578)93:0.123273)37:0.073559)74:0.073310)72:0.077571,GCA_001870225.1_APB34977.1:0.7235770932)100:0.255385,(GCA_000011385.1_BAC91348.1:0.4103162069,GCA_000484535.1_AGY56928.1:0.2362022111)100:0.429834)100:0.422827,GCA_001637395.1_OAB63913.1:1.9663334318)100:0.695273)100:0.172595)92:0.148218)64:0.040459,(((((((((GCA_000013005.1_ABC64203.1:0.2608478126,(GCA_001304795.1_ALG60046.1:0.0000021472,GCA_001306275.1_KPM18713.1:0.0000024508)100:0.254272)99:0.081791,((GCA_000715015.1_KEO88564.1:0.1912471051,(GCA_001663175.1_ANK11978.1:0.1845061841,GCA_001677335.1_OBV09844.1:0.1165395770)100:0.137431)100:0.112411,GCA_001281485.1_ALE15556.1:0.1774062884)100:0.073455)98:0.091332,GCA_001008165.2_AKH42684.1:0.2498970484)100:0.163823,((GCA_001028705.1_AKM09027.1:0.2498109046,GCA_001661675.2_ARU17111.1:0.2142430957)100:0.112671,GCA_000235975.2_EHJ61569.1:0.2850214988)99:0.086432)94:0.083133,GCA_000013325.1_ABD25043.1:0.3259396492)100:0.143838,(((((GCA_000016765.1_ABQ71222.1:0.0857732630,(GCA_002355275.1_ATE64866.1:0.0000024269,GCA_002367875.1_PCE44140.1:0.0000024508)100:0.142629)100:0.150429,(GCA_000091125.1_BAI95655.1:0.0760034782,GCA_000147835.3_AEG50548.1:0.0323390457)100:0.287595)81:0.083227,(GCA_000934435.1_KIY12854.1:0.3138101735,GCA_001586395.2_KZB94904.1:0.3173406763)79:0.091196)88:0.022659,(GCA_002218195.1_ASK89491.1:0.1763895786,GCA_900128895.1_SIN59705.1:0.1598305647)100:0.212357)99:0.100026,((GCA_001295965.1_KPF72408.1:0.0114195658,GCA_001713435.1_AOG02417.1:0.0000025936)100:0.354388,(GCA_000013985.1_ABF54890.1:0.1907641736,GCA_001610975.1_AMU94159.1:0.0586072711)100:0.449746)92:0.053400)98:0.096748)99:0.114267,(GCA_000175255.2_AEH61996.1:0.5624065401,GCA_000218875.1_AEI37018.1:0.4941292574)100:0.609184)100:0.154190,(GCA_000342165.1_EMD83900.1:0.3080024655,GCA_002211145.1_OWV32835.1:0.3654001369)100:0.346454)89:0.034188,GCA_002251755.1_OYQ31140.1:0.5967292309)100:0.200142)66:0.108845,(((((((GCA_000011685.1_AAW62230.1:0.2314251613,GCA_000234355.2_EHH68482.1:0.2766656533)100:0.232059,(GCA_000723565.1_CDG33851.1:0.1151332482,GCA_002003665.1_OOL19708.1:0.2499050831)100:0.717024)100:0.188473,(((GCA_000617865.1_GAJ29400.1:0.3576036811,GCA_002005465.1_AQS87059.1:0.5505786007)31:0.060897,(GCA_000724025.1_CDG39401.1:0.0014919924,GCA_001547995.1_BAT19484.1:0.0297072161)100:0.869342)17:0.052646,(GCA_001787335.1_AOX16998.1:0.0089935597,GCA_001787355.1_AOX19760.1:0.0113969499)100:0.437401)100:0.161364)96:0.091454,GCA_000963885.1_GAN53451.1:0.4843493114)96:0.135683,((GCA_000021325.1_ACI53273.1:0.4351211390,((GCA_000182745.1_BAK85222.1:0.0779358313,GCA_000208635.2_EGG75244.1:0.0806441500)100:0.080548,GCA_000964505.1_GAN98266.1:0.1224579350)100:0.378570)77:0.126274,(GCA_002005445.1_AQS86392.1:0.5263255656,GCA_002173735.1_ARW48954.1:0.4165422189)100:0.289881)94:0.063736)94:0.114821,((GCA_000014285.2_ABI61057.1:0.0000020896,GCA_000576085.2_AHJ61908.1:0.0048345302)100:0.503417,((((GCA_000016725.1_ABQ30927.1:0.0000025149,GCA_000202835.1_BAJ81116.1:0.0057105067)100:0.292575,(GCA_000306035.1_EKN00207.1:0.1374147686,GCA_000964385.1_GAN80702.1:0.0963358541)100:0.434568)100:0.121057,((GCA_000164635.1_EFH11866.1:0.2422380381,GCA_900141905.1_SHI54871.1:0.2673559431)100:0.084486,(GCA_900101615.1_SDE26319.1:0.0055841409,GCA_900104205.1_SDB35914.1:0.0000025053)100:0.268914)100:0.132738)93:0.069652,GCA_000964365.1_GAN76656.1:0.2815065452)91:0.071153)100:0.148863)95:0.071373,(GCA_000231445.2_EHD14828.1:0.0047385881,GCA_002153535.1_OUI79364.1:0.0000024159)100:1.411144)100:0.174381)94:0.063507,GCA_900093605.1_SCA56985.1:0.8950331714)65:0.069088)48:0.069069,(((((((((((((((((((GCA_000011965.2_AAV93474.1:0.0676131372,((((GCA_000203975.3_KID07315.1:0.0452940711,GCA_000511355.1_AHD02804.1:0.0709304226)100:0.063423,GCA_001678945.1_ANP37364.1:0.0899214828)32:0.020934,(GCA_000376545.2_ANP42167.1:0.1768985543,GCA_900102795.1_SCZ70162.1:0.1478059610)33:0.041979)41:0.017209,(GCA_000511385.1_AHD11427.1:0.0561233919,(GCA_001258055.1_CRL15948.1:0.0000023014,GCA_900113345.1_SFG75735.1:0.0000022045)100:0.056339)100:0.031199)100:0.088748)96:0.038525,GCA_900172225.1_SLN11464.1:0.1644976260)96:0.044095,(((GCA_000014045.1_ABG29933.1:0.0460350335,GCA_000154785.2_AEI96342.1:0.0568284550)100:0.144685,GCA_000622405.1_KIN67847.1:0.2104245014)91:0.039387,(GCA_000814025.1_KIC49747.1:0.0362401259,GCA_001969365.1_APX13067.1:0.0484513286)100:0.138639)50:0.022017)95:0.040456,((GCA_002210095.1_OWU75647.1:0.1360804115,GCA_900109035.1_SEK00641.1:0.2095416080)99:0.047256,GCA_900116455.1_SFT99760.1:0.2758835520)98:0.029570)93:0.035361,(GCA_000152605.1_EAP85357.1:0.1952772873,((GCA_001458355.1_CUH64812.1:0.2033454466,GCA_900110775.1_SEQ71315.1:0.1284705794)98:0.049934,GCA_001890925.1_OJI94845.1:0.2269793946)93:0.034318)89:0.074308)33:0.021305,((GCA_000172095.1_EDQ06259.1:0.1530273364,(GCA_900095785.1_SCM69476.1:0.0000028064,GCA_900115865.1_SFQ47081.1:0.0000026085)100:0.393663)48:0.036144,GCA_900100005.1_SDI77272.1:0.1560589639)40:0.020331)78:0.023128,(GCA_900115815.1_SFQ06688.1:0.1662216573,GCA_900111875.1_SFB05600.1:0.2739402200)81:0.106270)34:0.019739,(GCA_900188035.1_SNR49985.1:0.1090556720,GCA_001038505.1_KMK65773.1:0.2613607801)96:0.094640)61:0.029147,GCA_000169415.1_EBA08586.1:0.2002191020)7:0.016854,((((((((GCA_000153725.1_EAU48173.1:0.0628496558,GCA_900102075.1_SDE40134.1:0.0655571831)100:0.033075,GCA_000442255.1_EPX82600.1:0.1669922462)98:0.025458,GCA_001975705.1_APZ52677.1:0.0669299221)84:0.023106,(GCA_001969385.1_APX22645.1:0.0000029285,GCA_900112435.1_SFC66080.1:0.0000029165)100:0.161246)97:0.018105,((GCA_001687105.1_ANT60279.1:0.0355379028,GCA_900116195.1_SFS94723.1:0.0396075471)100:0.074290,GCA_900100085.1_SDI17022.1:0.2030571535)100:0.039094)98:0.034518,(GCA_900184945.1_SMX32180.1:0.1481263938,((GCA_002211155.1_OWV56129.1:0.0052294090,(GCA_002211205.1_OWV63613.1:0.0105716415,(GCA_002211225.1_OWV46984.1:0.0000024508,GCA_900101505.1_SDD54887.1:0.0000024508)100:0.010455)73:0.000002)100:0.126756,(GCA_002237555.1_ASP19794.1:0.0369220277,GCA_900188425.1_SNS11494.1:0.0504036149)100:0.116363)98:0.054570)95:0.042058)93:0.032017,(GCA_000152725.1_EAQ03044.1:0.1877446842,GCA_900172385.1_SLN56738.1:0.1921859357)99:0.103662)13:0.017708,((GCA_001458375.1_CUH79747.1:0.1497141183,(GCA_002115725.1_OSQ65756.1:0.0753975153,GCA_002115805.1_OSQ46110.1:0.1738002044)100:0.157508)82:0.025930,((((GCA_001458175.1_CUH51605.1:0.1259859221,GCA_900142085.1_SHI41479.1:0.2438109723)82:0.038061,GCA_900114415.1_SFL01521.1:0.1423348426)82:0.041208,GCA_900129685.1_SHH41303.1:0.2030164721)99:0.074299,(((GCA_000299875.1_EKE74594.1:0.0824456554,GCA_900172375.1_SLN13928.1:0.3658531605)62:0.086973,GCA_900114135.1_SFJ74455.1:0.1135226732)63:0.073788,(GCA_900109555.1_SEL05926.1:0.0000024766,GCA_900172305.1_SLN51275.1:0.0000023675)100:0.244505)99:0.096268)60:0.049452)32:0.032918)36:0.028987)44:0.034668,((GCA_000521865.1_ETX29705.1:0.2128131627,GCA_900107235.1_SDX82497.1:0.1992963238)59:0.030041,GCA_001482405.1_KUF09618.1:0.1982052425)75:0.046217)40:0.024779,(((((GCA_900172295.1_SLN44969.1:0.1999983924,GCA_001247715.1_KNX41184.1:0.1936073910)96:0.032606,GCA_000152625.1_EAP77788.1:0.2284473005)96:0.013453,(((GCA_001046955.1_AKO98783.1:0.0104839068,GCA_900109145.1_SEJ48516.1:0.0000024508)100:0.162438,GCA_900116005.1_SFR00584.1:0.3442993831)61:0.018799,GCA_900107355.1_SDY06143.1:0.3711678140)95:0.064314)42:0.039494,GCA_900110425.1_SEO58821.1:0.2707688289)23:0.018324,(GCA_001981245.1_APX89959.1:0.3288970973,GCA_001205715.1_KNG93722.1:0.2669013694)82:0.075366)23:0.011835)86:0.033159,(((((GCA_900115595.1_SFO97735.1:0.2123558116,GCA_000018145.1_ABV95102.1:0.4133207603)90:0.075090,GCA_000590925.1_AHM03691.1:0.3688433444)86:0.086808,((((GCA_000153305.1_EAR50751.1:0.2348890501,(GCA_900172355.1_SLN63267.1:0.2171131285,((GCA_000836695.1_KIQ71117.1:0.1731805395,GCA_900141735.1_SHJ05061.1:0.1958473270)100:0.115885,GCA_000600975.2_EYD73140.1:0.2865963466)100:0.085811)77:0.028330)86:0.036671,((((GCA_001403795.1_CTQ49523.1:0.1238012830,GCA_900109285.1_SEK49159.1:0.1517037422)100:0.227771,(GCA_900110115.1_SEO00878.1:0.0092854936,GCA_900141995.1_SHI83547.1:0.0248256455)100:0.145381)100:0.115351,GCA_000299575.1_EKE43796.1:0.3814438611)100:0.083809,(GCA_900113405.1_SFG94958.1:0.0000019954,GCA_900172315.1_SLN46694.1:0.0000029148)100:0.219653)100:0.131344)94:0.037883,(GCA_001548075.1_BAQ70734.1:0.0339681374,GCA_001633165.1_ANB32893.1:0.0167197874)100:0.283791)88:0.062594,((GCA_000647975.1_KAJ57361.1:0.1956312605,GCA_000671395.1_KCV82579.1:0.1529897554)100:0.061445,GCA_001305615.1_ALG88991.1:0.1950608655)97:0.064791)91:0.028242)65:0.007040,((((((GCA_000155735.2_AGI74694.1:0.1991203746,GCA_001187845.1_AKS47819.1:0.1025631288)100:0.102190,GCA_900172275.1_SLN31669.1:0.0884008562)100:0.056948,(((GCA_900184935.1_SMX47492.1:0.1939016797,GCA_900184815.1_SMX23089.1:0.3391712555)87:0.062225,(GCA_000161835.1_EET48913.1:0.2328469829,GCA_001908835.1_APO88171.1:0.2753525027)86:0.061633)82:0.031662,(GCA_001404155.1_CRK75213.1:0.0000024032,GCA_900114125.1_SFI98086.1:0.0000027029)100:0.336098)96:0.048402)98:0.071368,(GCA_000738435.1_AII88604.1:0.4056861313,(GCA_000442275.2_EPX77346.1:0.1569099038,GCA_900111945.1_SFR33629.1:0.2061009196)100:0.261632)89:0.034194)90:0.060641,(GCA_000765015.1_KGK79344.1:0.0109484200,GCA_900141945.1_SHI94981.1:0.0099110428)100:0.279538)87:0.049770,((GCA_001307765.1_KPN64857.1:0.1917006942,GCA_900109955.1_SEV93081.1:0.2012526221)100:0.147763,GCA_000812665.2_AML51036.1:0.4240330336)73:0.052617)76:0.040276)82:0.023372,((((((GCA_000012905.2_ABA80520.1:0.2092077949,GCA_900110025.1_SEM45894.1:0.1644804946)100:0.084459,(GCA_000223375.1_AEM41757.1:0.0000024382,GCA_001399515.1_ALJ81865.1:0.0000022886)100:0.350916)63:0.040220,((GCA_000740775.1_KFI33298.1:0.0695391804,GCA_000740795.1_KFI31158.1:0.0493252208)100:0.302155,GCA_900156815.1_SIT09672.1:0.2453618159)100:0.064024)67:0.052996,GCA_900110135.1_SEN70033.1:0.3174162104)70:0.018342,GCA_001620265.1_AMY68065.1:0.3098796669)97:0.059627,(((GCA_000021865.1_ADE87256.1:0.0948631426,(GCA_000714535.1_KEO54245.1:0.1412417495,GCA_000715505.1_KEP70388.1:0.0735866751)100:0.088554)99:0.027962,GCA_000740785.1_KFI28832.1:0.2012046687)100:0.209974,GCA_900114485.1_SFL33455.1:0.2166109591)96:0.060271)96:0.055265)75:0.030618)93:0.043468,(GCA_000152805.1_EAQ13973.1:0.2730286943,GCA_900177545.1_SMH42530.1:0.1541692609)86:0.066585)97:0.052078,(GCA_900106675.1_SDW91959.1:0.2965419146,GCA_900142295.1_SIO13113.1:0.2597248755)98:0.059026)51:0.038680,((GCA_900099935.1_SDL39812.1:0.2939868138,GCA_900188335.1_SNT03097.1:0.2351948316)99:0.058480,GCA_900112335.1_SFD18493.1:0.2695808268)99:0.137477)96:0.068305,(((GCA_900172235.1_SLN23882.1:0.2956977970,(((GCA_900106695.1_SDX16223.1:0.2238446019,GCA_900113695.1_SFI09445.1:0.2711331752)100:0.175530,GCA_900107585.1_SDZ93466.1:0.4391270157)96:0.114792,(GCA_000442315.1_EPX84445.1:0.4747923274,GCA_000600335.2_EYD73881.1:0.2224204741)100:0.220605)95:0.075225)93:0.050700,GCA_900102905.1_SDK77063.1:0.3315661820)94:0.072208,((GCA_900111545.1_SES70593.1:0.0000021111,GCA_900143155.1_SHN61930.1:0.0000029176)100:0.447494,(GCA_000203895.1_ABL72576.1:0.1282025334,GCA_000444995.1_AGT07775.1:0.2797571804)100:0.404813)88:0.041144)82:0.024503)90:0.053001,(GCA_001517585.1_CUX80215.1:0.2501651127,GCA_900107025.1_SDW89720.1:0.3828291551)97:0.109414)71:0.042161,GCA_900156525.1_SIT81191.1:0.3941578624)100:0.168409)54:0.053997,((GCA_000300235.2_AJD54278.1:0.1055983733,GCA_000300275.1_EKF10340.1:0.1091841223)100:0.519688,GCA_900101935.1_SDE63779.1:0.5580572802)83:0.180475)82:0.043896,(((GCA_000767795.1_KGM32144.1:0.0157445883,GCA_002195995.1_OWJ68399.1:0.0219251506)100:0.396017,(GCA_000982415.1_KKJ76067.1:0.0289888275,GCA_001026905.1_KLN60676.1:0.0748886763)100:0.692486)95:0.152316,(((GCA_000264455.2_AFK55399.1:0.0053541058,GCA_001601315.1_KYO51591.1:0.0000025005)100:0.686936,(((GCA_000012385.1_ABE04328.1:0.9868108710,((GCA_000815465.1_KIE05345.1:0.7693144348,GCA_000219355.1_AEI88573.1:1.0515233270)96:0.234274,(((GCA_000008385.1_AAW71177.1:0.1154864864,GCA_000953315.1_CDR79518.1:0.1507610428)100:0.519742,(((GCA_000011945.1_AAV86710.1:0.2669559448,GCA_000024505.1_ACZ49250.1:0.1245212464)100:1.054927,GCA_000964795.1_KJV68941.1:0.5963936627)99:0.177062,(GCA_000026005.1_CAH58159.1:0.4085001183,GCA_000964755.1_KJV66045.1:0.4010128220)100:0.497896)100:0.196577)100:0.220336,GCA_000964595.1_KJV55870.1:0.9159097982)100:0.241496)96:0.132749)99:0.236070,(GCA_001192655.1_GAO97720.1:1.1232928463,(GCA_000153525.1_EAS84913.1:0.3499190633,GCA_000155895.1_EDZ60234.1:0.4037897819)100:0.891612)94:0.216796)97:0.292347,GCA_002117145.1_ARN85363.1:1.0170118940)96:0.277811)93:0.121085,GCA_900167455.1_SJZ95650.1:0.7251614903)94:0.122402)84:0.053842)91:0.056414,(((GCA_000981545.1_CPR17502.1:0.0000024508,GCA_900104305.1_SDO32965.1:0.0000022995)100:0.453966,(GCA_000143145.1_ADJ25337.1:0.4664518823,((GCA_000503895.1_AHB47255.1:0.6813872407,(GCA_000175215.2_ADU14033.1:0.4270182344,GCA_000204015.1_EGF92168.1:0.3891310011)100:0.623277)79:0.078268,(GCA_000166055.1_ADP71457.1:0.0250021864,GCA_000636015.1_KAI93892.1:0.0097792233)100:0.784013)78:0.073552)95:0.084717)96:0.154004,(((((((((((((((GCA_000007125.1_AAL53127.1:0.0048923712,GCA_000157815.1_EEX99376.1:0.0000026249)100:0.134923,(GCA_000017405.1_ABS13438.1:0.0000024270,GCA_000585655.1_EXL07637.1:0.0144430099)100:0.207615)100:0.161978,GCA_001558695.1_KXF79031.1:0.3023848883)95:0.066384,(GCA_900104355.1_SDO37959.1:0.2000348038,GCA_900113985.1_SFI62634.1:0.2224239135)100:0.182079)100:0.090722,(((GCA_000585625.1_EXL10235.1:0.2619064162,GCA_002075885.1_OQM74795.1:0.2618789292)81:0.063549,(GCA_001510895.1_KUM28286.1:0.1205275433,GCA_001618845.1_AMY03349.1:0.1841528960)94:0.068779)87:0.061705,(GCA_001424795.1_KQU64308.1:0.0582162471,GCA_001605015.1_AMS44408.1:0.0806401363)100:0.238778)100:0.175539)88:0.042899,((GCA_000014245.1_ABG65467.1:0.3233517204,(GCA_000300335.1_EKF19462.1:0.2117945190,GCA_000300515.1_EKF44341.1:0.1910444374)100:0.180206)100:0.063917,(GCA_900113935.1_SFI83915.1:0.3491975628,(GCA_001293565.1_KPB01947.1:0.5454835592,GCA_002238045.1_OXT01816.1:0.6525067939)96:0.120197)84:0.067129)82:0.070491)96:0.099126,((((((((GCA_001720135.1_ODN71297.1:0.7192004849,(GCA_001578105.1_AMM85320.1:0.2694538472,GCA_002043005.1_AQZ53639.1:0.1235585179)100:0.104170)82:0.203017,((((((GCA_000017145.1_ABR62388.1:0.1636522159,(GCA_000018545.1_ACP27435.1:0.1173513465,GCA_002288525.1_ASY65116.1:0.1314919429)100:0.040606)100:0.030136,GCA_000697965.2_ANK74637.1:0.1429944083)100:0.059666,GCA_001885585.1_OJF90594.1:0.1684718015)100:0.101863,GCA_001687365.1_OBZ96941.1:0.0810276033)98:0.108737,(GCA_001267455.1_KOC76598.1:0.0136009444,GCA_001652565.1_ANH06914.1:0.0274112466)100:0.253050)97:0.076746,(GCA_000092045.1_ABC89177.1:0.0593313946,GCA_000769405.1_KPN26031.1:0.0602927547)99:0.191209)94:0.048003)64:0.029315,(GCA_000092025.1_AAK86137.2:0.2933107151,((GCA_000722615.1_KEQ03941.1:0.0000020918,GCA_000722625.1_KEQ04575.1:0.0000024245)100:0.149965,(GCA_000731295.1_CDN56834.1:0.0068580791,GCA_000731315.1_CDN50677.1:0.0177678470)100:0.149818)100:0.102755)98:0.065576)55:0.019647,GCA_000016285.1_ACM35267.1:0.4403167578)82:0.069373,((GCA_000022725.1_ACS50622.1:0.0654146632,GCA_000341385.1_AGF75379.1:0.1433252310)100:0.744249,(GCA_000325745.1_AGA65182.1:0.4392682832,GCA_000496595.1_AHA28371.1:0.5990890247)100:0.361633)95:0.264849)53:0.083580,(GCA_000154705.2_EDQ35554.1:0.1649855701,GCA_001703635.1_OCW57547.1:0.2159132827)87:0.205962)54:0.053382,GCA_000179775.1_EFL89910.1:0.4944008647)56:0.091672,(((GCA_900115225.1_SFO38493.1:0.1371765248,GCA_900215505.1_SNY90449.1:0.1544289830)100:0.386908,(((GCA_000153465.1_EAS48980.1:0.2930813508,(GCA_000153705.1_EAU42931.1:0.2878456258,GCA_900176465.1_SMC96752.1:0.2712835943)100:0.119048)100:0.081426,GCA_900104035.1_SDO31334.1:0.4186437025)100:0.112715,(GCA_000800175.1_KHJ53440.1:0.0435609948,GCA_900141975.1_SHJ74639.1:0.0585205949)100:0.275747)100:0.176345)91:0.054243,(GCA_002088295.1_ORE95194.1:0.4680592876,GCA_900102695.1_SCZ35025.1:0.5579988748)99:0.123156)91:0.019768)56:0.114843)61:0.030379,GCA_001305515.1_KPL52598.1:0.4295304953)28:0.047067,(GCA_900148505.1_SHO65163.1:0.4626140487,(((GCA_000148725.1_EFO32729.1:0.2561240414,(GCA_000158095.1_EEE46488.1:0.2217539845,GCA_001403915.1_CTQ44277.1:0.1736833205)100:0.145664)100:0.110242,(GCA_001907205.1_OKL44492.1:0.4155583115,(GCA_900110875.1_SEQ32487.1:0.1007034734,GCA_900114245.1_SFJ95944.1:0.0372117513)100:0.383075)100:0.170389)80:0.050396,(GCA_000192745.1_ADZ72748.1:0.2651157921,(GCA_001188555.1_KND18536.1:0.0000020875,GCA_002249885.1_OXS47055.1:0.0000020404)100:0.359494)98:0.130314)95:0.067423)42:0.010888)58:0.053643,(((GCA_900104485.1_SDB51196.1:0.4493980730,GCA_900129325.1_SHF70716.1:0.3745103414)98:0.086067,GCA_900105595.1_SDU47283.1:0.4714873505)79:0.094183,(((GCA_000019845.1_ACB94105.1:0.2599061873,(GCA_000021745.1_ACK51943.1:0.2641684639,GCA_900114285.1_SFK67053.1:0.4158432854)100:0.067149)100:0.053685,GCA_900104955.1_SED03264.1:0.3215612552)100:0.086225,((((GCA_001017175.1_KLK94066.1:0.0535018258,GCA_900102135.1_SCY50994.1:0.0451490921)100:0.166892,((GCA_001741865.1_AOO79943.1:0.1749723710,GCA_900102525.1_SDG51409.1:0.0994039008)100:0.293664,(GCA_000022085.1_ACL61794.1:0.2264980029,GCA_000019945.1_ACB82626.1:0.4835624162)100:0.155119)100:0.070479)99:0.083292,GCA_001676615.1_OCC02613.1:0.4301882941)100:0.145449,(GCA_001271345.1_ALA17156.1:0.0282472492,GCA_001887265.1_APF38776.1:0.0509128182)100:0.204536)100:0.128423)100:0.053478)66:0.048543)39:0.049773,(((GCA_001402875.1_ALK10939.1:0.0000022557,GCA_001459775.1_CUU43601.1:0.0000021359)100:0.443495,GCA_900187365.1_SNB73362.1:0.5063426930)81:0.103745,GCA_001720135.1_ODN71298.1:0.6782812604)11:0.039593)33:0.051828,((GCA_000304315.1_CCJ07471.1:0.4065673709,GCA_002117405.1_ARN80086.1:0.3841200194)79:0.050500,(GCA_001644125.1_OAI23002.1:0.1286165113,GCA_001675455.1_OBS53038.1:0.1506924820)100:0.324982)100:0.175712)59:0.035102,(((GCA_000010525.1_BAF86798.1:0.1587474483,GCA_000017645.1_ABS68536.1:0.1852715493)100:0.313394,(((((((GCA_000011365.1_BAC46027.1:0.0216800574,GCA_000661935.1_AHY55548.1:0.0487011200)100:0.164162,(GCA_000012725.1_ABA03308.1:0.1313716745,GCA_000013885.1_ABE60949.1:0.0766874019)100:0.143051)100:0.087202,(((GCA_000218565.1_AEI04776.1:0.0000024508,GCA_000218585.1_AEI01202.1:0.0000024231)100:0.071186,GCA_000314735.2_EKS30078.1:0.1128217449)100:0.168826,GCA_000336555.1_EKS33160.1:0.1630745472)99:0.057562)97:0.049634,((GCA_000195775.1_CAE25528.1:0.1623008851,GCA_000935205.1_KIZ42538.1:0.2653815806)100:0.058812,(GCA_001618955.1_KZD22700.1:0.0068597463,GCA_900108575.1_SEH82026.1:0.0315687649)100:0.261656)84:0.033595)99:0.055252,GCA_000013885.1_ABE61853.1:0.3946731558)100:0.108189,(GCA_001426945.1_KQY97927.1:0.2491902241,(GCA_002119765.1_ARP99558.1:0.1830763675,GCA_001579845.1_AMN38804.1:0.2802543175)100:0.023663)100:0.084713)100:0.113113,GCA_002355335.1_BAT61736.1:0.3758170535)100:0.097370)82:0.077024,(GCA_000092925.1_ADH87914.1:0.1451505743,GCA_900100155.1_SCW78383.1:0.2425120782)100:0.330457)98:0.046828)60:0.057494,GCA_000496075.1_ESR25844.1:0.6030826990)96:0.062515,((GCA_000828475.1_BAQ16149.1:0.1397381637,GCA_001723285.1_ODR99882.1:0.0738484626)100:0.389369,GCA_001708935.1_ODA66342.1:0.3878012262)100:0.259528)34:0.048531)46:0.057220)37:0.017142,GCA_000689395.1_CDO59892.1:0.7679887844)86:0.039707,((GCA_000017565.1_ABS65257.1:0.3395941062,GCA_000739695.1_GAK43844.1:0.3596095009)100:0.195834,GCA_000742835.1_AIK97215.1:1.1964000528)91:0.136024)96:0.093962)95:0.040341,(GCA_900199215.1_SNT75384.1:0.4658567722,GCA_000152825.2_ADM08375.1:0.6166419540)100:0.147293)96:0.102770,((GCA_000144605.1_ADK99327.1:0.2081114952,GCA_002205555.1_ASD26772.1:0.2700472816)100:0.417278,((GCA_000230555.1_AEQ53409.1:0.2422321392,GCA_900100665.1_SDG24165.1:0.1660919126)100:0.537552,(GCA_000743575.1_KFL32356.1:0.2345587934,GCA_000970435.1_KKB76385.1:0.1290060894)100:0.423504)100:0.206455)99:0.125748)100:0.331740)100:0.328364);
