# Supplementary material for: Assessing the accuracy of phylogenetic rooting methods on prokaryotic gene families
Source: PLoS One. 2020 May 15;15(5):e0232950. doi: 10.1371/journal.pone.0232950 (PMC7228096; doi:10.1371/journal.pone.0232950)
Supplement: S2 Dataset — (ZIP) [file pone.0232950.s003.zip › EmpiricalDataset/GeneTrees_IQTree/000288.aln.treefile]

(GCA_000006905.1_AAK22023.1:0.0000025949,GCA_000092285.1_ADG08567.1:0.0909308767,(((GCA_001425915.1_KQW69080.1:0.1249138473,GCA_000017265.1_ACG79842.1:0.0919843628)99:0.058409,((((GCA_000014745.1_ABI67330.1:0.0995518285,GCA_900103475.1_SDM66106.1:0.0695308863)100:0.119686,((((((((((((((GCA_000013005.1_ABC62798.1:0.1461825922,(GCA_001663175.1_ANK11751.1:0.0166421793,GCA_001677335.1_OBV11607.1:0.0000021633)100:0.068053)99:0.023706,(GCA_001008165.2_AKH41102.1:0.1074798608,(GCA_001281485.1_ALE16043.1:0.0000029465,((GCA_001304795.1_ALG61656.1:0.0000021051,GCA_001306275.1_KPM12897.1:0.0000025451)100:0.016424,GCA_000715015.1_KEO88993.1:0.1762045236)99:0.031816)98:0.018942)94:0.026913)84:0.000003,GCA_001661675.2_ARU16214.1:0.0918323344)93:0.067721,GCA_001028705.1_AKM08876.1:0.0916707168)99:0.027148,GCA_000013325.1_ABD26919.1:0.1296486876)82:0.040403,GCA_000235975.2_EHJ60249.1:0.0383334048)83:0.119700,GCA_002251755.1_OYQ26155.1:0.1510025646)50:0.055966,(GCA_000016765.1_ABQ70154.1:0.0377717714,(GCA_002355275.1_ATE66919.1:0.0000025451,GCA_002367875.1_PCE42211.1:0.0000027803)100:0.074430)100:0.144590)98:0.224314,(GCA_000934435.1_KIY13299.1:0.1235253125,(GCA_000175255.2_AEH62911.1:0.1121635694,GCA_000218875.1_AEI37567.1:0.0264570829)100:0.197211)34:0.005263)19:0.029971,(GCA_000091125.1_BAI96459.1:0.0000028877,GCA_000147835.3_AEG48937.1:0.0375512327)100:0.038983)19:0.023121,((GCA_000013985.1_ABF52263.1:0.1727814740,GCA_001610975.1_AMU93925.1:0.0342132291)98:0.146631,((GCA_001586395.2_KZB95110.1:0.2595381580,(GCA_002218195.1_ASK87379.1:0.0947239004,GCA_900128895.1_SIN86275.1:0.0933688742)100:0.322670)85:0.013938,(GCA_001295965.1_KPF76125.1:0.0000024464,GCA_001713435.1_AOF99159.1:0.0000020916)100:0.150999)84:0.047198)52:0.069752)35:0.019692,(GCA_000010205.1_BAG40819.1:0.0993491182,GCA_000964595.1_KJV57167.1:0.0949529017)100:0.893291)98:0.095626,GCA_000342165.1_EMD82776.1:0.0728392561)93:0.048457,GCA_002211145.1_OWV32148.1:0.0378884884)98:0.215664)38:0.019785,((GCA_000152745.1_EAP89651.1:0.1629461542,(GCA_000264455.2_AFK55383.1:0.0000025451,GCA_001601315.1_KYO51604.1:0.0000025451)100:0.407654)39:0.045026,((((((((GCA_000496075.1_ESR25865.1:0.2886140468,GCA_000689395.1_CDO59859.1:0.2083685658)52:0.000003,GCA_000017565.1_ABS65229.1:0.2108712755)89:0.136287,GCA_900199215.1_SNT68135.1:0.2162550856)20:0.001152,((GCA_001293565.1_KPB01934.1:0.0465711248,(GCA_001982645.1_ONG38315.1:0.6899127228,(GCA_000388175.3_ETZ04916.1:0.1663709288,GCA_000469665.2_ETZ07554.1:0.0000023090)100:1.643490)93:0.355679)90:0.251472,(GCA_000152825.2_ADM09184.1:0.2445296711,GCA_002109495.1_OSM00356.1:0.4128068670)66:0.027547)38:0.016931)20:0.021546,(GCA_000014245.1_ABG65301.1:0.1181296222,((GCA_000300335.1_EKF19447.1:0.0641923260,GCA_000300515.1_EKF44356.1:0.0276124789)100:0.052506,(GCA_000585625.1_EXL10252.1:0.0394616389,(((((GCA_001424795.1_KQU64397.1:0.0710076679,GCA_900113935.1_SFI84872.1:0.1125425466)94:0.000002,GCA_001605015.1_AMS38961.1:0.0176954737)97:0.000002,GCA_002075885.1_OQM74811.1:0.0726845580)100:0.017650,GCA_001510895.1_KUM28272.1:0.0726546915)93:0.000002,GCA_001618845.1_AMX98670.1:0.0353353433)98:0.013244)100:0.117163)100:0.040286)100:0.154645)61:0.047431,(((((((GCA_000007125.1_AAL53143.1:0.0000021043,GCA_000157815.1_EEX99361.1:0.0000025000)100:0.083245,(GCA_000017405.1_ABS13466.1:0.0188989576,GCA_000585655.1_EXL07665.1:0.0000020733)99:0.010478)100:0.138748,((((((((((GCA_000010525.1_BAF86062.1:0.1471547358,(GCA_000017645.1_ABS65547.1:0.0952519464,GCA_001676615.1_OCC01028.1:0.3749047051)70:0.000003)76:0.051478,((GCA_001017175.1_KLK93879.1:0.0342735237,GCA_900102135.1_SCY45570.1:0.0000028390)100:0.163736,((GCA_000019945.1_ACB82606.1:0.0887642406,GCA_000022085.1_ACL57847.1:0.0921583225)100:0.108935,GCA_001305515.1_KPL52669.1:0.1497359068)82:0.112440)33:0.000002)53:0.041110,(GCA_001741865.1_AOO79875.1:0.1591057993,GCA_900102525.1_SDH76281.1:0.0344497910)100:0.115129)89:0.043870,(GCA_000092925.1_ADH91168.1:0.0786246021,GCA_900100155.1_SCW71358.1:0.1099308234)99:0.111267)90:0.023449,(((((((GCA_000019845.1_ACB96753.1:0.0683595833,GCA_000021745.1_ACK49248.1:0.1006419127)100:0.043099,GCA_900114285.1_SFK00674.1:0.0287693630)100:0.072480,GCA_900104955.1_SED01602.1:0.1140561019)64:0.018317,GCA_002117405.1_ARN80743.1:0.0896888336)62:0.000641,(GCA_001644125.1_OAI31398.1:0.0781252147,GCA_001675455.1_OBS52534.1:0.0184676565)96:0.038088)94:0.018550,GCA_000304315.1_CCJ07214.1:0.0814110240)100:0.074741,GCA_900187365.1_SNB78255.1:0.1430133461)90:0.026590)81:0.018546,(GCA_001271345.1_ALA19513.1:0.0175587156,GCA_001887265.1_APF39170.1:0.0000026948)100:0.123792)94:0.066634,(((GCA_000743575.1_KFL30073.1:0.1061542143,GCA_000970435.1_KKB76164.1:0.0352110221)62:0.000003,GCA_001720135.1_ODN72302.1:0.3673935952)81:0.071284,GCA_900129325.1_SHF64263.1:0.1652553534)82:0.071934)78:0.053045,GCA_900148505.1_SHO64931.1:0.1882189966)81:0.086467,(GCA_900104355.1_SDO38904.1:0.0748224054,GCA_900113985.1_SFI63331.1:0.0944993237)99:0.048331)74:0.104333,(GCA_001558695.1_KXF79558.1:0.0581583613,(GCA_000022725.1_ACS50588.1:0.0473212893,GCA_000341385.1_AGF75343.1:0.0184567373)100:0.187510)84:0.011288)74:0.130199)81:0.067792,(GCA_000166055.1_ADP69360.1:0.0000025451,GCA_000636015.1_KAI95995.1:0.0000028090)100:0.219372)94:0.122617,(((((((((GCA_000714535.1_KEO53964.1:0.0176494272,GCA_000715505.1_KEP68234.1:0.0529930073)100:0.020883,GCA_000740785.1_KFI24868.1:0.2569601263)99:0.130669,GCA_000021865.1_ADE84046.1:0.0860136331)15:0.036726,(((((((((((((((((((((((((GCA_000011965.2_AAV97054.1:0.1160859435,((GCA_000814025.1_KIC49956.1:0.0285903755,GCA_001969365.1_APX13357.1:0.0279350997)99:0.010299,GCA_900109035.1_SEJ28939.1:0.1710661269)100:0.025206)97:0.018707,(((GCA_001458355.1_CUH63321.1:0.0175342481,((GCA_900129685.1_SHH42651.1:0.0371984751,GCA_000442315.1_EPX84619.1:0.1909891548)99:0.027338,GCA_900110775.1_SEP96202.1:0.1152633006)99:0.007412)86:0.017686,GCA_900142085.1_SHI44153.1:0.0555108383)83:0.000003,(GCA_900172225.1_SLN60538.1:0.0537786884,GCA_000812665.2_AML50774.1:0.1155990386)100:0.018263)95:0.017765)83:0.000003,((((GCA_000299875.1_EKE74727.1:0.0534567246,(GCA_000600335.2_EYD74634.1:0.0973061350,(GCA_000223375.1_AEM42170.1:0.0000026485,GCA_001399515.1_ALJ79796.1:0.0000023625)100:0.102967)87:0.000003)96:0.016148,GCA_900114135.1_SFJ63652.1:0.0000020269)96:0.025626,(GCA_900109555.1_SEL14273.1:0.0000019995,GCA_900172305.1_SLN61986.1:0.0000021268)100:0.047225)95:0.057134,GCA_900172385.1_SLN62303.1:0.0260841379)93:0.047827)94:0.035256,GCA_900116455.1_SFT54926.1:0.0591242345)96:0.001566,GCA_000152605.1_EAP85428.1:0.0359312103)96:0.017798,((GCA_000622405.1_KIN67617.1:0.0727384314,GCA_900184815.1_SMX24525.1:0.0345867764)98:0.018486,GCA_000172095.1_EDQ06686.1:0.0883210990)88:0.000002)97:0.035021,GCA_000154785.2_AEI95800.1:0.0171411739)69:0.000003,GCA_000014045.1_ABG30341.1:0.0000021448)97:0.017721,GCA_000738435.1_AII88391.1:0.0720784269)85:0.017797,(((((GCA_000161835.1_EET47388.1:0.0000024295,(GCA_001404155.1_CRK75334.1:0.0000024003,GCA_900114125.1_SFJ70510.1:0.0000020397)100:0.093888)100:0.055772,GCA_001890925.1_OJI95688.1:0.0000024414)84:0.007181,GCA_900114485.1_SFL33168.1:0.0513955701)84:0.050197,(((GCA_001307765.1_KPN61718.1:0.0000028931,GCA_900109955.1_SEV87967.1:0.0359554601)98:0.014353,((GCA_001908835.1_APO85567.1:0.0000022128,GCA_900172355.1_SLN43327.1:0.1612463812)94:0.000003,GCA_900110135.1_SEN57131.1:0.3346613094)47:0.096843)46:0.039374,GCA_002210095.1_OWU76072.1:0.2105262460)62:0.000003)80:0.017429,GCA_001981245.1_APX89713.1:0.0704526476)68:0.000002)99:0.060063,(GCA_900114415.1_SFK93426.1:0.0349415249,GCA_900172275.1_SLN35988.1:0.0175897153)71:0.017227)67:0.017708,(GCA_000511385.1_AHD11076.1:0.0170654315,((GCA_001258055.1_CRL16314.1:0.0000029077,GCA_900113345.1_SFH13952.1:0.0000023969)99:0.016920,GCA_900102795.1_SCZ66609.1:0.0172756173)49:0.000002)87:0.017827)39:0.000003,(GCA_000203975.3_KID07288.1:0.0000025451,GCA_001678945.1_ANP36917.1:0.0000025451)64:0.000002)21:0.000002,GCA_001458175.1_CUH53857.1:0.0173355229)44:0.017483,(GCA_000511355.1_AHC99320.1:0.0173644165,GCA_000376545.2_ANP39231.1:0.0539677714)57:0.000003)12:0.000003,(((GCA_000765015.1_KGK78566.1:0.0000025451,GCA_900141945.1_SHJ31895.1:0.0000022932)100:0.078876,GCA_000647975.1_KAJ57510.1:0.0692349668)98:0.034594,GCA_000671395.1_KCV82666.1:0.0701176746)97:0.057378)40:0.011324,(((GCA_000442275.2_EPX77844.1:0.0366183040,GCA_900111945.1_SFR36604.1:0.0179024386)23:0.000002,GCA_001187845.1_AKS47531.1:0.0000021307)86:0.000003,GCA_000155735.2_AGI74001.1:0.0941695751)43:0.032360)98:0.027011,((((((GCA_000442255.1_EPX86042.1:0.0573395105,GCA_001482405.1_KUF12704.1:0.0000021220)100:0.038359,GCA_900102905.1_SDK12002.1:0.0789143256)71:0.000003,(GCA_900115595.1_SFP33158.1:0.0555398493,((GCA_001548075.1_BAQ70766.1:0.0000027299,GCA_001633165.1_ANB32922.1:0.0000025199)100:0.118423,GCA_000153305.1_EAR52827.1:0.1860411700)98:0.054588)91:0.027532)90:0.019275,GCA_000590925.1_AHM03221.1:0.0180540346)99:0.061702,((GCA_001458375.1_CUH78097.1:0.0357570425,(GCA_002115805.1_OSQ53233.1:0.0450850446,(((GCA_900110115.1_SEN03426.1:0.0000022674,GCA_900141995.1_SHJ54596.1:0.0000020312)100:0.067475,(GCA_900113405.1_SFG85942.1:0.0000022746,GCA_900172315.1_SLN42596.1:0.0000025695)100:0.239478)79:0.059849,GCA_900156525.1_SIT83328.1:0.2968326784)97:0.037807)93:0.070663)50:0.000003,GCA_000299575.1_EKE44252.1:0.0350381514)64:0.017506)39:0.000002,GCA_002115725.1_OSQ65447.1:0.0355696060)61:0.018843)81:0.018864,GCA_001038505.1_KMK68801.1:0.0710793156)34:0.000002,(GCA_900177545.1_SMH46236.1:0.0349596112,GCA_900188035.1_SNR65030.1:0.0927530364)97:0.017919)42:0.019351,(((((((GCA_002211155.1_OWV59080.1:0.0000000000,GCA_002211225.1_OWV49095.1:0.0000000000):0.000000,GCA_900101505.1_SDC59883.1:0.0000000000):0.000003,GCA_002211205.1_OWV67474.1:0.0000023332)100:0.036283,(GCA_000521865.1_ETX30206.1:0.0000023800,GCA_900115815.1_SFQ45647.1:0.2239752049)100:0.157215)66:0.011149,(GCA_900172375.1_SLN68367.1:0.0857967125,GCA_900184945.1_SMX38396.1:0.0480856249)82:0.042542)66:0.034895,(GCA_002237555.1_ASP20748.1:0.0000027621,GCA_900188425.1_SNS63547.1:0.0000022631)100:0.046736)98:0.056071,GCA_900106675.1_SDX65664.1:0.0854814137)74:0.044496)25:0.000002,(GCA_001969385.1_APX23482.1:0.0000025927,GCA_900112435.1_SFC87487.1:0.0000023340)100:0.095092)48:0.054563,GCA_000152805.1_EAQ13847.1:0.0819047534)74:0.020880,(((((((((((((GCA_000152625.1_EAP77901.1:0.0000026100,(GCA_000152725.1_EAQ03800.1:0.0655164083,GCA_900110425.1_SEP08156.1:0.1555724055)91:0.057940)90:0.028708,GCA_000600975.2_EYD72962.1:0.3275282998)97:0.008608,GCA_900107355.1_SDY07469.1:0.0735170146)98:0.018642,GCA_900172295.1_SLN57386.1:0.1003474615)86:0.018936,GCA_900111875.1_SFA97187.1:0.0565043250)34:0.017296,(GCA_900100005.1_SDJ01127.1:0.0000022317,GCA_900142295.1_SIO16807.1:0.2170974512)98:0.111231)18:0.000002,GCA_900116005.1_SFQ94623.1:0.0374076650)67:0.018329,(GCA_001205715.1_KNG94850.1:0.0620115846,(GCA_900100085.1_SDI54882.1:0.0750016435,GCA_900107235.1_SDY72742.1:0.1101268707)98:0.059058)61:0.027446)85:0.018765,((((GCA_900172235.1_SLN56213.1:0.0534789893,GCA_900188335.1_SNT24986.1:0.0177603365)99:0.030872,GCA_900112335.1_SFD01161.1:0.0887752457)99:0.026480,GCA_900099935.1_SDK53296.1:0.0536092590)98:0.036187,(GCA_001046955.1_AKO98568.1:0.0000022965,GCA_900109145.1_SEK05731.1:0.0000025886)100:0.076657)70:0.000002)84:0.018041,(((GCA_001687105.1_ANT59751.1:0.0000021377,GCA_000153725.1_EAU44862.1:0.4193587411)97:0.018580,GCA_900116195.1_SFS91736.1:0.0176896258)86:0.035442,(GCA_900102075.1_SDE68757.1:0.0000024533,GCA_001975705.1_APZ53418.1:0.1151349453)80:0.017988)76:0.000002)91:0.073778,(GCA_900095785.1_SCM69592.1:0.0000021920,GCA_900115865.1_SFQ48813.1:0.0000026537)100:0.056320)24:0.000002,(GCA_001247715.1_KNX41392.1:0.0541381284,(GCA_001305615.1_ALG91550.1:0.0545087737,(GCA_900184935.1_SMX46271.1:0.0154982153,GCA_000169415.1_EBA08186.1:0.1341586401)90:0.020505)88:0.018346)93:0.017824)86:0.002428,(GCA_001403795.1_CTQ48366.1:0.0174406964,GCA_900109285.1_SEK66474.1:0.0000027554)100:0.093783)82:0.030865)98:0.088000,((GCA_000740775.1_KFI33726.1:0.0000022173,(GCA_000740795.1_KFI30476.1:0.0000020649,(GCA_000203895.1_ABL70844.1:0.0141292327,GCA_000444995.1_AGT10360.1:0.1223052749)100:0.141377)97:0.035298)98:0.017857,GCA_001620265.1_AMY71414.1:0.1149412382)74:0.017526)23:0.000002)98:0.063564,((GCA_000012905.2_ABA80296.1:0.0735158765,GCA_900156815.1_SIS77566.1:0.1188661097)81:0.057924,GCA_900110025.1_SEN83727.1:0.0565572549)69:0.000002)90:0.039094,GCA_000018145.1_ABV94727.1:0.1002225622)97:0.052061,GCA_900141735.1_SHI55912.1:0.1343180350)98:0.030715,GCA_000836695.1_KIQ71337.1:0.1388760535)99:0.068434,GCA_900101935.1_SDE60211.1:0.2748181261)96:0.063750)76:0.018065,((GCA_002088295.1_ORE95319.1:0.1526077457,(GCA_900102695.1_SCZ35415.1:0.2151444092,GCA_900104485.1_SDB51019.1:0.2020042680)49:0.000002)63:0.040886,(GCA_000739695.1_GAK43819.1:0.2166787202,((GCA_000828475.1_BAQ16164.1:0.0000026720,GCA_001723285.1_ODR99893.1:0.0173376136)100:0.133338,GCA_001708935.1_ODA66357.1:0.1744152945)24:0.025913)22:0.042952)87:0.056005)82:0.043584,(((((((GCA_000016285.1_ACM35105.1:0.0885600995,(((((GCA_000092025.1_AAK85904.1:0.0581071522,(GCA_001578105.1_AMM83532.1:0.0365070624,GCA_002043005.1_AQZ51412.1:0.0000029822)100:0.155679)74:0.035421,GCA_001652565.1_ANH02797.1:0.0000021286)75:0.053904,(GCA_000731295.1_CDN56458.1:0.0000020066,GCA_000731315.1_CDN50339.1:0.0000020401)100:0.071629)42:0.018174,(GCA_000092045.1_ABC88937.1:0.0348727812,GCA_000769405.1_KPN25754.1:0.0208048428)30:0.053706)4:0.017889,(GCA_001267455.1_KOC76405.1:0.0174465790,(((GCA_000722615.1_KEQ04396.1:0.0000023197,GCA_000722625.1_KEQ07237.1:0.0000021640)100:0.077511,(((GCA_000017145.1_ABR62263.1:0.0472667424,GCA_002288525.1_ASY64992.1:0.0242076966)99:0.034198,GCA_000018545.1_ACP27295.1:0.0425048657)48:0.026367,GCA_000697965.2_ANK74469.1:0.0187519907)100:0.035427)31:0.015387,(GCA_001687365.1_OBZ97030.1:0.0413216611,GCA_001885585.1_OJF95064.1:0.0163634042)100:0.120291)7:0.034180)7:0.000002)13:0.054359)95:0.097760,(GCA_002238045.1_OXT01832.1:0.0000028049,(GCA_000325745.1_AGA64026.1:0.3102088546,GCA_000496595.1_AHA27549.1:0.6677474335)98:0.475806)33:0.096897)37:0.116544,((((GCA_000148725.1_EFO32762.1:0.0496313414,(GCA_001403915.1_CTQ44311.1:0.0468316594,GCA_000158095.1_EEE44106.1:0.1139609536)98:0.061774)99:0.040977,((GCA_000192745.1_ADZ72716.1:0.1387052586,(GCA_001188555.1_KND18418.1:0.0000022590,GCA_002249885.1_OXS45926.1:0.0000025451)100:0.077059)99:0.052350,GCA_900105595.1_SDU46615.1:0.3289140703)72:0.083409)69:0.053838,GCA_000179775.1_EFL88405.1:0.2624421417)9:0.014458,((GCA_000013025.1_ABI75756.1:0.0826901280,GCA_000685315.1_KCZ97257.1:0.0456740695)100:0.179909,(GCA_900107585.1_SEA11685.1:0.1683313889,(GCA_001517585.1_CUX83363.1:0.2418421876,GCA_900107025.1_SDW69606.1:0.1948798126)96:0.136639)86:0.073486)82:0.101830)22:0.052831)14:0.000002,((GCA_000154705.2_EDQ35539.1:0.1551182067,GCA_001703635.1_OCW55885.1:0.0617164604)96:0.096810,((GCA_000230555.1_AEQ53433.1:0.0352064345,GCA_900100665.1_SDG24600.1:0.0000025964)100:0.108503,(GCA_001402875.1_ALK10846.1:0.0000020961,GCA_001459775.1_CUU43508.1:0.0000023455)100:0.177039)40:0.040639)26:0.027968)60:0.035610,(((((((((GCA_000011365.1_BAC46045.1:0.0183730831,GCA_000661935.1_AHY55528.1:0.0155297683)100:0.096421,GCA_000012725.1_ABA03295.1:0.0858255926)51:0.018862,(GCA_001618955.1_KZD22713.1:0.0000027421,GCA_900108575.1_SEH82316.1:0.0000023544)100:0.058322)48:0.017890,GCA_000195775.1_CAE25877.1:0.0406081707)84:0.030340,((((GCA_000013885.1_ABE60936.1:0.0785279276,GCA_000935205.1_KIZ35870.1:0.1061060697)100:0.032931,GCA_000314735.2_EKS30065.1:0.0000021994)100:0.017106,(GCA_000218565.1_AEI04764.1:0.0000028483,GCA_000218585.1_AEI01190.1:0.0000023028)100:0.016680)100:0.017182,GCA_000336555.1_EKS33173.1:0.0169844808)81:0.015916)99:0.163311,GCA_002119765.1_ARP99230.1:0.1154375699)90:0.022777,((GCA_001426945.1_KQY97742.1:0.2180156369,GCA_001579845.1_AMN38579.1:0.1168474613)95:0.042722,GCA_002355335.1_BAT59846.1:0.1838069278)89:0.064971)97:0.129472,(GCA_000143145.1_ADJ25292.1:0.2959043814,GCA_000503895.1_AHB48292.1:0.0484627231)100:0.185693)69:0.000002,(GCA_000226315.1_AEP09437.1:0.0000024941,GCA_000348745.1_AGH97892.1:0.0532057965)100:0.767570)59:0.094964)52:0.024314,((((GCA_000023785.1_ACT60735.1:0.1631219442,(GCA_900106695.1_SDX06965.1:0.0441754882,GCA_900113695.1_SFI05055.1:0.0646721372)99:0.094119)70:0.057074,(GCA_000981545.1_CPR19597.1:0.0000021789,GCA_900104305.1_SDO04403.1:0.0000023478)100:0.192606)36:0.028672,(GCA_900115225.1_SFO38992.1:0.0061394704,GCA_900215505.1_SNY90399.1:0.1167669318)99:0.125612)52:0.000002,(((GCA_001907205.1_OKL44462.1:0.0485490997,(GCA_900111545.1_SES70081.1:0.0000024008,GCA_900143155.1_SHN61774.1:0.0000027211)100:0.317849)62:0.053366,(GCA_900110875.1_SEQ33806.1:0.0321324387,GCA_900114245.1_SFJ96491.1:0.0593699517)100:0.087873)61:0.045396,GCA_900172325.1_SLN19009.1:0.3203898427)38:0.019077)57:0.036140)17:0.000002,((((GCA_000153465.1_EAS49001.1:0.1258669410,GCA_900104035.1_SDO31717.1:0.1198397973)94:0.049402,(GCA_000800175.1_KHJ55489.1:0.0000025451,GCA_900141975.1_SHJ09967.1:0.0000025451)100:0.059519)99:0.154810,GCA_900176465.1_SMC71169.1:0.0418894735)94:0.091782,GCA_000153705.1_EAU43130.1:0.0704843213)95:0.098113)15:0.046853)19:0.019800)65:0.021845,(((((((GCA_000963705.1_KJV08708.1:0.0000022775,GCA_000963705.1_KJV10782.1:0.0010139290)100:0.017869,GCA_002251735.1_OYQ17811.1:0.0408487138)100:0.214795,((GCA_000016185.1_ACJ00285.1:0.1385949187,(GCA_002251795.1_OYQ36400.1:0.1029985385,(GCA_000225995.2_EGY02295.1:0.0000025250,GCA_000730165.2_ASG21707.1:0.0000025451)100:0.226642)48:0.019188)28:0.077940,(GCA_900177295.1_SMF74584.1:0.0000028960,GCA_900188055.1_SNS10910.1:0.0000020413)100:0.139467)17:0.000002)26:0.041544,(((((((GCA_000009985.1_BAE52920.1:0.0757890925,(GCA_000294655.1_CCG41907.1:0.0356020557,GCA_900108475.1_SEH46161.1:0.0000026947)100:0.091215)100:0.085038,GCA_000513295.1_CDL00870.1:0.2684246965)98:0.063590,((((GCA_000013085.1_ABC24578.1:0.1142532998,GCA_001611975.1_AMW34489.1:0.2533410669)100:0.041309,(GCA_000315795.1_EKV32102.1:0.3141404057,GCA_900156605.1_SIS50561.1:0.2210117295)37:0.091998)37:0.028599,GCA_900101965.1_SDE47325.1:0.2898454705)95:0.089110,GCA_000284415.2_CCG07565.1:0.1746282511)96:0.064282)97:0.067320,((GCA_000742835.1_AIK95546.1:0.2669878222,GCA_001192655.1_GAO97767.1:0.4187170818)45:0.087843,(GCA_000767795.1_KGM32687.1:0.0206387269,GCA_002195995.1_OWJ56182.1:0.0000021654)100:0.247311)45:0.053739)44:0.042559,GCA_900100455.1_SDH38495.1:0.1620120532)43:0.022013,((GCA_000010725.1_BAI73500.1:0.0940601728,GCA_000632475.2_AIB13165.1:0.0572253162)100:0.164475,(GCA_000576635.1_EWY42375.1:0.0364293924,GCA_000936425.1_KJB95848.1:0.1107973426)96:0.089478)95:0.079593)42:0.051951,(((GCA_000299935.1_EKE78356.1:0.1365861899,GCA_001618175.1_KZD12917.1:0.0799990780)100:0.112823,GCA_000968135.1_CCQ75722.1:0.1403743373)98:0.026351,(GCA_000982415.1_KKJ77184.1:0.0179403578,GCA_001026905.1_KLN60964.1:0.0165825218)100:0.179481)91:0.040994)44:0.049446)26:0.074934,((GCA_000014865.1_ABK46208.1:0.3150925990,GCA_001746755.1_OEJ64309.1:0.2332268420)65:0.066058,((GCA_900100655.1_SDG23068.1:0.3691600979,(GCA_000024465.1_ADE39820.1:0.5359298376,(((((GCA_000012385.1_ABE04853.1:0.0273819784,GCA_000195735.1_CAA14955.1:0.0878012584)100:0.207919,((GCA_000008385.1_AAW70612.1:0.0313488749,GCA_000953315.1_CDR79365.1:0.0368882028)100:0.321359,(((GCA_000011945.1_AAV86549.1:0.0956544531,GCA_000024505.1_ACZ49328.1:0.0556026417)99:0.053918,(GCA_000026005.1_CAH58073.1:0.0824936237,GCA_000964755.1_KJV65956.1:0.2862740986)98:0.173759)99:0.158506,GCA_000964795.1_KJV68764.1:0.1768917654)100:0.536317)99:0.308622)57:0.019062,GCA_000219355.1_AEI88761.1:0.7959530580)79:0.105696,(((((((GCA_000011345.1_BAC08759.1:0.0548188193,GCA_000505665.1_AHB88101.1:0.0139915821)100:0.334989,GCA_001276715.1_KOR35157.1:0.4705231593)93:0.095089,(((((GCA_000014265.1_ABG49661.1:0.1056774511,GCA_002260545.1_OZH53340.1:0.0993454333)100:0.226285,((GCA_000817775.1_KIF38758.1:0.2675275866,(GCA_001904775.1_OKH45905.1:0.1841480632,GCA_002075285.2_ASC74186.1:0.3330036947)98:0.057420)93:0.047961,(GCA_000317065.1_AFY70857.1:0.1109315600,GCA_000332215.1_ELS31571.1:0.3137187962)100:0.401279)82:0.025488)64:0.019268,(((GCA_000211815.1_EGJ29963.1:0.0318509033,GCA_001942495.1_OLT62516.1:0.0000027677)100:0.293441,(((GCA_000011385.1_BAC91967.1:0.0283589065,GCA_000484535.1_AGY60434.1:0.0438238934)100:0.320788,GCA_001870225.1_APB32491.1:0.5549501411)95:0.157346,((((GCA_000011465.1_CAE19402.1:0.4365938204,GCA_000760175.1_KGG12636.1:0.2119092751)100:0.079084,GCA_001182765.1_CRY91900.1:0.1403914102)100:0.259235,GCA_000316515.1_AFY27636.1:0.1011026227)100:0.155143,GCA_000155635.1_EDY39469.1:0.0983026432)100:0.505179)87:0.127439)83:0.009092,(GCA_000478195.2_ERT08861.1:0.0899228839,GCA_000972705.2_KKD38206.1:0.1025226411)100:0.169717)94:0.072794)84:0.052530,GCA_000317105.1_AFY85059.1:0.1403261697)77:0.040401,((GCA_000018105.1_ABW30376.1:0.1987732691,GCA_000775285.1_KGF72159.1:0.1308945351)86:0.025153,((GCA_002142475.1_BAS58587.1:0.1749730593,GCA_001746915.1_OEJ74866.1:0.3435708241)86:0.036703,GCA_000317045.1_AFY66114.1:0.1934575513)85:0.055774)83:0.057458)75:0.031800)76:0.028101,(((((GCA_000180455.1_CBN58004.1:0.1694643884,((GCA_000214075.2_EGK86871.1:0.0000024999,GCA_000317475.1_AFZ05150.1:0.0160747706)95:0.024520,GCA_002412335.1_PCN53648.1:0.0766044977)100:0.184593)100:0.147340,(GCA_000710505.1_KEI67751.1:0.0861355666,GCA_900009265.1_CUR11515.1:0.0000022759)100:0.182577)99:0.077632,(GCA_000176895.2_CCE16067.1:0.0000026156,GCA_000307915.1_EKD05859.1:0.0000026281)100:0.260334)94:0.034594,GCA_000317495.1_AFZ14956.1:0.1709882919)72:0.036648,(((((((GCA_000020025.1_ACC79475.1:0.0389965570,(((((((GCA_000196515.1_ADI65411.1:0.0456104701,(GCA_002368075.1_BAZ83234.1:0.1084033630,((GCA_000175835.1_EFA69446.1:0.0000028402,GCA_001432185.1_KRH97004.1:0.0000028401)100:0.015532,(GCA_002368135.1_BAZ90703.1:0.0000020749,GCA_000175855.1_EFA71956.1:0.0155335518)100:0.000002)100:0.129223)98:0.009224)100:0.053657,(GCA_000312705.1_AFW94444.1:0.0851896999,GCA_002368115.1_BAZ86165.1:0.0301240806)98:0.077007)90:0.000110,GCA_000317695.1_AFZ60142.1:0.0000027845)94:0.065081,GCA_000317535.1_AFZ25500.1:0.0279015429)93:0.020798,((GCA_000169135.1_EAW46504.1:0.0330388288,GCA_002218065.1_GAX36904.1:0.0155637270)100:0.052780,GCA_000155555.1_EDX73168.1:0.3036489666)91:0.037957)95:0.051380,GCA_000316575.1_AFY31546.1:0.0662612477)60:0.000003,((GCA_000346485.2_KYC41277.1:0.0168001526,GCA_000760695.2_KIE12239.1:0.0500948993)100:0.062452,GCA_000317435.1_AFZ01915.1:0.2500810197)87:0.021623)60:0.016183)84:0.000002,((GCA_000204075.1_ABA24248.1:0.0701039376,(GCA_001298445.1_ALF54591.1:0.0000025313,GCA_002367975.1_BAY17067.1:0.0161126378)100:0.033401)100:0.010022,((GCA_002368055.1_BAZ74982.1:0.0000000000,GCA_002368295.1_BAZ01096.1:0.0000000000):0.000003,GCA_002368275.1_BAY90578.1:0.0000021928)100:0.084734)98:0.039454)95:0.079230,GCA_000828085.2_KIJ81070.1:0.1049254744)86:0.000002,((((GCA_000231365.2_EHC08558.1:0.0000021772,GCA_001904645.1_OKH12434.1:0.0000025756)99:0.021186,(GCA_000350105.1_CCH66751.1:0.0000020940,GCA_000350125.1_CCH64525.1:0.0000020916)100:0.299948)72:0.026758,((GCA_000934435.1_KIY15136.1:0.0000024763,GCA_001990805.1_ONN60209.1:0.0000029840)98:0.016197,GCA_001275395.1_KOP27968.1:0.0000022862)99:0.033461)86:0.015576,GCA_000012525.1_ABB58329.1:0.6007568376)63:0.019704)51:0.019878,GCA_000316665.1_AFY55272.1:0.2821946486)65:0.040098,((GCA_000952155.1_KJH71915.1:0.1616397122,(GCA_000317125.1_AFY87575.1:0.1456655892,(GCA_000317555.1_AFZ30020.1:0.0000027818,GCA_001904655.1_OKH28839.1:0.0321583531)100:0.121522)99:0.104131)51:0.054634,(GCA_001904725.1_OKH36055.1:0.1208900379,(GCA_000317515.1_AFZ21031.1:0.2942829154,(GCA_000317615.1_AFZ51296.1:0.0203993972,GCA_000317635.1_AFZ42967.1:0.0449686276)100:0.314702)55:0.057709)39:0.024911)96:0.069786)27:0.035142,GCA_001456025.1_KST67478.1:0.1610045707)71:0.052818)80:0.057718)80:0.056704,(((((((((GCA_000017845.1_ACB53471.1:0.0729086951,(GCA_000167195.1_EAM52758.1:0.0000025024,GCA_000235665.2_EHJ11298.1:0.0144671182)100:0.098268)99:0.108392,GCA_000025125.1_ADB95572.1:0.2161367769)100:0.192520,(GCA_000284135.1_BAL28053.1:0.0175930638,GCA_000478825.2_AIE74641.1:0.0000022453)100:0.296120)55:0.097878,(GCA_000021825.1_ACK70105.1:0.1625997521,(GCA_000297435.1_CCI32377.1:0.0000023224,GCA_000312205.1_CCI07329.1:0.0160539504)100:0.113849)99:0.138903)54:0.026375,(GCA_000317025.1_AFY76934.1:0.0323143789,GCA_001904635.1_OKH18361.1:0.0000027066)100:0.132309)93:0.128597,GCA_002368355.1_BAZ43727.1:0.1580573083)26:0.042676,(((GCA_000317575.1_AFZ37791.1:0.0205486627,GCA_002355455.1_BAU66291.1:0.0446872217)100:0.135586,GCA_000332035.1_ELR96441.1:0.4222402634)23:0.059736,GCA_001904615.1_OKH13452.1:0.2516457258)18:0.018511)65:0.073421,GCA_000332055.1_ELS05266.1:0.1451531872)86:0.094907,(GCA_000473895.1_ERN41226.1:0.2870837096,GCA_000317145.1_AFY95156.1:0.4069357875)72:0.093836)68:0.033587)80:0.230291,(((GCA_000317675.1_AFZ54595.1:0.1529137289,GCA_001747005.1_OEJ78909.1:0.1356596987)98:0.061091,GCA_001548095.1_BAQ59641.1:0.1017472846)96:0.056101,GCA_001548115.1_BAQ64513.1:0.1142637905)98:0.164876)82:0.247233,GCA_001765415.1_AOR38904.1:0.7873756824)97:0.242760)68:0.050525,((GCA_000022525.1_ACT69065.1:0.2127547586,GCA_000632985.1_AHX11035.1:0.0000025446)100:0.999044,(GCA_000153525.1_EAS84929.1:0.1781448812,GCA_000155895.1_EDZ60723.1:0.1147448226)100:1.635110)89:0.503717)72:0.123472)71:0.056231)73:0.068593,GCA_002117145.1_ARN84569.1:0.5559416689)83:0.085678)64:0.057280)25:0.051841,((GCA_000011685.1_AAW61326.1:0.0000026789,((GCA_000234355.2_EHH68981.1:0.0797594921,(GCA_000723565.1_CDG34392.1:0.0514052426,GCA_002003665.1_OOL18291.1:0.0000023784)100:0.289888)82:0.061905,((GCA_000724025.1_CDG41268.1:0.0000027640,GCA_001547995.1_BAT20333.1:0.0000026415)100:0.086311,(((((GCA_000021325.1_ACI51834.1:0.0718714778,(((((GCA_000182745.1_BAK84358.1:0.0175077543,GCA_000964505.1_GAO00535.1:0.0171592080)100:0.017170,GCA_000208635.2_EGG78265.1:0.0000024887)99:0.049348,GCA_000963885.1_GAN55602.1:0.1328160856)94:0.063643,(GCA_000231445.2_EHD13550.1:0.0000023668,GCA_002153535.1_OUI78034.1:0.0000020792)100:0.277060)95:0.069890,((GCA_000014285.2_ABI63250.1:0.0000020041,GCA_000576085.2_AHJ64260.1:0.0000020774)100:0.139216,(((GCA_000306035.1_EKN01285.1:0.0511479201,GCA_000964385.1_GAN80824.1:0.1018580769)100:0.173977,GCA_000964365.1_GAN75961.1:0.1223204667)98:0.021276,(GCA_000016725.1_ABQ29667.1:0.0000025451,GCA_000202835.1_BAJ79884.1:0.0000024947)100:0.228303)95:0.040269)95:0.070572)90:0.067929)81:0.042464,((GCA_002005445.1_AQS84965.1:0.1426036244,GCA_002173735.1_ARW47266.1:0.1659776436)93:0.097719,((GCA_000164635.1_EFH12252.1:0.2282879155,GCA_900141905.1_SHK38442.1:0.0770202387)100:0.139802,(GCA_900101615.1_SDD45233.1:0.0000025482,GCA_900104205.1_SDB72460.1:0.0000028922)100:0.333777)100:0.116740)69:0.051093)81:0.031374,GCA_002005465.1_AQS88973.1:0.0000021547)83:0.065445,(GCA_001787335.1_AOX18060.1:0.0000027826,GCA_001787355.1_AOX21094.1:0.0000024846)100:0.022905)73:0.030396,GCA_000617865.1_GAJ27670.1:0.1532197794)82:0.090986)74:0.117082)33:0.041139)98:0.202053,((GCA_000300235.2_AJD54201.1:0.0089958002,GCA_000300275.1_EKF10253.1:0.0245391104)100:0.218910,((GCA_000319385.1_AFX98276.1:0.0382885841,GCA_000510265.1_AHC73293.1:0.0803671374)100:0.223849,GCA_900102465.1_SDF75293.1:0.0497007607)100:0.183400)100:0.052846)27:0.026332)73:0.011355,GCA_900093605.1_SCA55612.1:0.1943116795)94:0.094936)29:0.044648,GCA_900167455.1_SKA40980.1:0.3927497502)90:0.048631)35:0.029930)45:0.060957,(GCA_000175215.2_ADU11886.1:0.1452584363,GCA_000204015.1_EGF91962.1:0.2449096801)97:0.113847)99:0.079844)99:0.057196,(GCA_002205555.1_ASD27048.1:0.0988311962,GCA_000144605.1_ADK99529.1:0.2211833531)100:0.089778)100:0.073730);
