# Supplementary material for: Assessing the accuracy of phylogenetic rooting methods on prokaryotic gene families
Source: PLoS One. 2020 May 15;15(5):e0232950. doi: 10.1371/journal.pone.0232950 (PMC7228096; doi:10.1371/journal.pone.0232950)
Supplement: S2 Dataset — (ZIP) [file pone.0232950.s003.zip › EmpiricalDataset/GeneTrees_IQTree/000289.aln.treefile]

(GCA_000006905.1_AAK22051.1:0.0493885403,GCA_000092285.1_ADG08542.1:0.0273738178,((GCA_000017265.1_ACG79869.1:0.1424570955,GCA_001425915.1_KQW69103.1:0.1508753892)100:0.036897,((GCA_000144605.1_ADK99604.1:0.2068792376,GCA_002205555.1_ASD26835.1:0.0809670467)100:0.107054,(((GCA_000175215.2_ADU11727.1:0.1064981159,GCA_000204015.1_EGF92835.1:0.0931102302)100:0.287326,GCA_900199215.1_SNT68255.1:0.2711323889)73:0.045805,(((GCA_000013025.1_ABI78819.1:0.0194715966,GCA_000685315.1_KDA00196.1:0.0356537079)100:0.350673,(((GCA_000014745.1_ABI67305.1:0.1615632235,GCA_900103475.1_SDM20165.1:0.1267800358)100:0.090653,GCA_000152745.1_EAP89670.1:0.2718564361)100:0.128065,GCA_000023785.1_ACT60763.1:0.2944612506)76:0.065704)98:0.063631,(GCA_000152825.2_ADM09348.1:0.3668325619,(((((((((((((((((GCA_000007125.1_AAL52987.1:0.0000025021,GCA_000157815.1_EEX99519.1:0.0028459095)100:0.036020,(GCA_000017405.1_ABS12886.1:0.0000026056,GCA_000585655.1_EXL07485.1:0.0000026089)100:0.027236)100:0.124188,GCA_001558695.1_KXF78913.1:0.0964717325)97:0.035580,(GCA_000022725.1_ACS51689.1:0.0535653122,GCA_000341385.1_AGF76321.1:0.0899593037)100:0.301814)98:0.033042,(GCA_900104355.1_SDO46323.1:0.0408844083,GCA_900113985.1_SFI68139.1:0.0673736367)100:0.106891)99:0.047783,((((GCA_000014245.1_ABG65402.1:0.1242164456,(GCA_000300335.1_EKF20081.1:0.0512876969,GCA_000300515.1_EKF44425.1:0.0501029721)100:0.084405)100:0.069376,(GCA_000585625.1_EXL03182.1:0.0742125366,((GCA_001424795.1_KQU74729.1:0.0099776695,GCA_001605015.1_AMS39491.1:0.0273954838)100:0.076722,(GCA_001618845.1_AMY03330.1:0.0430258725,GCA_002075885.1_OQM73739.1:0.0987979672)100:0.052414)100:0.046140)99:0.022603)86:0.020432,(((GCA_000153465.1_EAS49029.1:0.1303392007,(GCA_000153705.1_EAU40952.1:0.1193304807,GCA_900176465.1_SMD13876.1:0.0817358605)100:0.128292)100:0.047940,GCA_002238045.1_OXT01938.1:0.1803908165)95:0.057355,((((((((((GCA_000016285.1_ACM35297.1:0.1087345151,(GCA_000092045.1_ABC89205.1:0.0178852907,GCA_000769405.1_KPN26059.1:0.0155244912)100:0.071374)100:0.030422,(((GCA_001267455.1_KOC76657.1:0.0178693118,GCA_001652565.1_ANH02606.1:0.0059653998)100:0.030569,GCA_000092025.1_AAK86166.2:0.1123495164)100:0.035613,GCA_001687365.1_OBZ96849.1:0.0583496819)99:0.032218)99:0.021581,GCA_001885585.1_OJF90511.1:0.0629593632)100:0.034868,GCA_002288525.1_ASY61506.1:0.0332804134)99:0.009572,GCA_000018545.1_ACP23839.1:0.0204950214)98:0.008622,GCA_000017145.1_ABR58894.1:0.0398501717)95:0.015133,GCA_000697965.2_ANK71185.1:0.0335094843)100:0.034687,((GCA_000722615.1_KEQ03920.1:0.0000024927,GCA_000722625.1_KEQ04596.1:0.0000026668)100:0.052246,(GCA_000731295.1_CDN52402.1:0.0030292478,GCA_000731315.1_CDN46231.1:0.0000024375)100:0.050823)100:0.046886)100:0.053189,((GCA_001578105.1_AMM85110.1:0.0641427542,GCA_002043005.1_AQZ53213.1:0.0306437356)100:0.069491,(GCA_000325745.1_AGA64014.1:0.2218651977,GCA_000496595.1_AHA27536.1:0.5540464064)100:0.351330)97:0.049230)97:0.028606,(GCA_000154705.2_EDQ35516.1:0.0828066437,GCA_001703635.1_OCW55908.1:0.0734112232)100:0.074505)97:0.036468)97:0.061394)63:0.009754,GCA_900113935.1_SFI85574.1:0.1186882798)98:0.069709)99:0.043735,GCA_001293565.1_KPB01890.1:0.2733490599)28:0.022166,(((GCA_000800175.1_KHJ55473.1:0.0210421509,GCA_900141975.1_SHJ09266.1:0.0013723565)100:0.223613,GCA_900104035.1_SDO32223.1:0.2129851424)100:0.117863,GCA_000179775.1_EFL88377.1:0.1927431057)90:0.042104)92:0.027401,(((((GCA_000148725.1_EFO32206.1:0.0598321115,(GCA_000158095.1_EEE46337.1:0.0400713874,GCA_001403915.1_CTQ46524.1:0.0528426156)99:0.025905)100:0.057951,(GCA_000192745.1_ADZ72664.1:0.0764599436,(GCA_001188555.1_KND18546.1:0.0000028270,GCA_002249885.1_OXS47044.1:0.0029864921)100:0.071300)100:0.054798)100:0.041184,GCA_900105595.1_SDU44898.1:0.1930541372)93:0.019079,(GCA_001907205.1_OKL44564.1:0.1167191759,(GCA_900110875.1_SEQ27603.1:0.0406673361,GCA_900114245.1_SFJ93424.1:0.0092683640)100:0.086457)99:0.022664)100:0.137563,((GCA_000230555.1_AEQ53382.1:0.0636327510,GCA_900100665.1_SDG23732.1:0.0329883819)100:0.232676,(GCA_000743575.1_KFL30082.1:0.0919491807,GCA_000970435.1_KKB76173.1:0.0965244472)100:0.075505)100:0.145609)89:0.050653)97:0.058377,GCA_900104485.1_SDB50844.1:0.2166350454)83:0.014799,(((GCA_000817775.1_KIF43426.1:0.1754369569,GCA_000689395.1_CDO59833.1:0.3807785255)99:0.062675,GCA_002088295.1_ORE93679.1:0.2006384264)97:0.083885,(GCA_000496075.1_ESR25885.1:0.2023417205,(GCA_900115225.1_SFO39574.1:0.1066114854,GCA_900215505.1_SNY90379.1:0.0824831242)100:0.224870)97:0.044157)91:0.027862)92:0.024747,(GCA_001720135.1_ODN72214.1:0.1714628761,(GCA_900148505.1_SHO65072.1:0.1594916655,GCA_000817775.1_KIF43425.1:0.2289583368)99:0.058469)92:0.033406)88:0.020853,(((((GCA_000010525.1_BAF90299.1:0.0477697879,GCA_000017645.1_ABS68315.1:0.1038592064)100:0.077077,(GCA_000092925.1_ADH91239.1:0.0743578587,GCA_900100155.1_SCW72283.1:0.0628166919)100:0.071206)100:0.072658,(((((((GCA_000011365.1_BAC46067.1:0.0418657835,GCA_000661935.1_AHY55505.1:0.0080826089)100:0.138852,(GCA_001618955.1_KZD25607.1:0.0029499367,GCA_900108575.1_SEH77293.1:0.0000021622)100:0.092082)32:0.027297,((GCA_000012725.1_ABA03484.1:0.0581625821,GCA_000013885.1_ABE60914.1:0.0297328447)100:0.056991,(GCA_000935205.1_KIZ39208.1:0.0739620723,GCA_000195775.1_CAE25899.1:0.0921224118)97:0.026107)97:0.034353)100:0.066245,(((GCA_000218565.1_AEI04745.1:0.0000024927,GCA_000218585.1_AEI01171.1:0.0000024927)100:0.040020,GCA_000314735.2_EKS30046.1:0.0208707989)100:0.097740,GCA_000336555.1_EKS33194.1:0.0495640346)100:0.039575)97:0.034184,((GCA_001426945.1_KQY98394.1:0.1106936552,GCA_002119765.1_ARP99246.1:0.1217688639)84:0.017357,GCA_001579845.1_AMN38543.1:0.1834752867)88:0.026537)27:0.015131,((GCA_000019845.1_ACB94014.1:0.2156877799,(GCA_000021745.1_ACK51491.1:0.0515989979,GCA_900114285.1_SFJ99358.1:0.0958162794)100:0.031094)100:0.064274,(GCA_900104955.1_SED04470.1:0.1409351282,((GCA_000304315.1_CCJ06286.1:0.0581768868,(GCA_001644125.1_OAI31678.1:0.0499409733,GCA_001675455.1_OBS52223.1:0.0544386272)100:0.027718)100:0.041695,GCA_002117405.1_ARN83324.1:0.1087312725)100:0.114212)99:0.038684)99:0.062523)27:0.033733,((GCA_002355335.1_BAT58029.1:0.2020211016,((GCA_001402875.1_ALK08405.1:0.0000024927,GCA_001459775.1_CUU41067.1:0.0000024927)100:0.193146,(GCA_001741865.1_AOO84186.1:0.0681737902,GCA_900102525.1_SDG62791.1:0.0851013259)100:0.150857)99:0.053813)93:0.017989,(GCA_900187365.1_SNB73430.1:0.2808979561,(GCA_000166055.1_ADP70440.1:0.0000022701,GCA_000636015.1_KAI95269.1:0.0026429899)100:0.223139)86:0.047560)81:0.040022)94:0.041526)52:0.011213,((GCA_001017175.1_KLK93903.1:0.1061849143,GCA_900102135.1_SCY46548.1:0.0543116437)100:0.059434,((GCA_001271345.1_ALA17320.1:0.0157447294,GCA_001887265.1_APF36064.1:0.0031558811)100:0.124413,(GCA_000019945.1_ACB78548.1:0.0935784313,GCA_000022085.1_ACL59280.1:0.0961877418)100:0.111888)98:0.068265)73:0.014021)78:0.039594,GCA_001676615.1_OCC01013.1:0.1983019760)93:0.052366)91:0.015300,(GCA_900129325.1_SHF62267.1:0.1591156965,GCA_001305515.1_KPL52652.1:0.2322449586)98:0.059651)97:0.060886,((GCA_900102695.1_SCZ35332.1:0.2266287922,((GCA_000143145.1_ADJ25268.1:0.1105177418,GCA_000503895.1_AHB48272.1:0.1921919557)100:0.032959,(GCA_000981545.1_CPR19538.1:0.0000020250,GCA_900104305.1_SDO05348.1:0.0031397267)100:0.188144)100:0.084746)99:0.034299,((GCA_000828475.1_BAQ15936.1:0.0253205995,GCA_001723285.1_ODS01066.1:0.0605917253)100:0.130587,GCA_001708935.1_ODA67879.1:0.2041235339)100:0.105330)98:0.042553)99:0.069258,(GCA_000017565.1_ABS65206.1:0.1313673225,GCA_000739695.1_GAK43794.1:0.1650287077)100:0.102783)94:0.048975,((((((((((GCA_000009985.1_BAE53212.1:0.1648433851,GCA_000513295.1_CDL00420.1:0.0624130388)100:0.041888,(GCA_000294655.1_CCG42449.1:0.0178397054,GCA_900108475.1_SEH28458.1:0.0000024610)100:0.096401)100:0.098548,(GCA_000013085.1_ABC24329.1:0.1057822988,GCA_000284415.2_CCG08130.1:0.1067732025)100:0.074862)100:0.051413,((GCA_000315795.1_EKV32227.1:0.2123574146,(GCA_900101965.1_SDE69667.1:0.1776342239,GCA_900156605.1_SIS89095.1:0.1518724970)82:0.040500)67:0.017296,GCA_900100455.1_SDH04577.1:0.2057964601)83:0.039115)68:0.016973,GCA_001611975.1_AMW34342.1:0.3251557443)92:0.030484,(((GCA_000968135.1_CCQ75693.1:0.1675820281,GCA_900093605.1_SCA55866.1:0.2582160772)74:0.036888,GCA_001746755.1_OEJ64330.1:0.2270061980)96:0.067894,(GCA_900167455.1_SJZ91637.1:0.3428613970,((GCA_000982415.1_KKJ77167.1:0.0096063370,GCA_001026905.1_KLN60947.1:0.0116717484)100:0.244121,((GCA_900177295.1_SMF74220.1:0.0000024927,GCA_900188055.1_SNS10346.1:0.0000024927)100:0.199514,GCA_900100655.1_SDG18553.1:0.3847882867)99:0.082336)100:0.103133)73:0.061767)62:0.031987)57:0.033834,(GCA_900172325.1_SLN19603.1:0.2959703004,GCA_900101935.1_SDD32115.1:0.3411418097)67:0.036407)72:0.021880,((((((((GCA_000010725.1_BAI73450.1:0.0503071810,GCA_000632475.2_AIB13033.1:0.0816702650)100:0.097438,(GCA_000016185.1_ACJ00004.1:0.1345847793,GCA_002251795.1_OYQ35219.1:0.1493832463)94:0.017303)100:0.062829,(GCA_000225995.2_EGY02615.1:0.0034690710,GCA_000730165.2_ASG19406.1:0.0000023758)100:0.203500)99:0.045494,(GCA_000576635.1_EWY40473.1:0.0634984512,GCA_000936425.1_KJB95476.1:0.0247862597)100:0.125981)100:0.105018,((GCA_000963705.1_KJV10848.1:0.0520710670,GCA_002251735.1_OYQ19846.1:0.0373328378)100:0.286484,(GCA_000767795.1_KGM33766.1:0.0082862793,GCA_002195995.1_OWJ67532.1:0.0268929137)100:0.351590)70:0.055289)59:0.046241,(GCA_000226315.1_AEP09251.1:0.0139839655,GCA_000348745.1_AGH97702.1:0.0000021238)100:0.361415)100:0.050418,(((GCA_001192655.1_GAO98649.1:0.3829120088,GCA_002117145.1_ARN85203.1:0.3381661469)100:0.090788,GCA_000742835.1_AIK95588.1:0.6931616200)97:0.064805,((GCA_000153525.1_EAS84943.1:0.1190119491,GCA_000155895.1_EDZ59851.1:0.1891880361)100:0.343633,(((GCA_000815465.1_KIE04579.1:0.3499864348,GCA_000219355.1_AEI88785.1:0.6742578430)62:0.084504,((GCA_000008385.1_AAW71122.1:0.1047757089,GCA_000953315.1_CDR79173.1:0.0712630215)100:0.436087,((GCA_000011945.1_AAV86200.1:0.0869142118,GCA_000024505.1_ACZ48738.1:0.1192153568)100:0.473507,((GCA_000026005.1_CAH57827.1:0.1529981559,GCA_000964755.1_KJV65685.1:0.1739650054)100:0.243809,GCA_000964795.1_KJV69261.1:0.4538382754)100:0.126795)100:0.261847)65:0.173684)50:0.049466,((((GCA_000012385.1_ABE04871.1:0.0374604183,GCA_000195735.1_CAA14923.1:0.2012601628)100:0.409657,(GCA_000010205.1_BAG39622.1:0.0884907022,GCA_000964595.1_KJV56752.1:0.1137947266)100:0.784368)100:0.186310,((((((((GCA_000011345.1_BAC09548.1:0.1991464798,GCA_001870225.1_APB34986.1:0.3721440933)79:0.040675,GCA_000012525.1_ABB57338.1:0.1596855872)99:0.075189,(GCA_000018105.1_ABW26756.1:0.2084741395,(GCA_000817775.1_KIF40932.1:0.1422849218,(GCA_001904775.1_OKH46359.1:0.0947750877,GCA_002075285.2_ASC72177.1:0.1652846886)100:0.068443)100:0.089724)100:0.104821)85:0.028582,(((((((((((((GCA_000014265.1_ABG53657.1:0.0436375347,(GCA_002260545.1_OZH52791.1:0.0000024927,GCA_002260545.1_OZH54536.1:0.0000020281)100:0.013549)100:0.101959,(((GCA_000478195.2_ERT07918.1:0.0313915621,GCA_000972705.2_KKD36204.1:0.0336125023)100:0.038167,(GCA_000176895.2_CCE17932.1:0.0000021863,GCA_000307915.1_EKD07893.1:0.0000024323)100:0.126498)63:0.030376,(GCA_000710505.1_KEI65880.1:0.0119213573,GCA_900009265.1_CUR16064.1:0.0257453286)100:0.114900)99:0.048793)56:0.022960,GCA_001637395.1_OAB62435.1:0.1927108602)22:0.013612,GCA_000317515.1_AFZ16253.1:0.1076288497)87:0.026497,(((GCA_001904725.1_OKH32818.1:0.0831977930,GCA_000775285.1_KGF72724.1:0.1891236994)99:0.045873,((((GCA_000020025.1_ACC83405.1:0.0910845377,(GCA_000169135.1_EAW44068.1:0.0150750862,GCA_002218065.1_GAX37978.1:0.0158361607)100:0.057307)100:0.021496,((GCA_002368055.1_BAZ71830.1:0.0000024927,GCA_002368295.1_BAY97663.1:0.0000024927)100:0.002844,GCA_002368275.1_BAY88359.1:0.0068804856)100:0.079928)93:0.030030,((((((GCA_000231365.2_EHC09342.1:0.0032515839,GCA_001904645.1_OKH12373.1:0.0065277656)100:0.017966,GCA_001275395.1_KOP22844.1:0.0119933465)83:0.009072,(GCA_000934435.1_KIY14117.1:0.0000024927,GCA_001990805.1_ONN62096.1:0.0000024927)100:0.015260)100:0.068037,GCA_000828085.2_KIJ80846.1:0.0429979037)97:0.035862,(GCA_000317125.1_AFY86169.1:0.1101252708,GCA_002142475.1_BAS56947.1:0.2530669388)96:0.045363)94:0.015390,(GCA_000350105.1_CCH67964.1:0.0000021515,GCA_000350125.1_CCH64661.1:0.0031296617)100:0.266989)81:0.007245)97:0.033697,(((((((((GCA_000175835.1_EFA71141.1:0.0066081958,GCA_001432185.1_KRH97598.1:0.0000027652)100:0.016973,(GCA_000175855.1_EFA72110.1:0.0033030559,GCA_002368135.1_BAZ90566.1:0.0032701580)100:0.013990)100:0.092134,GCA_002368075.1_BAZ82544.1:0.0085187582)98:0.014500,GCA_000196515.1_ADI65884.1:0.0665567210)88:0.023944,(GCA_000204075.1_ABA22603.1:0.0449406381,(GCA_001298445.1_ALF56042.1:0.0216953698,GCA_002367975.1_BAY16362.1:0.0305072655)100:0.044014)84:0.013430)86:0.016405,(((GCA_000312705.1_AFW94498.1:0.0159978832,(GCA_000789435.1_KHG39856.1:0.0064577713,GCA_002368115.1_BAZ87925.1:0.0033702910)100:0.008655)100:0.036579,GCA_000317695.1_AFZ56882.1:0.0176877062)81:0.014364,GCA_000317535.1_AFZ26024.1:0.0335623244)100:0.034926)93:0.015369,GCA_000317435.1_AFY99943.1:0.2188524084)51:0.021408,GCA_000316575.1_AFY32666.1:0.0543633123)88:0.022058,((GCA_000346485.2_KYC43798.1:0.0077851983,GCA_000760695.2_KIE06957.1:0.0382491838)100:0.091009,((GCA_000316665.1_AFY55278.1:0.0901347492,GCA_001746915.1_OEJ76826.1:0.1985463543)97:0.025530,(GCA_001456025.1_KST66988.1:0.0000024927,GCA_001456025.1_KST67123.1:0.0000024927)100:0.088736)98:0.040185)83:0.021663)72:0.012233)94:0.028170)14:0.021948,((GCA_000317495.1_AFZ14022.1:0.0385730278,GCA_000317145.1_AFY95299.1:0.2925320218)33:0.028036,(GCA_000317555.1_AFZ29245.1:0.0639464812,GCA_001904655.1_OKH27140.1:0.0190196113)100:0.088000)31:0.046670)85:0.010680)46:0.017735,((GCA_000180455.1_CBN58635.1:0.0638186936,((GCA_000214075.2_EGK85278.1:0.0066072579,GCA_000317475.1_AFZ08016.1:0.0033236445)100:0.010271,GCA_002412335.1_PCN51979.1:0.0558583387)100:0.034112)100:0.085960,GCA_000317105.1_AFY81610.1:0.1185078189)98:0.030175)93:0.025557,((GCA_000297435.1_CCI33810.1:0.0168111245,GCA_000312205.1_CCI05987.1:0.0000020893)100:0.180011,GCA_001276715.1_KOR37366.1:0.0971660802)92:0.032738)90:0.016490,(GCA_000155555.1_EDX71397.1:0.1297892291,(GCA_000211815.1_EGJ32256.1:0.0094004112,GCA_001942495.1_OLT60820.1:0.0137129341)100:0.118792)95:0.027561)100:0.047919,(((GCA_000017845.1_ACB52882.1:0.0405777305,((GCA_000167195.1_EAM52437.1:0.0036401351,GCA_000235665.2_EHJ11023.1:0.0000024927)100:0.023222,GCA_000025125.1_ADB95389.1:0.2780102945)98:0.051287)100:0.060834,((GCA_000317675.1_AFZ52294.1:0.0931171810,(GCA_001548095.1_BAQ62399.1:0.0838958213,GCA_001548115.1_BAQ66822.1:0.0626168131)100:0.055716)100:0.042396,GCA_001747005.1_OEJ79543.1:0.1322022882)100:0.094876)89:0.036679,((GCA_000317575.1_AFZ35870.1:0.0307306373,GCA_002355455.1_BAU65164.1:0.0250891126)100:0.080324,(GCA_000332055.1_ELS03206.1:0.1074098961,GCA_002368355.1_BAZ45508.1:0.1837885333)100:0.042209)100:0.046110)79:0.028075)35:0.009599,((GCA_000317025.1_AFY77354.1:0.0035742844,GCA_001904635.1_OKH20396.1:0.0161320406)100:0.097265,(GCA_000021825.1_ACK68819.1:0.1168566551,GCA_000332035.1_ELR99779.1:0.1493252376)91:0.030459)67:0.028636)49:0.023827,(GCA_000317615.1_AFZ51553.1:0.0662201926,GCA_000317635.1_AFZ45823.1:0.0513404020)100:0.082911)97:0.038000,(GCA_000284135.1_BAL28871.1:0.0329964107,GCA_000478825.2_AIE75324.1:0.0443277212)100:0.221661)96:0.050937,((GCA_000317045.1_AFY67478.1:0.1323010699,GCA_000473895.1_ERN42016.1:0.1903252513)82:0.035318,GCA_001904615.1_OKH18779.1:0.2262837521)81:0.023586)88:0.016273)47:0.001477,((GCA_000011465.1_CAE19057.1:0.4309927698,GCA_000760175.1_KGG12294.1:0.1904949460)100:0.186116,((GCA_000155635.1_EDY38704.1:0.1475371380,GCA_000316515.1_AFY27581.1:0.1386492642)100:0.042984,GCA_001182765.1_CRY92399.1:0.1399549955)98:0.092792)100:0.191644)54:0.041004,(GCA_000332215.1_ELS34503.1:0.2517453033,GCA_000317065.1_AFY68323.1:0.2606183520)99:0.062836)99:0.130854,(GCA_000011385.1_BAC90952.1:0.1809844984,GCA_000484535.1_AGY57881.1:0.1520332874)100:0.348046)100:0.212100,(GCA_000014865.1_ABK43555.1:0.0772740731,GCA_002109495.1_OSM04989.1:0.1789786661)100:0.861727)99:0.149842)99:0.144855,(GCA_000022525.1_ACT69209.1:0.2912304163,GCA_000632985.1_AHX11161.1:0.3616657463)100:0.720860)64:0.074182)99:0.087940)93:0.177824)92:0.103647)91:0.044457,(GCA_000264455.2_AFK55350.1:0.0000025604,GCA_001601315.1_KYO52538.1:0.0000023083)100:0.397497)92:0.087607)66:0.026073,((GCA_000300235.2_AJD54077.1:0.0520193353,GCA_000300275.1_EKF10112.1:0.0539079061)100:0.209181,((((GCA_000299935.1_EKE78381.1:0.0259434508,GCA_001618175.1_KZD04214.1:0.0746772981)100:0.270858,((GCA_000319385.1_AFX98234.1:0.0568519454,GCA_000510265.1_AHC73267.1:0.1138462594)100:0.394015,GCA_900102465.1_SDF74762.1:0.0327091381)100:0.175148)97:0.068711,GCA_000024465.1_ADE39839.1:0.3272319159)78:0.056465,((((GCA_000342165.1_EMD83689.1:0.1307483988,GCA_002211145.1_OWV32255.1:0.1600361730)100:0.239418,GCA_002251755.1_OYQ27781.1:0.2661851692)98:0.045195,((((((((GCA_000013005.1_ABC64194.1:0.1054389101,(((GCA_001008165.2_AKH42676.1:0.1076660770,(GCA_001028705.1_AKM09032.1:0.1622281016,GCA_001661675.2_ARU17116.1:0.1440317712)99:0.083217)81:0.028261,GCA_001281485.1_ALE15566.1:0.0858693637)79:0.015462,(GCA_001304795.1_ALG60052.1:0.0000027361,GCA_001306275.1_KPM18719.1:0.0000024526)100:0.112288)96:0.036780)82:0.024853,(GCA_001663175.1_ANK11972.1:0.1280888583,GCA_001677335.1_OBV09837.1:0.0918009853)100:0.031606)81:0.021049,GCA_000715015.1_KEO88555.1:0.1938836124)100:0.051749,(GCA_000013325.1_ABD25035.1:0.1404037524,GCA_000235975.2_EHJ61559.1:0.1157913207)99:0.020569)99:0.040623,GCA_001610975.1_AMU94784.1:0.1137205403)100:0.094256,((GCA_000016765.1_ABQ70172.1:0.0405454542,(GCA_002355275.1_ATE66902.1:0.0000024927,GCA_002367875.1_PCE42229.1:0.0000024927)100:0.038020)100:0.176480,((GCA_000091125.1_BAI95661.1:0.0216017301,GCA_000147835.3_AEG47707.1:0.0140119390)100:0.112365,(GCA_001295965.1_KPF76013.1:0.0041176573,GCA_001713435.1_AOF99857.1:0.0025540370)100:0.116114)100:0.174616)94:0.057621)93:0.029175,(GCA_000013985.1_ABF53724.1:0.1643768114,(GCA_002218195.1_ASK89234.1:0.1337259974,GCA_900128895.1_SIN59950.1:0.1342777566)100:0.234978)95:0.045703)96:0.063342,((GCA_000175255.2_AEH63317.1:0.1215834205,GCA_000218875.1_AEI38369.1:0.1542969145)100:0.279913,(GCA_001586395.2_KZB94908.1:0.3621769700,((GCA_000521865.1_ETX29602.1:0.9966923567,GCA_001982645.1_ONG40303.1:0.3992344178)100:0.771945,GCA_000016185.1_ACJ00360.1:4.5588893287)97:1.223760)96:0.152574)86:0.065152)98:0.152284)100:0.104995,((((((((GCA_000011685.1_AAW60042.1:0.2570442108,GCA_000234355.2_EHH67633.1:0.0277742683)100:0.115602,(GCA_000723565.1_CDG32874.1:0.0182789631,GCA_002003665.1_OOL16995.1:0.0000023097)100:0.130394)100:0.090359,(((GCA_000617865.1_GAJ28731.1:0.1233975725,GCA_002005465.1_AQS87234.1:0.0727046488)93:0.023964,(GCA_001787335.1_AOX16516.1:0.0000020838,GCA_001787355.1_AOX19475.1:0.0000027168)100:0.141425)93:0.024533,(GCA_000724025.1_CDG38120.1:0.0123330445,GCA_001547995.1_BAT19903.1:0.0052117738)100:0.192579)93:0.021696)100:0.067851,GCA_000963885.1_GAN53298.1:0.0888588345)99:0.057251,GCA_000021325.1_ACI49882.1:0.1086277947)90:0.026552,(((GCA_000182745.1_BAK83077.1:0.0379272013,GCA_000964505.1_GAO00283.1:0.0566637413)58:0.022036,GCA_000208635.2_EGG74845.1:0.0313572555)100:0.130342,GCA_002173735.1_ARW48766.1:0.2127579026)100:0.076271)91:0.040059,(GCA_002005445.1_AQS85057.1:0.2356588446,(GCA_000231445.2_EHD12949.1:0.0025799497,GCA_002153535.1_OUI77638.1:0.0070926868)100:0.389219)92:0.069677)100:0.095977,(((GCA_000014285.2_ABI63313.1:0.0000027313,GCA_000576085.2_AHJ64333.1:0.0068612314)100:0.225877,(GCA_000964365.1_GAN76573.1:0.1786673100,((GCA_000164635.1_EFH10586.1:0.1170967097,GCA_900141905.1_SHJ99752.1:0.1167039415)100:0.054169,(GCA_900101615.1_SDD16968.1:0.0000021957,GCA_900104205.1_SDB61561.1:0.0106931670)100:0.145074)100:0.094520)100:0.044964)100:0.032455,((GCA_000016725.1_ABQ30237.1:0.0000024927,GCA_000202835.1_BAJ80214.1:0.0000024927)100:0.210239,(GCA_000306035.1_EKM98813.1:0.0623272270,GCA_000964385.1_GAN81825.1:0.0614731721)100:0.280546)100:0.124298)97:0.034624)100:0.228755)31:0.027799)31:0.028069)72:0.033552)93:0.053055,((((((((((((((GCA_000011965.2_AAV93710.1:0.1329986591,((((((GCA_000203975.3_KID07959.1:0.0672430061,GCA_001678945.1_ANP38014.1:0.0516895068)69:0.013232,((GCA_000376545.2_ANP39524.1:0.0295834603,GCA_900102795.1_SCZ69594.1:0.0657583555)78:0.013866,(GCA_000511385.1_AHD08534.1:0.0416329828,(GCA_001258055.1_CRL13060.1:0.0000024927,GCA_900113345.1_SFH35268.1:0.0000024927)100:0.041222)84:0.019461)71:0.023173)97:0.023014,GCA_000511355.1_AHC99569.1:0.0286488038)100:0.058319,GCA_900109035.1_SEJ89311.1:0.1556746717)75:0.020860,GCA_900172225.1_SLN66656.1:0.0811348255)89:0.036559,(GCA_000814025.1_KIC50063.1:0.0271433210,GCA_001969365.1_APX13498.1:0.0338942176)100:0.146503)62:0.018404)67:0.027000,GCA_000161835.1_EET47715.1:0.0880129033)11:0.005258,((GCA_001458175.1_CUH54322.1:0.0699878740,GCA_900114415.1_SFK82761.1:0.0475237745)100:0.064839,((GCA_900142085.1_SHI99922.1:0.0652840672,GCA_900110425.1_SEO03114.1:0.1348137481)54:0.026500,GCA_900129685.1_SHH31519.1:0.1145220856)36:0.008066)52:0.027105)62:0.013392,((((GCA_900100005.1_SDI29514.1:0.1642781973,(GCA_000299575.1_EKE43857.1:0.2142718966,(GCA_900111875.1_SFB18135.1:0.1423385106,GCA_900116005.1_SFR08312.1:0.1597203223)100:0.088293)97:0.040383)51:0.013846,(((GCA_000153725.1_EAU45271.1:0.0400385841,(GCA_900102075.1_SDF12848.1:0.0303644406,GCA_001975705.1_APZ51947.1:0.0987064912)99:0.026186)91:0.017551,(GCA_001969385.1_APX22159.1:0.0000026691,GCA_900112435.1_SFC47019.1:0.0000028263)100:0.056085)100:0.036268,((GCA_001687105.1_ANT59935.1:0.0294822220,GCA_900116195.1_SFS71497.1:0.0246821849)100:0.061868,GCA_900100085.1_SDI99896.1:0.0970172690)100:0.021401)100:0.034746)100:0.039452,((GCA_000152725.1_EAQ05093.1:0.1196656529,GCA_001205715.1_KNG94930.1:0.1418199512)100:0.054187,(GCA_000442255.1_EPX75803.1:0.1164544409,GCA_900172385.1_SLN38179.1:0.1438443610)100:0.048077)98:0.045516)38:0.021388,((GCA_002115725.1_OSQ64109.1:0.0866084427,GCA_002115805.1_OSQ52512.1:0.0611603732)100:0.046241,GCA_900107355.1_SDY19071.1:0.1312771922)95:0.051187)86:0.029972)33:0.016374,(((((((GCA_000152625.1_EAP75440.1:0.1441310552,GCA_001247715.1_KNX42030.1:0.0908405910)100:0.055333,(GCA_001046955.1_AKO95457.1:0.0000024927,GCA_900109145.1_SEJ62847.1:0.0000024927)100:0.092627)92:0.031890,(((GCA_000169415.1_EBA06275.1:0.1176995412,GCA_001458375.1_CUH78700.1:0.0364848647)99:0.025707,GCA_001482405.1_KUF09246.1:0.1128926475)91:0.025214,(GCA_001038505.1_KMK66277.1:0.0730705697,GCA_900188035.1_SNR47895.1:0.1121002817)100:0.033404)96:0.038214)87:0.021592,GCA_900172295.1_SLN22854.1:0.0899066951)100:0.030411,(GCA_900110775.1_SEQ11865.1:0.1047094705,(GCA_000442275.2_EPX81550.1:0.0277389874,GCA_900111945.1_SFR41046.1:0.0400528542)100:0.113622)46:0.018487)75:0.015614,(GCA_001890925.1_OJI93425.1:0.1162387037,((GCA_000812665.2_AML51462.1:0.1802708999,GCA_900172235.1_SLN45847.1:0.0485884456)100:0.028821,GCA_001981245.1_APX90240.1:0.1726354655)100:0.038998)98:0.042346)51:0.016757,(((GCA_900107235.1_SDY21820.1:0.1169746646,GCA_900115595.1_SFP88042.1:0.1162499617)85:0.029908,GCA_900115815.1_SFQ17742.1:0.1023365097)88:0.038316,(GCA_900102905.1_SDK13398.1:0.2010999303,GCA_900156525.1_SIT82892.1:0.2259118827)26:0.034058)26:0.019211)33:0.012704)31:0.025913,((((GCA_000014045.1_ABG30835.1:0.0252901689,GCA_000154785.2_AEI95533.1:0.0162062543)100:0.108358,GCA_000622405.1_KIN67348.1:0.0515107169)92:0.030711,((GCA_000152605.1_EAP82749.1:0.0515452108,GCA_000172095.1_EDQ05933.1:0.0753065537)100:0.011125,GCA_900116455.1_SFT37337.1:0.1852503297)98:0.046324)35:0.021331,(GCA_001403795.1_CTQ48959.1:0.1353926821,GCA_900109285.1_SEK58733.1:0.0653367544)100:0.163792)33:0.025521)68:0.015339,(GCA_900110115.1_SEM71997.1:0.0000021934,GCA_900141995.1_SHJ21686.1:0.0000026579)100:0.134568)29:0.024667,((GCA_000018145.1_ABV94569.1:0.0921822636,(GCA_900113405.1_SFG47266.1:0.0000025542,GCA_900172315.1_SLN25497.1:0.0000020316)100:0.163813)37:0.036484,GCA_002210095.1_OWU73312.1:0.1108637707)26:0.016483)70:0.010603,((GCA_001458355.1_CUH66037.1:0.0927897316,(((((GCA_002211155.1_OWV61095.1:0.0000000000,GCA_002211225.1_OWV44119.1:0.0000000000):0.000000,GCA_900101505.1_SDD94153.1:0.0000000000):0.000002,GCA_002211205.1_OWV59362.1:0.0000024927)100:0.082353,(GCA_002237555.1_ASP20299.1:0.0106332241,GCA_900188425.1_SNS13829.1:0.0246798449)100:0.031181)100:0.040668,GCA_900184945.1_SMX38980.1:0.0639894051)100:0.043750)100:0.049567,GCA_000671395.1_KCV82900.1:0.1375053242)87:0.026315)85:0.008070,(((GCA_001404155.1_CRK75850.1:0.0000022519,GCA_900114125.1_SFJ35257.1:0.0000020811)100:0.092300,((GCA_000765015.1_KGK80422.1:0.0000027303,GCA_900141945.1_SHI44832.1:0.0032581979)100:0.111984,GCA_000590925.1_AHM02855.1:0.2163751385)100:0.060442)93:0.027169,GCA_000738435.1_AII87674.1:0.1484699036)97:0.027497)94:0.039495,GCA_900184815.1_SMX24576.1:0.2286622880)99:0.045047,((((((GCA_000012905.2_ABA77956.2:0.1195777803,GCA_900110135.1_SEN56840.1:0.1607026045)54:0.033214,GCA_900110025.1_SEO11067.1:0.1007903888)100:0.053812,GCA_900156815.1_SIS64718.1:0.1607373761)99:0.041149,((((GCA_000021865.1_ADE84234.1:0.1073338768,GCA_000740785.1_KFI30864.1:0.1536486484)100:0.028688,(GCA_000714535.1_KEO52933.1:0.0771384268,GCA_000715505.1_KEP70170.1:0.0948688841)100:0.037960)100:0.073140,(GCA_900106675.1_SDW02968.1:0.0852811581,(GCA_000203895.1_ABL72019.1:0.1115112773,GCA_000444995.1_AGT09127.1:0.1535296965)100:0.150258)99:0.021969)100:0.052079,GCA_001620265.1_AMY67863.1:0.0852230253)100:0.046102)60:0.037711,(GCA_001517585.1_CUX82315.1:0.0963612887,GCA_900107025.1_SDW30904.1:0.1715889950)98:0.057452)58:0.010312,((GCA_000740775.1_KFI34121.1:0.0171166275,GCA_000740795.1_KFI31970.1:0.0119773361)100:0.123775,(GCA_001548075.1_BAQ67925.1:0.0000024927,GCA_001633165.1_ANB35895.1:0.0000024927)100:0.162317)98:0.037340)97:0.047239)77:0.025336,(((((GCA_000152805.1_EAQ12324.1:0.1234206077,GCA_900177545.1_SMH49165.1:0.0920071624)100:0.105074,(GCA_900142295.1_SIO13976.1:0.1443205762,((GCA_000155735.2_AGI70706.1:0.0620649656,GCA_900172275.1_SLN51972.1:0.0903027635)100:0.021587,GCA_001187845.1_AKS45073.1:0.0343204580)100:0.108900)99:0.020564)98:0.025185,(GCA_000836695.1_KIQ70654.1:0.1312349616,GCA_900141735.1_SHI79342.1:0.1044182256)98:0.046968)74:0.021311,((((GCA_000153305.1_EAR51429.1:0.0930081646,GCA_900172355.1_SLN23944.1:0.0811921736)98:0.030287,GCA_000600975.2_EYD70691.1:0.1013171134)97:0.024767,(GCA_000442315.1_EPX84726.1:0.1019044204,GCA_000600335.2_EYD73999.1:0.1047420726)99:0.113662)54:0.018067,(((((GCA_000299875.1_EKE69030.1:0.0669748653,GCA_900114135.1_SFJ57226.1:0.0626932530)100:0.062099,((GCA_900109555.1_SEK49868.1:0.0000024927,GCA_900172305.1_SLN37238.1:0.0000028379)100:0.100631,GCA_900172375.1_SLN53110.1:0.0769735339)99:0.014886)100:0.048532,(GCA_900114485.1_SFL23703.1:0.1136348635,(GCA_000223375.1_AEM40220.1:0.0000024571,GCA_001399515.1_ALJ80424.1:0.0000021882)100:0.219874)65:0.022350)64:0.008279,(GCA_001908835.1_APO87567.1:0.0876764065,(GCA_900095785.1_SCM68833.1:0.0000022312,GCA_900115865.1_SFQ40796.1:0.0000020065)100:0.124909)89:0.039704)75:0.020738,((GCA_900099935.1_SDJ90037.1:0.0879846435,GCA_900188335.1_SNS49455.1:0.0299126461)100:0.021816,GCA_900112335.1_SFC71207.1:0.1118131297)100:0.087719)81:0.032291)7:0.008523)13:0.023178,((GCA_000647975.1_KAJ55060.1:0.0789810029,(GCA_001305615.1_ALG89261.1:0.0703450925,GCA_900184935.1_SMX31218.1:0.0690366627)100:0.021698)100:0.069933,(GCA_001307765.1_KPN64211.1:0.1033077507,GCA_900109955.1_SEW29737.1:0.0873292240)100:0.070985)94:0.040410)100:0.091698)100:0.167099,(((GCA_900106695.1_SDX08656.1:0.1437707499,(GCA_900111545.1_SET53120.1:0.0000024927,GCA_900143155.1_SHN67925.1:0.0000024927)100:0.187747)89:0.047004,GCA_900113695.1_SFI10737.1:0.1163351395)95:0.100127,GCA_900107585.1_SDZ89644.1:0.2213246541)100:0.109001)99:0.068870)88:0.025014)99:0.089659)97:0.061634)100:0.070855)100:0.092747)100:0.071722)100:0.161973);
