# Supplementary material for: Assessing the accuracy of phylogenetic rooting methods on prokaryotic gene families
Source: PLoS One. 2020 May 15;15(5):e0232950. doi: 10.1371/journal.pone.0232950 (PMC7228096; doi:10.1371/journal.pone.0232950)
Supplement: S2 Dataset — (ZIP) [file pone.0232950.s003.zip › EmpiricalDataset/GeneTrees_IQTree/000290.aln.treefile]

(GCA_000006905.1_AAK23233.1:0.0000029016,GCA_000092285.1_ADG09985.1:0.0000029016,(GCA_001425915.1_KQW71293.1:0.0320405943,(GCA_000017265.1_ACG77648.1:0.0464368543,((GCA_002205555.1_ASD27861.1:0.0324020169,GCA_000144605.1_ADL00822.1:0.1024682474)100:0.037679,((GCA_000175215.2_ADU12630.1:0.0187433119,GCA_000204015.1_EGF90097.1:0.1716796335)99:0.059978,(((((((((((((((((((((((((((((((((((((GCA_000007125.1_AAL51942.1:0.0000000000,GCA_000018545.1_ACP24977.1:0.0000000000):0.000000,GCA_000157815.1_EEY00583.1:0.0000000000):0.000000,GCA_002288525.1_ASY62634.1:0.0000000000):0.000002,GCA_000017145.1_ABR59843.1:0.0000029016)94:0.000002,(GCA_000017405.1_ABS14676.1:0.0000023930,GCA_000585655.1_EXL05460.1:0.0000024238)100:0.039011)99:0.013299,(GCA_001558695.1_KXF77606.1:0.0000025661,(GCA_900104355.1_SDN78177.1:0.0000028395,GCA_900113985.1_SFJ18245.1:0.0000029803)100:0.038938)100:0.012943)98:0.009321,(GCA_000022725.1_ACS51542.1:0.0000021997,GCA_000341385.1_AGF76026.1:0.0000028202)100:0.057223)96:0.042278,GCA_001578105.1_AMM83890.1:0.0000023333)67:0.012603,GCA_002043005.1_AQZ53277.1:0.0000028595)71:0.025718,(GCA_000154705.2_EDQ32139.1:0.0000026322,(GCA_001703635.1_OCW56655.1:0.0000020814,GCA_000179775.1_EFL90044.1:0.0674806307)100:0.012514)100:0.038734)90:0.025473,(GCA_000092045.1_ABC90474.1:0.0126025770,(GCA_000769405.1_KPN28611.1:0.0000022197,(GCA_001267455.1_KOC77601.1:0.0000021098,GCA_001652565.1_ANH03907.1:0.0000022890)100:0.025446)39:0.000003)42:0.012609)38:0.000002,(((GCA_000016285.1_ACM36321.1:0.0124804972,(GCA_000731295.1_CDN53629.1:0.0000029016,GCA_000731315.1_CDN47489.1:0.0000029016)91:0.000002)100:0.012554,(GCA_000722615.1_KEQ06767.1:0.0000024784,GCA_000722625.1_KEQ08610.1:0.0000024243)89:0.000002)98:0.025493,GCA_001885585.1_OJF97893.1:0.0000025344)45:0.012566)77:0.000002,GCA_000092025.1_AAK87704.1:0.0384649242)77:0.013011,((GCA_000800175.1_KHJ55089.1:0.0000020870,GCA_900141975.1_SHI58496.1:0.0000029016)100:0.012318,GCA_900104035.1_SDO82924.1:0.0123526828)99:0.013301)72:0.012416,GCA_000697965.2_ANK72129.1:0.0000025605)58:0.012831,GCA_001687365.1_OBZ96350.1:0.0126334440)74:0.013737,((GCA_000585625.1_EXL01792.1:0.0000027321,(GCA_002075885.1_OQM75728.1:0.0000021110,(GCA_001510895.1_KUM24595.1:0.0000020882,GCA_001618845.1_AMY00634.1:0.0000026996)100:0.025427)100:0.012647)100:0.012566,(GCA_001424795.1_KQU69718.1:0.0000026506,GCA_001605015.1_AMS42430.1:0.0000029276)100:0.012860)100:0.026030)73:0.025119,((GCA_000300335.1_EKF18434.1:0.0000021928,(GCA_000300515.1_EKF40354.1:0.0118593927,GCA_000014245.1_ABG63069.1:0.0722954753)88:0.012463)88:0.025146,GCA_900113935.1_SFJ21337.1:0.0647881810)70:0.013052)41:0.000002,GCA_002238045.1_OXS99146.1:0.0513269117)60:0.013122,GCA_002088295.1_ORE94586.1:0.0979547245)77:0.050903,((GCA_000153705.1_EAU42393.1:0.0166824231,(GCA_000325745.1_AGA64406.1:0.1322414917,GCA_000496595.1_AHA28271.1:0.4654637734)100:0.180547)73:0.007111,GCA_900176465.1_SMC60861.1:0.0507633062)79:0.012682)61:0.000002,GCA_001293565.1_KPB01267.1:0.0642891246)77:0.025570,((((GCA_000092925.1_ADH88762.1:0.0238067203,GCA_900100155.1_SCW96429.1:0.0000020492)97:0.026813,GCA_000010525.1_BAF88548.1:0.1107287680)59:0.022320,GCA_000689395.1_CDO61503.1:0.0935516860)42:0.029130,((GCA_000743575.1_KFL31779.1:0.0000025937,GCA_000970435.1_KKB77341.1:0.0725287027)100:0.083669,GCA_000017645.1_ABS66928.1:0.1066723881)11:0.026734)12:0.009205)49:0.013433,GCA_000496075.1_ESR26516.1:0.0869673918)41:0.010250,GCA_000739695.1_GAK46426.1:0.0638827204)70:0.039697,(((GCA_001305515.1_KPL51479.1:0.0374561937,GCA_900148505.1_SHO67581.1:0.0916024971)97:0.024221,GCA_900129325.1_SHG44880.1:0.0951216143)90:0.006665,(((((GCA_000022085.1_ACL56901.1:0.0022818573,GCA_000019945.1_ACB80289.1:0.1451723312)94:0.016167,(GCA_001402875.1_ALK09163.1:0.0000025112,GCA_001459775.1_CUU41826.1:0.0000023832)100:0.073809)86:0.014068,(GCA_001271345.1_ALA16163.1:0.0121443702,GCA_001887265.1_APF37868.1:0.0000023127)100:0.036833)87:0.035853,(((((((((((((GCA_000011365.1_BAC50661.1:0.0000029016,GCA_000661935.1_AHY49753.1:0.0000029016)95:0.000002,(((GCA_000012725.1_ABA04629.1:0.0115504333,GCA_000013885.1_ABE62371.1:0.0122573327)100:0.011985,GCA_000935205.1_KIZ41960.1:0.0244362457)97:0.024348,GCA_001426945.1_KQZ00549.1:0.1955850578)12:0.000002)13:0.011959,GCA_000314735.2_EKS27771.1:0.0120013701)8:0.000002,(GCA_900167455.1_SKA19715.1:0.1551385487,(GCA_000022525.1_ACT69250.1:0.1202327144,GCA_000632985.1_AHX11214.1:0.0439712283)100:0.355359)93:0.179825)13:0.000002,GCA_000218585.1_AEI03449.1:0.0000029016)8:0.000002,GCA_000218565.1_AEI07026.1:0.0000029016)15:0.012304,GCA_000195775.1_CAE28687.1:0.0372979864)15:0.012124,GCA_001618955.1_KZD24018.1:0.0121821884)2:0.000002,GCA_900108575.1_SEI21798.1:0.0000024902)5:0.000002,GCA_000336555.1_EKS38962.1:0.0123076166)25:0.088643,GCA_002355335.1_BAT61051.1:0.1011324231)60:0.018175,GCA_002119765.1_ARQ01342.1:0.0684676151)50:0.015311,GCA_001579845.1_AMN42601.1:0.0708444025)87:0.069345)58:0.000002,(GCA_001017175.1_KLK95075.1:0.0000023059,(GCA_900102135.1_SCY96050.1:0.0000021295,(GCA_001741865.1_AOO82947.1:0.0177015536,GCA_900102525.1_SDH41471.1:0.0185858335)100:0.060729)92:0.012079)90:0.012482)87:0.057702)65:0.014922)50:0.000003,((GCA_900102695.1_SCZ46444.1:0.0733306826,GCA_900104485.1_SDB16961.1:0.1586823370)54:0.016114,(((GCA_000828475.1_BAQ17745.1:0.0362168024,(GCA_001723285.1_ODR98618.1:0.0234434785,GCA_000017565.1_ABS64348.1:0.2323041366)67:0.011733)67:0.028247,GCA_001708935.1_ODA68307.1:0.0910817206)82:0.033008,(GCA_000166055.1_ADP72188.1:0.0000021829,GCA_000636015.1_KAI96226.1:0.0000021607)100:0.210150)86:0.029065)45:0.014819)41:0.025002,(((GCA_000230555.1_AEQ51683.1:0.0000029016,GCA_900100665.1_SDG80036.1:0.0000029016)92:0.000002,((((GCA_000019845.1_ACB94998.1:0.0206611689,GCA_900187365.1_SNB72385.1:0.0994151370)71:0.022761,(((GCA_000304315.1_CCJ06726.1:0.0495810478,(GCA_001644125.1_OAI31575.1:0.0372599461,GCA_001675455.1_OBS50614.1:0.0119673997)100:0.038488)74:0.012167,GCA_900104955.1_SEB62002.1:0.0368887389)74:0.011958,GCA_002117405.1_ARN82265.1:0.0241249690)95:0.049183)34:0.012408,(GCA_000021745.1_ACK49548.1:0.0148611188,GCA_900114285.1_SFK29514.1:0.0347248490)100:0.031870)99:0.109920,((GCA_000143145.1_ADJ22835.1:0.1077957092,GCA_000503895.1_AHB49291.1:0.0791214216)99:0.026822,(GCA_000981545.1_CPR15628.1:0.0000023112,GCA_900104305.1_SDP65095.1:0.0000023708)100:0.083687)100:0.030220)51:0.062487)78:0.012205,(((((((((((((((((((GCA_000011965.2_AAV93802.1:0.0114511689,(GCA_001458175.1_CUH50894.1:0.0115954630,GCA_900114415.1_SFL36844.1:0.0114073538)69:0.000002)93:0.007142,(((GCA_000161835.1_EET48027.1:0.0000020355,(GCA_000442275.2_EPX76890.1:0.0225335476,GCA_000600335.2_EYD76840.1:0.0117231724)100:0.023549)91:0.023149,(GCA_002115725.1_OSQ62026.1:0.0114730484,GCA_002115805.1_OSQ42173.1:0.0000023831)40:0.011400)29:0.000002,GCA_900107355.1_SDY13511.1:0.0000021355)30:0.008373)37:0.007335,GCA_900102795.1_SCZ49465.1:0.0000023529)35:0.000002,(GCA_000152625.1_EAP76986.1:0.0115618253,(GCA_900100005.1_SDJ12839.1:0.0000026920,GCA_900129685.1_SHG79571.1:0.0115055518)23:0.000003)46:0.011424)79:0.011367,((GCA_001678945.1_ANP36507.1:0.0114953589,GCA_900116455.1_SFU07719.1:0.0115418096)82:0.000003,(GCA_900107025.1_SDW26807.1:0.0120226430,GCA_900111945.1_SFR60061.1:0.0232437242)95:0.011477)91:0.011509)18:0.000002,(((GCA_000511385.1_AHD08096.1:0.0000000000,GCA_900172225.1_SLN16870.1:0.0000000000):0.000000,GCA_900113345.1_SFG93077.1:0.0000000000):0.000003,GCA_001258055.1_CRL14972.1:0.0000029016)96:0.000002)19:0.000002,(GCA_001205715.1_KNG92257.1:0.0000023897,GCA_002210095.1_OWU68722.1:0.0117042159)95:0.011394)62:0.011345,GCA_000152725.1_EAQ00987.1:0.0227945779)70:0.000002,(((GCA_001046955.1_AKO98097.1:0.0000000000,GCA_900116005.1_SFR06882.1:0.0000000000):0.000000,GCA_900111875.1_SFA89698.1:0.0000000000):0.000003,GCA_900109145.1_SEJ32830.1:0.0000029016)91:0.000002)71:0.000002,(GCA_900172295.1_SLN51511.1:0.0000023994,((GCA_900110115.1_SEN13114.1:0.0000028139,GCA_900141995.1_SHJ11092.1:0.0000023084)100:0.035930,(GCA_000299575.1_EKE43397.1:0.0117731939,GCA_001038505.1_KMK66673.1:0.0226576013)21:0.011952)21:0.000003)22:0.011453)21:0.011385,((((((((GCA_000152605.1_EAP85190.1:0.0114179269,(GCA_001404155.1_CRK76264.1:0.0000021704,GCA_900114125.1_SFJ93199.1:0.0000026148)100:0.035998)84:0.000003,GCA_000622405.1_KIN68363.1:0.0000023792)88:0.011357,(((GCA_000014045.1_ABG31046.1:0.0000022381,GCA_000154785.2_AEI95320.1:0.0000020267)100:0.003072,((((((((GCA_000203895.1_ABL68875.1:0.0355844366,(GCA_000021865.1_ADE84068.1:0.0238088321,GCA_000740785.1_KFI24725.1:0.0125945131)100:0.011981)88:0.010751,(GCA_000714535.1_KEO55377.1:0.0117159453,GCA_900110025.1_SEN89342.1:0.0356982401)80:0.024290)79:0.011841,GCA_000715505.1_KEP70725.1:0.0246781531)81:0.023742,GCA_000444995.1_AGT10242.1:0.0364657587)100:0.038470,(GCA_000765015.1_KGK78315.1:0.0000029016,GCA_900141945.1_SHI98306.1:0.0000029016)100:0.010341)97:0.025294,(GCA_900095785.1_SCM68980.1:0.0000020632,GCA_900115865.1_SFQ38572.1:0.0000020494)100:0.048039)94:0.011981,(((GCA_900109035.1_SEK05579.1:0.0522972845,GCA_900110425.1_SEP15980.1:0.0099804027)96:0.056169,GCA_001403795.1_CTQ50093.1:0.0309229809)78:0.012172,GCA_900109285.1_SEL61509.1:0.0239372650)79:0.014658)37:0.020399,((GCA_000155735.2_AGI73648.1:0.0236380597,GCA_001187845.1_AKS44846.1:0.0233522140)100:0.011496,GCA_900172275.1_SLN28441.1:0.0000021118)100:0.039004)70:0.023370)86:0.031605,GCA_000172095.1_EDQ06771.1:0.0235112177)3:0.000002)1:0.000002,GCA_900142085.1_SHJ79824.1:0.0000024461)1:0.000002,(((GCA_900184815.1_SMX25437.1:0.0000019995,GCA_900141735.1_SHI56910.1:0.0472061150)23:0.011440,((((((GCA_000590925.1_AHM03942.1:0.0000025074,(((GCA_002211155.1_OWV61650.1:0.0000000000,GCA_900101505.1_SDD23020.1:0.0000000000):0.000000,GCA_002211225.1_OWV48559.1:0.0000000000):0.000002,GCA_002211205.1_OWV64903.1:0.0000020709)100:0.011377)96:0.011363,(GCA_001305615.1_ALG89158.1:0.0000021615,((GCA_000671395.1_KCV82720.1:0.0000024599,(((GCA_900111545.1_SET69793.1:0.0000029016,GCA_900143155.1_SHN71559.1:0.0000029016)100:0.024330,GCA_900107585.1_SEA97129.1:0.1022506062)93:0.026072,(GCA_900106695.1_SDX63064.1:0.0226919998,GCA_900113695.1_SFJ00829.1:0.0230480350)100:0.031742)96:0.045089)61:0.022966,(GCA_001548075.1_BAQ70650.1:0.0000020168,GCA_001633165.1_ANB32817.1:0.0114485741)92:0.023352)93:0.011411)64:0.022723)33:0.000002,GCA_900177545.1_SMH48657.1:0.0232955869)2:0.000002,GCA_900099935.1_SDK17003.1:0.0000024509)2:0.000002,((((GCA_000647975.1_KAJ54829.1:0.0000000000,GCA_900184935.1_SMX30927.1:0.0000000000):0.000003,GCA_900112335.1_SFD11298.1:0.0000029001)99:0.000002,((((GCA_001969385.1_APX23323.1:0.0000000000,GCA_900112435.1_SFD46902.1:0.0000000000):0.000003,GCA_900102075.1_SDE19318.1:0.0000029016)99:0.000002,GCA_001975705.1_APZ51872.1:0.0117850696)99:0.023374,GCA_900184945.1_SMX46599.1:0.0000020057)99:0.023132)83:0.011362,GCA_900188335.1_SNS92898.1:0.0255462749)57:0.000002)40:0.011441,((GCA_002237555.1_ASP19377.1:0.0000025214,GCA_900188425.1_SNT24765.1:0.0000020482)100:0.011486,GCA_900172355.1_SLN67482.1:0.0485063157)83:0.000002)33:0.011478)44:0.000003,(GCA_900142295.1_SIO28961.1:0.0122277995,GCA_000812665.2_AML50592.1:0.0115302735)94:0.011470)59:0.011703)8:0.011471,GCA_001890925.1_OJI94978.1:0.0230449259)13:0.000003,GCA_900110775.1_SEQ19362.1:0.0114761823)4:0.000002,GCA_001458355.1_CUH62370.1:0.0000022693)6:0.000002)40:0.011528,(GCA_900106675.1_SDX80194.1:0.0118129990,(GCA_900188035.1_SNR53624.1:0.0247537027,GCA_000600975.2_EYD73472.1:0.0230983663)80:0.000003)16:0.000002)82:0.011584,(GCA_000521865.1_ETX27453.1:0.0000021403,GCA_900115815.1_SFQ57045.1:0.0116444634)96:0.023759)42:0.000003,GCA_900172385.1_SLN74956.1:0.0000023081)34:0.000002,GCA_001247715.1_KNX41009.1:0.0116716046)60:0.011536,GCA_000376545.2_ANP39326.1:0.0115988534)3:0.000002,GCA_000203975.3_KID08939.1:0.0000024119)3:0.000002,((GCA_900114485.1_SFL26289.1:0.0238456766,(GCA_001908835.1_APO85779.1:0.0269797254,GCA_900156525.1_SIT79254.1:0.0443171899)100:0.016175)90:0.000002,GCA_000511355.1_AHC99479.1:0.0000023266)94:0.011565)84:0.011763,((((((GCA_000018145.1_ABV92035.1:0.0240016917,(((GCA_000153305.1_EAR50058.1:0.0113720294,GCA_001981245.1_APX90142.1:0.0228973508)69:0.000003,(GCA_900113405.1_SFG36522.1:0.0000029016,GCA_900172315.1_SLN30295.1:0.0000029016)100:0.023371)94:0.011445,GCA_900115595.1_SFP74678.1:0.0127679507)93:0.011487)90:0.000002,(((GCA_001307765.1_KPN64046.1:0.0118371775,(GCA_000836695.1_KIQ67550.1:0.0213260165,(GCA_000012905.2_ABA77866.1:0.0280941010,GCA_900110135.1_SEN22328.1:0.0448665391)100:0.027962)99:0.014478)95:0.012161,(GCA_001458375.1_CUH78880.1:0.0000024167,((GCA_001687105.1_ANT60546.1:0.0117540413,(GCA_900100085.1_SDI24761.1:0.0234354046,GCA_900116195.1_SFS92758.1:0.0000026706)100:0.011805)99:0.004484,(GCA_000153725.1_EAU44001.1:0.0000029082,GCA_000442255.1_EPX86873.1:0.0439508085)94:0.037604)95:0.009251)95:0.012133)96:0.011284,GCA_900109955.1_SEV96595.1:0.0000023102)93:0.011495)90:0.011724,(((GCA_000152805.1_EAQ13054.1:0.0114316086,(GCA_900172235.1_SLN38648.1:0.0201717029,GCA_900102905.1_SDK23042.1:0.0791053123)92:0.003903)56:0.000002,(GCA_000814025.1_KIC48123.1:0.0000022159,(GCA_001969365.1_APX12519.1:0.0228842490,(GCA_000442315.1_EPX84230.1:0.0571210973,GCA_000738435.1_AII88124.1:0.0763686120)98:0.027230)91:0.000002)94:0.011692)96:0.011442,((GCA_000740775.1_KFI27622.1:0.0000028010,GCA_000740795.1_KFI26272.1:0.0000023669)100:0.010991,(GCA_001620265.1_AMY67692.1:0.0231909856,((GCA_000223375.1_AEM41938.1:0.0000029016,GCA_001399515.1_ALJ82039.1:0.0000029016)100:0.024309,GCA_900156815.1_SIS87965.1:0.0235526614)100:0.011770)97:0.013971)97:0.023941)89:0.011712)55:0.000002,(GCA_000299875.1_EKE67648.1:0.0012101068,GCA_001517585.1_CUX79520.1:0.0228490151)95:0.011143)70:0.011503,(GCA_900109555.1_SEK80391.1:0.0000024109,GCA_900172305.1_SLN32721.1:0.0000024109)100:0.023103)11:0.000002,((GCA_900172375.1_SLN19198.1:0.0236031976,GCA_900107235.1_SDY51001.1:0.0000022509)92:0.023424,((GCA_900114135.1_SFJ87958.1:0.0000027509,GCA_000169415.1_EBA10183.1:0.0602574223)91:0.011628,GCA_001482405.1_KUF12529.1:0.0115425029)48:0.011511)58:0.000002)5:0.000002)100:0.060281)85:0.013722)28:0.000003,GCA_900105595.1_SDU21137.1:0.0641410221)13:0.013706,(((((GCA_000148725.1_EFO29180.1:0.0000025175,(GCA_900215505.1_SNY94008.1:0.0022842850,GCA_900115225.1_SFO32550.1:0.0648931832)98:0.050700)75:0.012451,GCA_001403915.1_CTQ42672.1:0.0000024935)75:0.012344,GCA_000158095.1_EEE46360.1:0.0255781446)73:0.012712,GCA_000192745.1_ADZ70170.1:0.0124361640)15:0.000002,((GCA_001188555.1_KND16967.1:0.0000023589,GCA_002249885.1_OXS45018.1:0.0000029211)100:0.024712,(GCA_001907205.1_OKL42773.1:0.0000020849,(GCA_900110875.1_SEQ90807.1:0.0000023712,GCA_900114245.1_SFL10292.1:0.0122585857)100:0.105098)79:0.051541)72:0.027185)97:0.050925)86:0.025714,(GCA_900093605.1_SCA55295.1:0.0368785108,(GCA_000024465.1_ADE40638.1:0.0643456754,(((((GCA_000013025.1_ABI77446.1:0.0000021081,GCA_000685315.1_KDA00370.1:0.0235918918)100:0.101473,(GCA_000023785.1_ACT59762.1:0.1787392396,(((GCA_000152825.2_ADM09945.1:0.0480501575,GCA_900199215.1_SNT72293.1:0.0812641669)100:0.120056,(GCA_900101935.1_SDE31674.1:0.1472397133,((((((((((((((GCA_000013005.1_ABC63726.1:0.0111373579,GCA_001281485.1_ALE16834.1:0.0380726300)99:0.013362,(GCA_001304795.1_ALG61853.1:0.0000022541,GCA_001306275.1_KPM16415.1:0.0000029016)100:0.040020)96:0.015904,GCA_001663175.1_ANK13862.1:0.0121019485)83:0.000003,GCA_001677335.1_OBV12282.1:0.0489998527)96:0.037747,GCA_000715015.1_KEO91816.1:0.0663065943)100:0.082510,GCA_000175255.2_AEH62882.1:0.0133531810)89:0.012015,GCA_000218875.1_AEI37597.1:0.0126191570)96:0.050575,GCA_001586395.2_KZB96430.1:0.0265816207)25:0.018889,(GCA_000091125.1_BAI95465.1:0.0000029016,GCA_000147835.3_AEG49509.1:0.0000029016)100:0.036842)24:0.021150,(((GCA_000013985.1_ABF54519.1:0.0394192947,GCA_001610975.1_AMU94526.1:0.0000021624)97:0.024915,GCA_002251755.1_OYQ27804.1:0.1061582287)96:0.042094,(GCA_000016765.1_ABQ67714.1:0.0401852575,(GCA_002355275.1_ATE64345.1:0.0000028439,GCA_002367875.1_PCE40886.1:0.0000029016)84:0.000003)100:0.037455)29:0.019374)87:0.039342,((GCA_001028705.1_AKM09588.1:0.0346554686,GCA_001661675.2_ARU15502.1:0.1106815835)62:0.054196,GCA_000013325.1_ABD25697.1:0.0558494263)28:0.000002)11:0.019442,((GCA_001295965.1_KPF76223.1:0.0000029016,GCA_001713435.1_AOF99558.1:0.0000029016)100:0.047388,GCA_000235975.2_EHJ62356.1:0.0498239730)96:0.026922)39:0.028044,GCA_001008165.2_AKH41149.1:0.0581729956)59:0.074311,((GCA_002218195.1_ASK88195.1:0.0569132487,GCA_900128895.1_SIN66662.1:0.0111835470)100:0.117406,(GCA_000342165.1_EMD82291.1:0.0602294745,GCA_002211145.1_OWV33358.1:0.0898026579)100:0.063511)45:0.034855)87:0.032502)73:0.046160)73:0.048705,((GCA_000153525.1_EAS84228.1:0.1313984403,GCA_000155895.1_EDZ60852.1:0.0691203326)100:0.393778,GCA_001637395.1_OAB62698.1:0.7741766391)83:0.215109)80:0.040379)78:0.046550)76:0.062775,((GCA_000014745.1_ABI66083.1:0.0251041369,GCA_900103475.1_SDM45393.1:0.0000029447)100:0.067058,GCA_000152745.1_EAP91237.1:0.0251553933)97:0.083738)84:0.056630,(((GCA_000014865.1_ABK43370.1:0.0000022182,GCA_002109495.1_OSM02453.1:0.1356166623)96:0.414219,((GCA_000010205.1_BAG40506.1:0.0389230695,GCA_000964595.1_KJV55282.1:0.0337332416)100:0.219656,(GCA_000012385.1_ABE05139.1:0.0282249034,GCA_000195735.1_CAA15095.1:0.0363149837)100:0.089427)100:0.130275)68:0.036262,((((GCA_000226315.1_AEP10437.1:0.0000026093,GCA_000348745.1_AGH98853.1:0.0000022253)100:0.229984,(((((((((((((((((((((((((GCA_000011345.1_BAC07638.1:0.0000024083,GCA_000505665.1_AHB89182.1:0.0127625129)100:0.167440,(GCA_000317025.1_AFY78688.1:0.0112684308,GCA_001904635.1_OKH24406.1:0.0000020446)100:0.059220)93:0.002375,((GCA_000297435.1_CCI30712.1:0.0000021249,GCA_000312205.1_CCI07983.1:0.0000029016)100:0.062929,GCA_000332035.1_ELR98832.1:0.2202468231)97:0.097812)91:0.062658,((GCA_000231365.2_EHC18116.1:0.0000029016,GCA_001904645.1_OKH12178.1:0.0000029016)86:0.000003,GCA_001275395.1_KOP22583.1:0.0249448411)100:0.042492)78:0.012521,(GCA_001990805.1_ONN60802.1:0.0000022345,(GCA_001456025.1_KST66223.1:0.0752161713,((GCA_000350105.1_CCH66365.1:0.0133776576,GCA_000350125.1_CCH66116.1:0.0000020283)100:0.034910,(GCA_000014265.1_ABG52163.1:0.0116526375,GCA_002260545.1_OZH52098.1:0.0492181559)100:0.125722)78:0.029007)93:0.031821)61:0.000002)69:0.011906,(((((GCA_000020025.1_ACC82759.1:0.0558852010,((GCA_000169135.1_EAW45083.1:0.0000029016,GCA_002218065.1_GAX35056.1:0.0000027760)100:0.024437,(((((GCA_000196515.1_ADI64456.1:0.0119221259,GCA_000317695.1_AFZ59295.1:0.0121658822)98:0.012248,((GCA_000312705.1_AFW94046.1:0.0124425495,(GCA_000789435.1_KHG39508.1:0.0000022297,GCA_002368115.1_BAZ87328.1:0.0000022265)85:0.000002)100:0.038662,((((GCA_000175835.1_EFA70162.1:0.0000000000,GCA_002368135.1_BAZ89491.1:0.0000000000):0.000003,GCA_001432185.1_KRH97393.1:0.0000029016)100:0.012106,GCA_000175855.1_EFA71789.1:0.0122122774)100:0.026434,GCA_002368075.1_BAZ81775.1:0.0403553563)95:0.010457)11:0.000002)6:0.000002,((GCA_002368055.1_BAZ71802.1:0.0000000000,GCA_002368295.1_BAY97691.1:0.0000000000):0.000003,GCA_002368275.1_BAY88391.1:0.0000029016)79:0.000002)11:0.000003,GCA_000316575.1_AFY33912.1:0.0369623126)99:0.012124,GCA_000317535.1_AFZ25216.1:0.0000024738)74:0.000003)99:0.013290)98:0.024870,GCA_000204075.1_ABA20319.1:0.0119972737)96:0.012965,(((GCA_000346485.2_KYC41310.1:0.0488338080,GCA_000760695.2_KIE08728.1:0.0037836209)99:0.022218,GCA_000316665.1_AFY55146.1:0.1346807635)78:0.042572,GCA_000828085.2_KIJ83495.1:0.0000021554)97:0.091892)85:0.012870,GCA_002367975.1_BAY19735.1:0.0115763096)84:0.012675,GCA_001298445.1_ALF53155.1:0.0000024729)85:0.024292)49:0.000002,GCA_001904725.1_OKH38408.1:0.1401994072)95:0.042360,GCA_000317495.1_AFZ13182.1:0.0564488620)66:0.012477,GCA_000952155.1_KJH72149.1:0.0204113341)72:0.016640,(GCA_000317555.1_AFZ29562.1:0.0000029016,GCA_001904655.1_OKH27296.1:0.0000029016)97:0.011978)90:0.011920,GCA_000317125.1_AFY85747.1:0.0609888506)84:0.012328,((GCA_000317515.1_AFZ21908.1:0.0973814632,GCA_000155555.1_EDX76248.1:0.0209105175)94:0.047682,(GCA_000211815.1_EGJ28583.1:0.0000029016,GCA_001942495.1_OLT57790.1:0.0121127523)100:0.056351)93:0.044848)71:0.000002,(GCA_001904615.1_OKH17206.1:0.0409862274,(GCA_000284135.1_BAL28518.1:0.0000023771,GCA_000478825.2_AIE75053.1:0.0000028069)100:0.123823)97:0.038691)83:0.034947,GCA_001747005.1_OEJ79185.1:0.0379866552)66:0.022731,((((GCA_000017845.1_ACB53366.1:0.0137491822,GCA_000025125.1_ADB95706.1:0.1252165193)69:0.021148,(GCA_000167195.1_EAM49844.1:0.0000029016,GCA_000235665.2_EHJ11701.1:0.0000029016)91:0.000002)96:0.047173,(GCA_000317065.1_AFY69380.1:0.0477143645,GCA_000317675.1_AFZ52663.1:0.0463107333)84:0.012197)64:0.022046,(GCA_001548095.1_BAQ60344.1:0.0116500724,GCA_001548115.1_BAQ65768.1:0.0000026666)100:0.036690)66:0.011742)87:0.023453,GCA_001746915.1_OEJ74828.1:0.0351968397)82:0.012047,((GCA_000710505.1_KEI65632.1:0.0000020983,GCA_900009265.1_CUR16544.1:0.0000023692)100:0.049605,((GCA_000021825.1_ACK72088.1:0.0439480634,GCA_001276715.1_KOR34486.1:0.0486944131)97:0.023137,GCA_000317105.1_AFY82334.1:0.1247269025)90:0.023837)82:0.027174)62:0.000002,(GCA_000018105.1_ABW29672.1:0.1276588825,((GCA_000011385.1_BAC88845.1:0.0354405801,GCA_000484535.1_AGY58511.1:0.0667854212)100:0.196963,GCA_001765415.1_AOR38398.1:0.2902763152)98:0.079185)9:0.000002)18:0.016632,((((((((GCA_000011465.1_CAE20013.1:0.1078314880,GCA_000760175.1_KGG13578.1:0.0392025177)100:0.141285,GCA_001182765.1_CRY93071.1:0.0051114584)97:0.092870,GCA_000155635.1_EDY39859.1:0.0114974248)97:0.026000,GCA_000316515.1_AFY28954.1:0.0000024550)100:0.149917,GCA_000012525.1_ABB58258.1:0.0000027948)97:0.052323,(((GCA_000317045.1_AFY65284.1:0.0350797767,GCA_000817775.1_KIF40603.1:0.0117755511)97:0.011487,GCA_002142475.1_BAS58949.1:0.2480996965)90:0.012040,GCA_002075285.2_ASC74313.1:0.0236022712)83:0.000002)90:0.011756,GCA_000775285.1_KGF73066.1:0.0727861157)94:0.012166,GCA_001904775.1_OKH46403.1:0.0237402176)94:0.024491)18:0.035073,(GCA_000332215.1_ELS34392.1:0.0405446771,(GCA_001870225.1_APB34316.1:0.0495456976,GCA_000775285.1_KGF71335.1:0.1787877479)99:0.074730)18:0.005954)86:0.051931,(((GCA_000214075.2_EGK84842.1:0.0114878042,GCA_000317475.1_AFZ09486.1:0.0000029016)100:0.033953,GCA_002412335.1_PCN53092.1:0.0112631631)97:0.061309,GCA_000180455.1_CBN55361.1:0.1133879424)86:0.000002)96:0.080668,((GCA_000176895.2_CCE20761.1:0.0000024975,GCA_000307915.1_EKD10663.1:0.0126142860)100:0.064798,(((GCA_000317575.1_AFZ37575.1:0.0000029016,GCA_002355455.1_BAU67079.1:0.0000029016)100:0.054480,GCA_002368355.1_BAZ45029.1:0.0229245042)91:0.020394,(GCA_000332055.1_ELS00541.1:0.0751078665,(GCA_000473895.1_ERN42219.1:0.1005161531,(GCA_000317615.1_AFZ52133.1:0.0097707276,GCA_000317635.1_AFZ45258.1:0.0268765606)100:0.077673)97:0.033566)97:0.014754)97:0.026024)97:0.027942)96:0.015102,(GCA_000317435.1_AFZ04269.1:0.0316879156,GCA_000317145.1_AFY95621.1:0.1740126441)91:0.033636)90:0.004007,(GCA_000478195.2_ERT06419.1:0.0000024202,GCA_000972705.2_KKD39359.1:0.0115848195)100:0.103052)100:0.240149,GCA_001982645.1_ONG37429.1:0.3751607561)100:0.135403)90:0.019044,(GCA_000388175.3_ETZ04757.1:0.0000020272,GCA_000469665.2_ETZ07204.1:0.0366060284)100:0.286956)79:0.038887,(GCA_000219355.1_AEI88353.1:0.2660563820,GCA_000815465.1_KIE05827.1:0.0759944897)100:0.253691)72:0.055363)84:0.041145)96:0.017788,GCA_002117145.1_ARN85326.1:0.2263760400)96:0.037978)96:0.045094)88:0.013898)83:0.013100,(((((GCA_000009985.1_BAE51930.1:0.0120449306,(GCA_000294655.1_CCG39744.1:0.0000029016,GCA_900108475.1_SEH34116.1:0.0000029016)79:0.000002)100:0.037636,((((GCA_000010725.1_BAI71223.1:0.0121374774,GCA_000632475.2_AIB11125.1:0.0000025429)100:0.036822,((GCA_000576635.1_EWY39876.1:0.0000026531,GCA_000936425.1_KJB96770.1:0.0360310558)100:0.036589,(GCA_000767795.1_KGM33900.1:0.0000021523,GCA_002195995.1_OWJ65463.1:0.0237746724)99:0.051150)85:0.011958)49:0.000002,((GCA_000016185.1_ACI98146.1:0.0000022718,(GCA_000225995.2_EGY00447.1:0.0000024922,GCA_000730165.2_ASG20982.1:0.0000020982)100:0.024188)99:0.011953,GCA_002251795.1_OYQ34996.1:0.0248394295)98:0.012356)59:0.018274,((GCA_000299935.1_EKE73568.1:0.0117453507,GCA_001618175.1_KZD01109.1:0.0257295226)100:0.023501,((((((GCA_000011685.1_AAW60159.1:0.0000025136,(GCA_000234355.2_EHH67265.1:0.0000027947,(GCA_000723565.1_CDG32769.1:0.0000021861,GCA_002003665.1_OOL19003.1:0.0000021860)100:0.038657)100:0.012370)99:0.012362,(GCA_000963885.1_GAN53613.1:0.0090189175,((GCA_001787335.1_AOX17382.1:0.0000029016,GCA_001787355.1_AOX20259.1:0.0000029016)80:0.000002,(GCA_002005465.1_AQS87605.1:0.0120346965,(GCA_001547995.1_BAT19031.1:0.0000024943,GCA_000724025.1_CDG40093.1:0.0139094560)98:0.012520)72:0.000003)89:0.004085)90:0.011142)96:0.026423,GCA_000617865.1_GAJ29490.1:0.0161134082)94:0.025216,(GCA_002005445.1_AQS83551.1:0.0000026990,GCA_002173735.1_ARW46661.1:0.0243823430)74:0.000003)96:0.043097,(GCA_000231445.2_EHD14237.1:0.0000028492,GCA_002153535.1_OUI78368.1:0.0000029386)100:0.086123)35:0.012376,((((GCA_000014285.2_ABI61456.1:0.0000029016,GCA_000576085.2_AHJ62335.1:0.0000029016)90:0.000002,((GCA_000306035.1_EKM99186.1:0.0000025998,GCA_000964385.1_GAN80202.1:0.0122168497)100:0.030014,(GCA_000016725.1_ABQ31143.1:0.0000029129,GCA_000202835.1_BAJ81533.1:0.0000025213)100:0.036047)27:0.034607)24:0.010671,GCA_000964365.1_GAN76224.1:0.0266105248)36:0.011436,((GCA_000021325.1_ACI52700.1:0.0117013524,((GCA_000182745.1_BAK83475.1:0.0000000000,GCA_000964505.1_GAO00670.1:0.0000000000):0.000002,GCA_000208635.2_EGG75630.1:0.0000020357)85:0.000003)98:0.013112,((GCA_000164635.1_EFH11766.1:0.0000020933,GCA_900141905.1_SHI45066.1:0.0111036099)89:0.000003,(GCA_900101615.1_SDE33679.1:0.0114099037,GCA_900104205.1_SDB73879.1:0.0000020522)100:0.034394)98:0.080421)91:0.048581)22:0.011008)97:0.073698)72:0.027376)70:0.006027)23:0.000002,((GCA_000963705.1_KJV06210.1:0.0000000000,GCA_002251735.1_OYQ20352.1:0.0000000000):0.000002,GCA_000963705.1_KJV08224.1:0.0000024111)93:0.023736)14:0.011602,(GCA_000513295.1_CDK97257.1:0.0438498602,((GCA_000008385.1_AAW70926.1:0.0282889990,GCA_000953315.1_CDR78985.1:0.1660663683)100:0.263790,((((GCA_000011945.1_AAV86818.1:0.0055433976,GCA_000024505.1_ACZ49061.1:0.0275602842)100:0.102525,GCA_000964795.1_KJV69060.1:0.0946737252)70:0.070351,GCA_000964755.1_KJV65468.1:0.0285195204)70:0.014770,GCA_000026005.1_CAH58335.1:0.0000022133)98:0.275698)100:0.589738)15:0.030963)92:0.024331,((((((GCA_000315795.1_EKV29305.1:0.0203511625,GCA_001746755.1_OEJ65386.1:0.1831881725)80:0.003143,GCA_900101965.1_SDD63497.1:0.0366692029)88:0.012098,((GCA_900100455.1_SDH32270.1:0.0629795715,GCA_001611975.1_AMW33978.1:0.0873989509)98:0.025273,((GCA_900100655.1_SDG47797.1:0.0836570629,(GCA_900177295.1_SMF42910.1:0.0000020889,GCA_900188055.1_SNR41938.1:0.0000021580)100:0.096348)99:0.027943,(GCA_000742835.1_AIK96763.1:0.1496779870,GCA_001192655.1_GAO97964.1:0.1223376621)99:0.057812)95:0.057296)90:0.027255)67:0.000002,GCA_900156605.1_SIS58716.1:0.0124195317)85:0.015752,GCA_000968135.1_CCQ74602.1:0.0961468833)86:0.008558,(((GCA_000013085.1_ABC23481.1:0.0323556361,GCA_000284415.2_CCG07852.1:0.0498919673)100:0.034675,(GCA_000982415.1_KKJ75262.1:0.0000029016,GCA_001026905.1_KLN61252.1:0.0000029016)100:0.186743)85:0.019326,((GCA_000319385.1_AFX98434.1:0.0495849604,GCA_000510265.1_AHC73381.1:0.0165125447)99:0.025303,GCA_900102465.1_SDG48087.1:0.0674251337)100:0.061734)85:0.029032)71:0.000003)75:0.023053)89:0.026393,GCA_000300235.2_AJD51323.1:0.0124066390)3:0.012059,GCA_000300275.1_EKF06392.1:0.0000029951)96:0.067441,GCA_900172325.1_SLN40195.1:0.0342454278)90:0.040600,(GCA_000264455.2_AFK54466.1:0.0000029016,GCA_001601315.1_KYO55476.1:0.0000029016)100:0.089847)97:0.055067,GCA_001676615.1_OCC02786.1:0.1257101855)100:0.066629)96:0.013796)99:0.018252)98:0.012664)100:0.020886);
