# Supplementary material for: Assessing the accuracy of phylogenetic rooting methods on prokaryotic gene families
Source: PLoS One. 2020 May 15;15(5):e0232950. doi: 10.1371/journal.pone.0232950 (PMC7228096; doi:10.1371/journal.pone.0232950)
Supplement: S2 Dataset — (ZIP) [file pone.0232950.s003.zip › EmpiricalDataset/GeneTrees_IQTree/000291.aln.treefile]

(GCA_000006905.1_AAK23245.1:0.0100942392,GCA_000092285.1_ADG09997.1:0.0000022504,((GCA_000017265.1_ACG77660.1:0.0787668197,GCA_001425915.1_KQW71305.1:0.0559467950)100:0.083919,(((GCA_000175215.2_ADU12642.1:0.1174472321,GCA_000204015.1_EGF90109.1:0.0959730959)96:0.092719,(GCA_000144605.1_ADL00834.1:0.1658868719,GCA_002205555.1_ASD27873.1:0.1031390567)100:0.168311)99:0.082251,(GCA_000152745.1_EAP91225.1:0.1589694244,((((((((((((((GCA_000007125.1_AAL51954.1:0.0000022229,GCA_000157815.1_EEY00571.1:0.0000021245)100:0.017107,(GCA_000017405.1_ABS14688.1:0.0000026471,GCA_000585655.1_EXL05472.1:0.0000026210)100:0.030716)98:0.038585,GCA_001558695.1_KXF77594.1:0.0712239632)97:0.023590,(((GCA_000016285.1_ACM36333.1:0.0294746513,((((((GCA_000017145.1_ABR59855.1:0.0259594214,GCA_000018545.1_ACP24989.1:0.0468122825)82:0.009175,(GCA_001687365.1_OBZ96362.1:0.0178333375,GCA_001885585.1_OJF97905.1:0.0373986638)100:0.029485)83:0.020865,GCA_002288525.1_ASY62646.1:0.0333309612)77:0.012353,((GCA_000092025.1_AAK87693.1:0.0735343418,(GCA_000154705.2_EDQ32151.1:0.0860177053,((GCA_000153465.1_EAS51073.1:0.0646473582,(GCA_900176465.1_SMC60988.1:0.0698056378,GCA_000153705.1_EAU42405.1:0.1849732485)100:0.024248)100:0.026119,(GCA_900104035.1_SDO83166.1:0.1111433628,(GCA_000800175.1_KHJ55101.1:0.0000021844,GCA_900141975.1_SHI58951.1:0.0091930413)100:0.152784)100:0.039815)100:0.101917)95:0.057454)43:0.009324,(GCA_000092045.1_ABC90486.1:0.0000023373,GCA_000769405.1_KPN28623.1:0.0660460271)100:0.070395)42:0.028781)67:0.033150,GCA_000697965.2_ANK72141.1:0.0133515947)83:0.033781,(GCA_001267455.1_KOC77613.1:0.0090088106,GCA_001652565.1_ANH03919.1:0.0000025890)100:0.019536)92:0.046906)85:0.021585,((GCA_000722615.1_KEQ06755.1:0.0000026546,GCA_000722625.1_KEQ08598.1:0.0000025103)100:0.053735,((GCA_000731295.1_CDN53641.1:0.0000021011,GCA_000731315.1_CDN47501.1:0.0000023586)100:0.030196,GCA_001703635.1_OCW56643.1:0.1133754940)98:0.032349)99:0.021686)97:0.055598,(GCA_001578105.1_AMM83902.1:0.0389632119,GCA_002043005.1_AQZ53265.1:0.0269863510)100:0.096095)100:0.069883)98:0.067736,(GCA_900104355.1_SDN77689.1:0.0000020319,GCA_900113985.1_SFJ17945.1:0.0183382514)100:0.093574)92:0.040008,((((GCA_000585625.1_EXL01804.1:0.1134659541,GCA_002075885.1_OQM75740.1:0.0530589768)99:0.042883,(GCA_001424795.1_KQU69730.1:0.0089337781,GCA_001605015.1_AMS42442.1:0.0000020264)100:0.057635)99:0.087714,GCA_001618845.1_AMY03613.1:0.0223702156)97:0.078472,GCA_001510895.1_KUM24607.1:0.0000027345)98:0.073042)85:0.042840,GCA_900113935.1_SFJ21010.1:0.1338574109)77:0.028536,(GCA_000022725.1_ACS51530.1:0.0299227378,GCA_000341385.1_AGF76014.1:0.0525294237)100:0.307970)83:0.047414,((GCA_001293565.1_KPB01279.1:0.1526130490,(GCA_000325745.1_AGA64418.1:0.2659011017,GCA_000496595.1_AHA28259.1:0.3907864505)96:0.203798)82:0.073388,(((GCA_000300335.1_EKF18422.1:0.0585600012,GCA_000300515.1_EKF40342.1:0.0462354109)100:0.121715,GCA_000014245.1_ABG63057.1:0.1698421264)95:0.033631,(GCA_002238045.1_OXS99134.1:0.1385544124,(GCA_000226315.1_AEP10425.1:0.0072420664,GCA_000348745.1_AGH98841.1:0.0199197027)100:0.597342)87:0.111365)87:0.127985)74:0.045309)76:0.031184,GCA_000219355.1_AEI88365.1:0.7960227785)48:0.032170,(((((((((((((((GCA_000010525.1_BAF88536.1:0.0000023897,GCA_000017645.1_ABS70000.1:0.1376241141)100:0.181586,((((GCA_000019845.1_ACB95010.1:0.0728972703,GCA_900114285.1_SFK29206.1:0.0891885910)100:0.084740,(GCA_000021745.1_ACK49536.1:0.1098371286,GCA_900187365.1_SNB72333.1:0.1330961324)97:0.069161)62:0.034491,((GCA_000304315.1_CCJ06714.1:0.1144986320,GCA_002117405.1_ARN82276.1:0.2199114422)99:0.033353,(GCA_001644125.1_OAI31563.1:0.0492007742,GCA_001675455.1_OBS50602.1:0.0479748720)100:0.194187)100:0.101486)96:0.049572,GCA_900104955.1_SEB62368.1:0.1620793711)99:0.083676)88:0.050060,GCA_001720135.1_ODN68917.1:0.3139281540)81:0.041480,(GCA_001741865.1_AOO82935.1:0.0783779496,GCA_900102525.1_SDH40834.1:0.1115814494)100:0.150693)55:0.036983,((GCA_001402875.1_ALK09175.1:0.0000027247,GCA_001459775.1_CUU41838.1:0.0000025128)100:0.265027,(GCA_001579845.1_AMN42589.1:0.2432699323,GCA_002119765.1_ARQ01354.1:0.2676053485)56:0.084040)52:0.054570)44:0.028972,(GCA_000092925.1_ADH88774.1:0.0263402322,GCA_900100155.1_SCW96381.1:0.0620720586)100:0.147190)61:0.041650,GCA_002355335.1_BAT61038.1:0.1513820620)49:0.020487,GCA_001305515.1_KPL51467.1:0.1582479213)44:0.022413,((((GCA_900115225.1_SFO32233.1:0.0280220660,GCA_900215505.1_SNY93995.1:0.0301708221)100:0.095781,(GCA_001611975.1_AMW33967.1:0.1520800947,GCA_900156605.1_SIS59013.1:0.1409382103)100:0.143551)99:0.037216,(GCA_900148505.1_SHO67569.1:0.0753066369,GCA_002088295.1_ORE94574.1:0.3393538821)81:0.122144)78:0.043057,((GCA_000496075.1_ESR26528.1:0.2486224875,GCA_900104485.1_SDB16824.1:0.2178019046)79:0.039025,(GCA_001271345.1_ALA16151.1:0.0038082461,GCA_001887265.1_APF37856.1:0.0336147958)100:0.161877)77:0.057145)87:0.067065)31:0.014444,(GCA_001017175.1_KLK95063.1:0.0290470077,GCA_900102135.1_SCY95801.1:0.0210500631)100:0.260486)29:0.002303,GCA_001426945.1_KQZ00559.1:0.3677231755)70:0.038311,((((((GCA_000011365.1_BAC50649.1:0.0000027369,GCA_000661935.1_AHY49765.1:0.0116924821)100:0.114688,((GCA_000218565.1_AEI07014.1:0.0000023398,GCA_000218585.1_AEI03437.1:0.0000020960)100:0.057283,GCA_000314735.2_EKS27783.1:0.0227291613)99:0.014718)95:0.020108,((GCA_000012725.1_ABA04641.1:0.0152466812,GCA_000935205.1_KIZ41949.1:0.0445376636)99:0.020070,(GCA_000013885.1_ABE62383.1:0.0128943879,GCA_000195775.1_CAE28675.1:0.0943869034)94:0.010490)89:0.010063)94:0.017922,GCA_000336555.1_EKS38950.1:0.0315739685)95:0.015205,(GCA_001618955.1_KZD24007.1:0.0000027609,GCA_900108575.1_SEI21846.1:0.0000020869)100:0.049670)98:0.270279,((GCA_000689395.1_CDO61491.1:0.0000027865,(GCA_000153525.1_EAS84240.1:0.0985187703,GCA_000155895.1_EDZ60397.1:0.2764987526)100:1.532890)97:0.130491,(GCA_000388175.3_ETZ04769.1:0.0813543347,GCA_000469665.2_ETZ07192.1:0.1130954758)100:0.846676)59:0.058822)56:0.034487)31:0.065660,((((((GCA_000148725.1_EFO29192.1:0.1157310398,(GCA_000158095.1_EEE45357.1:0.0572921030,GCA_001403915.1_CTQ42660.1:0.0311166792)100:0.004978)100:0.032772,GCA_000192745.1_ADZ70182.1:0.0441338633)99:0.023926,((GCA_001188555.1_KND16979.1:0.0000026546,GCA_002249885.1_OXS45030.1:0.0000029335)100:0.035154,GCA_900105595.1_SDU20927.1:0.2645766260)93:0.011302)96:0.089946,GCA_900100655.1_SDG48228.1:0.4937890689)64:0.032550,(((GCA_000828475.1_BAQ17733.1:0.0344580781,GCA_001723285.1_ODR98629.1:0.0175642116)100:0.195680,GCA_001708935.1_ODA68319.1:0.1297484949)100:0.149631,(GCA_000166055.1_ADP72200.1:0.0000021988,GCA_000636015.1_KAI96237.1:0.0000020729)100:0.249127)99:0.092721)84:0.039156,(((GCA_001907205.1_OKL42785.1:0.1523406874,GCA_900110875.1_SEQ90405.1:0.0558209528)85:0.006672,GCA_900114245.1_SFL10020.1:0.0623813370)100:0.127852,((((GCA_000230555.1_AEQ51671.1:0.0642836063,GCA_900100665.1_SDG79816.1:0.0493860835)100:0.192330,(GCA_000743575.1_KFL31791.1:0.0747351708,GCA_000970435.1_KKB77352.1:0.0538069597)100:0.167114)100:0.144773,GCA_000179775.1_EFL90056.1:0.2034652534)99:0.089914,(GCA_900102695.1_SCZ46483.1:0.3212294600,(GCA_000014865.1_ABK43382.1:0.1353958488,GCA_002109495.1_OSM02464.1:0.4644177484)100:0.361066)95:0.162575)89:0.018195)88:0.093882)53:0.000002)24:0.034316,(((((((((GCA_000019945.1_ACB80310.1:0.0733161297,GCA_000022085.1_ACL56913.1:0.1427319949)100:0.118285,GCA_900101965.1_SDD63986.1:0.2976734217)31:0.032565,GCA_900129325.1_SHG45369.1:0.1235182474)62:0.041208,((GCA_000143145.1_ADJ22847.1:0.2120068378,(GCA_000981545.1_CPR15662.1:0.0000020472,GCA_900104305.1_SDP65317.1:0.0000028244)100:0.275812)18:0.024031,GCA_000503895.1_AHB49279.1:0.0949227601)97:0.093031)72:0.086074,((((((((((((((GCA_000013005.1_ABC63714.1:0.0536591275,(GCA_001304795.1_ALG61841.1:0.0000020313,GCA_001306275.1_KPM16427.1:0.0000025556)100:0.153189)79:0.056966,GCA_000715015.1_KEO91804.1:0.0492720623)13:0.007460,GCA_001028705.1_AKM09600.1:0.0107976237)14:0.010642,(GCA_001661675.2_ARU15514.1:0.0434329464,(GCA_001281485.1_ALE16822.1:0.0609735253,(GCA_001008165.2_AKH41161.1:0.0547180631,GCA_000235975.2_EHJ62344.1:0.1215011573)100:0.025840)88:0.016484)100:0.043591)83:0.059156,GCA_001677335.1_OBV12294.1:0.0192504921)40:0.008936,GCA_001663175.1_ANK13850.1:0.0354408578)50:0.035129,GCA_000013325.1_ABD25709.1:0.1598644311)76:0.020588,(GCA_001295965.1_KPF76235.1:0.0000019933,GCA_001713435.1_AOG00857.1:0.0000026817)100:0.152158)88:0.061463,(GCA_002218195.1_ASK88183.1:0.0451996740,GCA_900128895.1_SIN66774.1:0.0569798815)100:0.329901)85:0.060410,(GCA_000013985.1_ABF54507.1:0.0645814276,GCA_001610975.1_AMU94514.1:0.0319038712)100:0.143330)92:0.034446,((GCA_000091125.1_BAI95477.1:0.0070453778,GCA_000147835.3_AEG49497.1:0.0810687823)100:0.053561,GCA_001586395.2_KZB96442.1:0.2368564337)97:0.073791)82:0.019915,((GCA_000016765.1_ABQ67702.1:0.0000022561,(GCA_002355275.1_ATE64357.1:0.0000026546,GCA_002367875.1_PCE40874.1:0.0000020997)99:0.031100)100:0.100919,(GCA_000934435.1_KIY12880.1:0.1120647424,(GCA_000175255.2_AEH62894.1:0.0724562146,GCA_000218875.1_AEI37585.1:0.0000026944)100:0.157171)71:0.019405)65:0.047760)73:0.061714,(GCA_002251755.1_OYQ27792.1:0.2058988208,(GCA_000342165.1_EMD82279.1:0.1118820939,GCA_002211145.1_OWV33370.1:0.0488204851)100:0.307252)96:0.086956)100:0.185593,(((GCA_000300235.2_AJD51335.1:0.1136224074,GCA_000300275.1_EKF06404.1:0.0383081688)100:0.292395,(GCA_900101935.1_SDE32039.1:0.2794818142,GCA_000024465.1_ADE40650.1:0.4086766548)27:0.055016)27:0.061912,(((((((((((((((GCA_000011965.2_AAV93818.1:0.0490965911,(GCA_900109035.1_SEK05669.1:0.0000028449,GCA_000738435.1_AII87928.1:0.1867139452)22:0.029745)17:0.000003,GCA_900172225.1_SLN17467.1:0.0000022949)14:0.000002,(GCA_000511355.1_AHC99492.1:0.0197037658,(((((GCA_000376545.2_ANP39344.1:0.0000025625,GCA_002210095.1_OWU73549.1:0.0837597521)38:0.029044,(GCA_001258055.1_CRL14988.1:0.0000019614,GCA_900113345.1_SFG93488.1:0.0000025894)100:0.009712)25:0.018859,((GCA_001678945.1_ANP36493.1:0.0091974138,(GCA_001908835.1_APO85791.1:0.0448616668,((GCA_000223375.1_AEM41926.1:0.0000025197,GCA_001399515.1_ALJ82028.1:0.0000022015)100:0.113700,((GCA_000442315.1_EPX84242.1:0.1345692625,GCA_000600335.2_EYD76827.1:0.0531275750)100:0.062170,GCA_900141735.1_SHI57239.1:0.0725413390)83:0.032799)98:0.076152)86:0.038380)25:0.010485,GCA_900102795.1_SCZ73790.1:0.0395144959)26:0.010256)96:0.019372,GCA_000511385.1_AHD08111.1:0.0000024500)97:0.019667,GCA_900156525.1_SIT79194.1:0.1391158442)84:0.009075)85:0.019967)30:0.009693,((((GCA_000152625.1_EAP76967.1:0.0094608934,((((((GCA_000152725.1_EAQ05184.1:0.0225974071,GCA_900184815.1_SMX25423.1:0.0814799480)91:0.010015,(GCA_900111875.1_SFA89538.1:0.0206321620,(GCA_900113405.1_SFG36941.1:0.0000026546,GCA_900172315.1_SLN30122.1:0.0000026546)100:0.143393)75:0.068489)41:0.010087,((GCA_900142295.1_SIO29130.1:0.0075688754,GCA_900172385.1_SLN74893.1:0.0610449502)61:0.009743,(((GCA_900107235.1_SDY51321.1:0.0780265246,GCA_002115725.1_OSQ62038.1:0.0586798635)94:0.014120,GCA_002115805.1_OSQ48248.1:0.0195098612)67:0.018450,((((GCA_000153725.1_EAU43986.1:0.0266909186,(GCA_001969385.1_APX23339.1:0.0000026546,GCA_900112435.1_SFD46374.1:0.0000026546)100:0.010891)53:0.019497,GCA_001975705.1_APZ51859.1:0.0477181033)72:0.028190,(((GCA_900100085.1_SDI24519.1:0.0606591966,GCA_900102075.1_SDE19048.1:0.0100694755)86:0.009925,GCA_900116195.1_SFS92602.1:0.0287516470)95:0.010923,GCA_001687105.1_ANT60559.1:0.0835165672)97:0.028342)67:0.020549,(GCA_000442255.1_EPX86889.1:0.0909640040,GCA_900115815.1_SFQ56877.1:0.0558681340)93:0.034847)50:0.000003)66:0.019843)36:0.019206)81:0.021036,(((GCA_000169415.1_EBA10202.1:0.0517040873,((((GCA_001458375.1_CUH78853.1:0.0094007970,GCA_900184945.1_SMX46557.1:0.0798517144)43:0.008894,(GCA_002237555.1_ASP19361.1:0.0186353430,GCA_900188425.1_SNT25067.1:0.0091557816)100:0.038255)45:0.009751,(((GCA_002211155.1_OWV61667.1:0.0000000000,GCA_002211225.1_OWV48576.1:0.0000000000):0.000000,GCA_900101505.1_SDD23552.1:0.0000000000):0.000003,GCA_002211205.1_OWV64920.1:0.0000026546)92:0.000002)44:0.021388,GCA_001482405.1_KUF12514.1:0.1288606049)96:0.016933)89:0.010842,GCA_001205715.1_KNG92271.1:0.0780553630)99:0.050349,GCA_000622405.1_KIN68377.1:0.0914592021)76:0.012573)57:0.017626,GCA_000152605.1_EAP85174.1:0.0573158569)44:0.009595,(GCA_001404155.1_CRK75608.1:0.0000024578,GCA_900114125.1_SFJ40395.1:0.0000027542)100:0.061562)44:0.009808)26:0.009135,GCA_000814025.1_KIC48109.1:0.0288365738)22:0.009727,(GCA_900116455.1_SFT37220.1:0.0000026546,(GCA_001969365.1_APX12505.1:0.0292867236,GCA_000203975.3_KID08955.1:0.0530189671)49:0.008828)46:0.009443)20:0.000002,((GCA_001890925.1_OJI94000.1:0.0786076691,(GCA_001247715.1_KNX40995.1:0.0854809133,GCA_000521865.1_ETX27440.1:0.1163527231)93:0.030142)23:0.009379,(GCA_900172295.1_SLN51346.1:0.0532118684,(GCA_900107355.1_SDY13873.1:0.0628048308,GCA_900114485.1_SFL25951.1:0.0650564653)91:0.035312)66:0.018196)21:0.009621)65:0.009425)23:0.000002,(((((GCA_000161835.1_EET47832.1:0.0191365946,((GCA_000153305.1_EAR50045.1:0.0723861666,GCA_900172355.1_SLN67626.1:0.0477265993)100:0.044849,GCA_900172275.1_SLN28161.1:0.0912956906)73:0.032133)48:0.009839,(((((GCA_000155735.2_AGI73635.1:0.0468195269,(GCA_000172095.1_EDQ06787.1:0.0605641622,GCA_000836695.1_KIQ70695.1:0.0646395157)37:0.017639)36:0.009453,(GCA_000014045.1_ABG31065.1:0.0000026664,GCA_000154785.2_AEI95298.1:0.0183627672)100:0.084162)21:0.000003,GCA_001187845.1_AKS44862.1:0.0378374382)47:0.009780,GCA_900111945.1_SFR59890.1:0.0095079073)52:0.018716,GCA_000442275.2_EPX76877.1:0.0587150083)53:0.009431)80:0.010006,GCA_000299575.1_EKE43410.1:0.0604933018)70:0.009499,(((GCA_001038505.1_KMK68247.1:0.0128638712,GCA_900188035.1_SNR53789.1:0.0259798188)100:0.029617,(GCA_900110115.1_SEN12613.1:0.0000021674,GCA_900141995.1_SHJ11576.1:0.0000021597)100:0.040246)50:0.000002,GCA_000600975.2_EYD73460.1:0.0495852276)76:0.009619)86:0.024928,(GCA_900142085.1_SHJ79282.1:0.0407994900,(GCA_900110425.1_SEP15779.1:0.0617031409,GCA_900116005.1_SFR06795.1:0.0746592417)88:0.035384)85:0.009006)62:0.015041)43:0.019318,GCA_900110775.1_SEQ18953.1:0.0192339664)54:0.020176,(((GCA_000714535.1_KEO55370.1:0.0503062491,((((((GCA_000152805.1_EAQ13034.1:0.0555725975,GCA_001458355.1_CUH62357.1:0.0444866372)98:0.021547,GCA_900188335.1_SNS92484.1:0.0430499008)93:0.012594,((GCA_001458175.1_CUH50913.1:0.0502696216,GCA_900114415.1_SFL37163.1:0.0512377530)100:0.072032,GCA_900129685.1_SHG78986.1:0.0867627220)96:0.048443)79:0.004212,((GCA_000299875.1_EKE67662.1:0.0734567393,(((GCA_001307765.1_KPN64061.1:0.0436330790,GCA_900114135.1_SFJ88297.1:0.0437335679)96:0.008128,GCA_900099935.1_SDK17690.1:0.0726680249)98:0.021483,(((GCA_000647975.1_KAJ54814.1:0.0497108524,GCA_000671395.1_KCV82735.1:0.0199122648)99:0.020018,GCA_900172235.1_SLN38451.1:0.0608265997)92:0.029481,GCA_900109955.1_SEV96866.1:0.0630473622)74:0.000002)81:0.013930)84:0.016402,GCA_900177545.1_SMH48752.1:0.1245753097)86:0.015584)94:0.016392,(GCA_001548075.1_BAQ70638.1:0.0000026927,GCA_001633165.1_ANB32806.1:0.0000021240)100:0.081590)65:0.010066,((((GCA_001046955.1_AKO95656.1:0.0000025160,GCA_900109145.1_SEI50432.1:0.0000026717)100:0.061417,(GCA_900102905.1_SDK23654.1:0.1124896337,(GCA_900095785.1_SCM68967.1:0.0000021214,GCA_900115865.1_SFQ38801.1:0.0000021628)100:0.166422)90:0.038147)80:0.011383,GCA_900100005.1_SDJ13272.1:0.0429992972)71:0.011105,GCA_000018145.1_ABV92050.1:0.0729579299)79:0.017697)52:0.011821)25:0.000002,GCA_001981245.1_APX90154.1:0.0404129658)31:0.004417,GCA_900112335.1_SFD10989.1:0.0259900670)32:0.017720)81:0.009700,(GCA_001403795.1_CTQ50108.1:0.0374814141,GCA_900109285.1_SEL61989.1:0.0711825997)100:0.031928)72:0.012236,(((((GCA_000021865.1_ADE84081.1:0.0396677215,(GCA_001620265.1_AMY67703.1:0.0395829027,((GCA_000740775.1_KFI27609.1:0.0096760953,GCA_000740795.1_KFI26259.1:0.0000023624)100:0.049310,(GCA_000203895.1_ABL68887.1:0.0316321570,GCA_000444995.1_AGT10230.1:0.0393239106)100:0.097913)97:0.012885)77:0.009994)94:0.020511,GCA_000740785.1_KFI30159.1:0.0960225864)46:0.017739,(GCA_000715505.1_KEP70741.1:0.0217543391,((GCA_900110025.1_SEN89761.1:0.0000026208,(GCA_900156815.1_SIS87768.1:0.1408710909,GCA_000012905.2_ABA77878.1:0.1092653608)99:0.064225)88:0.030512,GCA_900110135.1_SEN22707.1:0.0813760635)38:0.028060)29:0.011302)60:0.015520,GCA_900106675.1_SDX79884.1:0.0698260539)98:0.046849,((GCA_900109555.1_SEK80003.1:0.0000020002,GCA_900172305.1_SLN32820.1:0.0000020885)100:0.039135,(GCA_900172375.1_SLN19303.1:0.0615556893,(((GCA_000765015.1_KGK78330.1:0.0000026546,GCA_900141945.1_SHI98654.1:0.0000026546)100:0.049928,GCA_000812665.2_AML50577.1:0.0604851767)96:0.022479,GCA_900107025.1_SDW27393.1:0.1367570869)93:0.009962)97:0.030552)96:0.009615)70:0.009628)48:0.000003,GCA_900115595.1_SFP74962.1:0.1342677900)67:0.019762,(GCA_001305615.1_ALG89170.1:0.0388727452,GCA_900184935.1_SMX30953.1:0.0190984250)68:0.000002)68:0.031264,GCA_000590925.1_AHM03956.1:0.1503314170)98:0.026509,GCA_001517585.1_CUX79532.1:0.1232736397)99:0.102215,((GCA_900106695.1_SDX62598.1:0.0978059255,GCA_900113695.1_SFJ01178.1:0.0401742518)100:0.082071,((GCA_900111545.1_SET69554.1:0.0000025725,GCA_900143155.1_SHN71488.1:0.0000020951)100:0.101239,GCA_900107585.1_SEA97305.1:0.2379980873)7:0.021704)7:0.020042)100:0.268582,((GCA_000742835.1_AIK96751.1:0.4152185848,GCA_001982645.1_ONG37441.1:0.7928776178)90:0.177198,((((((((((((((((GCA_000011345.1_BAC07649.1:0.0513182299,GCA_000505665.1_AHB89193.1:0.0254157322)100:0.202407,GCA_001870225.1_APB34327.1:0.1568210754)99:0.067777,GCA_001746915.1_OEJ74817.1:0.1616242028)93:0.038046,GCA_001904725.1_OKH38397.1:0.1709455579)7:0.016609,((((((((((((GCA_000020025.1_ACC82748.1:0.0936439658,GCA_000196515.1_ADI64467.1:0.0000021574)42:0.009127,((GCA_002368075.1_BAZ81786.1:0.0093048436,((GCA_000312705.1_AFW94035.1:0.0655350403,GCA_000789435.1_KHG39518.1:0.0271244027)90:0.000002,GCA_002368115.1_BAZ87317.1:0.0000026716)100:0.093747)71:0.008677,GCA_000317695.1_AFZ59306.1:0.0362597424)8:0.000003)68:0.000003,(((GCA_000175835.1_EFA70173.1:0.0000000000,GCA_002368135.1_BAZ89502.1:0.0000000000):0.000003,GCA_001432185.1_KRH97404.1:0.0000028422)100:0.009229,GCA_000175855.1_EFA71778.1:0.0000025314)100:0.095458)52:0.022397,((GCA_000204075.1_ABA20330.1:0.0461387622,(GCA_000316575.1_AFY33901.1:0.0652210816,((GCA_002368055.1_BAZ71791.1:0.0000000000,GCA_002368295.1_BAY97702.1:0.0000000000):0.000002,GCA_002368275.1_BAY88402.1:0.0000027922)100:0.058233)12:0.008911)12:0.014129,(GCA_000169135.1_EAW45072.1:0.0153095180,GCA_002218065.1_GAX35045.1:0.0352502167)100:0.050023)12:0.009434)59:0.021755,GCA_000317535.1_AFZ25205.1:0.0730537572)99:0.002911,(GCA_001298445.1_ALF53146.1:0.0203628810,GCA_002367975.1_BAY19724.1:0.0680805050)100:0.048883)100:0.039206,GCA_000317435.1_AFZ04258.1:0.1290439924)99:0.038001,(((GCA_000231365.2_EHC18127.1:0.0000021247,GCA_001904645.1_OKH12188.1:0.0000027849)100:0.038830,((GCA_000934435.1_KIY13454.1:0.0000000000,GCA_001990805.1_ONN60793.1:0.0000000000):0.000002,GCA_001275395.1_KOP22594.1:0.0000029172)100:0.034999)99:0.028503,((GCA_000346485.2_KYC41300.1:0.0753445353,GCA_000760695.2_KIE08717.1:0.0000025612)100:0.073948,GCA_000828085.2_KIJ83484.1:0.1316858595)89:0.047446)98:0.032582)24:0.012436,((GCA_000350105.1_CCH66354.1:0.0000025447,GCA_000350125.1_CCH66127.1:0.0000023828)100:0.126882,GCA_000316665.1_AFY55157.1:0.2454887538)35:0.035641)26:0.034351,(GCA_000317555.1_AFZ29551.1:0.0171109266,GCA_001904655.1_OKH27285.1:0.0100290807)100:0.118103)5:0.013963,(GCA_001456025.1_KST66233.1:0.1081800768,GCA_000952155.1_KJH72138.1:0.1788705188)96:0.084789)88:0.035528,GCA_000317125.1_AFY85736.1:0.1883713001)7:0.032396)81:0.023823,(((GCA_000180455.1_CBN56951.1:0.0744415127,((GCA_000214075.2_EGK84831.1:0.0000024880,GCA_000317475.1_AFZ09497.1:0.0087599840)100:0.045539,GCA_002412335.1_PCN53067.1:0.0413868419)96:0.030793)100:0.114497,(GCA_001276715.1_KOR34497.1:0.1356933257,(((GCA_000176895.2_CCE20750.1:0.0000022972,GCA_000307915.1_EKD10652.1:0.0000019909)100:0.145584,(GCA_000710505.1_KEI65643.1:0.0212218574,GCA_900009265.1_CUR16567.1:0.0260547957)100:0.192919)99:0.036123,(GCA_000478195.2_ERT06396.1:0.0840747813,GCA_000972705.2_KKD39370.1:0.0511028593)100:0.117225)99:0.036279)94:0.024976)87:0.037467,GCA_000317105.1_AFY82345.1:0.1552991929)89:0.057337)88:0.033237,((GCA_000014265.1_ABG52152.1:0.0882778706,GCA_002260545.1_OZH54753.1:0.0484184242)100:0.175548,((GCA_000317495.1_AFZ13171.1:0.1417669903,GCA_001637395.1_OAB62002.1:0.3156484596)82:0.064592,(GCA_000317145.1_AFY95632.1:0.2003252848,(GCA_002142475.1_BAS58960.1:0.2002044919,(GCA_000817775.1_KIF40614.1:0.1259106780,GCA_001904775.1_OKH46392.1:0.2569050877)100:0.126635)97:0.081527)97:0.040128)74:0.028325)70:0.020115)74:0.024980,((((GCA_000297435.1_CCI30701.1:0.0095897033,GCA_000312205.1_CCI07994.1:0.0274083472)100:0.162017,GCA_000317045.1_AFY65295.1:0.2199975693)91:0.028963,(GCA_000018105.1_ABW29683.1:0.1631267986,GCA_000775285.1_KGF73055.1:0.1476942735)97:0.091525)82:0.031397,((GCA_000155555.1_EDX75940.1:0.1069393200,(GCA_000211815.1_EGJ28571.1:0.0000026546,GCA_001942495.1_OLT57779.1:0.0000026546)100:0.078835)100:0.029609,GCA_000317515.1_AFZ21919.1:0.1054181966)99:0.059192)85:0.028568)95:0.060494,(((GCA_000012525.1_ABB58247.1:0.3288666621,((GCA_000017845.1_ACB53378.1:0.0547798870,(GCA_000167195.1_EAM49866.1:0.0000026546,GCA_000235665.2_EHJ11712.1:0.0000026546)100:0.045899)27:0.025011,GCA_000025125.1_ADB95717.1:0.1928726397)100:0.065654)69:0.019293,((GCA_000284135.1_BAL28507.1:0.0000021558,GCA_000478825.2_AIE75042.1:0.0000020530)100:0.152688,(GCA_000473895.1_ERN42230.1:0.2242768664,(((GCA_000011465.1_CAE20002.1:0.3993964154,GCA_000760175.1_KGG13568.1:0.1075602699)87:0.093546,(GCA_000155635.1_EDY37610.1:0.0996188415,GCA_001182765.1_CRY93082.1:0.0857140093)69:0.040924)92:0.033548,GCA_000316515.1_AFY28965.1:0.0574789154)100:0.186446)94:0.036464)93:0.041775)73:0.031647,GCA_000332035.1_ELR98821.1:0.1747936390)94:0.041341)30:0.008444,GCA_000021825.1_ACK72099.1:0.1672109121)91:0.014593,(GCA_000317025.1_AFY78699.1:0.0000026546,GCA_001904635.1_OKH24417.1:0.0000021492)100:0.169101)65:0.016198,(((GCA_000317575.1_AFZ37564.1:0.0000024960,GCA_002355455.1_BAU67068.1:0.0183556626)100:0.111186,((GCA_000011385.1_BAC91852.1:0.0845667092,GCA_000484535.1_AGY58873.1:0.0956413882)100:0.228836,GCA_002075285.2_ASC74302.1:0.2992477402)64:0.128078)49:0.009349,(GCA_000332055.1_ELS00552.1:0.1808470922,((GCA_000332215.1_ELS34381.1:0.1424513765,GCA_000317065.1_AFY69391.1:0.3184318809)100:0.167697,GCA_002368355.1_BAZ45040.1:0.1741372035)63:0.076689)51:0.042140)67:0.054005)93:0.029298,((GCA_000317615.1_AFZ52144.1:0.0527165078,GCA_000317635.1_AFZ45269.1:0.0607922787)100:0.173293,GCA_001904615.1_OKH17195.1:0.2529787423)85:0.132230)85:0.116707,(((GCA_000317675.1_AFZ52652.1:0.0887411248,GCA_001548095.1_BAQ60333.1:0.0599344085)97:0.024052,GCA_001548115.1_BAQ65779.1:0.0722222111)100:0.014159,GCA_001747005.1_OEJ79174.1:0.0783998907)71:0.093382)99:0.237327,GCA_001765415.1_AOR38386.1:0.6787985499)100:0.131273,GCA_001637395.1_OAB62708.1:0.6150603532)96:0.175669)35:0.075727)44:0.069343)38:0.079489)38:0.019747)36:0.059602,(((GCA_000016185.1_ACI98158.1:0.0529330041,GCA_002251795.1_OYQ34984.1:0.2144182184)100:0.099293,GCA_000730165.2_ASG20970.1:0.1817840172)100:0.106933,(GCA_000576635.1_EWY39864.1:0.0249115402,GCA_000936425.1_KJB96782.1:0.0116397567)100:0.061226)100:0.151617)28:0.020233,((((((((((((((GCA_000011685.1_AAW60147.1:0.0252638055,GCA_000234355.2_EHH67253.1:0.0440975491)100:0.036094,(GCA_000723565.1_CDG32781.1:0.0184731316,GCA_002003665.1_OOL19015.1:0.0000023822)100:0.109920)100:0.098881,(GCA_000617865.1_GAJ29478.1:0.0680463055,((GCA_000724025.1_CDG40081.1:0.0000022056,GCA_001547995.1_BAT19043.1:0.0000026655)100:0.040286,((GCA_001787335.1_AOX17370.1:0.0000026546,GCA_001787355.1_AOX20247.1:0.0000026546)100:0.040419,GCA_002005465.1_AQS87594.1:0.0303064032)99:0.033958)99:0.028325)98:0.030636)100:0.030301,GCA_000963885.1_GAN53625.1:0.0943044915)100:0.053586,(GCA_000014285.2_ABI61468.2:0.0000026546,GCA_000576085.2_AHJ62347.1:0.0000026546)100:0.185234)6:0.035398,(GCA_000021325.1_ACI52712.1:0.0738668657,(GCA_000231445.2_EHD14249.1:0.0000021008,GCA_002153535.1_OUI78356.1:0.0000029650)100:0.262671)51:0.048348)11:0.032706,((GCA_000182745.1_BAK83463.1:0.0000023920,GCA_000208635.2_EGG75643.1:0.0142510402)100:0.034918,GCA_000964505.1_GAO00658.1:0.0165626870)100:0.113337)9:0.027931,(GCA_002005445.1_AQS83563.1:0.1325684435,GCA_002173735.1_ARW46649.1:0.1007488894)100:0.072062)85:0.121027,((GCA_000016725.1_ABQ31131.1:0.0000025088,GCA_000202835.1_BAJ81521.1:0.0000029266)100:0.225823,(GCA_000306035.1_EKM99198.1:0.0087663139,GCA_000964385.1_GAN80190.1:0.0302878098)99:0.069468)76:0.023957)8:0.034092,(GCA_000767795.1_KGM33889.1:0.0000021161,GCA_002195995.1_OWJ65452.1:0.0000023593)100:0.374236)3:0.016787,(GCA_000964365.1_GAN76236.1:0.1867107787,((GCA_000164635.1_EFH11778.1:0.1223003806,GCA_900141905.1_SHI45468.1:0.1524825430)100:0.060956,(GCA_900101615.1_SDE34076.1:0.0000026546,GCA_900104205.1_SDB73898.1:0.0000026546)100:0.081377)100:0.189672)6:0.021438)95:0.092103,(GCA_000013085.1_ABC23469.1:0.1434654050,GCA_000284415.2_CCG07864.1:0.1119446295)100:0.264178)43:0.009981,(GCA_900100455.1_SDH32869.1:0.2130231683,GCA_000315795.1_EKV29293.1:0.3999731146)95:0.118294)52:0.035902,GCA_000968135.1_CCQ74590.1:0.1889819624)54:0.039858)38:0.039049,((((GCA_000009985.1_BAE51918.1:0.0410567427,GCA_000513295.1_CDK97269.1:0.0880181388)86:0.036356,(GCA_000294655.1_CCG39756.1:0.0139197529,GCA_900108475.1_SEH34075.1:0.0147095955)100:0.087887)100:0.103799,(GCA_000982415.1_KKJ75273.1:0.0031026848,GCA_001026905.1_KLN61240.1:0.0343072116)100:0.338023)71:0.035435,((GCA_000963705.1_KJV10766.1:0.0516105525,GCA_002251735.1_OYQ20364.1:0.0238449427)100:0.203443,(((GCA_000264455.2_AFK54454.1:0.0157552484,GCA_001601315.1_KYO55464.1:0.0031690671)100:0.141550,(GCA_000010725.1_BAI71235.1:0.0166117250,GCA_000632475.2_AIB11137.1:0.0623723874)100:0.295003)70:0.023725,(GCA_000815465.1_KIE05839.1:0.7336847270,(((GCA_000010205.1_BAG40518.1:0.0636202480,GCA_000964595.1_KJV55271.1:0.0989686526)100:0.398802,(GCA_000012385.1_ABE05127.1:0.1766854023,GCA_000195735.1_CAA15083.1:0.1020581850)100:0.243977)100:0.203729,((GCA_000008385.1_AAW70914.1:0.1516259496,GCA_000953315.1_CDR78973.1:0.0805605492)100:0.585983,(((GCA_000011945.1_AAV86806.1:0.0406573698,GCA_000024505.1_ACZ49073.1:0.0204067468)100:0.491856,(GCA_000026005.1_CAH58323.1:0.1349808316,GCA_000964755.1_KJV65456.1:0.1551348516)100:0.286137)100:0.099923,GCA_000964795.1_KJV69048.1:0.1855212272)100:0.278231)100:0.763060)100:0.168133)19:0.111862)19:0.055425)34:0.026679)27:0.031683)31:0.068394,(((GCA_000299935.1_EKE73580.1:0.1334184336,GCA_001618175.1_KZD01121.1:0.1143872346)100:0.143985,(GCA_900093605.1_SCA55283.1:0.1837016664,GCA_001746755.1_OEJ65398.1:0.2105207210)95:0.052905)75:0.027735,(((((GCA_900102465.1_SDG47794.1:0.0467639405,(GCA_000319385.1_AFX98422.1:0.0000026398,GCA_000510265.1_AHC73369.1:0.1286716738)100:0.456004)99:0.139050,(GCA_001192655.1_GAO97976.1:0.3674216725,GCA_002117145.1_ARN85338.1:0.4688689671)99:0.230190)79:0.094013,((GCA_900177295.1_SMF43002.1:0.0000026546,GCA_900188055.1_SNR42074.1:0.0000026546)100:0.233561,(GCA_000017565.1_ABS64360.1:0.4354699351,GCA_000152825.2_ADM09957.1:0.4997426921)73:0.029508)76:0.094463)73:0.029809,GCA_900167455.1_SKA19842.1:0.2983008926)73:0.054202,GCA_000739695.1_GAK46414.1:0.2492261420)73:0.064508)46:0.027540)46:0.074529)2:0.009925,GCA_001676615.1_OCC02798.1:0.2887859017)43:0.043338)86:0.054872,((GCA_000013025.1_ABI76455.1:0.0366492849,GCA_000685315.1_KDA00382.1:0.0000020590)100:0.177133,GCA_000023785.1_ACT59750.1:0.3333604607)100:0.130312)40:0.031423,((GCA_000014745.1_ABI66071.1:0.1310022907,GCA_900103475.1_SDM45027.1:0.1367396166)100:0.224031,GCA_900199215.1_SNT72281.1:0.3806848988)53:0.115984)35:0.017436,GCA_900172325.1_SLN40345.1:0.4008888230)92:0.076208)99:0.137969)100:0.068077)100:0.118001);
