# Supplementary material for: Assessing the accuracy of phylogenetic rooting methods on prokaryotic gene families
Source: PLoS One. 2020 May 15;15(5):e0232950. doi: 10.1371/journal.pone.0232950 (PMC7228096; doi:10.1371/journal.pone.0232950)
Supplement: S2 Dataset — (ZIP) [file pone.0232950.s003.zip › EmpiricalDataset/GeneTrees_IQTree/000292.aln.treefile]

(GCA_000006905.1_AAK23246.1:0.0000019791,GCA_000092285.1_ADG09998.1:0.0000019791,((GCA_000144605.1_ADL00835.1:0.0836261434,GCA_002205555.1_ASD27874.1:0.0178758566)100:0.187935,(((GCA_000175215.2_ADU12643.1:0.0857690401,GCA_000204015.1_EGF90110.1:0.0968904401)100:0.119044,((((GCA_000013025.1_ABI77465.1:0.0282510577,GCA_000685315.1_KDA00383.1:0.0212260333)100:0.345260,GCA_000023785.1_ACT59749.1:0.2019541078)100:0.232837,((GCA_000014745.1_ABI66070.1:0.0356336371,GCA_900103475.1_SDM44995.1:0.1177723369)100:0.173419,GCA_000152745.1_EAP91224.1:0.3666002759)99:0.095240)67:0.056839,((GCA_000152825.2_ADM09958.1:0.2611475267,GCA_900199215.1_SNT72280.1:0.1564619749)100:0.262906,(((((((((((((((((GCA_000007125.1_AAL51955.1:0.0000024161,GCA_000157815.1_EEY00570.1:0.0000019885)100:0.011979,(GCA_000017405.1_ABS14689.1:0.0000024044,GCA_000585655.1_EXL05473.1:0.0000024071)85:0.000002)98:0.025957,(GCA_900104355.1_SDN77645.1:0.0126360796,GCA_900113985.1_SFJ17932.1:0.0225910420)98:0.054053)93:0.044138,(GCA_000022725.1_ACS51529.1:0.0377497532,GCA_000341385.1_AGF76013.1:0.0446317949)100:0.285497)65:0.019082,GCA_001558695.1_KXF77593.1:0.0353878710)68:0.038750,(GCA_001293565.1_KPB01280.1:0.2281016451,(((GCA_000153465.1_EAS51072.1:0.1017955215,(GCA_900176465.1_SMC61000.1:0.1027560493,GCA_000153705.1_EAU42406.1:0.1519306787)99:0.109979)100:0.082633,((GCA_000800175.1_KHJ55102.1:0.0245504760,GCA_900141975.1_SHI58993.1:0.0000023241)100:0.103416,GCA_900104035.1_SDO83186.1:0.0000027978)100:0.054034)100:0.099090,GCA_000179775.1_EFL90057.1:0.2854355816)100:0.045204)89:0.087999)85:0.023591,((((GCA_000014245.1_ABG63056.1:0.1173347829,(((GCA_000585625.1_EXL01805.1:0.0511105633,((GCA_001510895.1_KUM24608.1:0.0275964028,GCA_001618845.1_AMY03612.1:0.0000026294)98:0.027601,GCA_002075885.1_OQM75741.1:0.0493866213)100:0.026731)98:0.049184,(GCA_001424795.1_KQU69731.1:0.0225156391,GCA_001605015.1_AMS42443.1:0.0000023106)81:0.006931)99:0.112140,GCA_900113935.1_SFJ20981.1:0.1290469284)72:0.061829)81:0.065149,(GCA_000300335.1_EKF18421.1:0.0649526029,GCA_000300515.1_EKF40341.1:0.0570358664)97:0.043846)93:0.036156,((GCA_000154705.2_EDQ32152.1:0.0670241447,GCA_001703635.1_OCW56642.1:0.0386055538)100:0.077080,(((GCA_000016285.1_ACM36334.1:0.0224044957,(GCA_000092025.1_AAK87692.2:0.0000026465,((GCA_000722615.1_KEQ06754.1:0.0000019791,GCA_000722625.1_KEQ08597.1:0.0000019791)100:0.071844,((((GCA_000017145.1_ABR59856.1:0.0222839877,((GCA_001267455.1_KOC77614.1:0.0000019791,GCA_001652565.1_ANH03920.1:0.0000019791)100:0.010963,(GCA_001687365.1_OBZ96363.1:0.0120835531,GCA_001885585.1_OJF97906.1:0.0318587280)100:0.033916)100:0.056257)98:0.010891,GCA_000697965.2_ANK72142.1:0.0217840013)97:0.022519,(GCA_000018545.1_ACP24990.1:0.0000023116,GCA_002288525.1_ASY62647.1:0.0487855961)11:0.000003)100:0.048864,(GCA_001578105.1_AMM83903.1:0.0148482001,GCA_002043005.1_AQZ53264.1:0.0073944190)100:0.214957)94:0.059782)54:0.012464)49:0.021806)76:0.027065,((GCA_000731295.1_CDN53642.1:0.0000022485,GCA_000731315.1_CDN47502.1:0.0000021748)100:0.068905,(GCA_000092045.1_ABC90487.1:0.0107863843,GCA_000769405.1_KPN28624.1:0.0000022972)100:0.057600)63:0.019053)87:0.064354,(GCA_000325745.1_AGA64419.1:0.3342523467,GCA_000496595.1_AHA28258.1:0.9371911713)100:0.306454)100:0.124274)54:0.025165)49:0.021593,GCA_002238045.1_OXS99601.1:0.3003367468)100:0.102266)99:0.202861,((((((((GCA_000011365.1_BAC50648.1:0.0192084233,GCA_000661935.1_AHY49766.1:0.0000023071)100:0.086515,(GCA_001618955.1_KZD24006.1:0.0000022684,GCA_900108575.1_SEI21851.1:0.0000023534)100:0.023730)79:0.000002,(GCA_000013885.1_ABE62384.1:0.0338294549,GCA_000935205.1_KIZ41948.1:0.0221511689)89:0.023128)83:0.012031,(((GCA_000218565.1_AEI07013.1:0.0000019791,GCA_000218585.1_AEI03436.1:0.0000025374)100:0.054135,GCA_000314735.2_EKS27784.1:0.0141607363)99:0.077246,GCA_000336555.1_EKS38949.1:0.0110110493)89:0.011424)78:0.020027,GCA_000012725.1_ABA04642.1:0.0230967006)86:0.029453,GCA_000195775.1_CAE28674.1:0.0502054067)100:0.169613,GCA_001426945.1_KQZ00560.1:0.1793279653)90:0.064490,(GCA_002355335.1_BAT61037.1:0.3420254761,(GCA_001579845.1_AMN42588.1:0.1981514646,GCA_002119765.1_ARQ01355.1:0.1512807518)100:0.144465)90:0.015375)98:0.081089)95:0.065092,(((GCA_900148505.1_SHO67568.1:0.0463199132,GCA_900129325.1_SHG45420.1:0.2583622686)94:0.029912,GCA_900102695.1_SCZ46487.1:0.3047261709)54:0.014778,GCA_001305515.1_KPL51466.1:0.1452439266)54:0.033050)70:0.024549,((GCA_001676615.1_OCC02799.1:0.2104947321,(GCA_001271345.1_ALA16150.1:0.0000029154,GCA_001887265.1_APF37855.1:0.0000021057)100:0.150012)56:0.069937,((GCA_000019945.1_ACB80309.1:0.0374582647,GCA_000022085.1_ACL56914.1:0.1198335657)100:0.087203,((GCA_001017175.1_KLK95062.1:0.0479184317,GCA_900102135.1_SCY95786.1:0.0092205493)99:0.080457,(GCA_001741865.1_AOO82934.1:0.0278239876,GCA_900102525.1_SDH40787.1:0.0485931638)100:0.116513)96:0.061345)94:0.024169)53:0.072798)35:0.020327,(((((((GCA_000148725.1_EFO29193.1:0.0546254965,(GCA_000158095.1_EEE46921.1:0.0240689900,GCA_001403915.1_CTQ42659.1:0.0219271090)96:0.022190)92:0.000002,(GCA_000192745.1_ADZ70183.1:0.0165163616,(GCA_001188555.1_KND16980.1:0.0000020228,GCA_002249885.1_OXS45031.1:0.0000022168)100:0.064850)99:0.049774)99:0.065539,(GCA_900110875.1_SEQ90375.1:0.0118136973,GCA_900114245.1_SFL10001.1:0.0226506770)100:0.035514)99:0.010840,GCA_001907205.1_OKL42786.1:0.1129901209)100:0.056579,(GCA_900115225.1_SFO32211.1:0.0501007137,GCA_900215505.1_SNY93994.1:0.0787537113)100:0.319758)44:0.045815,GCA_900105595.1_SDU20909.1:0.1024279318)44:0.038977,(GCA_000496075.1_ESR26529.1:0.0534737357,((GCA_000230555.1_AEQ51670.1:0.0142305175,GCA_900100665.1_SDG79791.1:0.0265655505)100:0.007266,(GCA_000743575.1_KFL31792.1:0.1198473464,GCA_000970435.1_KKB77353.1:0.0386467339)100:0.133879)100:0.221918)96:0.089913)84:0.066811)42:0.041536,((((GCA_000010525.1_BAF88535.1:0.0725413187,GCA_000017645.1_ABS69999.1:0.0179321288)89:0.028024,(GCA_000092925.1_ADH88775.1:0.0137700372,GCA_900100155.1_SCW96376.1:0.0109492671)100:0.052484)100:0.135081,(GCA_001402875.1_ALK09176.1:0.0000019791,GCA_001459775.1_CUU41839.1:0.0000028261)100:0.149181)76:0.103474,(((((((GCA_000019845.1_ACB95011.1:0.1571406255,(GCA_000021745.1_ACK49535.1:0.0678797950,GCA_900114285.1_SFK29194.1:0.0730528434)100:0.066981)99:0.027957,GCA_900187365.1_SNB72329.1:0.1894352586)98:0.102240,GCA_000304315.1_CCJ06713.1:0.0829058425)20:0.019506,((GCA_001644125.1_OAI31562.1:0.0242340270,GCA_001675455.1_OBS50601.1:0.0347787916)100:0.036939,GCA_002117405.1_ARN82277.1:0.0902211610)100:0.056111)87:0.036868,GCA_900104955.1_SEB62398.1:0.1007821595)99:0.150592,(GCA_001720135.1_ODN68918.1:0.2415513896,GCA_002088295.1_ORE94573.1:0.3291560477)68:0.043931)13:0.021347,GCA_900104485.1_SDB16816.1:0.2060777883)12:0.017380)37:0.026220)95:0.103230,(((GCA_000166055.1_ADP72201.1:0.0000019791,GCA_000636015.1_KAI96238.1:0.0000025945)100:0.144296,GCA_001708935.1_ODA68320.1:0.2752572589)79:0.053004,(GCA_000828475.1_BAQ17732.1:0.0000029578,GCA_001723285.1_ODR98630.1:0.0739974483)99:0.114965)80:0.099631)16:0.037947,((GCA_000143145.1_ADJ22848.1:0.1530161890,GCA_000503895.1_AHB49278.1:0.1174647673)100:0.096935,(GCA_000981545.1_CPR15665.1:0.0000019791,GCA_900104305.1_SDP65334.1:0.0000019791)100:0.160402)100:0.243609)24:0.000003,((GCA_000153525.1_EAS84241.1:0.0228729620,GCA_000155895.1_EDZ60508.1:0.4001717176)100:1.231390,((((((((((GCA_000011345.1_BAC07650.1:0.0000019791,GCA_000505665.1_AHB89194.1:0.0000029001)100:0.334442,GCA_000018105.1_ABW29684.1:0.2911440186)97:0.085704,((((((((((GCA_000020025.1_ACC82747.1:0.0653888599,GCA_000317535.1_AFZ25204.1:0.0492523069)93:0.115484,((((GCA_000231365.2_EHC18128.1:0.0000026541,GCA_001904645.1_OKH12189.1:0.0000021826)100:0.028709,((GCA_000934435.1_KIY13453.1:0.0000019791,GCA_001990805.1_ONN60792.1:0.0000023151)100:0.025302,GCA_001275395.1_KOP22595.1:0.0170263775)100:0.061146)100:0.066416,GCA_000346485.2_KYC41299.1:0.0332476040)80:0.008796,GCA_000760695.2_KIE08716.1:0.0132532264)92:0.019437)14:0.043183,((((((((GCA_000169135.1_EAW45071.1:0.0000027481,GCA_002218065.1_GAX35044.1:0.0145552648)100:0.029748,(GCA_000312705.1_AFW94034.1:0.0140565688,(GCA_000789435.1_KHG39519.1:0.0000021700,GCA_002368115.1_BAZ87316.1:0.0000024579)100:0.012089)100:0.040851)100:0.044827,GCA_000204075.1_ABA20331.1:0.0000029720)89:0.029530,(GCA_001298445.1_ALF53145.1:0.0131756722,GCA_002367975.1_BAY19723.1:0.0000020412)100:0.026781)84:0.014852,GCA_000196515.1_ADI64468.1:0.0135002573)87:0.014848,((((GCA_000175835.1_EFA70174.1:0.0000000000,GCA_001432185.1_KRH97405.1:0.0000000000):0.000000,GCA_002368135.1_BAZ89503.1:0.0000000000):0.000002,GCA_000175855.1_EFA71777.1:0.0000019791)99:0.012169,GCA_002368075.1_BAZ81787.1:0.0140109824)100:0.082448)82:0.015076,(GCA_000316575.1_AFY33900.1:0.0119692071,((GCA_002368055.1_BAZ71790.1:0.0000000000,GCA_002368295.1_BAY97703.1:0.0000000000):0.000002,GCA_002368275.1_BAY88403.1:0.0000019791)98:0.015298)100:0.061646)82:0.016967,GCA_000317695.1_AFZ59307.1:0.0135984973)82:0.034562)13:0.028592,((GCA_000316665.1_AFY55158.1:0.1075135768,GCA_001456025.1_KST66234.1:0.0926951598)100:0.093840,(GCA_000350105.1_CCH66353.1:0.0000023155,GCA_000350125.1_CCH65011.1:0.0184604332)100:0.157729)55:0.049876)90:0.036267,GCA_000828085.2_KIJ83483.1:0.0577307191)99:0.061448,GCA_000317435.1_AFZ04257.1:0.0874738486)100:0.102865,((GCA_000317125.1_AFY85735.1:0.1152886042,GCA_000952155.1_KJH72137.1:0.1273654643)100:0.039802,(GCA_000317555.1_AFZ29550.1:0.0000019791,GCA_001904655.1_OKH27284.1:0.0000019791)100:0.129384)100:0.045692)62:0.025191,(GCA_000317495.1_AFZ13170.1:0.0986673931,GCA_001904725.1_OKH38396.1:0.2433376104)48:0.048442)47:0.015842,GCA_000317145.1_AFY95633.1:0.5379563045)99:0.036794,(GCA_000155555.1_EDX75911.1:0.2270943349,GCA_000317515.1_AFZ21920.1:0.0000026853)96:0.105126)96:0.054536)90:0.071181,((((GCA_000014265.1_ABG52151.1:0.0761357509,(GCA_002260545.1_OZH54754.1:0.0193157114,GCA_002260545.1_OZH54943.1:0.0000023487)97:0.003045)100:0.176867,(((GCA_000176895.2_CCE20749.1:0.0000019791,GCA_000307915.1_EKD10651.1:0.0000019791)100:0.248360,(GCA_000710505.1_KEI65644.1:0.0273873909,GCA_900009265.1_CUR16570.1:0.0444317889)100:0.094172)100:0.079818,(GCA_000478195.2_ERT06438.1:0.0531337127,GCA_000972705.2_KKD39371.1:0.0227562138)100:0.131048)100:0.098978)99:0.059481,(GCA_000317105.1_AFY82346.1:0.2118584827,(GCA_001276715.1_KOR34498.1:0.2027822481,(GCA_000817775.1_KIF40615.1:0.1555924681,(GCA_002075285.2_ASC74301.1:0.2213041940,GCA_001904775.1_OKH46391.1:0.1843659486)83:0.041533)100:0.181691)57:0.090113)52:0.051160)44:0.013045,(((GCA_000180455.1_CBN56950.1:0.1563236122,(GCA_000214075.2_EGK84830.1:0.0000019791,GCA_000317475.1_AFZ09498.1:0.0233549960)94:0.000002)96:0.012559,GCA_002412335.1_PCN53066.1:0.0133796500)97:0.068386,GCA_002142475.1_BAS58961.1:0.3648625430)90:0.145779)75:0.068922)71:0.026065,(GCA_001746915.1_OEJ74816.1:0.1519371856,GCA_000317045.1_AFY65296.1:0.2447960991)91:0.030914)96:0.120801,((((((((((GCA_000017845.1_ACB53379.1:0.0965927054,(GCA_000167195.1_EAM49867.1:0.0000019791,GCA_000235665.2_EHJ11713.1:0.0000019791)98:0.000003)99:0.041568,GCA_000025125.1_ADB95718.1:0.2095601088)100:0.132388,(GCA_000021825.1_ACK72100.1:0.1446369193,((GCA_000284135.1_BAL28506.1:0.0000020689,GCA_000478825.2_AIE75041.1:0.0000022743)100:0.121918,((GCA_000297435.1_CCI30700.1:0.0149687649,GCA_000312205.1_CCI07995.1:0.0131017818)100:0.141035,(GCA_000317025.1_AFY78700.1:0.0129602248,GCA_001904635.1_OKH24418.1:0.0000023283)100:0.100365)18:0.069451)17:0.035286)96:0.048736)98:0.093937,GCA_000332035.1_ELR98820.1:0.4122566522)94:0.095160,(((GCA_000317575.1_AFZ37563.1:0.0127681012,GCA_002355455.1_BAU67067.1:0.0000019814)100:0.126545,(GCA_000332055.1_ELS00553.1:0.1447687636,GCA_002368355.1_BAZ45041.1:0.1369090317)98:0.083065)99:0.040112,(GCA_000317675.1_AFZ52651.1:0.1468101790,((GCA_001548095.1_BAQ60332.1:0.0826659283,GCA_001548115.1_BAQ65780.1:0.0837590343)100:0.062409,GCA_001747005.1_OEJ79173.1:0.0557448921)99:0.076983)100:0.469118)89:0.061288)96:0.047789,GCA_001904615.1_OKH17194.1:0.4787335559)91:0.019165,(GCA_000317615.1_AFZ52145.1:0.1401842879,GCA_000317635.1_AFZ45270.1:0.0000028840)100:0.404062)76:0.055086,(GCA_000211815.1_EGJ28570.1:0.0000027765,GCA_001942495.1_OLT57778.1:0.0131979564)100:0.165151)32:0.055865,GCA_000473895.1_ERN42231.1:0.4296272434)93:0.087180,((GCA_001637395.1_OAB62003.1:0.2303016044,GCA_000332215.1_ELS34380.1:0.3237038956)98:0.092719,GCA_000317065.1_AFY69392.1:0.5031705576)37:0.122156)20:0.000003)91:0.148470,GCA_001870225.1_APB34328.1:0.4189686473)73:0.085695,(GCA_000012525.1_ABB58246.1:0.3311172347,((((GCA_000011465.1_CAE20001.1:0.3349359451,GCA_000760175.1_KGG13567.1:0.1620479016)100:0.100567,GCA_001182765.1_CRY93083.1:0.0477787479)100:0.098892,GCA_000316515.1_AFY28966.1:0.0805595029)30:0.033918,GCA_000155635.1_EDY39039.1:0.0000026632)100:0.580313)98:0.044210)96:0.096914,(GCA_000011385.1_BAC91851.1:0.1516322199,GCA_000484535.1_AGY58872.1:0.0536834078)100:0.865754)99:0.902214,GCA_001765415.1_AOR39397.1:0.7035335400)100:3.431340)66:0.436208)35:0.071566,(((GCA_000017565.1_ABS64361.1:0.0895034615,GCA_000739695.1_GAK46413.1:0.1625150035)95:0.059772,GCA_000689395.1_CDO61490.1:0.3297072860)29:0.079117,((GCA_900172325.1_SLN40355.1:0.4937736539,((((((((GCA_000009985.1_BAE51917.1:0.0936708852,(GCA_000294655.1_CCG39757.1:0.0088559845,GCA_900108475.1_SEH34071.1:0.0000021527)100:0.112607)100:0.090278,GCA_000513295.1_CDK97270.1:0.1457008254)100:0.116910,((((GCA_000013085.1_ABC23468.1:0.0976942164,GCA_000284415.2_CCG07865.1:0.1568752316)100:0.159341,GCA_900101965.1_SDD64025.1:0.2909835111)100:0.101152,(GCA_000315795.1_EKV29292.1:0.0699007885,GCA_900156605.1_SIS59039.1:0.2012314152)100:0.079488)100:0.056488,(GCA_900100455.1_SDH32911.1:0.5781605631,GCA_001611975.1_AMW33966.1:0.4340312454)96:0.057217)96:0.119600)77:0.062988,(GCA_000300235.2_AJD51336.1:0.0102271870,GCA_000300275.1_EKF06405.1:0.0294088837)100:0.509489)94:0.113402,(GCA_000968135.1_CCQ74589.1:0.1350169681,(GCA_900093605.1_SCA55282.1:0.2518578176,GCA_001746755.1_OEJ65425.1:0.5873582146)89:0.054899)95:0.149603)86:0.079150,(((((GCA_000010725.1_BAI71236.1:0.0478766339,GCA_000632475.2_AIB11138.1:0.0717306468)100:0.124109,(((GCA_000576635.1_EWY39863.1:0.0095542263,GCA_000936425.1_KJB96783.1:0.0000020657)100:0.202292,GCA_000730165.2_ASG20969.1:0.1172161609)91:0.019217,(GCA_000016185.1_ACI98159.1:0.0906331060,GCA_002251795.1_OYQ34983.1:0.1574793032)100:0.144750)95:0.057933)100:0.165660,(GCA_000963705.1_KJV10765.1:0.0000023421,GCA_002251735.1_OYQ20365.1:0.0569307643)100:0.206604)48:0.066530,((((GCA_000299935.1_EKE73581.1:0.0570123804,GCA_001618175.1_KZD01122.1:0.1810608115)100:0.272264,((GCA_000319385.1_AFX98421.1:0.0671023880,GCA_000510265.1_AHC73368.1:0.0819415051)100:0.243010,GCA_900102465.1_SDG47766.1:0.1177851828)100:0.250854)97:0.072283,(((GCA_000767795.1_KGM33888.1:0.0000022079,GCA_002195995.1_OWJ65451.1:0.0000026046)100:0.553987,((GCA_000742835.1_AIK96750.1:0.8482445341,(GCA_001192655.1_GAO97977.1:0.5642254223,GCA_002117145.1_ARN85339.1:0.4770977104)67:0.115966)92:0.180978,(((((GCA_000219355.1_AEI88366.1:1.3999803843,GCA_000815465.1_KIE05840.1:0.7913584479)99:0.657071,(((GCA_000008385.1_AAW70913.1:0.0417458164,GCA_000953315.1_CDR78972.1:0.0802007675)100:0.531428,((GCA_000011945.1_AAV86805.1:0.0270278305,GCA_000024505.1_ACZ49074.1:0.0000024986)100:0.148159,((GCA_000026005.1_CAH58322.1:0.0360504863,GCA_000964755.1_KJV65455.1:0.0714910874)100:0.236600,GCA_000964795.1_KJV69047.1:0.0976064254)100:0.181234)100:0.274623)99:0.517653,(GCA_000022525.1_ACT69276.1:0.1676015645,GCA_000632985.1_AHX11226.1:0.3645758400)100:3.840250)95:0.309393)95:0.362941,((GCA_000010205.1_BAG40519.1:0.3293852386,GCA_000964595.1_KJV55277.1:0.2241695085)100:0.692355,(GCA_000012385.1_ABE05126.1:0.0609488863,GCA_000195735.1_CAA15082.1:0.1647525639)100:0.669709)100:1.163720)94:0.123987,(GCA_000388175.3_ETZ04770.1:0.1425169253,GCA_000469665.2_ETZ07191.1:0.2828822548)100:1.829320)63:0.151795,(GCA_001982645.1_ONG37442.1:2.5396304991,(GCA_000014865.1_ABK43383.1:0.5178280122,GCA_002109495.1_OSM02465.1:0.8793018761)100:0.838803)61:0.178762)87:0.186052)95:0.159318)95:0.037927,(GCA_000226315.1_AEP10424.1:0.0074874568,GCA_000348745.1_AGH98840.1:0.0073192183)100:0.631737)89:0.041635)88:0.081656,(GCA_900100655.1_SDG48258.1:0.3816933695,(GCA_000024465.1_ADE40651.1:0.5871720932,(GCA_000982415.1_KKJ75274.1:0.0259715742,GCA_001026905.1_KLN61239.1:0.0179414409)100:0.430521)78:0.125912)70:0.066980)19:0.031922)86:0.086230,((((((((((((GCA_000011685.1_AAW60146.1:0.0229503211,GCA_000234355.2_EHH67252.1:0.0373570727)100:0.032183,(GCA_000723565.1_CDG32782.1:0.0000023906,GCA_002003665.1_OOL19016.1:0.0000024546)100:0.245000)100:0.071348,((GCA_000724025.1_CDG40080.1:0.0000019791,GCA_001547995.1_BAT19044.1:0.0000028702)100:0.039239,GCA_000963885.1_GAN53626.1:0.2554035071)98:0.096226)53:0.015358,(GCA_000617865.1_GAJ29477.1:0.0902218394,((GCA_001787335.1_AOX17369.1:0.0000019791,GCA_001787355.1_AOX20246.1:0.0000019927)100:0.081935,GCA_002005465.1_AQS87593.1:0.0524440178)51:0.014188)41:0.000002)100:0.137110,GCA_002173735.1_ARW46648.1:0.0893582968)94:0.029501,((GCA_000021325.1_ACI52713.1:0.0597099243,((GCA_000182745.1_BAK83462.1:0.0000020899,GCA_000208635.2_EGG75645.1:0.0173120423)100:0.010885,GCA_000964505.1_GAO00657.1:0.0108604271)100:0.050153)100:0.058462,GCA_002005445.1_AQS83564.1:0.0872822289)97:0.029949)94:0.030695,(GCA_000231445.2_EHD14250.1:0.0000025206,GCA_002153535.1_OUI78355.1:0.0000019791)100:0.371024)97:0.039385,(GCA_000014285.2_ABI61469.1:0.0000020727,GCA_000576085.2_AHJ62348.1:0.0000024924)100:0.144757)97:0.064404,GCA_000964365.1_GAN76237.1:0.1583287524)97:0.036503,(GCA_000306035.1_EKM99199.1:0.0798604791,GCA_000964385.1_GAN80189.1:0.0586709264)100:0.340324)30:0.047467,((GCA_000016725.1_ABQ31130.1:0.0000025864,GCA_000202835.1_BAJ81520.1:0.0000026746)100:0.263256,((GCA_000164635.1_EFH11779.1:0.0588834863,GCA_900141905.1_SHI45505.1:0.3114624016)100:0.047710,(GCA_900101615.1_SDE34110.1:0.0000028677,GCA_900104205.1_SDB73900.1:0.0000027729)100:0.142190)100:0.264116)30:0.032262)100:0.203445,GCA_900167455.1_SKA19851.1:0.5170613080)100:0.214321)76:0.052799)84:0.038871,(GCA_900177295.1_SMF43006.1:0.0000020590,GCA_900188055.1_SNR42087.1:0.0000021744)100:0.480005)52:0.002706,(GCA_000264455.2_AFK54453.1:0.0000024106,GCA_001601315.1_KYO55463.1:0.0000027109)100:0.575500)93:0.080398)75:0.082822,GCA_900101935.1_SDE32073.1:0.4644543532)48:0.040925)42:0.044798)89:0.105752,(((((((((((((((((((GCA_000011965.2_AAV93819.1:0.0595557528,(((GCA_900102905.1_SDK23680.1:0.1965747657,GCA_000600975.2_EYD73459.1:0.1509333632)96:0.041762,((GCA_000442315.1_EPX84243.1:0.1972544251,(GCA_000223375.1_AEM41925.1:0.0000019791,GCA_001399515.1_ALJ82027.1:0.0000019791)100:0.152398)96:0.057354,GCA_000600335.2_EYD76826.1:0.2111397964)100:0.072426)96:0.048807,GCA_900114485.1_SFL25930.1:0.1904431032)95:0.064346)70:0.009191,((((GCA_000203975.3_KID08956.1:0.0418957983,GCA_000511355.1_AHC99493.1:0.0485866754)100:0.044459,GCA_000376545.2_ANP39345.1:0.0401476985)92:0.016018,((GCA_000511385.1_AHD08112.1:0.0085966007,(GCA_001678945.1_ANP36492.1:0.0406624981,(GCA_900102795.1_SCZ73793.1:0.0177561786,(GCA_001307765.1_KPN64062.1:0.1637692563,(GCA_000671395.1_KCV82736.1:0.0464205783,((GCA_000647975.1_KAJ54813.1:0.0527329418,(GCA_001458175.1_CUH50914.1:0.0111910550,GCA_900114415.1_SFL37177.1:0.0000026249)100:0.029214)100:0.051478,GCA_900129685.1_SHG78946.1:0.0467680268)52:0.072944)100:0.064715)95:0.057250)50:0.042310)64:0.041045)60:0.048894,(GCA_001258055.1_CRL14989.1:0.0000019791,GCA_900113345.1_SFG93517.1:0.0000019791)95:0.000003)58:0.011516)61:0.021603,GCA_900172225.1_SLN17716.1:0.0457348194)87:0.021021)72:0.029292,(((GCA_000014045.1_ABG31066.1:0.0000020185,GCA_000154785.2_AEI95297.1:0.0208643169)100:0.081104,GCA_900142085.1_SHJ79254.1:0.1248765479)32:0.010929,(GCA_001458355.1_CUH62356.1:0.0704024893,((GCA_000161835.1_EET47043.1:0.0800701719,GCA_900177545.1_SMH48754.1:0.1534663730)94:0.035985,GCA_900109285.1_SEL62008.1:0.2504558494)19:0.000002)61:0.048265)72:0.053797)87:0.035692,((((GCA_000814025.1_KIC48108.1:0.0267921349,GCA_001969365.1_APX12504.1:0.0246942850)100:0.063547,(GCA_900109035.1_SEK05675.1:0.0491066025,GCA_002210095.1_OWU73548.1:0.1250737214)99:0.038415)100:0.034793,(((GCA_000152605.1_EAP85173.1:0.0403941364,GCA_000172095.1_EDQ06788.1:0.0193272941)75:0.022368,GCA_000622405.1_KIN68378.1:0.0473586018)100:0.037303,(GCA_900116455.1_SFT37243.1:0.0556277649,GCA_001403795.1_CTQ50109.1:0.1921744587)59:0.063973)52:0.035641)46:0.015071,GCA_900156525.1_SIT79190.1:0.2274163978)37:0.000002)85:0.018966,(GCA_000590925.1_AHM03957.1:0.2198461970,(GCA_000765015.1_KGK78331.1:0.0000025970,GCA_900141945.1_SHI98673.1:0.0000027067)100:0.089310)93:0.091032)82:0.036875,(GCA_900115595.1_SFP74989.1:0.1673772430,(GCA_000299575.1_EKE43411.1:0.1689937787,((GCA_900110115.1_SEN12575.1:0.0000022954,GCA_900141995.1_SHJ11619.1:0.0000025557)100:0.053579,(GCA_900113405.1_SFG36972.1:0.0000026728,GCA_900172315.1_SLN30110.1:0.0000020768)100:0.171281)98:0.024703)93:0.038200)98:0.099737)14:0.000003,((((((GCA_900112335.1_SFD10970.1:0.1368550286,(GCA_001969385.1_APX23340.1:0.0000023625,GCA_900112435.1_SFD46340.1:0.0000026512)100:0.054574)14:0.024249,(GCA_000169415.1_EBA10203.1:0.0561508020,GCA_001975705.1_APZ51858.1:0.1096792843)47:0.031128)7:0.000002,((GCA_000153725.1_EAU43985.1:0.0324238025,GCA_900102075.1_SDE19034.1:0.0973286020)83:0.018018,(GCA_900100085.1_SDI24501.1:0.0431086798,(GCA_000521865.1_ETX27439.1:0.0734248708,GCA_900115815.1_SFQ56863.1:0.1416263015)100:0.152683)39:0.000002)59:0.017635)12:0.030480,(((GCA_000152725.1_EAQ05183.1:0.1038038043,GCA_000442255.1_EPX86890.1:0.0700305690)13:0.016241,(GCA_000152805.1_EAQ13033.1:0.0737396553,(GCA_001687105.1_ANT60560.1:0.0000027633,GCA_900116195.1_SFS92590.1:0.0101408971)100:0.063815)25:0.000002)74:0.020785,(GCA_000836695.1_KIQ70696.1:0.1514328800,GCA_900141735.1_SHI57265.1:0.0700382751)99:0.112265)9:0.000002)19:0.022221,GCA_900172355.1_SLN67635.1:0.1217605987)75:0.028748,(((GCA_900172275.1_SLN28145.1:0.0279952419,(GCA_000155735.2_AGI73634.1:0.0816087109,GCA_001187845.1_AKS44863.1:0.0807537130)100:0.072721)85:0.041275,GCA_900184815.1_SMX25422.1:0.1249362853)79:0.032803,GCA_000153305.1_EAR50044.1:0.0664219747)47:0.010119)64:0.025719)64:0.011921,(((GCA_002115725.1_OSQ62039.1:0.0373621026,GCA_002115805.1_OSQ48247.1:0.0274813731)100:0.032784,((GCA_001046955.1_AKO95657.1:0.0000024711,GCA_900109145.1_SEI50480.1:0.0000025706)100:0.108600,GCA_000152625.1_EAP76966.1:0.1236537596)97:0.035946)82:0.025645,GCA_900100005.1_SDJ13297.1:0.0640073200)96:0.051326)72:0.031294,(GCA_900172375.1_SLN19308.1:0.1387571004,GCA_000299875.1_EKE67663.1:0.0907391386)95:0.076900)83:0.029174,(GCA_001205715.1_KNG92272.1:0.0559164637,(GCA_001458375.1_CUH78851.1:0.0889123289,((((((GCA_002211155.1_OWV61668.1:0.0000000000,GCA_002211225.1_OWV48577.1:0.0000000000):0.000000,GCA_900101505.1_SDD23591.1:0.0000000000):0.000002,GCA_002211205.1_OWV64921.1:0.0000019791)100:0.041714,((GCA_002237555.1_ASP19360.1:0.0528395603,GCA_900188425.1_SNT25091.1:0.0000022205)100:0.051870,GCA_900184945.1_SMX46554.1:0.1028645517)25:0.023764)66:0.030840,GCA_001482405.1_KUF12513.1:0.1152622084)67:0.038718,GCA_900107235.1_SDY51347.1:0.1454354003)97:0.051149)100:0.136319)96:0.015599)78:0.042328,(GCA_900114135.1_SFJ88317.1:0.1265901019,(GCA_900109555.1_SEK79999.1:0.0000020463,GCA_900172305.1_SLN32830.1:0.0000028151)100:0.079901)94:0.017321)65:0.020012,GCA_001890925.1_OJI94001.1:0.0636109230)86:0.026469,((((GCA_000018145.1_ABV92051.1:0.1047436636,(GCA_001038505.1_KMK68246.1:0.0593788967,GCA_900188035.1_SNR53801.1:0.0651159292)100:0.069379)96:0.023664,(((GCA_900109955.1_SEV96881.1:0.0895175340,GCA_900110775.1_SEQ18918.1:0.0357467885)94:0.020548,GCA_900110425.1_SEP15763.1:0.2070027556)91:0.046921,(GCA_000738435.1_AII87927.1:0.0972434243,(GCA_001247715.1_KNX40994.1:0.0655022085,GCA_900172295.1_SLN51335.1:0.0419874245)100:0.038487)99:0.034590)79:0.011805)68:0.011549,(((GCA_000812665.2_AML50576.1:0.1140340393,GCA_900172235.1_SLN38438.1:0.0778999327)97:0.067792,GCA_900142295.1_SIO29141.1:0.1482383885)85:0.026208,((GCA_001305615.1_ALG89171.1:0.1322724069,GCA_900099935.1_SDK17735.1:0.1087271311)89:0.037036,(GCA_900111875.1_SFA89530.1:0.0750235939,GCA_900116005.1_SFR06790.1:0.0687986246)100:0.086863)83:0.019122)94:0.035301)89:0.033824,(GCA_900184935.1_SMX30955.1:0.0652029988,GCA_900172385.1_SLN74888.1:0.1276600405)97:0.030332)84:0.009916)80:0.019910,((((GCA_900188335.1_SNS92466.1:0.0565160278,(((GCA_001908835.1_APO85792.1:0.0951013206,GCA_000714535.1_KEO55371.1:0.0845991946)99:0.073237,GCA_000715505.1_KEP70742.1:0.0995605406)97:0.021280,((((((GCA_000021865.1_ADE84082.1:0.0845113216,GCA_000444995.1_AGT10229.1:0.0787345882)93:0.018451,GCA_000203895.1_ABL68888.1:0.0613211091)100:0.097280,GCA_000740785.1_KFI30158.1:0.0913922134)100:0.048954,GCA_001620265.1_AMY67704.1:0.1427239121)99:0.046098,((GCA_000740775.1_KFI27608.1:0.0000022776,GCA_000740795.1_KFI26258.1:0.0116727129)100:0.070751,GCA_900106675.1_SDX79860.1:0.0968059885)100:0.037284)22:0.017495,(((GCA_900107025.1_SDW27428.1:0.1726933976,GCA_001517585.1_CUX79533.1:0.1880400443)62:0.013915,(GCA_000012905.2_ABA77879.1:0.0586921068,(GCA_900110025.1_SEN89802.1:0.0098587434,GCA_900110135.1_SEN22746.1:0.1733046746)100:0.060425)67:0.022738)86:0.032113,GCA_900156815.1_SIS87749.1:0.0949619440)98:0.064074)98:0.060022)95:0.033398)42:0.025762,((GCA_900095785.1_SCM68966.1:0.0000019791,GCA_900115865.1_SFQ38818.1:0.0000019791)100:0.127133,GCA_001981245.1_APX90155.1:0.1174437920)39:0.029507)94:0.028778,(GCA_900107355.1_SDY13894.1:0.1511980696,(GCA_000442275.2_EPX76876.1:0.1275744684,GCA_900111945.1_SFR59878.1:0.0000023955)100:0.125753)72:0.039228)67:0.023838,(GCA_001548075.1_BAQ70637.1:0.0000029038,GCA_001633165.1_ANB32805.1:0.0000029040)100:0.144238)22:0.000002)51:0.009484,(GCA_001404155.1_CRK75607.1:0.0000027861,GCA_900114125.1_SFJ40371.1:0.0000023301)100:0.107719)88:0.070176,(GCA_900111545.1_SET69489.1:0.0000020898,GCA_900143155.1_SHN71483.1:0.0000021824)100:0.095448)92:0.064729,(GCA_900106695.1_SDX62564.1:0.0488255489,GCA_900113695.1_SFJ01208.1:0.0707182058)100:0.055099)92:0.094126,GCA_900107585.1_SEA97317.1:0.2253474336)100:0.251756,((((((((((GCA_000013005.1_ABC63713.1:0.1376393256,GCA_000715015.1_KEO91803.1:0.1516113671)94:0.052714,(GCA_001281485.1_ALE16821.1:0.0475726661,(GCA_001304795.1_ALG62411.1:0.0000019791,GCA_001306275.1_KPM16512.1:0.0000019791)100:0.081396)100:0.035552)94:0.010787,(GCA_001663175.1_ANK14379.1:0.0394237436,GCA_001677335.1_OBV12295.1:0.0982674953)98:0.019674)98:0.103683,((GCA_001028705.1_AKM11577.1:0.0465057213,GCA_001661675.2_ARU17234.1:0.0840845265)100:0.063286,((GCA_000235975.2_EHJ62343.1:0.1007837531,GCA_000013325.1_ABD25710.1:0.1255573150)95:0.067041,GCA_001008165.2_AKH41162.1:0.1256232094)94:0.027495)95:0.061533)97:0.107375,(GCA_900128895.1_SIN66782.1:0.0869665173,GCA_002218195.1_ASK88182.1:0.2821160155)100:0.140433)94:0.073836,(GCA_000091125.1_BAI95478.1:0.0415763657,GCA_000147835.3_AEG49496.1:0.0272179584)100:0.179926)51:0.039098,(GCA_001295965.1_KPF76236.1:0.0000020816,GCA_001713435.1_AOG02238.1:0.0000022056)100:0.167654)68:0.029465,(((GCA_000016765.1_ABQ67701.1:0.0424514304,(GCA_002355275.1_ATE64358.1:0.0000019791,GCA_002367875.1_PCE40873.1:0.0000019791)100:0.060624)100:0.064009,GCA_001586395.2_KZB96443.1:0.2611179608)82:0.050230,(GCA_000013985.1_ABF54506.1:0.0187132360,GCA_001610975.1_AMU94513.1:0.0359530167)100:0.263133)82:0.025288)82:0.045285,(GCA_000175255.2_AEH62895.1:0.0266763393,GCA_000218875.1_AEI37584.1:0.0000019959)100:0.227371)96:0.087919,((GCA_000342165.1_EMD82278.1:0.0885545569,GCA_002211145.1_OWV33371.1:0.0442936180)100:0.248359,GCA_002251755.1_OYQ27791.1:0.3570019593)67:0.037043)100:0.501122)92:0.149109)94:0.146529)71:0.115592)100:0.300757)52:0.108584,(GCA_000017265.1_ACG77661.1:0.0839391897,GCA_001425915.1_KQW71306.1:0.1369973496)95:0.133972)93:0.053735)100:0.045390);
