# Supplementary material for: Assessing the accuracy of phylogenetic rooting methods on prokaryotic gene families
Source: PLoS One. 2020 May 15;15(5):e0232950. doi: 10.1371/journal.pone.0232950 (PMC7228096; doi:10.1371/journal.pone.0232950)
Supplement: S2 Dataset — (ZIP) [file pone.0232950.s003.zip › EmpiricalDataset/GeneTrees_IQTree/000293.aln.treefile]

(GCA_000006905.1_AAK23235.1:0.0174858150,GCA_000092285.1_ADG09987.1:0.0205437968,((GCA_000017265.1_ACG77650.1:0.1186126036,GCA_001425915.1_KQW71295.1:0.1491987621)100:0.036645,(((GCA_000144605.1_ADL00824.1:0.0748436486,GCA_002205555.1_ASD27863.1:0.0265587752)100:0.116197,(GCA_000175215.2_ADU12632.1:0.0253895343,GCA_000204015.1_EGF90099.1:0.1114320933)100:0.173117)100:0.068747,((((((((((((((((((((GCA_000007125.1_AAL51944.1:0.0064417430,GCA_000157815.1_EEY00581.1:0.0000029868)100:0.006450,(GCA_000017405.1_ABS14678.1:0.0000021872,GCA_000585655.1_EXL05462.1:0.0000021872)81:0.000003)100:0.058031,(GCA_001558695.1_KXF77604.1:0.0309449099,(GCA_900104355.1_SDN78097.1:0.0350193604,GCA_900113985.1_SFJ18204.1:0.0000028182)100:0.061060)99:0.058015)96:0.004396,(GCA_000022725.1_ACS51540.1:0.0397111380,GCA_000341385.1_AGF76024.1:0.0171882467)100:0.090340)99:0.055860,((GCA_000300335.1_EKF18432.1:0.0675339537,GCA_000300515.1_EKF40352.1:0.0371141993)100:0.043314,GCA_000014245.1_ABG63067.1:0.1210525394)93:0.017105)92:0.038026,((GCA_000585625.1_EXL01794.1:0.0413962826,(GCA_900113935.1_SFJ21278.1:0.0717881608,(GCA_001424795.1_KQU69720.1:0.0000021872,GCA_001605015.1_AMS42432.1:0.0194247781)100:0.055481)88:0.004614)90:0.028282,((GCA_001510895.1_KUM24597.1:0.0296351986,GCA_001618845.1_AMY00632.1:0.0267516231)100:0.056274,GCA_002075885.1_OQM75730.1:0.0226848404)94:0.000003)99:0.069966)99:0.048414,(((((GCA_000016285.1_ACM36323.1:0.0432371076,(GCA_000325745.1_AGA64408.1:0.3095550179,GCA_000496595.1_AHA28269.1:0.4707786977)100:0.228761)51:0.012596,((((((((GCA_000017145.1_ABR59845.1:0.0069029776,GCA_000018545.1_ACP24979.1:0.0000021989)100:0.005636,GCA_002288525.1_ASY62636.1:0.0234930684)100:0.019810,GCA_000697965.2_ANK72131.1:0.0154317992)100:0.036651,(GCA_001267455.1_KOC77603.1:0.0066684349,(GCA_001687365.1_OBZ96352.1:0.0246642927,GCA_001885585.1_OJF97895.1:0.0344784379)100:0.063729)72:0.006352)13:0.011778,GCA_001652565.1_ANH03909.1:0.0134677713)60:0.025873,(GCA_000092045.1_ABC90476.1:0.0233680091,GCA_000769405.1_KPN28613.1:0.0087304292)100:0.037037)63:0.018717,((GCA_000722615.1_KEQ06765.1:0.0000022745,GCA_000722625.1_KEQ08608.1:0.0000024359)100:0.025549,(GCA_000731295.1_CDN53631.1:0.0000021577,GCA_000731315.1_CDN47491.1:0.0000021272)100:0.025356)99:0.012787)62:0.018881,GCA_000092025.1_AAK87702.1:0.0410517594)99:0.038794)84:0.028455,((GCA_000154705.2_EDQ32141.1:0.0247333493,GCA_001703635.1_OCW56653.1:0.0148753799)100:0.043247,(GCA_001578105.1_AMM83892.1:0.0358167377,GCA_002043005.1_AQZ53275.1:0.0179503347)100:0.118838)81:0.025192)97:0.059468,GCA_001293565.1_KPB01269.1:0.1174471301)40:0.025790,(GCA_002238045.1_OXS99144.1:0.0988341593,GCA_000179775.1_EFL90046.1:0.3667176189)96:0.066777)37:0.009996)99:0.055628,((GCA_000153465.1_EAS51082.1:0.0402748807,(GCA_000153705.1_EAU42395.1:0.0490273906,GCA_900176465.1_SMC60888.1:0.0651269554)100:0.056418)100:0.052916,((GCA_000800175.1_KHJ55091.1:0.0106188989,GCA_900141975.1_SHI58572.1:0.0029241734)100:0.074607,GCA_900104035.1_SDO82966.1:0.0386790086)100:0.056117)98:0.062214)100:0.058327,(((GCA_900115225.1_SFO32497.1:0.0110903022,GCA_900215505.1_SNY94006.1:0.0354411507)100:0.174677,GCA_002088295.1_ORE94584.1:0.1443645522)100:0.040482,((GCA_000230555.1_AEQ51681.1:0.0000024906,GCA_900100665.1_SDG80004.1:0.0196571404)100:0.083764,(GCA_000743575.1_KFL31781.1:0.0641943759,GCA_000970435.1_KKB77343.1:0.0143910452)100:0.135806)100:0.179208)100:0.046846)99:0.022092,(GCA_900104485.1_SDB16943.1:0.1628886471,GCA_900102695.1_SCZ46449.1:0.3123287012)98:0.043319)97:0.041062,(((((GCA_000148725.1_EFO29182.1:0.0826721562,(GCA_000158095.1_EEE44961.1:0.0000021872,GCA_001403915.1_CTQ42670.1:0.0280841983)100:0.073154)100:0.040282,(GCA_000192745.1_ADZ70172.1:0.0546938898,(GCA_001188555.1_KND16969.1:0.0000021872,GCA_002249885.1_OXS45020.1:0.0000021872)100:0.056975)100:0.019898)100:0.032645,GCA_900105595.1_SDU21103.1:0.2189040631)98:0.036786,(GCA_001907205.1_OKL42775.1:0.0295693657,(GCA_900110875.1_SEQ90736.1:0.0136892466,GCA_900114245.1_SFL10262.1:0.0000028712)100:0.028711)100:0.103029)100:0.073595,(GCA_000496075.1_ESR26518.1:0.2176650797,GCA_001305515.1_KPL51477.1:0.1609542855)98:0.065431)70:0.015600)68:0.041521,(GCA_900129325.1_SHG44962.1:0.0797308036,((((((GCA_000010525.1_BAF88546.1:0.0767675733,(GCA_000092925.1_ADH88764.1:0.0168253777,GCA_900100155.1_SCW96423.1:0.0488269281)99:0.035467)78:0.014311,GCA_000017645.1_ABS66930.1:0.0877589529)95:0.055944,((((((GCA_000011365.1_BAC50659.1:0.0253395478,GCA_000661935.1_AHY49755.1:0.0000021038)100:0.050888,((((GCA_000012725.1_ABA04631.1:0.0168413701,GCA_000013885.1_ABE62373.1:0.0216103493)100:0.036221,GCA_000935205.1_KIZ41958.1:0.0212436264)99:0.006959,(GCA_001618955.1_KZD24089.1:0.0000022850,GCA_900108575.1_SEI21807.1:0.0000022850)100:0.020855)100:0.013906,GCA_000195775.1_CAE28685.1:0.0000023022)99:0.010140)100:0.028913,(GCA_000336555.1_EKS38960.1:0.0000023355,((GCA_000218565.1_AEI07024.1:0.0000021872,GCA_000218585.1_AEI03447.1:0.0000022044)100:0.011358,GCA_000314735.2_EKS27773.1:0.0109501800)100:0.102446)100:0.044014)100:0.049450,(GCA_001426945.1_KQZ00551.1:0.0715705293,(GCA_001579845.1_AMN42599.1:0.1249608616,GCA_002119765.1_ARQ01344.1:0.1394654430)64:0.032305)74:0.054795)75:0.036521,GCA_002355335.1_BAT61049.1:0.1139803529)92:0.045227,(GCA_001402875.1_ALK09165.1:0.0000028838,GCA_001459775.1_CUU41828.1:0.0000021878)100:0.194570)90:0.030574)96:0.073334,GCA_001676615.1_OCC02788.1:0.1364341329)76:0.025077,((((GCA_000019945.1_ACB80291.1:0.0905424711,GCA_000022085.1_ACL56903.1:0.0438042993)100:0.096472,(GCA_001017175.1_KLK95073.1:0.0254912291,GCA_900102135.1_SCY96020.1:0.0113135283)97:0.030055)100:0.034185,(GCA_001741865.1_AOO82945.1:0.0508218436,GCA_900102525.1_SDH41376.1:0.0696121454)100:0.067509)84:0.010166,(GCA_001271345.1_ALA16161.1:0.0000021872,GCA_001887265.1_APF37866.1:0.0000021872)100:0.059141)99:0.048863)80:0.024427,(((GCA_000019845.1_ACB95000.1:0.0482058027,(GCA_900104955.1_SEB62063.1:0.1093884151,((GCA_000304315.1_CCJ06724.1:0.0928353775,(GCA_001644125.1_OAI31573.1:0.0070130358,GCA_001675455.1_OBS50612.1:0.0183690150)100:0.043282)100:0.048805,GCA_002117405.1_ARN82267.1:0.1230660524)99:0.069992)43:0.030694)31:0.029183,(GCA_000021745.1_ACK49546.1:0.0258391896,GCA_900114285.1_SFK29445.1:0.0349948118)100:0.023276)77:0.061939,GCA_900187365.1_SNB72375.1:0.1758328356)99:0.033651)100:0.128944)94:0.042968)94:0.055774,GCA_001720135.1_ODN68907.1:0.1966627275)98:0.041958,GCA_900148505.1_SHO67579.1:0.1655144405)98:0.033954,(GCA_000017565.1_ABS64350.1:0.1868905029,GCA_000739695.1_GAK46424.1:0.1150722619)99:0.083862)98:0.105094,(GCA_000689395.1_CDO61501.1:0.1959130541,((GCA_900101935.1_SDE31732.1:0.2311835075,(((((((((((GCA_000013005.1_ABC63724.1:0.0632246905,(GCA_000235975.2_EHJ62354.1:0.0885466663,(GCA_001008165.2_AKH41151.1:0.0591857734,GCA_001661675.2_ARU15504.1:0.0771827072)91:0.011975)99:0.025056)100:0.037648,((((GCA_001028705.1_AKM09590.1:0.0471705478,GCA_001677335.1_OBV12284.1:0.0966438624)75:0.014021,(GCA_001304795.1_ALG61851.1:0.0000024360,GCA_001306275.1_KPM16417.1:0.0000028459)100:0.044786)75:0.018898,(GCA_001295965.1_KPF76225.1:0.0000023255,GCA_001713435.1_AOG02171.1:0.0000025725)100:0.156086)90:0.009973,GCA_001281485.1_ALE16832.1:0.0184511711)92:0.016806)96:0.062984,GCA_000715015.1_KEO91814.1:0.0088261421)86:0.008275,(GCA_002218195.1_ASK88193.1:0.0458539113,GCA_900128895.1_SIN66679.1:0.0304478868)100:0.168459)81:0.039309,GCA_001663175.1_ANK13860.1:0.0269975778)98:0.072717,GCA_000013325.1_ABD25699.1:0.0484790254)100:0.095818,(GCA_002251755.1_OYQ27802.1:0.1643265860,(GCA_000342165.1_EMD82289.1:0.0185021634,GCA_002211145.1_OWV33360.1:0.0810405274)100:0.188590)96:0.049592)42:0.000003,(GCA_000091125.1_BAI95467.1:0.0137350659,GCA_000147835.3_AEG49507.1:0.0078444411)98:0.029714)47:0.025188,((GCA_000016765.1_ABQ67712.1:0.0000022760,(GCA_002355275.1_ATE64347.1:0.0000021872,GCA_002367875.1_PCE40884.1:0.0000021872)100:0.006947)100:0.107286,(GCA_000175255.2_AEH62884.1:0.0307116142,GCA_000218875.1_AEI37595.1:0.0193021512)100:0.095214)92:0.022286)91:0.032482,GCA_001586395.2_KZB96432.1:0.1453717739)100:0.057285,(GCA_000013985.1_ABF54517.1:0.0323538717,GCA_001610975.1_AMU94524.1:0.0344558380)100:0.058893)100:0.354898)98:0.065682,((((((((((((((((((((((GCA_000011965.2_AAV93804.1:0.0443862823,GCA_900111875.1_SFA89675.1:0.0713393928)48:0.023023,(GCA_900100005.1_SDJ12897.1:0.0356880057,GCA_900109035.1_SEK05591.1:0.0394202868)52:0.010687)95:0.021866,GCA_001458355.1_CUH62368.1:0.0503196931)70:0.007587,(GCA_002210095.1_OWU68724.1:0.0139558707,GCA_900172385.1_SLN74949.1:0.0348480962)97:0.006228)74:0.022774,GCA_000152725.1_EAQ00985.1:0.0547396843)66:0.007192,(GCA_000203975.3_KID08941.1:0.0235620150,GCA_000814025.1_KIC48121.1:0.0477400044)67:0.010258)59:0.015693,GCA_001678945.1_ANP36505.1:0.0342514503)56:0.000002,(GCA_000376545.2_ANP39328.1:0.0141742912,GCA_900102795.1_SCZ49473.1:0.0547654529)94:0.021676)57:0.016869,(GCA_000511385.1_AHD08098.1:0.0000026524,(GCA_001258055.1_CRL14974.1:0.0000021872,GCA_900113345.1_SFG93125.1:0.0000021798)100:0.014269)94:0.013568)60:0.009481,GCA_900129685.1_SHG79500.1:0.0344926316)63:0.017468,GCA_900142085.1_SHJ79756.1:0.0491187567)72:0.007660,GCA_900116005.1_SFR06867.1:0.0713001641)65:0.017843,((GCA_900172235.1_SLN38601.1:0.0117077172,(((((((GCA_000012905.2_ABA77868.1:0.0315234096,GCA_001620265.1_AMY67694.1:0.0464348968)100:0.028675,GCA_900110135.1_SEN22399.1:0.1548931722)26:0.029966,GCA_900110025.1_SEN89423.1:0.0443065439)100:0.047001,(GCA_000740775.1_KFI27620.1:0.0066732180,GCA_000740795.1_KFI26270.1:0.0000023224)100:0.117707)100:0.033722,GCA_900156815.1_SIS87933.1:0.0438414484)100:0.018074,((GCA_000021865.1_ADE84070.1:0.0627066441,GCA_000740785.1_KFI24723.1:0.1202948719)96:0.025329,((GCA_000714535.1_KEO55363.1:0.0195258020,GCA_000715505.1_KEP70727.1:0.0320420846)98:0.032247,(GCA_000203895.1_ABL68877.1:0.0847045064,GCA_000444995.1_AGT10240.1:0.0862162263)93:0.024735)91:0.016250)98:0.023625)100:0.042047,((GCA_001517585.1_CUX79522.1:0.0618227856,GCA_900107025.1_SDW26891.1:0.0731975467)100:0.040036,GCA_900106675.1_SDX80141.1:0.1163261571)98:0.042748)98:0.081935)85:0.023426,GCA_900110425.1_SEP15946.1:0.0867956873)32:0.000002)80:0.007156,(GCA_000153305.1_EAR50056.1:0.0381739371,((((GCA_000600975.2_EYD73470.1:0.0050538433,(GCA_900141735.1_SHI56954.1:0.0509183306,(GCA_000836695.1_KIQ67552.1:0.0751726226,(GCA_001908835.1_APO85781.1:0.0606549627,(GCA_000223375.1_AEM41936.1:0.0000022945,GCA_001399515.1_ALJ82037.1:0.0000021872)100:0.123255)70:0.030979)60:0.009725)68:0.040405)68:0.026126,(GCA_000442315.1_EPX84232.1:0.1303475705,GCA_000600335.2_EYD76838.1:0.0547361402)100:0.113051)95:0.028980,GCA_900114485.1_SFL26246.1:0.2121589195)99:0.048224,GCA_900172355.1_SLN67508.1:0.0433315105)94:0.035268)92:0.020285)86:0.007646,GCA_000152625.1_EAP76984.1:0.0578787295)87:0.014875,(((((((((GCA_000014045.1_ABG31048.1:0.0000021833,GCA_000154785.2_AEI95318.1:0.0070000993)99:0.007510,GCA_000152605.1_EAP85188.1:0.0418701121)99:0.021045,GCA_000172095.1_EDQ06773.1:0.0146751549)100:0.040200,GCA_000622405.1_KIN68365.1:0.0334598009)95:0.010090,GCA_000161835.1_EET48205.1:0.0528211277)34:0.008462,(GCA_900172275.1_SLN28426.1:0.0326588503,(GCA_000155735.2_AGI73650.1:0.0427279604,GCA_001187845.1_AKS44848.1:0.0183520724)100:0.074616)99:0.022697)43:0.028519,((GCA_900116455.1_SFU07734.1:0.0204793285,GCA_900156525.1_SIT79243.1:0.1060185283)58:0.023794,(((GCA_000442275.2_EPX76888.1:0.0000022733,GCA_900111945.1_SFR60038.1:0.0137032855)100:0.034579,GCA_000812665.2_AML50590.1:0.0667566220)100:0.022088,(GCA_001403795.1_CTQ50095.1:0.0223567037,GCA_900109285.1_SEL61584.1:0.0428764467)100:0.045087)99:0.010010)48:0.027952)31:0.009882,(GCA_001969365.1_APX12517.1:0.0530362962,((GCA_001458175.1_CUH50896.1:0.0094686769,GCA_900114415.1_SFL36880.1:0.0264413735)100:0.027577,(GCA_900172225.1_SLN16913.1:0.0131856741,((GCA_001046955.1_AKO98095.1:0.0000029159,GCA_900109145.1_SEJ32901.1:0.0000022720)100:0.021205,((((((((GCA_000153725.1_EAU43999.1:0.0068073352,(GCA_001969385.1_APX23325.1:0.0000023477,GCA_900112435.1_SFD46836.1:0.0000021405)100:0.013358)94:0.000002,((GCA_001687105.1_ANT60548.1:0.0165286062,GCA_900116195.1_SFS92732.1:0.0246520565)98:0.013565,GCA_001975705.1_APZ51870.1:0.0095931715)94:0.010567)86:0.006699,GCA_000442255.1_EPX86875.1:0.0200339426)94:0.007170,((GCA_000521865.1_ETX27451.1:0.0909173648,GCA_900115815.1_SFQ57022.1:0.0368587830)96:0.038249,GCA_900107235.1_SDY51046.1:0.1154466064)91:0.033003)59:0.006216,(GCA_900102075.1_SDE19265.1:0.0067337292,GCA_900100085.1_SDI24721.1:0.0555480995)90:0.006898)95:0.037898,(((GCA_000169415.1_EBA10185.1:0.0403769448,GCA_001458375.1_CUH78876.1:0.0436014155)96:0.008240,(((((GCA_002211155.1_OWV61652.1:0.0000000000,GCA_900101505.1_SDD23065.1:0.0000000000):0.000000,GCA_002211225.1_OWV48561.1:0.0000000000):0.000002,GCA_002211205.1_OWV64905.1:0.0000021872)100:0.022289,(GCA_002237555.1_ASP19375.1:0.0165990379,GCA_900188425.1_SNT24793.1:0.0156629675)99:0.007600)99:0.010613,GCA_900184945.1_SMX46593.1:0.0263816966)100:0.036144)94:0.020598,GCA_001482405.1_KUF12527.1:0.0415075862)64:0.008017)63:0.018072,GCA_001205715.1_KNG92259.1:0.0219687957)60:0.007588,((GCA_002115725.1_OSQ62028.1:0.0160392011,(GCA_001890925.1_OJI94980.1:0.0533985358,(GCA_001038505.1_KMK66675.1:0.0205542248,GCA_900188035.1_SNR53648.1:0.0277416381)100:0.045584)90:0.037808)24:0.009068,GCA_002115805.1_OSQ42171.1:0.0117679476)34:0.033748)28:0.028494)89:0.038942)23:0.007981)74:0.025505)19:0.011683)22:0.009494,((GCA_001247715.1_KNX41007.1:0.0290784835,GCA_900172295.1_SLN51492.1:0.0288990639)93:0.029646,(((GCA_000299575.1_EKE43399.1:0.0996465692,(GCA_900110115.1_SEN13046.1:0.0000028619,GCA_900141995.1_SHJ11165.1:0.0000022719)100:0.016526)100:0.031033,(GCA_900113405.1_SFG36578.1:0.0000023953,GCA_900172315.1_SLN30269.1:0.0000026888)100:0.060639)100:0.046623,GCA_000018145.1_ABV92037.1:0.1145289179)84:0.025110)47:0.013514)77:0.007941)87:0.008918,(((GCA_001404155.1_CRK76262.1:0.0000028063,GCA_900114125.1_SFJ93244.1:0.0000022839)100:0.054282,(GCA_000765015.1_KGK78317.1:0.0000024903,GCA_900141945.1_SHI98345.1:0.0000025582)100:0.064963)90:0.013775,GCA_000738435.1_AII88126.1:0.0782093439)26:0.008188)28:0.023542,(((((GCA_001305615.1_ALG89160.1:0.0511858197,((((GCA_900188335.1_SNS92851.1:0.0307370428,GCA_900112335.1_SFD11261.1:0.0448435948)36:0.015855,((GCA_000590925.1_AHM03944.1:0.0452421402,GCA_900142295.1_SIO28981.1:0.0977913431)95:0.031835,GCA_900099935.1_SDK17085.1:0.1018820802)35:0.011495)94:0.033179,(GCA_900102905.1_SDK23112.1:0.1285855886,(GCA_900095785.1_SCM68978.1:0.0000028336,GCA_900115865.1_SFQ38609.1:0.0000025978)100:0.122522)87:0.024430)88:0.024185,(GCA_000671395.1_KCV82722.1:0.0618709793,GCA_000647975.1_KAJ54827.1:0.0437031471)99:0.044134)76:0.000003)85:0.023342,(GCA_001981245.1_APX90144.1:0.0717604484,(GCA_000152805.1_EAQ13052.1:0.0644071744,GCA_900177545.1_SMH48661.1:0.1089240566)97:0.024503)83:0.017808)65:0.000002,(GCA_900115595.1_SFP74727.1:0.0576255906,(GCA_001548075.1_BAQ70648.1:0.0204281005,GCA_001633165.1_ANB32815.1:0.0000027470)100:0.115289)89:0.032377)73:0.008576,GCA_900184935.1_SMX30931.1:0.0330385522)83:0.030717,GCA_900184815.1_SMX25435.1:0.0483984449)24:0.022653)24:0.028445,((GCA_001307765.1_KPN64048.1:0.0246138226,GCA_900109955.1_SEV96635.1:0.0244799349)100:0.035657,(GCA_900110775.1_SEQ19301.1:0.0908850220,(((GCA_000299875.1_EKE67650.1:0.0462478783,(GCA_900109555.1_SEK80350.1:0.0000023210,GCA_900172305.1_SLN32739.1:0.0000028654)100:0.108305)94:0.025810,GCA_900114135.1_SFJ87994.1:0.0392892125)94:0.036305,GCA_900172375.1_SLN19213.1:0.0283725365)98:0.033419)87:0.005477)86:0.026335)28:0.040347,GCA_900107355.1_SDY13547.1:0.0834831534)100:0.163940,((GCA_900106695.1_SDX62988.1:0.0855941151,(GCA_900111545.1_SET69753.1:0.0000021872,GCA_900143155.1_SHN71544.1:0.0000021872)100:0.135143)81:0.005702,GCA_900113695.1_SFJ00887.1:0.0397323802)100:0.124738)96:0.061442,GCA_900107585.1_SEA97154.1:0.1273471493)100:0.185410)98:0.129377)66:0.041328)91:0.044612,(((GCA_000828475.1_BAQ17743.1:0.0000020078,GCA_001723285.1_ODR98620.1:0.0366640724)100:0.140455,GCA_001708935.1_ODA68309.1:0.1481487404)100:0.103220,(GCA_000166055.1_ADP72190.1:0.1888270103,((GCA_000143145.1_ADJ22837.1:0.1938405633,GCA_000503895.1_AHB49289.1:0.2535797254)100:0.062362,(GCA_000981545.1_CPR15634.1:0.0000021872,GCA_900104305.1_SDP65132.1:0.0000021872)100:0.103240)100:0.193434)100:0.077028)100:0.057311)92:0.081090,(GCA_000152825.2_ADM09947.1:0.1412235110,GCA_900199215.1_SNT72291.1:0.1260755574)100:0.168851)80:0.122191,((((((((((GCA_000009985.1_BAE51928.1:0.0427001313,(GCA_000294655.1_CCG39746.1:0.0000021872,GCA_900108475.1_SEH34109.1:0.0000021872)100:0.040151)100:0.027548,GCA_000513295.1_CDK97259.1:0.1069349926)100:0.093487,(((((((GCA_000010725.1_BAI71225.1:0.0780493545,GCA_000632475.2_AIB11127.1:0.0568366647)100:0.111150,((GCA_000016185.1_ACI98148.1:0.1115639911,GCA_000730165.2_ASG20980.1:0.1150241003)99:0.042954,GCA_002251795.1_OYQ34994.1:0.1153278440)100:0.052326)100:0.084750,(GCA_000576635.1_EWY39874.1:0.0264824044,GCA_000936425.1_KJB96772.1:0.0167878657)100:0.105916)98:0.064158,((GCA_000963705.1_KJV08893.1:0.0113193060,GCA_000963705.1_KJV06208.1:0.0000023986)100:0.133137,GCA_002251735.1_OYQ20354.1:0.0000021577)100:0.097552)41:0.016304,(GCA_000767795.1_KGM33898.1:0.0240540088,GCA_002195995.1_OWJ65461.1:0.0000020897)100:0.197741)45:0.024393,(GCA_000299935.1_EKE73570.1:0.0872594233,GCA_001618175.1_KZD01111.1:0.0822135315)100:0.195675)31:0.015092,(((((((((GCA_000011685.1_AAW60157.1:0.0079796367,GCA_000234355.2_EHH67263.1:0.0117527077)84:0.000003,(GCA_000723565.1_CDG32771.1:0.0077515603,GCA_002003665.1_OOL19005.1:0.0000023599)100:0.134188)98:0.042171,(GCA_001787335.1_AOX17380.1:0.0000021872,GCA_001787355.1_AOX20257.1:0.0000021872)73:0.000002)97:0.007238,(GCA_002005445.1_AQS83553.1:0.0341610408,GCA_002173735.1_ARW46659.1:0.0143149477)100:0.061949)27:0.016556,(((((GCA_000021325.1_ACI52702.1:0.0081417218,(((GCA_000182745.1_BAK83473.1:0.0000025450,(GCA_000964505.1_GAO00668.1:0.0000024065,((GCA_000306035.1_EKM99188.1:0.0079654946,GCA_000964385.1_GAN80200.1:0.0225079864)100:0.140629,(GCA_000231445.2_EHD14239.1:0.0000021248,GCA_002153535.1_OUI78366.1:0.0000020160)100:0.154615)92:0.043778)53:0.007740)39:0.000002,GCA_000208635.2_EGG75632.1:0.0077650973)57:0.016085,(GCA_000964365.1_GAN76226.1:0.0681950668,(GCA_000016725.1_ABQ31141.1:0.0000027277,GCA_000202835.1_BAJ81531.1:0.0000026948)100:0.152151)91:0.049229)80:0.015240)79:0.008896,(GCA_000014285.2_ABI61458.1:0.0000021872,GCA_000576085.2_AHJ62337.1:0.0000025079)100:0.084182)88:0.033700,GCA_000963885.1_GAN53615.1:0.0425539672)83:0.021015,GCA_002005465.1_AQS87603.1:0.0000026615)79:0.001924,(GCA_000724025.1_CDG40091.1:0.0000027833,GCA_001547995.1_BAT19033.1:0.0000028950)100:0.030173)83:0.008181)21:0.055187,GCA_000617865.1_GAJ29488.1:0.0000023178)97:0.134492,((GCA_000164635.1_EFH11768.1:0.0684944270,GCA_900141905.1_SHI45128.1:0.0778285486)93:0.038157,(GCA_900101615.1_SDE33746.1:0.0000021872,GCA_900104205.1_SDB73881.1:0.0000021872)100:0.046359)99:0.058958)100:0.167127,(GCA_900172325.1_SLN40215.1:0.3077430039,GCA_900100655.1_SDG47865.1:0.4049175578)86:0.088953)22:0.000003,(((((GCA_900177295.1_SMF42923.1:0.0000021872,GCA_900188055.1_SNR41963.1:0.0000021872)100:0.102741,GCA_900167455.1_SKA19739.1:0.2557190811)93:0.057502,GCA_000024465.1_ADE40640.1:0.3197384796)11:0.042098,(GCA_000264455.2_AFK54464.1:0.0021433742,GCA_001601315.1_KYO55474.1:0.0064481938)100:0.482821)9:0.027534,((GCA_000319385.1_AFX98432.1:0.0098516929,GCA_000510265.1_AHC73379.1:0.0349910359)100:0.092993,GCA_900102465.1_SDG48032.1:0.0438889063)100:0.172452)47:0.039149)80:0.044311)91:0.074014)81:0.018936,(GCA_000315795.1_EKV29303.1:0.1532337168,GCA_900100455.1_SDH32371.1:0.2246194738)94:0.086811)62:0.031725,(((GCA_000013085.1_ABC23479.1:0.0479588491,GCA_000284415.2_CCG07854.1:0.0716646670)100:0.087318,(GCA_900101965.1_SDD63592.1:0.1415600602,GCA_900093605.1_SCA55293.1:0.3320408399)97:0.046454)97:0.067281,GCA_900156605.1_SIS58770.1:0.1415578905)36:0.033426)21:0.009851,GCA_001611975.1_AMW33976.1:0.2680346394)72:0.042304,GCA_000968135.1_CCQ74600.1:0.1860660231)62:0.021971,(GCA_001192655.1_GAO97966.1:0.4304407858,GCA_002117145.1_ARN85328.1:0.4809824130)99:0.303647)86:0.047320,(((GCA_000982415.1_KKJ75264.1:0.0000028394,GCA_001026905.1_KLN61250.1:0.0075628614)100:0.212328,(GCA_000300235.2_AJD51325.1:0.0440518855,GCA_000300275.1_EKF06394.1:0.0325324992)100:0.345330)98:0.074481,(GCA_001746755.1_OEJ65388.1:0.3517805703,(GCA_000388175.3_ETZ04759.1:0.0623049805,GCA_000469665.2_ETZ07202.1:0.1068520080)100:1.500260)61:0.064047)75:0.076332)70:0.038476,(((((GCA_000014865.1_ABK43372.1:0.0764067711,GCA_002109495.1_OSM02455.1:0.2179683993)100:0.386327,(((GCA_000775285.1_KGF71334.1:0.4883031317,GCA_001982645.1_ONG37431.1:0.9978173696)99:0.176143,(GCA_001765415.1_AOR38396.1:0.9253144636,(((GCA_000011345.1_BAC07640.1:0.0357722113,GCA_000505665.1_AHB89184.1:0.0000023365)100:0.274877,((((((GCA_000012525.1_ABB58256.1:0.2489827233,GCA_002142475.1_BAS58951.1:0.3250483434)87:0.076950,GCA_000317045.1_AFY65286.1:0.1490231142)82:0.037484,((((GCA_000014265.1_ABG52161.1:0.0882737761,GCA_002260545.1_OZH52096.1:0.0388790413)100:0.205173,GCA_001276715.1_KOR34488.1:0.1512707233)88:0.061201,(((GCA_000176895.2_CCE20759.1:0.0000022184,GCA_000307915.1_EKD10661.1:0.0063158247)100:0.179440,((GCA_000478195.2_ERT06413.1:0.0264385595,GCA_000972705.2_KKD39361.1:0.0275617945)100:0.050837,(GCA_000710505.1_KEI65634.1:0.0000022159,GCA_900009265.1_CUR16548.1:0.0194151466)100:0.184515)94:0.026043)100:0.082804,(GCA_000180455.1_CBN55363.1:0.0609917886,((GCA_000214075.2_EGK84840.1:0.0000021872,GCA_000317475.1_AFZ09488.1:0.0063377726)100:0.041699,GCA_002412335.1_PCN53075.1:0.0406659332)100:0.085662)100:0.081448)92:0.056092)93:0.050791,(((((((((((GCA_000020025.1_ACC82757.1:0.0421601190,GCA_000316575.1_AFY33910.1:0.0254145756)100:0.031780,GCA_000317535.1_AFZ25214.1:0.0130807684)83:0.006475,((GCA_002368055.1_BAZ71800.1:0.0000021872,GCA_002368295.1_BAY97693.1:0.0000021872)100:0.005931,GCA_002368275.1_BAY88393.1:0.0000023720)100:0.036915)83:0.014728,((GCA_000169135.1_EAW45081.1:0.0131695122,GCA_002218065.1_GAX35054.1:0.0192858574)100:0.062411,(GCA_000312705.1_AFW94044.1:0.0235552440,(GCA_000789435.1_KHG39509.1:0.0056976301,GCA_002368115.1_BAZ87326.1:0.0057232648)89:0.000002)100:0.087170)81:0.031227)75:0.007299,((GCA_000196515.1_ADI64458.1:0.0217844778,GCA_000317695.1_AFZ59297.1:0.0182764972)76:0.009068,(GCA_002368075.1_BAZ81777.1:0.0822819974,(((GCA_000175835.1_EFA70164.1:0.0000000000,GCA_002368135.1_BAZ89493.1:0.0000000000):0.000002,GCA_001432185.1_KRH97395.1:0.0000021872)85:0.000002,GCA_000175855.1_EFA71787.1:0.0057442119)100:0.096444)87:0.040070)94:0.015931)87:0.013368,((GCA_000231365.2_EHC18118.1:0.0135867446,((GCA_001275395.1_KOP22585.1:0.0000028283,(GCA_000934435.1_KIY13461.1:0.0000026342,GCA_001990805.1_ONN60800.1:0.0000026932)100:0.025650)63:0.011402,GCA_001904645.1_OKH12180.1:0.0077129131)62:0.006998)99:0.019607,(GCA_000317435.1_AFZ04267.1:0.1285494114,((GCA_000316665.1_AFY55148.1:0.1210884299,(GCA_000350105.1_CCH66363.1:0.0062580702,GCA_000350125.1_CCH66118.1:0.0000023906)100:0.164460)35:0.035162,GCA_001456025.1_KST66224.1:0.1581297937)100:0.038246)88:0.043682)23:0.021065)17:0.008212,(GCA_000828085.2_KIJ83493.1:0.0596354525,(GCA_000346485.2_KYC41309.1:0.0286339239,GCA_000760695.2_KIE08726.1:0.0000021940)100:0.055466)96:0.027572)15:0.012177,GCA_000204075.1_ABA20321.1:0.0872622164)84:0.014747,(GCA_001298445.1_ALF53153.1:0.0336479381,GCA_002367975.1_BAY19733.1:0.0066099830)100:0.056791)89:0.016851,((GCA_000317555.1_AFZ29560.1:0.0060925777,GCA_001904655.1_OKH27294.1:0.0000021397)100:0.098138,(GCA_000317125.1_AFY85745.1:0.1227847012,GCA_000952155.1_KJH72147.1:0.1351573605)100:0.039193)99:0.054719)98:0.069066,GCA_001904725.1_OKH38406.1:0.2637754757)48:0.067735)28:0.035925)25:0.020795,(((((((((((GCA_000017845.1_ACB53368.1:0.0341599384,GCA_000025125.1_ADB95708.1:0.1204983635)98:0.029253,(GCA_000167195.1_EAM49846.1:0.0064671474,GCA_000235665.2_EHJ11703.1:0.0000020688)100:0.069037)100:0.102291,((GCA_000284135.1_BAL28516.1:0.0065906552,GCA_000478825.2_AIE75051.1:0.0000025212)100:0.203633,((GCA_000317675.1_AFZ52661.1:0.0919956843,(GCA_001548095.1_BAQ60342.1:0.0187787195,GCA_001548115.1_BAQ65770.1:0.0283326481)100:0.078344)100:0.089648,GCA_001747005.1_OEJ79183.1:0.1441398695)100:0.315424)97:0.107667)9:0.026418,((GCA_000317025.1_AFY78690.1:0.0110262522,GCA_001904635.1_OKH24408.1:0.0026133804)100:0.090035,(GCA_000297435.1_CCI30710.1:0.0045013351,GCA_000312205.1_CCI07985.1:0.0082536115)100:0.162454)86:0.041859)91:0.046568,((((GCA_000317575.1_AFZ37573.1:0.0000029999,GCA_002355455.1_BAU67077.1:0.0132237307)100:0.034817,(GCA_002368355.1_BAZ45031.1:0.0859479802,GCA_000332055.1_ELS00543.1:0.1518724639)100:0.047448)99:0.159526,(GCA_001904615.1_OKH17204.1:0.1527788633,GCA_000332035.1_ELR98830.1:0.4423989554)89:0.064824)6:0.029981,(GCA_000473895.1_ERN42221.1:0.1681724735,(GCA_000317615.1_AFZ52135.1:0.0800904561,GCA_000317635.1_AFZ45260.1:0.0947317938)100:0.215575)100:0.069937)11:0.043780)91:0.024660,GCA_000021825.1_ACK72090.1:0.1588579191)20:0.043460,(GCA_000317515.1_AFZ21910.1:0.1303712868,(GCA_000211815.1_EGJ28581.1:0.0062406775,GCA_001942495.1_OLT57788.1:0.0066585366)100:0.142097)23:0.038207)86:0.022619,GCA_000317495.1_AFZ13180.1:0.1440707541)25:0.020769,(GCA_000155555.1_EDX76211.1:0.0917193202,GCA_000317145.1_AFY95623.1:0.4008218633)95:0.069142)88:0.033714,GCA_000775285.1_KGF73064.1:0.1452433376)62:0.020267,((((GCA_000817775.1_KIF40605.1:0.1312629812,GCA_002075285.2_ASC74311.1:0.1514601507)100:0.052298,GCA_001904775.1_OKH46401.1:0.1596081536)100:0.085256,GCA_000018105.1_ABW29674.1:0.2433358463)97:0.034519,(GCA_000317105.1_AFY82336.1:0.1596184581,(GCA_000317065.1_AFY69382.1:0.2312101505,GCA_000332215.1_ELS34390.1:0.2721338757)100:0.287996)89:0.036999)10:0.027877)9:0.008103)16:0.042343,GCA_001746915.1_OEJ74826.1:0.1115730857)19:0.068796,(((GCA_000011465.1_CAE20011.1:0.1521908308,GCA_000760175.1_KGG13576.1:0.1064162964)100:0.094551,GCA_001182765.1_CRY93073.1:0.0610281613)99:0.055748,(GCA_000155635.1_EDY38956.1:0.0504278319,GCA_000316515.1_AFY28956.1:0.0944253043)96:0.038379)100:0.553222)93:0.100814)91:0.082844,((GCA_000011385.1_BAC91862.1:0.1472411611,GCA_000484535.1_AGY58883.1:0.0707202108)100:0.497670,GCA_001870225.1_APB34318.1:0.6708531890)58:0.072988)99:0.745140)100:0.571658)96:0.144809,GCA_001637395.1_OAB62699.1:2.0278331429)99:0.120611)98:0.053601,(((((GCA_000008385.1_AAW70924.1:0.1324551553,GCA_000953315.1_CDR78983.1:0.1890082814)100:0.344954,(((GCA_000011945.1_AAV86816.1:0.0459082211,GCA_000024505.1_ACZ49063.1:0.0196100982)100:0.318222,GCA_000964795.1_KJV69058.1:0.1005627237)100:0.056791,(GCA_000026005.1_CAH58333.1:0.0318312597,GCA_000964755.1_KJV65466.1:0.0433072465)100:0.137445)100:0.463407)100:0.294002,(GCA_000022525.1_ACT69252.1:0.3615159813,GCA_000632985.1_AHX11216.1:0.0974889331)100:1.268390)98:0.207455,(GCA_000153525.1_EAS84230.1:0.0751647686,GCA_000155895.1_EDZ60074.1:0.0295471712)100:0.745572)82:0.159828,((GCA_000815465.1_KIE05829.1:0.5464358255,GCA_000219355.1_AEI88355.1:1.0049624258)99:0.205984,((GCA_000010205.1_BAG40508.1:0.1819946281,GCA_000964595.1_KJV55261.1:0.1195745402)100:0.792122,(GCA_000012385.1_ABE05137.1:0.0307056061,GCA_000195735.1_CAA15093.1:0.1108198109)100:0.681694)100:0.521360)81:0.159486)100:0.225217)56:0.059790,(GCA_000226315.1_AEP10435.1:0.0000027309,GCA_000348745.1_AGH98851.1:0.0000028075)100:0.448898)86:0.057875,GCA_000742835.1_AIK96761.1:0.6471276278)59:0.066281)97:0.053469)60:0.067191,(((GCA_000014745.1_ABI66081.1:0.0753157325,GCA_900103475.1_SDM45337.1:0.0676252047)78:0.055697,GCA_000152745.1_EAP91235.1:0.2510755432)100:0.311528,(GCA_000023785.1_ACT59760.1:0.3070560979,(GCA_000013025.1_ABI76121.1:0.0042422693,GCA_000685315.1_KDA00372.1:0.0256129971)100:0.328273)98:0.166203)61:0.056136)100:0.177521)100:0.113674)100:0.092078);
