# Supplementary material for: Assessing the accuracy of phylogenetic rooting methods on prokaryotic gene families
Source: PLoS One. 2020 May 15;15(5):e0232950. doi: 10.1371/journal.pone.0232950 (PMC7228096; doi:10.1371/journal.pone.0232950)
Supplement: S2 Dataset — (ZIP) [file pone.0232950.s003.zip › EmpiricalDataset/GeneTrees_IQTree/000294.aln.treefile]

(GCA_000006905.1_AAK23254.1:0.0264139803,GCA_000092285.1_ADG10006.1:0.0259609206,((GCA_000017265.1_ACG77669.1:0.1169000402,GCA_001425915.1_KQW71314.1:0.0933807336)100:0.079545,(((GCA_000144605.1_ADL00844.1:0.1075248613,GCA_002205555.1_ASD27882.1:0.1272068582)99:0.079622,(((((((((((((((GCA_000013005.1_ABC63703.1:0.0674812311,(GCA_001304795.1_ALG61832.1:0.0000024910,GCA_001306275.1_KPM16436.1:0.0000024910)100:0.106833)90:0.031984,GCA_000715015.1_KEO91790.1:0.1734870948)100:0.063208,GCA_001281485.1_ALE16811.1:0.0670320692)99:0.061008,(GCA_001663175.1_ANK13841.1:0.1827645496,GCA_001677335.1_OBV12305.1:0.0264717854)100:0.103431)100:0.150268,((GCA_000091125.1_BAI95412.1:0.0000022409,GCA_000147835.3_AEG49557.1:0.0191619028)100:0.230005,(GCA_001028705.1_AKM09615.1:0.1190366591,GCA_001661675.2_ARU15522.1:0.0173982961)100:0.070250)60:0.000002)8:0.030772,GCA_001008165.2_AKH41171.1:0.0503997707)13:0.048718,GCA_000235975.2_EHJ62331.1:0.0977448439)53:0.075545,(GCA_002218195.1_ASK88169.1:0.1147689764,GCA_900128895.1_SIN66895.1:0.1085768367)100:0.218263)32:0.047830,GCA_000013325.1_ABD26962.1:0.1792596176)57:0.064318,(((GCA_000013985.1_ABF52285.1:0.0585897886,GCA_001610975.1_AMU93486.1:0.0344807394)100:0.136086,(((GCA_000016765.1_ABQ67690.1:0.0609533890,(GCA_002355275.1_ATE64367.1:0.0000024910,GCA_002367875.1_PCE40863.1:0.0000024910)100:0.049657)100:0.065702,(GCA_000175255.2_AEH62903.1:0.0739765260,GCA_000218875.1_AEI37576.1:0.0905115885)100:0.137099)100:0.048342,GCA_001586395.2_KZB94977.1:0.0791963098)83:0.089542)94:0.057431,(GCA_000342165.1_EMD82269.1:0.1017102377,GCA_002211145.1_OWV33379.1:0.1209461722)100:0.108187)59:0.027761)50:0.063908,(GCA_001295965.1_KPF73037.1:0.0000026696,GCA_001713435.1_AOG01379.1:0.0000024910)100:0.156974)96:0.069207,GCA_002251755.1_OYQ27784.1:0.2312667611)100:0.169625,(GCA_000226315.1_AEP10415.1:0.0245660639,GCA_000348745.1_AGH98830.1:0.0000026419)100:0.315281)100:0.093289,GCA_900199215.1_SNT72272.1:0.3824792074)84:0.064759,(GCA_000175215.2_ADU12651.1:0.0324075271,GCA_000204015.1_EGF90118.1:0.1367906737)100:0.136326)85:0.073707)87:0.115251,(((((((((((((((((GCA_000011365.1_BAC50640.1:0.0214483297,GCA_000661935.1_AHY49773.1:0.0192849329)98:0.020402,GCA_000195775.1_CAE28666.1:0.1304480871)72:0.025836,((((GCA_000218565.1_AEI07005.1:0.0000024910,GCA_000218585.1_AEI03428.1:0.0000024910)100:0.016744,GCA_000314735.2_EKS27792.1:0.0456931496)99:0.023733,GCA_000336555.1_EKS38941.1:0.0472367177)99:0.020346,(GCA_000012725.1_ABA04650.1:0.0533297974,GCA_000013885.1_ABE62392.1:0.0317586425)80:0.019074)49:0.023327)24:0.012164,(GCA_000935205.1_KIZ32706.1:0.0617800144,(GCA_001618955.1_KZD23998.1:0.0000024789,GCA_900108575.1_SEI21877.1:0.0206783422)100:0.041283)100:0.087098)64:0.041812,GCA_001426945.1_KQZ00568.1:0.3127288228)97:0.053787,GCA_002355335.1_BAT61028.1:0.0856635610)98:0.088456,(GCA_002119765.1_ARQ01363.1:0.0722188175,GCA_001579845.1_AMN42580.1:0.2420298375)97:0.044380)98:0.048952,((GCA_000092925.1_ADH88783.1:0.0821707976,GCA_900100155.1_SCW96343.1:0.0531589234)100:0.222715,(GCA_000010525.1_BAF88527.1:0.1257719505,GCA_000017645.1_ABS69991.1:0.0532909547)100:0.165965)99:0.138333)92:0.021447,((((GCA_000019845.1_ACB95662.1:0.0835842137,(GCA_000021745.1_ACK51903.1:0.0745562091,GCA_900114285.1_SFK03632.1:0.0642049056)51:0.028317)100:0.082304,(GCA_000304315.1_CCJ06705.1:0.0969457279,(GCA_001644125.1_OAI24827.1:0.1020417146,GCA_002117405.1_ARN82285.1:0.1566661432)99:0.043491)84:0.046389)81:0.033666,GCA_001675455.1_OBS51003.1:0.1017082338)84:0.016033,(GCA_900104955.1_SEB62646.1:0.1356009065,GCA_900187365.1_SNB72292.1:0.2297292146)72:0.000003)96:0.105751)23:0.029718,(GCA_001402875.1_ALK09184.1:0.0000024944,GCA_001459775.1_CUU41847.1:0.0000023345)100:0.212845)41:0.042846,(GCA_001741865.1_AOO82926.1:0.0512808814,GCA_900102525.1_SDH40334.1:0.0371948971)100:0.167227)80:0.028445,(GCA_000022085.1_ACL56922.1:0.0572494001,GCA_000019945.1_ACB80300.1:0.2313415188)100:0.095231)39:0.064024,((GCA_001017175.1_KLK95053.1:0.0403462083,GCA_900102135.1_SCY95661.1:0.0311391370)97:0.050860,(GCA_001271345.1_ALA16142.1:0.0000020025,GCA_001887265.1_APF37847.1:0.0094080876)100:0.096143)37:0.036836)86:0.035228,GCA_900167455.1_SKA19918.1:0.5124657841)81:0.040534,(((GCA_000230555.1_AEQ51662.1:0.0291664181,GCA_900100665.1_SDG79638.1:0.0744565729)100:0.075514,GCA_001676615.1_OCC02806.1:0.2355252357)88:0.136473,(((((((((((((((GCA_000007125.1_AAL51963.1:0.0094471282,GCA_000157815.1_EEY00561.1:0.0000027995)100:0.019338,(GCA_000017405.1_ABS14697.1:0.0000024910,GCA_000585655.1_EXL05481.1:0.0000024910)97:0.000002)100:0.086347,GCA_001558695.1_KXF77585.1:0.0646005223)99:0.027245,(GCA_900104355.1_SDN77305.1:0.0000024910,GCA_900113985.1_SFJ17777.1:0.0181113262)100:0.051641)100:0.107490,(GCA_000154705.2_EDQ32161.1:0.0000024433,GCA_001703635.1_OCW56635.1:0.0279172441)100:0.035014)97:0.073269,(((((((((GCA_000016285.1_ACM36342.1:0.0449343817,(GCA_000722615.1_KEQ06746.1:0.0000024910,GCA_000722625.1_KEQ08589.1:0.0000020733)100:0.042949)77:0.011696,(GCA_000092025.1_AAK87683.1:0.0667197364,(GCA_000731295.1_CDN53650.1:0.0090848431,GCA_000731315.1_CDN47510.1:0.0000022215)100:0.029138)100:0.011023)99:0.025730,(GCA_001578105.1_AMM83911.1:0.0901401497,GCA_002043005.1_AQZ53256.1:0.0667243588)100:0.127372)97:0.033705,(GCA_000092045.1_ABC90495.1:0.0091482765,GCA_000769405.1_KPN28632.1:0.0000027426)100:0.111520)38:0.028765,GCA_000017145.1_ABR59864.1:0.0372351888)32:0.000002,GCA_000018545.1_ACP24997.1:0.0000020330)36:0.009205,GCA_002288525.1_ASY62656.1:0.0187840138)30:0.000003,(GCA_000697965.2_ANK72150.1:0.0207475331,(GCA_001687365.1_OBZ96370.1:0.0096386448,GCA_001885585.1_OJF97914.1:0.0277571969)100:0.035716)99:0.037665)37:0.030826,(GCA_001267455.1_KOC77622.1:0.0000026717,GCA_001652565.1_ANH03928.1:0.0000023769)100:0.065552)67:0.044231)50:0.061813,(GCA_000325745.1_AGA64427.1:0.4186072979,GCA_000496595.1_AHA28250.1:0.3281849533)99:0.091553)88:0.052950,(GCA_001293565.1_KPB01288.1:0.1128597839,(GCA_000022725.1_ACS51521.1:0.0667382438,GCA_000341385.1_AGF76005.1:0.0961038925)100:0.228364)42:0.055892)84:0.013366,((GCA_000014245.1_ABG63048.1:0.0789202078,((GCA_000300335.1_EKF18413.1:0.0236348377,GCA_900113935.1_SFJ20769.1:0.2246464053)93:0.036544,GCA_000300515.1_EKF40333.1:0.0275983638)92:0.030197)100:0.059860,((((GCA_000585625.1_EXL01813.1:0.0431448077,GCA_002075885.1_OQM75749.1:0.0617042155)100:0.021907,((GCA_001424795.1_KQU69739.1:0.0104243680,GCA_001605015.1_AMS42451.1:0.0168578494)100:0.056350,(GCA_001510895.1_KUM24616.1:0.0430443592,GCA_001618845.1_AMY00616.1:0.0640205345)100:0.055033)100:0.027308)100:0.145660,GCA_002238045.1_OXS99128.1:0.3220683601)90:0.044251,GCA_001720135.1_ODN68928.1:0.1923462785)90:0.055532)86:0.062229)97:0.044290,(((GCA_000153465.1_EAS51065.1:0.1354225039,GCA_900104035.1_SDO83341.1:0.1007239268)100:0.063709,(GCA_000800175.1_KHJ55110.1:0.0000022511,(GCA_900141975.1_SHI59324.1:0.0206739551,GCA_000800175.1_KHJ55111.1:0.0394922169)87:0.000002)100:0.076974)100:0.103214,(GCA_000153705.1_EAU42414.1:0.1486663029,GCA_900176465.1_SMD03766.1:0.0737988578)100:0.133424)98:0.048768)70:0.034083,((((((GCA_000148725.1_EFO29202.1:0.0698685137,GCA_001403915.1_CTQ42651.1:0.0227404764)99:0.034566,GCA_000158095.1_EEE43201.1:0.0197828175)99:0.070838,((GCA_000192745.1_ADZ70191.1:0.0426615329,(GCA_001188555.1_KND16987.1:0.0000024910,GCA_002249885.1_OXS45038.1:0.0000024910)100:0.144148)100:0.047640,GCA_001907205.1_OKL42794.1:0.0761913067)94:0.027999)87:0.032333,(GCA_000179775.1_EFL90068.1:0.2841972389,GCA_000023785.1_ACT59741.1:0.2403224574)99:0.068502)83:0.017096,(GCA_900110875.1_SEQ90104.1:0.0570697553,GCA_900114245.1_SFL09876.1:0.0565901762)100:0.089930)98:0.043356,GCA_900105595.1_SDU20721.1:0.1077932243)96:0.047628)62:0.012434,(((((GCA_000014745.1_ABI66062.1:0.1016836612,GCA_900103475.1_SDM44666.1:0.1221820228)100:0.163283,GCA_000152745.1_EAP91215.1:0.1231501673)82:0.056954,(GCA_000013025.1_ABI75378.1:0.0433972927,GCA_000685315.1_KDA00391.1:0.0405840570)100:0.357387)100:0.090942,((((((((((((((((((((((((((((GCA_000011965.2_AAV93829.1:0.0324433234,(((((GCA_000376545.2_ANP39356.1:0.0486426347,(GCA_001258055.1_CRL14998.1:0.0000024910,GCA_900113345.1_SFG93781.1:0.0000024910)82:0.000002)100:0.017565,(GCA_000203975.3_KID08969.1:0.0238345620,(((GCA_000442275.2_EPX76867.1:0.0841280265,GCA_900111945.1_SFR59772.1:0.0356584712)100:0.044346,((GCA_000021865.1_ADE84092.1:0.0566742437,GCA_000740785.1_KFI30149.1:0.1347452138)99:0.045860,GCA_001620265.1_AMY67713.1:0.1523936095)97:0.027271)94:0.014842,GCA_000511355.1_AHC99503.1:0.0389878052)97:0.020589)100:0.041905)97:0.011231,(GCA_000511385.1_AHD08124.1:0.0125793449,GCA_900116455.1_SFU00875.1:0.0424202230)99:0.013807)99:0.030308,GCA_900109035.1_SEK05749.1:0.0426242796)99:0.026685,(GCA_002210095.1_OWU73539.1:0.1032211564,GCA_001517585.1_CUX79542.1:0.1520233293)98:0.037483)93:0.020316)94:0.019658,GCA_002115805.1_OSQ48240.1:0.0221403068)95:0.023331,((GCA_002115725.1_OSQ62048.1:0.0886686701,GCA_900129685.1_SHG78326.1:0.1045829840)98:0.017879,((GCA_000203895.1_ABL68897.1:0.0811515293,GCA_900110025.1_SEN90117.1:0.1610218705)96:0.063405,(GCA_001205715.1_KNG92282.1:0.0595972861,GCA_900115815.1_SFQ56771.1:0.1420483067)98:0.023460)27:0.030767)25:0.009284)79:0.045714,(GCA_000152805.1_EAQ13019.1:0.0683567186,(GCA_900109555.1_SEK79327.1:0.0000020887,GCA_900172305.1_SLN33319.1:0.0000024910)100:0.214556)96:0.024061)30:0.023581,GCA_000018145.1_ABV92059.1:0.0827104254)17:0.009335,((((((((GCA_000014045.1_ABG31076.1:0.0194815094,GCA_000154785.2_AEI95284.1:0.0219543660)100:0.036029,GCA_000814025.1_KIC48095.1:0.0315134794)74:0.009498,((GCA_000172095.1_EDQ06796.1:0.0327323286,GCA_000152605.1_EAP85165.1:0.0450865952)95:0.016772,GCA_000622405.1_KIN68419.1:0.0499518956)71:0.015266)94:0.028066,GCA_900172225.1_SLN18253.1:0.0288886253)81:0.012393,GCA_900110425.1_SEP15621.1:0.1157036787)69:0.014829,GCA_900156525.1_SIT79144.1:0.1423413139)71:0.006312,((GCA_000714535.1_KEO52758.1:0.0418555087,(GCA_900106675.1_SDX79612.1:0.0923047203,((GCA_000444995.1_AGT10219.1:0.0764467124,(GCA_000012905.2_ABA77887.1:0.0832754287,GCA_900110135.1_SEN23030.1:0.0455831407)99:0.034419)94:0.006419,GCA_900156815.1_SIS87604.1:0.0972480173)99:0.023875)96:0.008120)96:0.010690,GCA_000715505.1_KEP70751.1:0.0102040636)99:0.040328)53:0.019864,((((GCA_900114415.1_SFL37387.1:0.0204073151,(GCA_900142085.1_SHJ78879.1:0.0560370346,GCA_001678945.1_ANP36480.1:0.0997316695)92:0.042607)60:0.000003,((GCA_000765015.1_KGK78340.1:0.0000024910,GCA_900141945.1_SHI98895.1:0.0000024910)100:0.094037,(GCA_001403795.1_CTQ50118.1:0.2124159884,GCA_900109285.1_SEL62398.1:0.1026059552)100:0.039960)98:0.077981)90:0.040709,(((GCA_001187845.1_AKS44875.1:0.0217279038,GCA_000155735.2_AGI73625.1:0.0800207509)100:0.026336,((GCA_900115595.1_SFP75194.1:0.0822408706,GCA_000152625.1_EAP76957.1:0.0834407789)96:0.043141,(GCA_001458355.1_CUH62344.1:0.0415304304,(GCA_900107025.1_SDW27691.1:0.0814622360,(GCA_900113405.1_SFH16464.1:0.0000024910,GCA_900172315.1_SLN55499.1:0.0000024910)100:0.065402)100:0.039484)100:0.038315)81:0.032626)91:0.047223,GCA_900172275.1_SLN27988.1:0.0116325358)45:0.012517)45:0.011306,((GCA_900110775.1_SEQ18576.1:0.0279824464,(GCA_900107355.1_SDY14077.1:0.0404004977,GCA_900172375.1_SLN51569.1:0.0593949466)99:0.051169)93:0.040605,(GCA_000740775.1_KFI27600.1:0.0000021496,GCA_000740795.1_KFI26250.1:0.0000021364)100:0.088484)74:0.027522)34:0.009729)39:0.019674)20:0.009984,((GCA_001458175.1_CUH50929.1:0.0394486933,GCA_001969365.1_APX13879.1:0.0590297205)91:0.030856,(GCA_900172235.1_SLN38305.1:0.0226159901,GCA_900102795.1_SCZ73814.1:0.1211162920)60:0.012845)47:0.000002)69:0.027774,(((GCA_900111875.1_SFB00506.1:0.0338459821,(GCA_900116005.1_SFR06732.1:0.0433448765,GCA_000152725.1_EAQ05170.1:0.2568589856)90:0.011381)48:0.000003,(GCA_900095785.1_SCM68956.1:0.0000020618,GCA_900115865.1_SFQ38994.1:0.0000022955)100:0.116427)20:0.001207,(GCA_900100005.1_SDJ13554.1:0.1243100420,GCA_900172385.1_SLN74797.1:0.0578983384)95:0.055980)84:0.031217)93:0.027494,(GCA_001307765.1_KPN64072.1:0.0410062479,GCA_900109955.1_SEV97083.1:0.0515935920)100:0.056370)86:0.011224,(GCA_900099935.1_SDL09642.1:0.0768407280,(GCA_900112335.1_SFD10787.1:0.0397830242,GCA_900188335.1_SNS92176.1:0.0714029273)100:0.050393)100:0.081484)85:0.010367,(((((GCA_000647975.1_KAJ54805.1:0.0549283712,(((GCA_001247715.1_KNX40984.1:0.0507077709,GCA_000521865.1_ETX27430.1:0.1111663054)100:0.012985,((((((GCA_000153725.1_EAU43708.1:0.0000020934,(((GCA_002237555.1_ASP19348.1:0.0000024910,(GCA_900188425.1_SNS99021.1:0.0000028132,(GCA_001458375.1_CUH78825.1:0.0398788971,GCA_900107235.1_SDY51550.1:0.0876649160)81:0.014170)44:0.000003)78:0.000002,((((GCA_002211155.1_OWV61680.1:0.0000000000,GCA_002211225.1_OWV48589.1:0.0000000000):0.000000,GCA_900101505.1_SDD24057.1:0.0000000000):0.000002,GCA_002211205.1_OWV64933.1:0.0000024910)100:0.056024,(GCA_900184945.1_SMX46515.1:0.0691260140,((GCA_000169415.1_EBA10213.1:0.0252771499,(GCA_000299875.1_EKE67675.1:0.0295469545,GCA_900114135.1_SFJ49568.1:0.0000027364)100:0.093190)99:0.045639,GCA_001890925.1_OJI94012.1:0.0789733963)98:0.020557)53:0.000002)93:0.021144)91:0.043188,(GCA_001046955.1_AKO95671.1:0.0000025856,GCA_900109145.1_SEI50818.1:0.0000023023)100:0.121052)83:0.014210)79:0.043722,GCA_900102075.1_SDE18776.1:0.0413193135)70:0.000002,GCA_001975705.1_APZ51844.1:0.0305391129)77:0.022751,(GCA_001969385.1_APX23093.1:0.0000024910,GCA_900112435.1_SFD19328.1:0.0000022588)100:0.043127)91:0.027579,GCA_001482405.1_KUF12504.1:0.0772806671)98:0.049170,GCA_900188035.1_SNR53909.1:0.1050538736)97:0.039627)95:0.023469,(GCA_001038505.1_KMK68237.1:0.0784733502,GCA_900172295.1_SLN51211.1:0.0654921889)99:0.060589)28:0.010984)18:0.018418,GCA_000671395.1_KCV82748.1:0.0653536638)66:0.023124,((GCA_001687105.1_ANT60569.1:0.0253500386,GCA_900116195.1_SFS92491.1:0.0257028852)100:0.028640,GCA_900100085.1_SDI24312.1:0.1006824703)99:0.066326)90:0.034459,(GCA_900102905.1_SDK23904.1:0.1184963976,GCA_000590925.1_AHM03966.1:0.1454040440)86:0.023224)69:0.011829,GCA_001981245.1_APX90163.1:0.0444380714)46:0.012700)91:0.033813,((GCA_000161835.1_EET47809.1:0.0717737404,((GCA_001305615.1_ALG89179.1:0.0712640778,GCA_900184935.1_SMX30972.1:0.0296595381)100:0.022649,(GCA_001404155.1_CRK75599.1:0.0000024910,GCA_900114125.1_SFJ40176.1:0.0000028993)100:0.057598)100:0.061981)79:0.017448,GCA_000738435.1_AII87919.1:0.1236002189)91:0.012264)78:0.012312,((GCA_001548075.1_BAQ70629.1:0.0000024910,GCA_001633165.1_ANB32797.1:0.0000024910)100:0.053902,(GCA_900110115.1_SEN12187.1:0.0108845644,GCA_900141995.1_SHJ11973.1:0.0000023266)100:0.060023)82:0.024507)89:0.012584,(GCA_900184815.1_SMX25410.1:0.0300827041,GCA_000153305.1_EAR50032.1:0.1059408267)74:0.044001)47:0.021412,GCA_900142295.1_SIO29277.1:0.0700007217)29:0.011479,((GCA_000812665.2_AML50567.1:0.0347714667,GCA_900177545.1_SMH48765.1:0.1117553724)92:0.057728,GCA_900172355.1_SLN67779.1:0.1666870069)49:0.018249)96:0.026941,GCA_000299575.1_EKE43421.1:0.0821022286)98:0.038215,GCA_001908835.1_APO85799.1:0.0700322189)68:0.023752,(GCA_000600975.2_EYD73451.1:0.0863845864,(GCA_000223375.1_AEM41917.1:0.0000024910,GCA_001399515.1_ALJ82020.1:0.0000024910)100:0.174789)93:0.057074)61:0.000003,GCA_900141735.1_SHI57468.1:0.0977737634)89:0.012710,GCA_000836695.1_KIQ70707.1:0.0704865397)97:0.020909,(GCA_000600335.2_EYD76818.1:0.0887854331,GCA_000442315.1_EPX84251.1:0.2027712533)82:0.037425)81:0.027819,GCA_000442255.1_EPX86901.1:0.0509599175)82:0.040586,GCA_900114485.1_SFL25752.1:0.1578560779)100:0.106173,(GCA_900106695.1_SDX62276.1:0.1106650636,GCA_900113695.1_SFJ01495.1:0.1001849355)100:0.065668)96:0.025716,(GCA_900111545.1_SET69267.1:0.0000027871,GCA_900143155.1_SHN71442.1:0.0000021098)100:0.076536)99:0.128423,GCA_900107585.1_SEA97425.1:0.2489112556)99:0.137957,(GCA_900177295.1_SMF43078.1:0.0000020056,GCA_900188055.1_SNR42183.1:0.0000029264)100:0.449132)98:0.069603)99:0.062229,(GCA_002088295.1_ORE94563.1:0.2854239953,((((GCA_000010205.1_BAG40527.1:0.1618942078,GCA_000964595.1_KJV55257.1:0.3062890943)100:0.204231,(GCA_000012385.1_ABE05118.1:0.0850728848,GCA_000195735.1_CAA15074.1:0.2109879794)100:0.527634)95:0.121901,((GCA_000022525.1_ACT69267.1:0.3376473066,GCA_000632985.1_AHX11232.1:0.2036671526)100:0.810395,((GCA_000008385.1_AAW70906.1:0.0935103202,GCA_000953315.1_CDR78965.1:0.1006628264)100:0.433471,(((GCA_000011945.1_AAV86798.1:0.1048262990,GCA_000024505.1_ACZ49081.1:0.1234397618)100:0.718502,(GCA_000026005.1_CAH58315.1:0.0584715133,GCA_000964755.1_KJV65448.1:0.1569757586)100:0.160472)84:0.077645,GCA_000964795.1_KJV69040.1:0.3440756731)85:0.169594)100:0.139359)95:0.219287)98:0.133381,(GCA_000153525.1_EAS84248.1:0.0000022151,GCA_000155895.1_EDZ60044.1:0.1209838346)100:0.948670)95:0.161766)66:0.117267)62:0.036766)67:0.036218,((((GCA_900104485.1_SDB16746.1:0.1541125196,GCA_900148505.1_SHO67560.1:0.2412530045)69:0.094626,GCA_900102695.1_SCZ46513.1:0.2789440108)66:0.007189,(GCA_000496075.1_ESR26537.1:0.2903285686,((GCA_000300235.2_AJD51344.1:0.0277205718,GCA_000300275.1_EKF06413.1:0.0315419253)100:0.155160,((GCA_000315795.1_EKV29284.1:0.1600206318,(GCA_001611975.1_AMW33959.1:0.2142653057,GCA_900156605.1_SIS59235.1:0.1044712227)99:0.085123)96:0.063243,(((GCA_000968135.1_CCQ74581.1:0.1600925028,GCA_001746755.1_OEJ65406.1:0.2713614031)100:0.109914,GCA_900093605.1_SCA55274.1:0.1990643528)100:0.047305,(GCA_000014865.1_ABK43392.1:0.2511064266,GCA_002109495.1_OSM02474.1:0.3639724902)100:0.536107)98:0.052115)85:0.071440)99:0.060544)94:0.103422)82:0.034821,(GCA_001305515.1_KPL51458.1:0.2257449391,GCA_900129325.1_SHG45779.1:0.2001802338)98:0.100353)46:0.013312)58:0.031358,((GCA_000815465.1_KIE05848.1:0.3041386363,GCA_000219355.1_AEI88373.1:0.7086061087)96:0.233292,((GCA_001192655.1_GAO97985.1:0.6694876107,GCA_002117145.1_ARN85348.1:0.5126132661)50:0.016126,((GCA_000388175.3_ETZ04993.1:0.1584823559,GCA_000469665.2_ETZ07698.1:0.0000025518)100:1.457070,((((((((((((((((GCA_000011345.1_BAC07659.1:0.0240354527,GCA_000505665.1_AHB89203.1:0.0416825873)100:0.089994,GCA_001746915.1_OEJ74808.1:0.2048105412)96:0.056029,(GCA_000011465.1_CAE19993.1:0.2418905273,(((GCA_000155635.1_EDY37867.1:0.0674084723,GCA_000316515.1_AFY28974.1:0.0210786577)91:0.043650,GCA_000760175.1_KGG13560.1:0.1697063765)26:0.047464,GCA_001182765.1_CRY93091.1:0.0624507650)34:0.091580)100:0.126115)37:0.040728,(GCA_001904615.1_OKH17185.1:0.1307626744,GCA_000473895.1_ERN42240.1:0.2919979149)96:0.091256)93:0.036335,(GCA_000317025.1_AFY78709.1:0.0000024910,GCA_001904635.1_OKH24425.1:0.0143610244)100:0.091329)92:0.055485,GCA_000332035.1_ELR98812.1:0.3350421460)52:0.000002,((((GCA_000014265.1_ABG52142.1:0.1341434547,GCA_002260545.1_OZH52952.1:0.0814918519)100:0.111976,(GCA_000317615.1_AFZ52154.1:0.0648126282,GCA_000317635.1_AFZ45278.1:0.2055233419)99:0.067464)94:0.095474,(((GCA_000478195.2_ERT06367.1:0.1057329006,GCA_000972705.2_KKD39379.1:0.0442972268)100:0.100992,GCA_001904775.1_OKH46414.1:0.1753742181)56:0.043967,((GCA_000180455.1_CBN56942.1:0.0711661841,((GCA_000214075.2_EGK84822.1:0.0000021489,GCA_000317475.1_AFZ09507.1:0.0000025824)100:0.012188,GCA_002412335.1_PCN53089.1:0.0578002393)100:0.129741)95:0.050431,(GCA_000021825.1_ACK72109.1:0.1076178828,((GCA_000297435.1_CCI31711.1:0.0227695874,GCA_000312205.1_CCI08006.1:0.0204436453)100:0.171955,(((GCA_000317575.1_AFZ37554.1:0.0250417546,GCA_002355455.1_BAU67059.1:0.0183652128)100:0.097015,GCA_000332055.1_ELS00561.1:0.1105576200)100:0.129696,GCA_002368355.1_BAZ45049.1:0.1508222839)100:0.174708)97:0.053391)96:0.020986)92:0.017369)56:0.005708)82:0.064500,(((GCA_000017845.1_ACB53388.1:0.0631019092,((GCA_000167195.1_EAM49875.1:0.0000028897,GCA_000235665.2_EHJ11721.1:0.0000024096)100:0.120362,GCA_000025125.1_ADB95726.1:0.1881129099)100:0.073788)100:0.058434,(GCA_000284135.1_BAL28497.1:0.0000027908,GCA_000478825.2_AIE75033.1:0.0326922670)100:0.199306)97:0.072529,(GCA_000317065.1_AFY71306.1:0.1910884343,GCA_000332215.1_ELS30945.1:0.4610637720)99:0.093461)87:0.034343)37:0.000002)75:0.015533,(GCA_000012525.1_ABB58238.1:0.1253325171,(GCA_000817775.1_KIF42101.1:0.0973684189,GCA_002142475.1_BAS55917.1:0.1681815157)99:0.040225)97:0.064468)82:0.013390,((((GCA_000211815.1_EGJ28562.1:0.0146500016,GCA_001942495.1_OLT57770.1:0.0000026825)100:0.249830,GCA_002075285.2_ASC74325.1:0.1487328588)69:0.024034,(GCA_001904725.1_OKH38388.1:0.1869247940,GCA_001870225.1_APB34408.1:0.3037992174)70:0.086847)70:0.061624,((GCA_000018105.1_ABW26289.1:0.1489492164,GCA_000155555.1_EDX76118.1:0.1052925428)94:0.047033,GCA_000317495.1_AFZ13161.1:0.1671526829)37:0.046431)21:0.049193)21:0.015944,(GCA_000176895.2_CCE20741.1:0.0000024910,GCA_000307915.1_EKD10642.1:0.0000024910)100:0.207494)27:0.013355,(((GCA_000317045.1_AFY65304.1:0.1486622668,(GCA_001637395.1_OAB62011.1:0.1994807184,((((GCA_000317675.1_AFZ52642.1:0.0000027367,GCA_001747005.1_OEJ79165.1:0.2014921570)92:0.057399,GCA_001548115.1_BAQ65788.1:0.0471851063)80:0.018638,GCA_001548095.1_BAQ60324.1:0.1865721066)100:0.286297,(GCA_000011385.1_BAC91511.1:0.1211351460,GCA_000484535.1_AGY58165.1:0.1566205719)100:0.311783)95:0.054104)49:0.033855)50:0.039756,GCA_000317105.1_AFY82355.1:0.1413181164)94:0.017270,GCA_001276715.1_KOR34505.1:0.0868271837)94:0.044203)29:0.018053,(GCA_000317515.1_AFZ21931.1:0.1500958476,(GCA_000710505.1_KEI65651.1:0.0000026427,GCA_900009265.1_CUR16591.1:0.0000028866)100:0.125478)87:0.050077)30:0.035597,GCA_000775285.1_KGF73049.1:0.2276321734)38:0.016017,(((((((((((GCA_000020025.1_ACC82738.1:0.0574092151,((GCA_000346485.2_KYC41291.1:0.0291890586,GCA_000760695.2_KIE08708.1:0.0287978625)100:0.077751,GCA_000828085.2_KIJ83474.1:0.0946863400)91:0.027643)87:0.027314,GCA_000317695.1_AFZ59316.1:0.0722983679)91:0.016104,(GCA_000316575.1_AFY33891.1:0.0416625572,(GCA_001298445.1_ALF53138.1:0.0561327318,GCA_002367975.1_BAY19714.1:0.0164010888)100:0.091304)74:0.016306)68:0.000002,GCA_000317535.1_AFZ25196.1:0.0430474105)74:0.014285,(GCA_000169135.1_EAW45062.1:0.0138757488,GCA_002218065.1_GAX35036.1:0.0433137745)100:0.078581)70:0.000002,GCA_000196515.1_ADI64477.1:0.0898853221)72:0.031020,(((GCA_000312705.1_AFW94025.1:0.0144458684,(GCA_000789435.1_KHG41998.1:0.0291916059,GCA_002368115.1_BAZ87308.1:0.0000020691)100:0.028737)100:0.018085,((GCA_002368055.1_BAZ71782.1:0.0000024910,GCA_002368295.1_BAY97711.1:0.0000024910)96:0.000002,GCA_002368275.1_BAY88411.1:0.0287402275)100:0.071788)79:0.051920,GCA_001456025.1_KST66242.1:0.2097982690)95:0.021727)78:0.000003,(((GCA_000231365.2_EHC18136.1:0.0140657852,GCA_001904645.1_OKH12197.1:0.0000024573)85:0.000002,GCA_000316665.1_AFY55167.1:0.2295732325)91:0.014098,(GCA_001275395.1_KOP22603.1:0.0137932664,(GCA_000934435.1_KIY13445.1:0.0000028938,GCA_001990805.1_ONN60784.1:0.0000024910)100:0.057916)100:0.043060)99:0.030328)96:0.028413,(GCA_000204075.1_ABA20340.1:0.0656446278,((GCA_000317125.1_AFY85726.1:0.1357468891,GCA_000952155.1_KJH72129.1:0.0545265248)100:0.052468,(GCA_000317555.1_AFZ29540.1:0.0000021566,GCA_001904655.1_OKH27275.1:0.0287428500)100:0.067956)96:0.070236)91:0.032848)82:0.021891,((((GCA_000175835.1_EFA70183.1:0.0000000000,GCA_002368135.1_BAZ89511.1:0.0000000000):0.000002,GCA_001432185.1_KRH97412.1:0.0000020066)100:0.044374,GCA_000175855.1_EFA71768.1:0.0000024253)100:0.046066,GCA_002368075.1_BAZ81795.1:0.0444233547)100:0.069433)88:0.016220,(GCA_000317435.1_AFZ04248.1:0.1420681770,(GCA_000350105.1_CCH66344.1:0.0000021283,GCA_000350125.1_CCH64793.1:0.0275508679)100:0.257699)84:0.075927)87:0.067172)25:0.061687,GCA_000317145.1_AFY95643.1:0.1598889389)100:0.596549,GCA_001765415.1_AOR38503.1:1.1189041209)100:1.066570)77:0.201013)80:0.191145)70:0.153402)81:0.039864,((GCA_900115225.1_SFO31987.1:0.0376354979,GCA_900215505.1_SNY93986.1:0.1178082411)79:0.093444,GCA_000152825.2_ADM09966.1:0.2229055951)98:0.158804)46:0.018079)38:0.022286)84:0.041233,(((GCA_000017565.1_ABS64369.1:0.1160100118,(GCA_000739695.1_GAK46405.1:0.0762014270,GCA_000689395.1_CDO61483.1:0.2863695816)100:0.078292)100:0.147003,((((((GCA_000166055.1_ADP72209.1:0.0000021305,GCA_000636015.1_KAI96246.1:0.0099482527)100:0.217121,((GCA_000143145.1_ADJ22856.1:0.1242530904,(GCA_000981545.1_CPR15687.1:0.0000024910,GCA_900104305.1_SDP65504.1:0.0000024910)100:0.085946)100:0.091134,GCA_000503895.1_AHB49270.1:0.0762831755)100:0.372857)97:0.071971,(GCA_900100655.1_SDG48497.1:0.2281935818,GCA_001982645.1_ONG37451.1:0.7117703673)94:0.132465)79:0.014436,((GCA_000828475.1_BAQ17724.1:0.0756661472,GCA_001723285.1_ODR98635.1:0.0765869387)100:0.088829,GCA_001708935.1_ODA68328.1:0.3038146672)100:0.091145)97:0.037965,GCA_900101935.1_SDE32307.1:0.4024168203)88:0.067865,(GCA_000024465.1_ADE40659.1:0.2647745849,((GCA_000319385.1_AFX98412.1:0.1145625284,GCA_000510265.1_AHC73360.1:0.0758712751)100:0.369146,GCA_900102465.1_SDG47594.1:0.1112760962)100:0.159353)97:0.067089)95:0.037137)79:0.032227,((((((((GCA_000009985.1_BAE51911.1:0.0869086191,(GCA_000294655.1_CCG39765.1:0.0101317633,GCA_900108475.1_SEH34043.1:0.0000028548)100:0.136348)100:0.195929,(GCA_000013085.1_ABC23460.1:0.1335640991,GCA_000513295.1_CDK97278.1:0.1161384314)100:0.060368)100:0.127769,(GCA_900100455.1_SDH33299.1:0.2071297202,GCA_900101965.1_SDD64286.1:0.3682817711)90:0.039764)91:0.058831,(GCA_000284415.2_CCG07873.1:0.2591356285,GCA_900172325.1_SLN40443.1:0.3807645031)87:0.109658)66:0.018062,(GCA_000963705.1_KJV08930.1:0.1185752341,GCA_002251735.1_OYQ20373.1:0.0155529145)100:0.284246)63:0.071816,((((GCA_000011685.1_AAW60138.1:0.0596335860,(((((GCA_000617865.1_GAJ29469.1:0.0870081555,GCA_002005465.1_AQS87586.1:0.0152245940)98:0.033982,(GCA_000724025.1_CDG40072.1:0.0093335801,GCA_001547995.1_BAT19052.1:0.0000020182)100:0.124637)98:0.047700,(GCA_001787335.1_AOX17362.1:0.0000020802,GCA_001787355.1_AOX20239.1:0.0000021035)100:0.097502)63:0.021923,GCA_000963885.1_GAN53634.1:0.1179735536)99:0.051200,(GCA_000723565.1_CDG32790.1:0.0280929135,GCA_002003665.1_OOL19024.1:0.0818412704)100:0.169748)100:0.064998)95:0.029281,GCA_000234355.2_EHH67244.1:0.0848706261)98:0.063030,(((((GCA_000014285.2_ABI61477.1:0.0000021434,GCA_000576085.2_AHJ62358.1:0.0000021720)100:0.070235,((GCA_000964365.1_GAN76948.1:0.0405320278,(GCA_000016725.1_ABQ31122.1:0.0000020522,GCA_000202835.1_BAJ81512.1:0.0000020767)100:0.166841)97:0.057227,((GCA_000164635.1_EFH11787.1:0.0778981392,GCA_900141905.1_SHI45776.1:0.2767197661)77:0.066655,(GCA_900101615.1_SDE34343.1:0.0000024578,GCA_900104205.1_SDB73916.1:0.0097832571)100:0.112826)100:0.161467)17:0.049451)11:0.011882,(GCA_000306035.1_EKM99207.1:0.0550220318,GCA_000964385.1_GAN80181.1:0.0268195152)100:0.101018)57:0.061724,(((GCA_000021325.1_ACI52721.1:0.0841256540,((GCA_000182745.1_BAK83454.1:0.0093509833,GCA_000208635.2_EGG75654.1:0.0000024910)100:0.020576,GCA_000964505.1_GAO00649.1:0.0512213867)100:0.093706)66:0.024803,GCA_002005445.1_AQS83572.1:0.0876733367)63:0.039198,GCA_002173735.1_ARW46640.1:0.0968732037)87:0.059651)57:0.023767,(GCA_000231445.2_EHD14258.1:0.0000024910,GCA_002153535.1_OUI78347.1:0.0000024910)100:0.126962)94:0.032011)100:0.123855,(GCA_000264455.2_AFK54445.1:0.0101245443,GCA_001601315.1_KYO50614.1:0.0000020166)100:0.340289)95:0.050562)59:0.016084,(((((GCA_000010725.1_BAI72513.1:0.1488210177,GCA_000632475.2_AIB12075.1:0.1027688283)83:0.041225,(GCA_000730165.2_ASG20960.1:0.0682789324,(GCA_002251795.1_OYQ34973.1:0.1049642259,GCA_000016185.1_ACI98167.1:0.2227540457)100:0.069880)93:0.050322)82:0.040707,(GCA_000767795.1_KGM32082.1:0.0000020594,GCA_002195995.1_OWJ65271.1:0.0000028292)100:0.374340)99:0.056196,(GCA_000576635.1_EWY39855.1:0.0925386837,GCA_000936425.1_KJB96790.1:0.0600538812)100:0.168693)100:0.065909,(GCA_000299935.1_EKE73589.1:0.1654851292,GCA_001618175.1_KZD01129.1:0.0195602104)100:0.145340)90:0.035258)80:0.051158,(GCA_000982415.1_KKJ75282.1:0.0000020343,GCA_001026905.1_KLN61231.1:0.0104765753)100:0.192585)99:0.092594)86:0.034112)88:0.064441,(GCA_000743575.1_KFL31799.1:0.1036037575,GCA_000970435.1_KKB77361.1:0.0999048348)99:0.046336)97:0.220028)100:0.088697)100:0.027451);
