# Supplementary material for: Assessing the accuracy of phylogenetic rooting methods on prokaryotic gene families
Source: PLoS One. 2020 May 15;15(5):e0232950. doi: 10.1371/journal.pone.0232950 (PMC7228096; doi:10.1371/journal.pone.0232950)
Supplement: S2 Dataset — (ZIP) [file pone.0232950.s003.zip › EmpiricalDataset/GeneTrees_IQTree/000295.aln.treefile]

(GCA_000006905.1_AAK23895.1:0.0245757148,GCA_000092285.1_ADG10670.1:0.0000022177,(GCA_001425915.1_KQW71546.1:0.1445799282,(GCA_000017265.1_ACG78188.1:0.1314791734,(((GCA_000144605.1_ADL01805.1:0.0998579313,GCA_002205555.1_ASD28075.1:0.1081946391)100:0.100640,(((((((((((((((((GCA_000007125.1_AAL52007.1:0.0060282116,GCA_000157815.1_EEY00512.1:0.0000023371)100:0.025598,((GCA_000017405.1_ABS14748.1:0.0000023328,GCA_000585655.1_EXL05530.1:0.0000020172)100:0.031657,(GCA_900104355.1_SDP73585.1:0.0386669203,GCA_900113985.1_SFJ13087.1:0.0411337684)100:0.127525)95:0.020938)100:0.065397,GCA_001558695.1_KXF77369.1:0.0394426447)100:0.050951,(GCA_000022725.1_ACS51018.1:0.0284805511,GCA_000341385.1_AGF75519.1:0.0425498711)100:0.191015)100:0.080572,(((((GCA_000153465.1_EAS50273.1:0.1135522497,(GCA_000153705.1_EAU42778.1:0.1135243240,GCA_900176465.1_SMC36772.1:0.0819775662)100:0.074297)100:0.056657,((GCA_000800175.1_KHJ54330.1:0.0000021403,GCA_900141975.1_SHI71771.1:0.0186635316)100:0.058299,GCA_000179775.1_EFL90235.1:0.5643322964)20:0.043009)15:0.026455,GCA_900104035.1_SDO11266.1:0.1266228756)17:0.027936,((((GCA_000014245.1_ABG62780.1:0.1101309485,GCA_000300515.1_EKF43760.1:0.0743757758)96:0.027866,GCA_000300335.1_EKF19534.1:0.1502066170)100:0.064648,(((GCA_000585625.1_EXL04090.1:0.0900924365,((GCA_001510895.1_KUM24790.1:0.0618234889,GCA_001618845.1_AMY00403.1:0.0000026460)100:0.037944,GCA_002075885.1_OQM73191.1:0.0505540546)100:0.046958)100:0.065446,(GCA_001424795.1_KQU69924.1:0.0195873258,GCA_001605015.1_AMS42739.1:0.0185681984)100:0.062818)100:0.040486,GCA_900113935.1_SFI67962.1:0.0872486558)100:0.045249)100:0.067298,((((((((GCA_000016285.1_ACM36808.1:0.0877580425,((GCA_000722615.1_KEQ03408.1:0.0000020920,GCA_000722625.1_KEQ04019.1:0.0000020920)100:0.050717,(GCA_000325745.1_AGA64036.1:0.3114761689,GCA_000496595.1_AHA27558.1:0.3346941142)100:0.351100)91:0.051129)83:0.020997,((GCA_000092025.1_AAK87169.1:0.0294857559,(GCA_001578105.1_AMM86711.1:0.0951098499,GCA_002043005.1_AQZ52490.1:0.0564311168)100:0.171794)78:0.018610,(GCA_000731295.1_CDN53879.1:0.0000020920,GCA_000731315.1_CDN47753.1:0.0000020920)100:0.050685)37:0.006135)46:0.019045,(GCA_001687365.1_OBZ94061.1:0.0224432754,GCA_001885585.1_OJF89977.1:0.0220945369)100:0.046294)91:0.045891,(GCA_000154705.2_EDQ32222.1:0.0497699400,GCA_001703635.1_OCW56582.1:0.0777004637)100:0.123687)41:0.031204,(GCA_000697965.2_ANK72278.1:0.0163657100,(GCA_001267455.1_KOC73762.1:0.0061735170,GCA_001652565.1_ANH04225.1:0.0128981845)100:0.063125)92:0.019024)57:0.023499,(GCA_000092045.1_ABC90702.1:0.0309593395,GCA_000769405.1_KPN24597.1:0.0000020168)100:0.058418)68:0.015768,((GCA_000017145.1_ABR59985.1:0.0126641340,GCA_002288525.1_ASY62797.1:0.0323254388)100:0.031285,GCA_000018545.1_ACP25117.1:0.0274702859)99:0.008006)100:0.169479,GCA_002238045.1_OXT00190.1:0.1962345191)21:0.035259)86:0.064935)96:0.055551,GCA_001293565.1_KPB01414.1:0.3801799170)96:0.029046)100:0.096504,((((GCA_900102695.1_SCZ37618.1:0.2561929915,GCA_900104485.1_SDB12895.1:0.2786163678)96:0.063234,GCA_002088295.1_ORE95293.1:0.2702101147)84:0.052527,GCA_001305515.1_KPL55217.1:0.3465172752)76:0.023583,(GCA_001720135.1_ODN71143.1:0.2530517165,(GCA_900148505.1_SHO67115.1:0.2073162572,GCA_900129325.1_SHG11234.1:0.3837002826)92:0.094403)86:0.056435)89:0.050687)94:0.030479,(((((GCA_000010525.1_BAF87694.1:0.1407660933,GCA_000017645.1_ABS69657.1:0.1082883405)95:0.075267,(GCA_000092925.1_ADH89139.1:0.0389563297,GCA_900100155.1_SCW41451.1:0.0682425649)100:0.133476)99:0.068993,((GCA_001402875.1_ALK10201.1:0.0000020623,GCA_001459775.1_CUU42865.1:0.0000023737)100:0.250637,((((((GCA_000011365.1_BAC50123.1:0.0151140825,GCA_000661935.1_AHY50199.1:0.0157984031)100:0.078786,(GCA_000012725.1_ABA05116.1:0.0481184976,GCA_000013885.1_ABE62513.1:0.0507757510)100:0.046983)98:0.026190,(GCA_000195775.1_CAE28360.1:0.0839580189,(GCA_000935205.1_KIZ34560.1:0.0678103940,(GCA_001618955.1_KZD24555.1:0.0000020920,GCA_900108575.1_SEI05722.1:0.0000020920)100:0.068620)100:0.025097)98:0.031343)98:0.024491,(((GCA_000218565.1_AEI06772.1:0.0000020920,GCA_000218585.1_AEI03195.1:0.0000020920)100:0.049589,GCA_000314735.2_EKS28055.1:0.0277778320)100:0.101695,GCA_000336555.1_EKS40300.1:0.0638807204)100:0.073567)99:0.063452,((GCA_002119765.1_ARQ01639.1:0.1384331769,GCA_001426945.1_KQZ00990.1:0.3111422176)3:0.054635,GCA_002355335.1_BAT60274.1:0.2557179919)2:0.019718)2:0.028663,GCA_001579845.1_AMN42340.1:0.2740095095)88:0.053828)31:0.052989)99:0.054421,(((((GCA_000019945.1_ACB80209.1:0.1770162371,GCA_000022085.1_ACL56529.1:0.0607316562)100:0.058946,((GCA_001017175.1_KLK94892.1:0.0322793328,GCA_900102135.1_SCY83562.1:0.0126475196)100:0.073489,(GCA_001741865.1_AOO82458.1:0.0656399280,GCA_900102525.1_SDG96688.1:0.0862436451)100:0.239028)97:0.029002)98:0.058506,(GCA_001271345.1_ALA18912.1:0.0074061437,GCA_001887265.1_APF37486.1:0.0051248917)100:0.113718)100:0.063878,GCA_001676615.1_OCC01471.1:0.2377640337)96:0.037313,(((((GCA_000019845.1_ACB93954.1:0.0880284905,GCA_900114285.1_SFK05327.1:0.0907471685)100:0.045469,GCA_000021745.1_ACK52714.1:0.1135795638)100:0.037666,((GCA_000304315.1_CCJ08588.1:0.1338965042,GCA_002117405.1_ARN83055.1:0.1273541856)100:0.040617,(GCA_001644125.1_OAI26981.1:0.0889767588,GCA_001675455.1_OBS52631.1:0.0631585462)100:0.043631)100:0.094893)74:0.014457,GCA_900187365.1_SNB70926.1:0.1935845394)99:0.075108,GCA_900104955.1_SEC21145.1:0.2026637907)100:0.114546)36:0.025503)100:0.145162,(((GCA_000230555.1_AEQ51361.1:0.1197269775,GCA_900100665.1_SDG78094.1:0.0010912744)100:0.149624,(GCA_000743575.1_KFL32519.1:0.1757520247,GCA_000970435.1_KKB82772.1:0.0815082460)100:0.111040)100:0.108736,(GCA_000264455.2_AFK53618.1:0.0000024881,GCA_001601315.1_KYO51917.1:0.0000027001)100:0.455273)99:0.087064)97:0.052165)99:0.099123,((((((GCA_000148725.1_EFO33641.1:0.0471427077,GCA_000158095.1_EEE47422.1:0.0631544600)100:0.047691,GCA_001403915.1_CTQ42470.1:0.0354020721)64:0.022274,(GCA_000192745.1_ADZ70521.1:0.0405776745,(GCA_001188555.1_KND18720.1:0.0000022545,GCA_002249885.1_OXS50382.1:0.0000026379)100:0.100897)100:0.074891)98:0.098738,(GCA_900105595.1_SDU11631.1:0.2007044366,(GCA_001907205.1_OKL43542.1:0.1426224179,(GCA_900110875.1_SEQ82088.1:0.0960588809,GCA_900114245.1_SFK73635.1:0.0688955586)100:0.111795)100:0.105008)96:0.057344)67:0.065745,(GCA_900115225.1_SFO24740.1:0.0878898957,GCA_900215505.1_SNY93710.1:0.1397672351)100:0.236977)88:0.026517,GCA_000496075.1_ESR23465.1:0.2246438799)96:0.046646)99:0.088500,(((GCA_000828475.1_BAQ17536.1:0.0402998579,GCA_001723285.1_ODS00981.1:0.0419075965)100:0.066967,GCA_001708935.1_ODA68493.1:0.1931378910)100:0.113291,(((GCA_000143145.1_ADJ23716.1:0.1889222608,GCA_000503895.1_AHB49220.1:0.1787196426)100:0.037783,(GCA_000981545.1_CPR21183.1:0.0000020350,GCA_900104305.1_SDP24835.1:0.0000024245)100:0.174733)100:0.178025,(GCA_000166055.1_ADP71233.1:0.0000023488,GCA_000636015.1_KAI94060.1:0.0000021310)100:0.361057)100:0.090235)100:0.111353)76:0.017850,((((GCA_000014865.1_ABK44351.1:0.2546331672,GCA_002109495.1_OSM05159.1:0.2443524283)100:0.306703,((GCA_000153525.1_EAS84425.1:0.9351038019,GCA_001982645.1_ONG38211.1:0.7878903227)34:0.125173,((((((((((((((((((GCA_000011345.1_BAC07812.1:0.0066589560,GCA_000505665.1_AHB89075.1:0.0000023422)100:0.286685,GCA_000018105.1_ABW30461.1:0.2101163041)97:0.062521,GCA_000317495.1_AFZ15310.1:0.1391918129)95:0.041635,GCA_000317145.1_AFY94183.1:0.1979106023)92:0.037812,(((((((GCA_000012525.1_ABB56539.1:0.0937547480,(((GCA_000011465.1_CAE18980.1:0.3297230470,GCA_000760175.1_KGG12870.1:0.1536097164)97:0.069896,GCA_001182765.1_CRY92723.1:0.1062040290)97:0.095605,(GCA_000155635.1_EDY37190.1:0.1226312430,GCA_000316515.1_AFY27276.1:0.0882441345)100:0.035284)100:0.313368)100:0.046250,(GCA_000297435.1_CCI31523.1:0.0189969469,GCA_000312205.1_CCI05755.1:0.0133205174)100:0.123891)99:0.093165,(GCA_001276715.1_KOR33736.1:0.1374157024,GCA_002142475.1_BAS55945.1:0.1813543316)72:0.054952)59:0.025511,GCA_000775285.1_KGF72130.1:0.1213305549)52:0.002421,GCA_001904725.1_OKH31207.1:0.1174564934)61:0.024384,(((GCA_000014265.1_ABG52825.1:0.0910161785,GCA_002260545.1_OZH52565.1:0.0589270232)100:0.147055,(GCA_000180455.1_CBN56812.1:0.1105686127,((GCA_000214075.2_EGK89410.1:0.0062766916,GCA_000317475.1_AFZ10387.1:0.0066179054)100:0.020090,GCA_002412335.1_PCN53635.1:0.0972410408)100:0.051468)99:0.028583)100:0.044893,(GCA_000710505.1_KEI68630.1:0.0843568488,GCA_900009265.1_CUR15375.1:0.0277034403)100:0.180807)64:0.023086)68:0.028250,(((((((((GCA_000020025.1_ACC84425.1:0.1466271630,((((GCA_000169135.1_EAW42823.1:0.0399023465,GCA_002218065.1_GAX34515.1:0.0575220393)100:0.054539,(GCA_001298445.1_ALF55649.1:0.0233464658,(GCA_002367975.1_BAY16048.1:0.0666137591,GCA_000317435.1_AFZ03745.1:0.1035029702)13:0.006139)99:0.025613)51:0.020637,(((((GCA_000175835.1_EFA71457.1:0.0000020920,GCA_001432185.1_KRH97075.1:0.0000020920)100:0.021604,GCA_000175855.1_EFA71965.1:0.0242239480)99:0.013170,GCA_002368135.1_BAZ90711.1:0.0222412125)100:0.038024,(GCA_000316575.1_AFY32599.1:0.0358878859,(((GCA_002368055.1_BAZ73794.1:0.0000020920,GCA_002368295.1_BAZ02285.1:0.0000020920)100:0.012925,GCA_002368275.1_BAY92601.1:0.0065353132)99:0.019229,GCA_000317535.1_AFZ27606.1:0.0474841240)64:0.011946)70:0.026224)67:0.014436,(GCA_002368075.1_BAZ80791.1:0.0284198375,(GCA_000196515.1_ADI62719.1:0.0602455455,GCA_000317695.1_AFZ56014.1:0.0583624568)98:0.034804)56:0.004961)48:0.016467)6:0.008411,(GCA_000312705.1_AFW96234.1:0.0331717622,GCA_002368115.1_BAZ84643.1:0.0335958385)100:0.079521)34:0.011381)53:0.008149,GCA_000952155.1_KJH73304.1:0.1406470795)19:0.014337,GCA_000204075.1_ABA20253.1:0.0775723975)57:0.029777,(GCA_000350105.1_CCH67502.1:0.0152962325,GCA_000350125.1_CCH64777.1:0.0000020378)100:0.174341)52:0.000002,((((GCA_000231365.2_EHC11135.1:0.0000020920,GCA_001904645.1_OKH16500.1:0.0000023583)100:0.028489,((GCA_000934435.1_KIY12016.1:0.0000024526,GCA_001990805.1_ONN60893.1:0.0000022028)100:0.006602,GCA_001275395.1_KOP25526.1:0.0063422257)100:0.016307)99:0.008045,(GCA_000346485.2_KYC39277.1:0.0341784768,GCA_000760695.2_KIE11369.1:0.0365626206)100:0.072247)92:0.032253,GCA_000828085.2_KIJ81190.1:0.0737607177)99:0.020136)59:0.029908,(GCA_001456025.1_KST63990.1:0.0000020883,GCA_001456025.1_KST64700.1:0.0000021301)100:0.112398)60:0.013067,(GCA_000317125.1_AFY90626.1:0.1433961081,GCA_000316665.1_AFY53016.1:0.1487008794)95:0.036945)97:0.018345,(GCA_000317555.1_AFZ31239.1:0.0000022909,GCA_001904655.1_OKH28142.1:0.0064633600)100:0.029995)99:0.059453,(GCA_001746915.1_OEJ75309.1:0.0873796614,GCA_000317045.1_AFY67906.1:0.1543521660)99:0.045939)95:0.019921)71:0.049653)65:0.020986,(((GCA_000176895.2_CCE17016.1:0.0000020920,GCA_000307915.1_EKD06799.1:0.0000021544)100:0.176822,((GCA_000817775.1_KIF40877.1:0.2416299404,GCA_001904775.1_OKH47849.1:0.3035402212)82:0.039095,GCA_002075285.2_ASC71337.1:0.2119342895)99:0.100045)73:0.021281,((GCA_000473895.1_ERN40472.1:0.2017030725,GCA_000317105.1_AFY83862.1:0.1813814278)86:0.019120,GCA_000478195.2_ERT09199.1:0.1783035231)81:0.027526)79:0.031265)89:0.039456,(GCA_000155555.1_EDX72458.1:0.0958711700,(GCA_000317515.1_AFZ20356.1:0.1221116736,(GCA_000211815.1_EGJ34853.1:0.0099836761,GCA_001942495.1_OLT57702.1:0.0225142926)100:0.161171)96:0.024246)96:0.038784)96:0.041180,(GCA_000317615.1_AFZ49658.1:0.0345095856,GCA_000317635.1_AFZ43199.1:0.0396832838)100:0.210248)89:0.076856,(GCA_000332035.1_ELR96465.1:0.1937772087,((GCA_000317675.1_AFZ55473.1:0.1231233383,(GCA_001548095.1_BAQ61612.1:0.0284999704,GCA_001548115.1_BAQ63337.1:0.0386167970)100:0.051367)99:0.023388,GCA_001747005.1_OEJ79883.1:0.1651040193)100:0.132828)79:0.026777)40:0.025599,(GCA_000021825.1_ACK71110.1:0.1049286176,(GCA_000317025.1_AFY75755.1:0.0000020920,GCA_001904635.1_OKH21084.1:0.0000028319)100:0.108541)83:0.014907)41:0.030160,(((((GCA_000017845.1_ACB52940.1:0.0289539685,((GCA_000167195.1_EAM47738.1:0.0099029707,GCA_000235665.2_EHJ14223.1:0.0000025844)77:0.000003,GCA_000167195.1_EAM47737.1:0.0000020920)100:0.078134)99:0.084742,GCA_000025125.1_ADB94923.1:0.2239531465)60:0.051311,GCA_001904615.1_OKH10859.1:0.1956015348)94:0.054504,GCA_002368355.1_BAZ44045.1:0.1342257108)94:0.032627,GCA_000332055.1_ELS03883.1:0.1611617726)98:0.040916)30:0.033197,(GCA_000317575.1_AFZ37426.1:0.0139486663,GCA_002355455.1_BAU63724.1:0.0262345135)100:0.078666)30:0.039239,(GCA_000284135.1_BAL29732.1:0.0061571759,GCA_000478825.2_AIE72933.1:0.0083019709)100:0.149127)97:0.093066,GCA_001870225.1_APB33646.1:0.3367600859)52:0.052143,(GCA_000317065.1_AFY70472.1:0.1407769170,GCA_000332215.1_ELS32734.1:0.3019924861)100:0.068774)51:0.024975,(GCA_000011385.1_BAC88229.1:0.1241335206,GCA_000484535.1_AGY58903.1:0.0643567990)100:0.375516)95:0.223555,GCA_000817775.1_KIF44414.1:0.9609237002)93:0.064076,GCA_001765415.1_AOR39087.1:0.9227847098)100:0.248089)37:0.129064)34:0.074890,(((GCA_000008385.1_AAW71393.1:0.0337957163,GCA_000953315.1_CDR78933.1:0.0944442553)100:0.452312,(((GCA_000011945.1_AAV86274.1:0.0000025618,GCA_000024505.1_ACZ49606.1:0.0187320642)100:0.419874,GCA_000964795.1_KJV69184.1:0.2435865356)100:0.083622,(GCA_000026005.1_CAH58455.1:0.1412105630,GCA_000964755.1_KJV65601.1:0.0630137370)100:0.248290)100:0.316641)100:0.242158,(GCA_000022525.1_ACT69868.1:0.1191434365,GCA_000632985.1_AHX11821.1:0.1723787309)100:0.679995)100:0.519795)55:0.038291,((GCA_000012385.1_ABE05213.1:0.0752213870,GCA_000195735.1_CAA14622.1:0.1249601364)100:0.269425,(GCA_000010205.1_BAG41051.1:0.0499571233,GCA_000964595.1_KJV55943.1:0.0924056504)100:0.735839)85:0.256548)100:0.225045)96:0.072431,((GCA_000017565.1_ABS64799.1:0.2677595820,GCA_900101935.1_SDD63425.1:0.3266168950)50:0.054753,(GCA_000739695.1_GAK44539.1:0.1611041407,GCA_000689395.1_CDO60998.1:0.3939901295)100:0.068391)89:0.072332)75:0.028518,(GCA_900172325.1_SLN53997.1:0.2865860860,((((((((((((((((((((((GCA_000011965.2_AAV94949.1:0.0655782141,(GCA_000376545.2_ANP40412.1:0.0513836064,(((GCA_000511385.1_AHD09733.1:0.0123768197,(GCA_001258055.1_CRL14148.1:0.0000020794,GCA_900113345.1_SFG18637.1:0.0000025028)100:0.047349)88:0.025904,(GCA_900172225.1_SLN37343.1:0.0757702266,(GCA_001890925.1_OJI94775.1:0.0570916762,(GCA_000442275.2_EPX79031.1:0.0183808985,GCA_900111945.1_SFR48872.1:0.0387076547)100:0.095938)97:0.020773)26:0.000002)26:0.007042,(GCA_900102795.1_SCZ58401.1:0.0448701168,(GCA_000161835.1_EET48519.1:0.0879118076,(GCA_900172375.1_SLN39829.1:0.1087236892,GCA_000738435.1_AII87056.1:0.1308558601)100:0.018707)100:0.041233)33:0.037078)33:0.006727)25:0.000003)30:0.013598,GCA_000511355.1_AHD01009.1:0.0127732833)32:0.006813,GCA_000203975.3_KID10332.1:0.0209789682)32:0.006704,(GCA_001678945.1_ANP38828.1:0.0327338006,GCA_002210095.1_OWU77473.1:0.0465358367)93:0.012517)29:0.014115,((((((((GCA_000765015.1_KGK78913.1:0.0000020425,GCA_900141945.1_SHJ02633.1:0.0000020780)100:0.036520,(GCA_900109555.1_SEL25791.1:0.0000022512,GCA_900172305.1_SLN64629.1:0.0000027030)100:0.116578)91:0.009067,(GCA_001187845.1_AKS45937.1:0.0466754378,GCA_000155735.2_AGI72251.1:0.0953370077)100:0.038384)96:0.034175,(GCA_001404155.1_CRK74315.1:0.0000023845,GCA_900114125.1_SFJ45670.1:0.0000026215)100:0.038520)99:0.029540,(GCA_900116455.1_SFU14506.1:0.0529538180,GCA_900110135.1_SEN09787.1:0.1795982682)92:0.021103)81:0.013954,(GCA_000814025.1_KIC48968.1:0.0245984834,GCA_001969365.1_APX11304.1:0.0143290188)100:0.065891)14:0.000003,((GCA_001482405.1_KUF11914.1:0.0359142679,GCA_900142295.1_SIN90772.1:0.1067691219)100:0.043822,GCA_000153305.1_EAR52163.1:0.0722629677)68:0.050121)54:0.007495,((GCA_000014045.1_ABG32138.1:0.0144900691,GCA_000154785.2_AEI93956.1:0.0179531807)100:0.079752,((GCA_000152605.1_EAP84279.1:0.0538298916,(GCA_000172095.1_EDQ04106.1:0.0551432858,GCA_000622405.1_KIN69775.1:0.0754889601)100:0.014139)100:0.036156,GCA_000600975.2_EYD71758.1:0.0957325026)95:0.018780)97:0.044348)29:0.008853)52:0.010732,(((((((GCA_001458375.1_CUH77169.1:0.0431024418,(GCA_900172275.1_SLN16906.1:0.0304589720,((GCA_900111875.1_SFA75978.1:0.0488629865,GCA_900116005.1_SFR03814.1:0.0882475113)100:0.027220,GCA_900172355.1_SLN15515.1:0.1014858471)98:0.022203)98:0.022349)97:0.013355,(GCA_002115725.1_OSQ58596.1:0.0094322048,GCA_002115805.1_OSQ48974.1:0.0321801081)100:0.051045)41:0.013358,(((GCA_002237555.1_ASP22238.1:0.0000023320,GCA_900188425.1_SNS43950.1:0.0393053405)100:0.041638,GCA_900129685.1_SHG23180.1:0.0377977634)100:0.021868,(GCA_000169415.1_EBA08878.1:0.0823319660,GCA_000521865.1_ETX30741.1:0.1131324884)92:0.027762)49:0.008560)32:0.007150,(GCA_001038505.1_KMK67670.1:0.0336544455,GCA_900188035.1_SNR39889.1:0.0583289286)100:0.060170)79:0.011899,(((((((GCA_000153725.1_EAU46236.1:0.0294162519,GCA_000442255.1_EPX78147.1:0.0345233333)97:0.018507,((GCA_900107235.1_SDY02070.1:0.0409860876,GCA_900172385.1_SLN44152.1:0.0677534781)100:0.014590,GCA_900115815.1_SFQ52810.1:0.0531343111)99:0.015035)93:0.020674,(((GCA_002211155.1_OWV60095.1:0.0000000000,GCA_900101505.1_SDC09573.1:0.0000000000):0.000000,GCA_002211225.1_OWV50198.1:0.0000000000):0.000002,GCA_002211205.1_OWV66778.1:0.0000020920)100:0.046045)27:0.006781,(GCA_001969385.1_APX25019.1:0.0000025675,GCA_900112435.1_SFD12770.1:0.0000020920)100:0.033307)14:0.003934,GCA_900102075.1_SDE88005.1:0.0413697806)29:0.022148,(GCA_001975705.1_APZ54638.1:0.0271567843,GCA_000152725.1_EAQ03306.1:0.0740388550)14:0.013525)14:0.003317,(GCA_000299875.1_EKE72031.1:0.0512023139,GCA_900114135.1_SFJ70193.1:0.0653217967)100:0.087880)16:0.019345)22:0.011059,(GCA_001687105.1_ANT59038.1:0.0208878288,GCA_900116195.1_SFS40128.1:0.0327977166)99:0.031174)85:0.007414,((GCA_900109035.1_SEI43783.1:0.0532225450,(GCA_900110115.1_SEM88095.1:0.0061976981,GCA_900141995.1_SHI45030.1:0.0062831516)100:0.072842)83:0.028184,((GCA_001046955.1_AKO96925.1:0.0111393608,GCA_900109145.1_SEJ07840.1:0.0017929518)100:0.062433,((GCA_000836695.1_KIQ67726.1:0.0636724097,(GCA_900141735.1_SHI29946.1:0.0698563921,GCA_900114485.1_SFK79067.1:0.1315595085)99:0.036112)84:0.032300,(GCA_900100085.1_SDI95379.1:0.0366563778,(GCA_001403795.1_CTQ50772.1:0.0444864806,GCA_900109285.1_SEL66366.1:0.0618122463)100:0.124872)90:0.020777)64:0.023293)39:0.000002)86:0.014472)82:0.016465)82:0.021791,GCA_001908835.1_APO86796.1:0.1299629000)69:0.018768,((((GCA_900095785.1_SCM68306.1:0.0000025508,GCA_900115865.1_SFQ21510.1:0.0000026388)100:0.084945,((GCA_000223375.1_AEM40888.1:0.0000020920,GCA_001399515.1_ALJ81044.1:0.0000020920)100:0.052694,(GCA_000442315.1_EPX86086.1:0.1341703435,GCA_000600335.2_EYD77259.1:0.0271827644)100:0.067119)100:0.078583)87:0.055206,GCA_900156525.1_SIT76752.1:0.1461525525)83:0.025671,(GCA_001205715.1_KNG93018.1:0.0910818688,((GCA_900100005.1_SDJ21658.1:0.0673656244,GCA_900107355.1_SDY54190.1:0.1503032520)98:0.039370,(((GCA_001458175.1_CUH53082.1:0.0742707914,GCA_900114415.1_SFK65112.1:0.0389430119)100:0.024165,GCA_900142085.1_SHJ26257.1:0.0923936457)100:0.063927,(GCA_001458355.1_CUH68593.1:0.0722729874,GCA_900110775.1_SEP64177.1:0.0756959177)100:0.057351)54:0.035407)99:0.023098)86:0.020653)98:0.029974)57:0.002359,GCA_900184945.1_SMX35728.1:0.0753742231)84:0.018241,(GCA_900172295.1_SLN12045.1:0.0441732799,GCA_001247715.1_KNX42443.1:0.0540923659)30:0.035258)7:0.007554,GCA_000152625.1_EAP76187.1:0.0696908369)6:0.012625,(GCA_900110425.1_SEO28208.1:0.1302713486,GCA_000590925.1_AHM04996.1:0.1217229302)4:0.015495)73:0.030621,(((((GCA_000021865.1_ADE85371.1:0.1273190877,GCA_000714535.1_KEO51683.1:0.0991906788)99:0.013488,GCA_000740785.1_KFI26442.1:0.0951714672)95:0.024357,GCA_000715505.1_KEP70065.1:0.1019644323)96:0.017429,(GCA_000671395.1_KCV83553.1:0.1143097461,GCA_900177545.1_SMH57774.1:0.1353573737)99:0.070122)90:0.027585,(GCA_000203895.1_ABL72060.1:0.0345836666,GCA_000444995.1_AGT08981.1:0.1059128654)100:0.084670)93:0.026604)70:0.016490,((GCA_000018145.1_ABV93236.1:0.0845901565,(GCA_900115595.1_SFP25744.1:0.1458896705,(GCA_001307765.1_KPN62413.1:0.0866289437,((GCA_900099935.1_SDI57957.1:0.0938373792,GCA_900188335.1_SNS79493.1:0.0510703849)100:0.023236,GCA_900112335.1_SFC56117.1:0.0343662007)100:0.243029)86:0.108740)82:0.029846)10:0.005557,(((((GCA_000647975.1_KAJ56878.1:0.1452901230,GCA_001305615.1_ALG90228.1:0.0263556109)83:0.071053,GCA_900184935.1_SMX34940.1:0.0438613658)50:0.032695,(GCA_900109955.1_SEW16897.1:0.1243996271,(GCA_000152805.1_EAQ11594.1:0.0863249314,(GCA_001548075.1_BAQ69245.1:0.0122233237,GCA_001633165.1_ANB34842.1:0.0000029171)100:0.143634)91:0.039563)65:0.032751)47:0.021389,(GCA_900172235.1_SLN34599.1:0.0591940554,(GCA_900107025.1_SDW71778.1:0.1288723888,GCA_001517585.1_CUX82390.1:0.1196664112)100:0.049710)84:0.027573)60:0.040989,GCA_000812665.2_AML52778.1:0.1366755584)36:0.014781)86:0.049994)72:0.048807,GCA_001620265.1_AMY69186.1:0.1462977385)9:0.004638,GCA_900156815.1_SIT01086.1:0.1294997783)72:0.044320,((GCA_000012905.2_ABA78860.1:0.1144320598,GCA_900110025.1_SEM89998.1:0.0621869920)100:0.083143,(GCA_000740775.1_KFI27252.1:0.0123856817,GCA_000740795.1_KFI27722.1:0.0057562355)100:0.101399)99:0.021584)71:0.034040,GCA_900106675.1_SDW84908.1:0.1048091875)95:0.073350,((GCA_000299575.1_EKE43619.1:0.1877657751,(GCA_900113405.1_SFG08124.1:0.0000020920,GCA_900172315.1_SLN11425.1:0.0000025975)100:0.088328)100:0.103575,GCA_900184815.1_SMX22255.1:0.1561853160)77:0.038678)82:0.029244,GCA_001981245.1_APX88714.1:0.2144862466)61:0.000002,(((GCA_900106695.1_SDX60509.1:0.0648622022,GCA_900113695.1_SFI80164.1:0.1503168700)100:0.141896,GCA_900107585.1_SDZ93657.1:0.1596086384)100:0.055379,(GCA_900111545.1_SET84400.1:0.0000027170,GCA_900143155.1_SHN76474.1:0.0000020651)100:0.150552)94:0.067522)96:0.069265,GCA_900102905.1_SDK95830.1:0.1473319500)100:0.191892)98:0.071623)75:0.047230,((((((GCA_000016185.1_ACI98619.1:0.1452845518,(GCA_000730165.2_ASG21903.1:0.1227250138,GCA_002251795.1_OYQ33805.1:0.2210946830)82:0.027993)100:0.064112,(GCA_000010725.1_BAI72261.1:0.1646296995,GCA_000632475.2_AIB11986.1:0.1050553869)100:0.225106)41:0.014333,(GCA_000576635.1_EWY42140.1:0.0533584583,GCA_000936425.1_KJB97020.1:0.0431089946)100:0.102145)93:0.080576,(((GCA_000319385.1_AFX98999.1:0.1354154665,GCA_000510265.1_AHC73680.1:0.0940368869)100:0.277358,GCA_900102465.1_SDG39097.1:0.0183791200)100:0.270983,(GCA_000299935.1_EKE75290.1:0.0783209596,GCA_001618175.1_KZD07195.1:0.0839110848)100:0.256199)100:0.062074)78:0.074912,(((((GCA_000767795.1_KGM33057.1:0.0000023733,GCA_002195995.1_OWJ64961.1:0.0065292056)100:0.182853,((GCA_000963705.1_KJV08805.1:0.0000027856,GCA_000963705.1_KJV08903.1:0.0000020920)100:0.094576,GCA_002251735.1_OYQ18425.1:0.1351589910)100:0.240139)95:0.061704,GCA_900100655.1_SDF70524.1:0.3607127308)47:0.015291,(GCA_000024465.1_ADE38759.1:0.4615500238,(GCA_000226315.1_AEP09658.1:0.0123410044,GCA_000348745.1_AGH98081.1:0.0075376693)100:0.300958)21:0.151173)11:0.041667,((((((((((((GCA_000011685.1_AAW61552.1:0.0452548035,GCA_000234355.2_EHH69216.1:0.0501587140)100:0.043047,(GCA_000723565.1_CDG34170.1:0.0275783703,GCA_002003665.1_OOL19427.1:0.0127704421)100:0.235494)99:0.010860,GCA_002005465.1_AQS88352.1:0.0739110585)95:0.030836,(GCA_000724025.1_CDG38377.1:0.0065481403,GCA_001547995.1_BAT20150.1:0.0000020441)100:0.091438)93:0.029197,(GCA_001787335.1_AOX16315.1:0.0000020920,GCA_001787355.1_AOX19277.1:0.0000020920)100:0.068284)97:0.027801,GCA_000617865.1_GAJ30628.1:0.0821384059)99:0.048074,GCA_000963885.1_GAN54268.1:0.1297735838)74:0.050067,(GCA_000021325.1_ACI50166.1:0.0484799674,((GCA_000182745.1_BAK84990.1:0.0064669487,GCA_000208635.2_EGG75915.1:0.0196343004)100:0.018939,GCA_000964505.1_GAN98332.1:0.0204005918)100:0.084813)100:0.042872)69:0.043515,GCA_002173735.1_ARW46909.1:0.1231640214)54:0.031327,(GCA_002005445.1_AQS86470.1:0.0630377824,(GCA_000231445.2_EHD13706.1:0.0060351569,GCA_002153535.1_OUI79090.1:0.0000023366)100:0.494029)93:0.051316)99:0.170317,(((GCA_000014285.2_ABI61833.2:0.0000020920,GCA_000576085.2_AHJ62765.1:0.0000020920)100:0.130125,((GCA_000016725.1_ABQ31745.1:0.0000020920,GCA_000202835.1_BAJ82226.1:0.0000020920)100:0.174536,(GCA_000306035.1_EKN00901.1:0.0485099877,GCA_000964385.1_GAN78943.1:0.0453757936)100:0.134312)100:0.168861)46:0.029811,(GCA_000964365.1_GAN78506.1:0.2170911668,((GCA_000164635.1_EFH10034.1:0.0953194747,GCA_900141905.1_SHI78346.1:0.2227572164)100:0.057627,(GCA_900101615.1_SDC49106.1:0.0000020920,GCA_900104205.1_SDB45051.1:0.0000020920)100:0.160276)100:0.215540)49:0.030004)83:0.084313)100:0.172976,(GCA_000388175.3_ETZ04799.1:0.1972811167,GCA_000469665.2_ETZ07468.1:0.0708817867)100:1.736000)9:0.121288)31:0.026299)71:0.026109,(GCA_000219355.1_AEI88952.1:0.4476962055,GCA_000815465.1_KIE05296.1:0.3209204051)100:0.396376)30:0.049654)72:0.049842,(((((((GCA_000009985.1_BAE51299.1:0.0588552896,(GCA_000294655.1_CCG40898.1:0.0188667962,GCA_900108475.1_SEH24551.1:0.0000020991)100:0.084170)100:0.045088,GCA_000513295.1_CDK98419.1:0.1218712099)100:0.180755,((((GCA_000013085.1_ABC22389.1:0.1590418325,GCA_000284415.2_CCG06774.1:0.1795667332)100:0.092114,(GCA_000315795.1_EKV30823.1:0.1750540376,GCA_900101965.1_SDE79083.1:0.1331102649)43:0.036253)48:0.072443,(GCA_001611975.1_AMW35638.1:0.2236739202,GCA_900156605.1_SIT01911.1:0.2176255596)94:0.054422)96:0.041294,GCA_900100455.1_SDG90457.1:0.1976371115)98:0.052281)96:0.072635,((GCA_000968135.1_CCQ73985.1:0.2949529382,GCA_900093605.1_SCA55023.1:0.2841040436)35:0.000221,GCA_001746755.1_OEJ68126.1:0.2210444560)96:0.070416)49:0.042177,(GCA_000300235.2_AJD52215.1:0.0942731930,GCA_000300275.1_EKF07631.1:0.0000021189)100:0.291379)99:0.074607,(GCA_000742835.1_AIK96439.1:0.3462029754,(GCA_001192655.1_GAO98912.1:0.3941066936,GCA_002117145.1_ARN85190.1:0.4408242797)62:0.086011)86:0.078061)86:0.062829,((GCA_000982415.1_KKJ77533.1:0.0076507728,GCA_001026905.1_KLN61527.1:0.0215502531)100:0.203308,((GCA_900177295.1_SMF70584.1:0.0000020350,GCA_900188055.1_SNS04552.1:0.0000026066)100:0.322184,GCA_900167455.1_SJZ47356.1:0.3676513520)86:0.091759)85:0.054179)78:0.063073)90:0.053675,(((GCA_000013025.1_ABI76145.1:0.0394615267,GCA_000685315.1_KCZ97731.1:0.0314058490)100:0.243489,GCA_000023785.1_ACT59402.1:0.2105909907)100:0.182393,((GCA_000014745.1_ABI65675.1:0.0827425792,GCA_900103475.1_SDM68820.1:0.1970821891)100:0.184736,GCA_000152745.1_EAP91060.1:0.3490470689)96:0.047695)98:0.086557)55:0.069346,(GCA_000152825.2_ADM08573.1:0.3678579574,GCA_900199215.1_SNT72332.1:0.3748941848)95:0.066917)56:0.050048,((((((((((((GCA_000013005.1_ABC62850.1:0.0418701205,GCA_000715015.1_KEO91102.1:0.1731074887)99:0.085472,((GCA_001028705.1_AKM10597.1:0.0515130882,(GCA_001304795.1_ALG61577.1:0.0000020920,GCA_001306275.1_KPM13941.1:0.0000020920)100:0.121376)98:0.022673,GCA_001661675.2_ARU17350.1:0.0628846551)91:0.035347)36:0.014051,(GCA_001281485.1_ALE15993.1:0.0656603063,(GCA_001663175.1_ANK13303.1:0.0865635457,GCA_001677335.1_OBV11910.1:0.0262989675)100:0.061061)100:0.058008)45:0.020333,GCA_001008165.2_AKH41888.1:0.1043988834)100:0.155229,(GCA_002218195.1_ASK88061.1:0.0791080849,GCA_900128895.1_SIO06114.1:0.0807980546)100:0.180046)99:0.033068,(GCA_000013325.1_ABD25816.1:0.1242097783,GCA_000235975.2_EHJ60186.1:0.1554608067)100:0.067743)97:0.036283,(GCA_000013985.1_ABF53669.1:0.0526941634,GCA_001610975.1_AMU93397.1:0.0304498372)100:0.077341)88:0.024719,((GCA_000342165.1_EMD84567.1:0.0933726646,GCA_002211145.1_OWV34124.1:0.1413249332)100:0.128274,GCA_002251755.1_OYQ24319.1:0.2390254373)81:0.111384)65:0.012069,((GCA_000091125.1_BAI97247.1:0.0126211632,GCA_000147835.3_AEG49024.1:0.0428216525)100:0.058140,(GCA_001295965.1_KPF75325.1:0.0000025533,GCA_001713435.1_AOF99777.1:0.0000023962)100:0.133396)54:0.014103)60:0.026080,(GCA_000016765.1_ABQ66831.1:0.0208283413,(GCA_002355275.1_ATE65283.1:0.0000020920,GCA_002367875.1_PCE42391.1:0.0000029478)100:0.025789)100:0.111809)93:0.019572,GCA_001586395.2_KZB93891.1:0.0992387667)98:0.035184,(GCA_000175255.2_AEH62027.1:0.0210497915,GCA_000218875.1_AEI37048.1:0.0391142328)100:0.149318)100:0.318891)100:0.231471)93:0.061211,(GCA_000175215.2_ADU14484.1:0.1638248565,GCA_000204015.1_EGF90505.1:0.1858554010)100:0.055305)100:0.074043)95:0.037930)100:0.114195);
