# Supplementary material for: Assessing the accuracy of phylogenetic rooting methods on prokaryotic gene families
Source: PLoS One. 2020 May 15;15(5):e0232950. doi: 10.1371/journal.pone.0232950 (PMC7228096; doi:10.1371/journal.pone.0232950)
Supplement: S2 Dataset — (ZIP) [file pone.0232950.s003.zip › EmpiricalDataset/GeneTrees_IQTree/000296.aln.treefile]

(GCA_000006905.1_AAK25164.1:0.0000020551,GCA_000092285.1_ADG09259.1:0.0000026459,((GCA_000017265.1_ACG77638.1:0.0000022179,GCA_001425915.1_KQW72667.1:0.0524300681)100:0.080668,(((GCA_000175215.2_ADU12619.1:0.1360660801,GCA_000204015.1_EGF89170.1:0.0563175785)27:0.026943,((GCA_000023785.1_ACT59771.1:0.2278710214,(GCA_000013025.1_ABI78460.1:0.0000023516,GCA_000685315.1_KDA00328.1:0.0000020079)100:0.488081)99:0.096859,((((((((((((((((((((((((GCA_000007125.1_AAL51933.1:0.0000020181,GCA_000157815.1_EEY00591.1:0.0000027965)79:0.000003,(GCA_000325745.1_AGA64397.1:0.1242658447,GCA_000496595.1_AHA28280.1:0.6787585702)100:0.675396)79:0.058001,((GCA_000017405.1_ABS14667.1:0.0000000000,GCA_001558695.1_KXF77877.1:0.0000000000):0.000003,GCA_000585655.1_EXL01372.1:0.0000020089)80:0.000003)68:0.048120,((((((((((GCA_001424795.1_KQU73566.1:0.0000021126,GCA_001605015.1_AMS42421.1:0.0000021138)65:0.000002,(GCA_900113935.1_SFJ60879.1:0.0092163985,(GCA_000300335.1_EKF16887.1:0.0000025863,(GCA_000300515.1_EKF39993.1:0.0000023284,GCA_000014245.1_ABG63078.1:0.1316813722)100:0.025390)100:0.043632)100:0.016445)95:0.023189,GCA_001618845.1_AMY00643.1:0.0000021743)67:0.000002,(GCA_002075885.1_OQM74423.1:0.0000028924,GCA_000585625.1_EXL01326.1:0.0534082937)95:0.048498)74:0.024005,GCA_001510895.1_KUM23697.1:0.0000020295)95:0.050310,((GCA_001578105.1_AMM83881.1:0.0000020880,GCA_002043005.1_AQZ53286.1:0.0000022247)100:0.050287,(GCA_000154705.2_EDQ34102.1:0.0000029715,GCA_001703635.1_OCW56664.1:0.0000021000)100:0.048518)89:0.023725)67:0.023791,((((GCA_000016285.1_ACM36312.1:0.0000028573,((((((GCA_000017145.1_ABR59834.1:0.0000000000,GCA_000722625.1_KEQ02488.1:0.0000000000):0.000000,GCA_001687365.1_OBZ91971.1:0.0000000000):0.000000,GCA_001885585.1_OJF97884.1:0.0000000000):0.000000,GCA_002288525.1_ASY62625.1:0.0000000000):0.000000,GCA_000697965.2_ANK72120.1:0.0000000000):0.000000,GCA_000722615.1_KEQ02533.1:0.0000000000):0.000002)46:0.000003,GCA_000092025.1_AAK87712.2:0.0000022838)77:0.027268,((GCA_000018545.1_ACP24968.1:0.0230070937,GCA_000092045.1_ABC90465.1:0.0000029299)73:0.022100,((GCA_000731295.1_CDN53620.1:0.0000000000,GCA_000769405.1_KPN28577.1:0.0000000000):0.000002,GCA_000731315.1_CDN47480.1:0.0000023059)74:0.000003)30:0.000003)71:0.026247,(GCA_001267455.1_KOC77592.1:0.0000023526,GCA_001652565.1_ANH03898.1:0.0000028357)26:0.000003)74:0.027342)86:0.062058,GCA_900104355.1_SDP91387.1:0.0000025829)79:0.029364,GCA_900113985.1_SFJ56406.1:0.0000021034)81:0.029376,(GCA_000022725.1_ACS51551.1:0.0238362239,GCA_000341385.1_AGF76035.1:0.0000020794)98:0.049202)54:0.000002)55:0.034279,GCA_001293565.1_KPA99919.1:0.0000025561)55:0.071528,(((((GCA_000153465.1_EAS51091.1:0.0256377043,GCA_900176465.1_SMC60747.1:0.0000021126)67:0.000003,GCA_000153705.1_EAU42384.1:0.0528637952)98:0.025826,((GCA_000800175.1_KHJ55080.1:0.0000021126,GCA_900141975.1_SHI58201.1:0.0000021126)97:0.025553,GCA_900104035.1_SDO91668.1:0.0518785739)76:0.025917)98:0.083959,GCA_002119765.1_ARQ01333.1:0.1470456514)92:0.105129,((GCA_000226315.1_AEP10446.1:0.0000021600,GCA_000348745.1_AGH98862.1:0.0000028824)100:0.871728,(((GCA_000153525.1_EAS84220.1:0.0591973388,GCA_000155895.1_EDZ60553.1:0.0395684511)100:0.640836,(GCA_000022525.1_ACT69630.1:0.1867962298,GCA_000632985.1_AHX11586.1:0.1423665815)100:0.623848)97:0.062848,((GCA_000008385.1_AAW70935.1:0.2161968974,GCA_000953315.1_CDR78413.1:0.0000027956)98:0.346412,((((GCA_000011945.1_AAV86355.1:0.0000021126,GCA_000024505.1_ACZ49524.1:0.0000021126)100:0.251515,GCA_000964795.1_KJV69560.1:0.0902718535)91:0.131125,GCA_000026005.1_CAH57879.1:0.0533213463)75:0.000002,GCA_000964755.1_KJV63352.1:0.0375308360)98:0.484341)100:0.589403)97:0.248875)92:0.220973)9:0.000003)40:0.000002,GCA_002088295.1_ORE94596.1:0.0510662660)57:0.044082,(GCA_900129325.1_SHH06125.1:0.0249572812,GCA_900148505.1_SHO66319.1:0.0737724164)97:0.056003)44:0.051837,((((((((GCA_000010525.1_BAF88557.1:0.0226450499,GCA_000017645.1_ABS66919.1:0.0000020562)100:0.070296,GCA_900100155.1_SCW96892.1:0.0000026845)76:0.000003,GCA_000092925.1_ADH88753.1:0.0232594308)100:0.073726,(((GCA_000011365.1_BAC50670.1:0.0000021126,GCA_000661935.1_AHY49744.1:0.0000021126)100:0.023139,(((((GCA_000012725.1_ABA04620.1:0.0000022455,(GCA_000218565.1_AEI07035.1:0.0000020870,GCA_000218585.1_AEI03458.1:0.0000021817)98:0.023222)66:0.022309,GCA_000013885.1_ABE62362.1:0.0000023474)58:0.000003,(GCA_001618955.1_KZD24027.1:0.0000022297,GCA_900108575.1_SEI24574.1:0.0000021112)100:0.043428)82:0.044126,(GCA_000935205.1_KIZ40807.1:0.0053616437,(GCA_001579845.1_AMN42610.1:0.0412296526,GCA_002355335.1_BAT61060.1:0.0869777600)91:0.054230)61:0.019122)80:0.000002,GCA_000195775.1_CAE28696.1:0.0000024611)91:0.023952)93:0.022096,(GCA_000314735.2_EKS27762.1:0.0000021126,GCA_000336555.1_EKS38971.1:0.0000021126)88:0.000002)95:0.070174)79:0.000002,GCA_001426945.1_KQZ00540.1:0.0879973844)86:0.056451,GCA_000019945.1_ACB80280.1:0.0475978484)87:0.036146,GCA_000022085.1_ACL56892.1:0.0363306818)94:0.055773,((((GCA_001017175.1_KLK90074.1:0.0000000000,GCA_001887265.1_APF37877.1:0.0000000000):0.000002,GCA_001271345.1_ALA16172.1:0.0000020148)100:0.022095,GCA_900102135.1_SCZ14129.1:0.0000023556)88:0.000003,(GCA_001741865.1_AOO82956.1:0.0000028971,GCA_900102525.1_SDH41911.1:0.0239599778)100:0.200048)99:0.043278)99:0.104522)43:0.043180,(((((((((GCA_000019845.1_ACB94989.1:0.0339094649,(GCA_001676615.1_OCC00373.1:0.0000025277,(GCA_000503895.1_AHB49300.1:0.0576446448,(GCA_900104305.1_SDP67053.1:0.1053628229,GCA_000143145.1_ADJ22826.1:0.1737643953)100:0.071698)100:0.194136)99:0.075923)85:0.050274,GCA_000021745.1_ACK49557.1:0.0246953733)74:0.000002,GCA_900114285.1_SFK29669.1:0.0241501669)85:0.036139,GCA_900104955.1_SEB61709.1:0.0970374407)80:0.021369,((GCA_001644125.1_OAI27372.1:0.0000023158,GCA_001675455.1_OBS54436.1:0.0000021494)100:0.025482,GCA_002117405.1_ARN82257.1:0.0000023571)82:0.000002)87:0.026157,GCA_900187365.1_SNB70070.1:0.0251727797)93:0.055485,GCA_000304315.1_CCJ06735.1:0.0250355037)99:0.081199,GCA_001720135.1_ODN65377.1:0.1117875987)75:0.000003,(GCA_001305515.1_KPL51487.1:0.0000021875,(GCA_001402875.1_ALK09154.1:0.0000021267,GCA_001459775.1_CUU41817.1:0.0000020148)100:0.140761)91:0.029872)99:0.176777)43:0.059011,GCA_900115225.1_SFP18154.1:0.0000021126)25:0.000002,GCA_900215505.1_SNY94017.1:0.0000021126)42:0.034819,(((((((((((((GCA_000009985.1_BAE51939.1:0.0261454025,((GCA_000010725.1_BAI71214.1:0.0000022968,GCA_000632475.2_AIB11116.1:0.0000020978)96:0.000003,GCA_900101965.1_SDD63173.1:0.1700935377)43:0.050998)41:0.025850,(GCA_000513295.1_CDK97248.1:0.0000026191,((GCA_000300235.2_AJD51314.1:0.0000023374,GCA_000300275.1_EKF06293.1:0.0247912452)100:0.203767,GCA_900167455.1_SKA41948.1:0.2476755098)36:0.062549)35:0.051756)29:0.000003,((GCA_000576635.1_EWY36053.1:0.0000026813,GCA_000936425.1_KJB94984.1:0.0259598662)100:0.048612,((GCA_000016185.1_ACI98137.1:0.0567892940,GCA_002251795.1_OYQ37886.1:0.0807088674)99:0.022862,(GCA_000225995.2_EGX99865.1:0.0000021126,GCA_000730165.2_ASG20991.1:0.0000021126)100:0.260857)99:0.155962)77:0.027944)43:0.040229,((GCA_000767795.1_KGM32681.1:0.0000021126,GCA_002195995.1_OWJ65471.1:0.0000021126)100:0.030302,(GCA_000294655.1_CCG39861.1:0.0000023926,GCA_900108475.1_SEH57368.1:0.0000024549)100:0.145897)46:0.022370)34:0.007996,(GCA_000299935.1_EKE67634.1:0.0396466154,GCA_001618175.1_KZD01199.1:0.0441749639)51:0.044354)62:0.024161,GCA_000742835.1_AIK96772.1:0.2865055154)79:0.070753,((GCA_000963705.1_KJV09185.1:0.0000020089,GCA_002251735.1_OYQ20811.1:0.0000026084)100:0.082636,(GCA_000264455.2_AFK54475.1:0.0000021126,GCA_001601315.1_KYO57482.1:0.0000021126)100:0.149352)87:0.030956)72:0.022181,(GCA_000982415.1_KKJ75203.1:0.0000020706,GCA_001026905.1_KLN58909.1:0.0846858900)98:0.027603)64:0.004016,GCA_001746755.1_OEJ65462.1:0.2654756785)85:0.049757,(((GCA_900100455.1_SDH31807.1:0.0938905603,(GCA_900156605.1_SIS58490.1:0.0000020929,((GCA_001611975.1_AMW33987.1:0.0669498972,(GCA_900105595.1_SDU47370.1:0.8047347444,((GCA_000010205.1_BAG40642.1:0.0545838480,GCA_000964595.1_KJV56530.1:0.0646023741)100:0.462471,(GCA_000012385.1_ABE05243.1:0.1509734622,GCA_000195735.1_CAA14599.1:0.0000020312)100:2.300600)100:1.319790)61:0.241966)59:0.164495,(((((GCA_000014865.1_ABK43361.1:0.1398387783,GCA_002109495.1_OSM02444.1:0.1682716286)94:0.188494,((GCA_001637395.1_OAB57823.1:0.2160919090,GCA_001637395.1_OAB58295.1:1.9567483367)21:0.000003,(GCA_000388175.3_ETZ04828.1:0.0000022947,GCA_000469665.2_ETZ07001.1:0.1014221767)100:1.217630)65:0.277962)46:0.101510,(GCA_000219355.1_AEI89112.1:0.7505691717,GCA_001982645.1_ONG40930.1:0.4366542711)86:0.269988)5:0.127958,GCA_900100655.1_SDG54879.1:0.5799326702)7:0.057838,((((((((((((((((((((GCA_000011345.1_BAC09299.1:0.0868026716,(GCA_000011385.1_BAC91866.1:0.0700080365,GCA_000484535.1_AGY58887.1:0.0226313065)100:0.237179)97:0.061984,GCA_000317065.1_AFY69486.1:0.1021493029)93:0.072510,((GCA_000312705.1_AFW92940.1:0.0000000000,GCA_002368115.1_BAZ88242.1:0.0000000000):0.000002,GCA_000789435.1_KHG40423.1:0.0000021126)100:0.028680)92:0.033691,((GCA_000175835.1_EFA71034.1:0.0000021449,GCA_001432185.1_KRH95484.1:0.0000023864)100:0.019303,(GCA_000196515.1_ADI63127.1:0.0000021126,GCA_002368135.1_BAZ90295.1:0.0000021126)78:0.000002)98:0.020093)59:0.000002,GCA_002368075.1_BAZ81664.1:0.0000024193)73:0.019938,(((((((GCA_000020025.1_ACC82265.1:0.0000000000,GCA_002368295.1_BAZ01745.1:0.0000000000):0.000002,GCA_002368055.1_BAZ74330.1:0.0000021126)92:0.019223,GCA_000316665.1_AFY53638.1:0.0414789394)36:0.000002,((((((GCA_000316575.1_AFY33343.1:0.0000021126,GCA_000317535.1_AFZ27053.1:0.0000021126)72:0.000002,(GCA_002367975.1_BAY14428.1:0.0183871581,GCA_000317435.1_AFZ00556.1:0.0190581443)7:0.000002)13:0.000002,((GCA_002368275.1_BAY91784.1:0.0000027812,(GCA_000828085.2_KIJ81262.1:0.0617497522,(GCA_001456025.1_KST62516.1:0.0000028855,GCA_001456025.1_KST69136.1:0.0000027101)100:0.069720)68:0.000003)62:0.000003,GCA_000317145.1_AFY95226.1:0.1793347431)70:0.018805)46:0.000002,GCA_000934435.1_KIY11551.1:0.0000025163)30:0.000002,GCA_001990805.1_ONN62580.1:0.0000024577)18:0.018435,(((GCA_000231365.2_EHC16073.1:0.0000000000,GCA_001904645.1_OKH15433.1:0.0000000000):0.000002,GCA_001275395.1_KOP24942.1:0.0000021126)72:0.000003,GCA_000175855.1_EFA73870.1:0.2627897231)85:0.018606)69:0.002497)74:0.018922,GCA_000317695.1_AFZ57938.1:0.0192376603)30:0.000003,((GCA_000169135.1_EAW45387.1:0.0000000000,GCA_002218065.1_GAX36157.1:0.0000000000):0.000002,GCA_000204075.1_ABA20914.1:0.0000021126)73:0.000002)3:0.000003,((GCA_000346485.2_KYC37992.1:0.0000022175,GCA_000760695.2_KIE07507.1:0.0000022157)88:0.000002,(GCA_000350105.1_CCH66938.1:0.0000025812,GCA_000350125.1_CCH65743.1:0.0000023259)98:0.073133)97:0.040068)84:0.018811)75:0.018114,GCA_001298445.1_ALF55679.1:0.0000021127)76:0.067218,(GCA_000317125.1_AFY90170.1:0.0210584942,((GCA_000317555.1_AFZ32202.1:0.0000021126,GCA_001904655.1_OKH24593.1:0.0000021126)100:0.074946,GCA_000952155.1_KJH72642.1:0.0583591336)74:0.020487)90:0.034276)81:0.012118,(((((((GCA_000017845.1_ACB53439.1:0.0000021126,GCA_000235665.2_EHJ13601.1:0.0000021126)100:0.017770,GCA_000167195.1_EAM51548.1:0.0117475598)100:0.031574,GCA_000025125.1_ADB95514.1:0.0198046509)84:0.019932,(((((((GCA_000317675.1_AFZ52556.1:0.1085884553,GCA_001548115.1_BAQ64976.1:0.0000021142)92:0.020819,GCA_001548095.1_BAQ60792.1:0.0000026425)84:0.021598,GCA_001747005.1_OEJ78794.1:0.0000023516)95:0.046460,(GCA_000317575.1_AFZ35831.1:0.0000020616,GCA_002355455.1_BAU62681.1:0.0000020538)100:0.072711)94:0.041615,(GCA_000284135.1_BAL29496.1:0.0000021126,GCA_000478825.2_AIE75182.1:0.0000021126)100:0.043176)90:0.031179,GCA_000021825.1_ACK68525.1:0.0220976818)90:0.027975,(GCA_000317025.1_AFY77935.1:0.0000027623,GCA_001904635.1_OKH26036.1:0.0000023913)100:0.106469)84:0.027469)46:0.000003,((GCA_000297435.1_CCI32509.1:0.0000022814,GCA_000312205.1_CCI06892.1:0.0000027964)100:0.084822,GCA_000332035.1_ELR96228.1:0.3193500533)82:0.054898)87:0.019053,(((GCA_002368355.1_BAZ46655.1:0.0231279428,(GCA_000317615.1_AFZ49358.1:0.0000021126,GCA_000317635.1_AFZ43573.1:0.0000021126)100:0.123573)47:0.000003,(GCA_000332055.1_ELS04761.1:0.0720647410,GCA_001904615.1_OKH19247.1:0.0991666368)69:0.022660)87:0.067838,GCA_000473895.1_ERN42718.1:0.0648720531)82:0.051274)94:0.052138,(GCA_000155555.1_EDX73553.1:0.0646062044,(GCA_000317515.1_AFZ21814.1:0.0000028583,(GCA_000211815.1_EGJ34800.1:0.0224316561,GCA_001942495.1_OLT62441.1:0.0000022090)100:0.073203)72:0.035579)95:0.009918)93:0.016558)90:0.034686,(GCA_001904725.1_OKH36422.1:0.0370057610,GCA_002142475.1_BAS57347.1:0.0203293334)98:0.058602)38:0.000002,GCA_000775285.1_KGF72931.1:0.0460484517)39:0.016679,((((GCA_000018105.1_ABW26818.1:0.1035635404,(GCA_001637395.1_OAB59496.1:0.0434960260,GCA_000817775.1_KIF42519.1:0.1389583112)97:0.021162)56:0.000003,GCA_001276715.1_KOR37953.1:0.0617136054)71:0.020460,GCA_002075285.2_ASC69979.1:0.0448862789)51:0.000002,GCA_000317045.1_AFY67302.1:0.0000021126)44:0.000003)75:0.017225,(((((((GCA_000014265.1_ABG49929.1:0.0433008164,GCA_002260545.1_OZH52440.1:0.0212350348)100:0.089157,GCA_000180455.1_CBN55105.1:0.0000021291)91:0.018373,((GCA_000214075.2_EGK89511.1:0.0000021126,GCA_000317475.1_AFZ04711.1:0.0000021126)99:0.020865,GCA_002412335.1_PCN52483.1:0.0000029726)73:0.000003)87:0.018070,GCA_900009265.1_CUR08649.1:0.0222994565)78:0.000002,GCA_000317495.1_AFZ13858.1:0.1678801852)89:0.038417,GCA_000972705.2_KKD39466.1:0.0208338242)75:0.019728,((GCA_000176895.2_CCE18373.1:0.0000024902,GCA_000307915.1_EKD08121.1:0.0000024906)100:0.066892,GCA_000478195.2_ERT05701.1:0.0266998143)56:0.000002)96:0.037590)67:0.000002,GCA_001904775.1_OKH51115.1:0.0409483287)84:0.045221,GCA_001746915.1_OEJ72366.1:0.0206876508)18:0.000003,(GCA_000317105.1_AFY83709.1:0.0000022326,GCA_000332215.1_ELS32094.1:0.1692168856)22:0.021229)19:0.056285,GCA_000012525.1_ABB56917.1:0.0539211013)18:0.048717,((GCA_000155635.1_EDY39122.1:0.1528613436,GCA_000316515.1_AFY28999.1:0.0781990092)99:0.032076,(GCA_001182765.1_CRY93142.1:0.2193718058,(GCA_000011465.1_CAE19970.1:0.0000024362,GCA_000760175.1_KGG13539.1:0.2483143766)100:0.149395)91:0.027928)100:0.136277)93:0.073338,GCA_001870225.1_APB33533.1:0.2400816653)97:0.095019,GCA_001765415.1_AOR37881.1:0.3813271106)100:0.391864)31:0.129476)54:0.055572)63:0.130781)63:0.045390,((GCA_000319385.1_AFX98442.1:0.0751026215,GCA_000510265.1_AHC73389.1:0.0726816408)100:0.085863,GCA_900102465.1_SDG58468.1:0.0284395411)99:0.128182)47:0.001537,(GCA_000315795.1_EKV26102.1:0.0767410093,GCA_000024465.1_ADE40629.1:0.1861188539)73:0.060645)86:0.083441)72:0.027193,((GCA_000013085.1_ABC23490.1:0.0000023968,(GCA_000017565.1_ABS64339.1:0.1375994696,GCA_001708935.1_ODA68298.1:0.1738342916)77:0.000003)95:0.007267,GCA_000284415.2_CCG06636.1:0.0884378673)89:0.046686)50:0.000002,(((GCA_000739695.1_GAK46763.1:0.0516098671,GCA_900172325.1_SLN40066.1:0.0832783706)91:0.025741,(GCA_000968135.1_CCQ74611.1:0.0837967807,(GCA_900093605.1_SCA55304.1:0.1444460227,((GCA_900101935.1_SDE74617.1:0.1845956041,GCA_000815465.1_KIE04605.1:0.4986061861)98:0.091052,(GCA_001192655.1_GAO97955.1:0.2639225088,GCA_002117145.1_ARN85318.1:0.3354002721)99:0.321560)85:0.067383)82:0.024377)83:0.096606)64:0.000002,((GCA_000166055.1_ADP72179.1:0.0000021126,GCA_000636015.1_KAI96217.1:0.0000020360)100:0.179295,(GCA_000828475.1_BAQ17754.1:0.0217646430,GCA_001723285.1_ODR98609.1:0.0000023140)100:0.103419)95:0.053390)74:0.024346)82:0.013097,GCA_000689395.1_CDO58296.1:0.2096324915)89:0.098355)39:0.044560,(((GCA_002238045.1_OXS99154.1:0.0306566188,GCA_900104485.1_SDB17076.1:0.1734499559)69:0.025600,GCA_000179775.1_EFL90035.1:0.0912988865)95:0.030624,GCA_000496075.1_ESR27481.1:0.1108860578)50:0.000002)41:0.039753,((GCA_000148725.1_EFO29171.1:0.0000023963,GCA_900110875.1_SEQ91088.1:0.0000021126)74:0.000002,GCA_900114245.1_SFL10479.1:0.0249666004)100:0.052212)36:0.056103,GCA_001403915.1_CTQ42681.1:0.0000027521)27:0.000002,(GCA_000192745.1_ADZ70160.1:0.0000022614,(GCA_001188555.1_KND16069.1:0.0000026545,GCA_002249885.1_OXS37534.1:0.0000026176)100:0.026114)87:0.026204)36:0.057406,GCA_001907205.1_OKL42926.1:0.0280597429)52:0.041801,GCA_900102695.1_SCZ46787.1:0.2149579363)55:0.075615,((((((((((((GCA_000013005.1_ABC63736.1:0.0000000000,GCA_001677335.1_OBV12273.1:0.0000000000):0.000002,GCA_001663175.1_ANK13871.1:0.0000021126)95:0.000002,(((GCA_001281485.1_ALE16843.1:0.0000000000,GCA_001306275.1_KPM16406.1:0.0000000000):0.000003,GCA_001304795.1_ALG61862.1:0.0000023856)93:0.000002,(GCA_001610975.1_AMU94535.1:0.0231608707,((GCA_002218195.1_ASK88204.1:0.0000021126,GCA_900128895.1_SIN66582.1:0.0000020465)99:0.023033,((GCA_000091125.1_BAI95456.1:0.0000024396,GCA_000147835.3_AEG49518.1:0.0000025529)100:0.063807,(GCA_000175255.2_AEH62873.1:0.0000026270,GCA_000218875.1_AEI37606.1:0.0000025854)100:0.059566)97:0.047209)88:0.000002)86:0.022969)88:0.048356)38:0.023017,GCA_001028705.1_AKM09579.1:0.0229956163)82:0.000002,(GCA_000013985.1_ABF54528.1:0.0731167864,(GCA_001295965.1_KPF76215.1:0.0000021126,GCA_001713435.1_AOG02254.1:0.0000021126)97:0.000002)95:0.071476)45:0.022916,GCA_000715015.1_KEO91825.1:0.0000022166)89:0.024023,GCA_001586395.2_KZB96421.1:0.0470039965)80:0.000002,(GCA_000013325.1_ABD25688.1:0.0229078927,((GCA_000016765.1_ABQ67723.1:0.0000000000,GCA_002367875.1_PCE40895.1:0.0000000000):0.000003,GCA_002355275.1_ATE67213.1:0.0000025523)100:0.046851)29:0.000002)26:0.000002,GCA_000235975.2_EHJ62367.1:0.0229079042)56:0.023347,GCA_001661675.2_ARU15494.1:0.0000022630)45:0.000003,GCA_001008165.2_AKH41140.1:0.0608731593)99:0.271593,((GCA_000342165.1_EMD82300.1:0.0502901145,GCA_002211145.1_OWV33349.1:0.0000024054)97:0.127864,GCA_002251755.1_OYQ27812.1:0.0551119579)48:0.000002)84:0.204714)50:0.066500,(((GCA_000230555.1_AEQ51692.1:0.1281977810,GCA_000970435.1_KKB77332.1:0.0225477617)76:0.000002,GCA_000743575.1_KFL31770.1:0.0000023851)93:0.073816,GCA_900100665.1_SDH21502.1:0.0894966078)100:0.198632)83:0.071746,((((((((((((((((((((((((((((((((((((((((((((((((((((((GCA_000011965.2_AAV96726.1:0.0000000000,GCA_000169415.1_EBA06216.1:0.0000000000):0.000000,GCA_001046955.1_AKO98107.1:0.0000000000):0.000000,GCA_001482405.1_KUF12538.1:0.0000000000):0.000000,GCA_900100085.1_SDJ50557.1:0.0000000000):0.000000,GCA_002211155.1_OWV61641.1:0.0000000000):0.000000,GCA_002237555.1_ASP19387.1:0.0000000000):0.000000,GCA_900109145.1_SEK10904.1:0.0000000000):0.000000,GCA_002211225.1_OWV48550.1:0.0000000000):0.000000,GCA_900101505.1_SDE33908.1:0.0000000000):0.000000,GCA_001687105.1_ANT60537.1:0.0000000000):0.000000,GCA_900107235.1_SDY50809.1:0.0000000000):0.000000,GCA_002211205.1_OWV51127.1:0.0000000000):0.000000,GCA_900184945.1_SMX46629.1:0.0000000000):0.000000,GCA_900116195.1_SFT27100.1:0.0000000000):0.000000,GCA_900110425.1_SEO74109.1:0.0000000000):0.000000,GCA_001458375.1_CUH78904.1:0.0000000000):0.000003,(GCA_000152725.1_EAQ04068.1:0.0000023805,GCA_900188425.1_SNT15290.1:0.0000023963)81:0.000003)98:0.028285,(((GCA_001458175.1_CUH52627.1:0.0000000000,GCA_900114415.1_SFK97714.1:0.0000000000):0.000000,GCA_900142085.1_SHJ80244.1:0.0000000000):0.000000,GCA_900129685.1_SHG80166.1:0.0000000000):0.000003)41:0.000003,GCA_002115725.1_OSQ62018.1:0.0000028717)95:0.027959,GCA_002115805.1_OSQ44102.1:0.0000029666)94:0.028331,GCA_900156525.1_SIT79300.1:0.0235954191)43:0.000002,GCA_000153305.1_EAR50068.1:0.0000021126)14:0.000002,((((GCA_000152625.1_EAP76997.1:0.0000000000,GCA_000521865.1_ETX31008.1:0.0000000000):0.000000,GCA_900100005.1_SDI26463.1:0.0000000000):0.000000,GCA_900109035.1_SEJ25247.1:0.0000000000):0.000000,GCA_002210095.1_OWU68712.1:0.0000000000):0.000002)24:0.000003,(GCA_001517585.1_CUX79511.1:0.0237784902,GCA_900172385.1_SLN66733.1:0.0479560714)83:0.000003)93:0.029291,GCA_900172315.1_SLN65115.1:0.0000023838)45:0.000002,GCA_900113405.1_SFH40454.1:0.0000023364)91:0.030103,(GCA_900115595.1_SFQ19305.1:0.0000022418,GCA_000590925.1_AHM03933.1:0.1112289475)78:0.000002)89:0.030094,GCA_900110115.1_SEN36089.1:0.0000025025)24:0.000002,GCA_900141995.1_SHI76215.1:0.0000021439)31:0.000003,GCA_900102905.1_SDL12100.1:0.0501988954)53:0.029992,(((GCA_000814025.1_KIC45442.1:0.0000000000,GCA_900172275.1_SLN28582.1:0.0000000000):0.000002,(GCA_001969365.1_APX13883.1:0.0000025800,GCA_900107355.1_SDY16250.1:0.0427342623)10:0.000003)16:0.000003,(GCA_000155735.2_AGI70529.1:0.0000021816,GCA_001187845.1_AKS44829.1:0.0734753889)100:0.115782)99:0.040748)22:0.000003,GCA_900184815.1_SMX24687.1:0.0000024215)15:0.000002,GCA_001981245.1_APX90134.1:0.0000024742)59:0.041801,(((((GCA_000223375.1_AEM41947.1:0.0000026624,GCA_001399515.1_ALJ82048.1:0.0000025898)93:0.000003,GCA_000600975.2_EYD73481.1:0.0469219571)52:0.000002,(GCA_000836695.1_KIQ67541.1:0.0234116745,GCA_900141735.1_SHI56697.1:0.0000023333)100:0.047767)80:0.064145,GCA_000600335.2_EYD76850.1:0.0252347365)82:0.032360,GCA_000442315.1_EPX83404.1:0.0247030061)92:0.104624)28:0.000003,((GCA_900112335.1_SFC61878.1:0.0000000000,GCA_900142295.1_SIO22192.1:0.0000000000):0.000002,GCA_900115815.1_SFQ33400.1:0.0000025020)36:0.023821)57:0.000003,(((((((GCA_000647975.1_KAJ54005.1:0.0000000000,GCA_900172235.1_SLN65818.1:0.0000000000):0.000000,GCA_900184935.1_SMX30907.1:0.0000000000):0.000000,GCA_001305615.1_ALG89149.1:0.0000000000):0.000002,GCA_000671395.1_KCV80774.1:0.0000024295)86:0.000002,(((GCA_000812665.2_AML50603.1:0.0000026620,GCA_001205715.1_KNG91976.1:0.0740201282)99:0.047003,((GCA_900106695.1_SDX50343.1:0.0506763745,GCA_900113695.1_SFI00889.1:0.0000021532)96:0.047911,(GCA_900111545.1_SET78448.1:0.0000024499,GCA_900143155.1_SHN73237.1:0.0000023835)100:0.047383)95:0.023887)95:0.023083,(GCA_900095785.1_SCM68988.1:0.0000027455,GCA_900115865.1_SFQ38423.1:0.0000020110)100:0.072960)91:0.000002)89:0.023031,(GCA_001548075.1_BAQ70659.1:0.0000025877,GCA_001633165.1_ANB32826.1:0.0000024748)78:0.000002)77:0.023671,(GCA_001247715.1_KNX40227.1:0.0391937988,GCA_900172295.1_SLN68945.1:0.0000021043)98:0.083571)95:0.086121)82:0.045304,(GCA_900109285.1_SEL80678.1:0.0289259154,GCA_000299575.1_EKE45010.1:0.0548402806)95:0.020268)55:0.000002,GCA_001403795.1_CTQ50229.1:0.0000023885)85:0.044837,GCA_900172375.1_SLN19101.1:0.0000020477)77:0.000003,((GCA_000012905.2_ABA77857.1:0.0304884025,GCA_900110025.1_SEO31802.1:0.0719419910)100:0.058323,GCA_900110135.1_SEN21969.1:0.1601534315)89:0.056388)46:0.043211,GCA_000152805.1_EAQ13071.1:0.0232448088)18:0.000002,GCA_001307765.1_KPN64035.1:0.0229995859)17:0.000002,GCA_900099935.1_SDL36483.1:0.0000021126)11:0.000003,(GCA_000018145.1_ABV92020.1:0.0000000000,GCA_900188335.1_SNS93202.1:0.0000000000):0.000002)24:0.000002,(((GCA_001038505.1_KMK68163.1:0.0000021126,GCA_900102075.1_SDF60351.1:0.0000021126)88:0.000002,((GCA_001890925.1_OJI95076.1:0.0000021126,GCA_001975705.1_APZ51881.1:0.0000021126)100:0.022660,((((GCA_000161835.1_EET48077.1:0.0228002120,(GCA_900114135.1_SFJ60263.1:0.0000021126,GCA_000203975.3_KID07768.1:0.0231528314)100:0.000002)100:0.011006,(GCA_001404155.1_CRK76477.1:0.0000024116,GCA_900114125.1_SFJ91464.1:0.0000022936)100:0.022785)98:0.012484,GCA_900111945.1_SFR65467.1:0.0000022874)42:0.000003,(GCA_000765015.1_KGK78060.1:0.0000024788,GCA_900141945.1_SHJ37712.1:0.0000024788)100:0.022930)99:0.052853)94:0.000002)85:0.000002,GCA_001908835.1_APO85770.1:0.0534242488)89:0.023406)47:0.043612,(((GCA_000442275.2_EPX76901.1:0.1111292289,GCA_000622405.1_KIN68350.1:0.0000027962)97:0.000002,GCA_900109955.1_SEV96325.1:0.0000022268)99:0.023329,GCA_900114485.1_SFL66945.1:0.0537991762)95:0.023461)12:0.000002,GCA_900109555.1_SEL38230.1:0.0000022291)16:0.000003,GCA_900172305.1_SLN32632.1:0.0000023345)33:0.000003,(((((GCA_000014045.1_ABG33462.1:0.0000021126,GCA_000154785.2_AEI92454.1:0.0000022517)98:0.000002,GCA_000152605.1_EAP85202.1:0.0222974423)100:0.022688,GCA_000738435.1_AII87945.1:0.0000021126)42:0.000003,(((((GCA_000153725.1_EAU46318.1:0.0000000000,GCA_001969385.1_APX23313.1:0.0000000000):0.000000,GCA_900116455.1_SFU18135.1:0.0000000000):0.000000,GCA_900112435.1_SFD47225.1:0.0000000000):0.000002,GCA_000172095.1_EDQ06758.1:0.0000021126)94:0.000002,GCA_000442255.1_EPX86864.1:0.0233100985)91:0.000002)60:0.047092,((((((((((((((GCA_000299875.1_EKE67305.1:0.0000000000,GCA_900102795.1_SCZ65243.1:0.0000000000):0.000000,GCA_001258055.1_CRL14961.1:0.0000000000):0.000000,GCA_900188035.1_SNR33796.1:0.0000000000):0.000000,GCA_900172225.1_SLN16572.1:0.0000000000):0.000000,GCA_000511385.1_AHD08084.1:0.0000000000):0.000000,GCA_900172355.1_SLN77411.1:0.0000000000):0.000000,GCA_900116005.1_SFR20329.1:0.0000000000):0.000000,GCA_000511355.1_AHC99467.1:0.0000000000):0.000000,GCA_001458355.1_CUH65783.1:0.0000000000):0.000000,GCA_001678945.1_ANP36518.1:0.0000000000):0.000000,GCA_900113345.1_SFH63156.1:0.0000000000):0.000000,GCA_900111875.1_SFA89800.1:0.0000000000):0.000003,(GCA_900106675.1_SDX54811.1:0.0491031132,(GCA_900107025.1_SDX78872.1:0.0232760547,(((((((GCA_000021865.1_ADE84059.1:0.0000000000,GCA_000740775.1_KFI24911.1:0.0000000000):0.000000,GCA_000740795.1_KFI25181.1:0.0000000000):0.000000,GCA_001620265.1_AMY67682.1:0.0000000000):0.000002,GCA_000444995.1_AGT10252.1:0.0000025460)49:0.000003,GCA_000203895.1_ABL68865.1:0.0000024010)99:0.138377,GCA_000714535.1_KEO54601.1:0.0000027537)89:0.054907,((GCA_000740785.1_KFI25539.1:0.0000024665,GCA_900156815.1_SIT15672.1:0.0000029537)100:0.076025,GCA_000715505.1_KEP68215.1:0.0232297540)62:0.000002)93:0.067574)53:0.000002)88:0.067994)33:0.000002,GCA_000376545.2_ANP39311.1:0.0000024414)66:0.000003)73:0.033050)54:0.008641,GCA_900177545.1_SMH48625.1:0.0910289462)90:0.048948,GCA_900110775.1_SEQ04428.1:0.0667469526)95:0.077140,GCA_900107585.1_SEA01714.1:0.0000027916)96:0.344414,GCA_000152825.2_ADM09936.1:0.0560371239)93:0.077893,GCA_900199215.1_SNT72302.1:0.1643437945)82:0.101799)91:0.040678,((((((((((((((((GCA_000011685.1_AAW60167.1:0.0524850221,(GCA_002005465.1_AQS87613.1:0.0242913008,GCA_000617865.1_GAJ29498.1:0.0000026757)84:0.026298)29:0.000003,(((((GCA_000723565.1_CDG32760.1:0.0000000000,GCA_000963885.1_GAN53605.1:0.0000000000):0.000000,GCA_001787335.1_AOX18258.1:0.0000000000):0.000000,GCA_001547995.1_BAT19023.1:0.0000000000):0.000000,GCA_000964505.1_GAO00678.1:0.0000000000):0.000000,GCA_002003665.1_OOL18995.1:0.0000000000):0.000002)17:0.000002,GCA_000724025.1_CDG40101.1:0.0000021126)26:0.000002,GCA_001787355.1_AOX20267.1:0.0256248570)66:0.000002,GCA_000234355.2_EHH67275.1:0.1050858233)51:0.027175,GCA_002173735.1_ARW46669.1:0.0533082800)9:0.000003,GCA_000208635.2_EGG75622.1:0.0262952767)6:0.000002,((GCA_000021325.1_ACI52692.1:0.0000000000,GCA_000231445.2_EHD14230.1:0.0000000000):0.000000,GCA_002153535.1_OUI78376.1:0.0000000000):0.000002)4:0.000002,GCA_000182745.1_BAK83483.1:0.0000021126)8:0.000003,GCA_002005445.1_AQS86171.1:0.0249233340)62:0.000002,((GCA_000306035.1_EKM99178.1:0.0000021126,GCA_000964385.1_GAN80210.1:0.0258059897)100:0.080140,(GCA_900101615.1_SDE48292.1:0.0000025708,GCA_900104205.1_SDB74865.1:0.0000026943)100:0.065156)99:0.055053)92:0.026368,(GCA_000016725.1_ABQ31151.1:0.0000026933,GCA_000202835.1_BAJ81541.1:0.0000027780)100:0.039458)98:0.078209,((GCA_000014285.2_ABI61448.1:0.0000021126,GCA_000576085.2_AHJ62327.1:0.0000021126)100:0.054650,GCA_000964365.1_GAN76216.1:0.0000027173)99:0.044343)98:0.016790,GCA_000164635.1_EFH11804.1:0.1220133241)82:0.014113,GCA_900141905.1_SHK34232.1:0.0489070570)100:0.231204,(GCA_900177295.1_SMF84246.1:0.0000021126,GCA_900188055.1_SNR41824.1:0.0000021126)100:0.161696)99:0.232291)93:0.058819,((GCA_000014745.1_ABI66092.1:0.0000020415,GCA_900103475.1_SDM87988.1:0.0000022929)100:0.023258,GCA_000152745.1_EAP91246.1:0.0548819706)96:0.046508)97:0.186945)69:0.068014)64:0.028703,(GCA_000144605.1_ADL01102.1:0.0555853048,GCA_002205555.1_ASD25793.1:0.0297993778)99:0.142021)99:0.060953)100:0.028097);
