# Supplementary material for: Assessing the accuracy of phylogenetic rooting methods on prokaryotic gene families
Source: PLoS One. 2020 May 15;15(5):e0232950. doi: 10.1371/journal.pone.0232950 (PMC7228096; doi:10.1371/journal.pone.0232950)
Supplement: S2 Dataset — (ZIP) [file pone.0232950.s003.zip › EmpiricalDataset/GeneTrees_IQTree/000297.aln.treefile]

(GCA_000006905.1_AAK25167.1:0.0000022218,GCA_000092285.1_ADG09231.1:0.0000022218,(GCA_000017265.1_ACG77626.1:0.0804324649,(GCA_001425915.1_KQW72679.1:0.0685885516,(((((((((((((((((((((GCA_000007125.1_AAL51925.1:0.0000020851,GCA_000157815.1_EEY00600.1:0.0000026204)100:0.006933,(GCA_000017405.1_ABS14658.1:0.0000026312,GCA_000585655.1_EXL01364.1:0.0000026367)100:0.021455)100:0.221762,(GCA_000014245.1_ABG63217.1:0.0373943224,((GCA_000300335.1_EKF16879.1:0.0417015060,GCA_000300515.1_EKF40001.1:0.0188630326)100:0.031031,((GCA_001424795.1_KQU73575.1:0.0098423235,GCA_001605015.1_AMS42411.1:0.0187987041)97:0.000002,((GCA_001510895.1_KUM23689.1:0.0240339482,GCA_001618845.1_AMY00654.1:0.0287603395)100:0.015505,((GCA_000585625.1_EXL01316.1:0.0336893619,GCA_002075885.1_OQM74412.1:0.0444327262)100:0.091087,GCA_900113935.1_SFJ60689.1:0.0840250965)100:0.093846)100:0.032144)100:0.116922)84:0.029510)95:0.087193)100:0.052995,(((GCA_000153465.1_EAS51098.1:0.0611351202,(GCA_000153705.1_EAU42376.1:0.1080896398,GCA_900176465.1_SMC60646.1:0.0590925869)100:0.065053)74:0.026281,GCA_900104035.1_SDO91851.1:0.0320122183)74:0.033401,(GCA_000800175.1_KHJ55074.1:0.0000022218,GCA_900141975.1_SHI57926.1:0.0000022218)100:0.054426)100:0.107709)100:0.070275,(GCA_002238045.1_OXS99164.1:0.2120718403,GCA_001293565.1_KPA99913.1:0.2732752439)98:0.050706)96:0.034109,(GCA_001558695.1_KXF77869.1:0.0600644515,(GCA_000022725.1_ACS50998.1:0.0187165519,GCA_000341385.1_AGF75674.1:0.0423380097)100:0.282318)100:0.038993)86:0.030935,(GCA_900104355.1_SDP91533.1:0.0403721373,GCA_900113985.1_SFJ56285.1:0.0072162291)100:0.059714)84:0.046625,(GCA_000154705.2_EDQ34090.1:0.0095655517,GCA_001703635.1_OCW56673.1:0.0000028917)100:0.055617)69:0.022736,((((GCA_000016285.1_ACM36303.1:0.0239996078,(GCA_001578105.1_AMM85265.1:0.0300497090,GCA_002043005.1_AQZ53299.1:0.0411759291)100:0.189032)75:0.015144,(GCA_000092025.1_AAK87721.1:0.0000020742,(GCA_000325745.1_AGA64841.1:0.2291734637,GCA_000496595.1_AHA27815.1:0.7680120008)90:0.205370)79:0.020391)83:0.017929,(((GCA_000092045.1_ABC90457.1:0.0000024425,(GCA_001267455.1_KOC77583.1:0.0093772893,GCA_001652565.1_ANH03887.1:0.0000023638)100:0.090507)89:0.009486,(GCA_000769405.1_KPN28570.1:0.0000029684,(GCA_000731295.1_CDN53612.1:0.0000023093,GCA_000731315.1_CDN47472.1:0.0096936962)30:0.019494)31:0.010061)93:0.043689,(GCA_000722615.1_KEQ02524.1:0.0000022218,GCA_000722625.1_KEQ02497.1:0.0000022218)100:0.025719)95:0.023744)96:0.031942,(((GCA_000017145.1_ABR59826.1:0.0000022725,GCA_002288525.1_ASY62616.1:0.0191986621)100:0.030645,(GCA_000018545.1_ACP24959.1:0.0000026879,GCA_000697965.2_ANK72112.1:0.0403403844)99:0.017867)100:0.029325,(GCA_001687365.1_OBZ91975.1:0.0356931224,GCA_001885585.1_OJF97941.1:0.0380931557)100:0.029218)15:0.019774)98:0.051121)99:0.085796,GCA_000179775.1_EFL89946.1:0.2496215451)96:0.071043,GCA_000496075.1_ESR27474.1:0.1808129040)83:0.055887,((((GCA_000010525.1_BAF86880.1:0.0616220669,GCA_000017645.1_ABS68588.1:0.0402816352)93:0.018436,(GCA_000092925.1_ADH88740.1:0.0332814174,GCA_900100155.1_SCW96869.1:0.0162040199)100:0.062207)100:0.064926,(((((((GCA_000011365.1_BAC50681.1:0.0248397468,GCA_000661935.1_AHY49733.1:0.0000022656)100:0.038955,GCA_000935205.1_KIZ35469.1:0.0293584483)100:0.019073,GCA_000336555.1_EKS38988.1:0.0000029574)98:0.009305,((GCA_000013885.1_ABE62348.1:0.0000022755,(GCA_001618955.1_KZD24042.1:0.0000022218,GCA_900108575.1_SEI24519.1:0.0000022218)100:0.067745)97:0.018917,GCA_000195775.1_CAE28715.1:0.0189196963)83:0.000002)100:0.031692,(GCA_000012725.1_ABA04606.1:0.0125907033,GCA_000314735.2_EKS27748.1:0.0256820142)94:0.009744)100:0.010613,(GCA_000218565.1_AEI07047.1:0.0000021698,GCA_000218585.1_AEI03470.1:0.0000022218)100:0.015227)100:0.102057,(((GCA_001579845.1_AMN42623.1:0.0928851941,GCA_002119765.1_ARQ01319.1:0.0805399014)92:0.020871,GCA_002355335.1_BAT61077.1:0.1307102794)96:0.052857,GCA_001426945.1_KQZ00526.1:0.1893590427)92:0.022956)100:0.059025)97:0.077535,(GCA_001305515.1_KPL51494.1:0.0811498561,((GCA_000230555.1_AEQ51702.1:0.0080997545,GCA_900100665.1_SDH21383.1:0.0274311468)100:0.126868,(GCA_000743575.1_KFL31757.1:0.0916355288,GCA_000970435.1_KKB77322.1:0.0366058063)100:0.061040)100:0.164804)89:0.018660)23:0.042854)3:0.009939,(((((((GCA_000148725.1_EFO29160.1:0.0497289907,GCA_001403915.1_CTQ42689.1:0.0192877290)97:0.008345,GCA_000158095.1_EEE43904.1:0.0111562652)100:0.102959,(GCA_001188555.1_KND16076.1:0.0000022218,GCA_002249885.1_OXS37528.1:0.0000023257)100:0.078480)99:0.014116,GCA_000192745.1_ADZ70152.1:0.0522849509)99:0.057401,(GCA_001907205.1_OKL42934.1:0.0947181655,(GCA_900110875.1_SEQ91477.1:0.0000026413,GCA_900114245.1_SFL10666.1:0.0189679717)100:0.072299)100:0.160593)9:0.030156,((GCA_900105595.1_SDU21414.1:0.1040131499,(GCA_900148505.1_SHO66311.1:0.0786854619,GCA_001720135.1_ODN68933.1:0.2320507956)94:0.053947)61:0.017206,(GCA_900104485.1_SDB17175.1:0.1787123092,(GCA_900102695.1_SCZ46649.1:0.2647713042,((GCA_000166055.1_ADP71867.1:0.0000022218,GCA_000636015.1_KAI94453.1:0.0000025939)100:0.127593,(GCA_000143145.1_ADJ22819.1:0.2255003272,(GCA_000503895.1_AHB49314.1:0.2032222469,GCA_900104305.1_SDP67212.1:0.1226327666)99:0.031085)100:0.198045)99:0.126466)78:0.001940)94:0.040582)83:0.030262)7:0.013151,(GCA_900115225.1_SFP18408.1:0.0915303273,GCA_900215505.1_SNY94025.1:0.0940309255)100:0.290313)90:0.012843)10:0.025598,(GCA_900129325.1_SHH06455.1:0.1259416254,((((((GCA_000019845.1_ACB94982.1:0.0464151082,(GCA_000021745.1_ACK52745.1:0.0130047482,GCA_900114285.1_SFK11656.1:0.0833898823)100:0.075001)100:0.053685,GCA_900187365.1_SNB77271.1:0.2647444393)87:0.021536,GCA_900104955.1_SEB61491.1:0.1502600710)88:0.018063,(((GCA_000304315.1_CCJ07435.1:0.1242971653,GCA_001644125.1_OAI31165.1:0.0593209338)96:0.025347,GCA_001675455.1_OBS51354.1:0.0181888295)100:0.075764,GCA_002117405.1_ARN79996.1:0.2088975012)99:0.068096)99:0.080569,(((((GCA_000019945.1_ACB82577.1:0.1210271550,GCA_000022085.1_ACL56883.1:0.0707069374)100:0.041751,(GCA_001017175.1_KLK90081.1:0.0107132238,GCA_900102135.1_SCZ14056.1:0.0183697579)97:0.047677)97:0.057239,(GCA_001741865.1_AOO82965.1:0.0703698108,GCA_900102525.1_SDH42256.1:0.0246165262)100:0.177931)69:0.015836,(GCA_001271345.1_ALA16181.1:0.0097988838,GCA_001887265.1_APF37886.1:0.0000025478)100:0.139245)66:0.023816,GCA_001676615.1_OCC01006.1:0.0954687792)66:0.065083)42:0.071679,((GCA_001402875.1_ALK09146.1:0.0000022218,GCA_001459775.1_CUU41809.1:0.0000022218)100:0.169965,GCA_002088295.1_ORE96442.1:0.5875458317)40:0.060035)99:0.049714)41:0.047180)95:0.069490,((GCA_000828475.1_BAQ17761.1:0.0000025820,GCA_001723285.1_ODR98603.1:0.0501096785)100:0.098114,GCA_001708935.1_ODA68289.1:0.0825026350)100:0.209636)44:0.012101,(((((((((GCA_000009985.1_BAE51950.1:0.0371369002,(GCA_000513295.1_CDK97239.1:0.1415788075,(GCA_000294655.1_CCG42034.1:0.0000023035,GCA_900108475.1_SEH36202.1:0.0187615149)100:0.097371)92:0.014752)100:0.106321,(GCA_002251735.1_OYQ17046.1:0.4294114602,(((GCA_000742835.1_AIK96779.1:0.4492287672,(GCA_001192655.1_GAO97948.1:0.4106314543,GCA_002117145.1_ARN85311.1:0.4217371287)100:0.348631)87:0.057515,((GCA_000219355.1_AEI88806.1:0.9712907645,GCA_000815465.1_KIE05460.1:0.6168633968)99:0.351233,((GCA_000012385.1_ABE05239.1:0.1334903162,GCA_000195735.1_CAA14603.1:0.2189263716)100:0.913771,((GCA_000010205.1_BAG41257.1:0.1497473869,GCA_000964595.1_KJV57491.1:0.0887347794)100:1.409969,((GCA_000008385.1_AAW71240.1:0.0980456838,GCA_000953315.1_CDR78417.1:0.0906938405)100:0.738072,(((GCA_000011945.1_AAV86360.1:0.0567073477,GCA_000024505.1_ACZ49519.1:0.0457271583)100:0.397298,(GCA_000026005.1_CAH57883.1:0.0934118811,GCA_000964755.1_KJV63347.1:0.1298764278)100:0.226983)100:0.193122,GCA_000964795.1_KJV69565.1:0.3920316874)100:0.840340)100:1.205924)97:0.303684)99:0.417998)94:0.331054)91:0.034629,(((GCA_000014865.1_ABK43354.1:0.1767244630,GCA_002109495.1_OSM02437.1:0.1434847649)100:0.215337,(((((((GCA_000011345.1_BAC07847.1:0.0122603244,GCA_000505665.1_AHB87504.1:0.0078456087)100:0.378629,GCA_000018105.1_ABW27863.1:0.2054267785)97:0.115269,(((GCA_000317065.1_AFY68653.1:0.1880704788,GCA_000332215.1_ELS32983.1:0.3409127073)100:0.067714,GCA_001870225.1_APB34497.1:0.6950367896)88:0.056458,GCA_000817775.1_KIF40767.1:0.4128964076)83:0.035732)81:0.045945,(((((GCA_000012525.1_ABB56667.1:0.1301141091,((GCA_000011465.1_CAE18664.1:0.1511600552,(GCA_001182765.1_CRY93371.1:0.0926837747,(GCA_000155635.1_EDY38029.1:0.1076043535,GCA_000316515.1_AFY29844.1:0.1107611207)96:0.120000)37:0.075946)33:0.051262,GCA_000760175.1_KGG13166.1:0.0733679805)100:0.507295)96:0.161409,(GCA_000775285.1_KGF72029.1:0.1685388034,GCA_001746915.1_OEJ73863.1:0.2764584142)61:0.000003)75:0.032866,GCA_000317045.1_AFY65521.1:0.1878160106)79:0.059488,((((((((((GCA_000017845.1_ACB49578.1:0.0000021570,(GCA_000167195.1_EAM48344.1:0.0112638982,GCA_000235665.2_EHJ10147.1:0.0000021033)100:0.034693)75:0.011140,GCA_000025125.1_ADB94995.1:0.2851191845)100:0.171546,(GCA_000317675.1_AFZ52352.1:0.0985935751,((GCA_001548095.1_BAQ61944.1:0.0644511197,GCA_001548115.1_BAQ66479.1:0.0413309669)99:0.036636,GCA_001747005.1_OEJ78824.1:0.2355872276)100:0.050076)100:0.266779)89:0.063992,((GCA_000021825.1_ACK69475.1:0.1116048815,(GCA_000317025.1_AFY76510.1:0.0055884493,GCA_001904635.1_OKH23281.1:0.0000025509)100:0.204645)85:0.038150,((GCA_001904615.1_OKH17174.1:0.1810647003,(GCA_000297435.1_CCI32321.1:0.0086836324,GCA_000312205.1_CCI06519.1:0.0115105779)100:0.185421)99:0.038651,(GCA_000332035.1_ELR98589.1:0.2731715865,((GCA_000284135.1_BAL28593.1:0.0053735682,GCA_000478825.2_AIE74329.1:0.0076446233)100:0.268373,GCA_000473895.1_ERN39941.1:0.2973515026)83:0.057822)79:0.014253)80:0.030374)39:0.015785)44:0.018717,(((GCA_000317575.1_AFZ35309.1:0.0000029591,GCA_002355455.1_BAU65918.1:0.0061837736)100:0.126368,GCA_000332055.1_ELS01937.1:0.1709203235)90:0.034738,(GCA_000317615.1_AFZ50112.1:0.0737811643,GCA_000317635.1_AFZ45382.1:0.1044642585)100:0.276380)78:0.050001)94:0.040175,((GCA_000155555.1_EDX75523.1:0.1057197033,(GCA_000211815.1_EGJ29754.1:0.0289837755,GCA_001942495.1_OLT61024.1:0.0389425042)100:0.079744)100:0.028040,GCA_000317515.1_AFZ17286.1:0.0656907119)100:0.071231)94:0.043957,GCA_001904725.1_OKH40828.1:0.1573137710)93:0.028209,(GCA_002368355.1_BAZ44553.1:0.2476419977,GCA_002142475.1_BAS57522.1:0.3556617864)86:0.033827)88:0.041951,(((((GCA_000176895.2_CCE18839.1:0.0000022218,GCA_000307915.1_EKD08674.1:0.0000022218)100:0.165351,GCA_000478195.2_ERT06948.1:0.1469734415)95:0.032911,(GCA_000710505.1_KEI69153.1:0.0113590350,GCA_900009265.1_CUR14742.1:0.0046044010)100:0.110680)100:0.084426,(GCA_000014265.1_ABG49749.1:0.0697293266,(GCA_002260545.1_OZH52818.1:0.0000024794,GCA_002260545.1_OZH53717.1:0.0000029938)100:0.071033)100:0.204171)100:0.086555,(GCA_000180455.1_CBN55583.1:0.1147892208,((GCA_000214075.2_EGK83942.1:0.0103175326,GCA_000317475.1_AFZ05615.1:0.0173571594)100:0.009099,GCA_002412335.1_PCN51328.1:0.0361489634)100:0.112487)100:0.148841)90:0.104040)66:0.003901,((((((((((((GCA_000020025.1_ACC84148.1:0.0518627801,((GCA_000346485.2_KYC39625.1:0.0000022218,GCA_000760695.2_KIE11023.1:0.0000027543)100:0.063245,GCA_000828085.2_KIJ84432.1:0.0755481769)99:0.041350)99:0.009048,(((GCA_002368055.1_BAZ74378.1:0.0000022218,GCA_002368295.1_BAZ01697.1:0.0000020664)100:0.005793,GCA_002368275.1_BAY91736.1:0.0000023860)100:0.012478,(GCA_001298445.1_ALF52698.1:0.0000025982,GCA_002367975.1_BAY16736.1:0.0057307407)100:0.047676)96:0.015515)74:0.016472,GCA_000316575.1_AFY32335.1:0.0357688638)60:0.011773,GCA_000317535.1_AFZ27200.1:0.0169987775)59:0.007731,((GCA_000196515.1_ADI63403.1:0.0317272809,((GCA_002368075.1_BAZ79941.1:0.0251759144,(GCA_000312705.1_AFW93055.1:0.0530137496,(GCA_000789435.1_KHG41583.1:0.0000022584,GCA_002368115.1_BAZ85257.1:0.0000022716)100:0.014306)100:0.071254)84:0.008213,(GCA_000175835.1_EFA70809.1:0.0057886365,(GCA_002368135.1_BAZ90060.1:0.0000022218,(GCA_000175855.1_EFA73920.1:0.0057774341,GCA_001432185.1_KRH97312.1:0.0058110281)72:0.000002)74:0.000002)100:0.118139)72:0.032948)61:0.025396,GCA_000317695.1_AFZ58059.1:0.0234626980)98:0.046887)59:0.013617,(GCA_000169135.1_EAW44736.1:0.0291816080,GCA_002218065.1_GAX36520.1:0.0411796929)100:0.089797)88:0.009401,GCA_000204075.1_ABA22166.1:0.0322370770)86:0.018344,(((GCA_000350105.1_CCH67326.1:0.0000020878,GCA_000350125.1_CCH65166.1:0.0000020419)100:0.199212,GCA_000316665.1_AFY53419.1:0.1639855504)69:0.026063,GCA_001456025.1_KST67744.1:0.1003103580)63:0.002663)62:0.017801,((GCA_000231365.2_EHC12245.1:0.0000023536,GCA_001904645.1_OKH15791.1:0.0000022218)100:0.034566,(GCA_001275395.1_KOP27067.1:0.0095573644,GCA_000934435.1_KIY14553.1:0.0240935149)100:0.026722)100:0.093495)75:0.015674,GCA_000317435.1_AFY99223.1:0.1404535708)100:0.072972,(((GCA_000317555.1_AFZ29407.1:0.0366007804,GCA_001904655.1_OKH22927.1:0.0071744293)100:0.193091,GCA_000317125.1_AFY88224.1:0.2443520389)100:0.030144,GCA_000952155.1_KJH72332.1:0.2649906024)98:0.058744)98:0.065675,(GCA_000317495.1_AFZ14800.1:0.1273029567,GCA_000317145.1_AFY96020.1:0.4597922990)98:0.090554)92:0.047013)79:0.063289)40:0.000002,(GCA_001637395.1_OAB61629.1:0.1836810946,(GCA_001904775.1_OKH46365.1:0.2485541139,GCA_002075285.2_ASC73262.1:0.1185632241)100:0.209310)84:0.080246)87:0.025281)92:0.161208,(GCA_000317105.1_AFY85251.1:0.2086412703,GCA_001276715.1_KOR37441.1:0.1238939276)100:0.120834)93:0.094190,(GCA_000011385.1_BAC88771.1:0.0753764601,GCA_000484535.1_AGY57010.1:0.0272257214)100:0.504369)100:0.564605,GCA_001765415.1_AOR39434.1:1.1334529374)99:1.370949)92:0.104786,GCA_001982645.1_ONG40396.1:1.4570448735)90:0.277772)63:0.057510)69:0.120694)60:0.046879,((GCA_000013085.1_ABC23497.1:0.0693560520,GCA_000284415.2_CCG06644.1:0.1254754827)100:0.086966,(GCA_900101965.1_SDD62931.1:0.1460005109,((GCA_000315795.1_EKV26110.1:0.1797565989,((GCA_000300235.2_AJD51306.1:0.0669768406,GCA_000300275.1_EKF06285.1:0.0217145880)100:0.254774,GCA_900093605.1_SCA55315.1:0.3709922606)73:0.092450)42:0.033038,(GCA_900100455.1_SDH31448.1:0.1710845512,(GCA_900156605.1_SIS58245.1:0.1695667641,GCA_001611975.1_AMW33993.1:0.2986036424)100:0.137578)98:0.062592)44:0.031644)78:0.016209)92:0.066879)62:0.034829,((GCA_000010725.1_BAI71205.1:0.0409466513,GCA_000632475.2_AIB11108.1:0.0168613416)100:0.087466,((GCA_000576635.1_EWY41819.1:0.0191455356,GCA_000936425.1_KJB92485.1:0.0000024269)100:0.118490,(GCA_000016185.1_ACI98127.1:0.1058805277,((GCA_000225995.2_EGY02780.1:0.0000022218,GCA_000730165.2_ASG20092.1:0.0000022218)100:0.091402,GCA_002251795.1_OYQ37897.1:0.1128945999)100:0.046563)100:0.084249)93:0.039640)100:0.096747)56:0.050691,GCA_000968135.1_CCQ74621.1:0.1863452805)57:0.017870,((GCA_000982415.1_KKJ75196.1:0.0095775607,GCA_001026905.1_KLN58903.1:0.0000024638)100:0.215913,GCA_900172325.1_SLN39994.1:0.2965419261)76:0.027603)56:0.094415,((GCA_000264455.2_AFK54483.1:0.0000022218,GCA_001601315.1_KYO57474.1:0.0000022218)100:0.276681,(((GCA_000299935.1_EKE67641.1:0.1852713734,GCA_001618175.1_KZD01192.1:0.1308683388)100:0.136379,(GCA_900167455.1_SKA41911.1:0.3320374317,(GCA_000024465.1_ADE40622.1:0.3967691992,((GCA_000319385.1_AFX98449.1:0.1246667514,GCA_000510265.1_AHC73396.1:0.1278200681)100:0.164559,GCA_900102465.1_SDG58627.1:0.0181554788)100:0.244603)100:0.167889)43:0.021506)35:0.048805,((((GCA_900177295.1_SMF84269.1:0.0000022486,GCA_900188055.1_SNR41732.1:0.0000023082)100:0.359769,GCA_001746755.1_OEJ65456.1:0.5044961720)90:0.045775,GCA_900100655.1_SDG54706.1:0.2809895169)93:0.059353,((GCA_000226315.1_AEP10462.1:0.0000026896,GCA_000348745.1_AGH98873.1:0.0000020949)100:0.482540,(((GCA_900101935.1_SDE74979.1:0.2854286274,(((GCA_000022085.1_ACL59150.1:0.3551229504,GCA_000022085.1_ACL59918.1:0.1390693316)100:1.810855,GCA_000022085.1_ACL61325.1:3.3398320104)100:1.230637,GCA_000300335.1_EKF17078.1:4.5166240416)95:0.977131)79:0.070844,(((((((((GCA_000013005.1_ABC64311.1:0.0539884959,((GCA_001008165.2_AKH43877.1:0.0551141230,(GCA_001304795.1_ALG62077.1:0.0000026396,GCA_001306275.1_KPM16190.1:0.0000022218)100:0.048119)100:0.029318,(GCA_001281485.1_ALE17473.1:0.0558083512,(GCA_001677335.1_OBV10293.1:0.0000023322,GCA_001663175.1_ANK12666.1:0.1114890554)100:0.026803)100:0.021063)100:0.041148)100:0.060282,GCA_000715015.1_KEO89174.1:0.0429952015)100:0.112871,(GCA_001028705.1_AKM09555.1:0.0693610396,GCA_001661675.2_ARU15058.1:0.0653846433)100:0.076052)100:0.038071,GCA_000013325.1_ABD25277.1:0.1763617630)100:0.063045,((GCA_000091125.1_BAI97547.1:0.0165466306,GCA_000147835.3_AEG50615.1:0.0095629324)100:0.077859,GCA_000235975.2_EHJ62208.1:0.1550839189)99:0.014436)100:0.135341,(GCA_001295965.1_KPF74814.1:0.0000023121,GCA_001713435.1_AOG00925.1:0.0000021167)100:0.142243)90:0.048734,(GCA_002218195.1_ASK88742.1:0.1885551516,GCA_900128895.1_SIN62233.1:0.0428208991)100:0.110965)91:0.064468,((GCA_000013985.1_ABF53157.1:0.0312334489,GCA_001610975.1_AMU95338.1:0.0231732109)100:0.171804,(((GCA_001586395.2_KZB96418.1:0.1370516844,GCA_002251755.1_OYQ26066.1:0.4677862878)72:0.027172,(GCA_000175255.2_AEH62407.1:0.0342314115,GCA_000218875.1_AEI37417.1:0.0197265298)100:0.294682)73:0.022426,(GCA_000016765.1_ABQ68920.1:0.0082259634,(GCA_002355275.1_ATE63552.1:0.0000022218,GCA_002367875.1_PCE41392.1:0.0000020513)100:0.009180)100:0.109164)78:0.028029)76:0.018500)98:0.104442,(GCA_000342165.1_EMD83492.1:0.0114316629,GCA_002211145.1_OWV32522.1:0.0728478392)100:0.286338)100:0.741861)24:0.022459,(((((((((((((((((((((((((((((((((((((GCA_000011965.2_AAV96741.1:0.0816521860,GCA_900109035.1_SEJ25866.1:0.0719044325)99:0.094603,GCA_002210095.1_OWU68700.1:0.0499571356)72:0.015196,(GCA_900111875.1_SFA89914.1:0.0702608557,GCA_900110425.1_SEO74287.1:0.0958748848)56:0.003136)62:0.019472,(((GCA_000814025.1_KIC45435.1:0.0000025766,GCA_001969365.1_APX12565.1:0.0176929958)100:0.032558,(GCA_001205715.1_KNG91988.1:0.0855034000,(GCA_900107355.1_SDY16040.1:0.0689372926,GCA_900142085.1_SHJ80516.1:0.0739126277)97:0.029446)85:0.022592)83:0.004220,GCA_900116005.1_SFR20382.1:0.0472514401)90:0.065062)47:0.000003,((GCA_000161835.1_EET48006.1:0.1415922515,(GCA_001404155.1_CRK76468.1:0.0000022218,GCA_900114125.1_SFJ91261.1:0.0000022218)100:0.076446)96:0.026645,GCA_900156525.1_SIT79349.1:0.1687539252)81:0.022732)76:0.014254,(((GCA_001678945.1_ANP36530.1:0.0839705185,((((GCA_000203975.3_KID07780.1:0.0000020144,GCA_000511355.1_AHC99457.1:0.0220762997)100:0.038806,(GCA_000376545.2_ANP39299.1:0.0372059374,GCA_900102795.1_SCZ68085.1:0.0452997364)100:0.014492)79:0.019138,(GCA_001258055.1_CRL14948.1:0.0000025547,GCA_900113345.1_SFH63490.1:0.0000020421)94:0.018693)34:0.000003,GCA_000511385.1_AHD08071.1:0.0000024396)39:0.042724)98:0.058529,(((((((GCA_000153725.1_EAU46328.1:0.0090600389,GCA_001975705.1_APZ51892.1:0.0286422132)100:0.045637,((GCA_900102075.1_SDF60565.1:0.0188891410,(GCA_900184945.1_SMX46663.1:0.0247908760,GCA_000169415.1_EBA06228.1:0.0856382201)100:0.040359)66:0.039142,(GCA_000442255.1_EPX86852.1:0.0286835924,((GCA_001969385.1_APX23302.1:0.0000020088,GCA_900112435.1_SFD47555.1:0.0000029208)100:0.019015,(((GCA_001482405.1_KUF12552.1:0.0576719110,GCA_002211205.1_OWV51112.1:0.0000027847)90:0.009287,GCA_002211155.1_OWV61625.1:0.0000029179)80:0.000002,((GCA_002211225.1_OWV48534.1:0.0000023772,GCA_900101505.1_SDE33407.1:0.0000029782)100:0.049581,(GCA_002237555.1_ASP19398.1:0.0000023189,GCA_900188425.1_SNT37389.1:0.0000020253)100:0.064151)94:0.021710)99:0.047137)87:0.000002)91:0.021142)27:0.000003)56:0.030809,GCA_900100085.1_SDJ50761.1:0.0665031980)91:0.010145,(GCA_001687105.1_ANT60528.1:0.0000027072,GCA_900116195.1_SFT27157.1:0.0091538543)100:0.018311)65:0.019382,GCA_001458375.1_CUH78926.1:0.1267764969)57:0.011766,(GCA_900177545.1_SMH48510.1:0.1608157973,GCA_900107235.1_SDY50578.1:0.1133557663)57:0.029193)92:0.010442,((GCA_000521865.1_ETX28198.1:0.0579385480,GCA_900115815.1_SFQ66484.1:0.0200484585)100:0.010116,(GCA_001038505.1_KMK68172.1:0.0542661274,GCA_900188035.1_SNR33740.1:0.0304433397)100:0.080069)100:0.028864)98:0.044469)74:0.015473,((GCA_900116455.1_SFU18193.1:0.0531378590,(GCA_001458355.1_CUH65800.1:0.0735487993,GCA_900110775.1_SEQ04150.1:0.1082633243)96:0.070733)85:0.021237,((((GCA_001458175.1_CUH52606.1:0.0662544712,GCA_900114415.1_SFK97525.1:0.0000023606)100:0.066193,GCA_900172225.1_SLN16325.1:0.0118434373)95:0.039934,(((GCA_000014045.1_ABG33471.1:0.0116034310,GCA_000154785.2_AEI92446.1:0.0000022218)100:0.054641,(GCA_000152605.1_EAP85211.1:0.0000020053,GCA_000622405.1_KIN68338.1:0.0954435791)100:0.018364)98:0.037814,GCA_000172095.1_EDQ06748.1:0.0366909130)99:0.045285)75:0.000002,((((((GCA_001046955.1_AKO98121.1:0.0000026627,GCA_900109145.1_SEK10827.1:0.0000029814)100:0.062449,((GCA_002115725.1_OSQ62142.1:0.0275079567,GCA_002115805.1_OSQ44089.1:0.0288148155)100:0.041420,GCA_900129685.1_SHG80672.1:0.1261694066)82:0.019252)82:0.021075,GCA_900100005.1_SDI26702.1:0.0429923549)90:0.026684,GCA_001890925.1_OJI95432.1:0.1270744018)73:0.005724,GCA_000152725.1_EAQ04079.1:0.0795828275)95:0.029556,GCA_001247715.1_KNX40588.1:0.1261094011)85:0.024095)22:0.024663)73:0.044130)77:0.000002)62:0.000003,((GCA_000152625.1_EAP77007.1:0.0476900284,GCA_900172295.1_SLN41713.1:0.0857380701)99:0.008865,((GCA_900095785.1_SCM68997.1:0.0000027955,GCA_900115865.1_SFQ38264.1:0.0000021835)100:0.153979,(GCA_000442315.1_EPX83394.1:0.1446820566,GCA_000600335.2_EYD76860.1:0.1240208768)100:0.186237)86:0.081967)75:0.009453)85:0.057163,((GCA_900172355.1_SLN77963.1:0.0282621677,((GCA_000836695.1_KIQ69153.1:0.0385906041,(GCA_900141735.1_SHI56322.1:0.0594987730,GCA_001908835.1_APO85761.1:0.1120190967)57:0.007989)61:0.018889,(GCA_900172385.1_SLN42223.1:0.0752302994,((GCA_900172275.1_SLN28868.1:0.0315306407,GCA_900184815.1_SMX23061.1:0.1976734617)52:0.040671,(GCA_001187845.1_AKS44816.1:0.1235133943,GCA_000155735.2_AGI70519.1:0.1547218846)98:0.031589)53:0.036989)41:0.000002)86:0.040141)67:0.000003,(GCA_900114485.1_SFL66768.1:0.0669883980,(GCA_000600975.2_EYD73491.1:0.0720116386,(GCA_000223375.1_AEM41956.1:0.0000024436,GCA_001399515.1_ALJ82057.1:0.0000022218)100:0.184538)47:0.040461)4:0.021123)9:0.026656)5:0.015446,GCA_000153305.1_EAR49458.1:0.0394575213)97:0.037187,((GCA_000590925.1_AHM03918.1:0.1835197929,GCA_900102905.1_SDL11915.1:0.2050729894)96:0.090026,((GCA_001517585.1_CUX80310.1:0.2118312793,GCA_000738435.1_AII88248.1:0.2563634922)84:0.048486,((GCA_000299875.1_EKE67296.1:0.0334526859,(GCA_900114135.1_SFJ60489.1:0.0157778997,(GCA_900109555.1_SEL38427.1:0.0000022218,GCA_900172305.1_SLN32553.1:0.0000022218)100:0.211212)95:0.020475)100:0.102040,GCA_900172375.1_SLN18995.1:0.1913322290)99:0.162274)50:0.030797)48:0.012065)86:0.046839,(GCA_000152805.1_EAQ13083.1:0.0959542244,GCA_900109955.1_SEV96173.1:0.0682072345)79:0.048884)73:0.025736,((GCA_000299575.1_EKE45239.1:0.0892789113,((GCA_900110115.1_SEN35813.1:0.0000021929,GCA_900141995.1_SHI75868.1:0.0000029574)100:0.061925,(GCA_900113405.1_SFH40287.1:0.0000023721,GCA_900172315.1_SLN65023.1:0.0000023507)100:0.162203)100:0.073304)100:0.045383,GCA_001307765.1_KPN64026.1:0.1689998388)99:0.059704)87:0.041529,GCA_900115595.1_SFQ19459.1:0.1361546914)87:0.051227,(GCA_001981245.1_APX90126.1:0.0946965968,GCA_900172235.1_SLN65935.1:0.1106208356)98:0.037877)82:0.010888,GCA_000812665.2_AML50612.1:0.2357528913)94:0.042225,(GCA_900099935.1_SDM02197.1:0.0582360717,(GCA_900112335.1_SFD24241.1:0.0668091391,GCA_900188335.1_SNT39035.1:0.0000023972)100:0.060693)100:0.056168)93:0.007105,GCA_000018145.1_ABV92008.1:0.1245278787)93:0.041122,GCA_900142295.1_SIO21931.1:0.2231428625)49:0.000002,((((GCA_000647975.1_KAJ53990.1:0.1284642184,GCA_000671395.1_KCV80787.1:0.0232403268)100:0.066433,GCA_900184935.1_SMX30891.1:0.0384631032)97:0.039543,GCA_001305615.1_ALG89142.1:0.0270284997)95:0.008577,((GCA_000442275.2_EPX76910.1:0.0272687442,GCA_900111945.1_SFR65540.1:0.0000022325)100:0.122946,((GCA_000765015.1_KGK78068.1:0.0000022218,GCA_900141945.1_SHJ37908.1:0.0000022900)100:0.072298,(GCA_001403795.1_CTQ50219.1:0.0049488554,GCA_900109285.1_SEL81046.1:0.0618766953)100:0.097690)100:0.102004)100:0.092475)71:0.010470)98:0.073443,GCA_900107025.1_SDX78614.1:0.1746884256)97:0.041125,GCA_900110135.1_SEN21664.1:0.1376292753)95:0.015696,(GCA_900106675.1_SDX54499.1:0.0871965431,GCA_900110025.1_SEO31414.1:0.0769309531)98:0.026903)91:0.046059,GCA_000012905.2_ABA77849.1:0.0813364668)93:0.042261,GCA_900156815.1_SIS52391.1:0.1431604307)97:0.044534,(GCA_000740775.1_KFI24893.1:0.0181423328,GCA_000740795.1_KFI25173.1:0.0000024214)100:0.090311)94:0.044936,GCA_001620265.1_AMY67673.1:0.1084466408)92:0.021526,(GCA_001548075.1_BAQ70666.1:0.0000022271,GCA_001633165.1_ANB36020.1:0.0000022218)100:0.166787)97:0.084285,(GCA_000203895.1_ABL68854.1:0.0629718681,GCA_000444995.1_AGT10262.1:0.1054559915)100:0.173692)87:0.039465,GCA_000021865.1_ADE84051.1:0.1030976894)87:0.053497,GCA_000740785.1_KFI25548.1:0.1291375175)98:0.104971,GCA_000715505.1_KEP68206.1:0.0577553533)97:0.047009,GCA_000714535.1_KEO54604.1:0.0446821774)100:0.402924,GCA_900107585.1_SEA38854.1:0.3489781049)100:0.151290,(GCA_900106695.1_SDX50582.1:0.0445867587,GCA_900113695.1_SFI00739.1:0.0319258799)100:0.068972)98:0.084624,(GCA_900111545.1_SET78247.1:0.0000022218,GCA_900143155.1_SHN73284.1:0.0000022218)100:0.065147)100:0.255213,(GCA_000388175.3_ETZ04683.1:0.2281533820,GCA_000469665.2_ETZ06743.1:0.1593247983)100:3.081479)97:0.038666,(GCA_000153525.1_EAS84213.1:0.0077576922,GCA_000155895.1_EDZ61023.1:0.1161215158)100:1.169390)86:0.089860)50:0.136055)89:0.066941)80:0.076530)43:0.000002)55:0.062348)81:0.095555,(((((((((GCA_000011685.1_AAW61065.1:0.0541995704,(GCA_000723565.1_CDG33516.1:0.0000021481,GCA_002003665.1_OOL17060.1:0.0279980208)100:0.254670)90:0.034617,GCA_000234355.2_EHH66973.1:0.0307980755)96:0.083850,(GCA_001787335.1_AOX17636.1:0.0000022218,GCA_001787355.1_AOX20515.1:0.0000022218)100:0.039249)96:0.054792,(GCA_000724025.1_CDG40245.1:0.0097090581,GCA_001547995.1_BAT18489.1:0.0000020348)100:0.111589)96:0.012045,GCA_002005465.1_AQS88417.1:0.0419206292)94:0.049166,GCA_000617865.1_GAJ28947.1:0.1206882247)85:0.023737,GCA_000963885.1_GAN54521.1:0.0533314057)99:0.068037,((GCA_000021325.1_ACI51103.1:0.1043861453,(((GCA_000182745.1_BAK83829.1:0.0000022218,GCA_000964505.1_GAN99087.1:0.0000022218)81:0.000002,GCA_000208635.2_EGG77742.1:0.0096346962)100:0.091635,GCA_002005445.1_AQS85601.1:0.1977957233)60:0.035597)60:0.048909,(GCA_002173735.1_ARW47650.1:0.1218392799,(GCA_000231445.2_EHD15025.1:0.0000022218,GCA_002153535.1_OUI77947.1:0.0000022218)100:0.276948)93:0.106426)88:0.021940)93:0.060540,((GCA_000014285.2_ABI62939.1:0.0000021623,GCA_000576085.2_AHJ63932.1:0.0000022856)100:0.186672,(GCA_000964365.1_GAN77544.1:0.1972247181,((((GCA_000016725.1_ABQ30242.1:0.0000024505,GCA_000202835.1_BAJ80209.1:0.0000025054)100:0.234298,(GCA_000306035.1_EKN01257.1:0.0424627219,GCA_000964385.1_GAN80817.1:0.0358199216)100:0.247747)96:0.107551,(GCA_000164635.1_EFH11808.1:0.1233929001,GCA_900141905.1_SHK34569.1:0.2237872458)98:0.070541)97:0.029436,(GCA_900101615.1_SDE48608.1:0.0000023673,GCA_900104205.1_SDB74855.1:0.0000020218)100:0.143762)98:0.091016)37:0.008384)91:0.048277)100:0.195179)96:0.047510,(GCA_000767795.1_KGM34573.1:0.0087282161,GCA_002195995.1_OWJ65484.1:0.0098730542)100:0.212562)98:0.138794)59:0.028131,GCA_000017565.1_ABS64332.1:0.1011107220)56:0.031047,GCA_000689395.1_CDO58303.1:0.2620556892)51:0.013116,GCA_000739695.1_GAK46770.1:0.1480765969)99:0.130274,(((GCA_000014745.1_ABI66099.1:0.1232113391,GCA_000152745.1_EAP91253.1:0.1913018791)100:0.046620,GCA_900103475.1_SDM87771.1:0.1641662421)100:0.247405,((GCA_000152825.2_ADM09858.1:0.3857689793,GCA_900199215.1_SNT72313.1:0.2610885219)100:0.181446,((GCA_000013025.1_ABI78050.1:0.0307344423,GCA_000685315.1_KCZ98950.1:0.0250201937)100:0.476437,GCA_000023785.1_ACT59778.1:0.2678514501)100:0.365641)76:0.104555)76:0.087281)100:0.103377,((GCA_000144605.1_ADL01112.1:0.1380924806,GCA_002205555.1_ASD25779.1:0.0672187994)100:0.135662,(GCA_000175215.2_ADU14383.1:0.1797644676,GCA_000204015.1_EGF90682.1:0.1025307694)100:0.177022)100:0.130743)98:0.118407)89:0.005533)100:0.188642);
