# Supplementary material for: Assessing the accuracy of phylogenetic rooting methods on prokaryotic gene families
Source: PLoS One. 2020 May 15;15(5):e0232950. doi: 10.1371/journal.pone.0232950 (PMC7228096; doi:10.1371/journal.pone.0232950)
Supplement: S2 Dataset — (ZIP) [file pone.0232950.s003.zip › EmpiricalDataset/GeneTrees_IQTree/000298.aln.treefile]

(GCA_000006905.1_AAK25410.1:0.0245891300,GCA_000092285.1_ADG08756.1:0.0217884350,((GCA_000017265.1_ACG76650.1:0.2196998427,GCA_001425915.1_KQW69421.1:0.2131691868)99:0.122247,((GCA_000144605.1_ADK99444.1:0.2589741511,GCA_002205555.1_ASD26675.1:0.1687766476)100:0.180263,((GCA_000175215.2_ADU11960.1:0.1516970512,GCA_000204015.1_EGF92113.1:0.3376113099)100:0.130205,((((((((((((((((((GCA_000007125.1_AAL51432.1:0.0089121424,GCA_000157815.1_EEX99012.1:0.0000023311)100:0.035410,GCA_000585655.1_EXL04183.1:0.0255294303)100:0.013868,GCA_000017405.1_ABS13824.1:0.0407472939)100:0.046326,GCA_001558695.1_KXF76312.1:0.1324996643)96:0.012244,(GCA_900104355.1_SDO69452.1:0.0240845482,GCA_900113985.1_SFI77483.1:0.1007996897)100:0.166819)99:0.032067,(GCA_000022725.1_ACS51978.1:0.1032328382,GCA_000341385.1_AGF76455.1:0.1080452049)100:0.539730)93:0.044604,(((GCA_000016285.1_ACM37971.1:0.1906758958,(GCA_000092025.1_AAK88344.1:0.1211746121,(GCA_000092045.1_ABC92617.1:0.0594969121,GCA_000769405.1_KPN28836.1:0.0528499585)100:0.073741)100:0.055542)91:0.035403,(((GCA_000017145.1_ABR61752.1:0.0278214998,GCA_002288525.1_ASY64540.1:0.0326609454)100:0.013299,(GCA_000018545.1_ACP26847.1:0.0197729223,GCA_000697965.2_ANK74074.1:0.0468661710)39:0.019695)100:0.037678,((GCA_001267455.1_KOC74302.1:0.0088974706,GCA_001652565.1_ANH05835.1:0.0000025145)100:0.067057,(GCA_001687365.1_OBZ94379.1:0.0521209805,GCA_001885585.1_OJF96437.1:0.0613038712)100:0.037614)98:0.028816)100:0.036436)95:0.028225,((GCA_000154705.2_EDQ31678.1:0.0807714538,GCA_001703635.1_OCW59044.1:0.0714809003)100:0.143746,(GCA_001293565.1_KPB00720.1:0.2070507535,((GCA_001578105.1_AMM83660.1:0.1254964379,GCA_002043005.1_AQZ51273.1:0.0781214512)100:0.275430,(GCA_000325745.1_AGA65170.1:0.5577581593,GCA_000496595.1_AHA28364.1:1.0968977035)100:0.668525)92:0.067560)83:0.023454)88:0.028514)93:0.049073)41:0.024149,((((GCA_000585625.1_EXL01523.1:0.0634457383,(GCA_001510895.1_KUM24372.1:0.0763812591,GCA_001618845.1_AMY02832.1:0.0802363290)100:0.025864)100:0.026715,GCA_002075885.1_OQM74672.1:0.0778476951)100:0.039316,(GCA_001424795.1_KQU73063.1:0.0310212856,GCA_001605015.1_AMS40216.1:0.0333144959)100:0.081556)84:0.038718,GCA_900113935.1_SFJ53007.1:0.2332242094)86:0.041971)91:0.066582,(GCA_000014245.1_ABG64589.1:0.1887223490,(GCA_000300335.1_EKF18761.1:0.0615843947,GCA_000300515.1_EKF41913.1:0.0686388828)100:0.153775)96:0.039399)96:0.064837,(GCA_002238045.1_OXT02424.1:0.3462211625,((GCA_000153465.1_EAS50621.1:0.2549688089,(GCA_000153705.1_EAU41061.1:0.3019133856,GCA_900176465.1_SMC65363.1:0.1693932161)99:0.092072)100:0.146565,((GCA_000800175.1_KHJ55378.1:0.0098229586,GCA_900141975.1_SHJ04490.1:0.0272274890)100:0.228443,GCA_900104035.1_SDN51456.1:0.2106566244)100:0.183872)100:0.152019)94:0.077011)94:0.123023,((GCA_000739695.1_GAK44311.1:0.2950952980,((GCA_000143145.1_ADJ25195.1:0.2333831586,GCA_000503895.1_AHB47511.1:0.1562687148)100:0.156818,(GCA_000981545.1_CPR17179.1:0.0000027782,GCA_900104305.1_SDO38502.1:0.0000028007)100:0.269625)100:0.162814)60:0.061265,(((GCA_000496075.1_ESR26381.1:0.3286400142,GCA_002088295.1_ORE93445.1:0.5289008702)67:0.051860,((GCA_000828475.1_BAQ15586.1:0.0573891647,GCA_001723285.1_ODS00538.1:0.1106021655)100:0.227168,GCA_001708935.1_ODA68146.1:0.2627420723)99:0.085289)69:0.077254,GCA_900102695.1_SCZ38681.1:0.5264610694)81:0.057804)58:0.050133)45:0.032738,((((GCA_000148725.1_EFO32835.1:0.0885008424,(GCA_000158095.1_EEE44739.1:0.0725490142,GCA_001403915.1_CTQ44418.1:0.0976623572)100:0.064752)100:0.056646,GCA_900105595.1_SDU47194.1:0.2269214265)80:0.022861,(GCA_000192745.1_ADZ72633.1:0.0555659412,(GCA_001188555.1_KND18299.1:0.0046361061,GCA_002249885.1_OXS45315.1:0.0046174172)100:0.103429)100:0.140794)100:0.061751,((GCA_001907205.1_OKL44392.1:0.1661282804,(GCA_900110875.1_SEQ37386.1:0.0192879617,GCA_900114245.1_SFJ98520.1:0.0336662866)100:0.212838)100:0.124962,GCA_001720135.1_ODN72529.1:0.3596671306)94:0.110423)89:0.057734)48:0.034702,((GCA_900115225.1_SFO72142.1:0.1509603143,GCA_900215505.1_SNY90674.1:0.0789733567)100:0.251924,GCA_000179775.1_EFL89597.1:0.4079365208)97:0.085565)45:0.021203,((((GCA_000019845.1_ACB93875.1:0.2683711687,(GCA_000021745.1_ACK49321.1:0.1766510624,GCA_900114285.1_SFK55932.1:0.1341943466)100:0.098454)100:0.132663,GCA_001676615.1_OCC01992.1:0.3298562940)99:0.040101,((((((GCA_000022085.1_ACL62118.1:0.1411145520,GCA_000019945.1_ACB79633.1:0.3458148195)100:0.075324,(GCA_001741865.1_AOO83912.1:0.0927152558,GCA_900102525.1_SDH17338.1:0.0932109192)100:0.163666)100:0.050241,(GCA_001017175.1_KLK92013.1:0.0420983765,GCA_900102135.1_SCY23261.1:0.0615831503)100:0.063392)100:0.096992,(GCA_001271345.1_ALA17489.1:0.0044832698,GCA_001887265.1_APF36234.1:0.0000029075)100:0.168784)97:0.056035,((GCA_900104955.1_SED22672.1:0.1999335648,(((GCA_000304315.1_CCJ08782.1:0.0876868549,GCA_900187365.1_SNB73572.1:0.2480296066)70:0.061219,(GCA_001644125.1_OAI26591.1:0.0358723295,GCA_001675455.1_OBS52655.1:0.0810566860)100:0.087648)70:0.035330,GCA_002117405.1_ARN81471.1:0.0846787975)100:0.120171)99:0.069668,(((GCA_000092925.1_ADH90758.1:0.1442433056,GCA_900100155.1_SCW89551.1:0.0513157162)100:0.220133,(((GCA_000010525.1_BAF90124.1:0.1412253350,GCA_000017645.1_ABS67323.1:0.2251674804)100:0.115346,((((((GCA_000011365.1_BAC45706.1:0.0382425091,GCA_000661935.1_AHY55893.1:0.0774694743)100:0.050367,(GCA_001618955.1_KZD25671.1:0.0000029181,GCA_900108575.1_SEH78375.1:0.0000026079)100:0.132815)87:0.024807,((GCA_000013885.1_ABE61421.1:0.0423653385,GCA_000012725.1_ABA03698.1:0.1372116565)86:0.011786,(GCA_000935205.1_KIZ47355.1:0.0428996731,GCA_000195775.1_CAE25621.1:0.0863129015)97:0.019538)91:0.021028)87:0.013498,GCA_000935205.1_KIZ35683.1:0.0000021454)98:0.077161,(((GCA_000218565.1_AEI08025.1:0.0000023132,GCA_000218585.1_AEI04395.1:0.0000022999)100:0.068547,GCA_000314735.2_EKS29950.1:0.0708561364)100:0.043554,GCA_000336555.1_EKS33782.1:0.0943358912)89:0.050396)90:0.078637,GCA_001426945.1_KQY98057.1:0.3975209517)98:0.102723)97:0.071238,(GCA_001402875.1_ALK07867.1:0.0000024114,GCA_001459775.1_CUU43789.1:0.0000020379)100:0.295951)96:0.056052)96:0.047900,((GCA_001579845.1_AMN38989.1:0.1862908427,GCA_002119765.1_ARP98917.1:0.2405105738)100:0.131450,GCA_002355335.1_BAT58646.1:0.3259420236)97:0.089430)100:0.067539)94:0.037723)92:0.025351,GCA_900129325.1_SHF54326.1:0.2752099531)92:0.032516)99:0.086053,(GCA_900104485.1_SDB05038.1:0.3019314398,GCA_001305515.1_KPL52533.1:0.3426745684)83:0.074426)84:0.075093)52:0.058512,((((((((((((((((((((((GCA_000011965.2_AAV96398.1:0.1526213324,GCA_900172225.1_SLN27937.1:0.1039611105)75:0.031479,(((GCA_000203975.3_KID09550.1:0.0594108726,GCA_000511355.1_AHD00117.1:0.0607296406)93:0.035566,GCA_001678945.1_ANP38174.1:0.0868936331)100:0.041112,GCA_900102795.1_SCZ52665.1:0.1212452874)92:0.045506)48:0.013975,(GCA_000511385.1_AHD08656.1:0.0536690520,(GCA_001258055.1_CRL16764.1:0.0000021393,GCA_900113345.1_SFH23690.1:0.0000021393)100:0.049193)99:0.046050)56:0.026525,(((GCA_001205715.1_KNG92601.1:0.1007543601,GCA_900156525.1_SIT77748.1:0.2626453417)79:0.017039,(GCA_900116455.1_SFT89241.1:0.1289077584,(GCA_000161835.1_EET48692.1:0.1521775286,(GCA_000152625.1_EAP75258.1:0.1301405237,GCA_900172295.1_SLN24594.1:0.1669548406)100:0.099703)80:0.007777)91:0.024264)76:0.009479,(GCA_000376545.2_ANP39812.1:0.1342601812,GCA_002210095.1_OWU69531.1:0.1581731691)81:0.051850)40:0.010967)55:0.028581,(((((((GCA_002115725.1_OSQ65436.1:0.0371803930,GCA_002115805.1_OSQ53244.1:0.0355781516)100:0.100533,GCA_900100005.1_SDI91503.1:0.0839390266)100:0.034128,(((((GCA_000169415.1_EBA10292.1:0.0382321478,GCA_900107235.1_SDY17226.1:0.2465984319)95:0.044620,GCA_001458375.1_CUH75046.1:0.0871999354)95:0.039335,GCA_001482405.1_KUF09728.1:0.0529515885)72:0.022098,((((GCA_002211155.1_OWV61971.1:0.0000021393,GCA_002211205.1_OWV63777.1:0.0000021393)97:0.000003,(GCA_002211225.1_OWV47168.1:0.0000021393,GCA_900101505.1_SDD39686.1:0.0000021393)100:0.004682)100:0.048443,(GCA_002237555.1_ASP19219.1:0.0176746169,GCA_900188425.1_SNS07528.1:0.0156049750)100:0.065284)99:0.038879,GCA_900184945.1_SMX38151.1:0.0875566483)100:0.062445)77:0.028972,((GCA_000299875.1_EKE69655.1:0.1420821348,GCA_900114135.1_SFJ53971.1:0.0388637035)76:0.059904,(GCA_900109555.1_SEK27008.1:0.0000021393,GCA_900172305.1_SLN12043.1:0.0000028698)100:0.158274)100:0.084980)100:0.079669)95:0.019632,GCA_900109035.1_SEJ64463.1:0.1168909188)98:0.030818,(GCA_001247715.1_KNX43267.1:0.1846838307,GCA_900172355.1_SLN69807.1:0.1460046966)100:0.073391)96:0.016479,(GCA_001046955.1_AKO95795.1:0.0000025724,GCA_900109145.1_SEI54264.1:0.0000026827)100:0.106050)95:0.033833,(GCA_000814025.1_KIC50343.1:0.0134838607,GCA_001969365.1_APX12256.1:0.0557506832)100:0.148502)86:0.015599)89:0.028296,((GCA_001404155.1_CRK76010.1:0.0000029790,GCA_900114125.1_SFJ66916.1:0.0000025122)100:0.104980,(GCA_000153305.1_EAR50457.1:0.1107857535,GCA_900114485.1_SFL23445.1:0.1878783412)100:0.047985)96:0.033761)74:0.010902,((GCA_900110775.1_SEQ69161.1:0.1090454453,(GCA_001038505.1_KMK66575.1:0.0834085885,GCA_900188035.1_SNR47075.1:0.1845692401)100:0.111346)99:0.049540,(((GCA_000014045.1_ABG33015.1:0.0322848007,GCA_000154785.2_AEI94697.1:0.0145182498)100:0.084382,GCA_000622405.1_KIN68608.1:0.2045612731)52:0.038693,(GCA_000152605.1_EAP85051.1:0.1199383159,GCA_000172095.1_EDQ06926.1:0.1008072505)51:0.031258)64:0.021106)97:0.023314)67:0.020242,(((((GCA_001458175.1_CUH52347.1:0.0708334534,GCA_900114415.1_SFL38096.1:0.0323464990)100:0.036163,GCA_900142085.1_SHI63222.1:0.1397106374)62:0.024636,GCA_900129685.1_SHG58831.1:0.0832538408)68:0.031653,((GCA_000155735.2_AGI70766.1:0.1323807312,GCA_001187845.1_AKS45194.1:0.0509288428)100:0.083944,GCA_900172275.1_SLN50900.1:0.0922286842)100:0.086930)67:0.041464,GCA_001890925.1_OJI95188.1:0.1551632772)81:0.016937)97:0.032884,((GCA_001403795.1_CTQ48194.1:0.0805070751,GCA_900109285.1_SEK61694.1:0.0742609716)100:0.156105,(GCA_000765015.1_KGK79283.1:0.0000028843,GCA_900141945.1_SHI96273.1:0.0000022364)100:0.178953)70:0.014141)73:0.017452,GCA_000018145.1_ABV94668.1:0.1800634272)92:0.006383,(GCA_001458355.1_CUH64447.1:0.1162620838,((GCA_900111875.1_SFA99536.1:0.1037942590,GCA_001908835.1_APO87451.1:0.2774324226)91:0.031812,GCA_900107355.1_SDY17641.1:0.2491664764)93:0.026545)90:0.021127)81:0.010345,(GCA_900142295.1_SIO09766.1:0.1842862046,(((GCA_000442275.2_EPX80689.1:0.0420548549,GCA_900111945.1_SFR58382.1:0.0540786655)100:0.119475,GCA_000738435.1_AII87624.1:0.2163725542)99:0.057624,GCA_900184815.1_SMX22942.1:0.2096251462)96:0.041377)86:0.063834)69:0.008416,((((GCA_900116005.1_SFR10295.1:0.1334769567,GCA_001981245.1_APX89251.1:0.2265303563)74:0.026670,(GCA_900172235.1_SLN57218.1:0.1195945475,((GCA_000152805.1_EAQ14876.1:0.1053699317,GCA_900177545.1_SMH37054.1:0.2598794766)98:0.119005,(GCA_001307765.1_KPN64312.1:0.1009004995,GCA_900109955.1_SEW01313.1:0.1049763854)100:0.116423)84:0.070777)78:0.028773)88:0.029774,((GCA_000521865.1_ETX27589.1:0.1379000425,GCA_900115815.1_SFQ46057.1:0.0964975987)100:0.120713,GCA_900110425.1_SEO78110.1:0.1374093655)99:0.078977)74:0.018356,(((((GCA_000647975.1_KAJ55124.1:0.0562353714,GCA_000671395.1_KCV82960.1:0.1342118106)100:0.052345,(GCA_900184935.1_SMX31643.1:0.0472483308,GCA_001305615.1_ALG89336.1:0.1653147892)97:0.050447)86:0.011576,((GCA_900106675.1_SDW39971.1:0.1626495287,(GCA_900099935.1_SDI93319.1:0.0407139490,(GCA_900188335.1_SNS18822.1:0.1156637814,GCA_900112335.1_SFD12896.1:0.2329453850)100:0.046397)100:0.172003)43:0.025954,GCA_000590925.1_AHM04307.1:0.2247740511)94:0.030242)97:0.023538,((((GCA_000153725.1_EAU48079.1:0.1111766875,(GCA_000442255.1_EPX86756.1:0.1307646180,((GCA_001969385.1_APX22116.1:0.0000021393,GCA_900112435.1_SFC45565.1:0.0000021393)100:0.078328,(GCA_900102075.1_SDE43078.1:0.0854750424,GCA_001975705.1_APZ52808.1:0.1101501745)66:0.034752)66:0.019691)96:0.026176)64:0.013030,(GCA_001687105.1_ANT60494.1:0.0423372782,GCA_900116195.1_SFT09612.1:0.0317456729)100:0.038661)93:0.015652,GCA_900100085.1_SDI09902.1:0.1298361448)100:0.100104,((GCA_000152725.1_EAQ04303.1:0.0969127529,GCA_900172385.1_SLN42006.1:0.2050554049)100:0.083285,((GCA_000600975.2_EYD72629.1:0.1363425785,(GCA_900115595.1_SFP19270.1:0.1649249346,(GCA_000299575.1_EKE45693.1:0.1795959680,((GCA_900110115.1_SEM73283.1:0.0099750661,GCA_900141995.1_SHJ23265.1:0.0345379106)100:0.147539,(GCA_900113405.1_SFG43590.1:0.0000020583,GCA_900172315.1_SLN27076.1:0.0000021437)100:0.203343)100:0.195565)98:0.062232)99:0.039468)99:0.064086,(GCA_000836695.1_KIQ68035.1:0.1475513288,GCA_900141735.1_SHI52360.1:0.1574739592)100:0.096768)99:0.033159)99:0.028225)98:0.029530)93:0.016093,((GCA_900095785.1_SCM66774.1:0.0048589062,GCA_900115865.1_SFQ59976.1:0.0000025590)100:0.168381,(GCA_000812665.2_AML50080.1:0.1687976445,GCA_900172375.1_SLN20421.1:0.2184692558)97:0.066084)80:0.012997)76:0.015707)85:0.013713)95:0.046459,((((GCA_000012905.2_ABA78452.1:0.1484972054,((GCA_900110025.1_SEN75653.1:0.0722117939,GCA_900110135.1_SEN35840.1:0.1920924313)98:0.029315,(GCA_900156815.1_SIS66333.1:0.1359538043,(GCA_001620265.1_AMY68193.1:0.1318973488,(GCA_000740775.1_KFI31595.1:0.0112361777,GCA_000740795.1_KFI31516.1:0.0073599931)100:0.205179)100:0.036087)100:0.043931)95:0.022505)96:0.033496,((GCA_000714535.1_KEO51579.1:0.1339774584,GCA_000715505.1_KEP71018.1:0.0289218597)100:0.136682,(GCA_000021865.1_ADE86699.1:0.2229853001,GCA_000740785.1_KFI29121.1:0.3182279970)100:0.106083)100:0.075720)98:0.034527,(GCA_001517585.1_CUX81209.1:0.1448374683,GCA_900107025.1_SDW57799.1:0.1784046567)98:0.116863)73:0.017326,(GCA_001548075.1_BAQ70129.1:0.0000023194,GCA_001633165.1_ANB34029.1:0.0000020489)100:0.304031)44:0.017758)83:0.055153,((GCA_000442315.1_EPX87321.1:0.1804771948,GCA_000600335.2_EYD77567.1:0.1782772217)100:0.077738,(GCA_000223375.1_AEM40293.1:0.0000025023,GCA_001399515.1_ALJ80488.1:0.0000020079)100:0.334871)99:0.045586)94:0.038197,GCA_900102905.1_SDK06430.1:0.3045191033)56:0.028440,(GCA_000203895.1_ABL71883.1:0.0767535409,GCA_000444995.1_AGT09231.1:0.1197049747)100:0.220553)50:0.033628,((GCA_900106695.1_SDX09089.1:0.1762167237,GCA_900113695.1_SFI11187.1:0.1528020309)100:0.119844,(GCA_900111545.1_SET39906.1:0.0000020601,GCA_900143155.1_SHN65207.1:0.0000021393)100:0.179015)86:0.047591)99:0.097714,GCA_900107585.1_SEA88969.1:0.3868602910)100:0.119609,(((((((((((((((GCA_000013005.1_ABC63847.1:0.1330913228,(GCA_000715015.1_KEO91944.1:0.1492897938,(GCA_001663175.1_ANK11676.1:0.0979030115,GCA_001677335.1_OBV12063.1:0.0578617850)100:0.083277)100:0.057855)92:0.026599,(GCA_001304795.1_ALG62004.1:0.0000022286,GCA_001306275.1_KPM16263.1:0.0000023958)100:0.305584)92:0.054572,(GCA_001281485.1_ALE16954.1:0.2340664256,GCA_000013325.1_ABD26837.1:0.2482680728)96:0.073987)100:0.042896,(GCA_001008165.2_AKH42000.1:0.1239439083,GCA_001028705.1_AKM10144.1:0.1614110469)100:0.054767)100:0.173605,GCA_001661675.2_ARU16381.1:0.2117715648)100:0.109951,GCA_000235975.2_EHJ58909.1:0.1020286440)100:0.100887,(GCA_002218195.1_ASK86928.1:0.0909538326,GCA_900128895.1_SIO09760.1:0.1242217911)100:0.302489)76:0.049446,(GCA_001295965.1_KPF75420.1:0.0028993519,GCA_001713435.1_AOG00475.1:0.0063715299)100:0.203422)99:0.093250,(GCA_000013985.1_ABF53996.1:0.0307107285,GCA_001610975.1_AMU94139.1:0.0321674696)100:0.301146)99:0.135654,(GCA_000091125.1_BAI97518.1:0.0500420589,GCA_000147835.3_AEG47770.1:0.0252083090)100:0.190810)100:0.197303,(GCA_000342165.1_EMD83703.1:0.0899874142,GCA_002211145.1_OWV32268.1:0.2648064571)100:0.229382)100:0.120010,((GCA_000016765.1_ABQ66990.1:0.0683158616,(GCA_002355275.1_ATE65010.1:0.0000021393,GCA_002367875.1_PCE44283.1:0.0000021393)100:0.063263)100:0.135463,GCA_001586395.2_KZB94467.1:0.4220840593)97:0.058664)95:0.040972,(GCA_000175255.2_AEH62640.1:0.0859583064,GCA_000218875.1_AEI37831.1:0.0837194247)100:0.876238)94:0.109734,GCA_002251755.1_OYQ27776.1:0.2958202342)100:0.227827,GCA_900101935.1_SDE08670.1:0.4227216654)88:0.084939)60:0.070560,((((((((((GCA_000009985.1_BAE52944.1:0.1837296944,(GCA_000294655.1_CCG41534.1:0.0224635158,GCA_900108475.1_SEH27267.1:0.0302832221)100:0.171004)100:0.087746,GCA_000513295.1_CDL01105.1:0.2064017759)100:0.256351,GCA_900101965.1_SDE26401.1:0.4442820245)69:0.026414,(((GCA_000315795.1_EKV32543.1:0.2433442224,((GCA_001611975.1_AMW34614.1:0.2837343519,GCA_900156605.1_SIS55015.1:0.1463042149)100:0.144001,GCA_900100455.1_SDG50523.1:0.3163248876)97:0.109576)76:0.058573,(((GCA_000300235.2_AJD50411.1:0.0735297889,GCA_000300275.1_EKF08662.1:0.0593755061)100:0.313517,(GCA_000968135.1_CCQ72367.1:0.3581382935,(GCA_001746755.1_OEJ69150.1:0.4064912177,GCA_900093605.1_SCA57748.1:0.5323292759)99:0.152612)88:0.086858)83:0.080064,GCA_000024465.1_ADE40086.1:0.7968733068)70:0.029903)70:0.009631,(GCA_000013085.1_ABC22026.1:0.2552106697,GCA_000284415.2_CCG08088.1:0.2075577028)100:0.204661)90:0.074491)95:0.110629,(((((GCA_000010725.1_BAI73131.1:0.0828216228,GCA_000632475.2_AIB10831.1:0.0823127052)100:0.065540,(GCA_000767795.1_KGM33050.1:0.0344289606,GCA_002195995.1_OWJ64451.1:0.0031002078)100:0.398682)26:0.041264,(GCA_000576635.1_EWY37329.1:0.0747043689,GCA_000936425.1_KJB94887.1:0.0630764595)100:0.191346)24:0.064674,(GCA_000016185.1_ACI99629.1:0.1523183407,(GCA_002251795.1_OYQ33374.1:0.1666940774,(GCA_000225995.2_EGY02597.1:0.0000020201,GCA_000730165.2_ASG21331.1:0.0089482181)100:0.274291)99:0.078107)100:0.085934)100:0.161960,((GCA_000226315.1_AEP09009.1:0.0544835652,GCA_000348745.1_AGH97415.1:0.0446720952)100:0.672511,(GCA_000742835.1_AIK97295.1:0.8370811631,(GCA_001192655.1_GAO98469.1:0.6069281893,GCA_002117145.1_ARN84447.1:0.7240981061)100:0.338325)99:0.150238)70:0.091153)18:0.047101)79:0.055806,(((GCA_000982415.1_KKJ75566.1:0.0401882744,GCA_001026905.1_KLN59967.1:0.1058769335)100:0.440620,(GCA_900177295.1_SMF08323.1:0.0000021393,GCA_900188055.1_SNR35450.1:0.0000026339)100:0.378352)100:0.071459,GCA_900100655.1_SDG46512.1:0.5031734366)100:0.116736)42:0.020507,((GCA_002251735.1_OYQ19770.1:0.3334804099,GCA_900167455.1_SJZ79816.1:0.4240398107)64:0.091401,((GCA_000264455.2_AFK54824.1:0.0000020262,GCA_001601315.1_KYO56295.1:0.0084310054)100:0.423759,(GCA_900102465.1_SDG23488.1:0.0736009265,(GCA_000319385.1_AFX98863.1:0.1416061811,GCA_000510265.1_AHC73606.1:0.1572378498)100:0.500696)100:0.401607)56:0.079021)59:0.050977)77:0.066412,((GCA_000299935.1_EKE71565.1:0.0469887749,GCA_001618175.1_KZD08379.1:0.1275027340)100:0.305694,(((((GCA_000014285.2_ABI62955.1:0.0000025035,GCA_000576085.2_AHJ63948.1:0.0000025790)100:0.397720,GCA_000964365.1_GAN77905.1:0.2494004118)84:0.082207,((GCA_000164635.1_EFH13006.1:0.2031176216,GCA_900141905.1_SHJ14627.1:0.1374320185)99:0.069615,(GCA_900101615.1_SDD55784.1:0.0000023250,GCA_900104205.1_SDB36272.1:0.0000020701)100:0.242961)100:0.168374)78:0.054795,((GCA_000016725.1_ABQ30885.1:0.0000021393,GCA_000202835.1_BAJ81071.1:0.0000023649)100:0.305688,(GCA_000306035.1_EKN01070.1:0.0895216043,GCA_000964385.1_GAN80900.1:0.0559313157)100:0.359151)100:0.282531)99:0.097533,(((((GCA_000011685.1_AAW61070.1:0.1652643722,GCA_000234355.2_EHH66978.1:0.0432460166)100:0.130286,(GCA_000723565.1_CDG33511.1:0.0206613945,GCA_002003665.1_OOL17063.1:0.0925911323)100:0.387247)99:0.108029,GCA_000963885.1_GAN54516.1:0.2704673893)96:0.059664,(((GCA_000617865.1_GAJ28951.1:0.3394977464,GCA_002005465.1_AQS88421.1:0.0710712886)82:0.051354,(GCA_001787335.1_AOX17633.1:0.0000023797,GCA_001787355.1_AOX20512.1:0.0096636414)100:0.091888)79:0.043322,(GCA_000724025.1_CDG40240.1:0.0032241763,GCA_001547995.1_BAT18494.1:0.0061425395)100:0.254113)100:0.268268)100:0.215045,((GCA_000021325.1_ACI51096.1:0.1553468178,(((GCA_000182745.1_BAK83824.1:0.0242392681,GCA_000208635.2_EGG77748.1:0.0208533641)100:0.044527,GCA_000964505.1_GAN99092.1:0.0597316140)100:0.115005,(GCA_000231445.2_EHD15031.1:0.0000021393,GCA_002153535.1_OUI77952.1:0.0000020140)100:1.085984)98:0.078896)99:0.129195,(GCA_002005445.1_AQS85597.1:0.1525995321,GCA_002173735.1_ARW47654.1:0.3394930707)100:0.108606)99:0.075794)100:0.401030)100:0.122861)80:0.058528)97:0.056091,(GCA_000815465.1_KIE04785.1:1.1113457663,((GCA_000014865.1_ABK45944.1:0.4454492484,GCA_002109495.1_OSM00031.1:0.3533987396)100:0.713968,(((GCA_000817775.1_KIF43454.1:1.2654216401,GCA_001982645.1_ONG39096.1:1.8512880978)97:0.201502,((((((((((GCA_000011345.1_BAC07937.1:0.0059680737,GCA_000505665.1_AHB88063.1:0.0096125773)100:0.167623,GCA_000012525.1_ABB56369.1:0.1948101486)94:0.055213,((((((((((GCA_000017845.1_ACB53837.1:0.0239919488,(GCA_000167195.1_EAM53207.1:0.0000024446,GCA_000235665.2_EHJ14875.1:0.0000026094)100:0.078869)100:0.027778,GCA_000025125.1_ADB94884.1:0.2618696526)100:0.110664,(GCA_000297435.1_CCI34474.1:0.0118127494,GCA_000312205.1_CCI06875.1:0.0032236151)100:0.170363)98:0.021256,GCA_000021825.1_ACK71032.1:0.1267931119)99:0.027592,(GCA_000284135.1_BAL27905.1:0.0046517004,GCA_000478825.2_AIE75434.1:0.0192193439)100:0.222429)100:0.029578,(GCA_000317025.1_AFY77092.1:0.0180975048,GCA_001904635.1_OKH24114.1:0.0082778425)100:0.084500)99:0.044325,(((((GCA_000317575.1_AFZ36735.1:0.0183083035,GCA_002355455.1_BAU63951.1:0.0051443415)100:0.038074,GCA_002368355.1_BAZ46343.1:0.1582540160)97:0.050122,GCA_000332055.1_ELS04690.1:0.1351513442)98:0.020194,GCA_001904615.1_OKH18317.1:0.3027658283)96:0.020979,(((GCA_000317675.1_AFZ52898.1:0.0865127905,GCA_001747005.1_OEJ79896.1:0.1347757708)99:0.036546,(GCA_001548095.1_BAQ62943.1:0.0441820605,GCA_001548115.1_BAQ66561.1:0.0543609057)100:0.069024)100:0.099817,GCA_000332035.1_ELR98748.1:0.2301271446)100:0.035530)99:0.044528)98:0.036426,(GCA_002142475.1_BAS55806.1:0.1482487324,(GCA_000018105.1_ABW25939.1:0.1765737453,GCA_000332055.1_ELS04502.1:0.4967775096)95:0.075139)66:0.013512)87:0.025361,(((GCA_000317045.1_AFY66827.1:0.0873969787,GCA_000775285.1_KGF73953.1:0.1379926508)98:0.041935,(GCA_000317615.1_AFZ52065.1:0.0554336120,GCA_000317635.1_AFZ42656.1:0.0437233058)100:0.147442)70:0.022790,((GCA_000180455.1_CBN57623.1:0.0840086234,(GCA_000014265.1_ABG51427.1:0.2208671081,((GCA_000176895.2_CCE19406.1:0.0031915949,GCA_000307915.1_EKD09153.1:0.0045963492)100:0.222311,((GCA_000478195.2_ERT05582.1:0.0616514698,GCA_000972705.2_KKD35859.1:0.0405437771)100:0.115955,(GCA_000710505.1_KEI66115.1:0.0055075774,GCA_900009265.1_CUR08698.1:0.0318937898)100:0.176812)100:0.038072)100:0.133237)100:0.109362)82:0.035293,((GCA_000214075.2_EGK90134.1:0.0069504738,GCA_002412335.1_PCN52140.1:0.0613754346)99:0.024270,GCA_000317475.1_AFZ06330.1:0.0173026933)100:0.080161)91:0.056710)63:0.023974)49:0.017675,(((((((GCA_000020025.1_ACC83211.1:0.0911685774,((((GCA_000169135.1_EAW45512.1:0.0127407460,GCA_002218065.1_GAX36046.1:0.0400986587)100:0.043786,(GCA_000316575.1_AFY31009.1:0.0352905516,((GCA_002368055.1_BAZ77984.1:0.0000021393,GCA_002368295.1_BAY98097.1:0.0000021393)100:0.003931,GCA_002368275.1_BAY88304.1:0.0000029534)100:0.054144)93:0.012640)95:0.021087,GCA_000317535.1_AFZ22864.1:0.0257725135)93:0.014162,(((((GCA_000312705.1_AFW96738.1:0.0194021753,GCA_002368115.1_BAZ84685.1:0.0108252274)99:0.007484,GCA_000789435.1_KHG42463.1:0.0052435998)99:0.036922,GCA_000317695.1_AFZ57240.1:0.0393787604)99:0.011346,(((((GCA_000175835.1_EFA69146.1:0.0000021393,GCA_001432185.1_KRH97860.1:0.0000021393)100:0.003847,GCA_002368135.1_BAZ91587.1:0.0000021932)100:0.007251,GCA_000175855.1_EFA71626.1:0.0048072767)100:0.032001,GCA_002368075.1_BAZ83388.1:0.0354917555)100:0.041519,(GCA_000196515.1_ADI65007.1:0.0654951448,GCA_000317435.1_AFZ00625.1:0.0944165633)99:0.005616)99:0.023874)100:0.025246,(GCA_000204075.1_ABA22225.1:0.0435518305,(GCA_001298445.1_ALF55943.1:0.0291807473,GCA_002367975.1_BAY17543.1:0.0196411742)100:0.034079)91:0.025771)93:0.017774)93:0.018489)86:0.010811,((GCA_000231365.2_EHC14106.1:0.0125636665,GCA_001904645.1_OKH14564.1:0.0077206751)100:0.014086,((GCA_000934435.1_KIY10128.1:0.0000021393,GCA_001990805.1_ONN61403.1:0.0000021393)100:0.007694,GCA_001275395.1_KOP24751.1:0.0045572549)100:0.039271)100:0.083785)95:0.033000,((((GCA_000828085.2_KIJ83990.1:0.0422680317,(GCA_000346485.2_KYC37112.1:0.0080934098,GCA_000760695.2_KIE08590.1:0.0153512836)100:0.104726)96:0.018151,(GCA_000350105.1_CCH67419.1:0.0062419607,GCA_000350125.1_CCH65693.1:0.0178485221)100:0.175265)91:0.020369,GCA_001456025.1_KST65974.1:0.0783583731)45:0.009975,GCA_000316665.1_AFY56124.1:0.0985943950)70:0.018701)98:0.018002,(GCA_000317125.1_AFY89694.1:0.0996460487,(GCA_000317555.1_AFZ29640.1:0.0065551597,GCA_001904655.1_OKH27369.1:0.0052444668)100:0.037189)100:0.035738)98:0.023712,(GCA_000952155.1_KJH72084.1:0.0702131462,GCA_001904725.1_OKH37518.1:0.1026311195)98:0.022623)95:0.027779,((GCA_000317515.1_AFZ18979.1:0.0826166938,(GCA_000155555.1_EDX74594.1:0.0885346026,(GCA_000211815.1_EGJ34044.1:0.0119434971,GCA_001942495.1_OLT59147.1:0.0000021276)100:0.158518)96:0.028477)90:0.021249,GCA_001746915.1_OEJ74552.1:0.1475635824)51:0.032274)45:0.014326,(GCA_000317495.1_AFZ12827.1:0.1094509873,((GCA_001276715.1_KOR34839.1:0.0690012900,GCA_000317105.1_AFY80909.1:0.2048335631)98:0.009999,GCA_000317145.1_AFY94118.1:0.1809248249)93:0.034861)50:0.023615)84:0.012263)70:0.030720)69:0.021463,GCA_001637395.1_OAB62331.1:0.2363280633)47:0.006424,GCA_000473895.1_ERN41826.1:0.2405554229)78:0.038628,(((GCA_002075285.2_ASC72340.1:0.0672640940,GCA_000817775.1_KIF38947.1:0.2008491730)61:0.021619,((((GCA_000011465.1_CAE19909.1:0.2965537911,GCA_000760175.1_KGG13477.1:0.0764563926)100:0.184319,GCA_001182765.1_CRY91317.1:0.1707656707)99:0.060156,GCA_000155635.1_EDY37931.1:0.0921961017)98:0.078472,GCA_000316515.1_AFY30166.1:0.0961548624)100:0.473762)54:0.043717,(GCA_000317065.1_AFY69871.1:0.1630503517,GCA_000332215.1_ELS34155.1:0.2613374940)58:0.072353)31:0.017431)59:0.043670,GCA_001870225.1_APB33235.1:0.3323046256)36:0.020306,GCA_001904775.1_OKH50826.1:0.1283042823)84:0.213436,(GCA_000011385.1_BAC92256.1:0.2516336607,GCA_000484535.1_AGY57890.1:0.2519399386)100:0.296925)100:0.611245,GCA_001765415.1_AOR37829.1:1.7355326995)100:0.947718)99:0.433547,(((GCA_000012385.1_ABE04176.1:0.2245164211,GCA_000195735.1_CAA15228.1:0.2725900516)100:0.720373,(GCA_000010205.1_BAG40427.1:0.2292031435,GCA_000964595.1_KJV56921.1:0.1792445267)100:2.084852)100:0.936740,(GCA_000219355.1_AEI89395.1:1.6285531611,(((GCA_000008385.1_AAW71293.1:0.1073123618,GCA_000953315.1_CDR79585.1:0.1269178346)100:1.100188,(((GCA_000011945.1_AAV86616.1:0.3926478618,GCA_000024505.1_ACZ49265.1:0.0928454727)100:1.442432,GCA_000964795.1_KJV68871.1:0.6102802376)98:0.362568,(GCA_000026005.1_CAH58121.1:0.3580309296,GCA_000964755.1_KJV66007.1:0.3123928149)100:0.454660)97:0.298057)98:0.765539,(GCA_000022525.1_ACT69551.1:0.9898431371,GCA_000632985.1_AHX11507.1:0.5151348850)100:2.403687)99:0.388090)93:0.195193)99:0.184883)91:0.124164)88:0.097437)90:0.135197)88:0.054073,(GCA_900172325.1_SLN13592.1:0.5205430395,(GCA_000153525.1_EAS85092.1:0.1384726820,GCA_000155895.1_EDZ59878.1:0.0704960654)100:0.719125)62:0.044454)72:0.062250)91:0.042186,((GCA_000152825.2_ADM09115.1:0.4211816141,GCA_900199215.1_SNT67775.1:0.2387868165)100:0.169249,(((GCA_000013025.1_ABI78796.1:0.0488226710,GCA_000685315.1_KCZ99244.1:0.0398619334)100:0.362216,GCA_000023785.1_ACT57854.1:0.3445663983)100:0.213008,((GCA_000014745.1_ABI67084.1:0.1347358911,GCA_900103475.1_SDL62695.1:0.2631367063)100:0.128708,GCA_000152745.1_EAP89394.1:0.2464317791)100:0.292746)100:0.174953)98:0.047996)96:0.111499)81:0.055815,((GCA_000017565.1_ABS63084.1:0.2551369482,GCA_000689395.1_CDO59460.1:0.3301483130)93:0.087814,GCA_900148505.1_SHO59765.1:0.3463640595)90:0.037229)92:0.084394,(((GCA_000230555.1_AEQ53167.1:0.0830809663,GCA_900100665.1_SDG19747.1:0.0482191711)100:0.158393,(GCA_000743575.1_KFL30265.1:0.1662759643,GCA_000970435.1_KKB82511.1:0.1791913457)100:0.093717)93:0.063899,((GCA_000722615.1_KEQ07129.1:0.0000025248,GCA_000722625.1_KEQ10074.1:0.0000027290)100:0.109483,(GCA_000731295.1_CDN55918.1:0.0090823655,GCA_000731315.1_CDN49810.1:0.0000026515)100:0.083750)100:0.146826)100:0.185755)94:0.070907,(GCA_000166055.1_ADP72460.1:0.0000022644,GCA_000636015.1_KAI96178.1:0.0000022851)100:0.679299)100:0.357680)89:0.037681)95:0.063524)100:0.303179);
