# Supplementary material for: Assessing the accuracy of phylogenetic rooting methods on prokaryotic gene families
Source: PLoS One. 2020 May 15;15(5):e0232950. doi: 10.1371/journal.pone.0232950 (PMC7228096; doi:10.1371/journal.pone.0232950)
Supplement: S2 Dataset — (ZIP) [file pone.0232950.s003.zip › EmpiricalDataset/GeneTrees_IQTree/000299.aln.treefile]

(GCA_000006905.1_AAK23925.1:0.0665200278,GCA_000092285.1_ADG10699.1:0.0608006647,(((((GCA_000017265.1_ACG78211.1:0.3426990286,GCA_001425915.1_KQW71525.1:0.2305940140)100:0.165462,GCA_000144605.1_ADL01250.1:0.2882475602)89:0.104432,(GCA_000175215.2_ADU14445.1:0.1421437134,GCA_000204015.1_EGF90611.1:0.1234851098)100:0.130511)85:0.027009,GCA_002205555.1_ASD28047.1:0.2293565388)97:0.182067,((((GCA_000014745.1_ABI65651.1:0.1118965859,GCA_900103475.1_SDM68079.1:0.2008191555)100:0.224500,GCA_000152745.1_EAP91085.1:0.3046652526)100:0.156830,(GCA_000023785.1_ACT59425.1:0.4000015059,(GCA_000013025.1_ABI76007.1:0.1282717471,GCA_000685315.1_KCZ97754.1:0.0753372510)100:0.454948)100:0.305662)98:0.075281,((GCA_000152825.2_ADM08455.1:0.3639810097,GCA_900199215.1_SNT74195.1:0.3995172887)100:0.321472,((((((((((((((((((((GCA_000011965.2_AAV96021.1:0.1662469336,(((((GCA_000203975.3_KID08130.1:0.0624395155,GCA_000511355.1_AHD01324.1:0.0972290648)100:0.090755,GCA_900102795.1_SCZ63628.1:0.1121251742)99:0.029885,(GCA_000376545.2_ANP41015.1:0.1423840645,GCA_001678945.1_ANP38465.1:0.0995352515)81:0.034845)99:0.057658,(GCA_000511385.1_AHD10197.1:0.0824419691,(GCA_001258055.1_CRL13781.1:0.0000021297,GCA_900113345.1_SFG04392.1:0.0000021297)100:0.054920)100:0.093939)79:0.057779,(GCA_900129685.1_SHH83814.1:0.2288305247,(((GCA_001307765.1_KPN62153.1:0.1821677412,GCA_900109955.1_SEW10403.1:0.1974988243)80:0.032827,((GCA_000299875.1_EKE73325.1:0.1232309256,GCA_900114135.1_SFJ04014.1:0.1124734064)100:0.136779,(GCA_900109555.1_SEK70341.1:0.0000021297,GCA_900172305.1_SLN45019.1:0.0000021297)100:0.181138)100:0.118436)80:0.033510,((GCA_001458175.1_CUH50661.1:0.1123785608,GCA_900114415.1_SFK54195.1:0.0998505726)99:0.062346,GCA_900142085.1_SHJ66059.1:0.1755265391)100:0.130520)99:0.048958)92:0.039717)75:0.058007)70:0.019125,GCA_001458355.1_CUH66923.1:0.2914492981)92:0.034903,(GCA_900109035.1_SEI81493.1:0.2285567324,GCA_900110425.1_SEO26535.1:0.2605242271)92:0.070574)92:0.084585,(((((((GCA_000169415.1_EBA08726.1:0.1575383772,(((GCA_002211155.1_OWV62973.1:0.0060132818,GCA_002211205.1_OWV64313.1:0.0029792061)97:0.002998,(GCA_002211225.1_OWV49554.1:0.0000021297,GCA_900101505.1_SDC39221.1:0.0000021297)84:0.000002)100:0.076897,(GCA_002237555.1_ASP21732.1:0.0606549264,GCA_900188425.1_SNS27095.1:0.0625573893)100:0.151241)98:0.072516)98:0.036449,GCA_900184945.1_SMX36631.1:0.1242157607)100:0.075757,(GCA_001482405.1_KUF09123.1:0.2321203184,GCA_001458375.1_CUH80285.1:0.2288536742)94:0.063190)95:0.077697,(GCA_900095785.1_SCM67458.1:0.0000020743,GCA_900115865.1_SFQ05024.1:0.0000020371)100:0.278746)98:0.062313,(GCA_000714535.1_KEO51548.1:0.1221263440,GCA_000715505.1_KEP71046.1:0.1623754235)100:0.217605)100:0.071157,GCA_002210095.1_OWU77900.1:0.2958028847)99:0.036685,(((GCA_000014045.1_ABG32786.1:0.0091592110,GCA_000154785.2_AEI94472.1:0.0760497495)100:0.189303,(GCA_000814025.1_KIC48491.1:0.0611868685,GCA_001969365.1_APX11767.1:0.0742962659)100:0.174927)100:0.115770,(GCA_900116455.1_SFT63694.1:0.1720224519,GCA_900172225.1_SLN34137.1:0.1660679187)97:0.023101)100:0.099430)100:0.056513)88:0.040711,(GCA_002115725.1_OSQ60136.1:0.0900123311,GCA_002115805.1_OSQ52043.1:0.0325398173)100:0.221687)88:0.069213,((GCA_000765015.1_KGK80759.1:0.0000021043,GCA_900141945.1_SHI36309.1:0.0000024642)100:0.273052,(GCA_900100005.1_SDI13776.1:0.1386455969,GCA_900142295.1_SIN98245.1:0.2179233938)100:0.078700)93:0.053465)5:0.026330,(((((((GCA_000622405.1_KIN69239.1:0.1718598460,GCA_000738435.1_AII86901.1:0.2750425618)98:0.093128,(GCA_001890925.1_OJI94268.1:0.1898635018,(GCA_001404155.1_CRK74606.1:0.0000028178,GCA_900114125.1_SFJ16773.1:0.0000021297)100:0.266541)95:0.045279)81:0.033357,((((GCA_000155735.2_AGI72891.1:0.2122570380,GCA_001187845.1_AKS46610.1:0.0968563930)100:0.080531,GCA_900172275.1_SLN58365.1:0.1878439506)100:0.110468,(GCA_001908835.1_APO86397.1:0.2358750070,GCA_900107355.1_SDY25743.1:0.2009132590)95:0.057593)88:0.051374,(GCA_000812665.2_AML53213.1:0.2635690496,GCA_000161835.1_EET48635.1:0.1936777707)72:0.019444)98:0.118152)97:0.051955,((GCA_000152625.1_EAP76046.1:0.1946658148,GCA_001247715.1_KNX40374.1:0.1702485924)100:0.064034,GCA_900172295.1_SLN33996.1:0.1632204811)100:0.096927)97:0.043119,(GCA_000442275.2_EPX79925.1:0.1144454209,GCA_900111945.1_SFR54439.1:0.1004575010)100:0.191161)97:0.018918,GCA_001205715.1_KNG92486.1:0.3614829022)98:0.028978,((GCA_900110775.1_SEQ39601.1:0.2066631784,((GCA_000647975.1_KAJ55567.1:0.2557341037,(GCA_900184935.1_SMX34100.1:0.1185947016,GCA_001305615.1_ALG89885.1:0.3192200618)100:0.057574)100:0.093955,GCA_000671395.1_KCV83170.1:0.2686304042)100:0.065855)76:0.018153,((GCA_001620265.1_AMY69482.1:0.2992408633,GCA_000021865.1_ADE85266.1:0.5152133625)73:0.052130,(GCA_900110025.1_SEN48344.1:0.2245058267,GCA_900156815.1_SIS65722.1:0.2715591583)73:0.049318)100:0.175846)100:0.061121)92:0.053211)89:0.045638,(GCA_000152725.1_EAQ01803.1:0.2305107365,GCA_900172375.1_SLN30697.1:0.4580132923)91:0.101248)75:0.029642,((GCA_900102905.1_SDK95077.1:0.1956443010,GCA_900111875.1_SFA72096.1:0.2783489515)97:0.074743,((GCA_000152805.1_EAQ12092.1:0.2290644564,GCA_900177545.1_SMH29428.1:0.2625466836)99:0.101320,GCA_000018145.1_ABV93055.1:0.3405660593)97:0.117360)75:0.026675)84:0.029769,(((GCA_000172095.1_EDQ05356.1:0.1411218821,GCA_900184815.1_SMX24330.1:0.3038610147)98:0.083319,((GCA_000836695.1_KIQ69885.1:0.2213061534,(GCA_900106695.1_SDW32241.1:0.1723919177,GCA_900113695.1_SFI74967.1:0.2534980986)100:0.417913)100:0.134326,GCA_900114485.1_SFL00927.1:0.2676090162)99:0.139419)92:0.028526,((GCA_000152605.1_EAP84639.1:0.2625167656,(GCA_001403795.1_CTQ49628.1:0.1714668518,GCA_900109285.1_SEK53197.1:0.1493879942)100:0.312518)98:0.093613,GCA_900110135.1_SEN39698.1:0.3614300633)99:0.137717)86:0.031255)82:0.056640,(((GCA_900112335.1_SFB75951.1:0.3070431149,GCA_900188335.1_SNS80586.1:0.1419252651)100:0.061611,GCA_900099935.1_SDI26323.1:0.1606205208)100:0.079845,(GCA_001046955.1_AKO97524.1:0.0117132711,GCA_900109145.1_SEJ77327.1:0.0093486303)100:0.283830)97:0.082785)78:0.023118,(((GCA_001687105.1_ANT59368.1:0.0690291566,GCA_900116195.1_SFS33136.1:0.0649674680)100:0.213266,((GCA_000153725.1_EAU45944.1:0.1069115550,(GCA_001969385.1_APX25580.1:0.0000021671,GCA_900112435.1_SFD71638.1:0.0000023236)100:0.230565)93:0.049606,(GCA_001975705.1_APZ54900.1:0.0954514040,GCA_900102075.1_SDE50977.1:0.1352451662)87:0.028547)100:0.090857)94:0.058116,(((GCA_001038505.1_KMK67064.1:0.1483436872,GCA_900188035.1_SNR42568.1:0.1567648162)100:0.099182,(GCA_900115815.1_SFQ16428.1:0.2778936788,GCA_900107235.1_SDY07593.1:0.4618711365)99:0.054619)96:0.056686,GCA_900100085.1_SDI84513.1:0.3569593671)84:0.007250)99:0.077773)82:0.060206,((GCA_000442255.1_EPX80460.1:0.2329570237,((GCA_000590925.1_AHM02648.1:0.1283243298,(GCA_900172355.1_SLN41237.1:0.2687646765,(GCA_900141735.1_SHJ20602.1:0.3725395975,GCA_000153305.1_EAR52813.1:0.4186105381)99:0.079241)99:0.054505)99:0.046788,(GCA_900172235.1_SLN44842.1:0.2202390061,GCA_001517585.1_CUX82226.1:0.4246347840)97:0.104301)97:0.067163)87:0.040197,((((GCA_000223375.1_AEM41660.1:0.0000021297,GCA_001399515.1_ALJ81772.1:0.0000021297)100:0.398523,GCA_900107025.1_SDX19964.1:0.2587088620)95:0.060215,GCA_000521865.1_ETX29474.1:0.3014447220)84:0.117229,((((GCA_000299575.1_EKE45152.1:0.2562695858,(GCA_900113405.1_SFH35068.1:0.0000021297,GCA_900172315.1_SLN59499.1:0.0000021297)100:0.282152)100:0.092235,GCA_900115595.1_SFP70517.1:0.3125654189)100:0.084840,(GCA_900110115.1_SEM66478.1:0.0086028015,GCA_900141995.1_SHJ29948.1:0.0104190302)100:0.256980)100:0.113185,(GCA_001981245.1_APX90610.1:0.3708858564,GCA_000600975.2_EYD71291.1:0.4116367212)97:0.098402)96:0.071169)70:0.028450)78:0.067167)94:0.059569,(GCA_900106675.1_SDW86570.1:0.2432990930,GCA_900156525.1_SIT76497.1:0.2707344761)100:0.098283)99:0.052694,(((GCA_001548075.1_BAQ68505.1:0.0000028841,GCA_001633165.1_ANB35351.1:0.0000024585)100:0.236868,GCA_900116005.1_SFQ94719.1:0.3027494288)100:0.120910,(((GCA_000012905.2_ABA78677.1:0.1823101631,(GCA_000203895.1_ABL70338.1:0.1437652405,GCA_000444995.1_AGT09577.1:0.2317402918)100:0.160537)98:0.084020,(GCA_000740775.1_KFI31021.1:0.0441397944,GCA_000740795.1_KFI26622.1:0.0183433720)100:0.387648)98:0.081953,GCA_900172385.1_SLN49248.1:0.3172284325)97:0.069051)35:0.028220)76:0.058838,(GCA_900107585.1_SEA21792.1:0.2721856713,(GCA_900111545.1_SES94039.1:0.0000021297,GCA_900143155.1_SHN51871.1:0.0000021297)100:0.147583)100:0.143918)100:0.076830,(GCA_000442315.1_EPX86641.1:0.2110977933,GCA_000600335.2_EYD77807.1:0.3199799902)100:0.195867)99:0.177138,(((((((((((((((GCA_000342165.1_EMD82333.1:0.5556781079,GCA_002211145.1_OWV33327.1:0.2776180724)100:1.667411,(GCA_001028705.1_AKM09343.1:0.1990486382,GCA_001661675.2_ARU16060.1:0.3753676725)100:0.088511)77:0.254870,((GCA_000013985.1_ABF54807.1:0.8441630379,(GCA_001295965.1_KPF74935.1:0.0081968017,GCA_001713435.1_AOG01208.1:0.0053743317)100:0.699732)89:0.230754,(GCA_002218195.1_ASK90075.1:0.1918082531,GCA_900128895.1_SIO15429.1:0.2308174207)100:0.329403)90:0.560585)91:0.147368,(GCA_000013325.1_ABD27218.1:0.7299540153,(GCA_001304795.1_ALG62063.1:0.0000028100,GCA_001306275.1_KPM16204.1:0.0000021058)100:0.288571)69:0.094878)52:0.074134,GCA_001008165.2_AKH44247.1:0.4751929868)92:0.122676,GCA_001281485.1_ALE16113.1:0.3772656614)94:0.085890,(GCA_000715015.1_KEO92020.1:0.3906672905,GCA_001677335.1_OBV11986.1:0.4007979373)91:0.125769)100:0.431013,GCA_000738435.1_AII86162.1:1.5146738825)91:0.397222,(GCA_000153305.1_EAR52814.1:0.5394955332,(GCA_900113405.1_SFH35050.1:0.0000021297,GCA_900172315.1_SLN59514.1:0.0000021297)100:0.665019)98:0.417256)86:0.349598,((((((GCA_000007125.1_AAL52484.1:0.0000026448,GCA_000157815.1_EEY00024.1:0.0221979289)100:0.395601,(GCA_000017405.1_ABS15356.1:0.0000025919,GCA_000585655.1_EXL06940.1:0.0000021623)100:0.757755)100:0.432782,GCA_001558695.1_KXF78021.1:0.2777863954)100:0.777519,(GCA_001981245.1_APX90611.1:0.8951181267,(GCA_000299575.1_EKE45153.1:0.8527922731,(GCA_000092285.1_ADG09671.1:1.0409159409,GCA_001482405.1_KUF09086.1:0.5621460549)100:0.615378)99:0.146077)98:0.126234)93:0.130455,((((((((GCA_000018145.1_ABV93056.1:0.5469172296,(GCA_900110115.1_SEM66505.1:0.0018294154,GCA_900141995.1_SHJ29974.1:0.0454358243)100:0.694992)100:0.291327,(((GCA_000152625.1_EAP76047.1:0.5964931506,(GCA_900116005.1_SFQ94725.1:0.6818510904,GCA_001548075.1_BAQ68506.1:0.7446457773)100:0.186307)99:0.141468,GCA_900107585.1_SEA11574.1:1.2737920441)99:0.301841,((GCA_000814025.1_KIC48492.1:0.0929812241,GCA_001969365.1_APX11766.1:0.1376320429)100:0.396949,((GCA_000161835.1_EET49551.1:0.5764820409,GCA_000442275.2_EPX79926.1:0.3192776361)100:0.122791,GCA_001404155.1_CRK74607.1:0.3039085746)100:0.315833)99:0.081506)57:0.027018)78:0.029962,((GCA_000765015.1_KGK80760.1:0.0000023746,GCA_900141945.1_SHI36281.1:0.0000025768)100:0.382725,GCA_000590925.1_AHM02646.1:0.6838298316)97:0.083825)98:0.102299,GCA_000647975.1_KAJ55566.1:0.6301189336)83:0.092506,((GCA_002115725.1_OSQ60266.1:0.1513286119,GCA_002115805.1_OSQ52182.1:0.1555280392)100:0.137813,GCA_900100005.1_SDI13741.1:0.5347613331)100:0.195793)56:0.044365,(((GCA_000521865.1_ETX29475.1:0.6692635535,(GCA_001458375.1_CUH80287.1:0.3761514228,GCA_001482405.1_KUF09087.1:0.3277932085)100:0.158869)96:0.123229,((GCA_002237555.1_ASP21733.1:0.0944214925,GCA_900188425.1_SNS27070.1:0.1733976879)100:0.561622,GCA_000169415.1_EBA08727.1:0.5562162239)100:0.086799)96:0.055887,GCA_001890925.1_OJI94269.1:0.4520257654)82:0.092719)31:0.066179,(((((((GCA_000230555.1_AEQ51126.1:1.3828926761,(GCA_000152605.1_EAP84638.1:0.6537104915,GCA_000172095.1_EDQ05358.1:0.8244543424)99:0.126648)62:0.166005,(GCA_900215505.1_SNY92533.1:1.2390871963,(((GCA_000304315.1_CCJ06079.1:1.0299898718,(GCA_001644125.1_OAI25192.1:0.3378287711,GCA_001675455.1_OBS54226.1:0.6050772574)100:0.244378)100:0.684224,(GCA_900187365.1_SNB76200.1:1.4401301393,(GCA_001558695.1_KXF75727.1:0.7405773695,GCA_001741865.1_AOO81860.1:0.6727493669)100:0.792246)95:0.222162)84:0.140958,(GCA_000010525.1_BAF87214.1:0.6208086803,GCA_000017645.1_ABS69051.1:0.3253458255)100:1.052112)100:0.142290)87:0.076273)63:0.138664,((GCA_000444995.1_AGT09576.1:1.0079821710,(GCA_001510895.1_KUM27971.1:0.7001651599,GCA_001703635.1_OCW58690.1:0.3914331570)100:0.660936)83:0.432093,((GCA_000590925.1_AHM02645.1:1.2742855008,GCA_900172235.1_SLN44833.1:0.4514004522)91:0.067975,GCA_000685315.1_KDA00319.1:0.8716758651)100:0.735375)63:0.171641)89:0.100480,((((GCA_000153725.1_EAU45945.1:0.1691016544,GCA_001975705.1_APZ54899.1:0.2294530257)99:0.102403,(GCA_001969385.1_APX25579.1:0.0048254531,GCA_900112435.1_SFD71602.1:0.0000021191)100:0.326399)99:0.119102,GCA_001687105.1_ANT59367.1:0.5514238773)88:0.069934,GCA_000442255.1_EPX80461.1:0.4781697957)100:0.197467)58:0.044829,((GCA_000152725.1_EAQ01804.1:0.7427442823,(GCA_001403795.1_CTQ49629.1:0.5059727679,GCA_900109285.1_SEK53227.1:0.4586219126)100:0.457380)96:0.167040,(((GCA_000622405.1_KIN69240.1:0.4916040074,(GCA_000155735.2_AGI72890.1:0.6217702873,GCA_000812665.2_AML53212.1:0.6675860614)100:0.283377)100:0.105425,(GCA_001908835.1_APO86398.1:0.1314720882,(GCA_000714535.1_KEO51549.1:0.2986741673,GCA_000715505.1_KEP71045.1:0.2101169637)100:0.819894)100:0.282070)100:0.102701,(GCA_000152805.1_EAQ12093.1:0.4363424633,GCA_900177545.1_SMH29416.1:0.3696965267)100:0.404533)92:0.076349)90:0.148659)81:0.074564,((GCA_001305615.1_ALG89886.1:0.5683600930,GCA_900184935.1_SMX34103.1:0.4495134971)94:0.136506,GCA_000671395.1_KCV83171.1:0.7840404551)98:0.114995)80:0.081430,(((((((GCA_000152805.1_EAQ14327.1:0.5378808501,GCA_900177545.1_SMH40819.1:0.3009354785)98:0.232038,(GCA_000671395.1_KCV81163.1:0.3040397323,GCA_001890925.1_OJI92201.1:0.2420308819)98:0.039707)100:0.134141,GCA_000161835.1_EET46862.1:0.2637526110)100:0.052827,((((((GCA_000155735.2_AGI73664.1:0.8213256042,GCA_001187845.1_AKS47389.1:0.1382763137)100:0.242116,GCA_000622405.1_KIN67620.1:0.6384488194)85:0.125130,GCA_000300515.1_EKF41872.1:0.5323890059)100:0.246421,GCA_000828475.1_BAQ18533.1:0.5831332454)94:0.074984,GCA_900142295.1_SIN74737.1:0.5847532733)94:0.061009,GCA_900110775.1_SEQ03769.1:0.6755053459)99:0.138626)100:0.271610,GCA_001247715.1_KNX40375.1:0.7339019149)97:0.085961,(GCA_001038505.1_KMK67065.1:0.4634713985,GCA_900188035.1_SNR42556.1:0.5676944220)97:0.266669)43:0.038339,GCA_001205715.1_KNG92511.1:0.4947927542)88:0.086980)47:0.016834)46:0.159707,GCA_000442255.1_EPX76230.1:0.8270838229)63:0.000003)90:0.109013,GCA_900107585.1_SEA21762.1:0.8161009533)84:0.076783)71:0.033913,GCA_000836695.1_KIQ69884.1:0.7478840692)90:0.201277,GCA_000600975.2_EYD71292.1:1.0651277105)96:0.251654,(GCA_900111545.1_SET80023.1:0.0000022841,GCA_900143155.1_SHN75328.1:0.0000025556)100:1.942659)84:0.151796,GCA_900187365.1_SNB61291.1:2.1168830549)66:0.265754,((GCA_900129325.1_SHG06380.1:1.6670882863,((GCA_000153705.1_EAU40455.1:0.6917061964,GCA_900176465.1_SMC95474.1:0.4861463541)100:1.302735,GCA_000218875.1_AEI37788.1:1.6520555494)93:0.219170)66:0.174539,GCA_000023785.1_ACT59439.1:1.9296945719)45:0.213828)92:0.240957)100:0.273938,(((((((((((((GCA_000007125.1_AAL52335.1:0.0000028705,GCA_000157815.1_EEY00180.1:0.0000022523)100:0.076851,(GCA_000017405.1_ABS15133.1:0.0000027928,GCA_000585655.1_EXL05855.1:0.0031048793)100:0.038183)100:0.177052,(((GCA_000022725.1_ACS51298.1:0.0749105034,GCA_000341385.1_AGF75903.1:0.0495434304)100:0.396301,GCA_001558695.1_KXF77663.1:0.1332838472)99:0.055051,(GCA_900104355.1_SDP63091.1:0.1021791543,GCA_900113985.1_SFJ10101.1:0.1483132411)100:0.087285)99:0.074659)98:0.075021,(((GCA_000585625.1_EXL09918.1:0.1163659598,GCA_002075885.1_OQM77421.1:0.1992115391)100:0.053499,((GCA_001424795.1_KQU76230.1:0.0261382254,GCA_001605015.1_AMS41855.1:0.0394189873)100:0.058531,(GCA_001510895.1_KUM27973.1:0.0634681220,GCA_001618845.1_AMY00999.1:0.0957821214)100:0.144537)100:0.049375)97:0.029776,GCA_900113935.1_SFI71071.1:0.2291026912)99:0.044074)99:0.051722,((GCA_000300335.1_EKF20204.1:0.1007339849,GCA_000300515.1_EKF42687.1:0.0786048372)100:0.123189,GCA_000014245.1_ABG62423.1:0.4016616019)90:0.062061)79:0.050439,GCA_000179775.1_EFL89991.1:0.5029935834)69:0.014361,((((GCA_000016285.1_ACM36229.1:0.1840704516,(GCA_000731295.1_CDN53538.1:0.0118424257,GCA_000731315.1_CDN47394.1:0.0201241258)100:0.271188)100:0.108692,GCA_000092025.1_AAK87069.1:0.1899199052)100:0.046268,((GCA_000092045.1_ABC90407.1:0.0194862718,GCA_000769405.1_KPN28099.1:0.0357131423)100:0.173092,(GCA_000325745.1_AGA64254.1:0.3573996380,GCA_000496595.1_AHA27914.1:0.2752163534)100:0.278454)100:0.042327)100:0.094766,(((((GCA_000017145.1_ABR59748.1:0.0888556540,GCA_002288525.1_ASY62390.1:0.1144699562)100:0.028251,GCA_000018545.1_ACP24839.1:0.0701038635)100:0.077342,GCA_000697965.2_ANK72047.1:0.1193633366)100:0.080160,((GCA_001267455.1_KOC77512.1:0.0426905062,GCA_001652565.1_ANH03819.1:0.0179380068)100:0.120263,(GCA_001687365.1_OBZ96279.1:0.0831311196,GCA_001885585.1_OJG00218.1:0.1876693660)100:0.050058)97:0.044638)98:0.055400,(GCA_000154705.2_EDQ33421.1:0.1590218114,GCA_001703635.1_OCW58691.1:0.1656797942)100:0.202755)94:0.060674)92:0.049753)92:0.090852,GCA_001293565.1_KPB01631.1:0.3503963357)98:0.098411,((GCA_000230555.1_AEQ51341.1:0.1442410567,GCA_900100665.1_SDG68814.1:0.0949903462)100:0.272519,(GCA_000743575.1_KFL32539.1:0.1725298501,GCA_000970435.1_KKB83786.1:0.1717832373)100:0.188678)100:0.286187)78:0.056414,((GCA_001578105.1_AMM83998.1:0.0725858276,GCA_002043005.1_AQZ52641.1:0.1504543283)100:0.267222,GCA_002238045.1_OXS99282.1:0.8390269721)93:0.097626)88:0.080772,((((GCA_000153705.1_EAU40380.1:0.2554172010,GCA_900176465.1_SMC58768.1:0.2275561505)100:0.077930,GCA_000153465.1_EAS51162.1:0.2804308375)100:0.246020,GCA_900104035.1_SDO77400.1:0.6970449023)100:0.069210,(GCA_000800175.1_KHJ56380.1:0.0227839437,GCA_900141975.1_SHJ47205.1:0.0361646955)100:0.403576)100:0.115105)100:0.228427,GCA_900104485.1_SDB12625.1:0.5463177779)97:0.153125,((((((((((GCA_000011365.1_BAC50179.1:0.0255416855,GCA_000661935.1_AHY50125.1:0.0414846135)100:0.086258,(GCA_000012725.1_ABA05143.1:0.0591384935,GCA_000013885.1_ABE63008.1:0.0293713614)100:0.189006)99:0.045729,((GCA_000935205.1_KIZ36882.1:0.1306927922,GCA_000195775.1_CAE28388.1:0.1907498497)100:0.060131,(GCA_001426945.1_KQZ00961.1:0.2481365501,GCA_001579845.1_AMN42312.1:0.2827267377)100:0.154691)96:0.100687)95:0.055890,(((GCA_000218565.1_AEI06801.1:0.0000022995,GCA_000218585.1_AEI03224.1:0.0000021297)100:0.101394,GCA_000314735.2_EKS28025.1:0.1173151233)86:0.080995,GCA_000336555.1_EKS40268.1:0.1762865177)76:0.041092)77:0.048784,(GCA_001618955.1_KZD24579.1:0.0076240602,GCA_900108575.1_SEI06012.1:0.0068517440)100:0.263738)100:0.207197,((GCA_000092925.1_ADH89163.1:0.1629790154,GCA_900100155.1_SCW40980.1:0.0488119986)100:0.297745,GCA_900129325.1_SHE57262.1:0.3818902707)100:0.169489)99:0.085789,(GCA_001720135.1_ODN72468.1:0.4922127699,GCA_900148505.1_SHO66170.1:0.3196425147)95:0.209746)73:0.039422,(GCA_001305515.1_KPL50785.1:0.3995270590,((GCA_000143145.1_ADJ23739.1:0.3936716509,GCA_000503895.1_AHB49571.1:0.3194584998)100:0.080632,(GCA_000981545.1_CPR20934.1:0.0000021261,GCA_900104305.1_SDP21250.1:0.0068542734)100:0.349776)100:0.202702)77:0.092733)81:0.089895,((GCA_000496075.1_ESR25116.1:0.4657163082,GCA_002088295.1_ORE92237.1:0.6007494447)82:0.044462,GCA_900102695.1_SCZ37725.1:0.7270906470)85:0.115802)85:0.055321,((((GCA_000148725.1_EFO33617.1:0.2348456306,(GCA_000158095.1_EEE43172.1:0.1360936973,GCA_001403915.1_CTQ42502.1:0.0807519116)100:0.049143)100:0.100891,(GCA_000192745.1_ADZ70497.1:0.1922522319,(GCA_001188555.1_KND18702.1:0.0093686115,GCA_002249885.1_OXS50400.1:0.0000023850)100:0.075411)100:0.196174)100:0.090507,((GCA_001907205.1_OKL43562.1:0.1188007605,(GCA_900110875.1_SEQ80961.1:0.0594705343,GCA_900114245.1_SFK73091.1:0.0305595615)100:0.236324)100:0.144655,GCA_900105595.1_SDU12262.1:0.2764418624)85:0.040778)100:0.138122,(GCA_900115225.1_SFO25532.1:0.2345314073,GCA_900215505.1_SNY93738.1:0.2618205467)100:0.333632)89:0.156135)66:0.050820)94:0.050048)100:0.076639,((GCA_002119765.1_ARQ01619.1:0.2993028054,GCA_002355335.1_BAT60230.1:0.3358241365)100:0.298584,(((((GCA_000010525.1_BAF87669.1:0.3063654929,((((GCA_000019845.1_ACB96006.1:0.2910506027,(GCA_000021745.1_ACK51838.1:0.3504170846,GCA_900114285.1_SFK13838.1:0.2060442722)100:0.064443)100:0.129773,((GCA_000304315.1_CCJ07197.1:0.1974754245,(GCA_001644125.1_OAI24758.1:0.0310268213,(GCA_001675455.1_OBS51607.1:0.0426244102,GCA_002117405.1_ARN80333.1:0.1966223924)95:0.059459)95:0.046058)100:0.098868,GCA_900187365.1_SNB58158.1:0.2694719486)100:0.074167)100:0.163667,GCA_900104955.1_SEC27896.1:0.2663876669)100:0.089604,((GCA_000022085.1_ACL59008.1:0.2339366054,GCA_000019945.1_ACB79191.1:0.3072138901)100:0.232111,(GCA_001017175.1_KLK94869.1:0.0917363198,GCA_900102135.1_SCY84082.1:0.0630702748)100:0.374695)100:0.086118)100:0.094125)98:0.047072,((GCA_001271345.1_ALA18886.1:0.0173768213,GCA_001887265.1_APF37462.1:0.0173143577)100:0.256353,((GCA_001676615.1_OCC06276.1:0.2476660669,(GCA_001741865.1_AOO82521.1:0.1608081027,GCA_900102525.1_SDG94010.1:0.0879299685)100:0.425471)92:0.060774,GCA_000017645.1_ABS69849.1:0.3578463642)90:0.071033)97:0.107103)96:0.068490,((GCA_000017565.1_ABS64828.1:0.2536535643,GCA_000739695.1_GAK44565.1:0.2864553855)100:0.150859,GCA_000689395.1_CDO60972.1:0.2487853874)100:0.254938)77:0.062800,(GCA_001402875.1_ALK09108.1:0.0000022103,GCA_001459775.1_CUU41771.1:0.0000025767)100:0.582468)64:0.043773,(((GCA_001708935.1_ODA68517.1:0.4944592597,GCA_000828475.1_BAQ17515.1:0.5704438285)97:0.171848,(GCA_000166055.1_ADP72846.1:0.0284088872,GCA_000636015.1_KAI95040.1:0.0148012952)100:0.726583)94:0.091679,(((((((((((((GCA_000153525.1_EAS84445.1:0.1190522044,GCA_000155895.1_EDZ59873.1:0.1162976196)100:0.787924,GCA_002195995.1_OWJ67978.1:0.4353673308)90:0.163891,(GCA_000576635.1_EWY42116.1:0.1183018278,GCA_000936425.1_KJB96992.1:0.1556895485)100:0.192233)88:0.097506,(((GCA_000016185.1_ACI98648.1:0.2398277435,GCA_002251795.1_OYQ33395.1:0.2481193958)100:0.128290,GCA_000730165.2_ASG23175.1:0.2414248597)100:0.081018,((GCA_001746755.1_OEJ68040.1:0.4386247212,GCA_000968135.1_CCQ73873.1:0.3530659633)99:0.200325,(GCA_000963705.1_KJV10988.1:0.1081941600,GCA_002251735.1_OYQ18525.1:0.0915964699)100:0.361668)89:0.097803)93:0.143492)75:0.027881,(GCA_000300235.2_AJD52239.1:0.0067407560,GCA_000300275.1_EKF07656.1:0.1268004038)100:0.404971)84:0.040134,(GCA_000010725.1_BAI72782.1:0.1179574215,GCA_000632475.2_AIB12016.1:0.1559236222)100:0.315142)90:0.062058,(GCA_000264455.2_AFK53812.1:0.0000026653,GCA_001601315.1_KYO57605.1:0.0150685138)100:0.418667)88:0.018218,((((GCA_000299935.1_EKE77726.1:0.1348097503,GCA_001618175.1_KZD09864.1:0.1728114834)100:0.255490,(GCA_000024465.1_ADE38388.1:0.3340922794,((GCA_000319385.1_AFX98790.1:0.1154459229,GCA_000510265.1_AHC73563.1:0.0914861615)100:0.315064,GCA_900102465.1_SDF10066.1:0.1522010404)100:0.357640)100:0.470222)93:0.121463,(((((((GCA_000014285.2_ABI62196.1:0.0113108193,GCA_000576085.2_AHJ63106.1:0.0208602179)100:0.333102,GCA_000964365.1_GAN76846.1:0.2679947573)88:0.057436,((GCA_000164635.1_EFH10020.1:0.1631685525,GCA_900141905.1_SHI78990.1:0.2762571848)100:0.115212,(GCA_900101615.1_SDD79936.1:0.0000021297,GCA_900104205.1_SDB69885.1:0.0000021297)100:0.296450)100:0.201063)88:0.076976,(((GCA_000021325.1_ACI53059.1:0.2581628699,(((GCA_000182745.1_BAK83285.1:0.0575847782,GCA_000964505.1_GAO00622.1:0.0309712435)96:0.024141,GCA_000208635.2_EGG75518.1:0.0699711689)98:0.118272,GCA_002005445.1_AQS85252.1:0.4449551797)99:0.096748)100:0.103653,GCA_002173735.1_ARW48571.1:0.3622609591)100:0.072387,(GCA_000231445.2_EHD14739.1:0.0000021297,GCA_002153535.1_OUI79281.1:0.0000026827)100:0.592292)99:0.148211)98:0.102964,(GCA_000016725.1_ABQ30144.1:0.0000024059,GCA_000202835.1_BAJ80309.1:0.0000022241)100:0.483513)97:0.155144,(GCA_000306035.1_EKM99334.1:0.1910516276,GCA_000964385.1_GAN79722.1:0.0910374408)100:0.335316)97:0.127844,(((GCA_000017145.1_ABR62433.1:0.2875402407,GCA_002288525.1_ASY65172.1:0.2605343193)100:0.144036,(GCA_000018545.1_ACP25968.1:0.1320981955,GCA_000092045.1_ABC92495.1:0.1516188226)97:0.049524)92:0.081230,GCA_000697965.2_ANK76545.1:0.1211042551)100:1.576002)65:0.061615)91:0.138805,GCA_900167455.1_SJZ46816.1:0.6393616310)92:0.120429)89:0.077173,((((GCA_000009985.1_BAE51587.1:0.1584410304,(GCA_000294655.1_CCG41360.1:0.0995684076,GCA_900108475.1_SEH32805.1:0.0570258687)100:0.417339)100:0.092300,GCA_000513295.1_CDK98538.1:0.3038004372)100:0.149555,(GCA_900093605.1_SCA54992.1:0.5840615599,(GCA_000014865.1_ABK46116.1:0.2591839087,GCA_002109495.1_OSM06220.1:0.4259014653)100:0.498150)100:0.112349)98:0.067293,((GCA_000315795.1_EKV30851.1:0.5595488097,((GCA_001611975.1_AMW35247.1:0.2097918094,GCA_900156605.1_SIS37642.1:0.1336793777)100:0.334975,((GCA_000013085.1_ABC22359.1:0.3267150000,GCA_000284415.2_CCG09324.1:0.3142148471)100:0.262405,GCA_900101965.1_SDE09872.1:0.7253593952)87:0.179138)87:0.128831)98:0.067201,GCA_900100455.1_SDH28040.1:0.7175200895)91:0.040360)99:0.138640)92:0.070251,(((((GCA_000008385.1_AAW71182.1:0.0896993435,GCA_000953315.1_CDR79113.1:0.0799064747)100:0.362829,((GCA_000964795.1_KJV68831.1:0.4947814643,(GCA_000026005.1_CAH58169.1:0.3408700487,GCA_000964755.1_KJV66040.1:0.2375673243)100:0.301204)93:0.087599,(GCA_000011945.1_AAV86618.1:0.0000020071,GCA_000024505.1_ACZ49263.1:0.0000021297)100:0.527494)99:0.168437)100:0.204568,((GCA_000022525.1_ACT69586.1:0.3414412299,GCA_000632985.1_AHX11544.1:0.2659090226)100:0.492072,(GCA_000219355.1_AEI88430.1:0.4608570521,GCA_000815465.1_KIE04560.1:0.3122572547)100:0.157039)100:0.169565)100:0.156570,(GCA_000226315.1_AEP09688.1:0.0068637015,GCA_000348745.1_AGH98109.1:0.0000022278)100:0.792829)81:0.100350,(((GCA_000012385.1_ABE04473.1:0.0888536495,GCA_000195735.1_CAA14813.1:0.2537536971)100:0.347218,(GCA_000010205.1_BAG40373.1:0.1542608652,GCA_000964595.1_KJV56634.1:0.2671784612)100:0.783229)96:0.204666,((GCA_001192655.1_GAO98274.1:0.5610364040,GCA_002117145.1_ARN84131.1:0.5575393030)99:0.234553,((GCA_000982415.1_KKJ77510.1:0.0049091670,GCA_001026905.1_KLN61498.1:0.0265777640)100:0.344852,((GCA_900177295.1_SMF25073.1:0.0000021297,GCA_900188055.1_SNR60087.1:0.0000022146)100:0.644707,GCA_900100655.1_SDF69742.1:0.6523592374)92:0.143158)100:0.218761)92:0.127520)39:0.070022)61:0.130233)69:0.078098,(GCA_900101935.1_SDD62550.1:0.4825457315,(((((((((GCA_000013005.1_ABC63425.1:0.1379963199,(GCA_000715015.1_KEO91532.1:0.0825191411,(GCA_001663175.1_ANK13651.1:0.0668188677,GCA_001677335.1_OBV12509.1:0.0400098667)100:0.102582)95:0.053909)46:0.034226,GCA_001281485.1_ALE16551.1:0.1436236744)46:0.028577,(GCA_001304795.1_ALG61285.1:0.0000027574,GCA_001306275.1_KPM12643.1:0.0000026894)100:0.057004)99:0.151217,(GCA_001028705.1_AKM09942.1:0.1147210765,GCA_001661675.2_ARU15699.1:0.1314713883)100:0.123835)49:0.066538,GCA_001008165.2_AKH41687.1:0.1341764405)87:0.054148,GCA_000235975.2_EHJ58964.1:0.0607377451)87:0.104685,GCA_000013325.1_ABD26733.1:0.1509535762)100:0.203650,(((GCA_000013985.1_ABF53020.1:0.0172092255,GCA_001610975.1_AMU95974.1:0.0851081866)100:0.083874,((GCA_001295965.1_KPF77215.1:0.0066741806,GCA_001713435.1_AOG01649.1:0.0000024068)100:0.118497,(GCA_002218195.1_ASK87889.1:0.0883535234,GCA_900128895.1_SIO01417.1:0.0808222460)100:0.196654)95:0.055579)95:0.055763,((((GCA_000016765.1_ABQ69337.1:0.0710587941,(GCA_002355275.1_ATE63143.1:0.0000021297,GCA_002367875.1_PCE43320.1:0.0000021297)100:0.103108)100:0.096395,(GCA_000091125.1_BAI96160.1:0.0206967327,GCA_000147835.3_AEG48872.1:0.0327872198)100:0.090708)98:0.046192,GCA_002251755.1_OYQ27217.1:0.4670894797)97:0.030598,GCA_001586395.2_KZB96703.1:0.2610517731)97:0.056245)95:0.060512)98:0.164566,(GCA_000342165.1_EMD84270.1:0.1333651068,GCA_002211145.1_OWV34751.1:0.1767264854)100:0.204596)100:0.357526)82:0.053327)100:0.126983,GCA_900172325.1_SLN53519.1:0.5169108644)66:0.072291,GCA_000742835.1_AIK95969.1:0.7462822557)99:0.190427)75:0.031146)78:0.045404)97:0.071858)100:0.179794)100:0.130068)100:0.170328)100:0.317722);
