# Supplementary material for: Assessing the accuracy of phylogenetic rooting methods on prokaryotic gene families
Source: PLoS One. 2020 May 15;15(5):e0232950. doi: 10.1371/journal.pone.0232950 (PMC7228096; doi:10.1371/journal.pone.0232950)
Supplement: S2 Dataset — (ZIP) [file pone.0232950.s003.zip › EmpiricalDataset/GeneTrees_IQTree/000300.aln.treefile]

(GCA_000006905.1_AAK23179.1:0.0189652784,GCA_000092285.1_ADG11134.1:0.0756252167,(((GCA_000017265.1_ACG78300.1:0.1673228077,GCA_001425915.1_KQW71427.1:0.1274611794)100:0.058149,(GCA_000175215.2_ADU14608.1:0.3810905131,((((((((((((((((GCA_000007125.1_AAL52481.1:0.0000026528,GCA_000157815.1_EEY00027.1:0.0000023147)100:0.028856,(GCA_000017405.1_ABS15353.1:0.0000023109,GCA_000585655.1_EXL06937.1:0.0000026646)100:0.056616)100:0.048928,(GCA_000022725.1_ACS50900.1:0.0526559051,GCA_000341385.1_AGF75580.1:0.0360857337)100:0.214399)99:0.038689,GCA_001558695.1_KXF78024.1:0.0750345446)99:0.099497,(GCA_900104355.1_SDP00341.1:0.1082110445,GCA_900113985.1_SFI50794.1:0.0658987264)99:0.026114)100:0.191838,((((GCA_000014245.1_ABG62339.1:0.1593797033,(GCA_000300335.1_EKF20396.1:0.0417853266,GCA_000300515.1_EKF42959.1:0.0719481328)100:0.110060)99:0.124152,GCA_900113935.1_SFJ03724.1:0.2023088774)32:0.085699,(GCA_000585625.1_EXL03946.1:0.0560323556,((GCA_001510895.1_KUM24222.1:0.0470329590,GCA_001618845.1_AMX99649.1:0.1049064026)30:0.019584,GCA_002075885.1_OQM73569.1:0.0683241183)30:0.042073)27:0.034526)9:0.035146,(GCA_001424795.1_KQU65624.1:0.0506605680,GCA_001605015.1_AMS43548.1:0.0741137557)100:0.088318)99:0.088712)48:0.154154,((((((GCA_000016285.1_ACM36024.1:0.0685100467,GCA_000092025.1_AAK86833.2:0.0488526729)95:0.013992,((GCA_000722615.1_KEQ04726.1:0.0000025769,GCA_000722625.1_KEQ06909.1:0.0000025769)100:0.054818,(GCA_000731295.1_CDN53295.1:0.0000020685,GCA_000731315.1_CDN47143.1:0.0000022496)100:0.017182)100:0.023917)100:0.099945,(((((GCA_000017145.1_ABR59530.1:0.0281557001,(GCA_000018545.1_ACP24612.1:0.0142691545,GCA_002288525.1_ASY62169.1:0.0732122504)100:0.025267)100:0.040898,GCA_000697965.2_ANK71858.1:0.0086951818)100:0.088086,(GCA_001687365.1_OBZ96067.1:0.0119208807,GCA_001885585.1_OJF94441.1:0.0436133041)100:0.084202)99:0.025162,(GCA_001578105.1_AMM84393.1:0.1109731338,GCA_002043005.1_AQZ52398.1:0.0542198660)100:0.201587)99:0.023757,(GCA_000092045.1_ABC90185.1:0.0385077607,GCA_000769405.1_KPN28551.1:0.0434165758)97:0.044293)74:0.000002)84:0.030980,(GCA_000325745.1_AGA64544.1:0.1060573207,GCA_000496595.1_AHA28288.1:0.4678849321)100:0.414026)83:0.006114,(GCA_001267455.1_KOC77264.1:0.0501008867,GCA_001652565.1_ANH03613.1:0.0081207412)100:0.092531)99:0.138484,(GCA_000154705.2_EDQ32508.1:0.0570033967,GCA_001703635.1_OCW57697.1:0.1115211308)100:0.180442)58:0.034440)23:0.016822,((GCA_000153465.1_EAS48600.1:0.1691333417,(GCA_000153705.1_EAU41460.1:0.0922354491,GCA_900176465.1_SMC95294.1:0.0672922561)100:0.072029)100:0.083320,((GCA_000800175.1_KHJ54966.1:0.0271810346,GCA_900141975.1_SHI53232.1:0.0000022172)100:0.125457,GCA_900104035.1_SDN61892.1:0.1325129192)100:0.077350)100:0.329265)35:0.085076,GCA_900105595.1_SDU05701.1:0.3462814638)13:0.016546,((GCA_000179775.1_EFL90665.1:0.3227183997,((GCA_001293565.1_KPB02362.1:0.3461847863,GCA_900102695.1_SCZ30471.1:0.3238181044)90:0.090887,((((GCA_000014745.1_ABI65874.1:0.1562339932,GCA_900103475.1_SDL97523.1:0.1304845092)100:0.297612,GCA_000152745.1_EAP90862.1:0.2790266715)100:0.193199,GCA_900100455.1_SDG95006.1:0.5077262193)96:0.039541,((GCA_000023785.1_ACT59431.1:0.5271264595,(GCA_000013025.1_ABI75933.1:0.0319309115,GCA_000685315.1_KCZ98376.1:0.0217502552)100:0.421146)100:0.192839,((GCA_000230555.1_AEQ51130.1:0.0454523293,GCA_900100665.1_SDG71249.1:0.1633024607)100:0.328457,(GCA_000743575.1_KFL31596.1:0.1324267877,GCA_000970435.1_KKB85736.1:0.1405494496)100:0.228906)100:0.200125)96:0.109755)97:0.074056)93:0.078535)66:0.069832,((((GCA_000828475.1_BAQ17391.1:0.0632783321,GCA_001723285.1_ODR99020.1:0.1480537780)100:0.307018,GCA_001708935.1_ODA68605.1:0.3561150067)99:0.080843,((((((((((((((((((((((GCA_000011965.2_AAV97020.1:0.0963853846,((GCA_000203975.3_KID09097.1:0.0894361988,GCA_000511355.1_AHD01851.1:0.0377365656)93:0.041450,GCA_900102795.1_SCZ69394.1:0.1488550226)100:0.030515)100:0.047607,GCA_002210095.1_OWU75978.1:0.1605865382)100:0.069278,GCA_900172225.1_SLN14027.1:0.0595264518)99:0.032318,GCA_000511385.1_AHD08278.1:0.0075470374)99:0.026146,(GCA_001258055.1_CRL15143.1:0.0000025769,GCA_900113345.1_SFG97979.1:0.0000025769)100:0.024858)96:0.019162,GCA_900116455.1_SFT56921.1:0.1195184601)88:0.032586,((((((((GCA_000014045.1_ABG30601.1:0.0338130475,GCA_000154785.2_AEI92176.1:0.0086483349)100:0.059845,GCA_000622405.1_KIN68119.1:0.1195119424)79:0.036388,GCA_000172095.1_EDQ06590.1:0.0129166213)100:0.092239,GCA_000152605.1_EAP85899.1:0.0867631254)100:0.067760,((GCA_900116005.1_SFR06982.1:0.2103417383,GCA_900111875.1_SFB04159.1:0.1745278991)100:0.055899,(GCA_000442275.2_EPX77287.1:0.0458410477,GCA_900111945.1_SFR33494.1:0.0463966771)100:0.228250)83:0.062178)79:0.056313,GCA_900109035.1_SEJ54696.1:0.1032091044)75:0.030867,((GCA_000814025.1_KIC51778.1:0.0054320762,GCA_001969365.1_APX12840.1:0.0424923223)100:0.141278,GCA_900156525.1_SIT80001.1:0.2389960743)92:0.027654)77:0.023536,GCA_000376545.2_ANP41467.1:0.0904757651)68:0.036945)66:0.013760,GCA_001678945.1_ANP36741.1:0.0747300911)99:0.063534,GCA_900172295.1_SLN26144.1:0.1256896738)74:0.016168,((GCA_000018145.1_ABV91896.1:0.2010221884,(GCA_001517585.1_CUX82528.1:0.0995110187,GCA_900107025.1_SDW70049.1:0.1526256565)100:0.162732)72:0.032712,((GCA_000765015.1_KGK80546.1:0.0000025769,GCA_900141945.1_SHI41495.1:0.0000025769)100:0.175451,(GCA_001403795.1_CTQ49845.1:0.0455952172,GCA_900109285.1_SEK21946.1:0.0677618831)100:0.169816)96:0.063661)72:0.050581)74:0.042680,(GCA_000152725.1_EAQ03833.1:0.1374593541,(GCA_000590925.1_AHM03640.1:0.1780757269,GCA_900102905.1_SDK00608.1:0.2006406268)96:0.069108)88:0.024148)76:0.034758,(((GCA_900107355.1_SDY76361.1:0.1519080126,GCA_900110775.1_SEP97158.1:0.1860368020)91:0.088642,((GCA_000647975.1_KAJ56961.1:0.1319861572,(GCA_001305615.1_ALG91726.1:0.0845425496,(GCA_900184935.1_SMX30750.1:0.1151668185,(GCA_001548075.1_BAQ71012.1:0.0000025769,GCA_001633165.1_ANB36038.1:0.0000025769)100:0.220735)44:0.016429)86:0.066203)36:0.040767,GCA_001205715.1_KNG93831.1:0.1350125350)59:0.027141)80:0.018048,(GCA_000671395.1_KCV82208.1:0.1625064594,GCA_001981245.1_APX90041.1:0.1543693787)89:0.048997)87:0.039001)66:0.018506,(((GCA_000152625.1_EAP78377.1:0.1299080742,GCA_001247715.1_KNX40320.1:0.1367938210)97:0.030943,(GCA_000152805.1_EAQ14184.1:0.1446847050,GCA_900142295.1_SIO32735.1:0.1234913066)100:0.071046)98:0.028788,(((((GCA_000153725.1_EAU46745.1:0.0178861828,(GCA_900102075.1_SDE60883.1:0.0409333994,((GCA_001969385.1_APX23101.1:0.0000024564,GCA_900112435.1_SFD19141.1:0.0000023578)100:0.048634,(GCA_001975705.1_APZ53028.1:0.0246588832,GCA_000442255.1_EPX87083.1:0.0946837616)100:0.012156)100:0.030834)100:0.021984)100:0.047439,((GCA_000169415.1_EBA07664.1:0.0634154638,((GCA_001482405.1_KUF10493.1:0.0676361094,(((GCA_000299575.1_EKE44907.1:0.1752170810,GCA_900115595.1_SFP34112.1:0.0421446778)100:0.021962,((GCA_900110115.1_SEN21249.1:0.0000022410,GCA_900141995.1_SHI60635.1:0.0096280357)100:0.042816,((GCA_900113405.1_SFH08210.1:0.0000022057,GCA_900172315.1_SLN52149.1:0.0000026117)100:0.064030,(GCA_900184815.1_SMX25086.1:0.1544676487,GCA_900172385.1_SLN61075.1:0.1107243261)100:0.051396)100:0.051669)100:0.057304)100:0.085543,((GCA_000521865.1_ETX30446.1:0.0825717968,GCA_900115815.1_SFQ50297.1:0.1260009144)100:0.085796,GCA_900107235.1_SDY18665.1:0.0941356578)100:0.053033)100:0.028897)100:0.043976,(((GCA_002211155.1_OWV57454.1:0.0000000000,GCA_002211225.1_OWV46785.1:0.0000000000):0.000000,GCA_900101505.1_SDD63546.1:0.0000000000):0.000003,GCA_002211205.1_OWV63433.1:0.0000020679)100:0.027187)100:0.032948)99:0.019842,GCA_900184945.1_SMX40858.1:0.1317527235)94:0.046081)94:0.015490,(GCA_001458375.1_CUH82605.1:0.0688675662,(GCA_002237555.1_ASP20607.1:0.0181922511,GCA_900188425.1_SNS85840.1:0.0093632609)100:0.094467)95:0.042904)68:0.030408,((GCA_001038505.1_KMK66390.1:0.0467207295,GCA_900188035.1_SNR38138.1:0.0280307973)100:0.104605,GCA_900110425.1_SEP06314.1:0.0935844534)90:0.079054)52:0.010612,((((((GCA_001687105.1_ANT59868.1:0.0361562725,GCA_900116195.1_SFS64365.1:0.0473497299)100:0.091589,GCA_900100085.1_SDJ25343.1:0.0545118914)100:0.121429,(GCA_002115725.1_OSQ57208.1:0.0109186017,GCA_002115805.1_OSQ53363.1:0.0577221160)100:0.148559)83:0.042317,(((GCA_900114415.1_SFK96000.1:0.0045302644,GCA_001458175.1_CUH51032.1:0.2664283127)100:0.098660,GCA_900142085.1_SHI51387.1:0.1149688397)92:0.057392,GCA_900129685.1_SHG91545.1:0.1306301380)95:0.060550)85:0.034770,(GCA_001046955.1_AKO98257.1:0.0000021163,GCA_900109145.1_SEJ20224.1:0.0094524187)100:0.117757)64:0.025121,((GCA_900099935.1_SDK55094.1:0.0396384219,GCA_900112335.1_SFD02445.1:0.0754717068)88:0.025433,GCA_900188335.1_SNS95512.1:0.0237868235)100:0.057341)78:0.041259)98:0.062217)95:0.041745)70:0.033681,(GCA_900100005.1_SDJ03149.1:0.0704686478,(GCA_900095785.1_SCM69338.1:0.0000021192,GCA_900115865.1_SFQ45514.1:0.0000026785)100:0.173993)98:0.034130)74:0.049844,((((GCA_001458355.1_CUH63293.1:0.1413559344,GCA_001890925.1_OJI93294.1:0.1501939526)63:0.056590,GCA_000812665.2_AML51260.1:0.3588446806)94:0.045535,(((((((GCA_000153305.1_EAR49617.1:0.0713098248,GCA_900172355.1_SLN57900.1:0.1216282692)97:0.036666,(GCA_000836695.1_KIQ70835.1:0.1331222894,GCA_900141735.1_SHI89511.1:0.1700664114)98:0.092258)99:0.101595,GCA_900114485.1_SFL47799.1:0.2928395025)97:0.075441,GCA_000600975.2_EYD73362.1:0.1716028068)97:0.125888,GCA_000161835.1_EET49140.1:0.1163777971)89:0.036594,(((GCA_000155735.2_AGI70429.1:0.1508915789,GCA_001187845.1_AKS44725.1:0.0708683567)100:0.077724,GCA_900172275.1_SLN29681.1:0.1222802716)100:0.088911,((GCA_000299875.1_EKE74130.1:0.0565939153,(GCA_900114135.1_SFJ62027.1:0.0480840700,GCA_900172235.1_SLN56297.1:0.1808848126)96:0.056637)95:0.025105,((GCA_900109555.1_SEK91402.1:0.0000021095,GCA_900172305.1_SLN31691.1:0.0000027100)100:0.106063,GCA_900172375.1_SLN16812.1:0.1781725139)100:0.072390)96:0.084201)95:0.049073)97:0.084853,(GCA_001307765.1_KPN63941.1:0.1226123215,GCA_900109955.1_SEV88124.1:0.0706542127)100:0.130850)87:0.056153)82:0.041677,(GCA_000738435.1_AII85919.1:0.2238466292,(GCA_001404155.1_CRK74982.1:0.0000023253,GCA_900114125.1_SFJ05078.1:0.0000029639)100:0.279238)98:0.031981)82:0.033603)91:0.063702,GCA_900177545.1_SMH41246.1:0.1613407707)82:0.069878,(GCA_001908835.1_APO85594.1:0.1311352953,(GCA_000223375.1_AEM39906.1:0.0000025769,GCA_001399515.1_ALJ80122.1:0.0000019866)100:0.300714)81:0.035289)91:0.047091,(GCA_000442315.1_EPX82857.1:0.1513475887,GCA_000600335.2_EYD78142.1:0.1799775523)100:0.143090)99:0.054021,GCA_900106675.1_SDW00261.1:0.1659075520)76:0.046093,((((GCA_000012905.2_ABA80066.1:0.1378152620,GCA_900110135.1_SEM67488.1:0.1386007286)81:0.051647,GCA_900110025.1_SEM57338.1:0.2186469581)40:0.040931,((((GCA_000021865.1_ADE87104.1:0.1599324258,GCA_001620265.1_AMY67603.1:0.1701406939)75:0.024411,(GCA_000203895.1_ABL68744.1:0.0424493412,GCA_000444995.1_AGT07546.1:0.0797766954)100:0.060130)76:0.056407,GCA_900156815.1_SIT14778.1:0.1309207296)75:0.039731,(GCA_000740775.1_KFI31574.1:0.0000020003,GCA_000740795.1_KFI31494.1:0.0092589036)100:0.141877)78:0.067227)17:0.030190,((GCA_000714535.1_KEO53368.1:0.0537032106,GCA_000715505.1_KEP67915.1:0.0428616256)100:0.091616,GCA_000740785.1_KFI28760.1:0.2862610745)97:0.101024)39:0.024865)98:0.039723,(GCA_900106695.1_SDX12482.1:0.1202464505,GCA_900113695.1_SFI87514.1:0.0747971456)100:0.160377)99:0.152714,(GCA_900107585.1_SEB06154.1:0.3511379387,(GCA_900111545.1_SET61946.1:0.0000025769,GCA_900143155.1_SHN69223.1:0.0000020097)100:0.271546)100:0.136460)100:0.222491)97:0.042338,GCA_002238045.1_OXS99367.1:0.4621819212)47:0.054776)27:0.025764)74:0.105818,((((((GCA_000010525.1_BAF87242.1:0.2137157925,(GCA_000092925.1_ADH88929.1:0.0247481387,GCA_900100155.1_SCW47562.1:0.1045679345)100:0.186905)100:0.091767,GCA_000017645.1_ABS69056.1:0.1728653083)99:0.154635,((((GCA_900104485.1_SDB41807.1:0.1648429563,(GCA_900129325.1_SHG06227.1:0.2829981141,GCA_001720135.1_ODN72457.1:0.3785543845)100:0.113257)94:0.071954,(GCA_900148505.1_SHO61050.1:0.2065394644,GCA_001305515.1_KPL54914.1:0.3524173998)100:0.129703)56:0.063453,((((GCA_000019945.1_ACB81539.1:0.2262148553,(GCA_000022085.1_ACL56477.1:0.0770003906,((GCA_001017175.1_KLK90207.1:0.0718557787,GCA_900102135.1_SCX89309.1:0.0000028026)100:0.072363,(GCA_001271345.1_ALA18460.1:0.0092876927,GCA_001887265.1_APF37191.1:0.0000020359)100:0.177979)100:0.122533)100:0.034054)100:0.046882,(GCA_001741865.1_AOO81866.1:0.1367759724,GCA_900102525.1_SDF33229.1:0.1002211859)100:0.299602)100:0.095184,(GCA_000496075.1_ESR23228.1:0.5353633197,GCA_002088295.1_ORE95648.1:0.4407886559)78:0.107042)44:0.065044,GCA_001676615.1_OCC04682.1:0.3120716512)98:0.116815)89:0.065084,(((GCA_000148725.1_EFO29468.1:0.1164013062,(GCA_000158095.1_EEE47557.1:0.0000022851,GCA_001403915.1_CTQ41585.1:0.0714312214)100:0.081379)100:0.092645,(GCA_001907205.1_OKL43681.1:0.0724599033,(GCA_900110875.1_SEQ74961.1:0.0574280245,GCA_900114245.1_SFK69821.1:0.0552017528)100:0.180803)100:0.136302)100:0.065004,(GCA_000192745.1_ADZ70315.1:0.0441673798,(GCA_001188555.1_KND21351.1:0.0206845601,GCA_002249885.1_OXS40009.1:0.0000026743)100:0.253608)100:0.065548)100:0.219731)58:0.066303)92:0.079159,(GCA_000017565.1_ABS64470.1:0.3165312392,GCA_000739695.1_GAK44162.1:0.2882522250)99:0.250725)88:0.057228,(((((((GCA_000011365.1_BAC50335.1:0.0251543010,GCA_000661935.1_AHY50000.1:0.0132606676)100:0.045344,(GCA_000012725.1_ABA05187.1:0.0335597338,GCA_000013885.1_ABE63052.1:0.0247945360)100:0.045047)99:0.031752,GCA_000195775.1_CAE28129.1:0.0935927782)94:0.023515,(((GCA_000935205.1_KIZ32852.1:0.0000024479,GCA_000935205.1_KIZ41498.1:0.0000027186)51:0.044547,(GCA_001618955.1_KZD23558.1:0.0000022681,GCA_900108575.1_SEI22299.1:0.0000025769)100:0.074803)96:0.057262,(((GCA_000218565.1_AEI06887.1:0.0000025769,GCA_000218585.1_AEI03310.1:0.0000020739)100:0.059243,GCA_000314735.2_EKS27939.1:0.0000024412)100:0.130229,GCA_000336555.1_EKS38797.1:0.0870328045)96:0.074697)92:0.026323)100:0.224626,((GCA_002119765.1_ARQ01767.1:0.3031316137,GCA_001426945.1_KQZ00795.1:0.2372764083)99:0.061031,GCA_001579845.1_AMN42114.1:0.3196735778)97:0.067066)68:0.050570,(GCA_001402875.1_ALK10026.1:0.0000022034,GCA_001459775.1_CUU42690.1:0.0000023921)100:0.305083)96:0.084018,(((GCA_000019845.1_ACB95493.1:0.1128502403,(GCA_000021745.1_ACK49817.1:0.1032552098,GCA_900114285.1_SFK62223.1:0.1009084588)100:0.054717)100:0.123279,(((GCA_000304315.1_CCJ06527.1:0.1269650900,((GCA_001644125.1_OAI22576.1:0.0297311392,GCA_001675455.1_OBS53075.1:0.0649046958)100:0.071829,GCA_002117405.1_ARN79769.1:0.1879581689)97:0.036711)99:0.107025,GCA_900104955.1_SEB68528.1:0.2664306091)77:0.047469,GCA_900187365.1_SNB72203.1:0.2129823038)100:0.064745)99:0.112940,GCA_002355335.1_BAT60738.1:0.4353365968)97:0.033989)97:0.093459)60:0.053101,(GCA_000689395.1_CDO61398.1:0.4375155122,(GCA_900115225.1_SFO81127.1:0.0813003833,GCA_900215505.1_SNY94147.1:0.1164105922)100:0.264689)75:0.070619)42:0.022922)75:0.057725,((GCA_000143145.1_ADJ24049.1:0.3678524835,GCA_000503895.1_AHB49494.1:0.3181944079)99:0.098738,(GCA_000981545.1_CPR21079.1:0.0000027392,GCA_900104305.1_SDP23318.1:0.0000028845)100:0.244054)100:0.454787)50:0.007169,(GCA_000166055.1_ADP71856.1:0.0000021658,GCA_000636015.1_KAI94693.1:0.0000021718)100:0.363693)81:0.048828,((GCA_000264455.2_AFK53424.1:0.0000021385,GCA_001601315.1_KYO53821.1:0.0000023233)100:0.494176,((((((((((GCA_000013005.1_ABC63641.1:0.0656607737,(GCA_001304795.1_ALG61781.1:0.0000022781,GCA_001306275.1_KPM12443.1:0.0000020362)100:0.140310)100:0.110875,((GCA_000715015.1_KEO91742.1:0.0431030340,GCA_001281485.1_ALE16762.1:0.1034749862)71:0.068881,(GCA_001663175.1_ANK13807.1:0.0967456873,GCA_001677335.1_OBV12343.1:0.0433193135)100:0.037332)98:0.058273)100:0.089331,GCA_001008165.2_AKH41220.1:0.0956689436)27:0.026475,(GCA_001028705.1_AKM09647.1:0.0516405086,GCA_001661675.2_ARU15653.1:0.0964800002)100:0.076926)31:0.092819,((((((GCA_000016765.1_ABQ66884.1:0.0405592669,(GCA_002355275.1_ATE65114.1:0.0000021691,GCA_002367875.1_PCE44387.1:0.0000021187)100:0.025475)100:0.104273,(GCA_000175255.2_AEH62410.1:0.0759532801,GCA_000218875.1_AEI37420.1:0.0804090677)100:0.359705)99:0.056818,GCA_002251755.1_OYQ27243.1:0.3371634535)96:0.038133,(((GCA_001295965.1_KPF75335.1:0.0000020460,GCA_001713435.1_AOG00477.1:0.0089550584)100:0.202478,GCA_001586395.2_KZB96872.1:0.1565452634)100:0.076834,(GCA_000013985.1_ABF53443.1:0.0725995505,GCA_001610975.1_AMU96514.1:0.0352805136)100:0.165026)96:0.056177)95:0.055540,(GCA_000091125.1_BAI98119.1:0.0000026106,GCA_000147835.3_AEG49475.1:0.0000022093)100:0.194797)94:0.060698,(GCA_000013325.1_ABD25888.1:0.1394359802,GCA_000235975.2_EHJ59177.1:0.1257676332)100:0.142630)41:0.009380)25:0.057946,(GCA_002218195.1_ASK88078.1:0.0798823745,GCA_900128895.1_SIO06474.1:0.0822135083)100:0.222189)100:0.133294,((GCA_000342165.1_EMD84383.1:0.1147246513,GCA_002211145.1_OWV34174.1:0.1970668934)100:0.236140,GCA_900167455.1_SJZ36831.1:0.5131576524)99:0.070904)99:0.168755,(((((((((((GCA_000009985.1_BAE51348.1:0.0897417105,(GCA_000294655.1_CCG43090.1:0.0000024569,GCA_900108475.1_SEH25125.1:0.0100193861)100:0.067765)100:0.228700,GCA_000513295.1_CDK98242.1:0.2177837460)100:0.291093,(((((((((((GCA_000011685.1_AAW59857.1:0.0910777612,GCA_000234355.2_EHH68546.1:0.0452144070)100:0.061054,GCA_002005465.1_AQS87095.1:0.0337938164)65:0.036281,GCA_000963885.1_GAN55020.1:0.0526575296)65:0.010245,((GCA_000724025.1_CDG39330.1:0.0086308599,GCA_001547995.1_BAT19414.1:0.0000022420)100:0.045176,(GCA_001787335.1_AOX17060.1:0.0000027328,GCA_001787355.1_AOX19697.1:0.0000025769)100:0.026749)100:0.026836)95:0.033661,(GCA_000723565.1_CDG34028.1:0.0066373295,GCA_002003665.1_OOL19551.1:0.0593381695)100:0.154530)100:0.040219,GCA_002005445.1_AQS84549.1:0.1744666232)99:0.063623,(GCA_000021325.1_ACI49904.1:0.0500476025,((GCA_000182745.1_BAK82960.1:0.0085638107,GCA_000208635.2_EGG74609.1:0.0168273723)100:0.038872,GCA_000964505.1_GAN99842.1:0.0230088000)100:0.137371)99:0.040430)99:0.021383,(GCA_002173735.1_ARW46415.1:0.3143339919,(GCA_000231445.2_EHD14856.1:0.0000024731,GCA_002153535.1_OUI79391.1:0.0000021544)100:0.315469)94:0.109785)94:0.070302,GCA_000617865.1_GAJ29018.1:0.1317796272)94:0.074352,(((GCA_000016725.1_ABQ31108.1:0.0000021312,GCA_000202835.1_BAJ81497.1:0.0000021509)100:0.183635,(GCA_000306035.1_EKN00063.1:0.1056002192,GCA_000964385.1_GAN81794.1:0.1492479793)100:0.294938)100:0.116528,((GCA_000014285.2_ABI62094.1:0.0084669833,GCA_000576085.2_AHJ62996.1:0.0000029029)100:0.162056,GCA_000964365.1_GAN76961.1:0.1603758185)100:0.153981)99:0.038368)93:0.106856,((GCA_000164635.1_EFH12733.1:0.2992095839,GCA_900141905.1_SHJ35678.1:0.1046228895)100:0.110918,(GCA_900101615.1_SDC26758.1:0.0000025769,GCA_900104205.1_SDB16885.1:0.0000025769)100:0.335887)89:0.045896)100:0.447851)82:0.084237,((GCA_000013085.1_ABC22664.1:0.0652912673,GCA_000284415.2_CCG07359.1:0.1944055577)100:0.278530,GCA_000024465.1_ADE38784.1:0.7251937786)85:0.139260)71:0.051338,((GCA_900156605.1_SIS40885.1:0.4418995471,GCA_000315795.1_EKV31407.1:0.4358880262)98:0.118056,(GCA_001611975.1_AMW35256.1:0.3733818334,((GCA_000226315.1_AEP10002.1:0.0000026364,GCA_000348745.1_AGH98414.1:0.0167968633)100:0.671378,GCA_900101965.1_SDE69587.1:0.3597312073)93:0.118258)98:0.127541)91:0.102119)89:0.154321,((GCA_000299935.1_EKE77781.1:0.1427037617,GCA_001618175.1_KZD11559.1:0.1000364877)100:0.253513,GCA_002117145.1_ARN84263.1:0.7461758311)96:0.155324)72:0.042601,(GCA_000767795.1_KGM35103.1:0.0000025769,GCA_002195995.1_OWJ67663.1:0.0000025769)100:0.527369)50:0.026261,(((((GCA_000010725.1_BAI72034.1:0.2805227501,GCA_000632475.2_AIB11632.1:0.1087783280)100:0.145317,GCA_002251795.1_OYQ33555.1:0.3632292399)99:0.129128,(GCA_000016185.1_ACI98909.1:0.1861003598,((GCA_000225995.2_EGY01486.1:0.0000025769,GCA_000730165.2_ASG20575.1:0.0000025769)100:0.312579,(GCA_000576635.1_EWY40186.1:0.1881136839,GCA_000936425.1_KJB97087.1:0.1203145306)100:0.210486)36:0.068557)99:0.127833)100:0.096500,((GCA_000963705.1_KJV10119.1:0.0000026100,GCA_000963705.1_KJV10387.1:0.0000022314)100:0.179245,GCA_002251735.1_OYQ22035.1:0.1318594035)100:0.651043)85:0.085818,GCA_000742835.1_AIK96816.1:0.5789482434)47:0.062614)43:0.057017,(GCA_900093605.1_SCA55079.1:0.4545691558,GCA_001746755.1_OEJ69407.1:0.6711890112)91:0.118010)36:0.062390,(GCA_000968135.1_CCQ73477.1:0.7291936450,((((GCA_000319385.1_AFX98771.1:0.1126766241,GCA_000510265.1_AHC73549.1:0.1409719258)100:0.526943,GCA_900102465.1_SDF15032.1:0.0954681702)100:0.442404,((GCA_000982415.1_KKJ76780.1:0.0089816676,GCA_001026905.1_KLN59749.1:0.0450290469)100:0.413067,GCA_900100655.1_SDF80405.1:0.6667088720)99:0.118901)81:0.096621,(GCA_900177295.1_SMF18409.1:0.0000026745,GCA_900188055.1_SNR39719.1:0.0000025769)100:0.422494)99:0.111050)63:0.078746)75:0.126069,((((GCA_000010205.1_BAG39542.1:0.0903347168,GCA_000964595.1_KJV57516.1:0.0969053358)100:0.363961,(GCA_000012385.1_ABE04820.1:0.0633134210,GCA_000195735.1_CAA14887.1:0.1482070593)100:0.393170)100:0.321753,(GCA_000219355.1_AEI88971.1:0.3710278430,GCA_000815465.1_KIE05055.1:0.8194134501)100:0.226768)100:0.141751,((((GCA_000008385.1_AAW70672.1:0.0937280584,GCA_000953315.1_CDR79145.1:0.0532687575)100:0.247090,((GCA_000011945.1_AAV87003.1:0.0600018264,GCA_000024505.1_ACZ48896.1:0.0000021348)100:0.235310,(GCA_000964795.1_KJV69297.1:0.0889783846,(GCA_000026005.1_CAH57793.1:0.1181388247,GCA_000964755.1_KJV65711.1:0.0340821309)100:0.312334)96:0.140591)100:0.300446)100:0.249329,(GCA_000022525.1_ACT69745.1:0.1469361042,GCA_000632985.1_AHX11700.1:0.1125005887)100:0.832932)100:0.294814,((GCA_000388175.3_ETZ04530.1:0.2866172223,GCA_000469665.2_ETZ07756.1:0.1200521040)100:0.899953,(((((((((((((((GCA_000011345.1_BAC09479.1:0.0000025769,GCA_000505665.1_AHB88567.1:0.0200027003)100:0.307724,GCA_001870225.1_APB33214.1:0.3963520908)87:0.127563,GCA_000018105.1_ABW25968.1:0.3007441348)11:0.011525,((GCA_000012525.1_ABB57825.1:0.1921622537,(((((GCA_000155635.1_EDY39375.1:0.0929143289,GCA_000316515.1_AFY29322.1:0.1908662427)100:0.127304,GCA_001182765.1_CRY90893.1:0.1312232202)79:0.104095,GCA_000760175.1_KGG13645.1:0.5047174833)98:0.272740,GCA_000011465.1_CAE20075.1:0.5617520300)100:0.259294,(GCA_000011385.1_BAC89435.1:0.0390157230,GCA_000484535.1_AGY59330.1:0.1687195725)100:0.620297)95:0.172313)84:0.110052,((GCA_001637395.1_OAB59291.1:0.1920356420,((GCA_000817775.1_KIF39651.1:0.2426074143,GCA_002075285.2_ASC69310.1:0.2234035877)93:0.029149,GCA_001904775.1_OKH50973.1:0.2958196964)100:0.147909)87:0.047982,GCA_000317045.1_AFY65712.1:0.4024021512)22:0.049151)34:0.041953)37:0.070219,(((GCA_002142475.1_BAS58222.1:0.2525170206,(GCA_000775285.1_KGF73159.1:0.1970827847,(GCA_000317145.1_AFY95652.1:0.2249345249,(GCA_000332215.1_ELS33972.1:0.3140100309,GCA_000317065.1_AFY71585.1:0.4081480018)30:0.287711)30:0.082511)28:0.053134)28:0.067930,GCA_000317105.1_AFY82567.1:0.4089323661)28:0.045967,(((GCA_000014265.1_ABG51562.1:0.0004677107,GCA_002260545.1_OZH55481.1:0.0272496484)100:0.257816,GCA_000317515.1_AFZ20542.1:0.2089061955)93:0.036401,(GCA_000180455.1_CBN53989.1:0.0782155118,((GCA_000214075.2_EGK90407.1:0.0000029614,GCA_000317475.1_AFZ06620.1:0.0198821549)90:0.027080,GCA_002412335.1_PCN53372.1:0.0774585835)100:0.197992)98:0.126646)92:0.070260)29:0.063202)67:0.028361,(GCA_000211815.1_EGJ33303.1:0.0104691089,GCA_001942495.1_OLT62015.1:0.0091470264)100:0.219049)5:0.023610,(GCA_000155555.1_EDX75527.1:0.2109986060,(GCA_001904725.1_OKH31538.1:0.2469813165,(GCA_000317495.1_AFZ14044.1:0.1944269784,GCA_001746915.1_OEJ76831.1:0.2226501950)64:0.055243)59:0.027480)78:0.082201)86:0.047735,((((((((GCA_000020025.1_ACC79230.1:0.0700610559,GCA_000317535.1_AFZ27390.1:0.0602263846)21:0.000003,(((GCA_000317695.1_AFZ55862.1:0.0419889426,((GCA_000312705.1_AFW93790.1:0.0192855475,GCA_002368115.1_BAZ86407.1:0.0192566464)98:0.000002,GCA_000789435.1_KHG39193.1:0.0000027645)100:0.170597)97:0.049675,((((((GCA_000175835.1_EFA69418.1:0.0000000000,GCA_001432185.1_KRH97026.1:0.0000000000):0.000002,GCA_000175855.1_EFA72034.1:0.0000025769)100:0.019842,GCA_002368135.1_BAZ90755.1:0.0000021989)100:0.100534,GCA_002368075.1_BAZ81143.1:0.0480959587)79:0.000002,(GCA_000317125.1_AFY87067.1:0.1335749163,GCA_000952155.1_KJH70581.1:0.1557047881)96:0.024083)83:0.010191,GCA_000196515.1_ADI63243.1:0.1225641821)94:0.012061)21:0.000003,(GCA_000317555.1_AFZ32057.1:0.0000022888,GCA_001904655.1_OKH25421.1:0.0000023377)100:0.137143)24:0.020222)91:0.020100,(GCA_000204075.1_ABA21943.1:0.0492549029,(GCA_001298445.1_ALF52611.1:0.0096020038,GCA_002367975.1_BAY14283.1:0.0809407753)100:0.009163)30:0.020607)1:0.000002,(((GCA_002368055.1_BAZ75095.1:0.0000021249,GCA_002368295.1_BAZ00982.1:0.0000025769)96:0.000002,GCA_002368275.1_BAY90686.1:0.0194476831)100:0.040561,(GCA_000316575.1_AFY30544.1:0.0451433932,GCA_000317435.1_AFZ00479.1:0.1562941370)18:0.012479)19:0.011246)89:0.020281,(GCA_000169135.1_EAW44701.1:0.0000028662,GCA_002218065.1_GAX37439.1:0.0487995540)100:0.068590)85:0.032026,(((GCA_000231365.2_EHC18595.1:0.0000025769,GCA_001904645.1_OKH13549.1:0.0000021712)100:0.018890,GCA_001275395.1_KOP25175.1:0.0505446127)100:0.018389,(GCA_000346485.2_KYC36135.1:0.0096935885,GCA_000760695.2_KIE07724.1:0.0097107032)100:0.120378)97:0.031281)92:0.020074,(GCA_000828085.2_KIJ82472.1:0.1060179288,(GCA_001456025.1_KST67841.1:0.2114600730,GCA_000316665.1_AFY53333.1:0.1539171699)95:0.018889)79:0.036797)83:0.026192,(GCA_000350105.1_CCH66378.1:0.0182147866,GCA_000350125.1_CCH65907.1:0.0137435896)100:0.210285)99:0.054080)90:0.083651,((((((GCA_000017845.1_ACB52615.1:0.0244734823,(GCA_000167195.1_EAM52409.1:0.0000025769,GCA_000235665.2_EHJ12742.1:0.0000025769)100:0.076637)100:0.047086,GCA_000025125.1_ADB95762.1:0.2985992537)100:0.178601,(GCA_000332035.1_ELR98960.1:0.2058698448,(((GCA_000317675.1_AFZ53985.1:0.1186985055,(GCA_001548095.1_BAQ62275.1:0.1084830550,GCA_001548115.1_BAQ63412.1:0.0999381988)100:0.103973)100:0.066812,GCA_001747005.1_OEJ78657.1:0.2829204476)100:0.106053,GCA_001904615.1_OKH13399.1:0.3049074593)96:0.061674)99:0.078190)83:0.020027,(((GCA_000297435.1_CCI32050.1:0.0000028950,GCA_000312205.1_CCI07463.1:0.0095042042)100:0.148788,(GCA_000284135.1_BAL29622.1:0.0297738027,GCA_000478825.2_AIE73826.1:0.0000026142)100:0.257707)99:0.060667,(GCA_000317025.1_AFY77911.1:0.0000020491,GCA_001904635.1_OKH26056.1:0.0203540331)100:0.063288)92:0.041907)90:0.066057,GCA_000021825.1_ACK70473.1:0.1363824851)98:0.046149,(((GCA_000317575.1_AFZ37225.1:0.0193879613,GCA_002355455.1_BAU65819.1:0.0000020556)100:0.084775,GCA_000332055.1_ELS00655.1:0.2544343656)100:0.064715,GCA_002368355.1_BAZ46025.1:0.3213463780)92:0.006073)97:0.055799)85:0.035829,((GCA_000317615.1_AFZ49892.1:0.0818172527,GCA_000317635.1_AFZ43766.1:0.0566536986)100:0.184685,GCA_000473895.1_ERN42608.1:0.1968703562)100:0.133593)92:0.072232,(((GCA_000710505.1_KEI68659.1:0.0000029597,GCA_900009265.1_CUR09895.1:0.0826429022)100:0.302616,(GCA_000478195.2_ERT06073.1:0.0650257968,GCA_000972705.2_KKD39663.1:0.1330707373)100:0.122895)99:0.106918,(GCA_000176895.2_CCE16641.1:0.0000026115,GCA_000307915.1_EKD06647.1:0.0000023143)100:0.221433)91:0.063071)99:0.109005,GCA_001276715.1_KOR37004.1:0.3256643644)99:0.161889,GCA_001765415.1_AOR37773.1:1.2043722668)100:0.199747,(GCA_000014865.1_ABK45961.1:0.5594491813,GCA_002109495.1_OSM00015.1:0.4759973923)100:0.439534)99:0.071355,GCA_001982645.1_ONG40348.1:0.8802998448)100:0.132561)97:0.215379)95:0.109138)93:0.148650)67:0.031026)41:0.019727,GCA_900172325.1_SLN77089.1:0.7434098997)28:0.056095,((GCA_000152825.2_ADM10437.1:0.3263533131,GCA_900199215.1_SNT72063.1:0.1981732432)100:0.298641,GCA_900101935.1_SDE35028.1:0.5687915546)70:0.070465)7:0.022651)68:0.036824)53:0.039307,(GCA_000300235.2_AJD52168.1:0.0522134143,GCA_000300275.1_EKF07586.1:0.0266802422)100:0.659232)90:0.050443,(GCA_000153525.1_EAS84278.1:0.1345090390,GCA_000155895.1_EDZ60220.1:0.0362710000)100:0.911170)100:0.130330)100:0.132482)87:0.028182,(GCA_000144605.1_ADL01822.1:0.1657994246,GCA_002205555.1_ASD28268.1:0.1767874597)100:0.161384)100:0.145068);
