# Supplementary material for: Assessing the accuracy of phylogenetic rooting methods on prokaryotic gene families
Source: PLoS One. 2020 May 15;15(5):e0232950. doi: 10.1371/journal.pone.0232950 (PMC7228096; doi:10.1371/journal.pone.0232950)
Supplement: S2 Dataset — (ZIP) [file pone.0232950.s003.zip › EmpiricalDataset/GeneTrees_IQTree/000301.aln.treefile]

(GCA_000006905.1_AAK23228.1:0.0000010000,GCA_000092285.1_ADG09980.1:0.0000010000,(((GCA_000175215.2_ADU12625.1:0.0000010000,GCA_000204015.1_EGF90092.1:0.0000010000)100:0.017018,(GCA_000144605.1_ADL00817.1:0.0000026063,GCA_002205555.1_ASD27856.1:0.0000024257)100:0.037402)100:0.017273,((GCA_000017265.1_ACG77643.1:0.0000026754,(((((((((((((((((((((((((((((((GCA_000007125.1_AAL51937.1:0.0000000000,GCA_000585655.1_EXL05455.1:0.0000000000):0.000000,GCA_001558695.1_KXF77611.1:0.0000000000):0.000000,GCA_000157815.1_EEY00588.1:0.0000000000):0.000002,GCA_000017405.1_ABS14671.1:0.0000010000)72:0.000002,(GCA_900104355.1_SDN78367.1:0.0000027948,GCA_900113985.1_SFJ18338.1:0.0000028248)100:0.017785)88:0.016971,((((GCA_000010525.1_BAF88553.1:0.0000020665,GCA_000017645.1_ABS66923.1:0.0000020589)99:0.017294,((((((GCA_001579845.1_AMN42606.1:0.0000029893,(((((GCA_000011365.1_BAC50666.1:0.0000000000,GCA_000195775.1_CAE28692.1:0.0000000000):0.000000,GCA_000013885.1_ABE62366.1:0.0000000000):0.000000,GCA_000336555.1_EKS38967.1:0.0000000000):0.000000,GCA_000661935.1_AHY49748.1:0.0000000000):0.000003,(GCA_000012725.1_ABA04624.1:0.0000029955,GCA_000314735.2_EKS27766.1:0.0000021493)47:0.000003)98:0.022885)90:0.022470,(GCA_001402875.1_ALK09158.1:0.0000020648,GCA_001459775.1_CUU41821.1:0.0000020647)100:0.035198)48:0.000003,(((GCA_000143145.1_ADJ22830.1:0.0176368791,(GCA_000981545.1_CPR15616.1:0.0000010000,GCA_900104305.1_SDP65004.1:0.0000010000)85:0.000002)72:0.000002,GCA_000503895.1_AHB49296.1:0.0348054406)90:0.017603,(GCA_000828475.1_BAQ17750.1:0.0165617589,(GCA_001723285.1_ODR98613.1:0.0000026936,GCA_001708935.1_ODA68302.1:0.0165468635)76:0.000002)98:0.054239)87:0.017469)26:0.000002,GCA_002355335.1_BAT61056.1:0.0171136447)17:0.000002,(GCA_001720135.1_ODN67348.1:0.0170873137,((GCA_000496075.1_ESR26511.1:0.0172586100,GCA_900129325.1_SHG44637.1:0.0359545369)71:0.000002,GCA_900104485.1_SDB17040.1:0.0000024403)99:0.017752)92:0.017347)40:0.000002,GCA_002119765.1_ARQ01337.1:0.0170459865)80:0.022783)74:0.000003,(((GCA_000022085.1_ACL56896.1:0.0167289798,(GCA_001017175.1_KLK95080.1:0.0000021002,GCA_900102135.1_SCY96126.1:0.0000022898)100:0.017546)100:0.016949,(GCA_001271345.1_ALA16168.1:0.0000022453,GCA_001887265.1_APF37873.1:0.0168956831)100:0.106954)71:0.000003,((GCA_001741865.1_AOO82952.1:0.0000021043,GCA_900102525.1_SDH41708.1:0.0000020381)100:0.017271,GCA_000019945.1_ACB80284.1:0.0689382071)91:0.000002)94:0.017219)64:0.000002,(((((GCA_000092925.1_ADH88757.1:0.0000000000,GCA_001618955.1_KZD24023.1:0.0000000000):0.000000,GCA_900100155.1_SCW96444.1:0.0000000000):0.000000,GCA_900108575.1_SEI21779.1:0.0000000000):0.000001,GCA_000935205.1_KIZ41965.1:0.0000010000)87:0.000003,(GCA_001676615.1_OCC02781.1:0.0195688064,(GCA_000179775.1_EFL90039.1:0.0560911376,(GCA_900115225.1_SFO32669.1:0.0000029950,GCA_900215505.1_SNY94013.1:0.0000010000)100:0.088986)94:0.069581)85:0.033303)82:0.016953)82:0.023148)39:0.000002,((GCA_001578105.1_AMM83885.1:0.0000026756,GCA_002043005.1_AQZ53282.1:0.0000010000)98:0.017069,(GCA_002238045.1_OXS99602.1:0.0173738404,(GCA_000022725.1_ACS51547.1:0.0165691635,GCA_000341385.1_AGF76031.1:0.0000020070)93:0.034070)63:0.000002)81:0.017057)77:0.022285,(((GCA_000153705.1_EAU42388.1:0.0000000000,GCA_900141975.1_SHI58307.1:0.0000000000):0.000000,GCA_900176465.1_SMC60811.1:0.0000000000):0.000000,GCA_900113935.1_SFJ21475.1:0.0000000000):0.000003)19:0.000002,GCA_000800175.1_KHJ55084.1:0.0000021203)20:0.000003,GCA_000014245.1_ABG63074.1:0.0169652163)39:0.000002,((GCA_000300335.1_EKF18439.1:0.0000024934,GCA_000300515.1_EKF40359.1:0.0000010000)71:0.000003,((GCA_000016285.1_ACM36316.1:0.0000020659,((((((((GCA_000017145.1_ABR59838.1:0.0000000000,GCA_001885585.1_OJF97888.1:0.0000000000):0.000000,GCA_000697965.2_ANK72124.1:0.0000000000):0.000000,GCA_001687365.1_OBZ96345.1:0.0000000000):0.000000,GCA_001652565.1_ANH03902.1:0.0000000000):0.000000,GCA_001267455.1_KOC77596.1:0.0000000000):0.000003,GCA_000018545.1_ACP24972.1:0.0000024374)88:0.000002,GCA_000092025.1_AAL42943.1:0.0171387940)84:0.000002,((((((((GCA_000092045.1_ABC90469.1:0.0000000000,GCA_000722615.1_KEQ06772.1:0.0000000000):0.000000,GCA_000769405.1_KPN28606.1:0.0000000000):0.000000,GCA_001703635.1_OCW56660.1:0.0000000000):0.000000,GCA_000731295.1_CDN53624.1:0.0000000000):0.000000,GCA_002288525.1_ASY62629.1:0.0000000000):0.000000,GCA_000731315.1_CDN47484.1:0.0000000000):0.000000,GCA_000722625.1_KEQ08615.1:0.0000000000):0.000003,GCA_000154705.2_EDQ32134.2:0.0000026999)99:0.016812)84:0.016740)94:0.033642,GCA_001293565.1_KPB01262.1:0.0170337393)67:0.001077)75:0.016942)66:0.022184,GCA_000585625.1_EXL01787.1:0.0000020754)29:0.000002,(((((GCA_000153465.1_EAS51087.1:0.0000000000,GCA_001605015.1_AMS42425.1:0.0000000000):0.000000,GCA_900104035.1_SDO82820.1:0.0000000000):0.000000,GCA_001424795.1_KQU69713.1:0.0000000000):0.000000,GCA_002075885.1_OQM75723.1:0.0000000000):0.000000,GCA_001510895.1_KUM24590.1:0.0000000000):0.000002)46:0.000002,GCA_001618845.1_AMY00639.1:0.0167850729)84:0.047365,((((((GCA_000148725.1_EFO29175.1:0.0000024403,(GCA_001403915.1_CTQ42677.1:0.0000010000,GCA_000158095.1_EEE43682.1:0.0000025134)80:0.000002)81:0.000003,((GCA_000192745.1_ADZ70165.1:0.0000000000,GCA_002249885.1_OXS45013.1:0.0000000000):0.000001,GCA_001188555.1_KND16962.1:0.0000010000)84:0.017198)78:0.025421,GCA_001907205.1_OKL42768.1:0.0174183191)58:0.000003,GCA_900105595.1_SDU21219.1:0.0348975054)50:0.025112,(GCA_900110875.1_SEQ90963.1:0.0000027546,GCA_900114245.1_SFL10387.1:0.0000026829)94:0.000002)98:0.098651,((GCA_000739695.1_GAK46431.1:0.0545274381,GCA_000017565.1_ABS64343.1:0.1186947182)97:0.026456,(((((((((GCA_000299935.1_EKE73563.1:0.0000020348,GCA_001618175.1_KZD01132.1:0.0353327464)96:0.042001,(GCA_000226315.1_AEP10442.1:0.0000025584,GCA_000348745.1_AGH98858.1:0.0000025245)100:0.151155)94:0.036928,(((((((((((((GCA_000013005.1_ABC63731.1:0.0000010000,GCA_000715015.1_KEO91821.1:0.0000010000)93:0.016540,((((GCA_001281485.1_ALE16839.1:0.0162672214,GCA_001677335.1_OBV12277.1:0.0163136042)21:0.000003,GCA_001661675.2_ARU15498.1:0.0335485066)22:0.016437,(GCA_001304795.1_ALG61858.1:0.0000024403,(GCA_001306275.1_KPM16410.1:0.0000010000,GCA_001008165.2_AKH41144.1:0.0000024419)51:0.000002)97:0.018782)12:0.000002,((GCA_000235975.2_EHJ62361.1:0.0165192358,GCA_000013325.1_ABD25692.1:0.0166630015)68:0.000003,GCA_001028705.1_AKM09583.1:0.0164724238)73:0.016643)8:0.000002)81:0.018539,GCA_001663175.1_ANK13867.1:0.0000020107)100:0.078213,(GCA_002218195.1_ASK88200.1:0.0000028216,GCA_900128895.1_SIN66617.1:0.0169444334)100:0.016756)42:0.000002,(GCA_001295965.1_KPF76218.1:0.0000029363,GCA_001713435.1_AOF99807.1:0.0000020485)100:0.033532)35:0.000002,(GCA_000013985.1_ABF54524.1:0.0161774973,GCA_001610975.1_AMU94531.1:0.0000028293)98:0.037428)57:0.037935,((GCA_000175255.2_AEH62877.1:0.0000028114,GCA_000218875.1_AEI37602.1:0.0000020947)100:0.017814,((GCA_000091125.1_BAI95460.1:0.0000020027,GCA_000147835.3_AEG49514.1:0.0000023160)93:0.016740,GCA_001586395.2_KZB96425.1:0.0000020464)92:0.035140)37:0.016825)41:0.000002,(GCA_000016765.1_ABQ67719.1:0.0000000000,GCA_002367875.1_PCE40891.1:0.0000000000):0.000002)20:0.000002,GCA_002355275.1_ATE64341.1:0.0000020370)43:0.000003,GCA_000934435.1_KIY12890.1:0.0168426138)69:0.081183,GCA_002251755.1_OYQ27826.1:0.1745102472)97:0.109292,(GCA_000342165.1_EMD82296.1:0.0000023044,GCA_002211145.1_OWV33353.1:0.0000010000)100:0.034946)90:0.102373,GCA_900101935.1_SDE31530.1:0.0550191147)98:0.105764)84:0.041456,((GCA_000319385.1_AFX98439.1:0.0000029565,GCA_000510265.1_AHC73386.1:0.0173082601)100:0.072830,GCA_900102465.1_SDG48190.1:0.0000025880)100:0.114064)83:0.042643,GCA_900100655.1_SDG47648.1:0.1056563613)77:0.017173,(GCA_001746755.1_OEJ65381.1:0.0357852959,((GCA_900093605.1_SCA55300.1:0.0615632723,GCA_001982645.1_ONG37424.1:0.5754251057)97:0.100313,GCA_900172325.1_SLN40141.1:0.1496266666)56:0.009492)57:0.039786)47:0.000003,(GCA_000982415.1_KKJ75257.1:0.0000010000,GCA_001026905.1_KLN61257.1:0.0000028193)100:0.102881)86:0.032145,GCA_900107585.1_SEA97059.1:0.1045771741)86:0.031841,((((((((GCA_000011965.2_AAV97040.1:0.0000000000,GCA_900100005.1_SDJ12689.1:0.0000000000):0.000002,((((((((((GCA_001258055.1_CRL14966.1:0.0000024403,(GCA_900113345.1_SFG92907.1:0.0000010000,GCA_000511385.1_AHD08090.1:0.0000022166)71:0.000002)77:0.000003,GCA_900109035.1_SEK05550.1:0.0143953436)79:0.017363,GCA_900110775.1_SEQ19533.1:0.0000027611)88:0.017682,GCA_900114135.1_SFK18158.1:0.0000025860)31:0.000003,(GCA_000299875.1_EKE67643.1:0.0161135769,GCA_900172375.1_SLN19147.1:0.0000028890)93:0.016537)47:0.017236,GCA_900172305.1_SLN32667.1:0.0000027573)26:0.000003,GCA_900109555.1_SEK80562.1:0.0000010000)84:0.017171,(((((((((((((((((((GCA_001046955.1_AKO98103.1:0.0000028189,GCA_900109145.1_SEJ32613.1:0.0000020749)100:0.021299,(GCA_000521865.1_ETX27458.1:0.0163515565,GCA_900115815.1_SFQ57102.1:0.0000023639)96:0.029858)82:0.014579,(((GCA_900095785.1_SCM68985.1:0.0000010000,GCA_900115865.1_SFQ38491.1:0.0000010000)75:0.000003,GCA_900184945.1_SMX46617.1:0.0338866564)97:0.016165,((GCA_001205715.1_KNG92251.1:0.0000027905,GCA_001890925.1_OJI94834.1:0.1308316742)98:0.016389,GCA_002115725.1_OSQ62022.1:0.0000021349)99:0.032924)85:0.016294)59:0.000002,GCA_001975705.1_APZ51877.1:0.0000010000)23:0.000002,GCA_001482405.1_KUF12534.1:0.0158042120)14:0.000003,(((GCA_000153725.1_EAU46313.1:0.0000000000,GCA_900107235.1_SDY50900.1:0.0000000000):0.000000,GCA_900102075.1_SDE71489.1:0.0000000000):0.000000,GCA_002115805.1_OSQ42010.1:0.0000000000):0.000003)51:0.000003,GCA_000442255.1_EPX86868.1:0.0157541720)85:0.033787,(GCA_001458375.1_CUH78893.1:0.0000029590,GCA_900100085.1_SDJ56404.1:0.0000020040)100:0.015960)35:0.000003,GCA_900112435.1_SFD47072.1:0.0000024661)22:0.000002,GCA_001969385.1_APX23317.1:0.0000010000)30:0.000002,GCA_000169415.1_EBA06210.1:0.0160079062)86:0.016831,GCA_900116195.1_SFS92825.1:0.0000024217)28:0.000002,GCA_001687105.1_ANT60541.1:0.0000020026)41:0.000002,(((GCA_002211155.1_OWV61645.1:0.0000000000,GCA_002211225.1_OWV48554.1:0.0000000000):0.000000,GCA_900101505.1_SDD22842.1:0.0000000000):0.000002,GCA_002211205.1_OWV64898.1:0.0000029861)100:0.016134)84:0.016572,GCA_900172385.1_SLN74976.1:0.0664958550)61:0.000003,GCA_002237555.1_ASP19383.1:0.0000023913)33:0.000003,GCA_900188425.1_SNT15369.1:0.0000020286)81:0.017002,GCA_000812665.2_AML50599.1:0.0491472176)32:0.006406,(GCA_001038505.1_KMK68159.1:0.0000010000,GCA_900188035.1_SNR33826.1:0.0000010000)100:0.010627)33:0.033336)28:0.000003,((((((((((GCA_000155735.2_AGI70534.1:0.0000029772,(GCA_900172355.1_SLN67427.1:0.0157617697,((((GCA_900114485.1_SFL26401.1:0.0495904350,GCA_001908835.1_APO85774.1:0.0157159746)65:0.000003,GCA_000600975.2_EYD73477.1:0.0151671551)56:0.000003,((GCA_000223375.1_AEM41943.1:0.0000010000,GCA_001399515.1_ALJ82044.1:0.0000010000)100:0.031218,GCA_000600335.2_EYD76846.1:0.0308409418)93:0.015850)89:0.016549,(GCA_000153305.1_EAR50063.1:0.0150159179,((GCA_000836695.1_KIQ67545.1:0.0000028434,GCA_000442315.1_EPX84225.1:0.0469519849)87:0.000002,GCA_900141735.1_SHI56783.1:0.0000024403)99:0.016838)89:0.015323)90:0.014786)84:0.015531)82:0.015630,((GCA_000161835.1_EET49335.1:0.0267888671,((GCA_900110115.1_SEN13459.1:0.0000010000,GCA_900141995.1_SHJ10705.1:0.0000010000)100:0.013276,(GCA_900113405.1_SFG36379.1:0.0000010000,GCA_900172315.1_SLN30366.1:0.0000010000)73:0.000003)79:0.000002)89:0.013643,GCA_000299575.1_EKE43392.1:0.0130363855)98:0.125062)79:0.000003,GCA_001187845.1_AKS44835.1:0.0000021205)85:0.016110,GCA_900172275.1_SLN28500.1:0.0000028535)88:0.033450,GCA_900115595.1_SFP74554.1:0.0000020011)86:0.017076,GCA_000590925.1_AHM03937.1:0.0145390153)63:0.017462,GCA_900102905.1_SDK22871.1:0.0475954651)60:0.016127,((((((((GCA_000012905.2_ABA77861.1:0.0344560866,(GCA_900106675.1_SDX80348.1:0.0000010000,GCA_900107025.1_SDW26607.1:0.0000010000)100:0.016401)95:0.017389,GCA_001517585.1_CUX79515.1:0.0167696120)43:0.000002,((GCA_000740775.1_KFI27627.1:0.0000027488,GCA_000740795.1_KFI26277.1:0.0000010000)100:0.017460,GCA_001620265.1_AMY67687.1:0.0334132688)95:0.017077)46:0.000003,(((GCA_000021865.1_ADE84063.1:0.0000029062,(GCA_900156815.1_SIS88055.1:0.0168444569,(GCA_900110135.1_SEN22092.1:0.0177883575,GCA_900110025.1_SEN89164.1:0.0362040119)93:0.016495)85:0.017012)79:0.000002,(GCA_000714535.1_KEO55372.1:0.0000020905,GCA_000740785.1_KFI24730.1:0.0000010000)100:0.016873)79:0.001799,GCA_000715505.1_KEP70719.1:0.0340735292)73:0.016561)78:0.016661,((GCA_900099935.1_SDK16739.1:0.0153877628,GCA_900112335.1_SFD11397.1:0.0153480940)61:0.000003,GCA_900188335.1_SNS93097.1:0.0000023834)99:0.027225)29:0.000002,GCA_000444995.1_AGT10247.1:0.0000029747)19:0.000002,GCA_000203895.1_ABL68870.1:0.0000010000)29:0.000002,((GCA_001548075.1_BAQ70655.1:0.0000010000,GCA_001633165.1_ANB32822.1:0.0000010000)80:0.000003,((GCA_001305615.1_ALG89153.1:0.0000028372,GCA_900184935.1_SMX30915.1:0.0000029973)99:0.016089,GCA_001981245.1_APX91107.1:0.0323157251)63:0.000003)75:0.016110)62:0.000003)58:0.034672,(((((((((GCA_000442275.2_EPX76896.1:0.0000010000,GCA_900111945.1_SFR60129.1:0.0000010000)97:0.000003,GCA_900184815.1_SMX25444.1:0.0473877723)97:0.032045,(GCA_900109955.1_SEV96423.1:0.0163021231,GCA_900172295.1_SLN51570.1:0.0332712597)58:0.000003)75:0.015933,GCA_900129685.1_SHG79884.1:0.0326746100)54:0.016158,(((GCA_000671395.1_KCV82713.1:0.0000023910,((GCA_000647975.1_KAJ54835.1:0.0320479714,GCA_900142295.1_SIO28901.1:0.0143341189)96:0.015707,((GCA_001403795.1_CTQ50087.1:0.0255720516,(GCA_000765015.1_KGK78310.1:0.0000029536,GCA_900141945.1_SHI98175.1:0.0000026974)100:0.120415)92:0.009070,GCA_900109285.1_SEL61324.1:0.0000023026)95:0.106016)69:0.000003)73:0.016358,(GCA_000018145.1_ABV92024.1:0.0000029591,GCA_000152805.1_EAQ13067.1:0.0336050596)61:0.015947)47:0.000003,(GCA_000738435.1_AII87941.1:0.0161991429,(GCA_900110425.1_SEP16068.1:0.0162798665,GCA_900177545.1_SMH48638.1:0.0483243125)95:0.000002)94:0.015415)18:0.000003)17:0.000003,GCA_900111875.1_SFA89753.1:0.0000010000)20:0.000002,(GCA_001458175.1_CUH50887.1:0.0000000000,GCA_900142085.1_SHJ80051.1:0.0000000000):0.000003)26:0.000003,((GCA_000152625.1_EAP76992.1:0.0161187558,(GCA_900107355.1_SDY13381.1:0.0000029479,GCA_900114415.1_SFL36688.1:0.0332226464)66:0.017794)20:0.000003,(GCA_001247715.1_KNX41016.1:0.0000029875,GCA_900116005.1_SFR06940.1:0.0000029548)77:0.000003)44:0.015806)68:0.000003,(GCA_001307765.1_KPN64040.1:0.0165148542,GCA_900172235.1_SLN38703.1:0.0000029002)91:0.015926)86:0.035552)69:0.000003,GCA_000152725.1_EAQ00992.1:0.0711706074)34:0.000003)37:0.014345,((((GCA_000814025.1_KIC48155.1:0.0000010000,GCA_001969365.1_APX13882.1:0.0000010000)99:0.014089,(((GCA_000014045.1_ABG31038.1:0.0000010000,GCA_000154785.2_AEI95328.1:0.0000010000)100:0.006218,GCA_000172095.1_EDQ06763.1:0.0386717328)97:0.010348,(GCA_000152605.1_EAP85196.1:0.0000024403,GCA_000622405.1_KIN68356.1:0.0291064607)82:0.000003)92:0.014138)85:0.012915,(((GCA_001404155.1_CRK76269.1:0.0000000000,GCA_900116455.1_SFU07681.1:0.0000000000):0.000000,GCA_900172225.1_SLN16715.1:0.0000000000):0.000002,GCA_900114125.1_SFJ93090.1:0.0000028248)98:0.001664)74:0.013489,GCA_900156525.1_SIT79277.1:0.0769523639)21:0.000003)48:0.000003)16:0.000003,GCA_000376545.2_ANP39319.1:0.0000026593)36:0.000003,((GCA_000203975.3_KID07762.1:0.0000010000,GCA_000511355.1_AHC99471.1:0.0000010000)88:0.000003,GCA_900102795.1_SCZ74114.1:0.0143983438)100:0.014419)47:0.000002,(GCA_001458355.1_CUH64392.1:0.0143544917,GCA_001678945.1_ANP36513.1:0.0000024984)87:0.014398)66:0.014720,GCA_002210095.1_OWU68756.1:0.0000022492)100:0.021770,((GCA_900106695.1_SDX63249.1:0.0000029630,(GCA_900111545.1_SET69897.1:0.0000021870,GCA_900143155.1_SHN71593.1:0.0000023118)100:0.053702)46:0.018006,GCA_900113695.1_SFJ00693.1:0.0000027252)47:0.034343)69:0.049252,GCA_000689395.1_CDO61508.1:0.0728993143)99:0.036642)35:0.000003)87:0.073493)83:0.051690)55:0.000002,GCA_001426945.1_KQZ00544.1:0.0000026338)73:0.026048,GCA_000218585.1_AEI03454.1:0.0000020699)27:0.000003,GCA_000218565.1_AEI07031.1:0.0000020723)73:0.025542,(GCA_000970435.1_KKB77336.1:0.0362149690,GCA_000743575.1_KFL31774.1:0.0178744029)77:0.033940)25:0.000002,(GCA_900148505.1_SHO67586.1:0.0000027235,GCA_001305515.1_KPL51483.1:0.0530706999)89:0.052692)33:0.000003,(((((((GCA_000019845.1_ACB94993.1:0.0000025755,((GCA_001644125.1_OAI31578.1:0.0000010000,GCA_001675455.1_OBS50618.1:0.0000026135)100:0.016389,GCA_900114285.1_SFK29585.1:0.0162653287)43:0.000003)39:0.000003,GCA_000021745.1_ACK49553.1:0.0165318679)84:0.007054,GCA_900104955.1_SEB61831.1:0.0145103751)90:0.011363,(GCA_002117405.1_ARN83694.1:0.0000010000,GCA_900187365.1_SNB72409.1:0.0000010000)82:0.000003)68:0.000002,GCA_000304315.1_CCJ06731.1:0.0165632320)97:0.038173,(GCA_000325745.1_AGA64401.1:0.3701185636,GCA_000496595.1_AHA28276.1:0.8735613826)93:0.335476)37:0.007818,GCA_900102695.1_SCZ46432.1:0.0366752541)38:0.022839)61:0.018663,(GCA_000230555.1_AEQ51688.1:0.0000010000,GCA_900100665.1_SDG80140.1:0.0000010000)100:0.034709)82:0.039267,((((GCA_000164635.1_EFH11761.1:0.0000000000,GCA_900104205.1_SDB73874.1:0.0000000000):0.000001,GCA_900101615.1_SDE33529.1:0.0000010000)100:0.019849,GCA_900141905.1_SHI44896.1:0.0709376135)85:0.034488,((((((((((((((((((((GCA_000011685.1_AAW60164.1:0.0000000000,GCA_001787355.1_AOX20264.1:0.0000000000):0.000000,GCA_002005445.1_AQS83546.1:0.0000000000):0.000000,GCA_000182745.1_BAK83480.1:0.0000000000):0.000000,GCA_000617865.1_GAJ29495.1:0.0000000000):0.000000,GCA_001547995.1_BAT19026.1:0.0000000000):0.000000,GCA_000576085.2_AHJ62330.1:0.0000000000):0.000000,GCA_000724025.1_CDG40098.1:0.0000000000):0.000000,GCA_000208635.2_EGG75625.1:0.0000000000):0.000000,GCA_002173735.1_ARW46666.1:0.0000000000):0.000000,GCA_000234355.2_EHH67270.1:0.0000000000):0.000000,GCA_000964505.1_GAO00675.1:0.0000000000):0.000000,GCA_001787335.1_AOX17387.1:0.0000000000):0.000002,GCA_000014285.2_ABI61451.1:0.0000010000)73:0.000002,(GCA_000021325.1_ACI52695.1:0.0165137458,(GCA_000723565.1_CDG32763.1:0.0000023723,GCA_002003665.1_OOL18998.1:0.0000021846)100:0.051732)28:0.000002)9:0.000002,GCA_000963885.1_GAN53608.1:0.0168178738)37:0.000002,GCA_000964365.1_GAN76219.1:0.0165238908)71:0.016680,GCA_002005465.1_AQS87610.1:0.0000025743)67:0.000002,(GCA_000306035.1_EKM99181.1:0.0000026442,GCA_000964385.1_GAN80207.1:0.0164231857)100:0.066760)48:0.017812,GCA_002153535.1_OUI78373.1:0.0675715433)78:0.014658,(GCA_000016725.1_ABQ31148.1:0.0000028087,GCA_000202835.1_BAJ81538.1:0.0000020816)97:0.017210)97:0.034713)97:0.051826)74:0.052264,(((((GCA_000219355.1_AEI88348.1:0.4616916799,GCA_000815465.1_KIE05822.1:0.2198269370)99:0.031677,(GCA_000388175.3_ETZ04752.1:0.0000027881,GCA_000469665.2_ETZ07209.1:0.2146662606)100:1.960060)87:0.356586,(GCA_000012385.1_ABE05144.1:0.1049683487,GCA_000195735.1_CAA15100.1:0.0174591104)100:0.508621)88:0.169889,(GCA_000010205.1_BAG40501.1:0.1232863872,GCA_000964595.1_KJV55278.1:0.1445774219)100:0.830693)84:0.075667,((((GCA_000011945.1_AAV86823.1:0.0320329391,GCA_000024505.1_ACZ49056.1:0.0134603906)100:0.115233,((GCA_000964755.1_KJV65473.1:0.0352336840,GCA_000026005.1_CAH58340.1:0.0489140083)76:0.037609,GCA_000964795.1_KJV69065.1:0.0481404799)66:0.000099)95:0.406279,(GCA_000008385.1_AAW70931.1:1.0574586897,GCA_000953315.1_CDR78990.1:0.0269330087)100:1.709950)99:0.282789,(GCA_000022525.1_ACT69245.1:0.0642107831,GCA_000632985.1_AHX11209.1:0.0421273012)100:1.323330)97:0.651341)85:0.106156)23:0.000003,(GCA_900177295.1_SMF42867.1:0.0000021298,GCA_900188055.1_SNR41876.1:0.0000026400)99:0.035282)35:0.018345,(((((GCA_000009985.1_BAE51935.1:0.0000029211,GCA_000513295.1_CDK97252.1:0.0000020763)45:0.000002,(GCA_000294655.1_CCG39739.1:0.0000000000,GCA_900108475.1_SEH34133.1:0.0000000000):0.000003)96:0.061166,((((GCA_000010725.1_BAI71218.1:0.0164767665,(((GCA_000632475.2_AIB11120.1:0.0000023829,(GCA_000767795.1_KGM33904.1:0.0000029261,GCA_002195995.1_OWJ65467.1:0.0000024477)100:0.050612)59:0.016243,((GCA_000963705.1_KJV05759.1:0.0336601442,GCA_002251735.1_OYQ20347.1:0.0000023137)100:0.015263,GCA_900167455.1_SKA19663.1:0.1173091406)89:0.071774)26:0.000002,GCA_002251795.1_OYQ35001.1:0.0335008622)12:0.000003)10:0.000002,(GCA_000576635.1_EWY39881.1:0.0000010000,GCA_000936425.1_KJB96767.1:0.0000029355)100:0.032762)53:0.016818,GCA_000016185.1_ACI98141.1:0.0160124006)44:0.000002,GCA_000730165.2_ASG20987.1:0.0159990816)60:0.054792)41:0.000002,GCA_000013085.1_ABC23486.1:0.0165055356)38:0.000002,((((GCA_000300235.2_AJD51318.1:0.0000022564,(GCA_000300275.1_EKF06387.1:0.0500898374,(GCA_000968135.1_CCQ74607.1:0.0242515435,(GCA_000153525.1_EAS84223.1:0.0396197730,GCA_000155895.1_EDZ61077.1:0.0100560939)100:0.436896)78:0.065822)26:0.018367)26:0.035049,(GCA_000024465.1_ADE40633.1:0.1490838553,(GCA_000014865.1_ABK43365.1:0.0647033699,GCA_002109495.1_OSM02448.1:0.1016970772)95:0.180832)78:0.015126)23:0.000002,(GCA_000264455.2_AFK54471.1:0.0000020967,GCA_001601315.1_KYO55481.1:0.0000024403)100:0.092125)76:0.030902,((GCA_002088295.1_ORE94591.1:0.1017054350,(GCA_000166055.1_ADP72183.1:0.0000027081,GCA_000636015.1_KAI96221.1:0.0000027443)100:0.171883)73:0.017528,(GCA_000742835.1_AIK96768.1:0.2450780475,(GCA_001192655.1_GAO97959.1:0.2756038114,GCA_002117145.1_ARN85322.1:0.1300511714)100:0.124613)86:0.051807)62:0.009624)75:0.032754)26:0.029446)48:0.013083,(GCA_000284415.2_CCG07847.1:0.0000020806,GCA_900101965.1_SDD63311.1:0.0670610405)99:0.041461)80:0.016259,(GCA_000315795.1_EKV29310.1:0.0000021669,(GCA_900156605.1_SIS58593.1:0.0000020264,GCA_001611975.1_AMW33983.1:0.0894227174)99:0.033045)99:0.015838)73:0.000002,GCA_900100455.1_SDH32022.1:0.0503554391)85:0.037713,((((GCA_000014745.1_ABI66088.1:0.0157536780,GCA_900103475.1_SDM45564.1:0.0000020502)85:0.018249,GCA_000152745.1_EAP91242.1:0.1177561071)83:0.083245,(GCA_000152825.2_ADM09940.1:0.1494522042,(((((GCA_000011345.1_BAC09303.1:0.0341844327,GCA_000505665.1_AHB88394.1:0.0000025445)100:0.087441,GCA_000018105.1_ABW26814.1:0.0253458655)91:0.022425,(((((GCA_000012525.1_ABB56913.1:0.0479837198,(((((((((((((((((GCA_000014265.1_ABG49933.1:0.0147644638,GCA_002260545.1_OZH52448.1:0.0594773972)73:0.016302,(((GCA_000176895.2_CCE18359.1:0.0000029137,GCA_000307915.1_EKD08125.1:0.0000029137)100:0.015477,GCA_000317145.1_AFY95222.1:0.1267581539)33:0.000003,(GCA_000478195.2_ERT05689.1:0.0000024403,GCA_000972705.2_KKD39462.1:0.0000010000)90:0.000003)32:0.000003)34:0.015338,GCA_001637395.1_OAB59505.1:0.0466460986)64:0.000003,((GCA_001904775.1_OKH51119.1:0.0151778419,(GCA_002368355.1_BAZ46659.1:0.0373244863,GCA_000155555.1_EDX73454.1:0.0491270815)98:0.045377)50:0.000002,GCA_000317045.1_AFY67306.1:0.0152329510)38:0.000002)33:0.000003,((((GCA_000710505.1_KEI66093.1:0.0000029377,GCA_900009265.1_CUR08642.1:0.0000028856)100:0.015648,GCA_000317105.1_AFY83713.1:0.0314215632)88:0.015029,GCA_002075285.2_ASC69975.1:0.0305523201)5:0.000003,((GCA_000317495.1_AFZ13862.1:0.0362835367,((GCA_000180455.1_CBN55109.1:0.0152714984,GCA_000214075.2_EGK89507.1:0.0000027486)96:0.000002,(GCA_000317475.1_AFZ04707.1:0.0000029034,GCA_002412335.1_PCN52479.1:0.0000029033)100:0.015577)100:0.063800)87:0.027054,GCA_000775285.1_KGF72935.1:0.0631332535)5:0.000003)57:0.015315)51:0.000003,(((GCA_000211815.1_EGJ34804.1:0.0000010000,GCA_001942495.1_OLT62437.1:0.0000029060)99:0.000002,GCA_002142475.1_BAS57341.1:0.0310850340)92:0.015363,GCA_000317515.1_AFZ21810.1:0.0000028757)79:0.015294)56:0.025064,GCA_001276715.1_KOR37949.1:0.0474323122)44:0.000002,GCA_000817775.1_KIF42522.1:0.0150908218)11:0.000003,GCA_000473895.1_ERN42714.1:0.0000010000)6:0.000003,(GCA_000317575.1_AFZ35827.1:0.0000000000,GCA_002355455.1_BAU62677.1:0.0000000000):0.000002)17:0.000003,(GCA_000332055.1_ELS04757.1:0.0000028474,GCA_001904725.1_OKH36426.1:0.0308134107)92:0.015130)25:0.000003,GCA_000332035.1_ELR96232.1:0.0459334471)56:0.025217,GCA_000312205.1_CCI06896.1:0.0152848020)17:0.000003,GCA_000297435.1_CCI32505.1:0.0000020930)7:0.000002,GCA_001904615.1_OKH19243.1:0.0000025359)14:0.000002,((GCA_000021825.1_ACK68521.1:0.0152870715,(((GCA_000017845.1_ACB53435.1:0.0000000000,GCA_000235665.2_EHJ13605.1:0.0000000000):0.000001,GCA_000167195.1_EAM51553.1:0.0000010000)97:0.000002,GCA_000025125.1_ADB95518.1:0.0487225227)99:0.047988)48:0.000003,((GCA_000317025.1_AFY77939.1:0.0000000000,GCA_001904635.1_OKH26032.1:0.0000000000):0.000003,GCA_001746915.1_OEJ72362.1:0.0000010000)54:0.000002)47:0.015276)26:0.025442,((((((((((((((((((((((GCA_000020025.1_ACC82269.1:0.0000000000,GCA_000317535.1_AFZ27049.1:0.0000000000):0.000000,GCA_000760695.2_KIE07511.1:0.0000000000):0.000000,GCA_000317695.1_AFZ57934.1:0.0000000000):0.000000,GCA_000828085.2_KIJ81266.1:0.0000000000):0.000000,GCA_001275395.1_KOP24946.1:0.0000000000):0.000000,GCA_000346485.2_KYC37996.1:0.0000000000):0.000000,GCA_000350105.1_CCH66934.1:0.0000000000):0.000000,GCA_001904645.1_OKH15437.1:0.0000000000):0.000002,(GCA_000231365.2_EHC16077.1:0.0000010000,(GCA_001456025.1_KST62520.1:0.0000024403,GCA_001456025.1_KST69140.1:0.0000010000)92:0.000003)50:0.000003)84:0.000003,GCA_000317125.1_AFY90166.1:0.0152779531)77:0.000003,GCA_000317435.1_AFZ00560.1:0.0151465762)84:0.016157,(((GCA_000175855.1_EFA73874.1:0.0000024403,GCA_000175835.1_EFA71038.1:0.0000025909)47:0.009315,GCA_001432185.1_KRH95488.1:0.0000024403)95:0.000002,GCA_002368135.1_BAZ90299.1:0.0000024211)98:0.025559)77:0.000003,(GCA_000317555.1_AFZ32206.1:0.0000010000,GCA_001904655.1_OKH24597.1:0.0000025215)100:0.015182)24:0.000002,(((((GCA_000196515.1_ADI63131.1:0.0000000000,GCA_002368295.1_BAZ01749.1:0.0000000000):0.000000,GCA_000316575.1_AFY33347.1:0.0000000000):0.000000,GCA_002368275.1_BAY91788.1:0.0000000000):0.000000,GCA_002368055.1_BAZ74326.1:0.0000000000):0.000000,GCA_002368075.1_BAZ81660.1:0.0000000000):0.000002)15:0.000002,GCA_000204075.1_ABA20910.1:0.0000010700)16:0.000002,((GCA_000169135.1_EAW45391.1:0.0000010000,GCA_002218065.1_GAX36161.1:0.0000010000)97:0.000002,GCA_000952155.1_KJH72638.1:0.0788074817)86:0.015207)86:0.028550,(GCA_001298445.1_ALF55683.1:0.0000000000,GCA_002368115.1_BAZ88246.1:0.0000000000):0.000002)31:0.000002,GCA_002367975.1_BAY14432.1:0.0000020992)56:0.000002,GCA_000316665.1_AFY53634.1:0.0152396479)48:0.028104,GCA_000789435.1_KHG40419.1:0.0000028105)8:0.000003,GCA_000312705.1_AFW92936.1:0.0000010000)17:0.000003,((GCA_000011465.1_CAE19966.1:0.0926372792,GCA_000316515.1_AFY29003.1:0.0255715539)77:0.054275,(GCA_000155635.1_EDY38611.1:0.0000022317,(GCA_001182765.1_CRY93146.1:0.0294076671,GCA_000760175.1_KGG13535.1:0.0295196138)49:0.000002)49:0.000002)100:0.231070)83:0.026071)50:0.015196)59:0.016150,((GCA_000317675.1_AFZ52552.1:0.0299585849,(GCA_001548115.1_BAQ64980.1:0.0000024403,GCA_001747005.1_OEJ78790.1:0.0000010000)96:0.000003)99:0.015268,GCA_001548095.1_BAQ60787.1:0.0000020263)100:0.047837)50:0.000002,(GCA_000317615.1_AFZ49354.1:0.0000023526,GCA_000317635.1_AFZ43569.1:0.0304945891)100:0.079670)51:0.016015,(GCA_000284135.1_BAL29492.1:0.0154185992,GCA_000478825.2_AIE75178.1:0.0000023083)52:0.000003)92:0.064133,((GCA_000317065.1_AFY69491.1:0.0263045921,GCA_000332215.1_ELS34046.1:0.0220919862)100:0.049148,((GCA_000011385.1_BAC91870.1:0.0000024403,GCA_000484535.1_AGY58891.1:0.0319012075)100:0.160121,GCA_001870225.1_APB33529.1:0.2924843233)79:0.044714)75:0.017813)98:0.052604)98:0.312447,GCA_001765415.1_AOR38403.1:0.3796329873)99:0.446829,GCA_001637395.1_OAB62694.1:0.8994816376)94:0.216552)86:0.099748)73:0.028464,GCA_900199215.1_SNT72298.1:0.0638015959)81:0.097583)61:0.000003,((GCA_000013025.1_ABI76928.1:0.0000010000,GCA_000685315.1_KDA00365.1:0.0000010000)100:0.152994,GCA_000023785.1_ACT59767.1:0.0616014170)99:0.119646)99:0.035486)100:0.034873,GCA_001425915.1_KQW71288.1:0.0000021931)100:0.017358)93:0.000002);
