# Supplementary material for: Assessing the accuracy of phylogenetic rooting methods on prokaryotic gene families
Source: PLoS One. 2020 May 15;15(5):e0232950. doi: 10.1371/journal.pone.0232950 (PMC7228096; doi:10.1371/journal.pone.0232950)
Supplement: S2 Dataset — (ZIP) [file pone.0232950.s003.zip › EmpiricalDataset/GeneTrees_IQTree/000302.aln.treefile]

(GCA_000006905.1_AAK23236.1:0.0000021161,(GCA_000092285.1_ADG09988.1:0.0000022121,(((((((((((((((GCA_000503895.1_AHB49288.1:0.2053580600,(GCA_000981545.1_CPR15638.1:0.0000023716,GCA_900104305.1_SDP65150.1:0.0000023716)100:0.092269)99:0.063799,GCA_000143145.1_ADJ22838.1:0.4849529672)92:0.022522,((GCA_000226315.1_AEP10434.1:0.0127680539,GCA_000348745.1_AGH98850.1:0.0000023062)100:0.310194,GCA_900167455.1_SKA19754.1:0.1888017113)99:0.131449)93:0.101668,(((((((((GCA_000148725.1_EFO29183.1:0.0000025768,((GCA_000192745.1_ADZ70173.1:0.0309851397,(GCA_001188555.1_KND16970.1:0.0000023716,GCA_002249885.1_OXS45021.1:0.0000023716)100:0.007262)100:0.039887,GCA_900105595.1_SDU21086.1:0.0679883112)97:0.030473)94:0.035967,GCA_000158095.1_EEE46327.1:0.0248480535)2:0.029996,GCA_001403915.1_CTQ42669.1:0.0000028711)100:0.069872,((GCA_900110875.1_SEQ90705.1:0.0799231924,GCA_900114245.1_SFL10245.1:0.0172419053)100:0.017511,GCA_001907205.1_OKL42776.1:0.1018645482)7:0.013991)98:0.055788,((((((((((GCA_000009985.1_BAE51927.1:0.0497097858,(GCA_000294655.1_CCG39747.1:0.0000020214,GCA_900108475.1_SEH34106.1:0.0242594236)100:0.042375)100:0.227966,GCA_000513295.1_CDK97260.1:0.1644897969)88:0.028030,GCA_900100455.1_SDH32428.1:0.1595733443)80:0.063997,(((GCA_000013085.1_ABC23478.1:0.1142174900,GCA_000284415.2_CCG07855.1:0.1529256778)99:0.068541,GCA_900101965.1_SDD63626.1:0.2073152881)14:0.034829,((((((((((GCA_000013005.1_ABC63723.1:0.0397119376,GCA_000715015.1_KEO91813.1:0.0655794960)100:0.047495,((GCA_001295965.1_KPF76226.1:0.0000023716,GCA_001713435.1_AOG01832.1:0.0000028523)100:0.043020,(GCA_002218195.1_ASK88192.1:0.0314471261,GCA_900128895.1_SIN66689.1:0.0323357375)100:0.022272)99:0.025812)58:0.018726,(GCA_001663175.1_ANK13859.1:0.0424121918,GCA_001677335.1_OBV12285.1:0.0000026452)100:0.011118)89:0.030371,((GCA_000235975.2_EHJ62353.1:0.0200435302,((GCA_001008165.2_AKH41152.1:0.0029407259,(GCA_001028705.1_AKM09591.1:0.0000021588,(GCA_000013325.1_ABD25700.1:0.0395267091,(GCA_000091125.1_BAI95468.1:0.0000024662,GCA_000147835.3_AEG49506.1:0.0000022820)100:0.105019)100:0.040175)97:0.038792)97:0.027190,GCA_001281485.1_ALE16831.1:0.0152749784)83:0.008891)81:0.010150,GCA_001661675.2_ARU15505.1:0.0000022741)92:0.015370)56:0.012396,(GCA_001304795.1_ALG61850.1:0.0000021327,GCA_001306275.1_KPM16418.1:0.0000020141)100:0.038682)98:0.055288,GCA_001586395.2_KZB96433.1:0.0798255157)66:0.031141,(GCA_000013985.1_ABF54516.1:0.0166786405,GCA_001610975.1_AMU94523.1:0.0252717827)100:0.051782)95:0.071574,(GCA_000342165.1_EMD82288.1:0.0363255090,GCA_002211145.1_OWV33361.1:0.0660693478)100:0.151325)83:0.068769,((GCA_000016765.1_ABQ67711.1:0.0216991027,(GCA_002355275.1_ATE64348.1:0.0000023716,GCA_002367875.1_PCE40883.1:0.0000028687)100:0.011732)100:0.091925,(GCA_000175255.2_AEH62885.1:0.0000022097,GCA_000218875.1_AEI37594.1:0.0328059465)100:0.038622)100:0.093893)99:0.138903,(GCA_002251755.1_OYQ27801.1:0.1239323644,(GCA_000219355.1_AEI88356.1:0.1451765376,GCA_000815465.1_KIE05830.1:0.2304937172)100:0.208104)21:0.025422)100:0.051211)75:0.032751)90:0.056572,((((((((GCA_000016185.1_ACI98149.1:0.0235735381,GCA_002251795.1_OYQ34993.1:0.1374442621)99:0.077836,((GCA_000300235.2_AJD51326.1:0.0212693208,GCA_000300275.1_EKF06395.1:0.0039844149)100:0.196575,(GCA_000010725.1_BAI71226.1:0.0881028842,GCA_000632475.2_AIB11128.1:0.0315426910)100:0.129806)97:0.090138)66:0.014231,GCA_000730165.2_ASG20979.1:0.0863877612)67:0.064547,GCA_000576635.1_EWY39873.1:0.0080532371)66:0.014631,GCA_000936425.1_KJB96773.1:0.0000022110)73:0.083476,(GCA_000767795.1_KGM33897.1:0.0000025878,GCA_002195995.1_OWJ65460.1:0.0117551416)100:0.158917)82:0.068437,GCA_002117145.1_ARN85329.1:0.3021090907)57:0.036316,((((((GCA_000299935.1_EKE73571.1:0.0379510867,GCA_001618175.1_KZD01112.1:0.0843300047)100:0.116381,(((GCA_000982415.1_KKJ75265.1:0.0000021512,GCA_001026905.1_KLN61249.1:0.0110465733)100:0.139096,GCA_900100655.1_SDG47899.1:0.8317526910)82:0.034605,(GCA_900177295.1_SMF42927.1:0.0000023594,GCA_900188055.1_SNR41974.1:0.0000024526)100:0.143635)100:0.290936)81:0.038376,(GCA_000264455.2_AFK54463.1:0.0000020127,GCA_001601315.1_KYO55473.1:0.0000028373)100:0.300067)66:0.000002,(GCA_000024465.1_ADE40641.1:0.2416641560,((GCA_000319385.1_AFX98431.1:0.0657571144,GCA_000510265.1_AHC73378.1:0.0944473108)100:0.174212,GCA_900102465.1_SDG48008.1:0.0121446100)100:0.073467)99:0.103807)83:0.030652,((GCA_000963705.1_KJV08892.1:0.0137481260,GCA_002251735.1_OYQ20355.1:0.0210413079)100:0.274227,GCA_000742835.1_AIK96760.1:0.3227851198)93:0.099674)92:0.054632,GCA_001192655.1_GAO97967.1:0.2648520296)84:0.056407)93:0.081281)17:0.018886,((GCA_001611975.1_AMW33975.1:0.1479060669,(((((((((((GCA_000011685.1_AAW60156.1:0.0367128258,(GCA_000723565.1_CDG32772.1:0.0000020435,GCA_002003665.1_OOL19006.1:0.0000020323)100:0.048968)100:0.012533,GCA_000234355.2_EHH67262.1:0.0000024112)100:0.094019,GCA_000963885.1_GAN53616.1:0.0115911846)99:0.026299,(GCA_001787335.1_AOX17379.1:0.0000021483,GCA_001787355.1_AOX20256.1:0.0000023716)98:0.012478)74:0.000002,((((GCA_000021325.1_ACI52703.1:0.0392375824,(GCA_000182745.1_BAK83472.1:0.0122735193,(GCA_000208635.2_EGG75633.1:0.0000023716,GCA_000964505.1_GAO00667.1:0.0000023716)89:0.000003)100:0.025094)91:0.012718,(GCA_002005445.1_AQS83554.1:0.0386274559,GCA_002173735.1_ARW46658.1:0.0524423729)95:0.012978)91:0.012546,GCA_000617865.1_GAJ29487.1:0.0124596552)70:0.000002,(GCA_001547995.1_BAT19034.1:0.0000024671,GCA_000724025.1_CDG40090.1:0.0154336299)99:0.025110)76:0.012432)97:0.012400,GCA_002005465.1_AQS87602.1:0.0000028080)96:0.018080,(GCA_000231445.2_EHD14240.1:0.0000020594,GCA_002153535.1_OUI78365.1:0.0000025771)100:0.159230)99:0.021491,GCA_000964365.1_GAN76227.1:0.1872546955)86:0.024011,(GCA_000014285.2_ABI61459.1:0.0000023892,GCA_000576085.2_AHJ62338.1:0.0000023472)100:0.162018)100:0.027467,((GCA_000016725.1_ABQ31140.1:0.0000024595,GCA_000202835.1_BAJ81530.1:0.0000025169)100:0.126045,(GCA_000306035.1_EKM99189.1:0.0000024930,GCA_000964385.1_GAN80199.1:0.0119316462)100:0.071325)100:0.064254)100:0.049664,(GCA_000164635.1_EFH11769.1:0.0000022633,((GCA_900101615.1_SDE33774.1:0.0000023716,GCA_900104205.1_SDB73882.1:0.0000023716)100:0.099878,GCA_900141905.1_SHI45165.1:0.0787375454)100:0.023491)100:0.177584)97:0.063469)97:0.066645,GCA_900156605.1_SIS58794.1:0.1799062115)24:0.033037)86:0.048990,(((GCA_000968135.1_CCQ74599.1:0.1256506567,GCA_001746755.1_OEJ65389.1:0.3387370196)100:0.103687,((GCA_000153525.1_EAS84231.1:0.0847490694,GCA_000155895.1_EDZ60307.1:0.1933251192)100:0.523299,((GCA_000010205.1_BAG40509.1:0.1247735046,GCA_000964595.1_KJV55251.1:0.0621826655)100:0.329625,(GCA_000012385.1_ABE05136.1:0.0737341860,GCA_000195735.1_CAA15092.1:0.0662796132)100:0.151429)100:0.625118)67:0.033730)11:0.027246,GCA_000315795.1_EKV29302.1:0.3477343918)11:0.014505)84:0.033652,GCA_900101935.1_SDE31761.1:0.5684780120)5:0.018399,(((GCA_000014865.1_ABK43373.1:0.3416666567,GCA_001982645.1_ONG37432.1:1.0124464110)95:0.095011,((((((((((((((((GCA_000011345.1_BAC07641.1:0.0000028464,GCA_000505665.1_AHB89185.1:0.0000026097)100:0.228865,(((((GCA_000317125.1_AFY85744.1:0.0696757974,(((GCA_000952155.1_KJH72146.1:0.0782061819,GCA_000317495.1_AFZ13179.1:0.0798616219)94:0.047734,(((GCA_000317555.1_AFZ29559.1:0.0000022490,GCA_001904655.1_OKH27293.1:0.0112010800)99:0.063411,(GCA_001904725.1_OKH38405.1:0.1207484344,(GCA_000317145.1_AFY95624.1:0.2124724704,GCA_000012525.1_ABB58255.1:0.2000372157)80:0.066796)76:0.024455)40:0.008227,GCA_000775285.1_KGF73063.1:0.1552841050)81:0.029916)53:0.023964,((GCA_000316665.1_AFY55149.1:0.1863340363,GCA_001456025.1_KST66225.1:0.0632030695)84:0.045432,(GCA_000350105.1_CCH66362.1:0.0093777240,GCA_000350125.1_CCH66119.1:0.0000025271)100:0.130623)93:0.081094)37:0.011283)57:0.014013,(((GCA_000211815.1_EGJ28580.1:0.0000021140,GCA_001942495.1_OLT57787.1:0.0119133312)100:0.112187,GCA_000155555.1_EDX75927.1:0.2201453515)98:0.055337,GCA_000317515.1_AFZ21911.1:0.0494221405)99:0.063458)77:0.032027,((((GCA_000346485.2_KYC41308.1:0.0376466292,GCA_000760695.2_KIE08725.1:0.0196796460)98:0.091752,((((GCA_000020025.1_ACC82756.1:0.0000021289,(GCA_000317535.1_AFZ25213.1:0.0313691539,GCA_000316575.1_AFY33909.1:0.0427840129)99:0.030407)85:0.041224,(((((GCA_000175835.1_EFA70165.1:0.0000000000,GCA_002368135.1_BAZ89494.1:0.0000000000):0.000002,GCA_001432185.1_KRH97396.1:0.0000023716)42:0.000002,((GCA_002368075.1_BAZ81778.1:0.0100806877,GCA_000175855.1_EFA71786.1:0.0000023716)94:0.000003,GCA_000828085.2_KIJ83492.1:0.1071919540)36:0.000002)54:0.010092,(((GCA_002368055.1_BAZ71799.1:0.0000000000,GCA_002368295.1_BAY97694.1:0.0000000000):0.000002,GCA_002368275.1_BAY88394.1:0.0000023716)100:0.030343,(GCA_000204075.1_ABA20322.1:0.0317742471,(GCA_001298445.1_ALF53152.1:0.0099835357,GCA_002367975.1_BAY19732.1:0.0201534277)100:0.010936)100:0.040427)93:0.010485)51:0.010070,GCA_000196515.1_ADI64459.1:0.0000022593)51:0.010362)46:0.010352,((GCA_000312705.1_AFW94043.1:0.0113151073,(GCA_000789435.1_KHG39510.1:0.0000023716,GCA_002368115.1_BAZ87325.1:0.0000022502)100:0.009222)100:0.047877,(GCA_000169135.1_EAW45080.1:0.0102890229,GCA_002218065.1_GAX35053.1:0.0202282088)100:0.106096)97:0.040522)45:0.000002,GCA_000317695.1_AFZ59298.1:0.0096893167)53:0.046603)82:0.000003,GCA_000317435.1_AFZ04266.1:0.0547686091)94:0.027166,((GCA_000231365.2_EHC18119.1:0.0000022663,GCA_001904645.1_OKH12181.1:0.0000022757)82:0.000002,((GCA_000934435.1_KIY13460.1:0.0000025004,GCA_001990805.1_ONN60799.1:0.0000026008)83:0.000002,GCA_001275395.1_KOP22586.1:0.0099291123)100:0.009814)100:0.049584)96:0.050286)88:0.061802,GCA_002142475.1_BAS58952.1:0.1207656406)85:0.029889,(((GCA_000317045.1_AFY65287.1:0.0807146845,((GCA_001746915.1_OEJ74825.1:0.0665779667,(GCA_000180455.1_CBN55364.1:0.0665196544,((GCA_000214075.2_EGK84839.1:0.0319064784,GCA_002412335.1_PCN53074.1:0.0572214500)92:0.020224,GCA_000317475.1_AFZ09489.1:0.0393058963)98:0.094888)99:0.085401)39:0.019670,((GCA_000011465.1_CAE20010.1:0.2715618612,(((GCA_000155635.1_EDY38420.1:0.0678058551,GCA_001182765.1_CRY93074.1:0.1059636150)100:0.065037,GCA_000316515.1_AFY28957.1:0.0699873846)100:0.081604,GCA_000760175.1_KGG13575.1:0.0916889240)100:0.074200)100:0.161102,GCA_001870225.1_APB34319.1:0.4156063347)96:0.127256)39:0.029102)43:0.065440,GCA_001276715.1_KOR34489.1:0.1127242444)22:0.021676,GCA_000317105.1_AFY82337.1:0.0585416818)37:0.037077)38:0.028655)15:0.018991,(((GCA_000176895.2_CCE20758.1:0.0000024450,GCA_000307915.1_EKD10660.1:0.0000022614)100:0.067888,((((GCA_000018105.1_ABW29675.1:0.2377240121,GCA_000972705.2_KKD39362.1:0.1165650188)95:0.043426,GCA_000478195.2_ERT06398.1:0.0570705529)93:0.021474,(GCA_000014265.1_ABG52160.1:0.0409273226,GCA_002260545.1_OZH52095.1:0.0235506767)100:0.144501)84:0.048790,((GCA_000332215.1_ELS34389.1:0.1320400479,GCA_000317065.1_AFY69383.1:0.3475247182)99:0.069338,(GCA_000011385.1_BAC91861.1:0.0871772931,GCA_000484535.1_AGY58882.1:0.0406609008)100:0.317018)65:0.047435)67:0.041006)63:0.015011,(GCA_000710505.1_KEI65635.1:0.0000026054,GCA_900009265.1_CUR16550.1:0.0000025745)100:0.179218)70:0.032730)36:0.042821,((GCA_000817775.1_KIF40606.1:0.1126070304,GCA_002075285.2_ASC74310.1:0.0806847434)90:0.027651,GCA_001904775.1_OKH46400.1:0.0965358597)100:0.183973)96:0.019727,(GCA_000332035.1_ELR98829.1:0.1363074025,(GCA_000473895.1_ERN42222.1:0.1309595452,(GCA_000317615.1_AFZ52136.1:0.0285257810,GCA_000317635.1_AFZ45261.1:0.0315207754)100:0.122898)98:0.095121)93:0.036057)88:0.018011,((GCA_000317575.1_AFZ37572.1:0.0000022819,GCA_002355455.1_BAU67076.1:0.0327186419)100:0.059792,(GCA_000021825.1_ACK72091.1:0.0934127141,(GCA_000317675.1_AFZ52660.1:0.0414609907,((GCA_001548095.1_BAQ60341.1:0.0118749539,GCA_001548115.1_BAQ65771.1:0.0383788041)69:0.000002,GCA_001747005.1_OEJ79182.1:0.0478670570)91:0.019306)100:0.149978)96:0.040901)91:0.024520)86:0.013429,(GCA_000297435.1_CCI30709.1:0.0114743980,GCA_000312205.1_CCI07986.1:0.0000029280)100:0.136734)98:0.032078,(GCA_000317025.1_AFY78691.1:0.0000022130,GCA_001904635.1_OKH24409.1:0.0000021800)100:0.036088)97:0.030567,(GCA_000284135.1_BAL28515.1:0.0159300255,GCA_000478825.2_AIE75050.1:0.0065563660)100:0.045021)98:0.040628,GCA_000025125.1_ADB95709.1:0.1086915317)63:0.010750,(GCA_000167195.1_EAM49847.1:0.0000021534,GCA_000235665.2_EHJ11704.1:0.0000028863)100:0.071006)59:0.023243,GCA_000017845.1_ACB53369.1:0.0211960985)71:0.085491,GCA_000332055.1_ELS00544.1:0.0000021520)68:0.067278,GCA_002368355.1_BAZ45032.1:0.0586360493)92:0.091431,GCA_001904615.1_OKH17203.1:0.1240986425)99:0.186228,GCA_001765415.1_AOR38395.1:0.7773237805)100:0.386118)93:0.142475,((GCA_000388175.3_ETZ04760.1:0.0752898500,GCA_000469665.2_ETZ07201.1:0.1302836177)100:0.534795,((((GCA_000008385.1_AAW70923.1:0.1747610907,GCA_000953315.1_CDR78982.1:0.0384245913)100:0.242700,(GCA_000022525.1_ACT69253.1:0.2826049661,GCA_000632985.1_AHX11217.1:0.0006618256)100:1.609520)99:0.105325,((GCA_000011945.1_AAV86815.1:0.0199939224,GCA_000024505.1_ACZ49064.1:0.0139195929)100:0.387035,((GCA_000026005.1_CAH58332.1:0.0957641556,GCA_000964755.1_KJV65465.1:0.0656742882)100:0.070070,GCA_000964795.1_KJV69057.1:0.2567719152)100:0.061935)100:0.283063)100:0.399302,GCA_001637395.1_OAB62700.1:1.5575767322)94:0.081416)90:0.184160)12:0.104354)76:0.039183,GCA_900093605.1_SCA55292.1:0.2597155345)79:0.058191)82:0.031169,(((((GCA_000019845.1_ACB95001.1:0.0643218587,(GCA_000021745.1_ACK49545.1:0.0422165587,GCA_900114285.1_SFK29437.1:0.0652235578)99:0.029042)97:0.024272,((GCA_000304315.1_CCJ06723.1:0.0407297925,GCA_900187365.1_SNB72371.1:0.2573364674)65:0.026382,GCA_002117405.1_ARN82268.1:0.0562154194)65:0.028760)60:0.014790,(GCA_001644125.1_OAI31572.1:0.0228376564,GCA_001675455.1_OBS50611.1:0.0495299188)100:0.087911)97:0.040181,GCA_900104955.1_SEB62094.1:0.0124270351)100:0.145808,(GCA_900115225.1_SFO32478.1:0.0125995127,GCA_900215505.1_SNY94004.1:0.0393161752)100:0.078230)96:0.054450)60:0.015214,((((GCA_000230555.1_AEQ51680.1:0.0367644977,GCA_900100665.1_SDG79987.1:0.0115270363)96:0.078052,GCA_000179775.1_EFL90047.1:0.3096776173)81:0.054794,((GCA_000828475.1_BAQ17742.1:0.0502478661,GCA_001723285.1_ODR98621.1:0.0294858593)100:0.140269,GCA_001708935.1_ODA68310.1:0.1334414948)100:0.155808)72:0.044297,(GCA_002088295.1_ORE94583.1:0.1610705633,((((((((((((((GCA_000011965.2_AAV93805.1:0.0256341663,((GCA_000203975.3_KID08942.1:0.0000027941,GCA_000511355.1_AHC99481.1:0.0366938478)86:0.001543,GCA_900110775.1_SEQ19271.1:0.0915977290)98:0.051888)70:0.022958,((((GCA_001038505.1_KMK66676.1:0.0283605895,GCA_900188035.1_SNR53660.1:0.0129861821)100:0.035255,(GCA_900142085.1_SHJ79727.1:0.0781337183,GCA_900115815.1_SFQ57013.1:0.0824119719)88:0.034339)37:0.011121,GCA_900116005.1_SFR06861.1:0.0501406177)90:0.043549,(((GCA_000376545.2_ANP39329.1:0.0536870833,GCA_001890925.1_OJI94981.1:0.0644354852)80:0.022540,(GCA_000511385.1_AHD08099.1:0.0000025919,((GCA_001258055.1_CRL14975.1:0.0000021818,GCA_900113345.1_SFG93149.1:0.0000023716)92:0.000002,GCA_001205715.1_KNG92260.1:0.0627784720)89:0.012957)82:0.000003)86:0.039422,GCA_001678945.1_ANP36504.1:0.0000027659)77:0.012188)63:0.003551)58:0.010260,GCA_900172225.1_SLN16932.1:0.0244578652)65:0.028385,(((GCA_900184815.1_SMX25434.1:0.0601678351,GCA_900172355.1_SLN67530.1:0.0680121937)94:0.013044,(GCA_000442275.2_EPX76887.1:0.0638601542,GCA_900111945.1_SFR60027.1:0.0425506495)100:0.015801)98:0.048392,GCA_900109035.1_SEK05596.1:0.0888019847)38:0.000002)67:0.012269,(((((((GCA_000153725.1_EAU43998.1:0.0000025066,(GCA_001687105.1_ANT60549.1:0.0126290495,GCA_900116195.1_SFS92721.1:0.0000023530)100:0.025223)97:0.012354,(GCA_001975705.1_APZ51869.1:0.0000020557,((GCA_001969385.1_APX23326.1:0.0000023807,GCA_900112435.1_SFD46800.1:0.0000024563)100:0.026298,(((((GCA_900107355.1_SDY13573.1:0.0659708902,(GCA_001307765.1_KPN64049.1:0.0517973294,GCA_900109955.1_SEV96653.1:0.0148286040)100:0.046359)97:0.013605,((((GCA_000153305.1_EAR50055.1:0.0540650133,((GCA_900095785.1_SCM68977.1:0.0000025195,GCA_900115865.1_SFQ38625.1:0.0000022016)100:0.062954,(GCA_001458355.1_CUH62367.1:0.0144361163,(GCA_900113405.1_SFG36605.1:0.0000024622,GCA_900172315.1_SLN30258.1:0.0000020099)100:0.113021)100:0.038755)99:0.024620)99:0.036004,GCA_001908835.1_APO85782.1:0.0090880853)94:0.012436,(GCA_900141735.1_SHI56974.1:0.0617449284,GCA_900114135.1_SFJ88019.1:0.0872468092)99:0.001907)99:0.061036,((((GCA_002211155.1_OWV61653.1:0.0000000000,GCA_002211225.1_OWV48562.1:0.0000000000):0.000000,GCA_900101505.1_SDD23101.1:0.0000000000):0.000002,GCA_002211205.1_OWV64906.1:0.0000027088)100:0.028427,(GCA_002237555.1_ASP19374.1:0.0116403931,GCA_900188425.1_SNT24817.1:0.0131385218)100:0.025888)100:0.025951)59:0.000272)99:0.051425,GCA_900184945.1_SMX46590.1:0.0285153889)65:0.023481,GCA_000169415.1_EBA10186.1:0.0402357674)86:0.000002,GCA_000442255.1_EPX86876.1:0.0395827257)91:0.052102)55:0.000002)51:0.000002)97:0.012096,(GCA_900102075.1_SDE19256.1:0.0000025007,GCA_900100085.1_SDI24701.1:0.0626391830)100:0.012592)97:0.012999,(((GCA_002115725.1_OSQ62029.1:0.0000022218,GCA_900116455.1_SFU07740.1:0.0254123899)100:0.012686,GCA_002115805.1_OSQ42170.1:0.0125131666)100:0.012370,(GCA_001046955.1_AKO98094.1:0.0000023718,GCA_900109145.1_SEJ32943.1:0.0000022736)100:0.063382)99:0.012355)97:0.024503,GCA_900100005.1_SDJ12929.1:0.0592014026)94:0.004596,(((((((GCA_000014045.1_ABG31049.1:0.0150213081,(GCA_000814025.1_KIC48120.1:0.0119331324,GCA_001969365.1_APX12516.1:0.0000025589)91:0.024578)81:0.011643,GCA_000154785.2_AEI95317.1:0.0000025758)87:0.024814,(GCA_000152725.1_EAQ00984.1:0.0589056258,(GCA_000152605.1_EAP85187.1:0.0809486884,(GCA_900114415.1_SFL36893.1:0.0000025055,GCA_900129685.1_SHG79458.1:0.0369555099)99:0.032901)99:0.027515)98:0.032770)95:0.045652,(GCA_000172095.1_EDQ06774.1:0.0481965515,GCA_000622405.1_KIN68366.1:0.0270541423)78:0.014510)92:0.045990,GCA_001403795.1_CTQ50096.1:0.0142857400)93:0.048649,GCA_900109285.1_SEL61625.1:0.0178417657)97:0.049178,GCA_900172295.1_SLN51486.1:0.0611695578)97:0.041900)95:0.012612,((((((GCA_000521865.1_ETX27450.1:0.0763082377,GCA_000152805.1_EAQ13051.1:0.0650314702)86:0.011735,GCA_900107235.1_SDY51068.1:0.0361232125)87:0.024628,GCA_900172275.1_SLN28416.1:0.0367637385)86:0.012414,GCA_001458375.1_CUH78874.1:0.0675805033)89:0.012053,GCA_001482405.1_KUF12526.1:0.0000020563)82:0.000002,GCA_001247715.1_KNX41006.1:0.1026273684)93:0.050528)67:0.000003)60:0.000002,((GCA_000647975.1_KAJ54826.1:0.0313789772,GCA_000671395.1_KCV82723.1:0.0593768694)71:0.053509,GCA_001458175.1_CUH50897.1:0.0108328600)87:0.080029)58:0.024293,GCA_000152625.1_EAP76982.1:0.0905857416)65:0.013201,GCA_900172385.1_SLN74946.1:0.0362955345)37:0.000002,(((((GCA_000299575.1_EKE43400.1:0.0585222076,GCA_900177545.1_SMH48663.1:0.0350489270)99:0.049643,(GCA_001548075.1_BAQ70647.1:0.0000023952,GCA_001633165.1_ANB32814.1:0.0000025057)100:0.068866)76:0.017327,((((GCA_000012905.2_ABA77869.1:0.0247531959,(((GCA_900110025.1_SEN89448.1:0.0277342407,GCA_900156815.1_SIS87916.1:0.0835325064)80:0.026305,(GCA_000740775.1_KFI27619.1:0.0254527645,GCA_000740795.1_KFI26269.1:0.0115250256)100:0.042910)62:0.020757,GCA_900110135.1_SEN22429.1:0.1224385198)61:0.011026)56:0.000003,(((GCA_000021865.1_ADE84071.1:0.0294301589,GCA_000740785.1_KFI24722.1:0.1741618603)88:0.035987,(GCA_000203895.1_ABL68878.1:0.0513713564,GCA_000444995.1_AGT10239.1:0.0529988923)100:0.052856)92:0.026430,GCA_001620265.1_AMY67695.1:0.1012651407)88:0.040132)98:0.063873,(GCA_000223375.1_AEM41935.1:0.0000021317,GCA_001399515.1_ALJ82036.1:0.0000027617)100:0.165527)97:0.020154,(GCA_000714535.1_KEO55364.1:0.0527040117,GCA_000715505.1_KEP70728.1:0.0398925425)100:0.132122)93:0.080032)93:0.031628,GCA_001305615.1_ALG89161.1:0.0620644515)95:0.031759,GCA_900184935.1_SMX30933.1:0.0474128313)94:0.052426)90:0.022798,(((((((GCA_000018145.1_ABV92038.1:0.0296244289,GCA_000590925.1_AHM03945.1:0.0328060886)80:0.012847,(GCA_001404155.1_CRK76261.1:0.0000021819,GCA_900114125.1_SFJ93268.1:0.0000025581)100:0.084917)85:0.031651,(GCA_000765015.1_KGK78318.1:0.0000027917,GCA_900141945.1_SHI98368.1:0.0000021884)89:0.000003)75:0.013112,((GCA_900142295.1_SIO28992.1:0.0066859569,(GCA_900110115.1_SEN12994.1:0.0000023716,GCA_900141995.1_SHJ11194.1:0.0000022768)100:0.107133)99:0.046253,(GCA_900114485.1_SFL26226.1:0.0000022850,GCA_000812665.2_AML50589.1:0.1420111013)100:0.048652)95:0.055389)92:0.012923,((GCA_000442315.1_EPX84233.1:0.0734902866,GCA_000600335.2_EYD76837.1:0.1178647789)98:0.047271,GCA_900156525.1_SIT79239.1:0.1815071006)96:0.052083)92:0.036870,GCA_000299875.1_EKE67651.1:0.0620010908)76:0.012634,((((GCA_900102795.1_SCZ49476.1:0.0561085358,GCA_000161835.1_EET49168.1:0.0693402996)97:0.031501,GCA_900172235.1_SLN38596.1:0.0000026662)97:0.034557,((GCA_000155735.2_AGI73651.1:0.0262897959,GCA_001187845.1_AKS44849.1:0.0373685958)100:0.062796,(GCA_900109555.1_SEK80321.1:0.0000023716,GCA_900172305.1_SLN32746.1:0.0000023716)100:0.051997)93:0.013551)98:0.026343,GCA_900172375.1_SLN19221.1:0.0657413421)89:0.010811)78:0.012036)79:0.036646,(GCA_900111875.1_SFA89659.1:0.0373850715,((((GCA_000600975.2_EYD73469.1:0.0225652812,GCA_900106675.1_SDX80115.1:0.0745889275)100:0.049032,(GCA_900112335.1_SFD11239.1:0.0238944545,GCA_900188335.1_SNS92829.1:0.0669432065)95:0.040039)11:0.017183,((((GCA_900099935.1_SDK17126.1:0.0684874747,GCA_002210095.1_OWU68725.1:0.0759685957)34:0.026698,GCA_900110425.1_SEP15921.1:0.0919950079)73:0.000003,(GCA_001517585.1_CUX79523.1:0.0567374572,GCA_900107025.1_SDW26923.1:0.1382402390)99:0.040652)23:0.026593,GCA_000738435.1_AII88127.1:0.0989504655)9:0.009889)73:0.037278,GCA_001981245.1_APX90145.1:0.0253790401)87:0.024646)77:0.000003)96:0.044490,(GCA_000836695.1_KIQ67553.1:0.0892357665,GCA_900102905.1_SDK23147.1:0.0674181743)82:0.022960)54:0.000002,GCA_900115595.1_SFP74748.1:0.0682137328)97:0.099472,(((GCA_900106695.1_SDX62951.1:0.0227896128,GCA_900113695.1_SFJ00915.1:0.0671746949)87:0.036575,(GCA_900111545.1_SET69738.1:0.0000023716,GCA_900143155.1_SHN71539.1:0.0000023716)100:0.039914)93:0.013733,GCA_900107585.1_SEA97170.1:0.1556440180)100:0.038077)99:0.109930)92:0.064149)62:0.018391)78:0.054583,(((GCA_000739695.1_GAK46423.1:0.0529836838,GCA_000017565.1_ABS64351.1:0.2138404177)99:0.043106,(GCA_000689395.1_CDO61500.1:0.1543793890,((((((((GCA_000011365.1_BAC50658.1:0.0232785363,GCA_000661935.1_AHY49756.1:0.0000022203)99:0.042459,(GCA_000195775.1_CAE28684.1:0.0445363690,(((GCA_000218565.1_AEI07023.1:0.0000025134,GCA_000218585.1_AEI03446.1:0.0000023716)100:0.015089,GCA_000314735.2_EKS27774.1:0.0192064598)98:0.031633,(((GCA_000012725.1_ABA04632.1:0.0000020395,GCA_000013885.1_ABE62374.1:0.0476649474)100:0.037472,GCA_000336555.1_EKS38959.1:0.0465606459)80:0.017242,(GCA_000935205.1_KIZ41957.1:0.0053290988,(GCA_001618955.1_KZD24016.1:0.0000024531,GCA_900108575.1_SEI21811.1:0.0112202870)99:0.068460)100:0.074096)96:0.043025)95:0.032596)82:0.014278)98:0.089656,(GCA_001426945.1_KQZ00552.1:0.1670926185,GCA_001579845.1_AMN42598.1:0.1648530988)92:0.055051)65:0.057721,(GCA_001402875.1_ALK09166.1:0.0000023716,GCA_001459775.1_CUU41829.1:0.0000023716)100:0.098391)85:0.038064,GCA_002355335.1_BAT61048.1:0.2528769481)95:0.034669,GCA_002119765.1_ARQ01345.1:0.0799613096)99:0.138576,GCA_900104485.1_SDB16932.1:0.2660407660)93:0.014042,GCA_900172325.1_SLN40231.1:0.3218844356)98:0.110481)93:0.028634)92:0.061431,(GCA_900102695.1_SCZ46451.1:0.1515973641,(((((GCA_000014745.1_ABI66080.1:0.0625491494,(GCA_000023785.1_ACT59759.1:0.1368031955,(GCA_000152825.2_ADM09948.1:0.1567428303,(GCA_000013025.1_ABI76499.1:0.0000027425,GCA_000685315.1_KDA00373.1:0.0472083608)100:0.450642)27:0.126851)25:0.071456)21:0.000002,GCA_900103475.1_SDM45305.1:0.0554851409)28:0.105316,GCA_000152745.1_EAP91234.1:0.1240139320)63:0.069594,(GCA_000166055.1_ADP72191.1:0.0000028837,GCA_000636015.1_KAI96228.1:0.0000022386)100:0.233800)8:0.037654,(GCA_000743575.1_KFL31782.1:0.0344855391,GCA_000970435.1_KKB77344.1:0.0750775551)100:0.200806)7:0.018058)68:0.020427)65:0.039505)34:0.000002,GCA_000496075.1_ESR26519.1:0.1228018025)50:0.016832)76:0.003817,GCA_900199215.1_SNT72290.1:0.2382072600)96:0.075837,((GCA_001017175.1_KLK95072.1:0.0000021978,GCA_900102135.1_SCY95982.1:0.0388856422)100:0.063303,(GCA_001741865.1_AOO82944.1:0.0502073127,GCA_900102525.1_SDH41318.1:0.0749566215)88:0.027880)99:0.051212)68:0.020341,(((GCA_000010525.1_BAF88545.1:0.0407628894,GCA_000017645.1_ABS66931.1:0.0756967525)90:0.048685,(GCA_000092925.1_ADH88765.1:0.0718986281,GCA_900100155.1_SCW96419.1:0.0469860294)99:0.050403)97:0.029246,GCA_001676615.1_OCC02789.1:0.2531143174)63:0.037621)59:0.016262,(GCA_001271345.1_ALA16160.1:0.0000023716,GCA_001887265.1_APF37865.1:0.0000023716)100:0.071165)59:0.026997,GCA_001720135.1_ODN68908.1:0.0873931535)56:0.006818,GCA_900129325.1_SHG45000.1:0.1409952099)61:0.030945,((GCA_900148505.1_SHO67578.1:0.1502719164,(GCA_000019945.1_ACB80292.1:0.1184249121,GCA_000022085.1_ACL56904.1:0.0973451270)100:0.084249)52:0.022801,GCA_001305515.1_KPL51476.1:0.2866590781)63:0.041225)82:0.050495,GCA_000014245.1_ABG63066.1:0.0275785680)97:0.066901,(GCA_000300335.1_EKF18431.1:0.0633396909,GCA_000300515.1_EKF40351.1:0.0000020480)99:0.055713)83:0.048875,(((((GCA_000007125.1_AAL51945.1:0.0000025419,GCA_000157815.1_EEY00580.1:0.0000025024)92:0.000002,(GCA_000017405.1_ABS14679.1:0.0000024872,GCA_000585655.1_EXL05463.1:0.0000024792)100:0.013024)99:0.042184,(GCA_001558695.1_KXF77603.1:0.0256258968,(GCA_900104355.1_SDN78043.1:0.0125799102,(GCA_900113985.1_SFJ18189.1:0.0522580735,((GCA_000585625.1_EXL01795.1:0.0000023792,(((GCA_001424795.1_KQU69721.1:0.0000021016,GCA_001605015.1_AMS42433.1:0.0000020338)100:0.042997,(GCA_002075885.1_OQM75731.1:0.0204952774,GCA_900113935.1_SFJ21247.1:0.0569254305)37:0.021698)37:0.023559,(GCA_001510895.1_KUM24598.1:0.0120264008,GCA_001618845.1_AMY00631.1:0.0257044100)100:0.025144)99:0.067238)100:0.091062,(GCA_001293565.1_KPB01270.1:0.0575637579,((((((((GCA_000016285.1_ACM36324.1:0.0121481028,(GCA_000722615.1_KEQ06764.1:0.0000029558,GCA_000722625.1_KEQ08607.1:0.0000028627)100:0.011781)99:0.011791,GCA_000769405.1_KPN28614.1:0.0117461618)66:0.000002,GCA_000092045.1_ABC90477.1:0.0000022274)73:0.000002,(GCA_001267455.1_KOC77604.1:0.0000026633,GCA_001652565.1_ANH03910.1:0.0000028875)100:0.023412)96:0.011842,(GCA_002288525.1_ASY62637.1:0.0053400060,(GCA_000325745.1_AGA64409.1:0.1626377787,GCA_000496595.1_AHA28268.1:0.3705367669)98:0.107550)97:0.018172)94:0.024199,((((GCA_000092025.1_AAK87701.1:0.0339757163,(GCA_000731295.1_CDN53632.1:0.0000024899,GCA_000731315.1_CDN47492.1:0.0000029903)100:0.024413)96:0.014848,(GCA_001687365.1_OBZ96353.1:0.0000020186,GCA_001885585.1_OJF97896.1:0.0000024192)88:0.000003)95:0.011813,GCA_000018545.1_ACP24980.1:0.0119934171)50:0.000002,(GCA_000017145.1_ABR59846.1:0.0000026949,GCA_000697965.2_ANK72132.1:0.0000020060)89:0.000002)87:0.000002)100:0.091962,(GCA_000154705.2_EDQ32142.1:0.0233030615,GCA_001703635.1_OCW56652.1:0.0000028034)100:0.035542)64:0.046243,(GCA_001578105.1_AMM83893.1:0.0361181241,GCA_002043005.1_AQZ53274.1:0.0000027466)97:0.028808)100:0.088351)100:0.040521)97:0.054361)89:0.000002)99:0.052276)88:0.013433)84:0.026441,(GCA_000022725.1_ACS51539.1:0.0182303912,GCA_000341385.1_AGF76023.1:0.0590410660)100:0.063345)83:0.030680,((GCA_000153465.1_EAS51081.1:0.1000495281,(GCA_000153705.1_EAU42396.1:0.0211281728,GCA_900176465.1_SMC60899.1:0.0166057236)99:0.026887)100:0.074403,GCA_002238045.1_OXS99143.1:0.1140888755)100:0.096585)75:0.016094)99:0.049446,((GCA_000800175.1_KHJ55092.1:0.0000027603,GCA_900141975.1_SHI58607.1:0.0000029682)95:0.000002,GCA_900104035.1_SDO82988.1:0.1688466882)99:0.063828)100:0.230575)96:0.010119,(((GCA_000144605.1_ADL00825.1:0.1011843148,GCA_002205555.1_ASD27864.1:0.0663586522)98:0.075554,(GCA_000175215.2_ADU12633.1:0.0521748089,GCA_000204015.1_EGF90100.1:0.0359031632)100:0.098267)98:0.055016,(GCA_000017265.1_ACG77651.1:0.0486325108,GCA_001425915.1_KQW71296.1:0.0363866584)100:0.074287)99:0.088430);
