# Supplementary material for: Assessing the accuracy of phylogenetic rooting methods on prokaryotic gene families
Source: PLoS One. 2020 May 15;15(5):e0232950. doi: 10.1371/journal.pone.0232950 (PMC7228096; doi:10.1371/journal.pone.0232950)
Supplement: S2 Dataset — (ZIP) [file pone.0232950.s003.zip › EmpiricalDataset/GeneTrees_IQTree/000303.aln.treefile]

(GCA_000006905.1_AAK23242.1:0.0306073988,GCA_000092285.1_ADG09994.1:0.0000020967,(GCA_001425915.1_KQW71302.1:0.0676496890,((GCA_000017265.1_ACG77657.1:0.0364958415,(((((((((((GCA_000007125.1_AAL51951.1:0.0000020480,GCA_000157815.1_EEY00574.1:0.0000020480)100:0.027167,(GCA_000017405.1_ABS14685.1:0.0000020480,GCA_000585655.1_EXL05469.1:0.0000020480)100:0.011449)98:0.032879,(GCA_001558695.1_KXF77597.1:0.0708988318,(GCA_900104355.1_SDN77817.1:0.0116149569,GCA_900113985.1_SFJ18007.1:0.0290549115)100:0.038341)100:0.040524)94:0.022321,(GCA_000022725.1_ACS51533.1:0.0000029586,GCA_000341385.1_AGF76017.1:0.0594203960)100:0.142426)100:0.119476,(((((((GCA_000016285.1_ACM36330.1:0.0511863448,GCA_000092025.1_AAK87696.1:0.0247707709)93:0.019543,(GCA_001687365.1_OBZ96359.1:0.0185978757,GCA_001885585.1_OJF97902.1:0.0000020473)100:0.071059)93:0.027131,(((GCA_000722615.1_KEQ06758.1:0.0000022357,GCA_000722625.1_KEQ08601.1:0.0000021206)100:0.047369,(GCA_000731295.1_CDN53638.1:0.0000020480,GCA_000731315.1_CDN47498.1:0.0000020480)100:0.003663)96:0.038058,(GCA_000092045.1_ABC90483.1:0.0000022238,GCA_000769405.1_KPN28620.1:0.0094313010)100:0.057235)71:0.000003)87:0.020113,((GCA_000017145.1_ABR59852.1:0.0196605963,GCA_002288525.1_ASY62643.1:0.0096350006)100:0.019764,GCA_000018545.1_ACP24986.1:0.0194774940)91:0.008445)79:0.009642,GCA_000697965.2_ANK72138.1:0.0304052801)92:0.019537,(GCA_001267455.1_KOC77610.1:0.0287003374,GCA_001652565.1_ANH03916.1:0.0092593708)100:0.010193)97:0.118172,(((((GCA_000016185.1_ACI98155.1:0.0756841978,((GCA_000264455.2_AFK54457.1:0.0096401285,GCA_001601315.1_KYO55467.1:0.0000020475)100:0.241376,GCA_002251795.1_OYQ34987.1:0.1351848923)85:0.177626)56:0.051134,(((GCA_000496595.1_AHA28262.1:0.2886770458,(GCA_000388175.3_ETZ04766.1:0.0407237919,GCA_000469665.2_ETZ07195.1:0.1651360951)100:0.586039)53:0.000002,GCA_002117145.1_ARN85335.1:0.3480666847)77:0.049308,GCA_001637395.1_OAB62705.1:1.2880762436)93:0.032679)58:0.107238,((GCA_000319385.1_AFX98425.1:0.0060383594,GCA_000510265.1_AHC73372.1:0.1091647210)98:0.075677,GCA_900102465.1_SDG47873.1:0.0327537518)96:0.189558)47:0.018800,GCA_000325745.1_AGA64415.1:0.2923737368)44:0.025318,(GCA_000963705.1_KJV08176.1:0.0558558981,GCA_002251735.1_OYQ20361.1:0.0126820214)100:0.298714)94:0.027124)87:0.038838)71:0.002189,((GCA_000010525.1_BAF88539.1:0.0951140008,GCA_000017645.1_ABS70003.1:0.0407315322)100:0.111012,(GCA_000092925.1_ADH88771.1:0.0456656190,GCA_900100155.1_SCW96394.1:0.0822371170)100:0.089757)98:0.080658)41:0.034555,(((GCA_000014245.1_ABG63060.1:0.0296280454,(GCA_002238045.1_OXS99137.1:0.2174844177,(GCA_000153525.1_EAS84237.1:0.0705110439,GCA_000155895.1_EDZ60887.1:0.1037958731)100:0.370733)97:0.090829)96:0.042252,((GCA_000300335.1_EKF18425.1:0.0761617544,GCA_000300515.1_EKF40345.1:0.0418563114)97:0.025844,(((((GCA_000585625.1_EXL01801.1:0.0714263460,GCA_002075885.1_OQM75737.1:0.0317993472)100:0.011459,GCA_001510895.1_KUM24604.1:0.0198261223)100:0.032006,(GCA_001424795.1_KQU69727.1:0.0000020214,GCA_001605015.1_AMS42439.1:0.0292524687)100:0.046789)100:0.020421,GCA_001618845.1_AMY00625.1:0.0533549838)100:0.032630,GCA_900113935.1_SFJ21085.1:0.0805864515)98:0.047410)96:0.039519)99:0.065086,(((((((((GCA_000011365.1_BAC50652.1:0.0097520533,GCA_000661935.1_AHY49762.1:0.0095032518)100:0.085127,(GCA_000012725.1_ABA04638.1:0.0348898785,GCA_000013885.1_ABE62380.1:0.0304460620)100:0.015299)100:0.030430,((GCA_000195775.1_CAE28678.1:0.0486050319,GCA_000935205.1_KIZ41952.1:0.0418956840)100:0.012711,(GCA_001618955.1_KZD24010.1:0.0096181000,GCA_900108575.1_SEI21835.1:0.0000020050)100:0.102301)100:0.010731)99:0.028114,(((GCA_000218565.1_AEI07017.1:0.0000020480,GCA_000218585.1_AEI03440.1:0.0000020480)100:0.044580,GCA_000314735.2_EKS27780.1:0.0208799629)100:0.060695,GCA_000336555.1_EKS38953.1:0.0341571475)100:0.053811)100:0.101485,GCA_001579845.1_AMN42592.1:0.0783612963)100:0.031504,GCA_002119765.1_ARQ01351.1:0.0833012036)100:0.055815,GCA_001426945.1_KQZ00556.1:0.2201204478)98:0.029083,GCA_002355335.1_BAT61042.1:0.1212475177)97:0.032752,(GCA_001305515.1_KPL51470.1:0.2386042356,(GCA_000742835.1_AIK96754.1:0.2370825383,GCA_001192655.1_GAO97973.1:0.2927297439)100:0.096291)95:0.043563)94:0.076502)55:0.015857)92:0.044652,(GCA_001402875.1_ALK09172.1:0.0000021724,GCA_001459775.1_CUU41835.1:0.0000028591)100:0.128623)92:0.013958,(((GCA_000166055.1_ADP72197.1:0.0101489990,GCA_000636015.1_KAI96234.1:0.0098698861)100:0.154899,GCA_900104485.1_SDB16851.1:0.1729579705)99:0.044483,(((GCA_000828475.1_BAQ17736.1:0.0143914938,GCA_001723285.1_ODR98626.1:0.0174155387)100:0.077048,GCA_001708935.1_ODA68316.1:0.2105109898)100:0.069132,(GCA_000152825.2_ADM09954.1:0.3091996206,GCA_900199215.1_SNT72284.1:0.1055059057)100:0.125934)98:0.074020)96:0.087893)55:0.035616,((((((((GCA_000154705.2_EDQ32148.1:0.0445975253,GCA_001703635.1_OCW56646.1:0.0657190189)100:0.033684,(GCA_001578105.1_AMM83899.1:0.0115455681,GCA_002043005.1_AQZ53268.1:0.0697059480)100:0.098185)98:0.039185,GCA_001293565.1_KPB01276.1:0.2291902442)97:0.059340,GCA_000179775.1_EFL90053.1:0.1693428952)97:0.072236,(GCA_000689395.1_CDO61494.1:0.1329771329,GCA_000024465.1_ADE40647.1:0.2882667219)96:0.058809)95:0.035311,((GCA_000153465.1_EAS51076.1:0.0000028996,(GCA_000153705.1_EAU42402.1:0.0646754090,GCA_900176465.1_SMC60960.1:0.0608137486)100:0.065031)100:0.097377,((GCA_000800175.1_KHJ55098.1:0.0099597562,GCA_900141975.1_SHI58838.1:0.0091329570)100:0.100684,GCA_900104035.1_SDO83108.1:0.0429293927)99:0.039542)100:0.083057)49:0.007028,(GCA_001720135.1_ODN68914.1:0.1181321091,GCA_002088295.1_ORE94577.1:0.2402158158)99:0.039813)97:0.085316,(((((((((GCA_000010725.1_BAI71232.1:0.0000023993,GCA_000632475.2_AIB11134.1:0.0708171072)100:0.077536,(GCA_000576635.1_EWY39867.1:0.0182078798,GCA_000936425.1_KJB96779.1:0.0224256771)100:0.171341)75:0.059409,(GCA_000225995.2_EGY00443.1:0.0000020480,GCA_000730165.2_ASG20973.1:0.0000020480)100:0.072265)98:0.018981,GCA_900167455.1_SKA19811.1:0.2303566898)97:0.042972,(GCA_000767795.1_KGM33892.1:0.0065960901,GCA_002195995.1_OWJ65455.1:0.0244284533)100:0.156196)88:0.060908,GCA_001618175.1_KZD01118.1:0.1765290025)57:0.015591,GCA_000299935.1_EKE73577.1:0.1110246065)89:0.030698,((GCA_000143145.1_ADJ22844.1:0.2757860399,GCA_000503895.1_AHB49282.1:0.1090603766)94:0.049178,(GCA_000981545.1_CPR15654.1:0.0000020480,GCA_900104305.1_SDP65262.1:0.0000020480)100:0.142738)100:0.160739)60:0.040028,((((((((((((((((((((GCA_000011965.2_AAV93815.1:0.0200886534,(GCA_000203975.3_KID08952.1:0.0098986281,GCA_000511355.1_AHC99489.1:0.0099826804)69:0.000002)99:0.009859,GCA_900102795.1_SCZ73783.1:0.0000022237)94:0.010772,((GCA_000511385.1_AHD08108.1:0.0000000000,GCA_900113345.1_SFG93408.1:0.0000000000):0.000002,GCA_001258055.1_CRL14985.1:0.0000020480)100:0.010098)67:0.000002,GCA_001678945.1_ANP36496.1:0.0201368827)93:0.019705,((((((((GCA_001687105.1_ANT60556.1:0.0101185466,GCA_900116195.1_SFS92633.1:0.0299428702)100:0.040609,GCA_900172355.1_SLN67612.1:0.0098017596)98:0.010485,(GCA_001458375.1_CUH78859.1:0.0733506518,GCA_900115815.1_SFQ56909.1:0.0556770610)96:0.029735)55:0.010005,(GCA_000153305.1_EAR50048.1:0.0108539860,(GCA_900102905.1_SDK23560.1:0.0417898129,(GCA_000647975.1_KAJ54817.1:0.0202146544,(GCA_001305615.1_ALG89167.1:0.0204532101,GCA_000671395.1_KCV82732.1:0.0195582616)99:0.009327)100:0.063799)99:0.033167)65:0.019438)50:0.000002,(((((((GCA_000814025.1_KIC48112.1:0.0000022053,GCA_001969365.1_APX12508.1:0.0194861993)100:0.051356,(GCA_900177545.1_SMH48747.1:0.0638572311,GCA_000152805.1_EAQ13037.1:0.0392281124)87:0.030682)83:0.012575,GCA_900107355.1_SDY13818.1:0.0598879152)98:0.030331,GCA_900172295.1_SLN51380.1:0.0549198972)83:0.006919,(((GCA_000299875.1_EKE67659.1:0.0408027571,(GCA_900114135.1_SFJ88234.1:0.0000020664,((GCA_900109555.1_SEK80093.1:0.0000020480,GCA_900172305.1_SLN32798.1:0.0000020480)100:0.020411,GCA_900172375.1_SLN19283.1:0.0101136583)100:0.020441)83:0.000002)100:0.048828,GCA_001458355.1_CUH62360.1:0.0390070466)97:0.022870,GCA_900110775.1_SEQ19045.1:0.0454621119)93:0.018959)81:0.021950,GCA_900100005.1_SDJ13176.1:0.0648473148)68:0.000003,(GCA_000152725.1_EAQ05187.1:0.0331592135,GCA_900172385.1_SLN74912.1:0.0699785461)96:0.031480)94:0.041724)87:0.029565,((GCA_000521865.1_ETX27443.1:0.0737660283,(GCA_001403795.1_CTQ50105.1:0.1040261872,GCA_900109285.1_SEL61887.1:0.0115290345)100:0.108241)91:0.038619,((((GCA_000223375.1_AEM41929.1:0.0000020480,GCA_001399515.1_ALJ82031.1:0.0000020480)100:0.024084,(GCA_000442315.1_EPX84239.1:0.0744469208,GCA_000600335.2_EYD76831.1:0.0000021745)100:0.124610)100:0.068291,((GCA_000836695.1_KIQ70692.1:0.0220061799,GCA_900141735.1_SHI57187.1:0.0628734989)100:0.035037,GCA_900114485.1_SFL26010.1:0.0992499749)99:0.035972)98:0.012258,GCA_000600975.2_EYD73463.1:0.0394553113)98:0.068165)78:0.008166)88:0.010192,(GCA_000765015.1_KGK78327.1:0.0000024930,GCA_900141945.1_SHI98589.1:0.0000025280)100:0.074337)94:0.020241,GCA_001908835.1_APO85788.1:0.0643345396)98:0.020583)50:0.000003,GCA_900142085.1_SHJ79367.1:0.0000021438)34:0.000003,GCA_900129685.1_SHG79091.1:0.0202350672)76:0.009771,(((GCA_000161835.1_EET46552.1:0.0097873168,GCA_900172225.1_SLN17132.1:0.0000022284)83:0.009797,(GCA_001458175.1_CUH50910.1:0.0000029458,GCA_900114415.1_SFL37111.1:0.0107176738)73:0.000003)83:0.010695,((GCA_000376545.2_ANP39341.1:0.0000022320,GCA_900109035.1_SEK05647.1:0.0408143616)80:0.009818,((GCA_900095785.1_SCM68970.1:0.0000023380,GCA_900115865.1_SFQ38748.1:0.0000020480)100:0.025322,GCA_001890925.1_OJI93997.1:0.0779138216)97:0.032024)42:0.000003)46:0.000002)71:0.024686,((GCA_900116005.1_SFR06818.1:0.0108258293,(GCA_002210095.1_OWU73552.1:0.0426143722,(GCA_900110425.1_SEP15826.1:0.0397286136,(((GCA_000442255.1_EPX86886.1:0.0160427909,(GCA_900100085.1_SDI24572.1:0.0486441901,(GCA_001038505.1_KMK68250.1:0.0328943925,GCA_900188035.1_SNR53754.1:0.0428232261)100:0.084485)61:0.037059)47:0.015167,((((GCA_000153725.1_EAU43989.1:0.0000020115,(GCA_001969385.1_APX23336.1:0.0000020480,GCA_900112435.1_SFD46466.1:0.0000020480)100:0.040513)100:0.030094,GCA_001975705.1_APZ51862.1:0.0000029202)99:0.010046,(GCA_001482405.1_KUF12517.1:0.0000021620,(((((GCA_002211155.1_OWV61664.1:0.0000000000,GCA_002211225.1_OWV48573.1:0.0000000000):0.000000,GCA_900101505.1_SDD23454.1:0.0000000000):0.000002,GCA_002211205.1_OWV64917.1:0.0000023264)100:0.025851,(GCA_001046955.1_AKO95653.1:0.0000020184,GCA_900109145.1_SEI50336.1:0.0000024674)100:0.047770)99:0.010307,(GCA_002237555.1_ASP19364.1:0.0000020480,GCA_900188425.1_SNT25006.1:0.0000020480)100:0.035263)99:0.025495)99:0.009835)87:0.009921,((GCA_900102075.1_SDE19100.1:0.0105323168,GCA_900184945.1_SMX46566.1:0.0629278271)86:0.000002,(GCA_000169415.1_EBA10199.1:0.0307751907,GCA_900107235.1_SDY51245.1:0.0641569372)93:0.034533)82:0.040077)52:0.010409)97:0.009816,((GCA_000155735.2_AGI73638.1:0.0316136107,GCA_001187845.1_AKS44859.1:0.0000023518)100:0.063353,GCA_900172275.1_SLN28206.1:0.0000028204)100:0.061826)56:0.000003)88:0.009584)79:0.010283)72:0.014777,((GCA_900111875.1_SFA89569.1:0.0436169447,(GCA_002115725.1_OSQ62035.1:0.0147846390,GCA_002115805.1_OSQ48251.1:0.0150990658)100:0.021412)100:0.015464,GCA_001205715.1_KNG92268.1:0.0219535317)100:0.023154)69:0.010049)41:0.000003,(GCA_000738435.1_AII87931.1:0.0522035317,(GCA_001404155.1_CRK75611.1:0.0000022941,GCA_900114125.1_SFJ40476.1:0.0000021915)100:0.050481)99:0.041610)71:0.014228,(GCA_001307765.1_KPN64058.1:0.0296188826,(GCA_900109955.1_SEV96809.1:0.0089318097,GCA_000812665.2_AML50580.1:0.0741907155)98:0.010410)71:0.009803)88:0.019410,(((GCA_000018145.1_ABV92047.1:0.0381573918,((GCA_900116455.1_SFT37135.1:0.0188324944,((((GCA_000014045.1_ABG31062.1:0.0671146711,GCA_000154785.2_AEI95301.1:0.0338715109)100:0.028767,GCA_000622405.1_KIN68374.1:0.0294178075)100:0.031818,(GCA_000152605.1_EAP85177.1:0.0000020480,GCA_000172095.1_EDQ06784.1:0.0096766674)100:0.019744)99:0.039458,GCA_900156525.1_SIT79209.1:0.1330663213)76:0.022852)71:0.015291,(GCA_000442275.2_EPX76880.1:0.0098477587,GCA_900111945.1_SFR59923.1:0.0000020629)100:0.074653)70:0.024453)69:0.005289,(GCA_000152625.1_EAP76970.1:0.0179992029,GCA_001247715.1_KNX40998.1:0.0763926035)98:0.050870)94:0.009640,GCA_900172235.1_SLN38480.1:0.0418179814)66:0.000002)91:0.009511,(((GCA_001981245.1_APX90151.1:0.0000022431,((GCA_900110115.1_SEN12712.1:0.0000020480,GCA_900141995.1_SHJ11480.1:0.0000020480)100:0.004572,(GCA_000299575.1_EKE43407.1:0.0626520183,(GCA_900113405.1_SFG36851.1:0.0000026070,GCA_900172315.1_SLN30153.1:0.0000020716)100:0.060406)100:0.020113)100:0.035111)100:0.020451,GCA_900184815.1_SMX25426.1:0.0399481027)99:0.010249,GCA_900115595.1_SFP74894.1:0.0618077321)96:0.009320)93:0.019620,GCA_900142295.1_SIO29101.1:0.0293017533)99:0.020855,((GCA_000590925.1_AHM03953.1:0.0204834075,(GCA_900184935.1_SMX30947.1:0.0298621311,((GCA_001548075.1_BAQ70641.1:0.0000024101,GCA_001633165.1_ANB32808.1:0.0096769642)100:0.027492,(GCA_900106675.1_SDX79969.1:0.0428294121,(((((((GCA_000021865.1_ADE84078.1:0.0248366147,GCA_000740785.1_KFI30162.1:0.0367755748)100:0.071776,(GCA_000714535.1_KEO55383.1:0.0284308585,GCA_000715505.1_KEP70738.1:0.0311994200)100:0.053377)27:0.016376,GCA_900156815.1_SIS87818.1:0.0743420890)54:0.015535,(GCA_000203895.1_ABL68884.1:0.0092073532,GCA_000444995.1_AGT10233.1:0.0477932248)100:0.060985)89:0.020247,((GCA_000740775.1_KFI27612.1:0.0142699121,GCA_000740795.1_KFI26262.1:0.0056002856)100:0.085775,GCA_900110135.1_SEN22602.1:0.1237286415)91:0.059697)64:0.000003,GCA_900110025.1_SEN89630.1:0.1370139207)99:0.040703,GCA_000012905.2_ABA77875.1:0.0983705433)99:0.035347)100:0.064900)100:0.063201)99:0.022104)99:0.032250,(GCA_001517585.1_CUX79529.1:0.0673774185,GCA_900107025.1_SDW27286.1:0.0551677255)100:0.096418)77:0.012293)84:0.036889,GCA_900188335.1_SNS92566.1:0.0203978726)75:0.010639,(GCA_900099935.1_SDK17565.1:0.0436109835,GCA_900112335.1_SFD11064.1:0.0319733022)61:0.039595)58:0.014104,((GCA_900106695.1_SDX62713.1:0.0643924963,GCA_900113695.1_SFJ01084.1:0.0501901724)100:0.160722,GCA_900107585.1_SEA97243.1:0.2118771130)80:0.038830)100:0.064275,(GCA_900111545.1_SET69626.1:0.0000020480,GCA_900143155.1_SHN71502.1:0.0000020480)100:0.092221)100:0.059536,((((GCA_000014745.1_ABI66074.1:0.0691973659,GCA_900103475.1_SDM45115.1:0.1278051786)100:0.077055,GCA_000152745.1_EAP91228.1:0.1318610970)100:0.069924,(((GCA_900172325.1_SLN40308.1:0.1623444947,GCA_001746755.1_OEJ65395.1:0.2694072725)90:0.044044,(((GCA_000815465.1_KIE05836.1:0.3726314144,(GCA_000014865.1_ABK43379.1:0.1420412383,GCA_002109495.1_OSM02461.1:0.0301113530)100:1.319200)18:0.000002,GCA_000219355.1_AEI88362.1:0.3455397742)93:0.095554,((((GCA_000008385.1_AAW70917.1:0.1550782085,GCA_000953315.1_CDR78976.1:0.0318384283)100:0.244293,(((GCA_000010205.1_BAG40515.1:0.0400025332,GCA_000964595.1_KJV55269.1:0.1234412776)100:0.147320,(GCA_000012385.1_ABE05130.1:0.0919619438,GCA_000195735.1_CAA15086.1:0.1525492710)100:0.331507)100:0.244405,((((GCA_000011345.1_BAC09378.1:0.0000020856,GCA_000505665.1_AHB88470.1:0.0000020480)100:0.084225,GCA_001870225.1_APB32368.1:0.3306967255)77:0.077434,((((((((((((((((((GCA_001276715.1_KOR35951.1:0.1370389046,GCA_000317105.1_AFY81762.1:0.1643231444)68:0.039270,(GCA_000014265.1_ABG52382.1:0.0321814293,GCA_002260545.1_OZH55286.1:0.0655661609)98:0.018900)97:0.097878,(((GCA_000017845.1_ACB49433.1:0.0000000000,GCA_000235665.2_EHJ10724.1:0.0000000000):0.000002,GCA_000167195.1_EAM48895.1:0.0000020480)100:0.022604,GCA_000025125.1_ADB95187.1:0.0728129427)100:0.064748)63:0.046195,GCA_000332035.1_ELR97256.1:0.1843303642)20:0.040033,(GCA_000021825.1_ACK71229.1:0.0472512489,(GCA_000317025.1_AFY77304.1:0.0000020480,GCA_001904635.1_OKH17725.1:0.0201179122)100:0.081977)72:0.028518)42:0.015367,(GCA_000297435.1_CCI30854.1:0.0000024213,GCA_000312205.1_CCI07080.1:0.0000021023)100:0.163363)66:0.030332,((GCA_000317575.1_AFZ34689.1:0.0113878076,(GCA_000332055.1_ELS01926.1:0.0615344711,GCA_002368355.1_BAZ45989.1:0.0689070790)100:0.089991)37:0.012091,GCA_002355455.1_BAU64720.1:0.0327223449)44:0.074433)22:0.003896,(((GCA_000317675.1_AFZ52203.1:0.0404367869,((GCA_000317615.1_AFZ51956.1:0.0601882266,GCA_000317635.1_AFZ45615.1:0.0144161393)100:0.180161,GCA_000473895.1_ERN41536.1:0.1198388423)97:0.121534)84:0.026592,(GCA_001548095.1_BAQ61929.1:0.0329763864,GCA_001548115.1_BAQ66876.1:0.0235043913)100:0.066864)86:0.066544,GCA_001747005.1_OEJ79842.1:0.0467927791)99:0.124267)51:0.051084,GCA_001904615.1_OKH17087.1:0.2605618881)40:0.044574,((((GCA_000020025.1_ACC82416.1:0.0776394740,((GCA_000169135.1_EAW46089.1:0.0000020480,GCA_002218065.1_GAX35786.1:0.0000020529)100:0.019608,GCA_000317435.1_AFZ03768.1:0.2219952786)88:0.019041)37:0.007132,((GCA_000317535.1_AFZ25811.1:0.0316575384,GCA_000317695.1_AFZ57036.1:0.0343237305)75:0.016475,(((((((((GCA_000175835.1_EFA70280.1:0.0000000000,GCA_002368135.1_BAZ88550.1:0.0000000000):0.000002,GCA_001432185.1_KRH97756.1:0.0000020480)100:0.010597,GCA_000175855.1_EFA74101.1:0.0000023287)100:0.013187,(GCA_000312705.1_AFW94996.1:0.0334957830,(GCA_000789435.1_KHG42148.1:0.0000020480,GCA_002368115.1_BAZ85717.1:0.0000020480)87:0.000003)100:0.078436)93:0.031774,((GCA_001456025.1_KST68174.1:0.0000020480,GCA_001456025.1_KST68837.1:0.0000020480)100:0.028708,GCA_000316665.1_AFY53972.1:0.1902466369)99:0.055849)62:0.028071,(GCA_000231365.2_EHC17939.1:0.0000020139,(GCA_001904645.1_OKH16228.1:0.0106707611,((GCA_000934435.1_KIY14811.1:0.0000022959,GCA_001990805.1_ONN62348.1:0.0000022974)100:0.021596,GCA_001275395.1_KOP26189.1:0.0000029885)100:0.032247)34:0.000003)42:0.015826)62:0.030863,GCA_000204075.1_ABA21354.1:0.0216322925)61:0.034976,(GCA_001298445.1_ALF53224.1:0.0686468373,GCA_002367975.1_BAY16601.1:0.0000020480)100:0.088637)33:0.000003,((GCA_000316575.1_AFY33775.1:0.0573372222,GCA_002368275.1_BAY93512.1:0.0233327932)58:0.012105,(GCA_002368055.1_BAZ72434.1:0.0000020480,GCA_002368295.1_BAY97058.1:0.0000024300)100:0.021069)100:0.033860)45:0.047204)36:0.012567)32:0.023621,(((GCA_000346485.2_KYC37893.1:0.0000021525,GCA_000760695.2_KIE07204.1:0.0211394702)77:0.006843,GCA_000828085.2_KIJ80853.1:0.0743219046)99:0.034064,(GCA_002368075.1_BAZ81896.1:0.0359556654,GCA_000196515.1_ADI64594.1:0.0304371118)72:0.023035)71:0.022693)64:0.013381,GCA_000350105.1_CCH66979.1:0.1684566457)91:0.014248)88:0.064186,((GCA_000317125.1_AFY87020.1:0.1061279537,GCA_000317145.1_AFY91996.1:0.1729233645)83:0.020048,GCA_000317495.1_AFZ11200.1:0.1140238783)92:0.024506)40:0.048729,GCA_001904725.1_OKH36371.1:0.0557418217)30:0.011010,(((GCA_000155555.1_EDX75186.1:0.1115484702,(GCA_000211815.1_EGJ35229.1:0.0206314110,GCA_001942495.1_OLT59749.1:0.0000020480)100:0.046102)80:0.042269,GCA_000317515.1_AFZ19436.1:0.0886665212)79:0.028673,((GCA_000317555.1_AFZ31872.1:0.0000020480,GCA_001904655.1_OKH21388.1:0.0000020480)100:0.036468,GCA_000952155.1_KJH73139.1:0.1260115888)94:0.029537)65:0.019516)63:0.012103,((GCA_001746915.1_OEJ75327.1:0.0681097384,GCA_000018105.1_ABW29046.1:0.1932577083)86:0.025576,((GCA_000180455.1_CBN59270.1:0.1110659697,((GCA_000214075.2_EGK86852.1:0.0199163635,GCA_000317475.1_AFZ05736.1:0.0000020517)100:0.101222,(GCA_000710505.1_KEI67010.1:0.0000025965,GCA_900009265.1_CUR16315.1:0.0000020480)100:0.208080)42:0.036339)42:0.057974,(GCA_000317045.1_AFY64940.1:0.0914077845,GCA_002142475.1_BAS55990.1:0.1722365903)41:0.058777)92:0.033740)81:0.026746)61:0.030917,(((GCA_000176895.2_CCE15688.1:0.0000026368,GCA_000307915.1_EKD11704.1:0.0000020480)100:0.130959,((GCA_000478195.2_ERT04755.1:0.0656248195,GCA_000972705.2_KKD39506.1:0.0690679579)74:0.000002,(((GCA_000011465.1_CAE19649.1:0.0976853559,GCA_000760175.1_KGG12053.1:0.0698924567)100:0.110894,GCA_001182765.1_CRY92869.1:0.0589365919)89:0.039219,(GCA_000155635.1_EDY38506.1:0.0519829899,GCA_000316515.1_AFY28594.1:0.0791012265)83:0.013812)100:0.217363)100:0.096665)67:0.039597,(GCA_001904775.1_OKH45125.1:0.1021433272,(GCA_002075285.2_ASC74069.1:0.0919099184,GCA_000817775.1_KIF38742.1:0.1757970819)85:0.030497)97:0.092257)84:0.039301)58:0.022598,GCA_000332215.1_ELS30607.1:0.1934953323)53:0.011889,(GCA_000012525.1_ABB56478.1:0.1115256459,(GCA_000284135.1_BAL30127.1:0.0000022082,GCA_000478825.2_AIE74860.1:0.0104707510)100:0.248119)75:0.027642)49:0.047679,(GCA_000317065.1_AFY69107.1:0.0849058823,((GCA_000011385.1_BAC91855.1:0.0811662089,GCA_000484535.1_AGY58876.1:0.0273800354)99:0.092400,GCA_001765415.1_AOR38389.1:0.4143014345)96:0.133703)91:0.040209)16:0.050842)96:0.269762,GCA_001982645.1_ONG37438.1:0.5589556538)98:0.223581)86:0.044667)25:0.028614,(GCA_000022525.1_ACT69259.1:0.1527410208,GCA_000632985.1_AHX11222.1:0.0879641119)100:0.853750)29:0.043535,(((GCA_000011945.1_AAV86809.1:0.0358355246,GCA_000024505.1_ACZ49070.1:0.0442903853)100:0.220308,(GCA_000026005.1_CAH58326.1:0.0345466936,GCA_000964755.1_KJV65459.1:0.0125725967)100:0.044914)100:0.029325,GCA_000964795.1_KJV69051.1:0.0722292308)100:0.354364)95:0.085597)97:0.161695)85:0.014620,((((((((GCA_000009985.1_BAE51921.1:0.0344249800,(GCA_000294655.1_CCG39753.1:0.0188371768,GCA_900108475.1_SEH34085.1:0.0000020451)97:0.069140)98:0.060491,GCA_000513295.1_CDK97266.1:0.2567648336)100:0.133231,(((((((((((((GCA_000011685.1_AAW60150.1:0.0159929313,GCA_000234355.2_EHH67256.1:0.0188421246)100:0.088044,(GCA_000723565.1_CDG32778.1:0.0091528171,GCA_002003665.1_OOL19012.1:0.0000020138)100:0.097042)100:0.094037,GCA_000617865.1_GAJ29481.1:0.0536715825)86:0.021656,GCA_002005465.1_AQS87597.1:0.0516396942)5:0.014073,(GCA_000963885.1_GAN53622.1:0.0828930193,((GCA_000724025.1_CDG40084.1:0.0000027047,GCA_001547995.1_BAT19040.1:0.0000020480)100:0.063196,(GCA_001787335.1_AOX17373.1:0.0000020148,GCA_001787355.1_AOX20250.1:0.0000020480)100:0.009470)97:0.023443)6:0.016803)95:0.034733,((GCA_000182745.1_BAK83466.1:0.0000022482,GCA_000208635.2_EGG75639.1:0.0000020480)100:0.019961,GCA_000964505.1_GAO00661.1:0.0000020320)100:0.041251)84:0.030069,GCA_000021325.1_ACI52709.1:0.0493300908)87:0.038870,GCA_002005445.1_AQS83560.1:0.0664886359)95:0.028836,((GCA_000231445.2_EHD14246.1:0.0000023250,GCA_002153535.1_OUI78359.1:0.0000022185)100:0.102196,GCA_002173735.1_ARW46652.1:0.0486722587)100:0.039168)100:0.135323,((GCA_000014285.2_ABI61465.1:0.0000028054,GCA_000576085.2_AHJ62344.1:0.0000023761)100:0.035966,GCA_000964365.1_GAN76233.1:0.1549874555)78:0.058686)60:0.013438,((GCA_000016725.1_ABQ31134.1:0.0000027801,GCA_000202835.1_BAJ81524.1:0.0000020480)100:0.071915,(GCA_000306035.1_EKM99195.1:0.0176611370,GCA_000964385.1_GAN80193.1:0.0225470805)100:0.083060)61:0.028405)98:0.042176,((GCA_000164635.1_EFH11775.1:0.1037325489,GCA_900141905.1_SHI45363.1:0.1297450332)52:0.054276,(GCA_900101615.1_SDE33966.1:0.0000020480,GCA_900104205.1_SDB73892.1:0.0000020480)100:0.121448)100:0.090236)100:0.077457,GCA_900093605.1_SCA55286.1:0.5538646584)44:0.062620)73:0.006615,GCA_000968135.1_CCQ74593.1:0.1407985445)91:0.020187,(GCA_000226315.1_AEP10428.1:0.0000023540,GCA_000348745.1_AGH98844.1:0.0097275378)100:0.454163)86:0.040884,(((((GCA_000013085.1_ABC23472.1:0.1026894447,GCA_000284415.2_CCG07861.1:0.0683584621)100:0.104192,GCA_000315795.1_EKV29296.1:0.1248344738)99:0.042215,GCA_900101965.1_SDD63825.1:0.1000971444)99:0.068871,(GCA_001611975.1_AMW33970.1:0.1686130169,GCA_900156605.1_SIS58941.1:0.1539900029)100:0.100145)99:0.100098,(GCA_000300235.2_AJD51332.1:0.0950894317,GCA_000300275.1_EKF06401.1:0.0243584000)100:0.227145)87:0.059376)87:0.020289,(GCA_900100455.1_SDH32718.1:0.2091759845,(GCA_000982415.1_KKJ75270.1:0.0277986360,GCA_001026905.1_KLN61243.1:0.0000022508)100:0.252664)98:0.089812)88:0.098217,((GCA_900177295.1_SMF42981.1:0.0000020480,GCA_900188055.1_SNR42041.1:0.0000020480)100:0.194442,GCA_900100655.1_SDG48133.1:0.3577704230)90:0.015191)86:0.051379)99:0.048430)95:0.047607,GCA_000017565.1_ABS64357.1:0.2662443519)93:0.046569)75:0.019009)35:0.021657)37:0.023821)80:0.025443,((((((((GCA_000230555.1_AEQ51674.1:0.0431986076,GCA_900100665.1_SDG79870.1:0.0415554844)100:0.091786,(GCA_000743575.1_KFL31788.1:0.0854134973,GCA_000970435.1_KKB77349.1:0.1295701805)100:0.054622)99:0.081431,(GCA_900115225.1_SFO32305.1:0.0756590920,GCA_900215505.1_SNY93998.1:0.0407491599)100:0.117395)98:0.039437,GCA_900129325.1_SHG45249.1:0.1614124084)33:0.011711,GCA_900148505.1_SHO67572.1:0.1088674501)86:0.058358,((GCA_000019845.1_ACB95007.1:0.1054742530,(GCA_000021745.1_ACK49539.1:0.0762289105,GCA_900114285.1_SFK29289.1:0.1332480305)100:0.008620)99:0.034495,((((GCA_000304315.1_CCJ06717.1:0.1258319603,((GCA_001644125.1_OAI31566.1:0.0000023831,GCA_001675455.1_OBS50605.1:0.0103655740)100:0.126622,GCA_002117405.1_ARN82273.1:0.1007550235)92:0.043471)96:0.040517,(GCA_900104955.1_SEB62277.1:0.1953448774,GCA_900187365.1_SNB72345.1:0.2597789638)93:0.051475)93:0.052868,GCA_001676615.1_OCC02795.1:0.1024916695)64:0.000003,(((((GCA_000019945.1_ACB80313.1:0.0888792940,GCA_000022085.1_ACL56910.1:0.1557460959)95:0.103511,(GCA_001017175.1_KLK95066.1:0.0499673075,GCA_900102135.1_SCY95876.1:0.0131700589)98:0.024514)97:0.039003,(GCA_001741865.1_AOO82938.1:0.0380165358,GCA_900102525.1_SDH41007.1:0.0749012547)100:0.133984)79:0.046956,(GCA_001271345.1_ALA16154.1:0.0102734769,GCA_001887265.1_APF37859.1:0.0000022389)96:0.052349)72:0.026048,(((((((((((((GCA_000013005.1_ABC63717.1:0.0157493816,((GCA_001677335.1_OBV12291.1:0.0113695723,GCA_001663175.1_ANK13853.1:0.0427612106)85:0.015046,GCA_000715015.1_KEO91807.1:0.0832761207)91:0.010618)98:0.061951,GCA_001281485.1_ALE16825.1:0.0104039235)56:0.000002,(GCA_001304795.1_ALG61844.1:0.0000020480,GCA_001306275.1_KPM16424.1:0.0000020480)100:0.051710)78:0.025179,GCA_001661675.2_ARU15511.1:0.1203868269)90:0.040142,GCA_001008165.2_AKH41158.1:0.0383165496)88:0.027649,((GCA_000235975.2_EHJ62347.1:0.0000022630,GCA_001028705.1_AKM09597.1:0.1005083296)92:0.031892,(GCA_000013325.1_ABD25706.1:0.0586497240,((GCA_001295965.1_KPF76232.1:0.0000020480,GCA_001713435.1_AOG01822.1:0.0000020480)100:0.088478,(GCA_000175255.2_AEH62891.1:0.0396297041,GCA_000218875.1_AEI37588.1:0.0219166388)100:0.097092)81:0.015445)81:0.036870)54:0.000002)81:0.030168,(GCA_002218195.1_ASK88186.1:0.0764167252,GCA_900128895.1_SIN66745.1:0.0000024588)100:0.042524)99:0.044711,((GCA_000013985.1_ABF54510.1:0.0197104279,GCA_001610975.1_AMU94517.1:0.0104970332)100:0.055887,(GCA_000091125.1_BAI95474.1:0.0000027747,GCA_000147835.3_AEG49500.1:0.0099410133)100:0.023334)100:0.068215)75:0.012010,GCA_001586395.2_KZB96439.1:0.1747905673)86:0.020094,(GCA_000016765.1_ABQ67705.1:0.0000022183,(GCA_002355275.1_ATE64354.1:0.0000020480,GCA_002367875.1_PCE40877.1:0.0000021801)100:0.010035)100:0.030214)90:0.039583,GCA_000934435.1_KIY12883.1:0.0222271213)90:0.044800,(GCA_000342165.1_EMD82282.1:0.0421372625,GCA_002211145.1_OWV33367.1:0.0429442238)100:0.099009)90:0.037021,GCA_002251755.1_OYQ27795.1:0.0646200645)100:0.310890)95:0.043063)87:0.036164)92:0.023730)81:0.010901,GCA_000739695.1_GAK46417.1:0.2435698382)70:0.013002,((((GCA_000013025.1_ABI77221.1:0.0213809659,GCA_000685315.1_KDA00379.1:0.0195616043)100:0.168278,((GCA_000023785.1_ACT59753.1:0.1590951881,(((GCA_000148725.1_EFO29189.1:0.0417775824,GCA_001403915.1_CTQ42663.1:0.0307016455)83:0.000002,GCA_000158095.1_EEE43592.1:0.0524302970)95:0.026096,(((GCA_001907205.1_OKL42782.1:0.0449888819,GCA_900101935.1_SDE31954.1:0.3441766883)99:0.013650,GCA_900110875.1_SEQ90514.1:0.0391742522)100:0.011075,GCA_900114245.1_SFL10128.1:0.0452046617)99:0.035216)65:0.000003)87:0.033160,(GCA_000192745.1_ADZ70179.1:0.0309421945,((GCA_001188555.1_KND16976.1:0.0000020480,GCA_002249885.1_OXS45027.1:0.0000020480)100:0.033993,GCA_900105595.1_SDU20981.1:0.1610609019)57:0.000002)62:0.030669)92:0.052397)77:0.027774,GCA_900102695.1_SCZ46474.1:0.1657572463)84:0.039893,GCA_000496075.1_ESR26525.1:0.1398536135)49:0.031074)79:0.011184)100:0.116660)94:0.027075,((GCA_000144605.1_ADL00831.1:0.0372035628,GCA_002205555.1_ASD27870.1:0.0624872503)92:0.044045,(GCA_000204015.1_EGF90106.1:0.0802048822,GCA_000175215.2_ADU12639.1:0.1726496124)92:0.043230)100:0.051857)94:0.019514)100:0.081067);
