# Supplementary material for: Assessing the accuracy of phylogenetic rooting methods on prokaryotic gene families
Source: PLoS One. 2020 May 15;15(5):e0232950. doi: 10.1371/journal.pone.0232950 (PMC7228096; doi:10.1371/journal.pone.0232950)
Supplement: S2 Dataset — (ZIP) [file pone.0232950.s003.zip › EmpiricalDataset/GeneTrees_IQTree/000304.aln.treefile]

(GCA_000006905.1_AAK23358.1:0.0000022896,GCA_000092285.1_ADG10162.1:0.0000022896,(GCA_001425915.1_KQW71655.1:0.1133627068,(GCA_000017265.1_ACG78063.1:0.2120465303,((((((((((((((((((((((GCA_000007125.1_AAL52350.1:0.0083498470,GCA_000157815.1_EEY00164.1:0.0000022327)97:0.000002,((GCA_000017405.1_ABS15209.1:0.0000024115,GCA_000585655.1_EXL02909.1:0.0000022896)77:0.000003,(GCA_001558695.1_KXF77677.1:0.0426430318,((GCA_900104355.1_SDP63882.1:0.0224152263,GCA_900113985.1_SFJ08980.1:0.0499915932)100:0.033600,((GCA_000585625.1_EXL09098.1:0.0648489837,(((GCA_001424795.1_KQU75385.1:0.0141924668,GCA_001605015.1_AMS42935.1:0.0645572582)98:0.039886,(GCA_001510895.1_KUM28455.1:0.0436200888,GCA_001618845.1_AMY00017.1:0.0718076174)95:0.042150)76:0.013053,GCA_002075885.1_OQM73481.1:0.0740177049)77:0.051997)96:0.044718,GCA_900113935.1_SFJ49907.1:0.1185645710)100:0.070649)94:0.038395)95:0.077872)39:0.016861)80:0.080439,(GCA_000022725.1_ACS51496.1:0.0400233036,GCA_000341385.1_AGF75754.1:0.0252770450)100:0.174092)80:0.062317,(GCA_002238045.1_OXT01476.1:0.1322600843,((GCA_000230555.1_AEQ51187.1:0.0662539636,GCA_900100665.1_SDG70416.1:0.0803080137)100:0.109233,(GCA_000743575.1_KFL31668.1:0.1009651106,GCA_000970435.1_KKB85153.1:0.0536475077)100:0.188447)98:0.068718)46:0.043055)35:0.014548,(GCA_000014245.1_ABG62559.1:0.1122612667,(GCA_000300335.1_EKF20234.1:0.0226948690,GCA_000300515.1_EKF42799.1:0.0564323080)100:0.056042)100:0.059898)45:0.046540,(((GCA_900115225.1_SFN69328.1:0.0181450454,GCA_900215505.1_SNY93119.1:0.1684630761)98:0.153173,((((GCA_000143145.1_ADJ23200.1:0.3178199336,(GCA_000981545.1_CPR20688.1:0.0084890830,GCA_900104305.1_SDP17838.1:0.0000021611)100:0.142402)100:0.033846,GCA_000503895.1_AHB49364.1:0.1487034232)100:0.155289,(GCA_000496075.1_ESR23298.1:0.4457486331,((GCA_000828475.1_BAQ17458.1:0.0247382386,GCA_001723285.1_ODS00858.1:0.0425491676)100:0.211620,GCA_001708935.1_ODA68549.1:0.1520638230)100:0.100181)97:0.107875)89:0.085389,(((((GCA_000010525.1_BAF88189.1:0.0979720484,(GCA_000092925.1_ADH89521.1:0.0472132669,GCA_900100155.1_SCW37038.1:0.0343688092)100:0.174651)65:0.053221,GCA_000017645.1_ABS69566.1:0.0783605135)100:0.163652,(((GCA_001426945.1_KQZ00939.1:0.1841602909,((((((GCA_000011365.1_BAC50227.1:0.0078621904,GCA_000661935.1_AHY50081.1:0.0000024563)100:0.150415,((GCA_000012725.1_ABA04683.1:0.0479255150,GCA_000013885.1_ABE63244.1:0.0051052261)100:0.093292,GCA_000195775.1_CAE28210.1:0.0635346741)95:0.018142)92:0.044227,(((GCA_000218565.1_AEI06826.1:0.0000022896,GCA_000218585.1_AEI03249.1:0.0000025297)99:0.000003,GCA_000314735.2_EKS27997.1:0.0342859183)100:0.068821,GCA_000336555.1_EKS38684.1:0.0000028875)100:0.026034)88:0.027741,(GCA_001618955.1_KZD24607.1:0.0082802647,GCA_900108575.1_SEI06316.1:0.0084322282)100:0.046239)87:0.027985,GCA_000935205.1_KIZ48229.1:0.0422517931)100:0.105030,(GCA_001402875.1_ALK09972.1:0.0000021599,GCA_001459775.1_CUU42635.1:0.0000024709)100:0.290896)93:0.023445)80:0.059555,(GCA_001579845.1_AMN42268.1:0.1135553004,GCA_002119765.1_ARQ01589.1:0.1099071429)100:0.034884)80:0.027502,(GCA_002355335.1_BAT60517.1:0.1729575386,GCA_900188135.1_SNB59569.1:0.1633210338)95:0.061280)94:0.121747)97:0.033715,(((((((GCA_000019845.1_ACB95019.1:0.0793832702,(GCA_000021745.1_ACK50817.1:0.0782213709,GCA_900114285.1_SFK54603.1:0.1503551904)99:0.033262)100:0.112900,((GCA_900104955.1_SEC09866.1:0.1737369256,GCA_900187365.1_SNB68669.1:0.1253987356)98:0.018316,GCA_001676615.1_OCC03753.1:0.2569874297)31:0.022795)29:0.047708,(GCA_000304315.1_CCJ06385.1:0.1170552660,((GCA_001644125.1_OAI25978.1:0.0303977956,GCA_001675455.1_OBS53869.1:0.0230682168)100:0.034579,GCA_002117405.1_ARN80212.1:0.2374599855)100:0.048746)99:0.057649)96:0.055656,(((GCA_001017175.1_KLK92312.1:0.0000022128,GCA_900102135.1_SCY80148.1:0.0477985980)100:0.151538,(GCA_000019945.1_ACB80807.1:0.1783432866,GCA_000022085.1_ACL55195.1:0.0770165359)100:0.084033)98:0.066634,(GCA_001741865.1_AOO82897.1:0.0408500715,GCA_900102525.1_SDF29623.1:0.0918363305)100:0.257834)52:0.045987)18:0.016968,(GCA_001271345.1_ALA18769.1:0.0252161340,GCA_001887265.1_APF37339.1:0.0000022896)100:0.206569)13:0.000003,(GCA_000166055.1_ADP72430.1:0.0111764736,GCA_000636015.1_KAI94202.1:0.0049106006)100:0.341431)31:0.045466,GCA_000017565.1_ABS64545.1:0.3615237052)92:0.043355)93:0.065826,GCA_002088295.1_ORE92123.1:0.5546589730)76:0.009436)84:0.032048)84:0.013733,(((((((GCA_000148725.1_EFO29693.1:0.0677240301,GCA_000158095.1_EEE44842.1:0.0742193611)97:0.047808,GCA_001403915.1_CTQ42011.1:0.0995243194)100:0.039000,(GCA_900105595.1_SDU06916.1:0.1279767121,(GCA_001907205.1_OKL43626.1:0.0582693182,(GCA_900110875.1_SEQ78084.1:0.0245527184,GCA_900114245.1_SFK71276.1:0.0130891336)100:0.078961)100:0.092514)98:0.047890)77:0.036913,GCA_000192745.1_ADZ71088.1:0.0566965009)82:0.065707,(GCA_001188555.1_KND19369.1:0.0000024300,GCA_002249885.1_OXS49994.1:0.0000024273)100:0.089901)100:0.094705,(GCA_001720135.1_ODN68887.1:0.0986703164,GCA_900102695.1_SCZ31659.1:0.1659780792)94:0.054660)80:0.055251,((GCA_900129325.1_SHF93908.1:0.1720602807,GCA_900148505.1_SHO61346.1:0.2646716757)91:0.093700,GCA_900104485.1_SDB17872.1:0.3238722617)71:0.042369)73:0.021574)79:0.047755)41:0.052601,((GCA_000153465.1_EAS51376.1:0.0288037894,(GCA_900176465.1_SMC94213.1:0.0653956870,(GCA_000153705.1_EAU40977.1:0.0437346913,GCA_900104035.1_SDO10389.1:0.1803558310)55:0.035345)53:0.050261)70:0.074996,(GCA_000800175.1_KHJ53008.1:0.0134526518,GCA_900141975.1_SHI61032.1:0.0000021686)100:0.082344)98:0.060417)91:0.084298,(GCA_000016285.1_ACM36204.1:0.0900663336,((((GCA_000092025.1_AAK87043.1:0.0686039349,(GCA_000731295.1_CDN53491.1:0.0000023071,GCA_000731315.1_CDN47350.1:0.0000025960)100:0.061177)44:0.027006,(GCA_000722615.1_KEQ06863.1:0.0000026040,GCA_000722625.1_KEQ08706.1:0.0000028356)100:0.087722)98:0.058359,(GCA_000092045.1_ABC90372.1:0.0513925136,((GCA_001578105.1_AMM84320.1:0.1190275236,GCA_002043005.1_AQZ52329.1:0.0392376548)100:0.135678,GCA_000325745.1_AGA64910.1:0.5970226965)87:0.022898)44:0.010005)46:0.036777,((GCA_000769405.1_KPN28127.1:0.0650880702,(GCA_001687365.1_OBZ96251.1:0.0187240192,((GCA_001267455.1_KOC77472.1:0.0000020792,GCA_001652565.1_ANH03772.1:0.0082589035)100:0.035907,(GCA_000017145.1_ABR59716.1:0.0416651916,((GCA_000018545.1_ACP24811.1:0.0000026339,GCA_002288525.1_ASY62359.1:0.0000026401)100:0.029174,GCA_000697965.2_ANK72021.1:0.0366193173)100:0.006584)100:0.095934)100:0.049444)99:0.046711)7:0.000003,GCA_001885585.1_OJG00796.1:0.0644908184)80:0.055624)78:0.023203)94:0.071321)10:0.036859,(GCA_000154705.2_EDQ33987.1:0.0439947315,GCA_001703635.1_OCW56753.1:0.0247866312)100:0.163077)37:0.073727,(((GCA_000179775.1_EFL90563.1:0.1956886205,GCA_001293565.1_KPB01799.1:0.1517783300)78:0.048288,GCA_000496595.1_AHA28218.1:0.6856372954)91:0.065612,GCA_001305515.1_KPL51016.1:0.3902320230)87:0.064213)100:0.138949,(((GCA_000009985.1_BAE52360.1:0.1096063358,GCA_000513295.1_CDK98947.1:0.1379711243)100:0.050408,(GCA_000294655.1_CCG40210.1:0.0238147907,GCA_900108475.1_SEH40046.1:0.0196801446)97:0.052761)97:0.161630,((GCA_000014865.1_ABK42774.1:0.1886253617,(GCA_001982645.1_ONG40289.1:1.1229087172,(((((((((((((((((GCA_000011345.1_BAC07662.1:0.0257168881,GCA_000505665.1_AHB89206.1:0.0000022896)100:0.339336,GCA_001870225.1_APB32305.1:0.3987641881)31:0.098415,(GCA_002075285.2_ASC74328.1:0.1859984528,GCA_000817775.1_KIF41527.1:0.2649513464)42:0.078325)65:0.030616,(((((GCA_000011465.1_CAE19990.1:0.3695692230,GCA_000760175.1_KGG13557.1:0.1148574959)87:0.123098,GCA_001182765.1_CRY93094.1:0.1456743333)83:0.042098,(GCA_000155635.1_EDY38873.1:0.0643174360,GCA_000316515.1_AFY28977.1:0.0522151184)100:0.121122)100:0.204998,GCA_000012525.1_ABB58235.1:0.1974575480)99:0.092633,(GCA_000011385.1_BAC92360.1:0.0096137827,GCA_000484535.1_AGY58452.1:0.1395983578)100:0.509546)94:0.066863)62:0.022528,GCA_001904775.1_OKH46416.1:0.1057525178)99:0.099415,GCA_000317045.1_AFY65307.1:0.1536043956)69:0.058953,GCA_001746915.1_OEJ74805.1:0.0961535138)27:0.029239,(GCA_001637395.1_OAB62014.1:0.2972377780,((GCA_001276715.1_KOR34508.1:0.1865828137,GCA_000317105.1_AFY82358.1:0.2703098521)98:0.057243,((GCA_000176895.2_CCE20738.1:0.0000025434,GCA_000307915.1_EKD10639.1:0.0000023833)100:0.148009,(GCA_000478195.2_ERT06425.1:0.0983794640,GCA_000972705.2_KKD39382.1:0.0973909692)99:0.075456)100:0.133852)42:0.074629)13:0.001647)54:0.017729,((GCA_000775285.1_KGF73047.1:0.1125141795,GCA_001904725.1_OKH38386.1:0.2318325436)100:0.103309,(((GCA_000317065.1_AFY71303.1:0.2568297132,GCA_000332215.1_ELS30942.1:0.1930066538)83:0.053246,GCA_002142475.1_BAS55920.1:0.2023998556)77:0.029911,GCA_000018105.1_ABW26286.1:0.2181742141)97:0.048045)73:0.032906)85:0.085968,(((GCA_000014265.1_ABG52139.1:0.0806423399,GCA_002260545.1_OZH52955.1:0.0000025996)100:0.180271,(GCA_000710505.1_KEI65654.1:0.0000023269,GCA_900009265.1_CUR16598.1:0.0000023395)100:0.122369)96:0.058016,(GCA_000180455.1_CBN56939.1:0.1325327343,((GCA_000214075.2_EGK84819.1:0.0000022896,GCA_000317475.1_AFZ09510.1:0.0000022896)100:0.015578,GCA_002412335.1_PCN53056.1:0.0460043936)100:0.068401)100:0.063918)89:0.039973)70:0.061453,((((GCA_000317555.1_AFZ29537.1:0.0000022896,GCA_001904655.1_OKH27272.1:0.0000022896)100:0.109626,GCA_000317125.1_AFY85723.1:0.1896750077)57:0.034599,GCA_000952155.1_KJH72126.1:0.0834103305)93:0.060049,GCA_000317495.1_AFZ13158.1:0.1617753722)30:0.045265)59:0.043371,((((((((GCA_000020025.1_ACC82735.1:0.0577854244,((GCA_002368055.1_BAZ71779.1:0.0000000000,GCA_002368295.1_BAY97714.1:0.0000000000):0.000002,GCA_002368275.1_BAY88414.1:0.0000020784)100:0.102623)48:0.007757,(GCA_000204075.1_ABA20343.1:0.0310494228,(GCA_001298445.1_ALF53135.1:0.0029706154,GCA_002367975.1_BAY19711.1:0.0219122733)100:0.034475)34:0.029734)76:0.038710,((GCA_000169135.1_EAW45059.1:0.0099117516,GCA_002218065.1_GAX35033.1:0.0243300077)100:0.029717,((GCA_000196515.1_ADI64480.1:0.0230132166,((((GCA_000175835.1_EFA70186.1:0.0000000000,GCA_001432185.1_KRH97415.1:0.0000000000):0.000000,GCA_002368135.1_BAZ89514.1:0.0000000000):0.000002,GCA_000175855.1_EFA71765.1:0.0000029297)100:0.104044,GCA_002368075.1_BAZ81798.1:0.0113577468)100:0.039521)88:0.026861,GCA_000317695.1_AFZ59319.1:0.0000020108)89:0.066264)44:0.000003)36:0.039562,GCA_000316575.1_AFY33888.1:0.0000023474)32:0.043739,GCA_000317535.1_AFZ25193.1:0.0200886090)68:0.071342,(GCA_000312705.1_AFW94022.1:0.0126347931,(GCA_000789435.1_KHG42000.1:0.0000021696,GCA_002368115.1_BAZ87305.1:0.0000026139)100:0.038824)100:0.019948)82:0.068470,GCA_000316665.1_AFY55170.1:0.1847380991)64:0.041757,(((GCA_000231365.2_EHC18139.1:0.0000026425,GCA_001904645.1_OKH12200.1:0.0000022870)100:0.031046,((GCA_000934435.1_KIY13442.1:0.0000025371,GCA_001990805.1_ONN60781.1:0.0000021914)99:0.012969,GCA_001275395.1_KOP22606.1:0.0248306214)93:0.014694)99:0.036464,(((((GCA_000346485.2_KYC41289.1:0.0120760817,GCA_000760695.2_KIE08706.1:0.0000022896)100:0.046219,GCA_000828085.2_KIJ83471.1:0.0792217566)83:0.024568,(GCA_000350105.1_CCH66341.1:0.0239382559,GCA_000350125.1_CCH64790.1:0.0000026823)100:0.383780)68:0.022111,GCA_001456025.1_KST66245.1:0.1852024683)70:0.037880,GCA_000317435.1_AFZ04245.1:0.2627893043)67:0.045583)60:0.041097)81:0.044095)92:0.051989,(((((((((GCA_000017845.1_ACB53391.1:0.0052993275,(GCA_000167195.1_EAM49878.1:0.0000023261,GCA_000235665.2_EHJ11724.1:0.0000021378)100:0.103443)100:0.129539,(GCA_000297435.1_CCI31714.1:0.0000028394,GCA_000312205.1_CCI08009.1:0.0000024033)100:0.236753)45:0.017692,(GCA_000284135.1_BAL28494.1:0.0000020766,GCA_000478825.2_AIE75030.1:0.0122071760)100:0.212783)71:0.035550,(GCA_000025125.1_ADB95729.1:0.2317679282,(((GCA_000317675.1_AFZ52639.1:0.0953967634,GCA_001747005.1_OEJ79162.1:0.2548251400)97:0.054194,GCA_001548095.1_BAQ60321.1:0.0245232123)97:0.037407,GCA_001548115.1_BAQ65791.1:0.0051507305)100:0.208749)89:0.101388)79:0.038757,GCA_000332035.1_ELR98809.1:0.1769659160)76:0.050872,((GCA_000317025.1_AFY78712.1:0.0121076756,GCA_001904635.1_OKH24428.1:0.0000023519)100:0.111594,GCA_000021825.1_ACK72112.1:0.1709444505)44:0.030351)71:0.011164,(((GCA_000317575.1_AFZ37551.1:0.0124374327,GCA_002355455.1_BAU67056.1:0.0124387749)100:0.043952,(GCA_000332055.1_ELS00564.1:0.1594412722,GCA_002368355.1_BAZ45052.1:0.1821283124)100:0.063475)100:0.048242,(GCA_001904615.1_OKH17182.1:0.1812518200,GCA_000317145.1_AFY95646.1:0.2387758802)99:0.156517)92:0.087078)98:0.122927,GCA_000473895.1_ERN42243.1:0.2610270831)94:0.031229,(GCA_000317615.1_AFZ52157.1:0.1642303909,GCA_000317635.1_AFZ45281.1:0.0561643591)100:0.180822)99:0.087980)64:0.087879,GCA_000317515.1_AFZ21934.1:0.0966949613)70:0.052511,(GCA_000211815.1_EGJ28559.1:0.0000022896,GCA_001942495.1_OLT57767.1:0.0000024201)100:0.233022)99:0.111858,GCA_000155555.1_EDX76233.1:0.0615482713)100:1.293300,GCA_001765415.1_AOR38500.1:1.8565753782)98:0.299082)97:0.500484)97:0.757350,((GCA_000226315.1_AEP09358.1:0.0000023040,GCA_000348745.1_AGH97803.1:0.0079934494)100:0.317343,((GCA_000022525.1_ACT69773.1:0.1587270023,GCA_000632985.1_AHX11724.1:0.1760224211)100:0.857225,(GCA_000010205.1_BAG40388.1:0.0999331276,GCA_000964595.1_KJV56644.1:0.3545017702)100:0.671911)100:0.535506)97:0.192484)94:0.069459)93:0.072050)68:0.042773,(((((((((((((GCA_000011685.1_AAW60234.1:0.0292909829,GCA_000963885.1_GAN52688.1:0.0691710928)94:0.030861,(GCA_000234355.2_EHH67352.1:0.0000024755,(((GCA_000724025.1_CDG38809.1:0.0000026874,GCA_001547995.1_BAT18590.1:0.0000029093)100:0.026544,(GCA_001787335.1_AOX17559.1:0.0000026031,GCA_001787355.1_AOX20437.1:0.0000024624)100:0.072779)97:0.028746,(GCA_000617865.1_GAJ27772.1:0.0528122445,GCA_002005465.1_AQS86792.1:0.0867661187)91:0.060899)94:0.028401)90:0.004439)97:0.049279,(GCA_000723565.1_CDG32954.1:0.0091297956,GCA_002003665.1_OOL18829.1:0.0000028185)100:0.078449)100:0.092401,(GCA_002005445.1_AQS84208.1:0.1153232248,GCA_002173735.1_ARW47303.1:0.0601578059)100:0.033286)100:0.026978,(GCA_000182745.1_BAK84521.1:0.0070558629,(GCA_000208635.2_EGG78298.1:0.0000022896,GCA_000964505.1_GAN98747.1:0.0071050129)96:0.000002)100:0.053884)100:0.035646,GCA_000021325.1_ACI51255.1:0.0251299289)100:0.083618,(((GCA_000164635.1_EFH12695.1:0.0543530343,GCA_900141905.1_SHJ67644.1:0.1956848831)100:0.157527,(GCA_900101615.1_SDC50529.1:0.0000024552,GCA_900104205.1_SDB44467.1:0.0000028066)100:0.157005)99:0.088893,((GCA_000014285.2_ABI61864.1:0.0073601481,GCA_000576085.2_AHJ62796.1:0.0000021602)100:0.184601,((GCA_000306035.1_EKN00025.1:0.0994415256,GCA_000964385.1_GAN78784.1:0.0878954696)100:0.171580,((GCA_000016725.1_ABQ31444.1:0.0000022896,GCA_000202835.1_BAJ81851.1:0.0000022491)100:0.206653,GCA_000964365.1_GAN77160.1:0.1739309128)94:0.033635)93:0.040571)91:0.028695)92:0.032605)94:0.097706,(GCA_000231445.2_EHD13201.1:0.0125269813,GCA_002153535.1_OUI78494.1:0.0000028724)100:0.216327)100:0.189551,(GCA_000767795.1_KGM32578.1:0.0261498648,GCA_002195995.1_OWJ66845.1:0.0000029003)100:0.258578)79:0.024596,((((GCA_000013085.1_ABC22951.1:0.1224232254,GCA_000284415.2_CCG07328.1:0.1468167070)100:0.077745,GCA_000315795.1_EKV27317.1:0.3164966072)100:0.060314,GCA_001611975.1_AMW35012.1:0.3321652145)63:0.034606,(GCA_900156605.1_SIS39821.1:0.2786709040,(GCA_900100455.1_SDG72000.1:0.3382283256,GCA_900101965.1_SDD73130.1:0.3889653133)62:0.082025)19:0.033076)88:0.103073)85:0.066875,(((((((((((((((((((((((GCA_000011965.2_AAV94977.1:0.0757650545,GCA_900102795.1_SCZ58270.1:0.0952139789)20:0.007957,GCA_900172225.1_SLN37700.1:0.0288763171)97:0.056691,((((GCA_001458375.1_CUH77270.1:0.0325342881,GCA_000169415.1_EBA08858.1:0.0983634522)33:0.038990,(GCA_002237555.1_ASP21951.1:0.0160911503,GCA_900188425.1_SNS56594.1:0.0000026743)100:0.036185)16:0.010566,((GCA_900184945.1_SMX48325.1:0.0855653634,(((GCA_002211155.1_OWV60040.1:0.0000000000,GCA_900101505.1_SDC12192.1:0.0000000000):0.000000,GCA_002211225.1_OWV50142.1:0.0000000000):0.000002,GCA_002211205.1_OWV66833.1:0.0000021460)100:0.037693)92:0.009959,GCA_001482405.1_KUF11743.1:0.1047972839)17:0.008391)27:0.011047,(GCA_001908835.1_APO86740.1:0.0688891313,GCA_900172385.1_SLN73386.1:0.1241056483)99:0.041315)84:0.027590)16:0.023543,((((GCA_001458175.1_CUH53109.1:0.0162992596,((GCA_900114415.1_SFK64589.1:0.0000027842,GCA_000738435.1_AII87081.1:0.1244717163)66:0.016469,(GCA_001458355.1_CUH62512.1:0.0901069694,GCA_900142295.1_SIN90488.1:0.1240595849)89:0.046940)62:0.000002)93:0.020167,(GCA_900109555.1_SEK83497.1:0.0000020003,GCA_900172305.1_SLN48405.1:0.0000026626)100:0.142105)61:0.020941,((GCA_900142085.1_SHJ25253.1:0.0192262362,GCA_000715505.1_KEP70976.1:0.3107063745)6:0.020773,(GCA_900110425.1_SEO27602.1:0.1020900875,GCA_900129685.1_SHG24005.1:0.0920045398)36:0.009732)7:0.024268)8:0.008546,((((GCA_000671395.1_KCV83618.1:0.1362730734,GCA_900114135.1_SFJ15848.1:0.0681193523)77:0.027815,(((GCA_000299875.1_EKE72642.1:0.0934431861,GCA_900172375.1_SLN42553.1:0.1157056031)97:0.025236,GCA_000812665.2_AML52725.1:0.1290368555)93:0.043879,((GCA_900099935.1_SDJ40969.1:0.0319562639,GCA_900188335.1_SNT09310.1:0.0109931645)100:0.051053,GCA_900112335.1_SFB70974.1:0.0904589374)100:0.109713)14:0.000003)10:0.031540,(GCA_000152805.1_EAQ11525.1:0.0780820672,GCA_900177545.1_SMH56874.1:0.0900871071)48:0.025068)8:0.016333,GCA_900109955.1_SEW18368.1:0.1027310322)9:0.041396)93:0.041934)14:0.009785,(GCA_900100085.1_SDJ43165.1:0.0972547557,GCA_900109035.1_SEJ05317.1:0.0879472454)22:0.022990)37:0.007062,(GCA_000152725.1_EAQ03332.1:0.0980187179,((GCA_900102905.1_SDK94136.1:0.0251410429,(GCA_000442315.1_EPX86216.1:0.0711432424,GCA_000600335.2_EYD73581.1:0.1375027682)99:0.114113)97:0.056960,(((GCA_000153305.1_EAR50964.1:0.1249395871,((((GCA_000740775.1_KFI33082.1:0.0000021791,GCA_000740795.1_KFI31710.1:0.0122609172)94:0.001439,GCA_900106675.1_SDX50097.1:0.1581493492)100:0.072467,GCA_001517585.1_CUX81677.1:0.1780512334)98:0.046934,GCA_900116455.1_SFU14316.1:0.1208904451)100:0.070800)99:0.019381,GCA_900141735.1_SHI30567.1:0.1564465408)89:0.019681,GCA_000836695.1_KIQ67832.1:0.0738418545)100:0.094110)92:0.015514)82:0.045097)93:0.008882,GCA_000600975.2_EYD71937.1:0.1578288524)97:0.008014,((GCA_900116005.1_SFR17930.1:0.0904493189,GCA_900107355.1_SDY57478.1:0.1299648133)22:0.011572,((GCA_000765015.1_KGK79941.1:0.0139141712,GCA_900141945.1_SHI81218.1:0.0000027838)100:0.170215,(GCA_000223375.1_AEM41001.1:0.0000023208,GCA_001399515.1_ALJ81152.1:0.0000022896)100:0.176763)20:0.027341)98:0.027079)91:0.014336,GCA_001890925.1_OJI92294.1:0.1199678425)79:0.007887,(((((GCA_000153725.1_EAU44399.1:0.0584805203,(GCA_001975705.1_APZ54766.1:0.0313298250,(((GCA_001969385.1_APX24187.1:0.0000022896,GCA_900112435.1_SFB88427.1:0.0000022896)100:0.019756,(GCA_000442255.1_EPX76193.1:0.0738164701,(GCA_900115815.1_SFQ26923.1:0.0559156500,(GCA_900111875.1_SFA85993.1:0.0958807614,GCA_000521865.1_ETX28296.1:0.2018008126)80:0.032203)100:0.069280)80:0.012251)81:0.044756,GCA_900100005.1_SDH99087.1:0.1639857663)25:0.008105)23:0.015189)22:0.009618,(GCA_900102075.1_SDE90560.1:0.0000021810,(GCA_001687105.1_ANT59256.1:0.0412415730,GCA_900116195.1_SFS35592.1:0.0153341624)97:0.035439)97:0.034539)80:0.036950,((((GCA_000203975.3_KID11119.1:0.0292527562,GCA_000511355.1_AHD00977.1:0.0371777736)99:0.073702,(GCA_000511385.1_AHD09700.1:0.0428785041,(GCA_001258055.1_CRL14179.1:0.0000022896,GCA_900113345.1_SFG19748.1:0.0000022896)100:0.015016)97:0.026363)95:0.027869,GCA_001678945.1_ANP35017.1:0.0085146252)95:0.040808,GCA_000376545.2_ANP40439.1:0.0337812108)96:0.042329)27:0.010972,(GCA_900095785.1_SCM67886.1:0.0000022896,GCA_900115865.1_SFQ54281.1:0.0000022896)100:0.096968)81:0.027338,((GCA_002210095.1_OWU78022.1:0.0461765880,((((((GCA_001305615.1_ALG91900.1:0.1213595861,GCA_001038505.1_KMK67365.1:0.0489239590)99:0.042777,GCA_900188035.1_SNR70649.1:0.0359161106)100:0.079562,GCA_001247715.1_KNX42558.1:0.0970895391)99:0.064763,((GCA_000014045.1_ABG32162.1:0.0360167977,GCA_000154785.2_AEI93932.1:0.0200210617)100:0.043564,(GCA_000622405.1_KIN69746.1:0.0967337984,(GCA_000152605.1_EAP84306.1:0.0457071242,GCA_000172095.1_EDQ04134.1:0.0539048997)100:0.089742)100:0.041476)100:0.058123)95:0.027341,(GCA_900107235.1_SDY28888.1:0.1438616080,GCA_900114485.1_SFL03896.1:0.1814026254)90:0.019833)94:0.029330,((((((GCA_001403795.1_CTQ50974.1:0.0319852286,GCA_900109285.1_SEL28985.1:0.1006819906)100:0.132458,(GCA_900113405.1_SFH24639.1:0.0000022896,GCA_900172315.1_SLN58889.1:0.0000022896)100:0.069529)100:0.028016,(GCA_900110115.1_SEM87377.1:0.0000029047,GCA_900141995.1_SHI44023.1:0.0000025759)100:0.051245)100:0.055592,GCA_000299575.1_EKE45716.1:0.1011171576)100:0.042983,GCA_900115595.1_SFP47731.1:0.1056820496)57:0.031725,GCA_900172355.1_SLN16152.1:0.1453358598)93:0.037203)85:0.010542)90:0.048262,((GCA_000814025.1_KIC48634.1:0.0384528123,GCA_001969365.1_APX11617.1:0.0337769894)100:0.096318,((GCA_000161835.1_EET48018.1:0.0461347511,(GCA_900172275.1_SLN15225.1:0.0534210585,(GCA_000155735.2_AGI71982.1:0.0022649617,GCA_001187845.1_AKS46092.1:0.0867791135)100:0.218525)94:0.109597)92:0.071959,GCA_900110775.1_SEP60858.1:0.1039108738)91:0.041148)81:0.000275)88:0.019227)72:0.006948)73:0.018918,(GCA_001046955.1_AKO96543.1:0.0000022945,GCA_900109145.1_SEI82989.1:0.0000021144)100:0.106283)98:0.035011,(GCA_000152625.1_EAP76442.1:0.1028011561,GCA_001205715.1_KNG95545.1:0.0836981541)100:0.055073)96:0.015300,((GCA_001548075.1_BAQ69253.1:0.0073113859,GCA_001633165.1_ANB34834.1:0.0000023896)100:0.061694,GCA_000590925.1_AHM05038.1:0.1918441576)95:0.065464)90:0.007812,((GCA_000647975.1_KAJ56735.1:0.0783837854,(GCA_002115725.1_OSQ57817.1:0.0272170206,GCA_002115805.1_OSQ51510.1:0.0000028467)100:0.040551)99:0.018461,GCA_900184935.1_SMX35194.1:0.0869410851)96:0.046252)98:0.013357,((GCA_001307765.1_KPN62358.1:0.0616408500,GCA_900172295.1_SLN12510.1:0.1751875607)98:0.062762,((GCA_000442275.2_EPX79124.1:0.0242986147,GCA_900111945.1_SFR48298.1:0.0444053726)100:0.062979,(GCA_001404155.1_CRK74289.1:0.0000027251,GCA_900114125.1_SFJ45157.1:0.0000026849)100:0.030805)100:0.048989)97:0.015582)96:0.036690,GCA_900172235.1_SLN18700.1:0.1389178410)44:0.020660,GCA_900184815.1_SMX22308.1:0.1422902661)41:0.029351,(GCA_000018145.1_ABV93343.1:0.1047747718,(GCA_900156525.1_SIT75911.1:0.1445716376,GCA_001981245.1_APX88557.1:0.1296435289)98:0.032675)99:0.064810)97:0.038418,GCA_900107025.1_SDX24427.1:0.1107911563)38:0.034280,(GCA_000012905.2_ABA79189.1:0.0883409930,((((GCA_001620265.1_AMY69196.1:0.0403721835,GCA_900110135.1_SEN97365.1:0.1500650142)99:0.039790,(GCA_000203895.1_ABL71054.1:0.0604989459,GCA_000444995.1_AGT09874.1:0.0627102585)100:0.141877)86:0.015540,GCA_900110025.1_SEN45458.1:0.0619452598)86:0.019769,GCA_900156815.1_SIS60932.1:0.0927054947)36:0.030714)17:0.000002)86:0.077555,((GCA_000021865.1_ADE84629.1:0.0789016080,GCA_000740785.1_KFI24751.1:0.1156213774)100:0.096522,GCA_000714535.1_KEO53342.1:0.0915865602)98:0.051935)96:0.036351,(((GCA_900106695.1_SDW20701.1:0.2260727026,(GCA_900111545.1_SET73313.1:0.0000022896,GCA_900143155.1_SHN72486.1:0.0000021342)100:0.152208)41:0.025308,GCA_900107585.1_SDZ77815.1:0.2471791511)41:0.034351,GCA_900113695.1_SFI39817.1:0.2063694549)99:0.069062)100:0.071238,(GCA_000264455.2_AFK53628.1:0.0000027406,GCA_001601315.1_KYO51927.1:0.0000025061)100:0.473438)97:0.109166)44:0.012605,(GCA_900172325.1_SLN45360.1:0.2531397857,((((((((GCA_000013005.1_ABC64665.1:0.1160212337,((GCA_001304795.1_ALG62188.1:0.0000020616,GCA_001306275.1_KPM19149.1:0.0000023672)100:0.161823,(GCA_001663175.1_ANK12354.1:0.1168647476,GCA_001677335.1_OBV10793.1:0.0503248566)97:0.041347)91:0.024606)91:0.031992,(GCA_001281485.1_ALE17787.1:0.0655201828,GCA_000715015.1_KEO89427.1:0.0788574646)94:0.018301)98:0.072433,(GCA_000235975.2_EHJ61386.1:0.0861007214,(GCA_001295965.1_KPF74816.1:0.0000022896,GCA_001713435.1_AOG00266.1:0.0000022896)100:0.258577)70:0.036767)42:0.008851,(GCA_001028705.1_AKM11929.1:0.2229230917,((GCA_002218195.1_ASK88945.1:0.1146225711,GCA_900128895.1_SIN60988.1:0.0275709770)100:0.130140,(((GCA_000013985.1_ABF51968.1:0.1015889403,GCA_001610975.1_AMU94962.1:0.0166882561)100:0.198983,(GCA_000175255.2_AEH62263.1:0.0398120461,GCA_000218875.1_AEI37287.1:0.0967615117)100:0.120370)80:0.051277,((GCA_000016765.1_ABQ70932.1:0.0684985033,((GCA_002355275.1_ATE65625.1:0.0000022896,GCA_002367875.1_PCE40966.1:0.0000022896)100:0.055450,GCA_001586395.2_KZB95903.1:0.1925279766)100:0.021853)100:0.030391,((GCA_000091125.1_BAI95438.1:0.0217498172,GCA_000147835.3_AEG47785.1:0.0323205908)100:0.087259,GCA_002251755.1_OYQ24767.1:0.2750145418)98:0.025462)99:0.054876)100:0.091115)62:0.042121)34:0.020036)82:0.034096,GCA_001008165.2_AKH43304.1:0.0572484357)83:0.068848,(GCA_001661675.2_ARU16970.1:0.1776773076,((GCA_000342165.1_EMD84098.1:0.0337454088,GCA_002211145.1_OWV34062.1:0.0638262868)100:0.337161,GCA_900167455.1_SJZ51752.1:0.3704458183)42:0.044565)92:0.080715)94:0.062182,GCA_000013325.1_ABD27720.1:0.0799730316)100:0.163792,GCA_900101935.1_SDD68383.1:0.2222796094)98:0.070679)95:0.106719)43:0.034255,(GCA_001192655.1_GAO98622.1:0.3815340667,GCA_002117145.1_ARN85427.1:0.4630997429)91:0.227171)35:0.033634)22:0.013628,(((((GCA_000010725.1_BAI73563.1:0.1423381776,GCA_000632475.2_AIB11898.1:0.0779903049)100:0.175367,(((GCA_000016185.1_ACI98718.1:0.0848153528,(GCA_000576635.1_EWY42752.1:0.0188281351,GCA_000936425.1_KJB93812.1:0.0532983505)100:0.183452)68:0.130348,GCA_000730165.2_ASG20626.1:0.1289588765)68:0.061750,GCA_002251795.1_OYQ34113.1:0.1021447281)99:0.086493)98:0.085698,(GCA_000982415.1_KKJ75906.1:0.0000028764,GCA_001026905.1_KLN59395.1:0.0169483395)100:0.172593)99:0.082465,(GCA_000742835.1_AIK96014.1:0.4417164625,GCA_002251735.1_OYQ18789.1:0.2058312504)96:0.131611)56:0.016668,GCA_001746755.1_OEJ68991.1:0.1665386046)56:0.049520)27:0.048236,((GCA_000300235.2_AJD51709.1:0.0000025428,GCA_000300275.1_EKF07907.1:0.0249089504)78:0.210576,(((GCA_900177295.1_SMF20655.1:0.0000024750,GCA_900188055.1_SNR47699.1:0.0000022809)100:0.183130,GCA_900100655.1_SDF75828.1:0.4869967492)95:0.163523,(GCA_000299935.1_EKE75587.1:0.1632796456,GCA_001618175.1_KZD12041.1:0.0881812622)100:0.256672)46:0.040519)61:0.054988)65:0.054184,(GCA_900093605.1_SCA55769.1:0.1818024645,GCA_000024465.1_ADE38735.1:0.4030314668)84:0.078600)54:0.021650,((GCA_000968135.1_CCQ73684.1:0.2252904547,GCA_000739695.1_GAK44092.1:0.3405609183)90:0.076301,(((GCA_000219355.1_AEI89192.1:0.5067533755,GCA_000815465.1_KIE05984.1:0.2233588278)100:0.306682,((GCA_000012385.1_ABE04304.1:0.1927300030,GCA_000195735.1_CAA14697.1:0.2120910599)100:0.657687,((GCA_000008385.1_AAW71161.1:0.3674860203,GCA_000953315.1_CDR78561.1:0.0864281094)100:0.426813,((GCA_000011945.1_AAV86903.1:0.1039117728,GCA_000024505.1_ACZ48982.1:0.0825807692)100:0.469098,((GCA_000026005.1_CAH58516.1:0.0915831742,GCA_000964755.1_KJV63398.1:0.2014092713)100:0.364954,GCA_000964795.1_KJV69509.1:0.2966477772)100:0.189142)100:0.512542)100:0.369727)100:0.430827)99:0.230811,((GCA_000388175.3_ETZ04829.1:0.1299569686,GCA_000469665.2_ETZ07000.1:0.1747186360)100:1.076150,(GCA_000153525.1_EAS84310.1:0.3379917854,GCA_000155895.1_EDZ60612.1:0.2009182938)100:1.537060)95:0.363421)40:0.195265)28:0.023954)41:0.039047,(((GCA_000014745.1_ABI65805.1:0.0709233820,GCA_900103475.1_SDL95103.1:0.1586241872)100:0.071928,GCA_000689395.1_CDO61310.1:0.2742282924)100:0.096906,((GCA_000319385.1_AFX98832.1:0.1049601744,GCA_000510265.1_AHC73586.1:0.1808268902)100:0.559509,GCA_900102465.1_SDF08692.1:0.0870942446)100:0.366690)86:0.047095)45:0.041927,GCA_000152745.1_EAP90921.1:0.3610362474)98:0.066387,(GCA_000152825.2_ADM10596.1:0.2776996085,GCA_900199215.1_SNT72018.1:0.2574805724)100:0.131538)100:0.051012,((GCA_000013025.1_ABI78551.1:0.0000023269,GCA_000685315.1_KCZ97279.1:0.0859348622)100:0.253311,GCA_000023785.1_ACT59565.1:0.2253770780)100:0.102693)100:0.164256,(GCA_000144605.1_ADL01216.1:0.2311238788,GCA_002205555.1_ASD25664.1:0.2015683810)100:0.160844)100:0.054077,(GCA_000175215.2_ADU14473.1:0.0883686333,GCA_000204015.1_EGF90492.1:0.0760611743)100:0.320081)100:0.167829)100:0.049439)100:0.040075);
