# Supplementary material for: Assessing the accuracy of phylogenetic rooting methods on prokaryotic gene families
Source: PLoS One. 2020 May 15;15(5):e0232950. doi: 10.1371/journal.pone.0232950 (PMC7228096; doi:10.1371/journal.pone.0232950)
Supplement: S2 Dataset — (ZIP) [file pone.0232950.s003.zip › EmpiricalDataset/GeneTrees_IQTree/000305.aln.treefile]

(GCA_000006905.1_AAK24532.1:0.0876474309,GCA_000092285.1_ADG09629.1:0.0299748158,((GCA_000017265.1_ACG78741.1:0.2350596100,GCA_001425915.1_KQW72195.1:0.1868048441)100:0.138156,((GCA_000144605.1_ADL02091.1:0.1311210065,GCA_002205555.1_ASD26121.1:0.2175339933)100:0.416383,((GCA_000175215.2_ADU13510.1:0.2900319961,GCA_000204015.1_EGF92816.1:0.4986057143)100:0.333778,(((((((GCA_000014745.1_ABI66378.1:0.2539682306,GCA_900103475.1_SDM33883.1:0.2633057272)100:0.310824,GCA_000152745.1_EAP91597.1:0.6091064126)100:0.149822,GCA_900199215.1_SNT73314.1:0.8717017677)99:0.099357,((GCA_000013025.1_ABI78016.1:0.0356711614,GCA_000685315.1_KCZ97575.1:0.0874876899)100:0.577441,GCA_000023785.1_ACT58087.1:0.7905817345)99:0.266554)90:0.093727,((((((((((((((GCA_000007125.1_AAL51752.1:0.0000021507,GCA_000157815.1_EEY00772.1:0.0000021507)100:0.015124,(GCA_000017405.1_ABS14452.1:0.0000027645,GCA_000585655.1_EXL08136.1:0.0039641364)100:0.071040)100:0.212606,(GCA_001558695.1_KXF76809.1:0.1595141722,(GCA_900104355.1_SDO02116.1:0.1258405967,GCA_900113985.1_SFJ02698.1:0.1094612753)100:0.149903)100:0.053939)100:0.127183,(GCA_000022725.1_ACS51611.1:0.0774886080,GCA_000341385.1_AGF76073.1:0.1274055812)100:0.818976)100:0.117917,(((GCA_000585625.1_EXL09777.1:0.3068412080,((GCA_001510895.1_KUM24072.1:0.1420135229,GCA_002075885.1_OQM77343.1:0.2859164287)82:0.025174,GCA_001618845.1_AMY01141.1:0.1098876355)98:0.062723)100:0.079646,(GCA_001424795.1_KQU76346.1:0.0311713981,GCA_001605015.1_AMS41725.1:0.0873725649)100:0.117099)100:0.134500,GCA_900113935.1_SFJ37433.1:0.4207217580)92:0.092229)91:0.080931,((GCA_000153465.1_EAS51525.1:0.2351783850,(GCA_000153705.1_EAU42835.1:0.3706084865,GCA_900176465.1_SMC59625.1:0.1818730082)100:0.222980)100:0.111259,((GCA_000800175.1_KHJ56192.1:0.0108021708,GCA_900141975.1_SHJ51747.1:0.0257197629)100:0.364472,GCA_900104035.1_SDN55776.1:0.3675018411)100:0.195009)100:0.237999)62:0.051329,((GCA_000300335.1_EKF20796.1:0.1274969801,GCA_000300515.1_EKF43402.1:0.2054346005)100:0.260712,GCA_000014245.1_ABG63408.1:0.5782895660)100:0.142612)57:0.058970,((((((((((((GCA_000016285.1_ACM37093.1:0.2194892788,(GCA_001578105.1_AMM83922.1:0.1183318148,GCA_002043005.1_AQZ51794.1:0.1375761239)100:0.329013)99:0.063709,(GCA_000092025.1_AAK87852.2:0.1241457469,((GCA_000722615.1_KEQ05042.1:0.0000022713,GCA_000722625.1_KEQ07555.1:0.0000022029)100:0.180000,(GCA_000731295.1_CDN54445.1:0.0204384416,GCA_000731315.1_CDN48360.1:0.0000029453)100:0.141192)100:0.093857)99:0.033619)99:0.039136,((GCA_001267455.1_KOC73582.1:0.0248701173,GCA_001652565.1_ANH04650.1:0.0378350335)100:0.151050,(GCA_000154705.2_EDQ31908.1:0.1232649226,GCA_001703635.1_OCW58587.1:0.1598117564)100:0.324287)100:0.029965)98:0.038592,(GCA_000092045.1_ABC91623.1:0.0761944648,GCA_000769405.1_KPN27003.1:0.0530009817)100:0.179432)99:0.025525,(GCA_001687365.1_OBZ93018.1:0.1211910462,GCA_001885585.1_OJF97312.1:0.0959751099)100:0.135725)100:0.074600,GCA_000697965.2_ANK73097.1:0.0712546967)100:0.036375,GCA_000017145.1_ABR60923.1:0.0923157799)89:0.023563,GCA_000018545.1_ACP25878.1:0.0739150035)99:0.022346,GCA_002288525.1_ASY63707.1:0.0680897263)99:0.188518,(GCA_000325745.1_AGA64711.1:0.4661438054,GCA_000496595.1_AHA27828.1:0.6660203836)100:0.571322)99:0.122525,GCA_002238045.1_OXT00408.1:0.7724045443)58:0.056677,(GCA_900115225.1_SFO65130.1:0.2043510328,GCA_900215505.1_SNY94380.1:0.2093527571)100:0.753301)53:0.051001)90:0.091344,(GCA_000179775.1_EFL90850.1:0.5598060657,GCA_001293565.1_KPB02877.1:0.5961505581)96:0.226405)99:0.122419,(GCA_900102695.1_SCZ31888.1:0.8443469955,GCA_002088295.1_ORE96663.1:0.6548583301)81:0.168320)71:0.063535,(((((((GCA_000148725.1_EFO31050.1:0.1534607241,(GCA_000158095.1_EEE43440.1:0.0884454842,GCA_001403915.1_CTQ43371.1:0.0937267276)100:0.128352)100:0.140008,(GCA_000192745.1_ADZ69767.1:0.1747865116,(GCA_001188555.1_KND17615.1:0.0000020512,GCA_002249885.1_OXS43104.1:0.0041211147)100:0.280622)100:0.060440)100:0.079133,(GCA_001907205.1_OKL45403.1:0.1803872249,(GCA_900110875.1_SER07113.1:0.0490546312,GCA_900114245.1_SFK21667.1:0.0392603329)100:0.162901)100:0.180417)100:0.133374,GCA_900105595.1_SDU27097.1:0.5348612731)100:0.160335,GCA_900148505.1_SHO63029.1:0.5676547134)99:0.094877,(GCA_001720135.1_ODN71567.1:0.7659523794,(GCA_900104485.1_SDB39573.1:0.4368921478,GCA_001305515.1_KPL55652.1:0.4637513428)93:0.090202)87:0.055218)83:0.078267,GCA_900129325.1_SHF21968.1:0.5346783746)98:0.125426)86:0.146911,((((GCA_000010525.1_BAF90544.1:0.1169342976,GCA_000017645.1_ABS67097.1:0.2305729210)100:0.213622,(GCA_000092925.1_ADH90428.1:0.1578680689,GCA_900100155.1_SCW84573.1:0.1859654720)100:0.138297)100:0.151720,((((((((GCA_000011365.1_BAC51875.1:0.0647208465,GCA_000661935.1_AHY53725.1:0.0847693120)100:0.230932,GCA_000935205.1_KIZ38910.1:0.1835974990)85:0.060922,(GCA_001618955.1_KZD23701.1:0.0406375517,GCA_900108575.1_SEI19879.1:0.0083391173)100:0.206394)79:0.023138,((GCA_000012725.1_ABA04305.1:0.1379818545,GCA_000013885.1_ABE62096.1:0.0844741809)100:0.173636,(GCA_000336555.1_EKS35838.1:0.1842494013,((GCA_000218565.1_AEI07429.1:0.0000021507,GCA_000218585.1_AEI03852.1:0.0000021507)100:0.165073,GCA_000314735.2_EKS31326.1:0.0825473223)100:0.270867)99:0.044132)99:0.060321)100:0.080772,GCA_000195775.1_CAE28979.1:0.1589447306)100:0.145112,(GCA_001579845.1_AMN44263.1:0.3038345911,((GCA_002119765.1_ARP99995.1:0.2336445977,GCA_002355335.1_BAT59305.1:0.8524648055)100:0.105501,GCA_001426945.1_KQZ02374.1:0.3827852364)100:0.058415)100:0.116907)100:0.114636,(GCA_001402875.1_ALK08195.1:0.0000021279,GCA_001459775.1_CUU44117.1:0.0000025656)100:0.388957)100:0.136080,GCA_001676615.1_OCC06562.1:0.8065965502)74:0.026943)84:0.052078,((((GCA_000019945.1_ACB83274.1:0.3206775273,GCA_000022085.1_ACL60315.1:0.2859698518)100:0.185933,(GCA_001017175.1_KLK91084.1:0.0114382388,GCA_900102135.1_SCY68737.1:0.0597363105)100:0.344123)100:0.112953,((GCA_001271345.1_ALA19399.1:0.0391401451,GCA_001887265.1_APF38083.1:0.0346619452)100:0.291487,(GCA_001741865.1_AOO83315.1:0.2639089195,GCA_900102525.1_SDF91052.1:0.0835646430)100:0.339160)99:0.068576)100:0.108501,(((GCA_000019845.1_ACB94334.1:0.4182347997,(GCA_000021745.1_ACK52366.1:0.2862523296,GCA_900114285.1_SFK68918.1:0.3663278858)100:0.119533)100:0.075411,((GCA_001644125.1_OAI27586.1:0.1160416994,GCA_001675455.1_OBS51379.1:0.2789481114)100:0.202190,(GCA_000304315.1_CCJ06136.1:0.3891066325,GCA_002117405.1_ARN81623.1:0.5248989224)100:0.105922)100:0.147462)100:0.108293,(GCA_900104955.1_SEB47266.1:0.4179548723,GCA_900187365.1_SNB77474.1:0.6759982996)99:0.093937)100:0.289411)99:0.146097)84:0.097729)95:0.077393,((((GCA_000166055.1_ADP69399.1:0.0230884594,GCA_000636015.1_KAI93299.1:0.0403063755)100:0.622862,((GCA_000828475.1_BAQ17024.1:0.2679514376,GCA_001723285.1_ODR98156.1:0.1413783069)100:0.230941,GCA_001708935.1_ODA69024.1:0.3896522889)100:0.227698)55:0.079999,((GCA_000143145.1_ADJ22060.1:0.5495513165,(GCA_000981545.1_CPR22532.1:0.0000021507,GCA_900104305.1_SDO81087.1:0.0000021507)100:0.664858)100:0.188558,GCA_000503895.1_AHB49659.1:0.5038140606)65:0.117197)94:0.086146,GCA_000496075.1_ESR27339.1:0.7733239590)65:0.055082)96:0.086880,((((((((((GCA_000009985.1_BAE52644.1:0.2902228298,(GCA_000294655.1_CCG39650.1:0.0819933774,GCA_900108475.1_SEH35096.1:0.1249047258)100:0.413270)100:0.227679,(GCA_000513295.1_CDK99704.1:0.4256558447,((((GCA_000010725.1_BAI72712.1:0.2253231547,GCA_000632475.2_AIB10973.1:0.2486361463)100:0.191305,((((GCA_000299935.1_EKE76012.1:0.2080719971,GCA_001618175.1_KZD06999.1:0.2344517201)100:0.287291,(((GCA_000576635.1_EWY37518.1:0.2079886202,GCA_000936425.1_KJB95075.1:0.1006663289)100:0.182074,(GCA_000767795.1_KGM32035.1:0.0000019859,GCA_002195995.1_OWJ62790.1:0.0364234663)100:0.536591)100:0.102889,GCA_000730165.2_ASG21114.1:0.4319270359)98:0.061355)92:0.023453,((GCA_000319385.1_AFX99367.1:0.1831100177,GCA_000510265.1_AHC73856.1:0.1226906102)100:0.571446,GCA_900102465.1_SDF86301.1:0.0825958350)100:0.671316)93:0.034888,(((GCA_000963705.1_KJV08538.1:0.2047981433,GCA_002251735.1_OYQ16920.1:0.1211303848)100:0.514727,GCA_900167455.1_SJZ32020.1:0.6965527980)60:0.139795,((GCA_900177295.1_SMF70993.1:0.0000021507,GCA_900188055.1_SNS07114.1:0.0000027859)100:0.543151,GCA_900100655.1_SDG42975.1:0.6729909442)59:0.109718)75:0.025457)83:0.055245)89:0.055998,(GCA_000016185.1_ACI98056.1:0.3403210454,GCA_002251795.1_OYQ32403.1:0.5257093693)100:0.175306)84:0.090841,((GCA_000968135.1_CCQ72812.1:0.5163342194,GCA_001746755.1_OEJ67900.1:0.5876745840)97:0.106382,(((GCA_900100455.1_SDG45064.1:0.6455758958,(GCA_000284415.2_CCG09295.1:0.4622309711,GCA_900101965.1_SDD95403.1:0.6046325581)47:0.048160)52:0.080214,GCA_000013085.1_ABC21759.1:0.5379484987)94:0.115257,((((((((GCA_000011685.1_AAW59943.1:0.1561378055,GCA_000234355.2_EHH68643.1:0.1434354511)100:0.167243,(GCA_000723565.1_CDG33638.1:0.0858272969,GCA_002003665.1_OOL19898.1:0.0882563765)100:0.630968)100:0.121962,(((GCA_000617865.1_GAJ30234.1:0.3076557024,(GCA_000724025.1_CDG39222.1:0.0162456081,GCA_001547995.1_BAT19314.1:0.0017207762)100:0.477038)61:0.081670,GCA_002005465.1_AQS88899.1:0.5183239037)59:0.076665,(GCA_001787335.1_AOX17132.1:0.0042667834,GCA_001787355.1_AOX19625.1:0.0000028642)100:0.255199)100:0.213578)99:0.059210,GCA_000963885.1_GAN55127.1:0.5143022253)100:0.164081,(GCA_000021325.1_ACI52908.1:0.2758887631,((GCA_000182745.1_BAK83227.1:0.0561747771,GCA_000208635.2_EGG74950.1:0.0847814081)100:0.119167,GCA_000964505.1_GAN98966.1:0.0606492480)100:0.333509)99:0.121074)94:0.074997,((((GCA_000014285.2_ABI61335.1:0.0000020848,GCA_000576085.2_AHJ62205.1:0.0177443436)100:0.441158,GCA_000964365.1_GAN78409.1:0.4756914853)100:0.086111,((GCA_000016725.1_ABQ29284.1:0.0050471623,GCA_000202835.1_BAJ79426.1:0.0000021133)100:0.331766,(GCA_000306035.1_EKN00073.1:0.2472939074,GCA_000964385.1_GAN81194.1:0.2105501626)100:0.455597)100:0.240217)98:0.125557,((GCA_000164635.1_EFH12794.1:0.3849151048,GCA_900141905.1_SHK08814.1:0.2974823074)99:0.077404,(GCA_900101615.1_SDC73526.1:0.0045873801,GCA_900104205.1_SDB52672.1:0.0091760565)100:0.351215)100:0.152883)85:0.104831)53:0.092370,(GCA_002005445.1_AQS84073.1:0.4307513182,GCA_002173735.1_ARW48340.1:0.5043218329)100:0.222259)53:0.083474,(GCA_000231445.2_EHD14171.1:0.0089728046,GCA_002153535.1_OUI78430.1:0.0000027816)100:0.891911)100:0.388555)70:0.061210)70:0.049914)86:0.072763)80:0.069736)80:0.031444,GCA_000315795.1_EKV29984.1:0.4369872966)75:0.066472,((GCA_000300235.2_AJD53255.1:0.1229788739,GCA_000300275.1_EKF09504.1:0.0847509869)100:0.460706,(GCA_000264455.2_AFK56859.1:0.0092205451,GCA_001601315.1_KYO53514.1:0.0000026879)100:1.019591)48:0.136735)40:0.048235,((GCA_001192655.1_GAO97557.1:0.6792521680,GCA_002117145.1_ARN85395.1:0.6798326026)85:0.136858,GCA_900093605.1_SCA57418.1:0.5746579568)80:0.122534)82:0.065852,GCA_000024465.1_ADE40585.1:0.9992887056)51:0.028336,(GCA_001611975.1_AMW34833.1:0.6349174312,GCA_900156605.1_SIS75731.1:0.4932255666)100:0.322689)64:0.040171,(((GCA_000226315.1_AEP10217.1:0.0299001758,GCA_000348745.1_AGH98621.1:0.0000026441)100:0.680403,(GCA_000982415.1_KKJ78531.1:0.0143001710,GCA_001026905.1_KLN60606.1:0.0556203898)100:0.677889)99:0.134113,(GCA_000742835.1_AIK95987.1:0.9255164282,((((GCA_000010205.1_BAG41335.1:0.1362764810,GCA_000964595.1_KJV55717.1:0.2119092735)100:0.947582,(GCA_000012385.1_ABE04621.1:0.1920231933,GCA_000195735.1_CAA15017.1:0.2575639179)100:0.473717)100:0.434657,(((GCA_000014865.1_ABK43282.1:0.8425913801,GCA_002109495.1_OSM07068.1:0.8522815890)100:0.495323,(((((GCA_000011345.1_BAC09624.1:0.0443804428,GCA_000505665.1_AHB88948.1:0.0031219120)100:0.669625,(GCA_000011385.1_BAC90868.1:0.2944952514,GCA_000484535.1_AGY59385.1:0.2035499653)100:0.677952)98:0.183561,(GCA_000018105.1_ABW25893.1:0.5503617938,GCA_001904615.1_OKH19789.1:0.8624733721)78:0.076711)95:0.156701,((GCA_000012525.1_ABB57005.1:0.4603070665,((GCA_000011465.1_CAE18630.1:0.9404680646,GCA_000760175.1_KGG13201.1:0.5713822715)100:0.289525,((GCA_000155635.1_EDY39445.1:0.3217679414,GCA_001182765.1_CRY93317.1:0.3808194874)98:0.190630,GCA_000316515.1_AFY29944.1:0.1888464774)98:0.688186)100:0.394036)97:0.289193,((((((((((GCA_000014265.1_ABG53763.1:0.2361748823,(GCA_002260545.1_OZH53248.1:0.0000021507,GCA_002260545.1_OZH53732.1:0.0000021507)100:0.100073)100:0.231543,(GCA_000180455.1_CBN54771.1:0.2886638200,((GCA_000214075.2_EGK86920.1:0.0214758784,GCA_000317475.1_AFZ07765.1:0.0210260361)100:0.048752,GCA_002412335.1_PCN51413.1:0.1154469971)100:0.237097)100:0.139772)100:0.161109,(GCA_000155555.1_EDX73171.1:0.2930438074,((GCA_000211815.1_EGJ28500.1:0.0505678303,GCA_001942495.1_OLT59881.1:0.0111999734)100:0.257291,GCA_000317515.1_AFZ19562.1:0.2684125470)79:0.125063)69:0.067767)30:0.033747,(GCA_000317105.1_AFY82172.1:0.4919381344,GCA_001276715.1_KOR33997.1:0.6056542357)75:0.077638)38:0.029052,(((GCA_000317495.1_AFZ14207.1:0.2872980995,GCA_001904725.1_OKH40399.1:0.3948739463)89:0.146647,(((GCA_000952155.1_KJH72175.1:0.4484491782,((((((((GCA_000020025.1_ACC83314.1:0.1886496488,(((GCA_000196515.1_ADI64095.1:0.2158405672,(GCA_000317695.1_AFZ56474.1:0.1386941506,(GCA_002368075.1_BAZ78982.1:0.0629738869,(((GCA_000175835.1_EFA68115.1:0.0095246884,GCA_001432185.1_KRH95634.1:0.0106605732)100:0.014973,GCA_002368135.1_BAZ89051.1:0.0370656659)100:0.015422,GCA_000175855.1_EFA72311.1:0.0604623677)100:0.370933)100:0.070594)98:0.020604)67:0.017103,(GCA_000312705.1_AFW97059.1:0.0439934987,GCA_002368115.1_BAZ88408.1:0.0541314427)100:0.038023)100:0.167051,GCA_000317535.1_AFZ26710.1:0.1525797682)99:0.071808)98:0.033113,(GCA_000169135.1_EAW43351.1:0.0426195907,GCA_002218065.1_GAX36863.1:0.0861840697)100:0.182715)98:0.046435,((GCA_000204075.1_ABA22804.1:0.1980637576,(GCA_001298445.1_ALF54454.1:0.0112989809,GCA_002367975.1_BAY16551.1:0.1077789477)100:0.176147)64:0.055011,((GCA_000231365.2_EHC14810.1:0.0047350514,GCA_001904645.1_OKH14727.1:0.0159948287)100:0.087039,((GCA_000934435.1_KIY12741.1:0.0000021507,GCA_001990805.1_ONN62538.1:0.0000021507)100:0.057960,GCA_001275395.1_KOP24052.1:0.0507170255)100:0.053585)100:0.123327)64:0.016841)76:0.036490,GCA_000317435.1_AFZ03214.1:0.4899577672)85:0.047663,(GCA_000316575.1_AFY32418.1:0.1588029756,((GCA_002368055.1_BAZ74156.1:0.0000021507,GCA_002368295.1_BAZ01919.1:0.0000025513)100:0.029605,GCA_002368275.1_BAY92442.1:0.0054583209)100:0.197988)100:0.056971)60:0.027486,(GCA_000828085.2_KIJ84292.1:0.2449581485,(GCA_000346485.2_KYC41588.1:0.0319012237,GCA_000760695.2_KIE08333.1:0.0822358889)100:0.198934)63:0.045079)94:0.146465,(GCA_000350105.1_CCH66723.1:0.0091652791,GCA_000350125.1_CCH65064.1:0.0249582145)100:0.634197)90:0.035121,((GCA_001456025.1_KST64342.1:0.0000021507,GCA_001456025.1_KST64395.1:0.0000021507)100:0.316689,GCA_000316665.1_AFY54883.1:0.4335467544)46:0.021193)100:0.110072)95:0.042179,GCA_000317125.1_AFY90659.1:0.5013728972)90:0.065444,(GCA_000317555.1_AFZ29695.1:0.0079539036,GCA_001904655.1_OKH23590.1:0.0551974474)100:0.354756)80:0.040049)71:0.052138,((((GCA_000478195.2_ERT04327.1:0.0000027090,GCA_000478195.2_ERT04431.1:0.0000023214)100:0.079418,GCA_000972705.2_KKD36274.1:0.0755283067)100:0.285060,(GCA_000710505.1_KEI69065.1:0.0523123763,GCA_900009265.1_CUR17230.1:0.0260355774)100:0.343635)98:0.076969,(GCA_000176895.2_CCE17048.1:0.0000028627,GCA_000307915.1_EKD07025.1:0.0044908107)100:0.529880)83:0.100916)53:0.048907)72:0.083461,((GCA_002142475.1_BAS58821.1:0.3330843455,((GCA_000817775.1_KIF40987.1:0.4877734233,GCA_001904775.1_OKH43800.1:0.3657447313)99:0.106691,GCA_002075285.2_ASC72217.1:0.4304393502)100:0.157653)50:0.078676,GCA_000317045.1_AFY66950.1:0.5761779856)93:0.101693)31:0.041644,(((GCA_000021825.1_ACK68633.1:0.3891756704,(GCA_000317025.1_AFY79390.1:0.0000021498,GCA_001904635.1_OKH22839.1:0.0157159764)100:0.227470)100:0.087167,((GCA_000017845.1_ACB49436.1:0.0949241941,(GCA_000167195.1_EAM48336.1:0.0000029149,GCA_000235665.2_EHJ10118.1:0.0000027774)100:0.120986)100:0.172701,GCA_000025125.1_ADB95391.1:0.4720588751)100:0.305207)97:0.056832,GCA_001746915.1_OEJ73251.1:0.4021270032)90:0.053570)47:0.061861,GCA_000473895.1_ERN40069.1:0.7607917710)74:0.080184,(((GCA_000317065.1_AFY68725.1:0.4372359029,GCA_000332215.1_ELS31852.1:0.4381821945)100:0.217674,GCA_000317145.1_AFY94973.1:0.5201973825)74:0.096822,GCA_001870225.1_APB33265.1:1.0315294071)72:0.101369)50:0.007129,((((((GCA_000317575.1_AFZ35131.1:0.0636503857,GCA_002355455.1_BAU66851.1:0.0555401207)100:0.176774,GCA_000332055.1_ELS03047.1:0.4562221058)94:0.050153,GCA_002368355.1_BAZ46178.1:0.4262474528)99:0.092539,GCA_000332035.1_ELR99296.1:0.4990973617)94:0.092313,((GCA_000297435.1_CCI32651.1:0.0091779222,GCA_000312205.1_CCI06495.1:0.0119810905)100:0.469654,(GCA_000284135.1_BAL28673.1:0.1005233091,GCA_000478825.2_AIE75829.1:0.0759683535)100:0.612688)82:0.047173)84:0.058042,(((GCA_000317675.1_AFZ52714.1:0.1825028596,(GCA_001548095.1_BAQ62211.1:0.1685234327,GCA_001548115.1_BAQ64290.1:0.1349732596)100:0.159610)100:0.263825,GCA_001747005.1_OEJ77665.1:0.4608556676)100:0.222091,(GCA_000317615.1_AFZ49802.1:0.2890317630,GCA_000317635.1_AFZ42668.1:0.2116971342)100:0.452878)79:0.049245)82:0.073721)82:0.099181)78:0.041013)100:0.415138,((GCA_000388175.3_ETZ04924.1:0.1723222884,GCA_000469665.2_ETZ07124.1:0.3773347733)100:1.270673,GCA_001982645.1_ONG38284.1:1.4087079035)69:0.263584)65:0.089345)37:0.055523,(GCA_001765415.1_AOR39145.1:1.2140059466,(GCA_000153525.1_EAS85290.1:0.2989949546,GCA_000155895.1_EDZ60468.1:0.3690896114)100:1.605254)60:0.187800)90:0.244263)35:0.071327,((((GCA_000008385.1_AAW70699.1:0.1460040486,GCA_000953315.1_CDR78466.1:0.1075356579)100:0.296751,(((GCA_000011945.1_AAV86607.1:0.2036764889,GCA_000024505.1_ACZ49275.1:0.1387982254)100:0.578756,GCA_000964795.1_KJV68889.1:0.4146452888)99:0.091021,(GCA_000026005.1_CAH58214.1:0.1879754482,GCA_000964755.1_KJV65351.1:0.2724607043)100:0.201925)99:0.226590)100:0.326453,(GCA_000022525.1_ACT69856.1:0.2943195967,GCA_000632985.1_AHX11796.1:0.3032609909)100:0.588900)99:0.224227,(GCA_000815465.1_KIE04157.1:0.8053503379,GCA_000219355.1_AEI88940.1:1.0724697878)100:0.261869)94:0.214066)99:0.141221)99:0.174279)80:0.097153)87:0.120384,(GCA_900172325.1_SLN37209.1:0.6681863731,GCA_900101935.1_SDE52214.1:0.5448692926)96:0.166070)86:0.041079,((GCA_000017565.1_ABS64022.1:0.4549639416,GCA_000739695.1_GAK44885.1:0.4644325024)100:0.235088,GCA_000689395.1_CDO58687.1:0.6680420703)99:0.149739)89:0.086638)84:0.066138)98:0.151124,(((((((((((((((((GCA_000011965.2_AAV94475.1:0.1071837861,(GCA_900116455.1_SFT82012.1:0.2179567752,GCA_900109035.1_SEJ55695.1:0.1883202110)98:0.025828)99:0.049387,(GCA_002210095.1_OWU77986.1:0.1847464966,((((GCA_000203975.3_KID08207.1:0.0153690205,GCA_000511355.1_AHD01404.1:0.0617800897)100:0.054919,(GCA_900102795.1_SCZ63994.1:0.1528851597,GCA_000376545.2_ANP39881.1:0.1959483743)92:0.044810)86:0.044681,GCA_001678945.1_ANP38378.1:0.1020991563)89:0.039130,(GCA_000511385.1_AHD10287.1:0.0505384047,(GCA_001258055.1_CRL13693.1:0.0000021507,GCA_900113345.1_SFG01875.1:0.0000022651)100:0.038563)100:0.136470)100:0.153910)84:0.024969)97:0.046084,((GCA_000814025.1_KIC48413.1:0.0354855006,GCA_001969365.1_APX11849.1:0.0250559042)100:0.281939,((GCA_001046955.1_AKO96248.1:0.0000025949,GCA_900109145.1_SEI94422.1:0.0043856544)100:0.252757,GCA_001205715.1_KNG95138.1:0.3887710582)97:0.081581)76:0.072004)67:0.021944,(GCA_900172225.1_SLN32850.1:0.1845238196,((((GCA_000152605.1_EAP84730.1:0.1838709348,GCA_000172095.1_EDQ05275.1:0.0778982377)92:0.058981,GCA_000622405.1_KIN69158.1:0.1606809620)100:0.045038,((GCA_000014045.1_ABG32863.1:0.0521895114,GCA_000154785.2_AEI94548.1:0.0427355541)100:0.170804,GCA_001890925.1_OJI95606.1:0.4354946724)81:0.103501)69:0.036704,(GCA_001404155.1_CRK74554.1:0.0000026174,GCA_900114125.1_SFJ18289.1:0.0000027392)100:0.386272)67:0.032317)68:0.050971)94:0.067633,((((GCA_001458175.1_CUH52889.1:0.0715186065,GCA_900114415.1_SFK51520.1:0.2300935901)100:0.107472,GCA_900142085.1_SHK04060.1:0.2830178479)97:0.087453,(GCA_900129685.1_SHH73776.1:0.2243240085,GCA_900110425.1_SEO98889.1:0.3566364181)98:0.081121)86:0.032975,(GCA_001908835.1_APO86318.1:0.2872421384,(GCA_000161835.1_EET47085.1:0.3302562964,(((GCA_000153305.1_EAR52602.1:0.2392235222,GCA_900172355.1_SLN48475.1:0.1889320145)100:0.232501,GCA_900114485.1_SFK73914.1:0.3763401625)95:0.090657,((GCA_000155735.2_AGI70994.1:0.1379330742,GCA_001187845.1_AKS45648.1:0.0982397752)100:0.072085,GCA_900172275.1_SLN20006.1:0.2635593322)100:0.334935)67:0.026495)64:0.021043)33:0.018522)21:0.034308)81:0.037090,((((((GCA_000521865.1_ETX26808.1:0.2326533435,GCA_900115815.1_SFQ41284.1:0.3088387899)99:0.108156,GCA_900188035.1_SNR26483.1:0.1654060105)100:0.074206,GCA_001038505.1_KMK66664.1:0.2135447019)100:0.061926,(GCA_002115725.1_OSQ60648.1:0.0773700627,GCA_002115805.1_OSQ43591.1:0.0541613297)100:0.235144)99:0.050446,((((GCA_000153725.1_EAU47353.1:0.0992817983,(GCA_001975705.1_APZ51529.1:0.0733127775,(GCA_900102075.1_SDE46786.1:0.1652305866,(GCA_900100085.1_SDI30715.1:0.1930732270,(GCA_001687105.1_ANT60939.1:0.0136373777,GCA_900116195.1_SFT25445.1:0.0574393227)100:0.130943)100:0.088201)61:0.038595)60:0.037029)81:0.054572,(GCA_001969385.1_APX25737.1:0.0000023242,GCA_900112435.1_SFD57317.1:0.0000025510)100:0.092247)100:0.116432,GCA_000442255.1_EPX82183.1:0.1376693933)100:0.170983,((((GCA_000169415.1_EBA09285.1:0.3696909658,(GCA_001458375.1_CUH76070.1:0.2164474551,GCA_001482405.1_KUF09169.1:0.2243313612)82:0.085664)100:0.146393,(((GCA_002211155.1_OWV54926.1:0.0091354871,GCA_002211205.1_OWV68321.1:0.0091245275)100:0.000003,(GCA_002211225.1_OWV48104.1:0.0000026237,GCA_900101505.1_SDC93475.1:0.0000024521)100:0.004511)100:0.117274,(GCA_002237555.1_ASP22882.1:0.0465160981,GCA_900188425.1_SNS89577.1:0.0333541295)100:0.084342)99:0.058147)84:0.077894,GCA_900184945.1_SMX43400.1:0.1685119188)100:0.154388,GCA_900107235.1_SDX96109.1:0.4358491646)100:0.146941)100:0.069189)100:0.063910,(GCA_000152725.1_EAQ02926.1:0.3110373160,GCA_900172385.1_SLN50418.1:0.4403892019)99:0.114209)93:0.066734)90:0.064642,(((GCA_001458355.1_CUH63857.1:0.1817765406,GCA_900110775.1_SEQ30948.1:0.1207784869)99:0.062468,GCA_900172295.1_SLN52668.1:0.2813536409)94:0.080156,(GCA_900100005.1_SDI55026.1:0.2529492003,(GCA_900095785.1_SCM67226.1:0.0000021507,GCA_900115865.1_SFQ69701.1:0.0000021507)100:0.362906)96:0.071666)85:0.053085)40:0.012809,(((GCA_001247715.1_KNX42404.1:0.3199506403,GCA_000152625.1_EAP76654.1:0.3263743565)58:0.087043,(GCA_900116005.1_SFR12874.1:0.3961352782,GCA_900111875.1_SFA70644.1:0.3680760634)43:0.080036)38:0.000002,(((((GCA_000223375.1_AEM41307.1:0.0000024894,GCA_001399515.1_ALJ81444.1:0.0000026433)100:0.385126,GCA_000738435.1_AII86582.1:0.5605328919)61:0.101632,(GCA_000600975.2_EYD71219.1:0.3444052584,(GCA_000836695.1_KIQ69718.1:0.2949761063,GCA_900141735.1_SHJ12935.1:0.2362758483)100:0.163559)38:0.050881)86:0.065559,(GCA_000442315.1_EPX86565.1:0.4291274335,GCA_000600335.2_EYD75253.1:0.2911360557)100:0.286771)49:0.062368,GCA_900156525.1_SIT77187.1:0.5164852305)69:0.151330)34:0.042860)70:0.073551,(((((GCA_000012905.2_ABA78251.1:0.1935766793,GCA_900110025.1_SEN59021.1:0.2859741763)100:0.055666,GCA_900110135.1_SEO12117.1:0.3662529792)100:0.099705,(GCA_900107025.1_SDX42790.1:0.3270163780,GCA_900106675.1_SDX18011.1:0.3324503551)99:0.095082)98:0.084172,(GCA_900115595.1_SFP02585.1:0.3736504706,(((GCA_001517585.1_CUX80254.1:0.4244531330,GCA_900156815.1_SIT02383.1:0.3888925354)76:0.125607,((((GCA_900110115.1_SEN92840.1:0.0182331901,GCA_900141995.1_SHJ79239.1:0.0107680238)100:0.268993,(GCA_900113405.1_SFG53631.1:0.0000028011,GCA_900172315.1_SLN23434.1:0.0000029103)100:0.351308)98:0.041741,GCA_000299575.1_EKE45332.1:0.4670852650)100:0.136339,GCA_900184815.1_SMX23543.1:0.2661256690)100:0.086695)73:0.041957,(GCA_000018145.1_ABV94208.1:0.3611962567,GCA_001981245.1_APX91167.1:0.5216420858)82:0.095461)86:0.062852)81:0.017880)29:0.022615,(GCA_000740775.1_KFI33546.1:0.0375509888,GCA_000740795.1_KFI30270.1:0.0220100883)100:0.387917)71:0.048979)65:0.051964,(((GCA_000647975.1_KAJ54325.1:0.3206937848,(GCA_000671395.1_KCV83099.1:0.1773315151,(GCA_001305615.1_ALG89818.1:0.1156243966,GCA_900184935.1_SMX33756.1:0.1049591989)100:0.109378)97:0.059951)96:0.051274,GCA_000812665.2_AML53269.1:0.4104053160)97:0.058052,(GCA_900172235.1_SLN26291.1:0.2727054381,(((GCA_900099935.1_SDJ94067.1:0.2019226999,GCA_900188335.1_SNS71257.1:0.1047401458)79:0.068745,GCA_900112335.1_SFC06931.1:0.1014226512)100:0.140950,GCA_900142295.1_SIO01599.1:0.5154175181)100:0.214440)55:0.014431)60:0.041164)63:0.038215,((GCA_000203895.1_ABL68695.1:0.2224978976,GCA_000444995.1_AGT09619.1:0.2173723228)100:0.306843,GCA_001620265.1_AMY70072.1:0.2576821317)77:0.072824)62:0.085289,(((GCA_000152805.1_EAQ11986.1:0.2580513216,GCA_900177545.1_SMH53940.1:0.3051874749)100:0.099754,(GCA_001307765.1_KPN62109.1:0.1664533738,GCA_900109955.1_SEW09895.1:0.2250966552)100:0.128815)99:0.072460,(((GCA_000714535.1_KEO51483.1:0.1317753476,GCA_000715505.1_KEP69552.1:0.1940034629)100:0.169682,(((GCA_000299875.1_EKE73220.1:0.1457899674,(GCA_900109555.1_SEK62354.1:0.0000021507,GCA_900172305.1_SLN41114.1:0.0000021507)100:0.219458)100:0.062664,GCA_900114135.1_SFK11877.1:0.1065468183)100:0.104011,GCA_900172375.1_SLN35360.1:0.3064212548)100:0.300507)98:0.057659,((GCA_000765015.1_KGK80173.1:0.0000020940,GCA_900141945.1_SHI73184.1:0.0000028878)100:0.391150,(GCA_001403795.1_CTQ48851.1:0.1016478701,GCA_900109285.1_SEL08282.1:0.1325777195)100:0.391298)99:0.174707)81:0.032052)81:0.047603)16:0.028445,((GCA_000442275.2_EPX81227.1:0.0600329965,GCA_900111945.1_SFR43568.1:0.0588680645)100:0.355556,GCA_900107355.1_SDY22892.1:0.5373500956)98:0.198720)2:0.017046,GCA_000021865.1_ADE86112.1:0.4379186456)70:0.077043,((GCA_001548075.1_BAQ68352.1:0.0000020198,GCA_001633165.1_ANB35491.1:0.0183658404)100:0.277466,GCA_900102905.1_SDK36003.1:0.3846710009)70:0.129700)100:0.202435,(((GCA_900106695.1_SDX79217.1:0.2153727584,GCA_900113695.1_SFH77515.1:0.2938047439)100:0.215587,(GCA_900111545.1_SET28045.1:0.0000025852,GCA_900143155.1_SHN55729.1:0.0000027002)100:0.465857)90:0.146361,GCA_900107585.1_SEA44081.1:0.5355550551)91:0.087644)100:0.153832,(((GCA_000230555.1_AEQ52017.1:0.1638981266,GCA_900100665.1_SDG47464.1:0.2339509154)100:0.371307,(GCA_000743575.1_KFL29006.1:0.2720225123,GCA_000970435.1_KKB84932.1:0.1849014372)100:0.153307)100:0.584153,GCA_000152825.2_ADM09989.1:0.9119979364)82:0.085000)99:0.143735)97:0.080707,((((((((((GCA_000013005.1_ABC62443.1:0.2252429145,(GCA_001281485.1_ALE17161.1:0.2252754316,(GCA_000715015.1_KEO90398.1:0.2115841615,(GCA_001663175.1_ANK13041.1:0.1272469543,GCA_001677335.1_OBV10127.1:0.1490561565)100:0.106197)100:0.328443)66:0.056948)66:0.029060,GCA_001008165.2_AKH42393.1:0.2825945022)86:0.053107,(GCA_000235975.2_EHJ61843.1:0.2929309037,(GCA_001028705.1_AKM10761.1:0.2009452427,GCA_001661675.2_ARU16529.1:0.2865596143)100:0.145247)90:0.071645)49:0.054466,GCA_000013325.1_ABD25570.1:0.4153767498)95:0.049283,((GCA_001304795.1_ALG60706.1:0.0000022788,GCA_001306275.1_KPM14645.1:0.0000022246)100:0.389972,GCA_000817775.1_KIF38417.1:0.5801459961)95:0.068397)99:0.196364,(GCA_001295965.1_KPF76040.1:0.0044809510,GCA_001713435.1_AOG00294.1:0.0000022431)100:0.469885)69:0.057474,((GCA_000013985.1_ABF53601.1:0.0286924103,GCA_001610975.1_AMU93367.1:0.1347316351)100:0.360370,GCA_002251755.1_OYQ25696.1:0.7026623566)98:0.066852)66:0.086608,(GCA_002218195.1_ASK86875.1:0.1866161597,GCA_900128895.1_SIO11216.1:0.2257732715)100:0.213387)92:0.042643,((((GCA_000016765.1_ABQ70300.1:0.0865468708,(GCA_002355275.1_ATE66613.1:0.0000021507,GCA_002367875.1_PCE43904.1:0.0000021507)100:0.095695)100:0.322634,(GCA_000175255.2_AEH62317.1:0.3997145488,GCA_000218875.1_AEI37343.1:0.2007189304)100:0.529965)53:0.053882,(GCA_000091125.1_BAI97635.1:0.0660212752,GCA_000147835.3_AEG49120.1:0.1359668139)100:0.428054)49:0.041146,GCA_001586395.2_KZB96336.1:0.3925077747)68:0.056393)99:0.131820,(GCA_000342165.1_EMD82142.1:0.2293808421,GCA_002211145.1_OWV34736.1:0.3724520805)100:0.315740)100:0.212822)100:0.233425)100:0.093418)100:0.149181)100:0.193591);
