# Supplementary material for: Assessing the accuracy of phylogenetic rooting methods on prokaryotic gene families
Source: PLoS One. 2020 May 15;15(5):e0232950. doi: 10.1371/journal.pone.0232950 (PMC7228096; doi:10.1371/journal.pone.0232950)
Supplement: S2 Dataset — (ZIP) [file pone.0232950.s003.zip › EmpiricalDataset/GeneTrees_IQTree/000306.aln.treefile]

(GCA_000006905.1_AAK25565.1:0.0972832009,GCA_000092285.1_ADG12499.1:0.0251096438,((GCA_000017265.1_ACG76585.1:0.2180682637,GCA_001425915.1_KQW69348.1:0.1738391689)100:0.145200,((GCA_000175215.2_ADU11823.1:0.1119134778,GCA_000204015.1_EGF91784.1:0.1960310970)100:0.119598,((GCA_000144605.1_ADL00084.1:0.1735055724,GCA_002205555.1_ASD27387.1:0.0686531852)100:0.191198,(((GCA_000013025.1_ABI75569.1:0.0196743983,GCA_000685315.1_KCZ98575.1:0.0995562070)100:0.373927,GCA_000023785.1_ACT57921.1:0.2468317525)99:0.086202,(((GCA_000014745.1_ABI64405.1:0.1501545913,GCA_900103475.1_SDM37706.1:0.1590059918)100:0.110326,GCA_000152745.1_EAP89574.1:0.3701462068)98:0.126847,((((((((((((((GCA_000010725.1_BAI70742.1:0.1250218699,GCA_000632475.2_AIB13368.1:0.1104228775)100:0.180029,(GCA_000576635.1_EWY38051.1:0.1203140091,GCA_000936425.1_KJB96014.1:0.0709048199)100:0.140781)98:0.079071,(GCA_000016185.1_ACJ00561.1:0.1377386428,(GCA_000767795.1_KGM30694.1:0.0143860620,GCA_002195995.1_OWJ65920.1:0.0100019127)100:0.293441)85:0.040883)87:0.048993,GCA_000730165.2_ASG19663.1:0.1618106523)100:0.085410,(GCA_000299935.1_EKE76879.1:0.0906677489,GCA_001618175.1_KZD11019.1:0.1209414556)100:0.225662)70:0.043880,GCA_001708935.1_ODA67803.1:0.4447866649)28:0.000002,(GCA_900177295.1_SME93212.1:0.0000020641,GCA_900188055.1_SNR28483.1:0.0000020641)100:0.371423)60:0.027913,((GCA_000319385.1_AFX99688.1:0.0651691070,GCA_000510265.1_AHC74006.1:0.1444735110)100:0.369327,GCA_900102465.1_SDF56827.1:0.0548708458)100:0.282996)83:0.050114,(GCA_000166055.1_ADP70551.1:0.0074630033,GCA_000636015.1_KAI93558.1:0.0000029759)100:0.408636)64:0.063202,(((((((((((((((((((((GCA_000011965.2_AAV93413.1:0.0820219975,(GCA_900109035.1_SEJ36477.1:0.0736875309,GCA_900156525.1_SIT85269.1:0.3255332020)37:0.066749)40:0.071383,GCA_001678945.1_ANP37257.1:0.0261063526)33:0.025990,(((GCA_000203975.3_KID07228.1:0.0532722981,GCA_000511355.1_AHD02557.1:0.0380629997)95:0.015773,((GCA_000511385.1_AHD11384.1:0.1086577012,(GCA_001258055.1_CRL15742.1:0.0000020641,GCA_900113345.1_SFG68275.1:0.0000020641)96:0.000002)91:0.051045,((GCA_900172385.1_SLN68393.1:0.0624572733,(GCA_900116455.1_SFT95672.1:0.0772059384,GCA_000152725.1_EAQ03942.1:0.1623083216)75:0.040094)74:0.021711,GCA_002210095.1_OWU75725.1:0.1169159359)72:0.030934)28:0.011967)30:0.014276,GCA_900172225.1_SLN70008.1:0.0947968086)41:0.007978)60:0.042519,GCA_900115595.1_SFO93890.1:0.2230432803)25:0.024822,(GCA_000376545.2_ANP39164.1:0.1812677828,GCA_900102795.1_SCZ70083.1:0.2792896438)98:0.042765)52:0.028510,(GCA_000600975.2_EYD73260.1:0.2275900139,(GCA_000223375.1_AEM42025.1:0.0000020641,GCA_001399515.1_ALJ82120.1:0.0000020641)100:0.221872)99:0.127735)81:0.020914,((((GCA_001307765.1_KPN64730.1:0.0672235240,GCA_900109955.1_SEV90633.1:0.1041028583)100:0.058521,(GCA_000152805.1_EAQ14041.1:0.1416368257,GCA_900177545.1_SMH43886.1:0.2051418864)100:0.049820)97:0.070594,(GCA_900107025.1_SDW88241.1:0.2211829822,((((GCA_000442315.1_EPX87658.1:0.1843027093,GCA_000600335.2_EYD73948.1:0.0499667231)100:0.139017,GCA_900141735.1_SHJ00477.1:0.1239994908)32:0.026210,(GCA_000836695.1_KIQ70984.1:0.2432906048,GCA_900114485.1_SFL14066.1:0.3499814583)33:0.054915)96:0.044347,(((GCA_000740775.1_KFI33438.1:0.0327521133,GCA_000740795.1_KFI31295.1:0.0214080175)100:0.195966,GCA_900106675.1_SDW95623.1:0.3217646189)73:0.029405,((((GCA_000012905.2_ABA80336.1:0.1440450367,(GCA_900110025.1_SEM60617.1:0.1015025681,(GCA_900156815.1_SIT03574.1:0.1808937132,GCA_900110135.1_SEN13139.1:0.2012384542)100:0.090716)71:0.027678)100:0.075894,GCA_001620265.1_AMY71505.1:0.1141323573)100:0.085730,(GCA_000203895.1_ABL70696.1:0.0576347763,GCA_000444995.1_AGT10049.1:0.2282015069)100:0.123645)100:0.026961,((GCA_000021865.1_ADE83878.1:0.0837255330,GCA_000740785.1_KFI28793.1:0.1892809407)100:0.045544,(GCA_000714535.1_KEO54454.1:0.0857872585,GCA_000715505.1_KEP67906.1:0.2925615683)100:0.065619)100:0.059037)100:0.078163)100:0.092562)95:0.042288)94:0.037818)38:0.018589,((GCA_001458175.1_CUH51586.1:0.1099948273,((GCA_000153305.1_EAR52987.1:0.0876675483,GCA_900172355.1_SLN33151.1:0.1350758127)98:0.089770,GCA_900107355.1_SDY80435.1:0.2608435525)81:0.037228)24:0.022820,(((GCA_900114415.1_SFL06772.1:0.0865367466,GCA_001908835.1_APO87998.1:0.1650320447)51:0.036229,((GCA_000155735.2_AGI74635.1:0.1464170492,GCA_001187845.1_AKS47650.1:0.0755770898)100:0.036426,GCA_900172275.1_SLN34316.1:0.1596207205)100:0.074751)80:0.009712,(GCA_000161835.1_EET47206.1:0.1330302720,GCA_001890925.1_OJI95536.1:0.1355963138)88:0.041787)70:0.036452)32:0.020087)40:0.025062)35:0.011556,((((((GCA_000671395.1_KCV82459.1:0.1091046932,((GCA_900111875.1_SFB11943.1:0.1132720918,GCA_900116005.1_SFR00164.1:0.0880984598)97:0.019056,GCA_900110425.1_SEO08362.1:0.1341718644)86:0.012141)72:0.022181,GCA_900142085.1_SHK20234.1:0.0869664359)56:0.023092,GCA_900129685.1_SHG96835.1:0.1515374623)80:0.027564,((((((GCA_000014045.1_ABG30087.1:0.0250239713,GCA_000154785.2_AEI96126.1:0.0338023763)100:0.123073,(GCA_000152605.1_EAP85605.1:0.1122839930,GCA_000172095.1_EDQ06447.1:0.0997745645)100:0.049562)98:0.062809,GCA_000622405.1_KIN67968.1:0.0351127152)100:0.048148,GCA_000152625.1_EAP78017.1:0.2438614114)60:0.067999,(GCA_001404155.1_CRK75084.1:0.0000020641,GCA_900114125.1_SFJ01981.1:0.0000020641)100:0.066847)75:0.078706,(GCA_000814025.1_KIC49856.1:0.0000028555,GCA_001969365.1_APX13178.1:0.0293875178)100:0.138880)78:0.088965)24:0.011218,(((GCA_900100005.1_SDI76541.1:0.0644647658,GCA_900142295.1_SIO19010.1:0.2108332006)96:0.059799,(((GCA_000442275.2_EPX77591.1:0.0842674128,GCA_900111945.1_SFR35114.1:0.0408517107)100:0.093098,(GCA_900095785.1_SCM69268.1:0.0000020641,GCA_900115865.1_SFQ44726.1:0.0000027279)100:0.186745)99:0.021905,GCA_001458355.1_CUH64872.1:0.1239542839)100:0.070816)84:0.054010,(GCA_900172295.1_SLN42611.1:0.1343054834,GCA_000647975.1_KAJ57318.1:0.1570030439)28:0.035118)20:0.035345)16:0.017793,(GCA_900184935.1_SMX46800.1:0.2136737409,GCA_001305615.1_ALG88926.1:0.1587936690)66:0.052110)31:0.028400)30:0.021766,(((GCA_000812665.2_AML50924.1:0.2052080894,(GCA_000590925.1_AHM03426.1:0.0853456759,((GCA_000765015.1_KGK78664.1:0.0071021954,GCA_900141945.1_SHJ24961.1:0.0000025571)100:0.139076,(GCA_001403795.1_CTQ49208.1:0.1315610811,GCA_900109285.1_SEK40178.1:0.0932783283)100:0.127993)100:0.132289)94:0.059464)50:0.055223,((GCA_900099935.1_SDI81767.1:0.1175038701,GCA_900112335.1_SFC78905.1:0.1662270453)39:0.044039,GCA_900188335.1_SNT24812.1:0.1065322782)99:0.068969)51:0.015169,GCA_900172235.1_SLN25192.1:0.1937440176)70:0.035389)23:0.001882,GCA_001247715.1_KNX40433.1:0.1675972643)50:0.017629,(GCA_001046955.1_AKO98338.1:0.0000028646,GCA_900109145.1_SEJ22888.1:0.0075740741)100:0.251597)31:0.038770,((((GCA_000299875.1_EKE74465.1:0.0950363717,GCA_900114135.1_SFJ73952.1:0.0547750617)98:0.065820,(GCA_900109555.1_SEL11771.1:0.0000020641,GCA_900172305.1_SLN52653.1:0.0000020641)100:0.162573)95:0.077527,GCA_900172375.1_SLN10484.1:0.2029277455)100:0.144632,((((GCA_900110115.1_SEN22627.1:0.0227164574,GCA_900141995.1_SHI62301.1:0.0000022211)100:0.169073,GCA_900184815.1_SMX24902.1:0.1862196189)92:0.044984,(GCA_900113405.1_SFH07860.1:0.0000024044,GCA_900172315.1_SLN51980.1:0.0000025104)100:0.185459)92:0.068098,GCA_000299575.1_EKE43347.1:0.1807570589)89:0.015741)92:0.031748)26:0.000778,((((((GCA_000153725.1_EAU46449.1:0.0984925045,(GCA_001975705.1_APZ52783.1:0.0493864513,GCA_900102075.1_SDE42537.1:0.0510478990)97:0.040164)53:0.025512,(GCA_001969385.1_APX22443.1:0.0000020641,GCA_900112435.1_SFD86835.1:0.0000020641)100:0.074535)80:0.073209,(((((GCA_000169415.1_EBA05713.1:0.1045807466,(((GCA_002211155.1_OWV60871.1:0.0073819394,GCA_002211205.1_OWV61463.1:0.0000020641)74:0.000002,(GCA_002211225.1_OWV47906.1:0.0000020641,GCA_900101505.1_SDD15172.1:0.0000020641)100:0.007339)90:0.034584,((GCA_002237555.1_ASP19521.1:0.0266983565,GCA_900188425.1_SNS40263.1:0.0285077022)100:0.084106,(GCA_900184945.1_SMX33694.1:0.1161653649,(GCA_001458375.1_CUH79291.1:0.1511186972,GCA_001482405.1_KUF10655.1:0.1733176854)95:0.069466)94:0.031258)89:0.029942)92:0.066373)85:0.025305,GCA_900188035.1_SNR38542.1:0.2090121902)88:0.029654,GCA_900116195.1_SFS72127.1:0.1175192315)72:0.032071,GCA_001687105.1_ANT60580.1:0.1630707856)66:0.024008,(GCA_000442255.1_EPX82330.1:0.1149412404,GCA_900100085.1_SDI26576.1:0.1275931108)54:0.028754)34:0.015728)32:0.009710,(GCA_000521865.1_ETX28523.1:0.1651249507,GCA_900107235.1_SDY67815.1:0.2387617868)81:0.119132)78:0.015582,((GCA_900110775.1_SEP92852.1:0.1584766094,GCA_001038505.1_KMK65519.1:0.1398582451)91:0.051654,GCA_000738435.1_AII88523.1:0.2668973496)35:0.044564)32:0.017922,(GCA_900115815.1_SFQ49457.1:0.1602111650,(GCA_002115725.1_OSQ65375.1:0.1641493200,GCA_002115805.1_OSQ53302.1:0.0243236629)100:0.189564)94:0.109176)29:0.019095)90:0.025405,GCA_001205715.1_KNG93353.1:0.2706077688)94:0.043839,GCA_001981245.1_APX89886.1:0.1637173774)96:0.045015,((GCA_900102905.1_SDK68333.1:0.2217994887,(GCA_001548075.1_BAQ71106.1:0.0099298331,GCA_001633165.1_ANB33151.1:0.0126981783)100:0.168258)45:0.041839,GCA_000018145.1_ABV95322.1:0.2380628059)98:0.067567)97:0.034397,GCA_001517585.1_CUX81817.1:0.3141065355)98:0.044482,(((GCA_900106695.1_SDX73098.1:0.1449155558,GCA_900113695.1_SFH90517.1:0.1054852522)100:0.127409,(GCA_900111545.1_SET62757.1:0.0000020641,GCA_900143155.1_SHN68978.1:0.0000020641)100:0.272357)100:0.089990,GCA_900107585.1_SEA31380.1:0.2242624791)99:0.109763)100:0.092118,((((((((((((((((((((((((GCA_000007125.1_AAL53009.1:0.0000023362,GCA_000157815.1_EEX99498.1:0.0000020641)100:0.032634,(GCA_000017405.1_ABS12866.1:0.0000026378,GCA_000585655.1_EXL07505.1:0.0138152942)100:0.031377)100:0.087806,((GCA_900104355.1_SDO47454.1:0.0605280137,GCA_900113985.1_SFI68402.1:0.1529436669)100:0.104855,(GCA_000022725.1_ACS50624.1:0.0526146368,GCA_000341385.1_AGF75381.1:0.0675689015)100:0.256559)99:0.076350)100:0.057017,GCA_001558695.1_KXF78932.1:0.0848291626)100:0.129726,(GCA_000585625.1_EXL09681.1:0.0761320863,GCA_900113935.1_SFJ13484.1:0.2612627794)70:0.032344)69:0.016667,(GCA_001424795.1_KQU64104.1:0.0107835645,GCA_001605015.1_AMS39224.1:0.0498964243)100:0.035221)69:0.021683,((GCA_001510895.1_KUM28674.1:0.0399299006,GCA_002075885.1_OQM76165.1:0.0946504369)76:0.042872,GCA_001618845.1_AMY02391.1:0.0553094120)99:0.051238)82:0.054309,GCA_000014245.1_ABG65351.1:0.1773403821)95:0.127847,GCA_000300515.1_EKF44291.1:0.0793995583)93:0.146340,GCA_000300335.1_EKF19961.1:0.0526767429)99:0.127852,GCA_000179775.1_EFL90809.1:0.3882525349)79:0.046690,GCA_002238045.1_OXT01895.1:0.2140923430)89:0.094774,GCA_900105595.1_SDU45875.1:0.2075405203)80:0.096531,((((GCA_000153465.1_EAS48510.1:0.1043295177,(GCA_000153705.1_EAU40619.1:0.0811644377,GCA_900176465.1_SMD12780.1:0.0685227458)100:0.049744)100:0.103864,((GCA_000800175.1_KHJ53564.1:0.0165033808,GCA_900141975.1_SHJ96746.1:0.0046692414)100:0.157076,GCA_900104035.1_SDO50216.1:0.0948853443)100:0.068573)100:0.100624,GCA_900102695.1_SCZ34824.1:0.4849612371)38:0.027477,((((((GCA_000016285.1_ACM35067.1:0.0760165184,(GCA_000092045.1_ABC88921.1:0.0254916624,GCA_000769405.1_KPN25734.1:0.0506771793)100:0.040669)100:0.027531,(((((GCA_000017145.1_ABR62282.1:0.0617028471,GCA_002288525.1_ASY65012.1:0.0603111883)100:0.012381,GCA_000018545.1_ACP27316.1:0.0368199211)100:0.022743,(GCA_000697965.2_ANK74493.1:0.0349941743,(GCA_001687365.1_OBZ96995.1:0.0775824185,GCA_001885585.1_OJF95087.1:0.1339205260)100:0.048262)100:0.020223)100:0.023097,(GCA_001267455.1_KOC74563.1:0.0136179114,GCA_001652565.1_ANH06539.1:0.0068461563)100:0.061543)100:0.023129,GCA_000092025.1_AAK89323.1:0.0628511229)99:0.030213)100:0.032121,((GCA_000722615.1_KEQ04357.1:0.0000023441,GCA_000722625.1_KEQ07277.1:0.0000020779)100:0.100757,(GCA_000731295.1_CDN56533.1:0.0134955051,GCA_000731315.1_CDN50399.1:0.0000020641)100:0.087038)99:0.024519)100:0.056681,(GCA_001578105.1_AMM85484.1:0.1087838424,GCA_002043005.1_AQZ50858.1:0.1125721059)100:0.068698)93:0.059078,(GCA_000325745.1_AGA65193.1:0.2908914285,GCA_000496595.1_AHA27397.1:0.4880877852)100:0.173213)95:0.100549,((GCA_000154705.2_EDQ35457.1:0.0718243779,GCA_001703635.1_OCW55987.1:0.1095269552)100:0.123134,(GCA_000817775.1_KIF38482.1:0.2382550977,GCA_001293565.1_KPB01857.1:0.3207671233)100:0.114010)92:0.117087)97:0.104222)40:0.065622)83:0.066527,(GCA_001720135.1_ODN69375.1:0.2701218654,(((GCA_000148725.1_EFO33012.1:0.2440678422,((GCA_900110875.1_SEQ39531.1:0.0633942453,GCA_900114245.1_SFJ99569.1:0.0352806034)100:0.121981,GCA_001907205.1_OKL44351.1:0.2491565525)96:0.066939)66:0.035752,(GCA_000158095.1_EEE47991.1:0.0527139880,GCA_001403915.1_CTQ45328.1:0.0784620975)100:0.100063)90:0.069862,(GCA_000192745.1_ADZ72357.1:0.1607262776,(GCA_001188555.1_KND17402.1:0.0000020641,GCA_002249885.1_OXS42093.1:0.0000020641)100:0.078201)79:0.046999)100:0.199852)94:0.084048)66:0.045305,GCA_900148505.1_SHO63609.1:0.2497477510)65:0.015450,(((GCA_000010525.1_BAF89927.1:0.1338067025,GCA_000017645.1_ABS65327.1:0.2826869317)96:0.118318,(GCA_000092925.1_ADH87681.1:0.0393124522,GCA_900100155.1_SCW56792.1:0.1472953846)100:0.173148)95:0.090276,(GCA_900129325.1_SHF77606.1:0.1870849973,GCA_900104485.1_SDB51296.1:0.3290959522)72:0.041640)51:0.014156)81:0.047930,((GCA_000019845.1_ACB94224.1:0.2682557699,GCA_000021745.1_ACK49136.1:0.2113452222)95:0.066659,(GCA_900187365.1_SNB79924.1:0.2532652460,GCA_002088295.1_ORE91199.1:0.4235638415)97:0.048304)83:0.127269)46:0.018161,(((GCA_000011365.1_BAC45984.1:0.0221488433,GCA_000661935.1_AHY55601.1:0.0000022261)100:0.203778,((((((GCA_000195775.1_CAE25490.1:0.1229807180,GCA_000935205.1_KIZ47757.1:0.1433192794)88:0.045560,(((GCA_000218565.1_AEI04811.1:0.0000029967,GCA_000218585.1_AEI01237.1:0.0000020641)100:0.134532,GCA_000314735.2_EKS30112.1:0.0123898288)100:0.098142,GCA_000336555.1_EKS33835.1:0.1207953480)97:0.056689)85:0.013372,(GCA_000012725.1_ABA03439.1:0.1516613861,GCA_000013885.1_ABE61080.1:0.0822099529)99:0.114902)82:0.045615,(GCA_001618955.1_KZD25816.1:0.0049912794,GCA_900108575.1_SEH81265.1:0.0093127567)100:0.104385)91:0.033648,GCA_002355335.1_BAT59782.1:0.2114955500)92:0.056617,((GCA_002119765.1_ARP98556.1:0.1206182722,GCA_001579845.1_AMN38845.1:0.2589762836)100:0.072192,GCA_001426945.1_KQY97879.1:0.3366364084)95:0.041570)90:0.025554)80:0.054029,GCA_001676615.1_OCC02541.1:0.2683824746)60:0.001284)50:0.020607,((GCA_000230555.1_AEQ53423.1:0.0564548365,GCA_900100665.1_SDG24439.1:0.0600696656)100:0.218127,(GCA_000743575.1_KFL30385.1:0.1895375009,GCA_000970435.1_KKB76290.1:0.0668902234)100:0.269084)95:0.087853)52:0.024698,(GCA_900115225.1_SFN91066.1:0.0705728990,GCA_900215505.1_SNY91776.1:0.1140106809)100:0.426864)64:0.031820,(GCA_001305515.1_KPL55883.1:0.2777878265,(GCA_900104955.1_SEC80914.1:0.2216117416,GCA_900114285.1_SFK45654.1:0.2929615623)95:0.101877)54:0.074419)50:0.030442,((((GCA_001402875.1_ALK08318.1:0.0000028470,GCA_001459775.1_CUU44240.1:0.0000026332)100:0.252228,(GCA_001271345.1_ALA16664.1:0.0215788432,GCA_001887265.1_APF38354.1:0.0257278714)100:0.284821)95:0.108105,(GCA_001741865.1_AOO80676.1:0.1548473257,GCA_900102525.1_SDF65277.1:0.1204730554)100:0.157038)63:0.017122,(GCA_000019945.1_ACB80587.1:0.3179388133,(GCA_000022085.1_ACL60750.1:0.3094235028,(GCA_001017175.1_KLK93992.1:0.0692813866,GCA_900102135.1_SCY48116.1:0.0151979065)100:0.213478)100:0.089416)91:0.092357)98:0.099797)66:0.091339,((GCA_000304315.1_CCJ08816.1:0.2129752931,(GCA_001644125.1_OAI30718.1:0.0727798343,GCA_001675455.1_OBS53947.1:0.0889500059)100:0.125431)92:0.058087,GCA_002117405.1_ARN82366.1:0.2867780591)85:0.078188)99:0.085866)96:0.079689,(((GCA_900167455.1_SJZ92039.1:0.3199950321,GCA_002251735.1_OYQ18140.1:0.3290707302)76:0.118384,(GCA_000828475.1_BAQ15999.1:0.0340480945,GCA_001723285.1_ODS00215.1:0.0861139106)100:0.394735)5:0.000002,((((GCA_000264455.2_AFK52021.1:0.0000023114,GCA_001601315.1_KYO57063.1:0.0154899630)100:0.464345,((((((((((((GCA_000011685.1_AAW61586.1:0.1127888618,GCA_000234355.2_EHH69248.1:0.0904386890)99:0.085200,(GCA_000723565.1_CDG34135.1:0.0116405360,GCA_002003665.1_OOL19459.1:0.0469546234)100:0.316293)95:0.084140,(((GCA_000724025.1_CDG38342.1:0.0000025578,GCA_001547995.1_BAT20116.1:0.0000023255)100:0.106351,(GCA_001787335.1_AOX18095.1:0.0066208283,GCA_001787355.1_AOX21129.1:0.0000028965)100:0.051104)100:0.048431,GCA_002005465.1_AQS88386.1:0.0976564279)68:0.009221)90:0.058908,GCA_000617865.1_GAJ29935.1:0.2550224111)74:0.041696,GCA_000963885.1_GAN54305.1:0.2015568477)92:0.063136,((GCA_000021325.1_ACI50129.1:0.2423382695,((GCA_000182745.1_BAK85021.1:0.0791290711,GCA_000208635.2_EGG75948.1:0.1174223321)100:0.122705,GCA_000964505.1_GAN98363.1:0.0483142065)100:0.162201)100:0.067086,GCA_002173735.1_ARW46876.1:0.1684563201)99:0.134209)61:0.022664,GCA_002005445.1_AQS84038.1:0.2799824479)20:0.043404,(GCA_000231445.2_EHD13669.1:0.0000027333,GCA_002153535.1_OUI79057.1:0.0347081003)100:0.579099)99:0.072569,((GCA_000014285.2_ABI61599.1:0.0000023564,GCA_000576085.2_AHJ62488.1:0.0193975606)100:0.280773,GCA_000964365.1_GAN76285.1:0.2556826343)99:0.076583)86:0.042805,((GCA_000164635.1_EFH09052.1:0.1246894541,GCA_900141905.1_SHI83622.1:0.2581723497)83:0.072387,(GCA_900101615.1_SDC14328.1:0.0000023666,GCA_900104205.1_SDB10114.1:0.0119000101)100:0.174719)81:0.080490)75:0.078278,((GCA_000016725.1_ABQ30874.1:0.0064345983,GCA_000202835.1_BAJ81060.1:0.0000024628)100:0.192069,(GCA_000306035.1_EKN00660.1:0.1863918427,GCA_000964385.1_GAN78640.1:0.2665247614)100:0.210852)93:0.045758)100:0.208069,GCA_002251795.1_OYQ32356.1:0.2888092625)54:0.064260)82:0.056494,(GCA_001746755.1_OEJ64130.1:0.5043030952,((GCA_000014865.1_ABK42853.1:0.5418299504,GCA_002109495.1_OSM00084.1:0.3932165255)100:0.258517,(((GCA_000011345.1_BAC08636.1:0.0250046712,GCA_000505665.1_AHB87714.1:0.0093275659)100:0.508750,(((((GCA_000012525.1_ABB56710.1:0.4516537981,GCA_001870225.1_APB33276.1:0.5510939669)65:0.120394,((GCA_001276715.1_KOR35956.1:0.3530367368,GCA_000317105.1_AFY81920.1:0.2806498442)96:0.071892,(GCA_000350105.1_CCH66775.1:0.0182860567,GCA_000350125.1_CCH64701.1:0.0122345427)100:0.398442)96:0.087462)7:0.011257,GCA_000018105.1_ABW26697.1:0.3792900633)7:0.017535,((((((GCA_000014265.1_ABG50900.1:0.1391874813,GCA_002260545.1_OZH52287.1:0.0460941908)100:0.191826,((GCA_000317495.1_AFZ12367.1:0.1545957891,GCA_001746915.1_OEJ73563.1:0.4024916422)39:0.037291,(((((((GCA_000020025.1_ACC82545.1:0.0944402556,((GCA_000169135.1_EAW42771.1:0.0495971054,GCA_002218065.1_GAX35219.1:0.0840280273)98:0.054388,(GCA_000312705.1_AFW93019.1:0.0873290617,(GCA_000789435.1_KHG38906.1:0.0320014193,GCA_002368115.1_BAZ84439.1:0.0000024415)100:0.043920)100:0.145232)61:0.027803)36:0.016953,(GCA_000316575.1_AFY35778.1:0.1019173873,(GCA_000317535.1_AFZ24209.1:0.1104622130,((GCA_002368055.1_BAZ71816.1:0.0000020641,GCA_002368295.1_BAY97677.1:0.0000020641)100:0.018977,GCA_002368275.1_BAY88375.1:0.0257656300)100:0.064494)87:0.020084)88:0.030641)46:0.021758,((((GCA_002368075.1_BAZ80154.1:0.0530342734,((GCA_000175835.1_EFA70691.1:0.0000026897,(GCA_001432185.1_KRH98334.1:0.0059953744,GCA_002368135.1_BAZ90629.1:0.0403628965)69:0.026563)69:0.024387,GCA_000175855.1_EFA72352.1:0.0341199324)100:0.174517)99:0.025585,GCA_000317695.1_AFZ55932.1:0.0903385980)43:0.032032,GCA_000196515.1_ADI64408.1:0.1018984618)98:0.034157,(GCA_001298445.1_ALF52681.1:0.0112202218,GCA_002367975.1_BAY16756.1:0.0267453648)100:0.101354)46:0.035328)39:0.020123,(((GCA_000231365.2_EHC09086.1:0.0062109107,GCA_001904645.1_OKH11951.1:0.0183680071)100:0.017747,((GCA_000934435.1_KIY14920.1:0.0000020641,GCA_001990805.1_ONN62206.1:0.0000020641)100:0.025643,GCA_001275395.1_KOP26466.1:0.0316699368)100:0.060863)100:0.102565,((GCA_000346485.2_KYC41959.1:0.0588371426,GCA_000760695.2_KIE12189.1:0.0530468684)100:0.135319,GCA_000828085.2_KIJ84953.1:0.1140246634)93:0.029058)34:0.050597)17:0.030045,GCA_000204075.1_ABA21536.1:0.1207118078)44:0.025062,(((GCA_001456025.1_KST62938.1:0.0000020641,GCA_001456025.1_KST63029.1:0.0000020641)100:0.109175,GCA_000316665.1_AFY56127.1:0.2181228630)100:0.083545,GCA_000317435.1_AFZ02678.1:0.2334241596)64:0.035731)95:0.097780,(((GCA_000317555.1_AFZ31520.1:0.0399174788,GCA_001904655.1_OKH26317.1:0.0215071897)100:0.121560,((GCA_000176895.2_CCE17133.1:0.0000020641,GCA_000307915.1_EKD06935.1:0.0000020641)100:0.265943,((GCA_000478195.2_ERT08897.1:0.0400575746,GCA_000972705.2_KKD39709.1:0.0954431230)100:0.126242,(GCA_000710505.1_KEI66570.1:0.0583840668,GCA_900009265.1_CUR10259.1:0.0686659794)100:0.099169)99:0.057459)98:0.112855)55:0.050369,(GCA_000952155.1_KJH70135.1:0.2064501723,(GCA_000180455.1_CBN57691.1:0.1416480364,((GCA_000214075.2_EGK85862.1:0.0314691388,GCA_000317475.1_AFZ07827.1:0.0323791986)100:0.057209,GCA_002412335.1_PCN52234.1:0.0579827323)100:0.196763)98:0.084294)86:0.031225)48:0.031098)75:0.036246)31:0.021106)32:0.024028,((((GCA_000155555.1_EDX78835.1:0.1869326828,GCA_000317515.1_AFZ19107.1:0.1402369715)86:0.046774,(GCA_000211815.1_EGJ31156.1:0.0094253197,GCA_001942495.1_OLT60309.1:0.0147075448)100:0.223201)100:0.089591,GCA_001904725.1_OKH39024.1:0.1548106184)97:0.039630,(GCA_000317065.1_AFY71059.1:0.4594372764,GCA_000332215.1_ELS33959.1:0.3631950340)100:0.456930)31:0.000003)83:0.043321,GCA_000317125.1_AFY88019.1:0.2698538620)92:0.049497,(((((((((GCA_000017845.1_ACB50367.1:0.0944348049,(GCA_000167195.1_EAM52005.1:0.0000020641,GCA_000235665.2_EHJ13706.1:0.0000020641)100:0.071182)100:0.155755,(((GCA_000317675.1_AFZ52975.1:0.1790047733,GCA_001548095.1_BAQ60553.1:0.1056522904)100:0.037993,GCA_001548115.1_BAQ63298.1:0.0947010757)100:0.136525,GCA_001747005.1_OEJ77359.1:0.2691292293)100:0.150571)100:0.087074,GCA_001637395.1_OAB55153.1:0.3807727580)86:0.028526,((GCA_000317575.1_AFZ36489.1:0.0286329758,GCA_002355455.1_BAU63771.1:0.0714509224)100:0.180637,(GCA_000332055.1_ELS03596.1:0.2815576413,GCA_002368355.1_BAZ43520.1:0.2738981058)100:0.086211)100:0.089402)96:0.051492,(GCA_000317025.1_AFY76116.1:0.0000023571,GCA_001904635.1_OKH24922.1:0.0063796581)100:0.199484)88:0.029116,(((GCA_000297435.1_CCI34400.1:0.0189965579,GCA_000312205.1_CCI08206.1:0.0132341820)100:0.209824,((((GCA_000155635.1_EDY38413.1:0.1724947513,GCA_000316515.1_AFY28806.1:0.2441433607)99:0.118384,GCA_001182765.1_CRY93036.1:0.2849319330)100:0.237463,GCA_000760175.1_KGG13608.1:0.2865625062)98:0.166459,GCA_000011465.1_CAE20043.1:0.9065497732)100:0.419782)93:0.036042,GCA_000473895.1_ERN42980.1:0.4519194524)89:0.049151)90:0.053119,((GCA_000317615.1_AFZ50211.1:0.1842411571,GCA_000317635.1_AFZ44580.1:0.0626557408)100:0.344635,(GCA_001904615.1_OKH19238.1:0.3769380756,(GCA_000284135.1_BAL29938.1:0.0417672044,GCA_000478825.2_AIE73121.1:0.0437054168)100:0.439391)91:0.085501)86:0.030019)90:0.027532,(GCA_000021825.1_ACK72180.1:0.2252915474,GCA_000332035.1_ELR97411.1:0.3148929261)92:0.053128)95:0.092122,GCA_000317145.1_AFY95932.1:0.3031492437)95:0.039657)91:0.015732,GCA_000317045.1_AFY65486.1:0.3718561821)91:0.046307)27:0.039671,((GCA_000817775.1_KIF39274.1:0.2582363579,(GCA_001904775.1_OKH45671.1:0.2883563852,GCA_002075285.2_ASC72442.1:0.2550204507)99:0.080113)96:0.105031,GCA_002142475.1_BAS59111.1:0.3203204890)80:0.090694)73:0.100698)86:0.154118,(GCA_000011385.1_BAC91064.1:0.1877666161,GCA_000484535.1_AGY58766.1:0.2065191648)100:0.391555)100:0.465515)100:0.358426)95:0.097894)53:0.050010,(((GCA_900101965.1_SDD80473.1:0.6405111950,(GCA_000742835.1_AIK95964.1:0.4056906239,(GCA_000388175.3_ETZ04517.1:0.0380754025,GCA_000469665.2_ETZ06966.1:0.1023502539)100:1.010151)100:0.171428)69:0.150301,GCA_000024465.1_ADE39487.1:0.4960037524)86:0.106016,((((GCA_000008385.1_AAW71197.1:0.0755965880,GCA_000953315.1_CDR79358.1:0.0611908063)100:0.432647,((((GCA_000011945.1_AAV86898.1:0.0048837395,GCA_000024505.1_ACZ48986.1:0.0091741791)100:0.219153,(GCA_000026005.1_CAH58521.1:0.1747813593,GCA_000964755.1_KJV63393.1:0.1678645724)100:0.180413)100:0.054924,GCA_000964795.1_KJV69514.1:0.2530954019)100:0.163658,(GCA_000022525.1_ACT69486.1:0.1125362581,GCA_000632985.1_AHX11449.1:0.1919587407)100:0.444814)44:0.027222)100:0.211099,(((GCA_000219355.1_AEI89294.1:0.5823377838,GCA_000815465.1_KIE05655.1:0.4539831413)99:0.208390,((GCA_000010205.1_BAG40846.1:0.1084329168,GCA_000964595.1_KJV55507.1:0.1437081462)100:0.471961,(GCA_000012385.1_ABE04829.1:0.1195622330,GCA_000195735.1_CAA14879.1:0.2959870248)100:0.235550)100:0.227362)94:0.075177,(GCA_000153525.1_EAS84818.1:0.0915106550,GCA_000155895.1_EDZ60512.1:0.1672461082)100:0.987942)95:0.121415)82:0.049751,(GCA_001192655.1_GAO98606.1:0.5260548289,GCA_002117145.1_ARN84600.1:0.4432804191)100:0.254714)73:0.075987)35:0.080552)29:0.043899)18:0.042373)34:0.023114,(GCA_000226315.1_AEP08509.1:0.0322202288,GCA_000348745.1_AGH96997.1:0.0353541667)100:0.483728)56:0.030271)53:0.013209,((GCA_900101935.1_SDD32693.1:0.2485414081,GCA_900172325.1_SLN23262.1:0.3947356474)92:0.050651,(GCA_000152825.2_ADM09334.1:0.4335016492,GCA_900199215.1_SNT68369.1:0.2204146887)94:0.156972)72:0.078294)44:0.047162,((((GCA_000300235.2_AJD54048.1:0.1130348259,GCA_000300275.1_EKF10079.1:0.1055420788)100:0.184258,(((((((((GCA_000013005.1_ABC64524.1:0.2490206229,(GCA_000715015.1_KEO88840.1:0.1397125030,GCA_001663175.1_ANK12407.1:0.1497001134)100:0.087414)61:0.064415,GCA_001677335.1_OBV10837.1:0.1853470423)61:0.047269,GCA_001281485.1_ALE17659.1:0.1420819719)96:0.125310,((GCA_001028705.1_AKM11294.1:0.1287586685,GCA_001661675.2_ARU16789.1:0.1578518029)100:0.112799,(GCA_001008165.2_AKH43146.1:0.1308054787,(GCA_001304795.1_ALG59550.1:0.0000020641,GCA_001306275.1_KPM17343.1:0.0000020641)100:0.085036)100:0.107167)97:0.048917)91:0.043646,(GCA_000013325.1_ABD27686.1:0.1625330973,GCA_000235975.2_EHJ61351.1:0.0587042381)100:0.030578)99:0.129197,(((GCA_000016765.1_ABQ69255.1:0.0185538867,(GCA_002355275.1_ATE67089.1:0.0000020641,GCA_002367875.1_PCE43710.1:0.0000020641)100:0.080106)100:0.102308,(GCA_001295965.1_KPF74475.1:0.0000022149,GCA_001713435.1_AOG02367.1:0.0000028742)100:0.198472)98:0.072016,(((GCA_000091125.1_BAI97960.1:0.0135807176,GCA_000147835.3_AEG50210.1:0.0317586742)100:0.079918,GCA_001586395.2_KZB93711.1:0.1587660023)98:0.065435,((GCA_002218195.1_ASK88978.1:0.1423680340,GCA_900128895.1_SIN60023.1:0.1119056818)100:0.158315,(GCA_000175255.2_AEH62674.1:0.0256744390,GCA_000218875.1_AEI37804.1:0.0834679776)100:0.214713)88:0.078808)89:0.044586)92:0.039031)100:0.064459,(GCA_000013985.1_ABF54052.1:0.0459756466,GCA_001610975.1_AMU94941.1:0.0805882907)100:0.137979)99:0.056799,GCA_002251755.1_OYQ31182.1:0.3208233984)97:0.105529,(GCA_000342165.1_EMD82744.1:0.0660435591,GCA_002211145.1_OWV32175.1:0.0426494142)100:0.319507)100:0.250653)64:0.055857,(GCA_900093605.1_SCA55449.1:0.3187386614,(GCA_000982415.1_KKJ78077.1:0.0359361071,GCA_001026905.1_KLN62486.1:0.0000022331)100:0.397068)67:0.118919)66:0.024624,(GCA_000143145.1_ADJ22222.1:0.2881929854,((GCA_000981545.1_CPR18276.1:0.0000020641,GCA_900104305.1_SDO21347.1:0.0000020641)100:0.111614,GCA_000503895.1_AHB47634.1:0.3465709518)100:0.138998)98:0.248221)53:0.067211)82:0.029785,(((((GCA_000009985.1_BAE52736.1:0.3584037519,(GCA_000294655.1_CCG42527.1:0.0687960841,GCA_900108475.1_SEH28514.1:0.0370850451)100:0.254918)100:0.099362,GCA_000513295.1_CDL01349.1:0.3760129645)100:0.107784,(GCA_001611975.1_AMW34334.1:0.3965809982,GCA_900156605.1_SIS55269.1:0.4165356118)96:0.199260)67:0.020231,(((GCA_000315795.1_EKV31988.1:0.3419130848,GCA_000968135.1_CCQ75138.1:0.5252102941)96:0.083345,GCA_900100455.1_SDG85153.1:0.6554514796)95:0.056781,(GCA_000013085.1_ABC20820.1:0.2138925617,GCA_000284415.2_CCG09811.1:0.2712659339)100:0.353219)78:0.083748)86:0.042191,((GCA_000496075.1_ESR25897.1:0.5133093726,GCA_900100655.1_SDG33008.1:0.6369974315)57:0.036140,(GCA_000226315.1_AEP08995.1:0.0856926003,GCA_000348745.1_AGH97400.1:0.0051431290)100:1.765046)54:0.023253)62:0.084484)65:0.077355,((GCA_000017565.1_ABS61819.1:0.2909213922,GCA_000739695.1_GAK45367.1:0.2282317484)86:0.123176,GCA_000689395.1_CDO59944.1:0.2083935238)67:0.066954)94:0.095243)100:0.079960)100:0.208109)100:0.083775)100:0.118901)100:0.128721);
