# Supplementary material for: Assessing the accuracy of phylogenetic rooting methods on prokaryotic gene families
Source: PLoS One. 2020 May 15;15(5):e0232950. doi: 10.1371/journal.pone.0232950 (PMC7228096; doi:10.1371/journal.pone.0232950)
Supplement: S2 Dataset — (ZIP) [file pone.0232950.s003.zip › EmpiricalDataset/GeneTrees_IQTree/000307.aln.treefile]

(GCA_000006905.1_AAK22024.1:0.0373922302,GCA_000092285.1_ADG08566.1:0.0433858831,((GCA_000017265.1_ACG79843.1:0.1448124455,GCA_001425915.1_KQW69081.1:0.2753872098)100:0.084440,((GCA_000144605.1_ADK99530.1:0.1536813972,GCA_002205555.1_ASD27047.1:0.1585278604)100:0.354980,((((GCA_000014745.1_ABI67329.1:0.1311002595,GCA_900103475.1_SDM66128.1:0.2505266616)100:0.246069,(GCA_000152745.1_EAP89650.1:0.3833560609,(GCA_000023785.1_ACT60734.1:0.4938755909,(GCA_000013025.1_ABI78275.1:0.0754435253,GCA_000685315.1_KCZ98485.1:0.0658393615)100:0.952950)98:0.228667)88:0.067402)97:0.118801,(((((((((((((((((GCA_000007125.1_AAL53144.1:0.0047580507,GCA_000157815.1_EEX99360.1:0.0047390990)100:0.042568,(GCA_000017405.1_ABS13467.1:0.0045694593,GCA_000585655.1_EXL07666.1:0.0000027061)100:0.066392)100:0.113471,GCA_001558695.1_KXF79052.1:0.1952934935)95:0.049948,(GCA_000022725.1_ACS50590.1:0.1217768247,GCA_000341385.1_AGF75345.1:0.1412662426)100:0.545295)100:0.073702,(GCA_900104355.1_SDO39035.1:0.0797636011,GCA_900113985.1_SFI63352.1:0.0834421530)100:0.161452)100:0.056679,((((GCA_000014245.1_ABG65299.1:0.2256526844,(GCA_000300335.1_EKF19445.1:0.1636321361,GCA_000300515.1_EKF44358.1:0.0723638980)100:0.100472)100:0.192142,(GCA_000585625.1_EXL10254.1:0.2312080847,((GCA_001424795.1_KQU64327.1:0.0427804306,GCA_001605015.1_AMS38964.1:0.0342263859)100:0.083574,((GCA_001510895.1_KUM28271.1:0.0433901977,GCA_001618845.1_AMX98668.1:0.1139288925)100:0.072362,GCA_002075885.1_OQM74812.1:0.2349518054)100:0.083941)81:0.065111)100:0.026957)100:0.051592,GCA_900113935.1_SFI84820.1:0.3611157833)100:0.075650,GCA_002238045.1_OXT01835.1:0.3372047456)100:0.067132)99:0.083984,((((((GCA_000016285.1_ACM35104.1:0.1427209421,GCA_000325745.1_AGA64025.1:1.1556618032)84:0.022858,(((GCA_000092045.1_ABC88939.1:0.0680799099,GCA_000769405.1_KPN25756.1:0.0497844856)100:0.095673,((GCA_000722615.1_KEQ04397.1:0.0000023596,GCA_000722625.1_KEQ07236.1:0.0000024673)100:0.162679,(GCA_000731295.1_CDN56457.1:0.0000025235,GCA_000731315.1_CDN50338.1:0.0099919104)100:0.070488)97:0.054234)97:0.045913,GCA_000092025.1_AAK85905.1:0.1544877010)95:0.045472)95:0.038653,((((GCA_000017145.1_ABR62261.1:0.0625581638,GCA_002288525.1_ASY64990.1:0.0534772925)96:0.015771,GCA_000018545.1_ACP27293.1:0.0470737330)100:0.060873,GCA_000697965.2_ANK74468.1:0.0350984612)100:0.072969,(GCA_001687365.1_OBZ97031.1:0.0520583445,GCA_001885585.1_OJF95138.1:0.0853423483)100:0.067209)100:0.089186)99:0.064594,(GCA_001578105.1_AMM83529.1:0.0745204609,GCA_002043005.1_AQZ51317.1:0.0871943226)100:0.209176)99:0.051764,(GCA_001267455.1_KOC76406.1:0.0431460406,GCA_001652565.1_ANH02795.1:0.0072753673)100:0.080300)99:0.080439,(GCA_000154705.2_EDQ35536.1:0.1207778281,GCA_001703635.1_OCW55888.1:0.1399122558)100:0.167058)100:0.200905)99:0.094907,(GCA_001293565.1_KPB01932.1:0.4597630987,GCA_000179775.1_EFL89761.1:0.6830469085)95:0.162067)95:0.128955,(((GCA_000153465.1_EAS49010.1:0.1832628685,GCA_900104035.1_SDO31762.1:0.2284232067)48:0.057056,(GCA_000800175.1_KHJ55488.1:0.0413269145,GCA_900141975.1_SHJ09936.1:0.0000020351)100:0.216663)47:0.039867,(GCA_000153705.1_EAU42015.1:0.2697530441,GCA_900176465.1_SMC71205.1:0.1639654360)95:0.052898)100:0.353650)98:0.175590,(((((((((((((((((GCA_000011965.2_AAV97051.1:0.1845558376,((((GCA_000203975.3_KID07291.1:0.1196360437,GCA_000376545.2_ANP39235.1:0.1636898224)82:0.021360,GCA_000511355.1_AHC99317.1:0.0854380676)81:0.034409,(GCA_000511385.1_AHD11073.1:0.0804633134,(GCA_001258055.1_CRL16317.1:0.0000026167,GCA_900113345.1_SFH14026.1:0.0000026167)100:0.126962)99:0.095570)98:0.041325,GCA_900172225.1_SLN60465.1:0.1043517452)80:0.029966)100:0.022196,GCA_900102795.1_SCZ66624.1:0.2773598142)63:0.034361,(GCA_001678945.1_ANP36913.1:0.0662780899,(GCA_002210095.1_OWU76073.1:0.1583719003,GCA_900109035.1_SEJ28829.1:0.2055899329)37:0.011193)64:0.035208)94:0.026860,(((GCA_001458175.1_CUH53859.1:0.1387396924,GCA_900114415.1_SFK93474.1:0.0811901388)100:0.054640,(((GCA_900142085.1_SHI44288.1:0.1599427773,GCA_001205715.1_KNG94855.1:0.2749173095)35:0.061389,GCA_900129685.1_SHH42539.1:0.3657712617)39:0.040961,(GCA_001908835.1_APO85571.1:0.2653317077,(GCA_900114485.1_SFL33093.1:0.3114213334,((GCA_000155735.2_AGI73997.1:0.0933273668,GCA_001187845.1_AKS47527.1:0.0803173860)100:0.059246,GCA_900172275.1_SLN36020.1:0.0976746772)100:0.178838)71:0.071461)38:0.048605)94:0.022954)95:0.059258,(GCA_001247715.1_KNX42994.1:0.2127537712,GCA_900172295.1_SLN19533.1:0.1557133771)100:0.071942)76:0.033786)77:0.034463,((GCA_000814025.1_KIC49960.1:0.0386789409,GCA_001969365.1_APX13361.1:0.0665550829)100:0.164116,(((GCA_000152625.1_EAP77904.1:0.2318011464,GCA_001890925.1_OJI94888.1:0.1825304363)98:0.053427,GCA_900107355.1_SDY74874.1:0.2742584391)87:0.040153,GCA_900110425.1_SEP08073.1:0.2231709211)80:0.039063)76:0.015029)91:0.028837,GCA_001038505.1_KMK68804.1:0.2666714280)72:0.026505,(((((((GCA_000153725.1_EAU44515.1:0.0541669557,((GCA_001969385.1_APX21975.1:0.0000022809,GCA_900112435.1_SFC39440.1:0.0000026764)100:0.079522,(GCA_001975705.1_APZ52075.1:0.0798378630,GCA_000442255.1_EPX85799.1:0.1308593670)98:0.039600)81:0.013681)73:0.014266,GCA_900102075.1_SDE69692.1:0.0707911188)99:0.058328,(GCA_001687105.1_ANT59959.1:0.0416783406,GCA_900116195.1_SFS70985.1:0.0536019683)100:0.177202)63:0.023891,(GCA_001482405.1_KUF09669.1:0.2113634071,GCA_900107235.1_SDY36207.1:0.2150876883)97:0.087211)60:0.031186,GCA_900100085.1_SDI99157.1:0.1803777952)98:0.074222,((GCA_000521865.1_ETX30509.1:0.1847133231,(GCA_900111875.1_SFB01560.1:0.2771256949,GCA_900115815.1_SFQ45370.1:0.2436843420)23:0.004694)93:0.057520,GCA_900116005.1_SFR14274.1:0.2195127068)95:0.050748)68:0.017773,(((((GCA_000169415.1_EBA07416.1:0.1799238287,((GCA_002211155.1_OWV57585.1:0.0166810132,(GCA_002211205.1_OWV63300.1:0.0053365682,(GCA_002211225.1_OWV46651.1:0.0000026167,GCA_900101505.1_SDD68712.1:0.0000026167)83:0.000002)100:0.004763)100:0.074044,(GCA_002237555.1_ASP19118.1:0.0217779538,GCA_900188425.1_SNS97227.1:0.0219190311)100:0.117174)85:0.028716)85:0.034975,GCA_900184945.1_SMX38050.1:0.1331923623)90:0.086321,((GCA_900156525.1_SIT83341.1:0.2188165067,((GCA_001046955.1_AKO98565.1:0.0053482369,GCA_900109145.1_SEK05750.1:0.0000025049)100:0.304760,((GCA_001404155.1_CRK75337.1:0.0000023577,GCA_900114125.1_SFJ70454.1:0.0000020755)100:0.276437,GCA_000161835.1_EET48110.1:0.4916249832)100:0.111440)98:0.103431)61:0.059830,(((GCA_002115725.1_OSQ65445.1:0.1019628108,GCA_002115805.1_OSQ53235.1:0.2076256719)100:0.106591,(GCA_000600975.2_EYD73015.1:0.2727009896,(((GCA_000153305.1_EAR52830.1:0.3552578206,GCA_900172355.1_SLN43361.1:0.2125179088)100:0.102254,(GCA_000836695.1_KIQ71335.1:0.1946118672,GCA_900141735.1_SHI55957.1:0.1036724038)100:0.096463)100:0.082491,((GCA_000223375.1_AEM42168.1:0.0000020067,GCA_001399515.1_ALJ79794.1:0.0000022944)100:0.382909,GCA_000738435.1_AII88365.1:0.3319416140)94:0.134962)56:0.044471)66:0.093924)53:0.037695,GCA_900172385.1_SLN62272.1:0.2709917285)45:0.019880)67:0.039272)72:0.035114,(((((GCA_900100005.1_SDI98467.1:0.1816671023,GCA_000152725.1_EAQ03803.1:0.3263414995)73:0.061751,(GCA_900095785.1_SCM69597.1:0.0000025154,GCA_900115865.1_SFQ48893.1:0.0000026726)100:0.228576)86:0.041172,(GCA_001458355.1_CUH63294.1:0.1642327928,GCA_900110775.1_SEP96345.1:0.1633397065)100:0.100082)96:0.057864,(GCA_000152605.1_EAP85425.1:0.1124306161,GCA_000172095.1_EDQ06689.1:0.1627623015)100:0.119614)42:0.032685,(GCA_000014045.1_ABG30345.1:0.0239607360,GCA_000154785.2_AEI95796.1:0.0288266858)100:0.309957)65:0.031369)62:0.054523,((GCA_001458375.1_CUH75176.1:0.1067153113,(GCA_900188035.1_SNR65072.1:0.1759522428,GCA_000622405.1_KIN67614.1:0.2552228302)99:0.117850)92:0.052463,(GCA_000812665.2_AML50771.1:0.2083696441,GCA_900116455.1_SFT92856.1:0.2382869770)93:0.092737)80:0.036749)45:0.021556)80:0.021826)86:0.031245,((((GCA_001305615.1_ALG91544.1:0.1500717944,GCA_900184935.1_SMX46259.1:0.1402956145)97:0.064731,GCA_900172235.1_SLN65151.1:0.2054601983)76:0.019191,(((GCA_900177545.1_SMH46207.1:0.1744514046,(((GCA_000299875.1_EKE74731.1:0.1553934252,GCA_900114135.1_SFK03011.1:0.1865670483)100:0.056914,(GCA_900109555.1_SEL14370.1:0.0000027203,GCA_900172305.1_SLN62032.1:0.0000022766)100:0.286203)100:0.067884,GCA_900172375.1_SLN68328.1:0.3083390480)100:0.162138)92:0.064381,GCA_000152805.1_EAQ13792.1:0.1840702751)53:0.015040,(GCA_001307765.1_KPN61715.1:0.1868066828,GCA_900109955.1_SEV87904.1:0.1725200507)97:0.049769)81:0.049598)87:0.036940,(GCA_000671395.1_KCV82672.1:0.1526001369,((GCA_000442275.2_EPX77848.1:0.0633075691,GCA_900111945.1_SFR36641.1:0.1028563789)100:0.240859,GCA_000647975.1_KAJ57528.1:0.2635210871)65:0.057600)65:0.052742)71:0.047935)66:0.041208,GCA_001981245.1_APX89710.1:0.2504652119)63:0.045487,((((GCA_000012905.2_ABA80293.1:0.2266043612,GCA_900107025.1_SDW21918.1:0.2332601166)73:0.025380,(((GCA_900110025.1_SEM63071.1:0.1784825720,GCA_900110135.1_SEN57281.1:0.2131052977)99:0.087616,(GCA_001517585.1_CUX82709.1:0.1771067162,(GCA_000765015.1_KGK78563.1:0.0000026167,GCA_900141945.1_SHJ31812.1:0.0000026167)100:0.330625)97:0.051948)75:0.045008,(GCA_900106675.1_SDX65550.1:0.1836039140,(((GCA_000021865.1_ADE84043.1:0.2942058755,((GCA_001403795.1_CTQ48361.1:0.1605616822,GCA_900109285.1_SEK66281.1:0.1573663405)100:0.326451,(GCA_000203895.1_ABL70885.1:0.1801271396,GCA_000444995.1_AGT10484.1:0.1913782601)100:0.347579)98:0.100985)34:0.024061,GCA_900156815.1_SIT17379.1:0.3055798165)49:0.031423,(GCA_000740785.1_KFI29745.1:0.1990569986,GCA_000590925.1_AHM03225.1:0.6073175715)74:0.105397)100:0.076506)100:0.046201)91:0.067292)94:0.035256,(GCA_000740775.1_KFI33901.1:0.0749057377,GCA_000740795.1_KFI32185.1:0.0263464649)100:0.217360)55:0.024164,(GCA_001620265.1_AMY71412.1:0.1360310973,(GCA_000714535.1_KEO54192.1:0.1468258367,GCA_000715505.1_KEP68237.1:0.1311322087)100:0.163162)96:0.034726)98:0.069529)90:0.050107,(GCA_001548075.1_BAQ70945.1:0.0008750946,GCA_001633165.1_ANB32991.1:0.0096771085)100:0.254335)85:0.032325,(GCA_000018145.1_ABV94775.1:0.2900939687,GCA_900184815.1_SMX24529.1:0.3797121532)98:0.098739)57:0.026426,(GCA_900099935.1_SDK53159.1:0.1238147923,(GCA_900112335.1_SFD01118.1:0.1017285202,GCA_900188335.1_SNT25033.1:0.1121032324)100:0.061603)100:0.186757)79:0.061964,((GCA_900115595.1_SFP90340.1:0.2865467083,((GCA_900142295.1_SIO16727.1:0.3905129511,((GCA_900110115.1_SEN03289.1:0.0137797116,GCA_900141995.1_SHJ54771.1:0.0119101163)100:0.366415,(GCA_900113405.1_SFG85883.1:0.0000023396,GCA_900172315.1_SLN42571.1:0.0000023533)100:0.393883)100:0.156026)61:0.045206,GCA_000299575.1_EKE44250.1:0.5659437988)83:0.124676)67:0.039330,(GCA_000442315.1_EPX82536.1:0.5232964849,GCA_000600335.2_EYD75337.1:0.2852866774)100:0.363474)86:0.074648)86:0.123106,GCA_900102905.1_SDK11868.1:0.1558065442)98:0.167313,((GCA_900111545.1_SES69936.1:0.0000028287,GCA_900143155.1_SHN61759.1:0.0000023335)100:0.414244,((GCA_900106695.1_SDX06937.1:0.4114124245,GCA_900113695.1_SFI88126.1:0.4107461828)100:0.203947,GCA_900107585.1_SEA11723.1:0.7197772944)100:0.157313)87:0.066625)100:0.412338,((GCA_000152825.2_ADM09074.1:0.7582802485,GCA_900199215.1_SNT68136.1:0.3831725070)100:0.311498,((GCA_000230555.1_AEQ53431.1:0.1679324842,GCA_900100665.1_SDG24571.1:0.1307085498)100:0.354017,(GCA_000743575.1_KFL32276.1:0.1751085305,GCA_000970435.1_KKB76351.1:0.3840521270)100:0.142396)100:0.503722)100:0.135492)100:0.179089)98:0.048558,GCA_900129325.1_SHF64329.1:0.5150949610)66:0.065944,GCA_900104485.1_SDB51009.1:0.7226411583)66:0.109524,((((((GCA_000010525.1_BAF86020.1:0.2781581655,GCA_000017645.1_ABS65549.1:0.1761377594)100:0.315705,(GCA_000092925.1_ADH91170.1:0.0827237142,GCA_900100155.1_SCW71344.1:0.1496505484)100:0.302475)100:0.155447,GCA_900148505.1_SHO64934.1:0.6371853257)96:0.129699,(((((((GCA_000019945.1_ACB80972.1:0.3234310800,GCA_000022085.1_ACL59487.1:0.1937923154)100:0.178471,(GCA_001017175.1_KLK93880.1:0.0629223190,GCA_900102135.1_SCY45632.1:0.0623246898)100:0.179699)100:0.133146,(GCA_001741865.1_AOO79883.1:0.1104644429,GCA_900102525.1_SDG62229.1:0.2148430496)100:0.308049)79:0.097881,(GCA_001271345.1_ALA19514.1:0.0639358529,GCA_001887265.1_APF39171.1:0.0033724800)100:0.405524)100:0.139534,(((GCA_000019845.1_ACB94688.1:0.2768764091,(GCA_000021745.1_ACK51224.1:0.1494237251,GCA_900114285.1_SFK34747.1:0.2565717230)99:0.130740)100:0.201476,(GCA_900104955.1_SED01667.1:0.1847417356,GCA_900187365.1_SNB65593.1:0.3634770521)58:0.047105)65:0.093426,((GCA_000304315.1_CCJ07961.1:0.2285055092,GCA_002117405.1_ARN80304.1:0.2676820895)86:0.069703,(GCA_001644125.1_OAI25274.1:0.0872193390,GCA_001675455.1_OBS51380.1:0.0756515078)100:0.074632)100:0.208199)100:0.320245)97:0.084449,((GCA_001402875.1_ALK10847.1:0.0000021998,GCA_001459775.1_CUU43509.1:0.0000027201)100:0.338880,GCA_002355335.1_BAT59845.1:0.4867616040)100:0.229982)57:0.033887,GCA_001676615.1_OCC00473.1:0.5106037651)81:0.054812)95:0.111332,((((((GCA_000011365.1_BAC46046.1:0.0095516612,GCA_000661935.1_AHY55527.1:0.0481359852)100:0.222108,((GCA_000935205.1_KIZ35871.1:0.0909652599,(GCA_001618955.1_KZD22728.1:0.0000025240,GCA_900108575.1_SEH82299.1:0.0035888942)100:0.147992)97:0.044539,((GCA_000012725.1_ABA03294.1:0.1668245895,GCA_000013885.1_ABE60935.1:0.1996830852)80:0.054357,GCA_000195775.1_CAE25878.1:0.0959914174)79:0.071277)77:0.064453)53:0.072795,GCA_000336555.1_EKS33174.1:0.1191664043)53:0.100916,((GCA_000218565.1_AEI04763.1:0.0000026167,GCA_000218585.1_AEI01189.1:0.0000026167)100:0.103757,GCA_000314735.2_EKS30064.1:0.1340234864)100:0.094302)100:0.218962,GCA_002119765.1_ARP99231.1:0.2654610629)100:0.033202,(GCA_001426945.1_KQY97741.1:0.1928386670,GCA_001579845.1_AMN38578.1:0.3377353392)100:0.124680)100:0.183324)93:0.063792,(((((((GCA_000148725.1_EFO32760.1:0.2545392767,(GCA_000158095.1_EEE46349.1:0.1011298710,GCA_001403915.1_CTQ44310.1:0.1310309481)100:0.102203)100:0.083730,(GCA_000192745.1_ADZ72718.1:0.2285947201,(GCA_001188555.1_KND18417.1:0.0000023585,GCA_002249885.1_OXS45927.1:0.0049161798)100:0.138903)100:0.113927)100:0.188638,(GCA_001907205.1_OKL44463.1:0.1481518162,(GCA_900110875.1_SEQ33765.1:0.1030120075,GCA_900114245.1_SFJ96464.1:0.1399629470)100:0.213199)100:0.250801)100:0.184144,GCA_900105595.1_SDU46603.1:0.4372360009)99:0.123179,(GCA_900102695.1_SCZ35408.1:0.6920509940,GCA_001305515.1_KPL52667.1:0.4514783635)59:0.063151)63:0.087975,(GCA_900115225.1_SFO39012.1:0.1279325732,GCA_900215505.1_SNY90398.1:0.1133209945)100:0.525170)62:0.064948,(GCA_001720135.1_ODN72303.1:0.4127630659,GCA_000496075.1_ESR25866.1:0.5829895546)100:0.129468)64:0.074528)64:0.087916)88:0.075643,(((GCA_000143145.1_ADJ25290.1:0.3940973825,(GCA_000981545.1_CPR19594.1:0.0000026350,GCA_900104305.1_SDO04453.1:0.0048807778)100:0.475376)96:0.185796,((GCA_000828475.1_BAQ16165.1:0.2494721581,GCA_001723285.1_ODR99894.1:0.1553806841)100:0.293144,GCA_001708935.1_ODA66358.1:0.3409942446)100:0.140295)91:0.039460,(GCA_000166055.1_ADP69361.1:0.5186728553,GCA_002088295.1_ORE95317.1:0.8954875480)94:0.212841)92:0.082296)94:0.105343,((((((GCA_000011945.1_AAV86548.1:0.0886640850,GCA_000024505.1_ACZ49329.1:0.2185069429)100:0.524403,((GCA_000026005.1_CAH58072.1:0.2402617740,GCA_000964755.1_KJV65955.1:0.2527152005)100:0.336051,GCA_000964795.1_KJV68763.1:0.5158743224)99:0.241445)99:0.091989,GCA_000953315.1_CDR79366.1:1.3333103941)97:0.552310,((((GCA_000010205.1_BAG40820.1:0.3332898420,GCA_000964595.1_KJV57177.1:0.0829974225)100:0.559537,((GCA_000012385.1_ABE04852.1:0.0824301523,GCA_000195735.1_CAA14954.1:0.2548232942)100:0.163731,GCA_000195735.1_CAA14953.1:0.2255282828)100:0.572795)100:0.619137,(GCA_000388175.3_ETZ04917.1:0.3892865658,GCA_000469665.2_ETZ07553.1:0.3894288046)100:1.889694)62:0.080260,((GCA_000219355.1_AEI88760.1:1.0118785890,GCA_000815465.1_KIE05983.1:0.7077645799)100:0.441076,(GCA_000022525.1_ACT69085.1:0.7063305927,GCA_000632985.1_AHX11065.1:0.2729087754)100:1.376371)94:0.133345)63:0.176163)52:0.114108,(GCA_001765415.1_AOR39079.1:1.4723339660,(((((GCA_000011345.1_BAC09158.1:0.0072007246,GCA_000505665.1_AHB88261.1:0.0785131840)100:0.979672,(GCA_000284135.1_BAL30854.1:0.1794120482,GCA_000478825.2_AIE72931.1:0.2214574372)100:0.625043)89:0.239287,(((((((GCA_000014265.1_ABG51542.1:0.1664177658,GCA_002260545.1_OZH52284.1:0.0423156380)100:0.422318,((((GCA_000176895.2_CCE16691.1:0.0000027386,GCA_000307915.1_EKD06578.1:0.0554672268)79:0.000003,(GCA_000176895.2_CCE17977.1:0.0000026469,GCA_000307915.1_EKD06579.1:0.0103347268)100:0.010190)100:0.505585,(GCA_000710505.1_KEI65395.1:0.1229840488,GCA_900009265.1_CUR17596.1:0.0302422910)100:0.302401)45:0.069905,GCA_000478195.2_ERT06536.1:0.3856528797)99:0.112195)94:0.084059,((((((((GCA_000214075.2_EGK89953.1:0.0396249755,GCA_000317475.1_AFZ06102.1:0.0239869020)100:0.137973,GCA_002412335.1_PCN51518.1:0.1640492057)100:0.322415,GCA_000180455.1_CBN57615.1:0.3447435822)100:0.220001,((GCA_000317105.1_AFY81175.1:0.4175773521,GCA_001904725.1_OKH40477.1:0.4342727776)94:0.077292,GCA_001276715.1_KOR38355.1:0.5754293226)94:0.033267)84:0.055148,((GCA_000317125.1_AFY85992.1:0.4231769292,(GCA_000317555.1_AFZ30775.1:0.0354253516,GCA_001904655.1_OKH29191.1:0.0760328134)100:0.232863)98:0.110807,GCA_000952155.1_KJH72550.1:0.4225147681)56:0.087269)47:0.053916,((((((((GCA_000020025.1_ACC79912.1:0.0909205637,(GCA_000169135.1_EAW44272.1:0.0738115419,GCA_002218065.1_GAX34246.1:0.0359840455)100:0.182559)99:0.026881,GCA_000204075.1_ABA24580.1:0.2555201676)72:0.024984,GCA_000316575.1_AFY31873.1:0.1163265237)97:0.039009,(GCA_002367975.1_BAY17351.1:0.1489155060,(((GCA_000196515.1_ADI65468.1:0.1854095164,GCA_000317695.1_AFZ56564.1:0.1285943704)99:0.033890,(GCA_000317535.1_AFZ24836.1:0.1724810428,(GCA_000312705.1_AFW95293.1:0.0535745416,(GCA_000789435.1_KHG41057.1:0.0151067225,GCA_002368115.1_BAZ85871.1:0.0681993402)100:0.082885)100:0.289512)100:0.042220)99:0.061101,(GCA_002368075.1_BAZ83577.1:0.0919883510,((GCA_000175835.1_EFA70114.1:0.0033477861,GCA_001432185.1_KRH97353.1:0.0125659473)81:0.038986,(GCA_002368135.1_BAZ90790.1:0.0567204506,GCA_000175855.1_EFA72002.1:0.1046104860)100:0.011905)100:0.373106)100:0.134684)99:0.126576)38:0.047955)33:0.035243,((GCA_002368055.1_BAZ74604.1:0.0000025224,GCA_002368295.1_BAZ01473.1:0.0000020485)100:0.081871,GCA_002368275.1_BAY92161.1:0.0387039417)100:0.195778)100:0.105942,((GCA_000346485.2_KYC42630.1:0.0649407933,GCA_000760695.2_KIE11930.1:0.0805669757)100:0.200329,GCA_000828085.2_KIJ85358.1:0.1842394628)100:0.050897)83:0.049156,(((GCA_000231365.2_EHC19645.1:0.0483881296,GCA_001904645.1_OKH11210.1:0.0343660519)100:0.066409,((GCA_000934435.1_KIY12736.1:0.0000025653,GCA_001990805.1_ONN62534.1:0.0000026630)100:0.079344,GCA_001275395.1_KOP28198.1:0.0633976317)80:0.025351)100:0.178277,((GCA_001456025.1_KST62081.1:0.4379249523,(GCA_000316665.1_AFY58097.1:0.3430416070,GCA_000317435.1_AFY99791.1:0.5031275267)91:0.106602)87:0.059933,GCA_000350105.1_CCH66540.1:0.7494965890)14:0.044133)93:0.037359)95:0.204759,(GCA_000317495.1_AFZ14296.1:0.3941161502,((GCA_001637395.1_OAB63358.1:0.6044417810,(GCA_000317045.1_AFY68019.1:0.5562748651,GCA_002142475.1_BAS56717.1:0.4652392561)100:0.173202)96:0.161350,GCA_000775285.1_KGF71852.1:0.7274917184)91:0.101906)6:0.029978)5:0.026530)93:0.111172,((GCA_000155555.1_EDX71455.1:0.3674957518,GCA_000317515.1_AFZ19049.1:0.2548515380)100:0.084795,(GCA_000211815.1_EGJ29211.1:0.0354474864,GCA_001942495.1_OLT58352.1:0.0410753681)100:0.372698)100:0.084825)90:0.078709,GCA_001746915.1_OEJ73622.1:0.6274764352)93:0.096448)94:0.065642,((GCA_002075285.2_ASC72871.1:0.7450896416,((GCA_000018105.1_ABW28000.1:0.6895582106,GCA_001904775.1_OKH50682.1:0.6922621535)84:0.119020,GCA_001870225.1_APB35096.1:0.8897675481)88:0.088841)26:0.032612,(GCA_000817775.1_KIF42080.1:0.6506853334,(GCA_000012525.1_ABB57252.1:0.7303037501,(GCA_000011385.1_BAC91631.1:0.5261986643,GCA_000484535.1_AGY56449.1:0.5513762111)100:0.507230)99:0.188575)35:0.093321)82:0.091450)81:0.057827,GCA_000317145.1_AFY93990.1:0.9016397042)61:0.013813,(((((GCA_000017845.1_ACB51255.1:0.1824417299,(GCA_000167195.1_EAM53048.1:0.0094646943,GCA_000235665.2_EHJ15043.1:0.0000026167)100:0.193835)100:0.125777,GCA_000025125.1_ADB95797.1:0.8043166478)100:0.129227,((GCA_000317025.1_AFY78336.1:0.0337767537,GCA_001904635.1_OKH23450.1:0.0665694801)100:0.344107,(GCA_000021825.1_ACK73464.1:0.4600471619,GCA_000473895.1_ERN42806.1:0.8522679591)99:0.063255)100:0.079975)97:0.087660,(((GCA_000317575.1_AFZ37199.1:0.1358544995,GCA_002355455.1_BAU66524.1:0.1184713505)100:0.386064,(GCA_000332055.1_ELS05547.1:0.4174617629,GCA_002368355.1_BAZ44439.1:0.4748441278)100:0.135833)100:0.220456,((GCA_000317675.1_AFZ54711.1:0.3710974462,(GCA_001548095.1_BAQ59837.1:0.2529119021,GCA_001548115.1_BAQ65816.1:0.2052435476)100:0.123900)100:0.189693,GCA_001747005.1_OEJ78950.1:0.5897770692)100:0.286943)99:0.125606)96:0.034624,((GCA_000317615.1_AFZ48960.1:0.3303329025,GCA_000317635.1_AFZ43324.1:0.2774546738)100:0.390852,(GCA_000297435.1_CCI32487.1:0.0424757151,GCA_000312205.1_CCI07145.1:0.0181737138)100:0.917692)57:0.065072)57:0.071667)40:0.035541,((GCA_000332035.1_ELR98044.1:0.5283612605,GCA_001904615.1_OKH18336.1:0.9164335412)69:0.085867,(GCA_000317065.1_AFY68382.1:0.7432280141,GCA_000332215.1_ELS31391.1:0.8909278552)99:0.252672)61:0.112921)68:0.207459)100:0.271737,(((GCA_000155635.1_EDY37348.1:0.4523222474,GCA_000316515.1_AFY30208.1:0.5727224478)100:0.217674,GCA_001182765.1_CRY91368.1:0.4321766310)100:0.505778,(GCA_000760175.1_KGG11926.1:0.7092102127,GCA_000011465.1_CAE19806.1:1.2428552309)100:0.316118)100:0.622248)100:0.310833,(GCA_001637395.1_OAB61307.1:1.1053562703,GCA_001982645.1_ONG38312.1:1.0497422471)100:0.431411)99:0.277664)100:0.610914)89:0.209789,(GCA_000742835.1_AIK95545.1:1.1817147033,(GCA_001192655.1_GAO97766.1:0.7725505215,GCA_002117145.1_ARN84568.1:1.2555685326)100:0.366624)94:0.248996)93:0.267669)86:0.106879,((((((((GCA_000009985.1_BAE52919.1:0.3296679474,(GCA_000294655.1_CCG41908.1:0.0489271434,GCA_900108475.1_SEH46146.1:0.0532661878)100:0.295241)98:0.062491,GCA_000513295.1_CDL00869.1:0.5401186618)100:0.132382,(GCA_900167455.1_SKA40976.1:0.5231886292,(GCA_000264455.2_AFK55382.1:0.0104259258,GCA_001601315.1_KYO51610.1:0.0000020437)100:0.748381)92:0.110698)91:0.100576,((GCA_000226315.1_AEP09438.1:0.0206693704,GCA_000348745.1_AGH97893.1:0.0024997442)100:0.765163,(GCA_900093605.1_SCA55611.1:0.6069154341,GCA_001746755.1_OEJ64310.1:0.6255516302)83:0.120616)69:0.058058)37:0.040622,((((((GCA_000010725.1_BAI73499.1:0.1667283397,GCA_000632475.2_AIB13164.1:0.2047273789)100:0.170788,(((GCA_000225995.2_EGY02296.1:0.0000022046,GCA_000730165.2_ASG21708.1:0.0096262131)100:0.247118,(GCA_000016185.1_ACJ00284.1:0.3399366943,GCA_002251795.1_OYQ35946.1:0.3054658316)100:0.173447)100:0.135345,(GCA_000576635.1_EWY42376.1:0.0579065353,GCA_000936425.1_KJB95849.1:0.0352098018)100:0.152533)100:0.072456)100:0.192597,((GCA_000982415.1_KKJ77183.1:0.0165017622,GCA_001026905.1_KLN60963.1:0.0613926578)100:0.494338,((GCA_000299935.1_EKE78357.1:0.2321278806,GCA_001618175.1_KZD12918.1:0.2230952060)100:0.299093,(GCA_900102465.1_SDF75280.1:0.2106807921,(GCA_000319385.1_AFX98278.1:0.2713369611,GCA_000510265.1_AHC73294.1:0.1958676916)100:0.600442)100:0.361700)98:0.217294)48:0.080749)45:0.052519,(GCA_000767795.1_KGM32686.1:0.0309720068,GCA_002195995.1_OWJ56181.1:0.0030090782)100:0.622508)84:0.071845,((GCA_900177295.1_SMF74573.1:0.0000024562,GCA_900188055.1_SNS10887.1:0.0000029723)100:0.435452,(((((((((((GCA_000011685.1_AAW61325.1:0.1151203797,GCA_000234355.2_EHH68980.1:0.1145734677)100:0.056282,(GCA_000723565.1_CDG34393.1:0.0627629081,GCA_002003665.1_OOL18290.1:0.0368574622)100:0.263995)100:0.225257,((GCA_000617865.1_GAJ27671.1:0.2826116972,GCA_002005465.1_AQS88972.1:0.3199729147)98:0.080729,((GCA_001787335.1_AOX16180.1:0.0095104668,GCA_001787355.1_AOX19139.1:0.0108357321)100:0.116823,(GCA_000724025.1_CDG41267.1:0.0141685084,GCA_001547995.1_BAT20334.1:0.0142575660)100:0.360765)98:0.056213)95:0.056676)98:0.134061,GCA_000963885.1_GAN55601.1:0.2834492303)100:0.313911,(((GCA_000182745.1_BAK84357.1:0.0419946039,GCA_000208635.2_EGG78266.1:0.0282664380)93:0.012594,GCA_000964505.1_GAO00534.1:0.0554770484)100:0.207342,(GCA_000231445.2_EHD13549.1:0.0000024570,GCA_002153535.1_OUI78033.1:0.0000025547)100:0.917857)37:0.052675)93:0.088245,(GCA_002005445.1_AQS84966.1:0.2727806824,GCA_002173735.1_ARW47267.1:0.1743541819)100:0.132935)93:0.044113,GCA_000021325.1_ACI51833.1:0.2020144213)98:0.066297,((GCA_000014285.2_ABI63251.1:0.0000025963,GCA_000576085.2_AHJ64261.1:0.0050269021)100:0.190614,GCA_000964365.1_GAN75962.1:0.2182309135)100:0.087073)97:0.077331,((GCA_000164635.1_EFH12251.1:0.1498424628,GCA_900141905.1_SHK38480.1:0.3274079181)76:0.077061,(GCA_900101615.1_SDD45204.1:0.0000020147,GCA_900104205.1_SDB72462.1:0.0044960864)100:0.230795)100:0.203125)99:0.068423,(GCA_000306035.1_EKN01286.1:0.0915215794,GCA_000964385.1_GAN80823.1:0.0546358682)100:0.376183)45:0.093366,(GCA_000016725.1_ABQ29666.1:0.0000022249,GCA_000202835.1_BAJ79883.1:0.0000023478)100:0.475378)100:0.372225)61:0.148206)54:0.060344,(GCA_000968135.1_CCQ75721.1:0.3534254241,((((GCA_000013085.1_ABC24577.1:0.3438197476,GCA_000284415.2_CCG07566.1:0.4219786646)100:0.206291,GCA_900101965.1_SDE47294.1:0.6587052679)95:0.129430,((GCA_000300235.2_AJD54200.1:0.0796544563,GCA_000300275.1_EKF10252.1:0.0594186572)100:0.542910,GCA_000315795.1_EKV32103.1:0.2239206982)76:0.119806)99:0.111027,(GCA_900156605.1_SIS50588.1:0.4209011945,GCA_001611975.1_AMW34488.1:0.5203017499)100:0.191929)98:0.087586)96:0.103479)60:0.038767)20:0.024411,((GCA_000963705.1_KJV08709.1:0.1960648567,GCA_002251735.1_OYQ17812.1:0.1784759966)100:0.543565,GCA_900100655.1_SDG23078.1:0.9615103304)25:0.066580)93:0.079897,(GCA_900172325.1_SLN19067.1:0.5515880460,GCA_900100455.1_SDH38451.1:0.6356603182)89:0.129967)97:0.128400,(GCA_900101935.1_SDE60238.1:0.8298726147,((GCA_000024465.1_ADE39821.1:1.0090562660,(GCA_000014865.1_ABK46209.1:0.6746255684,GCA_002109495.1_OSM00357.1:0.5362886193)100:0.804619)19:0.034544,(((((((((((GCA_000013005.1_ABC62797.1:0.1708421418,(GCA_001281485.1_ALE16042.1:0.1711504278,((GCA_001663175.1_ANK11752.1:0.2061141980,GCA_001677335.1_OBV11606.1:0.1233900186)100:0.084757,GCA_001008165.2_AKH41101.1:0.2552320212)96:0.054880)89:0.054842)90:0.045143,((GCA_001304795.1_ALG62390.1:0.0000026167,GCA_001306275.1_KPM12960.1:0.0035024526)100:0.265161,GCA_001661675.2_ARU16215.1:0.3993478646)83:0.074677)83:0.107516,GCA_000715015.1_KEO88994.1:0.2752473761)100:0.168915,(GCA_000235975.2_EHJ60248.1:0.2821399353,GCA_001028705.1_AKM08875.1:0.2165671008)70:0.086038)47:0.057977,((GCA_000013325.1_ABD26920.1:0.3631377896,(GCA_000013985.1_ABF52262.1:0.1167933116,GCA_001610975.1_AMU93926.1:0.0875552202)100:0.336825)38:0.064430,(GCA_002218195.1_ASK87378.1:0.1220307661,GCA_900128895.1_SIN86249.1:0.2098652725)100:0.344485)36:0.017508)99:0.085162,(GCA_001586395.2_KZB95109.1:0.2916669401,(GCA_001295965.1_KPF76352.1:0.0085956141,GCA_001713435.1_AOG01428.1:0.0000026549)100:0.367983)99:0.113567)99:0.097279,(GCA_000091125.1_BAI96458.1:0.1119006653,GCA_000147835.3_AEG48938.1:0.0958477774)100:0.367087)97:0.042649,((GCA_000016765.1_ABQ70153.1:0.0651069281,(GCA_002355275.1_ATE66920.1:0.0000026167,GCA_002367875.1_PCE42210.1:0.0000026167)100:0.183038)100:0.138249,(GCA_000934435.1_KIY13300.1:0.2916530249,(GCA_000175255.2_AEH62912.1:0.1522576658,GCA_000218875.1_AEI37566.1:0.2088881796)100:0.651901)99:0.096103)99:0.113967)99:0.168509,GCA_002251755.1_OYQ26156.1:0.5003517997)99:0.081797,(GCA_000342165.1_EMD82777.1:0.1800515784,GCA_002211145.1_OWV32147.1:0.2545114585)100:0.371520)100:0.436083,GCA_001637395.1_OAB62517.1:2.1938431153)95:0.236607)88:0.071186)93:0.112558)91:0.110788)97:0.095585,((GCA_000017565.1_ABS65228.1:0.3741476390,GCA_000739695.1_GAK43818.1:0.3683335713)100:0.189563,GCA_000689395.1_CDO59858.1:0.4306171877)100:0.115756)100:0.274475)100:0.062444,(GCA_000175215.2_ADU11885.1:0.6133094754,GCA_000204015.1_EGF91963.1:0.4181140783)100:0.250860)95:0.116336)99:0.120906)100:0.264663);
