# Supplementary material for: Assessing the accuracy of phylogenetic rooting methods on prokaryotic gene families
Source: PLoS One. 2020 May 15;15(5):e0232950. doi: 10.1371/journal.pone.0232950 (PMC7228096; doi:10.1371/journal.pone.0232950)
Supplement: S2 Dataset — (ZIP) [file pone.0232950.s003.zip › EmpiricalDataset/GeneTrees_IQTree/000308.aln.treefile]

(GCA_000006905.1_AAK22049.1:0.0662784872,GCA_000092285.1_ADG08544.1:0.0340610640,((GCA_000017265.1_ACG79867.1:0.1875898516,GCA_001425915.1_KQW69102.1:0.0927842561)100:0.067324,(((GCA_000175215.2_ADU11862.1:0.2530486190,GCA_000204015.1_EGF92000.1:0.2882465463)100:0.298442,((GCA_000144605.1_ADK99661.1:0.2580546295,GCA_002205555.1_ASD26949.1:0.1273556709)100:0.382294,GCA_000017265.1_ACG79587.1:1.8858578172)95:0.201954)94:0.119044,((((GCA_000013025.1_ABI78046.1:0.0000026016,GCA_000685315.1_KDA00198.1:0.0875551070)100:0.322787,GCA_000023785.1_ACT60759.1:0.5510556779)100:0.267795,((GCA_000014745.1_ABI67309.1:0.2738828449,GCA_900103475.1_SDM66677.1:0.1025041924)100:0.473490,GCA_000152745.1_EAP89627.1:0.4431714515)100:0.168866)100:0.095579,((GCA_000152825.2_ADM09047.1:0.2225163285,GCA_900199215.1_SNT68105.1:0.3461765119)100:0.410746,(((((((((((((((((((GCA_000007125.1_AAL52989.1:0.0066944946,GCA_000157815.1_EEX99517.1:0.0066522213)100:0.017388,(GCA_000017405.1_ABS12884.1:0.0000029332,GCA_000585655.1_EXL07487.1:0.0000029332)100:0.054491)100:0.074351,GCA_001558695.1_KXF78915.1:0.1462117725)100:0.080671,(GCA_900104355.1_SDO46407.1:0.1247696705,GCA_900113985.1_SFI68175.1:0.1305184054)100:0.079107)99:0.063680,((GCA_000014245.1_ABG65404.1:0.1210784138,(GCA_000300335.1_EKF20083.1:0.0727898875,GCA_000300515.1_EKF44427.1:0.0923756281)100:0.067602)100:0.040964,(GCA_900113935.1_SFI85623.1:0.1372622904,((GCA_000585625.1_EXL03180.1:0.1479655023,((GCA_001510895.1_KUM23456.1:0.0597136746,GCA_001618845.1_AMX98522.1:0.0302562058)100:0.041711,GCA_002075885.1_OQM73793.1:0.1001339857)100:0.062116)97:0.003648,(GCA_001424795.1_KQU74731.1:0.0218027826,GCA_001605015.1_AMS39493.1:0.0132452387)100:0.120775)99:0.052775)100:0.047148)100:0.035192)100:0.075990,(GCA_000817775.1_KIF43422.1:0.2133353345,GCA_001293565.1_KPB01889.1:0.1251950060)100:0.190054)96:0.038105,(GCA_000154705.2_EDQ35518.1:0.1465239856,GCA_001703635.1_OCW55906.1:0.1291291895)100:0.118454)89:0.020639,((((GCA_000016285.1_ACM35299.1:0.1918199153,(GCA_000092045.1_ABC89203.1:0.0142702990,GCA_000769405.1_KPN26057.1:0.0420898113)100:0.189284)80:0.025146,(((((GCA_000017145.1_ABR58896.1:0.0510848008,GCA_000018545.1_ACP23841.1:0.0525487558)95:0.007452,GCA_002288525.1_ASY61508.1:0.0377286011)100:0.052616,GCA_000697965.2_ANK71187.1:0.0418142795)100:0.051909,(GCA_001687365.1_OBZ96847.1:0.0386604482,GCA_001885585.1_OJF90605.1:0.1534299614)100:0.042054)100:0.046214,((GCA_000722615.1_KEQ03918.1:0.0000025802,GCA_000722625.1_KEQ04598.1:0.0000029332)100:0.129571,(GCA_000731295.1_CDN52404.1:0.0000020347,GCA_000731315.1_CDN46233.1:0.0068717079)100:0.079540)100:0.081596)93:0.028378)67:0.025969,(GCA_000092025.1_AAK86168.1:0.1254507479,(GCA_001267455.1_KOC76570.1:0.0442321074,GCA_001652565.1_ANH02608.1:0.0000024007)100:0.165844)71:0.021292)59:0.044364,((GCA_001578105.1_AMM86823.1:0.0840175107,GCA_002043005.1_AQZ53211.1:0.0490546199)100:0.215426,(GCA_000325745.1_AGA64147.1:0.2991160340,GCA_000496595.1_AHA27442.1:0.7107880332)100:0.385709)76:0.044705)91:0.038043)99:0.078532,(((GCA_000153465.1_EAS49027.1:0.1321077646,(GCA_000153705.1_EAU40954.1:0.1227989539,GCA_900176465.1_SMD13861.1:0.0740122749)100:0.131370)100:0.131900,((GCA_000800175.1_KHJ55475.1:0.0178436681,GCA_900141975.1_SHJ09329.1:0.0159530881)100:0.166655,GCA_900104035.1_SDO32152.1:0.2694793904)100:0.076189)100:0.044429,GCA_000179775.1_EFL88383.1:0.4121640545)96:0.032867)79:0.043339,(GCA_002238045.1_OXT01940.1:0.2673461382,(GCA_000022725.1_ACS51691.1:0.0613720479,GCA_000341385.1_AGF76323.1:0.0000023028)100:0.473512)40:0.040857)94:0.088737,(((((GCA_000148725.1_EFO32741.1:0.1152474538,(GCA_000158095.1_EEE45988.1:0.0273105766,GCA_001403915.1_CTQ44292.1:0.1119344952)100:0.086411)100:0.075696,GCA_000192745.1_ADZ72736.1:0.1388147041)87:0.034480,(GCA_001188555.1_KND18401.1:0.0000029332,GCA_002249885.1_OXS45662.1:0.0000029332)100:0.153623)100:0.162652,((GCA_001907205.1_OKL44479.1:0.1116187600,(GCA_900110875.1_SEQ33047.1:0.0277519357,GCA_900114245.1_SFJ96166.1:0.0387468027)100:0.112300)100:0.147070,GCA_900105595.1_SDU46403.1:0.2859579385)79:0.026205)80:0.101306,((GCA_900115225.1_SFO39531.1:0.1571425724,GCA_900215505.1_SNY90381.1:0.1000962203)100:0.239980,GCA_001720135.1_ODN72216.1:0.3452081375)78:0.064103)63:0.025144)69:0.051386,(((GCA_000010525.1_BAF90701.1:0.1575558743,(GCA_000017645.1_ABS67068.1:0.3137381494,(GCA_000092925.1_ADH91236.1:0.0277821121,GCA_900100155.1_SCW72263.1:0.0936591497)100:0.307154)95:0.066240)99:0.152113,((((((GCA_000011365.1_BAC46065.1:0.0272550112,GCA_000661935.1_AHY55507.1:0.0150325960)100:0.105937,((GCA_001618955.1_KZD25609.1:0.0051690739,GCA_900108575.1_SEH77330.1:0.0079922280)100:0.146782,(((GCA_000218565.1_AEI04746.1:0.0000023682,GCA_000218585.1_AEI01172.1:0.0000029332)100:0.095341,GCA_000314735.2_EKS30047.1:0.0197452754)100:0.091136,GCA_000336555.1_EKS33192.1:0.1549955910)99:0.069680)99:0.016767)48:0.015423,(GCA_000935205.1_KIZ40712.1:0.1128335414,GCA_000195775.1_CAE25897.1:0.2234745895)100:0.071323)100:0.045133,(GCA_000012725.1_ABA03277.1:0.0739415573,GCA_000013885.1_ABE60918.1:0.0887414550)100:0.242901)99:0.069469,((((GCA_001426945.1_KQY97724.1:0.2205148855,GCA_002119765.1_ARP99244.1:0.1283621282)100:0.071704,(GCA_001579845.1_AMN38545.1:0.1919146471,(GCA_001402875.1_ALK08407.1:0.0000029332,GCA_001459775.1_CUU41069.1:0.0000029332)100:0.268482)84:0.049812)85:0.050828,GCA_000496075.1_ESR25883.1:0.3754215400)59:0.049119,GCA_002355335.1_BAT58031.1:0.2162142209)60:0.036794)68:0.054738,((GCA_900102695.1_SCZ34914.1:0.2795173454,(GCA_900148505.1_SHO64617.1:0.3472726047,GCA_002088295.1_ORE95271.1:0.6439200226)94:0.066406)67:0.055232,(GCA_000166055.1_ADP70442.1:0.0014649235,GCA_000636015.1_KAI95271.1:0.0284495792)100:0.417799)77:0.092989)50:0.029862)87:0.066893,(GCA_001305515.1_KPL52656.1:0.3243598879,((((GCA_001017175.1_KLK93902.1:0.0272330378,GCA_900102135.1_SCY46489.1:0.0414887005)100:0.240935,(GCA_000019945.1_ACB81545.1:0.2050216846,GCA_000022085.1_ACL59299.1:0.1354414882)100:0.228414)94:0.082392,(((GCA_001271345.1_ALA17322.1:0.0270370893,GCA_001887265.1_APF36066.1:0.0115989282)100:0.176481,(GCA_001741865.1_AOO79898.1:0.0674426716,GCA_900102525.1_SDG62733.1:0.0496193357)100:0.194322)81:0.036892,(((GCA_900104955.1_SED04396.1:0.2475440514,(GCA_000304315.1_CCJ06350.1:0.2295002562,((GCA_001644125.1_OAI30516.1:0.0987095284,GCA_001675455.1_OBS51533.1:0.1765947957)100:0.101365,GCA_002117405.1_ARN83780.1:0.4258829296)98:0.086604)100:0.180284)100:0.107039,((GCA_000019845.1_ACB94694.1:0.3156929919,GCA_000021745.1_ACK51816.1:0.2760035399)95:0.071659,GCA_900114285.1_SFK39622.1:0.1000775086)100:0.271210)71:0.021148,GCA_900187365.1_SNB73425.1:0.3496362838)94:0.070519)83:0.034198)91:0.036805,GCA_001676615.1_OCC02506.1:0.3993425075)94:0.050405)41:0.036531)78:0.054835)83:0.089734,((((GCA_000828475.1_BAQ15961.1:0.0372113139,GCA_001723285.1_ODS01043.1:0.1143270535)100:0.235834,GCA_001708935.1_ODA67877.1:0.2424160084)100:0.071617,(GCA_000143145.1_ADJ25270.1:0.1817322790,(GCA_000503895.1_AHB48274.1:0.1842883947,(GCA_000981545.1_CPR19542.1:0.0000029332,GCA_900104305.1_SDO05261.1:0.0074171048)100:0.227920)100:0.078167)100:0.174527)100:0.102149,(GCA_900129325.1_SHF62391.1:0.1904265945,GCA_900104485.1_SDB50861.1:0.4005684739)98:0.113191)68:0.103383)78:0.041428,((GCA_000230555.1_AEQ53384.1:0.0665761992,GCA_900100665.1_SDG23772.1:0.0414125653)100:0.122462,(GCA_000743575.1_KFL30079.1:0.1684877297,GCA_000970435.1_KKB76170.1:0.0671661468)100:0.111578)100:0.364629)96:0.112477,((((((((((((GCA_000011685.1_AAW60551.1:0.1384033811,GCA_000234355.2_EHH67888.1:0.1528163907)100:0.264266,(GCA_000723565.1_CDG33262.1:0.0468422567,GCA_002003665.1_OOL17703.1:0.0360294866)100:0.312376)100:0.189204,GCA_000963885.1_GAN52816.1:0.2761758571)99:0.031812,(GCA_000617865.1_GAJ28495.1:0.1615717060,(((GCA_000724025.1_CDG39770.1:0.0000025924,GCA_001547995.1_BAT18468.1:0.0071227361)100:0.214130,(GCA_001787335.1_AOX17656.1:0.0000029332,GCA_001787355.1_AOX20536.1:0.0000029332)100:0.221423)100:0.037170,GCA_002005465.1_AQS87851.1:0.2021436943)100:0.053201)100:0.117592)96:0.041617,(GCA_002005445.1_AQS86596.1:0.2141036817,GCA_002173735.1_ARW47551.1:0.1293257894)99:0.111307)72:0.056822,((GCA_000021325.1_ACI51854.1:0.1655056728,((GCA_000182745.1_BAK84372.1:0.0230158730,GCA_000208635.2_EGG78248.1:0.0216693073)80:0.026819,GCA_000964505.1_GAO01121.1:0.0130130366)100:0.224110)100:0.070829,(GCA_000231445.2_EHD13965.1:0.0105936587,GCA_002153535.1_OUI77914.1:0.0152401785)100:1.669930)85:0.084956)99:0.101231,(GCA_000014285.2_ABI61048.1:0.0223476124,GCA_000576085.2_AHJ61899.1:0.0000023707)100:0.280290)97:0.075879,GCA_000964365.1_GAN77058.1:0.1598351236)97:0.102603,((GCA_000164635.1_EFH12239.1:0.1674295416,(GCA_900101615.1_SDC92169.1:0.0070850560,GCA_900104205.1_SDB64422.1:0.0000025351)100:0.226759)86:0.064948,GCA_900141905.1_SHK35499.1:0.1804240967)100:0.086211)99:0.135069,(GCA_000306035.1_EKM99611.1:0.0587529328,GCA_000964385.1_GAN80017.1:0.0730204422)100:0.415560)47:0.011958,(GCA_000016725.1_ABQ30978.1:0.0000027745,GCA_000202835.1_BAJ81169.1:0.0072195341)100:0.267944)100:0.154458,(GCA_900101935.1_SDE60895.1:0.4801671397,((((((((GCA_000013005.1_ABC63784.1:0.0970441672,(GCA_001281485.1_ALE16894.1:0.1211047569,((GCA_001663175.1_ANK11629.1:0.0402204444,GCA_001677335.1_OBV12137.1:0.0458363408)100:0.092897,GCA_000715015.1_KEO91876.1:0.2237285968)100:0.059253)100:0.047767)100:0.065661,(GCA_001304795.1_ALG61923.1:0.0000028990,GCA_001306275.1_KPM16343.1:0.0000021013)100:0.215934)100:0.097669,GCA_001008165.2_AKH42259.1:0.0413173427)100:0.047757,(GCA_001028705.1_AKM10512.1:0.1362513942,GCA_001661675.2_ARU16502.1:0.1263067466)100:0.072548)98:0.055294,GCA_000235975.2_EHJ62502.1:0.1240666753)98:0.062600,GCA_000013325.1_ABD25433.1:0.1209447015)96:0.041693,(((GCA_000016765.1_ABQ68739.1:0.0670204815,(GCA_002355275.1_ATE67556.1:0.0000029332,GCA_002367875.1_PCE42265.1:0.0000029332)100:0.102342)98:0.047441,(GCA_000175255.2_AEH63505.1:0.3781071595,GCA_000218875.1_AEI38538.1:0.0614840796)100:0.779507)99:0.135521,((((GCA_000013985.1_ABF53780.1:0.1162994846,GCA_001610975.1_AMU93276.1:0.0644158792)100:0.173942,((GCA_000091125.1_BAI96884.1:0.0304093790,GCA_000147835.3_AEG48742.1:0.0270645294)100:0.118978,GCA_001586395.2_KZB97171.1:0.1854856121)100:0.085405)98:0.033117,(GCA_001295965.1_KPF74215.1:0.0196990900,GCA_001713435.1_AOG00031.1:0.0000023728)100:0.241103)96:0.022424,(GCA_002218195.1_ASK87479.1:0.0275218929,GCA_900128895.1_SIN89457.1:0.1042404064)100:0.182610)99:0.067410)100:0.062381)100:0.177009,((GCA_000342165.1_EMD82801.1:0.1645605852,GCA_002211145.1_OWV32125.1:0.1721423966)100:0.454317,GCA_002251755.1_OYQ31091.1:0.4506901617)99:0.094613)99:0.222850)99:0.181498)100:0.185578)99:0.087736,(((((((GCA_000009985.1_BAE53207.1:0.2380612545,(GCA_000294655.1_CCG41658.1:0.0913211115,GCA_900108475.1_SEH27698.1:0.0200233835)100:0.228724)100:0.059942,GCA_000513295.1_CDL00415.1:0.3891121371)100:0.192892,((GCA_900101965.1_SDE30739.1:0.4084845448,((GCA_000013085.1_ABC24325.1:0.2919088572,(GCA_000284415.2_CCG07776.1:0.3482148049,GCA_900100455.1_SDG38384.1:0.5185569720)100:0.106575)100:0.182241,(GCA_900156605.1_SIS89622.1:0.2942147158,(GCA_000315795.1_EKV32230.1:0.1586810311,GCA_001611975.1_AMW34338.1:0.4119048419)100:0.174078)100:0.097072)100:0.105194)90:0.057344,(GCA_000300235.2_AJD54068.1:0.0681457492,GCA_000300275.1_EKF10101.1:0.0901290945)100:0.422175)89:0.009686)87:0.051410,GCA_900093605.1_SCA57228.1:0.5512527555)80:0.033021,((GCA_000968135.1_CCQ75696.1:0.3323522129,(GCA_000963705.1_KJV08456.1:0.1151902125,GCA_002251735.1_OYQ17275.1:0.1744644341)100:0.410029)43:0.055502,GCA_001746755.1_OEJ64329.1:0.4442544094)71:0.095850)59:0.048037,((((((GCA_000010725.1_BAI73466.1:0.1586012011,GCA_000632475.2_AIB13141.1:0.0926539899)100:0.040821,((GCA_000576635.1_EWY40420.1:0.0052388505,GCA_000936425.1_KJB92671.1:0.0779992902)100:0.171337,(GCA_000016185.1_ACI99995.1:0.1844793027,(GCA_002251795.1_OYQ35190.1:0.3281707815,(GCA_000225995.2_EGY02618.1:0.0000029332,GCA_000730165.2_ASG19402.1:0.0000021607)100:0.346688)100:0.059167)100:0.091728)98:0.042525)99:0.116019,((GCA_000982415.1_KKJ77314.1:0.0000029332,GCA_001026905.1_KLN61059.1:0.0136110687)100:0.244444,GCA_000742835.1_AIK96844.1:0.6061543844)98:0.128523)98:0.057182,(GCA_000767795.1_KGM32164.1:0.0000020428,GCA_002195995.1_OWJ63924.1:0.0133156743)100:0.293055)97:0.074395,((GCA_000299935.1_EKE78380.1:0.1423908423,GCA_001618175.1_KZD04213.1:0.0947267129)100:0.171656,((GCA_900177295.1_SMF74373.1:0.0000025879,GCA_900188055.1_SNS10427.1:0.0000022226)100:0.201284,((GCA_000319385.1_AFX98456.1:0.0619157217,GCA_000510265.1_AHC73401.1:0.1543095613)100:0.252705,GCA_900102465.1_SDF74834.1:0.0962113219)100:0.364534)28:0.021538)82:0.102656)68:0.046709,((((GCA_900167455.1_SKA10737.1:0.3679916982,(GCA_000226315.1_AEP09258.1:0.0425456382,GCA_000348745.1_AGH97709.1:0.0000020348)99:0.935817)67:0.044262,GCA_000024465.1_ADE39838.1:0.5552283450)80:0.078404,(GCA_001192655.1_GAO98641.1:0.5223408351,GCA_002117145.1_ARN84584.1:0.3707098030)100:0.342168)67:0.066185,(GCA_000155735.2_AGI74502.1:0.1144150037,(GCA_001247715.1_KNX40743.1:0.0143395245,GCA_900188425.1_SNS73701.1:0.0066202436)100:0.068473)100:0.315920)40:0.019921)86:0.041268)83:0.071607,((((((((((((((GCA_000011965.2_AAV93700.1:0.0651534445,GCA_900109035.1_SEJ89162.1:0.0657710237)83:0.026826,GCA_900172225.1_SLN66612.1:0.0368818537)88:0.030200,(((GCA_000511385.1_AHD10830.1:0.0193478525,(GCA_001258055.1_CRL15411.1:0.0000029332,GCA_900113345.1_SFG54553.1:0.0000029332)100:0.013399)100:0.026869,GCA_000376545.2_ANP43221.1:0.0563187789)59:0.016190,(GCA_001678945.1_ANP37775.1:0.0524329634,(GCA_900188335.1_SNS49552.1:0.1089532040,GCA_900102795.1_SCZ50337.1:0.1530226817)96:0.028157)89:0.017844)93:0.037379)14:0.007553,(((GCA_000203975.3_KID09342.1:0.0254636780,GCA_000511355.1_AHC99910.1:0.0341968128)33:0.008511,GCA_900116455.1_SFU00989.1:0.1175065792)70:0.022721,GCA_002210095.1_OWU73315.1:0.1380890500)67:0.000002)83:0.020996,GCA_000152625.1_EAP77193.1:0.1727834257)88:0.020334,(((GCA_000647975.1_KAJ55052.1:0.0892860690,((GCA_001305615.1_ALG89257.1:0.0653657022,GCA_900184935.1_SMX31208.1:0.0810656078)100:0.035294,(GCA_001548075.1_BAQ67921.1:0.0000029332,GCA_001633165.1_ANB35899.1:0.0000029332)100:0.136092)41:0.013942)91:0.039566,(((GCA_001458355.1_CUH65910.1:0.0607848323,GCA_900110775.1_SEQ09638.1:0.0860932744)100:0.036145,GCA_900100005.1_SDI29696.1:0.0389657221)98:0.033018,((((((GCA_000018145.1_ABV94572.1:0.0970655962,((GCA_900114135.1_SFJ57331.1:0.1376979338,((GCA_900109555.1_SEK49776.1:0.0000029332,GCA_900172305.1_SLN37197.1:0.0000029332)100:0.085760,GCA_900172375.1_SLN53081.1:0.0836561144)100:0.052233)93:0.027673,GCA_000299875.1_EKE69034.1:0.1302205370)86:0.038764)38:0.017508,GCA_000012905.2_ABA78369.1:0.1536418224)37:0.008891,GCA_900172235.1_SLN45918.1:0.0683082021)93:0.022507,((GCA_000836695.1_KIQ70531.1:0.0830961150,(GCA_000765015.1_KGK80411.1:0.0000029332,GCA_900141945.1_SHI45077.1:0.0000027478)100:0.238424)100:0.013094,GCA_001908835.1_APO87570.1:0.1343789685)99:0.054526)94:0.018746,GCA_900156525.1_SIT82879.1:0.3734792449)74:0.013167,GCA_900177545.1_SMH49125.1:0.2184287846)69:0.031134)14:0.017159)43:0.011689,(((GCA_900115595.1_SFP35983.1:0.0307602456,GCA_001981245.1_APX90234.1:0.1742451760)96:0.059788,(GCA_900172385.1_SLN66210.1:0.1400668997,(((((GCA_000203895.1_ABL68643.1:0.0849442404,GCA_000444995.1_AGT09717.1:0.1287980725)100:0.054910,GCA_900106675.1_SDW22336.1:0.3033573888)92:0.024329,GCA_900102905.1_SDK08415.1:0.1243763484)66:0.031664,GCA_001517585.1_CUX80587.1:0.1557071482)64:0.020974,(((GCA_900106695.1_SDW80875.1:0.0773777940,GCA_900113695.1_SFI78524.1:0.0977398718)100:0.149340,(GCA_900111545.1_SET53037.1:0.0000029332,GCA_900143155.1_SHN67904.1:0.0000029332)100:0.119704)93:0.059972,GCA_900107585.1_SEA77573.1:0.1386148194)100:0.070267)95:0.045812)85:0.045215)50:0.000002,((GCA_900095785.1_SCM68835.1:0.0000029332,GCA_900115865.1_SFQ40752.1:0.0000029243)100:0.103621,GCA_000152725.1_EAQ04486.1:0.1436726611)77:0.031990)87:0.031740)74:0.010742)71:0.019094,(((((((GCA_000169415.1_EBA08267.1:0.0450743007,(((((GCA_002211155.1_OWV59004.1:0.0067961034,((GCA_002211205.1_OWV67402.1:0.0000000000,GCA_900101505.1_SDC57264.1:0.0000000000):0.000003,GCA_002211225.1_OWV49017.1:0.0000029332)99:0.000003)100:0.050137,GCA_900184945.1_SMX38314.1:0.0638400613)96:0.010196,((GCA_002237555.1_ASP20666.1:0.0134946464,GCA_900188425.1_SNS69473.1:0.0000029332)100:0.039285,GCA_001482405.1_KUF12774.1:0.1061461704)93:0.015278)96:0.012492,(((GCA_000521865.1_ETX30938.1:0.0402526728,(GCA_900115815.1_SFQ17877.1:0.0853560227,(GCA_900111875.1_SFB18068.1:0.0720776812,GCA_900116005.1_SFR08292.1:0.1424915565)100:0.062844)99:0.041711)99:0.047473,GCA_900188035.1_SNR47950.1:0.0189117950)94:0.011926,GCA_001038505.1_KMK66270.1:0.0712961790)100:0.058966)91:0.022713,GCA_001458375.1_CUH75414.1:0.0511298021)85:0.009021)85:0.015173,GCA_900107235.1_SDY73614.1:0.0754778713)91:0.017111,((((GCA_000014045.1_ABG31276.1:0.0166090239,GCA_000154785.2_AEI95014.1:0.0181599185)100:0.078449,(((GCA_000152605.1_EAP82998.1:0.1102213220,GCA_000622405.1_KIN67123.1:0.0527188885)73:0.009589,GCA_900114485.1_SFL23787.1:0.1008372345)73:0.016778,GCA_000172095.1_EDQ05473.1:0.0778317185)99:0.044497)73:0.043741,(GCA_000814025.1_KIC51241.1:0.0000029332,GCA_001969365.1_APX10471.1:0.0068316605)100:0.031890)99:0.037685,(GCA_900107355.1_SDY18907.1:0.1628754397,GCA_900107025.1_SDW90107.1:0.1672570970)94:0.060343)92:0.017997)94:0.051148,GCA_001205715.1_KNG94352.1:0.0790848216)77:0.015667,(((GCA_001046955.1_AKO95614.1:0.0000029332,GCA_900109145.1_SEJ66913.1:0.0000021740)100:0.056118,((GCA_002115725.1_OSQ64114.1:0.0273945522,GCA_002115805.1_OSQ52507.1:0.0321365336)100:0.035694,GCA_900100085.1_SDI23146.1:0.1502385275)90:0.025658)92:0.047428,GCA_001890925.1_OJI93429.1:0.0887827397)59:0.030869)77:0.032196,(((GCA_000442255.1_EPX86741.1:0.0766787994,(((((GCA_000153725.1_EAU46036.1:0.0214845112,GCA_900102075.1_SDF14836.1:0.0789946609)100:0.010405,(GCA_001969385.1_APX22203.1:0.0000025060,GCA_900112435.1_SFC48400.1:0.0000022785)100:0.021798)96:0.024879,GCA_001975705.1_APZ51989.1:0.0425403037)99:0.044098,(GCA_001687105.1_ANT61698.1:0.0505560332,GCA_900116195.1_SFS56254.1:0.0236611659)99:0.057739)100:0.069946,GCA_900141735.1_SHI79112.1:0.1532069480)91:0.011536)95:0.058286,((GCA_900110115.1_SEM74794.1:0.0000029332,GCA_900141995.1_SHJ24987.1:0.0000029332)100:0.122675,GCA_900110425.1_SEO03341.1:0.0938367509)98:0.038945)82:0.032062,(GCA_001458175.1_CUH51075.1:0.0707153158,(GCA_900114415.1_SFK82862.1:0.0461293530,(GCA_900142085.1_SHI99675.1:0.0677318798,(GCA_900172295.1_SLN22267.1:0.0439329916,GCA_001247715.1_KNX42282.1:0.1734006250)98:0.083888)93:0.007915)87:0.011649)55:0.007235)13:0.000002)75:0.023609,GCA_900129685.1_SHH31439.1:0.2029519875)60:0.027627)41:0.015951,(((GCA_900099935.1_SDJ89878.1:0.1169477918,GCA_000812665.2_AML51459.1:0.1399761795)59:0.033004,(GCA_000299575.1_EKE43854.1:0.1097349116,(GCA_000442275.2_EPX81553.1:0.0223102421,GCA_900111945.1_SFR41018.1:0.0585577214)100:0.036469)97:0.034678)57:0.015805,((GCA_900113405.1_SFG47087.1:0.0000026046,GCA_900172315.1_SLN25546.1:0.0000025306)100:0.091637,GCA_900184815.1_SMX22773.1:0.1632036842)98:0.068492)63:0.014445)86:0.037343,((((GCA_000153305.1_EAR52397.1:0.1639396358,(((GCA_000600975.2_EYD70684.1:0.1024623256,GCA_900110135.1_SEN28895.1:0.1147359112)97:0.052555,(GCA_000740775.1_KFI33580.1:0.0139769092,GCA_000740795.1_KFI30304.1:0.0000027998)100:0.146677)95:0.005625,GCA_900110025.1_SEO10795.1:0.1457907895)90:0.007376)92:0.023220,(((GCA_000155735.2_AGI70702.1:0.0426442638,GCA_001187845.1_AKS45069.1:0.0994409562)100:0.042365,GCA_900172275.1_SLN25998.1:0.0383328027)92:0.015299,GCA_000161835.1_EET49513.1:0.0971282589)91:0.010542)95:0.025143,(((((GCA_000590925.1_AHM02860.1:0.0726351517,GCA_001307765.1_KPN63571.1:0.1475176161)82:0.025441,GCA_000152805.1_EAQ14624.1:0.1125673150)95:0.013755,GCA_900112335.1_SFC72511.1:0.1393963805)94:0.012788,GCA_001620265.1_AMY67859.1:0.1385729945)96:0.019564,(GCA_900172355.1_SLN23867.1:0.1132890669,((GCA_000714535.1_KEO52685.1:0.0325506726,GCA_000715505.1_KEP69148.1:0.0754713713)100:0.063131,((GCA_000740785.1_KFI29646.1:0.1583323354,GCA_900156815.1_SIS53435.1:0.1173816451)99:0.051979,(GCA_001403795.1_CTQ48969.1:0.0988174129,GCA_900109285.1_SEK58336.1:0.0446430387)100:0.159943)99:0.046531)100:0.045599)91:0.028843)88:0.027769)80:0.010858,((GCA_001404155.1_CRK75847.1:0.0000021605,GCA_900114125.1_SFJ35325.1:0.0000027645)100:0.151541,((GCA_000223375.1_AEM40231.1:0.0000022075,GCA_001399515.1_ALJ80434.1:0.0000024961)100:0.154506,GCA_000738435.1_AII87672.1:0.2643940663)89:0.038375)85:0.035335)75:0.018270)86:0.030745,GCA_900109955.1_SEW07141.1:0.1193209716)21:0.008447,(GCA_000442315.1_EPX84723.1:0.2079394062,GCA_000600335.2_EYD76452.1:0.0915147567)99:0.096435)93:0.046409,(GCA_900142295.1_SIO14088.1:0.1667805675,GCA_000021865.1_ADE86953.1:0.4686536241)83:0.038841)88:0.028189,GCA_000671395.1_KCV82893.1:0.0936174341)100:0.151851,(GCA_000689395.1_CDO59836.1:0.5830530244,(GCA_000017565.1_ABS65209.1:0.2988591349,GCA_000739695.1_GAK43797.1:0.2688007096)100:0.064933)92:0.059414)93:0.141735)80:0.045196)81:0.043551,(GCA_000264455.2_AFK55359.1:0.0000020752,GCA_001601315.1_KYO52530.1:0.0075101653)100:0.695235)79:0.051171,(((GCA_900100655.1_SDG56221.1:0.5942629736,GCA_900172325.1_SLN25845.1:0.8166488769)100:0.231855,GCA_900172325.1_SLN32377.1:1.0474370207)100:0.673520,((GCA_000218565.1_AEI05006.1:0.0000022139,GCA_000218585.1_AEI01431.1:0.0000026595)100:0.119402,GCA_000314735.2_EKS30978.1:0.0966428081)100:1.825750)98:0.248224)83:0.037686,(((GCA_000815465.1_KIE04492.1:0.5679265271,GCA_000219355.1_AEI88569.1:0.9995103819)84:0.240005,(((((((GCA_000014865.1_ABK43244.1:0.2953849223,(GCA_002109495.1_OSM07218.1:0.0000020314,GCA_001637395.1_OAB60766.1:0.0998510620)98:0.067576)99:1.006790,(((((((((GCA_000011345.1_BAC08845.1:0.0246571213,GCA_000505665.1_AHB88004.1:0.0216070648)100:0.299063,GCA_001276715.1_KOR37104.1:0.0794002889)92:0.000003,GCA_000012525.1_ABB56482.1:0.0957505943)100:0.047743,GCA_001904615.1_OKH11105.1:0.1248819492)92:0.026786,(GCA_000317145.1_AFY96426.1:0.2628387685,GCA_000014265.1_ABG52503.1:0.3519891781)97:0.006124)90:0.048890,(GCA_000011385.1_BAC90818.1:0.0000024077,GCA_000484535.1_AGY56331.1:0.1462843589)100:0.555110)49:0.000002,((((GCA_000017845.1_ACB50368.1:0.0746581001,(GCA_000317575.1_AFZ37602.1:0.0222624813,GCA_002355455.1_BAU65100.1:0.0000029332)100:0.109348)84:0.033043,(GCA_000297435.1_CCI33105.1:0.0746696236,GCA_000312205.1_CCI09229.1:0.0251115260)100:0.047828)78:0.000002,((GCA_000317025.1_AFY76157.1:0.0000029332,GCA_001904635.1_OKH24803.1:0.0000020249)100:0.068550,GCA_000332035.1_ELR98950.1:0.0457269745)97:0.030630)84:0.040997,GCA_000025125.1_ADB95807.1:0.1815459100)93:0.036977)64:0.025096,((((((((((((((((((GCA_000011465.1_CAE18877.1:0.1748055345,GCA_000760175.1_KGG12977.1:0.0989783480)100:0.105401,GCA_001182765.1_CRY92653.1:0.0606846691)100:0.027192,(GCA_000155635.1_EDY37639.1:0.0380764398,GCA_000316515.1_AFY28587.1:0.1258558635)100:0.109137)100:0.167681,(GCA_000284135.1_BAL30707.1:0.0000029332,GCA_000478825.2_AIE73681.1:0.0000029332)100:0.011577)100:0.107880,GCA_001904725.1_OKH38672.1:0.0408655988)99:0.054897,(GCA_000317555.1_AFZ33080.1:0.0000023771,GCA_001904655.1_OKH28391.1:0.0225387655)100:0.052055)99:0.048881,((GCA_000231365.2_EHC12850.1:0.0000029332,GCA_001904645.1_OKH13269.1:0.0000029332)99:0.023621,(GCA_001298445.1_ALF53706.1:0.0830068915,GCA_002368115.1_BAZ87561.1:0.1867286685)57:0.000003)70:0.024750)53:0.020157,(((((((GCA_000204075.1_ABA22644.1:0.0000000000,GCA_002368275.1_BAY92229.1:0.0000000000):0.000000,GCA_002368295.1_BAZ01403.1:0.0000000000):0.000003,GCA_002368055.1_BAZ74674.1:0.0000029332)89:0.000002,(GCA_000346485.2_KYC35874.1:0.0215995229,(GCA_000760695.2_KIE13066.1:0.0215769376,(GCA_000316575.1_AFY35305.1:0.0215980749,GCA_002367975.1_BAY19521.1:0.0447405293)99:0.021742)91:0.000002)99:0.021371)84:0.000002,((GCA_001275395.1_KOP25361.1:0.0000023070,GCA_000828085.2_KIJ85621.1:0.0706228763)99:0.025399,((((GCA_000175835.1_EFA69375.1:0.0000029332,GCA_001432185.1_KRH96834.1:0.0000029332)83:0.000002,(GCA_000175855.1_EFA71877.1:0.0238625589,GCA_002368135.1_BAZ88808.1:0.0234258527)100:0.024145)100:0.008833,(GCA_000312705.1_AFW94181.1:0.0211922758,GCA_000789435.1_KHG39038.1:0.0462426544)100:0.065331)93:0.083528,GCA_000317535.1_AFZ25051.1:0.0784072121)95:0.002884)88:0.022272)77:0.022431,GCA_000952155.1_KJH71483.1:0.0000022972)68:0.021221,GCA_000317125.1_AFY85621.1:0.0217803932)39:0.000003)72:0.043485,(((GCA_000020025.1_ACC80238.1:0.0457871405,GCA_002368075.1_BAZ83287.1:0.0465935486)89:0.021121,(GCA_002218065.1_GAX34282.1:0.0227834848,GCA_000196515.1_ADI65076.1:0.0883347453)85:0.000002)80:0.022565,(GCA_000169135.1_EAW44484.1:0.0000022672,GCA_000317695.1_AFZ58675.1:0.0873146408)97:0.000002)90:0.042946)55:0.000002,GCA_000350105.1_CCH66736.1:0.0676984488)96:0.022276,(GCA_001456025.1_KST64933.1:0.0000029332,GCA_001456025.1_KST65018.1:0.0000022112)100:0.022608)97:0.079020,GCA_002142475.1_BAS57131.1:0.0000025129)100:0.118034,GCA_002075285.2_ASC74065.1:0.1615858735)86:0.025610,(GCA_000211815.1_EGJ33267.1:0.0000028548,GCA_001942495.1_OLT63501.1:0.0227350831)100:0.124169)87:0.033524,(((GCA_000167195.1_EAM52006.1:0.0000026765,GCA_000235665.2_EHJ13707.1:0.0000021639)100:0.090362,GCA_001746915.1_OEJ73105.1:0.1093706949)92:0.071538,(GCA_001870225.1_APB35263.1:0.0955989742,((GCA_000214075.2_EGK88712.1:0.0000029332,GCA_000317475.1_AFZ07179.1:0.0000029332)100:0.017056,GCA_002412335.1_PCN52702.1:0.0718362928)100:0.097769)99:0.099467)57:0.000002)88:0.026744,((((GCA_000317515.1_AFZ20148.1:0.0285793727,((GCA_000176895.2_CCE19487.1:0.0000029332,GCA_000307915.1_EKD09062.1:0.0000029332)98:0.000003,((GCA_000478195.2_ERT04192.1:0.0918099721,(GCA_000972705.2_KKD37224.1:0.0000029332,GCA_000972705.2_KMW70629.1:0.0000029332)98:0.000002)100:0.046058,GCA_000710505.1_KEI67540.1:0.1779631555)100:0.077962)100:0.166815)61:0.045074,(GCA_000317495.1_AFZ11908.1:0.1733070863,GCA_000473895.1_ERN40008.1:0.2300582298)93:0.149846)67:0.064819,GCA_000775285.1_KGF72773.1:0.0521865762)39:0.051025,GCA_000817775.1_KIF42517.1:0.1373779807)67:0.000002)82:0.083240,(GCA_001904775.1_OKH50791.1:0.1290286229,(GCA_000155555.1_EDX73081.1:0.1908740584,(GCA_000317615.1_AFZ52006.1:0.0223109893,GCA_000317635.1_AFZ42362.1:0.0000021298)100:0.128162)96:0.136871)48:0.034756)49:0.044803,(GCA_000317675.1_AFZ52834.1:0.0000024910,(GCA_001548115.1_BAQ66267.1:0.0000027282,(GCA_001747005.1_OEJ77553.1:0.0651244264,GCA_001548095.1_BAQ61400.1:0.0949781516)98:0.022424)98:0.024570)96:0.040157)73:0.064565)75:0.000003,GCA_000021825.1_ACK70453.1:0.1009270091)100:1.468910)98:0.155590,GCA_000697965.2_ANK76747.1:3.1870949625)98:0.293738,GCA_001637395.1_OAB63267.1:1.4636569259)97:0.896798,GCA_900101935.1_SDE60925.1:2.5864088948)88:0.503091,(GCA_000388175.3_ETZ05404.1:0.3185932677,GCA_000469665.2_ETZ07317.1:0.2777115984)100:2.084170)36:0.000003,((GCA_000008385.1_AAW71001.1:0.0666309354,GCA_000953315.1_CDR79397.1:0.0844729402)100:0.482635,((GCA_000011945.1_AAV86992.1:0.1123749465,GCA_000024505.1_ACZ49634.1:0.1394235589)100:0.738029,((GCA_000026005.1_CAH58499.1:0.1259534330,GCA_000964755.1_KJV65652.1:0.1896446532)100:0.315349,GCA_000964795.1_KJV69223.1:0.4247689508)97:0.104048)95:0.236518)100:0.364876)56:0.131431)84:0.054887,((((GCA_000010205.1_BAG41402.1:0.0259441555,GCA_000964595.1_KJV56367.1:0.0845717589)100:0.437235,(GCA_000012385.1_ABE05154.1:0.0904773004,GCA_000195735.1_CAA15105.1:0.2258547537)100:0.473194)100:0.398230,(GCA_000153525.1_EAS84942.1:0.1813364199,GCA_000155895.1_EDZ60047.1:0.2600782475)100:1.060320)98:0.103810,(GCA_000022525.1_ACT69761.1:0.4557022232,GCA_000632985.1_AHX11706.1:0.1993816172)100:0.661906)99:0.154222)89:0.262946)99:0.095495)96:0.106857)97:0.306853)98:0.107748)100:0.247871);
