# Supplementary material for: Assessing the accuracy of phylogenetic rooting methods on prokaryotic gene families
Source: PLoS One. 2020 May 15;15(5):e0232950. doi: 10.1371/journal.pone.0232950 (PMC7228096; doi:10.1371/journal.pone.0232950)
Supplement: S2 Dataset — (ZIP) [file pone.0232950.s003.zip › EmpiricalDataset/GeneTrees_IQTree/000309.aln.treefile]

(GCA_000006905.1_AAK22266.1:0.0500695736,GCA_000092285.1_ADG12298.1:0.0184927272,((GCA_000017265.1_ACG76791.1:0.2209126270,GCA_001425915.1_KQW73374.1:0.1258383349)100:0.170068,(((GCA_000144605.1_ADL02520.1:0.0949574532,GCA_002205555.1_ASD26569.1:0.1974569582)100:0.163898,(GCA_000175215.2_ADU12574.1:0.1679946568,GCA_000204015.1_EGF90946.1:0.1683968669)100:0.308474)91:0.040005,((GCA_900199215.1_SNT68200.1:0.2818217641,(((((GCA_000017565.1_ABS61885.1:0.2296101367,GCA_000739695.1_GAK45307.1:0.1237844015)100:0.107876,GCA_000689395.1_CDO58281.1:0.2883591156)100:0.074242,((((((((GCA_900106695.1_SDW66626.1:0.2247171441,GCA_900113695.1_SFH90137.1:0.1753677543)100:0.114385,(GCA_900111545.1_SET24120.1:0.0000023014,GCA_900143155.1_SHN56682.1:0.0000023014)100:0.348113)100:0.060359,(GCA_900101935.1_SDD32413.1:0.4102803886,GCA_900107585.1_SDZ78110.1:0.3789318795)58:0.087244)82:0.077620,(((((((((GCA_000011965.2_AAV96451.1:0.1361480718,((GCA_001458355.1_CUH66275.1:0.1243960812,GCA_900110775.1_SEP83599.1:0.0742658968)100:0.062474,GCA_900172295.1_SLN58841.1:0.1717194718)83:0.026978)22:0.011841,((((((((((((GCA_000153725.1_EAU46029.1:0.1036748119,((GCA_001969385.1_APX22196.1:0.0000023014,GCA_900112435.1_SFC48127.1:0.0000023014)100:0.091236,GCA_001975705.1_APZ51981.1:0.0867238408)96:0.019067)92:0.030495,GCA_900102075.1_SDF14687.1:0.0822778403)91:0.015654,GCA_000153725.1_EAU44893.1:0.1413078762)92:0.019890,(GCA_001687105.1_ANT60419.1:0.0795293049,GCA_900116195.1_SFT10426.1:0.0491894468)100:0.099591)94:0.039840,GCA_000442255.1_EPX87033.1:0.1227008371)99:0.051796,((GCA_900100085.1_SDI13250.1:0.0978935284,GCA_001620265.1_AMY67626.1:0.2602307195)100:0.047973,GCA_900188035.1_SNR78892.1:0.2078527575)99:0.047067)91:0.027164,GCA_001482405.1_KUF11043.1:0.1481910600)89:0.020831,((((GCA_001458375.1_CUH78339.1:0.1407484077,GCA_000169415.1_EBA10542.1:0.2622314601)93:0.075300,((GCA_002211155.1_OWV62067.1:0.0122683484,((GCA_002211225.1_OWV47268.1:0.0000023014,GCA_900101505.1_SDD43533.1:0.0000023014)100:0.008152,GCA_002211205.1_OWV63875.1:0.0081667324)96:0.000002)100:0.107590,(GCA_002237555.1_ASP18858.1:0.0653658706,GCA_900188425.1_SNS88743.1:0.0564938806)100:0.097250)98:0.027232)91:0.010974,GCA_900184945.1_SMX40525.1:0.1481957194)99:0.038795,((GCA_900095785.1_SCM69750.1:0.0000023014,GCA_900115865.1_SFQ64264.1:0.0000023014)100:0.228635,GCA_900107235.1_SDY16147.1:0.2539829331)94:0.027849)94:0.018431)90:0.026869,((GCA_002115725.1_OSQ65516.1:0.1191909643,GCA_002115805.1_OSQ53161.1:0.1531121813)100:0.073295,(GCA_001205715.1_KNG94756.1:0.1998945836,GCA_001038505.1_KMK65859.1:0.3235145312)65:0.024281)91:0.055004)85:0.024497,(GCA_001046955.1_AKO95761.1:0.0057935785,GCA_900109145.1_SEI53372.1:0.0134848958)100:0.165639)86:0.025575,GCA_900100005.1_SDI33621.1:0.1410344289)89:0.035690,((GCA_002210095.1_OWU71704.1:0.1500655048,GCA_900172385.1_SLN61438.1:0.1782965113)57:0.020463,GCA_900115815.1_SFQ00450.1:0.3037276277)97:0.051993)49:0.015230)8:0.019644,((GCA_000152725.1_EAQ03862.1:0.1196574585,GCA_900107355.1_SDY66803.1:0.3490343449)93:0.055760,GCA_001890925.1_OJI93229.1:0.2539918550)71:0.029409)80:0.032367,(((GCA_000203975.3_KID07830.1:0.0378230853,GCA_000511355.1_AHC99410.1:0.1398822204)100:0.042191,((GCA_001678945.1_ANP36586.1:0.0741876575,(GCA_900102795.1_SCZ70351.1:0.1683813983,GCA_000376545.2_ANP41566.1:0.1869556978)67:0.033026)67:0.032194,((GCA_001258055.1_CRL14899.1:0.0000023954,GCA_900113345.1_SFH07935.1:0.0000023014)100:0.085965,GCA_000511385.1_AHD08024.1:0.1255304980)100:0.051449)66:0.011265)93:0.021306,(((GCA_900172225.1_SLN21839.1:0.1100518929,GCA_900129685.1_SHG87099.1:0.2079728158)73:0.033415,((GCA_001458175.1_CUH53942.1:0.1653076354,GCA_900114415.1_SFK94957.1:0.0985921905)100:0.077288,GCA_900142085.1_SHI48256.1:0.1987104252)74:0.037343)96:0.030186,(((GCA_000152605.1_EAP85259.1:0.1557195455,(GCA_000622405.1_KIN68285.1:0.2011895799,GCA_000172095.1_EDQ06096.1:0.2272419871)96:0.026787)99:0.038947,(GCA_000814025.1_KIC51981.1:0.0874746925,GCA_001969365.1_APX12626.1:0.0931888917)100:0.138491)100:0.044987,GCA_900116455.1_SFT88656.1:0.2756211429)65:0.017526)61:0.032608)90:0.038183)48:0.022212,(GCA_000647975.1_KAJ56943.1:0.2372270176,(GCA_000152625.1_EAP75931.1:0.1953402751,GCA_001247715.1_KNX42631.1:0.1832525040)99:0.062569)34:0.032819)33:0.007289,(((((GCA_000018145.1_ABV91930.1:0.1340135887,GCA_000161835.1_EET48295.1:0.2203248500)94:0.030638,(GCA_000152805.1_EAQ13132.1:0.1978593726,GCA_900110025.1_SEM56599.1:0.1683143262)87:0.026630)90:0.057470,(GCA_001307765.1_KPN63976.1:0.2232335171,GCA_900109955.1_SEV95263.1:0.1574139082)82:0.062388)10:0.013925,(((((((GCA_001305615.1_ALG89108.1:0.1539919509,(GCA_000600335.2_EYD78024.1:0.1645375110,GCA_900156815.1_SIT17086.1:0.3005078395)100:0.091429)91:0.020958,(((GCA_000740775.1_KFI33253.1:0.0627604281,GCA_000740795.1_KFI31110.1:0.0885468926)100:0.158009,GCA_900106675.1_SDW00550.1:0.1550121304)97:0.040144,GCA_900177545.1_SMH41245.1:0.3005571113)99:0.070201)88:0.034155,GCA_900184935.1_SMX30802.1:0.1472460081)81:0.025806,(GCA_900115595.1_SFO83073.1:0.1810966809,(GCA_900110115.1_SEN10453.1:0.0312243276,GCA_900141995.1_SHJ14116.1:0.0210126601)100:0.193041)94:0.040640)52:0.030286,(((GCA_000153305.1_EAR50478.1:0.1638448264,(GCA_000521865.1_ETX30478.1:0.2956676559,GCA_001517585.1_CUX79620.1:0.2243611914)100:0.074954)99:0.058231,GCA_900172355.1_SLN44725.1:0.2524541548)95:0.049316,(((((GCA_000021865.1_ADE87119.1:0.1805182776,((GCA_000714535.1_KEO54564.1:0.0911421427,GCA_000715505.1_KEP70463.1:0.1879575763)89:0.036058,GCA_000740785.1_KFI28773.1:0.2636914709)100:0.041257)100:0.094755,((GCA_000765015.1_KGK80534.1:0.0063099802,GCA_900141945.1_SHI41857.1:0.0168622255)100:0.177493,(GCA_001403795.1_CTQ50037.1:0.1569709631,GCA_900109285.1_SEK74432.1:0.2052122434)100:0.229668)100:0.160084)88:0.023708,((GCA_000223375.1_AEM40009.1:0.0000023014,GCA_001399515.1_ALJ80214.1:0.0000023014)100:0.256852,(GCA_000600975.2_EYD72988.1:0.2199821434,GCA_900109035.1_SEK00426.1:0.2539057614)100:0.062834)97:0.037317)95:0.021246,(GCA_001548075.1_BAQ70997.1:0.0021066645,GCA_001633165.1_ANB33057.1:0.0133493408)100:0.223048)98:0.047141,(((((GCA_000836695.1_KIQ67529.1:0.1530633748,GCA_900116005.1_SFR11312.1:0.2969864768)80:0.035802,GCA_900141735.1_SHI84806.1:0.2538327652)99:0.063720,(GCA_900113405.1_SFG80795.1:0.0000020624,GCA_900172315.1_SLN39752.1:0.0000029313)100:0.273763)63:0.032256,(GCA_900142295.1_SIO32835.1:0.2159452528,((GCA_900099935.1_SDI73179.1:0.1147966479,GCA_900112335.1_SFD06867.1:0.1224917130)100:0.032650,GCA_900188335.1_SNS88697.1:0.0942473609)100:0.106401)75:0.011265)67:0.030252,((((GCA_900172235.1_SLN30123.1:0.2368625678,GCA_900107025.1_SDW25166.1:0.2788578495)95:0.059287,GCA_000812665.2_AML51244.1:0.3214646671)61:0.024352,(GCA_000299575.1_EKE44097.1:0.3475933593,GCA_900184815.1_SMX25099.1:0.3544430105)72:0.022726)72:0.024579,((GCA_000203895.1_ABL68754.1:0.1185332522,GCA_000444995.1_AGT07558.1:0.1915436480)100:0.170460,GCA_900110135.1_SEM66847.1:0.3434850102)84:0.047934)80:0.035686)10:0.018268)74:0.031523)90:0.038262)22:0.006638,((((GCA_001404155.1_CRK74938.1:0.0000021393,GCA_900114125.1_SFJ06505.1:0.0000027003)100:0.277195,((GCA_000299875.1_EKE74094.1:0.1205556046,(GCA_900114135.1_SFJ61462.1:0.1439646668,(GCA_900109555.1_SEK90161.1:0.0000023014,GCA_900172305.1_SLN32238.1:0.0000023014)100:0.244070)100:0.046982)100:0.171430,GCA_000012905.2_ABA80058.1:0.2691470256)99:0.055571)99:0.058304,GCA_900172375.1_SLN17066.1:0.1746852207)95:0.039314,GCA_001981245.1_APX90078.1:0.2165902164)88:0.032505)94:0.030216,GCA_000671395.1_KCV82190.1:0.2276880203)10:0.043646)96:0.011607,((GCA_900114485.1_SFK96451.1:0.2571017794,((((GCA_000155735.2_AGI70473.1:0.2559570328,GCA_001187845.1_AKS44769.1:0.1912138378)100:0.057279,GCA_900172275.1_SLN29414.1:0.3503289598)99:0.181067,GCA_000442275.2_EPX76970.1:0.0991575542)99:0.044174,GCA_900111945.1_SFR32021.1:0.2052779392)100:0.135359)91:0.044927,(GCA_001908835.1_APO85624.1:0.2432038516,GCA_000738435.1_AII88102.1:0.4867807156)92:0.049856)90:0.016780)99:0.054634)89:0.025769,((((GCA_000014045.1_ABG30981.1:0.0000021590,GCA_000154785.2_AEI95387.1:0.0533653924)100:0.231153,GCA_000590925.1_AHM03835.1:0.2817321759)100:0.058583,GCA_900111875.1_SFB07549.1:0.2844063844)100:0.055022,GCA_900156525.1_SIT78340.1:0.3853514044)98:0.065767)82:0.036726,GCA_900102905.1_SDJ92636.1:0.2380734516)76:0.045365,GCA_900110425.1_SEO57135.1:0.2643072205)99:0.076883)84:0.087705,(((((((((GCA_000009985.1_BAE49046.1:0.1899964116,(GCA_000294655.1_CCG39846.1:0.0943274617,GCA_900108475.1_SEH57048.1:0.0339390667)100:0.304009)100:0.107517,GCA_000513295.1_CDL00097.1:0.2530487697)100:0.139200,(((GCA_000010725.1_BAI73042.1:0.1106760806,GCA_000632475.2_AIB10747.1:0.1831638373)100:0.116780,(GCA_000576635.1_EWY39194.1:0.1504389147,GCA_000936425.1_KJB93891.1:0.1611062258)100:0.070760)100:0.085284,((GCA_000016185.1_ACI99683.1:0.2409042064,GCA_000730165.2_ASG19705.1:0.1922594243)99:0.043329,GCA_002251795.1_OYQ36938.1:0.2272263241)100:0.104809)100:0.066737)61:0.038338,(((((GCA_000299935.1_EKE75834.1:0.1207863721,GCA_001618175.1_KZD06276.1:0.1229831062)100:0.111512,(GCA_900177295.1_SMF07704.1:0.0000029714,GCA_900188055.1_SNR35740.1:0.0000023014)100:0.358200)99:0.091753,((((GCA_000982415.1_KKJ77877.1:0.0755492275,GCA_001026905.1_KLN62415.1:0.0709068173)100:0.481428,GCA_000968135.1_CCQ72199.1:0.5930625886)45:0.073820,((GCA_000742835.1_AIK97089.1:0.6016063314,GCA_001192655.1_GAO97864.1:0.5608462315)63:0.052403,((((((GCA_000010205.1_BAG40787.1:0.1610512296,GCA_000964595.1_KJV56190.1:0.1196470162)100:0.445041,(GCA_000012385.1_ABE04642.1:0.1977632166,GCA_000195735.1_CAA14674.1:0.1973131790)100:0.173557)96:0.237056,(GCA_000219355.1_AEI89197.1:0.4426083241,GCA_000815465.1_KIE04451.1:0.4877414791)100:0.248700)93:0.153298,((((GCA_000008385.1_AAW71244.1:0.1290274505,GCA_000953315.1_CDR79228.1:0.0987099144)100:0.440471,(((GCA_000011945.1_AAV86402.1:0.0000020598,GCA_000024505.1_ACZ49477.1:0.0621979102)100:0.659480,GCA_000964795.1_KJV69610.1:0.3533450632)100:0.161040,(GCA_000026005.1_CAH57921.1:0.2110461623,GCA_000964755.1_KJV63305.1:0.2111008921)100:0.199018)100:0.135335)100:0.100125,(GCA_000022525.1_ACT69099.1:0.4158957834,GCA_000632985.1_AHX11062.1:0.1960152743)100:1.019593)100:0.186084,(GCA_000153525.1_EAS84859.1:0.2686746381,GCA_000155895.1_EDZ60303.1:0.2018843872)100:0.699752)91:0.077479)93:0.223333,((GCA_002117145.1_ARN84990.1:0.7215311327,((GCA_000226315.1_AEP10707.1:0.0000024834,GCA_000348745.1_AGH99139.1:0.0527856809)100:0.551663,GCA_900093605.1_SCA57870.1:4.6185929766)43:0.213569)42:0.139269,(((GCA_000014865.1_ABK42670.1:0.4002065329,GCA_002109495.1_OSM06118.1:0.3632355782)100:0.328775,(((((((((GCA_000011345.1_BAC09426.1:0.0485521911,GCA_000505665.1_AHB88514.1:0.0282094203)100:0.451040,(GCA_000011385.1_BAC89772.1:0.2544758280,GCA_000484535.1_AGY59139.1:0.2143741610)100:0.487976)83:0.065540,(((((((((((((GCA_000014265.1_ABG51029.1:0.2764029157,(GCA_000297435.1_CCI33471.1:0.0274759150,GCA_000312205.1_CCI08941.1:0.0303016964)100:0.319684)45:0.049892,(GCA_000021825.1_ACK69339.1:0.2656540677,(GCA_000284135.1_BAL30084.1:0.0726617249,GCA_000478825.2_AIE74927.1:0.0610585408)100:0.546766)13:0.000003)25:0.027102,(((GCA_000317575.1_AFZ34496.1:0.0409984274,GCA_002355455.1_BAU67030.1:0.0454029735)100:0.136978,(((GCA_002368355.1_BAZ45914.1:0.2760298647,GCA_000332055.1_ELS03849.1:0.2691754164)100:0.057746,((GCA_000317675.1_AFZ54041.1:0.1737131315,(GCA_001548095.1_BAQ62078.1:0.1130637424,GCA_001548115.1_BAQ65691.1:0.1311219012)100:0.146135)100:0.061828,GCA_001747005.1_OEJ79516.1:0.1857627530)100:0.228340)97:0.034890,(GCA_000017845.1_ACB50300.1:0.0878906883,(GCA_000167195.1_EAM48392.1:0.0069316408,GCA_000235665.2_EHJ10174.1:0.0021612630)100:0.101394)100:0.227787)97:0.057800)95:0.044539,GCA_000332035.1_ELR98336.1:0.3693009563)26:0.033300)79:0.029557,(GCA_000317025.1_AFY77070.1:0.0071648338,GCA_001904635.1_OKH24130.1:0.0087458204)100:0.164811)92:0.050900,GCA_001276715.1_KOR36051.1:0.2777026739)97:0.043553,(((((((((((GCA_000020025.1_ACC82041.1:0.1560518846,((GCA_000196515.1_ADI65364.1:0.1186274855,(((GCA_000312705.1_AFW93257.1:0.0773450389,(GCA_000789435.1_KHG41160.1:0.0231352309,GCA_002368115.1_BAZ87894.1:0.0310710504)100:0.040209)100:0.077426,(GCA_002368075.1_BAZ79709.1:0.0840283427,(((GCA_000175835.1_EFA68912.1:0.0060008670,GCA_002368135.1_BAZ90643.1:0.0206972434)100:0.003461,GCA_000175855.1_EFA74220.1:0.0265435388)100:0.016533,GCA_001432185.1_KRH98322.1:0.0065170717)100:0.250324)100:0.039388)82:0.017577,GCA_000317695.1_AFZ56571.1:0.0811734616)100:0.036483)100:0.043509,(GCA_000317535.1_AFZ26662.1:0.0977726691,(GCA_001298445.1_ALF54954.1:0.0639864814,GCA_002367975.1_BAY14561.1:0.0265433905)100:0.135386)65:0.019103)96:0.012786)95:0.012482,GCA_000316575.1_AFY35374.1:0.1722188498)96:0.024279,(GCA_000204075.1_ABA23088.1:0.1082894977,((GCA_002368055.1_BAZ72157.1:0.0000023014,GCA_002368295.1_BAY97334.1:0.0000023014)100:0.006429,GCA_002368275.1_BAY94475.1:0.0247510630)100:0.105623)96:0.039251)96:0.019140,(GCA_000169135.1_EAW46301.1:0.0389946878,GCA_002218065.1_GAX37217.1:0.0548086721)100:0.097716)89:0.019695,(((GCA_000346485.2_KYC41603.1:0.0500803190,GCA_000760695.2_KIE08352.1:0.0321575683)100:0.110952,(GCA_000828085.2_KIJ80490.1:0.0911252311,GCA_000317125.1_AFY90058.1:0.2799921204)97:0.038965)72:0.016202,(GCA_001456025.1_KST69175.1:0.0000026582,GCA_001456025.1_KST69195.1:0.0000020369)100:0.341509)66:0.004215)94:0.027209,((GCA_000231365.2_EHC16185.1:0.0194034217,GCA_001904645.1_OKH16676.1:0.0111223871)100:0.057639,GCA_001275395.1_KOP22954.1:0.0762151637)100:0.099974)83:0.023972,(GCA_000316665.1_AFY55039.1:0.1482942211,GCA_000317435.1_AFZ02769.1:0.2852206149)81:0.057562)85:0.047447,((GCA_000180455.1_CBN56864.1:0.1235979278,((GCA_000214075.2_EGK89133.1:0.0341707432,GCA_000317475.1_AFZ08659.1:0.0163116801)100:0.053842,GCA_002412335.1_PCN53339.1:0.0791710084)100:0.179197)100:0.119051,GCA_001904725.1_OKH38741.1:0.1732839388)90:0.041773)3:0.016237,(((GCA_000478195.2_ERT07401.1:0.1166965956,GCA_000972705.2_KKD36443.1:0.1107864403)100:0.097301,(GCA_000176895.2_CCE15465.1:0.0000023370,GCA_000307915.1_EKD11334.1:0.0030677844)100:0.409315)96:0.027558,(GCA_000710505.1_KEI68112.1:0.0435287466,GCA_900009265.1_CUR10446.1:0.0382450211)100:0.184361)100:0.106994)4:0.009972,((GCA_000350105.1_CCH66213.1:0.0070884805,GCA_000350125.1_CCH65494.1:0.0316240441)100:0.290524,(GCA_000317615.1_AFZ49683.1:0.1358036218,GCA_000317635.1_AFZ42580.1:0.2059322097)100:0.190478)98:0.052850)54:0.032376,((((((GCA_000155555.1_EDX76907.1:0.1986059145,GCA_000317515.1_AFZ16712.1:0.1389066155)100:0.057358,(GCA_000211815.1_EGJ33338.1:0.0278217468,GCA_001942495.1_OLT57815.1:0.0162465984)100:0.153830)100:0.022094,(GCA_000317495.1_AFZ12558.1:0.2165596219,GCA_000317105.1_AFY84782.1:0.3349943232)99:0.053021)99:0.032276,GCA_001746915.1_OEJ76579.1:0.3152032258)90:0.010609,(GCA_000317555.1_AFZ31706.1:0.0158213697,GCA_001904655.1_OKH29211.1:0.0043349316)100:0.195475)55:0.023364,GCA_000775285.1_KGF72585.1:0.5196502137)22:0.009144)18:0.036157)35:0.042394,(GCA_000952155.1_KJH73186.1:0.2430348355,GCA_002142475.1_BAS57870.1:0.3312464727)14:0.057337)83:0.044040,GCA_000317045.1_AFY66962.1:0.2798681675)96:0.044546,GCA_000473895.1_ERN41791.1:0.4191323465)41:0.016478,(GCA_000817775.1_KIF40956.1:0.2617476625,(GCA_002075285.2_ASC71179.1:0.3067498994,GCA_001904775.1_OKH49047.1:0.4248488563)100:0.055968)100:0.090554)94:0.071073,GCA_000317145.1_AFY96247.1:0.4427419722)93:0.054849,GCA_001904615.1_OKH14622.1:0.3906503462)84:0.099367,(GCA_000317065.1_AFY70965.1:0.3167540584,GCA_000332215.1_ELS32019.1:0.3788385699)100:0.238564)70:0.060854)63:0.036080,GCA_000012525.1_ABB58140.1:0.6204784863)68:0.053417,GCA_001870225.1_APB33748.1:0.6529570432)99:0.148156,((GCA_000011465.1_CAE19300.1:0.6749167611,GCA_000760175.1_KGG12452.1:0.6585228788)100:0.287758,((GCA_000155635.1_EDY38610.1:0.2368892421,GCA_000316515.1_AFY27891.1:0.2343184877)100:0.126075,GCA_001182765.1_CRY92058.1:0.2600256753)100:0.437740)100:0.350380)99:0.151598,GCA_001765415.1_AOR38017.1:0.9898635835)64:0.040593,(GCA_001765415.1_AOR37772.1:2.2374852543,(GCA_900113695.1_SFI52340.1:2.1707730887,GCA_900113695.1_SFJ31106.1:3.1513970120)99:0.781319)93:0.263769)98:0.078022,GCA_001637395.1_OAB63979.1:1.4765367273)94:0.123608)34:0.026194,(GCA_001637395.1_OAB62546.1:0.9303739097,GCA_001982645.1_ONG37283.1:0.9361099079)40:0.122273)65:0.099426)39:0.054163)24:0.000002,GCA_001708935.1_ODA65961.1:0.3834145662)88:0.178336)62:0.042628)75:0.062418,GCA_900167455.1_SJZ80353.1:0.5537589653)48:0.043796)24:0.010877,((GCA_900102465.1_SDG21362.1:0.0673794907,(GCA_000319385.1_AFX98550.1:0.1247311101,GCA_000510265.1_AHC73447.1:0.1023995852)100:0.528248)100:0.308692,((GCA_000300235.2_AJD50181.1:0.0835821311,GCA_000300275.1_EKF10420.1:0.0856178612)100:0.278801,GCA_900093605.1_SCA55642.1:0.5669589038)75:0.148594)40:0.056214)95:0.053972,((((((((GCA_000011685.1_AAW61574.1:0.0622504048,GCA_000234355.2_EHH69238.1:0.2075980146)100:0.099683,((GCA_000617865.1_GAJ27570.1:0.2091086991,(GCA_001787335.1_AOX16335.1:0.0189286276,GCA_001787355.1_AOX19296.1:0.0035434195)100:0.192364)78:0.047714,(GCA_002005465.1_AQS88373.1:0.1626320137,(GCA_000963885.1_GAN54292.1:0.2930183980,(GCA_000724025.1_CDG38352.1:0.0249095947,GCA_001547995.1_BAT20126.1:0.0119980562)100:0.347484)98:0.108716)73:0.017010)100:0.118518)91:0.056957,(GCA_000723565.1_CDG34145.1:0.0578797750,GCA_002003665.1_OOL19451.1:0.0389769651)100:0.360936)99:0.071857,(GCA_002173735.1_ARW46887.1:0.1777997820,(GCA_000231445.2_EHD13680.1:0.0000022045,GCA_002153535.1_OUI79067.1:0.0318318838)100:0.638365)65:0.089903)48:0.044104,GCA_002005445.1_AQS84045.1:0.3434545433)96:0.063143,(GCA_000021325.1_ACI50143.1:0.1905593376,((GCA_000182745.1_BAK85012.1:0.0648294656,GCA_000208635.2_EGG75939.1:0.0733479795)100:0.043530,GCA_000964505.1_GAN98354.1:0.1394633459)100:0.199505)100:0.078396)100:0.152304,(((GCA_000164635.1_EFH10749.1:0.2667896901,((GCA_900101615.1_SDD72753.1:0.0101508574,GCA_900104205.1_SDB67919.1:0.0022884010)100:0.170425,(GCA_000014285.2_ABI61589.1:0.0147447471,GCA_000576085.2_AHJ62476.1:0.0000021859)100:0.510941)83:0.021507)94:0.106941,GCA_900141905.1_SHI83932.1:0.2344072100)92:0.102332,((GCA_000306035.1_EKN01232.1:0.1180948628,GCA_000964385.1_GAN80788.1:0.1539557171)100:0.386043,(GCA_000016725.1_ABQ29635.1:0.0103408483,GCA_000202835.1_BAJ79852.1:0.0058179212)100:0.426577)79:0.070665)100:0.102860)100:0.083701,GCA_900100655.1_SDG34828.1:0.6167892654)62:0.069277)55:0.024117)97:0.062654,((GCA_000767795.1_KGM36195.1:0.0295946650,GCA_002195995.1_OWJ64293.1:0.0685291443)100:0.358892,GCA_002251735.1_OYQ17420.1:0.4580887082)94:0.062591)95:0.063755,((((((((GCA_000013005.1_ABC62505.1:0.1624959499,(GCA_000715015.1_KEO90947.1:0.2246558846,(GCA_001663175.1_ANK13099.1:0.1187128993,GCA_001677335.1_OBV11404.1:0.1273606390)100:0.116619)100:0.170013)91:0.035168,GCA_001281485.1_ALE17079.1:0.1709214102)98:0.078968,GCA_001008165.2_AKH42058.1:0.4486563304)98:0.077838,(GCA_001304795.1_ALG60751.1:0.0000023014,GCA_001306275.1_KPM14691.1:0.0000029782)100:0.206890)96:0.070317,GCA_000235975.2_EHJ58854.1:0.2403085334)96:0.076280,((((GCA_000013325.1_ABD27330.1:0.2346721369,(GCA_001028705.1_AKM09248.1:0.1370351875,GCA_001661675.2_ARU15138.1:0.1844887641)100:0.194442)93:0.066221,((GCA_000013985.1_ABF51972.1:0.1391176100,GCA_001610975.1_AMU93035.1:0.0831050658)100:0.209418,GCA_001586395.2_KZB96885.1:0.4011307289)88:0.050674)22:0.033856,((GCA_001295965.1_KPF76292.1:0.0000023311,GCA_001713435.1_AOG00318.1:0.0194675158)100:0.264443,((GCA_002218195.1_ASK87751.1:0.2900103563,GCA_900128895.1_SIN91526.1:0.2106799792)100:0.172998,(GCA_000175255.2_AEH62327.1:0.2095250425,GCA_000218875.1_AEI37355.1:0.1523267213)100:0.293402)99:0.041565)99:0.077631)21:0.040432,(((GCA_000016765.1_ABQ70386.1:0.0932233297,(GCA_002355275.1_ATE67179.1:0.0000023014,GCA_002367875.1_PCE42694.1:0.0000023014)100:0.148725)100:0.152339,GCA_000934435.1_KIY15159.1:0.3174104220)60:0.037272,(GCA_000091125.1_BAI97289.1:0.0526633744,GCA_000147835.3_AEG49233.1:0.0254069727)100:0.313167)97:0.071118)24:0.021087)99:0.133178,((GCA_000342165.1_EMD82680.1:0.1942533563,GCA_002211145.1_OWV34510.1:0.2785228179)100:0.192863,GCA_002251755.1_OYQ28189.1:0.5618274272)98:0.119056)95:0.118615,((GCA_000264455.2_AFK54537.1:0.0244177861,GCA_001601315.1_KYO57316.1:0.0011663533)100:0.497571,GCA_000024465.1_ADE39737.1:0.9406083793)88:0.052187)93:0.076510)99:0.060491,((GCA_000315795.1_EKV32433.1:0.4136980179,GCA_900101965.1_SDE82488.1:0.3378921547)93:0.071091,(GCA_900156605.1_SIT19914.1:0.2619459115,GCA_001611975.1_AMW34350.1:0.4508008138)95:0.074068)88:0.028870)78:0.023590,(GCA_000013085.1_ABC24145.1:0.3018314298,GCA_000284415.2_CCG07945.1:0.2385224081)100:0.325957)64:0.037553,GCA_000023785.1_ACT58562.1:0.6548868066)23:0.004979)31:0.065293,GCA_900172325.1_SLN25274.1:0.4826600140)43:0.033376,GCA_900100455.1_SDG35164.1:0.7306646105)67:0.032738,((((((((((GCA_000007125.1_AAL53506.1:0.0000028482,GCA_000157815.1_EEY01029.1:0.0000024068)100:0.013125,(GCA_000017405.1_ABS14062.1:0.0000020074,GCA_000585655.1_EXL08489.1:0.0072245109)100:0.035981)100:0.191498,GCA_001558695.1_KXF78814.1:0.1315121953)58:0.024983,(GCA_900104355.1_SDO40266.1:0.0705320784,GCA_900113985.1_SFI63867.1:0.1065080819)100:0.148560)59:0.048457,GCA_001293565.1_KPB00551.1:0.3392497666)88:0.058296,(((GCA_000016285.1_ACM35384.1:0.2543345857,((((((GCA_000017145.1_ABR58915.1:0.1709294883,(GCA_000018545.1_ACP23862.1:0.0943601503,GCA_002288525.1_ASY61528.1:0.1089937716)100:0.038509)100:0.066852,GCA_000697965.2_ANK71205.1:0.1037551513)97:0.035224,(GCA_001687365.1_OBZ96828.1:0.1418926139,GCA_001885585.1_OJF90490.1:0.1626269384)100:0.071216)100:0.059617,GCA_000092025.1_AAK86184.1:0.1194483442)99:0.024879,((GCA_000092045.1_ABC89236.1:0.0688614689,GCA_000769405.1_KPN28715.1:0.0231869310)100:0.099731,((GCA_000722615.1_KEQ03899.1:0.0000021315,GCA_000722625.1_KEQ04617.1:0.0000026618)100:0.138649,(GCA_000731295.1_CDN52424.1:0.0278527739,GCA_000731315.1_CDN46252.1:0.0403940046)100:0.109592)100:0.052272)100:0.051596)98:0.064083,((GCA_001267455.1_KOC76551.1:0.0293151063,GCA_001652565.1_ANH02627.1:0.0618769733)100:0.111967,(GCA_001578105.1_AMM85093.1:0.1399748760,GCA_002043005.1_AQZ53071.1:0.1460530804)100:0.121529)83:0.034128)89:0.041375)80:0.033170,(GCA_000325745.1_AGA65323.1:0.4916788021,GCA_000496595.1_AHA28221.1:0.4094802070)100:0.337272)98:0.054449,((GCA_000154705.2_EDQ35630.1:0.2371408761,GCA_001703635.1_OCW57277.1:0.2199788332)100:0.121813,(GCA_000022725.1_ACS50459.1:0.0847968972,GCA_000341385.1_AGF75225.1:0.0719793740)100:0.568700)21:0.060391)92:0.072743)14:0.032873,(((GCA_000014245.1_ABG61797.1:0.2191400404,GCA_000300515.1_EKF41195.1:0.1384759528)94:0.020509,GCA_000300335.1_EKF20698.1:0.1528703494)100:0.084302,GCA_900113935.1_SFI85348.1:0.1758490672)99:0.058415)24:0.049457,(((((GCA_001424795.1_KQU64266.1:0.0270271078,GCA_001605015.1_AMS44362.1:0.0333406723)100:0.131619,(GCA_001510895.1_KUM25404.1:0.0998230204,GCA_001618845.1_AMX98168.1:0.1030506508)100:0.092999)95:0.029106,GCA_002075885.1_OQM73720.1:0.2378163414)100:0.070239,GCA_000585625.1_EXL08703.1:0.2199456865)97:0.064813,(GCA_002238045.1_OXT01784.1:0.3707131087,((((GCA_000153465.1_EAS49588.1:0.2199822891,(GCA_900176465.1_SMC86703.1:0.1757950593,GCA_000153705.1_EAU40896.1:0.3790077453)73:0.074335)100:0.074706,GCA_900104035.1_SDO88738.1:0.4498529387)100:0.091532,(GCA_000800175.1_KHJ55899.1:0.0532453214,GCA_900141975.1_SHJ25378.1:0.0242165979)100:0.323011)100:0.179087,GCA_000179775.1_EFL89766.1:0.3952842049)99:0.054514)46:0.037104)83:0.039151)100:0.111516,((((((((((GCA_000010525.1_BAF86795.1:0.2160053641,GCA_000017645.1_ABS68533.1:0.1593120172)100:0.066328,(GCA_000092925.1_ADH87395.1:0.1350581009,GCA_900100155.1_SCW60261.1:0.1202719233)100:0.099333)100:0.091641,(GCA_001402875.1_ALK10867.1:0.0000023014,GCA_001459775.1_CUU43529.1:0.0000023014)100:0.323540)63:0.011655,(GCA_002355335.1_BAT57700.1:0.2626411588,(((GCA_000011365.1_BAC53373.1:0.0156544528,GCA_000661935.1_AHY55133.1:0.0761728178)100:0.160913,((((GCA_000012725.1_ABA06313.1:0.1380317209,GCA_000013885.1_ABE64420.1:0.0975921868)100:0.085625,GCA_000935205.1_KIZ41502.1:0.1287614376)69:0.018140,((GCA_000336555.1_EKS33564.1:0.0991350559,((GCA_000218565.1_AEI05325.1:0.0000023014,GCA_000218585.1_AEI01750.1:0.0000023014)100:0.079345,GCA_000314735.2_EKS30727.1:0.1014824624)100:0.164437)100:0.045061,(GCA_001618955.1_KZD22908.1:0.0419829360,GCA_900108575.1_SEI17598.1:0.0332877203)100:0.100126)80:0.036527)71:0.042728,GCA_000195775.1_CAE26066.1:0.2206438593)81:0.026034)100:0.212527,((GCA_001426945.1_KQY97212.1:0.2714070205,GCA_001579845.1_AMN45081.1:0.2725087241)100:0.125913,GCA_002119765.1_ARP98133.1:0.1935597900)83:0.051036)100:0.072906)99:0.090099)70:0.050170,(((((GCA_000022085.1_ACL59613.1:0.1938870068,GCA_000019945.1_ACB79763.1:0.3071435832)100:0.070984,(GCA_001017175.1_KLK94364.1:0.0815033151,GCA_900102135.1_SCZ09408.1:0.0562418721)100:0.137354)91:0.021098,(GCA_001741865.1_AOO80671.1:0.0820577886,GCA_900102525.1_SDF65497.1:0.0915824028)100:0.222766)99:0.032178,(GCA_001271345.1_ALA17030.1:0.0090111998,GCA_001887265.1_APF38644.1:0.0521609244)100:0.207876)100:0.080060,((GCA_000304315.1_CCJ07749.1:0.1835265932,GCA_002117405.1_ARN81375.1:0.2950660268)100:0.170827,(GCA_001644125.1_OAI24850.1:0.1454859539,GCA_001675455.1_OBS52439.1:0.1314725948)100:0.122604)100:0.203149)73:0.031804)20:0.015247,GCA_001676615.1_OCC02229.1:0.3328615620)19:0.015766,(GCA_900104955.1_SEC59348.1:0.2556903836,((GCA_900187365.1_SNB78924.1:0.3358222451,GCA_000019845.1_ACB94150.1:0.4251079708)100:0.083266,(GCA_000021745.1_ACK50098.1:0.2895360275,GCA_900114285.1_SFK38123.1:0.3056383277)100:0.073090)100:0.040038)99:0.061572)61:0.039714,(GCA_900148505.1_SHO63575.1:0.3046359448,(((GCA_000230555.1_AEQ50103.1:0.1165336683,GCA_900100665.1_SDG61209.1:0.0383840987)100:0.178158,GCA_000743575.1_KFL30924.1:0.1690504724)100:0.095328,GCA_000970435.1_KKB77103.1:0.1346551699)100:0.151451)58:0.024936)73:0.031807,((GCA_000166055.1_ADP72693.1:0.0116426188,GCA_000636015.1_KAI94217.1:0.0000024271)100:0.412503,GCA_002088295.1_ORE95695.1:0.4146886429)39:0.074224)35:0.028495,(((((((GCA_000148725.1_EFO33172.1:0.2153532930,GCA_000192745.1_ADZ72072.1:0.1565689539)92:0.026178,(GCA_000158095.1_EEE46984.1:0.1236754316,GCA_001403915.1_CTQ44660.1:0.1100374756)100:0.078725)91:0.033890,(GCA_001188555.1_KND20206.1:0.0000024636,GCA_002249885.1_OXS38010.1:0.0000026879)100:0.148997)96:0.037749,((GCA_001907205.1_OKL44193.1:0.1869324104,(GCA_900110875.1_SEQ59148.1:0.0719067203,GCA_900114245.1_SFK35509.1:0.0296649558)100:0.100512)100:0.062672,GCA_900105595.1_SDT89088.1:0.2908926566)82:0.024207)99:0.065013,(GCA_900115225.1_SFN93499.1:0.0872408429,GCA_900215505.1_SNY91857.1:0.0821262247)100:0.193943)99:0.066385,(GCA_001305515.1_KPL54112.1:0.2011191784,GCA_900129325.1_SHG94412.1:0.1372521300)100:0.097899)84:0.024033,((GCA_900102695.1_SCZ34285.1:0.3029735765,GCA_900104485.1_SDB52765.1:0.3048768927)79:0.040734,(GCA_000496075.1_ESR26987.1:0.3081948536,GCA_001720135.1_ODN70337.1:0.2605504579)100:0.131667)67:0.033427)66:0.039018)41:0.051456)95:0.047500,((GCA_000143145.1_ADJ24519.1:0.3955780199,(GCA_000503895.1_AHB48017.1:0.3147654525,(GCA_000981545.1_CPR19011.1:0.0000029554,GCA_900104305.1_SDO11263.1:0.0036988503)100:0.426605)51:0.049930)97:0.037738,(GCA_000828475.1_BAQ16233.1:0.4492370917,(GCA_001708935.1_ODA65960.1:0.4435989547,GCA_001746755.1_OEJ69262.1:0.5674698370)99:0.061024)98:0.064063)96:0.031171)99:0.096802)73:0.059937)81:0.095966,(GCA_000013025.1_ABI77564.1:0.1308610295,GCA_000685315.1_KDA00187.1:0.0287895208)100:0.456315)99:0.046599,GCA_000152825.2_ADM09078.1:0.4810302660)100:0.079426)99:0.076606,((GCA_000014745.1_ABI64739.1:0.1974020029,GCA_900103475.1_SDL83844.1:0.1397612503)100:0.069258,GCA_000152745.1_EAP90581.1:0.1916001157)100:0.235602)100:0.081710)100:0.061683)100:0.163786);
