# Supplementary material for: Assessing the accuracy of phylogenetic rooting methods on prokaryotic gene families
Source: PLoS One. 2020 May 15;15(5):e0232950. doi: 10.1371/journal.pone.0232950 (PMC7228096; doi:10.1371/journal.pone.0232950)
Supplement: S2 Dataset — (ZIP) [file pone.0232950.s003.zip › EmpiricalDataset/GeneTrees_IQTree/000311.aln.treefile]

(GCA_000006905.1_AAK22626.1:0.0312647252,GCA_000092285.1_ADG09238.1:0.0366483208,((GCA_000017265.1_ACG77628.1:0.0507488080,(GCA_001425915.1_KQW72678.1:0.0307806311,((GCA_000175215.2_ADU14384.1:0.0461973791,GCA_000204015.1_EGF90680.1:0.0456021874)100:0.086586,(((((((((GCA_000013005.1_ABC62105.1:0.1593299841,(GCA_900128895.1_SIN62226.1:0.0925620858,GCA_002218195.1_ASK88743.1:0.1065078952)99:0.088911)52:0.042415,GCA_001281485.1_ALE17464.1:0.0385658129)30:0.025506,(GCA_000715015.1_KEO89172.1:0.1018897249,(GCA_001304795.1_ALG62074.1:0.0000021538,GCA_001306275.1_KPM16193.1:0.0000023840)100:0.075970)52:0.060818)61:0.021876,(GCA_001008165.2_AKH43883.1:0.0311702963,(GCA_001028705.1_AKM10214.1:0.0154861057,GCA_001661675.2_ARU15062.1:0.0728303186)92:0.025990)89:0.036416)62:0.030900,(GCA_001663175.1_ANK12674.1:0.0609030385,(GCA_001677335.1_OBV10298.1:0.0460051914,((((((((((GCA_000152825.2_ADM10049.1:0.1584087190,(GCA_000739695.1_GAK46769.1:0.0773793897,GCA_000689395.1_CDO58302.1:0.2162687842)60:0.014647)55:0.030987,((((GCA_000014745.1_ABI66098.1:0.0512828316,GCA_900103475.1_SDM87798.1:0.1001973407)76:0.062202,GCA_000152745.1_EAP91252.1:0.1471555964)87:0.049538,(GCA_000017565.1_ABS64333.1:0.1089316284,GCA_900199215.1_SNT72312.1:0.1222830606)43:0.022885)35:0.022778,((GCA_000012385.1_ABE05238.1:0.2012481654,GCA_000195735.1_CAA14604.1:0.1692680811)100:0.240381,(GCA_000010205.1_BAG41256.1:0.0553785023,GCA_000964595.1_KJV57532.1:0.1386749334)100:0.329086)97:0.175667)33:0.016248)40:0.028266,(((((GCA_900172325.1_SLN40004.1:0.1956065136,((GCA_000300235.2_AJD51307.1:0.0179234729,GCA_000300275.1_EKF06286.1:0.0216090553)100:0.133892,((GCA_900177295.1_SMF84265.1:0.0000020609,GCA_900188055.1_SNR41745.1:0.0000023840)100:0.132426,(GCA_000968135.1_CCQ74620.1:0.2740104761,((((((((((((((GCA_000011345.1_BAC07848.1:0.0000023840,GCA_000505665.1_AHB87503.1:0.0000023840)100:0.046347,GCA_000317045.1_AFY65522.1:0.0918467180)77:0.006452,((((((((GCA_000020025.1_ACC84149.1:0.0365737532,(((GCA_000231365.2_EHC12246.1:0.0000024692,(GCA_001904645.1_OKH15792.1:0.0068256430,(((GCA_000934435.1_KIY14505.1:0.0000023840,GCA_001990805.1_ONN59796.1:0.0000023840)100:0.006802,(GCA_000828085.2_KIJ84433.1:0.0269675119,(GCA_000346485.2_KYC39626.1:0.0140024555,GCA_000760695.2_KIE11024.1:0.0000025962)100:0.043632)98:0.021844)95:0.000002,GCA_001275395.1_KOP27068.1:0.0209757409)98:0.006868)68:0.006824)67:0.007371,(GCA_001456025.1_KST67745.1:0.0281462050,GCA_000316665.1_AFY53420.1:0.0672317386)99:0.035880)67:0.015541,(GCA_000350105.1_CCH67325.1:0.0091754353,GCA_000350125.1_CCH65165.1:0.0051915215)100:0.089893)68:0.037590)56:0.013634,(((((((GCA_000169135.1_EAW44735.1:0.0000020085,GCA_002218065.1_GAX36519.1:0.0000027852)100:0.027612,((GCA_000316575.1_AFY32334.1:0.0000029064,((GCA_002368055.1_BAZ74377.1:0.0000023840,GCA_002368295.1_BAZ01698.1:0.0000023840)96:0.000002,GCA_002368275.1_BAY91737.1:0.0070385374)49:0.007023)63:0.000003,(GCA_000317435.1_AFY99224.1:0.0277876804,GCA_000317145.1_AFY96019.1:0.1128151593)99:0.041064)93:0.015545)97:0.021367,GCA_000317535.1_AFZ27199.1:0.0217602173)94:0.006146,(((((GCA_000175835.1_EFA70810.1:0.0000025669,GCA_001432185.1_KRH97313.1:0.0000023987)98:0.000003,GCA_000175855.1_EFA73919.1:0.0069223706)100:0.006910,GCA_002368135.1_BAZ90059.1:0.0000027087)100:0.028262,(GCA_000312705.1_AFW93054.1:0.0137783454,(GCA_000789435.1_KHG41582.1:0.0000020822,GCA_002368115.1_BAZ85256.1:0.0000021571)100:0.006851)100:0.013881)97:0.005031,GCA_000317695.1_AFZ58058.1:0.0042192730)97:0.004442)95:0.013990,GCA_000196515.1_ADI63402.1:0.0209172397)67:0.000003,GCA_002368075.1_BAZ79940.1:0.0142304515)86:0.013778,(GCA_001298445.1_ALF52699.1:0.0000029297,GCA_002367975.1_BAY16735.1:0.0068580569)100:0.006929)76:0.013995)51:0.000003,GCA_000204075.1_ABA22167.1:0.0140515605)54:0.014868,(GCA_000317125.1_AFY88223.1:0.0205008403,GCA_000952155.1_KJH72333.1:0.0602097158)90:0.030908)64:0.008942,GCA_001904725.1_OKH40829.1:0.0873382961)17:0.007169,((GCA_000317555.1_AFZ29406.1:0.0000021100,GCA_001904655.1_OKH22928.1:0.0000023527)100:0.038183,((GCA_001746915.1_OEJ73862.1:0.0634635739,(GCA_000021825.1_ACK69474.1:0.0659669541,(((GCA_000297435.1_CCI32322.1:0.0000022363,GCA_000312205.1_CCI06518.1:0.0000024449)100:0.040290,(GCA_000317025.1_AFY76511.1:0.0000020879,GCA_001904635.1_OKH23280.1:0.0000022537)100:0.048228)100:0.030054,(((GCA_000284135.1_BAL28592.1:0.0143070050,GCA_000478825.2_AIE74328.1:0.0000027527)100:0.059721,(GCA_000332035.1_ELR98588.1:0.0389854344,GCA_001870225.1_APB34498.1:0.2922936679)97:0.063017)95:0.035233,((GCA_000317675.1_AFZ52353.1:0.0428232819,(GCA_001548095.1_BAQ61945.1:0.0257874214,GCA_001548115.1_BAQ66478.1:0.0192557593)100:0.060783)76:0.013420,GCA_001747005.1_OEJ78823.1:0.0532385247)99:0.083016)90:0.024349)86:0.019451)94:0.023633)89:0.015040,GCA_000775285.1_KGF72030.1:0.0628051292)83:0.021883)81:0.016578)60:0.018759,(GCA_000317495.1_AFZ14799.1:0.0448992588,GCA_000332215.1_ELS32984.1:0.1243494105)66:0.006121)95:0.037580,GCA_002142475.1_BAS57521.1:0.1003213630)22:0.000003)93:0.041057,(GCA_001276715.1_KOR37442.1:0.0340749723,(GCA_000014265.1_ABG49748.1:0.0234005758,(GCA_002260545.1_OZH52819.1:0.0000023840,GCA_002260545.1_OZH53718.1:0.0000023840)100:0.025277)100:0.091804)31:0.021338)17:0.012244,GCA_000317105.1_AFY85250.1:0.0467325135)28:0.007811,(GCA_000710505.1_KEI69152.1:0.0162078485,GCA_900009265.1_CUR14740.1:0.0193928050)100:0.060514)69:0.012135,(GCA_000180455.1_CBN55584.1:0.0284893880,((GCA_000214075.2_EGK83941.1:0.0000023840,GCA_000317475.1_AFZ05616.1:0.0000023840)99:0.000003,GCA_002412335.1_PCN51329.1:0.0213160102)100:0.036543)100:0.036846)39:0.013705,(GCA_000307915.1_EKD08673.1:0.1042292600,(GCA_000018105.1_ABW27864.1:0.0857481037,(GCA_001637395.1_OAB61630.1:0.0939379321,GCA_000317065.1_AFY68654.1:0.1178743909)88:0.011065)87:0.013651)85:0.025431)90:0.040961,(GCA_002075285.2_ASC73261.1:0.0226978935,GCA_000478195.2_ERT06972.1:0.1326355860)87:0.036865)68:0.017157,(((((GCA_000017845.1_ACB49577.1:0.0216672244,GCA_000025125.1_ADB94994.1:0.0954359852)22:0.005968,(GCA_000235665.2_EHJ10146.1:0.0068465965,GCA_000167195.1_EAM48343.1:0.0199564366)96:0.001309)100:0.062255,GCA_001904615.1_OKH17173.1:0.0483269599)80:0.018355,(((GCA_000211815.1_EGJ29755.1:0.0000025536,GCA_001942495.1_OLT61023.1:0.0000022358)100:0.045378,(GCA_000317515.1_AFZ17285.1:0.0366452775,(GCA_000155555.1_EDX75509.1:0.0141562176,(((GCA_000317575.1_AFZ35308.1:0.0000023840,GCA_002355455.1_BAU65919.1:0.0000023840)100:0.050233,GCA_000332055.1_ELS01938.1:0.0429152750)98:0.017787,GCA_002368355.1_BAZ44554.1:0.0502817156)100:0.062716)97:0.019521)97:0.014653)97:0.021888,(GCA_000317615.1_AFZ50113.1:0.0439587642,GCA_000317635.1_AFZ45381.1:0.0218308127)100:0.055106)90:0.028518)92:0.025835,(GCA_001904775.1_OKH46366.1:0.0555663869,(GCA_000012525.1_ABB56666.1:0.0641935446,((GCA_000473895.1_ERN39940.1:0.1294216621,(GCA_000011385.1_BAC89540.1:0.0298387458,GCA_000484535.1_AGY58195.1:0.0324748763)100:0.149575)88:0.038671,(((GCA_000011465.1_CAE18663.1:0.0291572755,GCA_000760175.1_KGG13167.1:0.0561172088)92:0.044734,GCA_001182765.1_CRY93370.1:0.0585904834)68:0.000003,(GCA_000155635.1_EDY37440.1:0.0000022553,GCA_000316515.1_AFY29845.1:0.0348890069)100:0.065202)100:0.170034)77:0.006589)95:0.041589)81:0.023119)79:0.023393)64:0.010585,GCA_000817775.1_KIF40766.1:0.0197656332)99:0.244044,GCA_001765415.1_AOR39118.1:0.4357144802)100:0.069776,((GCA_000008385.1_AAW71239.1:0.0288843152,GCA_000953315.1_CDR78418.1:0.0303919194)100:0.522388,((GCA_000011945.1_AAV86361.1:0.0490648926,GCA_000024505.1_ACZ49518.1:0.0141073947)100:0.271251,((GCA_000026005.1_CAH57884.1:0.0783059584,GCA_000964755.1_KJV63346.1:0.0493910594)98:0.054540,GCA_000964795.1_KJV69566.1:0.2048117274)96:0.008040)99:0.133754)100:0.935780)98:0.095156,GCA_001982645.1_ONG40395.1:0.3314500202)98:0.140561)74:0.092707)37:0.037931)43:0.047113)75:0.056883,GCA_000742835.1_AIK96778.1:0.1283286226)39:0.017278,((((((GCA_000009985.1_BAE51948.1:0.0508963252,GCA_000513295.1_CDK97240.1:0.1157361992)85:0.009387,(GCA_000294655.1_CCG42035.1:0.0210558735,GCA_900108475.1_SEH36197.1:0.0000023840)100:0.060822)86:0.038873,(((((GCA_000010725.1_BAI71206.1:0.0677719456,GCA_000632475.2_AIB11109.1:0.0658957102)99:0.023663,(GCA_000576635.1_EWY41818.1:0.0071513812,GCA_000936425.1_KJB92486.1:0.0000027554)100:0.143211)100:0.016456,((GCA_000016185.1_ACI98128.1:0.0993448411,GCA_002251795.1_OYQ37900.1:0.0618769021)100:0.023210,GCA_000730165.2_ASG20093.1:0.1051727940)100:0.038715)100:0.029275,(GCA_000963705.1_KJV08467.1:0.0794098322,GCA_002251735.1_OYQ17045.1:0.0000022522)100:0.038288)100:0.051853,((GCA_000767795.1_KGM34574.1:0.0000027411,GCA_002195995.1_OWJ65483.1:0.0071138797)100:0.088767,GCA_001192655.1_GAO97949.1:0.1153080974)98:0.021795)94:0.021699)87:0.015925,(((GCA_000013085.1_ABC23496.1:0.0783331862,GCA_000284415.2_CCG06643.1:0.1822186458)97:0.074557,GCA_001611975.1_AMW33992.1:0.2459856709)82:0.059202,(((GCA_000315795.1_EKV26109.1:0.0518323080,((GCA_900101965.1_SDD62967.1:0.1549304601,GCA_900100655.1_SDG54731.1:0.3878208943)71:0.016761,GCA_900100455.1_SDH31502.1:0.2396555643)71:0.024465)72:0.052678,((GCA_900102465.1_SDG58600.1:0.1129658746,(GCA_000319385.1_AFX98448.1:0.0990953663,GCA_000510265.1_AHC73395.1:0.0838222130)100:0.213607)100:0.128462,((GCA_000299935.1_EKE67640.1:0.0071369699,GCA_001618175.1_KZD01193.1:0.0681641866)100:0.148004,(((((((((GCA_000011685.1_AAW60173.1:0.0000023840,GCA_000234355.2_EHH67281.1:0.0000023840)99:0.010549,(((GCA_001787335.1_AOX17395.1:0.0000024993,GCA_001787355.1_AOX20273.1:0.0068947399)99:0.004134,(GCA_000724025.1_CDG40108.1:0.0000023840,GCA_001547995.1_BAT19017.1:0.0000023840)100:0.032112)65:0.014051,((GCA_000617865.1_GAJ29504.1:0.0452713644,GCA_002005465.1_AQS87618.1:0.0152145686)97:0.018512,GCA_000963885.1_GAN53599.1:0.0469181182)90:0.038014)40:0.000003)81:0.033715,(GCA_000723565.1_CDG32754.1:0.0077812142,GCA_002003665.1_OOL18989.1:0.0058899126)100:0.047032)98:0.034198,(GCA_002005445.1_AQS83538.1:0.0568583860,GCA_002173735.1_ARW46675.1:0.0529079977)96:0.028640)45:0.010827,(((GCA_000182745.1_BAK83489.1:0.0208630950,GCA_000964505.1_GAO00684.1:0.0000020231)97:0.007857,GCA_000021325.1_ACI52686.1:0.1005570505)64:0.014861,GCA_000208635.2_EGG75613.1:0.0119334435)66:0.007269)89:0.041000,(GCA_000231445.2_EHD14224.1:0.0000021970,GCA_002153535.1_OUI78382.1:0.0000021634)100:0.112261)76:0.022482,((GCA_000014285.2_ABI61441.1:0.0000020279,GCA_000576085.2_AHJ62317.1:0.0000025150)100:0.063943,(((GCA_000306035.1_EKM99172.1:0.0083746333,GCA_000964385.1_GAN80216.1:0.0664520707)100:0.060674,GCA_000964365.1_GAN76210.1:0.0289420846)50:0.023867,((GCA_000164635.1_EFH11797.1:0.0227752069,GCA_900141905.1_SHK34487.1:0.0547483499)100:0.049483,(GCA_900101615.1_SDE48491.1:0.0000023919,GCA_900104205.1_SDB74859.1:0.0000023952)100:0.054251)100:0.073994)56:0.024477)8:0.017885)71:0.036549,(GCA_000016725.1_ABQ31157.1:0.0000026230,GCA_000202835.1_BAJ81547.1:0.0066599818)99:0.067327)99:0.102179,((GCA_900093605.1_SCA55314.1:0.2902843092,GCA_000815465.1_KIE05461.1:0.5476288729)82:0.067114,((GCA_000388175.3_ETZ04682.1:0.0569403564,GCA_000469665.2_ETZ06744.1:0.1001396483)100:0.648577,(GCA_000022525.1_ACT69627.1:0.1227179288,GCA_000632985.1_AHX11580.1:0.1870058594)100:1.998470)88:0.147358)33:0.000003)87:0.022716)88:0.049998)80:0.033356)68:0.029406,GCA_900156605.1_SIS58270.1:0.1225708249)27:0.000002)84:0.033056)96:0.040740,(GCA_000264455.2_AFK54482.1:0.0000027470,GCA_001601315.1_KYO57475.1:0.0000027290)100:0.272452)88:0.018086,((GCA_000982415.1_KKJ75197.1:0.0049751003,GCA_001026905.1_KLN58904.1:0.0170455548)100:0.239042,GCA_001746755.1_OEJ65457.1:0.2560385739)65:0.064182)12:0.014289)19:0.053460,GCA_002117145.1_ARN85312.1:0.1277426410)87:0.071634,((GCA_000023785.1_ACT59777.1:0.1971072758,(GCA_000013025.1_ABI77337.1:0.0159656877,GCA_000685315.1_KDA00321.1:0.0360878054)100:0.188369)66:0.061368,GCA_000024465.1_ADE40623.1:0.2916809183)45:0.050235)29:0.013977)91:0.048845,(((((((((((((((((GCA_000007125.1_AAL51926.1:0.0000023264,GCA_000157815.1_EEY00599.1:0.0000023361)100:0.021948,(GCA_000017405.1_ABS14659.1:0.0000021425,GCA_000585655.1_EXL01365.1:0.0000022661)100:0.022547)100:0.021372,GCA_001558695.1_KXF77870.1:0.0482592786)96:0.044573,GCA_002075885.1_OQM74413.1:0.0449549731)61:0.000002,(GCA_000014245.1_ABG63216.1:0.0620780416,GCA_000585625.1_EXL01317.1:0.0000027424)91:0.014808)75:0.007703,GCA_900113935.1_SFJ60712.1:0.0974038161)75:0.014196,(((GCA_001424795.1_KQU73574.1:0.0285207134,GCA_001605015.1_AMS42412.1:0.0000024606)100:0.053355,(GCA_900104355.1_SDP91518.1:0.0290924165,GCA_900113985.1_SFJ56301.1:0.0138800119)100:0.021637)87:0.004135,GCA_001510895.1_KUM23690.1:0.0277352490)79:0.014290)41:0.000003,(GCA_000022725.1_ACS50999.1:0.0313025191,GCA_000341385.1_AGF75675.1:0.0218490996)100:0.122541)56:0.006426,GCA_001618845.1_AMY00653.1:0.0379297510)97:0.030576,((GCA_000300335.1_EKF16880.1:0.0000024761,(GCA_002238045.1_OXS99163.1:0.1403206359,GCA_001293565.1_KPA99914.1:0.1639263242)98:0.059281)96:0.009643,GCA_000300515.1_EKF40000.1:0.0283963526)97:0.030336)92:0.028122,((GCA_000153705.1_EAU42377.1:0.0177581842,((((((GCA_000016285.1_ACM36304.1:0.0419621515,((GCA_000092025.1_AAK87720.1:0.0110315256,(((GCA_000092045.1_ABC90458.1:0.0000025744,(GCA_000731295.1_CDN53613.1:0.0000027022,GCA_000731315.1_CDN47473.1:0.0000025918)100:0.052521)98:0.010498,GCA_000769405.1_KPN28571.1:0.0039719911)21:0.019133,((GCA_000697965.2_ANK72113.1:0.0364299499,GCA_001652565.1_ANH03888.1:0.0000023429)20:0.021862,GCA_001267455.1_KOC77584.1:0.0000023319)99:0.044491)99:0.018307)98:0.020886,(GCA_000722615.1_KEQ02525.1:0.0000023840,GCA_000722625.1_KEQ02496.1:0.0000023840)100:0.051076)97:0.013735)99:0.025477,((GCA_000017145.1_ABR59827.1:0.0215610580,GCA_002288525.1_ASY62617.1:0.0000023840)93:0.000003,GCA_000018545.1_ACP24960.1:0.0071069318)88:0.022169)84:0.026687,(GCA_001687365.1_OBZ91964.1:0.0087131972,GCA_001885585.1_OJF97877.1:0.0605942380)100:0.063952)91:0.016731,((GCA_001578105.1_AMM85264.1:0.0190021952,GCA_002043005.1_AQZ53298.1:0.0241032282)100:0.051089,(GCA_000325745.1_AGA64840.1:0.0310027498,GCA_000496595.1_AHA27816.1:0.4968484319)100:0.220581)96:0.022691)96:0.043554,GCA_000154705.2_EDQ34091.1:0.0395419746)89:0.003508,GCA_001703635.1_OCW56672.1:0.0450426218)100:0.102284)94:0.033226,(((GCA_000800175.1_KHJ55075.1:0.0000023840,GCA_900141975.1_SHI57964.1:0.0000023840)100:0.032320,GCA_900104035.1_SDO91830.1:0.1168988047)16:0.025440,(GCA_900176465.1_SMC60657.1:0.0652412327,GCA_000153465.1_EAS51097.1:0.0870387139)99:0.021688)15:0.007242)15:0.015099)15:0.038870,(GCA_900104485.1_SDB17167.1:0.1515706313,GCA_900129325.1_SHH06411.1:0.2167349693)13:0.065502)16:0.026863,((((((((GCA_000148725.1_EFO29162.1:0.0146437499,GCA_000158095.1_EEE43628.1:0.0226968002)100:0.007124,GCA_001403915.1_CTQ42688.1:0.0150932474)100:0.035763,(GCA_001907205.1_OKL42933.1:0.0484532988,(GCA_900110875.1_SEQ91448.1:0.0186609213,GCA_900114245.1_SFL10649.1:0.0215848073)100:0.040497)100:0.037139)100:0.033282,GCA_900105595.1_SDU21399.1:0.1216450168)100:0.040400,GCA_000192745.1_ADZ70153.1:0.0091379561)100:0.022582,(GCA_001188555.1_KND16075.1:0.0000023840,GCA_002249885.1_OXS37527.1:0.0000023840)100:0.037405)100:0.078688,((GCA_900148505.1_SHO66312.1:0.1657175790,GCA_002088295.1_ORE96441.1:0.2622592056)99:0.037324,GCA_001305515.1_KPL51493.1:0.2519267996)99:0.029323)99:0.051407,((GCA_000230555.1_AEQ51701.1:0.0247603717,(GCA_000743575.1_KFL31758.1:0.0492129316,GCA_000970435.1_KKB77323.1:0.0502949105)100:0.108542)63:0.036916,GCA_900100665.1_SDH21395.1:0.0180726059)100:0.188054)96:0.028914)76:0.046923,((((((((GCA_000010525.1_BAF86881.1:0.0366933069,GCA_000017645.1_ABS68589.1:0.0392948460)100:0.037382,GCA_000092925.1_ADH88743.1:0.0084730779)97:0.009909,GCA_900100155.1_SCW96878.1:0.0850070943)100:0.075876,((((((((GCA_000019845.1_ACB94983.1:0.1026377072,GCA_900114285.1_SFK11669.1:0.0315534181)100:0.021737,GCA_000021745.1_ACK52746.1:0.0889819344)100:0.082086,((GCA_001644125.1_OAI31164.1:0.0537187099,GCA_001675455.1_OBS51353.1:0.0224233727)100:0.059468,GCA_900187365.1_SNB55334.1:0.0486663640)99:0.015617)100:0.030003,(((GCA_000019945.1_ACB82578.1:0.0349463838,GCA_000022085.1_ACL56884.1:0.0495275204)99:0.047835,((GCA_000304315.1_CCJ07439.1:0.0700603802,GCA_900104955.1_SEB61519.1:0.1039909654)86:0.042815,GCA_002117405.1_ARN79998.1:0.0368762475)96:0.048764)86:0.048670,((GCA_001676615.1_OCC01005.1:0.0862324594,GCA_000219355.1_AEI88807.1:0.6423819778)73:0.068050,(GCA_001741865.1_AOO82964.1:0.0247716083,GCA_900102525.1_SDH42215.1:0.0518262441)82:0.031145)90:0.037721)30:0.000002)53:0.005505,(GCA_001402875.1_ALK09147.1:0.0000027065,GCA_001459775.1_CUU41810.1:0.0000027879)99:0.159961)48:0.038274,(GCA_001017175.1_KLK90080.1:0.0000026839,GCA_900102135.1_SCZ14065.1:0.0377352508)100:0.062918)37:0.028814,(GCA_001271345.1_ALA16178.1:0.0000027538,GCA_001887265.1_APF37883.1:0.0000027260)100:0.047752)94:0.047990,GCA_002119765.1_ARQ01320.1:0.1677372082)39:0.030751)44:0.037897,(GCA_900167455.1_SKA41915.1:0.2321853572,(GCA_000226315.1_AEP10459.1:0.0000026937,GCA_000348745.1_AGH98871.1:0.0000021989)100:0.182354)97:0.128539)32:0.012153,GCA_002355335.1_BAT61076.1:0.1508461046)85:0.029798,((((((GCA_000011365.1_BAC50680.1:0.0074794090,((GCA_000336555.1_EKS38987.1:0.0000021161,(GCA_000012725.1_ABA04607.1:0.0317660264,GCA_000013885.1_ABE62349.1:0.0069510459)100:0.038807)85:0.008299,GCA_000195775.1_CAE28714.1:0.0492094100)97:0.023306)79:0.007417,(GCA_000935205.1_KIZ35468.1:0.0399510745,(GCA_001618955.1_KZD24041.1:0.0000023840,GCA_900108575.1_SEI24521.1:0.0000023840)100:0.007262)100:0.076451)77:0.007674,GCA_000661935.1_AHY49734.1:0.0000029421)82:0.021088,GCA_000314735.2_EKS27749.1:0.0048300532)95:0.039086,(GCA_000218565.1_AEI07046.1:0.0000023840,GCA_000218585.1_AEI03469.1:0.0000023840)95:0.000002)99:0.043903,GCA_001579845.1_AMN42622.1:0.1125636449)100:0.085251)91:0.032604,(GCA_001426945.1_KQZ00527.1:0.1751817268,GCA_001720135.1_ODN68934.1:0.2072125870)83:0.007999)92:0.023508)71:0.010623,GCA_900102695.1_SCZ46652.1:0.1584442025)94:0.028767,(GCA_900115225.1_SFP18375.1:0.0219011319,GCA_900215505.1_SNY94024.1:0.0085321503)100:0.146986)95:0.027226,GCA_000496075.1_ESR27475.1:0.2231776800)85:0.033855)81:0.027361,(GCA_000014865.1_ABK43355.1:0.1209451641,GCA_002109495.1_OSM02438.1:0.1518359100)100:0.157824)79:0.046936,((((((((((((((((((((((GCA_000011965.2_AAV96739.1:0.0939026510,(GCA_000203975.3_KID07778.1:0.0147077261,GCA_000511385.1_AHD08073.1:0.0073393811)79:0.000002)86:0.014817,(GCA_001258055.1_CRL14950.1:0.0000026876,GCA_900113345.1_SFH63440.1:0.0000023840)100:0.007379)94:0.014838,GCA_900102795.1_SCZ68073.1:0.0224685236)86:0.007538,(((((GCA_900100005.1_SDI26684.1:0.0476057928,(GCA_001458355.1_CUH65798.1:0.0190260287,GCA_900112335.1_SFD24224.1:0.0426263409)99:0.022183)96:0.007555,GCA_900110425.1_SEO74271.1:0.0950036841)3:0.011297,GCA_900172385.1_SLN42212.1:0.0548633118)3:0.007587,((GCA_001205715.1_KNG91987.1:0.0306967053,((GCA_900099935.1_SDM02161.1:0.0000027270,GCA_900188335.1_SNT39023.1:0.0149969296)100:0.030184,GCA_001305615.1_ALG89143.1:0.0459803127)97:0.000002)84:0.022273,(((((((GCA_000647975.1_KAJ53994.1:0.0317455414,GCA_000671395.1_KCV80784.1:0.0076662051)83:0.007406,GCA_001307765.1_KPN64028.1:0.0320903274)83:0.007659,(GCA_001890925.1_OJI95428.1:0.0267338228,(GCA_900109555.1_SEL38396.1:0.0000022709,GCA_900172305.1_SLN32558.1:0.0000023840)100:0.045896)99:0.037876)81:0.007517,GCA_900111875.1_SFA89900.1:0.0647236756)78:0.007527,GCA_001458175.1_CUH52613.1:0.0000025741)75:0.000002,GCA_900114415.1_SFK97600.1:0.0076097463)97:0.023605,(GCA_900184935.1_SMX30893.1:0.0464903483,GCA_900116005.1_SFR20376.1:0.0149994875)92:0.014933)70:0.000002)72:0.007348)2:0.007551,(((GCA_000152805.1_EAQ13080.1:0.0139003299,GCA_900142085.1_SHJ80481.1:0.0326790939)99:0.024024,((((((((GCA_000153725.1_EAU46327.1:0.0075573970,GCA_001975705.1_APZ51890.1:0.0000027016)96:0.000003,((GCA_000442255.1_EPX86853.1:0.0000022661,GCA_900107235.1_SDY50599.1:0.0553397472)100:0.022045,(GCA_001969385.1_APX23303.1:0.0000023840,GCA_900112435.1_SFD47527.1:0.0000023840)98:0.000003)100:0.029695)97:0.014909,(((GCA_900102075.1_SDF60545.1:0.0000027887,((GCA_001038505.1_KMK68171.1:0.0142881228,GCA_900188035.1_SNR33746.1:0.0074196637)100:0.047464,(((GCA_001403795.1_CTQ50220.1:0.0179084816,(GCA_900109285.1_SEL81014.1:0.0229688326,GCA_900114135.1_SFJ60468.1:0.0693457980)81:0.029268)97:0.047399,GCA_900177545.1_SMH48513.1:0.1295200455)82:0.005422,(GCA_000521865.1_ETX28199.1:0.0293746024,(GCA_900115595.1_SFQ19439.1:0.0687214135,GCA_900115815.1_SFQ66461.1:0.0184030242)99:0.040032)96:0.017903)83:0.015367)81:0.007392)80:0.000003,(GCA_000169415.1_EBA06227.1:0.0148984126,(GCA_001482405.1_KUF12547.1:0.0373854002,(GCA_000765015.1_KGK78067.1:0.0000023110,GCA_900141945.1_SHJ37876.1:0.0000024544)100:0.037387)38:0.000002)11:0.007299)9:0.007181,(GCA_900100085.1_SDJ50739.1:0.0220866012,GCA_900184945.1_SMX46659.1:0.0366958315)96:0.031070)70:0.007381)44:0.000003,((GCA_001687105.1_ANT60529.1:0.0000027626,GCA_900116195.1_SFT27152.1:0.0072339211)100:0.015091,(((GCA_002115725.1_OSQ62008.1:0.0121646531,GCA_002115805.1_OSQ44092.1:0.0101418083)100:0.022649,(((GCA_002211155.1_OWV61628.1:0.0000000000,GCA_900101505.1_SDE33548.1:0.0000000000):0.000000,GCA_002211225.1_OWV48538.1:0.0000000000):0.000002,GCA_002211205.1_OWV51116.1:0.0000029803)100:0.022421)97:0.006729,(GCA_002237555.1_ASP19397.1:0.0000029684,GCA_900188425.1_SNT37380.1:0.0071613980)100:0.037848)100:0.015033)98:0.014726)84:0.007257,(GCA_001458375.1_CUH78920.1:0.0000027493,GCA_900129685.1_SHG80558.1:0.0445687800)95:0.007164)73:0.000002,GCA_900172235.1_SLN65923.1:0.0444278195)75:0.016015,GCA_000590925.1_AHM03921.1:0.0381654059)94:0.024971,GCA_000738435.1_AII88247.1:0.0632340907)99:0.033024)11:0.015159,GCA_900109955.1_SEV96192.1:0.0650963364)2:0.000003)96:0.014837)74:0.007103,GCA_900172225.1_SLN16340.1:0.0000024160)84:0.014432,((GCA_000814025.1_KIC45433.1:0.0148448581,GCA_001969365.1_APX12558.1:0.0312033629)99:0.015265,(GCA_001404155.1_CRK76469.1:0.0000020946,GCA_900114125.1_SFJ91282.1:0.0000020979)100:0.046815)75:0.000002)76:0.014066,(GCA_000018145.1_ABV92009.1:0.0473032358,GCA_900142295.1_SIO21969.1:0.0485456182)90:0.006082)79:0.008288,GCA_001981245.1_APX90127.1:0.0656310567)46:0.014333,((GCA_000376545.2_ANP39301.1:0.0235516979,(GCA_000511355.1_AHC99458.1:0.0148743068,GCA_001678945.1_ANP36529.1:0.0231123643)76:0.007173)74:0.015292,GCA_900116455.1_SFU18186.1:0.0234431565)90:0.022743)36:0.000002,(((((GCA_002210095.1_OWU68703.1:0.0254297448,((GCA_000152605.1_EAP85210.1:0.0145523759,GCA_000622405.1_KIN68339.1:0.0295526067)66:0.000002,GCA_000172095.1_EDQ06749.1:0.0155061165)100:0.064699)47:0.014073,(GCA_900109035.1_SEJ25826.1:0.0329522782,(GCA_000014045.1_ABG33470.1:0.0071781782,GCA_000154785.2_AEI92447.1:0.0000023840)100:0.043798)100:0.011206)47:0.013380,((((GCA_000442275.2_EPX76909.1:0.0310053639,GCA_900111945.1_SFR65534.1:0.0242724322)98:0.024048,((GCA_000161835.1_EET49049.1:0.0613681916,GCA_900172275.1_SLN28842.1:0.0324842714)97:0.028732,((GCA_000155735.2_AGI70520.1:0.0200788882,GCA_000812665.2_AML50611.1:0.0953713437)89:0.023437,GCA_001187845.1_AKS44819.1:0.0115130319)90:0.036590)89:0.016317)94:0.011908,GCA_900184815.1_SMX23059.1:0.0886814447)48:0.018229,((GCA_000152625.1_EAP77006.1:0.0384437965,GCA_900107355.1_SDY16061.1:0.0204268760)100:0.038602,GCA_900172295.1_SLN41707.1:0.0364173310)98:0.038009)47:0.010767)60:0.007802,(GCA_001046955.1_AKO98120.1:0.0000023840,GCA_900109145.1_SEK10830.1:0.0000023840)100:0.022793)61:0.011199,((GCA_900110115.1_SEN35841.1:0.0000028982,GCA_900141995.1_SHI75908.1:0.0000025624)100:0.033619,(GCA_900113405.1_SFH40307.1:0.0000021403,GCA_900172315.1_SLN65042.1:0.0000021745)100:0.093241)99:0.032732)65:0.012431)72:0.014739,GCA_000153305.1_EAR49457.1:0.0740362721)77:0.028643,((GCA_900172355.1_SLN77962.1:0.0368465543,GCA_900106675.1_SDX54536.1:0.1417204838)93:0.010044,((GCA_001548075.1_BAQ70665.1:0.0297845953,GCA_001633165.1_ANB32832.1:0.0000029516)100:0.031304,((((GCA_000223375.1_AEM41955.1:0.0000026465,GCA_001399515.1_ALJ82056.1:0.0000023840)100:0.054917,(((((GCA_000012905.2_ABA77850.1:0.0260807132,GCA_900110025.1_SEO31435.1:0.0962705477)90:0.037543,GCA_900110135.1_SEN21697.1:0.1065863356)100:0.057645,GCA_900156815.1_SIS52409.1:0.1574755749)100:0.052285,GCA_000442315.1_EPX83395.1:0.0349112741)75:0.025148,GCA_000600335.2_EYD76859.1:0.0497646134)100:0.099861)78:0.029389,(GCA_000600975.2_EYD73489.1:0.0493829059,(GCA_000836695.1_KIQ69150.1:0.0616210009,GCA_900141735.1_SHI56402.1:0.0504645054)100:0.043922)98:0.034627)98:0.085895,(((GCA_900172375.1_SLN19004.1:0.0584300812,(GCA_000714535.1_KEO54599.1:0.0243680107,GCA_000715505.1_KEP68207.1:0.0778474699)100:0.146545)83:0.034175,((GCA_000021865.1_ADE84052.1:0.1611692276,GCA_000740785.1_KFI25547.1:0.0551588278)98:0.038416,((GCA_000203895.1_ABL68855.1:0.0369621569,GCA_000444995.1_AGT10261.1:0.0125395284)100:0.044047,((GCA_000740775.1_KFI24892.1:0.0000023840,GCA_000740795.1_KFI25174.1:0.0067790324)100:0.042545,GCA_001620265.1_AMY67674.1:0.0214370860)100:0.052931)98:0.021367)98:0.046752)94:0.041133,(GCA_900102905.1_SDL11937.1:0.1209324464,GCA_001517585.1_CUX80311.1:0.1338956446)98:0.086693)96:0.028103)78:0.017420)97:0.044865)91:0.024153)24:0.000003,GCA_000152725.1_EAQ04077.1:0.0454642785)45:0.004237,GCA_900156525.1_SIT79339.1:0.0898325547)89:0.011511,(GCA_000299875.1_EKE67297.1:0.0336678000,GCA_000299575.1_EKE45240.1:0.1696659971)28:0.027479)30:0.026301,(GCA_001247715.1_KNX40587.1:0.0696960155,GCA_900110775.1_SEQ04179.1:0.1140338467)98:0.032504)84:0.012793,(GCA_900095785.1_SCM68996.1:0.0000023922,GCA_900115865.1_SFQ38280.1:0.0000023980)100:0.066586)87:0.009359,((GCA_001908835.1_APO85762.1:0.0597349188,GCA_900114485.1_SFL66787.1:0.1777854049)94:0.009133,GCA_900107025.1_SDX78638.1:0.0626291089)93:0.025948)99:0.043661,(GCA_900111545.1_SET78265.1:0.0000023840,GCA_900143155.1_SHN73279.1:0.0000020613)100:0.068849)38:0.022975,(GCA_900106695.1_SDX50555.1:0.1021402859,GCA_900113695.1_SFI00758.1:0.0527857923)100:0.040517)76:0.058995,GCA_900107585.1_SEA38890.1:0.1432578036)100:0.123387,(GCA_000166055.1_ADP71866.1:0.0000021643,GCA_000636015.1_KAI94454.1:0.0071684144)100:0.181991)70:0.046715)67:0.024930,(GCA_900101935.1_SDE74949.1:0.1731820321,(GCA_000153525.1_EAS84214.1:0.0308445589,GCA_000155895.1_EDZ60489.1:0.1767694963)100:0.371649)48:0.042795)51:0.012287,GCA_000179775.1_EFL89948.1:0.1398392004)79:0.033568,((GCA_000143145.1_ADJ22820.1:0.1936974365,GCA_900104305.1_SDP67191.1:0.1138617051)99:0.026042,GCA_000503895.1_AHB49313.1:0.0900257581)100:0.203085)99:0.038390,((GCA_000828475.1_BAQ17760.1:0.0302240016,GCA_001723285.1_ODR98604.1:0.0381626888)99:0.027785,GCA_001708935.1_ODA68290.1:0.1828381009)100:0.069454)100:0.082513)96:0.065048)91:0.042005)74:0.024519,(((((GCA_000013985.1_ABF53155.1:0.0066868351,GCA_001610975.1_AMU95341.1:0.0147185053)100:0.110812,GCA_000235975.2_EHJ62203.1:0.0583589750)84:0.015054,GCA_001586395.2_KZB94752.1:0.1394787470)59:0.019353,((GCA_000016765.1_ABQ68921.1:0.0371884347,(GCA_002355275.1_ATE63551.1:0.0000023840,GCA_002367875.1_PCE41393.1:0.0000023840)100:0.040764)100:0.040328,((GCA_000175255.2_AEH62406.1:0.0132984687,GCA_000218875.1_AEI37416.1:0.0086861863)100:0.084451,GCA_002251755.1_OYQ26065.1:0.2226887041)92:0.060527)87:0.014999)58:0.027582,(GCA_000091125.1_BAI97548.1:0.0000021330,GCA_000147835.3_AEG50616.1:0.0322830507)100:0.056876)78:0.046554)79:0.028834,(GCA_001295965.1_KPF74813.1:0.0000023840,GCA_001713435.1_AOG00958.1:0.0000023840)100:0.042243)78:0.035559,GCA_000013325.1_ABD25278.1:0.0986725948)99:0.061880,(GCA_000342165.1_EMD83491.1:0.0576347513,GCA_002211145.1_OWV32521.1:0.0439464878)100:0.166402)100:0.133426)100:0.053109)100:0.054100)100:0.038196,(GCA_000144605.1_ADL01113.1:0.0540237861,GCA_002205555.1_ASD25778.1:0.1023139524)100:0.030374)100:0.061072);
