# Supplementary material for: Assessing the accuracy of phylogenetic rooting methods on prokaryotic gene families
Source: PLoS One. 2020 May 15;15(5):e0232950. doi: 10.1371/journal.pone.0232950 (PMC7228096; doi:10.1371/journal.pone.0232950)
Supplement: S2 Dataset — (ZIP) [file pone.0232950.s003.zip › EmpiricalDataset/GeneTrees_IQTree/000312.aln.treefile]

(GCA_000006905.1_AAK23238.1:0.0000029501,GCA_000092285.1_ADG09990.1:0.0175002267,(GCA_000204015.1_EGF90102.1:0.1649442718,(GCA_000175215.2_ADU12635.1:0.1780737240,(GCA_000017265.1_ACG77653.1:0.0318656377,(GCA_001425915.1_KQW71298.1:0.1299200144,(GCA_002205555.1_ASD27866.1:0.2260181425,(GCA_000144605.1_ADL00827.1:0.2128453026,((((GCA_000014745.1_ABI66078.1:0.1155667261,GCA_900103475.1_SDM45236.1:0.1297792945)100:0.047017,GCA_000152745.1_EAP91232.1:0.1627332845)54:0.147571,(GCA_000152825.2_ADM09950.1:0.3790376286,((GCA_000013025.1_ABI76785.1:0.0868273267,GCA_000685315.1_KDA00375.1:0.0000020769)100:0.423869,GCA_000023785.1_ACT59757.1:0.2606735093)100:0.376550)62:0.071817)52:0.033198,(GCA_900199215.1_SNT72288.1:0.5052697826,((GCA_000017565.1_ABS64353.1:0.3106347407,GCA_000739695.1_GAK46421.1:0.2642054751)93:0.117158,((((((GCA_900106695.1_SDX62867.1:0.1363885177,GCA_900113695.1_SFJ00978.1:0.2504380200)100:0.148455,GCA_900107585.1_SEA97194.1:0.2898653726)97:0.112231,(((((((((((((((((((((((GCA_000011965.2_AAV93811.1:0.0212063777,(((GCA_001046955.1_AKO95649.1:0.0000020049,GCA_900109145.1_SEI50205.1:0.0000020270)98:0.020747,(((GCA_900116005.1_SFR06841.1:0.0485618945,GCA_900156525.1_SIT79229.1:0.3375713115)98:0.039854,(GCA_001307765.1_KPN64054.1:0.0492645519,GCA_900109955.1_SEV96731.1:0.0188914054)100:0.099577)99:0.058750,(GCA_900095785.1_SCM68974.1:0.0000020556,GCA_900115865.1_SFQ38677.1:0.0000020521)100:0.296590)91:0.000002)96:0.021388,GCA_002210095.1_OWU73556.1:0.0934399913)95:0.021611)52:0.000002,GCA_900111875.1_SFA89616.1:0.0226847824)44:0.020485,GCA_900172225.1_SLN17048.1:0.0000020484)40:0.000002,((((GCA_000203975.3_KID08948.1:0.0000000000,GCA_900113345.1_SFG93303.1:0.0000000000):0.000000,GCA_001258055.1_CRL14981.1:0.0000000000):0.000003,GCA_000376545.2_ANP39337.1:0.0000021223)95:0.000002,(((GCA_000814025.1_KIC48116.1:0.0000026496,GCA_001678945.1_ANP36500.1:0.0000021532)87:0.000002,(((GCA_000511385.1_AHD08104.1:0.0199044047,GCA_001890925.1_OJI93993.1:0.0843512779)75:0.000002,(GCA_001969365.1_APX12512.1:0.0000029501,GCA_900102795.1_SCZ73774.1:0.0000029501)99:0.000002)98:0.041960,((GCA_001247715.1_KNX41002.1:0.0279541579,GCA_900110425.1_SEP15890.1:0.0557566271)91:0.064511,GCA_000152625.1_EAP76975.1:0.0288347952)96:0.055869)56:0.000002)69:0.020304,GCA_000600335.2_EYD76835.1:0.3049820100)36:0.000003)54:0.018992)69:0.019172,GCA_000511355.1_AHC99485.1:0.0000022394)64:0.000002,(GCA_900142085.1_SHJ79497.1:0.0189580118,(GCA_900172295.1_SLN51431.1:0.0439426625,((GCA_900107355.1_SDY13733.1:0.0610816501,GCA_000161835.1_EET48307.1:0.2055878373)96:0.026813,GCA_900129685.1_SHG79232.1:0.0850643983)96:0.041970)100:0.061826)96:0.022660)68:0.019507,((GCA_001458175.1_CUH50906.1:0.0000026357,GCA_900114415.1_SFL37035.1:0.0000022650)98:0.000002,(GCA_900109035.1_SEK05617.1:0.0381079927,GCA_900116455.1_SFT37031.1:0.0085920881)69:0.057526)70:0.040638)98:0.034640,((GCA_000014045.1_ABG31058.1:0.0720727565,GCA_000154785.2_AEI95305.1:0.0000020698)100:0.069226,GCA_000152605.1_EAP85181.1:0.0000025872)100:0.023631)98:0.015134,GCA_000172095.1_EDQ06780.1:0.0175763908)98:0.019506,GCA_000622405.1_KIN68370.1:0.0949306069)99:0.053012,GCA_000152805.1_EAQ13042.1:0.0000028042)97:0.053008,(GCA_900172385.1_SLN74930.1:0.0950394775,(GCA_000152725.1_EAQ05191.1:0.0973676166,GCA_900141735.1_SHI57064.1:0.1416237405)99:0.029070)85:0.021213)77:0.023678,(GCA_001458355.1_CUH62364.1:0.0833202129,(GCA_900110775.1_SEQ19169.1:0.0973199828,(((((GCA_000153725.1_EAU43993.1:0.0000026952,(((((((((GCA_000521865.1_ETX27447.1:0.0524968284,(GCA_001038505.1_KMK68254.1:0.0404787062,GCA_900188035.1_SNR53705.1:0.0000020685)100:0.070408)97:0.014154,GCA_001458375.1_CUH78867.1:0.1513527732)54:0.018826,GCA_900100085.1_SDI24648.1:0.0377707818)22:0.000003,(GCA_002115725.1_OSQ62031.1:0.0405177837,GCA_002115805.1_OSQ48255.1:0.0195428641)98:0.066779)57:0.018932,GCA_900116195.1_SFS92684.1:0.0234169715)61:0.026072,GCA_001687105.1_ANT60552.1:0.0000027313)51:0.019928,GCA_900107235.1_SDY51153.1:0.2796974595)85:0.034356,GCA_900115815.1_SFQ56956.1:0.0642259172)97:0.055566,GCA_000442255.1_EPX86882.1:0.1189154719)88:0.026137)79:0.000003,((GCA_001969385.1_APX23332.1:0.0000029501,GCA_900112435.1_SFD46606.1:0.0000029501)71:0.000003,(GCA_001975705.1_APZ51866.1:0.0000020018,GCA_900102075.1_SDE19178.1:0.0000021743)96:0.019280)75:0.021484)93:0.190018,(((GCA_002211155.1_OWV61660.1:0.0000000000,GCA_002211225.1_OWV48569.1:0.0000000000):0.000000,GCA_900101505.1_SDD23309.1:0.0000000000):0.000003,GCA_002211205.1_OWV64913.1:0.0000029501)100:0.086167)95:0.048011,(GCA_900184945.1_SMX46578.1:0.1223323296,((GCA_000169415.1_EBA10195.1:0.0277654425,GCA_001482405.1_KUF12521.1:0.0810569060)100:0.022210,(GCA_002237555.1_ASP19368.1:0.0265264671,GCA_900188425.1_SNT24932.1:0.0093674364)100:0.077536)100:0.021611)94:0.039110)100:0.196618,GCA_001205715.1_KNG92264.1:0.2219945579)96:0.044517)42:0.039696)39:0.000002)82:0.019491,(((GCA_001404155.1_CRK75615.1:0.0000020887,GCA_900114125.1_SFJ40575.1:0.0000023310)100:0.100867,(GCA_900113405.1_SFG36720.1:0.0000029501,GCA_900172315.1_SLN30202.1:0.0000029501)100:0.149575)99:0.076097,GCA_000600975.2_EYD73467.1:0.1516825284)32:0.053999)32:0.030986,((((((GCA_900114485.1_SFL26089.1:0.0404039720,GCA_001908835.1_APO85784.1:0.0634091923)90:0.038513,GCA_900172275.1_SLN28263.1:0.0000020059)81:0.018639,(((GCA_000765015.1_KGK78323.1:0.0000029501,GCA_900141945.1_SHI98500.1:0.0000029501)98:0.019060,(GCA_001403795.1_CTQ50101.1:0.1122518862,GCA_900109285.1_SEL61768.1:0.1838063536)57:0.017300)59:0.020192,GCA_000738435.1_AII87935.1:0.1311039666)98:0.041556)85:0.019538,GCA_900172355.1_SLN67577.1:0.0403481096)96:0.034340,GCA_000153305.1_EAR50052.1:0.1153936974)97:0.014451,GCA_900172375.1_SLN19250.1:0.0579792822)99:0.030639)55:0.044329,((GCA_001548075.1_BAQ70645.1:0.0204926823,GCA_001633165.1_ANB32812.1:0.0000023114)100:0.163182,GCA_900100005.1_SDJ13037.1:0.0902730392)92:0.053732)38:0.000002,(((((GCA_000299575.1_EKE43403.1:0.0331323268,GCA_000812665.2_AML50584.1:0.0767852966)84:0.032288,(GCA_001187845.1_AKS44855.1:0.0000024309,GCA_000155735.2_AGI73642.1:0.1085965705)91:0.019426)79:0.040790,GCA_000442275.2_EPX76884.1:0.0000028989)61:0.058868,GCA_900111945.1_SFR59969.1:0.0000021995)77:0.054691,(GCA_000299875.1_EKE67655.1:0.0328737442,((GCA_900109555.1_SEK80201.1:0.0000029501,GCA_900172305.1_SLN32778.1:0.0000029501)100:0.066210,GCA_900114135.1_SFJ88149.1:0.0468676754)39:0.019696)98:0.044648)78:0.053535)57:0.000002,(GCA_900110115.1_SEN12835.1:0.0000029501,GCA_900141995.1_SHJ11323.1:0.0000029501)96:0.037413)98:0.109101,((GCA_001305615.1_ALG89163.1:0.0551841862,GCA_900184935.1_SMX30939.1:0.0307513931)98:0.068234,GCA_900172235.1_SLN38525.1:0.1175304777)98:0.089307)51:0.000002,((((GCA_000018145.1_ABV92043.1:0.0899135166,(GCA_900184815.1_SMX25430.1:0.1598381325,GCA_900115595.1_SFP74802.1:0.2255410421)70:0.028751)71:0.051381,GCA_000590925.1_AHM03949.1:0.1581164428)98:0.071024,GCA_000647975.1_KAJ54821.1:0.0652743719)37:0.000002,GCA_000671395.1_KCV82728.1:0.0000021967)85:0.023714)96:0.087898,(GCA_900107025.1_SDW27074.1:0.0262939201,GCA_001517585.1_CUX79525.1:0.1948714368)88:0.057848)89:0.055631,((((((((((GCA_900142295.1_SIO29059.1:0.0791571010,(GCA_000836695.1_KIQ70688.1:0.0954251684,GCA_900177545.1_SMH48674.1:0.1339186354)100:0.116838)93:0.000003,(GCA_000223375.1_AEM41933.1:0.0000029501,GCA_001399515.1_ALJ82035.1:0.0000022013)100:0.106008)98:0.078855,GCA_000442315.1_EPX84235.1:0.1836654439)92:0.067397,(GCA_900111545.1_SET69698.1:0.0000020902,GCA_900143155.1_SHN71526.1:0.0000029580)100:0.157662)77:0.000002,((((GCA_001981245.1_APX90147.1:0.1818477578,GCA_900188335.1_SNS92688.1:0.0177826525)100:0.059608,GCA_900099935.1_SDK17377.1:0.1112750795)98:0.040028,GCA_900112335.1_SFD11159.1:0.0539559016)99:0.122653,GCA_900102905.1_SDK23437.1:0.1500304535)93:0.045374)96:0.069255,GCA_000012905.2_ABA77871.1:0.1143887402)97:0.082303,(GCA_001620265.1_AMY67697.1:0.1726350568,GCA_900156815.1_SIS87886.1:0.0475257247)76:0.071061)74:0.019560,((GCA_000021865.1_ADE84074.1:0.0430757883,(GCA_900110025.1_SEN89513.1:0.0604817478,(GCA_000740785.1_KFI30166.1:0.0432774436,(GCA_000203895.1_ABL68880.1:0.0534471911,GCA_000444995.1_AGT10237.1:0.1256638708)100:0.168069)58:0.038485)51:0.000003)58:0.025730,GCA_900110135.1_SEN22487.1:0.1810301810)78:0.012960)96:0.070416,((GCA_000714535.1_KEO55365.1:0.0725053221,GCA_000715505.1_KEP70734.1:0.0243704178)98:0.081396,GCA_900106675.1_SDX80067.1:0.0560738532)95:0.044455)89:0.020074,(GCA_000740775.1_KFI27616.1:0.0000029501,GCA_000740795.1_KFI26266.1:0.0000029501)100:0.050088)93:0.090825)92:0.132527,GCA_000689395.1_CDO61498.1:0.4802359426)97:0.071409)79:0.016922,(GCA_000153525.1_EAS84233.1:0.0953373662,GCA_000155895.1_EDZ59773.1:0.1431672409)100:1.284580)90:0.053886,(((((((((((GCA_000007125.1_AAL51947.1:0.0000020413,GCA_000157815.1_EEY00578.1:0.0000020444)100:0.034135,(GCA_000017405.1_ABS14681.1:0.0000027394,GCA_000585655.1_EXL05465.1:0.0000022035)97:0.000002)93:0.028702,((GCA_001558695.1_KXF77601.1:0.0994535510,((GCA_000022725.1_ACS51537.1:0.0847345616,GCA_000341385.1_AGF76021.1:0.0571775945)97:0.116832,GCA_000325745.1_AGA64411.1:0.5510914424)16:0.062667)14:0.025912,(GCA_900104355.1_SDN77970.1:0.0168460441,GCA_900113985.1_SFJ18090.1:0.0159336130)78:0.075922)58:0.062075)67:0.126353,(((((((((GCA_000016285.1_ACM36326.1:0.0330196464,(GCA_000722615.1_KEQ06762.1:0.0000029501,GCA_000722625.1_KEQ08605.1:0.0000029501)100:0.070806)91:0.015376,(GCA_000731295.1_CDN53634.1:0.0000027841,GCA_000731315.1_CDN47494.1:0.0168914283)50:0.006607)92:0.015441,GCA_000092025.1_AAL42933.1:0.0353191839)51:0.000002,((GCA_000092045.1_ABC90479.1:0.0328559470,GCA_000769405.1_KPN28616.1:0.0000020989)100:0.092206,GCA_001293565.1_KPB01272.1:0.2396631253)67:0.009420)65:0.020352,(GCA_001578105.1_AMM83895.1:0.0224561986,GCA_002043005.1_AQZ53272.1:0.1220714690)99:0.088889)88:0.016890,(GCA_001267455.1_KOC77606.1:0.0000025105,GCA_001652565.1_ANH03912.1:0.0000021425)100:0.054630)72:0.016533,((GCA_000018545.1_ACP24982.1:0.0340898181,GCA_000697965.2_ANK72134.1:0.0182314231)99:0.017559,(GCA_001687365.1_OBZ96355.1:0.0184268446,(GCA_001885585.1_OJF97898.1:0.0593516362,(GCA_000154705.2_EDQ32144.1:0.1092626758,GCA_001703635.1_OCW56650.1:0.0000027488)100:0.208082)59:0.023049)86:0.053995)67:0.000002)75:0.016572,GCA_000017145.1_ABR59848.1:0.0543390120)93:0.032449,GCA_002288525.1_ASY62639.1:0.0000023466)99:0.126369)98:0.052226,(((GCA_000153705.1_EAU42398.1:0.1277011771,((GCA_000800175.1_KHJ55094.1:0.0000029501,GCA_900141975.1_SHI58687.1:0.0000022108)100:0.020005,(GCA_900104035.1_SDO83026.1:0.0050106088,GCA_000179775.1_EFL90049.1:0.2597578550)97:0.093302)97:0.137197)98:0.067805,((GCA_000014245.1_ABG63064.1:0.2047838069,(GCA_000300335.1_EKF18429.1:0.0000027404,GCA_000300515.1_EKF40349.1:0.0840189274)100:0.093612)100:0.129688,GCA_002238045.1_OXS99141.1:0.0583081799)97:0.143191)91:0.042968,GCA_900176465.1_SMC60919.1:0.0221296127)95:0.101524)86:0.048532,(((GCA_000585625.1_EXL01797.1:0.1125947888,GCA_900113935.1_SFJ21188.1:0.3002393403)90:0.000003,GCA_002075885.1_OQM75733.1:0.0720877504)93:0.017392,((GCA_001424795.1_KQU69723.1:0.0000027778,GCA_001605015.1_AMS42435.1:0.0000029753)100:0.085593,(GCA_001510895.1_KUM24600.1:0.0326433576,GCA_001618845.1_AMY00629.1:0.0000020976)100:0.033541)99:0.038284)99:0.121455)99:0.045217,((GCA_900115225.1_SFO32423.1:0.0109114312,GCA_900215505.1_SNY94002.1:0.0958321957)100:0.184143,GCA_900102695.1_SCZ46459.1:0.4318378531)99:0.090013)69:0.033097,(GCA_900129325.1_SHG45090.1:0.3753630568,GCA_900104485.1_SDB16912.1:0.3472420668)74:0.045793)94:0.036659,((((GCA_000143145.1_ADJ22840.1:0.1652025597,GCA_000496075.1_ESR26521.1:0.4713287325)92:0.031932,(GCA_000981545.1_CPR15644.1:0.0000029501,GCA_900104305.1_SDP65187.1:0.0000029501)100:0.377839)66:0.087282,(GCA_000166055.1_ADP72193.1:0.0000023681,GCA_000636015.1_KAI96230.1:0.0149784813)100:0.293035)21:0.067408,((((GCA_001305515.1_KPL51474.1:0.1877199288,GCA_900148505.1_SHO67576.1:0.1393676033)95:0.115076,GCA_001676615.1_OCC02791.1:0.0941905888)96:0.134706,(((((GCA_000010525.1_BAF88543.1:0.0492684807,(GCA_000092925.1_ADH88767.1:0.0332372566,GCA_900100155.1_SCW96410.1:0.0000020392)100:0.054932)100:0.024208,GCA_000017645.1_ABS66933.1:0.0228426486)100:0.040950,((GCA_001402875.1_ALK09168.1:0.0000024084,GCA_001459775.1_CUU41831.1:0.0000020096)100:0.269235,(((GCA_001579845.1_AMN42596.1:0.0524915627,GCA_002119765.1_ARQ01347.1:0.3653971657)98:0.085964,((((((GCA_000011365.1_BAC50656.1:0.0318676835,GCA_000661935.1_AHY49758.1:0.0153309385)96:0.063702,(((GCA_000012725.1_ABA04634.1:0.0155158138,GCA_000935205.1_KIZ41956.1:0.0483506261)71:0.000002,GCA_000013885.1_ABE62376.1:0.0157172966)64:0.000002,(GCA_001618955.1_KZD24014.1:0.0318883422,GCA_900108575.1_SEI21819.1:0.0000029387)100:0.031765)90:0.016374)82:0.000003,GCA_000195775.1_CAE28682.1:0.0325895954)98:0.103704,GCA_000314735.2_EKS27776.1:0.0000026322)93:0.035630,((GCA_000218565.1_AEI07021.1:0.0000029501,GCA_000218585.1_AEI03444.1:0.0000029501)100:0.053891,GCA_000336555.1_EKS38957.1:0.0294747520)99:0.026072)93:0.256813,GCA_001426945.1_KQZ00553.1:0.3239648641)97:0.078147)95:0.073235,GCA_002355335.1_BAT61046.1:0.3337234872)94:0.034451)28:0.020285)100:0.235792,((((GCA_000019845.1_ACB95003.1:0.0786293393,((GCA_000304315.1_CCJ06721.1:0.1052422142,(GCA_001644125.1_OAI31570.1:0.0087397763,GCA_001675455.1_OBS50609.1:0.2236526390)99:0.070357)98:0.039408,GCA_002117405.1_ARN83695.1:0.0401956832)100:0.173809)76:0.020728,((GCA_000021745.1_ACK49543.1:0.0934167881,GCA_900114285.1_SFK29413.1:0.0908235401)100:0.076144,GCA_900104955.1_SEB62154.1:0.1803182766)68:0.043442)65:0.050192,GCA_900187365.1_SNB72361.1:0.1536196517)97:0.062696,GCA_001720135.1_ODN68910.1:0.2695637224)22:0.062575)7:0.000003,(((GCA_001271345.1_ALA16158.1:0.0000020501,GCA_001887265.1_APF37863.1:0.0350934099)98:0.058275,((GCA_000019945.1_ACB80294.1:0.1450567965,GCA_000022085.1_ACL56906.1:0.0788254102)100:0.163741,(GCA_001017175.1_KLK95070.1:0.0774939202,GCA_900102135.1_SCY95952.1:0.0000024248)73:0.119180)100:0.166032)83:0.099446,(GCA_001741865.1_AOO82942.1:0.1342668675,GCA_900102525.1_SDH41220.1:0.0597348551)100:0.112406)26:0.025826)54:0.082469)98:0.064673,GCA_000503895.1_AHB49286.1:0.4463811980)27:0.042494)73:0.092196)73:0.019358,((GCA_000828475.1_BAQ17740.1:0.0332356861,GCA_001723285.1_ODR98623.1:0.0000020960)100:0.255187,GCA_001708935.1_ODA68312.1:0.3169821201)95:0.111881)89:0.032950,(((((GCA_000148725.1_EFO29185.1:0.1214656660,(GCA_000192745.1_ADZ70175.1:0.0770452808,(GCA_001188555.1_KND16972.1:0.0000029501,GCA_002249885.1_OXS45023.1:0.0000029501)97:0.000003)100:0.109252)91:0.010542,(GCA_000158095.1_EEE46654.1:0.0000026103,GCA_001403915.1_CTQ42667.1:0.0899968670)100:0.123394)94:0.018734,((GCA_001907205.1_OKL42778.1:0.1085309240,GCA_900105595.1_SDU21049.1:0.2902987865)97:0.045462,(GCA_900110875.1_SEQ90651.1:0.0000024747,GCA_900114245.1_SFL10204.1:0.0154560990)98:0.036235)98:0.047376)93:0.055043,((GCA_000230555.1_AEQ51678.1:0.0887175294,GCA_900100665.1_SDG79943.1:0.0387563889)75:0.070991,(GCA_000743575.1_KFL31784.1:0.0493463255,GCA_000970435.1_KKB77346.1:0.0765630213)100:0.108414)100:0.160692)95:0.055020,GCA_002088295.1_ORE94581.1:0.5260950720)84:0.025221)87:0.049795)96:0.023311,((((((((((((GCA_000013005.1_ABC63721.1:0.0603161830,(GCA_001304795.1_ALG61848.1:0.0000022605,GCA_001306275.1_KPM16420.1:0.0000024956)100:0.084295)87:0.030583,(GCA_000715015.1_KEO91811.1:0.0000020767,GCA_001663175.1_ANK13857.1:0.0820082145)100:0.042443)87:0.018690,GCA_001677335.1_OBV12287.1:0.0437706470)90:0.000002,GCA_001281485.1_ALE16829.1:0.0566109556)100:0.197898,GCA_001008165.2_AKH41154.1:0.1070898568)99:0.039024,GCA_000235975.2_EHJ62351.1:0.0800949123)99:0.076812,(GCA_001028705.1_AKM09593.1:0.1124720121,GCA_001661675.2_ARU15507.1:0.1077819843)100:0.051138)49:0.058817,GCA_000013325.1_ABD25702.1:0.0830916950)98:0.120727,((GCA_000013985.1_ABF54514.1:0.0000028390,(GCA_001610975.1_AMU94521.1:0.0155307316,(GCA_002218195.1_ASK88190.1:0.0925925852,GCA_900128895.1_SIN66708.1:0.1432429894)100:0.151800)91:0.013423)92:0.071452,(((((GCA_000016765.1_ABQ67709.1:0.0129152307,(GCA_002355275.1_ATE64350.1:0.0000024714,GCA_002367875.1_PCE40881.1:0.0000026883)100:0.060349)100:0.157780,(GCA_000091125.1_BAI95470.1:0.0000024973,GCA_000147835.3_AEG49504.1:0.0000024699)100:0.044212)99:0.070640,(GCA_000175255.2_AEH62887.1:0.0415632470,GCA_000218875.1_AEI37592.1:0.0421328383)100:0.194124)89:0.084051,(GCA_001295965.1_KPF76228.1:0.0000021743,GCA_001713435.1_AOG01103.1:0.0000025234)100:0.054488)87:0.068404,GCA_001586395.2_KZB96435.1:0.1517470213)99:0.160466)91:0.035498)92:0.055584,GCA_900101935.1_SDE31829.1:0.3887559231)47:0.018984,(GCA_002251755.1_OYQ27799.1:0.2339956605,((GCA_000342165.1_EMD82286.1:0.0000021019,(GCA_001982645.1_ONG37434.1:0.3688502126,GCA_001637395.1_OAB62702.1:2.0043638469)99:0.903273)95:0.128643,GCA_002211145.1_OWV33363.1:0.0807301738)97:0.460501)88:0.039630)96:0.370524,((((((((((GCA_000009985.1_BAE51925.1:0.0340646300,GCA_900108475.1_SEH34099.1:0.0000029501)92:0.000002,GCA_000294655.1_CCG39749.1:0.0165937309)99:0.078149,GCA_000513295.1_CDK97262.1:0.0218147361)99:0.082672,GCA_900167455.1_SKA19771.1:0.2231042536)72:0.077868,((((GCA_000013085.1_ABC23476.1:0.1632713251,GCA_000284415.2_CCG07857.1:0.0664007770)71:0.030623,GCA_900101965.1_SDD63697.1:0.1892289157)98:0.124530,(GCA_001611975.1_AMW33974.1:0.2187685816,GCA_900156605.1_SIS58843.1:0.0874260481)92:0.085654)59:0.054893,((GCA_900093605.1_SCA55290.1:0.2067181219,((((GCA_000264455.2_AFK54461.1:0.0000029501,GCA_001601315.1_KYO55471.1:0.0000022540)96:0.000002,GCA_000219355.1_AEI88358.1:1.0275042196)93:0.232112,((GCA_000010205.1_BAG40511.1:0.1645055958,GCA_000964595.1_KJV55253.1:0.3421621265)100:0.610092,(GCA_000012385.1_ABE05134.1:0.0005907856,GCA_000195735.1_CAA15090.1:0.2561251625)98:0.151896)99:0.439500)95:0.174005,((GCA_000742835.1_AIK96758.1:0.6468060150,(GCA_000388175.3_ETZ04762.1:0.0111346562,GCA_000469665.2_ETZ07199.1:0.2323212903)100:1.637110)100:0.217223,GCA_000496595.1_AHA28266.1:0.7203755078)100:0.114423)88:0.067715)82:0.035348,(GCA_000968135.1_CCQ74597.1:0.4373482669,GCA_900100455.1_SDH32522.1:0.5271051313)98:0.015412)86:0.073903)89:0.100123)28:0.000003,((GCA_000014865.1_ABK43375.1:0.0381530967,((((((((((((GCA_000011345.1_BAC07643.1:0.0000029501,GCA_000505665.1_AHB89187.1:0.0000024239)100:0.143881,(((((((((((((GCA_000020025.1_ACC82754.1:0.1253594527,GCA_000828085.2_KIJ83490.1:0.0518384316)95:0.059885,GCA_000317695.1_AFZ59300.1:0.0626439451)61:0.000003,(GCA_000317535.1_AFZ25211.1:0.0230726477,GCA_000952155.1_KJH72144.1:0.2041120665)94:0.021949)82:0.017423,GCA_000316575.1_AFY33907.1:0.0717090128)80:0.015086,((GCA_000312705.1_AFW94041.1:0.0465970277,(GCA_000789435.1_KHG39512.1:0.0159322377,GCA_002368115.1_BAZ87323.1:0.0000026858)97:0.012026)90:0.056553,(((GCA_000169135.1_EAW45078.1:0.0000020132,GCA_002218065.1_GAX35051.1:0.0000025546)100:0.007222,(GCA_000817775.1_KIF40608.1:0.1457439694,GCA_002075285.2_ASC74308.1:0.2115687198)100:0.235398)89:0.054228,(((GCA_000175835.1_EFA70167.1:0.0000000000,GCA_002368135.1_BAZ89496.1:0.0000000000):0.000000,GCA_001432185.1_KRH97398.1:0.0000000000):0.000003,GCA_000175855.1_EFA71784.1:0.0000028268)100:0.111115)89:0.020339)61:0.013230)74:0.017122,(GCA_000204075.1_ABA20324.1:0.0203223048,((((((GCA_000231365.2_EHC18121.1:0.0000029501,GCA_001904645.1_OKH12183.1:0.0000029388)87:0.000002,((GCA_000934435.1_KIY13458.1:0.0000029501,GCA_001990805.1_ONN60797.1:0.0000029501)100:0.030773,GCA_001275395.1_KOP22588.1:0.0000021496)99:0.031519)96:0.040662,(GCA_000346485.2_KYC41306.1:0.0267107443,GCA_000760695.2_KIE08723.1:0.0000027991)100:0.055914)51:0.000003,GCA_000317435.1_AFZ04264.1:0.2037544037)84:0.007407,((GCA_000350105.1_CCH66360.1:0.0000029501,GCA_000350125.1_CCH66121.1:0.0000029501)100:0.118033,GCA_000316665.1_AFY55151.1:0.2111054053)80:0.087964)91:0.078370,(GCA_001298445.1_ALF53151.1:0.0000029501,GCA_002367975.1_BAY19730.1:0.0000020267)90:0.000002)90:0.055070)60:0.023210)84:0.067329,(GCA_000196515.1_ADI64461.1:0.0249565486,GCA_002368075.1_BAZ81780.1:0.0106384606)94:0.010043)9:0.000002,GCA_002368275.1_BAY88396.1:0.0000029501)3:0.000002,(GCA_002368055.1_BAZ71797.1:0.0000000000,GCA_002368295.1_BAY97696.1:0.0000000000):0.000003)55:0.025902,GCA_001456025.1_KST66227.1:0.0888428975)94:0.097501,GCA_000021825.1_ACK72093.1:0.1694995508)85:0.050756,(GCA_000317555.1_AFZ29557.1:0.0000029501,GCA_001904655.1_OKH27291.1:0.0000029501)100:0.128573)0:0.032717,GCA_000018105.1_ABW29677.1:0.5063344830)60:0.000002)60:0.022263,GCA_001637395.1_OAB61996.1:0.3893858403)65:0.066232,GCA_001746915.1_OEJ74823.1:0.2509659794)64:0.073231,((GCA_000317125.1_AFY85742.1:0.2028214386,(GCA_000317065.1_AFY69385.1:0.2111629336,GCA_000332215.1_ELS34387.1:0.1210176845)100:0.091845)92:0.058686,(GCA_000473895.1_ERN42224.1:0.2624867447,(GCA_000317615.1_AFZ52138.1:0.0092253832,GCA_000317635.1_AFZ45263.1:0.0716392246)100:0.354089)76:0.115128)37:0.000003)66:0.036066,((GCA_000211815.1_EGJ28578.1:0.0155113966,GCA_001942495.1_OLT57785.1:0.0000022035)100:0.079145,(((GCA_000317105.1_AFY82339.1:0.1255520709,(((((GCA_000176895.2_CCE19065.1:0.0000000000,GCA_000307915.1_EKD10658.1:0.0000000000):0.000003,GCA_000176895.2_CCE20756.1:0.0000022220)100:0.116245,((GCA_000317025.1_AFY78693.1:0.0675264618,GCA_001904635.1_OKH24411.1:0.0000022312)100:0.100315,GCA_000332035.1_ELR98827.1:0.1606324247)97:0.093242)96:0.056810,(((GCA_000710505.1_KEI65637.1:0.0455197138,GCA_900009265.1_CUR16556.1:0.0000023319)100:0.146758,GCA_001276715.1_KOR34491.1:0.2042449438)71:0.014464,(GCA_000478195.2_ERT06406.1:0.0736180455,GCA_000972705.2_KKD39364.1:0.1552154855)100:0.093394)83:0.040006)81:0.053171,(((GCA_000284135.1_BAL28513.1:0.0000029501,GCA_000478825.2_AIE75048.1:0.0000029501)100:0.190764,GCA_001904775.1_OKH46398.1:0.2644421011)95:0.044882,GCA_000155555.1_EDX76174.1:0.0884421889)88:0.045169)85:0.040842)91:0.060572,GCA_000317495.1_AFZ13177.1:0.0828746596)59:0.028197,(((GCA_001904615.1_OKH17201.1:0.0000022228,((GCA_000011385.1_BAC91859.1:0.0912252662,GCA_000484535.1_AGY58880.1:0.0000024232)100:0.316599,GCA_001765415.1_AOR38393.1:1.4888773353)96:0.203769)96:0.206803,GCA_000317045.1_AFY65289.1:0.3095083442)87:0.036352,(GCA_000155635.1_EDY38022.1:0.0000029547,((GCA_000316515.1_AFY28959.1:0.0470331634,GCA_001182765.1_CRY93076.1:0.1470048970)92:0.065143,(GCA_000760175.1_KGG13574.1:0.1144090218,GCA_000011465.1_CAE20008.1:0.4840696763)92:0.153456)84:0.057104)100:0.276528)47:0.053301)22:0.023708)33:0.040899)12:0.000003,(((((((GCA_000017845.1_ACB53371.1:0.0245370696,((GCA_000167195.1_EAM49849.1:0.0000020959,GCA_000235665.2_EHJ11706.1:0.0000020951)100:0.029706,GCA_000025125.1_ADB95711.1:0.3273081456)98:0.001837)100:0.130820,GCA_001747005.1_OEJ79180.1:0.1110039446)92:0.069046,(GCA_001548095.1_BAQ60339.1:0.0516479867,GCA_001548115.1_BAQ65773.1:0.0000027860)100:0.020980)90:0.026871,GCA_000317675.1_AFZ52658.1:0.1351674916)95:0.045089,(GCA_001904725.1_OKH38403.1:0.0842634514,(GCA_000014265.1_ABG52158.1:0.0053775598,GCA_002260545.1_OZH54747.1:0.1671268532)100:0.255878)79:0.042677)75:0.048986,(GCA_000297435.1_CCI30707.1:0.0000029573,GCA_000312205.1_CCI07988.1:0.0000023682)100:0.144343)88:0.053517,GCA_000317515.1_AFZ21913.1:0.0748537361)26:0.046260)5:0.016288,(GCA_002368355.1_BAZ45034.1:0.1121023693,((GCA_000317575.1_AFZ37570.1:0.0165113206,GCA_002355455.1_BAU67074.1:0.0000028253)100:0.136098,GCA_000332055.1_ELS00546.1:0.2877197105)49:0.029469)95:0.124111)64:0.051684,GCA_000012525.1_ABB58253.1:0.2002104101)30:0.006797,(GCA_000180455.1_CBN55366.1:0.2012472071,((GCA_000214075.2_EGK84837.1:0.0000026549,GCA_000317475.1_AFZ09491.1:0.0167609841)100:0.033351,GCA_002412335.1_PCN53072.1:0.0364869500)100:0.027205)88:0.140279)35:0.029095,(GCA_000775285.1_KGF73061.1:0.1881144975,(GCA_000317145.1_AFY95626.1:0.1867775907,GCA_001870225.1_APB34321.1:0.3433786012)98:0.055214)85:0.035195)88:0.040990,GCA_002142475.1_BAS58954.1:0.0835805672)100:1.279200)99:0.138867,GCA_002109495.1_OSM02457.1:0.1467460224)100:0.632975)44:0.087648,((((GCA_000315795.1_EKV29300.1:0.1658902609,GCA_000815465.1_KIE05832.1:1.5771517722)65:0.033564,((GCA_001746755.1_OEJ65391.1:0.3228371634,((((((((GCA_000010725.1_BAI71228.1:0.0754306507,GCA_000632475.2_AIB11130.1:0.0300948834)99:0.044254,(GCA_000576635.1_EWY39871.1:0.0407128267,GCA_000936425.1_KJB96775.1:0.1131422515)100:0.197268)97:0.036862,(GCA_000225995.2_EGY00445.1:0.0000020394,GCA_000730165.2_ASG20977.1:0.0000021935)100:0.143007)97:0.075640,GCA_000016185.1_ACI98151.1:0.0318202202)96:0.023185,GCA_002251795.1_OYQ34991.1:0.1848863257)98:0.085068,(GCA_000226315.1_AEP10432.1:0.0000023552,GCA_000348745.1_AGH98848.1:0.0000026418)100:0.439043)98:0.063606,(((((GCA_000011685.1_AAW60154.1:0.1212079423,GCA_000234355.2_EHH67260.1:0.0714416800)100:0.016811,(GCA_000723565.1_CDG32774.1:0.0478073762,GCA_002003665.1_OOL19008.1:0.0000026891)100:0.121053)49:0.047356,((((GCA_000021325.1_ACI52705.1:0.0333852884,((GCA_000182745.1_BAK83470.1:0.0229225747,GCA_000208635.2_EGG75635.1:0.0000024774)100:0.022881,GCA_000964505.1_GAO00665.1:0.0000023863)100:0.087973)100:0.084564,(GCA_000231445.2_EHD14242.1:0.0000024299,GCA_002153535.1_OUI78363.1:0.0000027415)100:0.199830)96:0.004910,(GCA_000617865.1_GAJ29485.1:0.0472140721,((GCA_000724025.1_CDG40088.1:0.0000029172,GCA_001547995.1_BAT19036.1:0.0000026212)100:0.018075,((GCA_001787335.1_AOX17377.1:0.0000027520,GCA_001787355.1_AOX20254.1:0.0000026388)100:0.023438,(GCA_002005465.1_AQS87600.1:0.0529915753,GCA_000963885.1_GAN53618.1:0.1206332169)70:0.020925)95:0.038625)97:0.041317)54:0.018942)94:0.041895,GCA_002005445.1_AQS83556.1:0.2103518824)70:0.014156)3:0.016136,(GCA_002173735.1_ARW46656.1:0.0750481601,(GCA_000964365.1_GAN76229.1:0.2675675783,(GCA_000014285.2_ABI61461.1:0.0000029501,GCA_000576085.2_AHJ62340.1:0.0000029501)100:0.277686)10:0.024824)97:0.078854)99:0.046627,((GCA_000016725.1_ABQ31138.1:0.0000021484,GCA_000202835.1_BAJ81528.1:0.0000025186)100:0.140006,(((GCA_000306035.1_EKM99191.1:0.0289541523,GCA_000964385.1_GAN80197.1:0.0131410160)100:0.221509,(GCA_000164635.1_EFH11771.1:0.1107646166,GCA_900141905.1_SHI45228.1:0.3034516519)100:0.097716)91:0.056944,(GCA_900101615.1_SDE33838.1:0.0000020236,GCA_900104205.1_SDB73884.1:0.0000025189)100:0.186684)21:0.066866)92:0.073907)100:0.169694)88:0.052260,(GCA_000767795.1_KGM33895.1:0.0240926910,GCA_002195995.1_OWJ65458.1:0.0105727356)100:0.479319)98:0.102232)95:0.042331,(((GCA_000963705.1_KJV08260.1:0.0141234777,GCA_002251735.1_OYQ20357.1:0.0807091834)100:0.127803,(((GCA_000008385.1_AAW70921.1:0.0170688381,GCA_000953315.1_CDR78980.1:0.3018471422)100:1.321380,GCA_000964795.1_KJV69055.1:0.4243152875)57:0.355898,GCA_000964755.1_KJV65463.1:0.0000020703)100:1.946660)61:0.188495,(GCA_002117145.1_ARN85331.1:0.1988128838,GCA_001192655.1_GAO97969.1:0.7203117650)100:0.252319)70:0.156873)62:0.009398)94:0.035670,(GCA_000982415.1_KKJ75267.1:0.0000025728,GCA_001026905.1_KLN61247.1:0.0000028923)100:0.210098)98:0.055942,((GCA_900177295.1_SMF42946.1:0.0000020858,GCA_900188055.1_SNR41996.1:0.0000020175)96:0.000002,GCA_000022525.1_ACT69255.1:2.5275888220)48:0.091668)47:0.109339)76:0.061486,(((GCA_000024465.1_ADE40643.1:0.4471939817,((GCA_000319385.1_AFX98429.1:0.0846328978,GCA_000510265.1_AHC73376.1:0.1673419335)100:0.392533,GCA_900102465.1_SDG47962.1:0.0302159710)100:0.290137)100:0.100002,GCA_900100655.1_SDG47956.1:0.6178326909)96:0.155644,(GCA_000299935.1_EKE73573.1:0.0201716534,GCA_001618175.1_KZD01114.1:0.0685867368)100:0.220449)96:0.105481)73:0.036220,(GCA_000300235.2_AJD51328.1:0.0000021202,GCA_000300275.1_EKF06397.1:0.0198696393)99:0.412865)90:0.118796,GCA_900172325.1_SLN40254.1:0.5133155171)49:0.034033)99:0.073904)42:0.000002)95:0.053690)88:0.075183)100:0.133786)98:0.033044)100:0.125330)100:0.022875)100:0.085744)100:0.074281)100:0.130556);
