# Supplementary material for: Assessing the accuracy of phylogenetic rooting methods on prokaryotic gene families
Source: PLoS One. 2020 May 15;15(5):e0232950. doi: 10.1371/journal.pone.0232950 (PMC7228096; doi:10.1371/journal.pone.0232950)
Supplement: S2 Dataset — (ZIP) [file pone.0232950.s003.zip › EmpiricalDataset/GeneTrees_IQTree/000313.aln.treefile]

(GCA_000006905.1_AAK23944.1:0.0194042910,GCA_000092285.1_ADG10719.1:0.0071978925,(GCA_001425915.1_KQW71487.1:0.0562005540,(GCA_000017265.1_ACG77983.1:0.0661719484,(((GCA_000175215.2_ADU14416.1:0.0721453002,GCA_000204015.1_EGF90425.1:0.0541403844)100:0.033418,(((GCA_000013025.1_ABI78683.1:0.0231412440,GCA_000685315.1_KCZ96770.1:0.0202445775)100:0.132309,GCA_000023785.1_ACT59492.1:0.1885543222)98:0.054557,((GCA_000014745.1_ABI65622.1:0.0681041217,GCA_900103475.1_SDM86815.1:0.0930085078)100:0.107214,(GCA_000152745.1_EAP91136.1:0.1598856344,((GCA_000152825.2_ADM08555.1:0.1498127658,GCA_900199215.1_SNT73445.1:0.1699441425)100:0.044075,(((((((((((((((((((((((GCA_000007125.1_AAL52160.1:0.0023270263,GCA_000157815.1_EEY00358.1:0.0000019991)100:0.049036,(GCA_000017405.1_ABS14803.1:0.0000026877,GCA_000585655.1_EXL05584.1:0.0000019682)100:0.021128)100:0.041578,GCA_001558695.1_KXF77579.1:0.0400138773)98:0.013067,(GCA_000022725.1_ACS51480.1:0.0056374555,GCA_000341385.1_AGF75997.1:0.0203406585)100:0.168613)100:0.016154,((((GCA_000585625.1_EXL08939.1:0.0232664396,GCA_002075885.1_OQM75760.1:0.0615796915)99:0.005449,(GCA_001424795.1_KQU69870.1:0.0087080297,GCA_001605015.1_AMS42676.1:0.0127657182)100:0.023445)99:0.003339,(GCA_001510895.1_KUM24627.1:0.0373519153,GCA_001618845.1_AMY00604.1:0.0175886721)99:0.011264)100:0.013082,(GCA_900104355.1_SDN77018.1:0.0109045660,GCA_900113985.1_SFJ17583.1:0.0222621510)100:0.019156)100:0.013414)100:0.028235,((GCA_000014245.1_ABG62940.1:0.0399994406,(GCA_000300515.1_EKF40321.1:0.0223764628,GCA_000300335.1_EKF18402.1:0.0906183557)100:0.034474)100:0.027563,GCA_900113935.1_SFJ20590.1:0.0361375278)90:0.009974)99:0.025864,GCA_001885585.1_OJG00004.1:0.0327118960)87:0.002914,((GCA_000017145.1_ABR60235.1:0.0210628704,(GCA_000018545.1_ACP25246.1:0.0156964728,GCA_002288525.1_ASY62922.1:0.0340555243)59:0.007711)58:0.007498,GCA_000697965.2_ANK72376.1:0.0117084953)95:0.009480)87:0.008996,(((GCA_000722615.1_KEQ05921.1:0.0000026877,GCA_000722625.1_KEQ11036.1:0.0000026877)100:0.021481,((GCA_000731295.1_CDN54105.1:0.0000029163,GCA_000731315.1_CDN47974.1:0.0000020149)100:0.018842,(GCA_001687365.1_OBZ94149.1:0.0100677729,(GCA_001267455.1_KOC73907.1:0.0057029973,GCA_001652565.1_ANH04117.1:0.0181888905)100:0.038530)100:0.018823)100:0.012065)100:0.026527,GCA_000092025.1_AAK87539.1:0.0351762131)98:0.020150)28:0.007603,(GCA_000092045.1_ABC90886.1:0.0096891165,GCA_000769405.1_KPN24722.1:0.0020580178)100:0.028670)53:0.002690,GCA_000016285.1_ACM36691.1:0.0319388143)74:0.033409,((GCA_000154705.2_EDQ32964.1:0.0199056529,GCA_001703635.1_OCW58795.1:0.0422401513)87:0.025388,(GCA_001578105.1_AMM84613.1:0.0426826153,GCA_002043005.1_AQZ52307.1:0.0254420864)100:0.069099)96:0.042653)81:0.029533,(((GCA_000153465.1_EAS50322.1:0.0267043068,((GCA_000800175.1_KHJ52970.1:0.0000026877,GCA_900141975.1_SHJ43922.1:0.0000026877)100:0.022967,GCA_900104035.1_SDO78887.1:0.0377369884)100:0.031511)79:0.017409,GCA_900176465.1_SMC36881.1:0.0359405931)93:0.010116,GCA_000153705.1_EAU42473.1:0.0665388256)100:0.042178)65:0.004770,(GCA_000325745.1_AGA64371.1:0.2190038998,GCA_000496595.1_AHA28241.1:0.7653768300)100:0.362692)94:0.029299,GCA_002238045.1_OXS99122.1:0.1524607761)93:0.015819,(GCA_000817775.1_KIF43770.1:0.1034952923,(GCA_001293565.1_KPB01296.1:0.0864994884,GCA_000179775.1_EFL90310.1:0.2032072998)100:0.029318)100:0.085610)77:0.026642,((((GCA_000148725.1_EFO34050.1:0.0407251999,(GCA_001188555.1_KND18687.1:0.0000022474,(GCA_002249885.1_OXS50342.1:0.0023335560,GCA_001720135.1_ODN69276.1:0.0811307514)93:0.000001)99:0.081542)99:0.035984,GCA_000192745.1_ADZ70484.1:0.0640896499)96:0.020210,((GCA_000158095.1_EEE45385.1:0.0304001679,GCA_001403915.1_CTQ42522.1:0.0288493806)100:0.054796,(GCA_001907205.1_OKL43573.1:0.0555055388,(GCA_900110875.1_SEQ80316.1:0.0163872678,GCA_900114245.1_SFK72671.1:0.0358563561)100:0.046866)100:0.064433)43:0.015983)96:0.027014,(GCA_900105595.1_SDU16476.1:0.0752575263,(GCA_900148505.1_SHO67101.1:0.0892879384,GCA_001720135.1_ODN69277.1:0.4606089266)94:0.103221)93:0.037143)94:0.023793)74:0.014303,GCA_002088295.1_ORE95464.1:0.1418061935)88:0.023515,(GCA_000496075.1_ESR25101.1:0.1631444427,((GCA_000166055.1_ADP69827.1:0.0000020264,GCA_000636015.1_KAI94347.1:0.0000026877)100:0.135409,((GCA_000828475.1_BAQ17222.1:0.0010581587,GCA_001723285.1_ODR98881.1:0.0113742887)100:0.094364,GCA_001708935.1_ODA68808.1:0.1597202332)100:0.103242)100:0.069445)96:0.042889)49:0.024792,(((((((((GCA_000010525.1_BAF87599.1:0.0624593416,GCA_000017645.1_ABS68813.1:0.0589704169)100:0.069268,(GCA_000092925.1_ADH89518.1:0.0243411481,GCA_900100155.1_SCW37054.1:0.0391079352)100:0.047138)100:0.051821,(GCA_001402875.1_ALK08826.1:0.0000024901,GCA_001459775.1_CUU41487.1:0.0023627375)100:0.108234)66:0.022192,(((GCA_000011365.1_BAC50214.1:0.0002206893,GCA_000661935.1_AHY50094.1:0.0142637498)100:0.029391,(((GCA_000012725.1_ABA05164.1:0.0278215736,((GCA_000218565.1_AEI06821.1:0.0000021565,GCA_000218585.1_AEI03244.1:0.0000020323)100:0.012907,GCA_000314735.2_EKS28004.1:0.0162521686)100:0.021123)100:0.016963,(GCA_000195775.1_CAE28408.1:0.0319490864,GCA_000336555.1_EKS38672.1:0.0216705595)98:0.008501)98:0.006363,(GCA_000013885.1_ABE63026.1:0.0349093966,(GCA_000935205.1_KIZ39341.1:0.0331001902,(GCA_001618955.1_KZD24601.1:0.0000026877,GCA_900108575.1_SEI06246.1:0.0000025372)100:0.025382)99:0.015505)98:0.007744)100:0.017678)100:0.040655,(GCA_002355335.1_BAT60512.1:0.0732459189,(((GCA_001426945.1_KQZ00948.1:0.0563754688,(GCA_900188135.1_SNB59555.1:0.1170787543,(((GCA_000230555.1_AEQ51532.1:0.0330374969,GCA_900100665.1_SDG65777.1:0.0183450400)100:0.099763,GCA_000743575.1_KFL32560.1:0.0902772949)100:0.051157,GCA_000970435.1_KKB82803.1:0.1580127408)100:0.190649)99:0.070717)98:0.017184,GCA_001579845.1_AMN42271.1:0.0537622330)99:0.032600,GCA_002119765.1_ARQ01592.1:0.0563287095)100:0.058465)100:0.026627)100:0.038844)64:0.012169,(((((GCA_000019845.1_ACB94858.1:0.0360540880,(GCA_000021745.1_ACK49401.1:0.0522858619,GCA_900114285.1_SFK12515.1:0.0436030348)100:0.037312)100:0.044491,GCA_900104955.1_SEC14938.1:0.0851417941)98:0.021155,GCA_001676615.1_OCC01547.1:0.1150653457)54:0.016987,(((GCA_000019945.1_ACB80495.1:0.0893879272,GCA_000022085.1_ACL62147.1:0.0672957555)100:0.046421,((GCA_001271345.1_ALA19821.1:0.0095368669,GCA_001887265.1_APF37447.1:0.0000025786)100:0.087246,(GCA_001741865.1_AOO82328.1:0.0386758739,GCA_900102525.1_SDH04268.1:0.0628867014)100:0.033605)74:0.017375)90:0.006635,(GCA_001017175.1_KLK93039.1:0.0135404642,GCA_900102135.1_SCY79140.1:0.0325175524)100:0.074056)99:0.029773)60:0.024368,(GCA_900187365.1_SNB53566.1:0.0979193185,(GCA_000304315.1_CCJ06103.1:0.0753832727,((GCA_001644125.1_OAI31822.1:0.0080479087,GCA_001675455.1_OBS50413.1:0.0136514673)100:0.028889,GCA_002117405.1_ARN80358.1:0.1187748044)99:0.017383)100:0.113978)78:0.034278)36:0.019864)97:0.020628,GCA_900104485.1_SDB42086.1:0.2153059478)99:0.043506,(GCA_001305515.1_KPL50865.1:0.0851470309,GCA_900129325.1_SHE58016.1:0.1321453506)100:0.067921)100:0.035676,GCA_001720135.1_ODN69278.1:0.1576450291)99:0.019267,((GCA_000143145.1_ADJ24019.1:0.1228353388,GCA_000503895.1_AHB48615.1:0.0840236170)100:0.056501,(GCA_000981545.1_CPR20967.1:0.0000022554,GCA_900104305.1_SDP21752.1:0.0000025938)100:0.100495)100:0.114478)97:0.038065)49:0.024733,GCA_900102695.1_SCZ37796.1:0.1832960133)89:0.031218,((GCA_000017565.1_ABS64849.1:0.1169236458,GCA_000739695.1_GAK44593.1:0.1039533065)100:0.067153,GCA_000689395.1_CDO60950.1:0.1617837354)100:0.033126)95:0.073557,(((((((((GCA_000009985.1_BAE49500.1:0.0288455761,(GCA_000294655.1_CCG40240.1:0.0125985220,GCA_900108475.1_SEH31017.1:0.0114232918)100:0.032207)100:0.071829,GCA_000513295.1_CDK97361.1:0.0770864643)100:0.108305,((((((((GCA_000011685.1_AAW60870.1:0.0142956529,GCA_000234355.2_EHH67776.1:0.0088456147)100:0.036074,(((((GCA_000724025.1_CDG40641.1:0.0000021253,GCA_001547995.1_BAT18351.1:0.0000021809)100:0.071224,(GCA_001787335.1_AOX18342.1:0.0000029037,GCA_001787355.1_AOX21378.1:0.0000019964)100:0.030106)100:0.029968,GCA_000617865.1_GAJ30514.1:0.1185626555)100:0.012704,GCA_002005465.1_AQS89498.1:0.0185510482)100:0.035136,GCA_000963885.1_GAN54611.1:0.0688611761)100:0.029354)99:0.022088,(GCA_000723565.1_CDG33468.1:0.0161995965,GCA_002003665.1_OOL17863.1:0.0082525955)100:0.124590)100:0.050794,GCA_000021325.1_ACI51261.1:0.0418972783)100:0.021349,((GCA_000182745.1_BAK84515.1:0.0044435761,GCA_000208635.2_EGG78304.1:0.0065641385)100:0.011909,GCA_000964505.1_GAN98761.1:0.0087945307)100:0.055992)98:0.022463,(GCA_002005445.1_AQS85279.1:0.0673177297,GCA_002173735.1_ARW46930.1:0.0816637132)100:0.022957)100:0.026080,(GCA_000231445.2_EHD14607.1:0.0000026877,GCA_002153535.1_OUI78908.1:0.0000028733)100:0.122691)100:0.056402,((((GCA_000014285.2_ABI61855.1:0.0000023797,GCA_000576085.2_AHJ62787.1:0.0000020196)100:0.120051,(GCA_000306035.1_EKM98795.1:0.0282721119,GCA_000964385.1_GAN80429.1:0.0222127071)100:0.077393)98:0.035180,(GCA_000016725.1_ABQ32246.1:0.0000025050,GCA_000202835.1_BAJ82750.1:0.0000023829)100:0.097607)100:0.074099,(GCA_000164635.1_EFH10278.1:0.0494347431,(GCA_900141905.1_SHK30600.1:0.0827579159,(GCA_900101615.1_SDC71504.1:0.0000026877,GCA_900104205.1_SDB65940.1:0.0000022062)100:0.077266)99:0.021674)100:0.038497)90:0.007064)100:0.111320)100:0.054169,((GCA_900177295.1_SMF24379.1:0.0000026877,GCA_900188055.1_SNR60600.1:0.0000026877)100:0.232088,(GCA_900100655.1_SDF69208.1:0.2107531140,(GCA_000982415.1_KKJ77487.1:0.0022219198,GCA_001026905.1_KLN61088.1:0.0187595433)100:0.236743)99:0.068541)86:0.040072)31:0.030302,((((((((GCA_000013085.1_ABC22886.1:0.0577579844,GCA_000284415.2_CCG09659.1:0.0283075882)100:0.085662,GCA_000315795.1_EKV28089.1:0.1460662067)22:0.030293,GCA_900101965.1_SDE26005.1:0.0950253731)17:0.023493,GCA_900100455.1_SDH69364.1:0.1173768564)16:0.018803,(GCA_900156605.1_SIS37036.1:0.0523672013,GCA_001611975.1_AMW35929.1:0.1865176295)100:0.059829)98:0.041877,((GCA_000299935.1_EKE77742.1:0.0551552121,GCA_001618175.1_KZD09879.1:0.0482771002)100:0.152283,(GCA_000024465.1_ADE38349.1:0.2245157129,((GCA_000319385.1_AFX98973.1:0.0413761162,GCA_000510265.1_AHC73664.1:0.0350994268)100:0.129059,GCA_900102465.1_SDF17229.1:0.0258586883)100:0.128340)100:0.079152)96:0.056640)89:0.023051,(((((GCA_000010725.1_BAI72560.1:0.0702605120,GCA_000632475.2_AIB12030.1:0.0332752530)100:0.088144,(GCA_000576635.1_EWY42103.1:0.0237997721,GCA_000936425.1_KJB96979.1:0.0267178467)100:0.128214)98:0.036047,(GCA_000016185.1_ACI98666.1:0.0409540992,((GCA_000225995.2_EGX99931.1:0.0000026877,GCA_000730165.2_ASG23196.1:0.0000026877)100:0.066599,GCA_002251795.1_OYQ34335.1:0.0979552670)73:0.027860)100:0.056529)99:0.039631,(GCA_000226315.1_AEP09705.1:0.0136476805,GCA_000348745.1_AGH98127.1:0.0000026477)100:0.326221)93:0.041299,(GCA_000767795.1_KGM35327.1:0.0022929606,GCA_002195995.1_OWJ67590.1:0.0000020976)100:0.211262)69:0.036020)50:0.027912,(((GCA_000963705.1_KJV06099.1:0.0000026877,(GCA_000963705.1_KJV08295.1:0.0000022257,GCA_000963705.1_KJV08168.1:0.0000026877)95:0.000002)73:0.034793,GCA_002251735.1_OYQ20956.1:0.0157518045)100:0.184104,(GCA_000742835.1_AIK96434.1:0.4713193528,GCA_002117145.1_ARN84748.1:0.5576089124)91:0.158984)13:0.042099)9:0.013304)88:0.044424,(((GCA_000264455.2_AFK53831.1:0.0047533050,GCA_001601315.1_KYO57845.1:0.0000022225)100:0.158318,(GCA_000815465.1_KIE06161.1:0.4583101881,(((GCA_000011945.1_AAV87026.1:0.0562383254,GCA_000024505.1_ACZ48875.1:0.1730738424)100:0.314671,((GCA_000026005.1_CAH57772.1:0.1062233646,GCA_000964755.1_KJV65733.1:0.1451699836)100:0.118968,GCA_000964795.1_KJV69321.1:0.2095811799)100:0.121087)100:0.181494,(GCA_000022525.1_ACT69339.1:0.3861748292,GCA_000632985.1_AHX11291.1:0.1166886207)100:0.473906)100:0.248880)100:0.190473)94:0.085526,GCA_900167455.1_SJZ46488.1:0.2071148897)92:0.076563)52:0.022314,(((((GCA_000968135.1_CCQ73726.1:0.1196466243,GCA_001746755.1_OEJ66911.1:0.1394243306)99:0.048729,GCA_900093605.1_SCA55804.1:0.1717846566)100:0.099034,((((((((((((GCA_000013005.1_ABC62424.1:0.0497370763,(GCA_001281485.1_ALE17181.1:0.0284788166,(GCA_001663175.1_ANK13024.1:0.0418336983,GCA_001677335.1_OBV10105.1:0.0215490246)96:0.023082)96:0.017291)95:0.021840,(GCA_001304795.1_ALG60689.1:0.0000027324,GCA_001306275.1_KPM14628.1:0.0000020300)100:0.097240)100:0.046271,((GCA_000715015.1_KEO90380.1:0.1223391757,(GCA_001008165.2_AKH42414.1:0.0712683727,(GCA_002218195.1_ASK88265.1:0.0258164914,GCA_900128895.1_SIN61551.1:0.0474776438)100:0.083181)100:0.048684)98:0.014264,(GCA_001028705.1_AKM11847.1:0.0700927861,GCA_001661675.2_ARU17440.1:0.0302259406)100:0.070560)98:0.046495)96:0.026521,(GCA_000013325.1_ABD25553.1:0.0662758085,GCA_000235975.2_EHJ60822.1:0.0886729103)100:0.054022)88:0.016029,((GCA_000013985.1_ABF51873.1:0.0165952489,GCA_001610975.1_AMU93494.1:0.0109333881)100:0.058663,(GCA_001295965.1_KPF75435.1:0.0000028509,GCA_001713435.1_AOF99634.1:0.0023849722)100:0.094147)100:0.038647)94:0.018855,GCA_001586395.2_KZB94295.1:0.1166911051)87:0.016006,(GCA_000091125.1_BAI96771.1:0.0267759970,GCA_000147835.3_AEG48695.1:0.0229142563)100:0.074497)98:0.024823,(GCA_000016765.1_ABQ71168.1:0.0316710742,(GCA_002355275.1_ATE64829.1:0.0000026877,GCA_002367875.1_PCE44103.1:0.0000026877)100:0.024062)100:0.077122)99:0.026462,(GCA_000175255.2_AEH62853.1:0.0337236518,GCA_000218875.1_AEI37626.1:0.0501770286)100:0.175561)99:0.046709,GCA_000934435.1_KIY14001.1:0.1425616334)93:0.018879,((GCA_000342165.1_EMD83131.1:0.0722911672,GCA_002211145.1_OWV33647.1:0.0473620851)100:0.128280,GCA_002251755.1_OYQ36389.1:0.1216815049)100:0.052282)100:0.192637,GCA_900101935.1_SDD61915.1:0.2062889080)99:0.082810)90:0.013287,(GCA_000153525.1_EAS84579.1:0.0269602290,GCA_000155895.1_EDZ59855.1:0.0612071260)100:0.335074)97:0.020902,(GCA_000300235.2_AJD52444.1:0.0238304839,GCA_000300275.1_EKF08203.1:0.0284903423)100:0.260595)91:0.031033)60:0.030993,(((((((((((((((((((((((((GCA_000011965.2_AAV95557.1:0.0507658046,(GCA_000152605.1_EAP83924.1:0.0196648793,(GCA_000622405.1_KIN66718.1:0.0447548651,GCA_000172095.1_EDQ04356.1:0.0997975322)91:0.008837)100:0.053176)96:0.014346,GCA_900116455.1_SFT43764.1:0.0343641566)51:0.008008,GCA_900172295.1_SLN36406.1:0.0398046161)98:0.013953,(((GCA_000203975.3_KID10704.1:0.0035892105,GCA_000511355.1_AHD00657.1:0.0285776881)100:0.032545,((((GCA_000511385.1_AHD09283.1:0.0255781238,GCA_001890925.1_OJI94442.1:0.0656754421)90:0.007450,(GCA_900172225.1_SLN45173.1:0.0164420456,(GCA_900102795.1_SCZ55955.1:0.0327986432,((GCA_000376545.2_ANP40756.1:0.0262358537,GCA_900109035.1_SEI99972.1:0.0580980728)97:0.011235,GCA_001678945.1_ANP35310.1:0.0254636347)99:0.019990)91:0.017445)90:0.008079)76:0.008402,(GCA_001258055.1_CRL13424.1:0.0000024926,GCA_900113345.1_SFH51266.1:0.0000024137)100:0.020733)78:0.008782,((GCA_001458175.1_CUH53404.1:0.0215011945,GCA_900114415.1_SFK67480.1:0.0126048360)100:0.019903,(GCA_900129685.1_SHG41197.1:0.0367879644,GCA_900142085.1_SHI82977.1:0.0339538884)100:0.011346)100:0.017831)84:0.013551)86:0.009823,(GCA_900107355.1_SDY50511.1:0.0567703204,(GCA_001307765.1_KPN62005.1:0.0521020683,GCA_900109955.1_SEW20976.1:0.0646827075)100:0.050758)100:0.022175)96:0.023224)99:0.024426,(((((((GCA_900110425.1_SEO67603.1:0.0598368324,GCA_001247715.1_KNX41568.1:0.0406674432)86:0.014969,((GCA_000521865.1_ETX30662.1:0.0447215930,GCA_900115815.1_SFQ26288.1:0.0390373429)99:0.020077,GCA_900107235.1_SDY09263.1:0.0514975971)27:0.010834)25:0.009063,(((((GCA_000014045.1_ABG32126.1:0.0072711780,GCA_000154785.2_AEI93970.1:0.0024240106)100:0.049424,GCA_001458375.1_CUH80059.1:0.0770641640)90:0.016782,(GCA_001046955.1_AKO96690.1:0.0000026877,GCA_900109145.1_SEI77665.1:0.0000023357)100:0.030816)99:0.025457,GCA_002115805.1_OSQ50800.1:0.0166294379)99:0.025159,(GCA_900100005.1_SDI08435.1:0.0430809299,(GCA_001038505.1_KMK67605.1:0.0735434330,GCA_900188035.1_SNR61269.1:0.0921852258)91:0.032880)40:0.006415)30:0.020434)33:0.001968,GCA_001482405.1_KUF09000.1:0.0239994474)51:0.004506,((GCA_002237555.1_ASP22393.1:0.0050681284,GCA_900188425.1_SNS77357.1:0.0023590051)100:0.057276,(((GCA_900115225.1_SFO26006.1:0.0317654570,GCA_900115225.1_SFP14422.1:0.0374292388)93:0.016859,GCA_900115225.1_SFP06127.1:0.0644610435)87:0.015201,GCA_900215505.1_SNY93757.1:0.0404632019)100:0.057253)83:0.013426)63:0.015222,(((GCA_002211155.1_OWV52635.1:0.0000000000,GCA_002211225.1_OWV43132.1:0.0000000000):0.000000,GCA_900101505.1_SDE05380.1:0.0000000000):0.000002,GCA_002211205.1_OWV56265.1:0.0000019624)100:0.040631)67:0.011470,(GCA_900111875.1_SFA73070.1:0.0607225526,GCA_900116005.1_SFR10674.1:0.0204593922)99:0.016345)98:0.023046)73:0.005115,GCA_000152625.1_EAP77704.1:0.0672332393)99:0.012486,((GCA_001205715.1_KNG95419.1:0.0394101296,((((((GCA_000153725.1_EAU45319.1:0.0129232346,GCA_001975705.1_APZ54449.1:0.0246809279)100:0.026361,GCA_000442255.1_EPX81454.1:0.0479082087)98:0.019756,GCA_900110775.1_SEQ65147.1:0.0829931886)94:0.019002,GCA_900172385.1_SLN28957.1:0.0607417936)89:0.010372,(((GCA_000152725.1_EAQ01190.1:0.0727223469,GCA_000169415.1_EBA09823.1:0.0527263530)87:0.014279,((GCA_001687105.1_ANT61221.1:0.0063322628,GCA_900116195.1_SFT26710.1:0.0034365863)100:0.040096,(GCA_900100085.1_SDJ22089.1:0.0367847897,(GCA_900184945.1_SMX50362.1:0.0634525875,GCA_002115725.1_OSQ57518.1:0.0722057454)94:0.016408)88:0.016783)86:0.012831)93:0.019870,(((GCA_001969385.1_APX25084.1:0.0000023698,GCA_900112435.1_SFD11172.1:0.0000021058)100:0.063927,GCA_900102075.1_SDE89167.1:0.0442283438)100:0.023654,((GCA_001548075.1_BAQ70083.1:0.0073835091,GCA_001633165.1_ANB34070.1:0.0000023403)100:0.110952,((GCA_000152805.1_EAQ13511.1:0.0629828518,GCA_900177545.1_SMH55544.1:0.1279298769)99:0.035441,(GCA_900095785.1_SCM67966.1:0.0000019478,GCA_900115865.1_SFQ53559.1:0.0000024074)100:0.093211)84:0.025919)87:0.033971)92:0.021262)100:0.050784)92:0.018282,GCA_002210095.1_OWU77354.1:0.0670557443)92:0.012856)91:0.017045,GCA_001458355.1_CUH63588.1:0.0657469094)99:0.016188)99:0.016783,(GCA_000814025.1_KIC51086.1:0.0166985500,GCA_001969365.1_APX10649.1:0.0138728643)100:0.047235)99:0.013454,GCA_000738435.1_AII87348.1:0.1146527802)97:0.025084,(GCA_001403795.1_CTQ51183.1:0.0444163853,GCA_900109285.1_SEL09190.1:0.0417789784)100:0.066555)51:0.014338,(GCA_000765015.1_KGK79122.1:0.0000026877,GCA_900141945.1_SHI57274.1:0.0000026877)100:0.044431)97:0.018882,GCA_000590925.1_AHM05723.1:0.0781116726)96:0.012670,((GCA_000018145.1_ABV93581.1:0.0215891525,GCA_900184935.1_SMX42188.1:0.0668069026)96:0.023330,(GCA_000442275.2_EPX80158.1:0.0365688444,GCA_900111945.1_SFR51768.1:0.0191748764)100:0.058816)83:0.009427)85:0.009191,(GCA_000671395.1_KCV83474.1:0.0359777982,GCA_001305615.1_ALG90137.1:0.0209733672)100:0.025335)95:0.023817,GCA_000647975.1_KAJ54589.1:0.0612443465)84:0.008479,(GCA_900172235.1_SLN41048.1:0.0616452457,(((((GCA_000155735.2_AGI71250.1:0.0314837798,GCA_001187845.1_AKS46516.1:0.0291832753)100:0.038113,GCA_900172275.1_SLN59407.1:0.0399586640)100:0.037318,(GCA_000161835.1_EET48894.1:0.0687843192,(GCA_001404155.1_CRK74161.1:0.0000024630,GCA_900114125.1_SFJ26650.1:0.0000022609)100:0.038593)100:0.044335)34:0.015534,GCA_000812665.2_AML52334.1:0.1218387095)66:0.013251,((GCA_000153305.1_EAR52235.1:0.0774837158,(((((GCA_000600975.2_EYD71648.1:0.0596143833,((GCA_000223375.1_AEM41635.1:0.0000026123,GCA_001399515.1_ALJ81748.1:0.0000026479)100:0.129275,(GCA_000442315.1_EPX87227.1:0.0588896695,GCA_000600335.2_EYD77072.1:0.0302388031)100:0.066835)99:0.045813)42:0.022710,(GCA_900172375.1_SLN45547.1:0.0632303908,(GCA_900114485.1_SFL02104.1:0.0627219449,((GCA_000740775.1_KFI33649.1:0.0043007057,GCA_000740795.1_KFI30375.1:0.0076166302)100:0.078046,GCA_001620265.1_AMY69889.1:0.0621208689)98:0.044590)39:0.017570)14:0.005553)81:0.020543,((GCA_000836695.1_KIQ68960.1:0.0452975255,GCA_900141735.1_SHI90374.1:0.0291853842)100:0.037153,GCA_900106675.1_SDW64719.1:0.0762398778)28:0.021133)80:0.013331,(((((((GCA_000012905.2_ABA79319.1:0.0125179447,GCA_000021865.1_ADE85419.1:0.0396613566)26:0.009626,GCA_900156815.1_SIS53683.1:0.0489736313)97:0.027288,((GCA_900110025.1_SEM87671.1:0.0334155355,GCA_001908835.1_APO86950.1:0.0879195372)100:0.027771,((GCA_000203895.1_ABL72526.1:0.0308300842,GCA_000444995.1_AGT07826.1:0.0747630606)100:0.043644,GCA_900110135.1_SEN02854.1:0.0757760282)98:0.026006)100:0.014380)99:0.026045,GCA_000740785.1_KFI24584.1:0.0824609845)100:0.050108,GCA_000714535.1_KEO56516.1:0.0341033899)100:0.064925,GCA_000715505.1_KEP71696.1:0.0524081734)100:0.032502,((GCA_000299875.1_EKE72792.1:0.0336864879,(GCA_900109555.1_SEK17513.1:0.0000026877,GCA_900172305.1_SLN20418.1:0.0000022296)100:0.073102)100:0.034987,GCA_900114135.1_SFJ25484.1:0.0728836646)100:0.043973)80:0.034744)77:0.024083,GCA_900172355.1_SLN54832.1:0.0908803425)15:0.005927)24:0.009221,(GCA_001981245.1_APX88351.1:0.0639628130,(GCA_900107025.1_SDW76893.1:0.1175659797,GCA_001517585.1_CUX83352.1:0.1677888151)100:0.048646)99:0.030717)73:0.011924)95:0.017888)83:0.010582)73:0.003793,GCA_900156525.1_SIT84933.1:0.5720988239)83:0.009789,(GCA_900099935.1_SDI94210.1:0.0508712006,(GCA_900112335.1_SFB79040.1:0.0368184533,GCA_900188335.1_SNS44654.1:0.0234299690)100:0.018552)100:0.024863)91:0.018544,(GCA_900142295.1_SIN96175.1:0.0574280249,(((GCA_000299575.1_EKE43572.1:0.1041147351,(GCA_900113405.1_SFG16913.1:0.0000026877,GCA_900172315.1_SLN16467.1:0.0000026877)100:0.047021)100:0.018569,GCA_900115595.1_SFP49749.1:0.0831346965)99:0.025448,(GCA_900110115.1_SEM67320.1:0.0026088874,GCA_900141995.1_SHJ30816.1:0.0021714902)100:0.096942)99:0.027591)96:0.017899)90:0.020938,GCA_900184815.1_SMX23906.1:0.0646374874)97:0.027183,GCA_900102905.1_SDK25795.1:0.0558166933)100:0.056251,((GCA_900106695.1_SDX80610.1:0.0605668507,GCA_900113695.1_SFH99152.1:0.0662862163)100:0.113763,(GCA_900111545.1_SET03876.1:0.0000026877,GCA_900143155.1_SHN49668.1:0.0000026877)100:0.089903)100:0.034231)98:0.031876,GCA_900107585.1_SEA69367.1:0.0827047461)100:0.203504,GCA_001982645.1_ONG40103.1:0.4953222762)97:0.104632,((GCA_000014865.1_ABK43506.1:0.1452625768,GCA_002109495.1_OSM05036.1:0.1585168125)100:0.185419,((((((((((((GCA_000011345.1_BAC09140.1:0.0147596791,GCA_000505665.1_AHB88278.1:0.0045077980)100:0.160241,(GCA_000012525.1_ABB58186.1:0.1005529876,GCA_002142475.1_BAS58186.1:0.1407027836)70:0.019023)71:0.010781,((GCA_000817775.1_KIF38847.1:0.0460466762,GCA_001904775.1_OKH49101.1:0.0571905676)99:0.027737,GCA_002075285.2_ASC72779.1:0.0783904520)100:0.042667)77:0.007574,(GCA_000317555.1_AFZ30985.1:0.0045884198,GCA_001904655.1_OKH27666.1:0.0000021911)100:0.194135)82:0.037983,((((GCA_000180455.1_CBN56551.1:0.0427604616,((((GCA_000214075.2_EGK86514.1:0.0014005356,GCA_000317475.1_AFZ09550.1:0.0199649999)100:0.020598,GCA_002412335.1_PCN51921.1:0.0143335505)100:0.053213,GCA_000317495.1_AFZ15185.1:0.0258821859)94:0.019804,GCA_001904725.1_OKH35260.1:0.0586592846)92:0.012822)97:0.035726,GCA_000317125.1_AFY90112.1:0.0824347631)92:0.023945,(((GCA_000176895.2_CCE15857.1:0.0029618940,GCA_000307915.1_EKD05711.1:0.0041017749)100:0.093819,GCA_000478195.2_ERT06875.1:0.0322507008)100:0.027212,(GCA_000710505.1_KEI67358.1:0.0195179274,GCA_900009265.1_CUR16953.1:0.0092700649)100:0.071860)100:0.033456)93:0.022084,(((((((((GCA_000020025.1_ACC83700.1:0.0638117610,GCA_000204075.1_ABA19773.1:0.0282169434)100:0.070536,((GCA_002368055.1_BAZ76935.1:0.0000026877,GCA_002368295.1_BAY99142.1:0.0000023207)100:0.002378,GCA_002368275.1_BAY89667.1:0.0000021476)99:0.038923)85:0.007433,((GCA_000169135.1_EAW44566.1:0.0091734078,GCA_002218065.1_GAX38656.1:0.0102459954)100:0.057202,(((GCA_000175835.1_EFA69735.1:0.0047085777,(GCA_000175855.1_EFA72760.1:0.0000024297,(GCA_001432185.1_KRH96005.1:0.0061174338,GCA_002368135.1_BAZ89611.1:0.0132243084)94:0.004148)94:0.002302)100:0.023668,GCA_002368075.1_BAZ80200.1:0.0218647139)94:0.006685,(((((GCA_000312705.1_AFW95199.1:0.0023294024,(GCA_002368115.1_BAZ87533.1:0.0024098072,GCA_000789435.1_KHG42443.1:0.0095136091)17:0.002400)100:0.027529,GCA_000317695.1_AFZ55908.1:0.0169601307)100:0.020516,GCA_000196515.1_ADI65261.1:0.0293648168)97:0.004263,GCA_000316575.1_AFY35934.1:0.0518458411)98:0.007440,GCA_000317535.1_AFZ23043.1:0.0238456142)89:0.008469)94:0.021771)99:0.021705)86:0.008081,(GCA_001298445.1_ALF55896.1:0.0022571101,GCA_002367975.1_BAY16510.1:0.0071819543)100:0.028665)99:0.051093,((GCA_000934435.1_KIY14958.1:0.0000026877,GCA_001990805.1_ONN62247.1:0.0000020107)100:0.011116,(GCA_000350105.1_CCH66448.1:0.0025816143,GCA_000350125.1_CCH65241.1:0.1505222674)99:0.183998)99:0.017895)100:0.011430,GCA_000828085.2_KIJ81898.1:0.0300078926)100:0.011393,((GCA_000231365.2_EHC19272.1:0.0000026877,GCA_001904645.1_OKH14096.1:0.0000026877)100:0.010703,GCA_001275395.1_KOP25384.1:0.0151898731)100:0.020739)100:0.020443,(GCA_000346485.2_KYC40542.1:0.0095928776,GCA_000760695.2_KIE10061.1:0.0185343596)100:0.021768)99:0.015923,((GCA_001456025.1_KST64468.1:0.0000021462,GCA_001456025.1_KST67797.1:0.0000022432)100:0.055258,GCA_000316665.1_AFY55747.1:0.0694234174)100:0.033200)100:0.028553)99:0.029085)74:0.030248,((GCA_000014265.1_ABG52877.1:0.1134194711,GCA_002260545.1_OZH55016.1:0.0276101994)99:0.060302,GCA_000775285.1_KGF74006.1:0.1027890031)61:0.021112)51:0.017462,(((((((((GCA_000017845.1_ACB53780.1:0.0249806313,GCA_000025125.1_ADB95857.1:0.1728408894)89:0.012378,(GCA_000167195.1_EAM52102.1:0.0023869212,GCA_000235665.2_EHJ14599.1:0.0000024422)100:0.085276)100:0.024249,GCA_000317675.1_AFZ53951.1:0.0526291996)97:0.012659,(((GCA_000297435.1_CCI34272.1:0.0039421325,GCA_000312205.1_CCI08088.1:0.0052765874)100:0.072288,(GCA_000284135.1_BAL28226.1:0.0039176721,GCA_000478825.2_AIE74758.1:0.0105809259)100:0.142656)93:0.017059,((GCA_001548095.1_BAQ62029.1:0.0234838642,GCA_001548115.1_BAQ65455.1:0.0328296178)100:0.030273,GCA_001747005.1_OEJ78268.1:0.1221037873)93:0.014835)100:0.036215)98:0.007893,((GCA_000021825.1_ACK70625.1:0.0421663606,(GCA_000317575.1_AFZ35488.1:0.0082054106,GCA_002355455.1_BAU67173.1:0.0058331247)100:0.078248)85:0.015895,(GCA_000317025.1_AFY77676.1:0.0061167917,GCA_001904635.1_OKH22317.1:0.0156905413)100:0.048725)88:0.015270)91:0.012073,(GCA_000211815.1_EGJ35535.1:0.0150143087,GCA_001942495.1_OLT62804.1:0.0252037768)100:0.060911)74:0.006050,((GCA_000317515.1_AFZ17028.1:0.0403251680,GCA_000155555.1_EDX78356.1:0.0979111243)100:0.024120,GCA_000332035.1_ELR97174.1:0.0953738969)98:0.009960)94:0.013620,((GCA_000317615.1_AFZ50244.1:0.0189831348,GCA_000317635.1_AFZ44638.1:0.0308288902)100:0.118215,GCA_000473895.1_ERN42506.1:0.1674892617)96:0.028456)89:0.019661,((GCA_000317045.1_AFY66066.1:0.0490257295,(GCA_001276715.1_KOR35045.1:0.0832493468,GCA_000317105.1_AFY81726.1:0.0804877880)99:0.027710)100:0.026022,GCA_001746915.1_OEJ72501.1:0.0437347120)97:0.020172)100:0.026247)51:0.025295,GCA_000018105.1_ABW26523.1:0.1468365091)99:0.038259,(((((GCA_000332055.1_ELS04402.1:0.0476093662,GCA_002368355.1_BAZ44169.1:0.0838750358)100:0.079206,GCA_000952155.1_KJH73318.1:0.1419870333)91:0.029843,GCA_001637395.1_OAB55362.1:0.1744980764)100:0.064545,(((GCA_000011465.1_CAE19379.1:0.1005640647,GCA_000760175.1_KGG12319.1:0.0751887541)100:0.038433,(GCA_001182765.1_CRY91946.1:0.0433333626,GCA_000316515.1_AFY27667.1:1.7758190201)97:0.028317)99:0.060079,GCA_000155635.1_EDY39241.1:0.0874368348)100:0.318779)91:0.029012,GCA_000317065.1_AFY69599.1:0.2295615114)90:0.025044)90:0.030145,GCA_001870225.1_APB34572.1:0.2194192595)96:0.076660,(GCA_000011385.1_BAC88993.1:0.0581302745,GCA_000484535.1_AGY57697.1:0.1023780753)100:0.132115)97:0.171176,(((GCA_000011365.1_BAC50100.1:0.0322685772,GCA_000661935.1_AHY50223.1:0.0488349441)100:0.237081,GCA_000022085.1_ACL58303.1:0.2381985695)100:0.133491,GCA_001765415.1_AOR39388.1:2.4054496147)97:0.110243)100:0.367945)84:0.091827)63:0.045882)56:0.026978,GCA_900172325.1_SLN77472.1:0.2306338870)80:0.079051)99:0.094392)74:0.044948)69:0.036053)97:0.069273)100:0.170575)51:0.016518,(GCA_000144605.1_ADL01857.1:0.0544281304,GCA_002205555.1_ASD28253.1:0.0952067962)100:0.094889)100:0.039038)99:0.024744)100:0.024209);
