# Supplementary material for: Assessing the accuracy of phylogenetic rooting methods on prokaryotic gene families
Source: PLoS One. 2020 May 15;15(5):e0232950. doi: 10.1371/journal.pone.0232950 (PMC7228096; doi:10.1371/journal.pone.0232950)
Supplement: S2 Dataset — (ZIP) [file pone.0232950.s003.zip › EmpiricalDataset/GeneTrees_IQTree/000314.aln.treefile]

(GCA_000006905.1_AAK25163.1:0.0000022978,GCA_000092285.1_ADG09260.1:0.0000023186,((GCA_001425915.1_KQW72666.1:0.0512419342,GCA_000017265.1_ACG77639.1:0.0547427995)98:0.016747,(((GCA_000175215.2_ADU12620.1:0.0089665698,GCA_000204015.1_EGF89169.1:0.0484838943)91:0.008658,(GCA_002205555.1_ASD25792.1:0.0185887653,GCA_000144605.1_ADL01103.1:0.0974597603)100:0.051102)100:0.037843,(((((((((((GCA_000007125.1_AAL51934.1:0.0077670221,GCA_000157815.1_EEY00590.1:0.0000020416)91:0.000002,(GCA_000017405.1_ABS14668.1:0.0000028686,GCA_000585655.1_EXL01373.1:0.0000028716)100:0.015482)100:0.048863,(GCA_001558695.1_KXF77878.1:0.0355044110,(GCA_900104355.1_SDP91377.1:0.0162551645,GCA_900113985.1_SFJ56426.1:0.0158499361)100:0.023993)100:0.017645)100:0.052348,(GCA_000022725.1_ACS51550.1:0.0344678041,GCA_000341385.1_AGF76034.1:0.0360773829)100:0.095720)99:0.013754,(((((((((GCA_000016285.1_ACM36313.1:0.0902668473,GCA_000092045.1_ABC90466.1:0.0322270134)5:0.031628,(GCA_000092025.1_AAK87711.1:0.0092657615,(((GCA_000731295.1_CDN53621.1:0.0000024813,GCA_000731315.1_CDN47481.1:0.0077550427)100:0.019890,(GCA_001267455.1_KOC77593.1:0.0000021610,GCA_001652565.1_ANH03899.1:0.0000027157)100:0.029995)95:0.022354,(GCA_000722615.1_KEQ02534.1:0.0000028800,GCA_000722625.1_KEQ02487.1:0.0000021157)100:0.052008)28:0.013960)49:0.022329)4:0.009337,(((GCA_000017145.1_ABR59835.1:0.0071324730,((GCA_000018545.1_ACP24969.1:0.0153872500,GCA_002288525.1_ASY62626.1:0.0000023952)94:0.007966,GCA_000697965.2_ANK72121.1:0.0234520050)92:0.008366)92:0.015858,GCA_001885585.1_OJF97885.1:0.0179869718)82:0.007261,GCA_001687365.1_OBZ91972.1:0.0000024098)98:0.032774)3:0.014062,((GCA_001578105.1_AMM83882.1:0.0380605483,GCA_002043005.1_AQZ53285.1:0.0406033443)97:0.034315,(GCA_000154705.2_EDQ34103.1:0.0523424711,GCA_001703635.1_OCW56663.1:0.0189884628)100:0.049266)91:0.025955)97:0.050567,(GCA_001293565.1_KPA99920.1:0.0744495269,(GCA_000325745.1_AGA64398.1:0.2995228793,GCA_000496595.1_AHA28279.1:0.4587121105)95:0.149342)24:0.019859)81:0.015708,(GCA_000300335.1_EKF16888.1:0.0459616368,GCA_000300515.1_EKF39992.1:0.0341301178)93:0.026319)72:0.024912,((((GCA_000153465.1_EAS51090.1:0.0158451971,GCA_900176465.1_SMC60757.1:0.0236522561)100:0.046616,GCA_000153705.1_EAU42385.1:0.0115094146)86:0.026965,GCA_900104035.1_SDO91642.1:0.0955352156)80:0.007954,(GCA_000800175.1_KHJ55081.1:0.0000024944,GCA_900141975.1_SHI58238.1:0.0000028434)100:0.054596)100:0.059067)42:0.008503,(((((GCA_000585625.1_EXL01327.1:0.0648410077,GCA_001618845.1_AMY00642.1:0.0000023551)93:0.007685,GCA_001510895.1_KUM23698.1:0.0074279140)93:0.015635,(GCA_001424795.1_KQU73565.1:0.0074150923,GCA_001605015.1_AMS42422.1:0.0000022420)100:0.015050)81:0.007403,GCA_002075885.1_OQM74424.1:0.0000027849)94:0.030080,GCA_900113935.1_SFJ60903.1:0.0384341621)100:0.043193)68:0.018774,GCA_000014245.1_ABG63077.1:0.0534985413)97:0.055822)98:0.046341,GCA_002238045.1_OXS99153.1:0.0580723321)99:0.038831,(GCA_000152825.2_ADM09937.1:0.2237589102,GCA_900199215.1_SNT72301.1:0.1326866469)100:0.278173)96:0.024620,((GCA_002088295.1_ORE94595.1:0.1407135789,(GCA_000179775.1_EFL90036.1:0.1640656340,GCA_900101935.1_SDE74588.1:0.1419433807)54:0.043254)52:0.048515,((GCA_000739695.1_GAK46762.1:0.0804514300,(GCA_000017565.1_ABS64340.1:0.1556255476,GCA_000689395.1_CDO58295.1:0.1762036495)99:0.069831)96:0.042577,((((((((((GCA_001192655.1_GAO97956.1:0.2595302611,((GCA_000968135.1_CCQ74610.1:0.1145877441,(GCA_900093605.1_SCA55303.1:0.1483707102,(GCA_000300235.2_AJD51315.1:0.0000023349,GCA_000300275.1_EKF06294.1:0.0000028336)100:0.161592)97:0.061104)93:0.022560,GCA_001746755.1_OEJ65463.1:0.1773631513)94:0.056256)92:0.053955,(((((((((((((((((((((((((((GCA_000011965.2_AAV96725.1:0.0079979052,GCA_000203975.3_KID07767.1:0.0082198367)100:0.008811,(GCA_000511355.1_AHC99468.1:0.0237555305,((((GCA_900109955.1_SEV96345.1:0.0082092082,((GCA_900177545.1_SMH48626.1:0.0404264884,((GCA_001038505.1_KMK68162.1:0.0155160551,GCA_900188035.1_SNR33803.1:0.0255609846)100:0.035056,(GCA_900107025.1_SDX78898.1:0.0563518589,GCA_900110425.1_SEO74094.1:0.0520250954)95:0.008169)100:0.043922)56:0.017443,((GCA_001548075.1_BAQ70658.1:0.0000023730,GCA_001633165.1_ANB32825.1:0.0000024293)100:0.066230,(GCA_000740775.1_KFI24910.1:0.0079061802,GCA_000740795.1_KFI25182.1:0.0000022087)100:0.058487)99:0.050497)78:0.000002)81:0.007959,GCA_900109035.1_SEJ25207.1:0.0435196182)68:0.006903,GCA_900172295.1_SLN68936.1:0.0597802647)79:0.017465,(GCA_000812665.2_AML50602.1:0.0500698504,GCA_900142085.1_SHJ80204.1:0.0271734959)84:0.015157)70:0.016845)81:0.000002)81:0.008247,(GCA_000376545.2_ANP39312.1:0.0000022346,(GCA_900102795.1_SCZ65238.1:0.0323269430,((GCA_000511385.1_AHD08085.1:0.0079803350,(GCA_001678945.1_ANP36517.1:0.0242190710,GCA_900172235.1_SLN65808.1:0.0338215838)89:0.015671)76:0.000002,(GCA_001258055.1_CRL14962.1:0.0000028699,GCA_900113345.1_SFH63131.1:0.0000020816)100:0.016278)100:0.016487)90:0.000002)97:0.016016)86:0.025285,((GCA_001458175.1_CUH52628.1:0.0000029295,(GCA_900114415.1_SFK97729.1:0.0000028232,GCA_900129685.1_SHG80127.1:0.0336087421)96:0.007849)97:0.031876,GCA_900172225.1_SLN16601.1:0.0000029287)73:0.007232)66:0.016578,(GCA_900095785.1_SCM68987.1:0.0000025814,GCA_900115865.1_SFQ38443.1:0.0000028188)100:0.045939)82:0.008717,GCA_000152625.1_EAP76996.1:0.0000024540)85:0.016106,(((((GCA_000153725.1_EAU46317.1:0.0159965100,(GCA_001969385.1_APX23314.1:0.0000021157,GCA_900112435.1_SFD47194.1:0.0000021157)95:0.008331)32:0.007631,GCA_001975705.1_APZ51880.1:0.0088719341)32:0.008071,((GCA_000442255.1_EPX86865.1:0.0086100387,GCA_900111875.1_SFA89787.1:0.0409697203)60:0.016268,((GCA_001687105.1_ANT60538.1:0.0000020526,GCA_900116195.1_SFT27094.1:0.0162913316)100:0.008549,GCA_900100085.1_SDJ50537.1:0.0254783535)74:0.007501)63:0.011118)78:0.020998,GCA_900102075.1_SDF60332.1:0.0000025030)64:0.007893,((GCA_000814025.1_KIC45421.1:0.0000029868,(GCA_001969365.1_APX12529.1:0.0107980511,(GCA_000765015.1_KGK78059.1:0.0000020558,GCA_900141945.1_SHJ37680.1:0.0000029310)100:0.077554)76:0.014548)75:0.012965,(GCA_001404155.1_CRK76478.1:0.0000025985,GCA_900114125.1_SFJ91487.1:0.0000027545)100:0.040354)97:0.030045)79:0.007561)69:0.009078,GCA_900116005.1_SFR20323.1:0.0157089909)27:0.000003,(GCA_900115815.1_SFQ33383.1:0.0315671574,GCA_900100005.1_SDI26435.1:0.0520735428)52:0.016704)28:0.007972,(GCA_001247715.1_KNX40228.1:0.0330740944,GCA_001458355.1_CUH65780.1:0.0248066156)77:0.007179)54:0.015766,((GCA_900110775.1_SEQ04458.1:0.0343709549,GCA_900107355.1_SDY16269.1:0.0305066284)47:0.015839,(((GCA_001890925.1_OJI95075.1:0.0484057629,GCA_001981245.1_APX90135.1:0.0712875642)87:0.022673,((((GCA_000014045.1_ABG33461.1:0.0079864185,GCA_000154785.2_AEI92455.1:0.0071108272)100:0.024049,GCA_000622405.1_KIN68351.1:0.0475302975)99:0.019682,GCA_000172095.1_EDQ06759.1:0.0000025067)100:0.048134,GCA_000152605.1_EAP85200.1:0.0000025454)99:0.024524)84:0.010001,((GCA_900116455.1_SFU18128.1:0.0150837690,GCA_900156525.1_SIT79294.1:0.1370599045)99:0.016251,(((GCA_900142295.1_SIO22204.1:0.0117457342,((GCA_900099935.1_SDL36431.1:0.0286116410,GCA_900188335.1_SNS93179.1:0.0223243220)94:0.008720,GCA_900112335.1_SFC61849.1:0.0218387852)100:0.056198)95:0.028683,(GCA_001403795.1_CTQ50230.1:0.0427905383,GCA_900109285.1_SEL80646.1:0.0213708924)100:0.040169)87:0.000003,GCA_001305615.1_ALG89150.1:0.0471784466)100:0.024259)97:0.012724)86:0.011167)46:0.013337)43:0.015466,((((((GCA_001458375.1_CUH78902.1:0.0165436801,(((GCA_002211155.1_OWV61642.1:0.0000000000,GCA_002211225.1_OWV48551.1:0.0000000000):0.000000,GCA_900101505.1_SDE33937.1:0.0000000000):0.000002,GCA_002211205.1_OWV51128.1:0.0000029449)84:0.000002)97:0.008018,GCA_900188425.1_SNT15308.1:0.0000022946)94:0.007958,GCA_002237555.1_ASP19386.1:0.0083482437)67:0.007802,GCA_900184945.1_SMX46626.1:0.0420698950)94:0.016628,GCA_002210095.1_OWU68713.1:0.0573366515)68:0.000002,(GCA_001482405.1_KUF12537.1:0.0000029055,((GCA_000169415.1_EBA06215.1:0.0157346975,GCA_001205715.1_KNG91975.1:0.0531880938)99:0.032993,(GCA_900107235.1_SDY50831.1:0.0370757435,GCA_000738435.1_AII87944.1:0.0469975583)99:0.017806)95:0.017630)94:0.016547)94:0.008627)47:0.016968,(((((GCA_000152725.1_EAQ04066.1:0.0076696197,GCA_900172385.1_SLN66746.1:0.0159536697)96:0.024797,GCA_001307765.1_KPN64036.1:0.0597940825)77:0.000002,(GCA_001046955.1_AKO98106.1:0.0000021157,GCA_900109145.1_SEK10909.1:0.0000028980)87:0.000002)90:0.019642,(GCA_000521865.1_ETX31009.1:0.0364922586,GCA_000152805.1_EAQ13070.1:0.0798767637)92:0.026261)29:0.004676,(GCA_002115725.1_OSQ62019.1:0.0080115280,GCA_002115805.1_OSQ44103.1:0.0079871028)75:0.008290)45:0.000002)47:0.015969,((GCA_000021865.1_ADE84060.1:0.0353617662,((((GCA_000203895.1_ABL68866.1:0.0595835070,GCA_000444995.1_AGT10251.1:0.0292532048)91:0.017907,GCA_001620265.1_AMY67683.1:0.0879183293)93:0.010673,GCA_000740785.1_KFI25538.1:0.0775814825)99:0.011827,(GCA_000714535.1_KEO54602.1:0.0238247740,GCA_000715505.1_KEP68216.1:0.0244646494)99:0.025736)100:0.028076)99:0.032474,(GCA_900102905.1_SDL12122.1:0.0456935418,(((GCA_900106695.1_SDX50317.1:0.0478587707,GCA_900113695.1_SFI00903.1:0.0578509887)100:0.046033,GCA_900107585.1_SEA01774.1:0.0362825087)100:0.070677,(GCA_900111545.1_SET78471.1:0.0000029692,GCA_900143155.1_SHN73230.1:0.0000025220)100:0.096279)97:0.030534)97:0.040717)64:0.025076)62:0.017489,((GCA_000018145.1_ABV92021.1:0.0368519193,((GCA_000647975.1_KAJ54006.1:0.0269695365,GCA_900184935.1_SMX30909.1:0.0066639378)100:0.027688,GCA_000671395.1_KCV80773.1:0.0469249105)29:0.012018)87:0.026142,(GCA_000590925.1_AHM03934.1:0.0297518170,GCA_001517585.1_CUX79512.1:0.0758022519)85:0.019985)43:0.005593)71:0.016867,((((((GCA_000161835.1_EET49149.1:0.0000020569,((GCA_000155735.2_AGI70530.1:0.0498329479,GCA_001187845.1_AKS44830.1:0.0076702859)100:0.033804,GCA_900172275.1_SLN28557.1:0.0000028674)100:0.077206)100:0.035446,(GCA_900109555.1_SEL38206.1:0.0000025322,GCA_900172305.1_SLN32638.1:0.0000020762)100:0.013945)90:0.015876,(GCA_000442275.2_EPX76900.1:0.0078618496,GCA_900111945.1_SFR65451.1:0.0000021155)100:0.046503)89:0.020472,GCA_900172375.1_SLN19108.1:0.0000025007)78:0.015836,(GCA_000299875.1_EKE67306.1:0.0000025177,GCA_900114135.1_SFJ60236.1:0.0238073118)100:0.034292)84:0.023861,GCA_001908835.1_APO85771.1:0.0124580987)73:0.014038)73:0.005068,((GCA_000299575.1_EKE45011.1:0.0398262344,(GCA_900113405.1_SFH40472.1:0.0000022047,GCA_900172315.1_SLN65129.1:0.0000021157)100:0.125718)88:0.018149,(GCA_900110115.1_SEN36113.1:0.0000024625,GCA_900141995.1_SHI76248.1:0.0000028403)96:0.000002)96:0.063365)91:0.039599,(GCA_000153305.1_EAR50067.1:0.0209872268,(GCA_000836695.1_KIQ67542.1:0.0284687206,(GCA_900141735.1_SHI56717.1:0.0157866281,GCA_900184815.1_SMX24688.1:0.0746045481)94:0.013914)94:0.019026)99:0.018976)81:0.012921,(GCA_000223375.1_AEM41946.1:0.0000020377,GCA_001399515.1_ALJ82047.1:0.0000020434)100:0.074981)78:0.010844,((GCA_900114485.1_SFL66966.1:0.0617039612,GCA_900172355.1_SLN77413.1:0.0258819184)94:0.025311,GCA_900115595.1_SFQ19288.1:0.0346748610)55:0.000002)98:0.020842,GCA_000600975.2_EYD73480.1:0.0310201021)99:0.021241,(GCA_000600335.2_EYD76849.1:0.0498665400,GCA_000442315.1_EPX83405.1:0.0832313876)94:0.048409)55:0.015465,(((GCA_000012905.2_ABA77858.1:0.0310659557,GCA_900156815.1_SIT15681.1:0.0777280816)100:0.025307,(GCA_900110025.1_SEO31835.1:0.0436598919,GCA_900110135.1_SEN22006.1:0.0661979383)97:0.013254)100:0.041226,GCA_900106675.1_SDX54836.1:0.0551774751)99:0.050097)99:0.122917,GCA_900167455.1_SKA41954.1:0.3202771186)22:0.044364,GCA_000023785.1_ACT59770.1:0.2984577468)17:0.021269,(GCA_000388175.3_ETZ04827.1:0.0503213912,GCA_000469665.2_ETZ07002.1:0.0449458579)100:0.900447)14:0.021376,(((GCA_000014865.1_ABK43362.1:0.0441029043,GCA_001637395.1_OAB58294.1:1.8384411995)27:0.139994,GCA_002109495.1_OSM02445.1:0.0311336239)88:0.457627,(GCA_000226315.1_AEP10445.1:0.0000024894,GCA_000348745.1_AGH98861.1:0.0073872568)100:0.398641)85:0.097882)69:0.044194)54:0.039268,((GCA_000013085.1_ABC23489.1:0.0300217465,GCA_000284415.2_CCG06635.1:0.0729904189)100:0.076700,((GCA_000315795.1_EKV26101.1:0.0861416176,(GCA_900100455.1_SDH31866.1:0.0453094691,GCA_900101965.1_SDD63210.1:0.1612488596)93:0.068628)90:0.061730,(GCA_001611975.1_AMW33986.1:0.0715906235,GCA_900156605.1_SIS58523.1:0.1832332459)91:0.026712)93:0.075788)100:0.080279)12:0.023579,((GCA_000009985.1_BAE51938.1:0.0303393853,(GCA_000294655.1_CCG39862.1:0.0000020456,GCA_900108475.1_SEH57387.1:0.0077335281)100:0.043536)100:0.041155,GCA_000513295.1_CDK97249.1:0.0399453428)100:0.080788)64:0.042073,((((((((((((GCA_000011685.1_AAW60166.1:0.0227812450,((((GCA_000724025.1_CDG40100.1:0.0000021157,GCA_001547995.1_BAT19024.1:0.0000021157)100:0.023279,GCA_000617865.1_GAJ29497.1:0.0704975413)46:0.010608,GCA_000963885.1_GAN53606.1:0.0274217264)23:0.015675,((GCA_001787335.1_AOX17389.1:0.0000021157,GCA_001787355.1_AOX20266.1:0.0000021157)100:0.023837,GCA_002005465.1_AQS87612.1:0.0291163175)49:0.009241)27:0.006905)98:0.007730,((GCA_000234355.2_EHH67273.1:0.0076529871,GCA_002005445.1_AQS83544.1:0.0462317003)87:0.007206,(GCA_000723565.1_CDG32761.1:0.0000020014,GCA_002003665.1_OOL18996.1:0.0000029198)100:0.045931)75:0.000003)86:0.015151,(((GCA_000182745.1_BAK83482.1:0.0000000000,GCA_000964505.1_GAO00677.1:0.0000000000):0.000003,GCA_000208635.2_EGG75623.1:0.0000025412)98:0.000003,GCA_002173735.1_ARW46668.1:0.1422430806)83:0.015406)88:0.007227,GCA_000021325.1_ACI52693.1:0.0080913277)98:0.062379,(GCA_000231445.2_EHD14231.1:0.0000024896,GCA_002153535.1_OUI78375.1:0.0000028841)100:0.068379)99:0.061606,(GCA_000014285.2_ABI61449.2:0.0000021576,GCA_000576085.2_AHJ62328.1:0.0000024711)100:0.021626)97:0.025555,GCA_000964365.1_GAN76217.1:0.0811627393)100:0.059675,(GCA_000306035.1_EKM99179.1:0.0094241395,GCA_000964385.1_GAN80209.1:0.0137285490)61:0.018179)100:0.043657,(GCA_000016725.1_ABQ31150.1:0.0000026762,GCA_000202835.1_BAJ81540.1:0.0000021157)100:0.044699)100:0.129225,GCA_900141905.1_SHK34188.1:0.0246219536)62:0.042293,GCA_000164635.1_EFH11805.1:0.0000027537)62:0.057183,(GCA_900101615.1_SDE48266.1:0.0000021187,GCA_900104205.1_SDB74866.1:0.0000023933)100:0.023078)100:0.256651)59:0.013508,(((((GCA_000230555.1_AEQ51691.1:0.0000027153,GCA_900100665.1_SDH21526.1:0.0419623701)100:0.074343,(GCA_000743575.1_KFL31771.1:0.0000029453,GCA_000970435.1_KKB77333.1:0.0708877719)100:0.067128)100:0.147218,((GCA_000264455.2_AFK54474.1:0.0000022697,GCA_001601315.1_KYO57483.1:0.0000025613)100:0.184439,((GCA_000319385.1_AFX98441.1:0.0402341349,GCA_000510265.1_AHC73388.1:0.0798399067)100:0.115632,GCA_900102465.1_SDG58450.1:0.0583002736)100:0.200169)70:0.045558)67:0.038378,(((((GCA_000010725.1_BAI71215.1:0.0395830400,GCA_000632475.2_AIB11117.1:0.0426767287)100:0.047646,(GCA_000576635.1_EWY36052.1:0.0000021157,GCA_000936425.1_KJB94983.1:0.0000021157)100:0.061548)100:0.052164,((GCA_000225995.2_EGX99866.1:0.0000025612,GCA_000730165.2_ASG20990.1:0.0081360070)100:0.059986,(GCA_000016185.1_ACI98138.1:0.0518901554,GCA_002251795.1_OYQ37885.1:0.0286011573)99:0.053025)79:0.035284)98:0.076400,(GCA_000963705.1_KJV09186.1:0.0186370254,GCA_002251735.1_OYQ20812.1:0.0409460108)100:0.191214)92:0.039325,((GCA_000767795.1_KGM32682.1:0.0000027541,GCA_002195995.1_OWJ65470.1:0.0000020141)100:0.173193,(GCA_000982415.1_KKJ75204.1:0.0411210517,GCA_001026905.1_KLN58910.1:0.0053503673)100:0.146889)99:0.055474)86:0.063932)60:0.051344,((GCA_000299935.1_EKE67633.1:0.0635342261,GCA_001618175.1_KZD01200.1:0.0769910043)100:0.103979,GCA_000024465.1_ADE40630.1:0.2173244927)94:0.088227)14:0.021883)35:0.018004,(((GCA_000742835.1_AIK96771.1:0.1719537775,GCA_000815465.1_KIE04606.1:0.5743982505)80:0.109993,(GCA_000219355.1_AEI89113.1:0.7095969600,GCA_001982645.1_ONG40929.1:0.6602981020)49:0.170502)43:0.030815,(GCA_002117145.1_ARN85319.1:0.3291104262,((GCA_000153525.1_EAS84221.1:0.0904324820,GCA_000155895.1_EDZ60334.1:0.0547395274)100:0.644360,(((GCA_000012385.1_ABE05242.1:0.0304885936,GCA_000195735.1_CAA14600.1:0.0894437678)100:0.185693,(GCA_000010205.1_BAG40643.1:0.1068366332,GCA_000964595.1_KJV56534.1:0.1673847239)100:1.138750)100:0.428771,(((((((GCA_000011345.1_BAC09300.1:0.0204832684,GCA_000505665.1_AHB88391.1:0.0099079647)100:0.179203,(GCA_000317065.1_AFY69487.1:0.1920234604,GCA_000332215.1_ELS32095.1:0.0875766983)100:0.156618)100:0.084335,(((((((((GCA_000014265.1_ABG49930.1:0.0395079867,GCA_002260545.1_OZH52447.1:0.0147133501)100:0.110804,(GCA_001637395.1_OAB59497.1:0.0718723853,GCA_001870225.1_APB33532.1:0.4095668929)96:0.029274)94:0.021106,(GCA_000478195.2_ERT05664.1:0.0276745494,GCA_000972705.2_KKD39465.1:0.0106790149)100:0.043861)95:0.030250,((GCA_000710505.1_KEI66096.1:0.0073281572,GCA_900009265.1_CUR08648.1:0.0072731132)100:0.117804,GCA_000307915.1_EKD08122.1:0.0951570699)97:0.037786)98:0.027618,(GCA_000317515.1_AFZ21813.1:0.1044794023,(GCA_000155555.1_EDX73560.1:0.1182067971,(GCA_000211815.1_EGJ34801.1:0.0000023595,GCA_001942495.1_OLT62440.1:0.0000025158)100:0.117830)74:0.001264)95:0.029154)96:0.009764,(((((((((((((GCA_000020025.1_ACC82266.1:0.0076046397,GCA_000317535.1_AFZ27052.1:0.0233109530)100:0.007826,(GCA_000316575.1_AFY33344.1:0.0076727739,(GCA_000196515.1_ADI63128.1:0.0228834035,GCA_000317695.1_AFZ57937.1:0.0164584170)95:0.023908)93:0.007469)94:0.010839,GCA_000204075.1_ABA20913.1:0.0466418126)81:0.000002,((GCA_001298445.1_ALF55680.1:0.0076750859,GCA_002367975.1_BAY14429.1:0.0157016384)100:0.011271,((GCA_002368055.1_BAZ74329.1:0.0000000000,GCA_002368295.1_BAZ01746.1:0.0000000000):0.000002,GCA_002368275.1_BAY91785.1:0.0000029715)100:0.040828)50:0.020805)81:0.028814,((GCA_000169135.1_EAW45388.1:0.0076661462,GCA_002218065.1_GAX36158.1:0.0000023029)100:0.038563,(GCA_001456025.1_KST62517.1:0.0000023471,GCA_001456025.1_KST69137.1:0.0000026031)100:0.071127)56:0.017028)23:0.009442,((GCA_000346485.2_KYC37993.1:0.0088434074,GCA_000760695.2_KIE07508.1:0.0069404521)100:0.025665,((GCA_000317435.1_AFZ00557.1:0.0456243019,GCA_000350105.1_CCH66937.1:0.0732510587)89:0.007998,((GCA_000231365.2_EHC16074.1:0.0000028061,GCA_001904645.1_OKH15434.1:0.0000029286)93:0.000002,((GCA_000934435.1_KIY11550.1:0.0000021157,GCA_001990805.1_ONN62579.1:0.0000024112)100:0.007647,GCA_001275395.1_KOP24943.1:0.0000028726)99:0.007842)100:0.080273)83:0.009169)51:0.016128)53:0.016592,GCA_000316665.1_AFY53637.1:0.0836168789)40:0.008460,((GCA_002368075.1_BAZ81663.1:0.0129763280,(((GCA_000175835.1_EFA71035.1:0.0000021157,GCA_000175855.1_EFA73871.1:0.0000021157)99:0.000003,GCA_001432185.1_KRH95485.1:0.0000027921)99:0.015361,GCA_002368135.1_BAZ90296.1:0.0000021411)100:0.051304)83:0.022367,(GCA_000312705.1_AFW92939.1:0.0074631533,(GCA_000789435.1_KHG40422.1:0.0000021157,GCA_002368115.1_BAZ88243.1:0.0000020657)96:0.000003)100:0.052562)97:0.045768)74:0.008196,GCA_000828085.2_KIJ81263.1:0.0871821014)99:0.031650,GCA_000952155.1_KJH72641.1:0.0677465131)90:0.031731,(GCA_000317555.1_AFZ32203.1:0.0000028089,GCA_001904655.1_OKH24594.1:0.0073789874)100:0.040052)90:0.020093,GCA_000317125.1_AFY90169.1:0.0878321178)91:0.031086,(GCA_000317495.1_AFZ13859.1:0.1198868758,GCA_000317145.1_AFY95225.1:0.1454686537)89:0.033576)95:0.022739)99:0.035178,GCA_001904725.1_OKH36423.1:0.0888741043)98:0.017145,(((((GCA_000180455.1_CBN55106.1:0.0317121105,GCA_002142475.1_BAS57346.1:0.1569889056)89:0.055550,((GCA_000214075.2_EGK89510.1:0.0000021157,GCA_000317475.1_AFZ04710.1:0.0000021157)98:0.000003,GCA_002412335.1_PCN52482.1:0.0075356936)100:0.053588)89:0.032288,GCA_001276715.1_KOR37952.1:0.1580409216)85:0.037514,GCA_001746915.1_OEJ72365.1:0.1288374754)86:0.021289,(GCA_000775285.1_KGF72932.1:0.0804174717,(GCA_000317045.1_AFY67303.1:0.1505597823,(GCA_001904775.1_OKH51116.1:0.1715379008,GCA_002075285.2_ASC69978.1:0.1237218941)100:0.110127)89:0.020494)85:0.007506)92:0.023229)93:0.034696,(GCA_000018105.1_ABW26817.1:0.1603842009,((GCA_000817775.1_KIF42520.1:0.1325965129,GCA_000317105.1_AFY83710.1:0.1868278794)70:0.012674,(((GCA_000317615.1_AFZ49357.1:0.0283274408,GCA_000317635.1_AFZ43572.1:0.0265978036)100:0.122689,GCA_000473895.1_ERN42717.1:0.1910685042)99:0.087156,((((((((GCA_000017845.1_ACB53438.1:0.0470365377,(GCA_000167195.1_EAM51549.1:0.0000021157,GCA_000235665.2_EHJ13602.1:0.0000021157)100:0.010899)100:0.045424,GCA_000025125.1_ADB95515.1:0.0478020718)100:0.142870,(GCA_000284135.1_BAL29495.1:0.0077573030,GCA_000478825.2_AIE75181.1:0.0000029155)100:0.137785)99:0.027701,(GCA_000021825.1_ACK68524.1:0.0497939837,(GCA_000297435.1_CCI32508.1:0.0000021157,GCA_000312205.1_CCI06893.1:0.0076871054)100:0.135451)100:0.052638)100:0.042968,(GCA_000317025.1_AFY77936.1:0.0073140635,GCA_001904635.1_OKH26035.1:0.0074001761)100:0.124322)94:0.010602,(((GCA_000317575.1_AFZ35830.1:0.0072350028,GCA_002355455.1_BAU62680.1:0.0156054515)100:0.098576,GCA_000332055.1_ELS04760.1:0.0832759615)100:0.020423,GCA_002368355.1_BAZ46656.1:0.1472059352)98:0.055479)98:0.053997,(GCA_000317675.1_AFZ52555.1:0.0526626870,((GCA_001548095.1_BAQ60791.1:0.0057369022,GCA_001548115.1_BAQ64977.1:0.0090541534)100:0.035270,GCA_001747005.1_OEJ78793.1:0.0504146122)95:0.021065)100:0.161831)86:0.028388,(GCA_001904615.1_OKH19246.1:0.1460562491,GCA_000332035.1_ELR96229.1:0.1654297976)94:0.060891)98:0.066034)88:0.048125)92:0.033594)84:0.009408)91:0.035542)97:0.058539,((((GCA_000011465.1_CAE19969.1:0.1332462198,GCA_001182765.1_CRY93143.1:0.0106030437)97:0.024186,GCA_000760175.1_KGG13538.1:0.0666157702)96:0.015426,(GCA_000155635.1_EDY39882.1:0.0083978994,GCA_000316515.1_AFY29000.1:0.0236338691)100:0.021326)100:0.192602,GCA_000012525.1_ABB56916.1:0.1044801335)100:0.109300)99:0.120959,(GCA_000011385.1_BAC91867.1:0.0109323062,GCA_000484535.1_AGY58888.1:0.0780342514)100:0.287026)100:0.250808,GCA_001765415.1_AOR37880.1:0.4800732327)100:0.325978,(((GCA_000008385.1_AAW70934.1:0.1723792867,GCA_000953315.1_CDR78414.1:0.0884555542)100:0.216609,((GCA_000026005.1_CAH57880.1:0.0218808732,GCA_000964755.1_KJV63351.1:0.0560881415)100:0.095005,(GCA_000964795.1_KJV69561.1:0.1226372314,(GCA_000011945.1_AAV86356.1:0.0213577551,GCA_000024505.1_ACZ49523.1:0.0293779241)100:0.374310)98:0.060357)100:0.156318)100:0.321492,(GCA_000022525.1_ACT69639.1:0.2570202069,GCA_000632985.1_AHX11585.1:0.1253250457)100:1.043930)100:0.281095)92:0.096842)86:0.079280)80:0.061732)76:0.026527)97:0.106116)77:0.034028,(GCA_900172325.1_SLN40113.1:0.2833583088,GCA_900100655.1_SDG54899.1:0.2533800898)79:0.050866)39:0.020975,(GCA_900177295.1_SMF84243.1:0.0000020169,GCA_900188055.1_SNR41836.1:0.0000027144)100:0.332328)73:0.022070,(((((((((GCA_000013005.1_ABC63735.1:0.0316851747,GCA_000715015.1_KEO91824.1:0.0510058577)93:0.027699,(GCA_001304795.1_ALG61861.1:0.0000027684,GCA_001306275.1_KPM16407.1:0.0000024900)100:0.079300)83:0.000002,(GCA_001663175.1_ANK13870.1:0.0699983506,GCA_001677335.1_OBV12274.1:0.0000020794)91:0.032298)95:0.008351,(GCA_001281485.1_ALE16842.1:0.0291017931,(GCA_001008165.2_AKH41141.1:0.0449957314,(GCA_000342165.1_EMD82299.1:0.0054738232,GCA_002211145.1_OWV33350.1:0.0614231501)100:0.189638)100:0.049865)90:0.012054)95:0.016225,(GCA_001028705.1_AKM09580.1:0.0000026701,GCA_001661675.2_ARU15495.1:0.0604837596)97:0.024057)87:0.032542,GCA_000235975.2_EHJ62366.1:0.0000021274)78:0.042947,GCA_000013325.1_ABD25689.1:0.0386652103)97:0.066427,(GCA_001295965.1_KPF76216.1:0.0000025499,GCA_001713435.1_AOF99821.1:0.0000021239)100:0.030070)78:0.015763,(((GCA_000091125.1_BAI95457.1:0.0226695695,GCA_000147835.3_AEG49517.1:0.0000025259)100:0.054520,(((GCA_000013985.1_ABF54527.1:0.0000027965,GCA_001610975.1_AMU94534.1:0.0000020132)100:0.095515,((GCA_000016765.1_ABQ67722.1:0.0000021626,((GCA_002355275.1_ATE64338.1:0.0000021157,GCA_002367875.1_PCE40894.1:0.0000021157)96:0.000002,GCA_001586395.2_KZB96422.1:0.1050351537)64:0.033540)65:0.043537,(GCA_000175255.2_AEH62874.1:0.0425985058,GCA_000218875.1_AEI37605.1:0.0079089207)100:0.095212)63:0.016954)92:0.042373,GCA_002251755.1_OYQ27811.1:0.1880749091)99:0.047577)99:0.053639,(GCA_002218195.1_ASK88203.1:0.0408855493,GCA_900128895.1_SIN66591.1:0.0251754342)100:0.110422)56:0.011165)98:0.143575)74:0.056509)51:0.028294)84:0.051996)82:0.026702,(((GCA_000503895.1_AHB49299.1:0.1409645375,GCA_900104305.1_SDP67035.1:0.0947630881)99:0.024622,GCA_000143145.1_ADJ22827.1:0.1775446248)100:0.098873,(((GCA_000828475.1_BAQ17753.1:0.0000027964,GCA_001723285.1_ODR98610.1:0.0074020519)100:0.062016,GCA_001708935.1_ODA68299.1:0.1010756148)100:0.081664,(GCA_000166055.1_ADP72180.1:0.0000021354,GCA_000636015.1_KAI96218.1:0.0078540589)100:0.146109)96:0.037859)94:0.037197)88:0.047413,((((((GCA_001720135.1_ODN66378.1:0.0700149731,GCA_900148505.1_SHO66320.1:0.0883321576)58:0.033881,((((((GCA_000148725.1_EFO29172.1:0.0515580499,GCA_001403915.1_CTQ42680.1:0.0291714423)95:0.032222,GCA_000192745.1_ADZ70161.1:0.0443504062)87:0.011352,(GCA_001188555.1_KND16068.1:0.0000021157,GCA_002249885.1_OXS37533.1:0.0000021157)98:0.000003)90:0.045483,GCA_900105595.1_SDU21267.1:0.0754013052)99:0.027270,(GCA_900115225.1_SFP18127.1:0.0444542871,GCA_900215505.1_SNY94016.1:0.0096048538)100:0.155357)85:0.040675,(GCA_001907205.1_OKL42925.1:0.1117366782,(GCA_900110875.1_SEQ91061.1:0.0286489320,GCA_900114245.1_SFL10459.1:0.0124781313)100:0.119284)100:0.051420)86:0.042830)32:0.010010,(((((((((((GCA_000011365.1_BAC50669.1:0.0224189799,GCA_000661935.1_AHY49745.1:0.0000021459)100:0.065223,GCA_000195775.1_CAE28695.1:0.0228154086)100:0.020425,(GCA_000012725.1_ABA04621.1:0.0000021263,GCA_000013885.1_ABE62363.1:0.0306803675)100:0.037543)98:0.023864,GCA_000336555.1_EKS38970.1:0.0159372233)85:0.005015,((GCA_001618955.1_KZD24026.1:0.0000021157,GCA_900108575.1_SEI24577.1:0.0000021157)100:0.044849,GCA_000935205.1_KIZ40794.1:0.0519134968)98:0.018756)87:0.022961,GCA_000314735.2_EKS27763.1:0.0428206060)97:0.043076,(GCA_000218565.1_AEI07034.1:0.0000021157,GCA_000218585.1_AEI03457.1:0.0000027366)100:0.024699)97:0.045502,((GCA_002119765.1_ARQ01334.1:0.0847531280,GCA_001579845.1_AMN42609.1:0.0944862710)91:0.038239,GCA_001426945.1_KQZ00541.1:0.1220310007)95:0.035677)92:0.017088,GCA_002355335.1_BAT61059.1:0.1202888958)100:0.091896,GCA_001305515.1_KPL51486.1:0.1539518744)28:0.012197,(GCA_900102695.1_SCZ46785.1:0.1605558739,GCA_900104485.1_SDB17069.1:0.1467540817)91:0.081875)77:0.031245)34:0.008749,GCA_900129325.1_SHH06085.1:0.1027734283)67:0.022855,((((((GCA_000019845.1_ACB94990.1:0.0754787597,(GCA_000021745.1_ACK49556.1:0.0000021668,GCA_900114285.1_SFK29631.1:0.0396364469)100:0.039289)100:0.045341,(((GCA_000304315.1_CCJ06734.1:0.0383523154,GCA_002117405.1_ARN82258.1:0.0544211613)100:0.022471,(GCA_001644125.1_OAI27371.1:0.0066133825,GCA_001675455.1_OBS54435.1:0.0316394382)100:0.052886)97:0.027438,GCA_900104955.1_SEB61739.1:0.1507606429)1:0.000002)95:0.030989,GCA_900187365.1_SNB70076.1:0.0841578803)91:0.009529,(GCA_001741865.1_AOO82955.1:0.0759618114,GCA_900102525.1_SDH41865.1:0.0075207806)100:0.068730)72:0.000003,((GCA_000092925.1_ADH88754.1:0.0000028479,GCA_900100155.1_SCW96894.1:0.0338761887)100:0.164054,((GCA_000010525.1_BAF88556.1:0.0401976676,GCA_000017645.1_ABS66920.1:0.1275459709)100:0.078320,(GCA_001402875.1_ALK09155.1:0.0000028150,GCA_001459775.1_CUU41818.1:0.0000029099)100:0.201846)96:0.033139)99:0.079670)83:0.028926,(((GCA_000019945.1_ACB80281.1:0.0343193970,GCA_000022085.1_ACL56893.1:0.0521260514)100:0.056373,(GCA_001271345.1_ALA16171.1:0.0000029310,GCA_001887265.1_APF37876.1:0.0072845121)100:0.105006)99:0.050429,(GCA_001017175.1_KLK90073.1:0.0259768151,GCA_900102135.1_SCZ14137.1:0.0051582682)100:0.047598)99:0.031927)97:0.041752)89:0.031340,(GCA_000496075.1_ESR27482.1:0.0953080323,GCA_001676615.1_OCC00374.1:0.1272332494)60:0.015290)57:0.018538)83:0.053945,((GCA_000013025.1_ABI77662.1:0.0132165395,GCA_000685315.1_KDA00329.1:0.0180693678)100:0.279949,((GCA_000014745.1_ABI66091.1:0.0193290395,GCA_900103475.1_SDM88018.1:0.0493763017)100:0.109982,GCA_000152745.1_EAP91245.1:0.1265924821)100:0.177343)82:0.031967)100:0.199260)99:0.021518)100:0.025672);
