# Supplementary material for: Assessing the accuracy of phylogenetic rooting methods on prokaryotic gene families
Source: PLoS One. 2020 May 15;15(5):e0232950. doi: 10.1371/journal.pone.0232950 (PMC7228096; doi:10.1371/journal.pone.0232950)
Supplement: S2 Dataset — (ZIP) [file pone.0232950.s003.zip › EmpiricalDataset/GeneTrees_IQTree/000315.aln.treefile]

(GCA_000006905.1_AAK25205.1:0.0266206652,GCA_000092285.1_ADG09187.1:0.0346910849,(((GCA_000017265.1_ACG79477.1:0.1608373274,(GCA_000144605.1_ADL02497.1:0.1130360904,GCA_002205555.1_ASD27448.1:0.1405725824)100:0.200972)90:0.058858,((GCA_000175215.2_ADU13302.1:0.1790722204,GCA_000204015.1_EGF92648.1:0.2418970696)100:0.172178,(((((((((((((GCA_000007125.1_AAL51502.1:0.0000025542,GCA_000157815.1_EEX98941.1:0.0000028677)100:0.025954,(GCA_000017405.1_ABS13917.1:0.0000023809,GCA_000585655.1_EXL04263.1:0.0000022703)100:0.032781)100:0.085840,(GCA_001558695.1_KXF76471.1:0.0513303490,((GCA_900104355.1_SDO76388.1:0.0226843556,GCA_900113985.1_SFI80903.1:0.0542865982)100:0.049457,(GCA_000022725.1_ACS51929.1:0.0147675746,GCA_000341385.1_AGF76409.1:0.0407400609)100:0.161057)100:0.047714)87:0.020876)100:0.036928,((GCA_000014245.1_ABG64564.1:0.0723765759,(GCA_000300335.1_EKF18914.1:0.0227042148,GCA_000300515.1_EKF42100.1:0.0384328965)99:0.028119)100:0.048150,(((GCA_000585625.1_EXL10413.1:0.1095552310,(((GCA_001424795.1_KQU72917.1:0.0319306932,GCA_001605015.1_AMS40370.1:0.0174852282)100:0.074092,(GCA_001510895.1_KUM23301.1:0.0472843644,GCA_001618845.1_AMY02770.1:0.0431212689)100:0.025992)99:0.020797,GCA_002075885.1_OQM75100.1:0.1353111595)97:0.023817)100:0.068644,GCA_900113935.1_SFJ39342.1:0.1102993266)95:0.042138,((GCA_000154705.2_EDQ34382.1:0.0480039148,GCA_001703635.1_OCW59315.1:0.0304681241)100:0.076561,GCA_002238045.1_OXT02590.1:0.1462918433)81:0.022276)85:0.023800)30:0.013015)35:0.032882,(((GCA_000153465.1_EAS50747.1:0.1057183244,GCA_000153705.1_EAU40935.1:0.1109578332)100:0.034950,GCA_900176465.1_SMD00343.1:0.0361577628)100:0.028617,((GCA_000800175.1_KHJ54803.1:0.0049583911,GCA_900141975.1_SHI47427.1:0.0000028987)100:0.081205,GCA_900104035.1_SDN57376.1:0.1098609432)100:0.033097)100:0.055731)99:0.049559,((((((GCA_000016285.1_ACM37614.1:0.0483698225,GCA_000092025.1_AAK89678.1:0.0854191474)95:0.042138,((GCA_000092045.1_ABC92231.1:0.0251123271,GCA_000769405.1_KPN27355.1:0.0198876327)100:0.069390,(((GCA_000731295.1_CDN55267.1:0.0000023809,GCA_000731315.1_CDN49173.1:0.0000023809)100:0.079120,GCA_001885585.1_OJF91434.1:0.1024373005)99:0.022423,(GCA_000722615.1_KEQ06560.1:0.0000020990,GCA_000722625.1_KEQ09716.1:0.0000028498)100:0.099298)99:0.010383)99:0.041394)90:0.000003,GCA_001687365.1_OBZ95373.1:0.0625009389)93:0.019380,(GCA_000697965.2_ANK74891.1:0.0377990274,(GCA_001267455.1_KOC72923.1:0.0320401899,GCA_001652565.1_ANH05219.1:0.0191013154)79:0.025856)62:0.012175)95:0.024583,((GCA_000017145.1_ABR61471.1:0.0516670294,GCA_000018545.1_ACP26542.1:0.0431521607)100:0.019119,GCA_002288525.1_ASY64206.1:0.0294256526)99:0.012683)100:0.052986,((GCA_001578105.1_AMM85470.1:0.0346723175,GCA_002043005.1_AQZ52952.1:0.0282320492)100:0.051922,(GCA_000325745.1_AGA65216.1:0.3663538989,GCA_000496595.1_AHA27411.1:0.4575639195)100:0.299730)100:0.037421)99:0.041100)55:0.036102,(((((GCA_000148725.1_EFO31504.1:0.0527308044,GCA_001403915.1_CTQ47135.1:0.0529797808)92:0.000002,GCA_000158095.1_EEE47662.1:0.0404325686)99:0.086861,((GCA_000192745.1_ADZ69343.1:0.0866398432,(GCA_001188555.1_KND19747.1:0.0050023707,GCA_002249885.1_OXS41695.1:0.0000024006)100:0.023934)100:0.082783,GCA_900105595.1_SDU35057.1:0.1988741280)96:0.027120)91:0.067860,((GCA_001907205.1_OKL44065.1:0.0778366677,(GCA_900114245.1_SFK56973.1:0.1129879722,GCA_900110875.1_SER21096.1:0.1080092027)70:0.039040)100:0.111908,((GCA_000817775.1_KIF43138.1:0.1309303523,GCA_001293565.1_KPB01060.1:0.1203377453)100:0.126732,GCA_000179775.1_EFL88716.1:0.3309612708)42:0.042973)34:0.020893)77:0.045967,GCA_900102695.1_SCZ44202.1:0.2698980174)55:0.055461)2:0.036197,(((GCA_000230555.1_AEQ52469.1:0.0259923370,GCA_900100665.1_SDH06365.1:0.0313815989)100:0.116350,(GCA_000743575.1_KFL29237.1:0.0645482871,GCA_000970435.1_KKB86371.1:0.1514648013)100:0.180952)80:0.065973,(GCA_001741865.1_AOO83774.1:0.0519646213,GCA_900102525.1_SDG32467.1:0.0238223879)100:0.331903)1:0.007804)2:0.017309,(((GCA_001305515.1_KPL52174.1:0.2517270479,(GCA_000143145.1_ADJ24238.1:0.1700082522,(GCA_000503895.1_AHB48401.1:0.1591585202,(GCA_000981545.1_CPR15140.1:0.0000023809,GCA_900104305.1_SDO70190.1:0.0048151169)100:0.207672)100:0.082159)100:0.179039)77:0.051146,((GCA_900104485.1_SDB02634.1:0.2349577138,GCA_001720135.1_ODN69307.1:0.1572898268)71:0.044825,(GCA_900129325.1_SHG73378.1:0.1763116643,GCA_900148505.1_SHO64717.1:0.2356379737)98:0.086483)77:0.014852)62:0.028099,(GCA_000496075.1_ESR23665.1:0.1977913268,GCA_001720135.1_ODN69308.1:1.1950982208)2:0.015633)2:0.061584)2:0.031791,(GCA_900115225.1_SFO50531.1:0.0797507750,GCA_900215505.1_SNY90973.1:0.0338478065)100:0.289182)3:0.033193,GCA_002088295.1_ORE92477.1:0.3072318482)4:0.026945,(((((((((GCA_000010525.1_BAF86508.1:0.0711590541,GCA_000017645.1_ABS68292.1:0.0940845300)99:0.050507,((GCA_000092925.1_ADH90330.1:0.0291747181,GCA_900100155.1_SCW85683.1:0.0899452838)100:0.096529,GCA_001676615.1_OCC05202.1:0.1744218802)30:0.025759)35:0.036929,(GCA_001402875.1_ALK08061.1:0.0000023809,GCA_001459775.1_CUU43983.1:0.0000023809)100:0.163758)55:0.050280,((((((GCA_000019845.1_ACB93999.1:0.1050492562,GCA_000021745.1_ACK51236.1:0.1592749847)100:0.024916,GCA_900114285.1_SFJ99704.1:0.0992785582)100:0.065155,(((GCA_000304315.1_CCJ07458.1:0.1007158072,GCA_001675455.1_OBS52029.1:0.0357712700)63:0.015004,GCA_001644125.1_OAI30899.1:0.0282600486)63:0.025854,GCA_002117405.1_ARN82550.1:0.0715801744)99:0.035083)97:0.075298,(GCA_900104955.1_SED22964.1:0.1144032628,GCA_900187365.1_SNB66646.1:0.0681892445)99:0.034539)100:0.167204,(GCA_002355335.1_BAT61675.1:0.1571347258,((((((GCA_000011365.1_BAC46799.1:0.0058262016,GCA_000661935.1_AHY56868.1:0.0380499137)100:0.093608,(GCA_000012725.1_ABA05982.1:0.0353717152,GCA_000013885.1_ABE64254.1:0.0407345289)100:0.078722)57:0.000002,((GCA_001618955.1_KZD22444.1:0.0050838621,GCA_900108575.1_SEH49008.1:0.0000025812)100:0.058548,GCA_000935205.1_KIZ46311.1:0.1406102223)90:0.023886)83:0.030972,GCA_000195775.1_CAE26540.1:0.0458800345)90:0.045865,(GCA_000336555.1_EKS35337.1:0.1051481746,(GCA_000388175.3_ETZ04693.1:0.0259544051,GCA_000469665.2_ETZ07563.1:0.2056856318)100:2.063520)3:0.019606)24:0.028232,((GCA_000218565.1_AEI05534.1:0.0000020711,GCA_000218585.1_AEI01958.1:0.0000026088)100:0.033648,GCA_000314735.2_EKS29538.1:0.0509194054)100:0.053798)31:0.114289)30:0.041667)22:0.049294,(GCA_001426945.1_KQY99749.1:0.2782392925,(GCA_001579845.1_AMN40307.1:0.1828489833,GCA_002119765.1_ARP98357.1:0.0979569080)99:0.047675)56:0.053653)14:0.008919)16:0.016744,(GCA_000019945.1_ACB79100.1:0.0764824386,GCA_000022085.1_ACL62138.1:0.1398990151)100:0.175022)11:0.028566,((GCA_001017175.1_KLK92899.1:0.0734173649,GCA_900102135.1_SCZ03487.1:0.0456115109)100:0.134925,(GCA_001271345.1_ALA16579.1:0.0102664106,GCA_001887265.1_APF38264.1:0.0099440519)100:0.104976)100:0.050174)56:0.207292,((((GCA_000017565.1_ABS63728.1:0.1887277684,GCA_000739695.1_GAK46568.1:0.1930295862)100:0.047313,(GCA_000166055.1_ADP69955.1:0.0144988281,GCA_000636015.1_KAI96292.1:0.0214678154)100:0.351995)81:0.026637,(GCA_001708935.1_ODA67561.1:0.1972124757,(GCA_000828475.1_BAQ18445.1:0.0575531606,GCA_001723285.1_ODS00316.1:0.0937760602)100:0.251720)100:0.093803)100:0.067159,GCA_000689395.1_CDO58912.1:0.2994807117)94:0.062163)61:0.059109,((((((((((GCA_000009985.1_BAE52024.1:0.0360570880,GCA_000513295.1_CDK97989.1:0.1208910246)100:0.053186,(GCA_000294655.1_CCG40046.1:0.0221356259,GCA_900108475.1_SEH54201.1:0.0225602566)100:0.116500)100:0.112228,(GCA_000963705.1_KJV09847.1:0.0689517841,GCA_002251735.1_OYQ16747.1:0.0579935885)100:0.273206)97:0.064909,(GCA_001192655.1_GAO98296.1:0.3797882849,GCA_002117145.1_ARN84670.1:0.3432881565)100:0.178637)92:0.048932,GCA_900167455.1_SJZ37677.1:0.5298853564)39:0.020905,(((((((((((((GCA_000011685.1_AAW61419.1:0.0415247325,GCA_000234355.2_EHH69063.1:0.0264900494)100:0.020475,(GCA_001787335.1_AOX16257.1:0.0050102734,GCA_001787355.1_AOX19218.1:0.0000026412)100:0.060152)100:0.024575,(GCA_000724025.1_CDG38448.1:0.0000025124,GCA_001547995.1_BAT20214.1:0.0000027353)100:0.137756)100:0.029846,(GCA_000723565.1_CDG34319.1:0.0000023561,GCA_002003665.1_OOL18348.1:0.0101821370)100:0.146711)100:0.020052,(GCA_000963885.1_GAN53079.1:0.0882759419,GCA_002005465.1_AQS87398.1:0.1266019869)75:0.042796)74:0.036815,(((GCA_000182745.1_BAK83758.1:0.0051869843,GCA_000208635.2_EGG77386.1:0.0051695391)100:0.014519,GCA_000964505.1_GAN98210.1:0.0064069903)100:0.111978,GCA_002173735.1_ARW47487.1:0.1037441900)90:0.029353)43:0.030443,(GCA_002005445.1_AQS84227.1:0.1248749826,(GCA_000231445.2_EHD14566.1:0.0000023809,GCA_002153535.1_OUI78873.1:0.0000028787)100:0.337076)58:0.026061)42:0.007931,GCA_000021325.1_ACI51002.1:0.0936098183)50:0.030880,GCA_000617865.1_GAJ27768.1:0.1296726813)99:0.056140,(GCA_000014285.2_ABI61995.1:0.0048336947,GCA_000576085.2_AHJ62924.1:0.0050307431)100:0.116830)76:0.023148,GCA_000964365.1_GAN77728.1:0.1181673007)100:0.102521,(GCA_000016725.1_ABQ32097.1:0.0000020525,GCA_000202835.1_BAJ82593.1:0.0000028404)100:0.169648)100:0.048928,((GCA_000164635.1_EFH10161.1:0.1667322200,((GCA_900101615.1_SDE05720.1:0.0050241066,GCA_900104205.1_SDB73640.1:0.0000029874)100:0.156607,GCA_900141905.1_SHJ52993.1:0.2819456375)100:0.089695)100:0.167780,(GCA_000306035.1_EKN00968.1:0.0892948389,GCA_000964385.1_GAN78956.1:0.0739575169)100:0.247711)98:0.024317)100:0.173283)75:0.035925,GCA_000742835.1_AIK96883.1:0.6284009524)85:0.066646,((((((((GCA_000010725.1_BAI71614.1:0.0318713000,GCA_000632475.2_AIB11334.1:0.0813963734)100:0.075364,((GCA_000016185.1_ACI99205.1:0.1697458312,GCA_002251795.1_OYQ32621.1:0.1408895267)95:0.035844,GCA_000730165.2_ASG21040.1:0.1275679946)98:0.178030)98:0.054678,(GCA_000576635.1_EWY35729.1:0.0450173138,GCA_000936425.1_KJB93232.1:0.0841728479)100:0.183543)98:0.083880,((GCA_000299935.1_EKE67312.1:0.0404370789,GCA_001618175.1_KZD11990.1:0.0422672772)100:0.177429,(GCA_000767795.1_KGM30982.1:0.0023517103,GCA_002195995.1_OWJ64410.1:0.0076348313)100:0.252753)89:0.071692)54:0.065067,(GCA_000226315.1_AEP09501.1:0.0000027811,GCA_000348745.1_AGH97946.1:0.0050941254)100:0.460533)95:0.069275,(((GCA_000319385.1_AFX98694.1:0.0838516274,GCA_000510265.1_AHC73513.1:0.1150838947)100:0.467117,GCA_900102465.1_SDF24363.1:0.0000029127)100:0.327087,(((GCA_900177295.1_SMF32755.1:0.0000021334,GCA_900188055.1_SNR68923.1:0.0000020093)100:0.220526,GCA_900100655.1_SDF54703.1:0.4925914436)99:0.080086,((GCA_000264455.2_AFK52736.1:0.0000021853,GCA_001601315.1_KYO55712.1:0.0000020533)100:0.431183,(((GCA_000013085.1_ABC21887.1:0.1419256291,GCA_000284415.2_CCG08403.1:0.2259595572)100:0.184390,GCA_900101965.1_SDE75227.1:0.1532206292)100:0.146531,(GCA_000315795.1_EKV31352.1:0.3210342260,((GCA_001611975.1_AMW35039.1:0.4156573309,GCA_900156605.1_SIS39324.1:0.3040230768)100:0.083436,GCA_900100455.1_SDG85445.1:0.3136883106)99:0.071392)100:0.059642)100:0.132352)78:0.058790)48:0.056375)63:0.039793)30:0.022779,((GCA_900172325.1_SLN73387.1:0.3341636526,GCA_000024465.1_ADE40534.1:0.3221174427)78:0.069971,(GCA_000982415.1_KKJ76287.1:0.0000027629,GCA_001026905.1_KLN62113.1:0.0148284839)100:0.376224)93:0.059018)53:0.027683,(GCA_000300235.2_AJD51544.1:0.0957031688,GCA_000300275.1_EKF07282.1:0.0371717235)100:0.444784)17:0.019677)42:0.050728,(GCA_000815465.1_KIE06153.1:0.5329166636,((((GCA_000010205.1_BAG40836.1:0.0744408205,GCA_000964595.1_KJV55319.1:0.1454679970)100:0.697595,(GCA_000012385.1_ABE04649.1:0.0951310297,GCA_000195735.1_CAA14911.1:0.2453850953)100:0.292746)100:0.344455,(((GCA_000008385.1_AAW71258.1:0.1357746965,GCA_000953315.1_CDR78904.1:0.0063120692)100:0.379314,((GCA_000011945.1_AAV86667.1:0.0624726636,GCA_000024505.1_ACZ49210.1:0.0000022083)100:0.535757,((GCA_000026005.1_CAH58087.1:0.1377248297,GCA_000964755.1_KJV65969.1:0.0995527842)100:0.334427,GCA_000964795.1_KJV68771.1:0.3619068242)99:0.057448)98:0.106711)98:0.238078,(GCA_000022525.1_ACT69589.1:0.5555774990,GCA_000632985.1_AHX11548.1:0.2308455034)100:0.659984)100:0.357324)55:0.075342,GCA_000219355.1_AEI88538.1:0.8924475761)7:0.058276)91:0.098457)36:0.045207,((GCA_001746755.1_OEJ68671.1:0.3215770631,(GCA_000968135.1_CCQ73309.1:0.2022346028,GCA_900093605.1_SCA56794.1:0.2363139114)100:0.225961)97:0.135906,((((GCA_000014865.1_ABK43004.1:0.2929742075,GCA_002109495.1_OSM01763.1:0.1559957707)100:0.276912,(GCA_001982645.1_ONG40085.1:0.6161642539,GCA_001637395.1_OAB56363.1:1.0958243855)100:0.202189)100:0.228890,((((((GCA_000011345.1_BAC07728.1:0.0289602619,GCA_000505665.1_AHB87610.1:0.0129491557)100:0.335493,GCA_000018105.1_ABW26867.1:0.3751168148)100:0.123040,(GCA_000012525.1_ABB57047.1:0.4207782609,((GCA_000155635.1_EDY39034.1:0.1694812094,GCA_000316515.1_AFY30209.1:0.4613825069)99:0.118183,GCA_001182765.1_CRY91367.1:0.4303297666)100:0.327538)100:0.072605)100:0.058186,(((((((((GCA_000014265.1_ABG51360.1:0.1249281346,GCA_002260545.1_OZH53434.1:0.0266999465)100:0.187653,(((GCA_000176895.2_CCE16076.1:0.0073966596,(GCA_000176895.2_CCE18195.1:0.0000023809,GCA_000307915.1_EKD05914.1:0.0000023809)96:0.000002)100:0.143706,(GCA_000710505.1_KEI67041.1:0.0684819627,GCA_900009265.1_CUR13967.1:0.0361124450)100:0.102838)99:0.045653,((GCA_000478195.2_ERT04075.1:0.0000029524,GCA_000478195.2_ERT07206.1:0.0000026252)100:0.087338,GCA_000972705.2_KMW70107.1:0.0384370527)100:0.080574)100:0.152356)98:0.034829,(GCA_000180455.1_CBN57682.1:0.0980764472,((GCA_000214075.2_EGK90054.1:0.0467492316,GCA_000317475.1_AFZ06238.1:0.0059082297)100:0.070452,GCA_002412335.1_PCN55526.1:0.1259563502)100:0.066698)100:0.125351)100:0.050639,GCA_001637395.1_OAB58769.1:0.2346068059)87:0.016526,(((((((((GCA_000017845.1_ACB50245.1:0.0753639023,(GCA_000167195.1_EAM51956.1:0.0000022699,GCA_000235665.2_EHJ13731.1:0.0000021579)100:0.075785)100:0.198909,(GCA_000317025.1_AFY77427.1:0.0187393527,GCA_001904635.1_OKH20172.1:0.0167788588)100:0.120728)84:0.043479,(((((((((((((GCA_000020025.1_ACC83953.1:0.0607125964,GCA_000317535.1_AFZ27876.1:0.1419086241)75:0.025407,((GCA_000169135.1_EAW44840.1:0.0532839635,GCA_002218065.1_GAX35481.1:0.0234179830)100:0.154829,GCA_000317435.1_AFZ03921.1:0.2353030058)71:0.072268)72:0.044645,((GCA_002368055.1_BAZ74806.1:0.0000023809,GCA_002368295.1_BAZ01271.1:0.0000023809)100:0.018548,GCA_002368275.1_BAY91585.1:0.0174875448)100:0.031930)72:0.008193,GCA_000316575.1_AFY31347.1:0.1731648552)78:0.017481,(((GCA_000196515.1_ADI63469.1:0.1151162437,((GCA_000312705.1_AFW93822.1:0.0495245240,GCA_002368115.1_BAZ83921.1:0.0354609354)100:0.020906,GCA_000789435.1_KHG42242.1:0.0284262656)100:0.074276)99:0.017802,GCA_000317695.1_AFZ57745.1:0.0805928288)16:0.009416,(GCA_002368075.1_BAZ79775.1:0.0875526063,(((GCA_000175835.1_EFA69631.1:0.0097920596,GCA_002368135.1_BAZ88675.1:0.0230279366)62:0.018651,GCA_001432185.1_KRH97996.1:0.0052465525)62:0.016251,GCA_000175855.1_EFA73102.1:0.0216151589)100:0.220056)17:0.015146)100:0.088142)96:0.017731,GCA_000204075.1_ABA20852.1:0.0455363823)96:0.014331,GCA_000350105.1_CCH66333.1:0.5073122494)90:0.013107,(GCA_001298445.1_ALF55833.1:0.0365969215,GCA_002367975.1_BAY14319.1:0.0328641291)97:0.046467)95:0.040233,(((GCA_000231365.2_EHC09369.1:0.0093807618,GCA_001904645.1_OKH11336.1:0.0054656604)100:0.030256,((GCA_000934435.1_KIY10228.1:0.0000022437,GCA_001990805.1_ONN59356.1:0.0000026947)100:0.043326,GCA_001275395.1_KOP26379.1:0.0116498284)100:0.048971)100:0.059991,((GCA_000346485.2_KYC36057.1:0.0476291480,GCA_000760695.2_KIE07692.1:0.0180640919)100:0.102639,GCA_000828085.2_KIJ84217.1:0.0936544267)98:0.041642)95:0.024449)98:0.019762,GCA_001456025.1_KST69473.1:0.1778409005)81:0.025666,GCA_000316665.1_AFY52763.1:0.1987520021)100:0.044231,((GCA_000317125.1_AFY86527.1:0.2112941195,(GCA_000317555.1_AFZ32004.1:0.0151505443,GCA_001904655.1_OKH21937.1:0.0246204325)100:0.098864)100:0.056142,GCA_000952155.1_KJH70472.1:0.2543080646)96:0.050413)78:0.071957,((GCA_000317495.1_AFZ14519.1:0.1690085879,GCA_000317145.1_AFY91450.1:0.3121704322)80:0.033152,GCA_001904725.1_OKH38954.1:0.1626690653)71:0.029392)37:0.021366)28:0.022065,(GCA_000021825.1_ACK71185.1:0.1730161049,((((GCA_000317575.1_AFZ36994.1:0.0062107727,GCA_002355455.1_BAU64443.1:0.0284601941)100:0.084724,((GCA_000317675.1_AFZ55365.1:0.1311584999,(GCA_001548095.1_BAQ62670.1:0.1267525615,GCA_001548115.1_BAQ64909.1:0.1649555003)100:0.072141)100:0.042406,GCA_001747005.1_OEJ77876.1:0.1112164062)100:0.137948)100:0.032545,(GCA_000332055.1_ELS02856.1:0.2189030930,GCA_002368355.1_BAZ45363.1:0.2606264528)100:0.077146)97:0.044641,(GCA_000332035.1_ELR99820.1:0.2992357475,(GCA_000297435.1_CCI32846.1:0.2137529235,((GCA_000284135.1_BAL29793.1:0.0833423925,GCA_000478825.2_AIE75510.1:0.0758476664)100:0.267722,GCA_001904615.1_OKH19611.1:0.4208174184)100:0.050914)90:0.030485)91:0.052673)30:0.020164)25:0.026555)37:0.050655,(GCA_000317615.1_AFZ48835.1:0.0963487190,GCA_000317635.1_AFZ43576.1:0.0938282974)100:0.114092)99:0.049551,GCA_000473895.1_ERN42721.1:0.3490759899)79:0.043947,(GCA_000317105.1_AFY80609.1:0.1855191726,GCA_001276715.1_KOR37573.1:0.1774697522)75:0.029100)35:0.010860,GCA_001746915.1_OEJ75568.1:0.2100399670)97:0.040645,((GCA_000211815.1_EGJ29511.1:0.0094675002,GCA_001942495.1_OLT62046.1:0.0042463558)100:0.139702,(GCA_000317515.1_AFZ21833.1:0.1105935391,GCA_000155555.1_EDX78302.1:0.1906707309)100:0.044129)100:0.060261)76:0.019173)90:0.054042,GCA_000317045.1_AFY65402.1:0.2272074561)67:0.027548,(GCA_002142475.1_BAS55013.1:0.2387563806,GCA_000775285.1_KGF73033.1:0.4788680913)36:0.057131)37:0.064732,GCA_001870225.1_APB32342.1:0.8049162183)87:0.036045,(GCA_000817775.1_KIF41865.1:0.1846830372,(GCA_002075285.2_ASC71672.1:0.1667609306,GCA_001904775.1_OKH48127.1:0.2532618914)61:0.039158)61:0.047959)92:0.080476)92:0.096559,(GCA_000011385.1_BAC90448.1:0.2318830176,GCA_000484535.1_AGY59736.1:0.1948803360)100:0.479045)100:0.423128,GCA_001765415.1_AOR38080.1:0.6060073057)100:0.275240)83:0.096020,(GCA_000153525.1_EAS84725.1:0.1068587318,GCA_000155895.1_EDZ60333.1:0.1584207357)100:1.109130)88:0.179359)39:0.019076)56:0.065154)75:0.083092,(((((((((GCA_000013005.1_ABC64995.1:0.0501715043,(GCA_000715015.1_KEO89790.1:0.0515146278,GCA_001281485.1_ALE15318.1:0.0779669562)88:0.031005)88:0.068609,(GCA_001304795.1_ALG59615.1:0.0000029029,GCA_001306275.1_KPM17278.1:0.0000027796)100:0.039831)100:0.114791,GCA_001028705.1_AKM11246.1:0.0820076180)99:0.050068,((GCA_000013325.1_ABD24867.1:0.1528824398,GCA_000235975.2_EHJ61057.1:0.0325994354)100:0.119365,((GCA_001008165.2_AKH42979.1:0.0630076481,(GCA_001663175.1_ANK12066.1:0.0695708339,GCA_001677335.1_OBV11176.1:0.0441014801)100:0.101031)38:0.012974,GCA_001661675.2_ARU14861.1:0.0905194114)54:0.019080)98:0.033675)99:0.040123,(GCA_002218195.1_ASK88958.1:0.0976122923,GCA_900128895.1_SIN60906.1:0.0627456856)100:0.197369)96:0.019221,(GCA_001295965.1_KPF75648.1:0.0000020321,GCA_001713435.1_AOG01750.1:0.0000021809)100:0.083765)100:0.089115,((GCA_000091125.1_BAI98190.1:0.0248345476,GCA_000147835.3_AEG50496.1:0.0115150963)100:0.120778,((GCA_001586395.2_KZB95470.1:0.0707223137,(((GCA_000016765.1_ABQ68501.1:0.0413938567,(GCA_002355275.1_ATE63711.1:0.0000023809,GCA_002367875.1_PCE42841.1:0.0000023809)98:0.000002)100:0.131052,GCA_002251755.1_OYQ24975.1:0.2652705919)100:0.063250,(GCA_000175255.2_AEH62522.1:0.0852949829,GCA_000218875.1_AEI37946.1:0.0190872550)100:0.264266)100:0.044991)100:0.080281,(GCA_000013985.1_ABF52060.1:0.0330474292,GCA_001610975.1_AMU95527.1:0.0530763757)100:0.138219)91:0.022251)67:0.007471)89:0.066778,(GCA_000342165.1_EMD83765.1:0.1508026968,GCA_002211145.1_OWV32330.1:0.1228849299)100:0.177393)100:0.139613,GCA_900101935.1_SDD93321.1:0.3942769135)87:0.065110)41:0.069367)2:0.021359,((((((((((((((((((((((((((((((((((GCA_000011965.2_AAV94372.1:0.0372272216,(GCA_001548075.1_BAQ68988.1:0.0312088086,GCA_001633165.1_ANB35017.1:0.0125400778)100:0.129364)97:0.026512,GCA_900100085.1_SDI72694.1:0.0608148273)96:0.020798,GCA_001975705.1_APZ55039.1:0.0294754430)67:0.011719,GCA_900107235.1_SDY11666.1:0.0804067523)13:0.005544,(GCA_000153725.1_EAU47312.1:0.0255811668,((GCA_001969385.1_APX21378.1:0.0000023809,GCA_900112435.1_SFC23391.1:0.0000023809)92:0.000003,GCA_000442255.1_EPX78624.1:0.0697100359)96:0.022467)30:0.010222)13:0.007193,((GCA_001687105.1_ANT60904.1:0.0326863795,GCA_900116195.1_SFT19934.1:0.0156264074)90:0.012333,GCA_900102075.1_SDE28986.1:0.0208520361)100:0.059878)14:0.006858,GCA_001482405.1_KUF12239.1:0.0473453788)94:0.031054,((((((GCA_000152605.1_EAP82526.1:0.0322530922,(GCA_000622405.1_KIN66974.1:0.0591527381,GCA_001890925.1_OJI92085.1:0.1552438989)100:0.038479)33:0.022339,((GCA_000814025.1_KIC50808.1:0.0082195537,GCA_001969365.1_APX10960.1:0.0175134158)100:0.038259,GCA_900107355.1_SDY45826.1:0.1320515961)99:0.039645)34:0.014329,GCA_000172095.1_EDQ05103.1:0.0403123960)36:0.030594,GCA_001458375.1_CUH76180.1:0.0312109323)98:0.035815,((((GCA_002211155.1_OWV54983.1:0.0000000000,GCA_900101505.1_SDE09130.1:0.0000000000):0.000002,GCA_002211225.1_OWV42784.1:0.0000023809)92:0.005024,GCA_002211205.1_OWV68263.1:0.0000028155)34:0.015589,(GCA_002237555.1_ASP22831.1:0.0176168225,GCA_900188425.1_SNS62239.1:0.0243187857)100:0.058472)100:0.017626)32:0.009249,(GCA_900184945.1_SMX43634.1:0.0668440089,GCA_000169415.1_EBA09343.1:0.0842476178)42:0.027964)32:0.025319)29:0.007281,(GCA_000521865.1_ETX29262.1:0.0847445520,GCA_900115815.1_SFQ42459.1:0.1201831677)95:0.042680)27:0.017963,(GCA_002115725.1_OSQ60718.1:0.0682046768,GCA_002115805.1_OSQ51164.1:0.0123109200)75:0.013686)30:0.021569,(GCA_900100005.1_SDI50448.1:0.0394725535,((GCA_001247715.1_KNX43364.1:0.0765507510,(GCA_900111875.1_SFA96629.1:0.0856014873,GCA_900116005.1_SFQ96233.1:0.0471147000)100:0.056374)44:0.020625,(GCA_001205715.1_KNG92545.1:0.0906479508,GCA_000647975.1_KAJ56488.1:0.0998219735)66:0.011339)42:0.012966)28:0.010647)93:0.049241,(GCA_000014045.1_ABG31621.1:0.0277594496,GCA_000154785.2_AEI93167.1:0.0311322081)100:0.029040)85:0.011913,GCA_900110775.1_SEQ24060.1:0.0875767798)63:0.021744,((GCA_001458355.1_CUH64113.1:0.0338196929,(GCA_900109035.1_SEJ54050.1:0.0507530397,(GCA_900110425.1_SEO95898.1:0.0656479611,GCA_900156525.1_SIT79556.1:0.1050611570)77:0.009389)71:0.030525)70:0.013968,(GCA_002210095.1_OWU72981.1:0.0572416535,(GCA_000152625.1_EAP75069.1:0.0591815800,(GCA_001038505.1_KMK67803.1:0.0304839079,GCA_900188035.1_SNR56008.1:0.0248780903)100:0.088687)95:0.037824)68:0.041696)52:0.014449)54:0.005053,GCA_900116455.1_SFT47129.1:0.0693874285)74:0.011058,(GCA_000152725.1_EAQ02737.1:0.0627888161,GCA_900172385.1_SLN41771.1:0.0317847207)81:0.006462)86:0.008519,GCA_000812665.2_AML50010.1:0.1842724590)78:0.018781,GCA_000152805.1_EAQ12297.1:0.0385557040)8:0.004341,((GCA_000671395.1_KCV81657.1:0.0846741107,((GCA_001046955.1_AKO96056.1:0.0000023809,GCA_900109145.1_SEI62924.1:0.0000024015)100:0.041725,GCA_900172295.1_SLN64756.1:0.0695980974)68:0.002082)93:0.011101,(((GCA_900099935.1_SDK69401.1:0.0578582986,(GCA_900112335.1_SFB86784.1:0.0462607322,GCA_900188335.1_SNT17696.1:0.0263979613)100:0.023956)100:0.034022,GCA_900184815.1_SMX23519.1:0.0829909802)100:0.033172,GCA_900142295.1_SIN81617.1:0.1510807451)93:0.043605)84:0.017177)7:0.005335,(GCA_000511385.1_AHD08993.1:0.0312219584,((GCA_001458175.1_CUH52788.1:0.0544037978,GCA_900142085.1_SHK06164.1:0.0965790034)99:0.027695,(GCA_900114415.1_SFL24621.1:0.0270923680,GCA_900172225.1_SLN31686.1:0.0563536556)99:0.029432)98:0.035503)74:0.011074)16:0.010558,(GCA_900095785.1_SCM68654.1:0.0000027032,GCA_900115865.1_SFQ29215.1:0.0000023815)100:0.050298)98:0.038130,((((GCA_000203975.3_KID11015.1:0.0223632652,GCA_000511355.1_AHD00341.1:0.0314382904)98:0.020545,GCA_001678945.1_ANP35681.1:0.0066724161)90:0.020636,(((GCA_001258055.1_CRL16013.1:0.0000023809,GCA_900113345.1_SFG87862.1:0.0000020986)100:0.017506,GCA_900102795.1_SCZ54209.1:0.0573963384)85:0.010483,(GCA_000376545.2_ANP40046.1:0.0168456967,GCA_900129685.1_SHG43757.1:0.0603000325)99:0.028628)72:0.009954)83:0.005944,((GCA_001307765.1_KPN64176.1:0.0837834840,GCA_900109955.1_SEV98944.1:0.0336978361)96:0.036270,GCA_900177545.1_SMH51736.1:0.1225918717)79:0.015681)76:0.003719)79:0.015231,GCA_900172235.1_SLN68332.1:0.0508185454)82:0.022415,((GCA_000153305.1_EAR49476.1:0.0837648087,GCA_900172355.1_SLN47171.1:0.0794634614)100:0.058579,(((GCA_000600975.2_EYD71213.1:0.0773125162,(GCA_900141735.1_SHI39173.1:0.1413490834,((GCA_000223375.1_AEM41619.1:0.0000023809,GCA_001399515.1_ALJ81734.1:0.0000023809)100:0.112003,(GCA_000442315.1_EPX86554.1:0.1419497078,GCA_000600335.2_EYD76486.1:0.1040451951)100:0.163752)100:0.092503)94:0.015766)94:0.040554,GCA_000836695.1_KIQ68328.1:0.1601114962)100:0.036115,(((GCA_000155735.2_AGI72806.1:0.0825511133,GCA_001187845.1_AKS45469.1:0.0697969128)100:0.042234,GCA_900172275.1_SLN22642.1:0.1016906516)100:0.096718,GCA_900114485.1_SFL07181.1:0.1180281030)100:0.083581)80:0.021257)92:0.027185)93:0.025852,((GCA_000018145.1_ABV94495.1:0.0618859599,GCA_001981245.1_APX88976.1:0.0599150945)84:0.021513,(((GCA_000442275.2_EPX81211.1:0.0223125570,GCA_900111945.1_SFR43408.1:0.0147700376)100:0.031422,(GCA_900109555.1_SEK59157.1:0.0000023809,GCA_900172305.1_SLN42486.1:0.0000023809)100:0.175769)92:0.022885,((GCA_000161835.1_EET47242.1:0.0977219113,(GCA_001404155.1_CRK74005.1:0.0000023809,GCA_900114125.1_SFJ83235.1:0.0000023809)100:0.064704)84:0.030350,((GCA_000765015.1_KGK79168.1:0.0000023809,GCA_900141945.1_SHI58546.1:0.0000023809)100:0.075751,(GCA_001403795.1_CTQ51343.1:0.1467286662,GCA_900109285.1_SEL33451.1:0.0555531313)100:0.074225)62:0.029206)52:0.014499)62:0.013629)85:0.016403)95:0.017627,(((GCA_000299575.1_EKE43944.1:0.0709307124,((GCA_900110115.1_SEM99252.1:0.0049970234,GCA_900141995.1_SHJ50514.1:0.0000027591)100:0.053660,(GCA_900113405.1_SFG16143.1:0.0000028169,GCA_900172315.1_SLN16000.1:0.0000022725)100:0.084822)98:0.017216)100:0.018440,(GCA_000590925.1_AHM02757.1:0.0816754571,GCA_900115595.1_SFP16501.1:0.0379817184)99:0.028664)100:0.038407,GCA_000738435.1_AII87429.1:0.1080285435)38:0.007067)93:0.020319,((GCA_900106695.1_SDX00778.1:0.0813216365,GCA_900113695.1_SFI89089.1:0.0696550304)97:0.050836,(GCA_900111545.1_SES80995.1:0.0000020798,GCA_900143155.1_SHN74876.1:0.0000027621)100:0.132440)100:0.121211)40:0.008490,(GCA_001305615.1_ALG91144.1:0.0477969549,GCA_900184935.1_SMX32610.1:0.0703195001)100:0.031009)36:0.013969,(GCA_001517585.1_CUX83318.1:0.0800741392,GCA_900107025.1_SDW98386.1:0.0680371405)99:0.056163)57:0.039150,(((GCA_000012905.2_ABA79829.1:0.1322894517,(((GCA_000021865.1_ADE84649.1:0.0151343471,GCA_000740785.1_KFI29770.1:0.2080435373)100:0.031103,(((GCA_001620265.1_AMY68451.1:0.0832577276,GCA_900156815.1_SIS83489.1:0.0975677559)25:0.022685,GCA_900110025.1_SEN11146.1:0.0621268651)25:0.022756,GCA_900110135.1_SEN60716.1:0.1431712899)99:0.031340)100:0.090100,((GCA_000714535.1_KEO56143.1:0.0359417413,GCA_000715505.1_KEP70807.1:0.0666783315)98:0.025223,GCA_001908835.1_APO87064.1:0.0687291428)99:0.043734)82:0.039471)99:0.046797,((GCA_000299875.1_EKE70079.1:0.0437040964,GCA_900114135.1_SFJ82048.1:0.0407816868)100:0.056034,GCA_900172375.1_SLN49349.1:0.0653753990)100:0.054894)100:0.064382,((GCA_000203895.1_ABL70000.1:0.0777757444,GCA_000444995.1_AGT07977.1:0.1567301622)100:0.063550,GCA_900106675.1_SDW36084.1:0.0788372557)91:0.024053)100:0.122480)62:0.031265,(GCA_000740775.1_KFI32846.1:0.0238877342,GCA_000740795.1_KFI27305.1:0.0020543770)100:0.200728)97:0.042018,GCA_900102905.1_SDK30189.1:0.3351143595)100:0.041988,GCA_900107585.1_SEA44672.1:0.2250011240)100:0.089632,(GCA_000152825.2_ADM09599.1:0.2621383114,(GCA_900199215.1_SNT75560.1:0.3779594913,(((GCA_000014745.1_ABI66725.1:0.1015171304,GCA_900103475.1_SDM89448.1:0.1750774081)100:0.176591,GCA_000152745.1_EAP90031.1:0.2299039350)99:0.097027,(GCA_000023785.1_ACT57741.1:0.4505268008,(GCA_000013025.1_ABI78175.1:0.0453747068,GCA_000685315.1_KCZ98535.1:0.0421939940)100:0.454802)97:0.054423)100:0.096130)100:0.096895)100:0.079211)83:0.066211)100:0.190353)90:0.050503)100:0.037382,GCA_001425915.1_KQW70878.1:0.2271958032)100:0.300612);
