# Supplementary material for: Assessing the accuracy of phylogenetic rooting methods on prokaryotic gene families
Source: PLoS One. 2020 May 15;15(5):e0232950. doi: 10.1371/journal.pone.0232950 (PMC7228096; doi:10.1371/journal.pone.0232950)
Supplement: S2 Dataset — (ZIP) [file pone.0232950.s003.zip › EmpiricalDataset/GeneTrees_IQTree/000316.aln.treefile]

(GCA_000006905.1_AAK22104.1:0.0493324096,GCA_000092285.1_ADG08640.1:0.0366613197,((GCA_000017265.1_ACG79371.1:0.1337513877,GCA_001425915.1_KQW73223.1:0.1832885651)100:0.076072,(((GCA_000144605.1_ADK99798.1:0.1222529377,GCA_002205555.1_ASD26789.1:0.1362534366)100:0.163526,(GCA_000175215.2_ADU11793.1:0.2050148905,GCA_000204015.1_EGF91936.1:0.1791541773)100:0.169915)95:0.039004,(((((((((((((((GCA_000007125.1_AAL51525.1:0.0062897026,GCA_000157815.1_EEX98915.1:0.0032234334)100:0.037455,(GCA_000017405.1_ABS13941.1:0.0000029548,GCA_000585655.1_EXL04287.1:0.0000020814)100:0.037632)100:0.149486,(GCA_001558695.1_KXF76222.1:0.0867030411,(GCA_000022725.1_ACS51923.1:0.0718495737,GCA_000341385.1_AGF76403.1:0.0649385967)100:0.582144)46:0.052724)46:0.071233,(GCA_900104355.1_SDO77732.1:0.0846996504,GCA_900113985.1_SFI81396.1:0.0573204213)100:0.085887)98:0.124379,GCA_001293565.1_KPB01045.1:0.4167324247)75:0.048371,((((GCA_000016285.1_ACM37613.1:0.1601433588,GCA_000092025.1_AAK89696.2:0.1068412510)100:0.052326,((GCA_000731295.1_CDN55241.1:0.0137161660,GCA_000731315.1_CDN49145.1:0.0000020613)100:0.109242,(GCA_001578105.1_AMM83834.1:0.0963820331,GCA_002043005.1_AQZ51757.1:0.0728568970)100:0.241985)41:0.037228)67:0.040901,((GCA_000722615.1_KEQ06537.1:0.0000024485,GCA_000722625.1_KEQ09693.1:0.0000028525)100:0.181963,((((((((GCA_000017145.1_ABR61452.1:0.0555341757,GCA_000018545.1_ACP26522.1:0.0527531775)100:0.026698,GCA_002288525.1_ASY64179.1:0.0371125756)100:0.050001,GCA_000697965.2_ANK73775.1:0.0518898711)100:0.079921,GCA_001687365.1_OBZ95393.1:0.0607616346)63:0.013651,GCA_001885585.1_OJF92233.1:0.0764516097)100:0.102096,(GCA_001267455.1_KOC72906.1:0.0269965435,GCA_001652565.1_ANH05205.1:0.0029194732)100:0.087669)77:0.074842,(GCA_000092045.1_ABC92213.1:0.0180012317,GCA_000769405.1_KPN27372.1:0.0150342727)100:0.108326)42:0.013674,(GCA_000325745.1_AGA64347.1:0.1647749033,GCA_000496595.1_AHA28235.1:0.4152689145)100:0.316441)34:0.008513)43:0.030689)84:0.100841,(GCA_000154705.2_EDQ34359.1:0.0455943548,GCA_001703635.1_OCW59291.1:0.0998533904)100:0.160706)100:0.173313)89:0.013315,((((GCA_000014245.1_ABG64538.1:0.1480344943,(GCA_000300335.1_EKF19074.1:0.0395574670,GCA_000300515.1_EKF41775.1:0.0876097359)100:0.090429)100:0.053100,((GCA_000585625.1_EXL10387.1:0.1050464623,GCA_002075885.1_OQM75124.1:0.1199967680)100:0.029116,((GCA_001424795.1_KQU72957.1:0.0133508276,GCA_001605015.1_AMS40321.1:0.0264630251)100:0.077877,(GCA_001510895.1_KUM23268.1:0.0276915074,GCA_001618845.1_AMY02733.1:0.0355857766)100:0.043202)99:0.022926)100:0.058091)100:0.079910,GCA_900113935.1_SFJ38596.1:0.1353867613)100:0.073811,GCA_002238045.1_OXT02618.1:0.4266383399)94:0.092435)95:0.120933,GCA_000179775.1_EFL88727.1:0.3784999193)75:0.031087,((GCA_000153465.1_EAS50766.1:0.1986166735,(GCA_000153705.1_EAU39704.1:0.1684683162,GCA_900176465.1_SMD04612.1:0.0962840736)100:0.120759)100:0.083171,((GCA_000800175.1_KHJ54816.1:0.0155334907,GCA_900141975.1_SHI47824.1:0.0187233007)100:0.197128,GCA_900104035.1_SDN57909.1:0.2198037339)100:0.080595)100:0.125694)90:0.056846,(((GCA_000230555.1_AEQ52451.1:0.0979807866,GCA_900100665.1_SDH06719.1:0.0724106689)100:0.203150,(GCA_000743575.1_KFL29792.1:0.1333359544,GCA_000970435.1_KKB86382.1:0.1357006724)100:0.209144)100:0.217670,GCA_002088295.1_ORE93471.1:0.5383725340)59:0.062129)52:0.027502,((((((((GCA_000010525.1_BAF86973.1:0.1294664938,GCA_000017645.1_ABS67808.1:0.1139072475)100:0.119471,(GCA_000092925.1_ADH90309.1:0.1009197922,GCA_900100155.1_SCW85917.1:0.0597768604)100:0.162642)100:0.088167,(((((GCA_000019945.1_ACB83476.1:0.1590163782,(GCA_000022085.1_ACL59416.1:0.0000023946,GCA_000022085.1_ACL57967.1:0.6045312719)100:0.086453)100:0.099969,((GCA_001017175.1_KLK91697.1:0.0601300850,GCA_900102135.1_SCY69156.1:0.0536343044)100:0.142634,(GCA_001271345.1_ALA16565.1:0.0079555199,GCA_001887265.1_APF38233.1:0.0127940832)100:0.178986)49:0.050584)35:0.014460,(GCA_001741865.1_AOO83757.1:0.0808429440,GCA_900102525.1_SDG32636.1:0.1144078153)100:0.137370)98:0.048952,((GCA_900187365.1_SNB79811.1:0.2282974010,(GCA_000019845.1_ACB97187.1:0.2296230658,(GCA_000021745.1_ACK49748.1:0.1504491015,GCA_900114285.1_SFJ99881.1:0.1618025878)100:0.068409)100:0.146105)50:0.047855,(GCA_900104955.1_SED21959.1:0.3192632346,((GCA_000304315.1_CCJ05865.1:0.2122935215,GCA_002117405.1_ARN83809.1:0.2024526774)100:0.100525,(GCA_001644125.1_OAI23728.1:0.1156886920,GCA_001675455.1_OBS51104.1:0.0673783552)100:0.135854)100:0.164316)44:0.011693)95:0.041342)59:0.026637,(GCA_001676615.1_OCC00511.1:0.0529019141,GCA_001676615.1_OCC00839.1:0.0333354018)100:0.236018)97:0.048370)52:0.015009,((((((GCA_000011365.1_BAC52673.1:0.0243662101,GCA_000661935.1_AHY54501.1:0.0215168841)100:0.059815,(GCA_000012725.1_ABA06223.1:0.0544267638,GCA_000013885.1_ABE61961.1:0.0297686415)100:0.087597)100:0.028717,((GCA_000935205.1_KIZ44738.1:0.0867074146,(GCA_001618955.1_KZD24173.1:0.0033478548,GCA_900108575.1_SEI14450.1:0.0000023184)100:0.078019)57:0.013268,GCA_000195775.1_CAE29759.1:0.1263441459)88:0.027560)95:0.036090,(((GCA_000218565.1_AEI05665.1:0.0000023184,GCA_000218585.1_AEI02089.1:0.0000023184)100:0.094769,GCA_000314735.2_EKS29410.1:0.0064831761)100:0.110527,GCA_000336555.1_EKS35456.1:0.0690297252)100:0.032536)100:0.193101,(GCA_001579845.1_AMN44412.1:0.2049675189,GCA_002119765.1_ARQ02554.1:0.1589033304)81:0.041214)80:0.037919,(GCA_001426945.1_KQZ02048.1:0.2673315039,((GCA_001402875.1_ALK10805.1:0.0000023184,GCA_001459775.1_CUU43467.1:0.0000023184)100:0.219557,GCA_002355335.1_BAT61649.1:0.2283848708)100:0.091119)61:0.028657)92:0.042189)98:0.072095,GCA_900104485.1_SDB47269.1:0.4980507380)98:0.041733,GCA_900102695.1_SCZ44390.1:0.3675651902)94:0.050339,(((((GCA_000148725.1_EFO31521.1:0.2217615748,(GCA_000158095.1_EEE46286.1:0.1438469852,GCA_001403915.1_CTQ47152.1:0.0373521180)100:0.064828)97:0.063379,(GCA_000192745.1_ADZ69358.1:0.1456595131,(GCA_001188555.1_KND19761.1:0.0000022001,GCA_002249885.1_OXS41756.1:0.0000024742)100:0.208317)40:0.047569)100:0.120272,(GCA_900129325.1_SHG74017.1:0.3228553426,GCA_900105595.1_SDU34832.1:0.2741019281)24:0.043098)24:0.029741,(GCA_001907205.1_OKL44078.1:0.1857872068,(GCA_900110875.1_SER20721.1:0.1459565613,GCA_900114245.1_SFK57335.1:0.0854425637)100:0.151547)100:0.114378)48:0.038962,((GCA_001305515.1_KPL52155.1:0.2860699723,GCA_001720135.1_ODN68519.1:0.2741408273)100:0.045340,GCA_900148505.1_SHO63548.1:0.4230422959)96:0.051817)36:0.026763)39:0.031903,(GCA_000496075.1_ESR26168.1:0.3489580386,(GCA_900115225.1_SFO50842.1:0.1528541652,GCA_900215505.1_SNY90987.1:0.1343242712)100:0.236168)93:0.076081)55:0.030887)96:0.070333,((GCA_000143145.1_ADJ24207.1:0.2185244414,(GCA_000503895.1_AHB48424.1:0.1661628029,(GCA_000981545.1_CPR15197.1:0.0000023184,GCA_900104305.1_SDO69350.1:0.0000023184)100:0.168236)100:0.038037)100:0.131775,(((GCA_000828475.1_BAQ18427.1:0.0226710841,GCA_001723285.1_ODS00384.1:0.0224546124)100:0.147466,GCA_001708935.1_ODA67578.1:0.3093428567)99:0.015280,GCA_001708935.1_ODA67577.1:0.3639701244)98:0.077726)100:0.143875)88:0.042689,(GCA_000166055.1_ADP70471.1:0.0000025746,GCA_000636015.1_KAI94934.1:0.0063336520)100:0.592976)100:0.131720,((GCA_000017565.1_ABS63745.1:0.2443035671,GCA_000739695.1_GAK46552.1:0.1936992820)100:0.127064,GCA_000689395.1_CDO58898.1:0.3180700992)100:0.117681)97:0.066042,((((((((((GCA_000009985.1_BAE52003.1:0.1653340839,GCA_000513295.1_CDK98005.1:0.2485150560)22:0.053375,(GCA_000294655.1_CCG41289.1:0.0569032456,GCA_900108475.1_SEH32341.1:0.0263900393)100:0.180471)100:0.160607,GCA_900167455.1_SJZ37836.1:0.5254995125)14:0.079577,((GCA_000013085.1_ABC21901.1:0.2460967157,GCA_000284415.2_CCG09737.1:0.3850662458)100:0.186145,(GCA_900101965.1_SDD69761.1:0.3340840779,GCA_900100655.1_SDF45260.1:0.6661398093)89:0.098953)82:0.053810)9:0.033125,((GCA_900100455.1_SDG85994.1:0.4107035257,(GCA_900156605.1_SIS39436.1:0.4310277087,GCA_001611975.1_AMW35050.1:0.4351979557)100:0.115807)51:0.036540,GCA_000315795.1_EKV31366.1:0.4832338274)72:0.047734)84:0.080792,((((((GCA_000010725.1_BAI76470.1:0.1344930505,GCA_000632475.2_AIB12041.1:0.1411511607)100:0.174250,(GCA_000767795.1_KGM35667.1:0.0242907963,GCA_002195995.1_OWJ66221.1:0.0036583882)100:0.391228)67:0.055061,(GCA_000576635.1_EWY38940.1:0.0816508422,GCA_000936425.1_KJB94232.1:0.0601837928)100:0.239682)59:0.050191,((GCA_000016185.1_ACI99191.1:0.1636022921,GCA_002251795.1_OYQ32634.1:0.2835787773)100:0.096733,(GCA_000225995.2_EGY00831.1:0.0000029592,GCA_000730165.2_ASG21026.1:0.0129966214)100:0.173017)100:0.120051)98:0.091810,(((GCA_000319385.1_AFX98713.1:0.0963354156,GCA_000510265.1_AHC73519.1:0.0831551432)100:0.180188,GCA_900102465.1_SDF24042.1:0.0512237747)100:0.507098,(GCA_000226315.1_AEP08858.1:0.0095214482,GCA_000348745.1_AGH97331.1:0.0000021737)100:0.618026)92:0.125195)92:0.044134,((GCA_000299935.1_EKE67513.1:0.2478441753,GCA_001618175.1_KZD05230.1:0.1496250974)100:0.188660,((GCA_900177295.1_SMF32616.1:0.0000024003,GCA_900188055.1_SNR68706.1:0.0000022397)100:0.362635,(GCA_000982415.1_KKJ76299.1:0.0119208875,GCA_001026905.1_KLN62100.1:0.0193490253)100:0.467746)98:0.097032)53:0.042944)92:0.062608)80:0.094167,(GCA_000968135.1_CCQ73323.1:0.3923531153,((GCA_000300235.2_AJD51563.1:0.0275879533,GCA_000300275.1_EKF07299.1:0.0959286677)100:0.407885,GCA_900093605.1_SCA56808.1:0.2526582275)100:0.105191)89:0.066378)42:0.044776,((GCA_900172325.1_SLN73282.1:0.4048101725,((((((((GCA_000011685.1_AAW61432.1:0.0768903588,GCA_000234355.2_EHH69076.1:0.0971083207)100:0.108289,(GCA_000723565.1_CDG34304.1:0.0599109008,GCA_002003665.1_OOL18361.1:0.0555282998)100:0.290098)100:0.113389,GCA_000963885.1_GAN54121.1:0.2842191043)93:0.057851,((GCA_000617865.1_GAJ27755.1:0.3127007765,GCA_002005465.1_AQS89298.1:0.0950103623)100:0.128603,(GCA_001787335.1_AOX16269.1:0.0087832503,GCA_001787355.1_AOX19230.1:0.0043934491)100:0.199350)90:0.053756)84:0.054767,((GCA_000021325.1_ACI50988.1:0.1547248060,((GCA_000182745.1_BAK83744.1:0.0248834257,GCA_000208635.2_EGG77402.1:0.0222474886)100:0.058814,GCA_000964505.1_GAO00844.1:0.0241471735)100:0.183663)100:0.089864,(GCA_002005445.1_AQS83620.1:0.2713954148,(GCA_002173735.1_ARW47473.1:0.2074591892,(GCA_000231445.2_EHD14580.1:0.0000023184,GCA_002153535.1_OUI78883.1:0.0000023184)100:0.597393)98:0.091554)98:0.079370)98:0.101687)3:0.034412,(GCA_000724025.1_CDG38435.1:0.0000027037,GCA_001547995.1_BAT20201.1:0.0193713905)100:0.355772)100:0.180573,((GCA_000014285.2_ABI62010.1:0.0094647555,GCA_000576085.2_AHJ62939.1:0.0000023184)100:0.364688,(((GCA_000016725.1_ABQ30036.1:0.0000023184,GCA_000202835.1_BAJ80443.1:0.0000023184)100:0.182380,(GCA_000306035.1_EKM99145.1:0.0544440274,GCA_000964385.1_GAN81736.1:0.0756806452)100:0.261120)100:0.112477,(GCA_000164635.1_EFH10170.1:0.1635317330,((GCA_900101615.1_SDE05307.1:0.0000023998,GCA_900104205.1_SDB73676.1:0.0000023184)100:0.236017,GCA_900141905.1_SHJ52424.1:0.1920035897)99:0.058041)100:0.281877)98:0.035416)100:0.104173)100:0.101010,(GCA_000264455.2_AFK52752.1:0.0126416467,GCA_001601315.1_KYO49753.1:0.0128765027)100:0.529690)95:0.052724)92:0.040574,((((((((((((((GCA_000013005.1_ABC64141.1:0.1906973773,(GCA_001304795.1_ALG62207.1:0.0000023184,GCA_001306275.1_KPM18760.1:0.0000023184)100:0.171709)100:0.098428,((GCA_000715015.1_KEO88685.1:0.1457265532,(GCA_001663175.1_ANK12737.1:0.0824626923,GCA_001677335.1_OBV09979.1:0.0529521242)100:0.129203)99:0.042506,GCA_001281485.1_ALE15619.1:0.0922230597)99:0.060809)99:0.080819,GCA_001008165.2_AKH42635.1:0.2671353735)100:0.071623,(GCA_000013325.1_ABD24929.1:0.2103189226,(GCA_001028705.1_AKM11433.1:0.1327061236,GCA_001661675.2_ARU16591.1:0.1346431589)100:0.153986)100:0.069326)100:0.080595,(GCA_000235975.2_EHJ61123.1:0.2355456935,((GCA_001295965.1_KPF75727.1:0.0000023184,GCA_001713435.1_AOG00905.1:0.0000023184)100:0.166715,(GCA_002218195.1_ASK87420.1:0.1035109293,GCA_900128895.1_SIN87515.1:0.2016208681)100:0.152416)100:0.044103)99:0.050774)64:0.033943,(GCA_000013985.1_ABF52678.1:0.1091976934,GCA_001610975.1_AMU95842.1:0.0774427304)100:0.204971)65:0.042182,(GCA_000091125.1_BAI97580.1:0.0072115753,GCA_000147835.3_AEG49158.1:0.0132279754)100:0.250741)70:0.041877,GCA_001586395.2_KZB96039.1:0.3805559540)100:0.093127,((GCA_000016765.1_ABQ66454.1:0.1007455205,(GCA_002355275.1_ATE64929.1:0.0000023184,GCA_002367875.1_PCE44203.1:0.0000023184)100:0.065217)100:0.190651,(GCA_000175255.2_AEH62158.1:0.1303577003,GCA_000218875.1_AEI37179.1:0.0428033293)100:0.328775)100:0.097354)99:0.059876,GCA_002251755.1_OYQ24333.1:0.3287117805)53:0.055905,(GCA_000342165.1_EMD83149.1:0.2007919874,GCA_002211145.1_OWV32248.1:0.3086152933)100:0.194477)45:0.054456,(GCA_000013025.1_ABI78508.1:0.1092326683,GCA_000685315.1_KCZ98542.1:0.1036234717)100:1.454960)89:0.091384,(GCA_000963705.1_KJV09510.1:0.0709758911,GCA_002251735.1_OYQ16734.1:0.1030785356)100:0.510279)56:0.023867,((((GCA_900106695.1_SDW83953.1:0.2053299176,GCA_900113695.1_SFI85697.1:0.0993720846)100:0.148600,(GCA_900111545.1_SES78401.1:0.0000023184,GCA_900143155.1_SHN74310.1:0.0000023184)100:0.253666)100:0.128455,GCA_900107585.1_SEA63450.1:0.6002942559)63:0.089314,(((((((((((((((((GCA_000011965.2_AAV94652.1:0.1724176624,GCA_900109035.1_SEI77920.1:0.1590396393)100:0.030108,(((GCA_000203975.3_KID08424.1:0.0477864128,GCA_000511355.1_AHD01577.1:0.0564274898)100:0.109380,(GCA_000511385.1_AHD10581.1:0.0923511981,(GCA_001258055.1_CRL15663.1:0.0000023184,GCA_900113345.1_SFG43955.1:0.0000023184)100:0.045527)100:0.071602)86:0.033935,GCA_000376545.2_ANP39596.1:0.1536806840)100:0.043435)100:0.041709,GCA_900116455.1_SFT48757.1:0.1457813812)100:0.034097,GCA_900156525.1_SIT77557.1:0.3494741661)100:0.065497,GCA_002210095.1_OWU72621.1:0.2367432342)100:0.061266,(((GCA_000014045.1_ABG31560.1:0.0142889505,GCA_000154785.2_AEI93056.1:0.0327275565)100:0.193908,(GCA_000152605.1_EAP84750.1:0.1867014806,(GCA_000172095.1_EDQ05254.1:0.1277454877,GCA_000622405.1_KIN66829.1:0.1292724271)99:0.052260)97:0.025838)99:0.064715,(GCA_000814025.1_KIC49158.1:0.0160950941,GCA_001969365.1_APX11111.1:0.0385433881)100:0.160954)100:0.076637)100:0.053046,(((((((GCA_000153725.1_EAU44166.1:0.0650748858,(GCA_001975705.1_APZ51627.1:0.0672606363,((GCA_001687105.1_ANT62084.1:0.0255084071,GCA_900116195.1_SFS90705.1:0.0199561741)100:0.060402,((GCA_900100085.1_SDI66256.1:0.0000021335,(GCA_900100085.1_SDJ15781.1:0.0000022088,GCA_900100085.1_SDJ62836.1:0.0300170240)94:0.000002)86:0.000002,GCA_900100085.1_SDJ40270.1:0.0000020150)100:0.118882)100:0.062461)17:0.012518)18:0.024790,(GCA_900102075.1_SDE15295.1:0.0774378907,GCA_000442255.1_EPX78839.1:0.1462165877)72:0.010496)4:0.014077,(GCA_001969385.1_APX23751.1:0.0000021111,GCA_900112435.1_SFD30025.1:0.0000020720)100:0.088759)69:0.045197,(((GCA_000169415.1_EBA09888.1:0.1900463737,(((((GCA_002211155.1_OWV56813.1:0.0000000000,GCA_002211225.1_OWV47469.1:0.0000000000):0.000000,GCA_900101505.1_SDC81221.1:0.0000000000):0.000002,GCA_002211205.1_OWV62256.1:0.0000023184)100:0.043148,(GCA_002237555.1_ASP22614.1:0.0513018419,GCA_900188425.1_SNS04164.1:0.0237241146)100:0.035011)100:0.040935,GCA_900184945.1_SMX49438.1:0.0751426004)100:0.062337)99:0.051773,(GCA_001482405.1_KUF12016.1:0.1764960468,GCA_001458375.1_CUH76566.1:0.2087063054)20:0.031797)93:0.014479,GCA_900107235.1_SDY45634.1:0.2644072905)98:0.048730)61:0.036450,GCA_900115815.1_SFQ52996.1:0.2564561499)74:0.027504,((GCA_000521865.1_ETX29764.1:0.1835292391,(GCA_001038505.1_KMK66895.1:0.1469463964,GCA_900188035.1_SNR55399.1:0.1088033520)100:0.045272)74:0.031249,(((GCA_001046955.1_AKO97345.1:0.0000024060,GCA_900109145.1_SEK02455.1:0.0000023184)100:0.210703,GCA_001205715.1_KNG95693.1:0.2180909573)4:0.038201,GCA_001890925.1_OJI94366.1:0.4185237562)97:0.024590)72:0.020953)93:0.015831,(GCA_002115725.1_OSQ60740.1:0.0545427559,GCA_002115805.1_OSQ51190.1:0.0107527569)100:0.177357)100:0.050019)59:0.012333,GCA_900107355.1_SDY19869.1:0.3444605365)26:0.008282,(GCA_900111875.1_SFA72920.1:0.1667458009,GCA_900116005.1_SFR10605.1:0.2157197153)100:0.067890)72:0.024821,((((((GCA_000153305.1_EAR50007.1:0.1551197643,GCA_900172355.1_SLN66599.1:0.1412993230)100:0.079967,(GCA_000836695.1_KIQ69224.1:0.1476054419,GCA_900141735.1_SHJ14739.1:0.1977402398)90:0.049140)93:0.032200,(GCA_000600975.2_EYD71078.1:0.1942431244,(GCA_000442315.1_EPX87604.1:0.1602446122,GCA_000600335.2_EYD77783.1:0.1297897125)100:0.136224)89:0.043299)80:0.027726,(((GCA_000155735.2_AGI72737.1:0.1104727697,GCA_001187845.1_AKS45531.1:0.0747762514)100:0.065398,GCA_900172275.1_SLN21919.1:0.1368935555)100:0.100518,((GCA_000161835.1_EET48903.1:0.1847872612,GCA_001908835.1_APO87303.1:0.1337556622)100:0.018905,GCA_900114485.1_SFL21256.1:0.2641097821)100:0.038665)96:0.030638)100:0.094310,(((GCA_900142295.1_SIN83004.1:0.2376701021,((GCA_900112335.1_SFC98672.1:0.0784124712,GCA_900188335.1_SNS57765.1:0.0992768379)100:0.137776,GCA_900099935.1_SDI72309.1:0.2389171232)100:0.065978)97:0.031105,(((GCA_001458175.1_CUH52545.1:0.0980081361,GCA_900114415.1_SFK81987.1:0.1026797451)100:0.077948,GCA_900142085.1_SHI68376.1:0.1553700190)100:0.067694,GCA_900129685.1_SHH67952.1:0.1557670115)100:0.077258)81:0.028789,(((((((GCA_000012905.2_ABA78012.1:0.1791538679,GCA_900156815.1_SIS54963.1:0.1426203104)98:0.040920,GCA_900106675.1_SDX10471.1:0.1486360542)83:0.021513,GCA_900110025.1_SEM96041.1:0.1794682243)100:0.048842,(GCA_900172235.1_SLN41188.1:0.0821763582,GCA_000812665.2_AML49914.1:0.3793421918)100:0.118240)96:0.036622,((((GCA_000021865.1_ADE84969.1:0.1747853740,GCA_000740785.1_KFI30796.1:0.1558057091)90:0.019079,(GCA_000714535.1_KEO51192.1:0.1141512121,GCA_000715505.1_KEP70907.1:0.0852840934)100:0.086851)90:0.042911,GCA_001620265.1_AMY69940.1:0.1512189715)100:0.058154,(GCA_000203895.1_ABL68657.1:0.1302608946,GCA_000444995.1_AGT09666.1:0.1832804023)100:0.134721)48:0.025347)41:0.013099,(((((GCA_000740775.1_KFI31620.1:0.0186543386,GCA_000740795.1_KFI27104.1:0.0315019140)100:0.241220,GCA_900102905.1_SDK57568.1:0.3114212078)100:0.080639,GCA_000152625.1_EAP78032.1:0.3541031557)93:0.027410,(GCA_001517585.1_CUX81138.1:0.2951424354,GCA_900107025.1_SDW69443.1:0.2667034309)100:0.117143)97:0.044785,(GCA_001548075.1_BAQ68148.1:0.0082020567,GCA_001633165.1_ANB35659.1:0.0336168092)100:0.294472)47:0.046660)98:0.060352,((GCA_000152805.1_EAQ14859.1:0.2245145371,GCA_900177545.1_SMH37462.1:0.3309172130)92:0.082355,(GCA_001307765.1_KPN63500.1:0.1411031361,GCA_900109955.1_SEW28867.1:0.1196520486)100:0.169696)100:0.101324)97:0.041342)25:0.007700)54:0.019247,(((((GCA_000299875.1_EKE73364.1:0.0845134625,GCA_900114135.1_SFJ03018.1:0.0756975260)100:0.032479,(GCA_900109555.1_SEK69197.1:0.0000023184,GCA_900172305.1_SLN45654.1:0.0000023184)100:0.158459)100:0.058900,GCA_900172375.1_SLN31130.1:0.1731740390)100:0.105881,(GCA_000647975.1_KAJ54220.1:0.2549225492,(GCA_000442275.2_EPX80078.1:0.0398746460,GCA_900111945.1_SFR52659.1:0.0597788363)100:0.184493)100:0.059777)100:0.030897,(GCA_000671395.1_KCV83285.1:0.2054286939,(GCA_001305615.1_ALG90747.1:0.1855443097,GCA_900184935.1_SMX43273.1:0.1157605391)80:0.027571)100:0.063486)98:0.039420)61:0.032214)95:0.025419,(((GCA_900095785.1_SCM68208.1:0.0000023184,GCA_900115865.1_SFQ19348.1:0.0000029241)100:0.253538,GCA_900184815.1_SMX24855.1:0.3409383652)98:0.025445,(((GCA_000765015.1_KGK79096.1:0.0033703161,GCA_900141945.1_SHI56616.1:0.0000025335)100:0.256384,(GCA_001403795.1_CTQ50162.1:0.1025271589,GCA_900109285.1_SEL63525.1:0.1434637747)100:0.218732)100:0.071632,GCA_000018145.1_ABV94133.1:0.3073445379)99:0.068812)92:0.041590)60:0.037746,(((GCA_000299575.1_EKE44756.1:0.2590434393,((GCA_900110115.1_SEN95416.1:0.0099501880,GCA_900141995.1_SHJ43277.1:0.0175999405)100:0.205818,(GCA_900113405.1_SFG79940.1:0.0000020205,GCA_900172315.1_SLN39261.1:0.0000022678)100:0.297065)100:0.141168)97:0.059891,(GCA_000223375.1_AEM40346.1:0.0000024869,GCA_001399515.1_ALJ80540.1:0.0000020502)100:0.354703)67:0.034297,(GCA_900115595.1_SFO85218.1:0.2534761448,(GCA_001404155.1_CRK74820.1:0.0000021297,GCA_900114125.1_SFJ62214.1:0.0000023152)100:0.368449)94:0.033956)97:0.045759)74:0.034872,GCA_000590925.1_AHM05664.1:0.2838700518)63:0.035496,GCA_001981245.1_APX89295.1:0.2980802178)74:0.062212,(((GCA_000152725.1_EAQ03083.1:0.3901961255,((GCA_001458355.1_CUH65041.1:0.2058044402,GCA_900110775.1_SEQ86208.1:0.1387346891)100:0.078348,GCA_900172225.1_SLN73989.1:0.2346854391)98:0.070973)97:0.021543,(((GCA_001247715.1_KNX42117.1:0.2081386907,GCA_900172295.1_SLN46336.1:0.1121875937)100:0.101364,(GCA_900100005.1_SDI80112.1:0.1954626552,(GCA_900110135.1_SEN96494.1:0.2946915217,GCA_900110425.1_SEP08925.1:0.2932257477)40:0.078446)40:0.014987)38:0.031974,GCA_900172385.1_SLN57486.1:0.2430382569)100:0.095179)100:0.183079,(GCA_001981245.1_APX91413.1:0.4146508039,(GCA_000622405.1_KIN70378.1:0.3245537081,GCA_900102795.1_SCZ71959.1:0.4160582808)100:0.310785)99:0.054653)94:0.042640)100:0.052157,GCA_000738435.1_AII88601.1:0.3877106694)100:0.096707,GCA_900114485.1_SFL66360.1:0.8098854532)59:0.037727)100:0.145123)87:0.084341)80:0.037372)44:0.056904,GCA_900101935.1_SDE50548.1:0.5368819021)49:0.064681,(((((GCA_000014745.1_ABI66776.1:0.1640971264,GCA_900103475.1_SDM12540.1:0.1381430430)100:0.302476,GCA_000152745.1_EAP90051.1:0.4943189210)99:0.109951,GCA_000023785.1_ACT59238.1:0.5037416249)99:0.128841,((((GCA_001192655.1_GAO98499.1:0.5050871626,GCA_002117145.1_ARN84659.1:0.3637383982)100:0.226057,((GCA_000219355.1_AEI89038.1:0.5210331421,GCA_000815465.1_KIE04554.1:0.3561973738)100:0.397244,(GCA_000632985.1_AHX11625.1:1.6362102270,((GCA_000011945.1_AAV86846.1:0.0000027902,GCA_000024505.1_ACZ49031.1:0.0000025107)100:1.029040,GCA_000964795.1_KJV69093.1:0.8466039330)100:0.320936)100:0.266880)100:0.210763)96:0.143412,((GCA_000014865.1_ABK42886.1:0.3859722382,GCA_002109495.1_OSM01742.1:0.3254602371)100:0.474151,((GCA_000742835.1_AIK96180.1:0.5112252425,GCA_900100655.1_SDF76574.1:3.7096175835)97:0.253897,(GCA_001982645.1_ONG37554.1:1.2050163011,(((((((GCA_000011345.1_BAC09324.1:0.0410424005,GCA_000505665.1_AHB88416.1:0.0149373094)100:0.445091,GCA_000018105.1_ABW28430.1:0.4796201031)86:0.136870,((((((GCA_000014265.1_ABG50460.1:0.0843256590,GCA_002260545.1_OZH54856.1:0.0400724579)100:0.231914,(((GCA_000176895.2_CCE18577.1:0.0000025682,GCA_000307915.1_EKD08432.1:0.0000023198)100:0.284925,(GCA_000710505.1_KEI66295.1:0.0314062514,GCA_900009265.1_CUR13430.1:0.0746638603)100:0.167671)100:0.062682,(GCA_000478195.2_ERT09219.1:0.0496336152,GCA_000972705.2_KMW70795.1:0.0432828813)100:0.168897)100:0.131681)99:0.068452,((GCA_000180455.1_CBN56463.1:0.1388528262,((GCA_000214075.2_EGK84679.1:0.0259651117,GCA_000317475.1_AFZ08830.1:0.0130840213)100:0.076407,GCA_002412335.1_PCN55135.1:0.1174494928)100:0.121055)100:0.156717,(GCA_000317105.1_AFY80258.1:0.2729175595,GCA_001276715.1_KOR37144.1:0.3217174657)100:0.135373)74:0.065162)82:0.035455,(((GCA_001746915.1_OEJ75142.1:0.3276614318,GCA_000317045.1_AFY68202.1:0.4097452873)53:0.044188,(((GCA_000317555.1_AFZ29574.1:0.0186939963,GCA_001904655.1_OKH27307.1:0.0092317546)100:0.335434,GCA_000317125.1_AFY89001.1:0.3411225679)94:0.060760,((((((((GCA_000020025.1_ACC79396.1:0.1141147238,((GCA_002368055.1_BAZ76838.1:0.0000023184,GCA_002368295.1_BAY99239.1:0.0000023184)100:0.010513,GCA_002368275.1_BAY88762.1:0.0053279066)100:0.140818)99:0.023514,((GCA_000196515.1_ADI64694.1:0.1222559824,((GCA_000312705.1_AFW94880.1:0.0323350584,GCA_002368115.1_BAZ85561.1:0.0505685754)100:0.181766,((((GCA_000175835.1_EFA68857.1:0.0438018262,GCA_001432185.1_KRH95546.1:0.0079541884)100:0.018505,GCA_002368135.1_BAZ89784.1:0.0217518290)99:0.010689,GCA_000175855.1_EFA74372.1:0.0138137558)100:0.192956,GCA_002368075.1_BAZ81954.1:0.0762917647)100:0.118498)91:0.032025)91:0.028919,GCA_000317695.1_AFZ59223.1:0.1192511600)98:0.043168)27:0.011033,(GCA_000316575.1_AFY32809.1:0.1338286202,GCA_000317535.1_AFZ25315.1:0.1052110776)87:0.026818)79:0.022460,(GCA_000169135.1_EAW46825.1:0.0583008987,GCA_002218065.1_GAX35402.1:0.0717997806)100:0.138473)52:0.013243,(GCA_000204075.1_ABA23374.1:0.1512826901,(GCA_001298445.1_ALF54529.1:0.0405037000,GCA_002367975.1_BAY16810.1:0.0561413119)100:0.103764)90:0.052237)90:0.039391,((((GCA_000231365.2_EHC13858.1:0.0000022792,GCA_001904645.1_OKH15555.1:0.0076009152)100:0.034065,((GCA_000934435.1_KIY14166.1:0.0000023184,GCA_001990805.1_ONN62142.1:0.0000023184)100:0.039904,GCA_001275395.1_KOP26248.1:0.0235786218)100:0.025906)100:0.151323,((GCA_000346485.2_KYC39934.1:0.0354864003,GCA_000760695.2_KIE08815.1:0.0771247123)100:0.116240,GCA_000828085.2_KIJ80604.1:0.2010104939)97:0.060277)91:0.032256,(GCA_000316665.1_AFY56707.1:0.1965118929,((GCA_001456025.1_KST68204.1:0.0000021927,GCA_001456025.1_KST68867.1:0.0000020739)100:0.302124,(GCA_000350105.1_CCH66381.1:0.0089529928,GCA_000350125.1_CCH65910.1:0.0035311459)100:0.425373)98:0.034918)94:0.061231)80:0.030720)87:0.058392,GCA_000317435.1_AFZ03456.1:0.3689394324)100:0.077698,GCA_000952155.1_KJH71304.1:0.3523020613)93:0.070060)100:0.049877)54:0.027688,((((GCA_000155555.1_EDX77924.1:0.3441596975,GCA_000317515.1_AFZ18037.1:0.1936908619)100:0.062727,(GCA_000211815.1_EGJ32269.1:0.0122743571,GCA_001942495.1_OLT60838.1:0.0115615304)100:0.301557)100:0.097785,GCA_000317495.1_AFZ12316.1:0.2933675007)100:0.096789,GCA_001904725.1_OKH35521.1:0.4489640108)91:0.068443)68:0.044044)87:0.037255,(GCA_000710505.1_KEI68023.1:0.3318435629,GCA_002368355.1_BAZ44061.1:0.4092937594)98:0.149257)28:0.051046,(GCA_000317145.1_AFY94565.1:0.5337319716,(((((((GCA_000017845.1_ACB50058.1:0.0679237757,(GCA_000167195.1_EAM51106.1:0.0106775497,GCA_000235665.2_EHJ13053.1:0.0024318464)100:0.129726)100:0.119786,GCA_000025125.1_ADB95695.1:0.5726342527)100:0.189586,(GCA_000021825.1_ACK72447.1:0.3003970738,(GCA_000317025.1_AFY76064.1:0.0597162525,GCA_001904635.1_OKH24861.1:0.0391394586)100:0.256310)86:0.045726)86:0.073441,(((GCA_000317575.1_AFZ36776.1:0.0361392762,GCA_002355455.1_BAU66255.1:0.0378752298)100:0.169806,GCA_000332055.1_ELS03098.1:0.2988788980)100:0.073330,GCA_002368355.1_BAZ43476.1:0.2663655126)100:0.154455)77:0.038485,(((GCA_000317675.1_AFZ52890.1:0.2640245255,(GCA_001548095.1_BAQ62665.1:0.1715577539,GCA_001548115.1_BAQ66404.1:0.0421810111)100:0.123945)100:0.147718,GCA_001747005.1_OEJ79093.1:0.3049803488)100:0.209786,GCA_000332035.1_ELR98295.1:0.6093770155)85:0.082822)57:0.037193,((GCA_000297435.1_CCI32019.1:0.0067428903,GCA_000312205.1_CCI08791.1:0.0271777598)100:0.402039,((GCA_000284135.1_BAL28864.1:0.0633052008,GCA_000478825.2_AIE75377.1:0.1088121782)100:0.355207,GCA_001904615.1_OKH17514.1:0.4815676092)74:0.109132)31:0.046672)64:0.024781,((GCA_000317615.1_AFZ48926.1:0.1296611776,GCA_000317635.1_AFZ43695.1:0.1874809982)100:0.226293,GCA_000473895.1_ERN41084.1:0.6488718146)99:0.197155)100:0.066808)81:0.047205)26:0.047064)23:0.029833,(((GCA_000012525.1_ABB58162.1:0.4486970169,(((GCA_000155635.1_EDY39474.1:0.2705486183,GCA_000316515.1_AFY29133.1:0.2480182560)100:0.262950,GCA_001182765.1_CRY91054.1:0.3799815808)100:0.141836,(GCA_000760175.1_KGG13124.1:0.5954769332,GCA_000011465.1_CAE18700.1:2.1547603461)100:0.355486)100:0.524759)46:0.099619,(GCA_000317065.1_AFY69369.1:0.4605070999,GCA_000332215.1_ELS30379.1:0.3020493453)100:0.302228)39:0.055859,(GCA_000317025.1_AFY78425.1:0.0198442744,GCA_001904635.1_OKH25672.1:0.0215401136)100:0.456223)16:0.044209)56:0.087681,GCA_002142475.1_BAS54433.1:0.4014670569)60:0.097790,((GCA_000817775.1_KIF39218.1:0.3233615047,GCA_002075285.2_ASC72477.1:0.4312094581)91:0.059507,GCA_001904775.1_OKH48179.1:0.3556031749)100:0.145243)100:1.148520,(GCA_000388175.3_ETZ04676.1:0.4791778882,GCA_000469665.2_ETZ06751.1:0.4633208510)100:3.239580)98:0.524476)98:0.199216)86:0.125700)93:0.094508)76:0.041507,(GCA_000024465.1_ADE40548.1:1.1416529673,(GCA_000153525.1_EAS84714.1:0.1750858590,GCA_000155895.1_EDZ60339.1:0.1550907087)100:1.181950)93:0.233909)58:0.139639)17:0.041058,(GCA_000152825.2_ADM09723.1:0.4017830298,GCA_900199215.1_SNT75344.1:0.2682414457)100:0.306254)33:0.045765)67:0.038130)100:0.208740)100:0.071950)100:0.181981);
