# Supplementary material for: Assessing the accuracy of phylogenetic rooting methods on prokaryotic gene families
Source: PLoS One. 2020 May 15;15(5):e0232950. doi: 10.1371/journal.pone.0232950 (PMC7228096; doi:10.1371/journal.pone.0232950)
Supplement: S2 Dataset — (ZIP) [file pone.0232950.s003.zip › EmpiricalDataset/GeneTrees_IQTree/000318.aln.treefile]

(GCA_000006905.1_AAK22625.1:0.0628835985,GCA_000092285.1_ADG09239.1:0.0090991561,((GCA_000017265.1_ACG77629.1:0.1142952134,GCA_001425915.1_KQW72677.1:0.1029185543)100:0.074271,((GCA_000144605.1_ADL01114.1:0.1244056051,((GCA_000175215.2_ADU14385.1:0.0872536393,GCA_000204015.1_EGF90679.1:0.0907257371)100:0.115225,(((((((((((((((((((((((GCA_000007125.1_AAL51927.1:0.0047115813,GCA_000157815.1_EEY00598.1:0.0000027541)100:0.013989,(GCA_000017405.1_ABS14660.1:0.0000020669,GCA_000585655.1_EXL01366.1:0.0000027238)100:0.010266)100:0.105994,(GCA_900104355.1_SDP91505.1:0.0620633960,GCA_900113985.1_SFJ56314.1:0.0211201670)100:0.034467)38:0.012632,GCA_001558695.1_KXF77871.1:0.0513884365)97:0.061478,((GCA_000022725.1_ACS51000.1:0.0096711300,GCA_000341385.1_AGF75676.1:0.0149881646)100:0.199304,(GCA_000325745.1_AGA64839.1:0.1966430729,GCA_000496595.1_AHA27817.1:0.3029190516)100:0.145975)94:0.054883)96:0.036476,(GCA_000016285.1_ACM36305.1:0.0282625266,(((GCA_000722615.1_KEQ02526.1:0.0000019902,GCA_000722625.1_KEQ02495.1:0.0000022431)100:0.014863,(GCA_000731295.1_CDN53614.1:0.0000026579,GCA_000731315.1_CDN47474.1:0.0000026579)100:0.043450)96:0.020993,(GCA_001267455.1_KOC77585.1:0.0233809533,GCA_001652565.1_ANH03889.1:0.0231533118)100:0.015119)93:0.015124)100:0.017892)37:0.011094,GCA_000092025.1_AAK87719.2:0.0465563493)43:0.018476,((GCA_000092045.1_ABC90459.1:0.0243845068,GCA_000769405.1_KPN28572.1:0.0174600897)100:0.042003,(GCA_000154705.2_EDQ34092.1:0.0673957600,GCA_001703635.1_OCW56671.1:0.0398919522)100:0.105408)37:0.007320)62:0.013574,(GCA_001687365.1_OBZ91965.1:0.0410713780,GCA_001885585.1_OJF97878.1:0.0037254403)97:0.025282)66:0.022397,((((GCA_000017145.1_ABR59828.1:0.0177582085,GCA_000697965.2_ANK72114.1:0.0224342272)92:0.015211,GCA_002288525.1_ASY62618.1:0.0291758662)90:0.006109,GCA_000018545.1_ACP24961.1:0.0217195333)96:0.048792,(((GCA_000014245.1_ABG63215.1:0.1188901841,GCA_000300515.1_EKF39999.1:0.0138811977)82:0.021681,GCA_000300335.1_EKF16881.1:0.0625146874)100:0.074340,(GCA_900113935.1_SFJ60734.1:0.0608380508,(GCA_000585625.1_EXL01318.1:0.0699279240,(((GCA_001424795.1_KQU73573.1:0.0102033283,GCA_001605015.1_AMS42413.1:0.0298309069)100:0.059655,GCA_001618845.1_AMY00652.1:0.0312288236)89:0.018358,(GCA_001510895.1_KUM23691.1:0.0455800874,GCA_002075885.1_OQM74414.1:0.0659228492)89:0.011314)100:0.058806)100:0.044580)98:0.024320)98:0.079504)91:0.026119)83:0.044843,(GCA_001578105.1_AMM86849.1:0.0765307918,GCA_002043005.1_AQZ53297.1:0.0424228159)100:0.049371)100:0.075114,(GCA_002238045.1_OXS99162.1:0.1536759227,GCA_001293565.1_KPA99915.1:0.2022783452)100:0.054042)90:0.024571,((GCA_000153465.1_EAS51096.1:0.0845444685,(GCA_000153705.1_EAU42378.1:0.0349585069,GCA_900176465.1_SMC60668.1:0.0914917883)100:0.062311)98:0.043903,((GCA_000800175.1_KHJ55076.1:0.0149743062,GCA_900141975.1_SHI58004.1:0.0000025740)100:0.070366,GCA_900104035.1_SDO91804.1:0.1142128751)100:0.031217)98:0.048371)97:0.047137,((((GCA_000230555.1_AEQ51700.1:0.0285503392,GCA_900100665.1_SDH21416.1:0.0324644915)100:0.136273,(GCA_000743575.1_KFL31759.1:0.1348512471,GCA_000970435.1_KKB77324.1:0.0907852749)100:0.075669)100:0.083410,GCA_000496075.1_ESR27476.1:0.1460832914)73:0.037753,(GCA_000017565.1_ABS64334.1:0.1681014970,(GCA_000739695.1_GAK46768.1:0.1395266772,GCA_000689395.1_CDO58301.1:0.2093980468)61:0.029231)93:0.038171)62:0.019894)64:0.017835,(((((((((GCA_000010525.1_BAF86882.1:0.0453128213,GCA_000017645.1_ABS68590.1:0.0228179290)100:0.032061,(GCA_000092925.1_ADH88744.1:0.0590391224,GCA_900100155.1_SCW96881.1:0.0269890802)73:0.033971)98:0.108836,(GCA_001402875.1_ALK09148.1:0.0000020232,GCA_001459775.1_CUU41811.1:0.0000027672)100:0.100560)75:0.052714,(GCA_001271345.1_ALA16177.1:0.0049738384,GCA_001887265.1_APF37882.1:0.0000025238)100:0.092032)96:0.036799,(((GCA_000019945.1_ACB82579.1:0.1257929049,GCA_000022085.1_ACL56885.1:0.0859275453)98:0.033535,(GCA_001017175.1_KLK90079.1:0.0280285114,GCA_900102135.1_SCZ14076.1:0.0387926848)100:0.071772)81:0.018568,GCA_900129325.1_SHH06378.1:0.2002153892)85:0.025491)91:0.025227,((GCA_001676615.1_OCC01009.1:0.1278049335,((GCA_001741865.1_AOO82963.1:0.1061768749,GCA_900102525.1_SDH42152.1:0.0695684777)100:0.088023,((((GCA_000019845.1_ACB94984.1:0.0839974344,GCA_000021745.1_ACK52747.1:0.0418893190)100:0.030311,GCA_900114285.1_SFK11679.1:0.0512748884)97:0.035883,(GCA_900187365.1_SNB55351.1:0.0823697543,((GCA_000304315.1_CCJ07440.1:0.0444342258,GCA_002117405.1_ARN79999.1:0.0630292712)79:0.022944,(GCA_001644125.1_OAI31163.1:0.0347628230,GCA_001675455.1_OBS51352.1:0.0186825764)100:0.083737)100:0.071280)34:0.027807)34:0.029122,GCA_900104955.1_SEB61541.1:0.1405755004)100:0.069702)87:0.040012)92:0.035735,(((((GCA_000011365.1_BAC50679.1:0.0000020589,GCA_000661935.1_AHY49735.1:0.0103808000)100:0.047774,((((GCA_001618955.1_KZD24040.1:0.0051701410,GCA_900108575.1_SEI24525.1:0.0000021371)100:0.068197,(GCA_000012725.1_ABA04608.1:0.0397016360,GCA_000013885.1_ABE62350.1:0.0206716923)100:0.038806)39:0.006209,(GCA_000935205.1_KIZ35467.1:0.0302156228,GCA_000195775.1_CAE28713.1:0.1161901740)91:0.025583)49:0.012886,(((GCA_000218565.1_AEI07045.1:0.0000026579,GCA_000218585.1_AEI03468.1:0.0000026579)100:0.034393,GCA_000314735.2_EKS27750.1:0.0181961322)100:0.036302,GCA_000336555.1_EKS38986.1:0.0791479580)98:0.042389)73:0.018040)99:0.066287,GCA_002119765.1_ARQ01321.1:0.2069905892)48:0.046899,((GCA_001426945.1_KQZ00528.1:0.0836921402,GCA_001579845.1_AMN42621.1:0.1894022419)51:0.057763,GCA_002355335.1_BAT61075.1:0.1213000128)50:0.059177)100:0.054050,GCA_900104485.1_SDB17157.1:0.2172736061)67:0.030097)73:0.025498)73:0.015910,((GCA_000143145.1_ADJ22821.1:0.1655557151,GCA_000503895.1_AHB49312.1:0.0670721301)100:0.050589,GCA_900104305.1_SDP67169.1:0.1488563231)100:0.168689)42:0.046078,(((GCA_900148505.1_SHO66313.1:0.2053138749,GCA_001720135.1_ODN68935.1:0.2329589917)64:0.015966,GCA_001305515.1_KPL51492.1:0.1367097070)93:0.035055,GCA_900102695.1_SCZ46654.1:0.2437304940)95:0.057824)17:0.020687,((GCA_000828475.1_BAQ17759.1:0.1824800960,GCA_001708935.1_ODA68291.1:0.1379577794)100:0.134718,(((GCA_000014745.1_ABI66097.1:0.1348136438,GCA_900103475.1_SDM87833.1:0.1304581297)100:0.042263,GCA_000152745.1_EAP91251.1:0.1830510521)100:0.091821,(GCA_000166055.1_ADP71865.1:0.0114918126,GCA_000636015.1_KAI94455.1:0.0077391782)100:0.237267)91:0.039138)16:0.045139)72:0.013980)79:0.016058,((((((GCA_000148725.1_EFO29163.1:0.0877454024,(GCA_001907205.1_OKL42932.1:0.0759936421,(GCA_900110875.1_SEQ91410.1:0.0879103224,GCA_900114245.1_SFL10635.1:0.0494808909)100:0.057960)100:0.138810)99:0.050836,GCA_000158095.1_EEE47637.1:0.0339978957)98:0.031523,GCA_002088295.1_ORE96440.1:0.3292849649)80:0.026796,GCA_001403915.1_CTQ42687.1:0.0555359250)80:0.060749,GCA_900105595.1_SDU21381.1:0.1246576983)80:0.046299,(GCA_000192745.1_ADZ70154.1:0.0272107961,(GCA_001188555.1_KND16074.1:0.0000026579,GCA_002249885.1_OXS37526.1:0.0000021064)100:0.094465)100:0.043408)100:0.108408)84:0.046398,(GCA_900115225.1_SFP18345.1:0.0570022846,GCA_900215505.1_SNY94023.1:0.0462942043)100:0.219551)82:0.023582,((((((((((((GCA_900093605.1_SCA55313.1:0.2531769061,(GCA_000300235.2_AJD51308.1:0.0193744895,GCA_000300275.1_EKF06287.1:0.0301486668)100:0.207544)98:0.062912,(GCA_900101935.1_SDE74916.1:0.2925092110,GCA_000024465.1_ADE40624.1:0.3127541920)85:0.027902)53:0.018531,(GCA_900102465.1_SDG58581.1:0.0767791207,(GCA_000319385.1_AFX98447.1:0.0660720539,GCA_000510265.1_AHC73394.1:0.1522835276)100:0.421948)100:0.186031)84:0.031228,((GCA_000982415.1_KKJ75198.1:0.0036949177,GCA_001026905.1_KLN58905.1:0.0275163387)100:0.122822,(GCA_900177295.1_SMF84263.1:0.0000022969,GCA_900188055.1_SNR41757.1:0.0000024856)100:0.263351)93:0.093306)87:0.031999,((GCA_000014865.1_ABK43356.1:0.2448146164,GCA_002109495.1_OSM02439.1:0.1262496619)100:0.182320,GCA_001982645.1_ONG40394.1:0.8250557671)92:0.130631)88:0.015801,(((GCA_000009985.1_BAE51947.1:0.1348031530,(GCA_000294655.1_CCG42036.1:0.0246221161,GCA_900108475.1_SEH36192.1:0.0224979829)100:0.071665)100:0.113637,GCA_000513295.1_CDK97241.1:0.1422168440)98:0.031894,((((GCA_001611975.1_AMW33991.1:0.2418476742,GCA_900156605.1_SIS58349.1:0.1761272825)100:0.056227,GCA_900100455.1_SDH31549.1:0.2310057001)67:0.023049,(GCA_000013085.1_ABC23495.1:0.1474539214,GCA_000284415.2_CCG06642.1:0.1699277793)100:0.050946)99:0.040272,(GCA_000315795.1_EKV26108.1:0.1608357509,GCA_900101965.1_SDD63008.1:0.1803158198)100:0.078162)97:0.046189)92:0.035024)82:0.018261,GCA_900100655.1_SDG54757.1:0.5423259076)79:0.016891,((GCA_000299935.1_EKE67639.1:0.0987278652,GCA_001618175.1_KZD01194.1:0.0383453826)100:0.164106,(GCA_000968135.1_CCQ74619.1:0.2689412534,GCA_001746755.1_OEJ65458.1:0.2541117958)99:0.084172)94:0.017666)78:0.034496,(((((((GCA_000010725.1_BAI71207.1:0.0708756136,GCA_000632475.2_AIB11110.1:0.0890796669)100:0.141982,(GCA_000576635.1_EWY41817.1:0.0496750321,GCA_000936425.1_KJB92487.1:0.0118185182)100:0.135005)96:0.045613,(GCA_000016185.1_ACI98129.1:0.0643085878,(GCA_000730165.2_ASG21801.1:0.0859068491,GCA_002251795.1_OYQ37896.1:0.1260430078)100:0.037863)100:0.085985)89:0.052041,(GCA_900167455.1_SKA41919.1:0.2162235583,(GCA_000226315.1_AEP10458.1:0.0000026538,GCA_000348745.1_AGH98870.1:0.0090970845)100:0.454930)94:0.051883)82:0.021236,(GCA_000767795.1_KGM34575.1:0.0049312369,GCA_002195995.1_OWJ65482.1:0.0000024274)100:0.369880)38:0.026526,((GCA_000963705.1_KJV08466.1:0.0286554681,GCA_002251735.1_OYQ17044.1:0.0240453043)100:0.245351,((GCA_000742835.1_AIK96777.1:0.3039063848,GCA_002117145.1_ARN85313.1:0.4185563953)28:0.053515,(GCA_001192655.1_GAO97950.1:0.2704078570,(GCA_000388175.3_ETZ04681.1:0.1601802601,GCA_000469665.2_ETZ06745.1:0.0328862265)100:1.757330)25:0.084701)87:0.057651)84:0.054649)28:0.012673,(((((((GCA_000011685.1_AAW60172.1:0.0089788518,(GCA_000234355.2_EHH67280.1:0.0117529270,(GCA_000723565.1_CDG32755.1:0.0231102643,GCA_002003665.1_OOL18990.1:0.0125617382)100:0.202480)98:0.051661)95:0.039431,(((GCA_001787335.1_AOX17394.1:0.0052205679,GCA_001787355.1_AOX20272.1:0.0000022143)100:0.035000,(GCA_002005465.1_AQS87617.1:0.0278583410,GCA_000963885.1_GAN53600.1:0.0843057309)100:0.051812)40:0.025544,GCA_000617865.1_GAJ29503.1:0.1095433133)99:0.027776)96:0.020504,(GCA_000724025.1_CDG40107.1:0.0000022046,GCA_001547995.1_BAT19018.1:0.0000022151)100:0.056181)97:0.031934,((GCA_000021325.1_ACI52687.1:0.0764225147,(((GCA_000182745.1_BAK83488.1:0.0116746329,GCA_000964505.1_GAO00683.1:0.0465835243)83:0.006446,GCA_000208635.2_EGG75614.1:0.0082301469)100:0.051757,(GCA_002005445.1_AQS83539.1:0.0553631850,GCA_002173735.1_ARW46674.1:0.1806454549)98:0.026022)98:0.034421)98:0.013956,(GCA_000231445.2_EHD14225.1:0.0000021722,GCA_002153535.1_OUI78381.1:0.0000022101)100:0.255522)79:0.022274)83:0.043743,(((GCA_000014285.2_ABI61442.1:0.0049761177,GCA_000576085.2_AHJ62318.1:0.0000024477)100:0.075925,(GCA_000016725.1_ABQ31156.1:0.0000029671,GCA_000202835.1_BAJ81546.1:0.0000028703)100:0.091338)98:0.043016,(GCA_000306035.1_EKM99173.1:0.0134189502,GCA_000964385.1_GAN80215.1:0.0296862363)100:0.135455)93:0.017216)88:0.037570,GCA_000964365.1_GAN76211.1:0.1821247140)93:0.065818,((GCA_000164635.1_EFH11798.1:0.1205738314,GCA_900141905.1_SHK34448.1:0.1261705001)100:0.056764,(GCA_900101615.1_SDE48456.1:0.0000021362,GCA_900104205.1_SDB74860.1:0.0000021821)100:0.086746)100:0.085186)100:0.187127)76:0.024493)85:0.036310,((GCA_900172325.1_SLN40012.1:0.3000875557,((((((((((((GCA_000013005.1_ABC62106.1:0.0586991224,GCA_001281485.1_ALE17463.1:0.0286699818)34:0.028620,(GCA_000715015.1_KEO89171.1:0.1044254348,(GCA_001663175.1_ANK12675.1:0.0766722153,GCA_001677335.1_OBV10299.1:0.0382687726)100:0.067530)32:0.044248)66:0.007954,(GCA_001304795.1_ALG62073.1:0.0000021698,GCA_001306275.1_KPM16194.1:0.0000020426)100:0.065286)68:0.023571,GCA_001008165.2_AKH43884.1:0.1568656526)98:0.040836,GCA_000235975.2_EHJ62202.1:0.1262148006)66:0.026638,GCA_001661675.2_ARU15061.1:0.1116418321)64:0.022056,GCA_001028705.1_AKM10213.1:0.0723864366)96:0.053602,((GCA_001295965.1_KPF74812.1:0.0000020837,GCA_001713435.1_AOG01130.1:0.0000021113)100:0.168689,GCA_000013325.1_ABD25279.1:0.1434639758)61:0.052348)92:0.071642,(GCA_000013985.1_ABF53154.1:0.0273077458,GCA_001610975.1_AMU95342.1:0.0508227098)100:0.097792)100:0.046902,((GCA_002218195.1_ASK88744.1:0.0915861122,GCA_900128895.1_SIN62221.1:0.0924829781)100:0.199089,(GCA_000342165.1_EMD83490.1:0.0846442291,GCA_002211145.1_OWV32520.1:0.0778864536)100:0.128771)98:0.058948)100:0.056929,(GCA_000091125.1_BAI97549.1:0.0031150802,GCA_000147835.3_AEG50617.1:0.0170429607)100:0.130970)99:0.037072,(((GCA_000016765.1_ABQ68922.1:0.0119700811,(GCA_002355275.1_ATE63550.1:0.0000029893,GCA_002367875.1_PCE41394.1:0.0000022819)100:0.058184)100:0.081776,(GCA_000175255.2_AEH62405.1:0.0281478834,GCA_000218875.1_AEI37415.1:0.0389564714)100:0.183384)100:0.042508,(GCA_001586395.2_KZB94751.1:0.0808329643,GCA_002251755.1_OYQ26064.1:0.2453188959)95:0.034759)99:0.083101)100:0.174904)61:0.030569,(GCA_000264455.2_AFK54481.1:0.0000029504,GCA_001601315.1_KYO57476.1:0.0000023247)100:0.243721)75:0.059915)54:0.023666,((GCA_000219355.1_AEI88808.1:0.3856468437,GCA_000815465.1_KIE05462.1:0.3313282220)100:0.399677,((((GCA_000010205.1_BAG41255.1:0.0677629517,GCA_000964595.1_KJV57556.1:0.1581903595)100:0.480800,(((GCA_000008385.1_AAW71238.1:0.1308151671,GCA_000953315.1_CDR78419.1:0.0917825052)100:0.436830,((GCA_000011945.1_AAV86362.1:0.0701622379,GCA_000024505.1_ACZ49517.1:0.0071372118)100:0.456786,((GCA_000026005.1_CAH57885.1:0.1206108265,GCA_000964755.1_KJV63345.1:0.0873554296)100:0.272988,GCA_000964795.1_KJV69567.1:0.3541932235)38:0.054483)98:0.292576)98:0.263472,(GCA_000022525.1_ACT69636.1:0.3061895275,GCA_000632985.1_AHX11579.1:0.6388917751)100:2.031330)100:0.592735)73:0.169411,(GCA_000012385.1_ABE05237.1:0.0903498259,GCA_000195735.1_CAA14605.1:0.0727485946)100:0.439605)70:0.061209,((((((((((((((((GCA_000011345.1_BAC07849.1:0.0054584930,GCA_000505665.1_AHB87502.1:0.0091323426)100:0.057454,GCA_000018105.1_ABW27865.1:0.1693817170)94:0.023773,(GCA_002142475.1_BAS57520.1:0.0879026268,GCA_000775285.1_KGF72031.1:0.0835868743)99:0.030236)94:0.021942,(GCA_001904725.1_OKH40830.1:0.0753848222,GCA_001746915.1_OEJ73861.1:0.1303817224)89:0.023658)83:0.013905,GCA_000317515.1_AFZ17284.1:0.0511172599)83:0.009756,((((GCA_000017845.1_ACB49576.1:0.0102951270,(GCA_000167195.1_EAM49126.1:0.0098066318,GCA_000235665.2_EHJ10145.1:0.0000028241)100:0.070422)100:0.057361,GCA_000025125.1_ADB94993.1:0.1036796821)100:0.079926,(GCA_000297435.1_CCI32323.1:0.0099357225,GCA_000312205.1_CCI06517.1:0.0091660677)100:0.094381)73:0.020214,(((((GCA_000021825.1_ACK69473.1:0.0577195869,(GCA_000317025.1_AFY76512.1:0.0141614560,GCA_001904635.1_OKH23279.1:0.0000027817)100:0.027478)100:0.026108,(GCA_001904615.1_OKH17172.1:0.1505959832,((GCA_000317615.1_AFZ50114.1:0.0567752078,GCA_000317635.1_AFZ45380.1:0.0479288365)100:0.125871,GCA_000473895.1_ERN39939.1:0.1598486203)98:0.047960)96:0.029169)95:0.029081,((GCA_000317575.1_AFZ35307.1:0.0142882540,GCA_002355455.1_BAU65920.1:0.0138232712)100:0.086153,GCA_000332035.1_ELR98587.1:0.1774540050)35:0.000002)78:0.017792,((GCA_000317675.1_AFZ52354.1:0.0682671118,((GCA_001548095.1_BAQ61946.1:0.0452705490,GCA_001548115.1_BAQ66477.1:0.0148744773)100:0.056104,GCA_001747005.1_OEJ78822.1:0.0726181454)87:0.015015)100:0.061474,((GCA_000284135.1_BAL28591.1:0.0000024269,GCA_000478825.2_AIE74326.1:0.0048313603)100:0.158826,GCA_000332055.1_ELS01939.1:0.1658161692)25:0.037324)23:0.021836)26:0.007051,GCA_002368355.1_BAZ44555.1:0.1628167292)67:0.022719)98:0.084900)72:0.006933,((GCA_000317045.1_AFY65523.1:0.0747458487,((GCA_000014265.1_ABG49747.1:0.0809495809,(GCA_002260545.1_OZH52820.1:0.0000026579,GCA_002260545.1_OZH53719.1:0.0000026579)100:0.019421)100:0.068543,GCA_002075285.2_ASC73260.1:0.1499774466)98:0.032906)89:0.024213,(GCA_001637395.1_OAB61631.1:0.0979382029,((GCA_000176895.2_CCE19876.1:0.0284307980,GCA_000307915.1_EKD08672.1:0.0000027288)100:0.096299,(GCA_000478195.2_ERT06953.1:0.1098334500,(GCA_000710505.1_KEI69151.1:0.0254207052,GCA_900009265.1_CUR14737.1:0.0342265877)100:0.075484)100:0.057253)100:0.050706)94:0.013040)96:0.022372)60:0.022895,(GCA_000317495.1_AFZ14798.1:0.0989820214,(GCA_000817775.1_KIF40765.1:0.1316178108,GCA_000317065.1_AFY68655.1:0.2057972185)93:0.041934)83:0.035837)30:0.002608,(((GCA_000317105.1_AFY85249.1:0.0896119263,GCA_001276715.1_KOR37443.1:0.1038179282)86:0.024638,(GCA_000155555.1_EDX75475.1:0.1135527994,(GCA_000211815.1_EGJ29756.1:0.0126624882,GCA_001942495.1_OLT61022.1:0.0064585232)100:0.108724)68:0.006175)87:0.027302,((((((((GCA_000020025.1_ACC84150.1:0.0741692161,((((GCA_002368055.1_BAZ74376.1:0.0000026579,GCA_002368295.1_BAZ01699.1:0.0000026579)97:0.000003,GCA_002368275.1_BAY91738.1:0.0046471744)100:0.033567,GCA_000317125.1_AFY88222.1:0.1079985657)81:0.006368,GCA_000316575.1_AFY32333.1:0.0759854583)93:0.023158)91:0.011529,((GCA_000204075.1_ABA22168.1:0.0433025912,GCA_002367975.1_BAY16734.1:0.0333951343)97:0.012246,GCA_001298445.1_ALF52700.1:0.0095706086)93:0.019234)92:0.015714,((((GCA_000175835.1_EFA70811.1:0.0000023130,GCA_001432185.1_KRH97314.1:0.0000026579)100:0.013864,GCA_000175855.1_EFA73918.1:0.0182114982)96:0.004734,GCA_002368135.1_BAZ90058.1:0.0046705402)100:0.024653,GCA_000317435.1_AFY99225.1:0.0923594718)96:0.024367)33:0.011633,(GCA_002368075.1_BAZ79939.1:0.0326928891,(((GCA_000317695.1_AFZ58057.1:0.0302864302,GCA_000196515.1_ADI63401.1:0.0506968306)98:0.010238,((GCA_000312705.1_AFW93053.1:0.0092514612,GCA_002368115.1_BAZ85255.1:0.0045537576)97:0.004720,GCA_000789435.1_KHG41581.1:0.0045508817)100:0.071992)43:0.014208,GCA_000317535.1_AFZ27198.1:0.0694334348)42:0.007547)37:0.014268)86:0.017480,((GCA_000169135.1_EAW44734.1:0.0097774733,GCA_002218065.1_GAX36518.1:0.0135015051)100:0.062350,(((GCA_000231365.2_EHC12247.1:0.0000026579,GCA_001904645.1_OKH15793.1:0.0000026579)100:0.006761,(GCA_001275395.1_KOP27069.1:0.0131597662,GCA_000934435.1_KIY14506.1:0.0000025528)29:0.024986)29:0.027518,((GCA_000828085.2_KIJ84434.1:0.0132808276,((GCA_001456025.1_KST67746.1:0.0660648309,(GCA_000350105.1_CCH67324.1:0.0050719047,GCA_000350125.1_CCH65164.1:0.0186477633)100:0.130982)94:0.030414,GCA_000316665.1_AFY53421.1:0.0662754441)97:0.032927)94:0.031559,(GCA_000346485.2_KYC39627.1:0.0122941441,GCA_000760695.2_KIE11025.1:0.0121276922)100:0.067998)84:0.007417)24:0.008374)36:0.008130)99:0.046530,(GCA_000317555.1_AFZ29405.1:0.0141711187,GCA_001904655.1_OKH22929.1:0.0000024523)100:0.068671)92:0.006995,GCA_000952155.1_KJH72334.1:0.1036274670)71:0.025540,(GCA_000180455.1_CBN55585.1:0.0437393463,((GCA_000214075.2_EGK83940.1:0.0000029359,GCA_002412335.1_PCN51366.1:0.0646254763)100:0.014294,GCA_000317475.1_AFZ05617.1:0.0000024799)100:0.061706)100:0.056339)84:0.028081)51:0.006190)67:0.027723,(GCA_000012525.1_ABB56665.1:0.0704681750,GCA_001904775.1_OKH46367.1:0.1793746584)73:0.018791)90:0.034198,GCA_000317145.1_AFY96018.1:0.2317488817)90:0.023522,(GCA_000332215.1_ELS32985.1:0.0663712131,GCA_001870225.1_APB34499.1:0.2934896242)98:0.043980)99:0.085675,(((GCA_000011465.1_CAE18662.1:0.1989898731,GCA_000760175.1_KGG13168.1:0.1064996573)98:0.083872,GCA_001182765.1_CRY93369.1:0.0790261905)98:0.067463,(GCA_000155635.1_EDY39783.1:0.0821919412,GCA_000316515.1_AFY29846.1:0.0666394738)100:0.053293)98:0.182008)98:0.158841,(GCA_000011385.1_BAC89541.1:0.0721245304,GCA_000484535.1_AGY58196.1:0.0978241553)100:0.198149)100:0.432259,GCA_001765415.1_AOR39119.1:0.8614820680)99:0.234879,(GCA_000153525.1_EAS84215.1:0.1909143097,GCA_000155895.1_EDZ60273.1:0.0250567397)100:1.598970)7:0.124320)91:0.134140)95:0.215894)96:0.031287,((((GCA_000011965.2_AAV96738.1:0.0548996137,((((((((GCA_000018145.1_ABV92010.1:0.0370980229,((((((((GCA_000155735.2_AGI70521.1:0.0692043793,GCA_001187845.1_AKS44820.1:0.0087815272)100:0.063218,GCA_900172275.1_SLN28825.1:0.0539081834)93:0.023588,GCA_000161835.1_EET49670.1:0.0571725417)98:0.049980,GCA_001908835.1_APO85763.1:0.1443631306)98:0.065386,(GCA_001403795.1_CTQ50221.1:0.1259247682,GCA_900109285.1_SEL80988.1:0.1194337815)99:0.017831)46:0.029096,(GCA_000442275.2_EPX76908.1:0.0797530600,GCA_900111945.1_SFR65527.1:0.0375958784)100:0.043756)42:0.024368,((GCA_001404155.1_CRK76470.1:0.0000023175,GCA_900114125.1_SFJ91305.1:0.0000027998)100:0.154972,GCA_000738435.1_AII88246.1:0.1434729903)20:0.033599)52:0.012996,GCA_000812665.2_AML50610.1:0.1678077405)87:0.029498)84:0.010395,GCA_900172235.1_SLN65912.1:0.0923549016)79:0.026199,((((((GCA_000765015.1_KGK78066.1:0.0000024340,GCA_900141945.1_SHJ37856.1:0.0000026977)100:0.067508,((GCA_900116005.1_SFR20371.1:0.0573436326,GCA_001205715.1_KNG91986.1:0.0612926209)97:0.007475,(GCA_002115725.1_OSQ62009.1:0.0480293415,GCA_002115805.1_OSQ44093.1:0.0257140943)100:0.057896)97:0.025504)97:0.039021,((GCA_000152805.1_EAQ13079.1:0.0917229655,GCA_900142295.1_SIO21982.1:0.0580105097)95:0.030061,GCA_900177545.1_SMH48519.1:0.1205809709)93:0.019053)64:0.014725,(GCA_900184935.1_SMX30895.1:0.0466369908,GCA_900110775.1_SEQ04210.1:0.1162642874)72:0.019646)61:0.014097,(GCA_000671395.1_KCV80783.1:0.0597777648,((((GCA_001458175.1_CUH52614.1:0.0244455617,GCA_900142085.1_SHJ80453.1:0.0493421225)97:0.016503,GCA_900110425.1_SEO74248.1:0.1557249662)99:0.036997,GCA_900114415.1_SFK97611.1:0.0176477370)97:0.051126,GCA_900129685.1_SHG80518.1:0.0408597637)99:0.074242)85:0.010315)4:0.007674,((((GCA_001307765.1_KPN64029.1:0.0881100003,((((GCA_000203975.3_KID07777.1:0.0420307178,GCA_000511355.1_AHC99459.1:0.0479502398)100:0.017486,GCA_900102795.1_SCZ68069.1:0.0978478265)97:0.018319,((((GCA_000511385.1_AHD08074.1:0.0123960673,(GCA_001258055.1_CRL14951.1:0.0000026579,GCA_900113345.1_SFH63417.1:0.0000026579)100:0.032963)96:0.017196,GCA_000152625.1_EAP77005.1:0.0999354570)100:0.048078,GCA_001678945.1_ANP36528.1:0.0177130732)96:0.035702,GCA_900172225.1_SLN16346.1:0.0488269118)94:0.010732)97:0.023361,GCA_000376545.2_ANP39302.1:0.0393784554)98:0.035743)90:0.016499,GCA_900109955.1_SEV96213.1:0.0732693477)94:0.015690,(GCA_000647975.1_KAJ53995.1:0.1159998512,((GCA_900099935.1_SDM02129.1:0.0502145469,GCA_900188335.1_SNT39008.1:0.0421822533)95:0.007644,GCA_900112335.1_SFD24209.1:0.0379531659)100:0.074162)93:0.028762)6:0.015553,GCA_001458355.1_CUH65796.1:0.0883026288)91:0.011904)67:0.010370)52:0.024654,((GCA_000152725.1_EAQ04076.1:0.0617979223,GCA_900172385.1_SLN42201.1:0.0402394586)81:0.030502,(((((((((GCA_000169415.1_EBA06226.1:0.0409241939,GCA_900115815.1_SFQ66449.1:0.0753147597)76:0.030441,(GCA_001482405.1_KUF12546.1:0.0401567259,GCA_900107235.1_SDY50621.1:0.0805199889)69:0.012700)48:0.028316,((GCA_001458375.1_CUH78918.1:0.0601397595,GCA_900184945.1_SMX46656.1:0.0787090857)99:0.028421,((((GCA_002211155.1_OWV61629.1:0.0000000000,GCA_002211225.1_OWV48539.1:0.0000000000):0.000000,GCA_900101505.1_SDE33586.1:0.0000000000):0.000003,GCA_002211205.1_OWV51117.1:0.0000026228)100:0.013788,(GCA_002237555.1_ASP19396.1:0.0097198181,GCA_900188425.1_SNT37371.1:0.0000021410)100:0.052802)60:0.015375)100:0.022834)45:0.020270,((GCA_900111875.1_SFA89892.1:0.0949331067,GCA_000521865.1_ETX28200.1:0.1044050852)63:0.018878,GCA_900156525.1_SIT79330.1:0.1382969292)43:0.007536)34:0.013669,(((GCA_000153725.1_EAU46326.1:0.0291471499,GCA_001975705.1_APZ51889.1:0.0435523865)99:0.026862,(GCA_001969385.1_APX23304.1:0.0000022641,GCA_900112435.1_SFD47478.1:0.0000022716)100:0.037085)15:0.012430,GCA_900102075.1_SDF60527.1:0.0589654408)100:0.032004)50:0.001371,(GCA_000442255.1_EPX86854.1:0.0643204860,(GCA_001687105.1_ANT60530.1:0.0044261612,(GCA_900116195.1_SFT27145.1:0.0000024955,(GCA_900100085.1_SDJ50721.1:0.0626049590,((GCA_001046955.1_AKO98119.1:0.0000026361,GCA_900109145.1_SEK10835.1:0.0000021627)100:0.063990,GCA_001247715.1_KNX40586.1:0.1021784221)90:0.040035)63:0.040042)46:0.010271)72:0.052943)82:0.033109)59:0.033003,((((GCA_000152605.1_EAP85209.1:0.0861259874,((GCA_000014045.1_ABG33469.1:0.0000020261,GCA_000154785.2_AEI92448.1:0.0341331997)100:0.057689,GCA_000622405.1_KIN68340.1:0.0807384835)99:0.027604)95:0.032987,GCA_000172095.1_EDQ06750.1:0.0671259985)89:0.030497,((GCA_000814025.1_KIC45432.1:0.0097448376,GCA_001969365.1_APX12557.1:0.0308144300)99:0.025655,(GCA_900100005.1_SDI26654.1:0.0843065926,GCA_900107355.1_SDY16085.1:0.1025532905)90:0.023739)93:0.025679)68:0.018201,((GCA_900116455.1_SFU18180.1:0.0497509458,GCA_001890925.1_OJI95427.1:0.1284004806)88:0.018779,GCA_900172295.1_SLN41694.1:0.0922225964)70:0.028293)75:0.013301)55:0.019435,GCA_002210095.1_OWU68704.1:0.0386890470)33:0.007345,((GCA_001038505.1_KMK68170.1:0.0854769658,GCA_900188035.1_SNR33753.1:0.0753072749)96:0.030226,GCA_900109035.1_SEJ25789.1:0.0415255113)97:0.057575)59:0.015345)51:0.005658)52:0.008059,(((GCA_000299575.1_EKE45241.1:0.0999227243,GCA_900184815.1_SMX23058.1:0.0895887004)85:0.033966,(((GCA_900115595.1_SFQ19421.1:0.0785539065,(GCA_001981245.1_APX90128.1:0.1391534363,(GCA_900102905.1_SDL11953.1:0.1980085130,GCA_900114485.1_SFL66809.1:0.2436241692)94:0.019525)85:0.037102)75:0.028777,(GCA_000153305.1_EAR49456.1:0.0664813219,GCA_900172355.1_SLN77961.1:0.0934771017)100:0.092131)48:0.000003,((GCA_900110115.1_SEN35871.1:0.0000025790,GCA_900141995.1_SHI75942.1:0.0100176006)100:0.114080,(GCA_900113405.1_SFH40327.1:0.0000029305,GCA_900172315.1_SLN65052.1:0.0000028694)100:0.118699)96:0.073697)65:0.030523)69:0.009024,(((((GCA_000442315.1_EPX83396.1:0.1003757739,GCA_000600335.2_EYD76858.1:0.0475365037)99:0.112612,GCA_900141735.1_SHI56435.1:0.0888134511)13:0.018759,GCA_000836695.1_KIQ69149.1:0.0720190066)16:0.016937,(GCA_000600975.2_EYD73488.1:0.0933463352,((GCA_000223375.1_AEM41954.1:0.0000027985,GCA_001399515.1_ALJ82055.1:0.0000025698)100:0.110885,GCA_900107585.1_SEA38918.1:0.2204294135)33:0.033026)30:0.040544)98:0.031884,GCA_000590925.1_AHM03922.1:0.1472454446)88:0.023188)91:0.031292)53:0.012120,((((((GCA_000299875.1_EKE67298.1:0.0296154509,GCA_900107025.1_SDX78669.1:0.1257082542)91:0.012626,(GCA_900109555.1_SEL38377.1:0.0000029902,GCA_900172305.1_SLN32577.1:0.0000029606)100:0.102618)91:0.021258,GCA_900172375.1_SLN19029.1:0.1119603351)93:0.028929,GCA_900114135.1_SFJ60445.1:0.0497490688)92:0.026582,GCA_001517585.1_CUX80312.1:0.1064230886)64:0.016284,GCA_900106675.1_SDX54573.1:0.0635932482)82:0.014562)74:0.015512,GCA_001305615.1_ALG89144.1:0.0775571521)92:0.028472,((((GCA_000012905.2_ABA77851.1:0.0521203777,((GCA_000740775.1_KFI24891.1:0.0345426556,GCA_000740795.1_KFI25175.1:0.0000027940)100:0.077826,((GCA_000021865.1_ADE84053.1:0.0621011183,GCA_900156815.1_SIS52437.1:0.1583952903)48:0.022239,(GCA_000740785.1_KFI25546.1:0.1056776259,(GCA_000203895.1_ABL68856.1:0.0605966195,GCA_000444995.1_AGT10260.1:0.0739084166)100:0.088981)32:0.045239)36:0.034016)68:0.032077)45:0.033845,((GCA_900110025.1_SEO31474.1:0.0712588142,GCA_001620265.1_AMY67675.1:0.0849346439)93:0.021832,GCA_900110135.1_SEN21732.1:0.1597152515)81:0.019848)47:0.013906,(GCA_000714535.1_KEO54600.1:0.0701278027,GCA_000715505.1_KEP68208.1:0.0470846521)99:0.045579)91:0.027082,(GCA_001548075.1_BAQ70664.1:0.0305249524,GCA_001633165.1_ANB32831.1:0.0190925238)100:0.074013)92:0.028365)88:0.034087)92:0.017829,(GCA_900095785.1_SCM68995.1:0.0000025272,GCA_900115865.1_SFQ38300.1:0.0000020233)100:0.135681)98:0.048408,(GCA_900111545.1_SET78327.1:0.0000023977,GCA_900143155.1_SHN73273.1:0.0000026579)100:0.140575)100:0.036128,(GCA_900106695.1_SDX50527.1:0.0884421814,GCA_900113695.1_SFI00780.1:0.0841255845)100:0.063034)100:0.174051)60:0.042224)68:0.036237,GCA_000179775.1_EFL89949.1:0.3969745688)90:0.026591,GCA_000152825.2_ADM10050.1:0.3467583911)97:0.025651,GCA_000023785.1_ACT59776.1:0.3502604310)91:0.020780,GCA_900199215.1_SNT72311.1:0.1719647680)97:0.095620,(GCA_000013025.1_ABI76365.1:0.0573124377,GCA_000685315.1_KDA00322.1:0.0000021065)100:0.289153)100:0.093641)79:0.053326)82:0.062762,GCA_002205555.1_ASD25777.1:0.1182933877)99:0.124849)100:0.077686);
