# Supplementary material for: Assessing the accuracy of phylogenetic rooting methods on prokaryotic gene families
Source: PLoS One. 2020 May 15;15(5):e0232950. doi: 10.1371/journal.pone.0232950 (PMC7228096; doi:10.1371/journal.pone.0232950)
Supplement: S2 Dataset — (ZIP) [file pone.0232950.s003.zip › EmpiricalDataset/GeneTrees_IQTree/000319.aln.treefile]

(GCA_000006905.1_AAK22688.1:0.0712539899,GCA_000092285.1_ADG12100.1:0.0835046786,((GCA_000017265.1_ACG79569.1:0.2998183313,(((GCA_000144605.1_ADL01546.1:0.2722613099,GCA_002205555.1_ASD26333.1:0.1724590837)100:0.250171,(GCA_000175215.2_ADU15124.1:0.5745228777,GCA_000204015.1_EGF89558.1:0.5083910977)100:0.657047)38:0.102460,(((((((GCA_000014745.1_ABI64905.1:0.2387717606,GCA_900103475.1_SDM30191.1:0.4370600616)100:0.528386,(GCA_900199215.1_SNT68324.1:0.8420004035,GCA_000152825.2_ADM08607.1:0.9072206800)99:0.199453)62:0.079746,GCA_000152745.1_EAP90764.1:0.6789634014)99:0.100993,(((((((((((((GCA_000013005.1_ABC64804.1:0.1912380814,GCA_001281485.1_ALE17920.1:0.0979845801)98:0.063257,GCA_000715015.1_KEO89534.1:0.1625719476)97:0.026461,(GCA_001663175.1_ANK12265.1:0.1076964988,GCA_001677335.1_OBV10673.1:0.1040260296)100:0.037063)98:0.097679,(GCA_001304795.1_ALG59859.1:0.0000020502,GCA_001306275.1_KPM17043.1:0.0000020502)100:0.208692)100:0.187604,GCA_001008165.2_AKH43408.1:0.4420398867)100:0.069119,(GCA_000013325.1_ABD27695.1:0.1747174505,GCA_000235975.2_EHJ61326.1:0.3030117851)100:0.087785)100:0.091455,(((GCA_000013985.1_ABF54067.1:0.0817478834,GCA_001610975.1_AMU95043.1:0.1271860945)100:0.267621,(GCA_001295965.1_KPF75300.1:0.0000026660,GCA_001713435.1_AOF99923.1:0.0142914629)100:0.339641)100:0.064730,(GCA_002218195.1_ASK88285.1:0.2405935689,GCA_900128895.1_SIN61459.1:0.2014486885)100:0.134001)100:0.094476)99:0.035700,(GCA_001028705.1_AKM08937.1:0.2974577455,GCA_001661675.2_ARU17561.1:0.4869495839)100:0.172969)100:0.128786,GCA_001586395.2_KZB94359.1:0.3331544568)100:0.063079,(GCA_000016765.1_ABQ70130.1:0.0627468777,(GCA_002355275.1_ATE66945.1:0.0000020502,GCA_002367875.1_PCE42182.1:0.0000020502)100:0.133763)100:0.358602)100:0.072710,(GCA_000091125.1_BAI97126.1:0.0334178185,GCA_000147835.3_AEG48819.1:0.0590703340)100:0.329934)100:0.124154,(GCA_000175255.2_AEH62707.1:0.1456131455,GCA_000218875.1_AEI37768.1:0.0621336315)100:0.534562)100:0.193601,((GCA_000342165.1_EMD83814.1:0.1591501123,GCA_002211145.1_OWV32952.1:0.2045771756)100:0.362622,GCA_002251755.1_OYQ30151.1:0.5698461526)99:0.145497)100:0.462891)98:0.099002,(((((((((((GCA_000009985.1_BAE49636.1:0.1819493708,GCA_000513295.1_CDK99975.1:0.2766529008)100:0.104074,(GCA_000294655.1_CCG42048.1:0.0612105221,GCA_900108475.1_SEH36113.1:0.0451020129)100:0.299078)100:0.239975,GCA_900100455.1_SDH70437.1:0.5714598191)98:0.069779,GCA_000315795.1_EKV32327.1:0.4282332443)98:0.082368,((GCA_900156605.1_SIT11040.1:0.2699553197,GCA_001611975.1_AMW34695.1:0.7836554707)39:0.063893,(GCA_900101965.1_SDE10142.1:0.4034521357,(GCA_000013085.1_ABC23760.1:0.1834149807,GCA_000284415.2_CCG09167.1:0.3473099566)100:0.347920)99:0.132157)98:0.086988)100:0.090318,((((GCA_000010725.1_BAI71261.1:0.2740954858,GCA_000632475.2_AIB12420.1:0.1874685850)100:0.168840,(GCA_000576635.1_EWY41057.1:0.1549346815,GCA_000936425.1_KJB95091.1:0.1536815049)100:0.252977)98:0.096065,((GCA_000016185.1_ACJ00933.1:0.2136354782,GCA_002251795.1_OYQ33463.1:0.4171912082)100:0.120092,(GCA_000225995.2_EGY01260.1:0.0096374154,GCA_000730165.2_ASG19964.1:0.0043949398)100:0.343072)89:0.055792)100:0.128010,GCA_900172325.1_SLN32848.1:0.8032512221)75:0.089913)75:0.059721,(((GCA_000968135.1_CCQ72297.1:0.3311307718,GCA_900093605.1_SCA57073.1:0.4113453772)100:0.136592,GCA_001746755.1_OEJ67643.1:0.4461610673)100:0.147757,(((GCA_000767795.1_KGM34112.1:0.0222587198,GCA_002195995.1_OWJ66965.1:0.0167261804)100:0.490069,(GCA_900177295.1_SMF80845.1:0.0000028761,GCA_900188055.1_SNS21852.1:0.0000022786)100:0.659590)99:0.117025,(GCA_000982415.1_KKJ77804.1:0.0318689324,GCA_001026905.1_KLN62346.1:0.0553044567)100:0.854690)81:0.044535)91:0.061694)79:0.126315,((GCA_900167455.1_SKA31866.1:0.7179209710,((((((((GCA_000011685.1_AAW61006.1:0.1094886181,(GCA_000723565.1_CDG33279.1:0.0252741205,GCA_002003665.1_OOL17716.1:0.0418946162)100:0.484212)99:0.069945,GCA_000234355.2_EHH67040.1:0.1704714370)100:0.188902,((GCA_000617865.1_GAJ27781.1:0.2689687413,((GCA_000724025.1_CDG40866.1:0.0142806249,GCA_001547995.1_BAT20765.1:0.0000024214)100:0.256426,(GCA_001787335.1_AOX17695.1:0.0099338535,GCA_001787355.1_AOX20577.1:0.0000020507)100:0.184947)100:0.061948)99:0.037620,GCA_002005465.1_AQS87878.1:0.2395572678)99:0.082215)79:0.060634,GCA_000963885.1_GAN55551.1:0.2527179170)87:0.081866,((GCA_000021325.1_ACI51192.1:0.1428630138,((GCA_000182745.1_BAK83677.1:0.0360031631,GCA_000208635.2_EGG75126.1:0.0681879092)100:0.072853,GCA_000964505.1_GAN99794.1:0.0980755464)100:0.140619)100:0.048542,(GCA_002173735.1_ARW46823.1:0.2092980156,GCA_002005445.1_AQS83532.1:0.3551476981)100:0.069973)100:0.088323)87:0.121308,(GCA_000231445.2_EHD14394.1:0.0070936032,GCA_002153535.1_OUI78230.1:0.0149117848)100:0.880068)95:0.142467,((GCA_000014285.2_ABI61365.1:0.0000021783,GCA_000576085.2_AHJ62237.1:0.0000028184)100:0.348830,((GCA_000964365.1_GAN77882.1:0.2476383362,(GCA_000164635.1_EFH13284.1:0.2904069165,((GCA_900101615.1_SDC94808.1:0.0000019631,GCA_900104205.1_SDB63664.1:0.0048228281)100:0.214340,GCA_900141905.1_SHI32608.1:0.3453305787)100:0.247536)100:0.112027)93:0.064527,((GCA_000016725.1_ABQ29807.1:0.0048445551,GCA_000202835.1_BAJ80005.1:0.0000022491)100:0.260905,(GCA_000306035.1_EKM99306.1:0.1281292955,GCA_000964385.1_GAN79743.1:0.0976302249)100:0.211298)99:0.131175)85:0.028470)97:0.093164)99:0.373753,GCA_000024465.1_ADE39388.1:1.0858292746)14:0.258257)10:0.105788,(((GCA_000319385.1_AFX99674.1:0.0913556470,GCA_000510265.1_AHC74001.1:0.0610195465)100:0.294413,GCA_900102465.1_SDF76344.1:0.0806222278)100:0.807452,((GCA_000300235.2_AJD53483.1:0.1487928867,GCA_000300275.1_EKF09204.1:0.0910569012)100:0.522613,(GCA_000226315.1_AEP10392.1:0.0596356188,GCA_000348745.1_AGH98809.1:0.0484691100)100:0.968297)82:0.118786)27:0.101711)9:0.072038)6:0.037057,(((GCA_000017565.1_ABS62264.1:0.2269264734,GCA_000739695.1_GAK44961.1:0.2914427860)100:0.284454,GCA_000689395.1_CDO60377.1:0.4090568978)96:0.138648,GCA_900101935.1_SDD82530.1:0.8068990539)92:0.126320)6:0.046071,((GCA_000264455.2_AFK54730.1:0.0000020253,GCA_001601315.1_KYO54498.1:0.0044890362)100:0.883726,GCA_002251735.1_OYQ17340.1:1.0190043408)22:0.164873)8:0.026638,((GCA_900100655.1_SDG26109.1:0.6518445977,((GCA_000299935.1_EKE69402.1:0.1568333179,GCA_001618175.1_KZD12125.1:0.1946798288)100:0.674975,((GCA_002355275.1_ATE65506.1:0.0000022692,GCA_002367875.1_PCE41849.1:0.0000022098)100:1.474098,((GCA_000444995.1_AGT11338.1:0.8343846751,(GCA_001676615.1_OCC03958.1:0.7710621069,GCA_001620265.1_AMY70468.1:1.6040710784)99:0.163104)65:0.122775,GCA_001424795.1_KQU73728.1:0.9382148029)100:0.665003)99:0.255861)97:0.073392)96:0.139632,(((((GCA_000143145.1_ADJ24405.1:0.4503014613,GCA_000503895.1_AHB49579.1:0.4408028148)100:0.158423,(GCA_000981545.1_CPR14951.1:0.0000020502,GCA_900104305.1_SDO72975.1:0.0000020502)100:0.652866)100:0.184742,((GCA_000166055.1_ADP70848.1:0.0070264089,GCA_000636015.1_KAI94875.1:0.0000027925)100:0.685118,(GCA_000828475.1_BAQ16415.1:0.5844213687,GCA_001708935.1_ODA67201.1:0.4693538847)100:0.303032)99:0.077070)100:0.358542,((((((((((((GCA_000007125.1_AAL54286.1:0.0000023574,GCA_000157815.1_EEY01781.1:0.0000028601)100:0.132824,(GCA_000017405.1_ABS15738.1:0.0099808455,GCA_000585655.1_EXL05319.1:0.0065459742)100:0.218363)100:0.136241,(GCA_000022725.1_ACS51664.1:0.1077580514,GCA_000341385.1_AGF76296.1:0.1513385619)100:0.729055)100:0.112446,(GCA_001558695.1_KXF78605.1:0.1902934344,(GCA_900104355.1_SDP59545.1:0.0905810109,GCA_900113985.1_SFI57947.1:0.1025609187)100:0.262778)100:0.085537)99:0.077134,((GCA_000014245.1_ABG61828.1:0.2259837958,(GCA_000300335.1_EKF20710.1:0.2172299418,GCA_000300515.1_EKF41206.1:0.1404119424)100:0.074955)99:0.085409,((((((GCA_000016285.1_ACM38882.1:0.2434703668,GCA_000092025.1_AAK86494.1:0.1227872126)73:0.049647,(GCA_000731295.1_CDN52824.1:0.0042013286,GCA_000731315.1_CDN46618.1:0.0000026183)100:0.125897)58:0.022329,(GCA_000722615.1_KEQ09287.1:0.0000021338,GCA_000722625.1_KEQ10892.1:0.0000021261)100:0.162938)58:0.036295,(GCA_001578105.1_AMM85149.1:0.0662145426,GCA_002043005.1_AQZ53170.1:0.0456981062)100:0.272024)92:0.021537,((((((GCA_000017145.1_ABR59268.1:0.0825816456,(GCA_002288525.1_ASY61863.1:0.0242008699,GCA_000018545.1_ACP24209.1:1.8881940018)100:0.066078)100:0.092674,GCA_000697965.2_ANK71528.1:0.0739814093)100:0.073722,(GCA_001687365.1_OBZ92780.1:0.0494339790,GCA_001885585.1_OJG00625.1:0.0810802039)100:0.054831)99:0.061927,(GCA_001267455.1_KOC72872.1:0.0513543075,GCA_001652565.1_ANH03221.1:0.0460224626)100:0.072658)100:0.095292,(GCA_000325745.1_AGA64246.1:0.3240552893,GCA_000496595.1_AHA27906.1:0.5858747625)100:0.656683)44:0.031924,(GCA_000092045.1_ABC89642.1:0.0653754989,GCA_000769405.1_KPN26702.1:0.0459147476)100:0.152890)96:0.088201)99:0.174340,(GCA_000585625.1_EXL08841.1:0.2893998715,((GCA_001424795.1_KQU65775.1:0.0737051895,GCA_001605015.1_AMS43125.1:0.1071547449)100:0.120542,(((GCA_001510895.1_KUM23930.1:0.0985590624,GCA_001618845.1_AMX99848.1:0.0869055148)100:0.056502,GCA_900113935.1_SFI34828.1:0.4979307128)91:0.024950,GCA_002075885.1_OQM75878.1:0.2157350438)91:0.044858)91:0.032867)100:0.074200)99:0.065416)97:0.066889)99:0.056844,(GCA_000154705.2_EDQ34978.2:0.4201224551,((GCA_000817775.1_KIF43842.1:0.4016078168,GCA_001293565.1_KPB02561.1:0.4699305017)100:0.148455,GCA_002238045.1_OXT01545.1:0.5557810945)97:0.139649)93:0.049187)99:0.111968,((GCA_000153465.1_EAS49760.1:0.2278708996,(GCA_000153705.1_EAU41768.1:0.2196987701,GCA_900176465.1_SMC33019.1:0.2789968056)100:0.120955)100:0.075898,(GCA_900104035.1_SDN71153.1:0.3483845764,(GCA_000800175.1_KHJ55713.1:0.0645116225,GCA_900141975.1_SHJ18548.1:0.0454226019)100:0.392236)100:0.130508)100:0.147090)100:0.086818,GCA_000179775.1_EFL88555.1:0.5710258954)100:0.145527,(((GCA_900115225.1_SFO10393.1:0.2253637619,GCA_900215505.1_SNY92433.1:0.2448524810)100:0.556764,((GCA_000230555.1_AEQ50510.1:0.2901961341,GCA_900100665.1_SDG40871.1:0.1515598532)100:0.295377,(GCA_000743575.1_KFL30718.1:0.2201411538,GCA_000970435.1_KKB86037.1:0.1778686023)100:0.321335)100:0.405271)93:0.131321,((GCA_900129325.1_SHE76440.1:0.5891034743,GCA_900104485.1_SDB27958.1:0.6877671893)71:0.185792,GCA_900102695.1_SCZ21681.1:0.7866773073)43:0.070927)43:0.042444)58:0.081035,((((((GCA_000148725.1_EFO34514.1:0.3743968850,(GCA_000158095.1_EEE45784.1:0.2184466085,GCA_001403915.1_CTQ44905.1:0.0989680662)100:0.182167)100:0.161562,(GCA_000192745.1_ADZ71864.1:0.2776589054,(GCA_001188555.1_KND20021.1:0.0259089214,GCA_002249885.1_OXS48349.1:0.0034097843)100:0.187478)85:0.090532)75:0.092905,GCA_900105595.1_SDT91477.1:0.4187359785)34:0.042259,(GCA_001907205.1_OKL42463.1:0.2717912183,(GCA_900110875.1_SEP95549.1:0.1209465386,GCA_900114245.1_SFK13499.1:0.0585604147)100:0.185349)100:0.323424)99:0.083834,(GCA_001305515.1_KPL52414.1:0.5346445011,GCA_001720135.1_ODN71602.1:0.5851338655)96:0.148665)90:0.081966,(GCA_900148505.1_SHO64331.1:0.5101818473,GCA_002088295.1_ORE91532.1:0.7583275156)57:0.175545)46:0.076800)54:0.102755,((((((GCA_000010525.1_BAF86096.1:0.4140058875,GCA_000017645.1_ABS67088.1:0.4458545457)100:0.294884,(GCA_000092925.1_ADH91151.1:0.1509867485,GCA_900100155.1_SCW71627.1:0.1203959937)100:0.223388)100:0.143466,(GCA_001402875.1_ALK10471.1:0.0000028301,GCA_001459775.1_CUU43133.1:0.0000020502)100:0.614954)53:0.091386,((((((((GCA_000011365.1_BAC52745.1:0.0196322619,GCA_000661935.1_AHY54588.1:0.0207444499)100:0.114345,(GCA_001618955.1_KZD23364.1:0.0000029776,GCA_900108575.1_SEI14954.1:0.0041987138)100:0.161592)100:0.032785,(GCA_000012725.1_ABA05794.1:0.1492689576,GCA_000013885.1_ABE63896.1:0.1154245922)100:0.053443)100:0.041630,(GCA_000195775.1_CAE29820.1:0.1248369029,GCA_000935205.1_KIZ47253.1:0.1278357357)100:0.198751)99:0.040854,((GCA_000218565.1_AEI05603.1:0.0000022625,GCA_000218585.1_AEI02027.1:0.0000020502)100:0.263140,GCA_000314735.2_EKS29474.1:0.1334333953)100:0.287046)99:0.043764,GCA_000336555.1_EKS35109.1:0.2360588751)100:0.374080,((GCA_001426945.1_KQY99920.1:0.4312498078,GCA_002119765.1_ARP99947.1:0.2827550988)99:0.076869,GCA_001579845.1_AMN40013.1:0.5159727112)99:0.056021)75:0.073487,GCA_002355335.1_BAT58934.1:0.5735197943)53:0.069788)100:0.178723,((((GCA_000019845.1_ACB94967.1:0.3400747470,(GCA_000021745.1_ACK49653.1:0.3502862499,GCA_900114285.1_SFK26812.1:0.3792397467)20:0.070654)100:0.162090,GCA_900187365.1_SNB65880.1:0.4711711290)99:0.097955,((GCA_000304315.1_CCJ07599.1:0.2779085334,GCA_002117405.1_ARN82383.1:0.4947870660)88:0.066818,(GCA_001644125.1_OAI27381.1:0.0540613907,GCA_001675455.1_OBS53206.1:0.1229759500)100:0.163209)100:0.215217)95:0.072162,GCA_900104955.1_SEC74524.1:0.5600648340)100:0.325283)56:0.066324,(((((GCA_000019945.1_ACB78668.1:0.3325646454,GCA_000022085.1_ACL55431.1:0.2968033733)100:0.227731,(GCA_001017175.1_KLK91579.1:0.1025237742,GCA_900102135.1_SCY87480.1:0.1388818988)100:0.328082)100:0.140073,(GCA_001271345.1_ALA18113.1:0.0000023043,GCA_001887265.1_APF36832.1:0.1327764972)100:0.434162)100:0.138116,(GCA_001741865.1_AOO84364.1:0.1847272597,GCA_900102525.1_SDF55801.1:0.1876296669)100:0.618924)100:0.071470,GCA_001676615.1_OCC04957.1:0.6505098653)91:0.093005)86:0.125281)55:0.098365,GCA_000496075.1_ESR27493.1:0.7276919541)100:0.148811)100:0.223591,((GCA_000014865.1_ABK44649.1:0.6309187101,GCA_002109495.1_OSM04342.1:0.3706324405)100:1.009887,((((((((((GCA_000011345.1_BAC09108.1:0.1173171269,GCA_000505665.1_AHB88208.1:0.0065803228)100:0.691555,GCA_000012525.1_ABB56524.1:0.6308654651)85:0.145787,GCA_001870225.1_APB35128.1:0.6768798565)46:0.040518,((GCA_000817775.1_KIF39281.1:0.3457134515,GCA_001904775.1_OKH50093.1:0.4864320862)91:0.096921,GCA_002075285.2_ASC71296.1:0.4275696937)99:0.181318)58:0.081910,GCA_000018105.1_ABW27659.1:0.4927885558)57:0.054973,((((((GCA_000014265.1_ABG51120.1:0.1839580573,GCA_002260545.1_OZH55451.1:0.1069073109)100:0.360299,(((GCA_000214075.2_EGK88612.1:0.0324892190,GCA_000317475.1_AFZ07291.1:0.0569164981)100:0.155609,GCA_002412335.1_PCN54189.1:0.2053584784)100:0.193148,GCA_000180455.1_CBN55496.1:0.4403809619)100:0.093270)72:0.066080,((GCA_000710505.1_KEI65889.1:0.0351634490,GCA_900009265.1_CUR10235.1:0.0311254625)100:0.388651,((GCA_000176895.2_CCE19235.1:0.0000027340,GCA_000307915.1_EKD08580.1:0.0037364703)100:0.457228,(GCA_000478195.2_ERT03960.1:0.1033533116,GCA_000972705.2_KKD35277.1:0.1572970336)100:0.253484)98:0.101796)91:0.063554)99:0.129617,((((((((GCA_000020025.1_ACC79675.1:0.1818779339,(((GCA_000316575.1_AFY33152.1:0.1805539965,((GCA_002368055.1_BAZ75325.1:0.0000020502,GCA_002368295.1_BAZ00752.1:0.0000020502)100:0.007316,GCA_002368275.1_BAY90464.1:0.0198446895)100:0.223633)100:0.073985,(GCA_000204075.1_ABA21740.1:0.2524628697,(GCA_001298445.1_ALF55149.1:0.0882553537,GCA_002367975.1_BAY16494.1:0.0609525126)100:0.113986)100:0.055194)100:0.017526,(GCA_000169135.1_EAW45046.1:0.0597862363,GCA_002218065.1_GAX34096.1:0.0469451306)100:0.174881)100:0.052180)99:0.034275,((((GCA_000196515.1_ADI64954.1:0.2131746181,(GCA_002368075.1_BAZ83200.1:0.1996615983,(((GCA_000175835.1_EFA71132.1:0.0000020502,GCA_001432185.1_KRH97518.1:0.0000020502)100:0.022735,GCA_002368135.1_BAZ90557.1:0.0459564790)100:0.038092,GCA_000175855.1_EFA72122.1:0.0408395793)100:0.322201)99:0.036761)100:0.035534,(GCA_000312705.1_AFW97143.1:0.0444561633,((GCA_000789435.1_KHG41126.1:0.0000020502,GCA_000789435.1_KHG41329.1:0.0000020502)100:0.045707,GCA_002368115.1_BAZ85722.1:0.0495281638)99:0.046580)100:0.152302)100:0.028641,GCA_000317695.1_AFZ60454.1:0.1278381879)100:0.057633,GCA_000317535.1_AFZ22535.1:0.1823696961)98:0.036547)100:0.120470,((GCA_000316665.1_AFY53105.1:0.3035318970,GCA_000317435.1_AFZ03140.1:0.3410953706)88:0.049336,((((GCA_000231365.2_EHC08679.1:0.0117437328,GCA_001904645.1_OKH11822.1:0.0151462685)100:0.122539,((GCA_000934435.1_KIY11423.1:0.0000020502,GCA_001990805.1_ONN63385.1:0.0000020502)100:0.046169,GCA_001275395.1_KOP27259.1:0.0694128983)100:0.063628)100:0.167768,GCA_000350105.1_CCH66508.1:0.4880561562)89:0.056109,(((GCA_000346485.2_KYC40164.1:0.0335496347,GCA_000760695.2_KIE11569.1:0.0407208318)100:0.163921,GCA_000828085.2_KIJ84239.1:0.2141384234)100:0.046636,GCA_001456025.1_KST67224.1:0.4669721277)92:0.055486)87:0.036671)97:0.055713)100:0.185555,(GCA_000317555.1_AFZ29838.1:0.0000025465,GCA_001904655.1_OKH21773.1:0.0298875750)100:0.358228)91:0.025179,(GCA_000317125.1_AFY87573.1:0.4385922446,GCA_000952155.1_KJH72601.1:0.1835277051)100:0.103567)99:0.068573,((((GCA_000155555.1_EDX70881.1:0.3200792360,GCA_000317515.1_AFZ20375.1:0.2261849506)99:0.053441,(GCA_000211815.1_EGJ28468.1:0.0000023765,GCA_001942495.1_OLT59902.1:0.0542338223)100:0.276691)99:0.146446,GCA_002142475.1_BAS58375.1:0.3957292100)51:0.039571,(GCA_001904725.1_OKH40389.1:0.3360324393,(GCA_000317495.1_AFZ13429.1:0.3293571142,GCA_000317045.1_AFY68077.1:0.5283366360)85:0.069769)50:0.090057)57:0.054367)87:0.058317,(GCA_001746915.1_OEJ72603.1:0.3086936826,GCA_000775285.1_KGF72572.1:0.4905691273)89:0.072629)90:0.054520,((GCA_000317105.1_AFY83935.1:0.3286429964,GCA_001637395.1_OAB63082.1:0.5872195926)92:0.073621,GCA_001276715.1_KOR33716.1:0.4230644483)91:0.102113)32:0.026316)89:0.086817,(((((GCA_000017845.1_ACB50308.1:0.0944157854,(GCA_000167195.1_EAM53363.1:0.0041101279,GCA_000235665.2_EHJ14738.1:0.0042195286)100:0.174664)100:0.191118,GCA_000025125.1_ADB95234.1:0.5211382994)100:0.275586,(((GCA_000317575.1_AFZ36442.1:0.0866146874,GCA_002355455.1_BAU66999.1:0.0946321677)100:0.216171,(GCA_002368355.1_BAZ46420.1:0.3816183885,GCA_000332055.1_ELS01768.1:0.3937894428)99:0.054545)100:0.140999,((GCA_000297435.1_CCI32326.1:0.0192856322,GCA_000312205.1_CCI06516.1:0.0364627800)100:0.519194,(((GCA_000317675.1_AFZ54182.1:0.4027353351,(GCA_001548095.1_BAQ60543.1:0.1846801474,GCA_001548115.1_BAQ65359.1:0.3143929259)100:0.107417)100:0.149581,GCA_001747005.1_OEJ80146.1:0.4578975686)100:0.169870,GCA_000332035.1_ELR99138.1:0.4058013097)100:0.176353)73:0.090744)17:0.033337)16:0.025285,(GCA_000021825.1_ACK72402.1:0.4263360430,(GCA_000317025.1_AFY77650.1:0.0301819168,GCA_001904635.1_OKH22341.1:0.0158224674)100:0.253178)99:0.106490)19:0.065488,GCA_000317145.1_AFY96685.1:0.6728720772)97:0.088246)70:0.059862,((GCA_000317615.1_AFZ51053.1:0.2717785871,GCA_000317635.1_AFZ45196.1:0.1785755092)100:0.333308,(GCA_000317065.1_AFY70521.1:0.4039202533,GCA_000332215.1_ELS32499.1:0.3938441057)100:0.375508)80:0.116777)71:0.071053)89:0.104667,(((GCA_000284135.1_BAL28867.1:0.0381523736,GCA_000478825.2_AIE75374.1:0.1523261218)100:0.566305,GCA_000473895.1_ERN41011.1:0.5983766921)90:0.047661,GCA_001904615.1_OKH11518.1:0.6324455183)87:0.048347)97:0.118019,(((GCA_000011465.1_CAE19732.1:0.6351903085,GCA_000760175.1_KGG12018.1:0.4174742026)99:0.321443,GCA_001182765.1_CRY92554.1:0.3022018177)99:0.178900,(GCA_000155635.1_EDY38105.1:0.2054384581,GCA_000316515.1_AFY28416.1:0.4106833659)100:0.056702)100:0.773316)97:0.114439,(GCA_000011385.1_BAC88158.1:0.2615650799,GCA_000484535.1_AGY58388.1:0.1733781555)100:0.896553)99:0.350232,((GCA_000219355.1_AEI88719.1:1.3698417901,GCA_001982645.1_ONG37932.1:1.0824260416)53:0.071728,(((((GCA_000008385.1_AAW71004.1:0.1157007475,GCA_000953315.1_CDR79136.1:0.1469705497)100:0.446178,((GCA_000026005.1_CAH58547.1:0.3105085500,GCA_000964755.1_KJV63429.1:0.2380415086)100:0.208130,(GCA_000964795.1_KJV69474.1:0.3723830864,(GCA_000011945.1_AAV86941.1:0.0150171422,GCA_000024505.1_ACZ48949.1:0.0042430234)100:0.965105)100:0.215068)100:0.145325)99:0.142165,(GCA_000022525.1_ACT69037.1:0.3927015226,GCA_000632985.1_AHX11015.1:0.4482213487)100:1.136620)100:0.320140,(GCA_000815465.1_KIE06124.1:0.8109530402,GCA_001765415.1_AOR37715.1:1.1382024656)97:0.106741)63:0.042970,(GCA_000153525.1_EAS85164.1:0.1694128735,GCA_000155895.1_EDZ60949.1:0.2194977226)100:0.883276)97:0.298996)57:0.223126)97:0.188455)72:0.098294)68:0.082502)89:0.092220)72:0.149051)70:0.104560,(((((((((((((((GCA_000011965.2_AAV96389.1:0.1312027452,GCA_900109035.1_SEJ64839.1:0.2409409236)100:0.053362,(((((GCA_000376545.2_ANP39825.1:0.1355708313,GCA_001678945.1_ANP38185.1:0.1209240575)100:0.029763,(GCA_000511385.1_AHD08667.1:0.0606540008,(GCA_001258055.1_CRL16755.1:0.0000021786,GCA_900113345.1_SFH23971.1:0.0000020502)100:0.047735)100:0.064135)100:0.038521,GCA_900102795.1_SCZ52752.1:0.1604483689)100:0.028713,GCA_900172225.1_SLN28113.1:0.1683088632)100:0.028746,(GCA_000203975.3_KID09530.1:0.0354888302,GCA_000511355.1_AHD00134.1:0.0902438084)100:0.154800)70:0.023787)99:0.060021,(((((((GCA_000014045.1_ABG33005.1:0.0098228083,GCA_000154785.2_AEI94687.1:0.0088515622)100:0.248670,GCA_000622405.1_KIN68617.1:0.1582224713)87:0.058615,(GCA_000814025.1_KIC50356.1:0.0776175273,GCA_001969365.1_APX12245.1:0.0984990219)100:0.158506)87:0.010843,GCA_000152605.1_EAP85042.1:0.3091015607)94:0.037620,GCA_000172095.1_EDQ06935.1:0.1942628703)95:0.043357,GCA_900156525.1_SIT84020.1:0.3808284656)93:0.020352,GCA_900116455.1_SFT98396.1:0.2080862003)98:0.038499)76:0.026041,(((GCA_001458175.1_CUH51958.1:0.1533245189,GCA_900114415.1_SFL38320.1:0.1525823751)100:0.065991,GCA_900142085.1_SHI63723.1:0.2443521945)100:0.039599,GCA_900129685.1_SHG55272.1:0.2260033982)100:0.058404)68:0.039477,(((((((GCA_000169415.1_EBA10567.1:0.1611906658,(((GCA_002211155.1_OWV62091.1:0.0000021156,GCA_002211205.1_OWV63899.1:0.0000020502)98:0.000002,(GCA_002211225.1_OWV47293.1:0.0000021307,GCA_900101505.1_SDD44602.1:0.0000021307)100:0.004660)100:0.114199,(GCA_002237555.1_ASP18831.1:0.0965569607,GCA_900188425.1_SNS51159.1:0.0335948239)100:0.030859)99:0.031705)66:0.017554,GCA_900184945.1_SMX40395.1:0.1020608060)100:0.032530,GCA_001458375.1_CUH78297.1:0.1342263235)99:0.040366,GCA_001482405.1_KUF11064.1:0.2461483702)100:0.088369,(((((GCA_000153725.1_EAU43813.1:0.1295522763,((GCA_001969385.1_APX23384.1:0.0000020502,GCA_900112435.1_SFD44892.1:0.0000020502)100:0.054126,GCA_000442255.1_EPX86748.1:0.1917374235)100:0.048099)97:0.012808,GCA_900102075.1_SDF13614.1:0.1302943239)97:0.027054,GCA_001975705.1_APZ52051.1:0.1236256626)100:0.055336,((GCA_001687105.1_ANT60074.1:0.0721796094,GCA_900116195.1_SFS98091.1:0.1595825356)100:0.081602,GCA_900100085.1_SDI12771.1:0.1781885496)100:0.146239)70:0.045102,((GCA_001038505.1_KMK65577.1:0.1877858841,GCA_900188035.1_SNR32702.1:0.2132438067)100:0.072339,(GCA_002115725.1_OSQ64044.1:0.0990602565,GCA_002115805.1_OSQ52571.1:0.1073967643)100:0.211582)70:0.044047)86:0.028333)77:0.030848,(((((GCA_000152625.1_EAP75269.1:0.1639798661,GCA_900172295.1_SLN24725.1:0.1538493124)93:0.026714,(GCA_001247715.1_KNX41869.1:0.1438941821,(GCA_001046955.1_AKO95399.1:0.0000028444,GCA_900109145.1_SEJ87484.1:0.0047995424)100:0.375681)89:0.043014)94:0.076852,GCA_900100005.1_SDI91782.1:0.1665539893)93:0.047095,(GCA_001458355.1_CUH64434.1:0.1624871680,GCA_900110775.1_SEQ68935.1:0.1149627028)100:0.113105)79:0.048239,(((GCA_001890925.1_OJI91629.1:0.2539729777,GCA_900111875.1_SFA99442.1:0.2440352623)100:0.064954,GCA_900116005.1_SFR10328.1:0.2930901703)98:0.053095,(((((GCA_000152805.1_EAQ12165.1:0.2296482780,GCA_900177545.1_SMH36157.1:0.1689359673)100:0.048296,((GCA_001307765.1_KPN64323.1:0.1406856380,GCA_900109955.1_SEW01474.1:0.2021665452)100:0.058834,GCA_000812665.2_AML50074.1:0.4155599519)100:0.048516)100:0.098518,((GCA_000152725.1_EAQ05116.1:0.2210141231,GCA_900172385.1_SLN14357.1:0.3414547447)100:0.182111,GCA_900115595.1_SFP19503.1:0.3638683783)52:0.027113)58:0.048519,GCA_900184815.1_SMX25334.1:0.3895866309)50:0.000003,GCA_900172235.1_SLN57319.1:0.3182990820)99:0.080023)75:0.028528)74:0.027912)71:0.012802,GCA_002210095.1_OWU69522.1:0.2907402452)56:0.014297)76:0.009984,(GCA_001205715.1_KNG94678.1:0.2472130268,(GCA_900095785.1_SCM66808.1:0.0000026920,GCA_900115865.1_SFQ60407.1:0.0000022208)100:0.310982)98:0.107010)92:0.023875,(((GCA_000442275.2_EPX80698.1:0.1059797040,GCA_900111945.1_SFR58289.1:0.0384180469)100:0.150857,GCA_000738435.1_AII87616.1:0.4842195656)88:0.110094,((((GCA_000155735.2_AGI73237.1:0.0949039938,GCA_001187845.1_AKS45221.1:0.1748101528)100:0.100655,GCA_900172275.1_SLN50623.1:0.2362559692)100:0.071868,((((GCA_001404155.1_CRK76018.1:0.0000020502,GCA_900114125.1_SFJ66748.1:0.0000020502)100:0.218220,GCA_900114485.1_SFL23294.1:0.2617439639)100:0.045598,GCA_001908835.1_APO87444.1:0.2761222810)99:0.025172,GCA_000161835.1_EET48622.1:0.3924809452)99:0.073667)100:0.107347,((GCA_000836695.1_KIQ68023.1:0.2219964733,GCA_900141735.1_SHI52602.1:0.2334382432)100:0.106336,GCA_000018145.1_ABV94660.1:0.3570996820)77:0.046960)78:0.072083)68:0.028769)69:0.046115,((((GCA_000647975.1_KAJ55132.1:0.3531726579,(((GCA_001305615.1_ALG89344.1:0.1382210220,GCA_900184935.1_SMX31661.1:0.1543390773)100:0.071409,(GCA_001548075.1_BAQ67483.1:0.0045107799,GCA_001633165.1_ANB36086.1:0.0092793910)100:0.284416)97:0.080304,GCA_000671395.1_KCV82967.1:0.4355807807)43:0.036087)80:0.051171,(((GCA_000299875.1_EKE69663.1:0.0999733519,GCA_900114135.1_SFJ53713.1:0.1965972401)100:0.110125,(GCA_900109555.1_SEK26804.1:0.0000023160,GCA_900172305.1_SLN12216.1:0.0000022520)100:0.259354)100:0.081932,GCA_900172375.1_SLN20513.1:0.3747261777)100:0.146731)95:0.040693,GCA_900102905.1_SDK11106.1:0.4050872385)99:0.071427,GCA_900107355.1_SDY42187.1:0.4489964054)50:0.063622)53:0.042793,((GCA_000521865.1_ETX30006.1:0.2575149220,GCA_900115815.1_SFQ00018.1:0.2534610178)77:0.073022,GCA_900107235.1_SDY16560.1:0.2837549621)63:0.066341)42:0.032510,(((GCA_000590925.1_AHM04316.1:0.3174755580,((GCA_900110115.1_SEN89191.1:0.0189732667,GCA_900141995.1_SHJ35095.1:0.0000021786)100:0.325834,(GCA_900113405.1_SFG41721.1:0.0000024487,GCA_900172315.1_SLN27936.1:0.0000027062)100:0.280202)100:0.135410)12:0.043975,((GCA_000765015.1_KGK79277.1:0.0044685712,GCA_900141945.1_SHI96473.1:0.0192306831)100:0.380505,(GCA_001403795.1_CTQ48638.1:0.1645098629,GCA_900109285.1_SEL54582.1:0.2268759012)100:0.182707)95:0.077766)91:0.065424,(((GCA_900099935.1_SDK46765.1:0.3326574135,GCA_900112335.1_SFD12714.1:0.2647715444)99:0.049716,GCA_900188335.1_SNS19060.1:0.2037571197)100:0.212070,GCA_900142295.1_SIO10434.1:0.4194524956)99:0.119535)95:0.081841)44:0.041672,(((((GCA_000153305.1_EAR51459.1:0.2845635523,GCA_900172355.1_SLN24735.1:0.2565357477)55:0.036241,(GCA_000223375.1_AEM40299.1:0.0000020001,GCA_001399515.1_ALJ80494.1:0.0000021670)100:0.604207)99:0.158626,(((GCA_000740775.1_KFI33942.1:0.0230070765,GCA_000740795.1_KFI32145.1:0.0245715648)100:0.164907,GCA_000743575.1_KFL31308.1:1.8330916931)71:0.131483,GCA_000299575.1_EKE44150.1:0.4752462134)65:0.053344)77:0.034782,((GCA_900107025.1_SDW24097.1:0.3428277584,GCA_001517585.1_CUX80145.1:0.4193003039)92:0.102449,(((((GCA_000012905.2_ABA78458.1:0.1798146404,GCA_900110135.1_SEN36119.1:0.5254926907)98:0.091681,(GCA_900110025.1_SEN75299.1:0.1936678405,GCA_900156815.1_SIS85542.1:0.3272961128)96:0.058488)92:0.061729,((GCA_000740785.1_KFI29735.1:0.2758534621,(GCA_000203895.1_ABL71729.1:0.2355649459,GCA_000444995.1_AGT08482.1:0.2614911996)100:0.159072)95:0.067688,(GCA_000021865.1_ADE85825.1:0.2855741424,(GCA_000714535.1_KEO51608.1:0.1782265532,GCA_000715505.1_KEP70996.1:0.1618275145)100:0.122973)100:0.094745)94:0.051799)92:0.043413,GCA_001620265.1_AMY68201.1:0.2649459772)96:0.043761,GCA_900106675.1_SDW40299.1:0.3436827729)90:0.051508)83:0.044810)76:0.041179,((GCA_000442315.1_EPX87326.1:0.3400463729,GCA_000600335.2_EYD77574.1:0.1525244743)99:0.142965,GCA_000600975.2_EYD72666.1:0.2809883808)53:0.028493)50:0.061934)45:0.090274,GCA_900110425.1_SEO77905.1:0.2823529918)91:0.068809,((GCA_900106695.1_SDX78144.1:0.2051663436,GCA_900113695.1_SFI74134.1:0.2592210939)100:0.191234,(GCA_900111545.1_SET81621.1:0.0000020502,GCA_900143155.1_SHN75702.1:0.0000020502)100:0.305996)100:0.144273)53:0.046539,GCA_001981245.1_APX89241.1:0.4500934571)85:0.075719,GCA_900107585.1_SDZ98297.1:0.3709949646)99:0.461188)50:0.060567,((GCA_000013025.1_ABI78079.1:0.0624544037,GCA_000685315.1_KCZ96907.1:0.0655927881)100:0.751330,GCA_000023785.1_ACT58675.1:0.7730517656)100:0.240752)100:0.331748)100:0.281986)99:0.063064,GCA_001425915.1_KQW73409.1:0.2261827824)100:0.330059);
