# Supplementary material for: Assessing the accuracy of phylogenetic rooting methods on prokaryotic gene families
Source: PLoS One. 2020 May 15;15(5):e0232950. doi: 10.1371/journal.pone.0232950 (PMC7228096; doi:10.1371/journal.pone.0232950)
Supplement: S2 Dataset — (ZIP) [file pone.0232950.s003.zip › EmpiricalDataset/GeneTrees_IQTree/000320.aln.treefile]

(GCA_000006905.1_AAK22882.1:0.0941684658,GCA_000092285.1_ADG11822.1:0.0760001578,(((GCA_000017265.1_ACG77206.1:0.1243480084,(GCA_000023785.1_ACT59881.1:0.4842866525,((GCA_000013025.1_ABI77026.1:0.0546975940,GCA_000685315.1_KCZ98404.1:0.0269596736)100:0.370694,(((((GCA_000014745.1_ABI64986.1:0.1187877013,GCA_900103475.1_SDL79691.1:0.1489768604)100:0.139755,GCA_000152745.1_EAP89843.1:0.4450127311)100:0.364616,(GCA_900199215.1_SNT74559.1:0.2856706129,GCA_000152825.2_ADM10120.1:0.6730018148)100:0.184573)98:0.077876,((((((((((((((((((((GCA_000007125.1_AAL51609.1:0.0036139244,GCA_000157815.1_EEY00916.1:0.0000024847)100:0.033152,(GCA_000017405.1_ABS14292.1:0.0000023584,GCA_000585655.1_EXL08341.1:0.0000023543)100:0.021132)100:0.056606,GCA_001558695.1_KXF77068.1:0.0738356676)100:0.030510,(GCA_900104355.1_SDO11956.1:0.0441836348,GCA_900113985.1_SFJ36562.1:0.0516188124)100:0.090285)100:0.111463,(GCA_000300335.1_EKF17462.1:0.0551729656,GCA_000300515.1_EKF43659.1:0.0354368829)100:0.126193)91:0.028107,((GCA_000014245.1_ABG63609.1:0.1851675729,GCA_002075885.1_OQM74480.1:0.1759893228)82:0.020056,(((GCA_001424795.1_KQU73768.1:0.0000026953,GCA_001605015.1_AMS41240.1:0.0110670907)100:0.081734,GCA_900113935.1_SFJ48852.1:0.1311855854)79:0.027563,(GCA_001510895.1_KUM25002.1:0.0495668678,GCA_001618845.1_AMY02066.1:0.0363473962)100:0.031312)89:0.032598)85:0.039521)86:0.036697,GCA_000585625.1_EXL04465.1:0.1583508480)98:0.058535,(GCA_000022725.1_ACS51636.1:0.0829650365,GCA_000341385.1_AGF76132.1:0.0602187754)100:0.406631)100:0.053394,GCA_002238045.1_OXT00933.1:0.3761257267)99:0.055183,((((GCA_000016285.1_ACM37577.1:0.1681380871,(GCA_000092025.1_AAK89702.2:0.1023519299,((GCA_000722615.1_KEQ06530.1:0.0000028680,GCA_000722625.1_KEQ09686.1:0.0000021930)100:0.096723,(GCA_000731295.1_CDN55231.1:0.0064324216,GCA_000731315.1_CDN49135.1:0.0191188631)100:0.078946)100:0.057422)100:0.045399)99:0.040549,(((GCA_000017145.1_ABR61430.1:0.0466352198,((GCA_000018545.1_ACP26502.1:0.0372820959,GCA_002288525.1_ASY64156.1:0.0343242566)100:0.019347,GCA_000697965.2_ANK74885.1:0.0801853159)99:0.014970)100:0.067857,((GCA_001267455.1_KOC72884.1:0.0277082442,GCA_001652565.1_ANH05184.1:0.0000023463)100:0.127663,(GCA_001687365.1_OBZ95509.1:0.0252837303,GCA_001885585.1_OJF92395.1:0.0162994375)100:0.101295)98:0.035582)99:0.050320,(GCA_000092045.1_ABC92208.1:0.0282407928,GCA_000769405.1_KPN27378.1:0.0250300515)100:0.127872)100:0.049927)100:0.036631,(GCA_001578105.1_AMM86826.1:0.0203322108,GCA_002043005.1_AQZ53237.1:0.0589268533)100:0.154804)100:0.074315,(GCA_000154705.2_EDQ34321.1:0.1587743458,GCA_001703635.1_OCW59265.1:0.0387991015)100:0.160647)96:0.110105)89:0.081680,((((GCA_000230555.1_AEQ52406.1:0.0837822010,GCA_900100665.1_SDG53691.1:0.0185522698)100:0.307719,GCA_000970435.1_KKB86440.1:0.3472388690)100:0.268042,GCA_000179775.1_EFL87806.1:0.5601868214)40:0.069009,(GCA_000325745.1_AGA64845.1:0.4272836611,GCA_000496595.1_AHA27812.1:0.6923125214)100:0.319075)93:0.076126)92:0.082992,(GCA_000817775.1_KIF43293.1:0.1889319417,GCA_001293565.1_KPB00489.1:0.2464629379)100:0.238257)94:0.000003,GCA_000800175.1_KHJ54832.1:1.1916718478)6:0.093376,(((((GCA_000148725.1_EFO31698.1:0.1169527496,(GCA_000158095.1_EEE46235.1:0.0824978916,GCA_001403915.1_CTQ43734.1:0.0555521029)100:0.133957)100:0.305874,(GCA_001907205.1_OKL45554.1:0.1261727508,(GCA_900110875.1_SER13793.1:0.0506811654,GCA_900114245.1_SFK25403.1:0.0472999327)100:0.117503)100:0.263721)78:0.067138,((GCA_000192745.1_ADZ69566.1:0.1935918274,(GCA_001188555.1_KND16667.1:0.0268467174,GCA_002249885.1_OXS39304.1:0.0047501069)100:0.302752)100:0.127583,GCA_900105595.1_SDU30419.1:0.2529310415)90:0.097062)92:0.072678,((GCA_900104485.1_SDB55155.1:0.4203887108,(GCA_001305515.1_KPL54416.1:0.3101138712,GCA_001720135.1_ODN68721.1:0.2553835346)100:0.100722)60:0.048860,(GCA_900115225.1_SFO52104.1:0.1578181446,GCA_900215505.1_SNY91119.1:0.1020088582)100:0.542027)51:0.072254)33:0.018524,GCA_900129325.1_SHG78197.1:0.4339734365)91:0.084154)5:0.061164,((GCA_000153465.1_EAS50825.1:0.2327455760,(GCA_000153705.1_EAU41150.1:0.2365168179,GCA_900176465.1_SMD12487.1:0.2239865042)100:0.366355)90:0.104489,(GCA_900104035.1_SDN58508.1:0.2758301096,(GCA_000800175.1_KHJ54831.1:0.0176018120,GCA_900141975.1_SHI48212.1:0.0013452897)100:0.349385)99:0.098535)97:0.276837)58:0.055763,((((((((((GCA_000011365.1_BAC52260.1:0.0536261003,GCA_000661935.1_AHY54130.1:0.0501130967)100:0.143233,((GCA_000012725.1_ABA03870.1:0.0488246404,GCA_000013885.1_ABE61582.1:0.0609076944)100:0.168417,(GCA_000195775.1_CAE26749.1:0.1176950353,GCA_000935205.1_KIZ33569.1:0.0800506761)100:0.065104)51:0.035278)47:0.024616,(GCA_001618955.1_KZD23408.1:0.0073148179,GCA_900108575.1_SEI15640.1:0.0035983344)100:0.156963)47:0.077964,(GCA_000336555.1_EKS32794.1:0.1295191476,((GCA_000218565.1_AEI07454.1:0.0000022713,GCA_000218585.1_AEI03877.1:0.0000025234)100:0.068805,GCA_000314735.2_EKS31301.1:0.0918008417)100:0.271579)100:0.061096)100:0.181259,((GCA_001426945.1_KQZ01928.1:0.2513072466,GCA_001579845.1_AMN44290.1:0.1914571915)100:0.054813,GCA_002119765.1_ARQ00297.1:0.3241489758)100:0.060674)99:0.062480,GCA_002355335.1_BAT59180.1:0.4018504060)100:0.090587,GCA_001676615.1_OCC00843.1:0.3716877885)94:0.073473,GCA_000496075.1_ESR22696.1:0.4967868796)44:0.095849,((((GCA_000019945.1_ACB82674.1:0.2342409942,GCA_000022085.1_ACL60890.1:0.2405653174)100:0.166149,(GCA_001017175.1_KLK93242.1:0.0541829428,GCA_900102135.1_SCY03508.1:0.0300921075)100:0.275791)100:0.070707,(GCA_001887265.1_APF38569.1:0.2751398247,(GCA_001741865.1_AOO83662.1:0.0985424514,GCA_900102525.1_SDF78542.1:0.1154069221)100:0.308366)100:0.084523)100:0.145294,(((GCA_000010525.1_BAF90348.1:0.2045855195,GCA_000017645.1_ABS65662.1:0.2115526728)100:0.194273,(GCA_000092925.1_ADH89792.1:0.0607397811,GCA_900100155.1_SCW32093.1:0.1357284455)100:0.312964)100:0.163783,(GCA_001402875.1_ALK10349.1:0.0000028860,GCA_001459775.1_CUU43011.1:0.0000021920)100:0.368419)100:0.243993)36:0.029796)39:0.067811,(((GCA_900148505.1_SHO59912.1:0.4161688233,GCA_900102695.1_SCZ44809.1:0.6222101866)97:0.078761,GCA_002088295.1_ORE90297.1:0.6939496165)91:0.068346,((((GCA_000019845.1_ACB96599.1:0.3121460595,(GCA_000021745.1_ACK50882.1:0.2246060510,GCA_900114285.1_SFJ97782.1:0.2894166568)100:0.088379)100:0.162679,GCA_900187365.1_SNB76767.1:0.4000342644)99:0.026723,((GCA_000304315.1_CCJ06006.1:0.2939070576,GCA_002117405.1_ARN83429.1:0.3815186708)100:0.084816,(GCA_001644125.1_OAI25258.1:0.1550881578,GCA_001675455.1_OBS51780.1:0.1709838043)100:0.095412)100:0.143949)100:0.125341,GCA_900104955.1_SEB46464.1:0.3696375645)100:0.163580)80:0.048859)78:0.063425)65:0.042588,(((GCA_000828475.1_BAQ18249.1:0.3192670572,GCA_001708935.1_ODA67724.1:0.3848628920)84:0.021405,GCA_001708935.1_ODA67723.1:0.3091947360)96:0.235887,(GCA_000143145.1_ADJ24286.1:0.5361531467,(GCA_000503895.1_AHB48510.1:0.4091114493,(GCA_000981545.1_CPR20274.1:0.0081070310,GCA_900104305.1_SDP12669.1:0.0000022021)100:0.411738)51:0.091451)100:0.300649)96:0.106732)80:0.093296,(GCA_000017565.1_ABS63802.1:0.4833514496,(GCA_000166055.1_ADP72556.1:0.0019540085,GCA_000636015.1_KAI95852.1:0.0057659768)100:0.633222)89:0.136512)96:0.075370,GCA_000739695.1_GAK46491.1:0.5627610518)99:0.095407,((((((((GCA_000010725.1_BAI72650.1:0.0977020402,GCA_000632475.2_AIB12271.1:0.1570674106)100:0.347692,(GCA_000576635.1_EWY36370.1:0.0761384009,GCA_000936425.1_KJB93204.1:0.1125812838)100:0.140754)88:0.095201,((GCA_000016185.1_ACI98366.1:0.1971460553,GCA_002251795.1_OYQ32809.1:0.5054375400)100:0.062729,(GCA_000225995.2_EGY00524.1:0.0157465442,GCA_000730165.2_ASG23309.1:0.0241297173)100:0.257776)100:0.084930)92:0.099184,((GCA_000299935.1_EKE78849.1:0.3191981325,GCA_000024465.1_ADE39264.1:0.6667832338)87:0.106246,(GCA_000767795.1_KGM33790.1:0.0000025767,GCA_002195995.1_OWJ67472.1:0.0266208019)100:0.372065)87:0.074488)91:0.085838,(((((GCA_000982415.1_KKJ76014.1:0.0040324602,GCA_001026905.1_KLN62009.1:0.0287060814)100:0.504499,(GCA_000300235.2_AJD52474.1:0.0742371260,GCA_000300275.1_EKF08170.1:0.0857888393)100:0.421671)68:0.119837,((GCA_000963705.1_KJV09288.1:0.0893989247,GCA_002251735.1_OYQ20923.1:0.1201519781)100:0.420876,(GCA_000226315.1_AEP10380.1:0.0183446486,GCA_000348745.1_AGH98797.1:0.0221995610)100:0.553939)21:0.069896)22:0.066859,GCA_900100655.1_SDG38703.1:0.5486887986)83:0.044494,(((GCA_900177295.1_SMF41135.1:0.0000025784,GCA_900188055.1_SNR74016.1:0.0000027213)100:0.449184,(((((((((((GCA_000013005.1_ABC64785.1:0.1968758104,((GCA_001663175.1_ANK12282.1:0.1402612288,GCA_001677335.1_OBV10691.1:0.0780636670)100:0.070110,GCA_000715015.1_KEO89515.1:0.2601266091)100:0.075900)78:0.032631,(GCA_001281485.1_ALE17901.1:0.1510774676,(GCA_001304795.1_ALG59940.1:0.0000022713,GCA_001306275.1_KPM18553.1:0.0000022713)100:0.257496)78:0.046473)100:0.106152,GCA_001008165.2_AKH43390.1:0.1890912432)100:0.067904,(GCA_000013325.1_ABD24492.1:0.1681885946,GCA_000235975.2_EHJ61308.1:0.1974414818)99:0.035363)99:0.142533,(GCA_001028705.1_AKM11163.1:0.3245943905,GCA_001661675.2_ARU17559.1:0.1796346192)100:0.118400)100:0.283581,(GCA_000013985.1_ABF53741.1:0.1114484069,GCA_001610975.1_AMU93638.1:0.0947065647)100:0.332055)99:0.068078,((GCA_002218195.1_ASK88823.1:0.1550251326,GCA_900128895.1_SIN59864.1:0.0706772289)100:0.269049,(GCA_001295965.1_KPF75628.1:0.0041016616,GCA_001713435.1_AOG00776.1:0.0000029239)100:0.328242)91:0.107229)57:0.051153,((GCA_000091125.1_BAI95115.1:0.0500001278,GCA_000147835.3_AEG50042.1:0.0250437244)100:0.125834,GCA_001586395.2_KZB94194.1:0.2720938550)96:0.061486)99:0.075944,(((GCA_000016765.1_ABQ71088.1:0.0520746373,(GCA_002355275.1_ATE65945.1:0.0000027883,GCA_002367875.1_PCE43060.1:0.0000022713)100:0.111382)100:0.127508,(GCA_000175255.2_AEH62365.1:0.2511278219,GCA_000218875.1_AEI37382.1:0.0979636667)100:0.500416)59:0.047968,GCA_000934435.1_KIY10613.1:0.4075397074)59:0.062150)100:0.272345,(GCA_000342165.1_EMD83044.1:0.2415700366,GCA_002211145.1_OWV31820.1:0.2795438828)100:0.158007)99:0.139347,GCA_002251755.1_OYQ31194.1:0.8744090868)100:0.228126)94:0.080629,(GCA_900102465.1_SDF22806.1:0.2089479052,(GCA_000319385.1_AFX99148.1:0.1509757451,GCA_000510265.1_AHC73760.1:0.0805525863)100:0.538778)100:0.321840)89:0.086638)73:0.052263)94:0.100294,((GCA_000689395.1_CDO58838.1:0.4606032598,(GCA_001192655.1_GAO97452.1:0.4655693897,GCA_002117145.1_ARN85233.1:0.5748323879)100:0.249363)53:0.088147,(((((GCA_000010205.1_BAG40263.1:0.1003080985,GCA_000964595.1_KJV56774.1:0.1075166422)100:0.547587,(GCA_000012385.1_ABE04612.1:0.1677975965,GCA_000195735.1_CAA14767.1:0.1974958870)100:0.366707)100:0.232812,(GCA_000153525.1_EAS84503.1:0.3097642809,GCA_000155895.1_EDZ61081.1:0.1801301176)100:0.816959)83:0.077702,((GCA_000219355.1_AEI89342.1:0.5341547352,GCA_000815465.1_KIE06118.1:0.4037553586)100:0.209011,(((GCA_000008385.1_AAW70746.1:0.1793262215,GCA_000953315.1_CDR79609.1:0.0728537782)100:0.279366,(((GCA_000011945.1_AAV86418.1:0.0000022713,GCA_000024505.1_ACZ49460.1:0.0000025586)100:0.776931,GCA_000964795.1_KJV69636.1:0.1526399839)100:0.235922,(GCA_000026005.1_CAH57941.1:0.0710836744,GCA_000964755.1_KJV65831.1:0.1412562284)100:0.264120)100:0.278439)100:0.368593,(GCA_000022525.1_ACT69418.1:0.3685789918,GCA_000632985.1_AHX11387.1:0.3230868852)100:0.586548)100:0.302052)100:0.110510)95:0.244583,GCA_000742835.1_AIK96821.1:0.6382540925)56:0.145619)74:0.120528)32:0.016572,((((GCA_900101935.1_SDD94622.1:0.5116615511,((GCA_001746755.1_OEJ65207.1:0.6319909526,GCA_900093605.1_SCA58079.1:0.6100460503)100:0.114110,GCA_000968135.1_CCQ74489.1:0.8684956215)83:0.089634)71:0.129225,(((GCA_000009985.1_BAE51823.1:0.3016127804,(GCA_000294655.1_CCG40625.1:0.0945555274,GCA_900108475.1_SEH48846.1:0.0974357014)100:0.422315)100:0.243209,GCA_000513295.1_CDK98593.1:0.4499361020)100:0.307936,(((GCA_000315795.1_EKV26117.1:0.3596847387,(GCA_001611975.1_AMW35593.1:0.5533076105,GCA_900156605.1_SIT11699.1:0.2671995462)100:0.173113)100:0.129654,(GCA_000013085.1_ABC22824.1:0.6986694290,GCA_900101965.1_SDE55819.1:0.4629903883)64:0.127452)64:0.034315,((GCA_900100455.1_SDG41172.1:0.7824318993,GCA_000284415.2_CCG06942.1:0.6383978218)81:0.168516,((GCA_000014865.1_ABK43471.1:0.5591253619,GCA_002109495.1_OSM04959.1:0.3943834290)100:0.503582,(((((((((((GCA_000011345.1_BAC09808.1:0.0385850742,GCA_000505665.1_AHB88857.1:0.0304091932)100:0.547981,(GCA_001637395.1_OAB58874.1:0.3204234543,GCA_000317145.1_AFY93712.1:0.4374561283)97:0.068796)92:0.044613,(GCA_001904775.1_OKH50597.1:0.2967773526,GCA_002075285.2_ASC72530.1:0.2969002441)100:0.212900)93:0.060945,((GCA_000317105.1_AFY81367.1:0.2646640667,GCA_001276715.1_KOR33851.1:0.2413836219)100:0.077916,GCA_000018105.1_ABW30513.1:0.5187424572)90:0.058532)95:0.075961,(((((GCA_000014265.1_ABG50157.1:0.3246474581,((GCA_000176895.2_CCE17452.1:0.0000022713,GCA_000307915.1_EKD10219.1:0.0000021941)100:0.262759,(((GCA_000478195.2_ERT05407.1:0.0646979417,GCA_000972705.2_KKD34531.1:0.0515187770)100:0.033802,GCA_000478195.2_ERT07228.1:0.0735194720)100:0.059183,(GCA_000710505.1_KEI68877.1:0.0663235485,GCA_900009265.1_CUR15684.1:0.0281588892)100:0.176682)97:0.057076)100:0.087133)99:0.093022,(GCA_000180455.1_CBN57914.1:0.2014574197,((GCA_000214075.2_EGK90769.1:0.0037431416,GCA_000317475.1_AFZ08900.1:0.0339754957)100:0.075369,GCA_002412335.1_PCN53882.1:0.0967991834)100:0.131131)96:0.060870)96:0.029951,((((((((GCA_000020025.1_ACC83751.1:0.0430183198,(GCA_000317535.1_AFZ25614.1:0.0962231889,(GCA_000316575.1_AFY33566.1:0.0820739746,(GCA_000169135.1_EAW44137.1:0.0172609199,GCA_002218065.1_GAX38634.1:0.0153685905)100:0.063739)83:0.017392)74:0.016165)90:0.037107,GCA_000204075.1_ABA23669.1:0.0833694282)48:0.026738,(((GCA_001298445.1_ALF53512.1:0.0283419615,GCA_002367975.1_BAY15441.1:0.0618246143)94:0.029177,((GCA_002368055.1_BAZ74569.1:0.0000022713,GCA_002368295.1_BAZ01508.1:0.0000022713)100:0.025327,GCA_002368275.1_BAY92118.1:0.0118312245)100:0.046049)80:0.008453,((GCA_000196515.1_ADI63763.1:0.0968658361,(GCA_000317695.1_AFZ58143.1:0.1002282331,(GCA_000312705.1_AFW97159.1:0.0199066904,((GCA_000789435.1_KHG40467.1:0.0000026518,GCA_000789435.1_KHG42022.1:0.0000026885)100:0.013943,GCA_002368115.1_BAZ85738.1:0.0130086071)45:0.008272)100:0.091573)86:0.026117)61:0.017394,(GCA_002368075.1_BAZ81970.1:0.0306744647,(((GCA_000175835.1_EFA68667.1:0.0044801394,GCA_001432185.1_KRH98144.1:0.0000022713)100:0.013124,GCA_000175855.1_EFA73758.1:0.0538925040)100:0.059677,GCA_002368135.1_BAZ90028.1:0.0309805087)100:0.181976)100:0.028908)100:0.090159)80:0.021849)100:0.034201,(((((GCA_000231365.2_EHC18853.1:0.0125999448,GCA_001904645.1_OKH11573.1:0.0046857259)100:0.029388,GCA_001275395.1_KOP26048.1:0.0316880329)99:0.038117,GCA_000317435.1_AFZ02435.1:0.2151534062)84:0.021888,(((GCA_001456025.1_KST65337.1:0.0000023127,GCA_001456025.1_KST65609.1:0.0000023924)100:0.108906,(GCA_000350105.1_CCH68378.1:0.0043281511,GCA_000350125.1_CCH65686.1:0.0124545082)100:0.359558)56:0.029992,GCA_000316665.1_AFY53569.1:0.1649357696)89:0.068831)97:0.034803,(GCA_000346485.2_KYC38028.1:0.0376870356,GCA_000760695.2_KIE13287.1:0.0362724823)100:0.064825)96:0.009141)100:0.038028,GCA_000828085.2_KIJ81826.1:0.1119963576)100:0.068283,GCA_001746915.1_OEJ74157.1:0.3314396964)96:0.053466,(GCA_000317555.1_AFZ31974.1:0.0411730955,GCA_001904655.1_OKH21963.1:0.0251542367)100:0.119972)95:0.026512,((GCA_000317125.1_AFY85626.1:0.1748610964,GCA_000952155.1_KJH71637.1:0.2031296453)99:0.037497,GCA_001904725.1_OKH35851.1:0.2077805203)97:0.046990)99:0.041415)95:0.045497,GCA_000317495.1_AFZ15303.1:0.1981339312)86:0.050706,(((((((GCA_000017845.1_ACB52986.1:0.0743852602,(GCA_000167195.1_EAM50979.1:0.0000022713,GCA_000235665.2_EHJ14363.1:0.0000022713)100:0.084162)100:0.081326,GCA_000025125.1_ADB95220.1:0.5945623973)99:0.154478,((GCA_000317575.1_AFZ33969.1:0.0653472937,GCA_002355455.1_BAU65998.1:0.0396861954)100:0.147027,(GCA_002368355.1_BAZ45764.1:0.2536393846,(GCA_000332055.1_ELS04165.1:0.2038112376,(GCA_001904615.1_OKH19283.1:0.3577395165,((GCA_000317675.1_AFZ55210.1:0.2667275035,(GCA_001548095.1_BAQ62067.1:0.1122597799,GCA_001548115.1_BAQ66768.1:0.1404318206)100:0.073689)95:0.051327,GCA_001747005.1_OEJ79063.1:0.1718486909)100:0.208188)84:0.033688)81:0.037844)81:0.030103)82:0.022915)54:0.034128,(GCA_000021825.1_ACK70640.1:0.1777235137,(GCA_000317025.1_AFY78819.1:0.0154218154,GCA_001904635.1_OKH25279.1:0.0314935518)100:0.155995)71:0.046837)84:0.033007,((GCA_000297435.1_CCI32284.1:0.0000029409,GCA_000312205.1_CCI08313.1:0.0045254058)100:0.279224,((GCA_000332035.1_ELR97632.1:0.4115405359,(GCA_000473895.1_ERN40079.1:0.2726972839,GCA_001870225.1_APB33732.1:0.7005334394)95:0.145142)82:0.029471,(GCA_000284135.1_BAL28978.1:0.0140360790,GCA_000478825.2_AIE72581.1:0.0201002302)100:0.370406)91:0.056337)83:0.054816)74:0.032995,(GCA_000317615.1_AFZ49486.1:0.0875852073,GCA_000317635.1_AFZ44487.1:0.1300812671)100:0.359544)94:0.069528,(GCA_000155555.1_EDX71405.1:0.2032437834,((GCA_000211815.1_EGJ34898.1:0.0377864960,GCA_001942495.1_OLT63011.1:0.0046304880)100:0.150952,GCA_000317515.1_AFZ19147.1:0.1861486186)100:0.040640)98:0.094749)95:0.048625)92:0.081889)97:0.077982,GCA_002142475.1_BAS59179.1:0.3323991221)74:0.050449,(GCA_000012525.1_ABB57539.1:0.4479426477,GCA_000317045.1_AFY65751.1:0.2190160366)51:0.053224)63:0.069726,(GCA_000317065.1_AFY70086.1:0.2842211465,GCA_000332215.1_ELS30444.1:0.4533767234)100:0.174865)73:0.052234,((((GCA_000155635.1_EDY38232.1:0.2022610280,GCA_000316515.1_AFY28359.1:0.2666892600)100:0.200444,GCA_001182765.1_CRY92575.1:0.1540370565)100:0.262457,GCA_000760175.1_KGG11995.1:0.5409046956)100:0.253608,GCA_000011465.1_CAE19750.1:1.1428326108)100:0.456238)98:0.127233,(GCA_000011385.1_BAC88492.1:0.2072073828,GCA_000484535.1_AGY60313.1:0.1170009319)100:0.469357)100:0.920250,((GCA_001765415.1_AOR39268.1:1.5415372985,GCA_001982645.1_ONG37638.1:1.9718608838)73:0.130738,GCA_001765415.1_AOR37770.1:2.1776253984)99:0.195333)99:0.383658)98:0.412964)51:0.214960)60:0.105235)58:0.094645)51:0.062531,GCA_900167455.1_SJZ54709.1:0.6351973372)49:0.038681,(GCA_000388175.3_ETZ04743.1:0.2172202311,GCA_000469665.2_ETZ07428.1:0.3311692539)100:2.459771)65:0.044964)60:0.044650,(GCA_900172325.1_SLN69464.1:0.5952880663,((((((((GCA_000011685.1_AAW61123.1:0.0419285328,GCA_000234355.2_EHH68177.1:0.0843084275)100:0.109388,(GCA_000723565.1_CDG33526.1:0.0313742957,GCA_002003665.1_OOL17052.1:0.0485494150)100:0.251462)100:0.154950,(((GCA_000724025.1_CDG41290.1:0.0000022713,GCA_001547995.1_BAT20310.1:0.0000025548)100:0.255698,(GCA_002005465.1_AQS88991.1:0.1765053836,GCA_000617865.1_GAJ27649.1:0.4001283762)99:0.098411)95:0.062572,(GCA_001787335.1_AOX16192.1:0.0143440850,GCA_001787355.1_AOX19152.1:0.0000026411)100:0.154810)100:0.103562)100:0.101838,GCA_000963885.1_GAN55632.1:0.3832952042)100:0.094458,(((GCA_000021325.1_ACI50406.1:0.1843593734,(GCA_000182745.1_BAK84817.1:0.0243243955,(GCA_000208635.2_EGG76427.1:0.0336502619,GCA_000964505.1_GAN98790.1:0.1046360048)92:0.035526)100:0.206531)100:0.092923,(GCA_002173735.1_ARW47459.1:0.3294341976,GCA_002005445.1_AQS86024.1:0.3913944513)100:0.126334)100:0.093875,(GCA_000231445.2_EHD14477.1:0.0000020050,GCA_002153535.1_OUI78138.1:0.0000020288)100:0.712157)100:0.050153)100:0.244613,((GCA_000016725.1_ABQ30967.1:0.0000026493,GCA_000202835.1_BAJ81158.1:0.0050906574)100:0.420961,(GCA_000306035.1_EKN00130.1:0.1565478192,GCA_000964385.1_GAN80238.1:0.0794069810)100:0.509408)99:0.172614)100:0.182775,((GCA_000164635.1_EFH10499.1:0.2858512730,GCA_900141905.1_SHK45188.1:0.3816743507)99:0.071772,(GCA_900101615.1_SDC98697.1:0.0000025503,GCA_900104205.1_SDB73270.1:0.0106021920)100:0.246543)100:0.189679)100:0.364839,(GCA_000264455.2_AFK57196.1:0.0160649009,GCA_001601315.1_KYO50882.1:0.0051632804)100:0.858375)84:0.043542)71:0.049928)98:0.082635)97:0.070119)73:0.051554,((((((((((((((((((((((GCA_000011965.2_AAV94962.1:0.0404055872,((GCA_001258055.1_CRL14160.1:0.0000022713,GCA_900113345.1_SFG19045.1:0.0000022713)100:0.037998,GCA_000511385.1_AHD09721.1:0.0823372658)100:0.027675)96:0.020933,((((GCA_000203975.3_KID10343.1:0.0314645406,GCA_900102795.1_SCZ58352.1:0.0756624407)99:0.013594,GCA_000511355.1_AHD00997.1:0.0499282967)100:0.030931,(GCA_900172225.1_SLN37504.1:0.0454741916,(GCA_000376545.2_ANP40423.1:0.0965474672,GCA_900116455.1_SFU14423.1:0.1143079860)100:0.023166)100:0.026063)12:0.004970,GCA_001678945.1_ANP38841.1:0.0624429272)95:0.018765)26:0.016735,(GCA_900109035.1_SEI43479.1:0.0587599705,GCA_002210095.1_OWU77462.1:0.1399605850)99:0.027439)100:0.038385,(((GCA_002115725.1_OSQ59758.1:0.0621599005,GCA_002115805.1_OSQ52133.1:0.0236570856)100:0.052808,(GCA_900172295.1_SLN12403.1:0.1015632199,GCA_000152625.1_EAP76199.1:0.1172049923)76:0.009791)78:0.019675,GCA_900100005.1_SDH98557.1:0.0816385999)73:0.018298)56:0.012576,((((GCA_001908835.1_APO86784.1:0.1364286652,(GCA_900095785.1_SCM67897.1:0.0000022713,GCA_900115865.1_SFQ54180.1:0.0000022713)100:0.044139)91:0.054084,GCA_900172385.1_SLN43997.1:0.0856488625)82:0.033444,GCA_001247715.1_KNX42574.1:0.1563823577)77:0.017915,GCA_000671395.1_KCV83564.1:0.1146225353)44:0.012122)69:0.017007,(((((GCA_900110775.1_SEP61473.1:0.1346756311,GCA_001458355.1_CUH62483.1:0.0778407345)63:0.048698,GCA_900107355.1_SDY57811.1:0.2067950056)49:0.028368,(GCA_900099935.1_SDI57397.1:0.0852687144,(GCA_900112335.1_SFC56493.1:0.0919181076,GCA_900188335.1_SNS79828.1:0.0605253676)97:0.035239)100:0.125406)56:0.025352,((((GCA_001458175.1_CUH53094.1:0.0523547959,GCA_900114415.1_SFK64884.1:0.0397152837)100:0.016475,GCA_900142085.1_SHJ25829.1:0.0988560702)100:0.024840,GCA_900129685.1_SHG23543.1:0.0992601240)100:0.030749,GCA_900110425.1_SEO27944.1:0.1474780810)99:0.029602)58:0.027899,(((((GCA_000299875.1_EKE72044.1:0.1013326058,(GCA_900109555.1_SEL25461.1:0.0000022713,GCA_900172305.1_SLN64794.1:0.0000022713)100:0.099558)73:0.021197,GCA_001890925.1_OJI93349.1:0.1541269363)87:0.016206,((((GCA_000442275.2_EPX79100.1:0.0343421554,GCA_900111945.1_SFR48479.1:0.0624399596)100:0.088073,(GCA_001038505.1_KMK67380.1:0.1044483057,GCA_900188035.1_SNR70440.1:0.0769875249)100:0.088834)59:0.013739,((GCA_000155735.2_AGI72230.1:0.0504350143,(GCA_001187845.1_AKS46087.1:0.0527284879,GCA_900172275.1_SLN16789.1:0.0878248854)100:0.049565)100:0.062408,(GCA_000161835.1_EET48934.1:0.1009905018,GCA_900114485.1_SFL04051.1:0.2061913579)87:0.045050)95:0.064764)61:0.007877,((GCA_000765015.1_KGK79037.1:0.0000023689,GCA_900141945.1_SHI55216.1:0.0000020243)100:0.121636,(((GCA_000014045.1_ABG32150.1:0.0312062655,GCA_000154785.2_AEI93945.1:0.0327189778)100:0.130322,(GCA_000152605.1_EAP84291.1:0.0744261512,(GCA_000172095.1_EDQ04118.1:0.0931954031,GCA_000622405.1_KIN69763.1:0.1115654404)99:0.045014)99:0.046643)27:0.018091,(GCA_000814025.1_KIC48616.1:0.0385628484,GCA_001969365.1_APX11634.1:0.0430319817)100:0.122285)97:0.046342)98:0.068344)13:0.027518)13:0.014747,GCA_000812665.2_AML52769.1:0.2385514503)55:0.015050,(GCA_900114135.1_SFJ69939.1:0.1185547406,(GCA_900172375.1_SLN39979.1:0.1244497426,(GCA_900172235.1_SLN10304.1:0.0731328967,GCA_001981245.1_APX88705.1:0.2014270090)79:0.041277)69:0.009106)56:0.013817)60:0.021255)84:0.013872)66:0.012106,(((((GCA_001305615.1_ALG90238.1:0.0374310466,GCA_900184935.1_SMX34964.1:0.0924210018)99:0.043879,(GCA_900116005.1_SFR03886.1:0.0774264326,GCA_900111875.1_SFA79321.1:0.1234535520)84:0.037629)81:0.022532,GCA_900184815.1_SMX22243.1:0.2117513376)46:0.014702,(GCA_000647975.1_KAJ56867.1:0.0911883390,GCA_900100085.1_SDJ43426.1:0.1686628546)55:0.033500)81:0.032792,(GCA_900115815.1_SFQ41377.1:0.0944398383,(((GCA_001046955.1_AKO96528.1:0.0000023311,GCA_900109145.1_SEI83643.1:0.0082831004)100:0.169667,(GCA_001404155.1_CRK74303.1:0.0000026603,GCA_900114125.1_SFJ45443.1:0.0000024026)100:0.223940)88:0.036696,(GCA_001548075.1_BAQ69233.1:0.0036520496,GCA_001633165.1_ANB34851.1:0.0045361016)100:0.198779)93:0.051630)79:0.037040)68:0.023711)81:0.033327,(((((((GCA_000153725.1_EAU43901.1:0.0060922934,(GCA_900102075.1_SDE23505.1:0.0711260700,(GCA_001969385.1_APX25268.1:0.0000022713,GCA_900112435.1_SFD06512.1:0.0000022713)100:0.076866)81:0.019425)81:0.017668,GCA_001975705.1_APZ54348.1:0.0497505987)99:0.034987,(GCA_001687105.1_ANT59243.1:0.0286698048,GCA_900116195.1_SFS35864.1:0.0277441136)100:0.074066)89:0.020272,GCA_000442255.1_EPX76075.1:0.0563638691)87:0.045606,(GCA_001482405.1_KUF11758.1:0.0935665706,GCA_900107235.1_SDY00733.1:0.1218369171)97:0.030923)45:0.005729,(((GCA_002211155.1_OWV60055.1:0.0000020258,GCA_002211205.1_OWV66818.1:0.0000020305)100:0.005002,(GCA_002211225.1_OWV50158.1:0.0000029776,GCA_900101505.1_SDC11420.1:0.0000022713)100:0.003428)100:0.042902,((GCA_002237555.1_ASP21931.1:0.0137917024,GCA_900188425.1_SNS56083.1:0.0241895756)100:0.057433,GCA_900184945.1_SMX36300.1:0.1014108825)95:0.032916)99:0.055972)47:0.012287,((GCA_000169415.1_EBA08838.1:0.1302419583,GCA_001458375.1_CUH80450.1:0.0586233674)99:0.048442,((GCA_000152805.1_EAQ11585.1:0.1002482688,GCA_900177545.1_SMH55944.1:0.2234927445)94:0.063375,(GCA_001307765.1_KPN62423.1:0.1108303771,GCA_900109955.1_SEW17083.1:0.0830341197)100:0.092367)88:0.040910)75:0.027901)82:0.029389)95:0.038460,(((GCA_900110115.1_SEM87806.1:0.0041424314,GCA_900141995.1_SHI44633.1:0.0000021807)100:0.037497,(GCA_900113405.1_SFH34452.1:0.0000023498,GCA_900172315.1_SLN59978.1:0.0000027526)100:0.195881)94:0.063806,GCA_900115595.1_SFP48235.1:0.0442506055)94:0.043599)88:0.013933,(GCA_000521865.1_ETX29830.1:0.1195146272,GCA_900156525.1_SIT76704.1:0.2362683191)93:0.082435)66:0.017082,(((((GCA_900172355.1_SLN16025.1:0.1057686493,(GCA_000299575.1_EKE43607.1:0.1812382185,(GCA_000836695.1_KIQ68751.1:0.1586139222,GCA_900141735.1_SHI30106.1:0.0886782606)99:0.080106)95:0.045073)90:0.035153,GCA_001205715.1_KNG95567.1:0.1655575057)95:0.025366,(GCA_000152725.1_EAQ03318.1:0.1065780524,GCA_000153305.1_EAR50952.1:0.1079943693)99:0.040049)96:0.043950,(GCA_000600975.2_EYD71770.1:0.1441733617,(GCA_000223375.1_AEM40877.1:0.0000026266,GCA_001399515.1_ALJ81035.1:0.0000026697)100:0.186930)96:0.044243)94:0.021735,GCA_000738435.1_AII87067.1:0.3667688848)15:0.020977)16:0.035788,(GCA_000590925.1_AHM04949.1:0.1837602199,(GCA_000018145.1_ABV93248.1:0.1306054663,(GCA_001517585.1_CUX81109.1:0.1600912195,GCA_900107025.1_SDX51026.1:0.1781374938)88:0.068388)18:0.027067)19:0.038559)93:0.013526,(GCA_000714535.1_KEO51707.1:0.0799197966,GCA_000715505.1_KEP68284.1:0.0677475260)100:0.085461)84:0.026004,(((GCA_000012905.2_ABA78776.1:0.1099859366,(GCA_900110025.1_SEM89605.1:0.1186311163,GCA_900110135.1_SEN09415.1:0.1495672859)99:0.035360)99:0.050913,GCA_900106675.1_SDX18725.1:0.1174127028)93:0.019850,(GCA_001403795.1_CTQ50591.1:0.1078651454,GCA_900109285.1_SEL65084.1:0.1088121274)100:0.200887)82:0.029925)78:0.019585,(GCA_000740775.1_KFI27263.1:0.0265806449,GCA_000740795.1_KFI27711.1:0.0288482374)100:0.150623)84:0.019239,(GCA_900156815.1_SIS66248.1:0.1438867231,(GCA_001620265.1_AMY69212.1:0.1373066880,GCA_000021865.1_ADE85406.1:0.2443581769)95:0.048129)79:0.021844)88:0.032452,GCA_900142295.1_SIN91014.1:0.2455926733)95:0.042767,GCA_000740785.1_KFI30846.1:0.1647048565)96:0.049447,(GCA_000203895.1_ABL72164.1:0.1188288348,GCA_000444995.1_AGT08325.1:0.1311399517)100:0.174372)99:0.110052,GCA_900102905.1_SDL01817.1:0.2244420445)100:0.073225,(GCA_000442315.1_EPX86100.1:0.1160014927,GCA_000600335.2_EYD77272.1:0.1809103340)100:0.139694)100:0.092876,(((GCA_900106695.1_SDX51890.1:0.1617436625,GCA_900113695.1_SFH76790.1:0.2162897489)100:0.095103,(GCA_900111545.1_SET54188.1:0.0000022831,GCA_900143155.1_SHN68167.1:0.0000022713)100:0.154745)100:0.072414,GCA_900107585.1_SDZ77068.1:0.3737669094)99:0.085105)100:0.163246)100:0.212889)100:0.114457)100:0.293047)87:0.061685,GCA_001425915.1_KQW68228.1:0.2115441033)87:0.054691,((GCA_000144605.1_ADL00756.1:0.1389925027,GCA_002205555.1_ASD28406.1:0.1611445623)100:0.181456,(GCA_000175215.2_ADU12273.1:0.2492438980,GCA_000204015.1_EGF91450.1:0.3072572446)100:0.085201)100:0.259559)100:0.109644);
