# Supplementary material for: Assessing the accuracy of phylogenetic rooting methods on prokaryotic gene families
Source: PLoS One. 2020 May 15;15(5):e0232950. doi: 10.1371/journal.pone.0232950 (PMC7228096; doi:10.1371/journal.pone.0232950)
Supplement: S2 Dataset — (ZIP) [file pone.0232950.s003.zip › EmpiricalDataset/GeneTrees_IQTree/000321.aln.treefile]

(GCA_000006905.1_AAK23229.1:0.0049832505,GCA_000092285.1_ADG09981.1:0.0142051151,((GCA_000017265.1_ACG77644.1:0.1326614406,GCA_001425915.1_KQW71289.1:0.1576892071)95:0.071127,((GCA_000175215.2_ADU12626.1:0.1573206767,GCA_000204015.1_EGF90093.1:0.1018799565)100:0.174783,((((GCA_000023785.1_ACT59766.1:0.3293710257,((((((((((((((((((((GCA_000007125.1_AAL51938.1:0.0052558324,GCA_000157815.1_EEY00587.1:0.0000022021)100:0.007346,(GCA_000017405.1_ABS14672.1:0.0000027595,GCA_000585655.1_EXL05456.1:0.0000022906)100:0.041499)99:0.034307,((GCA_001558695.1_KXF77610.1:0.0329421781,(GCA_900104355.1_SDN78329.1:0.0408829873,GCA_900113985.1_SFJ18319.1:0.0104008041)100:0.079429)100:0.034428,(GCA_000022725.1_ACS51546.1:0.0285696828,GCA_000341385.1_AGF76030.1:0.0419617843)100:0.169047)93:0.017911)100:0.074291,(((GCA_000014245.1_ABG63073.1:0.1052172977,GCA_000300335.1_EKF18438.1:0.0422283489)61:0.005972,GCA_000300515.1_EKF40358.1:0.0605140538)100:0.064991,(GCA_900113935.1_SFJ21459.1:0.0878625515,(GCA_000585625.1_EXL01788.1:0.0697061045,((GCA_001424795.1_KQU69714.1:0.0296467540,GCA_001605015.1_AMS42426.1:0.0672014403)100:0.022446,((GCA_001510895.1_KUM24591.1:0.0214820873,GCA_001618845.1_AMY00638.1:0.0453221470)100:0.013285,GCA_002075885.1_OQM75724.1:0.0905268621)100:0.036207)100:0.055941)100:0.045509)96:0.022834)99:0.026994)19:0.012801,(GCA_001293565.1_KPB01263.1:0.1970013261,GCA_002238045.1_OXS99150.1:0.1486382034)100:0.069817)100:0.049184,(((((((((GCA_000016285.1_ACM36317.1:0.0401796263,((GCA_000092045.1_ABC90470.1:0.0089310382,GCA_000769405.1_KPN28607.1:0.0485103825)100:0.055164,(GCA_000325745.1_AGA64402.1:0.2453016711,GCA_000496595.1_AHA28275.1:0.3836771643)100:0.287265)100:0.056266)100:0.054943,((GCA_000722615.1_KEQ06771.1:0.0000029046,GCA_000722625.1_KEQ08614.1:0.0000025229)100:0.053041,(GCA_000731295.1_CDN53625.1:0.0000025379,GCA_000731315.1_CDN47485.1:0.0000028375)100:0.027219)99:0.050491)84:0.044641,((GCA_001267455.1_KOC77597.1:0.0000027957,GCA_001652565.1_ANH03903.1:0.0000027957)100:0.054618,GCA_000092025.1_AAK87708.1:0.1092326887)93:0.019527)42:0.000002,(GCA_001578105.1_AMM83886.1:0.0253878835,GCA_002043005.1_AQZ53281.1:0.0275062166)100:0.121134)55:0.022472,((GCA_000017145.1_ABR59839.1:0.0164355785,GCA_000697965.2_ANK72125.1:0.0408079866)94:0.014221,(GCA_000018545.1_ACP24973.1:0.0193490675,GCA_002288525.1_ASY62630.1:0.0476036082)83:0.000003)95:0.049290)58:0.026621,GCA_001687365.1_OBZ96346.1:0.0633584088)94:0.052664,GCA_001885585.1_OJF97889.1:0.0675381764)98:0.054387,(GCA_000154705.2_EDQ32135.2:0.0211700956,GCA_001703635.1_OCW56659.1:0.0280705182)100:0.084017)100:0.131117,((GCA_000153465.1_EAS51086.1:0.0993809453,(GCA_000153705.1_EAU42389.1:0.1030963446,GCA_900176465.1_SMC60823.1:0.0358544184)100:0.028793)100:0.032810,((GCA_000800175.1_KHJ55085.1:0.0000027957,GCA_900141975.1_SHI58344.1:0.0000027957)100:0.050412,GCA_900104035.1_SDO82843.1:0.1060546719)99:0.038260)100:0.094203)46:0.026702)100:0.135521,GCA_900148505.1_SHO67585.1:0.2170450307)44:0.051708,GCA_001720135.1_ODN67347.1:0.1678663170)34:0.032069,((((GCA_000148725.1_EFO29176.1:0.0731502755,(GCA_000158095.1_EEE44158.1:0.0334761834,GCA_001403915.1_CTQ42676.1:0.0235316726)100:0.048390)55:0.039219,(GCA_001188555.1_KND16963.1:0.0000020741,GCA_002249885.1_OXS45014.1:0.0000020880)100:0.057851)34:0.011294,GCA_000192745.1_ADZ70166.1:0.0597359213)95:0.043595,(GCA_900104485.1_SDB17032.1:0.2023530854,GCA_900129325.1_SHG44667.1:0.1904387823)98:0.076110)37:0.030777)41:0.030201,((GCA_001676615.1_OCC02782.1:0.2563057634,((((GCA_000143145.1_ADJ22831.1:0.1158235848,GCA_000503895.1_AHB49295.1:0.1592376666)100:0.158045,(GCA_000981545.1_CPR15618.1:0.0000027957,GCA_900104305.1_SDP65022.1:0.0000027957)100:0.089343)100:0.128902,(GCA_000166055.1_ADP72184.1:0.0000021740,GCA_000636015.1_KAI96222.1:0.0000021084)100:0.331142)93:0.050182,(((((((GCA_000010525.1_BAF88552.1:0.1206821624,GCA_000017645.1_ABS66924.1:0.0255893925)100:0.110426,(GCA_000092925.1_ADH88758.1:0.0239111637,GCA_900100155.1_SCW96441.1:0.0419279622)100:0.123299)100:0.078265,(GCA_001402875.1_ALK09159.1:0.0000022465,GCA_001459775.1_CUU41822.1:0.0000028509)100:0.152145)98:0.041587,((GCA_000019945.1_ACB80285.1:0.1081189617,GCA_000022085.1_ACL56897.1:0.0215150470)100:0.069166,((GCA_001017175.1_KLK95079.1:0.0064072071,GCA_900102135.1_SCY96111.1:0.0242885283)100:0.059937,(GCA_001271345.1_ALA16167.1:0.0179941630,GCA_001887265.1_APF37872.1:0.0039137976)100:0.150118)88:0.026697)100:0.081446)88:0.054027,(GCA_001741865.1_AOO82951.1:0.0325234931,GCA_900102525.1_SDH41662.1:0.0546257960)100:0.076976)29:0.032595,(((((GCA_000011365.1_BAC50665.1:0.0123536294,GCA_000661935.1_AHY49749.1:0.0300217577)100:0.064607,((((GCA_000012725.1_ABA04625.1:0.0470320622,GCA_000013885.1_ABE62367.1:0.0310561979)100:0.052762,(GCA_000935205.1_KIZ41964.1:0.0802326917,(GCA_001618955.1_KZD24022.1:0.0000020012,GCA_900108575.1_SEI21783.1:0.0000022656)100:0.032821)99:0.018121)99:0.016240,GCA_000195775.1_CAE28691.1:0.0620313361)98:0.024469,(GCA_000336555.1_EKS38966.1:0.0527703969,((GCA_000218565.1_AEI07030.1:0.0000027957,GCA_000218585.1_AEI03453.1:0.0000027957)100:0.035635,GCA_000314735.2_EKS27767.1:0.0302484696)100:0.061192)99:0.018328)93:0.012439)100:0.095746,(GCA_002119765.1_ARQ01338.1:0.1282384115,GCA_001426945.1_KQZ00545.1:0.2327135628)96:0.059332)71:0.014836,GCA_001579845.1_AMN42605.1:0.1883306337)87:0.034094,GCA_002355335.1_BAT61055.1:0.1703874671)73:0.045096)81:0.047246,(((GCA_000019845.1_ACB94994.1:0.1045418046,(GCA_000021745.1_ACK49552.1:0.1271297298,GCA_900114285.1_SFK29571.1:0.1041270360)100:0.062500)98:0.055736,(((GCA_001644125.1_OAI31581.1:0.0319409462,GCA_001675455.1_OBS50623.1:0.0571477196)100:0.045780,GCA_000304315.1_CCJ06730.1:0.1183497600)83:0.033389,(GCA_002117405.1_ARN82261.1:0.1326871447,GCA_900104955.1_SEB61867.1:0.1745803589)99:0.036309)100:0.052019)50:0.027763,GCA_900187365.1_SNB72404.1:0.1743741226)100:0.108508)100:0.131575)93:0.058535)88:0.025620,GCA_001305515.1_KPL51482.1:0.2810141644)86:0.024901)15:0.019835,(GCA_001907205.1_OKL42769.1:0.0561816188,(GCA_900110875.1_SEQ90935.1:0.0342874514,GCA_900114245.1_SFL10366.1:0.0236446476)100:0.063896)100:0.098330)24:0.015450,GCA_900105595.1_SDU21200.1:0.1328310075)86:0.030010,(GCA_000496075.1_ESR26512.1:0.1978781208,((GCA_000828475.1_BAQ17749.1:0.0364420396,GCA_001723285.1_ODR98614.1:0.0509870013)100:0.121468,GCA_001708935.1_ODA68303.1:0.2177528175)100:0.122004)25:0.047745)26:0.076711,((GCA_900115225.1_SFO32641.1:0.0440616801,GCA_900215505.1_SNY94012.1:0.0799138019)100:0.126351,GCA_000179775.1_EFL90040.1:0.3379715756)86:0.034889)13:0.028059,(GCA_000152825.2_ADM09941.1:0.3713911255,GCA_002088295.1_ORE94590.1:0.2709497971)75:0.081237)14:0.011966,((GCA_000230555.1_AEQ51687.1:0.0128489758,(GCA_900100665.1_SDG80115.1:0.0287001509,(GCA_000743575.1_KFL31775.1:0.0983560774,GCA_000970435.1_KKB77337.1:0.0727276570)100:0.220783)99:0.034641)100:0.265797,GCA_000689395.1_CDO61507.1:0.2697466569)17:0.075251)90:0.032563,(GCA_900102695.1_SCZ46434.1:0.3176880115,(GCA_000739695.1_GAK46430.1:0.2340759256,(GCA_000017565.1_ABS64344.1:0.2399804061,((((((((((((((GCA_000011965.2_AAV97039.1:0.0717461833,(GCA_900172225.1_SLN16731.1:0.0369812843,(((((GCA_000203975.3_KID07761.1:0.0356849079,GCA_000511355.1_AHC99472.1:0.0236338329)69:0.005838,(GCA_900102795.1_SCZ74118.1:0.0129589576,(GCA_001458175.1_CUH50888.1:0.0424206979,GCA_900114415.1_SFL36707.1:0.0588223686)98:0.032305)91:0.009012)97:0.031831,GCA_000376545.2_ANP39320.1:0.0154683540)91:0.003955,GCA_001678945.1_ANP36512.1:0.0155517070)85:0.017970,((GCA_000511385.1_AHD08091.1:0.0000000000,GCA_900113345.1_SFG92939.1:0.0000000000):0.000003,GCA_001258055.1_CRL14967.1:0.0000029776)100:0.065170)95:0.037960)82:0.009821)95:0.020772,GCA_002210095.1_OWU68716.1:0.1142315338)95:0.020232,((GCA_001890925.1_OJI94833.1:0.0894134550,GCA_900116455.1_SFU07690.1:0.0057214116)97:0.013343,GCA_900109035.1_SEK05555.1:0.0686203607)99:0.026040)92:0.017871,GCA_900177545.1_SMH48641.1:0.1048420075)46:0.017274,((GCA_900142085.1_SHJ80016.1:0.0442508140,GCA_900129685.1_SHG79842.1:0.0614234941)83:0.029456,(GCA_001307765.1_KPN64041.1:0.0421936885,GCA_900109955.1_SEV96440.1:0.0434368686)100:0.037740)90:0.032909)35:0.009854,(GCA_000765015.1_KGK78311.1:0.0000027957,GCA_900141945.1_SHI98197.1:0.0000027957)100:0.138585)99:0.040305,(GCA_900095785.1_SCM68984.1:0.0000023301,GCA_900115865.1_SFQ38506.1:0.0000029657)100:0.061702)85:0.010137,GCA_000738435.1_AII87940.1:0.0948083054)93:0.013758,(((GCA_900107355.1_SDY13395.1:0.0935127783,GCA_900172235.1_SLN38691.1:0.0624823210)80:0.008930,GCA_000812665.2_AML50598.1:0.1267963015)77:0.019295,(GCA_900099935.1_SDK16787.1:0.0247523995,GCA_900188335.1_SNS93066.1:0.0159387231)100:0.051198)84:0.017062)34:0.012227,(GCA_900110775.1_SEQ19497.1:0.0951337661,GCA_001458355.1_CUH64391.1:0.0627910818)86:0.029710)99:0.037636,((GCA_000299875.1_EKE67644.1:0.0480289572,(GCA_900109555.1_SEK80538.1:0.0000022222,GCA_900172305.1_SLN32676.1:0.0000027957)100:0.075237)100:0.041974,GCA_900114135.1_SFK18178.1:0.0784240959)99:0.028789)97:0.035386,((((GCA_000671395.1_KCV82714.1:0.1000767176,(GCA_001548075.1_BAQ70654.1:0.0050790223,GCA_001633165.1_ANB32821.1:0.0000027957)100:0.053881)75:0.030864,(GCA_001305615.1_ALG89154.1:0.0264880358,GCA_900184935.1_SMX30917.1:0.0593338038)76:0.022191)76:0.025957,(GCA_900106695.1_SDX63214.1:0.0475417322,GCA_900113695.1_SFJ00720.1:0.0170985943)100:0.086633)70:0.022620,((((((((GCA_000021865.1_ADE84064.1:0.0881993255,GCA_000740785.1_KFI24729.1:0.1204937494)99:0.037348,GCA_900156815.1_SIS88036.1:0.0886852268)92:0.030645,GCA_900110025.1_SEN89202.1:0.0722972255)100:0.087854,(GCA_001620265.1_AMY67688.1:0.0946668494,(GCA_000740775.1_KFI27626.1:0.0000022760,GCA_000740795.1_KFI26276.1:0.0105252184)100:0.095707)47:0.007772)44:0.020645,((GCA_000012905.2_ABA77862.1:0.1157211579,GCA_900110135.1_SEN22125.1:0.1325930181)81:0.032646,(GCA_001517585.1_CUX79516.1:0.0574162789,GCA_900107025.1_SDW26649.1:0.0947299842)100:0.041618)100:0.038325)23:0.030890,((GCA_000714535.1_KEO55361.1:0.0230269159,GCA_000715505.1_KEP70720.1:0.0578669223)100:0.036560,(GCA_000203895.1_ABL68871.1:0.0615123715,GCA_000444995.1_AGT10246.1:0.0820182880)100:0.105567)100:0.033836)32:0.016094,GCA_900106675.1_SDX80310.1:0.0489708091)65:0.032136,((((((((((((((((GCA_000014045.1_ABG31039.1:0.0033306299,GCA_000154785.2_AEI95327.1:0.0100925177)99:0.019620,(GCA_900172295.1_SLN51556.1:0.0752368752,GCA_900172375.1_SLN19156.1:0.1347594812)47:0.008289)72:0.020584,GCA_900184815.1_SMX25443.1:0.0621492396)99:0.043106,((GCA_900115595.1_SFP74578.1:0.0608768269,((GCA_000299575.1_EKE43393.1:0.0317785246,((GCA_900110115.1_SEN13427.1:0.0000027957,GCA_900141995.1_SHJ10741.1:0.0000027957)100:0.068001,(GCA_900113405.1_SFG36410.1:0.0000027957,GCA_900172315.1_SLN30353.1:0.0000027957)100:0.068921)100:0.031882)100:0.060043,GCA_001981245.1_APX90138.1:0.0868609804)100:0.041718)86:0.010073,((((GCA_000155735.2_AGI70535.1:0.0847999339,GCA_001187845.1_AKS44836.1:0.0456606776)100:0.037642,(GCA_000442275.2_EPX76895.1:0.0272513664,GCA_900111945.1_SFR60119.1:0.0529904433)100:0.054346)99:0.013333,GCA_900172275.1_SLN28487.1:0.0536466662)100:0.037897,GCA_000161835.1_EET48963.1:0.1044675927)99:0.045253)96:0.021971)56:0.015161,(((((GCA_000152625.1_EAP76991.1:0.0384477052,(GCA_001046955.1_AKO98102.1:0.0000023178,GCA_900109145.1_SEJ32646.1:0.0000022946)100:0.081972)87:0.024143,GCA_000152725.1_EAQ00991.1:0.0616405272)55:0.020259,((((GCA_001458375.1_CUH78891.1:0.0588802357,(GCA_001404155.1_CRK76268.1:0.0000027957,GCA_900114125.1_SFJ93111.1:0.0000027957)100:0.102235)100:0.048718,GCA_000622405.1_KIN68357.1:0.0779416454)99:0.050857,(GCA_000152605.1_EAP85195.1:0.0325336647,GCA_000172095.1_EDQ06764.1:0.0412142112)100:0.029518)99:0.020756,GCA_900156525.1_SIT79272.1:0.1086963135)75:0.025920)56:0.008313,GCA_900142295.1_SIO28913.1:0.0901128603)51:0.006076,(GCA_000152805.1_EAQ13066.1:0.0571985150,GCA_001247715.1_KNX41015.1:0.0322121516)92:0.020408)57:0.030289)47:0.001167,(GCA_900110425.1_SEP16050.1:0.1015840954,(((((GCA_000153725.1_EAU46312.1:0.0246398980,((GCA_001969385.1_APX23318.1:0.0000027957,GCA_900112435.1_SFD47042.1:0.0000027957)100:0.024191,GCA_001975705.1_APZ51876.1:0.0229731994)100:0.014402)100:0.016055,GCA_900102075.1_SDE71473.1:0.0211822478)94:0.009254,GCA_900100085.1_SDJ56420.1:0.0806400264)94:0.010581,(GCA_001687105.1_ANT60542.1:0.0048518317,GCA_900116195.1_SFS92811.1:0.0160743112)100:0.058907)99:0.030738,GCA_000590925.1_AHM03938.1:0.0906727956)99:0.012451)52:0.017864)57:0.010633,GCA_900100005.1_SDJ12718.1:0.0863405994)57:0.011972,(GCA_001403795.1_CTQ50088.1:0.0366821498,GCA_900109285.1_SEL61360.1:0.0434558807)100:0.125803)57:0.011128,(GCA_900111875.1_SFA89741.1:0.0259510284,GCA_900116005.1_SFR06932.1:0.0192252145)100:0.009841)62:0.017117,GCA_900172385.1_SLN74972.1:0.0522984315)61:0.022259,((GCA_002115725.1_OSQ62144.1:0.0000022717,GCA_002115805.1_OSQ42013.1:0.0287763247)100:0.032615,(GCA_900188035.1_SNR33829.1:0.0382937766,GCA_001038505.1_KMK68158.1:0.0711308844)100:0.028025)100:0.052908)56:0.006599,(((((((GCA_000169415.1_EBA06209.1:0.0956422332,((((GCA_002211155.1_OWV62146.1:0.0000000000,GCA_002211225.1_OWV48833.1:0.0000000000):0.000000,GCA_900101505.1_SDD22868.1:0.0000000000):0.000002,GCA_002211205.1_OWV65197.1:0.0000027957)100:0.005457,GCA_900184945.1_SMX46614.1:0.1202906361)100:0.015195)98:0.026699,(GCA_002237555.1_ASP19382.1:0.0044955807,GCA_900188425.1_SNT15386.1:0.0075910224)100:0.022496)98:0.041851,GCA_001482405.1_KUF12847.1:0.0434481351)99:0.031325,GCA_900141735.1_SHI56802.1:0.1472316473)98:0.030428,(GCA_000814025.1_KIC48131.1:0.0545979244,GCA_001969365.1_APX12526.1:0.0125341230)100:0.105821)98:0.023114,GCA_001205715.1_KNG92252.1:0.0463246069)98:0.028728,(((GCA_000442255.1_EPX86869.1:0.0870877992,GCA_900115815.1_SFQ57089.1:0.0422583671)100:0.073071,GCA_000521865.1_ETX27457.1:0.0652264470)99:0.018903,GCA_900107235.1_SDY50920.1:0.0594204898)99:0.047467)99:0.035380)66:0.016623,GCA_000018145.1_ABV92025.1:0.0252008463)81:0.027196,(GCA_900172355.1_SLN67429.1:0.0785449229,GCA_000153305.1_EAR50062.1:0.0667793885)100:0.033155)79:0.009182,GCA_900112335.1_SFD11383.1:0.0595610408)92:0.033891,(GCA_001908835.1_APO85775.1:0.1411656770,(GCA_000836695.1_KIQ67546.1:0.0849510584,((GCA_000600975.2_EYD73476.1:0.0646810259,GCA_900114485.1_SFL26384.1:0.1797006062)65:0.038544,(((GCA_000223375.1_AEM41942.1:0.0000027957,GCA_001399515.1_ALJ82043.1:0.0000027957)100:0.232366,GCA_000600335.2_EYD76845.1:0.0549558299)63:0.043719,GCA_000442315.1_EPX84226.1:0.0479961723)92:0.125783)72:0.044505)65:0.031500)41:0.006009)83:0.043560)66:0.020086)97:0.046513)98:0.059042,GCA_900102905.1_SDK22908.1:0.1402209662)99:0.031475,(GCA_900107585.1_SEA97074.1:0.2359371197,(GCA_900111545.1_SET69876.1:0.0000027957,GCA_900143155.1_SHN71585.1:0.0000027957)100:0.095480)100:0.082332)100:0.070254)99:0.027328)17:0.017701)94:0.026599)95:0.048027,((((((((((GCA_000009985.1_BAE51934.1:0.0402471541,(GCA_000294655.1_CCG39740.1:0.0000025189,GCA_900108475.1_SEH34130.1:0.0214413811)100:0.103046)98:0.040991,GCA_000513295.1_CDK97253.1:0.0889810595)100:0.181087,((((GCA_000010725.1_BAI71219.1:0.0659364908,GCA_000632475.2_AIB11121.1:0.0464015243)100:0.114911,(GCA_000963705.1_KJV08296.1:0.0529946656,GCA_002251735.1_OYQ20348.1:0.0079987155)100:0.277450)91:0.025048,GCA_000576635.1_EWY39880.1:0.0642166814)96:0.082822,((GCA_000016185.1_ACI98142.1:0.1105817664,GCA_002251795.1_OYQ35000.1:0.1703117375)100:0.072530,GCA_000730165.2_ASG20986.1:0.1232482966)100:0.119350)71:0.027770)88:0.062993,(GCA_000226315.1_AEP10441.1:0.0000021953,GCA_000348745.1_AGH98857.1:0.0052151574)100:0.357764)73:0.063579,(((((((((((((GCA_000011685.1_AAW60163.1:0.0293931712,(GCA_000234355.2_EHH67269.1:0.0695328269,(GCA_000723565.1_CDG32764.1:0.0074830387,GCA_002003665.1_OOL18999.1:0.0112973209)100:0.100101)100:0.026167)100:0.079937,((GCA_000617865.1_GAJ29494.1:0.1109510976,(GCA_001787335.1_AOX17386.1:0.0000027957,GCA_001787355.1_AOX20263.1:0.0000027957)100:0.018182)38:0.026202,GCA_002005465.1_AQS87609.1:0.0246054796)38:0.020206)93:0.032810,(GCA_000724025.1_CDG40097.1:0.0000027183,GCA_001547995.1_BAT19027.1:0.0000024878)100:0.013449)93:0.045131,GCA_000963885.1_GAN53609.1:0.1135687595)100:0.071580,GCA_002005445.1_AQS83547.1:0.1014054466)94:0.050863,GCA_002173735.1_ARW46665.1:0.1172896839)97:0.040061,(GCA_000021325.1_ACI52696.1:0.0380056656,((GCA_000182745.1_BAK83479.1:0.0058068324,GCA_000208635.2_EGG75626.1:0.0126367078)72:0.010855,GCA_000964505.1_GAO00674.1:0.0140112928)99:0.079468)100:0.047282)100:0.039220,(GCA_000231445.2_EHD14233.1:0.0000027957,GCA_002153535.1_OUI78372.1:0.0000025154)100:0.147766)100:0.067537,(GCA_000014285.2_ABI61452.1:0.0000022468,GCA_000576085.2_AHJ62331.1:0.0058451513)100:0.186700)98:0.037572,(GCA_000964365.1_GAN76220.1:0.1915000938,((GCA_000016725.1_ABQ31147.1:0.0000029340,GCA_000202835.1_BAJ81537.1:0.0126308625)100:0.160616,(GCA_000306035.1_EKM99182.1:0.0370583967,GCA_000964385.1_GAN80206.1:0.0306101789)100:0.167205)100:0.130221)97:0.049779)98:0.047057,((GCA_000164635.1_EFH11762.1:0.0750268992,(GCA_900101615.1_SDE33558.1:0.0000027957,GCA_900104205.1_SDB73875.1:0.0000027957)100:0.178091)75:0.052769,GCA_900141905.1_SHI44932.1:0.2251264461)100:0.166495)100:0.176211,GCA_900167455.1_SKA19675.1:0.3647915231)96:0.084839,(GCA_000388175.3_ETZ04753.1:0.1290569710,GCA_000469665.2_ETZ07208.1:0.1972388669)100:1.074580)16:0.010890)21:0.014806,((GCA_000767795.1_KGM33903.1:0.0000026819,GCA_002195995.1_OWJ65466.1:0.0198246572)100:0.187811,GCA_001192655.1_GAO97960.1:0.5744289659)74:0.071864)81:0.036517,(GCA_900100655.1_SDG47677.1:0.5075737443,(GCA_000742835.1_AIK96767.1:0.6477877653,(((((GCA_000012385.1_ABE05143.1:0.1467793679,GCA_000195735.1_CAA15099.1:0.1235194768)100:0.318624,(GCA_000010205.1_BAG40502.1:0.0744079928,GCA_000964595.1_KJV55264.1:0.2802474991)100:0.697517)100:0.321008,(GCA_000219355.1_AEI88349.1:0.6651525846,GCA_000815465.1_KIE05823.1:0.4387485002)100:0.278750)77:0.045096,(((((GCA_000008385.1_AAW70930.1:0.1175687514,GCA_000953315.1_CDR78989.1:0.0918733770)100:0.631228,GCA_000964795.1_KJV69064.1:0.2788060648)96:0.090318,(GCA_000026005.1_CAH58339.1:0.1874484020,GCA_000964755.1_KJV65472.1:0.1859402176)100:0.198423)97:0.300698,(GCA_000011945.1_AAV86822.1:0.0748861288,GCA_000024505.1_ACZ49057.1:0.0836350029)100:0.399494)100:0.141605,(GCA_000022525.1_ACT69246.1:0.0800792932,GCA_000632985.1_AHX11210.1:0.2858763005)100:0.950894)99:0.610183)91:0.046395,(((GCA_000014865.1_ABK43366.1:0.3242987803,GCA_002109495.1_OSM02449.1:0.1536463851)100:0.406100,(GCA_001982645.1_ONG37425.1:1.1511828630,((((((((((GCA_000011345.1_BAC07634.1:0.0070141281,GCA_000505665.1_AHB89179.1:0.0000020915)100:0.248609,GCA_001746915.1_OEJ74831.1:0.2483414652)72:0.084805,((((((((((GCA_000017845.1_ACB53361.1:0.0807181403,(GCA_000167195.1_EAM49840.1:0.0000027957,GCA_000235665.2_EHJ11697.1:0.0000027957)100:0.059916)100:0.065544,GCA_000025125.1_ADB95702.1:0.2162053483)100:0.134679,(GCA_000284135.1_BAL28522.1:0.0223935324,GCA_000478825.2_AIE75057.1:0.0193884379)100:0.216377)94:0.081270,(GCA_000297435.1_CCI30716.1:0.0000023745,GCA_000312205.1_CCI07979.1:0.0068626576)100:0.231490)94:0.031410,GCA_000332035.1_ELR98836.1:0.2748273523)70:0.015705,(GCA_000021825.1_ACK72084.1:0.2047991216,(GCA_000317025.1_AFY78684.1:0.0069887665,GCA_001904635.1_OKH24402.1:0.0068577161)100:0.116145)99:0.044588)87:0.086886,(GCA_001904615.1_OKH17210.1:0.1730368180,(GCA_000317675.1_AFZ52667.1:0.1169722188,(GCA_001747005.1_OEJ79189.1:0.1240389668,(GCA_001548095.1_BAQ60348.1:0.0369827125,GCA_001548115.1_BAQ65764.1:0.0296892361)100:0.064069)97:0.037737)100:0.278462)99:0.059388)49:0.027396,((GCA_000317575.1_AFZ37579.1:0.0054996009,GCA_002355455.1_BAU67083.1:0.0267674021)100:0.140703,(GCA_000332055.1_ELS00537.1:0.1770234358,GCA_002368355.1_BAZ45025.1:0.2988054773)51:0.078743)35:0.018306)99:0.073219,GCA_000317045.1_AFY65280.1:0.2419352208)81:0.015810,((((((((((((((GCA_000020025.1_ACC82763.1:0.0480614149,GCA_000316575.1_AFY33916.1:0.0696708245)97:0.025023,((GCA_000169135.1_EAW45087.1:0.0000028543,GCA_002218065.1_GAX35060.1:0.0282103833)100:0.074354,GCA_000204075.1_ABA20315.1:0.0707772759)98:0.019660)66:0.007300,(GCA_000317535.1_AFZ25220.1:0.0615135704,(((((((GCA_000175835.1_EFA70158.1:0.0000000000,GCA_002368135.1_BAZ89487.1:0.0000000000):0.000002,GCA_001432185.1_KRH97389.1:0.0000027957)100:0.013621,GCA_000175855.1_EFA71793.1:0.0000026396)100:0.085569,GCA_002368075.1_BAZ81771.1:0.0320100240)99:0.046833,GCA_000317695.1_AFZ59291.1:0.0249960045)91:0.015851,GCA_000196515.1_ADI64452.1:0.0572945339)99:0.045896,(GCA_000312705.1_AFW94050.1:0.0466127923,(GCA_000789435.1_KHG39522.1:0.0133331480,GCA_002368115.1_BAZ87332.1:0.0065410706)98:0.009050)100:0.043226)73:0.015265)49:0.006622)53:0.013602,((GCA_001298445.1_ALF53158.1:0.0205040646,GCA_002367975.1_BAY19739.1:0.0136565988)100:0.061434,((GCA_002368055.1_BAZ71806.1:0.0000027957,GCA_002368295.1_BAY97687.1:0.0000027753)100:0.012011,GCA_002368275.1_BAY88387.1:0.0157467394)100:0.054567)64:0.013045)99:0.022056,(GCA_000317435.1_AFZ04273.1:0.1064791289,GCA_000316665.1_AFY55142.1:0.2440911264)75:0.063115)60:0.007640,((((GCA_000231365.2_EHC18112.1:0.0067249116,GCA_001904645.1_OKH12174.1:0.0000025251)100:0.050464,((GCA_000934435.1_KIY13465.1:0.0000027957,GCA_001990805.1_ONN60805.1:0.0000027957)100:0.027086,GCA_001275395.1_KOP22579.1:0.0071288955)93:0.014296)100:0.064127,GCA_000828085.2_KIJ83499.1:0.1120379869)88:0.015288,(GCA_000346485.2_KYC41313.1:0.0256546002,GCA_000760695.2_KIE08731.1:0.0129519025)100:0.080604)52:0.008768)72:0.046223,GCA_001456025.1_KST66219.1:0.2019555637)90:0.043535,(GCA_000350105.1_CCH66369.1:0.0136778369,GCA_000350125.1_CCH66112.1:0.0134777455)100:0.215175)86:0.018289,(((GCA_000317125.1_AFY85751.1:0.1270188038,((GCA_000317555.1_AFZ29566.1:0.0000023984,GCA_001904655.1_OKH27300.1:0.0129764895)100:0.119764,GCA_000952155.1_KJH72153.1:0.1226774186)69:0.028044)68:0.025660,(GCA_001904725.1_OKH38412.1:0.2328505573,GCA_000317145.1_AFY95617.1:0.3482435618)84:0.047797)45:0.009050,GCA_000775285.1_KGF73070.1:0.2627011138)78:0.069894)76:0.030964,GCA_002142475.1_BAS58945.1:0.2818621181)72:0.047019,((GCA_000180455.1_CBN58170.1:0.1021062961,((GCA_000214075.2_EGK84846.1:0.0200647281,GCA_002412335.1_PCN53080.1:0.0717857212)47:0.014168,GCA_000317475.1_AFZ09482.1:0.0272163697)100:0.067545)100:0.119483,GCA_000317495.1_AFZ13186.1:0.1552056538)99:0.068507)75:0.018070,((((GCA_000176895.2_CCE20765.1:0.0000025516,GCA_000307915.1_EKD10667.1:0.0075242166)100:0.231599,(GCA_000478195.2_ERT04102.1:0.0969046391,GCA_000972705.2_KKD39355.1:0.0549672452)77:0.051594)57:0.065890,(GCA_000710505.1_KEI65628.1:0.0190848769,GCA_900009265.1_CUR16534.1:0.0000029523)100:0.232398)99:0.123388,GCA_001276715.1_KOR34482.1:0.2304586481)97:0.114416)73:0.022344,(GCA_000317105.1_AFY82330.1:0.2391107581,(GCA_000317065.1_AFY69376.1:0.2923764189,GCA_000332215.1_ELS34396.1:0.4007595431)99:0.189389)78:0.025729)75:0.030265,((GCA_000155555.1_EDX76218.1:0.1888239405,(GCA_000211815.1_EGJ28587.1:0.0184614320,GCA_001942495.1_OLT57794.1:0.0376987977)100:0.160209)92:0.033080,GCA_000317515.1_AFZ21904.1:0.0655596935)100:0.103194)51:0.014080)79:0.056652)26:0.023239,GCA_000018105.1_ABW29668.1:0.2772061478)19:0.020574,((((GCA_000012525.1_ABB58262.1:0.0982553145,((((GCA_000011465.1_CAE20017.1:0.5356950680,GCA_000760175.1_KGG13582.1:0.0983882579)37:0.127722,GCA_001182765.1_CRY93067.1:0.0974989430)34:0.107034,GCA_000316515.1_AFY28950.1:0.1158846053)31:0.097984,GCA_000155635.1_EDY38256.1:0.0686464932)100:0.471434)99:0.200395,GCA_002075285.2_ASC74317.1:0.2199351145)45:0.095398,GCA_000473895.1_ERN42215.1:0.4125734416)6:0.000003,((GCA_000817775.1_KIF40599.1:0.2264134332,(GCA_000014265.1_ABG52167.1:0.0650989838,GCA_002260545.1_OZH52102.1:0.0153847099)100:0.237426)96:0.061878,GCA_001904775.1_OKH46406.1:0.3350790769)49:0.049915)41:0.098643)30:0.063151,(GCA_000317615.1_AFZ52129.1:0.1872895475,GCA_000317635.1_AFZ45254.1:0.0823326984)100:0.243957)87:0.045795,GCA_001870225.1_APB34312.1:0.5769215874)99:0.161467,(GCA_000011385.1_BAC88026.1:0.1101698413,GCA_000484535.1_AGY56307.1:0.0934463145)100:0.289466)100:0.184070,GCA_001765415.1_AOR38402.1:0.8621934475)100:0.339136,GCA_001637395.1_OAB62715.1:1.1057401498)49:0.162906)96:0.170345)98:0.178482,(GCA_000153525.1_EAS84224.1:0.0610804517,GCA_000155895.1_EDZ60635.1:0.1544065465)100:0.994950)97:0.115017)94:0.085784)98:0.085660)94:0.090168)80:0.029752,(GCA_000299935.1_EKE73564.1:0.0774590428,GCA_001618175.1_KZD01105.1:0.0929309159)100:0.202879)18:0.018116,((GCA_000982415.1_KKJ75258.1:0.0000023064,GCA_001026905.1_KLN61256.1:0.0220194849)100:0.239198,GCA_000024465.1_ADE40634.1:0.4116759445)27:0.068460)27:0.029861,((((GCA_001746755.1_OEJ65382.1:0.2378946942,(((GCA_000319385.1_AFX98438.1:0.0963802637,GCA_000510265.1_AHC73385.1:0.1629505468)100:0.339650,GCA_900102465.1_SDG48174.1:0.0372398352)100:0.144858,(GCA_900177295.1_SMF42877.1:0.0000020551,GCA_900188055.1_SNR41888.1:0.0000024992)100:0.278343)99:0.174625)67:0.011258,GCA_000968135.1_CCQ74606.1:0.2195610320)86:0.009571,(((GCA_000264455.2_AFK54470.1:0.0000020459,GCA_001601315.1_KYO55480.1:0.0057719053)100:0.326973,(GCA_000300235.2_AJD51319.1:0.0420504215,GCA_000300275.1_EKF06388.1:0.0550853017)100:0.125177)48:0.085644,GCA_900093605.1_SCA55299.1:0.1997779613)45:0.077124)20:0.033418,((((GCA_000013085.1_ABC23485.1:0.0555002794,GCA_000284415.2_CCG07848.1:0.1184096411)100:0.196883,GCA_900100455.1_SDH32075.1:0.2990865186)97:0.063111,((GCA_001611975.1_AMW33982.1:0.3052958896,GCA_900101965.1_SDD63341.1:0.3163453592)54:0.064340,GCA_000315795.1_EKV29309.1:0.2292318173)56:0.046436)92:0.041860,GCA_900156605.1_SIS58616.1:0.2416697467)90:0.058202)31:0.049408)24:0.018437)39:0.034212,(GCA_900101935.1_SDE31562.1:0.2382635046,GCA_900172325.1_SLN40153.1:0.4012449394)35:0.057459)80:0.069880,((GCA_000014745.1_ABI66087.1:0.1087551333,GCA_900103475.1_SDM45537.1:0.0728638446)100:0.270170,GCA_000152745.1_EAP91241.1:0.1661150160)99:0.131698)93:0.056596)40:0.040057,(((((((GCA_000013005.1_ABC63730.1:0.2053144057,(GCA_000715015.1_KEO91820.1:0.1465348986,(GCA_001663175.1_ANK13866.1:0.0966022183,GCA_001677335.1_OBV12278.1:0.0430525372)100:0.053685)68:0.034483)97:0.073712,(GCA_001008165.2_AKH41145.1:0.1587642547,(GCA_001028705.1_AKM09584.1:0.0904360699,GCA_001661675.2_ARU17233.1:0.0457026147)100:0.071595)100:0.048582)29:0.036388,(GCA_001281485.1_ALE16838.1:0.0759675343,(GCA_001304795.1_ALG61857.1:0.0000029588,GCA_001306275.1_KPM16411.1:0.0000022912)100:0.190972)65:0.029982)56:0.086512,(((GCA_000013325.1_ABD25693.1:0.0577740606,GCA_000235975.2_EHJ62360.1:0.0726480704)100:0.099149,(((((GCA_000016765.1_ABQ67718.1:0.0888429448,(GCA_002355275.1_ATE67214.1:0.0000027957,GCA_002367875.1_PCE40890.1:0.0000027957)100:0.035146)100:0.082130,GCA_001586395.2_KZB96426.1:0.1139542515)100:0.056119,(GCA_000013985.1_ABF54523.1:0.0482294579,GCA_001610975.1_AMU94530.1:0.0137361577)100:0.167490)45:0.033099,(GCA_000091125.1_BAI95461.1:0.0046910565,GCA_000147835.3_AEG49513.1:0.0000025372)100:0.113791)75:0.044551,((GCA_000175255.2_AEH62878.1:0.0254628936,GCA_000218875.1_AEI37601.1:0.0273325712)100:0.153698,GCA_002251755.1_OYQ27808.1:0.2643074026)85:0.068516)45:0.037140)30:0.042308,(GCA_001295965.1_KPF76219.1:0.0116997252,GCA_001713435.1_AOG01370.1:0.0000021182)100:0.196668)41:0.104642)63:0.089879,(GCA_002218195.1_ASK88199.1:0.0251557603,GCA_900128895.1_SIN66626.1:0.0721630782)100:0.178806)99:0.096201,(GCA_000342165.1_EMD82295.1:0.1111003057,GCA_002211145.1_OWV33354.1:0.0905659275)100:0.155913)100:0.201646,GCA_900199215.1_SNT72297.1:0.3319466830)42:0.052643)99:0.107943,(GCA_000013025.1_ABI75390.1:0.0923447566,GCA_000685315.1_KDA00366.1:0.0000024015)100:0.448295)98:0.040602,(GCA_000144605.1_ADL00818.1:0.1807601360,GCA_002205555.1_ASD27857.1:0.1487335963)100:0.060877)100:0.058994)100:0.068685)100:0.099974);
