# Supplementary material for: Assessing the accuracy of phylogenetic rooting methods on prokaryotic gene families
Source: PLoS One. 2020 May 15;15(5):e0232950. doi: 10.1371/journal.pone.0232950 (PMC7228096; doi:10.1371/journal.pone.0232950)
Supplement: S2 Dataset — (ZIP) [file pone.0232950.s003.zip › EmpiricalDataset/GeneTrees_IQTree/000322.aln.treefile]

(GCA_000006905.1_AAK23364.1:0.0605106119,GCA_000092285.1_ADG10167.1:0.0381213321,((GCA_000017265.1_ACG78054.1:0.1366918825,GCA_001425915.1_KQW71661.1:0.0978213181)100:0.113474,(((GCA_000013025.1_ABI75973.1:0.0200821924,GCA_000685315.1_KCZ97284.1:0.0193702839)100:0.617067,GCA_000023785.1_ACT59550.1:0.6321660253)100:0.381318,(((((((((((((((((((((GCA_000007125.1_AAL51906.1:0.0000026791,GCA_000157815.1_EEY00620.1:0.0000025746)100:0.037593,(GCA_000017405.1_ABS14633.1:0.0000026949,GCA_000585655.1_EXL07981.1:0.0000020694)100:0.004961)100:0.062110,GCA_001558695.1_KXF77201.1:0.0468086326)100:0.037975,(GCA_900104355.1_SDN81848.1:0.0420910721,GCA_900113985.1_SFI93410.1:0.0305868757)100:0.083534)100:0.053416,(GCA_000022725.1_ACS51468.1:0.0795196541,GCA_000341385.1_AGF75985.1:0.0810749215)100:0.365380)79:0.027973,((GCA_000014245.1_ABG63315.1:0.1306590639,(GCA_000300335.1_EKF19727.1:0.0618381784,GCA_000300515.1_EKF41028.1:0.0612291161)100:0.064103)100:0.047631,((GCA_000585625.1_EXL01688.1:0.0647706549,(((GCA_001424795.1_KQU75858.1:0.0316437049,GCA_001605015.1_AMS42314.1:0.0223506089)100:0.035135,GCA_002075885.1_OQM75796.1:0.0871064962)35:0.016008,(GCA_001510895.1_KUM24899.1:0.0531645634,GCA_001618845.1_AMY00205.1:0.0435374643)100:0.034607)100:0.042847)85:0.023984,GCA_900113935.1_SFI79938.1:0.1140788022)90:0.030511)100:0.083500)100:0.074684,((((GCA_000016285.1_ACM36631.1:0.1965283323,((GCA_000092025.1_AAK87368.2:0.1308940179,(GCA_000092045.1_ABC90669.1:0.0389517587,GCA_000769405.1_KPN24562.1:0.0118220511)100:0.115751)100:0.036186,((GCA_000722615.1_KEQ08033.1:0.0000025746,GCA_000722625.1_KEQ10230.1:0.0000022528)100:0.104848,(GCA_000731295.1_CDN53814.1:0.0025492401,GCA_000731315.1_CDN47719.1:0.0051280168)100:0.075663)100:0.049928)98:0.020147)97:0.034517,(((((((GCA_000017145.1_ABR60298.1:0.0700078718,GCA_000018545.1_ACP25181.1:0.0543829730)100:0.024722,GCA_002288525.1_ASY62862.1:0.0694700889)100:0.045100,GCA_000697965.2_ANK72335.1:0.0473144282)100:0.044300,GCA_001687365.1_OBZ94110.1:0.0575806926)100:0.023332,GCA_001885585.1_OJF89925.1:0.0575391975)99:0.037314,(GCA_001267455.1_KOC73347.1:0.0250150768,GCA_001652565.1_ANH06647.1:0.0215184549)100:0.114981)100:0.066630,((GCA_000154705.2_EDQ33303.1:0.0553407091,GCA_001703635.1_OCW58844.1:0.1004302898)100:0.247755,(GCA_000325745.1_AGA64434.1:0.4105582833,GCA_000496595.1_AHA27892.1:0.8190079034)100:0.369750)76:0.035668)76:0.025296)77:0.076059,(GCA_001578105.1_AMM84923.1:0.0779527321,GCA_002043005.1_AQZ52406.1:0.0864026296)100:0.170843)100:0.132007,GCA_002238045.1_OXT00854.1:0.3620534415)55:0.032228)98:0.052255,(GCA_000817775.1_KIF38475.1:0.2311103936,GCA_001293565.1_KPB01469.1:0.2801853504)100:0.083797)34:0.050494,GCA_000179775.1_EFL90555.1:0.4607798422)100:0.122670,(((((GCA_000153465.1_EAS49846.1:0.1798476702,(GCA_000800175.1_KHJ55040.1:0.0131438874,GCA_900141975.1_SHI56165.1:0.0098236281)100:0.226748)32:0.035750,GCA_900104035.1_SDO44322.1:0.2145195173)100:0.093990,(GCA_000153705.1_EAU40734.1:0.1520765520,GCA_900176465.1_SMC87733.1:0.1526649433)100:0.143825)100:0.174970,((GCA_000230555.1_AEQ51193.1:0.0701308019,GCA_900100665.1_SDG70314.1:0.0167328159)100:0.168140,(GCA_000743575.1_KFL31677.1:0.1040724949,GCA_000970435.1_KKB85201.1:0.0616690305)100:0.186800)100:0.415114)28:0.024398,GCA_000496075.1_ESR23310.1:0.4502643098)32:0.041021)77:0.057552,((((GCA_001907205.1_OKL43620.1:0.1277668821,(GCA_900110875.1_SEQ78271.1:0.0368569924,GCA_900114245.1_SFK71411.1:0.0468020100)100:0.138400)100:0.115932,GCA_900148505.1_SHO61557.1:0.4810354825)57:0.050743,(((GCA_000148725.1_EFO29709.1:0.1752511593,(GCA_000158095.1_EEE47478.1:0.1119334339,GCA_001403915.1_CTQ42025.1:0.1280010931)100:0.079428)100:0.073173,(GCA_000192745.1_ADZ71082.1:0.0982373592,(GCA_001188555.1_KND19376.1:0.0000024550,GCA_002249885.1_OXS49985.1:0.0051940341)100:0.177422)100:0.100104)100:0.069832,GCA_900105595.1_SDU07070.1:0.2948267570)100:0.071541)72:0.049161,((GCA_001305515.1_KPL50901.1:0.3048399496,(GCA_900104485.1_SDB15232.1:0.2048855004,GCA_900129325.1_SHF93560.1:0.1935947233)100:0.092167)100:0.088805,GCA_001720135.1_ODN69806.1:0.3303094856)73:0.039428)94:0.057949)71:0.042212,((GCA_900115225.1_SFO75521.1:0.2354674061,GCA_900215505.1_SNY93252.1:0.1872987004)100:0.168555,GCA_900102695.1_SCZ37095.1:0.5362531938)74:0.068455)74:0.017023,GCA_002088295.1_ORE92131.1:0.8437539707)94:0.055609,(((((GCA_000010525.1_BAF87846.1:0.1605636025,GCA_000017645.1_ABS68750.1:0.1955074243)100:0.098645,(GCA_000092925.1_ADH88675.1:0.0549574085,GCA_900100155.1_SCW92667.1:0.0951128834)100:0.252261)100:0.088864,(GCA_001402875.1_ALK09532.1:0.0000025746,GCA_001459775.1_CUU42195.1:0.0000025746)100:0.347389)100:0.098308,(((((((GCA_000011365.1_BAC49627.1:0.0160161487,GCA_000661935.1_AHY50827.1:0.0237441970)100:0.089746,(((((GCA_000218565.1_AEI06717.1:0.0000025746,GCA_000218585.1_AEI03140.1:0.0000025746)100:0.049732,GCA_000314735.2_EKS28426.1:0.0294559774)100:0.061068,GCA_000336555.1_EKS40059.1:0.0651487123)100:0.048884,(GCA_001618955.1_KZD21441.1:0.0049762318,GCA_900108575.1_SEI00430.1:0.0155930544)100:0.138653)71:0.014011,(GCA_000012725.1_ABA04908.1:0.0749523010,GCA_000013885.1_ABE63101.1:0.0401354670)100:0.102340)71:0.036011)73:0.022741,(GCA_000195775.1_CAE27945.1:0.1085610387,GCA_000935205.1_KIZ40985.1:0.1229354427)99:0.059453)100:0.189850,GCA_001426945.1_KQZ00756.1:0.1684162723)100:0.110525,GCA_001579845.1_AMN41737.1:0.1674569805)100:0.046095,GCA_002119765.1_ARQ01950.1:0.1849251028)100:0.069810,GCA_002355335.1_BAT60381.1:0.2882452131)100:0.081631)100:0.084358,((((((GCA_000019845.1_ACB95027.1:0.1841291017,GCA_900114285.1_SFK18332.1:0.1428625314)95:0.057720,GCA_000021745.1_ACK51013.1:0.1666858470)100:0.075243,(GCA_900187365.1_SNB71357.1:0.2375723350,((GCA_000304315.1_CCJ05552.1:0.1739787022,GCA_002117405.1_ARN79875.1:0.1432476298)100:0.059109,(GCA_001644125.1_OAI30382.1:0.1039343662,GCA_001675455.1_OBS53046.1:0.0845728517)100:0.039218)100:0.187786)76:0.044457)76:0.073323,GCA_900104955.1_SEC09405.1:0.2303928289)97:0.049028,((((GCA_000019945.1_ACB80085.1:0.2038911347,GCA_000022085.1_ACL58187.1:0.1646384654)100:0.084614,(GCA_001017175.1_KLK92396.1:0.0331082179,GCA_900102135.1_SCY80309.1:0.0445105146)100:0.183624)100:0.075832,(GCA_001271345.1_ALA16121.1:0.0085596876,GCA_001887265.1_APF37825.1:0.0167912991)100:0.209444)94:0.024359,(GCA_001741865.1_AOO81968.1:0.0696618545,GCA_900102525.1_SDF28695.1:0.0807742349)100:0.086052)100:0.128046)96:0.083694,GCA_001676615.1_OCC06439.1:0.3814442749)98:0.066210)99:0.095871)100:0.112154,((((GCA_000143145.1_ADJ23335.1:0.3219850159,GCA_000503895.1_AHB48474.1:0.3546276759)100:0.088828,(GCA_000981545.1_CPR15816.1:0.0000025746,GCA_900104305.1_SDP39192.1:0.0000020218)100:0.260536)100:0.113823,(GCA_000166055.1_ADP72835.1:0.0027048731,GCA_000636015.1_KAI94478.1:0.0000024050)100:0.662301)91:0.074113,(GCA_000828475.1_BAQ17463.1:0.2548111362,GCA_001708935.1_ODA68542.1:0.5530555318)100:0.092083)96:0.066915)100:0.246899,(GCA_000017565.1_ABS64553.1:0.4253013753,GCA_000739695.1_GAK44085.1:0.4846185209)100:0.190960)42:0.059593,(GCA_000153525.1_EAS84313.1:0.1527735066,GCA_000155895.1_EDZ60798.1:0.0801670961)100:1.642455)92:0.058756,(((((((((((((GCA_000009985.1_BAE52532.1:0.2053543511,(GCA_000294655.1_CCG41682.1:0.0296279524,GCA_900108475.1_SEH27774.1:0.0091673856)100:0.109900)100:0.421266,(GCA_000013085.1_ABC23210.1:0.2074273756,GCA_000284415.2_CCG07912.1:0.3906856860)100:0.204305)48:0.040227,GCA_900100455.1_SDH24027.1:0.4192052346)42:0.066521,((GCA_900156605.1_SIS37261.1:0.2646984203,GCA_001611975.1_AMW35372.1:0.4324961970)99:0.055723,GCA_000315795.1_EKV27307.1:0.3681442444)48:0.044549)42:0.018613,GCA_900101965.1_SDD73259.1:0.3580867674)83:0.025353,GCA_000513295.1_CDL01251.1:0.3954742094)98:0.056381,((GCA_000968135.1_CCQ73664.1:0.2730499605,GCA_001746755.1_OEJ68062.1:0.4517346430)99:0.131847,(GCA_900093605.1_SCA54790.1:0.3293371587,(GCA_000300235.2_AJD51726.1:0.0570505887,GCA_000300275.1_EKF07887.1:0.0622019311)100:0.432231)94:0.064281)98:0.085840)52:0.028846,(GCA_000963705.1_KJV09906.1:0.0859087199,GCA_002251735.1_OYQ20970.1:0.0398453515)100:0.363336)80:0.048217,((((((GCA_000010725.1_BAI71731.1:0.2057970210,GCA_000632475.2_AIB11889.1:0.0652076890)100:0.179261,(GCA_000576635.1_EWY38719.1:0.1022363702,GCA_000936425.1_KJB97362.1:0.1395296308)100:0.133889)13:0.047024,((GCA_000016185.1_ACI98710.1:0.1647349183,GCA_002251795.1_OYQ33586.1:0.2088451271)99:0.053814,(GCA_000225995.2_EGY01386.1:0.0192379586,GCA_000730165.2_ASG23508.1:0.0034811054)100:0.234291)99:0.062674)100:0.096013,(GCA_000767795.1_KGM31604.1:0.0094044726,GCA_002195995.1_OWJ62815.1:0.0207263355)100:0.318057)30:0.095964,(GCA_001637395.1_OAB55779.1:0.3985479644,GCA_900100655.1_SDF76010.1:0.3938548841)18:0.097517)60:0.045911,((GCA_000299935.1_EKE75582.1:0.1203305385,GCA_001618175.1_KZD05817.1:0.0950827873)100:0.257257,((((((GCA_000014285.2_ABI62332.1:0.0019125649,GCA_000576085.2_AHJ63323.1:0.0084879146)100:0.342554,(((((((GCA_000011685.1_AAW61259.1:0.1143553906,GCA_000234355.2_EHH68928.1:0.1198234043)100:0.206840,(GCA_000723565.1_CDG34481.1:0.0622412729,GCA_002003665.1_OOL17391.1:0.0761884046)100:0.762070)100:0.178185,((GCA_000617865.1_GAJ30275.1:0.1860438822,GCA_002005465.1_AQS88202.1:0.0867696861)100:0.093890,((GCA_000724025.1_CDG39737.1:0.0106960411,GCA_001547995.1_BAT18438.1:0.0000023424)100:0.151373,(GCA_001787335.1_AOX15889.1:0.0043169431,GCA_001787355.1_AOX20979.1:0.0068989179)100:0.158149)98:0.080817)100:0.140174)92:0.048197,GCA_000963885.1_GAN54492.1:0.3978772585)100:0.112608,(GCA_000231445.2_EHD13091.1:0.0000028933,GCA_002153535.1_OUI77760.1:0.0000029910)100:0.720476)89:0.070995,(GCA_002005445.1_AQS84675.1:0.2823730847,GCA_002173735.1_ARW48068.1:0.2471649528)100:0.092610)91:0.063925,(GCA_000021325.1_ACI52248.1:0.2145255552,((GCA_000182745.1_BAK83722.1:0.0503644941,GCA_000208635.2_EGG77462.1:0.0219070250)100:0.035343,GCA_000964505.1_GAN99748.1:0.0391567187)100:0.281270)100:0.090304)100:0.174550)89:0.065544,((GCA_000306035.1_EKM98738.1:0.1449114826,GCA_000964385.1_GAN79985.1:0.0581758959)100:0.286895,(GCA_000016725.1_ABQ30509.1:0.0000025746,GCA_000202835.1_BAJ80691.1:0.0000025746)100:0.373932)91:0.048535)42:0.027147,GCA_000964365.1_GAN77455.1:0.1970816540)51:0.049198,((GCA_000164635.1_EFH12665.1:0.1212403631,GCA_900141905.1_SHJ67950.1:0.1956431394)100:0.061337,(GCA_900101615.1_SDD39260.1:0.0028165882,GCA_900104205.1_SDB06889.1:0.0000025782)100:0.130139)100:0.071771)100:0.152859,(GCA_900177295.1_SMF20584.1:0.0000022909,GCA_900188055.1_SNR47777.1:0.0000020451)100:0.428934)73:0.052786)57:0.019290)26:0.057452)58:0.049957,(((GCA_000264455.2_AFK53781.1:0.0067176339,GCA_001601315.1_KYO57575.1:0.0042636578)100:0.457646,GCA_900167455.1_SJZ51573.1:0.4109297286)71:0.066180,GCA_900172325.1_SLN45500.1:0.5267566688)50:0.055881)42:0.026571,(((GCA_000319385.1_AFX99439.1:0.0797143099,GCA_000510265.1_AHC73889.1:0.1367994489)100:0.374922,GCA_900102465.1_SDG40055.1:0.0507763988)100:0.388464,(GCA_000982415.1_KKJ75925.1:0.0000020116,GCA_001026905.1_KLN59415.1:0.0284203426)100:0.517487)89:0.067861)84:0.128905,((GCA_000014865.1_ABK44264.1:0.3598958331,GCA_002109495.1_OSM04826.1:0.4006207544)100:0.374345,(((((((GCA_000011345.1_BAC07830.1:0.0198453833,GCA_000505665.1_AHB87521.1:0.0278011029)100:0.337110,(((((((((((GCA_000014265.1_ABG53543.1:0.1139861974,GCA_002260545.1_OZH51951.1:0.0613491848)100:0.149262,(GCA_000180455.1_CBN58070.1:0.1132571226,((GCA_000214075.2_EGK88015.1:0.0276805106,GCA_000317475.1_AFZ10059.1:0.0137084000)100:0.048492,GCA_002412335.1_PCN51951.1:0.0472957321)100:0.051211)100:0.049125)77:0.032191,GCA_001904725.1_OKH36718.1:0.1708392090)79:0.034880,((GCA_000710505.1_KEI66619.1:0.0215437238,GCA_900009265.1_CUR18356.1:0.0436710800)100:0.213363,((GCA_000176895.2_CCE15510.1:0.0000026667,GCA_000307915.1_EKD11287.1:0.0053657271)100:0.229885,GCA_000478195.2_ERT08361.1:0.1180825981)100:0.084125)99:0.067945)96:0.043563,((((((((GCA_000020025.1_ACC81287.1:0.0798996081,(GCA_000169135.1_EAW45549.1:0.0125790140,GCA_002218065.1_GAX34749.1:0.0123369525)100:0.053388)97:0.015122,((((GCA_000196515.1_ADI65994.1:0.0472738451,GCA_000317695.1_AFZ57823.1:0.0597730932)79:0.008549,(GCA_002368075.1_BAZ79317.1:0.0450862521,(((GCA_000175835.1_EFA71368.1:0.0000025746,GCA_001432185.1_KRH97151.1:0.0000025746)100:0.008074,GCA_002368135.1_BAZ90179.1:0.0108040934)100:0.006505,GCA_000175855.1_EFA71520.1:0.0182570724)100:0.173285)83:0.029546)99:0.043118,((GCA_000312705.1_AFW95041.1:0.0303161038,GCA_002368115.1_BAZ84554.1:0.0074382508)100:0.017933,GCA_000789435.1_KHG39775.1:0.0119181178)100:0.124300)100:0.022602,(GCA_000204075.1_ABA20407.1:0.0918587628,(GCA_001298445.1_ALF56193.1:0.0371301147,GCA_002367975.1_BAY18977.1:0.0480761971)100:0.066871)100:0.036307)99:0.033538)35:0.021402,GCA_000317535.1_AFZ25631.1:0.0839152851)91:0.022343,GCA_000316575.1_AFY33279.1:0.0517205320)93:0.018399,((GCA_002368055.1_BAZ73600.1:0.0000025746,GCA_002368295.1_BAZ02479.1:0.0000025746)100:0.005815,GCA_002368275.1_BAY92915.1:0.0174777685)100:0.097855)100:0.031646,((GCA_000828085.2_KIJ82540.1:0.1010355339,(GCA_000346485.2_KYC42973.1:0.0270291749,GCA_000760695.2_KIE10322.1:0.0338128595)100:0.104027)100:0.015685,(((GCA_000231365.2_EHC09030.1:0.0000021034,GCA_001904645.1_OKH16768.1:0.0101292131)100:0.060738,((GCA_000934435.1_KIY11413.1:0.0000025746,GCA_001990805.1_ONN63378.1:0.0000025746)100:0.037187,GCA_001275395.1_KOP25895.1:0.0280896587)100:0.028707)100:0.025970,GCA_000350105.1_CCH68056.1:0.3500969105)99:0.032567)99:0.027952)99:0.031572,((GCA_000316665.1_AFY55329.1:0.1816392963,GCA_000317435.1_AFZ02782.1:0.2623588866)100:0.040510,GCA_001456025.1_KST63372.1:0.2245685427)99:0.040195)100:0.097205,(GCA_000317125.1_AFY86508.1:0.1771673775,((GCA_000317555.1_AFZ31323.1:0.0160034639,GCA_001904655.1_OKH22126.1:0.0207065322)100:0.131269,GCA_000952155.1_KJH72221.1:0.1756556686)100:0.024509)91:0.036791)99:0.070959)41:0.035663,((GCA_000155555.1_EDX77180.1:0.1457686411,(GCA_000317515.1_AFZ20568.1:0.0943792017,(GCA_000211815.1_EGJ30874.1:0.0097366110,GCA_001942495.1_OLT60935.1:0.0160909760)100:0.160124)34:0.019084)100:0.059011,((GCA_000317105.1_AFY79950.1:0.1965691602,GCA_001276715.1_KOR34110.1:0.1239777911)100:0.066347,GCA_001746915.1_OEJ75490.1:0.2063759187)93:0.045418)61:0.017412)29:0.015336,((((((((GCA_000017845.1_ACB51709.1:0.0571866304,(GCA_000167195.1_EAM52983.1:0.0000025746,GCA_000235665.2_EHJ15105.1:0.0000025746)100:0.082084)100:0.028562,GCA_000025125.1_ADB95136.1:0.4701067838)100:0.092738,(GCA_000021825.1_ACK68754.1:0.1286726570,(GCA_000284135.1_BAL30108.1:0.0242846145,GCA_000478825.2_AIE74888.1:0.0086362098)100:0.219272)100:0.029265)99:0.031053,((GCA_000297435.1_CCI32061.1:0.0144121757,GCA_000312205.1_CCI07625.1:0.0050807557)100:0.195920,(GCA_000317025.1_AFY77742.1:0.0206502502,GCA_001904635.1_OKH22982.1:0.0043722522)100:0.106021)98:0.040230)98:0.029196,((((GCA_000317675.1_AFZ53505.1:0.1347060380,(GCA_001548095.1_BAQ62355.1:0.0927639200,GCA_001548115.1_BAQ64305.1:0.0588686923)100:0.055945)100:0.070220,GCA_001747005.1_OEJ79062.1:0.2006601628)100:0.129406,GCA_000332035.1_ELR96838.1:0.3344668065)99:0.040725,GCA_001904615.1_OKH18208.1:0.3432376719)96:0.057416)40:0.017627,((GCA_000317575.1_AFZ34433.1:0.0225808287,GCA_002355455.1_BAU63927.1:0.0173778663)100:0.120472,(GCA_002368355.1_BAZ43440.1:0.1245134308,GCA_000332055.1_ELS03625.1:0.2600255543)99:0.059773)98:0.045217)98:0.071817,GCA_000317145.1_AFY96554.1:0.3051673516)91:0.028677,((GCA_000317615.1_AFZ49008.1:0.0764682032,GCA_000317635.1_AFZ43759.1:0.1305830555)100:0.285019,GCA_000473895.1_ERN41797.1:0.3343505202)95:0.144677)77:0.026892)57:0.038738,GCA_000317495.1_AFZ13891.1:0.1555549061)80:0.042918,((GCA_000317045.1_AFY65877.1:0.1729748597,((GCA_000775285.1_KGF72422.1:0.1702632642,GCA_002142475.1_BAS55060.1:0.2662198979)98:0.038995,GCA_000012525.1_ABB58120.1:0.4865177778)98:0.037378)98:0.043358,(GCA_000817775.1_KIF40186.1:0.1501354865,(GCA_002075285.2_ASC72436.1:0.1326802071,GCA_001904775.1_OKH47719.1:0.1859306869)100:0.054198)100:0.167325)95:0.044634)73:0.039135,GCA_000018105.1_ABW27076.1:0.3128792290)81:0.018703,(GCA_000317065.1_AFY69495.1:0.3102934615,GCA_000332215.1_ELS34089.1:0.2880882727)99:0.265769)86:0.086525)28:0.074564,GCA_001870225.1_APB33345.1:0.5275757958)96:0.082134,((GCA_000155635.1_EDY37418.1:0.1335601206,GCA_000316515.1_AFY30347.1:0.1556730358)100:0.181362,(GCA_001182765.1_CRY91553.1:0.2708500135,(GCA_000760175.1_KGG12210.1:0.2805677634,GCA_000011465.1_CAE19510.1:0.8442624528)59:0.216162)23:0.099891)99:0.412869)98:0.288701,((GCA_000011385.1_BAC92236.1:0.1286162453,GCA_000484535.1_AGY59064.1:0.2170464330)100:0.677341,GCA_001765415.1_AOR38619.1:1.1479925575)71:0.129330)72:0.186656,(((GCA_000018545.1_ACP22161.1:0.0040728584,GCA_002288525.1_ASY66441.1:0.0810207237)100:1.439925,((((((GCA_000299935.1_EKE79044.1:0.0905333856,GCA_001271345.1_ALA16960.1:0.0878944685)99:0.038135,GCA_002249885.1_OXS46117.1:0.1610584802)100:0.203639,((GCA_001687365.1_OBZ97143.1:0.1579451596,GCA_900141975.1_SHJ94494.1:0.1799441654)98:0.086153,GCA_001618175.1_KZD09708.1:0.2227905726)96:0.036208)96:0.087837,GCA_900100085.1_SDJ01688.1:0.4440494516)96:0.028283,GCA_900107585.1_SEA99809.1:0.2420532348)100:1.596201,(((GCA_000767795.1_KGM31570.1:0.0514970950,GCA_002195995.1_OWJ66164.1:0.0300077964)98:0.003965,GCA_000767795.1_KGM31786.1:0.0000028016)100:0.344968,(GCA_000982415.1_KKJ78736.1:0.0687702429,GCA_001026905.1_KLN61769.1:0.1528711292)100:0.455960)100:1.286147)100:0.914506)100:0.809308,(((((GCA_000014745.1_ABI65391.1:0.2884123853,GCA_900103475.1_SDM73412.1:0.2908853750)100:0.329019,GCA_000152745.1_EAP90218.1:0.6617565805)100:0.376589,((GCA_000152745.1_EAP90196.1:1.0312283677,GCA_000014745.1_ABI66904.1:1.1438383691)100:0.473355,GCA_900199215.1_SNT71977.1:1.2632894610)87:0.322661)87:0.127681,((GCA_000144605.1_ADL00380.1:0.2326222931,GCA_002205555.1_ASD27508.1:0.2224625024)100:0.935354,(GCA_000175215.2_ADU12848.1:0.2566797468,GCA_000204015.1_EGF89504.1:0.0770269472)100:1.063116)100:0.347719)86:0.123299,GCA_001637395.1_OAB63242.1:1.0606306001)100:0.986027)99:0.965715)99:0.302378,GCA_001982645.1_ONG39254.1:0.8782888355)99:0.251410)98:0.260544)50:0.031320,(((GCA_000226315.1_AEP09364.1:0.0301321824,GCA_000348745.1_AGH97810.1:0.0000020432)100:0.749672,((((((((((((GCA_000013005.1_ABC64847.1:0.1509499706,(GCA_001304795.1_ALG59826.1:0.0000025746,GCA_001306275.1_KPM17075.1:0.0000025746)100:0.689340)100:0.200999,((GCA_000715015.1_KEO87783.1:0.2090597310,(GCA_001663175.1_ANK12109.1:0.0976941376,GCA_001677335.1_OBV10566.1:0.0838798872)100:0.121101)100:0.093005,GCA_001281485.1_ALE17957.1:0.1223833796)100:0.048177)100:0.106514,GCA_001008165.2_AKH43445.1:0.2276902125)100:0.054341,GCA_000235975.2_EHJ61145.1:0.2857158843)100:0.058651,GCA_000013325.1_ABD24468.1:0.2468191725)91:0.014137,(GCA_001028705.1_AKM10854.1:0.1583729374,GCA_001661675.2_ARU14898.1:0.1640077386)100:0.089954)100:0.090626,(GCA_001295965.1_KPF73606.1:0.0000020079,GCA_001713435.1_AOG02437.1:0.0000028464)100:0.224888)92:0.050871,(GCA_002218195.1_ASK89620.1:0.1878251000,GCA_900128895.1_SIN65829.1:0.1468349735)100:0.297710)100:0.100963,(((GCA_000016765.1_ABQ71068.1:0.0161356042,(GCA_002355275.1_ATE65640.1:0.0000024748,GCA_002367875.1_PCE40981.1:0.0000025746)100:0.093420)100:0.209841,(GCA_001586395.2_KZB94348.1:0.2626311967,(GCA_000013985.1_ABF52530.1:0.0971011169,GCA_001610975.1_AMU94575.1:0.0580087436)100:0.384084)100:0.039208)99:0.037576,((GCA_000091125.1_BAI95562.1:0.0216753957,GCA_000147835.3_AEG50514.1:0.0050368453)100:0.237834,(GCA_000175255.2_AEH62845.1:0.2884998621,GCA_000218875.1_AEI37637.1:0.2479359289)100:0.676826)84:0.033186)86:0.047309)89:0.086367,GCA_002251755.1_OYQ24271.1:0.4319916936)95:0.137623,(GCA_000342165.1_EMD83036.1:0.2297212900,GCA_002211145.1_OWV31829.1:0.1096972406)100:0.311870)100:0.212683,GCA_000024465.1_ADE38729.1:1.0176837173)53:0.106130)17:0.067583,GCA_900101935.1_SDD56422.1:0.6644496781)49:0.102444)53:0.082115)56:0.106538,(((((((((((GCA_000011965.2_AAV95014.1:0.2170668567,(GCA_900109035.1_SEI52132.1:0.1375537559,GCA_900172225.1_SLN48335.1:0.0971090971)16:0.029083)100:0.032142,(GCA_900116455.1_SFT49396.1:0.1050678277,GCA_900156525.1_SIT76616.1:0.3521254722)100:0.090130)87:0.044922,(((GCA_000203975.3_KID08327.1:0.0864345558,GCA_000511355.1_AHD01513.1:0.0454882185)100:0.055245,((GCA_000511385.1_AHD10364.1:0.0692355937,(GCA_001258055.1_CRL13261.1:0.0000025746,GCA_900113345.1_SFH42285.1:0.0000025746)100:0.038145)100:0.063619,(GCA_000376545.2_ANP39736.1:0.0832187644,GCA_001678945.1_ANP35862.1:0.1065024062)100:0.042441)99:0.016349)99:0.036131,GCA_900102795.1_SCZ64442.1:0.0832609626)100:0.071249)81:0.028962,GCA_002210095.1_OWU69029.1:0.2339768490)100:0.058597,((GCA_001458355.1_CUH65577.1:0.2036523301,GCA_900142295.1_SIN98842.1:0.1854874285)53:0.045163,((GCA_001307765.1_KPN62597.1:0.0968938327,GCA_900109955.1_SEW11090.1:0.0815905548)100:0.140740,GCA_001890925.1_OJI92541.1:0.2522155710)99:0.067618)49:0.020033)79:0.032881,(((GCA_000152605.1_EAP83854.1:0.1822816453,GCA_000622405.1_KIN69065.1:0.1471853005)100:0.044360,(((GCA_000155735.2_AGI70799.1:0.0640232983,GCA_001187845.1_AKS46794.1:0.0560415530)92:0.016705,GCA_900172275.1_SLN40262.1:0.0784214531)100:0.090800,GCA_900172375.1_SLN37309.1:0.2929755289)79:0.057698)75:0.020259,GCA_900172385.1_SLN11439.1:0.2234178940)78:0.038077)78:0.043006,((((((((((((((GCA_900100005.1_SDI17020.1:0.1394677438,(((GCA_000014045.1_ABG32095.1:0.0172473328,GCA_000154785.2_AEI93999.1:0.0220171901)100:0.198762,GCA_000172095.1_EDQ05218.1:0.1766013339)58:0.053871,(GCA_000814025.1_KIC46148.1:0.0281095376,GCA_001969365.1_APX11908.1:0.0288254636)100:0.147968)100:0.067272)83:0.032957,(GCA_000442275.2_EPX81014.1:0.0242627091,GCA_900111945.1_SFR41883.1:0.0649981805)100:0.181768)87:0.026848,GCA_900110775.1_SEQ90449.1:0.1420897734)91:0.022380,(GCA_900095785.1_SCM67164.1:0.0000021506,GCA_900115865.1_SFQ69067.1:0.0000022488)100:0.234645)88:0.023858,((((((((((GCA_000153725.1_EAU46996.1:0.0324419968,(GCA_001969385.1_APX23857.1:0.0000025746,GCA_900112435.1_SFD27110.1:0.0000025746)100:0.082629)87:0.026710,GCA_900102075.1_SDE14181.1:0.0569218138)87:0.011962,GCA_001975705.1_APZ51200.1:0.0471285477)99:0.050121,((GCA_001687105.1_ANT59530.1:0.0459408588,GCA_900116195.1_SFS30908.1:0.0410040176)100:0.075608,GCA_900100085.1_SDI32599.1:0.0959882330)100:0.050682)88:0.014959,GCA_000442255.1_EPX82057.1:0.1804384430)97:0.023964,((GCA_002115725.1_OSQ63886.1:0.0482506178,GCA_002115805.1_OSQ46774.1:0.0455787376)100:0.082254,GCA_001205715.1_KNG92661.1:0.2247842259)92:0.040106)82:0.017358,((((((GCA_000169415.1_EBA09086.1:0.1037531241,((((GCA_002211155.1_OWV53327.1:0.0000027576,GCA_002211205.1_OWV52177.1:0.0000025746)92:0.000003,(GCA_002211225.1_OWV46142.1:0.0000023766,GCA_900101505.1_SDD82099.1:0.0000023784)100:0.002824)100:0.061418,(GCA_002237555.1_ASP21292.1:0.0140200444,GCA_900188425.1_SNT12301.1:0.0029132103)100:0.041772)99:0.030197,GCA_900184945.1_SMX43970.1:0.0788932992)96:0.032518)100:0.035703,GCA_001458375.1_CUH81454.1:0.1212575984)97:0.020743,GCA_001482405.1_KUF10343.1:0.1237900777)99:0.026479,GCA_900107235.1_SDY88865.1:0.1946624469)96:0.028762,GCA_000521865.1_ETX28814.1:0.1003731891)85:0.024591,(GCA_001038505.1_KMK66243.1:0.1089201622,GCA_900188035.1_SNR25745.1:0.0946390569)95:0.027629)80:0.016257)98:0.043096,GCA_900115815.1_SFQ62485.1:0.1545020726)100:0.032711,GCA_000590925.1_AHM05892.1:0.2476710216)97:0.018564,GCA_001908835.1_APO87358.1:0.2340431558)86:0.033328)78:0.035486,((GCA_001046955.1_AKO96180.1:0.0000025327,GCA_900109145.1_SEI96681.1:0.0000026361)100:0.168207,GCA_000152725.1_EAQ01937.1:0.2109960957)95:0.039166)70:0.008135,((GCA_000765015.1_KGK79153.1:0.0027573805,GCA_900141945.1_SHI58100.1:0.0000025746)100:0.223170,(GCA_001403795.1_CTQ50324.1:0.1221013338,GCA_900109285.1_SEK97144.1:0.0832332864)100:0.186517)100:0.134789)90:0.041482,((GCA_000671395.1_KCV81516.1:0.1407234762,(GCA_000812665.2_AML51636.1:0.2087617997,GCA_000738435.1_AII87710.1:0.3053277511)79:0.058729)60:0.036864,((((((GCA_001305615.1_ALG91014.1:0.0970015662,GCA_900184935.1_SMX33351.1:0.0862138417)100:0.079569,(((GCA_900115595.1_SFP71779.1:0.1748578666,(GCA_000299875.1_EKE70006.1:0.0839578805,GCA_900114135.1_SFJ44853.1:0.0552826077)100:0.210841)96:0.014199,GCA_900184815.1_SMX24713.1:0.1855809600)96:0.035251,GCA_000647975.1_KAJ55318.1:0.2914116348)51:0.021816)34:0.012887,(GCA_001981245.1_APX88887.1:0.2212798901,GCA_900172235.1_SLN55770.1:0.2065375895)20:0.032269)18:0.009353,((GCA_001548075.1_BAQ68161.1:0.0000021610,GCA_001633165.1_ANB35650.1:0.0000020377)100:0.165402,(((GCA_000299575.1_EKE45766.1:0.2136385627,(GCA_900110115.1_SEO08090.1:0.0029152084,GCA_900141995.1_SHJ59544.1:0.0000025305)100:0.160102)80:0.051052,(GCA_900113405.1_SFG15801.1:0.0000023497,GCA_900172315.1_SLN15756.1:0.0000028110)100:0.300019)100:0.056217,GCA_900102905.1_SDK50584.1:0.2123287295)87:0.034528)72:0.045996)69:0.026492,((((GCA_000836695.1_KIQ69906.1:0.0886332689,GCA_900141735.1_SHJ15177.1:0.1703389805)100:0.082012,GCA_900114485.1_SFL48431.1:0.1679174454)100:0.047776,(GCA_000600975.2_EYD72702.1:0.2007574926,((GCA_000223375.1_AEM41823.1:0.0000025746,GCA_001399515.1_ALJ81930.1:0.0000025746)100:0.268750,(GCA_000442315.1_EPX86517.1:0.1546324268,GCA_000600335.2_EYD76101.1:0.2252449401)100:0.066180)77:0.043297)80:0.030212)94:0.069114,((((((GCA_000012905.2_ABA79577.1:0.1133104276,GCA_900110135.1_SEN37762.1:0.1898217662)82:0.029564,GCA_900110025.1_SEN07510.1:0.1851170298)89:0.020845,GCA_900106675.1_SDW21923.1:0.2000873878)35:0.021758,((GCA_000021865.1_ADE86785.1:0.0738078150,((GCA_000714535.1_KEO50569.1:0.0637223013,GCA_000715505.1_KEP70620.1:0.1249588721)100:0.058319,(GCA_000740785.1_KFI30120.1:0.1240069140,(GCA_000203895.1_ABL71745.1:0.0506206165,GCA_000444995.1_AGT09016.1:0.1716337308)100:0.219703)93:0.056751)63:0.023076)100:0.086753,GCA_001620265.1_AMY69991.1:0.1825140885)94:0.032208)36:0.022630,((GCA_000740775.1_KFI34133.1:0.0121345864,GCA_000740795.1_KFI31958.1:0.0169813905)100:0.178049,GCA_900156815.1_SIS57063.1:0.1800726576)93:0.055960)36:0.018850,(GCA_001517585.1_CUX80758.1:0.2072118113,GCA_900107025.1_SDW50175.1:0.2221085536)98:0.105576)100:0.068569)78:0.032188)32:0.023719,((GCA_900099935.1_SDK31872.1:0.0932497352,(GCA_900188335.1_SNS48008.1:0.0572401335,GCA_900112335.1_SFC55058.1:0.1219956625)100:0.047238)100:0.100976,GCA_000161835.1_EET46727.1:0.1988024092)42:0.017422)46:0.031896)85:0.030180)82:0.026823,(((GCA_000153305.1_EAR50689.1:0.1879181201,GCA_900172355.1_SLN27948.1:0.1293328155)99:0.088643,(GCA_000152805.1_EAQ11179.1:0.1042945603,GCA_900177545.1_SMH52858.1:0.2388465209)99:0.102054)86:0.021374,(GCA_900111875.1_SFA70553.1:0.1846142156,GCA_900116005.1_SFR12931.1:0.1279540957)97:0.055091)92:0.035352)72:0.025535,(((GCA_001458175.1_CUH52225.1:0.0847960966,GCA_900114415.1_SFL09968.1:0.0696288214)100:0.037663,GCA_900142085.1_SHK59735.1:0.0857128744)100:0.054615,(GCA_900129685.1_SHH60321.1:0.2133552030,GCA_900110425.1_SEO81188.1:0.1621700483)87:0.038150)100:0.085237)73:0.036083,(GCA_000152625.1_EAP75768.1:0.1269132478,GCA_900172295.1_SLN32117.1:0.1119590829)100:0.054649)70:0.041760,GCA_001247715.1_KNX42365.1:0.1306879310)62:0.022678,GCA_900107355.1_SDY42943.1:0.2185293993)67:0.014168,(GCA_001404155.1_CRK74489.1:0.0000027213,GCA_900114125.1_SFJ20162.1:0.0000022875)100:0.276364)17:0.019716)75:0.041519,GCA_000018145.1_ABV94009.1:0.1961871469)76:0.068086,(GCA_900109555.1_SEK60295.1:0.0000027534,GCA_900172305.1_SLN42061.1:0.0000025746)100:0.265520)100:0.287116,((GCA_900106695.1_SDX74465.1:0.1606324107,GCA_900113695.1_SFI73731.1:0.1772038605)100:0.143928,(GCA_900111545.1_SES66572.1:0.0000023260,GCA_900143155.1_SHN60625.1:0.0000025746)100:0.197367)100:0.086773)100:0.136775,GCA_900107585.1_SDZ79789.1:0.5602012450)100:0.278715)58:0.152112,GCA_000689395.1_CDO61303.1:0.8256610960)58:0.106319,GCA_000152825.2_ADM10093.1:1.4907225671)67:0.141695)100:0.651866)100:0.115361);
