# Supplementary material for: Assessing the accuracy of phylogenetic rooting methods on prokaryotic gene families
Source: PLoS One. 2020 May 15;15(5):e0232950. doi: 10.1371/journal.pone.0232950 (PMC7228096; doi:10.1371/journal.pone.0232950)
Supplement: S2 Dataset — (ZIP) [file pone.0232950.s003.zip › EmpiricalDataset/GeneTrees_IQTree/000323.aln.treefile]

(GCA_000006905.1_AAK23632.1:0.0656944111,GCA_000092285.1_ADG10782.1:0.1086093952,((GCA_000017265.1_ACG77947.1:0.1588739035,GCA_001425915.1_KQW71835.1:0.1607499692)100:0.127721,((((GCA_000014745.1_ABI65496.1:0.2275638168,GCA_900103475.1_SDM43163.1:0.1565642622)100:0.247714,(GCA_000152745.1_EAP89292.1:0.0994892095,GCA_001637395.1_OAB60076.1:0.1400221964)100:0.265399)100:0.283777,(((GCA_000013025.1_ABI76593.1:0.0366369343,GCA_000685315.1_KDA00606.1:0.0473678756)100:0.298167,GCA_000023785.1_ACT59637.1:0.3687452444)100:0.229273,(((((((((((((((((((GCA_000007125.1_AAL52731.1:0.0024504180,GCA_000157815.1_EEX99776.1:0.0000025106)100:0.029003,(GCA_000017405.1_ABS13219.1:0.0024426064,GCA_000585655.1_EXL07176.1:0.0000025481)100:0.041134)100:0.079535,(GCA_900104355.1_SDP16041.1:0.0632629592,GCA_900113985.1_SFI55989.1:0.0507008791)100:0.131123)100:0.041473,(GCA_001558695.1_KXF78429.1:0.0714963933,(GCA_000022725.1_ACS50768.1:0.0680596841,GCA_000341385.1_AGF75450.1:0.1019389334)100:0.327939)99:0.043505)100:0.055094,((((((GCA_000585625.1_EXL09307.1:0.0830501953,GCA_002075885.1_OQM75565.1:0.0907759580)100:0.023100,(GCA_001510895.1_KUM25136.1:0.0437633980,GCA_001618845.1_AMX99400.1:0.0847587733)100:0.025995)100:0.020960,(GCA_001424795.1_KQU66793.1:0.0201149768,GCA_001605015.1_AMS43805.1:0.0400640331)100:0.087297)100:0.068098,GCA_900113935.1_SFI36094.1:0.1730467069)100:0.049636,(GCA_000014245.1_ABG62092.1:0.1988544293,(GCA_000300335.1_EKF19930.1:0.0961087808,GCA_000300515.1_EKF41391.1:0.0510007667)100:0.143845)100:0.089671)100:0.040224,GCA_002238045.1_OXS99580.1:0.3627228892)100:0.056907)100:0.107952,GCA_001293565.1_KPB01253.1:0.3385200048)21:0.036508,(((((GCA_000016285.1_ACM37365.1:0.1322362253,(((((GCA_000722615.1_KEQ08798.1:0.0000027811,GCA_000722625.1_KEQ09786.1:0.0000027811)100:0.063626,(GCA_000731295.1_CDN54953.1:0.0138423572,GCA_000731315.1_CDN48781.1:0.0080789181)100:0.098707)100:0.045691,(GCA_001687365.1_OBZ93199.1:0.0424149815,GCA_001885585.1_OJF96868.1:0.0410063593)100:0.065739)25:0.036445,GCA_000092025.1_AAK88042.1:0.1045378275)89:0.029990,(((GCA_000017145.1_ABR63314.1:0.0694843501,(GCA_000018545.1_ACP26132.1:0.0240185284,GCA_002288525.1_ASY63895.1:0.0448555122)100:0.015444)100:0.028446,GCA_000697965.2_ANK73346.1:0.0505792119)100:0.036698,(GCA_001267455.1_KOC77162.1:0.0298530769,GCA_001652565.1_ANH04916.1:0.0101293704)100:0.109889)87:0.035492)21:0.018357)24:0.021867,(GCA_000092045.1_ABC91874.1:0.0231731992,GCA_000769405.1_KPN27834.1:0.0264960834)100:0.107161)23:0.009259,(GCA_000325745.1_AGA64158.1:0.4525814688,GCA_000496595.1_AHA27433.1:0.7540955714)100:0.589717)96:0.048967,(GCA_001578105.1_AMM86619.1:0.0353574115,GCA_002043005.1_AQZ50502.1:0.0212165008)100:0.119136)100:0.092723,(GCA_000154705.2_EDQ32078.1:0.0837390907,GCA_001703635.1_OCW55563.1:0.0761975924)100:0.236348)100:0.092462)100:0.059339,((GCA_000153465.1_EAS50477.1:0.2138656953,(GCA_000153705.1_EAU42621.1:0.2334436303,GCA_900176465.1_SMC81704.1:0.1163383015)100:0.090506)100:0.076216,((GCA_000800175.1_KHJ55965.1:0.0000027060,GCA_900141975.1_SHJ27396.1:0.0188433136)100:0.146579,GCA_900104035.1_SDO07496.1:0.2155110710)99:0.062366)100:0.149700)100:0.075540,GCA_000179775.1_EFL90964.1:0.4091552122)100:0.105451,((GCA_900115225.1_SFO29011.1:0.0937157290,GCA_900215505.1_SNY93870.1:0.0951297742)100:0.349426,GCA_000496075.1_ESR23613.1:0.5267353314)86:0.044843)83:0.044422,(((((((GCA_000010525.1_BAF90326.1:0.1409305932,GCA_000017645.1_ABS67787.1:0.1746237234)100:0.103336,(GCA_000092925.1_ADH88391.1:0.0827308958,GCA_900100155.1_SCW92072.1:0.0718805715)100:0.288381)100:0.084513,((GCA_001402875.1_ALK08455.1:0.0000027811,GCA_001459775.1_CUU41117.1:0.0000028666)100:0.324929,((((((GCA_000011365.1_BAC49317.1:0.0141830969,GCA_000661935.1_AHY51126.1:0.0488925008)100:0.063335,((GCA_000336555.1_EKS42428.1:0.1088325265,((GCA_000218565.1_AEI06375.1:0.0000027811,GCA_000218585.1_AEI02799.1:0.0000027811)100:0.069758,GCA_000314735.2_EKS28540.1:0.0468686648)100:0.140032)99:0.064781,(((GCA_000012725.1_ABA05279.1:0.1355917942,GCA_000013885.1_ABE62503.1:0.0416952393)100:0.083499,(GCA_000935205.1_KIZ44172.1:0.1111533129,(GCA_001618955.1_KZD24325.1:0.0081805321,GCA_900108575.1_SEH96553.1:0.0090214470)100:0.119269)92:0.030183)99:0.034510,GCA_000195775.1_CAE28536.1:0.0955470623)100:0.060717)96:0.026407)100:0.246948,GCA_001426945.1_KQZ01303.1:0.3740443024)88:0.039258,GCA_002119765.1_ARQ02167.1:0.3080612675)98:0.075679,GCA_001579845.1_AMN42949.1:0.3844834953)99:0.049814,GCA_002355335.1_BAT60556.1:0.3355331627)100:0.116117)85:0.025152)100:0.176573,(((GCA_000019845.1_ACB95930.1:0.1911003308,(GCA_000021745.1_ACK49733.1:0.1198680863,GCA_900114285.1_SFK09072.1:0.1061669370)100:0.064550)100:0.141680,(GCA_900104955.1_SEB94885.1:0.2555585456,((GCA_000304315.1_CCJ05937.1:0.2022729969,(GCA_001644125.1_OAI29268.1:0.0547151032,GCA_001675455.1_OBS52132.1:0.0744185374)100:0.119593)100:0.053616,GCA_002117405.1_ARN81566.1:0.2225405868)100:0.129113)41:0.028815)46:0.046858,GCA_900187365.1_SNB69876.1:0.2548388207)100:0.135834)99:0.104134,(((((GCA_000019945.1_ACB82623.1:0.1686334133,GCA_000022085.1_ACL59492.1:0.1082325971)100:0.131295,(GCA_001017175.1_KLK94823.1:0.0116763362,GCA_900102135.1_SCY85123.1:0.0474154499)100:0.163499)100:0.052075,(GCA_001271345.1_ALA18701.1:0.0226185265,GCA_001887265.1_APF37262.1:0.0097325620)100:0.197489)100:0.063041,(GCA_001741865.1_AOO82499.1:0.0920432087,GCA_900102525.1_SDG94887.1:0.0683000786)100:0.245705)100:0.080695,GCA_001676615.1_OCC01803.1:0.4162489424)93:0.067722)99:0.087079,GCA_001720135.1_ODN69486.1:0.4098277411)77:0.061902,((((GCA_000148725.1_EFO29606.1:0.0882503246,(GCA_000158095.1_EEE44497.1:0.0950413511,GCA_001403915.1_CTQ41762.1:0.0440859152)100:0.068414)100:0.126429,(GCA_000192745.1_ADZ70841.1:0.0888914922,(GCA_001188555.1_KND18777.1:0.0000021993,GCA_002249885.1_OXS50583.1:0.0000027811)100:0.085126)100:0.029544)100:0.071993,((GCA_001907205.1_OKL43013.1:0.1059473763,(GCA_900110875.1_SEP70430.1:0.0322657478,GCA_900114245.1_SFK64094.1:0.0220993268)100:0.133736)100:0.127984,GCA_900105595.1_SDT90910.1:0.2100904666)100:0.044819)100:0.199467,GCA_900148505.1_SHO65884.1:0.3856745106)89:0.040154)81:0.020293)60:0.018120,((GCA_900104485.1_SDB44079.1:0.4094128995,GCA_900102695.1_SCZ31331.1:0.5570198905)85:0.066663,GCA_900129325.1_SHE56373.1:0.2724670217)86:0.092985)62:0.026343,GCA_001305515.1_KPL55314.1:0.4324713678)83:0.052463,((GCA_000230555.1_AEQ51035.1:0.0607201107,GCA_900100665.1_SDG63995.1:0.0675681575)100:0.126490,(GCA_000743575.1_KFL30572.1:0.0450822189,GCA_000970435.1_KKB85787.1:0.1279679366)100:0.163456)100:0.400849)74:0.066540,((GCA_900101935.1_SDD68818.1:0.6514127427,((((((((((((((GCA_000013005.1_ABC62309.1:0.1577227487,(GCA_000715015.1_KEO90274.1:0.1504612911,(GCA_001663175.1_ANK11901.1:0.0700137256,GCA_001677335.1_OBV11315.1:0.0318121263)100:0.073839)100:0.050560)96:0.028275,GCA_001281485.1_ALE17295.1:0.0975762860)99:0.089126,(GCA_001304795.1_ALG60608.1:0.0000027811,GCA_001306275.1_KPM14544.1:0.0000027811)100:0.176063)100:0.108853,((GCA_001028705.1_AKM10880.1:0.1365474101,GCA_001661675.2_ARU15112.1:0.1351405665)100:0.106514,GCA_001008165.2_AKH42517.1:0.2642392394)99:0.045937)100:0.074588,GCA_000235975.2_EHJ62125.1:0.1962174299)99:0.052345,GCA_000013325.1_ABD25308.1:0.1411565010)100:0.158588,(GCA_001295965.1_KPF75468.1:0.0000027811,GCA_001713435.1_AOF98861.1:0.0000027811)100:0.303696)100:0.089299,(GCA_002218195.1_ASK88654.1:0.1038053873,GCA_900128895.1_SIN59559.1:0.0758311837)100:0.227564)100:0.046819,(GCA_000091125.1_BAI97333.1:0.0049697871,GCA_000147835.3_AEG47758.1:0.0218213300)100:0.252379)88:0.060646,((GCA_000013985.1_ABF53912.1:0.0640501646,GCA_001610975.1_AMU93546.1:0.0441808472)100:0.273224,GCA_001586395.2_KZB95033.1:0.2439582854)66:0.058541)61:0.026970,(GCA_000016765.1_ABQ69475.1:0.0823641138,(GCA_002355275.1_ATE63420.1:0.0000021099,GCA_002367875.1_PCE43638.1:0.0000021318)100:0.104520)100:0.146545)93:0.115374,(GCA_000175255.2_AEH62820.1:0.0781983993,GCA_000218875.1_AEI37661.1:0.0680073393)100:0.349978)97:0.135976,((GCA_000342165.1_EMD82245.1:0.1343711117,GCA_002211145.1_OWV33462.1:0.1314113730)100:0.247375,GCA_002251755.1_OYQ31910.1:0.3700701252)100:0.155564)100:0.291069,(((((((((GCA_000011685.1_AAW61706.1:0.0522975072,GCA_000234355.2_EHH69369.1:0.0428590104)100:0.074127,(GCA_000723565.1_CDG33761.1:0.0106168875,GCA_002003665.1_OOL19791.1:0.0252807927)100:0.269027)80:0.028646,((((GCA_000724025.1_CDG38174.1:0.0027087932,GCA_001547995.1_BAT19955.1:0.0000020411)100:0.066653,((GCA_001787335.1_AOX16475.1:0.0000029733,GCA_001787355.1_AOX19434.1:0.0028472380)100:0.071134,GCA_002005465.1_AQS87010.1:0.0992183474)100:0.028274)100:0.039182,GCA_000617865.1_GAJ28984.1:0.1830484775)81:0.029615,GCA_000963885.1_GAN53234.1:0.1117409684)74:0.011881)100:0.092154,(GCA_002173735.1_ARW48485.1:0.2584848315,GCA_002005445.1_AQS86300.1:0.2791150631)100:0.096386)99:0.040464,(GCA_000021325.1_ACI52836.1:0.1326088405,((GCA_000182745.1_BAK83052.1:0.0114754904,GCA_000208635.2_EGG74874.1:0.0129173583)100:0.041040,GCA_000964505.1_GAO00490.1:0.0138363036)100:0.164640)99:0.050325)80:0.041421,(GCA_000231445.2_EHD14680.1:0.0001333466,GCA_002153535.1_OUI78974.1:0.0053647967)100:0.555845)100:0.093872,(GCA_000964365.1_GAN76141.1:0.3181456551,(GCA_000014285.2_ABI63193.1:0.0000027811,GCA_000576085.2_AHJ64199.1:0.0074580694)100:0.251370)95:0.048987)99:0.093157,((GCA_000016725.1_ABQ29970.1:0.0000020859,GCA_000202835.1_BAJ80469.1:0.0061568737)100:0.333855,(GCA_000306035.1_EKN01404.1:0.0431479230,GCA_000964385.1_GAN81718.1:0.0786970389)100:0.314424)100:0.241841)100:0.109995,((GCA_000164635.1_EFH13251.1:0.2516542894,(GCA_900101615.1_SDD06775.1:0.0000025435,GCA_900104205.1_SDB74192.1:0.0032394023)100:0.222068)52:0.096171,GCA_900141905.1_SHI34717.1:0.1802563731)100:0.240057)100:0.466812)98:0.097763)97:0.056507,(((((((GCA_000009985.1_BAE50148.1:0.1586942647,(GCA_000294655.1_CCG42281.1:0.0262488553,GCA_900108475.1_SEH38073.1:0.0114374915)100:0.208361)100:0.186785,GCA_000513295.1_CDK97746.1:0.1909926833)100:0.178956,((GCA_900100455.1_SDG88650.1:0.3836231368,(GCA_900101965.1_SDE56291.1:0.3425250339,(GCA_000013085.1_ABC23879.1:0.1194217146,GCA_000284415.2_CCG09109.1:0.2316566850)100:0.253792)100:0.100964)98:0.100048,(GCA_001611975.1_AMW33912.1:0.3849651327,(GCA_900156605.1_SIT18196.1:0.2994590142,GCA_000315795.1_EKV32571.1:0.4244409294)98:0.057129)86:0.057483)100:0.079762)100:0.119532,(((GCA_000010725.1_BAI72347.1:0.1139833276,GCA_000632475.2_AIB11606.1:0.1514015865)100:0.255737,(GCA_000576635.1_EWY40003.1:0.0662777825,GCA_000936425.1_KJB97651.1:0.0817308286)100:0.219797)100:0.043322,((GCA_000016185.1_ACI98805.1:0.1978124488,GCA_002251795.1_OYQ31374.1:0.2713487528)58:0.047920,(GCA_000225995.2_EGY01512.1:0.0000022350,GCA_000730165.2_ASG20843.1:0.0028868151)100:0.236329)100:0.057260)100:0.239108)96:0.061109,(((GCA_000299935.1_EKE78189.1:0.1530625447,GCA_001618175.1_KZD11954.1:0.1514434864)100:0.287557,GCA_000968135.1_CCQ74079.1:0.4290616761)94:0.088654,(GCA_900172325.1_SLN47828.1:0.4832340486,(GCA_000300235.2_AJD52594.1:0.1160305787,GCA_000300275.1_EKF08045.1:0.0677375170)100:0.436849)89:0.082038)83:0.032808)83:0.031945,((GCA_000982415.1_KKJ76581.1:0.0315781671,GCA_001026905.1_KLN60236.1:0.0625444324)100:0.445580,(GCA_900177295.1_SMF00303.1:0.0000027811,GCA_900188055.1_SNR75999.1:0.0000021866)100:0.352483)99:0.159237)94:0.054739,((((((((GCA_000767795.1_KGM34142.1:0.0145906134,GCA_002195995.1_OWJ58670.1:0.0241398868)100:0.350110,GCA_000024465.1_ADE40744.1:0.7725968995)99:0.087587,(GCA_000264455.2_AFK53723.1:0.0021395381,GCA_001601315.1_KYO52009.1:0.0000020147)100:0.561083)96:0.064603,(GCA_000226315.1_AEP08692.1:0.0000020421,GCA_000348745.1_AGH97166.1:0.0051072877)100:0.750317)95:0.020120,GCA_900167455.1_SJZ57771.1:0.6730679958)98:0.036806,((GCA_000319385.1_AFX98599.1:0.0971949565,GCA_000510265.1_AHC73470.1:0.1211822312)100:0.485376,GCA_900102465.1_SDF68092.1:0.0742082635)100:0.462664)95:0.047151,(GCA_001746755.1_OEJ68462.1:0.5538705080,GCA_900093605.1_SCA57919.1:0.4954316819)96:0.115636)96:0.031985,((GCA_900100655.1_SDF59648.1:0.6669463498,GCA_002251735.1_OYQ20949.1:0.5898579083)97:0.086870,((GCA_000742835.1_AIK96033.1:0.6963223165,(GCA_001192655.1_GAO98993.1:0.5121884333,GCA_002117145.1_ARN84754.1:0.7825662860)100:0.213084)97:0.123359,((((GCA_000010205.1_BAG39965.1:0.1470826800,GCA_000964595.1_KJV55154.1:0.0678988514)100:0.769739,(GCA_000012385.1_ABE04293.1:0.1110887200,GCA_000195735.1_CAA15114.1:0.1769310328)100:0.440598)100:0.453435,((GCA_000219355.1_AEI88710.1:0.9313812006,GCA_000815465.1_KIE06135.1:0.8360566990)100:0.248999,(((GCA_000008385.1_AAW71174.1:0.1565704352,GCA_000953315.1_CDR79417.1:0.0979012245)100:0.542554,(((GCA_000011945.1_AAV86730.1:0.0090912107,GCA_000024505.1_ACZ49148.1:0.0000029024)100:0.830319,GCA_000964795.1_KJV68972.1:0.4062918462)89:0.131812,(GCA_000026005.1_CAH58245.1:0.2459951061,GCA_000964755.1_KJV65382.1:0.1888114275)100:0.276342)90:0.256841)100:0.559589,(GCA_000022525.1_ACT69492.1:0.3999406422,GCA_000632985.1_AHX11456.1:0.3358229898)100:1.696439)100:0.205695)100:0.252333)61:0.201182,((GCA_000388175.3_ETZ04706.1:0.3001880907,GCA_000469665.2_ETZ07217.1:0.3458130293)100:1.380450,((((((GCA_000011345.1_BAC08430.1:0.0243978682,GCA_000505665.1_AHB89432.1:0.0169176593)100:0.339571,((GCA_000012525.1_ABB58370.1:0.2162869073,((((GCA_000155635.1_EDY38759.1:0.0850064279,GCA_000316515.1_AFY30078.1:0.1014880161)99:0.026908,GCA_001182765.1_CRY91494.1:0.1231173876)100:0.064498,GCA_000760175.1_KGG13008.1:0.1983830890)100:0.126586,GCA_000011465.1_CAE18850.1:0.4943089206)100:0.219352)100:0.101932,((GCA_000317065.1_AFY71519.1:0.2207865040,GCA_000332215.1_ELS30741.1:0.3437399501)100:0.126373,(((((((GCA_000014265.1_ABG49807.1:0.1896912144,(GCA_000180455.1_CBN59362.1:0.1144225913,((GCA_000214075.2_EGK86068.1:0.0089450179,GCA_000317475.1_AFZ09244.1:0.0208798718)100:0.043256,GCA_002412335.1_PCN52328.1:0.0628860425)100:0.112132)100:0.059913)98:0.044349,(((GCA_000176895.2_CCE19007.1:0.0064079270,GCA_000307915.1_EKD09343.1:0.0050989497)100:0.191075,(GCA_000478195.2_ERT04166.1:0.0544940877,(GCA_000972705.2_KKD37689.1:0.0000027811,GCA_000972705.2_KMW70298.1:0.0000027811)100:0.047164)100:0.095862)100:0.039927,(GCA_000710505.1_KEI65594.1:0.0156967177,GCA_900009265.1_CUR18248.1:0.0107218908)100:0.167906)100:0.034031)99:0.046419,((((((((GCA_000017845.1_ACB49611.1:0.0552647201,(GCA_000167195.1_EAM51161.1:0.0028380987,GCA_000235665.2_EHJ13122.1:0.0000027811)100:0.053569)96:0.034149,GCA_000025125.1_ADB95248.1:0.2468914802)96:0.124816,(GCA_000332055.1_ELS00945.1:0.1193734195,GCA_002368355.1_BAZ46630.1:0.1517753115)100:0.039768)83:0.033736,(GCA_000317575.1_AFZ36580.1:0.0283207092,GCA_002355455.1_BAU65158.1:0.0222583642)100:0.074543)82:0.025904,((((GCA_000297435.1_CCI33858.1:0.0028957373,GCA_000312205.1_CCI05487.1:0.0029405046)100:0.155449,GCA_001904615.1_OKH19760.1:0.2801787479)100:0.033901,GCA_000350105.1_CCH67843.1:0.5188544796)93:0.015373,(GCA_000317675.1_AFZ55024.1:0.1589846478,((GCA_001548095.1_BAQ62868.1:0.0264193029,GCA_001548115.1_BAQ64963.1:0.0532028576)100:0.037006,GCA_001747005.1_OEJ77801.1:0.1142227695)100:0.058576)100:0.163081)76:0.026069)75:0.018761,(((GCA_000317025.1_AFY76133.1:0.0199367309,GCA_001904635.1_OKH24781.1:0.0056126885)100:0.080605,GCA_000332035.1_ELR97637.1:0.2920738901)98:0.041642,(GCA_000284135.1_BAL29378.1:0.0090054445,GCA_000478825.2_AIE73224.1:0.0123175220)100:0.209249)70:0.019065)63:0.017994,GCA_000021825.1_ACK69341.1:0.1745371471)99:0.040188,(((GCA_000317615.1_AFZ50100.1:0.0849300592,GCA_000317635.1_AFZ45670.1:0.0445900948)100:0.248113,GCA_000473895.1_ERN42321.1:0.2641701886)100:0.069225,GCA_001870225.1_APB33704.1:0.4330418534)96:0.036269)93:0.032506)50:0.024887,(GCA_001746915.1_OEJ72992.1:0.1829716848,GCA_001637395.1_OAB63477.1:0.2621428843)53:0.046262)80:0.014345,((((((((((GCA_000020025.1_ACC80373.1:0.0569546192,((((((GCA_000175835.1_EFA69687.1:0.0028709257,GCA_001432185.1_KRH97947.1:0.0000022953)100:0.005756,GCA_002368135.1_BAZ91205.1:0.0000021408)100:0.013170,GCA_000175855.1_EFA74324.1:0.0131474395)100:0.059878,GCA_002368075.1_BAZ80174.1:0.0278702285)100:0.049273,(GCA_000312705.1_AFW93220.1:0.0398814150,(GCA_000789435.1_KHG41079.1:0.0000025926,GCA_002368115.1_BAZ85505.1:0.0206867790)100:0.016617)100:0.101904)98:0.026480,(GCA_000196515.1_ADI65159.1:0.0498603106,GCA_000317695.1_AFZ60271.1:0.0350720100)100:0.071901)100:0.059650)91:0.005961,GCA_000317535.1_AFZ23519.1:0.0876877348)96:0.014211,GCA_000316575.1_AFY36003.1:0.0706664993)99:0.011479,(((GCA_002368055.1_BAZ75266.1:0.0000027220,GCA_002368295.1_BAZ00811.1:0.0000027811)100:0.010258,GCA_002368275.1_BAY90383.1:0.0099115568)100:0.059156,((GCA_000169135.1_EAW43316.1:0.0175998676,GCA_002218065.1_GAX37410.1:0.0082788324)100:0.118819,GCA_001456025.1_KST67378.1:0.1951302999)85:0.010816)85:0.015696)99:0.032823,(GCA_000204075.1_ABA22507.1:0.1134786737,(GCA_001298445.1_ALF53740.1:0.0366438356,GCA_002367975.1_BAY17765.1:0.0449868956)100:0.029373)100:0.029695)98:0.038661,GCA_000316665.1_AFY58306.1:0.2579163574)95:0.019922,((((GCA_000231365.2_EHC19496.1:0.0007906952,GCA_001904645.1_OKH13923.1:0.0050918285)100:0.023642,((GCA_000934435.1_KIY11131.1:0.0000027811,GCA_001990805.1_ONN63099.1:0.0000027811)100:0.039343,GCA_001275395.1_KOP27599.1:0.0217938195)100:0.034749)100:0.063982,GCA_000317435.1_AFZ00591.1:0.2022525425)93:0.030454,((GCA_000346485.2_KYC39091.1:0.0407264531,GCA_000760695.2_KIE12801.1:0.0258286574)100:0.086354,GCA_000828085.2_KIJ80624.1:0.0786982992)99:0.051814)94:0.012285)98:0.037330,GCA_000350105.1_CCH67844.1:0.2765240209)99:0.031633,((GCA_000317555.1_AFZ30030.1:0.0051664632,GCA_001904655.1_OKH28847.1:0.0096276004)100:0.097969,GCA_000317125.1_AFY87214.1:0.2081953313)99:0.021364)99:0.063789,(GCA_001904725.1_OKH38724.1:0.1951900254,GCA_000317495.1_AFZ14581.1:0.2329014455)91:0.041593)87:0.040639)84:0.019108,(((GCA_000155555.1_EDX71079.1:0.1534034858,(GCA_000211815.1_EGJ28840.1:0.0211210395,GCA_001942495.1_OLT60788.1:0.0063328777)100:0.152310)100:0.057314,GCA_000317515.1_AFZ20928.1:0.1170662781)100:0.054571,((GCA_000317045.1_AFY65442.1:0.2104178154,((GCA_000817775.1_KIF39292.1:0.1244195379,GCA_001904775.1_OKH45876.1:0.1858028378)100:0.071925,GCA_002075285.2_ASC73926.1:0.1830362165)100:0.077680)99:0.046570,GCA_000018105.1_ABW30876.1:0.2950472602)78:0.033230)73:0.016341)76:0.035911,((GCA_002142475.1_BAS55113.1:0.2106255028,GCA_000317145.1_AFY96391.1:0.2932526307)41:0.026812,(GCA_000317105.1_AFY84106.1:0.2119675980,GCA_001276715.1_KOR36575.1:0.2827357601)86:0.059441)34:0.027767)68:0.051700)94:0.048470)99:0.152488)100:0.175489,(GCA_000011385.1_BAC91151.1:0.1533517563,GCA_000484535.1_AGY57317.1:0.0991134237)100:0.380598)100:0.478549,GCA_001765415.1_AOR38751.1:0.9372005286)100:0.409471,(GCA_000014865.1_ABK46072.1:0.3343738962,GCA_002109495.1_OSM06273.1:0.5920888681)100:0.826770)71:0.172331,GCA_001982645.1_ONG37333.1:1.2740877052)100:0.532554)60:0.145761)97:0.097036)99:0.142355)90:0.061015)84:0.058143)99:0.099800)100:0.105447)56:0.023514,((((((GCA_000828475.1_BAQ17858.1:0.0394718047,GCA_001723285.1_ODR98527.1:0.0874872999)100:0.239288,GCA_001708935.1_ODA66470.1:0.3388408346)99:0.027331,GCA_001708935.1_ODA66471.1:0.6434035499)100:0.069543,(GCA_000166055.1_ADP71396.1:0.0057556579,GCA_000636015.1_KAI93565.1:0.0000024558)100:0.717448)81:0.075713,((GCA_000143145.1_ADJ22675.1:0.3284295068,GCA_000503895.1_AHB47575.1:0.3553094551)98:0.102640,(GCA_000981545.1_CPR14724.1:0.0000022487,GCA_900104305.1_SDO76533.1:0.0000026942)100:0.242421)100:0.450250)99:0.164900,(((((((((((((((GCA_000011965.2_AAV95590.1:0.0694229276,GCA_900109035.1_SEI98283.1:0.1198501858)100:0.025710,GCA_900172225.1_SLN45640.1:0.1119052321)98:0.044427,((((((GCA_000203975.3_KID10736.1:0.0628750452,GCA_000511355.1_AHD00631.1:0.0435740899)100:0.062781,(GCA_001258055.1_CRL13397.1:0.0000029357,GCA_900113345.1_SFH50578.1:0.0000020009)100:0.072560)63:0.045613,((GCA_000376545.2_ANP40788.1:0.0882023873,GCA_001678945.1_ANP35339.1:0.0856488554)98:0.051828,GCA_000511385.1_AHD09257.1:0.0765591403)98:0.044673)59:0.014824,GCA_900102795.1_SCZ55741.1:0.1479150968)93:0.034176,GCA_900129685.1_SHG41895.1:0.1544227105)79:0.009152,(((((GCA_000153725.1_EAU47519.1:0.0629032623,((GCA_001975705.1_APZ54225.1:0.0675773946,(GCA_900102075.1_SDE96256.1:0.0546171676,((GCA_001687105.1_ANT61200.1:0.0398081322,GCA_900116195.1_SFT26820.1:0.0259347794)100:0.031004,GCA_900100085.1_SDJ12851.1:0.1107058196)100:0.058874)70:0.020649)70:0.022458,(GCA_001969385.1_APX25258.1:0.0000027811,GCA_900112435.1_SFD06807.1:0.0025966110)100:0.061647)69:0.021146)98:0.021711,GCA_000442255.1_EPX78762.1:0.1170456974)100:0.046795,((GCA_000169415.1_EBA05937.1:0.0755994488,GCA_001458375.1_CUH76681.1:0.1555210786)86:0.036382,(((GCA_001482405.1_KUF11483.1:0.0855031105,GCA_900107235.1_SDX97069.1:0.1423821215)76:0.023220,(((GCA_002211155.1_OWV63186.1:0.0000028242,GCA_002211205.1_OWV64533.1:0.0000022429)100:0.005462,(GCA_002211225.1_OWV49782.1:0.0000027811,GCA_900101505.1_SDC30850.1:0.0000027811)100:0.001974)100:0.047335,(GCA_002237555.1_ASP22333.1:0.0339131133,GCA_900188425.1_SNS54502.1:0.0514436302)100:0.049040)99:0.011367)92:0.042955,GCA_900184945.1_SMX50480.1:0.1038795466)74:0.024471)100:0.111177)100:0.023867,(GCA_000521865.1_ETX26654.1:0.1214247371,GCA_900115815.1_SFQ54804.1:0.1473128862)100:0.098751)99:0.026778,(GCA_900100005.1_SDI01492.1:0.1242625585,(GCA_001458355.1_CUH62394.1:0.1121546280,GCA_900110775.1_SEQ66003.1:0.1363586177)100:0.074784)100:0.035496)99:0.036249)86:0.017210)79:0.021837,((GCA_001038505.1_KMK66786.1:0.0427434745,GCA_900188035.1_SNR27013.1:0.0465787533)100:0.088692,(GCA_002115725.1_OSQ58579.1:0.0677478890,GCA_002115805.1_OSQ48996.1:0.0532897152)100:0.057332)99:0.043157)96:0.032106,((((GCA_001458175.1_CUH53799.1:0.0944392073,GCA_900114415.1_SFK68009.1:0.0417584852)100:0.063542,GCA_900142085.1_SHI81622.1:0.0991782730)95:0.036937,(((((GCA_000014045.1_ABG31401.1:0.0177604403,GCA_000154785.2_AEI94892.1:0.0242574948)100:0.075358,((GCA_000172095.1_EDQ04393.1:0.0671066818,GCA_000622405.1_KIN66748.1:0.0702082324)100:0.022509,GCA_000152605.1_EAP83908.1:0.0751856092)100:0.025301)100:0.051617,(GCA_000814025.1_KIC51461.1:0.0275193814,GCA_001969365.1_APX10620.1:0.0307776959)100:0.120922)67:0.016101,GCA_900116455.1_SFU16535.1:0.1100760223)70:0.022230,GCA_001890925.1_OJI91849.1:0.1239566104)97:0.045024)22:0.017434,(GCA_900110425.1_SEO28610.1:0.1470457880,((GCA_900095785.1_SCM67989.1:0.0049922966,GCA_900115865.1_SFQ53352.1:0.0000026176)100:0.141213,GCA_900111875.1_SFB15720.1:0.2295038319)39:0.032677)17:0.025562)41:0.029706)41:0.019549,((GCA_001247715.1_KNX41608.1:0.1241824991,GCA_900172295.1_SLN36754.1:0.0755730927)100:0.065089,GCA_000152625.1_EAP75328.1:0.0904519765)70:0.039398)35:0.025428,(((GCA_001046955.1_AKO96502.1:0.0000027811,GCA_900109145.1_SEI84777.1:0.0000027811)100:0.143799,GCA_002210095.1_OWU77238.1:0.1524453736)93:0.022616,(GCA_900107355.1_SDY50030.1:0.1280393376,GCA_001205715.1_KNG95364.1:0.2112382936)98:0.050106)94:0.018834)93:0.046662,GCA_900172385.1_SLN29342.1:0.1946696005)78:0.022958,(GCA_000018145.1_ABV92908.1:0.1558233661,(GCA_001404155.1_CRK74137.1:0.0000021963,GCA_900114125.1_SFJ27251.1:0.0000026319)100:0.158717)40:0.057922)32:0.007704,(((((((GCA_000155735.2_AGI72824.1:0.0692753484,GCA_001187845.1_AKS46544.1:0.0298151692)100:0.049343,GCA_900172275.1_SLN59016.1:0.0420304028)100:0.071369,GCA_000812665.2_AML52319.1:0.2567670486)57:0.013117,GCA_000161835.1_EET47213.1:0.2022800786)56:0.016158,(((GCA_000600975.2_EYD71626.1:0.1636755493,((GCA_000442275.2_EPX79241.1:0.0480072521,GCA_900111945.1_SFR47451.1:0.0327462212)100:0.179158,GCA_900114485.1_SFL01787.1:0.1797925428)96:0.028018)96:0.033062,(((GCA_000223375.1_AEM40699.1:0.0000027811,GCA_001399515.1_ALJ80868.1:0.0000029374)100:0.142730,((GCA_000442315.1_EPX87198.1:0.3142603963,GCA_000600335.2_EYD77047.1:0.0808356664)99:0.047950,GCA_000442315.1_EPX87199.1:0.3244497501)100:0.107889)95:0.094228,GCA_001908835.1_APO86972.1:0.1984438760)92:0.054413)65:0.024748,(GCA_000836695.1_KIQ69339.1:0.1440354790,GCA_900141735.1_SHI87392.1:0.0939160575)100:0.086194)95:0.058508)54:0.024256,(((GCA_000671395.1_KCV83831.1:0.1073645863,GCA_000647975.1_KAJ55646.1:0.2062471811)99:0.051478,(GCA_001305615.1_ALG90051.1:0.0863176899,GCA_900184935.1_SMX34459.1:0.0437487995)84:0.033945)83:0.037415,((GCA_900099935.1_SDJ43870.1:0.0707918601,(GCA_900112335.1_SFC57230.1:0.0568114905,GCA_900188335.1_SNS81850.1:0.0464995949)100:0.057504)100:0.100260,(GCA_001548075.1_BAQ70105.1:0.0024754356,GCA_001633165.1_ANB34050.1:0.0000028681)100:0.208406)69:0.041394)67:0.021923)25:0.014668,GCA_001981245.1_APX88810.1:0.1917074397)87:0.030800)35:0.028318,((GCA_900115595.1_SFP24472.1:0.1229967642,((GCA_900142295.1_SIN85325.1:0.1743691207,GCA_900172235.1_SLN22665.1:0.1622047552)96:0.035081,(GCA_000153305.1_EAR52249.1:0.1296290940,(GCA_000152725.1_EAQ01170.1:0.1606055490,GCA_900172355.1_SLN55180.1:0.1517802305)63:0.041742)100:0.056713)96:0.032666)79:0.027141,(((GCA_000152805.1_EAQ13491.1:0.1484995622,(GCA_001307765.1_KPN62018.1:0.1061364756,GCA_900109955.1_SEW21213.1:0.0787899439)100:0.079447)27:0.031965,(GCA_900177545.1_SMH30458.1:0.1173616716,GCA_900184815.1_SMX22406.1:0.2114403279)27:0.030619)42:0.036224,((GCA_000738435.1_AII87371.1:0.1769540204,((GCA_000765015.1_KGK80149.1:0.0000023502,GCA_900141945.1_SHI73799.1:0.0000027779)100:0.105089,(GCA_001403795.1_CTQ51101.1:0.0964445616,GCA_900109285.1_SEL11762.1:0.0450566967)100:0.148311)100:0.088783)90:0.028733,(GCA_900116005.1_SFR18165.1:0.2053587134,GCA_900156525.1_SIT84658.1:0.3329904525)96:0.063715)87:0.030251)38:0.030045)41:0.030367)52:0.017964,((GCA_900172375.1_SLN45303.1:0.1100499407,((GCA_000299875.1_EKE71905.1:0.0761848089,GCA_900114135.1_SFJ71120.1:0.0823122226)100:0.105683,(GCA_900109555.1_SEK44490.1:0.0000027811,GCA_900172305.1_SLN23129.1:0.0000027811)100:0.123651)100:0.089039)100:0.062975,((GCA_000299575.1_EKE43543.1:0.1622951732,(GCA_900110115.1_SEM79481.1:0.0013236178,GCA_900141995.1_SHI47564.1:0.0037690422)100:0.091654)100:0.054186,(GCA_900113405.1_SFH23429.1:0.0000027811,GCA_900172315.1_SLN58447.1:0.0000027811)100:0.169799)100:0.054342)96:0.036743)93:0.060633,(((((GCA_000012905.2_ABA78853.1:0.0636572157,(GCA_900110025.1_SEM90262.1:0.0849952722,GCA_900110135.1_SEN10063.1:0.1269258199)100:0.027708)100:0.073303,GCA_900156815.1_SIS66073.1:0.1557181408)100:0.063008,((GCA_000740775.1_KFI25522.1:0.0116443741,GCA_000740795.1_KFI31789.1:0.0011952766)100:0.136582,GCA_900106675.1_SDX39382.1:0.1336539602)100:0.054093)100:0.043315,(GCA_001620265.1_AMY69555.1:0.1378994057,((GCA_000021865.1_ADE86032.1:0.1167357663,(GCA_000714535.1_KEO56286.1:0.0271721792,GCA_000715505.1_KEP70789.1:0.0837206301)100:0.087508)100:0.064658,(GCA_000203895.1_ABL70514.1:0.0434718857,GCA_000444995.1_AGT09738.1:0.0970956517)100:0.145110)100:0.099992)100:0.033889)100:0.037169,(GCA_001517585.1_CUX83626.1:0.1999467959,GCA_900107025.1_SDW76821.1:0.1745653686)100:0.076529)99:0.054117)100:0.084049,GCA_900102905.1_SDK86591.1:0.2756286338)100:0.072608,(((GCA_900106695.1_SDW37025.1:0.3002328399,GCA_900113695.1_SFI30119.1:0.1237533744)100:0.190341,(GCA_900111545.1_SET01158.1:0.0000021421,GCA_900143155.1_SHN50361.1:0.0000021897)100:0.193841)100:0.105574,GCA_900107585.1_SEA22119.1:0.3199809931)100:0.080396)100:0.260343)54:0.051734)67:0.055536,GCA_002088295.1_ORE91202.1:0.8374723556)77:0.013677,((GCA_000017565.1_ABS65091.1:0.2189072909,GCA_000739695.1_GAK45783.1:0.2931481770)100:0.253383,GCA_000689395.1_CDO60856.1:0.4540970188)100:0.089414)98:0.072131,(GCA_000152825.2_ADM08420.1:0.4403119823,GCA_900199215.1_SNT73240.1:0.3448308077)100:0.151315)100:0.201371)99:0.087810)100:0.160877,((GCA_000175215.2_ADU14337.1:0.0818672801,GCA_000204015.1_EGF90795.1:0.1947638268)100:0.179027,(GCA_000144605.1_ADL01843.1:0.1348585695,GCA_002205555.1_ASD25756.1:0.0963072267)100:0.340494)100:0.156840)100:0.051224)100:0.196117);
