# Supplementary material for: Assessing the accuracy of phylogenetic rooting methods on prokaryotic gene families
Source: PLoS One. 2020 May 15;15(5):e0232950. doi: 10.1371/journal.pone.0232950 (PMC7228096; doi:10.1371/journal.pone.0232950)
Supplement: S2 Dataset — (ZIP) [file pone.0232950.s003.zip › EmpiricalDataset/GeneTrees_IQTree/000324.aln.treefile]

(GCA_000006905.1_AAK23927.1:0.0042755902,GCA_000092285.1_ADG10701.1:0.0289308151,(GCA_001425915.1_KQW71524.1:0.1494793781,(GCA_000017265.1_ACG78213.1:0.1698743757,(((GCA_000144605.1_ADL01248.1:0.1244439503,GCA_002205555.1_ASD28046.1:0.1353472140)100:0.085041,(GCA_000175215.2_ADU14443.1:0.1479379066,GCA_000204015.1_EGF90612.1:0.1171045855)100:0.083557)100:0.099853,(((((((((((((((((GCA_000007125.1_AAL52336.1:0.0039268987,GCA_000157815.1_EEY00179.1:0.0000022140)95:0.012820,(GCA_000017405.1_ABS15134.1:0.0000021411,GCA_000585655.1_EXL05856.1:0.0000023642)100:0.032679)98:0.021172,GCA_001558695.1_KXF77664.1:0.0946166006)99:0.026401,(GCA_900104355.1_SDP63111.1:0.0095314972,GCA_900113985.1_SFJ10074.1:0.0223159659)100:0.032787)98:0.040363,GCA_000300335.1_EKF20205.1:0.0722949802)78:0.016136,(GCA_001424795.1_KQU76231.1:0.0000022290,GCA_001605015.1_AMS41854.1:0.0237379555)100:0.039607)78:0.027097,(((GCA_000585625.1_EXL09919.1:0.0493523990,(GCA_001510895.1_KUM27974.1:0.0180143220,GCA_001618845.1_AMY01000.1:0.0335959691)100:0.029778)90:0.012916,GCA_002075885.1_OQM77420.1:0.0401395947)95:0.022093,GCA_900113935.1_SFI71098.1:0.0872871876)100:0.039834)73:0.012767,(GCA_000014245.1_ABG62422.1:0.0787536861,GCA_000300515.1_EKF42688.1:0.0802256387)78:0.031600)98:0.040744,(GCA_002238045.1_OXS99283.1:0.1213501103,((((((GCA_000016285.1_ACM36228.1:0.0597668154,GCA_000092025.1_AAK87067.1:0.1026793956)99:0.065637,(GCA_000325745.1_AGA64253.1:0.0718031652,GCA_000496595.1_AHA27913.1:0.1901056382)99:0.107874)45:0.019498,((GCA_000722615.1_KEQ06841.1:0.0000023642,GCA_000722625.1_KEQ08684.1:0.0000023642)100:0.070566,(GCA_000092045.1_ABC90405.1:0.0280506121,GCA_000769405.1_KPN28101.1:0.0156844527)100:0.053970)79:0.005023)43:0.018490,((GCA_000731295.1_CDN53536.1:0.0055224909,GCA_000731315.1_CDN47392.1:0.0104800436)100:0.032758,(GCA_001578105.1_AMM83997.1:0.0160345471,GCA_002043005.1_AQZ52642.1:0.0035843718)100:0.208579)60:0.028664)95:0.024828,((((GCA_000017145.1_ABR59746.1:0.0156684460,GCA_002288525.1_ASY62388.1:0.0247835372)100:0.013489,GCA_000018545.1_ACP24837.1:0.0373609231)99:0.009498,GCA_000697965.2_ANK72045.1:0.0226515767)99:0.014309,((GCA_001687365.1_OBZ96277.1:0.0224322557,GCA_001885585.1_OJG00216.1:0.0299245447)100:0.028692,(GCA_001267455.1_KOC77510.1:0.0038655119,GCA_001652565.1_ANH03817.1:0.0000022230)100:0.042629)79:0.005442)98:0.047428)98:0.039637,(GCA_000154705.2_EDQ33423.1:0.0343836939,GCA_001703635.1_OCW58692.1:0.0389016884)100:0.071865)100:0.050281)92:0.022895)91:0.024023,((GCA_001305515.1_KPL50787.1:0.1300055841,((GCA_000010525.1_BAF87668.1:0.1493163256,GCA_000017645.1_ABS69850.1:0.0331105597)100:0.051107,GCA_900129325.1_SHE57298.1:0.1746537041)100:0.039714)100:0.031224,(GCA_000092925.1_ADH89164.1:0.0244236925,GCA_900100155.1_SCW40962.1:0.0525628163)100:0.161801)92:0.030344)83:0.009906,((GCA_000153465.1_EAS51163.1:0.0860815034,(GCA_000153705.1_EAU40379.1:0.0626911969,GCA_900176465.1_SMC58743.1:0.0527475606)100:0.074444)100:0.046035,((GCA_000800175.1_KHJ56379.1:0.0047899422,GCA_900141975.1_SHJ47243.1:0.0074457615)100:0.060206,GCA_900104035.1_SDO77372.1:0.1124030255)100:0.055765)100:0.057890)88:0.028872,(((GCA_000817775.1_KIF43630.1:0.1221226942,GCA_001293565.1_KPB01630.1:0.0871427625)99:0.049802,(GCA_000022725.1_ACS51297.1:0.0220962897,GCA_000341385.1_AGF75904.1:0.0172405558)100:0.252841)68:0.022559,GCA_000179775.1_EFL89989.1:0.2868797767)90:0.030006)97:0.033794,((((((((GCA_000013885.1_ABE62013.1:0.1346595009,(((GCA_001510895.1_KUM29017.1:0.0897207643,GCA_001618845.1_AMY00540.1:0.0651354065)100:0.070546,GCA_000019845.1_ACB97367.1:0.1785145621)100:0.036898,((GCA_001644125.1_OAI30560.1:0.1217503765,GCA_001675455.1_OBS50851.1:0.1771587354)100:0.173699,GCA_002117405.1_ARN81223.1:0.1781859427)100:0.133365)98:0.019895)100:0.091322,(GCA_000828475.1_BAQ17514.1:0.2037173183,GCA_001708935.1_ODA68518.1:0.1876097212)69:0.050081)72:0.003704,GCA_001708935.1_ODA68519.1:0.4140276884)34:0.031580,(((GCA_000143145.1_ADJ23741.1:0.0623913708,GCA_000503895.1_AHB48670.1:0.0864158930)100:0.052960,(GCA_000981545.1_CPR20926.1:0.0000023642,GCA_900104305.1_SDP21129.1:0.0000023642)100:0.134631)100:0.059535,(GCA_900102695.1_SCZ37728.1:0.2378249368,(GCA_001402875.1_ALK09106.1:0.0000022108,GCA_001459775.1_CUU41769.1:0.0000021204)100:0.375957)96:0.067935)85:0.029164)36:0.013134,(((GCA_001271345.1_ALA18884.1:0.0224984958,GCA_001887265.1_APF37460.1:0.0054291979)100:0.028646,(GCA_001741865.1_AOO82523.1:0.0433639667,GCA_900102525.1_SDG93971.1:0.0338524866)100:0.127607)100:0.043315,GCA_001676615.1_OCC06275.1:0.1511705883)93:0.037533)57:0.017379,(GCA_000496075.1_ESR25115.1:0.1175728142,((GCA_000017565.1_ABS64829.1:0.1962280962,GCA_000739695.1_GAK44566.1:0.0973088204)99:0.081049,GCA_000689395.1_CDO60971.1:0.2375334962)97:0.048815)94:0.020087)84:0.030506,((((((GCA_000148725.1_EFO33616.1:0.0585594995,GCA_000158095.1_EEE43441.1:0.0260837717)100:0.032866,GCA_001403915.1_CTQ42503.1:0.0154371288)89:0.013954,(GCA_000192745.1_ADZ70495.1:0.0201550172,(GCA_001188555.1_KND18701.1:0.0040215705,GCA_002249885.1_OXS50402.1:0.0000029120)100:0.060423)82:0.015531)99:0.029098,GCA_900105595.1_SDU12276.1:0.0887610958)99:0.026918,(GCA_001907205.1_OKL43563.1:0.0469305206,(GCA_900110875.1_SEQ80925.1:0.0273571530,GCA_900114245.1_SFK73073.1:0.0230375745)100:0.086413)100:0.057605)100:0.051688,GCA_900148505.1_SHO66169.1:0.1296780039)54:0.021594)32:0.012285,(GCA_900104485.1_SDB12617.1:0.0967948803,((GCA_000230555.1_AEQ51340.1:0.0178016275,GCA_900100665.1_SDG68838.1:0.0219016818)100:0.141881,(GCA_000743575.1_KFL32540.1:0.1923516092,GCA_000970435.1_KKB83787.1:0.0546493969)100:0.073055)100:0.066379)86:0.013613)61:0.023187)34:0.030493,GCA_001720135.1_ODN72467.1:0.1536808030)96:0.030904,(((((((GCA_000011365.1_BAC50181.1:0.0116461703,GCA_000661935.1_AHY50123.1:0.0157574546)100:0.082263,GCA_000336555.1_EKS40266.1:0.0543765629)59:0.020406,((GCA_000012725.1_ABA05145.1:0.0241873125,GCA_000013885.1_ABE63010.1:0.0397733305)99:0.021615,(GCA_000935205.1_KIZ38631.1:0.0605994177,(((GCA_000218565.1_AEI06802.1:0.0000023642,GCA_000218585.1_AEI03225.1:0.0000023642)100:0.066067,GCA_000314735.2_EKS28024.1:0.0057740288)100:0.052549,GCA_001618955.1_KZD24581.1:0.1007398192)79:0.019332)65:0.021402)53:0.033932)25:0.030369,GCA_000195775.1_CAE28390.1:0.1187149224)82:0.039685,((GCA_001579845.1_AMN42311.1:0.0971371296,GCA_002355335.1_BAT60228.1:0.1241337290)94:0.032935,(GCA_001426945.1_KQZ00960.1:0.1082395877,GCA_002119765.1_ARQ01618.1:0.0771200305)99:0.021646)93:0.032641)71:0.017140,GCA_000935205.1_KIZ40614.1:0.1177644210)97:0.019676,(((((GCA_000019945.1_ACB79192.1:0.1006677333,GCA_000022085.1_ACL59007.1:0.0983733485)100:0.073287,(GCA_001017175.1_KLK94868.1:0.0706304724,GCA_900102135.1_SCY84100.1:0.0207928486)100:0.141439)99:0.037519,(((GCA_000019845.1_ACB96007.1:0.0817193774,GCA_900114285.1_SFK13831.1:0.0582608551)74:0.044957,GCA_000021745.1_ACK51837.1:0.0732040089)99:0.064420,(GCA_900104955.1_SEC27943.1:0.1070132361,((GCA_000304315.1_CCJ07198.1:0.0375205302,((GCA_001644125.1_OAI24756.1:0.0475893031,GCA_001675455.1_OBS51606.1:0.0214440292)100:0.038812,GCA_002117405.1_ARN80334.1:0.1269919078)100:0.038087)100:0.108139,GCA_900187365.1_SNB58238.1:0.2503551326)100:0.065047)79:0.045739)100:0.097665)96:0.033014,GCA_002088295.1_ORE92239.1:0.1669476599)99:0.071309,((GCA_900115225.1_SFO25556.1:0.0768371231,GCA_900215505.1_SNY93739.1:0.0944238727)100:0.165898,(GCA_000166055.1_ADP72843.1:0.0000029293,GCA_000636015.1_KAI95041.1:0.0099456508)100:0.253325)71:0.020159)14:0.018256)12:0.022426)96:0.062641,((((GCA_000014745.1_ABI65650.1:0.0503946346,GCA_900103475.1_SDM68052.1:0.0639394307)100:0.156017,GCA_000152745.1_EAP91086.1:0.1287163022)100:0.110816,((((((((((((((((((((((GCA_000011965.2_AAV96023.1:0.0631997940,(GCA_001890925.1_OJI94267.1:0.0873100977,GCA_000738435.1_AII86900.1:0.1179583372)98:0.034145)91:0.019694,(GCA_000511385.1_AHD10198.1:0.0072185665,(GCA_001258055.1_CRL13780.1:0.0000023642,GCA_900113345.1_SFG04354.1:0.0000023642)100:0.007770)100:0.036920)59:0.010477,GCA_900109035.1_SEI81381.1:0.0625519171)27:0.012318,GCA_900172225.1_SLN34059.1:0.0343978624)19:0.008375,((((GCA_000014045.1_ABG32788.1:0.0170818311,GCA_000154785.2_AEI94473.1:0.0259142878)100:0.050311,(GCA_000018145.1_ABV93053.1:0.0806837886,(((GCA_000765015.1_KGK80758.1:0.0000023642,GCA_900141945.1_SHI36334.1:0.0000023642)100:0.083298,(GCA_001403795.1_CTQ49627.1:0.0492504876,GCA_900109285.1_SEK53115.1:0.1246454722)100:0.109562)61:0.005853,(GCA_900107355.1_SDY25721.1:0.1836531893,GCA_900106675.1_SDW86465.1:0.1883943143)88:0.036373)74:0.023341)87:0.026511)61:0.010495,((GCA_000814025.1_KIC48490.1:0.0070269301,GCA_001969365.1_APX13781.1:0.0267295223)100:0.068564,((GCA_000152605.1_EAP84640.1:0.0010517644,GCA_000622405.1_KIN69237.1:0.0685423187)100:0.062626,GCA_000172095.1_EDQ05355.1:0.0914929254)84:0.040463)93:0.045759)28:0.009923,GCA_900116455.1_SFT63741.1:0.0821014714)23:0.013621)25:0.018583,(((GCA_000376545.2_ANP41017.1:0.0396790402,GCA_900102795.1_SCZ63641.1:0.0564341074)90:0.015708,((GCA_000203975.3_KID08131.1:0.0117116452,GCA_000511355.1_AHD01325.1:0.0328331180)95:0.026548,((((GCA_001458355.1_CUH66924.1:0.0398223350,(GCA_900095785.1_SCM67457.1:0.0000023642,GCA_900115865.1_SFQ04999.1:0.0000023062)100:0.140896)97:0.038741,GCA_900110775.1_SEQ39529.1:0.0139941829)97:0.035766,GCA_900110425.1_SEO26565.1:0.0908917624)87:0.008035,(((GCA_001458175.1_CUH50662.1:0.0307902810,GCA_900114415.1_SFK54156.1:0.0295904311)100:0.026067,GCA_900142085.1_SHJ66014.1:0.1415275389)100:0.025007,GCA_900129685.1_SHH83841.1:0.0851834051)94:0.059208)92:0.023687)94:0.016623)84:0.013631,GCA_001678945.1_ANP38464.1:0.0438468443)93:0.021555)82:0.012120,((((GCA_001404155.1_CRK74605.1:0.0000026641,GCA_900114125.1_SFJ16806.1:0.0000026753)100:0.046567,GCA_900114485.1_SFL00899.1:0.1209909752)97:0.016808,(((GCA_000442275.2_EPX79923.1:0.0283812615,GCA_900111945.1_SFR54464.1:0.0688079313)100:0.073139,GCA_000161835.1_EET46995.1:0.0936858485)98:0.015811,(GCA_000155735.2_AGI72894.1:0.0900622829,GCA_001187845.1_AKS46614.1:0.0316980995)100:0.101033)76:0.015270)93:0.025512,(GCA_001038505.1_KMK67062.1:0.0714921782,GCA_900188035.1_SNR42609.1:0.0633914556)32:0.015281)70:0.025407)60:0.018977,((GCA_001046955.1_AKO97527.1:0.0035420563,GCA_900109145.1_SEJ77246.1:0.0035439048)100:0.036570,(GCA_001307765.1_KPN62592.1:0.0775671245,GCA_900109955.1_SEW10370.1:0.0924771217)100:0.047793)86:0.012034)11:0.004003,((GCA_000152625.1_EAP76044.1:0.0589473429,(GCA_900172295.1_SLN33961.1:0.0717499163,((GCA_900116005.1_SFQ94716.1:0.0824470518,GCA_900111875.1_SFA72087.1:0.0606748350)97:0.035481,((GCA_001247715.1_KNX40371.1:0.0431339092,GCA_900102905.1_SDK95022.1:0.1681592636)98:0.030538,GCA_900142295.1_SIN98290.1:0.0919859079)92:0.029264)91:0.025992)17:0.010471)23:0.023285,((GCA_001981245.1_APX90609.1:0.0782966511,(GCA_900110025.1_SEN48387.1:0.0949273412,((GCA_900107025.1_SDX19936.1:0.0955989649,GCA_900110135.1_SEN39629.1:0.1110645114)80:0.025745,GCA_000012905.2_ABA78676.1:0.1437786578)77:0.004960)94:0.024219)79:0.010362,(GCA_900184935.1_SMX34091.1:0.0497561769,(GCA_000647975.1_KAJ55569.1:0.0610390026,GCA_000671395.1_KCV83168.1:0.0976386677)100:0.035292)99:0.054545)97:0.039724)14:0.009175)13:0.005690,(((GCA_001482405.1_KUF09090.1:0.0234296053,(((GCA_002211155.1_OWV62976.1:0.0000000000,GCA_002211225.1_OWV49557.1:0.0000000000):0.000002,GCA_002211205.1_OWV64316.1:0.0000023642)55:0.000002,GCA_900101505.1_SDC39124.1:0.0000023642)100:0.047476)78:0.022945,GCA_001458375.1_CUH80279.1:0.0397862004)33:0.010841,(((GCA_002237555.1_ASP21729.1:0.0128343079,GCA_900188425.1_SNS27155.1:0.0097372011)100:0.054177,(GCA_002115725.1_OSQ60139.1:0.0397374928,GCA_002115805.1_OSQ52041.1:0.0115164090)100:0.041497)80:0.010431,GCA_900184945.1_SMX36639.1:0.0632305749)86:0.017613)20:0.012673)14:0.011959,(((GCA_001908835.1_APO86395.1:0.0865254635,(GCA_000521865.1_ETX29472.1:0.0844008583,GCA_000152725.1_EAQ01801.1:0.1586454335)68:0.025158)67:0.015929,GCA_001205715.1_KNG92512.1:0.0420869545)73:0.035861,(GCA_900172235.1_SLN44852.1:0.0411366418,GCA_900177545.1_SMH29457.1:0.2811094772)17:0.011622)26:0.020998)73:0.036824,((GCA_000600975.2_EYD71289.1:0.0687502324,((GCA_002210095.1_OWU77901.1:0.0917765795,((GCA_001620265.1_AMY69483.1:0.1297679431,(GCA_000740775.1_KFI31022.1:0.0000607860,GCA_000740795.1_KFI26623.1:0.0075141556)100:0.163747)98:0.024826,GCA_900172375.1_SLN30716.1:0.1212407994)99:0.048917)50:0.028359,((((GCA_000812665.2_AML53214.1:0.1049299228,GCA_900184815.1_SMX24328.1:0.0500022181)97:0.046366,(GCA_900172275.1_SLN58331.1:0.1204715192,((GCA_000299575.1_EKE45150.1:0.1262522557,GCA_900115595.1_SFP70544.1:0.1482890841)71:0.024266,(GCA_900110115.1_SEM66422.1:0.0036210767,GCA_900141995.1_SHJ29884.1:0.0000023642)100:0.117286)90:0.043515)55:0.006181)81:0.025422,(GCA_001305615.1_ALG89883.1:0.1172780676,((((GCA_000153305.1_EAR52811.1:0.0604302455,GCA_900141735.1_SHI41749.1:0.1372032075)95:0.036307,(GCA_001548075.1_BAQ68504.1:0.0071767384,GCA_001633165.1_ANB35352.1:0.0044408822)100:0.110978)67:0.010977,GCA_900172355.1_SLN41186.1:0.0783866539)61:0.007922,GCA_000836695.1_KIQ69890.1:0.0859737492)99:0.028227)77:0.016613)94:0.016759,((((((GCA_000153725.1_EAU45942.1:0.0400931670,(GCA_001687105.1_ANT59370.1:0.0036718683,GCA_900116195.1_SFS33109.1:0.0182414594)100:0.042155)68:0.019428,GCA_900102075.1_SDE50934.1:0.0314742148)68:0.023446,(GCA_001969385.1_APX25582.1:0.0000020613,GCA_900112435.1_SFD71696.1:0.0000023642)100:0.072029)89:0.025402,GCA_001975705.1_APZ54902.1:0.0528308237)79:0.047268,(GCA_000442255.1_EPX80458.1:0.0489052573,GCA_900100085.1_SDI84554.1:0.0838144999)57:0.013663)91:0.014677,(((GCA_000590925.1_AHM02650.1:0.0804860787,GCA_900115815.1_SFQ16478.1:0.1411401599)95:0.026457,(GCA_900113405.1_SFH35102.1:0.0000028827,GCA_900172315.1_SLN59472.1:0.0000020417)100:0.172557)94:0.042005,GCA_900100005.1_SDI13868.1:0.1004020018)95:0.027840)99:0.075021)49:0.016733)19:0.006220)63:0.010239,GCA_900107235.1_SDY07645.1:0.0992897162)71:0.010305)92:0.017577,GCA_000169415.1_EBA08724.1:0.0547888639)90:0.011750,GCA_001517585.1_CUX82228.1:0.0780598300)90:0.018255,GCA_000152805.1_EAQ12090.1:0.0866438499)90:0.009432,((GCA_900109555.1_SEK70319.1:0.0000023642,GCA_900172305.1_SLN45033.1:0.0000023642)100:0.095396,GCA_900172385.1_SLN49284.1:0.1087013822)99:0.043420)95:0.026934,((GCA_000021865.1_ADE85265.1:0.0893149494,GCA_000740785.1_KFI27186.1:0.2155195144)99:0.052184,(GCA_000714535.1_KEO51547.1:0.0526399803,GCA_000715505.1_KEP71047.1:0.0735304416)100:0.082479)38:0.021927)89:0.041841,(((GCA_000299875.1_EKE73326.1:0.0521261939,GCA_900114135.1_SFJ03978.1:0.0652282873)100:0.057475,(GCA_000223375.1_AEM41662.1:0.0000025911,GCA_001399515.1_ALJ81773.1:0.0000022437)100:0.331123)72:0.027252,((GCA_000203895.1_ABL70339.1:0.0558473205,GCA_000444995.1_AGT09578.1:0.0735687182)100:0.111482,GCA_900156815.1_SIS65753.1:0.1571755248)73:0.051156)89:0.027070)20:0.012343,(((GCA_900099935.1_SDI26363.1:0.3222447056,GCA_900112335.1_SFB75979.1:0.0144205646)82:0.019408,GCA_900188335.1_SNS80540.1:0.0395607743)100:0.183217,(GCA_000442315.1_EPX86643.1:0.1533900913,GCA_000600335.2_EYD77810.1:0.1668036914)100:0.138842)98:0.078376)86:0.027670,GCA_900156525.1_SIT76500.1:0.2208907735)100:0.067138,(((GCA_900106695.1_SDW32207.1:0.0677902101,GCA_900107585.1_SEA21819.1:0.2137040007)89:0.022267,GCA_900113695.1_SFI75072.1:0.1110632364)96:0.055663,(GCA_900111545.1_SES93989.1:0.0000023642,GCA_900143155.1_SHN51889.1:0.0000028721)100:0.102072)87:0.071236)100:0.122334,((GCA_000013025.1_ABI78576.1:0.0267224720,GCA_000685315.1_KCZ97757.1:0.0066223272)100:0.234661,GCA_000023785.1_ACT59427.1:0.1654354086)100:0.133219)64:0.053349)63:0.081319,((GCA_000153525.1_EAS84446.1:0.0547959871,GCA_000155895.1_EDZ60525.1:0.0297844952)100:0.420697,(((((((((((GCA_000008385.1_AAW70716.1:0.0301825152,GCA_000953315.1_CDR78629.1:0.0350137237)100:0.099429,(((GCA_000011945.1_AAV86617.1:0.0049085002,GCA_000024505.1_ACZ49264.1:0.0150078305)100:0.160890,GCA_000964795.1_KJV68830.1:0.1305144762)99:0.058754,(GCA_000026005.1_CAH58168.1:0.0512392980,GCA_000964755.1_KJV66039.1:0.0898352595)100:0.082055)99:0.121540)100:0.096773,(GCA_000022525.1_ACT69517.1:0.1098312851,GCA_000632985.1_AHX11487.1:0.1212119646)100:0.321070)100:0.074300,(GCA_000219355.1_AEI88431.1:0.1909969423,GCA_000815465.1_KIE04561.1:0.2553492491)100:0.064591)100:0.070630,((GCA_000010205.1_BAG40372.1:0.0193005630,GCA_000964595.1_KJV56632.1:0.0762080153)100:0.208750,(GCA_000012385.1_ABE04475.1:0.0371861917,GCA_000195735.1_CAA14814.1:0.0746096457)100:0.226500)100:0.197139)99:0.078862,((GCA_000164635.1_EFH10021.1:0.1680611055,(GCA_900141905.1_SHI79014.1:0.1515495005,(GCA_900101615.1_SDD79966.1:0.0000023642,GCA_900104205.1_SDB69882.1:0.0000023642)100:0.289936)100:0.060008)100:0.082127,((((GCA_000014285.2_ABI62197.1:0.0068062932,GCA_000576085.2_AHJ63107.1:0.0049191343)100:0.167444,(((GCA_000021325.1_ACI53058.1:0.0782421524,((GCA_000182745.1_BAK83286.1:0.0102190643,GCA_000964505.1_GAO00623.1:0.0167022203)100:0.003310,GCA_000208635.2_EGG75517.1:0.0202899680)100:0.101700)100:0.052306,(GCA_002173735.1_ARW48570.1:0.0920600591,GCA_002005445.1_AQS85253.1:0.1472964101)88:0.041823)89:0.056020,(GCA_000231445.2_EHD14738.1:0.0000023285,GCA_002153535.1_OUI79280.1:0.0000027310)100:0.436948)100:0.145601)98:0.051114,GCA_000964365.1_GAN76845.1:0.2161857576)100:0.081327,((GCA_000306035.1_EKM99333.1:0.0432365184,GCA_000964385.1_GAN79723.1:0.0403872739)100:0.188888,(GCA_000016725.1_ABQ30143.1:0.0000023642,GCA_000202835.1_BAJ80310.1:0.0000023232)100:0.312073)100:0.090787)100:0.068054)100:0.174528)93:0.020902,(GCA_001192655.1_GAO98275.1:0.2397300882,GCA_002117145.1_ARN84130.1:0.2324854943)100:0.097515)69:0.030329,(((((((GCA_000010725.1_BAI72783.1:0.0870214888,GCA_000632475.2_AIB12017.1:0.0714347052)100:0.167192,((GCA_000576635.1_EWY42115.1:0.0485869285,GCA_000936425.1_KJB96991.1:0.0189034968)100:0.093598,(GCA_000767795.1_KGM35432.1:0.0358929176,GCA_002195995.1_OWJ67979.1:0.0235566442)100:0.144811)96:0.020492)93:0.040138,((GCA_000016185.1_ACI98649.1:0.1019686166,GCA_002251795.1_OYQ33394.1:0.1600756354)100:0.056015,GCA_000730165.2_ASG23176.1:0.2592263442)98:0.071016)94:0.040021,(GCA_000226315.1_AEP09690.1:0.0037132612,GCA_000348745.1_AGH98111.1:0.0035806081)100:0.265751)78:0.044610,(((GCA_000024465.1_ADE38387.1:0.3019655886,((GCA_000319385.1_AFX98791.1:0.0298634411,GCA_000510265.1_AHC73564.1:0.0334516425)100:0.097801,GCA_900102465.1_SDF10048.1:0.0227877752)100:0.146336)96:0.057117,((GCA_000299935.1_EKE77727.1:0.0473733450,GCA_001618175.1_KZD09865.1:0.0858754497)100:0.150467,((GCA_000982415.1_KKJ77509.1:0.0000020335,GCA_001026905.1_KLN61499.1:0.0382869315)100:0.222586,((GCA_900177295.1_SMF25063.1:0.0000023642,GCA_900188055.1_SNR60107.1:0.0000023642)100:0.210920,GCA_900100655.1_SDF69713.1:0.2998159888)83:0.033671)97:0.073720)73:0.037784)99:0.034058,GCA_900167455.1_SJZ46782.1:0.4145825162)77:0.025422)85:0.037993,(GCA_000264455.2_AFK53813.1:0.0000021939,GCA_001601315.1_KYO57606.1:0.0000021705)100:0.415227)59:0.011712,(((GCA_000963705.1_KJV10125.1:0.0000029926,GCA_000963705.1_KJV10987.1:0.0000024574)100:0.038191,GCA_002251735.1_OYQ18524.1:0.0413461126)100:0.217309,GCA_000742835.1_AIK95968.1:0.3847958008)91:0.082360)31:0.015712)68:0.039946,(((((GCA_000009985.1_BAE51588.1:0.1357266523,GCA_000294655.1_CCG41361.1:0.2335435868)100:0.062849,GCA_000513295.1_CDK98539.1:0.1211411593)100:0.150157,((GCA_000968135.1_CCQ73874.1:0.2073462085,GCA_001746755.1_OEJ68041.1:0.2237840418)96:0.057719,GCA_900093605.1_SCA54991.1:0.4430076294)100:0.047541)97:0.048468,(GCA_000300235.2_AJD52240.1:0.0635349330,GCA_000300275.1_EKF07657.1:0.0461001641)100:0.231120)93:0.038808,(((((GCA_000013085.1_ABC22358.1:0.0798969741,GCA_000284415.2_CCG09323.1:0.1059086011)100:0.160415,GCA_900101965.1_SDE09911.1:0.1713349484)99:0.101881,GCA_900100455.1_SDH28015.1:0.3825816116)100:0.137761,(GCA_000315795.1_EKV30852.1:0.2390802906,(GCA_001611975.1_AMW35248.1:0.1129392662,GCA_900156605.1_SIS37635.1:0.0754856680)100:0.154823)100:0.117937)99:0.098585,((GCA_000014865.1_ABK46117.1:0.2077342150,GCA_002109495.1_OSM06219.1:0.2121565196)100:0.402081,((GCA_002288525.1_ASY65171.1:0.7106367258,(GCA_001637395.1_OAB58729.1:1.2304891435,(((GCA_000968135.1_CCQ75302.1:0.1211139121,GCA_002109495.1_OSM04076.1:0.3142496637)73:0.040058,GCA_001746755.1_OEJ65420.1:0.0982875776)75:0.249458,GCA_900099935.1_SDI84888.1:0.0816351369)100:3.823630)82:0.435160)80:0.146177,((((((((GCA_000011345.1_BAC08840.1:0.0040592431,GCA_000505665.1_AHB88009.1:0.0000021144)100:0.070984,GCA_000018105.1_ABW28327.1:0.1442416019)100:0.066455,(((((GCA_000014265.1_ABG53762.1:0.0162277991,GCA_002260545.1_OZH53247.1:0.0078921923)100:0.087195,((GCA_000176895.2_CCE17049.1:0.0039710923,GCA_000307915.1_EKD07024.1:0.0000023642)100:0.041687,((GCA_000478195.2_ERT04328.1:0.0000027155,GCA_000478195.2_ERT04446.1:0.0000027264)100:0.044321,(GCA_000710505.1_KEI69060.1:0.0254991487,GCA_900009265.1_CUR17223.1:0.0000023108)100:0.119995)99:0.022979)100:0.075438)98:0.022716,((GCA_000180455.1_CBN54770.1:0.0447721393,(GCA_000214075.2_EGK86919.1:0.0329638620,(GCA_000317475.1_AFZ07766.1:0.0106864010,GCA_002412335.1_PCN51412.1:0.0306567444)100:0.014422)100:0.057388)100:0.050258,(GCA_001276715.1_KOR37318.1:0.0811559778,GCA_000317105.1_AFY82171.1:0.1514205996)100:0.052445)84:0.005975)84:0.012042,(((((((((((((GCA_000017845.1_ACB54065.1:0.0281850606,(GCA_000167195.1_EAM51840.1:0.0000023642,GCA_000235665.2_EHJ13859.1:0.0000023642)100:0.039902)100:0.015333,((GCA_000317675.1_AFZ55375.1:0.0568050219,(GCA_001548095.1_BAQ62007.1:0.0428504336,GCA_001548115.1_BAQ65308.1:0.0086599826)97:0.021135)96:0.027310,GCA_001747005.1_OEJ79396.1:0.0318365295)97:0.036614)30:0.005162,GCA_001904615.1_OKH12161.1:0.0815105394)13:0.007422,GCA_000025125.1_ADB95828.1:0.1020883663)68:0.012461,((GCA_000332055.1_ELS02608.1:0.0508659591,(GCA_002368355.1_BAZ45172.1:0.0589683815,GCA_000473895.1_ERN42938.1:0.1100291622)90:0.034526)88:0.022851,((GCA_000317615.1_AFZ50276.1:0.0071555268,GCA_000317635.1_AFZ45090.1:0.0217247682)100:0.049015,(((GCA_000011465.1_CAE18631.1:0.1057181061,((GCA_000155635.1_EDY39010.1:0.0794193743,GCA_001182765.1_CRY93318.1:0.0618463835)100:0.033836,GCA_000760175.1_KGG13200.1:0.0833081084)100:0.028763)100:0.066792,GCA_000316515.1_AFY29943.1:0.0392310811)100:0.154051,GCA_000012525.1_ABB57773.1:0.1028942125)100:0.101866)99:0.035772)97:0.018691)70:0.023656,GCA_000332035.1_ELR99593.1:0.0746890918)72:0.007024,(GCA_000284135.1_BAL29110.1:0.0000029134,GCA_000478825.2_AIE74458.1:0.0000029796)100:0.082980)99:0.018479,(GCA_000297435.1_CCI32663.1:0.0161799185,GCA_000312205.1_CCI06364.1:0.0040519135)100:0.026166)92:0.012689,(GCA_000021825.1_ACK68820.1:0.0315154629,(GCA_000317575.1_AFZ37387.1:0.0000023642,GCA_002355455.1_BAU64459.1:0.0122244669)100:0.044744)98:0.016020)91:0.017429,(GCA_000317025.1_AFY79615.1:0.0000023642,GCA_001904635.1_OKH22611.1:0.0039762739)100:0.027734)94:0.038951,((GCA_000155555.1_EDX73114.1:0.0899860504,(GCA_001746915.1_OEJ73250.1:0.1041317156,((GCA_002075285.2_ASC72218.1:0.0898823146,(GCA_001904775.1_OKH43808.1:0.0766440573,GCA_000817775.1_KIF41995.1:0.1077091551)100:0.041873)99:0.029961,GCA_000317045.1_AFY66949.1:0.0794878329)99:0.033995)91:0.028754)80:0.009818,(GCA_000211815.1_EGJ33467.1:0.0080938298,GCA_001942495.1_OLT58020.1:0.0123446616)100:0.032048)90:0.026202)91:0.017976,GCA_000317515.1_AFZ19561.1:0.0779708647)98:0.033564,((((GCA_000317125.1_AFY86501.1:0.0398884332,(GCA_000952155.1_KJH72174.1:0.0785729101,(GCA_000317145.1_AFY94717.1:0.0578414108,GCA_000317145.1_AFY93843.1:0.1702964553)96:0.072039)13:0.013971)14:0.006030,(((((GCA_000020025.1_ACC83315.1:0.0307382279,(GCA_000317535.1_AFZ26709.1:0.0307723793,(GCA_000169135.1_EAW43352.1:0.0162013177,GCA_002218065.1_GAX36862.1:0.0000029133)100:0.045411)99:0.008242)98:0.027329,(((GCA_002368055.1_BAZ74144.1:0.0000023642,GCA_002368295.1_BAZ01931.1:0.0000023642)100:0.004038,GCA_002368275.1_BAY92430.1:0.0000029816)100:0.022378,((GCA_000204075.1_ABA22806.1:0.0248221302,(GCA_002367975.1_BAY16555.1:0.0164602234,GCA_001298445.1_ALF54457.1:0.0293249108)100:0.004468)100:0.018898,(((((((((GCA_000175835.1_EFA68974.1:0.0000023642,GCA_001432185.1_KRH97685.1:0.0000023642)100:0.008119,GCA_002368135.1_BAZ91273.1:0.0000026849)100:0.010111,GCA_000175855.1_EFA73042.1:0.0068594406)100:0.027525,GCA_002368075.1_BAZ78986.1:0.0000024831)100:0.043185,GCA_000196515.1_ADI65397.1:0.0197722176)99:0.018952,GCA_000317695.1_AFZ56469.1:0.0454602344)94:0.008794,(GCA_000312705.1_AFW97061.1:0.0118891704,GCA_002368115.1_BAZ88405.1:0.0122749528)100:0.020572)94:0.031252,GCA_000317435.1_AFZ03213.1:0.0618294283)99:0.017109,((GCA_001456025.1_KST64341.1:0.0000020088,GCA_001456025.1_KST64394.1:0.0000020861)100:0.089008,(GCA_000350105.1_CCH66724.1:0.0000029872,GCA_000350125.1_CCH65063.1:0.0039969396)100:0.085248)90:0.016035)91:0.020453)87:0.015281)85:0.011577)91:0.049936,GCA_000828085.2_KIJ84293.1:0.0266905213)60:0.031202,((GCA_000346485.2_KYC41589.1:0.0152548350,GCA_000934435.1_KIY09917.1:0.0612253590)60:0.014906,GCA_000760695.2_KIE08334.1:0.0115801782)60:0.011619)100:0.066219,(GCA_000775285.1_KGF72105.1:0.0818906204,GCA_002142475.1_BAS58822.1:0.1698986461)92:0.040289)11:0.010157)97:0.016448,((GCA_000317555.1_AFZ31317.1:0.0365577040,GCA_000317495.1_AFZ14208.1:0.1048083650)67:0.007418,GCA_000317555.1_AFZ29518.1:0.1018331433)89:0.012620)90:0.023235,GCA_001904725.1_OKH40402.1:0.1087173077)16:0.009546)94:0.015166)86:0.026330,(GCA_000316665.1_AFY57735.1:0.1767141329,GCA_002142475.1_BAS54989.1:0.2748884773)100:0.150442)100:0.036930)100:0.151997,GCA_001870225.1_APB32322.1:0.1113930848)80:0.049773,(GCA_000317065.1_AFY69889.1:0.0544391838,GCA_000332215.1_ELS32129.1:0.1148138703)100:0.101677)79:0.111395,(GCA_000011385.1_BAC90313.1:0.0795436965,GCA_000484535.1_AGY60182.1:0.1258713600)93:0.035088)77:0.113898,GCA_000011385.1_BAC90324.1:0.2616260178)100:0.947860,((GCA_000016725.1_ABQ30330.1:0.0000026138,GCA_000202835.1_BAJ80124.1:0.0042221344)100:0.415258,GCA_001982645.1_ONG40329.1:0.6620844654)100:1.014630)99:0.416088)99:0.535989)97:0.230736)67:0.023246)82:0.047492)97:0.094048,(GCA_900172325.1_SLN53507.1:0.3447475988,((((((((((((GCA_000013005.1_ABC63427.1:0.0756155259,((GCA_000715015.1_KEO91534.1:0.0577910898,GCA_001663175.1_ANK13653.1:0.0735306440)100:0.027479,GCA_001677335.1_OBV12508.1:0.0188821805)100:0.039028)100:0.030003,GCA_001281485.1_ALE16552.1:0.0148957891)100:0.023982,(GCA_001304795.1_ALG61286.1:0.0000023642,GCA_001306275.1_KPM12642.1:0.0000023642)100:0.102296)91:0.029157,(GCA_000013985.1_ABF53022.1:0.0599129361,GCA_001610975.1_AMU95973.1:0.0141256426)100:0.137828)40:0.028569,GCA_001661675.2_ARU15697.1:0.0506401233)96:0.044138,((GCA_000235975.2_EHJ58961.1:0.0610540598,GCA_001008165.2_AKH41688.1:0.0313992795)66:0.018933,GCA_001028705.1_AKM09941.1:0.0741743394)31:0.022001)96:0.015427,GCA_000013325.1_ABD26737.1:0.0815957504)100:0.037055,((GCA_001295965.1_KPF77428.1:0.0035727399,GCA_001713435.1_AOG01354.1:0.0000026785)100:0.090991,(GCA_002218195.1_ASK87890.1:0.0515812668,GCA_900128895.1_SIO01448.1:0.0528318898)100:0.058790)100:0.063401)99:0.028418,(GCA_000016765.1_ABQ69336.1:0.0387964508,(GCA_002355275.1_ATE63145.1:0.0000027762,GCA_002367875.1_PCE43323.1:0.0000025295)100:0.024220)100:0.102129)92:0.021504,((GCA_000091125.1_BAI96158.1:0.0690566567,GCA_000147835.3_AEG48873.1:0.0285332958)99:0.056271,GCA_001586395.2_KZB96701.1:0.1120556644)58:0.012897)100:0.287674,(GCA_000342165.1_EMD84268.1:0.1152019085,GCA_002211145.1_OWV33999.1:0.0789350597)100:0.099633)99:0.111659,GCA_002251755.1_OYQ27264.1:0.2459932488)100:0.183717)95:0.037325)26:0.043366,GCA_900101935.1_SDD62509.1:0.4334787665)99:0.107543)100:0.076114)56:0.045194)56:0.036223,(GCA_000152825.2_ADM10705.1:0.2422255827,GCA_900199215.1_SNT74196.1:0.1388297272)99:0.081746)99:0.100110)100:0.135920)100:0.050726)100:0.085618);
