# Supplementary material for: Assessing the accuracy of phylogenetic rooting methods on prokaryotic gene families
Source: PLoS One. 2020 May 15;15(5):e0232950. doi: 10.1371/journal.pone.0232950 (PMC7228096; doi:10.1371/journal.pone.0232950)
Supplement: S2 Dataset — (ZIP) [file pone.0232950.s003.zip › EmpiricalDataset/GeneTrees_IQTree/000325.aln.treefile]

(GCA_000006905.1_AAK24129.1:0.1266628451,GCA_000092285.1_ADG11256.1:0.0434659997,((GCA_000017265.1_ACG77712.1:0.1328692209,GCA_001425915.1_KQW71349.1:0.2251854805)100:0.083316,(((GCA_000175215.2_ADU14778.1:0.1494024158,GCA_000204015.1_EGF89798.1:0.2268257700)100:0.110045,(GCA_000144605.1_ADL01687.1:0.1539667470,GCA_002205555.1_ASD27925.1:0.2291534788)100:0.110253)72:0.045242,((GCA_000152745.1_EAP88943.1:0.2772962145,GCA_000023785.1_ACT60306.1:1.1655577458)68:0.104771,((((GCA_000013025.1_ABI77068.1:0.0648519177,GCA_000685315.1_KCZ99917.1:0.0147558612)100:0.312849,GCA_000023785.1_ACT59678.1:0.2748301900)100:0.159686,(GCA_000014745.1_ABI65564.1:0.1155487626,GCA_900103475.1_SDM60063.1:0.0984829752)100:0.159254)100:0.086627,((((((((((((((((GCA_000009985.1_BAE51555.1:0.3420773717,GCA_000513295.1_CDK98743.1:0.1742010593)100:0.120829,(GCA_000294655.1_CCG40455.1:0.0932786291,GCA_900108475.1_SEH43322.1:0.0916936878)100:0.190047)100:0.134065,GCA_000742835.1_AIK97132.1:0.6181433055)90:0.049281,GCA_001611975.1_AMW35054.1:0.3670425724)90:0.120776,(((GCA_000968135.1_CCQ73690.1:0.2954437177,(GCA_900101965.1_SDD82504.1:0.2796824338,GCA_900100455.1_SDG56822.1:0.4921969393)100:0.051854)100:0.102584,(GCA_000013085.1_ABC23257.1:0.2269204077,GCA_000284415.2_CCG07260.1:0.5821720519)99:0.214064)95:0.056378,((((GCA_900113935.1_SFI43193.1:1.0227466218,(GCA_001305515.1_KPL53344.1:0.3354695174,(GCA_900100155.1_SCW67863.1:0.1992883795,GCA_900148505.1_SHO66733.1:0.0746630613)100:0.727758)100:1.059963)33:0.098944,((GCA_000600975.2_EYD72786.1:0.0509290014,(GCA_001046955.1_AKO96866.1:0.0000010390,GCA_900109145.1_SEJ06949.1:0.0000010390)100:0.061683)100:0.385841,(GCA_900177295.1_SME88469.1:0.0000010390,GCA_900188055.1_SNR24925.1:0.0000010390)100:0.972228)100:0.601576)97:0.111337,((((((GCA_000017145.1_ABR64286.1:0.2397534704,GCA_000092045.1_ABC94430.1:0.2015770792)100:0.114804,GCA_000769405.1_KPN27463.1:0.1731418864)100:0.276402,(GCA_000092045.1_ABC91464.1:0.3059230535,GCA_001676615.1_OCC00770.1:0.3594270306)100:0.133754)100:0.181238,(GCA_900177295.1_SMF03475.1:0.0000010390,GCA_900188055.1_SNR53752.1:0.0000010390)100:0.560697)100:0.662412,(GCA_000697965.2_ANK74787.1:1.0777802089,GCA_000769405.1_KPN24943.1:1.2050713530)50:0.122613)99:0.286440,(GCA_000511385.1_AHD11908.1:0.4551429059,GCA_900104485.1_SDB30121.1:0.6266256577)100:0.730731)48:0.074759)68:0.191348,GCA_001637395.1_OAB61690.1:0.9935837697)95:0.154903)52:0.025071)53:0.083630,(GCA_000828475.1_BAQ17671.1:0.4049753678,GCA_001708935.1_ODA68363.1:0.3069518300)100:0.358037)44:0.030286,(((GCA_000576635.1_EWY39336.1:0.0574652022,GCA_000936425.1_KJB95314.1:0.1311156633)100:0.464800,(GCA_000017645.1_ABS66752.1:0.5582353765,GCA_000018545.1_ACP23417.1:0.6832637157)100:0.360402)10:0.050185,((((GCA_000300335.1_EKF17474.1:0.1926797132,(GCA_001267455.1_KOC74039.1:0.0445831968,GCA_001652565.1_ANH08139.1:0.0472945144)100:0.068592)46:0.034264,(GCA_001605015.1_AMS44538.1:0.0416240284,(GCA_001605015.1_AMS45356.1:0.0332741309,GCA_000314735.2_EKS29356.1:0.3566194719)81:0.013022)89:0.051980)100:0.403211,((((GCA_000154785.2_AEI95916.1:0.3176912731,GCA_000179775.1_EFL90914.1:0.3104988517)100:0.456802,(((((GCA_000169415.1_EBA09575.1:0.0670971057,(GCA_900116005.1_SFR01504.1:0.0799969767,(GCA_002237555.1_ASP20239.1:0.0000021904,GCA_900188425.1_SNS16498.1:0.0000023432)100:0.426532)86:0.079629)68:0.041103,(((GCA_001687105.1_ANT59480.1:0.0902333558,GCA_900116195.1_SFS31289.1:0.0385240100)100:0.089665,GCA_900100085.1_SDI32173.1:0.1186809707)40:0.085819,(((GCA_001038505.1_KMK68460.1:0.1815824509,GCA_900188035.1_SNR24689.1:0.1083484852)44:0.033440,GCA_900188335.1_SNT12674.1:0.0776197177)98:0.053438,GCA_900111875.1_SFA73852.1:0.3608523665)70:0.053354)87:0.056983)92:0.061117,(GCA_001548075.1_BAQ69397.1:0.0096013014,GCA_001633165.1_ANB34726.1:0.0000029471)100:0.448821)93:0.147658,GCA_900176465.1_SMC40727.1:0.2300247479)99:0.279455,GCA_900114485.1_SFL20489.1:0.6291850450)100:0.359623)100:0.293383,((GCA_001618955.1_KZD21088.1:0.2348747869,GCA_002119765.1_ARP98496.1:0.1892739108)100:0.431913,((GCA_002210095.1_OWU71046.1:0.3794734554,GCA_900129325.1_SHG25689.1:0.5337214735)93:0.084901,GCA_900104485.1_SDB54961.1:0.5313529375)100:0.243519)95:0.084150)100:0.334397,(GCA_000731295.1_CDN57536.1:0.0208283570,GCA_000731315.1_CDN52133.1:0.0328748812)100:0.835745)54:0.080803)43:0.124767,GCA_000314735.2_EKS30117.1:0.7206484747)19:0.063053)41:0.050171)78:0.080509,((((GCA_000299935.1_EKE68974.1:0.1202832294,GCA_001618175.1_KZC98342.1:0.0694748497)100:0.332697,GCA_900102465.1_SDF56473.1:0.3051638928)90:0.091750,(GCA_000024465.1_ADE39289.1:0.4649108260,GCA_900172325.1_SLN43722.1:0.3596597302)78:0.086494)72:0.083490,(GCA_001746755.1_OEJ68094.1:0.2931387954,GCA_900101935.1_SDE33801.1:0.4678307876)74:0.021587)91:0.067398)77:0.043838,(((((GCA_000010725.1_BAI71356.1:0.1566453866,GCA_000632475.2_AIB12408.1:0.0789027523)100:0.223298,(GCA_000016185.1_ACI99317.1:0.2160457488,((GCA_000225995.2_EGY00348.1:0.0091283700,GCA_000730165.2_ASG22560.1:0.0000021694)100:0.115784,GCA_002251795.1_OYQ33815.1:0.2418526253)100:0.059485)100:0.117216)100:0.134222,((GCA_000982415.1_KKJ78345.1:0.0388907243,GCA_001026905.1_KLN59536.1:0.0000020980)100:0.350301,(GCA_900177295.1_SME87790.1:0.0000029402,GCA_900188055.1_SNR24147.1:0.0000026675)100:0.258784)100:0.115225)97:0.062202,((GCA_000300235.2_AJD51641.1:0.1312931232,GCA_000300275.1_EKF07357.1:0.0895518928)100:0.157584,GCA_900093605.1_SCA55203.1:0.2762882580)100:0.070412)98:0.087960,((GCA_000767795.1_KGM33033.1:0.0235251785,GCA_002195995.1_OWJ64166.1:0.0197876064)100:0.397913,(GCA_000315795.1_EKV26992.1:0.1920639789,GCA_900100655.1_SDG56729.1:0.6110128959)96:0.158039)82:0.037282)37:0.017040)74:0.063114,(GCA_000264455.2_AFK52443.1:0.0176341858,GCA_001601315.1_KYO49386.1:0.0000021409)100:0.737830)83:0.072444,((GCA_000017565.1_ABS64411.1:0.3064039685,(GCA_000689395.1_CDO61446.1:0.4506074677,GCA_000739695.1_GAK46362.1:0.3282070914)58:0.066350)100:0.138654,GCA_900104485.1_SDB12410.1:0.5325865456)90:0.030833)75:0.066321,((((GCA_000192745.1_ADZ70262.1:0.2563238694,GCA_900148505.1_SHO60156.1:0.3527329751)99:0.136088,GCA_900129325.1_SHG46433.1:0.2957643682)89:0.068758,(GCA_001188555.1_KND20782.1:0.0000010390,GCA_002249885.1_OXS44663.1:0.0000010390)100:0.400619)82:0.060918,(GCA_000496075.1_ESR23585.1:0.1941748026,GCA_001305515.1_KPL51068.1:0.2560943405)100:0.171335)93:0.103991)4:0.026538,((((GCA_000148725.1_EFO29315.1:0.2292220239,GCA_900105595.1_SDU19786.1:0.2588767346)9:0.056429,((GCA_000158095.1_EEE46229.1:0.0832912432,(GCA_900110875.1_SER61798.1:0.0744500705,GCA_900114245.1_SFL08883.1:0.0934274230)100:0.246506)95:0.036251,GCA_001403915.1_CTQ41857.1:0.2323565468)99:0.077744)98:0.110372,(GCA_900115225.1_SFO30147.1:0.1577811504,GCA_900215505.1_SNY93917.1:0.1086877008)100:0.165934)15:0.046950,GCA_900172275.1_SLN29791.1:0.4039448239)97:0.086010)69:0.057277,((((GCA_000010525.1_BAF88316.1:0.1367373224,GCA_000017645.1_ABS69018.1:0.2418941893)100:0.182685,(GCA_000092925.1_ADH88812.1:0.1240261157,GCA_900100155.1_SCW96227.1:0.0787746520)100:0.275626)86:0.101505,((GCA_000963705.1_KJV08876.1:0.0282895669,GCA_002251735.1_OYQ19382.1:0.0799257158)100:0.723517,((((((((((GCA_000016285.1_ACM38278.1:0.2677345558,GCA_000697965.2_ANK75040.1:0.2832872148)54:0.123818,GCA_900104035.1_SDN64271.1:0.2878923715)53:0.037396,(GCA_900104355.1_SDP50755.1:0.1907867044,GCA_900113985.1_SFJ48603.1:0.0776641434)100:0.139291)50:0.028237,(((GCA_000017405.1_ABS15696.1:0.0080374094,GCA_000585655.1_EXL05278.1:0.0000028362)100:0.167611,GCA_000092025.1_AAK90125.2:0.2080338799)100:0.058057,(((GCA_000722615.1_KEQ06275.1:0.0000027366,GCA_000722625.1_KEQ09491.1:0.0000027457)100:0.174569,(GCA_000092045.1_ABC93778.1:0.0764459281,GCA_000769405.1_KPN23370.1:0.0789253515)100:0.129352)98:0.049563,((GCA_000731295.1_CDN55743.1:0.0077953282,GCA_000731315.1_CDN49654.1:0.0000024042)100:0.084442,GCA_001605015.1_AMS44478.1:0.3050506819)83:0.043808)74:0.012454)89:0.047803)61:0.139797,(((GCA_900102525.1_SDG92234.1:0.3316910068,GCA_000092285.1_ADG11469.1:0.6416443766)92:0.097026,GCA_900104485.1_SDB23190.1:0.5681915178)40:0.030399,((((GCA_000230555.1_AEQ53727.1:0.0924234520,GCA_900100665.1_SDG61625.1:0.0724553639)100:0.251551,GCA_000970435.1_KKB79360.1:0.1735109117)99:0.042094,(GCA_001676615.1_OCC03881.1:0.2133015831,(GCA_000767795.1_KGM32387.1:0.0000024042,GCA_002195995.1_OWJ67814.1:0.0094436648)100:0.521555)56:0.059865)56:0.053094,GCA_000300335.1_EKF20008.1:0.1917919023)56:0.108775)51:0.057615)93:0.079967,((GCA_900148505.1_SHO66326.1:0.4192817931,GCA_001510895.1_KUM23230.1:0.4037505152)81:0.111295,GCA_000153465.1_EAS49144.1:0.4744788292)37:0.000003)69:0.072391,((GCA_001271345.1_ALA17657.1:0.0000020411,GCA_001887265.1_APF36403.1:0.0425752242)100:0.192453,GCA_001424795.1_KQU76464.1:0.2507102537)100:0.079229)96:0.154633,((((GCA_000164635.1_EFH13011.1:0.3433895052,GCA_000740795.1_KFI30036.1:0.6957848256)100:0.368697,((GCA_001426945.1_KQY99446.1:0.4779276406,(GCA_001741865.1_AOO81128.1:0.0803883307,GCA_900102525.1_SDF45324.1:0.0162726051)100:0.091086)100:0.187535,(GCA_001687365.1_OBZ92140.1:0.5201411476,((GCA_000300515.1_EKF40136.1:0.1500869118,GCA_900105595.1_SDU45264.1:0.0986231303)100:0.498630,GCA_000235975.2_EHJ59580.1:0.7396304797)100:0.270228)97:0.148153)95:0.057851)93:0.127817,(GCA_001579845.1_AMN41308.1:0.3941991865,GCA_900104955.1_SEB75397.1:0.6460891394)93:0.309783)90:0.020393,(GCA_000585625.1_EXL06780.1:0.6157455693,((GCA_000169415.1_EBA06900.1:0.2329084034,((((GCA_900113405.1_SFG62494.1:0.0000021481,GCA_900172315.1_SLN31651.1:0.0000025418)100:0.275813,(GCA_001578105.1_AMM87077.1:0.0000022472,GCA_002043005.1_AQZ51008.1:0.0153176985)100:0.406186)97:0.044831,GCA_900115595.1_SFP92785.1:0.2072290544)100:0.125839,GCA_001975705.1_APZ50840.1:0.4319853383)99:0.070176)100:0.283289,GCA_900172355.1_SLN56294.1:1.5216262478)93:0.132926)92:0.231110)53:0.070514)32:0.084997,GCA_900129325.1_SHF62681.1:0.8329128431)47:0.038125,(GCA_900167455.1_SKA32227.1:0.4469439918,(((GCA_000767795.1_KGM33292.1:0.0332189368,GCA_002195995.1_OWJ65256.1:0.0596884496)100:0.929336,GCA_001579845.1_AMN40556.1:0.8862805351)55:0.118035,GCA_002251755.1_OYQ24676.1:1.0905802614)94:0.169534)46:0.160413)100:0.276288)73:0.213412)52:0.026706,(((((((((((GCA_000011365.1_BAC50397.1:0.0000028687,GCA_000661935.1_AHY49931.1:0.0093480975)100:0.122894,(GCA_000336555.1_EKS38840.1:0.1445600252,(GCA_001618955.1_KZD22593.1:0.0092915773,GCA_900108575.1_SEI22069.1:0.0175630139)100:0.246772)100:0.032722)75:0.067441,(GCA_000013885.1_ABE63238.1:0.0811416451,GCA_000012725.1_ABA04688.1:0.1353034935)100:0.042092)75:0.040324,GCA_000935205.1_KIZ46039.1:0.0359924472)75:0.069649,GCA_000195775.1_CAE28578.1:0.0797842287)100:0.170644,((GCA_000218565.1_AEI06939.1:0.0000028257,GCA_000218585.1_AEI03362.1:0.0000025125)100:0.102482,GCA_000314735.2_EKS27874.1:0.1958993355)92:0.123198)97:0.029757,GCA_002355335.1_BAT60796.1:0.1968187821)89:0.043795,((GCA_001579845.1_AMN42467.1:0.1977944646,GCA_001426945.1_KQZ00675.1:0.2842397464)54:0.056994,GCA_002119765.1_ARQ01475.1:0.2072727487)42:0.002831)62:0.065864,(GCA_001402875.1_ALK09253.1:0.0000020615,GCA_001459775.1_CUU41916.1:0.0000022824)100:0.534368)78:0.113937,(((GCA_000019845.1_ACB95420.1:0.3232445826,((GCA_000021745.1_ACK50313.1:0.2707612061,GCA_900114285.1_SFK24350.1:0.2180424797)90:0.078368,GCA_900104955.1_SEB64999.1:0.5079208202)80:0.061897)76:0.107921,((((GCA_001017175.1_KLK93551.1:0.0000020794,GCA_900102135.1_SCZ07703.1:0.0440933738)99:0.197474,(GCA_001271345.1_ALA19881.1:0.0394204731,GCA_001887265.1_APF39034.1:0.0244889261)100:0.108091)99:0.067671,(GCA_900187365.1_SNB71550.1:0.6851624813,GCA_000300335.1_EKF18288.1:1.0358386967)72:0.189702)68:0.034026,(GCA_001741865.1_AOO82558.1:0.0850877191,GCA_900102525.1_SDH34560.1:0.0878199441)100:0.118090)67:0.045981)36:0.019377,((GCA_000019945.1_ACB82649.1:0.1620486975,GCA_000022085.1_ACL62195.1:0.4443991319)99:0.116849,(GCA_000304315.1_CCJ06582.1:0.1419040255,(GCA_002117405.1_ARN81394.1:0.2387511011,(GCA_001644125.1_OAI30127.1:0.1561909334,GCA_001675455.1_OBS52192.1:0.1217389087)100:0.155960)59:0.117614)100:0.437735)60:0.117168)84:0.165554)56:0.032211,(GCA_001676615.1_OCC01914.1:0.3392294124,((((((GCA_000011685.1_AAW60728.1:0.0875176161,GCA_000234355.2_EHH68068.1:0.0967064871)100:0.099799,(GCA_000723565.1_CDG33346.1:0.0334490936,GCA_002003665.1_OOL17768.1:0.0095343176)100:0.226673)100:0.130203,(((GCA_000617865.1_GAJ29154.1:0.2322677551,GCA_002005465.1_AQS88320.1:0.0471503365)9:0.029534,((GCA_001787335.1_AOX17820.1:0.0000024830,GCA_001787355.1_AOX20702.1:0.0169248132)100:0.028890,(GCA_000724025.1_CDG40713.1:0.0000023711,GCA_001547995.1_BAT21041.1:0.0264643238)100:0.346918)9:0.017505)95:0.128851,GCA_000963885.1_GAN54561.1:0.1514944046)100:0.082961)95:0.052823,(((GCA_000021325.1_ACI50896.1:0.2734989113,((GCA_000182745.1_BAK84593.1:0.0338595237,GCA_000208635.2_EGG76435.1:0.0107821111)97:0.051625,GCA_000964505.1_GAN98729.1:0.0333816083)97:0.115785)100:0.126939,GCA_002173735.1_ARW47730.1:0.0591737554)96:0.072937,GCA_002005445.1_AQS85632.1:0.1763224507)98:0.068750)98:0.118478,(GCA_000231445.2_EHD13041.1:0.0000024440,GCA_002153535.1_OUI77696.1:0.0000024430)100:0.572459)98:0.054104,(GCA_000964365.1_GAN76326.1:0.3573914505,((GCA_000164635.1_EFH11737.1:0.2009307779,(((GCA_900101615.1_SDD35926.1:0.0092649350,GCA_900104205.1_SDB08350.1:0.0000029360)100:0.322982,(GCA_000014285.2_ABI62636.1:0.0000026422,GCA_000576085.2_AHJ63632.1:0.0000010390)100:0.386155)95:0.024718,GCA_900141905.1_SHJ56698.1:0.3678707449)100:0.083928)100:0.060334,((GCA_000016725.1_ABQ29396.1:0.0101788205,GCA_000202835.1_BAJ79540.1:0.0083994326)100:0.528374,(GCA_000306035.1_EKM99320.1:0.0558929633,GCA_000964385.1_GAN79700.1:0.0352625449)100:0.244352)100:0.164463)99:0.036188)96:0.075837)99:0.160260)50:0.043798)100:0.289892)36:0.082212)26:0.024283,((((GCA_900111545.1_SET07009.1:0.0000010390,GCA_900143155.1_SHN48860.1:0.0000010390)100:0.561454,(((((GCA_001720135.1_ODN70008.1:0.4680837507,((GCA_000153305.1_EAR50247.1:0.2393412069,GCA_000300515.1_EKF42169.1:0.3761273069)100:0.465517,GCA_900141905.1_SHJ89267.1:0.5762927812)100:0.462413)38:0.075581,(GCA_900100665.1_SDH04658.1:0.7795093391,(GCA_000963705.1_KJV09398.1:0.1192007898,GCA_002251735.1_OYQ17880.1:0.1194616208)100:0.731733)69:0.268605)48:0.073346,(((((((((((GCA_000007125.1_AAL52001.1:0.0000020376,GCA_000157815.1_EEY00518.1:0.0000025607)100:0.114367,(GCA_000017405.1_ABS14743.1:0.0000020814,GCA_000585655.1_EXL05525.1:0.0000021672)100:0.055433)100:0.064819,((GCA_900104355.1_SDP73727.1:0.1441809208,GCA_900113985.1_SFJ12962.1:0.0811222762)100:0.102961,GCA_001558695.1_KXF77374.1:0.2027216458)97:0.042405)100:0.136424,((((GCA_000014245.1_ABG62775.1:0.2724921790,GCA_000300335.1_EKF19539.1:0.0666773898)72:0.066692,GCA_000300515.1_EKF43765.1:0.0805140554)100:0.225364,((GCA_000585625.1_EXL04096.1:0.0839640552,GCA_002075885.1_OQM73200.1:0.2232365095)100:0.146484,((GCA_001424795.1_KQU69930.1:0.1336822322,GCA_001605015.1_AMS42745.1:0.0939925562)100:0.083214,(GCA_001510895.1_KUM24773.1:0.0520526986,GCA_001618845.1_AMY00395.1:0.0943911717)100:0.096855)99:0.019436)99:0.112407)42:0.078292,GCA_900113935.1_SFI68100.1:0.2910397172)99:0.127869)98:0.049968,GCA_001293565.1_KPB01419.1:0.3580589944)94:0.087949,((((GCA_000153465.1_EAS50268.1:0.1778544582,(GCA_900104035.1_SDO11183.1:0.1760954390,(GCA_000800175.1_KHJ54325.1:0.0440963737,GCA_900141975.1_SHI71622.1:0.0000024621)100:0.327153)81:0.083855)54:0.030765,(GCA_000153705.1_EAU42784.1:0.1559393131,GCA_900176465.1_SMC36746.1:0.1515094955)100:0.108730)95:0.203853,GCA_900102695.1_SCZ37392.1:0.4433729151)85:0.155261,((GCA_000022725.1_ACS51013.1:0.2236974042,GCA_000341385.1_AGF75514.1:0.1460576969)100:0.524826,((((GCA_000661935.1_AHY54740.1:0.2042669292,GCA_900156605.1_SIS48366.1:0.2607471957)100:1.254880,GCA_001026905.1_KLN61909.1:1.1816781125)99:0.370553,(GCA_000218565.1_AEI07679.1:0.0000010390,GCA_000218585.1_AEI04049.1:0.0000023757)100:0.936517)100:0.280622,(GCA_001676615.1_OCC04148.1:0.4233140019,GCA_900104355.1_SDN75798.1:0.4381783035)100:0.822434)97:0.231515)94:0.114360)70:0.071720)75:0.054471,((((((GCA_000016285.1_ACM36813.1:0.1341083578,(GCA_000154705.2_EDQ32214.2:0.2160330884,GCA_001703635.1_OCW56591.1:0.0574645669)100:0.105923)100:0.079049,((GCA_000092025.1_AAK87164.1:0.1543073469,(GCA_000722615.1_KEQ08020.1:0.0000010390,GCA_000722625.1_KEQ10217.1:0.0000010390)100:0.112745)100:0.045040,(GCA_000731295.1_CDN53874.1:0.0263308042,GCA_000731315.1_CDN47748.1:0.0091205640)100:0.210370)100:0.043956)100:0.079227,(GCA_000092045.1_ABC90697.1:0.0000027406,GCA_000769405.1_KPN24592.1:0.0534371961)100:0.129785)85:0.032229,(((GCA_000017145.1_ABR59974.1:0.0760834835,(GCA_000018545.1_ACP25112.1:0.0390144733,GCA_002288525.1_ASY62792.1:0.0488671855)100:0.038509)100:0.051813,GCA_000697965.2_ANK74744.1:0.0969068816)100:0.049482,(GCA_001687365.1_OBZ94056.1:0.1343743950,GCA_001885585.1_OJF89982.1:0.0651056048)100:0.046879)100:0.076672)88:0.047662,(GCA_001267455.1_KOC73767.1:0.0000020966,GCA_001652565.1_ANH04230.1:0.0088861674)100:0.284206)100:0.125378,(GCA_001578105.1_AMM84308.1:0.2976086817,GCA_002043005.1_AQZ52495.1:0.1341460341)100:0.143208)100:0.145232)57:0.015968,GCA_002238045.1_OXT00149.1:0.7098814432)69:0.065709,((GCA_000230555.1_AEQ51631.1:0.2096313949,GCA_900100665.1_SDG79003.1:0.2281908573)99:0.191921,(GCA_000743575.1_KFL32495.1:0.2999610961,GCA_000970435.1_KKB83810.1:0.1917843396)100:0.368750)100:0.428614)94:0.235375,((((((GCA_000013005.1_ABC64912.1:0.1383783541,(GCA_001008165.2_AKH43490.1:0.1311283322,(GCA_001304795.1_ALG59771.1:0.0000010390,GCA_001306275.1_KPM17134.1:0.0000010390)100:0.198091)88:0.067127)91:0.061138,(GCA_000715015.1_KEO87737.1:0.2161784004,(GCA_001663175.1_ANK12186.1:0.0866690821,GCA_001677335.1_OBV09933.1:0.0684408662)100:0.242334)92:0.073919)99:0.035480,GCA_001281485.1_ALE18011.1:0.2591530837)92:0.094492,(((((GCA_000013325.1_ABD27540.1:0.0893781218,GCA_000235975.2_EHJ61021.1:0.2921530472)78:0.096675,(GCA_001295965.1_KPF75505.1:0.0000027808,GCA_001713435.1_AOF99209.1:0.0000029707)100:0.223105)12:0.024335,(GCA_002218195.1_ASK88989.1:0.1505266940,GCA_900128895.1_SIN60053.1:0.0815756776)100:0.445792)47:0.028108,((GCA_001586395.2_KZB94450.1:0.2992136816,(GCA_000013985.1_ABF54711.1:0.2456132557,GCA_001610975.1_AMU94350.1:0.1322231970)100:0.237320)88:0.131343,((GCA_000016765.1_ABQ69138.1:0.1047863845,(GCA_002355275.1_ATE63259.1:0.0000020894,GCA_002367875.1_PCE43473.1:0.0000023026)100:0.045794)100:0.091566,((GCA_000091125.1_BAI94913.1:0.0170102375,GCA_000147835.3_AEG49939.1:0.0114711435)100:0.149679,(GCA_000175255.2_AEH62649.1:0.0455194084,GCA_000218875.1_AEI37820.1:0.1006991250)100:0.467820)97:0.088706)90:0.083989)31:0.059866)62:0.056324,(GCA_001661675.2_ARU14927.1:0.1897774804,GCA_001028705.1_AKM09299.1:0.2023255528)86:0.082430)72:0.062759)99:0.317221,(GCA_000342165.1_EMD82532.1:0.2376997321,GCA_002211145.1_OWV33282.1:0.4222328052)100:0.105590)69:0.085228,GCA_002251755.1_OYQ28735.1:0.4074038902)56:0.073319)31:0.028232,(((((GCA_000018545.1_ACP22766.1:0.3827305924,GCA_900104355.1_SDP77919.1:0.2620698891)100:0.127661,GCA_000697965.2_ANK76628.1:0.5667025198)82:0.147925,GCA_001741865.1_AOO82734.1:0.4170438974)82:0.130272,((GCA_000767795.1_KGM36091.1:0.0119201958,GCA_002195995.1_OWJ56882.1:0.0062735587)100:0.299537,GCA_000730165.2_ASG22580.1:0.6696832757)82:0.156924)100:0.213869,GCA_001720135.1_ODN70009.1:0.8377677096)86:0.164827)49:0.040996)72:0.062029,(((GCA_000143145.1_ADJ22443.1:0.7249629766,GCA_000503895.1_AHB48672.1:0.1966005684)76:0.048511,((GCA_000981545.1_CPR15399.1:0.0000010390,GCA_900104305.1_SDO65800.1:0.0000010390)100:0.424437,GCA_900128895.1_SIN65355.1:1.5464883264)73:0.054808)95:0.120298,GCA_000179775.1_EFL90176.1:0.5649974416)92:0.108721)68:0.057413,(GCA_002088295.1_ORE94707.1:0.4847982865,(GCA_000153525.1_EAS84255.1:0.1060244378,GCA_000155895.1_EDZ60673.1:0.2240595795)100:0.696530)90:0.166758)52:0.035006)44:0.054708,(((((((((GCA_000600975.2_EYD73350.1:0.4287764553,(GCA_000442315.1_EPX84891.1:0.1696316199,GCA_000600335.2_EYD78371.1:0.2472540648)100:0.293123)100:0.072138,GCA_000299575.1_EKE44208.1:0.2369739915)92:0.093730,(GCA_000223375.1_AEM39897.1:0.0000021302,GCA_001399515.1_ALJ80114.1:0.0000020411)100:0.401462)68:0.048790,(((((((((GCA_000011965.2_AAV96951.1:0.1926601750,(GCA_900172225.1_SLN14491.1:0.0615956798,GCA_900116455.1_SFT56732.1:0.1217925653)90:0.028660)100:0.027226,(GCA_000814025.1_KIC51786.1:0.0000020273,GCA_001969365.1_APX12831.1:0.0457066464)100:0.052823)90:0.051595,((GCA_900109035.1_SEJ81270.1:0.1481071218,(GCA_002210095.1_OWU75678.1:0.1107199249,((GCA_000014045.1_ABG30609.1:0.0647239357,GCA_000154785.2_AEI92186.1:0.0264190611)100:0.115353,GCA_000152605.1_EAP82436.1:0.2099759921)100:0.057652)99:0.047581)88:0.030941,((((GCA_900095785.1_SCM69351.1:0.0000019887,GCA_900115865.1_SFQ45702.1:0.0000010390)100:0.146683,GCA_900116005.1_SFR01641.1:0.2187728448)99:0.037841,GCA_900111875.1_SFB06540.1:0.1179311081)100:0.053185,((((GCA_000203975.3_KID09107.1:0.0218580558,(GCA_001678945.1_ANP36730.1:0.0495288636,(GCA_000376545.2_ANP41461.1:0.1194771446,GCA_900102795.1_SCZ69432.1:0.1372111746)100:0.114545)94:0.029231)97:0.058598,GCA_000511355.1_AHD01841.1:0.1572193371)86:0.000002,(GCA_000511385.1_AHD08290.1:0.1146168663,(GCA_001258055.1_CRL15154.1:0.0000010390,GCA_900113345.1_SFG98282.1:0.0000010390)97:0.000002)100:0.159887)99:0.164602,GCA_900156525.1_SIT79955.1:0.1748673788)97:0.050488)95:0.059604)78:0.005760)92:0.076656,(((((GCA_000647975.1_KAJ56972.1:0.1061187202,GCA_900102905.1_SDJ94910.1:0.1940416063)86:0.067901,((GCA_001548075.1_BAQ71020.1:0.0000010390,GCA_001633165.1_ANB33076.1:0.0000010390)100:0.108856,GCA_900177545.1_SMH47873.1:0.2014244799)100:0.054709)81:0.046112,(GCA_000018145.1_ABV91886.1:0.2307868365,(GCA_000590925.1_AHM03795.1:0.1648315053,GCA_900142295.1_SIO13948.1:0.1527162127)99:0.040497)94:0.032507)74:0.078472,((GCA_001305615.1_ALG89080.1:0.1503625620,GCA_900184935.1_SMX30730.1:0.1527439544)86:0.055461,GCA_900172385.1_SLN59889.1:0.2656793252)75:0.031956)75:0.023384,GCA_000161835.1_EET46984.1:0.2156064779)59:0.016637)48:0.000002,((GCA_000152625.1_EAP78423.1:0.1532622273,GCA_001247715.1_KNX39927.1:0.1230836395)99:0.082026,(GCA_900172295.1_SLN28693.1:0.1033426686,GCA_900129685.1_SHG90410.1:0.3017825242)61:0.049989)94:0.140203)64:0.028601,((((GCA_000671395.1_KCV82221.1:0.0876509080,(((GCA_001307765.1_KPN64939.1:0.1107304279,GCA_000812665.2_AML50639.1:0.2505425880)100:0.037590,GCA_900109955.1_SEW31491.1:0.1567809061)99:0.037407,(GCA_001890925.1_OJI93164.1:0.0961742769,GCA_900172235.1_SLN65009.1:0.1620828790)85:0.021694)83:0.040743)99:0.068895,((((GCA_900100005.1_SDI75559.1:0.0659619430,(GCA_000155735.2_AGI70417.1:0.1139074695,GCA_001187845.1_AKS44715.1:0.0534237906)100:0.244305)98:0.060881,GCA_001458175.1_CUH51017.1:0.2054823768)95:0.053736,(GCA_900114415.1_SFL18010.1:0.1151274414,GCA_900142085.1_SHI50812.1:0.0611923855)100:0.081439)93:0.068412,(((GCA_900110115.1_SEN21447.1:0.0087682742,GCA_900141995.1_SHI60871.1:0.0000025055)100:0.137129,GCA_900115595.1_SFP33731.1:0.2351800944)99:0.050407,GCA_000152805.1_EAQ12953.1:0.2078177919)78:0.050191)70:0.027017)54:0.032023,(GCA_000738435.1_AII85910.1:0.1388521246,(GCA_001458355.1_CUH63180.1:0.1835741879,GCA_900110775.1_SEQ74567.1:0.0555645579)100:0.078866)90:0.065524)43:0.019387,((((GCA_000442275.2_EPX77416.1:0.0637741141,GCA_900111945.1_SFR34327.1:0.1756656154)99:0.061902,(GCA_000765015.1_KGK79536.1:0.0000010390,GCA_900141945.1_SHI90547.1:0.0000010390)100:0.349632)79:0.042884,((GCA_001404155.1_CRK74990.1:0.0000010390,GCA_900114125.1_SFJ04833.1:0.0000010390)100:0.178709,GCA_000622405.1_KIN68129.1:0.2138620825)98:0.098230)34:0.014973,((GCA_001403795.1_CTQ48911.1:0.2267703496,GCA_900109285.1_SEK29797.1:0.0783707450)100:0.133349,GCA_900172355.1_SLN58021.1:0.4231296652)90:0.096177)43:0.010012)73:0.029815)83:0.025962,(((GCA_900099935.1_SDK62800.1:0.0929562094,GCA_900112335.1_SFD02243.1:0.1666855821)100:0.015469,GCA_900188335.1_SNS95196.1:0.1718244270)100:0.071736,(((GCA_000740775.1_KFI33312.1:0.0162522179,GCA_000740795.1_KFI31170.1:0.0119913645)100:0.091762,(GCA_001908835.1_APO87803.1:0.2925946753,GCA_900114485.1_SFK97956.1:0.2310957793)99:0.059102)99:0.052994,GCA_000012905.2_ABA80076.1:0.2301229616)94:0.044512)89:0.013419)94:0.062871,(GCA_900110425.1_SEO71119.1:0.2081265835,(GCA_000152825.2_ADM08560.1:0.3826238427,(GCA_900113405.1_SFH08358.1:0.0000010390,GCA_900172315.1_SLN52191.1:0.0000010390)100:0.250932)100:0.133521)97:0.036707)98:0.055238,((GCA_001981245.1_APX90055.1:0.1453831819,GCA_000017265.1_ACG77877.1:1.0603284150)92:0.052030,GCA_000521865.1_ETX28020.1:0.2613294249)77:0.056697)49:0.003904)91:0.059139,((((GCA_000172095.1_EDQ06598.1:0.0364692840,GCA_900107355.1_SDY11236.1:0.2814970973)100:0.055769,((GCA_001038505.1_KMK65332.1:0.1690579649,GCA_900110135.1_SEM69766.1:0.1953223788)100:0.030975,GCA_900188035.1_SNR49127.1:0.1344124708)73:0.072657)72:0.055070,(GCA_000836695.1_KIQ70842.1:0.1850774308,GCA_900141735.1_SHI89362.1:0.1531976047)95:0.123623)43:0.029438,(GCA_001046955.1_AKO98240.1:0.0000026108,GCA_900109145.1_SEJ19575.1:0.0091869305)100:0.190308)91:0.045229)81:0.031157,(((((GCA_001482405.1_KUF11007.1:0.1549557144,(GCA_000152725.1_EAQ03712.1:0.1621226087,GCA_900107585.1_SEA09309.1:0.3376919246)100:0.080933)100:0.052273,((((GCA_002211155.1_OWV62185.1:0.0088671698,GCA_002211205.1_OWV64010.1:0.0000027780)96:0.000002,(GCA_002211225.1_OWV47353.1:0.0000020683,GCA_900101505.1_SDD42081.1:0.0000020673)100:0.008916)100:0.043723,GCA_900184945.1_SMX40672.1:0.1839759239)92:0.012025,(GCA_002237555.1_ASP18872.1:0.0237594360,GCA_900188425.1_SNS88464.1:0.0303549122)100:0.071594)99:0.047765)94:0.077388,((GCA_000153305.1_EAR49705.1:0.3023209898,GCA_900106675.1_SDW00413.1:0.1713475377)99:0.083697,((GCA_900184815.1_SMX23313.1:0.3384705045,GCA_000169415.1_EBA10494.1:0.2493921416)95:0.086646,GCA_001205715.1_KNG94708.1:0.4397592642)84:0.019549)46:0.027827)55:0.038139,GCA_900107235.1_SDX85267.1:0.1670556812)95:0.028972,((GCA_000442255.1_EPX86988.1:0.2314297751,GCA_900100085.1_SDI14017.1:0.1315602184)92:0.080353,((GCA_001687105.1_ANT60510.1:0.0505378615,GCA_900116195.1_SFT09365.1:0.0552893935)100:0.099843,GCA_900115815.1_SFQ50206.1:0.2235385792)96:0.051911)73:0.053739)68:0.063595)49:0.047709,((((GCA_000153725.1_EAU44060.1:0.0893961569,(GCA_001969385.1_APX23143.1:0.0000010390,GCA_900112435.1_SFD18123.1:0.0000010390)100:0.066562)97:0.068028,GCA_900102075.1_SDE61680.1:0.1196616818)55:0.052050,GCA_001975705.1_APZ53064.1:0.1452113327)96:0.076792,(((GCA_900110025.1_SEO00378.1:0.1642693184,(GCA_002115725.1_OSQ65465.1:0.0643262133,GCA_002115805.1_OSQ53215.1:0.0048791618)100:0.233856)96:0.058061,GCA_900172375.1_SLN16321.1:0.2244290941)96:0.047973,(((GCA_000299875.1_EKE74143.1:0.1007680587,GCA_900114135.1_SFJ62285.1:0.1588527859)100:0.142047,GCA_001458375.1_CUH78418.1:0.2812266276)100:0.087496,(GCA_900109555.1_SEK91080.1:0.0000010390,GCA_900172305.1_SLN31778.1:0.0000010390)100:0.242232)74:0.036272)99:0.053069)86:0.052840)82:0.048721,(GCA_900156815.1_SIS86461.1:0.1983341034,GCA_000740785.1_KFI26142.1:0.2357809987)94:0.122853)75:0.023619,(((GCA_000021865.1_ADE87140.1:0.1082788636,(GCA_000714535.1_KEO52646.1:0.1156075684,GCA_000715505.1_KEP68667.1:0.0971030044)95:0.084564)100:0.127270,(GCA_001517585.1_CUX80197.1:0.2423819191,GCA_900107025.1_SDX30419.1:0.2323085119)97:0.100301)81:0.060786,((GCA_000203895.1_ABL70820.1:0.1264030915,GCA_000444995.1_AGT10331.1:0.1151423033)100:0.197679,GCA_001620265.1_AMY70792.1:0.3671764554)93:0.060695)81:0.030780)94:0.104482)50:0.039723,(GCA_900106695.1_SDX03644.1:0.2818564373,GCA_900113695.1_SFH92654.1:0.1895152815)100:0.227803)23:0.032871)100:0.148407,GCA_900199215.1_SNT71966.1:0.4295911723)99:0.064457)93:0.066722)96:0.223066)100:0.089916)100:0.108957);
