# Supplementary material for: Assessing the accuracy of phylogenetic rooting methods on prokaryotic gene families
Source: PLoS One. 2020 May 15;15(5):e0232950. doi: 10.1371/journal.pone.0232950 (PMC7228096; doi:10.1371/journal.pone.0232950)
Supplement: S2 Dataset — (ZIP) [file pone.0232950.s003.zip › EmpiricalDataset/GeneTrees_IQTree/000327.aln.treefile]

(GCA_000006905.1_AAK22185.1:0.0410563502,GCA_000092285.1_ADG12372.1:0.0278836684,(((GCA_000017265.1_ACG76526.1:0.0720660217,GCA_001425915.1_KQW65923.1:0.1373050333)100:0.096176,((GCA_000144605.1_ADL02478.1:0.1118633195,GCA_002205555.1_ASD26575.1:0.0994690372)100:0.057590,(GCA_000175215.2_ADU11892.1:0.1417093895,GCA_000204015.1_EGF91956.1:0.0792846934)100:0.249850)100:0.072993)45:0.033745,(((GCA_000014745.1_ABI67179.1:0.1061021102,GCA_900103475.1_SDM16357.1:0.1771790043)100:0.202015,GCA_000152745.1_EAP89473.1:0.2666446189)100:0.195859,(((((((((((((GCA_000007125.1_AAL51331.1:0.0000024046,GCA_000157815.1_EEX99120.1:0.0064145417)100:0.121143,(GCA_000017405.1_ABS13665.1:0.0057895382,GCA_000585655.1_EXL03802.1:0.0071825929)100:0.151599)100:0.170576,GCA_001558695.1_KXF79293.1:0.1130324475)100:0.089080,(GCA_900104355.1_SDO65087.1:0.1547872414,GCA_900113985.1_SFI75508.1:0.1157021229)100:0.142738)100:0.173367,(((GCA_001907205.1_OKL44613.1:0.1286370991,(GCA_900110875.1_SEQ25181.1:0.0957055399,GCA_900114245.1_SFJ92168.1:0.0899937768)100:0.241525)100:0.236735,(GCA_000817775.1_KIF42117.1:0.2867860883,(GCA_001293565.1_KPB00745.1:0.2547891813,(GCA_900115225.1_SFO36482.1:0.2235293262,GCA_900215505.1_SNY90554.1:0.2472669024)100:0.364399)71:0.125978)64:0.091761)31:0.054108,(((((GCA_000016285.1_ACM38049.1:0.2758863414,(((((GCA_000017145.1_ABR61925.1:0.1352129481,(GCA_000018545.1_ACP26954.1:0.0878952970,GCA_002288525.1_ASY64701.1:0.1244862006)89:0.025195)89:0.028126,((GCA_001885585.1_OJF99776.1:0.0458949487,(GCA_001267455.1_KOC74351.1:0.0346834323,GCA_001652565.1_ANH05886.1:0.0327183371)100:0.245865)99:0.055371,GCA_001687365.1_OBZ94296.1:0.1351654210)99:0.115197)95:0.052074,GCA_000697965.2_ANK74926.1:0.0169193960)96:0.114688,(GCA_000731295.1_CDN56013.1:0.0331644537,GCA_000731315.1_CDN49903.1:0.0362134442)100:0.114777)69:0.045474,(GCA_000722615.1_KEQ07053.1:0.0000026430,GCA_000722625.1_KEQ09998.1:0.0000022964)100:0.175969)69:0.048770)51:0.017558,(GCA_000092025.1_AAK88421.1:0.1550151095,GCA_000092045.1_ABC92706.1:0.2421915185)100:0.070322)77:0.073148,(GCA_000325745.1_AGA65263.1:0.3554637075,GCA_000496595.1_AHA27611.1:0.4847418376)100:0.360351)74:0.119919,((GCA_001578105.1_AMM82989.1:0.1916885119,GCA_002043005.1_AQZ53515.1:0.1516308537)100:0.079091,(GCA_000154705.2_EDQ35110.1:0.1986682341,GCA_001703635.1_OCW58996.1:0.1197164078)100:0.187138)54:0.044139)72:0.047522,(GCA_000179775.1_EFL89652.1:0.3032309911,GCA_002238045.1_OXT02330.1:0.5253286583)32:0.111816)64:0.104236)20:0.036481)12:0.045532,((((GCA_000153465.1_EAS48403.1:0.1980662582,(GCA_000800175.1_KHJ55360.1:0.0570054156,GCA_900141975.1_SHJ03954.1:0.0342537923)100:0.264438)92:0.064898,(GCA_000153705.1_EAU40884.1:0.3122597875,(GCA_900176465.1_SMD05945.1:0.1629196158,GCA_001720135.1_ODN69199.1:0.4000534633)100:0.062768)100:0.106329)92:0.096009,GCA_900104035.1_SDN87185.1:0.4208010001)67:0.113378,(GCA_000022725.1_ACS52033.1:0.0971536268,GCA_000341385.1_AGF76503.1:0.0760242211)100:0.530038)32:0.064020)53:0.033541,(((GCA_000014245.1_ABG64815.1:0.2302300163,(GCA_000300335.1_EKF18741.1:0.2015398145,(GCA_000300515.1_EKF40513.1:0.1963598370,GCA_000012385.1_ABE04355.1:25.1851761692)61:0.000002)99:0.130306)95:0.080262,((GCA_000585625.1_EXL05977.1:0.1790252658,((GCA_001510895.1_KUM23781.1:0.0984948223,GCA_001618845.1_AMY02992.1:0.0494885341)100:0.063827,GCA_002075885.1_OQM77166.1:0.1648446348)79:0.020332)82:0.020523,GCA_900113935.1_SFI50701.1:0.2822725178)77:0.043483)71:0.020331,(GCA_001424795.1_KQU73184.1:0.0859419690,GCA_001605015.1_AMS39921.1:0.0939299030)100:0.155592)99:0.067249)80:0.085292,((((GCA_900129325.1_SHF54941.1:0.4467686916,(GCA_001305515.1_KPL53660.1:0.3367236634,(GCA_900148505.1_SHO65152.1:0.2435790524,GCA_002088295.1_ORE93073.1:0.5545178779)100:0.147854)100:0.115152)83:0.035568,((((((GCA_000010525.1_BAF89952.1:0.0827763522,GCA_000017645.1_ABS67753.1:0.2231504570)100:0.287451,(GCA_000092925.1_ADH90051.1:0.0886146525,GCA_900100155.1_SCW87482.1:0.0939019554)100:0.277498)81:0.084214,GCA_000496075.1_ESR26359.1:0.5299467702)58:0.003597,(((GCA_001426945.1_KQY98012.1:0.1943888866,GCA_001579845.1_AMN38930.1:0.2310267054)97:0.123971,GCA_002119765.1_ARP98968.1:0.3201025890)88:0.027605,GCA_002355335.1_BAT58750.1:0.2286476200)96:0.073535)76:0.042244,((GCA_001402875.1_ALK08014.1:0.0000021986,GCA_001459775.1_CUU43936.1:0.0000021986)100:0.345764,(((((GCA_000011365.1_BAC45751.1:0.0349277453,GCA_000661935.1_AHY55847.1:0.0605903623)100:0.118646,((GCA_000218565.1_AEI04978.1:0.0000021986,GCA_000218585.1_AEI01403.1:0.0000021986)100:0.112296,GCA_000314735.2_EKS30374.1:0.1454139205)100:0.099128)78:0.038234,(GCA_000195775.1_CAE25686.1:0.1240080729,(GCA_000935205.1_KIZ44694.1:0.0969926979,(GCA_001618955.1_KZD21000.1:0.0490812985,GCA_900108575.1_SEH82654.1:0.0467430669)100:0.121489)96:0.027213)100:0.022860)78:0.069565,GCA_000336555.1_EKS33131.1:0.2956561411)97:0.023482,(GCA_000012725.1_ABA06035.1:0.1654040414,GCA_000013885.1_ABE64310.1:0.1581319251)100:0.072056)100:0.143561)76:0.047448)83:0.120995,((((((((GCA_000019845.1_ACB96911.1:0.3398680821,GCA_000021745.1_ACK51804.1:0.3049202636)96:0.099878,GCA_900114285.1_SFK40439.1:0.2878497238)85:0.078365,GCA_900187365.1_SNB66167.1:0.3937350923)99:0.099091,GCA_900104955.1_SED20626.1:0.2938189120)99:0.092842,(((GCA_000019945.1_ACB78815.1:0.2359641384,GCA_000022085.1_ACL59976.1:0.1762719791)100:0.108267,((GCA_001017175.1_KLK92136.1:0.0894123979,GCA_900102135.1_SCY17070.1:0.1298647968)100:0.178660,(GCA_001741865.1_AOO83500.1:0.1694863236,GCA_900102525.1_SDF86077.1:0.1017419375)100:0.364121)76:0.070780)74:0.058588,(GCA_001271345.1_ALA17955.1:0.0110896229,GCA_001887265.1_APF36579.1:0.0368785143)100:0.136076)97:0.081869)70:0.015523,GCA_001676615.1_OCC03248.1:0.4260810693)60:0.040396,((GCA_000304315.1_CCJ07549.1:0.2178778077,GCA_002117405.1_ARN80408.1:0.2599585140)100:0.040505,(GCA_001644125.1_OAI31810.1:0.0789064951,GCA_001675455.1_OBS51127.1:0.2109205172)100:0.073199)100:0.196213)99:0.143149,GCA_000689395.1_CDO59520.1:0.6937448693)40:0.000002)55:0.029470)58:0.027087,(GCA_900102695.1_SCZ39735.1:0.3376046529,GCA_900104485.1_SDB06279.1:0.4099542685)98:0.117067)98:0.066974,((((((GCA_000158095.1_EEE45579.1:0.1267482460,GCA_001403915.1_CTQ46426.1:0.1107506306)100:0.100200,GCA_000148725.1_EFO32304.1:0.3089744147)100:0.162130,(GCA_001188555.1_KND17754.1:0.0068106559,GCA_002249885.1_OXS47349.1:0.0000023790)100:0.169676)98:0.115499,GCA_900105595.1_SDU40571.1:0.3174477081)80:0.045683,(GCA_000192745.1_ADZ68531.1:0.2287434650,GCA_001720135.1_ODN69200.1:0.5031226161)96:0.173824)86:0.044217,((GCA_000230555.1_AEQ53269.1:0.0816622260,GCA_900100665.1_SDG21664.1:0.1042902685)100:0.119923,((GCA_000743575.1_KFL30159.1:0.1040295870,GCA_000152825.2_ADM09011.1:0.8850838223)87:0.061146,GCA_000970435.1_KKB76255.1:0.1191484458)99:0.186431)100:0.340701)55:0.034519)74:0.041821)96:0.093294,((((((((((GCA_000013005.1_ABC63582.1:0.1461282271,GCA_000715015.1_KEO91682.1:0.2436251019)89:0.052355,((GCA_001304795.1_ALG61725.1:0.0000021986,GCA_001306275.1_KPM12386.1:0.0000021986)100:0.136764,(GCA_001663175.1_ANK13763.1:0.0678157932,GCA_001677335.1_OBV11719.1:0.0596592705)100:0.120965)81:0.038939)91:0.060630,GCA_001281485.1_ALE16705.1:0.1516038126)97:0.080411,GCA_001008165.2_AKH41286.1:0.1490254886)96:0.084751,GCA_000235975.2_EHJ60175.1:0.1144280941)90:0.039185,(GCA_000013325.1_ABD25851.1:0.2470010604,GCA_001661675.2_ARU15757.1:0.1535992645)98:0.073536)90:0.075564,GCA_001028705.1_AKM10573.1:0.0824022525)97:0.067556,GCA_002251755.1_OYQ28198.1:0.4787973385)93:0.096553,((((GCA_000013985.1_ABF54425.1:0.0720861563,GCA_001610975.1_AMU94611.1:0.0771723486)100:0.188221,(GCA_000091125.1_BAI95893.1:0.0207712785,GCA_000147835.3_AEG49323.1:0.0382079338)100:0.123024)97:0.083561,((GCA_000016765.1_ABQ69018.1:0.0288867819,((GCA_002355275.1_ATE63393.1:0.0000021986,GCA_002367875.1_PCE43609.1:0.0000021986)100:0.015377,(GCA_000175255.2_AEH62093.1:0.1311303401,GCA_000218875.1_AEI37113.1:0.1473550453)100:0.485703)97:0.031727)100:0.094325,GCA_001586395.2_KZB94779.1:0.2092153966)96:0.041584)86:0.042706,((GCA_001295965.1_KPF75711.1:0.0184464119,GCA_001713435.1_AOG02447.1:0.0000021986)100:0.194362,(GCA_002218195.1_ASK87640.1:0.1623002290,GCA_900128895.1_SIN95443.1:0.1131277804)100:0.111498)93:0.055945)77:0.014424)98:0.096441,(GCA_000342165.1_EMD83685.1:0.0783024879,GCA_002211145.1_OWV33026.1:0.1484558923)100:0.108365)100:0.344735)98:0.113830,(((((((((((GCA_000010725.1_BAI71156.1:0.1502815039,GCA_000632475.2_AIB10737.1:0.0451702881)100:0.175631,(((GCA_000016185.1_ACI99596.1:0.2057985080,GCA_002251795.1_OYQ35829.1:0.2793167426)100:0.099713,GCA_000730165.2_ASG21951.1:0.1978990888)71:0.041415,(GCA_000576635.1_EWY38140.1:0.0822400728,GCA_000936425.1_KJB97135.1:0.0708603997)100:0.155769)72:0.053769)100:0.202693,(GCA_000767795.1_KGM34227.1:0.0110546648,GCA_002195995.1_OWJ66983.1:0.0285846290)100:0.405708)99:0.117030,((((GCA_000017565.1_ABS63041.1:0.2771790439,GCA_000739695.1_GAK44269.1:0.2400724772)100:0.137350,GCA_900101935.1_SDE04508.1:0.7107399635)98:0.171774,((GCA_000009985.1_BAE52869.1:0.1508402844,(GCA_000294655.1_CCG41076.1:0.0190865223,GCA_900108475.1_SEH26186.1:0.0080477719)100:0.187724)100:0.098392,GCA_000513295.1_CDL00768.1:0.3976991612)100:0.251332)49:0.053803,(((((GCA_000013085.1_ABC21988.1:0.1955648747,GCA_000284415.2_CCG08739.1:0.2960328741)100:0.216405,GCA_900156605.1_SIT19870.1:0.3339924287)94:0.092744,GCA_000315795.1_EKV30402.1:0.3803787658)67:0.047443,(GCA_001611975.1_AMW34088.1:0.3816722953,GCA_900100455.1_SDG36293.1:0.2986098880)94:0.138716)98:0.078907,GCA_900101965.1_SDE91871.1:0.3860112369)93:0.042551)48:0.088514)13:0.045053,(GCA_000968135.1_CCQ72566.1:0.4835327766,((GCA_000299935.1_EKE76852.1:0.0805116225,GCA_001618175.1_KZD07915.1:0.0487337481)100:0.229341,((GCA_000319385.1_AFX98591.1:0.0686168318,GCA_000510265.1_AHC73465.1:0.0961384896)100:0.477701,GCA_900102465.1_SDF77187.1:0.0945360797)100:0.485794)95:0.093802)20:0.073200)86:0.068452,((GCA_000982415.1_KKJ76975.1:0.0276186603,GCA_001026905.1_KLN59999.1:0.0352318205)100:0.431191,(GCA_900100655.1_SDG06561.1:0.3801149014,(GCA_900177295.1_SMF09899.1:0.0000021986,GCA_900188055.1_SNR34173.1:0.0000029027)100:0.319473)100:0.116641)98:0.084980)83:0.065739,GCA_900172325.1_SLN14328.1:0.6666193303)93:0.055717,GCA_000024465.1_ADE40062.1:0.6138696270)90:0.040155,((((GCA_001192655.1_GAO97826.1:0.4968289520,GCA_002117145.1_ARN84428.1:0.5651239990)100:0.343656,((((GCA_000153525.1_EAS85068.1:0.2553972563,GCA_000155895.1_EDZ60016.1:0.0498539728)100:0.694966,(GCA_000219355.1_AEI88848.1:0.5447213327,GCA_000815465.1_KIE05673.1:0.5678291113)100:0.258914)100:0.143984,(((GCA_000008385.1_AAW70819.1:0.1833047672,GCA_000953315.1_CDR79471.1:0.0828229548)100:0.354155,((GCA_000011945.1_AAV87071.1:0.0000024591,GCA_000024505.1_ACZ48831.1:0.0000024880)100:0.541869,((GCA_000026005.1_CAH58621.1:0.0862208592,GCA_000964755.1_KJV63507.1:0.1237193214)100:0.248904,GCA_000964795.1_KJV69382.1:0.3058818419)100:0.141534)99:0.162743)100:0.166063,((GCA_000010205.1_BAG39537.1:0.0851589747,GCA_000964595.1_KJV57277.1:0.1118309833)100:0.393947,(GCA_000012385.1_ABE05298.1:0.0948061863,GCA_000195735.1_CAA14580.1:0.1724995821)100:0.429592)100:0.389521)100:0.225274)89:0.062729,(GCA_000022525.1_ACT69819.1:0.2421599841,GCA_000632985.1_AHX11771.1:0.2968479902)100:1.060890)90:0.155043)42:0.053022,(GCA_000742835.1_AIK95832.1:0.6924716738,(((GCA_000014865.1_ABK43031.1:0.3898221076,GCA_002109495.1_OSM01962.1:0.4105762020)100:0.820313,((((((((((((GCA_000011345.1_BAC09163.1:0.0000023981,GCA_000505665.1_AHB88255.1:0.1016552776)100:0.406027,GCA_000012525.1_ABB58265.1:0.4276055610)98:0.083984,GCA_000317145.1_AFY94361.1:0.4461856735)93:0.026890,GCA_000180455.1_CBN54155.1:0.2029969351)83:0.052944,(((((((((((GCA_000020025.1_ACC84123.1:0.0819353399,GCA_000316575.1_AFY31310.1:0.0510279759)100:0.058592,GCA_000204075.1_ABA21434.1:0.0776608536)98:0.033592,((GCA_000169135.1_EAW43531.1:0.0633264881,GCA_002218065.1_GAX36072.1:0.0447373662)100:0.068285,GCA_002367975.1_BAY16631.1:0.0640131116)17:0.028944)10:0.000002,((((GCA_002368055.1_BAZ74402.1:0.0000021986,GCA_002368295.1_BAZ01673.1:0.0000021986)95:0.000002,GCA_002368275.1_BAY91712.1:0.0502440055)100:0.119120,((((GCA_000196515.1_ADI63497.1:0.0942782044,(GCA_002368075.1_BAZ79956.1:0.0487815994,((GCA_000175835.1_EFA70358.1:0.0059060599,GCA_001432185.1_KRH96400.1:0.0000021986)100:0.020755,(GCA_002368135.1_BAZ89694.1:0.0130273364,GCA_000175855.1_EFA73583.1:0.0290961306)28:0.012233)100:0.179621)91:0.016430)72:0.031042,GCA_000317695.1_AFZ58086.1:0.0388296892)65:0.018166,(GCA_000312705.1_AFW94683.1:0.0432970687,GCA_002368115.1_BAZ86466.1:0.0748676221)100:0.107660)85:0.049966,GCA_000317535.1_AFZ27168.1:0.0852665202)82:0.026616)53:0.010275,(((GCA_000231365.2_EHC16038.1:0.0000029122,GCA_001904645.1_OKH15401.1:0.0183946355)99:0.023509,((GCA_000934435.1_KIY10274.1:0.0000021986,GCA_001990805.1_ONN59401.1:0.0000024808)100:0.024367,GCA_001275395.1_KOP25148.1:0.0350548917)100:0.105591)99:0.078773,((((GCA_000346485.2_KYC36192.1:0.0410706396,GCA_000760695.2_KIE07680.1:0.0403078180)100:0.100068,GCA_000828085.2_KIJ82209.1:0.1666308786)97:0.058583,(GCA_000350105.1_CCH67463.1:0.0281798877,GCA_000350125.1_CCH66038.1:0.0751952417)100:0.388902)5:0.011204,(GCA_000317435.1_AFZ04031.1:0.1869638827,(GCA_001456025.1_KST70133.1:0.1490145904,GCA_000316665.1_AFY53391.1:0.1793104163)94:0.049771)11:0.014154)74:0.023396)76:0.053377)77:0.019474)100:0.144927,((GCA_000317555.1_AFZ29808.1:0.0069859032,GCA_001904655.1_OKH23692.1:0.0058868085)100:0.130510,GCA_000952155.1_KJH70162.1:0.1357953447)99:0.035724)96:0.025617,GCA_000317125.1_AFY88816.1:0.3357567033)100:0.056064,GCA_001904725.1_OKH38087.1:0.2494097777)52:0.038658,((GCA_000155555.1_EDX71803.1:0.2043250604,(GCA_000211815.1_EGJ30585.1:0.0233369103,GCA_001942495.1_OLT62736.1:0.0367165789)100:0.170462)94:0.023874,GCA_000317515.1_AFZ16975.1:0.1404435287)98:0.035037)80:0.053361,((((((GCA_000021825.1_ACK69331.1:0.1836047055,(GCA_000317615.1_AFZ51137.1:0.1118689799,GCA_000317635.1_AFZ45479.1:0.0705310876)100:0.247317)39:0.051388,((((GCA_000332055.1_ELS01252.1:0.2253991866,GCA_002368355.1_BAZ46044.1:0.2024490692)97:0.027654,((GCA_000017845.1_ACB51585.1:0.1545076470,(GCA_000167195.1_EAM50552.1:0.0000021986,GCA_000235665.2_EHJ12423.1:0.0000021732)100:0.145508)100:0.097447,GCA_000025125.1_ADB95681.1:0.4280157389)98:0.187853)64:0.051409,((GCA_000317575.1_AFZ33925.1:0.0482125705,GCA_002355455.1_BAU62949.1:0.0325486126)100:0.174648,((GCA_000284135.1_BAL28014.1:0.0420113211,GCA_000478825.2_AIE75016.1:0.0569883309)100:0.172750,(GCA_001870225.1_APB33382.1:0.3740042808,((GCA_000155635.1_EDY38770.1:0.1336214050,GCA_000316515.1_AFY28408.1:0.2493996291)100:0.143833,(GCA_001182765.1_CRY92562.1:0.1278338969,(GCA_000760175.1_KGG12006.1:0.3537175916,GCA_000011465.1_CAE19739.1:0.7260041884)93:0.116159)78:0.142525)100:0.739957)100:0.222132)72:0.105320)69:0.027818)74:0.023127,GCA_001904615.1_OKH14209.1:0.3162572447)68:0.000002)47:0.058737,GCA_000473895.1_ERN42528.1:0.4188846424)81:0.009430,GCA_000332035.1_ELR96970.1:0.3677828911)91:0.038986,((GCA_000317025.1_AFY77488.1:0.0158843019,GCA_001904635.1_OKH25558.1:0.0385517904)100:0.113434,(GCA_000297435.1_CCI34145.1:0.0187974179,GCA_000312205.1_CCI09538.1:0.0328150720)100:0.315547)99:0.059547)100:0.084779,(GCA_000317495.1_AFZ13265.1:0.1812479816,(GCA_002142475.1_BAS55715.1:0.2499646725,GCA_000317045.1_AFY65358.1:0.2631785904)91:0.057910)89:0.043413)74:0.047016)84:0.032121,GCA_001746915.1_OEJ72913.1:0.2354684932)73:0.033212,((GCA_000214075.2_EGK83679.1:0.0079311800,(GCA_000317475.1_AFZ09006.1:0.0045371186,GCA_002412335.1_PCN54787.1:0.1112886288)100:0.047985)100:0.279397,(((GCA_000317065.1_AFY69016.1:0.3450508555,GCA_000332215.1_ELS31281.1:0.1191504069)99:0.119169,GCA_000018105.1_ABW29088.1:0.2858721601)91:0.064753,((GCA_001904775.1_OKH45951.1:0.2497425476,GCA_002075285.2_ASC73102.1:0.4746753233)64:0.068285,GCA_000817775.1_KIF41455.1:0.2411988087)53:0.124854)25:0.041164)21:0.012951)92:0.081490)86:0.041640,((GCA_000478195.2_ERT04375.1:0.1596079277,(GCA_000710505.1_KEI68816.1:0.0460865615,GCA_900009265.1_CUR18506.1:0.0248574858)100:0.268866)99:0.069451,(GCA_000176895.2_CCE20674.1:0.0000021986,GCA_000307915.1_EKD10754.1:0.0000021986)100:0.268660)82:0.026935)92:0.049090,((GCA_000014265.1_ABG51214.1:0.0626454527,GCA_002260545.1_OZH53876.1:0.1283088988)100:0.217557,GCA_001276715.1_KOR33857.1:0.2534708269)38:0.075284)27:0.042378,GCA_000317105.1_AFY84906.1:0.2249878608)29:0.070507,(((GCA_000317675.1_AFZ54939.1:0.1996715924,GCA_001548115.1_BAQ66327.1:0.1901804222)28:0.054138,GCA_001548095.1_BAQ61304.1:0.1210460169)96:0.153545,GCA_001747005.1_OEJ78983.1:0.2907003361)99:0.167221)94:0.092893,(GCA_000011385.1_BAC88830.1:0.1836580287,GCA_000484535.1_AGY56576.1:0.2402522268)100:0.467179)99:0.303791,GCA_001765415.1_AOR39372.1:1.1238217001)100:0.342720,(GCA_001637395.1_OAB60684.1:0.8896283907,GCA_001982645.1_ONG39925.1:1.0109524917)100:0.343171)99:0.118039)99:0.299140,(GCA_000388175.3_ETZ04656.1:0.3385390721,GCA_000469665.2_ETZ06853.1:0.1937044152)100:1.185690)64:0.142143)19:0.075801)61:0.146447,(GCA_000226315.1_AEP09837.1:0.0258469398,GCA_000348745.1_AGH98262.1:0.0353511496)100:0.765192)60:0.123960)54:0.019962,((((((((((((GCA_000011685.1_AAW59985.1:0.0802288874,GCA_000234355.2_EHH68688.1:0.0557690761)100:0.202190,(GCA_000723565.1_CDG33589.1:0.0211486775,GCA_002003665.1_OOL19932.1:0.0000023515)100:0.446629)100:0.112927,(((GCA_000617865.1_GAJ29653.1:0.2632308664,GCA_002005465.1_AQS87510.1:0.2045620900)79:0.053132,(GCA_001787335.1_AOX17176.1:0.0079460750,GCA_001787355.1_AOX19579.1:0.0266090965)100:0.141171)77:0.019722,(GCA_000724025.1_CDG39167.1:0.0000024191,GCA_001547995.1_BAT19262.1:0.0137643137)100:0.303876)100:0.130856)98:0.066475,GCA_000963885.1_GAN54101.1:0.3055475133)100:0.118041,(GCA_000021325.1_ACI53005.1:0.2647309295,((GCA_000182745.1_BAK83333.1:0.0337221981,GCA_000208635.2_EGG75461.1:0.0585259754)86:0.013368,GCA_000964505.1_GAN98921.1:0.0000024417)100:0.236946)100:0.182048)99:0.066147,(GCA_002173735.1_ARW48499.1:0.2893622920,(GCA_000231445.2_EHD14688.1:0.0000021807,GCA_002153535.1_OUI78981.1:0.0000020678)100:0.619108)85:0.129499)78:0.046439,GCA_002005445.1_AQS83696.1:0.3273677029)100:0.211379,(((GCA_000016725.1_ABQ31350.1:0.0000021986,GCA_000202835.1_BAJ81743.1:0.0000021986)100:0.304017,(GCA_000264455.2_AFK55088.1:0.0000029811,GCA_001601315.1_KYO49308.1:0.0323504536)100:0.656932)99:0.103616,(GCA_000306035.1_EKM99401.1:0.0832632145,GCA_000964385.1_GAN80639.1:0.1494000237)100:0.412747)96:0.057862)95:0.061262,GCA_000964365.1_GAN77050.1:0.6174163671)6:0.047217,((GCA_000014285.2_ABI62581.1:0.0000028420,GCA_000576085.2_AHJ63581.1:0.0049573961)100:0.391045,((GCA_000164635.1_EFH09700.1:0.2926384494,(GCA_900101615.1_SDD07651.1:0.0000025576,GCA_900104205.1_SDB71867.1:0.0000021036)100:0.300253)99:0.070319,GCA_900141905.1_SHJ70617.1:0.3096539575)100:0.179044)8:0.074898)97:0.091185,(GCA_000963705.1_KJV10903.1:0.1522388877,GCA_002251735.1_OYQ17006.1:0.1847451552)100:0.477754)73:0.109156,(((GCA_000300235.2_AJD50464.1:0.0562486123,GCA_000300275.1_EKF08712.1:0.0318968143)100:0.553373,GCA_900093605.1_SCA57184.1:0.5669583161)65:0.095649,GCA_001746755.1_OEJ69354.1:0.4679499900)48:0.052992)45:0.037566)71:0.044685,GCA_900167455.1_SKA27522.1:0.6591589194)100:0.115697)56:0.046897,((((GCA_000166055.1_ADP72118.1:0.0521395253,GCA_000636015.1_KAI95254.1:0.0000027906)100:0.349463,GCA_001708935.1_ODA66197.1:0.3709874780)95:0.090376,(GCA_000828475.1_BAQ15545.1:0.2104560190,GCA_001723285.1_ODS00631.1:0.0842052414)100:0.192988)100:0.183914,(((GCA_000143145.1_ADJ25171.1:0.4838715092,(GCA_000981545.1_CPR16697.1:0.0000026902,GCA_900104305.1_SDP59134.1:0.0000026163)100:0.477671)99:0.041489,GCA_000503895.1_AHB47742.1:0.3941847043)100:0.360646,((((((((((((((GCA_000011965.2_AAV96494.1:0.1599581300,(GCA_002210095.1_OWU71679.1:0.2084595272,(GCA_900109035.1_SEJ94552.1:0.1736863680,GCA_900156525.1_SIT81656.1:0.5316953173)99:0.138148)98:0.089361)5:0.024993,GCA_900116455.1_SFT32924.1:0.3402257459)83:0.033226,GCA_900102795.1_SCZ66203.1:0.2126194838)75:0.032705,((GCA_000203975.3_KID07866.1:0.0630124205,GCA_000511355.1_AHC99372.1:0.0581831723)100:0.106143,((GCA_000376545.2_ANP41600.1:0.1587471784,GCA_001678945.1_ANP36624.1:0.1056964135)86:0.018076,(GCA_000511385.1_AHD07986.1:0.0789956049,(GCA_001258055.1_CRL14860.1:0.0000021986,GCA_900113345.1_SFH06972.1:0.0000021986)100:0.112803)99:0.053090)84:0.030425)87:0.032202)79:0.037494,GCA_900172225.1_SLN21354.1:0.1315011356)96:0.117973,((GCA_900111875.1_SFB07158.1:0.1764211924,GCA_900116005.1_SFR09580.1:0.1059344780)100:0.171605,GCA_000671395.1_KCV81360.1:0.3450426524)95:0.064955)97:0.032554,(GCA_900095785.1_SCM69717.1:0.0000025792,GCA_900115865.1_SFQ63906.1:0.0119638846)100:0.381358)96:0.055428,(((GCA_000014045.1_ABG30952.1:0.0216154339,GCA_000154785.2_AEI95415.1:0.0793887646)100:0.299769,(GCA_000814025.1_KIC51937.1:0.0320849118,GCA_001969365.1_APX12673.1:0.1597994061)100:0.134399)99:0.058539,((GCA_000152605.1_EAP85284.1:0.1625968091,GCA_000172095.1_EDQ05992.1:0.1925473358)100:0.035064,GCA_000622405.1_KIN68248.1:0.2375180236)100:0.081896)100:0.200650)89:0.040753,((((((((GCA_001458175.1_CUH52435.1:0.1190833132,GCA_900114415.1_SFL31659.1:0.1813589425)56:0.062861,((GCA_900129685.1_SHG88366.1:0.1871274040,GCA_900142085.1_SHJ57103.1:0.0995374544)100:0.087694,GCA_001458355.1_CUH67922.1:0.1850941758)94:0.033250)54:0.032146,GCA_900110425.1_SEO70951.1:0.2772912822)99:0.074301,(GCA_900100005.1_SDI34765.1:0.2549962186,(GCA_000152625.1_EAP78384.1:0.3512378280,GCA_900172295.1_SLN60555.1:0.2529445667)97:0.067943)97:0.070667)92:0.060430,GCA_001908835.1_APO86011.1:0.4241233530)93:0.060529,((GCA_000299875.1_EKE71314.1:0.0984111058,GCA_900114135.1_SFJ88698.1:0.0753732419)100:0.110085,(GCA_900172375.1_SLN52020.1:0.2848907274,(GCA_900109555.1_SEK76406.1:0.0000021986,GCA_900172305.1_SLN34535.1:0.0000021986)100:0.224880)93:0.078359)100:0.181216)90:0.040714,((((((((GCA_000153725.1_EAU46709.1:0.1336891633,((GCA_001969385.1_APX23054.1:0.0000021986,GCA_900112435.1_SFD20336.1:0.0000021986)100:0.149585,GCA_900102075.1_SDE60150.1:0.1047779676)100:0.049559)96:0.048493,GCA_001975705.1_APZ52992.1:0.0584681076)97:0.074208,GCA_000442255.1_EPX79552.1:0.1068263026)100:0.091974,((((GCA_001687105.1_ANT60458.1:0.1007159164,GCA_900116195.1_SFT10028.1:0.0900610887)100:0.127300,GCA_900100085.1_SDI10836.1:0.1347610668)100:0.105401,((((GCA_000169415.1_EBA05875.1:0.1721710779,(((((GCA_002211155.1_OWV60971.1:0.0000000000,GCA_900101505.1_SDD11527.1:0.0000000000):0.000002,GCA_002211225.1_OWV47803.1:0.0000021986)100:0.000002,GCA_002211205.1_OWV60503.1:0.0054681273)100:0.129773,(GCA_002237555.1_ASP20155.1:0.0024367464,GCA_900188425.1_SNS18297.1:0.0144437640)100:0.121054)100:0.089683,GCA_900184945.1_SMX39250.1:0.2071961151)100:0.046022)100:0.066185,GCA_001482405.1_KUF09461.1:0.2482518399)95:0.048583,((GCA_002115725.1_OSQ65532.1:0.1184239546,GCA_002115805.1_OSQ53133.1:0.1557186782)100:0.153784,GCA_000521865.1_ETX29986.1:0.4489389564)80:0.051191)76:0.024384,GCA_001458375.1_CUH74804.1:0.2916789118)86:0.063603)81:0.023067,(GCA_001038505.1_KMK65545.1:0.2704003586,GCA_900188035.1_SNR66018.1:0.2188265751)97:0.128793)89:0.034141)90:0.070226,(GCA_001046955.1_AKO95974.1:0.0056897159,GCA_900109145.1_SEI60157.1:0.0052629321)100:0.352085)94:0.093332,(GCA_001247715.1_KNX43046.1:0.2261436182,GCA_900107235.1_SDX89870.1:0.4143607318)98:0.118213)94:0.063811,((GCA_000836695.1_KIQ68264.1:0.1353905936,GCA_900141735.1_SHJ13055.1:0.3061667335)100:0.200708,GCA_900172385.1_SLN65652.1:0.3441448040)94:0.107557)80:0.037774,GCA_000152725.1_EAQ03099.1:0.2629042511)89:0.058738)92:0.069280,((((((((((GCA_000012905.2_ABA80229.1:0.1708028483,GCA_900110025.1_SEM55377.1:0.1823864357)100:0.120001,GCA_001620265.1_AMY67782.1:0.0673497912)100:0.037068,(GCA_000740775.1_KFI27296.1:0.0285734029,GCA_000740795.1_KFI27677.1:0.0192982377)100:0.130863)100:0.073679,(GCA_900107025.1_SDW23258.1:0.2805619386,GCA_900110135.1_SEM76614.1:0.2753539022)50:0.030471)84:0.024053,(GCA_001305615.1_ALG92005.1:0.0826992525,GCA_900184935.1_SMX45621.1:0.1123390930)100:0.052122)95:0.042564,(GCA_001981245.1_APX91046.1:0.1781437576,((GCA_900113405.1_SFG43777.1:0.0000021986,GCA_900172315.1_SLN26901.1:0.0000021986)100:0.151857,GCA_000299575.1_EKE45687.1:0.2799116939)100:0.124515)91:0.095286)7:0.013951,((GCA_900115595.1_SFP82000.1:0.2412667420,(GCA_000765015.1_KGK80447.1:0.0147216074,GCA_900141945.1_SHI44253.1:0.0000029039)100:0.245779)11:0.036767,(((GCA_900110775.1_SEQ13563.1:0.1777672964,GCA_001890925.1_OJI93894.1:0.2831239114)82:0.049256,((((GCA_000223375.1_AEM42264.1:0.0000021986,GCA_001399515.1_ALJ79884.1:0.0000024477)100:0.302017,GCA_900114485.1_SFK93135.1:0.2555144176)100:0.075773,GCA_000600335.2_EYD77952.1:0.3382608130)100:0.044034,GCA_000600975.2_EYD70588.1:0.2232210782)99:0.086086)95:0.062623,(((GCA_000203895.1_ABL71949.1:0.1326301868,GCA_000444995.1_AGT08154.1:0.2151588340)100:0.226183,GCA_900115815.1_SFQ50476.1:0.2455636733)99:0.073728,((GCA_900106695.1_SDX95756.1:0.1741173349,GCA_900113695.1_SFH80886.1:0.1994962066)100:0.236257,(GCA_900107585.1_SDZ73884.1:0.4167768292,(GCA_900111545.1_SET80931.1:0.0000021986,GCA_900143155.1_SHN75540.1:0.0000021986)100:0.214824)100:0.190222)100:0.231988)96:0.109777)79:0.063268)2:0.006295)93:0.109353,(((GCA_900099935.1_SDJ60451.1:0.1476434818,GCA_900188335.1_SNS20269.1:0.0951805221)100:0.050651,GCA_900112335.1_SFC51170.1:0.2165703757)100:0.101716,GCA_900102905.1_SDK74989.1:0.5195633168)94:0.061139)89:0.072635,((((((GCA_000018145.1_ABV92091.1:0.3122501137,(GCA_000647975.1_KAJ54722.1:0.2149362417,(GCA_900106675.1_SDX74992.1:0.2169494439,GCA_000021865.1_ADE84129.1:0.3882408200)99:0.086804)98:0.026183)62:0.028801,(((GCA_000152805.1_EAQ14648.1:0.2151071766,GCA_900177545.1_SMH50786.1:0.2734913325)88:0.079425,GCA_900156815.1_SIS86184.1:0.4199179850)68:0.045581,GCA_001517585.1_CUX79443.1:0.3867823555)64:0.125274)64:0.015808,((GCA_900184815.1_SMX23296.1:0.3067856198,(GCA_000442275.2_EPX80621.1:0.0652708526,GCA_900111945.1_SFR59114.1:0.0797998100)100:0.211886)99:0.054664,(GCA_900110115.1_SEM73508.1:0.0234428765,GCA_900141995.1_SHJ23521.1:0.0027950092)100:0.403935)75:0.065115)66:0.062556,((GCA_001548075.1_BAQ70569.1:0.0056939220,GCA_001633165.1_ANB32718.1:0.0000022749)100:0.232349,GCA_000590925.1_AHM04038.1:0.3067554673)50:0.033332)55:0.040590,GCA_000812665.2_AML50519.1:0.2974767191)44:0.009508,((GCA_000714535.1_KEO54015.1:0.0948512678,GCA_000715505.1_KEP69832.1:0.1484318529)100:0.133786,(GCA_900142295.1_SIN75050.1:0.2493687622,GCA_900172235.1_SLN36041.1:0.2378954628)99:0.070975)100:0.127553)61:0.017847)78:0.056391,(GCA_001307765.1_KPN64631.1:0.2743409561,GCA_900109955.1_SEW03750.1:0.2192365236)100:0.120050)95:0.103015)54:0.036385)62:0.052178,(GCA_000153305.1_EAR50811.1:0.3046663472,GCA_900172355.1_SLN37139.1:0.2501651618)98:0.073718)83:0.078027,((((GCA_000155735.2_AGI73532.1:0.1656861645,(GCA_001187845.1_AKS47299.1:0.0545576287,GCA_900172275.1_SLN55524.1:0.1369513118)94:0.064450)100:0.060045,GCA_000161835.1_EET49798.1:0.2176509579)100:0.126279,(GCA_001404155.1_CRK75747.1:0.0000021840,GCA_900114125.1_SFJ37902.1:0.0000021986)100:0.326649)94:0.164053,GCA_900107355.1_SDY50658.1:0.3107141010)80:0.077203)96:0.057317,(GCA_001403795.1_CTQ48144.1:0.2589694769,GCA_900109285.1_SEK59613.1:0.1789833972)100:0.334118)80:0.037494,GCA_001205715.1_KNG94489.1:0.3224590465)99:0.098244,GCA_000738435.1_AII88403.1:0.4806468478)100:0.282703)57:0.052852)40:0.000002)98:0.115023,GCA_900199215.1_SNT67706.1:0.6450371460)90:0.086401,((GCA_000013025.1_ABI76092.1:0.0963418250,GCA_000685315.1_KCZ98632.1:0.0564454714)100:0.605268,GCA_000023785.1_ACT58221.1:0.5325284220)100:0.331082)89:0.065902)100:0.445939)100:0.139033);
