# Supplementary material for: Assessing the accuracy of phylogenetic rooting methods on prokaryotic gene families
Source: PLoS One. 2020 May 15;15(5):e0232950. doi: 10.1371/journal.pone.0232950 (PMC7228096; doi:10.1371/journal.pone.0232950)
Supplement: S2 Dataset — (ZIP) [file pone.0232950.s003.zip › EmpiricalDataset/GeneTrees_IQTree/000328.aln.treefile]

(GCA_000006905.1_AAK23898.1:0.0117464643,GCA_000092285.1_ADG10672.1:0.0122380588,((GCA_000017265.1_ACG78191.1:0.0753905436,GCA_001425915.1_KQW71544.1:0.1477427327)45:0.039045,((GCA_000175215.2_ADU14481.1:0.0941128714,GCA_000204015.1_EGF90502.1:0.1457572262)100:0.273238,((GCA_000144605.1_ADL01809.1:0.1880867252,GCA_002205555.1_ASD28073.1:0.1592638957)100:0.194347,(((GCA_000014745.1_ABI65672.1:0.1141717156,GCA_900103475.1_SDM68741.1:0.1763727251)100:0.134733,GCA_000152745.1_EAP91063.1:0.3362330615)100:0.161957,((((((((((((((GCA_000007125.1_AAL52004.1:0.0223716742,GCA_000157815.1_EEY00515.1:0.0000026249)100:0.073274,(GCA_000017405.1_ABS14745.1:0.0000022111,GCA_000585655.1_EXL05527.1:0.0000022111)100:0.006438)100:0.066762,((GCA_001558695.1_KXF77372.1:0.0737041000,(GCA_900104355.1_SDP73667.1:0.0679031559,GCA_900113985.1_SFJ13012.1:0.0654015462)100:0.153385)91:0.034632,(GCA_000022725.1_ACS51015.1:0.0509933450,GCA_000341385.1_AGF75516.1:0.0463926087)100:0.313085)67:0.014820)100:0.086270,GCA_002238045.1_OXT00192.1:0.4208274727)69:0.061674,((((GCA_000585625.1_EXL04093.1:0.1037827184,GCA_001605015.1_AMS42742.1:0.0142957728)85:0.021647,GCA_001424795.1_KQU69927.1:0.0476398523)95:0.032974,((GCA_001510895.1_KUM24769.1:0.0380041429,GCA_001618845.1_AMY00398.1:0.0428723342)100:0.040489,GCA_002075885.1_OQM73194.1:0.1089432515)100:0.025157)100:0.071189,GCA_900113935.1_SFI68045.1:0.1422265209)90:0.049259)41:0.000002,(GCA_000014245.1_ABG62777.1:0.2532270165,(GCA_000300335.1_EKF19537.1:0.1040085255,GCA_000300515.1_EKF43763.1:0.0265450336)100:0.124994)98:0.094597)81:0.043224,((((((GCA_000016285.1_ACM36811.1:0.0735016589,((GCA_000722615.1_KEQ03405.1:0.0000029985,GCA_000722625.1_KEQ04022.1:0.0000029677)100:0.098860,((GCA_000731295.1_CDN53876.1:0.0000022411,GCA_000731315.1_CDN47750.1:0.0000026574)100:0.018027,(GCA_000092025.1_AAK87166.2:0.0541672438,((GCA_001267455.1_KOC73765.1:0.0093903120,GCA_001652565.1_ANH04228.1:0.0091583201)100:0.112834,GCA_000016285.1_ACM39269.1:0.1399845934)99:0.072582)99:0.082064)99:0.038052)97:0.027667)50:0.025983,(GCA_000325745.1_AGA64033.1:0.2586625265,GCA_000496595.1_AHA27555.1:0.5032340398)100:0.477834)89:0.005339,(GCA_000092045.1_ABC90699.1:0.0109940156,GCA_000769405.1_KPN24594.1:0.0073735641)99:0.046973)99:0.030670,((((GCA_000017145.1_ABR59982.1:0.0259435690,GCA_002288525.1_ASY62794.1:0.0538296197)94:0.018076,GCA_000018545.1_ACP25114.1:0.0000028448)100:0.065253,GCA_000697965.2_ANK72276.1:0.0152227101)100:0.063353,(GCA_001687365.1_OBZ94058.1:0.0546310459,GCA_001885585.1_OJF89980.1:0.0084894783)100:0.061455)100:0.057051)100:0.073262,(GCA_001578105.1_AMM84310.1:0.0590170126,GCA_002043005.1_AQZ52493.1:0.0328955858)100:0.163500)100:0.119324,(GCA_000154705.2_EDQ32219.2:0.0540049306,GCA_001703635.1_OCW56585.1:0.0391677323)100:0.158774)97:0.102685)95:0.117682,((((GCA_000153465.1_EAS50270.1:0.1723491143,(GCA_000153705.1_EAU42781.1:0.1496282846,GCA_900176465.1_SMC36756.1:0.0675156226)100:0.123424)97:0.066109,GCA_900104035.1_SDO11215.1:0.1611941406)69:0.019111,(GCA_000800175.1_KHJ54327.1:0.0191128053,GCA_900141975.1_SHI71683.1:0.0034474827)100:0.158508)100:0.138749,(GCA_001293565.1_KPB01417.1:0.2535576853,GCA_000179775.1_EFL90232.1:0.5112818031)83:0.079148)19:0.028338)94:0.096758,((((((GCA_000017565.1_ABS64802.1:0.2629309099,GCA_000739695.1_GAK44542.1:0.3382526200)96:0.079196,GCA_000689395.1_CDO60995.1:0.6299429476)100:0.103094,(((GCA_000166055.1_ADP71230.1:0.0114944000,GCA_000636015.1_KAI94057.1:0.0048922177)100:0.525407,(GCA_000143145.1_ADJ23719.1:0.1750707626,(GCA_000981545.1_CPR21175.1:0.0000022111,GCA_900104305.1_SDP24728.1:0.0000022111)100:0.164320)100:0.281814)82:0.063008,((GCA_000828475.1_BAQ17533.1:0.0434674667,GCA_001723285.1_ODS00895.1:0.0644570523)100:0.127201,GCA_001708935.1_ODA68496.1:0.3052134501)100:0.410027)97:0.089499)87:0.167265,(((((((GCA_000010525.1_BAF87691.1:0.1209671180,GCA_000017645.1_ABS69660.1:0.0496147864)100:0.098484,(GCA_000092925.1_ADH89142.1:0.0447491026,GCA_900100155.1_SCW41391.1:0.0666245692)100:0.089147)100:0.088542,(GCA_001402875.1_ALK10204.1:0.0000029313,GCA_001459775.1_CUU42868.1:0.0000029788)100:0.330707)94:0.079598,((((((GCA_000011365.1_BAC50126.1:0.0376458922,GCA_000661935.1_AHY50196.1:0.0112482232)100:0.087088,(GCA_001618955.1_KZD24558.1:0.0000023370,GCA_900108575.1_SEI05762.1:0.0000022111)100:0.092825)53:0.015890,((GCA_000012725.1_ABA05119.1:0.0632930195,GCA_000013885.1_ABE62510.1:0.0149371515)33:0.007198,(GCA_000935205.1_KIZ34557.1:0.0774860518,GCA_000195775.1_CAE28363.1:0.1420178422)97:0.063669)53:0.028809)99:0.046554,(((GCA_000218565.1_AEI06775.1:0.0000022111,GCA_000218585.1_AEI03198.1:0.0000022111)100:0.079807,GCA_000314735.2_EKS28052.1:0.0424159588)100:0.047557,GCA_000336555.1_EKS40297.1:0.0592707397)100:0.072569)100:0.157975,((GCA_001426945.1_KQZ00987.1:0.1614780882,GCA_002119765.1_ARQ01637.1:0.1793654386)35:0.040980,GCA_001579845.1_AMN42337.1:0.1377122085)99:0.092505)100:0.058041,GCA_002355335.1_BAT60271.1:0.3141915361)94:0.056182)100:0.136122,(((((((GCA_000019845.1_ACB95841.1:0.1322022587,(GCA_000021745.1_ACK50641.1:0.1543363374,GCA_900114285.1_SFK23104.1:0.1138634736)100:0.061126)100:0.088601,GCA_900187365.1_SNB70906.1:0.2038022984)100:0.065944,((GCA_000304315.1_CCJ08583.1:0.1206271623,(GCA_001644125.1_OAI23979.1:0.0381538849,GCA_001675455.1_OBS53580.1:0.1016854031)100:0.077910)100:0.036407,GCA_002117405.1_ARN83038.1:0.1575106055)100:0.081734)100:0.050051,GCA_900104955.1_SEC21356.1:0.1388419068)100:0.087522,(GCA_001741865.1_AOO82462.1:0.0818822925,GCA_900102525.1_SDG96534.1:0.0951524611)100:0.202406)98:0.035518,(((GCA_000019945.1_ACB80196.1:0.1713775047,GCA_000022085.1_ACL56688.1:0.1337307532)100:0.090824,(GCA_001017175.1_KLK94890.1:0.0215692307,GCA_900102135.1_SCY83638.1:0.0499441203)100:0.120048)99:0.063508,(GCA_001271345.1_ALA18909.1:0.0068332447,GCA_001887265.1_APF37484.1:0.0373410336)100:0.149051)100:0.061431)100:0.058977,GCA_001676615.1_OCC01468.1:0.1887467276)100:0.093303)100:0.106345,(((((((GCA_000148725.1_EFO33638.1:0.1023185396,(GCA_001403915.1_CTQ42473.1:0.0511135289,GCA_000158095.1_EEE43371.1:0.0763341633)100:0.030075)100:0.119891,(GCA_000192745.1_ADZ70518.1:0.1327578828,(GCA_001188555.1_KND18823.1:0.0000022111,GCA_002249885.1_OXS50412.1:0.0000022111)100:0.156335)93:0.044026)93:0.043095,GCA_900105595.1_SDU11681.1:0.2337167252)100:0.098226,(GCA_001907205.1_OKL43545.1:0.1101398224,(GCA_900110875.1_SEQ81977.1:0.0093673214,GCA_900114245.1_SFK73572.1:0.0155374287)100:0.161033)100:0.187651)55:0.047527,(GCA_900148505.1_SHO67112.1:0.2110072968,GCA_002088295.1_ORE96691.1:0.6400753647)100:0.100406)96:0.063980,GCA_001305515.1_KPL55214.1:0.2747775306)100:0.091821,GCA_001720135.1_ODN71139.1:0.2277109613)100:0.167150)86:0.018353,GCA_000496075.1_ESR23462.1:0.4022621567)89:0.042008)83:0.082089,GCA_900102695.1_SCZ37628.1:0.4621283770)64:0.010489,(GCA_900104485.1_SDB12858.1:0.2378571893,GCA_900129325.1_SHG11343.1:0.3383393845)96:0.135971)90:0.152233)83:0.063660,(GCA_900115225.1_SFO24813.1:0.0890711441,GCA_900215505.1_SNY93713.1:0.2342672079)100:0.389985)86:0.082916,((GCA_000230555.1_AEQ51358.1:0.0362976816,GCA_900100665.1_SDG78147.1:0.0383005074)100:0.152018,(GCA_000743575.1_KFL32522.1:0.1277349862,GCA_000970435.1_KKB82769.1:0.1462845270)100:0.133480)100:0.531557)99:0.196955,(((((((((((((GCA_000009985.1_BAE51302.1:0.0692218726,GCA_000513295.1_CDK98422.1:0.3418941461)100:0.125939,(GCA_000294655.1_CCG40901.1:0.0000021213,GCA_900108475.1_SEH24539.1:0.0308495220)100:0.118580)100:0.191055,((((GCA_001611975.1_AMW35087.1:0.4549132929,GCA_900156605.1_SIT01825.1:0.2548358536)100:0.151727,GCA_900100455.1_SDG90327.1:0.3360650861)91:0.069716,GCA_000315795.1_EKV30826.1:0.4882799437)100:0.086913,((GCA_000013085.1_ABC22386.1:0.1678557121,GCA_000284415.2_CCG06771.1:0.2758064210)100:0.234562,GCA_900101965.1_SDE79162.1:0.2651914251)100:0.098585)100:0.127576)99:0.112789,(GCA_000963705.1_KJV08904.1:0.0441937720,GCA_002251735.1_OYQ18973.1:0.0544021031)100:0.569914)86:0.045512,(GCA_001746755.1_OEJ68016.1:0.4790164035,GCA_000024465.1_ADE38762.1:0.6750806689)74:0.095382)58:0.043888,((((GCA_000010725.1_BAI72264.1:0.1442384160,GCA_000632475.2_AIB11989.1:0.0856571780)100:0.164940,(GCA_000225995.2_EGY02237.1:0.0000022111,GCA_000730165.2_ASG20780.1:0.0000022111)100:0.188619)13:0.016624,((GCA_000016185.1_ACI98622.1:0.1703595918,GCA_002251795.1_OYQ33480.1:0.1584602809)100:0.118091,((GCA_000767795.1_KGM33060.1:0.0007957880,GCA_002195995.1_OWJ64964.1:0.0418689617)100:0.349595,GCA_000742835.1_AIK96436.1:0.8173188706)22:0.045404)18:0.051264)14:0.047207,((GCA_000299935.1_EKE75293.1:0.0056834777,GCA_001618175.1_KZD07183.1:0.1805915646)100:0.238155,(GCA_000226315.1_AEP09661.1:0.0078437476,GCA_000348745.1_AGH98084.1:0.0000024247)100:0.786311)83:0.093302)44:0.089760)20:0.004365,(((((((((GCA_000011685.1_AAW59872.1:0.0363436945,GCA_000234355.2_EHH68570.1:0.1038349334)100:0.070548,(GCA_000723565.1_CDG34041.1:0.0000021010,GCA_002003665.1_OOL19538.1:0.0088011635)100:0.192003)99:0.055706,GCA_000617865.1_GAJ29035.1:0.1758035439)60:0.022616,((GCA_000724025.1_CDG39311.1:0.0000022111,GCA_001547995.1_BAT19396.1:0.0000022111)100:0.110095,(((GCA_001787335.1_AOX17074.1:0.0000022309,GCA_001787355.1_AOX19683.1:0.0086009312)100:0.055889,GCA_000963885.1_GAN55043.1:0.1122494948)96:0.024693,GCA_002005465.1_AQS89244.1:0.0756783871)96:0.028450)95:0.029466)60:0.021405,(((GCA_000021325.1_ACI53074.1:0.0732017786,GCA_002173735.1_ARW48288.1:0.2641333004)74:0.033706,((GCA_000182745.1_BAK83026.1:0.0081999585,GCA_000208635.2_EGG74527.1:0.0000022111)96:0.000002,GCA_000964505.1_GAN99913.1:0.0417306687)100:0.114303)96:0.058155,GCA_002005445.1_AQS84186.1:0.2870172647)97:0.072873)77:0.034078,(GCA_000231445.2_EHD14986.1:0.0000022111,GCA_002153535.1_OUI79505.1:0.0000022111)100:0.398263)67:0.053741,((GCA_000014285.2_ABI62177.1:0.0000027363,GCA_000576085.2_AHJ63087.1:0.0000022111)100:0.238829,GCA_000964365.1_GAN78562.1:0.0774075631)100:0.122776)72:0.065756,(((GCA_000306035.1_EKN00898.1:0.0782663479,GCA_000964385.1_GAN78946.1:0.0761930499)100:0.225804,(GCA_000016725.1_ABQ30899.1:0.0182332195,GCA_000202835.1_BAJ81085.1:0.0000025873)100:0.221723)100:0.043859,((GCA_000164635.1_EFH10037.1:0.0797706662,GCA_900141905.1_SHI78424.1:0.3208752259)60:0.077151,(GCA_900101615.1_SDC49215.1:0.0000022081,GCA_900104205.1_SDB45021.1:0.0066197388)100:0.149616)100:0.352993)100:0.054332)100:0.215040,GCA_900167455.1_SJZ47313.1:0.5827591979)68:0.055267)63:0.095612,(((GCA_900100655.1_SDF70443.1:0.5333745552,(GCA_000264455.2_AFK53621.1:0.0146708330,GCA_001601315.1_KYO51920.1:0.0000021714)100:0.625839)88:0.136479,GCA_900172325.1_SLN53949.1:0.5625328588)76:0.060687,(GCA_001192655.1_GAO98909.1:0.5243036858,GCA_002117145.1_ARN85188.1:0.4635622828)100:0.475711)34:0.010981)55:0.037802,((GCA_900177295.1_SMF70592.1:0.0000022111,GCA_900188055.1_SNS04498.1:0.0000022111)100:0.404457,(((GCA_000319385.1_AFX98996.1:0.1027320466,GCA_000510265.1_AHC73677.1:0.1992678424)100:0.318488,GCA_900102465.1_SDG39152.1:0.0477616499)100:0.452276,GCA_000968135.1_CCQ73988.1:0.4607971629)82:0.107203)76:0.071474)58:0.034291,((GCA_900093605.1_SCA55020.1:0.5867071170,(GCA_000300235.2_AJD52218.1:0.0444818680,GCA_000300275.1_EKF07634.1:0.1560797668)100:0.292709)88:0.080240,(GCA_000982415.1_KKJ77530.1:0.0521105256,GCA_001026905.1_KLN61478.1:0.0107500956)100:0.370140)96:0.153584)92:0.118264,(((((GCA_000008385.1_AAW71396.1:0.1634533410,GCA_000953315.1_CDR78936.1:0.1249630987)100:0.820260,((GCA_000011945.1_AAV86724.1:0.1409757281,GCA_000024505.1_ACZ49154.1:0.1395366504)100:0.477218,((GCA_000026005.1_CAH58238.1:0.1152340093,GCA_000964755.1_KJV65375.1:0.1334460778)100:0.259163,GCA_000964795.1_KJV68965.1:0.3934043671)96:0.142889)100:0.429610)99:0.242190,(GCA_000022525.1_ACT69867.1:0.2952003049,GCA_000632985.1_AHX11824.1:0.1927251803)100:1.129700)92:0.319549,((GCA_000219355.1_AEI88955.1:0.8120913655,GCA_000815465.1_KIE05293.1:0.6303779807)96:0.381168,(((GCA_000012385.1_ABE05363.1:0.1478670903,GCA_000195735.1_CAA14556.1:0.1904958428)100:0.562894,(GCA_000010205.1_BAG40057.1:0.0974016009,GCA_000964595.1_KJV57241.1:0.1705634860)100:1.130240)96:0.347592,(GCA_000153525.1_EAS84427.1:0.0651848887,GCA_000155895.1_EDZ60088.1:0.3171335674)100:1.256430)92:0.179943)26:0.125297)28:0.179509,(GCA_000388175.3_ETZ04625.1:0.1226359892,GCA_000469665.2_ETZ06859.1:0.1671383554)100:1.555150)99:0.332483)8:0.035396,GCA_900101935.1_SDD63327.1:0.6415382943)11:0.073914,((((((((GCA_000013005.1_ABC62845.1:0.2722216386,(GCA_001304795.1_ALG61582.1:0.0000022111,GCA_001306275.1_KPM13946.1:0.0000022111)100:0.178489)100:0.087638,GCA_001008165.2_AKH41891.1:0.1986534709)99:0.041881,(GCA_000013325.1_ABD25813.1:0.2524013782,GCA_000235975.2_EHJ60183.1:0.0345835227)93:0.153832)86:0.021255,(GCA_001028705.1_AKM10602.1:0.0741898858,GCA_001661675.2_ARU16180.1:0.1514552016)100:0.293167)86:0.039784,(GCA_001281485.1_ALE15990.1:0.1046808088,(GCA_000715015.1_KEO91098.1:0.2258628879,(GCA_001663175.1_ANK13299.1:0.1691658556,GCA_001677335.1_OBV11906.1:0.0600513482)100:0.171850)98:0.057681)97:0.075880)39:0.018847,((GCA_001295965.1_KPF75322.1:0.0000022432,GCA_001713435.1_AOG01375.1:0.0061908206)100:0.128516,(((((GCA_000091125.1_BAI97250.1:0.0095805890,GCA_000147835.3_AEG49027.1:0.0000028617)100:0.244479,GCA_001586395.2_KZB96894.1:0.2257756243)89:0.056846,((GCA_000016765.1_ABQ66828.1:0.0674139201,(GCA_002355275.1_ATE65286.1:0.0000022111,GCA_002367875.1_PCE42388.1:0.0000022111)100:0.036035)100:0.135358,(GCA_000175255.2_AEH62024.1:0.0000023502,GCA_000218875.1_AEI37045.1:0.0620952236)100:0.282887)100:0.112200)89:0.074321,(GCA_000013985.1_ABF53672.1:0.0305608418,GCA_001610975.1_AMU93400.1:0.0274408102)100:0.130238)96:0.067099,(GCA_002218195.1_ASK88064.1:0.0926122385,GCA_900128895.1_SIO06191.1:0.0318535889)100:0.303425)93:0.164987)83:0.094677)100:0.236889,(GCA_002251755.1_OYQ24322.1:0.3102326461,(GCA_000342165.1_EMD84570.1:0.1960455511,GCA_002211145.1_OWV34121.1:0.1100067951)100:0.295049)85:0.097527)100:0.433717,(GCA_001982645.1_ONG38256.1:1.1813738974,(((((((((((((GCA_000011345.1_BAC09240.1:0.0141247240,GCA_000505665.1_AHB88334.1:0.0351211423)100:0.476713,GCA_000018105.1_ABW28422.1:0.4727480717)68:0.142821,GCA_000775285.1_KGF72447.1:0.1843974266)67:0.153637,((GCA_000155555.1_EDX73698.1:0.2266353109,(GCA_000211815.1_EGJ29620.1:0.0153635334,GCA_001942495.1_OLT62548.1:0.0229860004)100:0.235861)99:0.119675,GCA_000317515.1_AFZ21233.1:0.0982781320)98:0.198834)28:0.000003,((((GCA_000014265.1_ABG50522.1:0.0446493643,GCA_002260545.1_OZH54989.1:0.0797674193)100:0.222264,(((GCA_000176895.2_CCE17158.1:0.0073122454,GCA_000307915.1_EKD06912.1:0.0000029232)100:0.253861,(GCA_000478195.2_ERT04892.1:0.1231052117,GCA_000972705.2_KKD37767.1:0.1663273080)100:0.175233)100:0.074410,(GCA_000710505.1_KEI68565.1:0.0148893413,GCA_900009265.1_CUR19373.1:0.0451595662)100:0.284334)100:0.238583)94:0.040786,(GCA_000180455.1_CBN55504.1:0.1168187132,((GCA_000214075.2_EGK84635.1:0.0061488673,GCA_000317475.1_AFZ08791.1:0.0129960304)100:0.056778,GCA_002412335.1_PCN55483.1:0.0524038978)100:0.144792)100:0.182201)89:0.065108,(((((((((((((((GCA_000020025.1_ACC83875.1:0.0232160841,GCA_000316575.1_AFY35021.1:0.0421227719)100:0.057311,(GCA_000169135.1_EAW44982.1:0.0000027845,GCA_002218065.1_GAX34558.1:0.0551570565)100:0.116958)84:0.048128,((GCA_000196515.1_ADI66024.1:0.0436499748,GCA_000317695.1_AFZ59197.1:0.0184571414)97:0.018886,((GCA_000312705.1_AFW96499.1:0.0156179393,GCA_000789435.1_KHG41766.1:0.0000026121)100:0.007705,GCA_002368115.1_BAZ85978.1:0.0000021576)100:0.134309)81:0.018420)80:0.024616,GCA_000317535.1_AFZ25374.1:0.0673597212)86:0.034626,((((GCA_000175835.1_EFA71345.1:0.0000022111,GCA_001432185.1_KRH97170.1:0.0000022111)100:0.006942,GCA_000175855.1_EFA71499.1:0.0798450778)99:0.007016,GCA_002368135.1_BAZ90156.1:0.0000021716)100:0.087884,GCA_002368075.1_BAZ80800.1:0.0370761747)100:0.046657)85:0.012264,(GCA_000952155.1_KJH73118.1:0.1204123689,(GCA_000317125.1_AFY87153.1:0.1507265533,(GCA_000317555.1_AFZ31422.1:0.0075438210,GCA_001904655.1_OKH26368.1:0.0056805735)100:0.121949)80:0.038168)99:0.073656)90:0.019450,(GCA_000204075.1_ABA21683.1:0.0342718256,GCA_000317435.1_AFZ02541.1:0.1744038868)94:0.040982)77:0.021284,(GCA_001298445.1_ALF55056.1:0.0659364334,(GCA_002367975.1_BAY17045.1:0.0238970163,(GCA_000350105.1_CCH67069.1:0.0077523402,GCA_000350125.1_CCH64979.1:0.0000024771)100:0.234033)84:0.007265)73:0.020237)59:0.003519,GCA_000828085.2_KIJ83014.1:0.0939608970)89:0.035483,(GCA_000346485.2_KYC40498.1:0.0363132015,GCA_000760695.2_KIE08877.1:0.0000023132)100:0.076892)39:0.021173,(((GCA_000231365.2_EHC12225.1:0.0000024925,GCA_001904645.1_OKH15775.1:0.0000022111)100:0.014327,(GCA_000934435.1_KIY12280.1:0.0000022111,GCA_001990805.1_ONN60009.1:0.0000022111)88:0.000003)69:0.000002,GCA_001275395.1_KOP25193.1:0.0141685721)99:0.053058)97:0.054300,((GCA_002368055.1_BAZ73665.1:0.0000022111,GCA_002368295.1_BAZ02414.1:0.0000022111)75:0.000003,GCA_002368275.1_BAY92852.1:0.0144472518)98:0.055667)95:0.015949,GCA_000316665.1_AFY56637.1:0.1935715439)97:0.028198,GCA_001456025.1_KST69110.1:0.2258777324)99:0.041176,((GCA_001904725.1_OKH33334.1:0.1385946471,GCA_000317495.1_AFZ13004.1:0.2365097158)73:0.056389,GCA_000317145.1_AFY94911.1:0.2973880663)56:0.000002)95:0.051052)81:0.043975)57:0.036072,((GCA_002142475.1_BAS54494.1:0.1456360305,GCA_001870225.1_APB35091.1:0.6250842456)73:0.092561,GCA_000317045.1_AFY66982.1:0.2782186686)63:0.039982)69:0.041502,(((((((GCA_000011465.1_CAE19212.1:0.1366267092,GCA_000760175.1_KGG12334.1:0.1010523370)100:0.060936,GCA_001182765.1_CRY91963.1:0.0762425035)100:0.063512,GCA_000155635.1_EDY39796.1:0.0874552552)100:0.069046,GCA_000316515.1_AFY27686.1:0.0000023859)100:0.780168,GCA_000012525.1_ABB58560.1:0.2990147294)98:0.283011,GCA_001746915.1_OEJ73631.1:0.1779563527)51:0.049252,(GCA_000817775.1_KIF38893.1:0.3625646395,(GCA_001904775.1_OKH47389.1:0.3447054761,GCA_002075285.2_ASC72096.1:0.2482582321)100:0.114497)100:0.193823)76:0.031322)68:0.075972,(((GCA_000317105.1_AFY80847.1:0.1763642984,GCA_001276715.1_KOR33764.1:0.4669333535)99:0.158745,GCA_001637395.1_OAB55551.1:0.4748736251)48:0.050742,(GCA_000317065.1_AFY68733.1:0.2979216416,GCA_000332215.1_ELS30450.1:0.2845910760)100:0.300145)39:0.036925)58:0.048255,((((((((GCA_000017845.1_ACB50056.1:0.0323364943,(GCA_000167195.1_EAM51112.1:0.0000022111,GCA_000235665.2_EHJ13050.1:0.0000022111)100:0.052423)100:0.060280,GCA_000025125.1_ADB95231.1:0.2442425326)100:0.232263,(GCA_000021825.1_ACK69604.1:0.2750526304,(GCA_000297435.1_CCI34030.1:0.0000029180,GCA_000312205.1_CCI07571.1:0.0477180931)100:0.472862)78:0.076110)77:0.038888,(GCA_000317025.1_AFY79297.1:0.0133293568,GCA_001904635.1_OKH20267.1:0.0193541443)100:0.189099)98:0.100425,(GCA_000284135.1_BAL29319.1:0.0671695292,GCA_000478825.2_AIE74756.1:0.0285083885)100:0.385993)100:0.122575,((GCA_000317575.1_AFZ37245.1:0.0353434899,GCA_002355455.1_BAU62924.1:0.0000024039)100:0.124483,(GCA_000332055.1_ELS02548.1:0.2255454138,GCA_002368355.1_BAZ45532.1:0.2995505819)100:0.074528)100:0.081479)92:0.056453,(((GCA_000317615.1_AFZ50297.1:0.0634347759,GCA_000317635.1_AFZ42704.1:0.0996348996)100:0.262130,GCA_000473895.1_ERN42010.1:0.2836231492)100:0.143179,GCA_000332035.1_ELR97361.1:0.5399331278)69:0.038171)63:0.032872,(GCA_001904615.1_OKH19019.1:0.3014931947,(((GCA_000317675.1_AFZ53229.1:0.2244621816,GCA_001548095.1_BAQ60077.1:0.0480272277)97:0.023836,GCA_001548115.1_BAQ64720.1:0.0493337994)97:0.075847,GCA_001747005.1_OEJ79309.1:0.1939523865)100:0.317697)95:0.132535)88:0.072648)89:0.214637,(GCA_000011385.1_BAC89771.1:0.0728005518,GCA_000484535.1_AGY59140.1:0.0987896242)100:0.737462)99:0.760949,GCA_001765415.1_AOR39175.1:1.1163244074)99:0.308071,GCA_001637395.1_OAB61654.1:2.6346870606)100:0.188922,(GCA_000014865.1_ABK44348.1:0.4656671685,GCA_002109495.1_OSM05156.1:0.4195919675)100:0.801483)97:0.169556)100:0.393533)16:0.124991)98:0.145240)92:0.100748,((((((((((((GCA_000011965.2_AAV95252.1:0.1058739328,((GCA_001258055.1_CRL14283.1:0.0000022111,GCA_900113345.1_SFG23821.1:0.0000022111)100:0.093134,GCA_900102795.1_SCZ57908.1:0.0973002942)95:0.032391)90:0.033163,((GCA_000203975.3_KID10537.1:0.0223124017,GCA_001678945.1_ANP35133.1:0.0885563645)97:0.027914,GCA_900109035.1_SEI39246.1:0.1251362099)89:0.021604)75:0.014450,(GCA_000376545.2_ANP40571.1:0.0754960855,((GCA_001458175.1_CUH53666.1:0.0380496508,(GCA_900129685.1_SHG27575.1:0.1065987685,GCA_900114415.1_SFK61566.1:0.0879496437)98:0.039456)96:0.043649,GCA_900172235.1_SLN18046.1:0.2095779503)76:0.011524)81:0.041875)80:0.013546,(GCA_000511385.1_AHD09597.1:0.0641896915,(GCA_001307765.1_KPN62465.1:0.1590727676,GCA_900109955.1_SEW17162.1:0.0994073305)100:0.142028)70:0.043383)68:0.029933,(GCA_900172225.1_SLN40701.1:0.0503581676,(GCA_000671395.1_KCV83690.1:0.2229672390,GCA_002210095.1_OWU77294.1:0.2267609395)90:0.096774)52:0.022623)79:0.048031,(GCA_001890925.1_OJI94826.1:0.0970859894,GCA_900107355.1_SDY56506.1:0.1697485537)94:0.052976)47:0.008267,(((GCA_900116455.1_SFT69613.1:0.1262592321,GCA_900156525.1_SIT76049.1:0.3063561115)60:0.036516,((((GCA_000014045.1_ABG32200.1:0.0000026949,GCA_000154785.2_AEI93896.1:0.0193905849)100:0.127904,(GCA_000152605.1_EAP84398.1:0.0877505916,GCA_000622405.1_KIN69557.1:0.1477204712)82:0.022619)82:0.026664,GCA_000172095.1_EDQ04646.1:0.0907060421)90:0.033764,(GCA_000814025.1_KIC48802.1:0.1032449766,GCA_001969365.1_APX13749.1:0.0253255512)85:0.052192)78:0.046649)86:0.050207,((((((((GCA_900142085.1_SHK12331.1:0.1704365964,(GCA_000152725.1_EAQ03617.1:0.0646981233,GCA_900172385.1_SLN72958.1:0.1738749474)100:0.082148)38:0.034618,(GCA_900111875.1_SFA88482.1:0.1157093719,GCA_900116005.1_SFR13788.1:0.1255087386)100:0.146522)38:0.039589,GCA_900110425.1_SEP12402.1:0.1371952457)71:0.044828,GCA_900100005.1_SDI02694.1:0.1025506076)70:0.032973,(((((((GCA_000153725.1_EAU45365.1:0.0379342137,(GCA_001969385.1_APX24887.1:0.0000022111,GCA_900112435.1_SFC96053.1:0.0000022111)100:0.062171)100:0.053881,GCA_900102075.1_SDF05153.1:0.0897810937)75:0.045097,GCA_900100085.1_SDI94776.1:0.1016226122)83:0.029911,(GCA_001687105.1_ANT59065.1:0.0294574957,GCA_900116195.1_SFS39643.1:0.0167065989)100:0.100581)59:0.034938,(((GCA_000169415.1_EBA07185.1:0.1198601135,GCA_001482405.1_KUF11655.1:0.0687197261)90:0.012352,((((GCA_002211155.1_OWV62668.1:0.0000000000,GCA_002211225.1_OWV50060.1:0.0000000000):0.000000,GCA_900101505.1_SDC15567.1:0.0000000000):0.000002,GCA_002211205.1_OWV65821.1:0.0000022111)100:0.019868,(GCA_900184945.1_SMX35635.1:0.1080453097,((GCA_002237555.1_ASP22035.1:0.0159595267,GCA_900188425.1_SNS57611.1:0.0289118260)100:0.073263,GCA_900107235.1_SDY26181.1:0.1455287763)97:0.031968)77:0.025809)77:0.035552)96:0.027801,GCA_001458375.1_CUH77404.1:0.0765574426)80:0.024076)61:0.026436,(GCA_001975705.1_APZ54701.1:0.0246789260,GCA_000442255.1_EPX83622.1:0.2045945788)89:0.042495)99:0.082077,((GCA_001247715.1_KNX42740.1:0.0758719420,GCA_900172295.1_SLN12531.1:0.0666510516)100:0.056813,GCA_000152625.1_EAP76316.1:0.1785997161)86:0.049528)80:0.052088)69:0.022319,(((GCA_001038505.1_KMK67160.1:0.1503495008,(GCA_002115725.1_OSQ58952.1:0.0666544171,GCA_002115805.1_OSQ45737.1:0.0870883163)100:0.050037)89:0.022712,GCA_900188035.1_SNR40174.1:0.1266220134)98:0.070192,((GCA_000521865.1_ETX29545.1:0.1526470929,(GCA_000152805.1_EAQ13773.1:0.1955707505,GCA_900177545.1_SMH57105.1:0.1193842587)98:0.150513)93:0.042284,GCA_900115815.1_SFQ61618.1:0.2109054534)65:0.027672)84:0.019126)82:0.047248,((GCA_900110775.1_SEP59292.1:0.0527471118,(GCA_900095785.1_SCM67814.1:0.0000022111,GCA_900115865.1_SFQ76993.1:0.0000027045)100:0.245291)99:0.052482,GCA_001458355.1_CUH62853.1:0.1395843483)97:0.035143)85:0.033508,((GCA_001046955.1_AKO96965.1:0.0000022111,GCA_900109145.1_SEJ09271.1:0.0000022111)100:0.177278,GCA_001205715.1_KNG92948.1:0.2560696841)94:0.040971)89:0.055613)75:0.048823)79:0.059786,((((((((((GCA_001305615.1_ALG91889.1:0.0674499096,GCA_900184935.1_SMX35044.1:0.1146430442)99:0.038558,GCA_900142295.1_SIN91566.1:0.1329005593)93:0.037270,(GCA_900106675.1_SDX49953.1:0.1810568328,(((((GCA_000012905.2_ABA78950.1:0.1569023348,GCA_900110025.1_SEM76256.1:0.0946127954)100:0.042536,GCA_900110135.1_SEN75464.1:0.1219321737)98:0.072448,GCA_900156815.1_SIS64528.1:0.2099523936)89:0.039047,(((GCA_000299875.1_EKE72499.1:0.0915697190,GCA_900114135.1_SFJ68211.1:0.1349524725)99:0.064936,(GCA_900109555.1_SEK98358.1:0.0000022111,GCA_900172305.1_SLN53975.1:0.0000022111)100:0.168762)98:0.045124,GCA_900172375.1_SLN40789.1:0.1686530354)99:0.115654)51:0.007941,(((GCA_000021865.1_ADE85566.1:0.1185768558,(GCA_000740785.1_KFI27214.1:0.1323724446,(GCA_000203895.1_ABL71793.1:0.1495262021,GCA_000444995.1_AGT08384.1:0.2461322142)99:0.048181)99:0.038696)61:0.031886,((GCA_001548075.1_BAQ69116.1:0.0299401807,GCA_001633165.1_ANB34906.1:0.0241997579)100:0.193031,(GCA_000714535.1_KEO51662.1:0.1282114188,GCA_000715505.1_KEP71523.1:0.1332599094)99:0.069669)89:0.061890)54:0.056061,GCA_001620265.1_AMY68842.1:0.2153642339)54:0.019643)70:0.046877)76:0.043463)75:0.026090,GCA_900107025.1_SDX24298.1:0.2181224994)74:0.024262,(GCA_000740795.1_KFI31773.1:0.2560259040,GCA_001517585.1_CUX81788.1:0.1015386328)92:0.115206)89:0.035384,GCA_900184815.1_SMX22193.1:0.1207326588)94:0.050863,GCA_001981245.1_APX88581.1:0.2213308698)95:0.026338,((GCA_900099935.1_SDJ72938.1:0.1219896285,(GCA_900112335.1_SFB71115.1:0.0794265301,GCA_900188335.1_SNT09121.1:0.0347808231)100:0.056517)100:0.084718,((GCA_900110115.1_SEM85116.1:0.0118548257,GCA_900141995.1_SHI40963.1:0.0000024553)100:0.142362,((GCA_900115595.1_SFQ20764.1:0.2193235663,(GCA_900113405.1_SFG08525.1:0.0000022111,GCA_900172315.1_SLN11655.1:0.0000022111)100:0.140949)100:0.099607,GCA_000299575.1_EKE43475.1:0.2361651920)98:0.069507)100:0.145802)99:0.034287)93:0.061017,((((GCA_000153305.1_EAR52203.1:0.0843864064,GCA_900172355.1_SLN60497.1:0.1817244205)100:0.089326,GCA_001908835.1_APO86690.1:0.2853210307)62:0.008896,(((GCA_000600975.2_EYD71894.1:0.1519509928,(GCA_000836695.1_KIQ67695.1:0.1374405691,GCA_900141735.1_SHI31385.1:0.1101612827)89:0.066335)62:0.047458,(GCA_900114485.1_SFL49715.1:0.2332579573,GCA_000600335.2_EYD73527.1:0.2477193280)91:0.061755)80:0.058928,(GCA_000442315.1_EPX86143.1:0.2381071482,GCA_001399515.1_ALJ80914.1:0.2702645507)97:0.071609)72:0.059583)100:0.106208,((((GCA_000155735.2_AGI72068.1:0.0896288300,GCA_001187845.1_AKS46029.1:0.0642133629)100:0.082946,GCA_900172275.1_SLN16286.1:0.1110673805)100:0.153546,GCA_000161835.1_EET48699.1:0.0505130677)79:0.108156,((GCA_001404155.1_CRK74237.1:0.0000022111,GCA_900114125.1_SFJ44065.1:0.0000022111)100:0.158082,GCA_000738435.1_AII87134.1:0.2268145284)47:0.082139)47:0.065763)82:0.026045)71:0.045596,((GCA_000018145.1_ABV93290.1:0.1060946677,GCA_000590925.1_AHM05224.1:0.2001062847)98:0.087746,((GCA_000442275.2_EPX80345.1:0.0273295710,GCA_900111945.1_SFR49785.1:0.0191849066)100:0.111711,((GCA_000765015.1_KGK79847.1:0.0000023145,GCA_900141945.1_SHI83461.1:0.0000022111)100:0.120512,(GCA_900109285.1_SEK89479.1:0.0453460677,GCA_001403795.1_CTQ50696.1:0.1698399495)100:0.112223)38:0.029084)100:0.051648)97:0.049341)86:0.038387)89:0.053560,GCA_000812665.2_AML52686.1:0.2289635471)100:0.156688,GCA_900102905.1_SDK90532.1:0.2582155526)95:0.108628,(((GCA_900106695.1_SDX60682.1:0.0746991134,GCA_900113695.1_SFI80053.1:0.1629131080)100:0.113028,GCA_900107585.1_SEA97438.1:0.4185707723)100:0.172386,(GCA_900111545.1_SET84331.1:0.0000025667,GCA_900143155.1_SHN76458.1:0.0000022111)100:0.153493)100:0.165075)100:0.371570,(GCA_000152825.2_ADM08577.1:0.5001646944,GCA_900199215.1_SNT72335.1:0.3349313948)94:0.166133)79:0.194595)49:0.034561,((GCA_000013025.1_ABI77436.1:0.0189334534,GCA_000685315.1_KCZ97734.1:0.0499152661)100:0.494678,GCA_000023785.1_ACT59405.1:0.3744468804)100:0.235140)100:0.145794)100:0.246036)100:0.085585)100:0.048212)100:0.080666);
