# Supplementary material for: Assessing the accuracy of phylogenetic rooting methods on prokaryotic gene families
Source: PLoS One. 2020 May 15;15(5):e0232950. doi: 10.1371/journal.pone.0232950 (PMC7228096; doi:10.1371/journal.pone.0232950)
Supplement: S2 Dataset — (ZIP) [file pone.0232950.s003.zip › EmpiricalDataset/GeneTrees_IQTree/000329.aln.treefile]

(GCA_000006905.1_AAK23251.1:0.0000029451,GCA_000092285.1_ADG10003.1:0.0166812558,((GCA_000175215.2_ADU12648.1:0.0538783334,((GCA_001425915.1_KQW71311.1:0.0518238221,GCA_000017265.1_ACG77666.1:0.1133202346)68:0.026061,((GCA_900104485.1_SDB16773.1:0.1905733163,(((((((((((GCA_000007125.1_AAL51960.1:0.0000029149,GCA_000157815.1_EEY00565.1:0.0000026903)100:0.018016,(GCA_000017405.1_ABS14694.1:0.0000025684,GCA_000585655.1_EXL05478.1:0.0000022275)95:0.000003)100:0.062885,GCA_000014245.1_ABG63051.1:0.1073103763)95:0.054443,((GCA_900113935.1_SFJ20842.1:0.0000024076,(GCA_000154705.2_EDQ32158.2:0.0177742436,GCA_001703635.1_OCW56638.1:0.0000029903)100:0.117810)99:0.019592,(GCA_000022725.1_ACS51524.1:0.0570794583,GCA_000341385.1_AGF76008.1:0.0772438111)100:0.161443)98:0.034065)92:0.037691,((((((((GCA_000016285.1_ACM36339.1:0.0908886935,(GCA_000697965.2_ANK72147.1:0.0000027582,(GCA_001267455.1_KOC77619.1:0.0163894104,GCA_001652565.1_ANH03925.1:0.0182083594)100:0.035635)100:0.015845)23:0.017379,(GCA_000092025.1_AAK87686.2:0.0344810108,(GCA_000731295.1_CDN53647.1:0.0167947979,GCA_000731315.1_CDN47507.1:0.0000027635)100:0.072693)98:0.019335)24:0.016821,(((GCA_000017145.1_ABR59861.1:0.0000022249,GCA_000018545.1_ACP24994.1:0.0512562170)95:0.017136,(GCA_000092045.1_ABC90492.1:0.0000022165,(GCA_002288525.1_ASY62652.1:0.0365750492,GCA_000769405.1_KPN28629.1:0.0351739348)27:0.017122)25:0.017102)11:0.000003,(GCA_000722615.1_KEQ06749.1:0.0000010072,GCA_000722625.1_KEQ08592.1:0.0000010072)85:0.000003)14:0.000003)95:0.017459,((GCA_001578105.1_AMM83908.1:0.1114740453,GCA_002043005.1_AQZ53259.1:0.0000022561)100:0.090197,(GCA_000325745.1_AGA64424.1:0.3528606391,GCA_000496595.1_AHA28253.1:0.7204375394)100:0.335410)92:0.037141)91:0.032597,(GCA_001687365.1_OBZ96368.1:0.0000020475,GCA_001885585.1_OJF97911.1:0.0165200568)100:0.035540)93:0.032435,(GCA_002238045.1_OXS99600.1:0.1391070318,((((GCA_000153705.1_EAU42411.1:0.1573372883,GCA_900176465.1_SMD03789.1:0.0338731449)100:0.142171,GCA_900104035.1_SDO83278.1:0.0661479983)90:0.055802,(GCA_000800175.1_KHJ55107.1:0.0000026690,GCA_900141975.1_SHI59186.1:0.0000010072)100:0.114890)85:0.000002,GCA_000153465.1_EAS51068.1:0.2416185401)97:0.122311)69:0.005996)73:0.017285,(GCA_000300335.1_EKF18416.1:0.0000023407,GCA_000300515.1_EKF40336.1:0.0551630765)100:0.175439)59:0.000002,((((GCA_000585625.1_EXL01810.1:0.0160692233,(GCA_001510895.1_KUM24613.1:0.0000029346,GCA_001558695.1_KXF77588.1:0.0490732079)98:0.015891)86:0.000003,GCA_001618845.1_AMY00618.1:0.0319793702)90:0.015868,(GCA_001424795.1_KQU69736.1:0.0000022122,GCA_001605015.1_AMS42448.1:0.0000020403)100:0.033119)96:0.016258,((GCA_900104355.1_SDN77438.1:0.0276655465,(GCA_002075885.1_OQM75746.1:0.0552747616,GCA_000179775.1_EFL90064.1:0.2165173254)97:0.000578)97:0.015151,GCA_900113985.1_SFJ17829.1:0.0000020287)92:0.000003)97:0.016599)54:0.000002)99:0.073233,(GCA_000503895.1_AHB49273.1:0.0859260894,GCA_001637395.1_OAB62712.1:2.1212881236)4:0.084504)4:0.015570,((((GCA_000230555.1_AEQ51665.1:0.0310705889,GCA_900100665.1_SDG79698.1:0.0352727949)100:0.092568,(GCA_000743575.1_KFL31796.1:0.0186541874,GCA_000970435.1_KKB77358.1:0.0726976246)96:0.033929)96:0.058203,((((((((((((GCA_000010725.1_BAI72516.1:0.0000020948,GCA_000632475.2_AIB12078.1:0.1306628937)98:0.128169,(GCA_000576635.1_EWY39858.1:0.0674950438,GCA_000936425.1_KJB96787.1:0.0000021591)100:0.056374)96:0.083389,(((GCA_000016185.1_ACI98164.1:0.0245653179,((GCA_000225995.2_EGY00439.1:0.0000010072,GCA_000730165.2_ASG20963.1:0.0000010072)100:0.077207,GCA_002251795.1_OYQ34970.1:0.2519111328)98:0.037881)100:0.110796,(GCA_900177295.1_SMF43054.1:0.0000010072,GCA_900188055.1_SNR42147.1:0.0000010072)100:0.210329)86:0.018831,(GCA_000264455.2_AFK54448.1:0.0168507432,GCA_001601315.1_KYO55458.1:0.0000027584)100:0.162242)57:0.019405)59:0.013728,(GCA_000299935.1_EKE73586.1:0.0921340586,GCA_001618175.1_KZD01127.1:0.0546145492)100:0.179323)61:0.039091,(((GCA_000767795.1_KGM32085.1:0.0000021502,GCA_002195995.1_OWJ65268.1:0.0340054314)100:0.227972,((GCA_000024465.1_ADE40656.1:0.5397332572,((GCA_000319385.1_AFX98415.1:0.1440662972,GCA_000510265.1_AHC73363.1:0.0882668825)100:0.168826,GCA_900102465.1_SDG47654.1:0.1083541345)100:0.121038)100:0.162855,((GCA_000982415.1_KKJ75279.1:0.0000027818,GCA_001026905.1_KLN61234.1:0.0166594453)100:0.235304,GCA_900100655.1_SDG48410.1:0.3406575064)99:0.014829)100:0.025042)100:0.057141,(GCA_000968135.1_CCQ74584.1:0.2617932311,GCA_900093605.1_SCA55277.1:0.2133589925)91:0.073497)77:0.002156)67:0.019026,((((GCA_000013085.1_ABC23463.1:0.0337068083,GCA_000284415.2_CCG07870.1:0.0771193322)100:0.090888,GCA_900101965.1_SDD64192.1:0.5199993288)100:0.138392,((GCA_000315795.1_EKV29287.1:0.1376020613,GCA_900100455.1_SDH33159.1:0.1699649783)100:0.042405,(GCA_001611975.1_AMW33962.1:0.1879291272,GCA_900156605.1_SIS59160.1:0.1262522211)99:0.093883)99:0.094302)97:0.020879,(((((((GCA_000011685.1_AAW60141.1:0.0620351770,(((((GCA_000724025.1_CDG40075.1:0.0182787509,GCA_001547995.1_BAT19049.1:0.0009749472)100:0.065933,GCA_000963885.1_GAN53631.1:0.0856635888)94:0.015004,(GCA_001787335.1_AOX18257.1:0.0000022556,GCA_001787355.1_AOX21291.1:0.0000010072)100:0.015226)94:0.016184,GCA_002005465.1_AQS89337.1:0.0315632792)93:0.000003,GCA_000617865.1_GAJ29472.1:0.0884278915)99:0.033059)83:0.025173,GCA_000234355.2_EHH67247.1:0.0456158379)67:0.022779,(GCA_000723565.1_CDG32787.1:0.0000010072,GCA_002003665.1_OOL19021.1:0.0000029097)100:0.132031)98:0.128426,(((GCA_000021325.1_ACI52718.1:0.0673207131,(((GCA_000182745.1_BAK83457.1:0.0000025656,GCA_000208635.2_EGG75650.1:0.0000028159)100:0.032538,GCA_000964505.1_GAO00652.1:0.0373398788)100:0.072371,GCA_002117145.1_ARN85345.1:0.5896214603)24:0.076712)32:0.072456,((GCA_000014285.2_ABI61474.1:0.0000021516,GCA_000576085.2_AHJ62355.1:0.0000021897)100:0.129371,(((GCA_000306035.1_EKM99204.1:0.0981336445,GCA_000964385.1_GAN80184.1:0.0085969890)45:0.053150,(GCA_000016725.1_ABQ31125.1:0.0000020384,GCA_000202835.1_BAJ81515.1:0.0000021377)100:0.253730)100:0.073632,(GCA_000964365.1_GAN76951.1:0.0365951359,(((GCA_900101615.1_SDE34259.1:0.0000010072,GCA_900104205.1_SDB73910.1:0.0000010072)99:0.000002,GCA_900141905.1_SHI45676.1:0.2855467006)99:0.052945,GCA_000164635.1_EFH11784.1:0.1777028812)100:0.166073)99:0.095479)34:0.013466)44:0.145727)58:0.021579,(GCA_000231445.2_EHD14255.1:0.0000010072,GCA_002153535.1_OUI78350.1:0.0000010072)100:0.047687)58:0.036068)57:0.016625,(GCA_002173735.1_ARW46643.1:0.1455164775,GCA_002005445.1_AQS83569.1:0.1847369239)98:0.056301)89:0.157860,((GCA_001192655.1_GAO97982.1:0.3774466045,(GCA_000815465.1_KIE05845.1:0.4527672888,((GCA_000010205.1_BAG40524.1:0.1230362092,GCA_000964595.1_KJV55265.1:0.1358685953)100:0.312061,(GCA_000012385.1_ABE05121.1:0.0788317306,GCA_000195735.1_CAA15077.1:0.1010946956)100:0.268427)100:0.668260)100:0.176536)93:0.059629,((GCA_000153525.1_EAS84245.1:0.1302686095,GCA_000155895.1_EDZ60161.1:0.0546794807)100:0.875766,(GCA_000388175.3_ETZ04996.1:0.1282440402,GCA_000469665.2_ETZ07701.1:0.0918490757)100:1.377690)89:0.096175)82:0.044551)96:0.075336,GCA_000742835.1_AIK96745.1:0.3008309391)99:0.127048)92:0.137013)53:0.035011,((GCA_000017565.1_ABS64366.1:0.1594810885,GCA_001746755.1_OEJ65403.1:0.0425548637)96:0.069849,((GCA_000294655.1_CCG39762.1:0.0157506963,GCA_900108475.1_SEH34053.1:0.0000020572)100:0.303484,(GCA_000513295.1_CDK97275.1:0.0582073373,(GCA_000300235.2_AJD51341.1:0.0000020274,GCA_000300275.1_EKF06410.1:0.0331303658)100:0.302979)85:0.021949)79:0.068861)71:0.022937)73:0.041084,((GCA_900172325.1_SLN40403.1:0.2326523165,((GCA_000023785.1_ACT59744.1:0.2137015385,((((((((GCA_000013005.1_ABC63706.1:0.1223468014,(GCA_001304795.1_ALG61835.1:0.0000010072,GCA_001306275.1_KPM16433.1:0.0000010072)100:0.089142)99:0.019032,(GCA_000715015.1_KEO91793.1:0.0328368950,(GCA_001663175.1_ANK13844.1:0.1026358248,GCA_001677335.1_OBV12302.1:0.0493181785)99:0.034178)100:0.051022)98:0.016095,GCA_001281485.1_ALE16814.1:0.0331263133)100:0.102865,((GCA_000013985.1_ABF52288.1:0.0157526090,GCA_001610975.1_AMU93483.1:0.0493193734)93:0.034962,((GCA_000091125.1_BAI95415.1:0.0000021738,GCA_000147835.3_AEG49554.1:0.0331313284)83:0.016243,(GCA_001661675.2_ARU17235.1:0.0508881187,GCA_001028705.1_AKM09612.1:0.1449501966)94:0.091436)57:0.000002)81:0.032241)61:0.016810,(GCA_000235975.2_EHJ62335.1:0.0331526172,((GCA_001295965.1_KPF73034.1:0.0000025942,GCA_001713435.1_AOG01742.1:0.0000020578)100:0.035514,(GCA_002218195.1_ASK88172.1:0.0854058385,GCA_900128895.1_SIN66865.1:0.0089677872)99:0.204171)58:0.015921)54:0.000003)60:0.038057,(GCA_000013325.1_ABD26965.1:0.1189024248,GCA_001008165.2_AKH41168.1:0.0744837245)60:0.000003)99:0.103602,GCA_001586395.2_KZB94980.1:0.0883262852)98:0.070423,((((GCA_000016765.1_ABQ67693.1:0.0333781004,(GCA_002355275.1_ATE67216.1:0.0000028861,GCA_002367875.1_PCE40866.1:0.0000021691)100:0.053146)100:0.088371,GCA_000218875.1_AEI37579.1:0.0000024380)71:0.048594,GCA_000175255.2_AEH62900.1:0.0225837197)91:0.067193,(((GCA_000342165.1_EMD82272.1:0.0928895446,GCA_002211145.1_OWV33376.1:0.0689774797)100:0.234838,GCA_900101935.1_SDE32210.1:0.2790953987)74:0.126115,(GCA_002251755.1_OYQ27786.1:0.3074402915,GCA_002251735.1_OYQ20370.1:0.3715481346)95:0.042584)80:0.103234)58:0.062371)98:0.078316)84:0.036369,(GCA_000152825.2_ADM09963.1:0.2615231626,(((((((((((((((((((((((((GCA_000011965.2_AAV93826.1:0.0330153640,(GCA_900114135.1_SFJ49630.1:0.0217916801,(GCA_000155735.2_AGI73628.1:0.0480770945,GCA_001187845.1_AKS44872.1:0.0429234877)100:0.110426)65:0.013801)27:0.000003,(GCA_000203975.3_KID08966.1:0.0334951027,((GCA_001678945.1_ANP36484.1:0.0164232046,(GCA_900102795.1_SCZ73807.1:0.0689421362,GCA_900172275.1_SLN28016.1:0.1375302316)60:0.000003)66:0.016642,((GCA_001258055.1_CRL14995.1:0.0000021245,GCA_900113345.1_SFG93692.1:0.0000022631)100:0.006391,(GCA_000223375.1_AEM41920.1:0.0000021871,GCA_001399515.1_ALJ82023.1:0.0000023794)100:0.131779)92:0.048484)52:0.000003)46:0.016684)21:0.000003,((((((GCA_900099935.1_SDL09753.1:0.0188168370,GCA_000299875.1_EKE67672.1:0.0724272867)62:0.016537,GCA_900112335.1_SFD10851.1:0.1055976152)62:0.014999,GCA_900188335.1_SNS92263.1:0.0000020560)66:0.016016,GCA_900172235.1_SLN38343.1:0.0917304424)52:0.018163,GCA_000169415.1_EBA10216.1:0.0513402406)26:0.000002,(GCA_002210095.1_OWU73542.1:0.0000027631,GCA_001981245.1_APX90160.1:0.1047664558)100:0.051528)37:0.016698)19:0.000003,(GCA_000172095.1_EDQ06793.1:0.0514619816,GCA_000511385.1_AHD08121.1:0.0166166453)47:0.034375)28:0.018542,((GCA_900172375.1_SLN51534.1:0.0000020492,(GCA_001404155.1_CRK75602.1:0.0000026134,GCA_900114125.1_SFJ40243.1:0.0000020272)100:0.182627)97:0.071360,((((GCA_900172225.1_SLN18103.1:0.0000021066,GCA_000622405.1_KIN68416.1:0.1135551923)88:0.033833,(((GCA_000814025.1_KIC48097.1:0.0337009314,GCA_001969365.1_APX12495.1:0.0163156693)100:0.033168,GCA_000161835.1_EET47802.1:0.1279152333)52:0.009569,(GCA_000600975.2_EYD73454.1:0.0936039224,GCA_900114485.1_SFL25813.1:0.1242347380)88:0.084888)74:0.034396)47:0.000003,(GCA_000152605.1_EAP85168.1:0.1012411089,((GCA_000299575.1_EKE43418.1:0.0937630537,(GCA_900110115.1_SEN12295.1:0.0000010072,GCA_900141995.1_SHJ11877.1:0.0000010072)100:0.184886)100:0.077304,(GCA_900113405.1_SFH16396.1:0.0000029358,GCA_900172315.1_SLN55460.1:0.0000028239)100:0.110482)98:0.065779)92:0.027424)32:0.000002,(GCA_000442275.2_EPX76870.1:0.0064109746,GCA_900111945.1_SFR59809.1:0.0612999923)100:0.188097)87:0.037487)49:0.000002)83:0.018963,((GCA_000152625.1_EAP76960.1:0.0344225225,GCA_900107355.1_SDY14020.1:0.0862550452)96:0.033793,GCA_000812665.2_AML50570.1:0.1484382644)54:0.000003)76:0.037008,((GCA_900095785.1_SCM68959.1:0.0000010072,GCA_900115865.1_SFQ38943.1:0.0000010072)100:0.080442,GCA_001247715.1_KNX40987.1:0.0954855621)89:0.028794)35:0.000002,((((((GCA_000153725.1_EAU43705.1:0.0328181488,GCA_900102075.1_SDE18718.1:0.0485770024)89:0.016068,GCA_900100085.1_SDI24368.1:0.0000026728)100:0.032172,(GCA_001969385.1_APX23096.1:0.0000023701,GCA_900112435.1_SFD19258.1:0.0000029464)100:0.070264)99:0.015994,GCA_002115805.1_OSQ48242.1:0.0165095697)99:0.016571,GCA_000152805.1_EAQ13022.1:0.0835193691)53:0.000002,(((((GCA_000153305.1_EAR50035.1:0.0490229204,GCA_000152725.1_EAQ05173.1:0.0875890794)75:0.017067,GCA_900172385.1_SLN74813.1:0.0000028823)76:0.016072,GCA_001458355.1_CUH62347.1:0.0514246401)98:0.035424,GCA_900116195.1_SFS92526.1:0.0512366169)85:0.015747,GCA_001687105.1_ANT60566.1:0.0135824431)81:0.004752)83:0.016154)24:0.000002,(GCA_001038505.1_KMK68240.1:0.0484137997,(GCA_900109955.1_SEV97031.1:0.0668298871,(GCA_000738435.1_AII87922.1:0.1063482018,GCA_001890925.1_OJI94009.1:0.0846288142)99:0.040949)84:0.000002)48:0.016831)61:0.018037,GCA_900110775.1_SEQ18666.1:0.0318221707)67:0.018176,((((((((GCA_000014045.1_ABG31073.1:0.0163212354,GCA_000154785.2_AEI95287.1:0.0162381700)100:0.017743,GCA_000511355.1_AHC99500.1:0.0326247182)98:0.030451,(GCA_900129685.1_SHG78571.1:0.0194202849,GCA_900142085.1_SHJ78973.1:0.0295700888)92:0.032053)79:0.020712,(GCA_001046955.1_AKO95667.1:0.0000022956,GCA_900109145.1_SEI50709.1:0.0000029710)91:0.000003)88:0.016687,(GCA_900172295.1_SLN51252.1:0.0584964167,GCA_900177545.1_SMH48762.1:0.0532981418)99:0.057887)85:0.016640,(((GCA_000376545.2_ANP39353.1:0.0512502610,(GCA_900184815.1_SMX25413.1:0.0000027521,(GCA_900141735.1_SHI57402.1:0.0321089186,GCA_900115815.1_SFQ56804.1:0.1201826594)100:0.032443)94:0.015909)99:0.016788,((GCA_001458175.1_CUH50926.1:0.0000027643,GCA_900110425.1_SEP15671.1:0.1213806429)91:0.016264,GCA_900114415.1_SFL37320.1:0.0000023729)96:0.053282)98:0.046026,GCA_001307765.1_KPN64070.1:0.1038441738)79:0.021688)68:0.015745,(GCA_001975705.1_APZ51841.1:0.0318832773,(((((GCA_900172355.1_SLN67746.1:0.0366974855,(GCA_000590925.1_AHM03963.1:0.0724127837,GCA_900116455.1_SFU00910.1:0.1087582045)70:0.016692)79:0.029223,GCA_900111875.1_SFB00533.1:0.0318149462)63:0.016361,(GCA_900116005.1_SFR06749.1:0.0502868387,(GCA_900156525.1_SIT79160.1:0.0900377128,GCA_001205715.1_KNG92279.1:0.1427101789)98:0.054120)59:0.000003)98:0.035503,GCA_900109035.1_SEK05722.1:0.0803855495)85:0.016218,GCA_000442255.1_EPX86898.1:0.0462778336)90:0.034572)85:0.017135)44:0.000003,GCA_900188035.1_SNR53873.1:0.0822720888)63:0.031043)80:0.019300,GCA_002115725.1_OSQ62045.1:0.0163493565)79:0.030880,(((GCA_000765015.1_KGK78337.1:0.0000028130,GCA_900141945.1_SHI98817.1:0.0000029299)100:0.055206,(GCA_900109555.1_SEK79397.1:0.0000020795,GCA_900172305.1_SLN33295.1:0.0000021930)100:0.191922)93:0.036817,GCA_000018145.1_ABV92056.1:0.2390105618)78:0.018496)99:0.070717,(GCA_900110135.1_SEN22933.1:0.0731569299,GCA_001620265.1_AMY67710.1:0.1223268287)96:0.044608)91:0.017877,GCA_000671395.1_KCV82744.1:0.0292012467)91:0.040586,((GCA_000714535.1_KEO52575.1:0.0373168049,(GCA_001403795.1_CTQ50115.1:0.0902967993,GCA_900109285.1_SEL62315.1:0.1069666462)100:0.159283)78:0.019518,(GCA_000715505.1_KEP70748.1:0.1161883528,(GCA_001908835.1_APO85797.1:0.1050542640,GCA_000740785.1_KFI30152.1:0.2056073640)99:0.080432)95:0.037658)78:0.049736)73:0.030409,((((GCA_001305615.1_ALG89176.1:0.1031845272,GCA_900184935.1_SMX30967.1:0.0863433025)93:0.046931,(GCA_001517585.1_CUX79539.1:0.1527484440,GCA_900107025.1_SDW27572.1:0.2110487531)95:0.084605)92:0.038366,GCA_000647975.1_KAJ54808.1:0.0874299819)89:0.045478,GCA_900106675.1_SDX79703.1:0.1282757650)82:0.037569)37:0.035312,(((GCA_000012905.2_ABA77884.1:0.1970488921,GCA_900110025.1_SEN90001.1:0.0761839735)80:0.046944,(GCA_900156815.1_SIS87650.1:0.1899944286,GCA_000021865.1_ADE84089.1:0.1425893589)89:0.038959)90:0.043620,(((GCA_000203895.1_ABL68894.1:0.0816083871,GCA_000444995.1_AGT10222.1:0.1732791818)100:0.117374,(GCA_000740775.1_KFI27603.1:0.0000024283,GCA_000740795.1_KFI26253.1:0.0177074233)100:0.110671)71:0.013357,GCA_900102905.1_SDK23820.1:0.1838848848)98:0.104108)37:0.043076)33:0.028759,(GCA_001548075.1_BAQ70632.1:0.0000026586,GCA_001633165.1_ANB32800.1:0.0000029252)100:0.156251)44:0.042518,(((GCA_000521865.1_ETX27433.1:0.1392147560,(((((GCA_002211155.1_OWV61677.1:0.0000000000,GCA_002211225.1_OWV48586.1:0.0000000000):0.000000,GCA_900101505.1_SDD23962.1:0.0000000000):0.000002,GCA_002211205.1_OWV64930.1:0.0000029730)100:0.033955,(GCA_002237555.1_ASP19351.1:0.0000027642,GCA_900188425.1_SNS99099.1:0.0163278231)100:0.032881)100:0.076253,GCA_900107235.1_SDY51479.1:0.0176836493)98:0.021701)84:0.036907,GCA_001482405.1_KUF12507.1:0.1072094193)98:0.047576,((GCA_001458375.1_CUH78831.1:0.1835294708,GCA_900184945.1_SMX46524.1:0.0471135998)72:0.052390,GCA_900100005.1_SDJ13464.1:0.0738908975)44:0.002716)78:0.082306)33:0.028220,((GCA_000836695.1_KIQ70704.1:0.0857279581,GCA_900115595.1_SFP75116.1:0.0229349255)100:0.085223,GCA_900142295.1_SIO29247.1:0.1126437167)89:0.079301)98:0.040781,((GCA_000442315.1_EPX84248.1:0.1115135783,GCA_000600335.2_EYD76821.1:0.1204584566)100:0.105700,(GCA_000226315.1_AEP10418.1:0.0000026849,GCA_000348745.1_AGH98833.1:0.0000020923)100:1.054770)83:0.065869)83:0.023281,(((GCA_000008385.1_AAW70909.1:0.1780045172,GCA_000953315.1_CDR78968.1:0.1739250219)100:0.514728,(((GCA_000011945.1_AAV86801.1:0.0196714152,GCA_000024505.1_ACZ49078.1:0.0452424025)100:0.574571,((GCA_000026005.1_CAH58318.1:0.0180668467,GCA_000964755.1_KJV65451.1:0.0805894458)100:0.188566,GCA_000964795.1_KJV69043.1:0.2838071772)99:0.064529)99:0.084120,(GCA_000022525.1_ACT69278.1:0.2220672529,GCA_000632985.1_AHX11230.1:0.2941974155)100:1.726330)62:0.170817)86:0.481255,GCA_001982645.1_ONG37447.1:1.3030065094)54:0.172997)68:0.019119,((GCA_900111545.1_SET69328.1:0.0000010072,GCA_900143155.1_SHN71458.1:0.0000010072)95:0.000003,GCA_900107585.1_SEA97386.1:0.3975039068)95:0.066393)95:0.064411,(GCA_900106695.1_SDX62380.1:0.0625735211,GCA_900113695.1_SFJ01369.1:0.0429919012)100:0.184543)95:0.065541)87:0.111751)50:0.000003)74:0.027651,((GCA_000014865.1_ABK43388.1:0.2861816533,GCA_002109495.1_OSM02470.1:0.2370706223)99:0.287673,((((((GCA_000011345.1_BAC07656.1:0.0170296954,GCA_000505665.1_AHB89200.1:0.0000024533)100:0.308863,(((((((((((GCA_000014265.1_ABG52145.1:0.1030573774,GCA_002260545.1_OZH54938.1:0.0685577400)97:0.040233,(GCA_000176895.2_CCE20744.1:0.0000010072,GCA_000307915.1_EKD10645.1:0.0000010072)100:0.043109)97:0.050732,(GCA_000710505.1_KEI65648.1:0.0311466923,GCA_900009265.1_CUR16583.1:0.0000026985)100:0.159716)100:0.064941,(GCA_000478195.2_ERT06379.1:0.1147128830,GCA_000972705.2_KKD39376.1:0.0209573545)100:0.084005)90:0.027856,GCA_000317045.1_AFY65301.1:0.1791433605)90:0.017848,GCA_001746915.1_OEJ74811.1:0.0951840195)93:0.017705,((((((((((((GCA_000952155.1_KJH72132.1:0.1975265063,GCA_000317535.1_AFZ25199.1:0.0308414694)89:0.017480,(GCA_000828085.2_KIJ83477.1:0.1078171499,GCA_000317125.1_AFY85729.1:0.1288241976)3:0.034395)1:0.018437,GCA_000317695.1_AFZ59313.1:0.0000026917)0:0.016475,(GCA_000196515.1_ADI64474.1:0.0503853993,(((GCA_000169135.1_EAW45065.1:0.0171306980,GCA_002218065.1_GAX35039.1:0.0000028439)100:0.017372,GCA_002368075.1_BAZ81792.1:0.0165703310)94:0.017230,((GCA_000312705.1_AFW94028.1:0.0166900928,GCA_002368115.1_BAZ87311.1:0.0000024272)97:0.000003,GCA_000789435.1_KHG41995.1:0.0333470817)100:0.068975)87:0.016288)79:0.000002)9:0.016361,(((GCA_000175835.1_EFA70179.1:0.0169843984,GCA_002368135.1_BAZ89508.1:0.0166612488)8:0.000002,GCA_001432185.1_KRH97409.1:0.0000020060)6:0.000003,GCA_000175855.1_EFA71772.1:0.0000029192)100:0.107975)0:0.017231,((GCA_001298445.1_ALF53140.1:0.0164095297,GCA_002367975.1_BAY19717.1:0.0000020305)95:0.048284,(GCA_000317555.1_AFZ29543.1:0.0000025662,GCA_001904655.1_OKH27278.1:0.0000025478)100:0.124237)4:0.002303)36:0.000002,GCA_000020025.1_ACC82741.1:0.0846016622)73:0.016773,GCA_000204075.1_ABA20337.1:0.0000025171)76:0.016854,((GCA_000231365.2_EHC18133.1:0.0000026725,GCA_001904645.1_OKH12194.1:0.0000029525)100:0.026925,((GCA_000934435.1_KIY13448.1:0.0000029681,GCA_001990805.1_ONN60787.1:0.0000025350)100:0.017293,GCA_001275395.1_KOP22600.1:0.0160839068)100:0.042501)96:0.033453)41:0.000002,((GCA_000316575.1_AFY33894.1:0.0000027232,(GCA_000317435.1_AFZ04251.1:0.0780572178,(GCA_000350105.1_CCH66347.1:0.0155977864,GCA_000350125.1_CCH64796.1:0.0316979614)100:0.237149)70:0.029795)70:0.031303,(((GCA_002368055.1_BAZ71785.1:0.0000000000,GCA_002368295.1_BAY97708.1:0.0000000000):0.000002,GCA_002368275.1_BAY88408.1:0.0000026807)99:0.019101,(GCA_000346485.2_KYC41294.1:0.0000025348,GCA_000760695.2_KIE08711.1:0.0000029339)100:0.066385)85:0.017040)62:0.019099)63:0.016802,(GCA_000316665.1_AFY55164.1:0.0620913055,GCA_001456025.1_KST66239.1:0.0835642684)100:0.114330)68:0.023469,(((((((((GCA_000017845.1_ACB53385.1:0.0217319130,GCA_000025125.1_ADB95723.1:0.1844345169)94:0.009797,(GCA_000167195.1_EAM49872.1:0.0000010072,GCA_000235665.2_EHJ11718.1:0.0000010072)100:0.068575)94:0.035089,((GCA_000317675.1_AFZ52645.1:0.0873673868,GCA_001747005.1_OEJ79168.1:0.1056523039)99:0.018812,(GCA_001548095.1_BAQ60327.1:0.0972355185,GCA_001548115.1_BAQ65785.1:0.0079057180)100:0.066475)100:0.175826)82:0.068648,((GCA_000021825.1_ACK72106.1:0.0938143605,GCA_001904615.1_OKH17188.1:0.2411865308)95:0.025644,(GCA_000284135.1_BAL28500.1:0.0171325438,GCA_000478825.2_AIE75036.1:0.0188725768)100:0.184764)96:0.040759)70:0.049795,((GCA_000297435.1_CCI31708.1:0.0000029231,GCA_000312205.1_CCI08003.1:0.0000026790)100:0.067811,(GCA_000317025.1_AFY78706.1:0.0163906228,GCA_001904635.1_OKH24423.1:0.0000023994)100:0.124016)91:0.006819)70:0.044527,GCA_000332035.1_ELR98815.1:0.1660243696)68:0.067554,((GCA_000317575.1_AFZ37557.1:0.0000025328,GCA_002355455.1_BAU67062.1:0.0164966242)100:0.083915,(GCA_000317615.1_AFZ52151.1:0.1755237214,GCA_000317635.1_AFZ45275.1:0.1395235345)100:0.263291)95:0.038578)49:0.070888,((GCA_000332055.1_ELS00558.1:0.1384440636,GCA_002368355.1_BAZ45046.1:0.1795067931)97:0.083929,GCA_000473895.1_ERN42237.1:0.2884595281)49:0.000003)69:0.093626,(GCA_000155555.1_EDX76227.1:0.2215018291,(((GCA_000211815.1_EGJ28565.1:0.0000010072,GCA_001942495.1_OLT57773.1:0.0000010072)100:0.102597,GCA_000317515.1_AFZ21928.1:0.0823765933)18:0.031464,GCA_001904725.1_OKH38391.1:0.1687716129)17:0.020454)68:0.030755)60:0.015292)89:0.071523)66:0.020489,(GCA_000180455.1_CBN56945.1:0.0883102579,((GCA_000214075.2_EGK84825.1:0.0000029168,GCA_000317475.1_AFZ09504.1:0.0000010072)100:0.015284,GCA_002412335.1_PCN53060.1:0.0472691328)100:0.124307)96:0.072402)83:0.048074,(GCA_001637395.1_OAB62008.1:0.2050088782,GCA_001870225.1_APB34411.1:0.3822597722)89:0.088214)25:0.038463,((GCA_000317145.1_AFY95639.1:0.1593990468,GCA_000317495.1_AFZ13164.1:0.1275535867)88:0.105666,(((GCA_000817775.1_KIF41531.1:0.2214824271,GCA_001904775.1_OKH46411.1:0.0330919128)93:0.083769,GCA_002075285.2_ASC74322.1:0.2301182578)44:0.075637,GCA_000018105.1_ABW26292.1:0.2352688457)37:0.045045)35:0.040132)30:0.018203,(GCA_000775285.1_KGF73051.1:0.0626648249,(GCA_000317105.1_AFY82352.1:0.2122475503,(GCA_000317065.1_AFY71309.1:0.1919795886,GCA_000332215.1_ELS30948.1:0.1458797386)98:0.253394)19:0.002231)27:0.060482)19:0.000002)15:0.029446,(GCA_001276715.1_KOR34502.1:0.1541199058,GCA_002142475.1_BAS55914.1:0.1214864811)57:0.055394)59:0.068525,GCA_000012525.1_ABB58241.1:0.3298199127)84:0.052230,((GCA_000011385.1_BAC91515.1:0.1677866794,GCA_000484535.1_AGY58169.1:0.0576829778)100:0.466842,((((GCA_000011465.1_CAE19996.1:0.2170894308,GCA_000760175.1_KGG13563.1:0.0648836313)100:0.153099,GCA_001182765.1_CRY93088.1:0.1899867512)99:0.129522,GCA_000316515.1_AFY28971.1:0.0723037240)98:0.075662,GCA_000155635.1_EDY37954.1:0.0361455938)100:0.363932)90:0.040467)99:0.317317,GCA_001765415.1_AOR38507.1:1.4164063969)99:0.600169)90:0.189214)80:0.019991)83:0.050866,GCA_000496075.1_ESR26534.1:0.4492804512)37:0.034691,((GCA_000152745.1_EAP91219.1:0.1827125275,GCA_900199215.1_SNT72275.1:0.0938622736)100:0.073281,(GCA_000014745.1_ABI66065.1:0.0624133362,GCA_900103475.1_SDM44851.1:0.0217872948)100:0.126087)96:0.057521)24:0.037080,(GCA_000828475.1_BAQ17727.1:0.0775676689,GCA_001708935.1_ODA68325.1:0.1523604553)38:0.030413)78:0.042809,((GCA_000166055.1_ADP72206.1:0.0154262020,GCA_000636015.1_KAI96243.1:0.0000029330)100:0.140912,GCA_000143145.1_ADJ22853.1:0.1964892661)46:0.000002)91:0.101067)68:0.000002,((((((GCA_000148725.1_EFO29199.1:0.0375858517,GCA_001403915.1_CTQ42654.1:0.0299570041)96:0.019651,GCA_000158095.1_EEE45931.1:0.0448878911)100:0.043196,((GCA_900129325.1_SHG45652.1:0.0733630948,GCA_900102695.1_SCZ46503.1:0.2107566861)93:0.057943,GCA_001720135.1_ODN68925.1:0.1843035124)88:0.000003)89:0.037770,((GCA_000192745.1_ADZ70188.1:0.0868926957,(GCA_001188555.1_KND17051.1:0.0000010072,GCA_002249885.1_OXS45048.1:0.0000010072)99:0.000003)73:0.017145,(GCA_900105595.1_SDU20776.1:0.0900774615,(((GCA_900215505.1_SNY93989.1:0.0442476307,GCA_900115225.1_SFO32072.1:0.1653990454)99:0.048147,((GCA_900110875.1_SEQ90204.1:0.0172263164,GCA_900114245.1_SFL09921.1:0.0710911590)100:0.031925,GCA_001907205.1_OKL42791.1:0.1744479623)99:0.040589)97:0.037715,GCA_001293565.1_KPB01285.1:0.1742496418)94:0.000002)96:0.017376)94:0.047414)66:0.024169,(GCA_002088295.1_ORE94566.1:0.1684599264,(GCA_900148505.1_SHO67563.1:0.1553099396,(GCA_001305515.1_KPL51461.1:0.1067202374,GCA_001676615.1_OCC02804.1:0.2165659716)99:0.045898)99:0.045627)86:0.042283)94:0.046948,(GCA_000739695.1_GAK46408.1:0.1118580933,(GCA_000013025.1_ABI78665.1:0.0444348273,GCA_000685315.1_KDA00388.1:0.0097752483)100:0.311408)95:0.093408)86:0.056406)62:0.023107)4:0.041371,(GCA_000981545.1_CPR15679.1:0.0000010072,GCA_900104305.1_SDP65439.1:0.0000010072)100:0.153287)4:0.055959,((((((((GCA_000019845.1_ACB95658.1:0.0742138750,GCA_900114285.1_SFK03671.1:0.0732180377)87:0.031095,GCA_000021745.1_ACK51900.1:0.0895876377)96:0.002152,GCA_002117405.1_ARN82282.1:0.1196611743)96:0.025711,(GCA_001644125.1_OAI24824.1:0.0000025984,GCA_001675455.1_OBS51000.1:0.0331830415)100:0.070110)79:0.014822,(GCA_000304315.1_CCJ06708.1:0.0202667516,GCA_900104955.1_SEB62555.1:0.0847874766)79:0.032455)99:0.034936,GCA_900187365.1_SNB72308.1:0.0682070777)98:0.035521,((GCA_000019945.1_ACB80304.1:0.0534859180,((GCA_001017175.1_KLK95055.1:0.0000027578,GCA_900102135.1_SCY95709.1:0.0486246115)100:0.091062,(GCA_001741865.1_AOO82929.1:0.0709808691,GCA_900102525.1_SDH40480.1:0.0054386396)100:0.088062)92:0.028190)54:0.017858,(GCA_001271345.1_ALA16145.1:0.0351283589,GCA_001887265.1_APF37850.1:0.0000022903)100:0.084345)69:0.050749)38:0.000002,GCA_000022085.1_ACL56919.1:0.0523869497)96:0.036090)4:0.023676,((((((((((GCA_000011365.1_BAC50643.1:0.0000022510,GCA_000661935.1_AHY49770.1:0.0335953453)100:0.121777,GCA_000013885.1_ABE62389.1:0.0139072077)23:0.016767,GCA_000012725.1_ABA04647.1:0.0000021577)65:0.097736,GCA_000336555.1_EKS38944.1:0.1266443588)9:0.021832,(GCA_000314735.2_EKS27789.1:0.0000023682,(GCA_001579845.1_AMN42583.1:0.0889933788,(GCA_002355335.1_BAT61031.1:0.1000381308,(GCA_002119765.1_ARQ01360.1:0.1429191589,GCA_001426945.1_KQZ00565.1:0.2311602222)100:0.063736)98:0.084885)72:0.096236)41:0.018429)18:0.000002,((GCA_000218565.1_AEI07008.1:0.0000028500,GCA_000218585.1_AEI03431.1:0.0000025734)97:0.000002,((GCA_000935205.1_KIZ36734.1:0.0681723865,(GCA_001618955.1_KZD24001.1:0.0000010072,GCA_900108575.1_SEI21870.1:0.0000010072)100:0.057571)57:0.041330,GCA_000195775.1_CAE28669.1:0.0429932742)63:0.071284)12:0.030010)42:0.113044,GCA_000092925.1_ADH88780.1:0.0000024622)5:0.052140,GCA_900100155.1_SCW96356.1:0.0191892307)4:0.064843,GCA_000017645.1_ABS69994.1:0.0339309998)4:0.023277,(GCA_001402875.1_ALK09181.1:0.0000027657,GCA_001459775.1_CUU41844.1:0.0288321886)100:0.115646)4:0.055040)2:0.000003,GCA_000010525.1_BAF88530.1:0.0660431583)99:0.094412)100:0.042986,GCA_900167455.1_SKA19893.1:0.2458881051)90:0.072242)50:0.028791)99:0.062106,(GCA_002205555.1_ASD28588.1:0.1124008106,GCA_000144605.1_ADL00841.1:0.1899241166)99:0.065388)100:0.100036);
