# Supplementary material for: Assessing the accuracy of phylogenetic rooting methods on prokaryotic gene families
Source: PLoS One. 2020 May 15;15(5):e0232950. doi: 10.1371/journal.pone.0232950 (PMC7228096; doi:10.1371/journal.pone.0232950)
Supplement: S2 Dataset — (ZIP) [file pone.0232950.s003.zip › EmpiricalDataset/GeneTrees_IQTree/000330.aln.treefile]

(GCA_000006905.1_AAK23541.1:0.0228226897,GCA_000092285.1_ADG11092.1:0.0251758616,(((GCA_001425915.1_KQW71445.1:0.1930805516,GCA_000017265.1_ACG78280.1:0.2351316421)81:0.066185,((GCA_000144605.1_ADL01280.1:0.0771580463,GCA_002205555.1_ASD28381.1:0.0739277576)100:0.154514,(GCA_000175215.2_ADU14597.1:0.2701681584,GCA_000204015.1_EGF90631.1:0.2254587696)100:0.225840)100:0.123431)80:0.019128,((GCA_000152745.1_EAP90872.1:0.3971372926,((GCA_000152825.2_ADM09735.1:0.4945715254,GCA_900199215.1_SNT72076.1:0.3723065162)100:0.247234,((((((((((((((GCA_000007125.1_AAL52467.1:0.0079936291,GCA_000157815.1_EEY00043.1:0.0000021454)100:0.043131,(GCA_000017405.1_ABS15339.1:0.0063401287,GCA_000585655.1_EXL06923.1:0.0054379896)100:0.046823)100:0.139804,((GCA_900104355.1_SDO99886.1:0.0580545074,GCA_900113985.1_SFI50478.1:0.0615433623)100:0.195727,(GCA_000022725.1_ACS50909.1:0.0109752024,GCA_000341385.1_AGF75589.1:0.0818860785)100:0.393654)88:0.042618)85:0.032574,GCA_001558695.1_KXF78034.1:0.1529194907)99:0.088862,(((GCA_000014245.1_ABG62348.1:0.1594898289,(GCA_000300335.1_EKF20386.1:0.1046755497,GCA_000300515.1_EKF42949.1:0.0900606196)100:0.101904)100:0.051008,(GCA_000585625.1_EXL03938.1:0.0853496361,(((GCA_001510895.1_KUM24231.1:0.0363854589,GCA_001618845.1_AMX99659.1:0.0634203846)100:0.035355,GCA_002075885.1_OQM73538.1:0.0788990192)78:0.017344,((GCA_001424795.1_KQU65633.1:0.0508796192,GCA_001605015.1_AMS43537.1:0.0319814959)100:0.051240,GCA_900113935.1_SFJ03985.1:0.1697644496)100:0.063981)82:0.031270)99:0.041940)99:0.026550,((GCA_000154705.2_EDQ32499.1:0.0614622839,GCA_001703635.1_OCW57705.1:0.0974929960)100:0.163239,((((((((GCA_000016285.1_ACM36033.1:0.1258961425,GCA_000092025.1_AAK86844.2:0.0835190149)99:0.034627,(((GCA_000092045.1_ABC90194.1:0.0284057065,GCA_000769405.1_KPN28277.1:0.0384113665)100:0.046670,(GCA_001578105.1_AMM84401.1:0.0718747327,GCA_002043005.1_AQZ52389.1:0.0950481814)100:0.104475)32:0.016828,(GCA_000731295.1_CDN53309.1:0.0055218340,(GCA_000731315.1_CDN47158.1:0.0056009064,(GCA_000722615.1_KEQ04718.1:0.0000026888,GCA_000722625.1_KEQ06917.1:0.0000028689)100:0.151386)99:0.030624)99:0.051148)93:0.032941)96:0.036753,(((GCA_001267455.1_KOC77680.1:0.0394236663,GCA_001652565.1_ANH06623.1:0.0146344521)100:0.073048,(GCA_000325745.1_AGA64681.1:0.2824223722,GCA_000496595.1_AHA28077.1:0.6173936069)100:0.611640)89:0.007705,(GCA_001687365.1_OBZ96076.1:0.0730231729,GCA_001885585.1_OJF94448.1:0.0875032795)100:0.050948)95:0.026233)96:0.039125,GCA_000697965.2_ANK74704.1:0.0482362744)95:0.036348,(GCA_000018545.1_ACP24621.1:0.0465935726,GCA_002288525.1_ASY62178.1:0.0645371821)98:0.047921)19:0.012219,GCA_000017145.1_ABR59539.1:0.0497090658)97:0.096306,GCA_002238045.1_OXS99359.1:0.4949197545)91:0.027818,GCA_000179775.1_EFL90656.1:0.4559235423)96:0.042893)91:0.017919)96:0.073840)88:0.021511,((GCA_000153465.1_EAS48610.1:0.1309696746,((GCA_000153705.1_EAU41244.1:0.1420416185,((GCA_000800175.1_KHJ54975.1:0.0128581857,GCA_900141975.1_SHI53662.1:0.0243167175)100:0.142931,GCA_900176465.1_SMC85048.1:0.1899009359)58:0.049542)58:0.040414,GCA_900104035.1_SDN62209.1:0.1711396449)98:0.052679)100:0.149151,(GCA_000817775.1_KIF43131.1:0.2628183470,GCA_001293565.1_KPB02369.1:0.3517509879)100:0.206835)52:0.032101)100:0.132038,GCA_000496075.1_ESR23241.1:0.5253212283)95:0.021796,(((((((((((((((((GCA_000011365.1_BAC50325.1:0.0164689614,GCA_000661935.1_AHY50010.1:0.0257266566)100:0.126616,(GCA_001618955.1_KZD23568.1:0.0204043652,GCA_900108575.1_SEI22345.1:0.0160246704)100:0.151622)89:0.048594,(GCA_000012725.1_ABA05177.1:0.0553228726,GCA_000013885.1_ABE63042.1:0.0510775318)100:0.066147)85:0.016164,(GCA_000195775.1_CAE28139.1:0.1308598476,GCA_000935205.1_KIZ41487.1:0.1187223862)100:0.051276)97:0.019723,(((GCA_000218565.1_AEI06877.1:0.0000023201,GCA_000218585.1_AEI03300.1:0.0000026858)100:0.052424,GCA_000314735.2_EKS27949.1:0.0688807748)100:0.093933,GCA_000336555.1_EKS38787.1:0.1058339610)85:0.037288)100:0.214473,(GCA_001579845.1_AMN42126.1:0.2066615005,GCA_002355335.1_BAT60725.1:0.2933206772)100:0.115240)89:0.053547,(GCA_001426945.1_KQZ00804.1:0.2547958574,GCA_002119765.1_ARQ01538.1:0.2513165007)86:0.094098)90:0.068403,(((((((GCA_000019845.1_ACB96049.1:0.1940963659,GCA_900114285.1_SFK62564.1:0.2221693280)100:0.055321,GCA_000021745.1_ACK49959.1:0.2280418519)89:0.049346,(GCA_900187365.1_SNB71459.1:0.2093529847,GCA_900104955.1_SEB69198.1:0.4147238548)89:0.058992)100:0.065652,((GCA_000304315.1_CCJ06516.1:0.1562188299,GCA_002117405.1_ARN79776.1:0.3250200950)100:0.082002,(GCA_001644125.1_OAI22568.1:0.0838718287,GCA_001675455.1_OBS53066.1:0.1095402977)100:0.117073)100:0.113940)100:0.103410,(GCA_001741865.1_AOO81871.1:0.0587935146,GCA_900102525.1_SDF33029.1:0.0803508235)100:0.378441)100:0.043007,((GCA_000019945.1_ACB80395.1:0.1392697401,GCA_000022085.1_ACL62099.1:0.1638585881)100:0.094301,(GCA_001017175.1_KLK94838.1:0.0000022663,GCA_900102135.1_SCY84796.1:0.0564391846)100:0.129302)100:0.087814)96:0.036144,(GCA_001271345.1_ALA18719.1:0.0183096373,GCA_001887265.1_APF37280.1:0.0255966723)100:0.186918)100:0.100826)13:0.022949,(((GCA_000010525.1_BAF88003.1:0.0872897015,GCA_000017645.1_ABS69106.1:0.2403662975)100:0.170187,(GCA_000092925.1_ADH88942.1:0.0374894632,GCA_900100155.1_SCW47319.1:0.1134105037)100:0.218448)100:0.135349,((GCA_000143145.1_ADJ24038.1:0.5748112172,(GCA_000981545.1_CPR21104.1:0.0000023201,GCA_900104305.1_SDP23663.1:0.0000023201)100:0.262935)100:0.124818,GCA_000503895.1_AHB49482.1:0.4756727587)99:0.186319)59:0.065524)84:0.033944,((((GCA_000166055.1_ADP72444.1:0.0075730358,GCA_000636015.1_KAI96190.1:0.0133772354)100:0.442353,(((GCA_000828475.1_BAQ17404.1:0.0717018658,GCA_001723285.1_ODR99031.1:0.0558780481)100:0.221910,GCA_001708935.1_ODA68591.1:0.1321838949)100:0.109751,GCA_001708935.1_ODA68592.1:0.4354827419)100:0.144748)100:0.127738,(GCA_001402875.1_ALK08606.1:0.0000020714,GCA_001459775.1_CUU41269.1:0.0000022076)100:0.318472)89:0.080903,GCA_001676615.1_OCC04692.1:0.2897808318)77:0.041640)83:0.073866,GCA_002088295.1_ORE94313.1:0.5190818841)98:0.041690,(GCA_900129325.1_SHG05810.1:0.2638721008,GCA_900104485.1_SDB41944.1:0.4289895131)99:0.127695)19:0.015110,GCA_900148505.1_SHO60199.1:0.3075766347)62:0.042933,(GCA_001305515.1_KPL56107.1:0.2991885481,GCA_001720135.1_ODN70430.1:0.2545209410)91:0.064957)98:0.060589,((((GCA_000148725.1_EFO29474.1:0.1454204754,(GCA_000158095.1_EEE46348.1:0.1239585988,GCA_001403915.1_CTQ41594.1:0.0836029537)100:0.151586)42:0.067352,(GCA_000192745.1_ADZ70319.1:0.1242384870,(GCA_001188555.1_KND21488.1:0.0042591553,GCA_002249885.1_OXS40024.1:0.0000022093)100:0.176092)100:0.106933)42:0.069216,(GCA_001907205.1_OKL43677.1:0.1600201389,(GCA_900110875.1_SEQ75255.1:0.0146443066,GCA_900114245.1_SFK69944.1:0.0000028820)100:0.167704)100:0.219992)100:0.069214,GCA_900105595.1_SDU05780.1:0.2647039245)100:0.081780)98:0.054327,GCA_900102695.1_SCZ30595.1:0.5617286562)4:0.008733,(GCA_900115225.1_SFN67829.1:0.0764937877,GCA_900215505.1_SNY93068.1:0.1463705718)100:0.274640)86:0.050868)96:0.049353,((GCA_000230555.1_AEQ51139.1:0.0523637052,GCA_900100665.1_SDG71086.1:0.0988070065)100:0.193266,(GCA_000743575.1_KFL31603.1:0.0844878626,GCA_000970435.1_KKB85728.1:0.1157477667)100:0.152601)100:0.491969)96:0.073417,((((GCA_000219355.1_AEI89337.1:1.1551451641,GCA_000815465.1_KIE05002.1:0.5507711365)100:0.433138,(((GCA_000008385.1_AAW70599.1:0.1143984487,GCA_000953315.1_CDR79122.1:0.1277527225)100:0.447449,(((GCA_000011945.1_AAV86758.1:0.0147906043,GCA_000024505.1_ACZ49120.1:0.0079405546)100:0.712548,GCA_000964795.1_KJV69002.1:0.3600909604)99:0.116689,(GCA_000026005.1_CAH58271.1:0.1981699308,GCA_000964755.1_KJV65411.1:0.1839556747)100:0.329636)100:0.572956)100:0.299524,((GCA_000010205.1_BAG39472.1:0.0493381448,GCA_000964595.1_KJV55586.1:0.1372318552)100:0.516737,(GCA_000012385.1_ABE05260.1:0.1029335766,GCA_000195735.1_CAA14587.1:0.2513983088)100:0.685633)100:0.525254)99:0.218133)59:0.090679,(GCA_000022525.1_ACT69881.1:0.3526655802,GCA_000632985.1_AHX11834.1:0.3617902122)100:0.941895)90:0.164714,(((GCA_001982645.1_ONG39972.1:1.5741026660,((((((GCA_000011345.1_BAC07609.1:0.0000020690,GCA_000505665.1_AHB89158.1:0.0376441448)100:0.506180,(((GCA_000155635.1_EDY38571.1:0.1676574623,GCA_000316515.1_AFY28406.1:0.2001296813)100:0.192886,(GCA_000760175.1_KGG12005.1:0.4647398101,GCA_001182765.1_CRY92565.1:0.2668404852)89:0.146548)86:0.132613,GCA_000011465.1_CAE19740.1:0.9593316276)100:0.285884)73:0.047966,(GCA_000012525.1_ABB56192.1:0.2963698266,(((((GCA_000014265.1_ABG52120.1:0.2269726376,(((GCA_000214075.2_EGK85627.1:0.0106350398,GCA_000317475.1_AFZ04977.1:0.0000023233)100:0.036158,GCA_002412335.1_PCN53995.1:0.0640437418)100:0.128718,GCA_000180455.1_CBN54583.1:0.1649698524)100:0.050175)95:0.036394,((((((((GCA_000020025.1_ACC79260.1:0.0632039905,GCA_000317535.1_AFZ27631.1:0.0888257096)99:0.018069,(GCA_000316575.1_AFY32822.1:0.0340247284,(((GCA_002368055.1_BAZ77926.1:0.0000023201,GCA_002368295.1_BAY98155.1:0.0000023201)80:0.000002,GCA_002368275.1_BAY94904.1:0.0032351622)100:0.048788,(GCA_000204075.1_ABA24115.1:0.0815465711,((GCA_000169135.1_EAW44607.1:0.0304413337,GCA_002218065.1_GAX38575.1:0.0400652550)100:0.075138,(GCA_001298445.1_ALF51622.1:0.0428507943,GCA_002367975.1_BAY19008.1:0.0457245715)100:0.074102)86:0.009982)76:0.023789)66:0.000002)83:0.032055)84:0.022019,(((GCA_000196515.1_ADI63785.1:0.0643691607,(GCA_002368075.1_BAZ81338.1:0.0250260368,((GCA_000175835.1_EFA69604.1:0.0000020497,(GCA_001432185.1_KRH97713.1:0.0000023201,GCA_002368135.1_BAZ89758.1:0.0000023201)100:0.028865)100:0.014248,GCA_000175855.1_EFA72546.1:0.0051467722)100:0.150630)100:0.099563)97:0.020091,((GCA_000312705.1_AFW94329.1:0.0337268961,GCA_002368115.1_BAZ87746.1:0.0166209390)100:0.013658,GCA_000789435.1_KHG40728.1:0.0000024037)100:0.163628)43:0.024951,GCA_000317695.1_AFZ56427.1:0.0753728577)97:0.028184)96:0.038590,(GCA_000317435.1_AFZ02876.1:0.1591872151,(GCA_000350105.1_CCH67258.1:0.0000021638,GCA_000350125.1_CCH64966.1:0.0508586604)100:0.310326)93:0.049922)58:0.008661,GCA_000316665.1_AFY54093.1:0.1642143756)62:0.019402,(((GCA_000231365.2_EHC12265.1:0.0037166639,GCA_001904645.1_OKH15810.1:0.0155821187)100:0.033828,((GCA_000934435.1_KIY14559.1:0.0000023201,GCA_001990805.1_ONN59812.1:0.0000029398)100:0.035035,GCA_001275395.1_KOP27088.1:0.0336414669)100:0.022777)100:0.078848,((GCA_000346485.2_KYC41189.1:0.0352172604,GCA_000760695.2_KIE07894.1:0.0052232875)100:0.086660,(GCA_000828085.2_KIJ85593.1:0.1397976772,(GCA_001456025.1_KST62855.1:0.0000023201,GCA_001456025.1_KST62907.1:0.0000023201)100:0.172688)83:0.009446)84:0.013828)79:0.015135)100:0.093868,(((GCA_000317125.1_AFY88250.1:0.1556768736,(GCA_000317555.1_AFZ29021.1:0.0142173924,GCA_001904655.1_OKH28456.1:0.0349984411)100:0.123526)79:0.022234,GCA_000775285.1_KGF73161.1:0.1816250684)92:0.021154,(GCA_000317495.1_AFZ11962.1:0.2164168674,((((GCA_000155555.1_EDX77369.1:0.2011178210,GCA_000317515.1_AFZ20044.1:0.1081308434)100:0.068943,(GCA_000211815.1_EGJ35690.1:0.0339990889,GCA_001942495.1_OLT63496.1:0.0158099181)100:0.249852)30:0.065754,(GCA_001904725.1_OKH38769.1:0.2294963319,((((((GCA_000017845.1_ACB51971.1:0.0558854412,((GCA_000167195.1_EAM50222.1:0.0000023201,GCA_000235665.2_EHJ12081.1:0.0000023201)100:0.034419,GCA_000025125.1_ADB95775.1:0.4605984849)100:0.047634)100:0.169170,(GCA_000021825.1_ACK72847.1:0.1561202406,(GCA_000297435.1_CCI32657.1:0.0167560424,GCA_000312205.1_CCI06487.1:0.0054395427)100:0.321484)97:0.036256)57:0.017151,((GCA_000317025.1_AFY77175.1:0.0000026470,GCA_001904635.1_OKH20810.1:0.0149540556)100:0.209753,(GCA_000332035.1_ELR98537.1:0.3677959107,(GCA_000284135.1_BAL29804.1:0.0531265388,GCA_000478825.2_AIE75496.1:0.1015456230)100:0.296692)89:0.058194)69:0.026072)91:0.048170,((GCA_000317575.1_AFZ34141.1:0.0521894217,GCA_002355455.1_BAU63240.1:0.0421801703)100:0.160110,(GCA_000332055.1_ELS03550.1:0.1945258034,GCA_002368355.1_BAZ45705.1:0.1807933438)99:0.072726)98:0.088576)70:0.039437,((GCA_000317675.1_AFZ52778.1:0.0688236714,(GCA_001548095.1_BAQ62895.1:0.1196679743,GCA_001548115.1_BAQ63828.1:0.0654150273)100:0.062159)100:0.091816,GCA_001747005.1_OEJ78668.1:0.1277492571)100:0.173255)100:0.055118,(GCA_001746915.1_OEJ75752.1:0.2673931268,(GCA_002142475.1_BAS58037.1:0.2900012069,GCA_001276715.1_KOR35075.1:0.3441151433)90:0.037684)89:0.036952)93:0.040346)40:0.042870)72:0.024064,((GCA_001637395.1_OAB63344.1:0.2763147151,GCA_000317105.1_AFY85238.1:0.3194070105)74:0.056896,(GCA_000317145.1_AFY96560.1:0.3409950550,(GCA_000317065.1_AFY70196.1:0.3453510085,GCA_000332215.1_ELS31358.1:0.2906570866)100:0.245627)97:0.055411)84:0.054661)86:0.027452)86:0.031591)88:0.044076)87:0.031204,GCA_000952155.1_KJH70599.1:0.1988892501)97:0.057834)95:0.034813,((GCA_000176895.2_CCE14968.1:0.0041368594,GCA_000307915.1_EKD07150.1:0.0030784763)100:0.204045,((GCA_000478195.2_ERT05771.1:0.1643434522,(GCA_000710505.1_KEI65768.1:0.0302348885,GCA_900009265.1_CUR16653.1:0.0109260987)100:0.150774)90:0.029312,GCA_000317045.1_AFY66578.1:0.2688381043)81:0.007685)91:0.030818)97:0.075795,(GCA_000018105.1_ABW28570.1:0.2463987598,(GCA_001904615.1_OKH19368.1:0.2888312468,(GCA_000473895.1_ERN41100.1:0.3497149759,(GCA_000317615.1_AFZ49030.1:0.1283757378,GCA_000317635.1_AFZ43392.1:0.1216591742)100:0.400948)100:0.079532)99:0.106111)90:0.064576)62:0.036430,(GCA_000817775.1_KIF39135.1:0.2215105271,(GCA_001904775.1_OKH46342.1:0.2195398361,GCA_002075285.2_ASC71474.1:0.2594966599)100:0.067307)99:0.091789)100:0.099181)100:0.114024)73:0.057194,GCA_001870225.1_APB32967.1:0.5303363953)87:0.111526,(GCA_000011385.1_BAC92363.1:0.1339222126,GCA_000484535.1_AGY58455.1:0.2002243475)100:0.430100)99:0.340223,GCA_001765415.1_AOR39060.1:1.2343509655)100:0.454395)97:0.170553,(GCA_000014865.1_ABK43427.1:0.4915115023,GCA_002109495.1_OSM04306.1:0.3490488470)100:0.730240)100:0.574805,(GCA_000388175.3_ETZ05013.1:0.2009930455,GCA_000469665.2_ETZ06686.1:0.0874447432)100:2.504510)96:0.209805)98:0.221074)59:0.064638,((GCA_000739695.1_GAK44148.1:0.3358256252,((((((((((((GCA_000011965.2_AAV93998.1:0.1015370082,(GCA_000203975.3_KID07810.1:0.0489574845,GCA_000511355.1_AHC99426.1:0.0358675736)79:0.025458)99:0.039358,(GCA_900172225.1_SLN22037.1:0.0317332104,((GCA_900102795.1_SCZ70423.1:0.0587830172,GCA_001678945.1_ANP36567.1:0.0880938727)100:0.027493,GCA_000376545.2_ANP41547.1:0.1006230744)83:0.022799)76:0.022883)83:0.015144,(GCA_000511385.1_AHD08041.1:0.0487301075,(GCA_001258055.1_CRL14919.1:0.0000023201,GCA_900113345.1_SFH08410.1:0.0000023201)100:0.034290)95:0.022944)85:0.033135,(((((((((((GCA_000153725.1_EAU45152.1:0.0818998216,GCA_000442255.1_EPX87007.1:0.0802547699)95:0.027171,((((GCA_001969385.1_APX22032.1:0.0045657969,GCA_900112435.1_SFC42033.1:0.0000020341)100:0.062677,((GCA_001687105.1_ANT60399.1:0.0345898518,GCA_900116195.1_SFT10591.1:0.0751135590)100:0.064880,GCA_900172385.1_SLN61259.1:0.1503532080)65:0.020481)64:0.030346,GCA_001975705.1_APZ52133.1:0.0215229904)100:0.033660,GCA_001482405.1_KUF11019.1:0.1297797205)92:0.015909)81:0.011271,(((GCA_900102075.1_SDE70755.1:0.0840459165,(GCA_000169415.1_EBA10513.1:0.0808020321,(GCA_900100085.1_SDI13693.1:0.1036230404,(GCA_001038505.1_KMK65840.1:0.0957246512,GCA_900188035.1_SNR34081.1:0.1025460799)100:0.131578)97:0.058724)97:0.044476)93:0.033395,(((((GCA_002211155.1_OWV62043.1:0.0000000000,GCA_900101505.1_SDD42645.1:0.0000000000):0.000002,GCA_002211225.1_OWV47244.1:0.0000023201)92:0.000002,GCA_002211205.1_OWV63851.1:0.0044843393)100:0.070838,GCA_900184945.1_SMX40597.1:0.1220368994)98:0.034259,(GCA_002237555.1_ASP18806.1:0.0134509663,GCA_900188425.1_SNS51857.1:0.0094955052)100:0.068215)99:0.030233)89:0.011545,GCA_001458375.1_CUH78386.1:0.1185343079)88:0.012353)96:0.046398,(GCA_900100005.1_SDI90426.1:0.0816493824,((GCA_002115725.1_OSQ65494.1:0.0987227877,GCA_002115805.1_OSQ53543.1:0.0811584467)100:0.071084,GCA_000152725.1_EAQ03845.1:0.1781121732)91:0.028866)91:0.029514)63:0.013220,((GCA_001458355.1_CUH66297.1:0.0602658928,(GCA_900110775.1_SEP83044.1:0.0911901215,GCA_001205715.1_KNG94663.1:0.1599231641)97:0.030577)99:0.029388,(GCA_900115815.1_SFQ45022.1:0.1202820304,GCA_900107235.1_SDX84861.1:0.1178357083)99:0.034997)95:0.026495)71:0.009459,(GCA_900095785.1_SCM69767.1:0.0000023201,GCA_900115865.1_SFQ64430.1:0.0000023201)100:0.144573)86:0.007881,((GCA_000299875.1_EKE74077.1:0.0937354016,GCA_900114135.1_SFJ61087.1:0.0712875233)100:0.091712,(GCA_900109555.1_SEK89723.1:0.0000021716,GCA_900172305.1_SLN32385.1:0.0000026197)100:0.125784)100:0.125860)60:0.008907,((((((GCA_000014045.1_ABG31008.1:0.0376549261,GCA_000154785.2_AEI95360.1:0.0401763897)100:0.081926,GCA_000152605.1_EAP85244.1:0.0565240022)34:0.001151,(GCA_000172095.1_EDQ06081.1:0.1053778378,GCA_000622405.1_KIN68301.1:0.1198999694)79:0.044862)65:0.032478,(((GCA_000155735.2_AGI70488.1:0.0468701684,GCA_001187845.1_AKS44785.1:0.0749783191)100:0.092328,GCA_900172275.1_SLN29258.1:0.0296623361)100:0.109498,(GCA_000814025.1_KIC52001.1:0.0365260458,GCA_001969365.1_APX12604.1:0.0343970576)100:0.064723)98:0.062811)47:0.011915,GCA_001247715.1_KNX42736.1:0.1560836287)59:0.024416,GCA_900116455.1_SFT88355.1:0.0755076234)88:0.017454)68:0.026625,(GCA_900109035.1_SEK00225.1:0.0969498800,(((GCA_900172295.1_SLN58597.1:0.0762825545,GCA_000152625.1_EAP75947.1:0.1197501151)8:0.020046,((GCA_000161835.1_EET48222.1:0.1301381152,(GCA_000442275.2_EPX76944.1:0.0298893853,GCA_900111945.1_SFR31904.1:0.0294964487)100:0.109426)99:0.034856,((GCA_000299575.1_EKE44079.1:0.1531376643,(GCA_900110115.1_SEM96951.1:0.0162800013,GCA_900141995.1_SHJ47648.1:0.0114860912)100:0.164846)100:0.042271,(GCA_900113405.1_SFH13939.1:0.0000022088,GCA_900172315.1_SLN53874.1:0.0000021402)100:0.114623)100:0.131699)97:0.046507)80:0.020448,(GCA_002210095.1_OWU71721.1:0.1276006525,(GCA_900111875.1_SFA91087.1:0.1164866493,GCA_900116005.1_SFQ99864.1:0.1167865382)100:0.057735)99:0.041357)92:0.021984)94:0.037602)66:0.010747,GCA_900156525.1_SIT79744.1:0.2762854476)70:0.011096,((((GCA_001046955.1_AKO98351.1:0.0000023201,GCA_900109145.1_SEJ23271.1:0.0000023201)100:0.086701,((GCA_000153305.1_EAR51503.1:0.0849539347,GCA_900172355.1_SLN45220.1:0.1262519621)100:0.071180,GCA_900110425.1_SEO01543.1:0.1056996320)99:0.056618)87:0.015551,(((GCA_001307765.1_KPN63990.1:0.0491489586,GCA_900109955.1_SEV95530.1:0.0993702447)100:0.058847,(GCA_001458175.1_CUH53960.1:0.0502151733,GCA_900114415.1_SFK95285.1:0.0577654899)100:0.046714)94:0.025349,GCA_900142085.1_SHI49042.1:0.1147605469)94:0.021763)94:0.036443,GCA_900129685.1_SHG86674.1:0.0693573011)83:0.014869)71:0.013949)71:0.031602,(GCA_900172235.1_SLN29231.1:0.0877807720,GCA_900115595.1_SFO82769.1:0.1741292568)98:0.035870)72:0.046533,(((GCA_000647975.1_KAJ56924.1:0.0888145431,(((GCA_001548075.1_BAQ70969.1:0.0045238470,GCA_001633165.1_ANB33033.1:0.0000020376)100:0.108545,GCA_000521865.1_ETX26937.1:0.1416251986)93:0.037859,GCA_900107025.1_SDX31528.1:0.1750545153)100:0.033490)100:0.047566,((((GCA_000671395.1_KCV82177.1:0.0887225748,(GCA_900142295.1_SIO33022.1:0.0812464477,GCA_000018145.1_ABV91950.1:0.2058324005)92:0.035163)90:0.024596,GCA_001517585.1_CUX80788.1:0.1798840203)25:0.013686,(((GCA_001890925.1_OJI93212.1:0.0818015668,GCA_900114485.1_SFL40661.1:0.2432970228)100:0.074118,GCA_001981245.1_APX91103.1:0.1546247031)21:0.022830,(GCA_900107355.1_SDY67120.1:0.1440568191,GCA_000738435.1_AII88088.1:0.2929194485)21:0.036912)89:0.046601)20:0.007308,((GCA_000765015.1_KGK79310.1:0.0000027960,GCA_900141945.1_SHI95615.1:0.0000023201)100:0.146253,(GCA_001305615.1_ALG89121.1:0.1079064284,GCA_900184935.1_SMX30830.1:0.0292547472)100:0.052126)25:0.027126)96:0.025774)76:0.019339,(GCA_900099935.1_SDJ90806.1:0.1194669655,(GCA_900112335.1_SFC84293.1:0.0980612607,GCA_900188335.1_SNS88007.1:0.0418364116)100:0.053835)93:0.022507)80:0.028164)35:0.022714,(GCA_000152805.1_EAQ14221.1:0.0941117478,GCA_900177545.1_SMH47966.1:0.1695830663)100:0.094984)45:0.019616,(GCA_000590925.1_AHM03886.1:0.1813424573,((((((GCA_000740775.1_KFI33266.1:0.0085062103,GCA_000740795.1_KFI31123.1:0.0092255064)100:0.135094,((GCA_000012905.2_ABA77824.1:0.1245353414,GCA_900110025.1_SEN98764.1:0.0632399824)100:0.022709,GCA_900110135.1_SEN73513.1:0.1170535112)100:0.064603)91:0.044653,GCA_900156815.1_SIS84693.1:0.1923448289)87:0.032761,GCA_900106675.1_SDW93600.1:0.1129839942)97:0.050743,((((GCA_000021865.1_ADE87034.1:0.1155376163,GCA_000740785.1_KFI30934.1:0.1834436201)94:0.034740,GCA_001620265.1_AMY67644.1:0.1707484332)94:0.045244,(GCA_000203895.1_ABL68532.1:0.1291875883,GCA_000444995.1_AGT07355.1:0.1181211625)100:0.121417)87:0.013031,(GCA_000714535.1_KEO54160.1:0.1283817070,GCA_000715505.1_KEP69194.1:0.1167354821)100:0.114849)77:0.005931)99:0.048745,(GCA_000600335.2_EYD78003.1:0.1540750017,((GCA_000836695.1_KIQ68008.1:0.0749782168,GCA_900141735.1_SHI84988.1:0.1801017952)100:0.046662,GCA_000600975.2_EYD73033.1:0.2008361097)99:0.056968)99:0.057832)40:0.014725)64:0.024841)81:0.014268,((((GCA_000223375.1_AEM39996.1:0.0000023201,GCA_001399515.1_ALJ80201.1:0.0000023201)100:0.154081,GCA_001908835.1_APO85733.1:0.1665364350)99:0.053472,(GCA_900184815.1_SMX24512.1:0.1536279788,(GCA_001404155.1_CRK74924.1:0.0000023537,GCA_900114125.1_SFJ07049.1:0.0000023201)100:0.226076)100:0.054445)92:0.033439,(GCA_900172375.1_SLN18243.1:0.1809959619,(GCA_001403795.1_CTQ50058.1:0.0693627969,GCA_900109285.1_SEK74996.1:0.1063436265)100:0.172705)98:0.057739)73:0.022110)99:0.085914,GCA_900102905.1_SDK01677.1:0.2397558922)81:0.049544,(GCA_900107585.1_SEA12209.1:0.2212419504,(GCA_900106695.1_SDW22882.1:0.2329450070,GCA_900113695.1_SFI63723.1:0.1830917574)100:0.132909)94:0.074482)90:0.086086,(GCA_900111545.1_SET31213.1:0.0000023201,GCA_900143155.1_SHN55026.1:0.0000023201)100:0.234060)100:0.246623)100:0.095991,(GCA_000017565.1_ABS64482.1:0.3906115384,((GCA_900101935.1_SDE35408.1:0.3944164550,GCA_900172325.1_SLN77062.1:0.5514991488)100:0.095428,GCA_000689395.1_CDO61385.1:0.6390008757)99:0.075620)95:0.035583)82:0.025730)56:0.079567,(GCA_000264455.2_AFK53436.1:0.0000022269,GCA_001601315.1_KYO53834.1:0.0000027362)100:0.697320)62:0.040392,(GCA_900102465.1_SDF14838.1:0.1366327212,(GCA_000319385.1_AFX99615.1:0.1170229957,GCA_000510265.1_AHC73966.1:0.1344087528)100:0.634455)100:0.337417)80:0.066526,(((((((((((GCA_000009985.1_BAE51063.1:0.1815121673,(GCA_000294655.1_CCG43115.1:0.0000029184,GCA_900108475.1_SEH25000.1:0.0090189236)100:0.185779)100:0.089362,GCA_000513295.1_CDK98301.1:0.2770933671)100:0.146626,(((((((((((((GCA_000013005.1_ABC63059.1:0.1333947027,((GCA_001663175.1_ANK14296.1:0.1346288698,(GCA_001304795.1_ALG61401.1:0.0000021455,GCA_001306275.1_KPM12200.1:0.0000024040)100:0.172201)92:0.047894,GCA_001677335.1_OBV12171.1:0.0519865361)99:0.064869)100:0.067954,GCA_000715015.1_KEO91169.1:0.1940896995)95:0.026321,GCA_001281485.1_ALE16212.1:0.0685141922)100:0.091589,(GCA_001008165.2_AKH41792.1:0.1356911188,((GCA_000235975.2_EHJ59104.1:0.1324883950,GCA_000013325.1_ABD26246.1:0.3004576232)100:0.079969,(GCA_001028705.1_AKM11771.1:0.1360192888,GCA_001661675.2_ARU15233.1:0.2580994475)98:0.093035)98:0.062124)99:0.079658)100:0.295594,(GCA_001295965.1_KPF75092.1:0.0126349790,GCA_001713435.1_AOG02506.1:0.0000026188)100:0.240014)99:0.084054,(GCA_002218195.1_ASK87605.1:0.1370975322,GCA_900128895.1_SIN96484.1:0.0926575188)100:0.343058)94:0.099100,((GCA_000091125.1_BAI96549.1:0.0384875708,GCA_000147835.3_AEG48466.1:0.0146874748)100:0.247399,GCA_001586395.2_KZB94608.1:0.3132467806)99:0.068514)99:0.078921,(GCA_000013985.1_ABF52928.1:0.0855539359,GCA_001610975.1_AMU96223.1:0.0312032646)100:0.359880)98:0.070242,((GCA_000016765.1_ABQ66579.1:0.0903658583,(GCA_002355275.1_ATE65404.1:0.0000023201,GCA_002367875.1_PCE40633.1:0.0000023201)100:0.070353)100:0.175780,(GCA_000175255.2_AEH63535.1:0.1244306315,GCA_000218875.1_AEI38569.1:0.1287722316)100:0.268065)100:0.159499)98:0.108076,GCA_002251755.1_OYQ24054.1:0.3335711032)100:0.204977,(GCA_000342165.1_EMD84498.1:0.2724436886,GCA_002211145.1_OWV34219.1:0.3128953623)100:0.413772)100:0.228512,(GCA_000963705.1_KJV10487.1:0.1266874082,GCA_002251735.1_OYQ18702.1:0.0874906565)100:0.651154)70:0.097473,(GCA_900167455.1_SJZ35439.1:0.4977621583,(((((((((GCA_000011685.1_AAW61550.1:0.1036250155,GCA_000234355.2_EHH69214.1:0.0583422663)100:0.105934,(GCA_000723565.1_CDG34172.1:0.0395752964,GCA_002003665.1_OOL19425.1:0.0718494762)100:0.312286)99:0.105585,((GCA_000617865.1_GAJ30630.1:0.1749512253,((GCA_000724025.1_CDG38379.1:0.0000020905,GCA_001547995.1_BAT20152.1:0.0046054670)100:0.103660,((GCA_001787335.1_AOX16313.1:0.0000020009,GCA_001787355.1_AOX19275.1:0.0000020679)100:0.045925,GCA_002005465.1_AQS88350.1:0.0941592189)85:0.027859)96:0.026563)99:0.047156,GCA_000963885.1_GAN54266.1:0.2451769882)97:0.032175)98:0.036025,(GCA_000231445.2_EHD13708.1:0.0000029215,GCA_002153535.1_OUI79092.1:0.0000023201)100:0.423364)84:0.038092,(GCA_002173735.1_ARW46911.1:0.1074605780,GCA_002005445.1_AQS85420.1:0.3033936558)85:0.051044)97:0.065083,(GCA_000021325.1_ACI50168.1:0.1052108938,((GCA_000182745.1_BAK84988.1:0.0261472961,GCA_000208635.2_EGG75912.1:0.0294076028)100:0.030066,GCA_000964505.1_GAN98330.1:0.0420146332)100:0.153454)100:0.024463)99:0.158061,(GCA_000964365.1_GAN77586.1:0.2023378511,(GCA_000014285.2_ABI61891.1:0.0034979834,GCA_000576085.2_AHJ62826.1:0.0000026980)100:0.339184)91:0.098133)99:0.087930,((GCA_000306035.1_EKN00432.1:0.1290513121,GCA_000964385.1_GAN79284.1:0.0894372886)100:0.440743,(GCA_000016725.1_ABQ29479.1:0.0050032217,GCA_000202835.1_BAJ79625.1:0.0000021446)100:0.500364)83:0.113992)83:0.077152,((GCA_000164635.1_EFH10198.1:0.2377473139,GCA_900141905.1_SHJ35316.1:0.2878333120)95:0.056419,(GCA_900101615.1_SDC79181.1:0.0142670556,GCA_900104205.1_SDB55104.1:0.0000023698)100:0.222135)100:0.231571)100:0.386778)66:0.052629)31:0.135493)16:0.030183,((GCA_000315795.1_EKV31451.1:0.3767036173,(GCA_001611975.1_AMW35128.1:0.3866793626,GCA_900156605.1_SIS41808.1:0.4106630477)81:0.051911)83:0.080908,((GCA_900101965.1_SDE58881.1:0.4300841746,(GCA_000013085.1_ABC22651.1:0.1775957695,GCA_000284415.2_CCG07356.1:0.4245814873)100:0.297423)88:0.056710,GCA_900100455.1_SDG97201.1:0.5374326152)84:0.103303)64:0.047915)19:0.124531,((GCA_900093605.1_SCA55096.1:0.3930926107,(GCA_000300235.2_AJD52154.1:0.0433424283,GCA_000300275.1_EKF07571.1:0.0287453550)100:0.335944)83:0.073050,((GCA_001746755.1_OEJ69425.1:0.3983808676,GCA_000742835.1_AIK96053.1:0.7821395650)15:0.102817,(GCA_000226315.1_AEP10554.1:0.0088823638,GCA_000348745.1_AGH98998.1:0.0559609822)100:0.745463)8:0.045645)16:0.077898)77:0.082309,((GCA_000767795.1_KGM35100.1:0.0407552649,GCA_002195995.1_OWJ67658.1:0.0345118898)100:0.288341,GCA_000968135.1_CCQ73576.1:0.4006924351)83:0.059169)61:0.064998,((GCA_000010725.1_BAI71821.1:0.1637085993,GCA_000632475.2_AIB13780.1:0.1631524794)100:0.147591,(GCA_000576635.1_EWY40176.1:0.1011058636,GCA_000936425.1_KJB97097.1:0.0706473754)100:0.205678)99:0.055494)48:0.019182,(GCA_000016185.1_ACI98897.1:0.2267174338,(GCA_002251795.1_OYQ32706.1:0.2956963618,GCA_000730165.2_ASG20586.1:0.3470875142)95:0.094976)99:0.087732)67:0.065637,((GCA_000299935.1_EKE75330.1:0.2447809195,GCA_001618175.1_KZD03228.1:0.2441001007)100:0.238497,GCA_001192655.1_GAO98673.1:0.9557836648)73:0.086101)78:0.034747,GCA_000024465.1_ADE38773.1:0.6953226422)83:0.057477,((GCA_000982415.1_KKJ76786.1:0.0351588718,GCA_001026905.1_KLN59741.1:0.0488522661)100:0.378379,((GCA_900177295.1_SMF18204.1:0.0000023201,GCA_900188055.1_SNR39837.1:0.0000023201)100:0.396512,GCA_900100655.1_SDF80063.1:0.7070282854)99:0.102981)100:0.122461)84:0.060818)100:0.081379)100:0.185619)68:0.078647,((GCA_000014745.1_ABI65862.1:0.2202487116,GCA_900103475.1_SDL97100.1:0.2218801832)100:0.360976,((GCA_000013025.1_ABI78099.1:0.1030978870,GCA_000685315.1_KCZ98209.1:0.0000027281)100:0.458323,GCA_000023785.1_ACT59261.1:0.5187582596)100:0.153828)88:0.096443)100:0.175682)100:0.243498);
