# Supplementary material for: Assessing the accuracy of phylogenetic rooting methods on prokaryotic gene families
Source: PLoS One. 2020 May 15;15(5):e0232950. doi: 10.1371/journal.pone.0232950 (PMC7228096; doi:10.1371/journal.pone.0232950)
Supplement: S2 Dataset — (ZIP) [file pone.0232950.s003.zip › EmpiricalDataset/GeneTrees_IQTree/000331.aln.treefile]

(GCA_000006905.1_AAK23567.1:0.0167417882,GCA_000092285.1_ADG11066.1:0.0324474892,((GCA_002205555.1_ASD28209.1:0.0645005588,GCA_000144605.1_ADL02010.1:0.1869313918)100:0.085938,(GCA_001425915.1_KQW71869.1:0.0963593256,(GCA_000017265.1_ACG77818.1:0.2264935152,((GCA_000175215.2_ADU14284.1:0.0571354468,GCA_000204015.1_EGF90718.1:0.1022363116)100:0.161488,((((GCA_000014745.1_ABI66158.1:0.0793405560,GCA_900103475.1_SDM01565.1:0.1113882606)100:0.072842,GCA_000152745.1_EAP91323.1:0.2600565309)99:0.037478,(GCA_000013025.1_ABI78000.1:0.0490495728,GCA_000685315.1_KCZ99852.1:0.0440262070)100:0.363646)100:0.045534,(((((((((((((((((GCA_000007125.1_AAL52071.1:0.0000028609,(GCA_000007125.1_AAL52184.1:0.0055114210,GCA_000157815.1_EEY00446.1:0.0292364677)98:0.000002)100:0.023145,(GCA_000017405.1_ABS14892.1:0.0029789276,GCA_000585655.1_EXL05663.1:0.0059651014)100:0.043064)100:0.099133,GCA_001558695.1_KXF77568.1:0.0813598307)100:0.062111,((GCA_900104355.1_SDN76348.1:0.0745049177,GCA_900113985.1_SFJ16855.1:0.0603721422)100:0.053338,(GCA_000022725.1_ACS51472.1:0.0236279849,GCA_000341385.1_AGF75989.1:0.0450236256)100:0.317565)85:0.023595)82:0.012873,((GCA_000014245.1_ABG62802.1:0.1055914799,(GCA_000300335.1_EKF17570.1:0.0828936707,GCA_000300515.1_EKF43738.1:0.0491585164)100:0.062672)99:0.061976,((((GCA_000585625.1_EXL01829.1:0.0612789909,GCA_002075885.1_OQM73224.1:0.1244110929)100:0.035182,(GCA_001510895.1_KUM27648.1:0.0443399332,GCA_001618845.1_AMY00349.1:0.0621278515)100:0.027024)100:0.029177,(GCA_001424795.1_KQU69839.1:0.0159430178,GCA_001605015.1_AMS42646.1:0.0466833904)100:0.070385)100:0.050405,GCA_900113935.1_SFJ20174.1:0.1120811924)82:0.005614)96:0.043336)91:0.021404,(((((((GCA_000016285.1_ACM36749.1:0.0564270209,GCA_000092025.1_AAK87449.1:0.0775262578)100:0.037654,((GCA_000092045.1_ABC90901.1:0.0080427951,GCA_000769405.1_KPN24737.1:0.0302407431)100:0.062944,((GCA_000722615.1_KEQ05908.1:0.0000028778,GCA_000722625.1_KEQ11024.1:0.0000026517)100:0.019385,(GCA_000731295.1_CDN54120.1:0.0048507391,GCA_000731315.1_CDN47990.1:0.0014940661)100:0.029362)100:0.038701)7:0.015341)96:0.037297,(GCA_001578105.1_AMM84602.1:0.0514778469,GCA_002043005.1_AQZ52295.1:0.0479036129)100:0.116228)91:0.025610,(GCA_000325745.1_AGA64919.1:0.1740435857,GCA_000496595.1_AHA27791.1:0.2586187725)100:0.153348)99:0.043116,(((((GCA_000017145.1_ABR60118.1:0.0133197058,GCA_001293565.1_KPB01308.1:0.4698080078)90:0.029913,GCA_002288525.1_ASY62990.1:0.0415143216)97:0.013800,GCA_000018545.1_ACP25351.1:0.0059242778)97:0.039336,GCA_000697965.2_ANK72440.1:0.0703966590)99:0.033488,((GCA_001267455.1_KOC73889.1:0.0136780368,GCA_001652565.1_ANH04133.1:0.0167081733)100:0.035634,(GCA_001687365.1_OBZ94163.1:0.0663482736,GCA_001885585.1_OJF99991.1:0.0824725427)100:0.072253)100:0.032109)97:0.029081)100:0.074727,((GCA_000154705.2_EDQ32935.1:0.0375496338,GCA_001703635.1_OCW58216.1:0.0985213099)100:0.089621,GCA_002238045.1_OXT00166.1:0.2657919249)56:0.026349)73:0.029567,(((GCA_000153465.1_EAS50334.1:0.0967952070,(GCA_000153705.1_EAU40756.1:0.0883942788,GCA_900176465.1_SMC36927.1:0.0804474578)100:0.069478)100:0.062104,(GCA_000800175.1_KHJ52959.1:0.0095948688,GCA_900141975.1_SHJ43528.1:0.0153079492)100:0.131453)34:0.016352,GCA_900104035.1_SDO79170.1:0.2421378052)99:0.090781)80:0.029587)81:0.045056,GCA_000179775.1_EFL90352.1:0.2602444804)98:0.050978,(GCA_900115225.1_SFO56859.1:0.0700016153,GCA_900215505.1_SNY93314.1:0.0995273402)100:0.141901)92:0.045666,GCA_900129325.1_SHG03755.1:0.1632715493)100:0.071395,(((((((GCA_000148725.1_EFO29994.1:0.1115145527,(GCA_000158095.1_EEE43472.1:0.0907918916,GCA_001403915.1_CTQ42276.1:0.0468820180)100:0.055197)100:0.047954,(GCA_000192745.1_ADZ70651.1:0.0815692098,(GCA_001188555.1_KND20436.1:0.0028998205,GCA_002249885.1_OXS51059.1:0.0036330427)100:0.104137)96:0.028532)96:0.055566,GCA_900105595.1_SDU07662.1:0.1428232238)42:0.012445,(GCA_001907205.1_OKL43444.1:0.0776888713,(GCA_900110875.1_SER33503.1:0.0380132351,GCA_900114245.1_SFK85931.1:0.0222682385)100:0.099102)100:0.094498)100:0.052159,GCA_001720135.1_ODN71287.1:0.2360614813)100:0.030463,(GCA_900148505.1_SHO65702.1:0.1916432360,GCA_002088295.1_ORE95518.1:0.6521113589)98:0.180370)98:0.054006,(GCA_001305515.1_KPL55204.1:0.2371982319,((((((((GCA_000011365.1_BAC49948.1:0.0312157550,GCA_000661935.1_AHY50379.1:0.0390239985)100:0.118168,GCA_000935205.1_KIZ33873.1:0.1401319621)56:0.030144,(GCA_000336555.1_EKS40395.1:0.1300123226,((GCA_000218565.1_AEI06517.1:0.0000024950,GCA_000218585.1_AEI02941.1:0.0000025972)100:0.068490,GCA_000314735.2_EKS28150.1:0.0596089649)100:0.144807)58:0.069764)46:0.010571,GCA_000195775.1_CAE28047.1:0.1143125592)54:0.014155,(GCA_000012725.1_ABA05056.1:0.0718411721,GCA_000013885.1_ABE62585.1:0.0911946719)100:0.112934)61:0.023845,(GCA_001618955.1_KZD24450.1:0.0105092836,GCA_900108575.1_SEI04261.1:0.0192619578)100:0.061737)100:0.252874,(GCA_001426945.1_KQZ01135.1:0.1783798445,GCA_001579845.1_AMN41947.1:0.2874570893)99:0.076853)94:0.062445,(GCA_002119765.1_ARQ01523.1:0.2892428871,GCA_002355335.1_BAT60662.1:0.2856845312)99:0.053753)100:0.125456)90:0.035945)86:0.030674)82:0.036791,((((GCA_000019945.1_ACB81421.1:0.2103137776,(((GCA_000022085.1_ACL57618.1:0.1834794075,(GCA_001017175.1_KLK89778.1:0.0314702575,GCA_900102135.1_SCX83052.1:0.0015141744)100:0.130293)68:0.054897,(GCA_001271345.1_ALA18844.1:0.0031273978,GCA_001887265.1_APF37423.1:0.0152633711)100:0.126525)68:0.051207,(GCA_001741865.1_AOO82576.1:0.0992003918,GCA_900102525.1_SDH35498.1:0.0628110264)100:0.113030)67:0.063998)100:0.057580,(((GCA_000019845.1_ACB95948.1:0.2193813261,GCA_000021745.1_ACK52444.1:0.1926086595)100:0.040342,GCA_900114285.1_SFK76127.1:0.2526208028)100:0.118494,(((GCA_000304315.1_CCJ09051.1:0.2001421361,((GCA_001644125.1_OAI31452.1:0.0826558710,GCA_001675455.1_OBS53385.1:0.0969920044)100:0.097287,GCA_002117405.1_ARN80585.1:0.2049302676)48:0.028154)100:0.079137,GCA_900104955.1_SEC21902.1:0.2528191756)56:0.034866,GCA_900187365.1_SNB71213.1:0.1807093744)83:0.032794)100:0.056746)99:0.042867,GCA_001676615.1_OCC01882.1:0.2815215429)90:0.028959,(((GCA_000010525.1_BAF88305.1:0.1449805260,GCA_000017645.1_ABS69492.1:0.1319217824)100:0.070604,(GCA_000092925.1_ADH88990.1:0.0777138695,GCA_900100155.1_SCW46390.1:0.0736487735)100:0.095619)100:0.055996,(GCA_001402875.1_ALK09712.1:0.0000025972,GCA_001459775.1_CUU42375.1:0.0000024638)100:0.245231)100:0.045285)99:0.050496)89:0.033508,GCA_900104485.1_SDB15719.1:0.2948437457)95:0.034246,((GCA_000496075.1_ESR26569.1:0.3119474357,GCA_900102695.1_SCZ36471.1:0.1936711176)100:0.140772,((GCA_000230555.1_AEQ51463.1:0.0297078913,GCA_900100665.1_SDG64520.1:0.0686887076)100:0.094648,(GCA_000743575.1_KFL30768.1:0.0969040519,GCA_000970435.1_KKB82904.1:0.0828746465)100:0.127438)100:0.244152)98:0.076334)99:0.191096,((((GCA_000143145.1_ADJ23967.1:0.1923788101,GCA_000503895.1_AHB48650.1:0.1180258733)100:0.073556,(GCA_000981545.1_CPR21001.1:0.0000020639,GCA_900104305.1_SDP22232.1:0.0056049376)100:0.162265)100:0.188638,(((GCA_000828475.1_BAQ17336.1:0.1128575135,GCA_001723285.1_ODR98981.1:0.0667362321)100:0.107443,GCA_001720135.1_ODN71286.1:0.6278144588)91:0.082207,GCA_001708935.1_ODA68697.1:0.1904690971)92:0.154236)91:0.063400,(GCA_000166055.1_ADP72532.1:0.0074655007,GCA_000636015.1_KAI95936.1:0.0091773207)100:0.418407)94:0.088434)75:0.048334,((GCA_000017565.1_ABS64661.1:0.1645179347,GCA_000739695.1_GAK43969.1:0.2159907249)100:0.061017,GCA_000689395.1_CDO61185.1:0.3713688007)84:0.050941)96:0.061400,(((((((((((((GCA_000009985.1_BAE49403.1:0.1226351851,(GCA_000294655.1_CCG41856.1:0.0247481392,GCA_900108475.1_SEH34408.1:0.0078340006)100:0.122865)100:0.058902,GCA_000513295.1_CDL00182.1:0.1549007565)100:0.052314,((GCA_000013085.1_ABC21085.1:0.1142389928,GCA_000284415.2_CCG06944.1:0.2168504709)100:0.129881,GCA_900101965.1_SDE07352.1:0.3045162335)92:0.070447)74:0.017980,((GCA_001611975.1_AMW34651.1:0.1992137571,GCA_900156605.1_SIS54459.1:0.1337171469)100:0.112090,GCA_000315795.1_EKV30442.1:0.2489956736)84:0.025664)76:0.046177,((((GCA_000767795.1_KGM31437.1:0.0187220204,GCA_002195995.1_OWJ67941.1:0.0114649346)100:0.206492,(GCA_000024465.1_ADE38272.1:0.2655437134,GCA_900100455.1_SDG47349.1:0.3607678968)96:0.048472)95:0.033345,(((((((((GCA_000011685.1_AAW61189.1:0.0396222753,(GCA_000723565.1_CDG33099.1:0.0140290276,GCA_002003665.1_OOL18947.1:0.0047291803)100:0.224712)98:0.024280,GCA_000234355.2_EHH66949.1:0.0357871305)100:0.101047,GCA_000963885.1_GAN55322.1:0.1620656722)98:0.031215,((GCA_000617865.1_GAJ29515.1:0.1216522208,(GCA_000724025.1_CDG40186.1:0.0123743112,GCA_001547995.1_BAT18943.1:0.0017992241)100:0.056349)99:0.019292,((GCA_001787335.1_AOX17456.1:0.0027998425,GCA_001787355.1_AOX20335.1:0.0058416714)100:0.034654,GCA_002005465.1_AQS88762.1:0.0650598992)100:0.054747)98:0.025627)100:0.071412,(GCA_000021325.1_ACI50925.1:0.0784757113,((GCA_000182745.1_BAK84463.1:0.0320314712,GCA_000208635.2_EGG78367.1:0.0092443774)100:0.018211,GCA_000964505.1_GAN98607.1:0.0203920881)100:0.088005)100:0.077600)99:0.020460,(GCA_002005445.1_AQS85866.1:0.0835879931,GCA_002173735.1_ARW47722.1:0.0963797599)100:0.037490)99:0.074950,(GCA_000231445.2_EHD13860.1:0.0193623290,GCA_002153535.1_OUI79212.1:0.0000026557)100:0.263556)100:0.147004,(((GCA_000014285.2_ABI61188.1:0.0091278002,GCA_000576085.2_AHJ62050.1:0.0000028013)100:0.182767,GCA_000964365.1_GAN76775.1:0.3144151868)97:0.047171,((GCA_000164635.1_EFH09948.1:0.1418680043,GCA_900141905.1_SHJ75251.1:0.1200285463)100:0.092192,(GCA_900101615.1_SDC31140.1:0.0000021586,GCA_900104205.1_SDB19054.1:0.0000026426)100:0.237580)100:0.082390)83:0.044970)83:0.075716,((GCA_000016725.1_ABQ30551.1:0.0000023473,GCA_000202835.1_BAJ80734.1:0.0000020614)100:0.261924,(GCA_000306035.1_EKM98665.1:0.0499742542,GCA_000964385.1_GAN82018.1:0.0621111837)100:0.288017)100:0.096754)100:0.182508)76:0.034332,(GCA_000963705.1_KJV10878.1:0.0574877399,GCA_002251735.1_OYQ18895.1:0.0097759288)100:0.283284)72:0.024308)79:0.045796,(((((GCA_000299935.1_EKE76318.1:0.1546019014,GCA_900102465.1_SDF92599.1:0.2483537590)26:0.011484,((GCA_900177295.1_SMF60646.1:0.0000023047,GCA_900188055.1_SNR93077.1:0.0000023573)100:0.305576,GCA_900100655.1_SDG22541.1:0.5006763092)94:0.102254)76:0.062142,(GCA_000982415.1_KKJ78419.1:0.0165788438,GCA_001026905.1_KLN60231.1:0.0118281926)100:0.383710)86:0.040402,GCA_000968135.1_CCQ75262.1:0.3323959977)84:0.039573,GCA_900167455.1_SKA24115.1:0.3045962065)25:0.036648)17:0.040083,((GCA_000264455.2_AFK53412.1:0.0037396403,GCA_001601315.1_KYO50199.1:0.0067020705)100:0.306199,((GCA_000010725.1_BAI72736.1:0.1077061829,GCA_000632475.2_AIB12184.1:0.0499871257)100:0.141293,(GCA_000576635.1_EWY37442.1:0.1329005352,GCA_000936425.1_KJB93458.1:0.0868092683)100:0.116665)100:0.132852)65:0.040694)96:0.077622,(GCA_001746755.1_OEJ69599.1:0.2079163075,GCA_900093605.1_SCA58160.1:0.2661044010)99:0.090728)92:0.053943,GCA_900172325.1_SLN55754.1:0.3317660365)80:0.028125,((GCA_000300235.2_AJD53199.1:0.0264480559,GCA_000300275.1_EKF09539.1:0.0295885817)100:0.288218,((GCA_000012385.1_ABE05339.1:0.0493369109,GCA_000195735.1_CAA15152.1:0.1367453354)100:0.372567,(GCA_000219355.1_AEI88500.1:0.4995241992,GCA_000815465.1_KIE05384.1:0.3723783365)100:0.101896)100:0.065631)94:0.068845)100:0.066379,((((((((((((((((((GCA_000011965.2_AAV95861.1:0.0718720965,GCA_900109955.1_SEW21602.1:0.0949276082)94:0.014793,GCA_001307765.1_KPN63113.1:0.1134548563)98:0.031025,(GCA_000152605.1_EAP84138.1:0.0576532797,GCA_900114485.1_SFK71118.1:0.0727219985)96:0.031943)82:0.017083,GCA_001458175.1_CUH52970.1:0.0610783572)47:0.004393,(GCA_900114415.1_SFK56165.1:0.0399884577,(GCA_000299875.1_EKE71821.1:0.0391933852,GCA_900114135.1_SFJ29719.1:0.0712128117)100:0.070011)78:0.010475)56:0.011219,(GCA_900129685.1_SHG33933.1:0.0551738671,GCA_900184815.1_SMX22373.1:0.1410138305)85:0.032144)59:0.015366,GCA_900172225.1_SLN35199.1:0.0503219207)59:0.007118,(((((GCA_000203975.3_KID10142.1:0.0065302590,((GCA_001258055.1_CRL16117.1:0.0000025972,GCA_900113345.1_SFG84197.1:0.0000025972)100:0.006676,GCA_000511385.1_AHD09113.1:0.0293139197)96:0.003122)96:0.008026,GCA_000511355.1_AHD01232.1:0.0344187436)100:0.023577,GCA_000376545.2_ANP40988.1:0.0595982406)99:0.021011,GCA_001678945.1_ANP38568.1:0.0525574837)99:0.024130,GCA_900102795.1_SCZ63102.1:0.0604745105)100:0.016695)76:0.020708,((GCA_000814025.1_KIC49038.1:0.0483212231,GCA_001969365.1_APX11231.1:0.0625209304)98:0.022843,(GCA_900142085.1_SHJ92312.1:0.0821909919,(((GCA_000161835.1_EET46599.1:0.0754054451,(GCA_001404155.1_CRK74677.1:0.0000021663,GCA_900114125.1_SFJ14469.1:0.0000023881)100:0.117113)94:0.035114,((GCA_000155735.2_AGI71471.1:0.0770259571,GCA_001187845.1_AKS46290.1:0.0422086222)100:0.055350,GCA_900172275.1_SLN11576.1:0.0956009988)98:0.036832)92:0.018545,GCA_000671395.1_KCV83250.1:0.1707170033)55:0.017377)65:0.018267)57:0.006548)61:0.008571,((GCA_900109555.1_SEK41585.1:0.0000025972,GCA_900172305.1_SLN24701.1:0.0000025972)100:0.084450,(GCA_000812665.2_AML53143.1:0.1040004475,GCA_001890925.1_OJI93180.1:0.0956206437)99:0.023840)98:0.044662)93:0.037203,((((GCA_000622405.1_KIN66543.1:0.0926630492,((GCA_001046955.1_AKO97174.1:0.0000027255,GCA_900109145.1_SEJ57801.1:0.0076786717)100:0.149054,GCA_000172095.1_EDQ04008.1:0.1253340363)33:0.038059)29:0.030968,(GCA_900109035.1_SEI48816.1:0.1120713012,GCA_900116455.1_SFT51000.1:0.0922672486)77:0.027997)32:0.010657,GCA_900107355.1_SDY06326.1:0.1361348091)98:0.022222,((((GCA_000442275.2_EPX79962.1:0.0612915644,GCA_900111945.1_SFR53909.1:0.0565141654)100:0.096424,(GCA_000765015.1_KGK80112.1:0.0030597452,GCA_900141945.1_SHI74729.1:0.0000021582)100:0.094183)99:0.029748,(GCA_001403795.1_CTQ51043.1:0.1182830784,GCA_900109285.1_SEL13827.1:0.1141094743)100:0.065096)84:0.010042,(GCA_000014045.1_ABG32473.1:0.0526930584,GCA_000154785.2_AEI93481.1:0.0467609065)100:0.136402)85:0.014696)89:0.027840)78:0.038583,((((((((((GCA_000153725.1_EAU45987.1:0.0576283424,(GCA_000442255.1_EPX80487.1:0.0975536525,(GCA_001969385.1_APX25548.1:0.0000025972,GCA_900112435.1_SFD70505.1:0.0000025972)100:0.027942)97:0.027749)93:0.018433,(GCA_001975705.1_APZ54416.1:0.0620831936,GCA_900102075.1_SDE51894.1:0.0587734624)99:0.025086)96:0.038231,GCA_900100085.1_SDI29276.1:0.0685909988)100:0.041066,((GCA_001687105.1_ANT61085.1:0.0000026355,GCA_900116195.1_SFS52080.1:0.0302105833)100:0.060658,((GCA_001458375.1_CUH80340.1:0.0783876348,GCA_000169415.1_EBA08755.1:0.1088685065)99:0.036177,GCA_900107235.1_SDY07087.1:0.1351854614)100:0.048886)76:0.028119)86:0.026020,GCA_900172235.1_SLN23090.1:0.0752339803)50:0.017348,((GCA_002115725.1_OSQ60090.1:0.0595539336,GCA_002115805.1_OSQ52092.1:0.0516662306)100:0.045868,GCA_000600975.2_EYD72385.1:0.1164231593)47:0.016382)54:0.018422,(((GCA_000590925.1_AHM04939.1:0.0911074547,GCA_001205715.1_KNG92933.1:0.1332569347)93:0.024850,((((((GCA_002211155.1_OWV62944.1:0.0034278354,(GCA_002211205.1_OWV64284.1:0.0000029560,(GCA_002211225.1_OWV49525.1:0.0000025972,GCA_900101505.1_SDC40184.1:0.0000025972)100:0.006440)100:0.002994)100:0.034560,(GCA_002237555.1_ASP21763.1:0.0238017114,GCA_900188425.1_SNS26401.1:0.0135783652)100:0.036432)100:0.017895,GCA_900184945.1_SMX36544.1:0.0469914450)100:0.022449,GCA_001482405.1_KUF09061.1:0.1236936586)95:0.019579,(GCA_900111875.1_SFA78237.1:0.0818344127,GCA_900116005.1_SFR17270.1:0.0629938365)100:0.078779)91:0.016568,((GCA_900113405.1_SFG13225.1:0.0000024546,GCA_900172315.1_SLN14591.1:0.0000028021)100:0.108981,((GCA_900115815.1_SFQ56727.1:0.1318895342,GCA_000152725.1_EAQ01446.1:0.1645137122)43:0.036263,GCA_000521865.1_ETX27208.1:0.1307015645)89:0.041970)57:0.023397)55:0.013272)69:0.033026,((GCA_001908835.1_APO86569.1:0.0776090939,(((((GCA_000152805.1_EAQ13713.1:0.0646114625,GCA_900142295.1_SIN85760.1:0.0717570537)100:0.015677,GCA_000836695.1_KIQ68716.1:0.1010287870)99:0.019929,((((GCA_000442315.1_EPX82706.1:0.1297549864,GCA_000600335.2_EYD75785.1:0.0783044307)100:0.071181,GCA_900110425.1_SEP00542.1:0.1348001649)93:0.013214,((GCA_002210095.1_OWU77827.1:0.0997903340,GCA_900156525.1_SIT76240.1:0.2016008903)94:0.020782,(GCA_001548075.1_BAQ67576.1:0.0000023571,GCA_001633165.1_ANB36094.1:0.0128358752)100:0.133747)98:0.033090)87:0.029677,((GCA_000647975.1_KAJ55477.1:0.0994813530,GCA_001247715.1_KNX41901.1:0.0970079482)85:0.008708,GCA_900172295.1_SLN61474.1:0.1220571707)98:0.030656)87:0.017288)78:0.012234,GCA_900177545.1_SMH29037.1:0.1296404626)93:0.025257,(((GCA_000223375.1_AEM40736.1:0.0000024454,GCA_001399515.1_ALJ80905.1:0.0000025972)100:0.088126,GCA_900172375.1_SLN44313.1:0.1562500578)100:0.026481,((((((GCA_000012905.2_ABA79010.1:0.0930448120,GCA_000740785.1_KFI27503.1:0.1062021276)97:0.039557,((GCA_900110025.1_SEM92101.1:0.0144577115,GCA_000153305.1_EAR51683.1:0.1163419779)98:0.047432,(GCA_900156815.1_SIT25487.1:0.1275522255,GCA_900110135.1_SEN02359.1:0.1357737782)45:0.029579)60:0.017942)25:0.009856,((GCA_000740775.1_KFI27814.1:0.0111121855,GCA_000740795.1_KFI26218.1:0.0165282897)100:0.067741,GCA_001620265.1_AMY69023.1:0.0876811162)99:0.050371)30:0.018493,GCA_000021865.1_ADE85347.1:0.0887030344)44:0.016087,((GCA_000203895.1_ABL69986.1:0.0776993553,GCA_000444995.1_AGT07994.1:0.0535126341)100:0.024468,GCA_900106675.1_SDX16971.1:0.1477781048)94:0.040746)93:0.022681,(GCA_000714535.1_KEO51843.1:0.0627218099,GCA_000715505.1_KEP68553.1:0.0554075800)96:0.026479)99:0.031495)99:0.031980)83:0.016150)74:0.030790,(((GCA_900100005.1_SDI00093.1:0.0804449082,GCA_900172355.1_SLN53906.1:0.0846042705)99:0.045212,(GCA_000153305.1_EAR51682.1:0.0980477745,GCA_900141735.1_SHI29416.1:0.0580335885)99:0.060806)68:0.016737,GCA_900172385.1_SLN47934.1:0.1115945350)55:0.040366)46:0.016162)37:0.018383)71:0.016309,(((GCA_900110115.1_SEM81926.1:0.0064266124,GCA_900141995.1_SHI37653.1:0.0000024909)100:0.053790,GCA_900115595.1_SFP10684.1:0.0793909814)94:0.032558,GCA_000299575.1_EKE43556.1:0.1679670249)88:0.029970)67:0.024105,(GCA_900112335.1_SFC04093.1:0.0556755516,GCA_900188335.1_SNS30141.1:0.0577416930)100:0.041592)20:0.004957,GCA_900099935.1_SDJ47336.1:0.1186155638)17:0.007084)15:0.004394,GCA_000738435.1_AII86517.1:0.2139216818)9:0.001055,((((GCA_900106695.1_SDX26027.1:0.1098329470,GCA_900113695.1_SFJ22226.1:0.0986082241)100:0.069928,GCA_900107585.1_SEA11436.1:0.1420503149)100:0.070012,GCA_000152625.1_EAP76285.1:0.1740084116)44:0.033149,GCA_000018145.1_ABV94082.1:0.1571671298)31:0.023829)90:0.021346,GCA_001305615.1_ALG90623.1:0.1247124816)96:0.044273,(((GCA_001038505.1_KMK67216.1:0.0840739297,GCA_900188035.1_SNR28543.1:0.0452002781)100:0.075161,(GCA_900095785.1_SCM68502.1:0.0000025972,GCA_900115865.1_SFQ25883.1:0.0000025972)100:0.068740)95:0.028405,((GCA_001458355.1_CUH66690.1:0.1392361963,GCA_900110775.1_SER02005.1:0.0644181102)100:0.034890,GCA_900184935.1_SMX42823.1:0.0975136836)100:0.050958)92:0.013721)92:0.014457,GCA_001981245.1_APX90689.1:0.1597860695)93:0.044230,((GCA_900102905.1_SDK86734.1:0.1865221592,(GCA_900111545.1_SET60355.1:0.0000025972,GCA_900143155.1_SHN69723.1:0.0000025972)100:0.099649)98:0.047139,(GCA_900107025.1_SDW79856.1:0.1938662374,GCA_001517585.1_CUX83938.1:0.2258100004)84:0.087770)10:0.036828)100:0.104268)97:0.038694,(((((((((GCA_000013005.1_ABC63213.1:0.0748248938,((GCA_001663175.1_ANK13497.1:0.0581431412,GCA_001677335.1_OBV11851.1:0.0395466391)100:0.071560,GCA_000715015.1_KEO91323.1:0.1525438466)97:0.058891)44:0.022959,(GCA_001028705.1_AKM11613.1:0.0614418384,GCA_001661675.2_ARU15841.1:0.0494207329)100:0.066830)44:0.019178,((GCA_000013325.1_ABD26684.1:0.0942784642,GCA_000235975.2_EHJ62973.1:0.0676142500)100:0.042600,(GCA_001008165.2_AKH41469.1:0.0815748635,GCA_001281485.1_ALE16361.1:0.1123088311)60:0.025624)94:0.027380)42:0.032355,(GCA_001304795.1_ALG62325.1:0.0000025293,GCA_001306275.1_KPM15403.1:0.0000020937)100:0.138190)100:0.112410,(GCA_002218195.1_ASK88628.1:0.0996630491,GCA_900128895.1_SIN59533.1:0.1019499024)100:0.060036)100:0.034506,(((GCA_000013985.1_ABF53896.1:0.0845773209,GCA_001610975.1_AMU93529.1:0.0491685859)100:0.099782,(GCA_000091125.1_BAI96179.1:0.0338215642,GCA_000147835.3_AEG48854.1:0.0377518671)100:0.127323)100:0.040856,(((GCA_000016765.1_ABQ66504.1:0.0804158806,(GCA_002355275.1_ATE64979.1:0.0000025972,GCA_002367875.1_PCE44252.1:0.0000025972)100:0.045088)100:0.071298,GCA_001586395.2_KZB94160.1:0.1719819357)100:0.079928,((GCA_001295965.1_KPF76079.1:0.0030724446,GCA_001713435.1_AOG02528.1:0.0000025972)100:0.170831,GCA_002251755.1_OYQ25124.1:0.3065387196)100:0.040704)100:0.071808)100:0.043271)100:0.053984,(GCA_000175255.2_AEH62740.1:0.0920411875,GCA_000218875.1_AEI37735.1:0.0894617491)100:0.185405)91:0.024506,(GCA_000342165.1_EMD82707.1:0.1750769876,GCA_002211145.1_OWV32214.1:0.2165169831)100:0.134398)100:0.152843,GCA_900101935.1_SDD67059.1:0.2696832180)99:0.080916)98:0.052063,(((GCA_000014865.1_ABK43126.1:0.2836404060,GCA_002109495.1_OSM02339.1:0.1991367412)100:0.258715,((GCA_001637395.1_OAB60862.1:0.4344541497,GCA_001982645.1_ONG38219.1:0.5466131175)97:0.192100,(((((((((GCA_000011345.1_BAC07633.1:0.0146017060,GCA_000505665.1_AHB89178.1:0.0155897109)100:0.326708,(GCA_000011385.1_BAC88743.1:0.0750912988,GCA_000484535.1_AGY57442.1:0.1918211718)100:0.423935)91:0.076451,GCA_000018105.1_ABW28835.1:0.2417527940)33:0.023701,(((((GCA_000012525.1_ABB56487.1:0.2411293292,(((((GCA_000155555.1_EDX74597.1:0.1893839605,GCA_000317515.1_AFZ19565.1:0.0827341966)89:0.051600,(GCA_000211815.1_EGJ35702.1:0.0165510094,GCA_001942495.1_OLT61936.1:0.0149281535)100:0.109493)89:0.044581,(GCA_000317615.1_AFZ51188.1:0.1244583701,GCA_000317635.1_AFZ44386.1:0.1041633564)100:0.189561)95:0.032488,(GCA_000317495.1_AFZ12917.1:0.1206420209,GCA_000317145.1_AFY95746.1:0.2563975331)99:0.063556)93:0.049413,(((((GCA_000017845.1_ACB49511.1:0.0352915042,(GCA_000167195.1_EAM52993.1:0.0000022466,GCA_000235665.2_EHJ15093.1:0.0031036390)100:0.062756)100:0.093620,GCA_000025125.1_ADB95302.1:0.2582229179)100:0.108246,(GCA_000021825.1_ACK71627.1:0.1571691192,((GCA_000317025.1_AFY78594.1:0.0050763871,GCA_001904635.1_OKH24089.1:0.0179895889)100:0.084611,(GCA_000297435.1_CCI34242.1:0.0000026500,GCA_000312205.1_CCI08617.1:0.0089412173)100:0.198246)100:0.050564)100:0.058427)100:0.033651,GCA_000332035.1_ELR96309.1:0.2444017947)96:0.021002,((((GCA_000317575.1_AFZ35897.1:0.0380739999,GCA_002355455.1_BAU66401.1:0.0441440003)100:0.114934,(GCA_000332055.1_ELS01315.1:0.1083985154,GCA_002368355.1_BAZ43188.1:0.1329627663)100:0.074177)100:0.080113,(((GCA_000317675.1_AFZ54987.1:0.1326801817,(GCA_001548095.1_BAQ63056.1:0.0605457371,GCA_001548115.1_BAQ65697.1:0.0494473921)100:0.055278)100:0.094487,GCA_001747005.1_OEJ78066.1:0.1276593987)100:0.191573,GCA_001904615.1_OKH12480.1:0.2651871014)96:0.039409)83:0.022398,(GCA_000284135.1_BAL30547.1:0.0117405913,GCA_000478825.2_AIE72871.1:0.0397664614)100:0.255864)83:0.023000)99:0.054386)96:0.022576)23:0.003802,((GCA_000317105.1_AFY85130.1:0.1890693984,(GCA_000775285.1_KGF73095.1:0.2339305803,GCA_001746915.1_OEJ76944.1:0.1416161432)84:0.035579)98:0.048868,GCA_001904725.1_OKH38907.1:0.2323245149)97:0.037443)95:0.029645,(((((((((GCA_000020025.1_ACC79060.1:0.0614596087,(GCA_000317535.1_AFZ26185.1:0.0675310559,((GCA_000317695.1_AFZ59676.1:0.0705343908,((GCA_002368075.1_BAZ78812.1:0.0710852396,GCA_000196515.1_ADI63024.1:0.0727266370)90:0.011364,((GCA_000175835.1_EFA68345.1:0.0061661058,(GCA_002368135.1_BAZ88904.1:0.0014753468,GCA_000175855.1_EFA72948.1:0.0288636329)94:0.004653)94:0.003123,GCA_001432185.1_KRH95863.1:0.0028842669)100:0.154728)89:0.018753)23:0.016409,(GCA_000312705.1_AFW94788.1:0.0162635101,GCA_002368115.1_BAZ84531.1:0.0179069586)100:0.088892)100:0.052133)98:0.017063)98:0.013068,(GCA_000169135.1_EAW46491.1:0.0190886934,GCA_002218065.1_GAX36886.1:0.0000022070)100:0.081448)95:0.002802,((GCA_002368055.1_BAZ77840.1:0.0000025972,GCA_002368295.1_BAY98241.1:0.0000025972)100:0.002232,GCA_002368275.1_BAY95493.1:0.0058530327)100:0.035119)97:0.005546,GCA_000316575.1_AFY30976.1:0.0499445424)98:0.013782,(GCA_001298445.1_ALF56027.1:0.0305466221,GCA_002367975.1_BAY16381.1:0.0000028145)100:0.045283)96:0.013772,GCA_000204075.1_ABA23360.1:0.0778206116)97:0.033662,((GCA_000828085.2_KIJ83864.1:0.0911519327,(GCA_000346485.2_KYC41874.1:0.0310980317,GCA_000760695.2_KIE13539.1:0.0314759453)100:0.091169)100:0.041854,(((((GCA_000231365.2_EHC18100.1:0.0098588543,GCA_001904645.1_OKH16382.1:0.0019023247)100:0.036711,(GCA_001275395.1_KOP24771.1:0.0199342265,GCA_000934435.1_KIY09421.1:0.0303808283)99:0.022435)99:0.052443,GCA_000316665.1_AFY56730.1:0.1006976486)100:0.043061,GCA_001456025.1_KST69272.1:0.1960886464)94:0.031683,(GCA_000317435.1_AFZ02651.1:0.0949220232,(GCA_000350105.1_CCH67332.1:0.0035051726,GCA_000350125.1_CCH66054.1:0.0056463994)100:0.198293)93:0.038028)60:0.021994)52:0.010854)99:0.055333,(GCA_000317125.1_AFY89635.1:0.1315414822,GCA_000952155.1_KJH71150.1:0.1695781030)100:0.059495)98:0.026646,((GCA_000317555.1_AFZ31094.1:0.0042493521,GCA_001904655.1_OKH27766.1:0.0275448328)100:0.162380,GCA_000473895.1_ERN42822.1:0.3232203009)97:0.038676)96:0.037218)95:0.039081,(((GCA_000014265.1_ABG51668.1:0.0774318046,GCA_002260545.1_OZH53204.1:0.0300448823)100:0.119376,(GCA_000180455.1_CBN53865.1:0.1234611889,((GCA_000214075.2_EGK85389.1:0.0055378558,GCA_000317475.1_AFZ07946.1:0.0316362509)100:0.041920,GCA_002412335.1_PCN53518.1:0.0510425822)100:0.121599)100:0.043768)100:0.064035,(((GCA_000478195.2_ERT05587.1:0.0861225276,GCA_000972705.2_KKD37893.1:0.0174612891)100:0.085968,(GCA_000710505.1_KEI66040.1:0.0063341492,GCA_900009265.1_CUR21090.1:0.0188512572)100:0.184616)29:0.024828,(GCA_000176895.2_CCE17491.1:0.0000021221,GCA_000307915.1_EKD10180.1:0.0075612660)100:0.216121)98:0.033053)98:0.056053)86:0.034297,((GCA_000317045.1_AFY67208.1:0.1826208527,((GCA_001904775.1_OKH47857.1:0.1673845890,GCA_002075285.2_ASC69122.1:0.2450238062)89:0.040304,GCA_000817775.1_KIF41379.1:0.2377961142)100:0.064023)82:0.015936,GCA_002142475.1_BAS56345.1:0.3171798208)67:0.011562)95:0.044110)91:0.058844,(GCA_000317065.1_AFY68965.1:0.2321363339,GCA_000332215.1_ELS32705.1:0.1562207375)100:0.118294)95:0.085701,GCA_001870225.1_APB32785.1:0.3415323100)85:0.064245,((GCA_000011465.1_CAE18730.1:0.4319617607,GCA_000760175.1_KGG13092.1:0.2150685643)100:0.105521,((GCA_000155635.1_EDY38116.1:0.1383779788,GCA_000316515.1_AFY29211.1:0.1865247765)100:0.149769,GCA_001182765.1_CRY91014.1:0.0953760767)100:0.127016)100:0.385404)100:0.503861,GCA_001765415.1_AOR38298.1:0.8456213693)98:0.226339,((((((GCA_000008385.1_AAW71181.1:0.0974868938,GCA_000953315.1_CDR79114.1:0.0522155102)100:0.226076,((GCA_000026005.1_CAH58305.1:0.1746004951,GCA_000964755.1_KJV65438.1:0.0916873945)100:0.116724,(GCA_000964795.1_KJV69028.1:0.1432109711,(GCA_000011945.1_AAV86785.1:0.0098650849,GCA_000024505.1_ACZ49093.1:0.0024544710)100:0.455798)100:0.086583)100:0.099532)100:0.153820,(GCA_000742835.1_AIK95983.1:0.3924493023,(GCA_001192655.1_GAO98774.1:0.2654052856,(GCA_002117145.1_ARN84264.1:0.3340130427,(((GCA_000016185.1_ACI99941.1:0.1430799947,GCA_002251795.1_OYQ36488.1:0.2206330449)100:0.074294,(GCA_000225995.2_EGY01057.1:0.0000022292,GCA_000730165.2_ASG19523.1:0.0049711915)100:0.148571)100:0.116763,(GCA_000226315.1_AEP09392.1:0.0000025743,GCA_000348745.1_AGH97848.1:0.0115580984)100:0.529197)100:0.245583)95:0.043596)95:0.083075)91:0.079142)90:0.066049,(GCA_000022525.1_ACT69014.1:0.2188088467,GCA_000632985.1_AHX10995.1:0.1863161341)100:0.749238)52:0.067495,(GCA_000388175.3_ETZ04977.1:0.1120132660,GCA_000469665.2_ETZ06844.1:0.1108544443)100:0.807380)100:0.560218,GCA_000317065.1_AFY69324.1:4.1684508498)51:0.265232)52:0.256289)91:0.068336)99:0.168444,(GCA_000153525.1_EAS84343.1:0.1623480415,GCA_000155895.1_EDZ60477.1:0.0923494899)100:0.871869)99:0.177277)95:0.088670)98:0.051867,(GCA_000152825.2_ADM10245.1:0.3519946169,GCA_900199215.1_SNT73650.1:0.3767661058)99:0.075060)100:0.164734)100:0.145664)100:0.042748)84:0.013266)100:0.046664)100:0.044620);
