# Supplementary material for: Assessing the accuracy of phylogenetic rooting methods on prokaryotic gene families
Source: PLoS One. 2020 May 15;15(5):e0232950. doi: 10.1371/journal.pone.0232950 (PMC7228096; doi:10.1371/journal.pone.0232950)
Supplement: S2 Dataset — (ZIP) [file pone.0232950.s003.zip › EmpiricalDataset/GeneTrees_IQTree/000332.aln.treefile]

(GCA_000006905.1_AAK23896.1:0.1636264661,(GCA_000017265.1_ACG78189.1:0.1095345918,GCA_001425915.1_KQW71545.1:0.1720334993)100:0.152815,(((GCA_000144605.1_ADL01806.1:0.1834897265,GCA_002205555.1_ASD28599.1:0.1768853323)100:0.133383,(GCA_000175215.2_ADU14483.1:0.1229912207,GCA_000204015.1_EGF90504.1:0.1324483447)100:0.154891)98:0.037142,(((((GCA_000014745.1_ABI65674.1:0.0973054439,GCA_900103475.1_SDM68791.1:0.2171615558)85:0.086404,GCA_000152745.1_EAP91061.1:0.2055168110)99:0.173048,(((((((((((GCA_000009985.1_BAE51300.1:0.0327662794,(GCA_000294655.1_CCG40899.1:0.0273495572,GCA_900108475.1_SEH24547.1:0.0181862130)100:0.100982)100:0.093714,GCA_000513295.1_CDK98420.1:0.1787906639)100:0.226137,((GCA_900093605.1_SCA55022.1:0.3487736791,(GCA_001746755.1_OEJ68011.1:0.2531718259,GCA_000968135.1_CCQ73986.1:0.6110407841)96:0.067952)92:0.068988,(((GCA_000013085.1_ABC22388.1:0.1034939879,GCA_000284415.2_CCG06773.1:0.0942933458)100:0.159969,GCA_900101965.1_SDE79117.1:0.5066876083)98:0.096999,((GCA_000315795.1_EKV30824.1:0.1930057037,(GCA_001611975.1_AMW35637.1:0.1681491918,GCA_900156605.1_SIT01867.1:0.1443150363)100:0.110550)100:0.142337,GCA_900100455.1_SDG90413.1:0.4218751041)98:0.034003)97:0.064519)83:0.029557)48:0.033383,(GCA_000300235.2_AJD52216.1:0.0042378740,GCA_000300275.1_EKF07632.1:0.0302987295)100:0.246039)91:0.035069,(((((GCA_000010725.1_BAI72262.1:0.0908054730,GCA_000632475.2_AIB11987.1:0.0957592201)100:0.155081,((GCA_000016185.1_ACI98620.1:0.0979033671,GCA_002251795.1_OYQ33482.1:0.2001722777)99:0.050097,((GCA_000576635.1_EWY42139.1:0.0190007764,GCA_000936425.1_KJB97019.1:0.0104840454)100:0.123365,GCA_000730165.2_ASG20778.1:0.1985829062)75:0.021227)96:0.027205)96:0.053532,(((GCA_000299935.1_EKE75291.1:0.0704853121,GCA_001618175.1_KZD07185.1:0.0951845684)100:0.189782,((GCA_000319385.1_AFX98998.1:0.0052286311,GCA_000510265.1_AHC73679.1:0.0260356963)100:0.258408,GCA_900102465.1_SDG39116.1:0.0257245225)100:0.267866)97:0.043229,(GCA_000767795.1_KGM33058.1:0.0000024293,GCA_002195995.1_OWJ64962.1:0.0000020030)100:0.411426)95:0.049068)80:0.028628,GCA_900167455.1_SJZ47336.1:0.2800685890)38:0.022624,(GCA_000264455.2_AFK53619.1:0.0000029148,GCA_001601315.1_KYO51918.1:0.0000023342)100:0.277691)91:0.066758)49:0.048681,(((GCA_000219355.1_AEI88953.1:0.4642292614,GCA_000815465.1_KIE05295.1:0.2995992746)100:0.198716,(GCA_000012385.1_ABE05212.1:0.0843455902,GCA_000195735.1_CAA14623.1:0.0932134884)100:0.501230)74:0.126878,(((GCA_000008385.1_AAW71394.1:0.1101588871,GCA_000953315.1_CDR78934.1:0.0817281432)100:0.262413,(((GCA_000011945.1_AAV86273.1:0.0372507046,GCA_000024505.1_ACZ49607.1:0.0576087445)100:0.320720,(GCA_000026005.1_CAH58456.1:0.1542104423,GCA_000964755.1_KJV65602.1:0.0205593320)100:0.169887)38:0.039616,GCA_000964795.1_KJV69185.1:0.1466784272)100:0.237869)100:0.124086,(GCA_000022525.1_ACT69866.1:0.2010207671,GCA_000632985.1_AHX11822.1:0.0730882399)100:0.723583)73:0.062504)96:0.172249)76:0.034529,((((GCA_000982415.1_KKJ77532.1:0.0000027877,GCA_001026905.1_KLN61476.1:0.0294500891)100:0.331421,((GCA_900177295.1_SMF70586.1:0.0000021361,GCA_900188055.1_SNS04535.1:0.0000021361)100:0.345135,GCA_001192655.1_GAO98911.1:0.4960614378)98:0.099996)97:0.057671,GCA_900100655.1_SDF70502.1:0.4369979457)97:0.067892,((((((((((((((((((((((GCA_000011965.2_AAV94947.1:0.0849855831,(GCA_001458175.1_CUH53080.1:0.0645275308,GCA_900114415.1_SFK65128.1:0.1263401610)99:0.067059)90:0.035023,(((GCA_900172225.1_SLN37333.1:0.0460069057,GCA_000376545.2_ANP40411.1:0.1191576900)94:0.019285,GCA_900129685.1_SHG23151.1:0.0899758510)93:0.034155,(((GCA_000203975.3_KID10331.1:0.0393837291,GCA_000511355.1_AHD01010.1:0.0359492990)100:0.051045,(GCA_000511385.1_AHD09734.1:0.0456004330,(GCA_001258055.1_CRL14147.1:0.0000021361,GCA_900113345.1_SFG18605.1:0.0000021361)100:0.012616)98:0.012742)99:0.054393,(GCA_001307765.1_KPN62412.1:0.1056207486,GCA_900102795.1_SCZ58409.1:0.0879742288)90:0.034229)10:0.016044)12:0.009060)99:0.054072,((((((((((GCA_000014045.1_ABG32137.1:0.0111355997,GCA_000154785.2_AEI93957.1:0.0055129088)100:0.034847,GCA_000172095.1_EDQ04105.1:0.0690966455)100:0.040994,(GCA_000442275.2_EPX79033.1:0.0035558699,GCA_900111945.1_SFR48860.1:0.0322814920)100:0.057531)98:0.011806,((GCA_000622405.1_KIN69776.1:0.0387662520,(GCA_001404155.1_CRK74316.1:0.0000021361,GCA_900114125.1_SFJ45693.1:0.0000021361)100:0.055033)96:0.024623,(GCA_001890925.1_OJI94774.1:0.1033416783,((((GCA_001046955.1_AKO96923.1:0.0052182075,GCA_900109145.1_SEJ07789.1:0.0000027284)100:0.113730,(GCA_001403795.1_CTQ50773.1:0.0530029813,GCA_900109285.1_SEL66330.1:0.0229320950)100:0.130708)96:0.046689,((GCA_900110115.1_SEM88124.1:0.0000023679,GCA_900141995.1_SHI45067.1:0.0000021361)100:0.081000,(GCA_900113405.1_SFG08044.1:0.0000029717,GCA_900172315.1_SLN11386.1:0.0000020523)100:0.134079)98:0.059237)75:0.010077,(((GCA_000155735.2_AGI72252.1:0.0856591889,GCA_001187845.1_AKS45935.1:0.0251333431)100:0.028448,GCA_900172275.1_SLN16924.1:0.0632493495)100:0.086402,(GCA_900109555.1_SEL25812.1:0.0000021361,GCA_900172305.1_SLN64616.1:0.0000021361)100:0.095487)45:0.039037)75:0.028467)97:0.033110)66:0.017283)64:0.024304,GCA_900107355.1_SDY54177.1:0.1058657334)52:0.012456,GCA_000152605.1_EAP84278.1:0.0332173084)79:0.028588,(GCA_900116455.1_SFU14513.1:0.0711089470,(GCA_000765015.1_KGK78914.1:0.0000021361,GCA_900141945.1_SHJ02589.1:0.0000021361)100:0.156057)91:0.022493)97:0.035334,GCA_900110425.1_SEO28249.1:0.1575104300)46:0.002801,((((GCA_900109035.1_SEI43805.1:0.0762937983,GCA_900142085.1_SHJ26325.1:0.0492772367)65:0.051293,GCA_900109955.1_SEW16880.1:0.1278712862)48:0.006776,(GCA_001678945.1_ANP38827.1:0.0875900998,GCA_000018145.1_ABV93235.1:0.1482026944)74:0.028535)63:0.021262,GCA_900177545.1_SMH57779.1:0.1317644999)63:0.007318)90:0.012987,GCA_900172235.1_SLN34605.1:0.0989618870)97:0.006024)99:0.036317,GCA_900184945.1_SMX35731.1:0.0734295998)75:0.006308,(GCA_001482405.1_KUF11916.1:0.0523797591,GCA_900107235.1_SDY02019.1:0.0754572096)93:0.043707)99:0.032478,((((GCA_000153725.1_EAU46239.1:0.0506128836,(GCA_001969385.1_APX25022.1:0.0000021361,GCA_900112435.1_SFD12689.1:0.0000021361)100:0.072915)98:0.014081,GCA_001975705.1_APZ54637.1:0.0718841663)34:0.006241,(GCA_000442255.1_EPX78144.1:0.0674507075,GCA_900115815.1_SFQ52801.1:0.0793503997)13:0.026203)7:0.006162,GCA_900100085.1_SDI75704.1:0.0476234737)15:0.024082)82:0.010408,(GCA_001038505.1_KMK67268.1:0.0673744045,GCA_900188035.1_SNR39869.1:0.0912832085)99:0.044422)89:0.037472,((GCA_900099935.1_SDI58025.1:0.0704952964,(GCA_900112335.1_SFC56086.1:0.0630490829,GCA_900188335.1_SNS79442.1:0.0261851997)88:0.023560)100:0.032955,(((GCA_001548075.1_BAQ69246.1:0.0108475399,GCA_001633165.1_ANB34841.1:0.0000022034)100:0.057655,(GCA_001305615.1_ALG90227.1:0.0734402212,GCA_900184935.1_SMX34938.1:0.0823610253)100:0.068281)96:0.031095,GCA_000671395.1_KCV83552.1:0.1665711580)71:0.029992)73:0.041645)69:0.012781,(GCA_900111875.1_SFA75970.1:0.0530366480,GCA_900116005.1_SFR03806.1:0.0508787819)100:0.059947)74:0.036085,(GCA_000153305.1_EAR50991.1:0.0720974185,GCA_900172355.1_SLN15526.1:0.0861819584)53:0.019420)32:0.016831,(((GCA_000152625.1_EAP76186.1:0.0772656522,GCA_001247715.1_KNX42442.1:0.0605530136)90:0.014320,GCA_900172295.1_SLN12040.1:0.0656374376)99:0.036805,(GCA_900095785.1_SCM68307.1:0.0000021361,GCA_900115865.1_SFQ21532.1:0.0000021361)100:0.075866)99:0.043324)26:0.010445,GCA_900100005.1_SDJ21687.1:0.1212052787)95:0.028348,GCA_000600975.2_EYD71757.1:0.0784814492)43:0.000003,((GCA_000738435.1_AII87055.1:0.1366185762,GCA_000812665.2_AML52779.1:0.1121058084)97:0.066499,GCA_000590925.1_AHM04995.1:0.1648730022)89:0.031315)66:0.025045,((GCA_000012905.2_ABA78859.1:0.0919047154,GCA_900106675.1_SDW84874.1:0.1117032636)99:0.076286,(((GCA_000161835.1_EET49338.1:0.0792894665,(GCA_000223375.1_AEM40436.1:0.0000024524,GCA_001399515.1_ALJ80625.1:0.0000020360)100:0.128402)90:0.032779,GCA_000299575.1_EKE43620.1:0.2035506546)87:0.025897,((GCA_900110135.1_SEN09812.1:0.0950411959,((GCA_000203895.1_ABL72059.1:0.0773138888,GCA_000444995.1_AGT08982.1:0.0769070637)95:0.038101,(GCA_900107025.1_SDW71733.1:0.1349813360,GCA_900184815.1_SMX22256.1:0.1150744011)96:0.040899)96:0.028275)95:0.013609,(GCA_900114485.1_SFK79046.1:0.1027057512,GCA_900141735.1_SHI29916.1:0.1054049236)97:0.069210)73:0.008486)87:0.019004)63:0.015058)81:0.047075,(GCA_002115805.1_OSQ48975.1:0.0499028413,((GCA_000152725.1_EAQ03305.1:0.1510473342,GCA_900156525.1_SIT76754.1:0.1457772928)98:0.038221,(GCA_001458355.1_CUH68591.1:0.0786302446,GCA_900110775.1_SEP64208.1:0.1007631946)100:0.050112)97:0.054913)91:0.038495)76:0.038194,(((GCA_000021865.1_ADE85370.1:0.0457370259,GCA_900142295.1_SIN90760.1:0.1745971386)69:0.026038,((GCA_000714535.1_KEO51682.1:0.0554626874,(((GCA_900110025.1_SEM90030.1:0.0702370668,GCA_900156815.1_SIT01105.1:0.1684264971)78:0.027960,GCA_000152805.1_EAQ11595.1:0.0981235729)78:0.030181,(GCA_000715505.1_KEP70064.1:0.0794520157,GCA_000740785.1_KFI26443.1:0.0799862016)72:0.050266)28:0.000124)78:0.026938,(GCA_001620265.1_AMY69187.1:0.0716115790,GCA_900115595.1_SFP25717.1:0.1432113882)97:0.039503)88:0.034815)58:0.020509,GCA_000836695.1_KIQ67728.1:0.1200170314)58:0.016638)56:0.000406,(GCA_000442315.1_EPX86084.1:0.1301233758,GCA_000600335.2_EYD77256.1:0.0527947105)100:0.113646)64:0.024997,((((((((GCA_000169415.1_EBA08876.1:0.1174046817,(GCA_001687105.1_ANT59262.1:0.0349700017,GCA_900116195.1_SFS35370.1:0.0119944667)100:0.039742)69:0.079012,((((GCA_002211155.1_OWV60097.1:0.0000029333,((GCA_002211205.1_OWV66776.1:0.0000000000,GCA_900101505.1_SDC09483.1:0.0000000000):0.000002,GCA_002211225.1_OWV50200.1:0.0000021361)100:0.004742)100:0.083377,GCA_900188425.1_SNS43905.1:0.0201155285)12:0.000003,GCA_002237555.1_ASP22240.1:0.0285789573)98:0.056633,GCA_900102075.1_SDE88044.1:0.0867220927)95:0.018983)31:0.031866,GCA_001458375.1_CUH77165.1:0.1048536692)27:0.024318,(((GCA_000814025.1_KIC49271.1:0.1188879191,((GCA_000299875.1_EKE72030.1:0.0427960876,GCA_900114135.1_SFJ70215.1:0.0361892276)100:0.064296,GCA_900172375.1_SLN39818.1:0.1448560580)100:0.093720)97:0.011283,GCA_900172385.1_SLN44181.1:0.1535360424)96:0.048255,GCA_002210095.1_OWU77474.1:0.2267199884)85:0.051836)14:0.000002,GCA_002115725.1_OSQ58597.1:0.1262170098)29:0.039529,(GCA_000647975.1_KAJ56879.1:0.1823703250,GCA_001517585.1_CUX82392.1:0.1491117537)59:0.012905)27:0.010672,(GCA_001205715.1_KNG93019.1:0.0539251594,GCA_001908835.1_APO86797.1:0.1624097644)100:0.087249)91:0.039953,GCA_001981245.1_APX88715.1:0.1825641525)31:0.010670)38:0.033631,GCA_900102905.1_SDK95804.1:0.1450293071)74:0.061190,(GCA_000740775.1_KFI27251.1:0.0069158872,GCA_000740795.1_KFI27723.1:0.0150054633)100:0.166172)100:0.110994,(((GCA_900106695.1_SDX60540.1:0.0736029486,GCA_900113695.1_SFI80140.1:0.0673080992)98:0.060308,(GCA_900111545.1_SET84374.1:0.0000024405,GCA_900143155.1_SHN76469.1:0.0000027166)100:0.133788)98:0.109182,GCA_900107585.1_SDZ93631.1:0.2051147188)97:0.079033)100:0.307204)73:0.038798)81:0.032121,(GCA_000024465.1_ADE38760.1:0.4161121344,(((((((((GCA_000011685.1_AAW61551.1:0.0887247114,GCA_000234355.2_EHH69215.1:0.0870059737)98:0.034475,(GCA_000723565.1_CDG34171.1:0.0571823748,GCA_002003665.1_OOL19426.1:0.0200521545)100:0.198931)100:0.082882,GCA_000963885.1_GAN54267.1:0.2140595837)99:0.053295,(GCA_000617865.1_GAJ30629.1:0.1457513722,(((GCA_000724025.1_CDG38378.1:0.0000021464,GCA_001547995.1_BAT20151.1:0.0000021361)100:0.111958,GCA_002005465.1_AQS88351.1:0.1271504073)71:0.050106,(GCA_001787335.1_AOX16314.1:0.0000024291,GCA_001787355.1_AOX19276.1:0.0000025881)100:0.088081)71:0.048658)100:0.065338)99:0.070630,GCA_000021325.1_ACI50167.1:0.1947479885)69:0.037625,((GCA_000182745.1_BAK84989.1:0.0150166718,GCA_000208635.2_EGG75914.1:0.0000025310)70:0.035774,GCA_000964505.1_GAN98331.1:0.0471883912)100:0.188881)100:0.027574,((GCA_002005445.1_AQS85419.1:0.1484495147,(GCA_000231445.2_EHD13707.1:0.0090146494,GCA_002153535.1_OUI79091.1:0.0151219003)100:0.590639)100:0.090339,GCA_002173735.1_ARW46910.1:0.1834951444)100:0.075520)100:0.200482,((GCA_000014285.2_ABI61832.1:0.0000022679,GCA_000576085.2_AHJ62764.1:0.0051108478)100:0.203651,(((GCA_000016725.1_ABQ31744.1:0.0000024674,GCA_000202835.1_BAJ82225.1:0.0000021429)100:0.172146,(GCA_000306035.1_EKN00900.1:0.0627480948,GCA_000964385.1_GAN78944.1:0.0680892014)100:0.115857)88:0.029532,((GCA_000164635.1_EFH10035.1:0.1329587055,(GCA_900101615.1_SDC49140.1:0.0000021361,GCA_900104205.1_SDB45041.1:0.0000021361)100:0.176115)94:0.055662,GCA_900141905.1_SHI78366.1:0.2265517029)99:0.091409)87:0.040335)100:0.090263)99:0.179806,((GCA_000226315.1_AEP09659.1:0.0109242006,GCA_000348745.1_AGH98082.1:0.0021249959)100:0.277996,GCA_000742835.1_AIK96438.1:1.1090030792)87:0.141247)38:0.015227)66:0.030702)96:0.040727,((GCA_900101935.1_SDD63391.1:0.2841618232,GCA_900172325.1_SLN53981.1:0.3711369898)96:0.061728,((((((((((((((((((GCA_000007125.1_AAL52006.1:0.0173302611,GCA_000157815.1_EEY00513.1:0.0000022511)100:0.028998,GCA_000017405.1_ABS14747.1:0.0000020647)100:0.005535,GCA_000585655.1_EXL05529.1:0.0000021524)100:0.080567,((GCA_001558695.1_KXF77370.1:0.0615672275,(GCA_000022725.1_ACS51017.1:0.0387186812,GCA_000341385.1_AGF75518.1:0.0487807590)100:0.276559)99:0.026770,(GCA_900104355.1_SDP73615.1:0.0506887908,GCA_900113985.1_SFJ13062.1:0.0408226325)100:0.067408)100:0.026435)83:0.003436,(GCA_000585625.1_EXL04091.1:0.0516908747,(((GCA_001510895.1_KUM24764.1:0.0287189670,GCA_001618845.1_AMY03583.1:0.0236199173)100:0.020762,(GCA_002075885.1_OQM73192.1:0.0202528383,(GCA_900113935.1_SFI67989.1:0.1257968003,((GCA_000300335.1_EKF19535.1:0.0497951178,GCA_000300515.1_EKF43761.1:0.0879623544)100:0.040329,GCA_000014245.1_ABG62779.1:0.1068514370)100:0.096120)97:0.027508)97:0.037185)94:0.016890,(GCA_001424795.1_KQU69925.1:0.0206680951,GCA_001605015.1_AMS42740.1:0.0026424307)100:0.058413)34:0.001050)100:0.132842)90:0.092872,GCA_001293565.1_KPB01415.1:0.2406833817)75:0.053743,((((GCA_000016285.1_ACM36809.1:0.1119637607,((((((GCA_000017145.1_ABR59984.1:0.0216569663,GCA_000018545.1_ACP25116.1:0.0241714171)94:0.005603,GCA_002288525.1_ASY62796.1:0.0112441175)92:0.000002,GCA_000697965.2_ANK74745.1:0.0339007701)85:0.017401,(GCA_001687365.1_OBZ94060.1:0.0217272772,(GCA_001885585.1_OJF89978.1:0.0214011106,(GCA_000092045.1_ABC90701.1:0.0067117438,GCA_000769405.1_KPN24596.1:0.0099309529)100:0.116604)54:0.015077)54:0.011183)92:0.007551,(GCA_001267455.1_KOC73763.1:0.0000027842,GCA_001652565.1_ANH04226.1:0.0109525415)97:0.014767)96:0.032722,((GCA_000722615.1_KEQ03407.1:0.0000020152,GCA_000722625.1_KEQ04020.1:0.0000028136)100:0.057107,((GCA_000731295.1_CDN53878.1:0.0000023415,GCA_000731315.1_CDN47752.1:0.0000023213)100:0.060794,((GCA_001578105.1_AMM86710.1:0.0141205506,GCA_002043005.1_AQZ52491.1:0.0710354373)100:0.106313,(GCA_000325745.1_AGA64035.1:0.2611722054,GCA_000496595.1_AHA27557.1:0.5424034028)100:0.616030)95:0.075949)82:0.017241)79:0.022026)52:0.012974)60:0.012989,GCA_000092025.1_AAK87168.2:0.0368716006)90:0.051856,(GCA_000154705.2_EDQ32221.1:0.0381461610,GCA_001703635.1_OCW56583.1:0.0858268688)100:0.109736)100:0.082413,(((GCA_000153465.1_EAS50272.1:0.1019680715,GCA_900176465.1_SMC36765.1:0.0968717584)100:0.038463,GCA_000153705.1_EAU42779.1:0.1044598716)100:0.031148,((GCA_000800175.1_KHJ54329.1:0.0465402939,GCA_900141975.1_SHI71741.1:0.0000026413)100:0.120966,GCA_900104035.1_SDO11250.1:0.0780876345)100:0.042269)100:0.113665)81:0.060420)95:0.113370,GCA_002238045.1_OXT00191.1:0.5926629704)86:0.133474,(GCA_900115225.1_SFO24763.1:0.2353362870,GCA_900215505.1_SNY93711.1:0.1844599653)100:0.225145)84:0.143157,(GCA_001720135.1_ODN71142.1:0.2088128833,(GCA_900129325.1_SHG11268.1:0.4448429711,((GCA_900148505.1_SHO67114.1:0.2430595951,GCA_002088295.1_ORE95292.1:0.8022988511)99:0.130456,GCA_900104485.1_SDB12881.1:0.5719974686)86:0.059130)90:0.065856)99:0.085159)67:0.067424,((((GCA_000148725.1_EFO33640.1:0.0838506656,(GCA_000158095.1_EEE44794.1:0.0209496976,GCA_001403915.1_CTQ42471.1:0.0240851765)100:0.029700)100:0.121656,(GCA_000192745.1_ADZ70520.1:0.0688009261,(GCA_001188555.1_KND18824.1:0.0000024932,GCA_002249885.1_OXS50411.1:0.0000021361)100:0.122089)98:0.027390)98:0.040766,(GCA_900105595.1_SDU11645.1:0.1526235582,(GCA_001907205.1_OKL43543.1:0.0496687420,(GCA_900110875.1_SEQ82051.1:0.0174891809,GCA_900114245.1_SFK73612.1:0.0421291992)100:0.134551)100:0.167098)99:0.063210)100:0.211541,GCA_000179775.1_EFL90234.1:0.9939765354)57:0.084960)71:0.036037,GCA_001305515.1_KPL55216.1:0.6409905270)88:0.056873,((GCA_000230555.1_AEQ51360.1:0.0089099214,GCA_900100665.1_SDG78112.1:0.1394834290)100:0.276358,(GCA_000743575.1_KFL32520.1:0.3403092943,GCA_000970435.1_KKB82771.1:0.0890175298)100:0.207157)100:0.667210)95:0.067551,GCA_900102695.1_SCZ37620.1:0.6390417455)98:0.076708,(((((((GCA_000010525.1_BAF87693.1:0.0954919628,GCA_000017645.1_ABS69658.1:0.0672421345)100:0.144129,(GCA_000092925.1_ADH89140.1:0.0964476724,GCA_900100155.1_SCW41431.1:0.0425388603)100:0.160620)100:0.211925,(GCA_001402875.1_ALK10202.1:0.0000021585,GCA_001459775.1_CUU42866.1:0.0065773418)100:0.276633)98:0.057431,((((((GCA_000011365.1_BAC50124.1:0.0037242381,GCA_000661935.1_AHY50198.1:0.0702798296)100:0.156391,(((GCA_000012725.1_ABA05117.1:0.0382217412,GCA_000013885.1_ABE62512.1:0.0292742961)100:0.089603,GCA_000336555.1_EKS40299.1:0.1333790807)13:0.015377,((GCA_000195775.1_CAE28361.1:0.2208463424,GCA_000935205.1_KIZ34559.1:0.0380999953)100:0.131834,((GCA_000218565.1_AEI06773.1:0.0000024007,GCA_000218585.1_AEI03196.1:0.0000021361)100:0.088118,GCA_000314735.2_EKS28054.1:0.0468830088)100:0.128817)13:0.031973)93:0.035412)94:0.025820,(GCA_001618955.1_KZD24556.1:0.0000021361,GCA_900108575.1_SEI05735.1:0.0000024250)100:0.105267)100:0.318711,(GCA_001426945.1_KQZ00989.1:0.2602210359,GCA_002355335.1_BAT60273.1:0.5146111930)78:0.060871)79:0.054714,GCA_002119765.1_ARQ03136.1:0.3578626185)99:0.103878,GCA_001579845.1_AMN42339.1:0.3714842792)100:0.243114)99:0.068621,((GCA_000019945.1_ACB80198.1:0.1293346782,GCA_000022085.1_ACL56530.1:0.0686864407)100:0.152991,(GCA_001017175.1_KLK94938.1:0.0348199977,GCA_900102135.1_SCY83591.1:0.0382527698)100:0.141553)100:0.485396)95:0.038504,((((GCA_000019845.1_ACB93955.1:0.1349668546,(GCA_900114285.1_SFK05308.1:0.1263178419,GCA_000021745.1_ACK52713.1:0.1609891276)92:0.012612)99:0.075940,GCA_900187365.1_SNB70921.1:0.1771021025)99:0.039531,(GCA_900104955.1_SEC21186.1:0.2929446099,((GCA_000304315.1_CCJ08587.1:0.2017780384,(GCA_001644125.1_OAI26985.1:0.0624772271,GCA_001675455.1_OBS52733.1:0.1240458143)100:0.087704)100:0.058790,GCA_002117405.1_ARN83053.1:0.3510938552)100:0.107156)8:0.013455)100:0.211499,((GCA_001271345.1_ALA18911.1:0.0338810981,GCA_001887265.1_APF38993.1:0.0161776093)100:0.257310,(GCA_001741865.1_AOO82460.1:0.0717179469,GCA_900102525.1_SDG96610.1:0.0954126364)100:0.121635)100:0.282392)100:0.138709)99:0.082725,GCA_001676615.1_OCC01470.1:0.4166295814)100:0.226391)95:0.092010,(GCA_000496075.1_ESR23464.1:0.7732750647,(GCA_000166055.1_ADP71232.1:0.0111711175,GCA_000636015.1_KAI94059.1:0.0000028996)100:0.741546)99:0.116109)99:0.088699,(((GCA_000143145.1_ADJ23717.1:0.2737835285,(GCA_000981545.1_CPR21180.1:0.0000021522,GCA_900104305.1_SDP24798.1:0.0000029775)100:0.270686)97:0.027236,GCA_000503895.1_AHB49219.1:0.3163717058)100:0.260640,(GCA_000828475.1_BAQ17535.1:0.4409338875,GCA_001708935.1_ODA68494.1:0.5106315475)99:0.123874)99:0.077109)98:0.078414,((((((((((((GCA_000011345.1_BAC07813.1:0.0140126017,GCA_000505665.1_AHB89076.1:0.0125620475)100:0.201728,((GCA_001746915.1_OEJ75310.1:0.0803339157,GCA_000317105.1_AFY83863.1:0.1424762522)64:0.011027,(GCA_000018105.1_ABW30460.1:0.1363131022,((GCA_002075285.2_ASC71336.1:0.0949562719,(GCA_000817775.1_KIF40876.1:0.1472091952,GCA_001904775.1_OKH47848.1:0.1554663703)100:0.025447)99:0.030032,GCA_000012525.1_ABB56538.1:0.2614045854)94:0.024953)93:0.044947)67:0.011006)31:0.021438,(GCA_000317045.1_AFY67907.1:0.0521129584,(GCA_002142475.1_BAS55946.1:0.1733219966,(GCA_001870225.1_APB33647.1:0.2395822646,(GCA_000317065.1_AFY70471.1:0.1609779762,GCA_000332215.1_ELS32733.1:0.2024688978)100:0.104824)69:0.041376)23:0.025750)23:0.042834)90:0.031978,(GCA_001904725.1_OKH31208.1:0.0869484631,GCA_001276715.1_KOR33735.1:0.2104228880)95:0.033006)88:0.013421,(((((((((GCA_000017845.1_ACB52939.1:0.0239919400,GCA_000025125.1_ADB94924.1:0.1113191814)94:0.007303,((GCA_000167195.1_EAM47736.1:0.0000022908,GCA_000235665.2_EHJ14224.1:0.0000020295)99:0.035350,GCA_000167195.1_EAM48331.1:0.0877531635)75:0.000002)100:0.080431,(GCA_000021825.1_ACK71109.1:0.0691716361,(GCA_000317025.1_AFY75756.1:0.0000025795,GCA_001904635.1_OKH21111.1:0.0000024659)100:0.086263)94:0.033258)96:0.025860,(GCA_000297435.1_CCI31524.1:0.0000021361,GCA_000312205.1_CCI05754.1:0.0000021361)100:0.100673)98:0.034654,(GCA_000332035.1_ELR96466.1:0.0899897575,((GCA_000317615.1_AFZ49657.1:0.0843802576,GCA_000317635.1_AFZ43200.1:0.0466181750)100:0.205792,GCA_000473895.1_ERN40473.1:0.1350975321)100:0.130958)94:0.013475)92:0.042945,(((GCA_000317675.1_AFZ55474.1:0.0283987086,(GCA_001548095.1_BAQ61613.1:0.0332968893,GCA_001548115.1_BAQ63336.1:0.0186516945)100:0.067273)100:0.009156,GCA_001747005.1_OEJ79882.1:0.0951784361)100:0.089243,GCA_001904615.1_OKH10860.1:0.1637620444)97:0.049202)91:0.032246,((GCA_000317575.1_AFZ37425.1:0.0214185056,GCA_002355455.1_BAU63723.1:0.0000021229)100:0.061155,((GCA_000332055.1_ELS03884.1:0.1059643416,GCA_002368355.1_BAZ44046.1:0.1462930943)94:0.028654,(GCA_000284135.1_BAL29733.1:0.0053331637,GCA_000478825.2_AIE72934.1:0.0000020256)100:0.225179)64:0.009536)91:0.046964)99:0.038704,(GCA_000317515.1_AFZ20355.1:0.0442067298,((GCA_000211815.1_EGJ34852.1:0.0101570040,GCA_001942495.1_OLT63017.1:0.0065022439)100:0.110074,GCA_000155555.1_EDX72429.1:0.1348796681)100:0.055527)90:0.058489)89:0.028327,(((GCA_000317555.1_AFZ31238.1:0.0000021200,GCA_001904655.1_OKH28141.1:0.0161797125)100:0.027634,GCA_000952155.1_KJH73305.1:0.0675532775)100:0.043046,(GCA_000317125.1_AFY90625.1:0.0980909546,(((((((GCA_000020025.1_ACC84424.1:0.0218877463,GCA_000204075.1_ABA20252.1:0.0270434046)95:0.021538,(((GCA_000316575.1_AFY32598.1:0.0283373090,(GCA_000317535.1_AFZ27607.1:0.0229429580,(((GCA_000196515.1_ADI62720.1:0.0190676094,(GCA_002368075.1_BAZ80792.1:0.0274758651,(((GCA_000175835.1_EFA71456.1:0.0000021361,GCA_001432185.1_KRH97076.1:0.0000021361)97:0.005216,GCA_000175855.1_EFA71964.1:0.0000021037)96:0.010371,GCA_002368135.1_BAZ90710.1:0.0057445155)100:0.071747)98:0.007293)5:0.011166,(GCA_000312705.1_AFW96233.1:0.0277349591,(GCA_000789435.1_KHG38837.1:0.0000023814,GCA_002368115.1_BAZ84642.1:0.0053591702)98:0.000002)100:0.065451)5:0.005041,GCA_000317695.1_AFZ56015.1:0.0468311602)99:0.024235)93:0.005911)80:0.004438,((GCA_002368055.1_BAZ73793.1:0.0000021361,GCA_002368295.1_BAZ02286.1:0.0000021361)100:0.010443,GCA_002368275.1_BAY92600.1:0.0054172108)100:0.021716)87:0.005737,(((GCA_001298445.1_ALF55650.1:0.0053311056,GCA_002367975.1_BAY16049.1:0.0103900494)100:0.036049,GCA_000317435.1_AFZ03744.1:0.1044472675)77:0.008238,(GCA_000169135.1_EAW42824.1:0.0176358341,GCA_002218065.1_GAX34514.1:0.0157694556)100:0.034004)75:0.010380)74:0.005874)82:0.006739,((GCA_000231365.2_EHC11136.1:0.0000021361,GCA_001904645.1_OKH16501.1:0.0000021361)100:0.010775,((GCA_000934435.1_KIY12017.1:0.0000000000,GCA_001990805.1_ONN60894.1:0.0000000000):0.000002,GCA_001275395.1_KOP25525.1:0.0000021361)100:0.005225)100:0.015428)90:0.014141,(GCA_000828085.2_KIJ81191.1:0.0218288937,(GCA_000346485.2_KYC39276.1:0.0175790650,GCA_000760695.2_KIE11368.1:0.0149957361)100:0.056994)99:0.019505)96:0.014613,GCA_000316665.1_AFY53015.1:0.1455853557)92:0.017382,(GCA_000350105.1_CCH67501.1:0.0000020574,GCA_000350125.1_CCH64778.1:0.0000023132)99:0.106283)95:0.013669,(GCA_001456025.1_KST63991.1:0.0000025005,GCA_001456025.1_KST64701.1:0.0000027976)100:0.084378)100:0.088858)97:0.044606)100:0.063867)83:0.022272)93:0.016974,((((GCA_000176895.2_CCE17015.1:0.0000020351,GCA_000307915.1_EKD06800.1:0.0000022315)100:0.101214,GCA_000478195.2_ERT09148.1:0.0665049738)97:0.037354,(GCA_000710505.1_KEI68629.1:0.0174361589,GCA_900009265.1_CUR15376.1:0.0039338687)100:0.054749)99:0.072950,(GCA_000180455.1_CBN56811.1:0.0556355662,(((GCA_000214075.2_EGK89409.1:0.0050953666,GCA_000317475.1_AFZ10386.1:0.0000023451)100:0.020051,GCA_002412335.1_PCN53634.1:0.0403394428)100:0.021990,(GCA_000014265.1_ABG52826.1:0.0572706163,GCA_002260545.1_OZH52566.1:0.0243413392)100:0.142779)38:0.038581)37:0.035516)39:0.038549)36:0.037396,GCA_000317495.1_AFZ15311.1:0.0764990424)98:0.101829,GCA_000317145.1_AFY94182.1:0.1228621626)100:0.123569,((GCA_000011465.1_CAE18981.1:0.1931894872,GCA_000760175.1_KGG12869.1:0.1249909335)100:0.092138,((GCA_000155635.1_EDY38657.1:0.1505673930,GCA_000316515.1_AFY27275.1:0.0449726076)100:0.088585,GCA_001182765.1_CRY92722.1:0.1066450388)100:0.083205)100:0.194411)99:0.089967,(GCA_000011385.1_BAC90281.1:0.1279872214,GCA_000484535.1_AGY58720.1:0.0319716950)100:0.296455)100:0.292710,(GCA_001765415.1_AOR39086.1:0.4257439333,(((GCA_000010205.1_BAG41329.1:0.0939394482,GCA_000964595.1_KJV56033.1:0.0215889496)100:0.876986,((GCA_000767795.1_KGM34734.1:0.0159601611,GCA_002195995.1_OWJ63708.1:0.0000022694)100:0.623887,((GCA_000963705.1_KJV08230.1:0.0000022011,GCA_000963705.1_KJV09524.1:0.0000026112)100:0.028478,GCA_002251735.1_OYQ17998.1:0.0574577607)100:0.364143)100:0.175177)81:0.118508,(GCA_000158095.1_EEE44046.1:0.5925485351,GCA_000521865.1_ETX29797.1:0.3174512617)100:0.648582)100:0.993319)98:0.244714)98:0.114523,((GCA_000014865.1_ABK44350.1:0.3862860470,GCA_002109495.1_OSM05158.1:0.3353320573)100:0.328800,(GCA_001982645.1_ONG38210.1:1.0690283136,(GCA_000388175.3_ETZ04623.1:0.2551199167,GCA_000469665.2_ETZ06861.1:0.2055630015)100:2.396780)100:0.349861)99:0.177010)97:0.161706)99:0.073272)98:0.063725)96:0.056246,(GCA_000017565.1_ABS64800.1:0.1934286938,GCA_000739695.1_GAK44540.1:0.2614417951)92:0.068883)72:0.014242,(GCA_000689395.1_CDO60997.1:0.3056728329,(GCA_000152825.2_ADM08574.1:0.4149723841,GCA_900199215.1_SNT72333.1:0.3067951767)98:0.107504)75:0.028616)91:0.046372)94:0.048386,((GCA_000013025.1_ABI76945.1:0.0144999415,GCA_000685315.1_KCZ97732.1:0.0420506462)100:0.401495,GCA_000023785.1_ACT59403.1:0.3590941366)100:0.121641)99:0.071216,(((((((GCA_000013005.1_ABC62849.1:0.1215914350,(GCA_001304795.1_ALG61578.1:0.0000021361,GCA_001306275.1_KPM13942.1:0.0000021361)100:0.123934)97:0.039737,GCA_001677335.1_OBV11909.1:0.0576451610)72:0.025851,(((GCA_000013325.1_ABD25815.1:0.1051069275,(GCA_001028705.1_AKM10598.1:0.1155546262,GCA_001661675.2_ARU16177.1:0.0803794942)98:0.047104)99:0.072503,GCA_000235975.2_EHJ60185.1:0.0538384425)95:0.052734,GCA_001008165.2_AKH41889.1:0.1286788227)67:0.020993)88:0.041350,GCA_001663175.1_ANK13302.1:0.0456473512)95:0.041845,((((GCA_000013985.1_ABF53670.1:0.0471000510,GCA_001610975.1_AMU93398.1:0.0221045107)100:0.095734,(GCA_001295965.1_KPF75324.1:0.0000024884,GCA_001713435.1_AOF99284.1:0.0000028311)100:0.148058)98:0.066153,GCA_002251755.1_OYQ24320.1:0.2504380263)53:0.015601,GCA_900128895.1_SIO06136.1:0.1890589958)94:0.031552)98:0.118510,(GCA_000715015.1_KEO91101.1:0.1043376452,GCA_001281485.1_ALE15992.1:0.1561011232)100:0.107461)100:0.107368,(((((GCA_000016765.1_ABQ66830.1:0.0310998944,(GCA_002355275.1_ATE65284.1:0.0000021361,GCA_002367875.1_PCE42390.1:0.0000021361)100:0.023422)100:0.081495,((GCA_000175255.2_AEH62026.1:0.0887800893,GCA_000218875.1_AEI37047.1:0.0197419808)100:0.194714,GCA_001586395.2_KZB93890.1:0.2848388084)100:0.040598)100:0.110019,(GCA_000091125.1_BAI97248.1:0.0000027412,GCA_000147835.3_AEG49025.1:0.0223622881)100:0.168366)92:0.032085,(GCA_000342165.1_EMD84568.1:0.1045288337,GCA_002211145.1_OWV34123.1:0.0798157184)100:0.139125)91:0.014393,GCA_002218195.1_ASK88062.1:0.2069288706)98:0.056438)100:0.228968)100:0.067883)99:0.083270);
