# Supplementary material for: Assessing the accuracy of phylogenetic rooting methods on prokaryotic gene families
Source: PLoS One. 2020 May 15;15(5):e0232950. doi: 10.1371/journal.pone.0232950 (PMC7228096; doi:10.1371/journal.pone.0232950)
Supplement: S2 Dataset — (ZIP) [file pone.0232950.s003.zip › EmpiricalDataset/GeneTrees_IQTree/000333.aln.treefile]

(GCA_000006905.1_AAK24482.1:0.0414068234,GCA_000092285.1_ADG09695.1:0.0198821302,(GCA_000017265.1_ACG77408.1:0.0740595665,(GCA_001425915.1_KQW70439.1:0.0878293118,((((GCA_000175215.2_ADU14713.1:0.0587331744,GCA_000204015.1_EGF89739.1:0.1106471709)71:0.032894,(GCA_000144605.1_ADL02428.1:0.0872148968,GCA_002205555.1_ASD27638.1:0.0634153432)100:0.107123)100:0.048908,((GCA_000014745.1_ABI65309.1:0.0894561719,GCA_900103475.1_SDM53380.1:0.0712499163)89:0.023926,GCA_000152745.1_EAP91450.1:0.1262907204)74:0.041071)45:0.019567,(((GCA_000152825.2_ADM08235.1:0.1556575553,GCA_900199215.1_SNT74917.1:0.1547823594)99:0.059931,(GCA_000023785.1_ACT58286.1:0.1782854213,(GCA_000013025.1_ABI76735.1:0.0052957737,GCA_000685315.1_KCZ99180.1:0.0000021472)100:0.194354)100:0.055325)86:0.044067,((((((((GCA_000007125.1_AAL52314.1:0.0000021542,GCA_000157815.1_EEY00202.1:0.0000026407)100:0.018759,(GCA_000017405.1_ABS15110.1:0.0000023527,GCA_000585655.1_EXL05832.1:0.0000021459)100:0.030874)100:0.027273,((GCA_001558695.1_KXF77486.1:0.0477709678,(GCA_900104355.1_SDN90714.1:0.0207376432,GCA_900113985.1_SFI96900.1:0.0245180771)99:0.040398)88:0.011917,(GCA_000022725.1_ACS51350.1:0.0154865075,GCA_000341385.1_AGF75815.1:0.0164506010)100:0.109554)65:0.006341)97:0.038191,(((((GCA_000585625.1_EXL09065.1:0.0189798559,GCA_002075885.1_OQM76643.1:0.0501135178)57:0.019043,(GCA_001510895.1_KUM28107.1:0.0279031878,GCA_001618845.1_AMY00074.1:0.0388898583)53:0.012245)4:0.010987,(GCA_001424795.1_KQU75326.1:0.0159754904,GCA_001605015.1_AMS42835.1:0.0159834184)95:0.017678)6:0.004649,GCA_001720135.1_ODN70390.1:0.1552154627)2:0.003158,GCA_900113935.1_SFI78437.1:0.0334455786)97:0.033538)80:0.011888,((((GCA_000153465.1_EAS48680.1:0.0401507024,(GCA_000153705.1_EAU42544.1:0.0414962912,GCA_900176465.1_SMC34446.1:0.0526245977)99:0.014188)99:0.028156,((GCA_000800175.1_KHJ55011.1:0.0000026652,GCA_900141975.1_SHI55104.1:0.0053655654)100:0.047444,GCA_900104035.1_SDO43465.1:0.0833132088)99:0.023772)98:0.017653,GCA_000154705.2_EDQ33470.1:0.0883137593)80:0.032370,(((((((GCA_000016285.1_ACM36383.1:0.0306168956,(GCA_000722615.1_KEQ08027.1:0.0000027961,GCA_000722625.1_KEQ10224.1:0.0000027961)100:0.035174)99:0.015523,(GCA_000731295.1_CDN53796.1:0.0000027961,GCA_000731315.1_CDN47702.1:0.0000020218)100:0.025760)99:0.023895,GCA_000092025.1_AAK87627.1:0.0561035718)88:0.012347,(GCA_000092045.1_ABC91092.1:0.0050070878,GCA_000769405.1_KPN25192.1:0.0126708896)100:0.021332)69:0.019584,(((GCA_000017145.1_ABR60358.1:0.0238647275,GCA_002288525.1_ASY63114.1:0.0366624110)66:0.005206,(GCA_000697965.2_ANK72515.1:0.0000024133,(GCA_001267455.1_KOC73335.1:0.0053219757,GCA_001652565.1_ANH04093.1:0.0053223555)100:0.027862)100:0.022389)14:0.006897,GCA_000018545.1_ACP25401.1:0.0083662764)98:0.036840)32:0.006435,(GCA_001687365.1_OBZ92464.1:0.0297145027,GCA_001885585.1_OJF93385.1:0.0294526237)23:0.013365)70:0.012976,((GCA_001578105.1_AMM83971.1:0.0383014303,GCA_002043005.1_AQZ52658.1:0.0130222844)100:0.081342,(GCA_000325745.1_AGA64518.1:0.1084010558,GCA_000496595.1_AHA28165.1:0.1716347009)99:0.096679)37:0.000002)100:0.050792)32:0.016735)64:0.025424,(((GCA_001703635.1_OCW58740.1:0.0781120208,GCA_001293565.1_KPB00182.1:0.1207987573)50:0.006507,GCA_002238045.1_OXT00282.1:0.1083315514)98:0.030626,(GCA_000014245.1_ABG62666.1:0.1096986125,(GCA_000300335.1_EKF19701.1:0.0097970786,GCA_000300515.1_EKF41074.1:0.0338117604)100:0.055801)71:0.020985)76:0.007304)75:0.033800,(((((((((GCA_000148725.1_EFO30701.1:0.0381755738,GCA_000158095.1_EEE47548.1:0.0527892284)95:0.027696,GCA_001403915.1_CTQ43022.1:0.0202984685)100:0.027087,(GCA_000192745.1_ADZ69998.1:0.0476298801,(GCA_001188555.1_KND19243.1:0.0000025636,GCA_002249885.1_OXS49613.1:0.0000023533)100:0.061885)100:0.046290)100:0.025160,GCA_001907205.1_OKL45273.1:0.0822103009)48:0.029400,GCA_900105595.1_SDU23603.1:0.0903604877)53:0.028796,(((((((GCA_001271345.1_ALA16262.1:0.0161188968,GCA_001887265.1_APF37959.1:0.0000026396)100:0.050653,(GCA_001741865.1_AOO83110.1:0.0299558757,GCA_900102525.1_SDF97778.1:0.0299302525)100:0.089559)100:0.032618,((((((GCA_000019845.1_ACB94897.1:0.0779937118,GCA_900114285.1_SFK62470.1:0.0183201948)48:0.031412,GCA_000021745.1_ACK49087.1:0.0446259399)60:0.020318,GCA_900104955.1_SED26316.1:0.0689143911)94:0.011392,GCA_900187365.1_SNB71124.1:0.0509612056)100:0.026544,(GCA_001644125.1_OAI23535.1:0.0494565415,((GCA_002117405.1_ARN81370.1:0.0605093979,GCA_000304315.1_CCJ06163.1:0.0625980141)93:0.030218,GCA_001675455.1_OBS52894.1:0.0634341671)92:0.027001)100:0.035381)100:0.075491,(GCA_000019945.1_ACB83371.1:0.0646242710,(GCA_000022085.1_ACL55402.1:0.0428618094,(GCA_001017175.1_KLK91056.1:0.0056388185,GCA_900102135.1_SCZ11585.1:0.0254368886)100:0.037470)100:0.005478)100:0.071646)97:0.017560)98:0.065968,(GCA_000496075.1_ESR27294.1:0.1187986422,(GCA_900129325.1_SHF27716.1:0.1116615911,GCA_900104485.1_SDB41612.1:0.2124214242)85:0.036199)86:0.028218)68:0.011772,((((((GCA_000828475.1_BAQ17151.1:0.0308761410,GCA_001723285.1_ODR98830.1:0.0052506477)100:0.070194,GCA_001708935.1_ODA68884.1:0.1505206187)99:0.091568,((GCA_000166055.1_ADP69438.1:0.0000027961,GCA_000636015.1_KAI94296.1:0.0000027961)100:0.148269,((GCA_000143145.1_ADJ23917.1:0.1029725728,GCA_000503895.1_AHB48922.1:0.1559910985)97:0.023855,(GCA_000981545.1_CPR21794.1:0.0000027961,GCA_900104305.1_SDP51678.1:0.0000021930)100:0.124718)100:0.080845)73:0.039080)84:0.029280,((GCA_900172325.1_SLN56397.1:0.2333428316,(((((((((GCA_000009985.1_BAE50932.1:0.0518051104,(GCA_000294655.1_CCG40312.1:0.0053590028,GCA_900108475.1_SEH30574.1:0.0000025205)100:0.071063)41:0.062583,GCA_000513295.1_CDK98496.1:0.1200169467)100:0.095772,(GCA_002251735.1_OYQ20792.1:0.1651058580,(GCA_900167455.1_SKA39170.1:0.1965000827,GCA_000742835.1_AIK96124.1:0.2668813965)49:0.066193)80:0.065832)51:0.023755,((((((GCA_000011685.1_AAW61519.1:0.0308824621,GCA_000234355.2_EHH69179.1:0.0071325493)100:0.025557,(GCA_000723565.1_CDG34200.1:0.0051707939,GCA_002003665.1_OOL18448.1:0.0051868169)100:0.049907)100:0.040172,(((GCA_000021325.1_ACI50212.1:0.0178918721,(((((GCA_000724025.1_CDG38406.1:0.0000028838,GCA_001547995.1_BAT20176.1:0.0000021322)100:0.027099,GCA_000617865.1_GAJ27776.1:0.0445211874)78:0.006306,GCA_000963885.1_GAN54227.1:0.0786756070)78:0.007671,(GCA_001787335.1_AOX16293.1:0.0000022308,GCA_001787355.1_AOX19254.1:0.0000027297)100:0.016397)78:0.014344,GCA_002005465.1_AQS88053.1:0.0177932929)97:0.028840)95:0.020925,((GCA_000182745.1_BAK84954.1:0.0000027961,GCA_000964505.1_GAO00695.1:0.0000027961)81:0.000003,GCA_000208635.2_EGG75868.1:0.0051885061)100:0.006940)98:0.023762,(GCA_000231445.2_EHD14914.1:0.0000027961,GCA_002153535.1_OUI79443.1:0.0000027961)100:0.146918)46:0.014941)46:0.016507,GCA_002173735.1_ARW46557.1:0.0766595654)96:0.020564,GCA_002005445.1_AQS85018.1:0.0368059888)100:0.033927,((((GCA_000164635.1_EFH13152.1:0.0594299981,GCA_900141905.1_SHK16773.1:0.0574133144)94:0.019119,(GCA_900101615.1_SDC75088.1:0.0000023680,GCA_900104205.1_SDB53281.1:0.0051306327)100:0.093832)100:0.038135,GCA_000964365.1_GAN76852.1:0.0727894850)95:0.019762,(((GCA_000016725.1_ABQ29885.1:0.0000027961,GCA_000202835.1_BAJ80552.1:0.0000027961)100:0.060167,(GCA_000306035.1_EKN00496.1:0.0325189043,GCA_000964385.1_GAN79378.1:0.0500677507)99:0.050232)95:0.045556,(GCA_000014285.2_ABI61426.1:0.0000027703,GCA_000576085.2_AHJ62303.1:0.0000027257)100:0.122198)64:0.000002)87:0.023714)97:0.066880)72:0.066504,(GCA_001611975.1_AMW35413.1:0.0634783633,GCA_900156605.1_SIS75875.1:0.1417297679)95:0.042791)32:0.010974,((((GCA_900102465.1_SDG45788.1:0.0389802827,(GCA_000319385.1_AFX98652.1:0.0375782423,GCA_000510265.1_AHC73496.1:0.1142342522)100:0.161268)97:0.112760,GCA_001746755.1_OEJ67517.1:0.1697648493)68:0.026174,GCA_900093605.1_SCA55435.1:0.2054522770)37:0.019676,((GCA_000968135.1_CCQ74711.1:0.1323755613,(GCA_000300235.2_AJD50835.1:0.0212955309,GCA_000300275.1_EKF07098.1:0.0000020929)100:0.191626)73:0.049640,(GCA_000315795.1_EKV32891.1:0.1359753508,(GCA_000982415.1_KKJ76438.1:0.0000020374,GCA_001026905.1_KLN59276.1:0.0160375628)100:0.156351)84:0.021955)40:0.045772)67:0.058876)27:0.018821,GCA_002117145.1_ARN85445.1:0.2045841840)26:0.017850,((((((GCA_000010725.1_BAI72992.1:0.0599138405,GCA_000632475.2_AIB12554.1:0.0525485735)100:0.062578,((GCA_000016185.1_ACI98404.1:0.0930714627,GCA_002251795.1_OYQ34479.1:0.1039461534)100:0.035426,GCA_000730165.2_ASG20504.1:0.0916618278)100:0.041212)94:0.058117,(GCA_000576635.1_EWY41996.1:0.0218432536,GCA_000936425.1_KJB94024.1:0.0058706306)100:0.031890)100:0.060087,GCA_000299935.1_EKE75794.1:0.1887068984)54:0.030319,(GCA_000767795.1_KGM31640.1:0.0000027961,GCA_002195995.1_OWJ66440.1:0.0000027961)100:0.132383)64:0.026056,(((GCA_900177295.1_SMF84518.1:0.0000021794,GCA_900188055.1_SNS36280.1:0.0000024348)100:0.112154,(GCA_000226315.1_AEP09893.1:0.0000023565,GCA_000348745.1_AGH98309.1:0.0000028710)100:0.308082)98:0.058863,GCA_900100655.1_SDG01703.1:0.3187589517)97:0.020320)61:0.039056)18:0.016392,((GCA_900100455.1_SDH66021.1:0.1554402614,GCA_900101965.1_SDE38637.1:0.1606093191)47:0.014951,(GCA_000013085.1_ABC21505.1:0.1615357682,GCA_000284415.2_CCG08588.1:0.0646511662)100:0.107670)81:0.029810)76:0.055043)86:0.075659,(((GCA_000264455.2_AFK54125.1:0.0034538820,GCA_001601315.1_KYO49706.1:0.0071859635)100:0.286903,((GCA_000219355.1_AEI88541.1:0.3897634517,GCA_000815465.1_KIE04821.1:0.2686889201)98:0.166291,((((((GCA_000008385.1_AAW71251.1:0.0427856608,GCA_000953315.1_CDR78819.1:0.0303881040)100:0.272573,GCA_000964795.1_KJV69599.1:0.1490737224)55:0.042643,(GCA_000026005.1_CAH57912.1:0.0637308625,GCA_000964755.1_KJV63316.1:0.1168702914)100:0.058940)55:0.060760,(GCA_000011945.1_AAV86393.1:0.0598227479,GCA_000024505.1_ACZ49486.1:0.0219188871)100:0.178162)91:0.105293,(GCA_000022525.1_ACT69547.1:0.0633106777,GCA_000632985.1_AHX11502.1:0.0940289713)100:0.655619)100:0.363824,((((GCA_000010205.1_BAG40889.1:0.1156757674,GCA_000964595.1_KJV55947.1:0.0601857812)100:0.361699,(GCA_000012385.1_ABE04922.1:0.1138908404,GCA_000195735.1_CAA14805.1:0.0910391969)100:0.215684)100:0.146903,(GCA_000388175.3_ETZ04853.1:0.0680329294,GCA_000469665.2_ETZ06986.1:0.0307724000)100:1.265512)98:0.092357,(((((((((GCA_000011345.1_BAC07700.1:0.0054677225,GCA_000505665.1_AHB89238.1:0.0058047242)100:0.186051,GCA_001746915.1_OEJ73497.1:0.0937398233)19:0.027659,(((GCA_000018105.1_ABW28968.1:0.1405299750,((GCA_000817775.1_KIF38743.1:0.0782006306,GCA_001904775.1_OKH44549.1:0.0856502458)100:0.027326,GCA_002075285.2_ASC71593.1:0.1250999012)100:0.063015)62:0.037030,GCA_001870225.1_APB34495.1:0.2964963747)29:0.019948,(GCA_000317065.1_AFY70697.1:0.1318327409,GCA_000332215.1_ELS31904.1:0.1751530921)32:0.053821)10:0.008238)23:0.010726,((((((GCA_000014265.1_ABG49799.1:0.0428298060,GCA_002260545.1_OZH51468.1:0.0133118042)100:0.083015,(((GCA_000176895.2_CCE17175.1:0.0000024716,GCA_000307915.1_EKD06890.1:0.0000027087)100:0.084777,((GCA_000478195.2_ERT06255.1:0.0224960504,GCA_000972705.2_KMW70350.1:0.0150609201)100:0.049893,(GCA_000710505.1_KEI66254.1:0.0281320618,GCA_900009265.1_CUR19570.1:0.0063478219)100:0.110428)90:0.029065)88:0.012086,(((GCA_000011465.1_CAE18869.1:0.1360287117,GCA_000760175.1_KGG12985.1:0.0658290425)98:0.019966,((GCA_000155635.1_EDY38662.1:0.0570449459,GCA_000316515.1_AFY28502.1:0.0715853433)94:0.010582,GCA_001182765.1_CRY92662.1:0.0329911766)95:0.026759)100:0.174871,GCA_000012525.1_ABB57517.1:0.0282295802)99:0.155603)80:0.031759)84:0.042381,((GCA_000775285.1_KGF71942.1:0.0429545286,GCA_000317495.1_AFZ13764.1:0.1013641167)76:0.020771,GCA_001904725.1_OKH37620.1:0.0860833332)74:0.016664)66:0.022626,(((((GCA_000020025.1_ACC80389.1:0.0056584477,GCA_000317125.1_AFY90788.1:0.0972255714)69:0.005536,((GCA_002367975.1_BAY18632.1:0.0000024461,GCA_001298445.1_ALF54843.1:0.0337918391)70:0.010413,(GCA_000346485.2_KYC40530.1:0.0121530642,GCA_000760695.2_KIE08214.1:0.0343467236)100:0.034954)74:0.011409)53:0.000002,((GCA_000180455.1_CBN54200.1:0.0419333336,((GCA_000214075.2_EGK89256.1:0.0054286843,GCA_000317475.1_AFZ08588.1:0.0000021607)100:0.032391,GCA_002412335.1_PCN52050.1:0.0188678556)100:0.067671)84:0.080337,GCA_000317045.1_AFY65734.1:0.1523014176)79:0.035902)30:0.005314,((GCA_000316575.1_AFY35921.1:0.0219526338,((GCA_000204075.1_ABA23902.1:0.0176578435,((GCA_000317555.1_AFZ29334.1:0.0000027961,GCA_001904655.1_OKH29059.1:0.0000027961)100:0.052591,GCA_000952155.1_KJH72254.1:0.0332332080)99:0.042996)88:0.004902,((GCA_002368055.1_BAZ74478.1:0.0000027961,GCA_002368295.1_BAZ01596.1:0.0000027961)91:0.000002,GCA_002368275.1_BAY91628.1:0.0110523928)100:0.039391)87:0.011365)73:0.000003,(((((((((GCA_000175835.1_EFA68361.1:0.0000023019,GCA_001432185.1_KRH95877.1:0.0000022937)100:0.005523,GCA_000175855.1_EFA73114.1:0.0000028605)100:0.010983,GCA_002368135.1_BAZ88663.1:0.0000023390)100:0.033797,GCA_002368075.1_BAZ80215.1:0.0056011899)99:0.005350,GCA_000196515.1_ADI65274.1:0.0163407212)99:0.010985,((GCA_000312705.1_AFW93092.1:0.0054164200,GCA_000789435.1_KHG40187.1:0.0000021755)99:0.002197,GCA_002368115.1_BAZ86668.1:0.0145469948)100:0.050478)92:0.005455,GCA_000317695.1_AFZ55860.1:0.0109334196)93:0.022005,GCA_000828085.2_KIJ84129.1:0.0454291008)56:0.000002,GCA_000317535.1_AFZ23031.1:0.0748870051)79:0.016656)79:0.011300)43:0.006945,((GCA_000169135.1_EAW43381.1:0.0000024945,GCA_002218065.1_GAX34190.1:0.0000022855)100:0.053046,GCA_000317145.1_AFY94191.1:0.1136672158)65:0.024005)53:0.023965)39:0.016332,((((GCA_000231365.2_EHC10521.1:0.0000027728,GCA_001904645.1_OKH12801.1:0.0054931398)92:0.014063,GCA_001275395.1_KOP23850.1:0.0192680488)73:0.025333,(GCA_000317435.1_AFZ03071.1:0.0377693078,(GCA_001456025.1_KST62992.1:0.0341539889,GCA_000316665.1_AFY56141.1:0.1330459965)59:0.038232)49:0.030827)46:0.012920,(GCA_000350105.1_CCH67960.1:0.0000025428,GCA_000350125.1_CCH64657.1:0.0052857558)100:0.080657)62:0.021764)69:0.012114,(GCA_002142475.1_BAS57459.1:0.0676920401,((((GCA_000021825.1_ACK70970.1:0.0467397994,(GCA_000297435.1_CCI32236.1:0.0000021743,GCA_000312205.1_CCI06462.1:0.0000023120)100:0.104508)35:0.023122,(GCA_000317025.1_AFY79371.1:0.0110832272,GCA_001904635.1_OKH22791.1:0.0054790342)100:0.049229)32:0.024768,((((((((GCA_000155555.1_EDX71841.1:0.0892188730,((GCA_000017845.1_ACB49568.1:0.0296760047,(GCA_000167195.1_EAM49172.1:0.0000027961,GCA_000235665.2_EHJ11031.1:0.0000027961)100:0.026800)51:0.009875,GCA_000025125.1_ADB95063.1:0.0582782415)100:0.100749)31:0.023113,((GCA_000211815.1_EGJ34611.1:0.0222226193,GCA_001942495.1_OLT62134.1:0.0000021282)100:0.051050,(GCA_000317515.1_AFZ20777.1:0.0926335543,GCA_000473895.1_ERN42194.1:0.1490916690)58:0.045990)51:0.000002)51:0.025102,(GCA_000317615.1_AFZ51199.1:0.0278706241,GCA_000317635.1_AFZ43053.1:0.0000021141)100:0.072215)46:0.027813,(GCA_000317575.1_AFZ36768.1:0.0165000166,GCA_002355455.1_BAU66263.1:0.0000025721)100:0.048752)60:0.016546,GCA_002368355.1_BAZ46112.1:0.0826308781)35:0.018984,GCA_000332055.1_ELS02619.1:0.0679745393)66:0.018449,((GCA_000284135.1_BAL30087.1:0.0054238769,GCA_000478825.2_AIE75559.1:0.0000021850)100:0.063803,GCA_000332035.1_ELR99451.1:0.1689822691)86:0.046689)89:0.029862,GCA_001904615.1_OKH13819.1:0.0864311844)69:0.025478)39:0.022503,(((GCA_000317675.1_AFZ52385.1:0.0276607004,(GCA_001548095.1_BAQ62990.1:0.0270470662,GCA_001548115.1_BAQ64969.1:0.0056258243)99:0.030917)93:0.008376,GCA_001765415.1_AOR38505.1:1.8291198543)66:0.068245,GCA_001747005.1_OEJ80118.1:0.0504997474)70:0.102283)69:0.012689)57:0.015012)87:0.012791)40:0.048219,GCA_000317105.1_AFY82142.1:0.0890616437)39:0.014285,GCA_001276715.1_KOR38610.1:0.0917692355)65:0.041693,GCA_001637395.1_OAB57856.1:0.1430009393)97:0.674246,((GCA_000011385.1_BAC91513.1:0.0216956738,GCA_000484535.1_AGY58167.1:0.1056416851)100:0.602631,((GCA_000014865.1_ABK43390.1:0.2046846478,GCA_002109495.1_OSM02472.1:0.1828083367)100:0.109012,GCA_001982645.1_ONG37449.1:0.4807897351)100:0.283003)89:0.244592)100:0.250207,GCA_001637395.1_OAB62519.1:0.9837636708)100:0.486641)82:0.154872)62:0.162615)94:0.111564)90:0.079307,(GCA_000153525.1_EAS84195.1:0.0343045102,GCA_000155895.1_EDZ60866.1:0.1305524592)100:0.400864)88:0.045379)84:0.048770)29:0.014194,((((((((((GCA_000011965.2_AAV96416.1:0.0539840055,GCA_900172235.1_SLN27288.1:0.0193945126)90:0.015793,GCA_000376545.2_ANP39793.1:0.0284248969)69:0.000002,(((((((GCA_000161835.1_EET46717.1:0.0277458335,((GCA_900116455.1_SFT88991.1:0.0454118573,((GCA_900172295.1_SLN55459.1:0.0288381880,(((GCA_000155735.2_AGI70753.1:0.0394642770,GCA_001187845.1_AKS45178.1:0.0206430857)100:0.031995,GCA_900172275.1_SLN51103.1:0.0279078753)100:0.034006,(GCA_001404155.1_CRK75997.1:0.0000027961,GCA_900114125.1_SFJ67212.1:0.0000025988)100:0.052446)94:0.029878)92:0.014888,GCA_000738435.1_AII87636.1:0.0579298611)81:0.000003)72:0.006891,GCA_001981245.1_APX89263.1:0.0442259570)47:0.006596)25:0.000003,((GCA_000814025.1_KIC50329.1:0.0052792930,GCA_001969365.1_APX12272.1:0.0053981346)100:0.014726,GCA_002210095.1_OWU70348.1:0.0807309269)46:0.010936)74:0.013845,(GCA_900129685.1_SHG59586.1:0.0193762100,(GCA_900109955.1_SEW00797.1:0.0419055819,(((GCA_000172095.1_EDQ06912.1:0.0308714662,GCA_000622405.1_KIN68592.1:0.0438074268)98:0.015546,GCA_000812665.2_AML50091.1:0.0697224360)92:0.013305,GCA_900142085.1_SHI62465.1:0.0336902586)89:0.012602)85:0.025770)73:0.003150)90:0.021171,(GCA_000647975.1_KAJ55107.1:0.0341116882,GCA_000671395.1_KCV82943.1:0.0164497876)82:0.005506)80:0.006718,(GCA_900102795.1_SCZ52535.1:0.0332406259,GCA_001678945.1_ANP38157.1:0.0222250271)45:0.005389)41:0.006890,((((GCA_000511385.1_AHD08639.1:0.0162224655,(GCA_001258055.1_CRL16781.1:0.0000027961,GCA_900113345.1_SFH23187.1:0.0000027961)99:0.010749)92:0.005610,GCA_001908835.1_APO87463.1:0.0553440687)53:0.005370,((((GCA_000014045.1_ABG32883.1:0.0000020750,GCA_000154785.2_AEI94711.1:0.0256782038)100:0.037875,GCA_000152605.1_EAP85065.1:0.0072441365)95:0.022737,((GCA_000203975.3_KID07401.1:0.0115660456,GCA_000511355.1_AHD00099.1:0.0213607033)82:0.011959,GCA_900172225.1_SLN27692.1:0.0437649362)99:0.018600)94:0.024552,(((((GCA_000018145.1_ABV94681.1:0.0330336965,((((GCA_002211155.1_OWV57515.1:0.0000022653,GCA_002211205.1_OWV63369.1:0.0000022938)93:0.005240,(GCA_002211225.1_OWV46721.1:0.0000021602,GCA_900101505.1_SDD65836.1:0.0000027961)78:0.000003)73:0.010452,(GCA_002237555.1_ASP19172.1:0.0103660697,GCA_900188425.1_SNT19765.1:0.0000021202)100:0.038934)94:0.017693,GCA_001482405.1_KUF10499.1:0.0392780147)71:0.020949)9:0.006564,GCA_900184945.1_SMX37843.1:0.0501067024)74:0.014614,(((((GCA_000152805.1_EAQ12197.1:0.0247783651,(((((GCA_000153725.1_EAU44042.1:0.0257059739,GCA_900102075.1_SDE61964.1:0.0212504360)96:0.011392,GCA_900172385.1_SLN66637.1:0.0454259845)75:0.015649,(((GCA_000442255.1_EPX82998.1:0.0410162930,((GCA_000521865.1_ETX30537.1:0.0243036681,GCA_900115815.1_SFQ46662.1:0.0528231486)96:0.026749,(((GCA_001969385.1_APX23159.1:0.0000027632,GCA_900112435.1_SFD17708.1:0.0000025816)100:0.038427,(GCA_900113405.1_SFH17387.1:0.0000027431,GCA_900172315.1_SLN56007.1:0.0000025546)100:0.047691)68:0.016970,(GCA_900107235.1_SDY17836.1:0.0660840926,(((GCA_000299875.1_EKE69640.1:0.0312051335,(GCA_900109555.1_SEK27381.1:0.0000027961,GCA_900172305.1_SLN11764.1:0.0000027961)100:0.041832)94:0.015830,GCA_900172375.1_SLN20109.1:0.0519679410)92:0.022785,GCA_900114135.1_SFJ54369.1:0.0094835300)100:0.045224)94:0.020090)59:0.012482)64:0.007838)52:0.000002,GCA_001975705.1_APZ53082.1:0.0207158964)72:0.021268,(GCA_900115595.1_SFP18844.1:0.0191904380,(GCA_900110115.1_SEN88461.1:0.0000024795,GCA_900141995.1_SHJ35841.1:0.0000027961)100:0.064896)70:0.019765)65:0.007192)66:0.018694,GCA_900112335.1_SFD13231.1:0.0507404763)65:0.006152,GCA_900116005.1_SFR10217.1:0.0507105253)59:0.014927)62:0.018226,((GCA_000152725.1_EAQ04321.1:0.0213352187,(GCA_900184815.1_SMX24636.1:0.0257429303,(GCA_000442275.2_EPX80741.1:0.0176683193,GCA_900111945.1_SFR57854.1:0.0217164452)100:0.024743)100:0.029757)100:0.015805,GCA_000590925.1_AHM04216.1:0.0498575073)42:0.024999)85:0.021960,(((GCA_000153305.1_EAR49797.1:0.0470110540,(GCA_001046955.1_AKO97949.1:0.0000023847,GCA_900109145.1_SEJ37881.1:0.0000021431)100:0.047931)100:0.018333,(GCA_001205715.1_KNG94430.1:0.0372050001,GCA_001890925.1_OJI95233.1:0.0924983004)92:0.023834)91:0.010295,GCA_000169415.1_EBA10344.1:0.0485838616)53:0.014242)56:0.011821,(GCA_002115725.1_OSQ59279.1:0.0169039215,((GCA_900107355.1_SDY11669.1:0.0502831420,(GCA_001247715.1_KNX42669.1:0.0453348441,GCA_000152625.1_EAP77121.1:0.0427016671)94:0.015581)91:0.006494,(((GCA_000299575.1_EKE44144.1:0.0519335034,((GCA_900099935.1_SDI94812.1:0.0249818251,GCA_900188335.1_SNS18455.1:0.0308766593)100:0.025822,GCA_900177545.1_SMH40267.1:0.0312676550)91:0.010404)99:0.028720,GCA_900142295.1_SIN78183.1:0.0193573065)90:0.012721,((GCA_000765015.1_KGK80625.1:0.0000027958,GCA_900141945.1_SHI39536.1:0.0000022328)100:0.041237,(GCA_001403795.1_CTQ49947.1:0.0599719789,GCA_900109285.1_SEK69780.1:0.0202820636)100:0.013527)99:0.019403)93:0.023023)83:0.010773)91:0.026870)13:0.006237,GCA_900172355.1_SLN69936.1:0.0566482344)3:0.006621)36:0.012240,(GCA_001458375.1_CUH75127.1:0.0137882692,(((((GCA_001548075.1_BAQ67566.1:0.0000023486,GCA_001633165.1_ANB33752.1:0.0051718780)100:0.036159,GCA_900100005.1_SDI91038.1:0.0373806396)51:0.010922,(GCA_900095785.1_SCM66760.1:0.0000027961,GCA_900115865.1_SFQ59804.1:0.0000027961)100:0.042928)47:0.012810,(GCA_001687105.1_ANT60621.1:0.0099657659,(GCA_900116195.1_SFS72929.1:0.0020365467,GCA_900100085.1_SDI25646.1:0.0515843836)79:0.009538)100:0.038738)15:0.015269,(GCA_900111875.1_SFA99690.1:0.0342439234,(GCA_001038505.1_KMK66618.1:0.0301519971,GCA_900188035.1_SNR34690.1:0.0166991085)100:0.068452)51:0.018724)93:0.016097)90:0.028991)74:0.009650,GCA_002115805.1_OSQ51019.1:0.0143770653)94:0.035614)55:0.006179)31:0.023359,(GCA_001458355.1_CUH64468.1:0.0340676351,(GCA_900110775.1_SEQ69564.1:0.0457813448,(GCA_001458175.1_CUH52363.1:0.0421929006,(GCA_900114415.1_SFL37748.1:0.0452012769,GCA_900156525.1_SIT78330.1:0.1130202579)88:0.003219)99:0.021488)33:0.000003)38:0.013678)29:0.000002)79:0.006082,GCA_001307765.1_KPN63527.1:0.0519345351)56:0.011786)83:0.013622,(GCA_000442315.1_EPX86683.1:0.0458902257,GCA_000600335.2_EYD77546.1:0.0711256389)100:0.086792)35:0.012565,(GCA_000223375.1_AEM40286.1:0.0000025772,GCA_001399515.1_ALJ80482.1:0.0000025941)100:0.121573)31:0.006433,(((((GCA_001305615.1_ALG89299.1:0.0035992249,GCA_000600975.2_EYD72616.1:0.0872808390)82:0.016158,GCA_900184935.1_SMX31613.1:0.0256900402)84:0.007113,GCA_900114485.1_SFK86009.1:0.0843399828)87:0.019022,GCA_900109035.1_SEJ63874.1:0.0543929056)54:0.013372,GCA_900110425.1_SEO78413.1:0.0367961380)88:0.027389)75:0.009045,(((GCA_000012905.2_ABA78438.1:0.0644528184,GCA_900107025.1_SDW70261.1:0.0731276746)93:0.021287,((GCA_000740775.1_KFI33347.1:0.0000027961,GCA_000740795.1_KFI31205.1:0.0000027961)100:0.027234,((GCA_000740785.1_KFI29110.1:0.0289367032,((GCA_001620265.1_AMY68180.1:0.0448363511,(GCA_900110135.1_SEN35427.1:0.0477933749,GCA_900110025.1_SEO12794.1:0.0608606664)94:0.016746)83:0.009768,GCA_900156815.1_SIT01882.1:0.0199460670)79:0.018765)90:0.017676,GCA_000021865.1_ADE86706.1:0.0899703614)86:0.009992)86:0.015996)97:0.009519,((((GCA_000203895.1_ABL72367.1:0.0601093177,GCA_000444995.1_AGT08044.1:0.0452916464)100:0.027819,GCA_001517585.1_CUX83510.1:0.0601977447)95:0.008026,GCA_900106675.1_SDW00925.1:0.0412510854)95:0.011570,(GCA_000836695.1_KIQ67603.1:0.0268637293,GCA_900141735.1_SHI51889.1:0.0380381981)100:0.045098)87:0.010200)92:0.024414)92:0.016703,((GCA_000714535.1_KEO55925.1:0.0437565697,GCA_000715505.1_KEP71605.1:0.0287151252)100:0.035713,((GCA_900111545.1_SET76326.1:0.0000027961,GCA_900143155.1_SHN73761.1:0.0000026902)100:0.024572,(GCA_900102905.1_SDK05943.1:0.0651578483,GCA_900107585.1_SEA20988.1:0.1254573278)95:0.025382)95:0.027748)88:0.017024)94:0.013274,(GCA_900106695.1_SDX01570.1:0.0897842652,GCA_900113695.1_SFI89243.1:0.0560645583)97:0.049940)100:0.054024,GCA_000689395.1_CDO58485.1:0.1980216227)80:0.023633)33:0.022846,GCA_000739695.1_GAK44711.1:0.2081010922)89:0.026011)34:0.025597,(((((GCA_000010525.1_BAF88222.1:0.0198730130,GCA_000017645.1_ABS69317.1:0.0934800480)100:0.023266,(GCA_000092925.1_ADH89450.1:0.0168281789,GCA_900100155.1_SCW37700.1:0.0217840190)100:0.075833)100:0.057972,(GCA_001402875.1_ALK08812.1:0.0000022579,GCA_001459775.1_CUU41473.1:0.0000027961)100:0.130249)93:0.026410,(((GCA_000011365.1_BAC50971.1:0.0157278458,GCA_000661935.1_AHY52738.1:0.0000020450)100:0.067210,((((((GCA_000012725.1_ABA04577.1:0.0424996974,GCA_000013885.1_ABE62462.1:0.0000029070)100:0.077736,(GCA_000218565.1_AEI07224.1:0.0000020175,GCA_000218585.1_AEI03647.1:0.0000027961)100:0.012306)88:0.014251,GCA_000314735.2_EKS27627.1:0.0319383690)89:0.024769,GCA_000336555.1_EKS37644.1:0.0322737450)100:0.060610,GCA_000195775.1_CAE27030.1:0.0152949145)13:0.009915,(GCA_000935205.1_KIZ43301.1:0.0623046154,(GCA_001618955.1_KZD22065.1:0.0102364344,GCA_900108575.1_SEH42463.1:0.0000020930)100:0.055019)100:0.048257)74:0.026474)100:0.067095,(GCA_002119765.1_ARQ02240.1:0.1294388652,(GCA_002355335.1_BAT59769.1:0.1123513968,(GCA_001426945.1_KQZ00321.1:0.1094948095,GCA_001579845.1_AMN43206.1:0.1820472804)91:0.045124)97:0.041290)83:0.027389)89:0.025949)94:0.021385,(GCA_001305515.1_KPL55342.1:0.1147974521,GCA_000017565.1_ABS64191.1:0.1557410915)96:0.041691)73:0.037730)21:0.000002,(((((((GCA_000013005.1_ABC63215.1:0.0382776246,(((GCA_001281485.1_ALE16365.1:0.0347387553,GCA_000715015.1_KEO91327.1:0.0670276553)97:0.033645,GCA_001677335.1_OBV11854.1:0.0210302840)66:0.011220,(GCA_001663175.1_ANK13499.1:0.0413118456,(GCA_001008165.2_AKH41470.1:0.0576933268,(GCA_001304795.1_ALG61148.1:0.0000027961,GCA_001306275.1_KPM15309.1:0.0000027961)100:0.065880)69:0.015020)55:0.013178)54:0.014403)71:0.023449,(GCA_001661675.2_ARU15842.1:0.0518902962,GCA_001028705.1_AKM11614.1:0.0901709120)96:0.036094)82:0.009197,(GCA_000013325.1_ABD26682.1:0.0889849620,GCA_000235975.2_EHJ62970.1:0.0251873743)100:0.037612)98:0.044597,(GCA_001295965.1_KPF76082.1:0.0000021053,GCA_001713435.1_AOG02098.1:0.0000029208)100:0.085239)97:0.034441,((GCA_002218195.1_ASK88025.1:0.0165570960,GCA_900128895.1_SIO05102.1:0.0334845871)100:0.133117,((((((GCA_000013985.1_ABF52506.1:0.0125668356,GCA_001610975.1_AMU95746.1:0.0205479553)100:0.064272,GCA_000147835.3_AEG48317.1:0.0277014562)100:0.006466,GCA_000091125.1_BAI97017.1:0.0259106369)100:0.061818,(GCA_000016765.1_ABQ67506.1:0.0091282867,(GCA_002355275.1_ATE67238.1:0.0000024248,GCA_002367875.1_PCE41641.1:0.0000027961)100:0.016787)100:0.038930)99:0.038168,(GCA_000175255.2_AEH63546.1:0.0340353539,GCA_000218875.1_AEI38583.1:0.0275651423)100:0.085910)45:0.011469,GCA_001586395.2_KZB93673.1:0.0953364199)88:0.015227)87:0.013704)95:0.061368,GCA_002251755.1_OYQ30100.1:0.1133224439)96:0.038628,(GCA_000342165.1_EMD82173.1:0.0347024519,GCA_002211145.1_OWV33811.1:0.0496321074)100:0.116345)100:0.264910)11:0.021433)11:0.012623,((GCA_900115225.1_SFO67079.1:0.0188174702,GCA_900215505.1_SNY94229.1:0.0300039160)100:0.106405,GCA_900102695.1_SCZ46737.1:0.1030287830)75:0.020796)11:0.006449,(GCA_001676615.1_OCC01929.1:0.1240621636,GCA_900148505.1_SHO59835.1:0.0833523569)91:0.071663)12:0.006422,(((GCA_000230555.1_AEQ51843.1:0.0274727204,GCA_900100665.1_SDG94039.1:0.0147644902)100:0.056835,(GCA_000743575.1_KFL30897.1:0.0423953158,GCA_000970435.1_KKB84811.1:0.0532211590)100:0.059380)100:0.104882,(GCA_002088295.1_ORE95887.1:0.1678345140,GCA_000179775.1_EFL90009.1:0.2117119864)58:0.012058)47:0.011538)9:0.011582)15:0.006715,((GCA_900110875.1_SEQ95916.1:0.0053449077,GCA_900114245.1_SFK79339.1:0.0000022374)100:0.094056,(GCA_900101935.1_SDE35944.1:0.1611963980,GCA_000024465.1_ADE38918.1:0.3200623212)64:0.112184)17:0.021344)100:0.122364)91:0.034741)98:0.047708)51:0.037205)100:0.065987);
