# Supplementary material for: Assessing the accuracy of phylogenetic rooting methods on prokaryotic gene families
Source: PLoS One. 2020 May 15;15(5):e0232950. doi: 10.1371/journal.pone.0232950 (PMC7228096; doi:10.1371/journal.pone.0232950)
Supplement: S2 Dataset — (ZIP) [file pone.0232950.s003.zip › EmpiricalDataset/GeneTrees_IQTree/000334.aln.treefile]

(GCA_000006905.1_AAK25198.1:0.0138811268,GCA_000092285.1_ADG09192.1:0.0214257776,((GCA_000017265.1_ACG79496.1:0.1846014251,GCA_001425915.1_KQW70888.1:0.1508112154)100:0.084201,((GCA_000144605.1_ADL02490.1:0.1084017158,GCA_002205555.1_ASD27442.1:0.1570781811)100:0.131394,((GCA_000175215.2_ADU13350.1:0.1891768601,GCA_000204015.1_EGF92724.1:0.0936989772)100:0.242678,((((GCA_000014745.1_ABI66714.1:0.1293327286,GCA_900103475.1_SDM61927.1:0.1776468728)100:0.212653,GCA_000152745.1_EAP90018.1:0.2645595636)100:0.242610,((((((((((((((((((GCA_000007125.1_AAL51515.1:0.0043159836,GCA_000157815.1_EEX98927.1:0.0000024115)100:0.012230,(GCA_000017405.1_ABS13930.1:0.0000028545,GCA_000585655.1_EXL04276.1:0.0086629721)100:0.014239)100:0.146662,(GCA_000022725.1_ACS51935.1:0.0670442943,GCA_000341385.1_AGF76415.1:0.0516147878)100:0.452615)66:0.021940,GCA_001558695.1_KXF76232.1:0.0669878849)66:0.035972,((((GCA_000014245.1_ABG64548.1:0.0978283263,(GCA_000300335.1_EKF18895.1:0.0361121186,GCA_000300515.1_EKF40697.1:0.0633608761)100:0.084544)100:0.123790,(((GCA_000585625.1_EXL10396.1:0.1083619666,GCA_002075885.1_OQM75110.1:0.0589683973)83:0.039162,GCA_001618845.1_AMY03871.1:0.0630673871)100:0.047493,((GCA_001424795.1_KQU72942.1:0.0226114834,GCA_001605015.1_AMS40337.1:0.0249759717)100:0.070772,GCA_900113935.1_SFJ38870.1:0.1270962562)94:0.028799)100:0.050617)96:0.042749,(((((((((GCA_000016285.1_ACM37599.1:0.0715638995,(GCA_000722615.1_KEQ06553.1:0.0000023794,GCA_000722625.1_KEQ09709.1:0.0000023794)100:0.037179)100:0.010325,GCA_000092025.1_AAK89683.1:0.0463063990)100:0.019607,((((GCA_000017145.1_ABR61467.1:0.0188609419,GCA_000018545.1_ACP26538.1:0.0095576676)100:0.019895,GCA_002288525.1_ASY64197.1:0.0522980933)100:0.012174,GCA_000697965.2_ANK73794.1:0.0677634150)100:0.033987,GCA_001703635.1_OCW59306.1:0.1003503119)87:0.009264)89:0.019662,(((GCA_000092045.1_ABC92238.1:0.0135509532,GCA_000769405.1_KPN27348.1:0.0087477686)100:0.027643,(GCA_000325745.1_AGA64338.1:0.2257662050,GCA_000496595.1_AHA28161.1:0.4956502163)100:0.217742)98:0.013793,(GCA_000731295.1_CDN55258.1:0.0000029811,GCA_000731315.1_CDN49163.1:0.0181351097)100:0.048513)97:0.011106)95:0.032503,(GCA_001687365.1_OBZ95378.1:0.0296703337,GCA_001885585.1_OJF91429.1:0.0336202154)100:0.038220)94:0.029428,(GCA_001267455.1_KOC72917.1:0.0088553734,GCA_001652565.1_ANH05214.1:0.0000023794)100:0.049022)100:0.029757,(GCA_001578105.1_AMM85228.1:0.0568106250,GCA_002043005.1_AQZ52961.1:0.0245706732)98:0.115080)90:0.063779,GCA_000154705.2_EDQ34374.1:0.1021451565)71:0.023471,(GCA_000817775.1_KIF42133.1:0.1374460325,(GCA_002238045.1_OXT02609.1:0.1782548669,GCA_001293565.1_KPB01053.1:0.1664516080)90:0.036865)69:0.055933)90:0.057468)65:0.029919,(GCA_900104355.1_SDO77265.1:0.0308423603,GCA_900113985.1_SFI81200.1:0.0413658429)100:0.112952)51:0.003784)87:0.086107,((GCA_000153465.1_EAS50752.1:0.0724137799,(GCA_000153705.1_EAU41302.1:0.1063343920,GCA_900176465.1_SMC96836.1:0.1200114811)100:0.084570)97:0.026639,((GCA_000800175.1_KHJ54807.1:0.0000022413,GCA_900141975.1_SHI47541.1:0.0187419630)100:0.088818,GCA_900104035.1_SDN57608.1:0.1278806765)100:0.040671)100:0.101112)87:0.043849,GCA_000179775.1_EFL88708.1:0.3761736198)98:0.060633,(((((GCA_000148725.1_EFO31510.1:0.1063396280,GCA_000158095.1_EEE44830.1:0.0593970610)100:0.024769,GCA_001403915.1_CTQ47141.1:0.0647334383)100:0.032632,(GCA_000192745.1_ADZ69347.1:0.0727190055,(GCA_001188555.1_KND19751.1:0.0000029694,GCA_002249885.1_OXS41691.1:0.0043270578)100:0.059744)100:0.082871)97:0.024198,(GCA_001907205.1_OKL44068.1:0.1043578773,(GCA_900110875.1_SER20990.1:0.0248594513,GCA_900114245.1_SFK57109.1:0.0019237226)100:0.107756)100:0.113095)98:0.048797,GCA_900105595.1_SDU34990.1:0.1741442973)100:0.145434)99:0.036772,(GCA_900115225.1_SFO50619.1:0.0677440043,GCA_900215505.1_SNY90977.1:0.0663745821)100:0.326419)72:0.027767,(((GCA_001305515.1_KPL52166.1:0.1639192804,GCA_900148505.1_SHO62387.1:0.3417342364)97:0.071376,GCA_001720135.1_ODN69299.1:0.2911805615)70:0.051553,((((GCA_000010525.1_BAF86517.1:0.1858214563,GCA_000017645.1_ABS68299.1:0.1462056491)100:0.190722,(GCA_000092925.1_ADH90321.1:0.0564356596,GCA_900100155.1_SCW85756.1:0.0709587297)100:0.080062)100:0.139183,GCA_001676615.1_OCC05198.1:0.2965410755)70:0.033993,((((((((((GCA_000011365.1_BAC46802.1:0.0199847050,GCA_000661935.1_AHY56871.1:0.0086611889)100:0.067266,(GCA_000935205.1_KIZ40403.1:0.0626197624,(GCA_001618955.1_KZD22448.1:0.0222843647,GCA_900108575.1_SEH48954.1:0.0027155697)100:0.079457)100:0.036730)100:0.022346,(GCA_000012725.1_ABA05977.1:0.1061195876,GCA_000013885.1_ABE64250.1:0.0544069589)93:0.016789)94:0.043375,GCA_000195775.1_CAE26545.1:0.0804669814)100:0.032141,(GCA_000314735.2_EKS29534.1:0.0760154258,GCA_000336555.1_EKS35333.1:0.0424349592)100:0.034142)99:0.020873,(GCA_000218565.1_AEI05539.1:0.0000023794,GCA_000218585.1_AEI01963.1:0.0000023794)100:0.056286)100:0.175673,((GCA_001426945.1_KQY99755.1:0.1583451805,GCA_002119765.1_ARP98352.1:0.1736992653)100:0.040256,GCA_001579845.1_AMN40320.1:0.2182324601)79:0.032315)96:0.028808,GCA_002355335.1_BAT61668.1:0.1697698868)100:0.072217,(GCA_001402875.1_ALK11003.1:0.0000023794,GCA_001459775.1_CUU43665.1:0.0046772988)100:0.226230)84:0.032058,(((GCA_000019845.1_ACB93791.1:0.2041820206,(GCA_000021745.1_ACK50586.1:0.2057269079,GCA_900114285.1_SFK78414.1:0.3582891662)100:0.085255)100:0.082411,((((GCA_000019945.1_ACB83403.1:0.1388991590,GCA_000022085.1_ACL55763.1:0.1141908441)100:0.126746,(GCA_001017175.1_KLK92896.1:0.0431540682,GCA_900102135.1_SCZ03517.1:0.0305525601)100:0.069724)100:0.068368,(GCA_001271345.1_ALA16575.1:0.0202939787,GCA_001887265.1_APF38261.1:0.0032831586)100:0.188236)99:0.048170,(GCA_001741865.1_AOO84846.1:0.0361916188,GCA_900102525.1_SDG32313.1:0.0188019790)100:0.159607)92:0.056960)92:0.027616,((GCA_000304315.1_CCJ06320.1:0.1290381148,((GCA_001644125.1_OAI25982.1:0.0441626489,GCA_001675455.1_OBS53874.1:0.0436826543)100:0.047138,GCA_002117405.1_ARN80707.1:0.2313188622)98:0.032558)100:0.081414,(GCA_900104955.1_SED21258.1:0.1232415244,GCA_900187365.1_SNB79856.1:0.2662114611)95:0.039959)94:0.041220)100:0.106080)81:0.051290)90:0.057986)61:0.033340)42:0.034078,((GCA_900129325.1_SHG73594.1:0.2830059292,GCA_900104485.1_SDB02549.1:0.3053223474)47:0.038868,(GCA_900102695.1_SCZ44345.1:0.3051227563,(GCA_002088295.1_ORE92481.1:0.4715565361,((GCA_000230555.1_AEQ52464.1:0.0311252258,GCA_900100665.1_SDH06455.1:0.0363975233)100:0.113415,(GCA_000743575.1_KFL29232.1:0.1224522224,GCA_000970435.1_KKB86374.1:0.0752062892)100:0.046662)100:0.256855)90:0.104631)46:0.027155)39:0.033187)97:0.084254,(((GCA_000017565.1_ABS63731.1:0.2467136613,GCA_000739695.1_GAK46565.1:0.1772194582)100:0.136731,GCA_000689395.1_CDO58909.1:0.4902313954)100:0.086505,(((GCA_000166055.1_ADP71320.1:0.0036303250,GCA_000636015.1_KAI93828.1:0.0059473960)100:0.318477,((GCA_000143145.1_ADJ24232.1:0.1455486113,(GCA_000981545.1_CPR15153.1:0.0000023794,GCA_900104305.1_SDO69990.1:0.0000023794)100:0.164094)100:0.066425,GCA_000503895.1_AHB48410.1:0.1582945481)100:0.272556)58:0.010002,((GCA_000828475.1_BAQ18435.1:0.0387260602,GCA_001723285.1_ODS00324.1:0.0417075574)100:0.221174,GCA_001708935.1_ODA67564.1:0.2663047074)95:0.102667)74:0.059367)96:0.065503)97:0.050027,GCA_000496075.1_ESR26179.1:0.3063914011)100:0.127404,GCA_900101935.1_SDD93439.1:0.5573632259)83:0.078851,((((((((((GCA_000264455.2_AFK52739.1:0.0105043718,GCA_001601315.1_KYO55715.1:0.0267778604)100:0.448325,GCA_900172325.1_SLN73374.1:0.4231227333)91:0.112046,GCA_900100455.1_SDG85557.1:0.3649108063)75:0.044040,(GCA_000013085.1_ABC21890.1:0.1576997758,GCA_000284415.2_CCG08400.1:0.2295620666)100:0.138359)83:0.123389,((GCA_900156605.1_SIS39349.1:0.2693156005,(GCA_001611975.1_AMW35041.1:0.3077663016,GCA_900101965.1_SDE85254.1:0.3189518559)74:0.074107)84:0.042554,GCA_000315795.1_EKV31355.1:0.3451615470)95:0.022652)83:0.084834,((GCA_000009985.1_BAE52020.1:0.0879124351,GCA_000513295.1_CDK97992.1:0.2085642985)99:0.070915,(GCA_000294655.1_CCG40043.1:0.0214584512,GCA_900108475.1_SEH54154.1:0.0521234056)100:0.219793)100:0.167225)89:0.059364,(((((GCA_900102465.1_SDF24299.1:0.3289163581,(GCA_000299935.1_EKE67315.1:0.1098436410,GCA_001618175.1_KZD11993.1:0.0715830757)100:0.352880)91:0.099914,((((GCA_000010725.1_BAI71617.1:0.0983461069,GCA_000632475.2_AIB11337.1:0.1000607102)100:0.192961,(GCA_000576635.1_EWY35726.1:0.0592943721,GCA_000936425.1_KJB93235.1:0.0628259783)100:0.221684)100:0.077329,(GCA_000016185.1_ACI99202.1:0.2043160787,(GCA_000225995.2_EGY01705.1:0.0205910461,GCA_000730165.2_ASG21037.1:0.0059496785)100:0.169905)100:0.067813)100:0.150649,(GCA_900167455.1_SJZ37712.1:0.3369613277,GCA_000024465.1_ADE40537.1:0.7260253550)88:0.047064)80:0.065021)86:0.039776,(((GCA_000982415.1_KKJ76290.1:0.0185978615,GCA_001026905.1_KLN62110.1:0.0238621146)100:0.287734,(GCA_000226315.1_AEP09504.1:0.0134922357,GCA_000348745.1_AGH97949.1:0.0000024003)100:0.544473)99:0.116376,(GCA_900100655.1_SDF54834.1:0.3966753908,(GCA_900177295.1_SMF32725.1:0.0000023794,GCA_900188055.1_SNR68874.1:0.0000023794)100:0.288058)99:0.105886)82:0.040103)91:0.040916,(GCA_001192655.1_GAO98292.1:0.6715005339,GCA_002117145.1_ARN84667.1:0.3941844764)100:0.440119)51:0.012114,((GCA_900093605.1_SCA56797.1:0.3147532687,GCA_001746755.1_OEJ68732.1:0.3860399420)90:0.037310,GCA_000968135.1_CCQ73312.1:0.3068086968)77:0.080070)19:0.032760)15:0.060693,((GCA_000963705.1_KJV09845.1:0.0221990771,GCA_002251735.1_OYQ16744.1:0.0941014242)100:0.394410,(GCA_000767795.1_KGM30791.1:0.0209677602,GCA_002195995.1_OWJ64407.1:0.0086507999)100:0.358340)27:0.104462)71:0.020137,((GCA_000300235.2_AJD51547.1:0.0725456067,GCA_000300275.1_EKF07285.1:0.0344438456)100:0.300918,((((((((GCA_000011685.1_AAW61422.1:0.0478623267,GCA_000234355.2_EHH69066.1:0.0539882732)100:0.100902,(GCA_000723565.1_CDG34316.1:0.0205970683,GCA_002003665.1_OOL18351.1:0.0212492364)100:0.157801)100:0.090038,(((GCA_000617865.1_GAJ27765.1:0.0956012632,GCA_002005465.1_AQS87395.1:0.0861055507)99:0.046155,((GCA_001787335.1_AOX16260.1:0.0000020078,GCA_001787355.1_AOX19221.1:0.0000024935)100:0.049431,(GCA_000724025.1_CDG38445.1:0.0000029600,GCA_001547995.1_BAT20211.1:0.0000022867)100:0.132973)100:0.020373)99:0.076982,GCA_000963885.1_GAN53082.1:0.1766065616)100:0.049244)99:0.057559,(GCA_000021325.1_ACI50999.1:0.0693523362,((GCA_000182745.1_BAK83755.1:0.0281295907,GCA_000208635.2_EGG77389.1:0.0157086406)28:0.013458,GCA_000964505.1_GAN98207.1:0.0139377697)99:0.114085)100:0.073687)97:0.057665,(GCA_002005445.1_AQS84881.1:0.1401047309,(GCA_002173735.1_ARW47484.1:0.1759494597,(GCA_000231445.2_EHD14569.1:0.0000023794,GCA_002153535.1_OUI78876.1:0.0000023794)100:0.271531)79:0.043733)98:0.115115)95:0.031911,(GCA_000014285.2_ABI61999.1:0.0000027580,GCA_000576085.2_AHJ62928.1:0.0075790536)100:0.249827)100:0.039741,((GCA_000164635.1_EFH10158.1:0.1499061471,(GCA_900101615.1_SDE05635.1:0.0126922115,GCA_900104205.1_SDB73649.1:0.0000024777)100:0.172735)92:0.044753,GCA_900141905.1_SHJ52863.1:0.2699881732)100:0.146170)87:0.034247,((GCA_000306035.1_EKN00971.1:0.0560841483,GCA_000964385.1_GAN78953.1:0.0805596494)100:0.370209,(GCA_000016725.1_ABQ32094.1:0.0000023794,GCA_000202835.1_BAJ82590.1:0.0000023794)100:0.385641)97:0.084775)100:0.244914)59:0.039464)48:0.030436,((GCA_000742835.1_AIK96969.1:0.6825633692,(((((GCA_000008385.1_AAW70841.1:0.1379814129,GCA_000953315.1_CDR79260.1:0.0588128043)100:0.541758,(((GCA_000011945.1_AAV86308.1:0.0050648997,GCA_000024505.1_ACZ49573.1:0.0000023794)100:0.478478,GCA_000964795.1_KJV69146.1:0.2970045130)100:0.123330,(GCA_000026005.1_CAH58409.1:0.1261225676,GCA_000964755.1_KJV65553.1:0.1283933309)100:0.188595)100:0.267381)100:0.446543,((GCA_000022525.1_ACT69541.1:0.2570359671,GCA_000632985.1_AHX11496.1:0.3066937945)100:0.809502,((GCA_000388175.3_ETZ05311.1:0.0964227597,GCA_000469665.2_ETZ07231.1:0.2328047552)100:1.284060,GCA_000442255.1_EPX83531.1:2.8565100135)87:0.431533)77:0.134965)81:0.143523,((GCA_000010205.1_BAG40092.1:0.0181788388,GCA_000964595.1_KJV55633.1:0.1296245585)100:0.727920,(GCA_000219355.1_AEI89519.1:0.7345675587,GCA_000815465.1_KIE04744.1:0.5755013588)100:0.502932)89:0.059652)80:0.200586,(GCA_000012385.1_ABE05015.1:0.0273015599,GCA_000195735.1_CAA14843.1:0.2425169423)100:0.514677)94:0.299447)87:0.158564,(((GCA_000014865.1_ABK42998.1:0.4058971232,GCA_002109495.1_OSM01756.1:0.3848534584)100:0.528927,(GCA_001982645.1_ONG41157.1:0.6492182035,(((((GCA_000011345.1_BAC09805.1:0.0182950264,GCA_000505665.1_AHB88854.1:0.0262195586)100:0.295516,GCA_001765415.1_AOR37761.1:1.2131022809)90:0.087574,(GCA_001870225.1_APB33528.1:0.6454058810,(((GCA_000012525.1_ABB56866.1:0.3391558753,(GCA_000317045.1_AFY66777.1:0.2376747775,((GCA_001904775.1_OKH45358.1:0.2493944511,GCA_000817775.1_KIF42330.1:0.1655205764)100:0.072263,GCA_002075285.2_ASC70919.1:0.4122792227)99:0.026356)96:0.074904)76:0.035933,(((((GCA_000014265.1_ABG50677.1:0.0388895281,GCA_002260545.1_OZH53617.1:0.0233756397)100:0.267474,((GCA_000180455.1_CBN56252.1:0.1676097874,((GCA_000214075.2_EGK85609.1:0.0265955954,GCA_000317475.1_AFZ04961.1:0.0429848917)100:0.041593,GCA_002412335.1_PCN55083.1:0.0338674542)100:0.159886)100:0.145122,(((GCA_000176895.2_CCE15524.1:0.0035706263,GCA_000307915.1_EKD11270.1:0.0000023794)100:0.287737,(GCA_000478195.2_ERT09500.1:0.0681288308,GCA_000972705.2_KKD38541.1:0.0103232713)100:0.076213)100:0.109253,(GCA_000710505.1_KEI66413.1:0.0061155987,GCA_900009265.1_CUR11196.1:0.0212587692)100:0.231670)100:0.069045)99:0.030332)100:0.069362,GCA_001746915.1_OEJ74246.1:0.4422202763)100:0.088142,((((((((((GCA_000017845.1_ACB49854.1:0.0696766494,(GCA_000167195.1_EAM49425.1:0.0000023794,GCA_000235665.2_EHJ11274.1:0.0000023794)100:0.064773)100:0.121271,GCA_000025125.1_ADB95675.1:0.7199525536)98:0.203426,((((GCA_000317575.1_AFZ35336.1:0.0509608108,GCA_002355455.1_BAU65019.1:0.0128673986)100:0.145292,GCA_002368355.1_BAZ44509.1:0.2723638090)98:0.087707,GCA_000332055.1_ELS01748.1:0.3145768918)78:0.068783,(((GCA_000021825.1_ACK69994.1:0.3137485540,(GCA_000317025.1_AFY76489.1:0.0039989925,GCA_001904635.1_OKH23301.1:0.0152457527)100:0.189877)100:0.064968,(GCA_000297435.1_CCI30376.1:0.0000022298,GCA_000312205.1_CCI08491.1:0.0236061717)100:0.451347)87:0.049493,(GCA_000332035.1_ELR97855.1:0.5109071454,(GCA_000284135.1_BAL30133.1:0.0335237499,GCA_000478825.2_AIE74274.1:0.0441137637)100:0.305673)94:0.156388)89:0.035788)73:0.022313)80:0.037316,(((GCA_000317675.1_AFZ53967.1:0.1887621147,(GCA_001548095.1_BAQ61653.1:0.0898777910,GCA_001548115.1_BAQ66219.1:0.0558826335)100:0.156772)97:0.053633,GCA_001747005.1_OEJ77979.1:0.2268549230)100:0.208004,GCA_001904615.1_OKH17375.1:0.3964523062)95:0.095467)94:0.063209,((GCA_000317615.1_AFZ52058.1:0.1128176765,GCA_000317635.1_AFZ44342.1:0.1244049584)100:0.198405,GCA_000473895.1_ERN42688.1:0.3790385820)100:0.112142)94:0.067517,(((GCA_000155555.1_EDX78006.1:0.1722736696,(GCA_000211815.1_EGJ33060.1:0.0187516425,GCA_001942495.1_OLT58939.1:0.0363343845)100:0.127931)99:0.034098,GCA_000317515.1_AFZ18730.1:0.1951864643)100:0.107440,(GCA_000317495.1_AFZ12686.1:0.1936058784,GCA_000317145.1_AFY93484.1:0.3695511395)100:0.075763)99:0.077482)95:0.048585,GCA_001904725.1_OKH37337.1:0.2927250739)93:0.045292,(((((((GCA_000020025.1_ACC82777.1:0.0875476491,(((GCA_002368055.1_BAZ73078.1:0.0000023794,GCA_002368295.1_BAY96414.1:0.0000023794)100:0.010508,GCA_002368275.1_BAY94243.1:0.0000026710)100:0.050515,GCA_000316575.1_AFY33082.1:0.0778740420)95:0.032591)93:0.016693,((GCA_000169135.1_EAW44892.1:0.0032217485,GCA_002218065.1_GAX37275.1:0.0112775993)100:0.083312,GCA_000317535.1_AFZ26558.1:0.1116582745)83:0.032428)70:0.006334,(GCA_000204075.1_ABA20632.1:0.0727682399,(GCA_002367975.1_BAY19635.1:0.1080621511,((GCA_000196515.1_ADI63984.1:0.0680710038,((GCA_000312705.1_AFW94304.1:0.0162576075,(GCA_000789435.1_KHG41302.1:0.0051847241,GCA_002368115.1_BAZ87042.1:0.0165785877)100:0.019175)100:0.051840,GCA_000317695.1_AFZ56120.1:0.0711133367)85:0.012604)98:0.016974,(GCA_002368075.1_BAZ80517.1:0.0422282427,((GCA_000175835.1_EFA68935.1:0.0167707396,GCA_002368135.1_BAZ90078.1:0.0031838135)100:0.003969,(GCA_000175855.1_EFA73448.1:0.0103034412,GCA_001432185.1_KRH97294.1:0.0112468205)100:0.011207)100:0.229542)100:0.026291)100:0.023593)82:0.009103)84:0.020478)89:0.014451,(((GCA_000231365.2_EHC11061.1:0.0000029105,GCA_001904645.1_OKH16442.1:0.0140677179)100:0.044771,((GCA_000934435.1_KIY15116.1:0.0000023794,GCA_001990805.1_ONN60189.1:0.0000023794)100:0.008536,GCA_001275395.1_KOP23576.1:0.0182111055)100:0.043201)100:0.076645,(GCA_000317435.1_AFZ01009.1:0.1935236351,GCA_000350105.1_CCH66575.1:0.2652011081)38:0.031565)39:0.015159)39:0.022098,((GCA_001456025.1_KST64965.1:0.0000023794,GCA_001456025.1_KST64986.1:0.0000023794)100:0.125972,GCA_000316665.1_AFY54962.1:0.1622407336)40:0.017493)98:0.023091,((GCA_000346485.2_KYC40330.1:0.0099004064,GCA_000760695.2_KIE10585.1:0.0160523917)100:0.090623,GCA_000828085.2_KIJ85370.1:0.0664259165)83:0.021683)100:0.075193,((GCA_000317125.1_AFY85973.1:0.1923298945,(GCA_000317555.1_AFZ32672.1:0.0133996666,GCA_001904655.1_OKH25373.1:0.0021742006)100:0.155763)100:0.056819,GCA_000952155.1_KJH69824.1:0.2208439669)100:0.061178)100:0.072429)93:0.041836,GCA_000018105.1_ABW29725.1:0.3172980509)22:0.009482,GCA_002142475.1_BAS56436.1:0.4243685013)58:0.041556)65:0.031147,((GCA_001637395.1_OAB62038.1:0.0447651578,GCA_001637395.1_OAB62043.1:0.0000022294)100:0.359480,(GCA_000317105.1_AFY84659.1:0.2531449928,GCA_001276715.1_KOR34266.1:0.2322403094)100:0.046325)79:0.050872)67:0.031745)66:0.083141,((GCA_000011385.1_BAC91060.1:0.1373732534,GCA_000484535.1_AGY60684.1:0.1395212095)100:0.463360,(GCA_000317065.1_AFY69826.1:0.1778166026,GCA_000332215.1_ELS32337.1:0.2180547367)100:0.250064)99:0.088493)73:0.093245)88:0.068073)91:0.280971,(((GCA_000155635.1_EDY37344.1:0.1830137268,GCA_000316515.1_AFY29321.1:0.1877728122)90:0.175671,GCA_001182765.1_CRY90894.1:0.4433935752)100:0.250680,(GCA_000760175.1_KGG13644.1:0.6943091799,GCA_000011465.1_CAE20074.1:1.9726561210)87:0.389941)90:0.446274)99:0.470034,GCA_001637395.1_OAB62692.1:1.7077449657)100:0.359333)100:0.157492)100:0.100818,GCA_000016725.1_ABQ28939.1:1.3619200819)95:0.192868)85:0.223158)84:0.061302)72:0.042070,(((((((((((GCA_000013005.1_ABC64177.1:0.1394948119,(GCA_001281485.1_ALE15583.1:0.0870690620,(GCA_000715015.1_KEO88527.1:0.1649634837,(GCA_001663175.1_ANK12703.1:0.1031914819,GCA_001677335.1_OBV10340.1:0.0501368106)100:0.144719)99:0.060612)99:0.081612)98:0.046605,(GCA_001304795.1_ALG60067.1:0.0000027920,GCA_001306275.1_KPM18735.1:0.0000023054)100:0.310615)100:0.060535,GCA_001008165.2_AKH42665.1:0.1909389514)98:0.067836,GCA_001661675.2_ARU14854.1:0.1210148376)98:0.024499,((GCA_000013325.1_ABD24871.1:0.2198805061,GCA_000235975.2_EHJ61061.1:0.0459732801)100:0.134431,GCA_001028705.1_AKM11239.1:0.0785081372)100:0.062041)100:0.122013,(GCA_002218195.1_ASK88954.1:0.1162913052,GCA_900128895.1_SIN60933.1:0.0688583969)100:0.105844)97:0.053327,(GCA_001295965.1_KPF75655.1:0.0000023288,GCA_001713435.1_AOF99347.1:0.0051160799)100:0.177999)99:0.038238,((((GCA_000016765.1_ABQ68497.1:0.0492080118,(GCA_002355275.1_ATE63715.1:0.0000023314,GCA_002367875.1_PCE42845.1:0.0000023794)100:0.039835)100:0.114110,GCA_001586395.2_KZB95465.1:0.0990968905)100:0.044909,(GCA_000175255.2_AEH62517.1:0.1693983193,GCA_000218875.1_AEI37941.1:0.0554093388)100:0.357702)99:0.036595,(GCA_000091125.1_BAI94935.1:0.0295222722,GCA_000147835.3_AEG49741.1:0.0000024828)100:0.157319)96:0.025667)97:0.054324,(GCA_000013985.1_ABF52056.1:0.0284629942,GCA_001610975.1_AMU95523.1:0.0542389927)100:0.208137)99:0.114305,GCA_002251755.1_OYQ24980.1:0.3277610105)100:0.127070,(GCA_000342165.1_EMD82165.1:0.1566295756,GCA_002211145.1_OWV33817.1:0.1677130670)100:0.151455)100:0.126629)92:0.089478,((((((((((((((GCA_000011965.2_AAV96350.1:0.0596863358,GCA_900109035.1_SEJ65536.1:0.0750608953)92:0.020172,((((((GCA_000203975.3_KID08487.1:0.0048769046,GCA_000511355.1_AHD01645.1:0.0498958007)100:0.036332,(GCA_000511385.1_AHD10650.1:0.0272480549,(GCA_001258055.1_CRL15592.1:0.0000023794,GCA_900113345.1_SFG46730.1:0.0000023794)100:0.020706)100:0.066369)92:0.017744,(GCA_000376545.2_ANP41358.1:0.0204522183,GCA_900102795.1_SCZ50953.1:0.0970876310)91:0.001946)99:0.029466,GCA_001678945.1_ANP37920.1:0.0299519957)100:0.039558,GCA_900172225.1_SLN54377.1:0.0428231942)100:0.026818,GCA_002210095.1_OWU72477.1:0.1303232007)67:0.016761)66:0.022072,((((GCA_001046955.1_AKO97990.1:0.0052015249,GCA_900109145.1_SEJ36544.1:0.0049812791)100:0.083127,((GCA_000152805.1_EAQ10791.1:0.0914682172,(GCA_900109955.1_SEW08969.1:0.0965286790,GCA_001307765.1_KPN63252.1:0.1495506812)98:0.044809)97:0.054087,GCA_900177545.1_SMH34729.1:0.1002655667)100:0.092967)95:0.031680,(GCA_900095785.1_SCM67079.1:0.0000023794,GCA_900115865.1_SFQ72201.1:0.0000023794)100:0.200689)77:0.007359,(GCA_000152725.1_EAQ02826.1:0.1295728229,GCA_900172385.1_SLN37236.1:0.1584996846)98:0.061912)76:0.025246)67:0.025674,(((((((GCA_001038505.1_KMK68137.1:0.0966356013,GCA_900188035.1_SNR25239.1:0.0821653876)99:0.039609,((((((GCA_000153725.1_EAU45263.1:0.0687486666,(GCA_001969385.1_APX22173.1:0.0000023794,GCA_900112435.1_SFC47415.1:0.0000023794)100:0.053115)100:0.011326,GCA_001975705.1_APZ51960.1:0.0353182467)98:0.023233,GCA_900102075.1_SDF13117.1:0.0691479136)99:0.026095,(GCA_000521865.1_ETX29857.1:0.0610718970,GCA_900115815.1_SFP95753.1:0.1266297476)100:0.045215)97:0.018873,(GCA_000442255.1_EPX75806.1:0.0269651012,((GCA_001687105.1_ANT59938.1:0.0222444036,GCA_900116195.1_SFS71410.1:0.0366534450)100:0.037772,GCA_900100085.1_SDI99838.1:0.1402132280)97:0.070181)34:0.030734)98:0.061720,((((GCA_001458375.1_CUH78705.1:0.0809061739,(((((GCA_002211155.1_OWV61214.1:0.0000000000,GCA_002211225.1_OWV44170.1:0.0000000000):0.000002,GCA_900101505.1_SDD94012.1:0.0000023809)47:0.000003,GCA_002211205.1_OWV59359.1:0.0000023794)100:0.055015,(GCA_002237555.1_ASP20297.1:0.0083773988,GCA_900188425.1_SNS13759.1:0.0146529596)98:0.019236)100:0.056148,GCA_900184945.1_SMX38989.1:0.0656923076)100:0.037140)91:0.049602,GCA_900107235.1_SDY21791.1:0.1840694910)89:0.008176,(GCA_001482405.1_KUF09244.1:0.0629062747,GCA_000169415.1_EBA06281.1:0.1343646130)92:0.026453)99:0.051929,(GCA_002115725.1_OSQ62083.1:0.0305469367,GCA_002115805.1_OSQ48212.1:0.0618749083)100:0.090146)96:0.012539)96:0.029485)96:0.060831,GCA_900107355.1_SDY17363.1:0.3708023317)23:0.020853,(GCA_001205715.1_KNG94781.1:0.1672231566,GCA_900172235.1_SLN62499.1:0.1356865418)97:0.042325)22:0.018777,(GCA_000152625.1_EAP77311.1:0.1226838080,(GCA_001247715.1_KNX39946.1:0.1276379543,GCA_900172295.1_SLN41372.1:0.1038685618)100:0.061844)95:0.039862)68:0.019724,((GCA_001458175.1_CUH54175.1:0.0614949705,(GCA_900114415.1_SFK81113.1:0.0925518814,GCA_900129685.1_SHG51596.1:0.1125695385)99:0.013293)94:0.007881,(GCA_900142085.1_SHJ32892.1:0.0670504639,GCA_900110425.1_SEO30139.1:0.1630752889)92:0.021295)100:0.109871)53:0.013863,(GCA_900116005.1_SFR13727.1:0.1558403938,GCA_900111875.1_SFA88380.1:0.1396717353)83:0.065271)84:0.032613)43:0.009266,GCA_900156525.1_SIT86947.1:0.1801015041)82:0.024298,((((GCA_000014045.1_ABG31691.1:0.0259280947,GCA_000154785.2_AEI93236.1:0.0280080077)100:0.076562,GCA_000172095.1_EDQ04974.1:0.0513507247)67:0.016137,((GCA_000152605.1_EAP83039.1:0.0546323625,GCA_000622405.1_KIN68818.1:0.0592979672)100:0.022940,GCA_001890925.1_OJI92740.1:0.1474477028)17:0.010957)23:0.037173,(GCA_000814025.1_KIC50482.1:0.0225636991,GCA_001969365.1_APX12108.1:0.0250810798)100:0.156195)98:0.078852)92:0.015890,(GCA_900116455.1_SFT97520.1:0.1178631568,GCA_000600975.2_EYD71118.1:0.1692002115)69:0.043569)38:0.014581,((GCA_900100005.1_SDI66264.1:0.0960463712,GCA_900110775.1_SEP74678.1:0.0626498274)71:0.015529,GCA_001458355.1_CUH64271.1:0.1191775181)67:0.014155)86:0.031482,(((((GCA_000442275.2_EPX80762.1:0.0435371305,GCA_900111945.1_SFR57771.1:0.0392682115)100:0.092335,(GCA_001404155.1_CRK76235.1:0.0000020405,GCA_900114125.1_SFJ59446.1:0.0000028424)100:0.131377)88:0.017980,GCA_000738435.1_AII87513.1:0.1740091853)88:0.030905,(((((GCA_000647975.1_KAJ54110.1:0.0545006532,GCA_900184935.1_SMX44090.1:0.0586980458)99:0.021897,GCA_001305615.1_ALG89707.1:0.0941997561)94:0.031427,(GCA_000671395.1_KCV83068.1:0.1248791229,(((GCA_000299875.1_EKE69796.1:0.1315661442,(GCA_900109555.1_SEK19869.1:0.0000023794,GCA_900172305.1_SLN16968.1:0.0000023794)100:0.143366)100:0.061701,GCA_900114135.1_SFJ53474.1:0.0745200594)100:0.039851,GCA_900172375.1_SLN32797.1:0.1231618233)100:0.110026)92:0.024634)79:0.030467,((GCA_900115595.1_SFP04050.1:0.0956525349,(((GCA_000442315.1_EPX85859.1:0.1060289597,GCA_000600335.2_EYD77997.1:0.0719451249)100:0.156743,(GCA_000740775.1_KFI33405.1:0.0044090746,GCA_000740795.1_KFI31262.1:0.0097849565)100:0.196315)91:0.065984,(((((((GCA_000012905.2_ABA79726.1:0.0940395858,(GCA_000223375.1_AEM41541.1:0.0000023794,GCA_001399515.1_ALJ81662.1:0.0000023794)100:0.279987)93:0.032143,GCA_900110025.1_SEN12589.1:0.1377509044)93:0.018789,GCA_900110135.1_SEN61479.1:0.1137154125)50:0.019270,GCA_900156815.1_SIS52260.1:0.1078125200)52:0.036558,(GCA_001517585.1_CUX79732.1:0.1782661238,GCA_900107025.1_SDW16964.1:0.1105831108)100:0.101590)83:0.046449,((((GCA_000021865.1_ADE86942.1:0.0883801295,(GCA_000714535.1_KEO52709.1:0.0388301111,(GCA_000715505.1_KEP67780.1:0.0909830402,GCA_000740785.1_KFI30175.1:0.0377037576)100:0.052033)60:0.012211)62:0.037204,(GCA_000203895.1_ABL68805.1:0.0709020170,GCA_000444995.1_AGT07590.1:0.1437200834)100:0.140186)99:0.037615,GCA_001620265.1_AMY70786.1:0.1322044398)53:0.000003,GCA_000590925.1_AHM04226.1:0.9766351053)41:0.049858)32:0.042221,GCA_900106675.1_SDX47746.1:0.1801445504)56:0.017679)67:0.040304)5:0.017822,((GCA_900184815.1_SMX22743.1:0.1718524331,(((GCA_900099935.1_SDI58634.1:0.1535847662,GCA_900112335.1_SFC96335.1:0.0786864801)29:0.033380,GCA_900188335.1_SNT34239.1:0.0938333933)100:0.095467,GCA_900102905.1_SDK51543.1:0.2158917800)78:0.033564)59:0.019023,(((GCA_000018145.1_ABV92847.1:0.1511943906,GCA_900107585.1_SEA17552.1:0.4762708187)85:0.102900,(GCA_001548075.1_BAQ70260.1:0.0000024585,GCA_001633165.1_ANB33936.1:0.0047932666)100:0.153702)84:0.052679,(GCA_000299575.1_EKE44454.1:0.1646558937,((GCA_900110115.1_SEN77538.1:0.0167692518,GCA_900141995.1_SHI88762.1:0.0000023794)100:0.157131,(GCA_900113405.1_SFH14379.1:0.0000023737,GCA_900172315.1_SLN54292.1:0.0000025137)100:0.118593)99:0.056564)100:0.097142)85:0.083865)2:0.023476)71:0.040632)77:0.017769,((GCA_000765015.1_KGK80634.1:0.0054752054,GCA_900141945.1_SHI39338.1:0.0000021801)100:0.270209,(GCA_900142295.1_SIN74967.1:0.2932067244,((GCA_900106695.1_SDW76303.1:0.1792719122,GCA_900113695.1_SFH93336.1:0.0987733882)100:0.184962,(GCA_900111545.1_SES80925.1:0.0000023794,GCA_900143155.1_SHN74855.1:0.0000023794)100:0.347292)100:0.113043)90:0.036952)87:0.035621)87:0.031171)88:0.025395,(GCA_001981245.1_APX89392.1:0.2008898625,((GCA_000836695.1_KIQ68432.1:0.1050310100,GCA_900141735.1_SHI54013.1:0.0865999855)100:0.119939,GCA_001908835.1_APO87113.1:0.1765361831)42:0.028686)83:0.028716)47:0.025408)72:0.019116,GCA_000161835.1_EET49199.1:0.1326909808)88:0.043841,((GCA_000155735.2_AGI73196.1:0.1018911708,GCA_001187845.1_AKS45265.1:0.0366318812)100:0.033105,GCA_900172275.1_SLN49953.1:0.0726298124)100:0.047892)89:0.029263,(GCA_000153305.1_EAR52342.1:0.0799921690,GCA_900172355.1_SLN51045.1:0.1242100333)32:0.028207)31:0.026419,(GCA_001403795.1_CTQ49934.1:0.0452695237,GCA_900109285.1_SEK69267.1:0.0736374646)100:0.162879)86:0.060542,GCA_900114485.1_SFK86402.1:0.1867359862)100:0.376099)99:0.140051,(GCA_000152825.2_ADM08610.1:0.7005170160,GCA_900199215.1_SNT75332.1:0.3010686585)100:0.205309)100:0.167538)76:0.041948,((GCA_000013025.1_ABI78713.1:0.0298261209,GCA_000685315.1_KCZ98518.1:0.0304014736)100:0.232199,GCA_000023785.1_ACT60071.1:0.3786733418)100:0.285249)100:0.113312)100:0.083565)100:0.089836)100:0.202326);
