# Supplementary material for: Assessing the accuracy of phylogenetic rooting methods on prokaryotic gene families
Source: PLoS One. 2020 May 15;15(5):e0232950. doi: 10.1371/journal.pone.0232950 (PMC7228096; doi:10.1371/journal.pone.0232950)
Supplement: S2 Dataset — (ZIP) [file pone.0232950.s003.zip › EmpiricalDataset/GeneTrees_IQTree/000335.aln.treefile]

(GCA_000006905.1_AAK22058.1:0.0611276692,GCA_000092285.1_ADG08592.1:0.0683603811,(GCA_001425915.1_KQW69235.1:0.1573957532,(GCA_000017265.1_ACG79815.1:0.1888796552,((GCA_000144605.1_ADK99724.1:0.1275406031,GCA_002205555.1_ASD27003.1:0.1179155937)100:0.186352,((GCA_000175215.2_ADU12431.1:0.2409598085,GCA_000204015.1_EGF92917.1:0.1849503334)100:0.155359,((((GCA_000013025.1_ABI76088.1:0.0524343545,GCA_000685315.1_KCZ98503.1:0.1156880081)100:0.426285,GCA_000023785.1_ACT57776.1:0.5544745957)99:0.124112,((((((((((((((((((GCA_000007125.1_AAL51357.1:0.0000022061,GCA_000157815.1_EEX99093.1:0.0000023481)100:0.075338,(GCA_000017405.1_ABS13695.1:0.0037026465,GCA_000585655.1_EXL03832.1:0.0112278832)100:0.025218)100:0.089354,GCA_001558695.1_KXF79324.1:0.1402496839)100:0.082569,(GCA_900104355.1_SDO66498.1:0.0745752884,GCA_900113985.1_SFI76198.1:0.1134757067)100:0.200026)99:0.039441,(GCA_000022725.1_ACS52059.1:0.0337877347,GCA_000341385.1_AGF76529.1:0.0763069348)100:0.394105)100:0.100639,((((GCA_000016285.1_ACM37999.1:0.2288117187,(((((GCA_000017145.1_ABR61794.1:0.0675966551,GCA_000697965.2_ANK74108.1:0.0914931718)100:0.006838,(GCA_000018545.1_ACP26945.1:0.0370746682,GCA_002288525.1_ASY64572.1:0.0581618943)100:0.005593)100:0.044100,(GCA_001687365.1_OBZ94345.1:0.0857493826,GCA_001885585.1_OJF99830.1:0.1239632276)90:0.025922)99:0.053772,(GCA_001267455.1_KOC74331.1:0.0304588475,GCA_001652565.1_ANH05863.1:0.0126688146)100:0.125347)99:0.048359,((GCA_000092025.1_AAK88373.2:0.1219979526,((GCA_000722615.1_KEQ07102.1:0.0000022731,GCA_000722625.1_KEQ10047.1:0.0000022731)100:0.123694,(GCA_000731295.1_CDN55952.1:0.0080401337,GCA_000731315.1_CDN49843.1:0.0194483032)100:0.065931)100:0.048840)100:0.059447,(GCA_000092045.1_ABC92649.1:0.0487984333,GCA_000769405.1_KPN25344.1:0.0189965031)100:0.143317)96:0.039690)96:0.033073)100:0.036714,(GCA_000325745.1_AGA64746.1:0.3578028029,GCA_000496595.1_AHA28125.1:0.5185109675)100:0.261003)100:0.083312,(GCA_001578105.1_AMM83636.1:0.1643163830,GCA_002043005.1_AQZ51332.1:0.1914915168)100:0.209428)95:0.034263,(GCA_000154705.2_EDQ35186.1:0.1595306015,GCA_001703635.1_OCW58936.1:0.2234948241)100:0.288577)100:0.076824)96:0.019821,((((GCA_000014245.1_ABG64575.1:0.1741926055,(GCA_000300335.1_EKF18929.1:0.1570123912,GCA_000300515.1_EKF42086.1:0.0939672298)100:0.017101)100:0.102836,GCA_900113935.1_SFI52335.1:0.2342001147)99:0.046325,(GCA_000585625.1_EXL10295.1:0.1261271488,((GCA_001424795.1_KQU73147.1:0.0650434428,GCA_001605015.1_AMS39971.1:0.0523045388)100:0.095562,((GCA_001510895.1_KUM23809.1:0.0386437408,GCA_002075885.1_OQM77134.1:0.1435940643)94:0.011827,GCA_001618845.1_AMY02948.1:0.1003805235)96:0.039119)100:0.053115)100:0.114229)98:0.047997,GCA_002238045.1_OXT02368.1:0.4468198841)99:0.082512)96:0.047840,(GCA_001293565.1_KPB00010.1:0.3301087979,GCA_000179775.1_EFL88135.1:0.5051212461)89:0.161929)83:0.068623,(((GCA_000153465.1_EAS48484.1:0.1671410783,(GCA_000800175.1_KHJ55304.1:0.0296442772,GCA_900141975.1_SHJ01911.1:0.0406469320)100:0.316905)100:0.069169,GCA_900104035.1_SDO60090.1:0.3385638839)98:0.069421,(GCA_000153705.1_EAU41569.1:0.2854737330,GCA_900176465.1_SMD08633.1:0.2471360276)100:0.084826)100:0.199087)98:0.053616,(GCA_900129325.1_SHF55809.1:0.3257228852,(GCA_900115225.1_SFO36235.1:0.1394418673,GCA_900215505.1_SNY90566.1:0.1203093208)100:0.294167)41:0.044538)96:0.047085,(GCA_900148505.1_SHO64224.1:0.3912519413,((GCA_000230555.1_AEQ53221.1:0.1097629775,GCA_900100665.1_SDG20744.1:0.1312368764)100:0.248193,(GCA_000743575.1_KFL30165.1:0.1435574532,GCA_000970435.1_KKB85649.1:0.1816519359)100:0.222810)100:0.202374)93:0.089993)93:0.044989,((((GCA_000148725.1_EFO33453.1:0.1808954341,(GCA_000158095.1_EEE45725.1:0.0938063016,GCA_001403915.1_CTQ46020.1:0.1010202166)99:0.048402)100:0.079615,(GCA_000192745.1_ADZ68809.1:0.1013884371,(GCA_001188555.1_KND18009.1:0.0038907535,GCA_002249885.1_OXS40670.1:0.0064427690)100:0.181809)100:0.073282)100:0.135602,(GCA_001907205.1_OKL43926.1:0.1855937856,(GCA_900110875.1_SER26389.1:0.0499042134,GCA_900114245.1_SFK53228.1:0.0650376439)100:0.259186)100:0.180217)100:0.080567,GCA_900105595.1_SDU41242.1:0.3358893328)100:0.262431)65:0.042519,(((GCA_001305515.1_KPL53668.1:0.3679868136,GCA_900104485.1_SDB07277.1:0.3390089747)58:0.086365,(GCA_001720135.1_ODN70404.1:0.4614575988,(((GCA_000010525.1_BAF86260.1:0.1161649613,GCA_000017645.1_ABS66406.1:0.1905904052)100:0.181069,(GCA_000092925.1_ADH90095.1:0.0675283086,GCA_900100155.1_SCW87128.1:0.0832158200)100:0.312923)99:0.087002,(((((GCA_000011365.1_BAC45832.1:0.0619464993,GCA_000661935.1_AHY55765.1:0.0288751008)100:0.066617,((GCA_001618955.1_KZD25699.1:0.0000024029,GCA_900108575.1_SEH78742.1:0.0071016821)100:0.140778,((((GCA_000012725.1_ABA03737.1:0.0740138766,GCA_000013885.1_ABE61451.1:0.0666190480)100:0.085804,GCA_000195775.1_CAE25699.1:0.1256968774)86:0.027671,GCA_000935205.1_KIZ47117.1:0.1318558002)88:0.014369,(((GCA_000218565.1_AEI04929.1:0.0000022731,GCA_000218585.1_AEI01355.1:0.0000022731)100:0.056208,GCA_000314735.2_EKS30306.1:0.0585544333)100:0.110275,GCA_000336555.1_EKS33968.1:0.1648568940)100:0.096490)83:0.022292)96:0.050528)100:0.320161,(GCA_001426945.1_KQY97948.1:0.2372745659,(GCA_001579845.1_AMN38638.1:0.2442957872,GCA_002119765.1_ARP99108.1:0.2460892461)100:0.124190)100:0.058833)96:0.067062,(GCA_002355335.1_BAT57539.1:0.4112776674,(GCA_001402875.1_ALK07951.1:0.0000020724,GCA_001459775.1_CUU43873.1:0.0000021497)100:0.411281)83:0.079972)85:0.028490,((((((GCA_000019845.1_ACB93665.1:0.1251065010,(GCA_000021745.1_ACK48989.1:0.1097481167,GCA_900114285.1_SFK04218.1:0.1288329549)100:0.066894)100:0.134579,((GCA_900104955.1_SED22258.1:0.2972716731,((GCA_000304315.1_CCJ05753.1:0.1779460083,GCA_001675455.1_OBS51315.1:0.1929185148)92:0.055402,GCA_002117405.1_ARN80561.1:0.4582910387)100:0.188298)75:0.062904,GCA_900187365.1_SNB73612.1:0.3682635703)78:0.031716)100:0.108685,(GCA_001741865.1_AOO79436.1:0.0617052788,GCA_900102525.1_SDG19137.1:0.0920647147)100:0.300816)82:0.073124,(GCA_001271345.1_ALA17517.1:0.0037718650,GCA_001887265.1_APF36261.1:0.0000029818)100:0.170860)65:0.030775,((GCA_000019945.1_ACB78883.1:0.1385522310,GCA_000022085.1_ACL59335.1:0.1487171609)100:0.142912,(GCA_001017175.1_KLK92067.1:0.0212135794,GCA_900102135.1_SCY20297.1:0.0276141914)100:0.161880)100:0.090089)100:0.124673,GCA_001676615.1_OCC02592.1:0.3169895670)83:0.049642)82:0.034481)100:0.219525)91:0.069314)74:0.048446,(((GCA_000503895.1_AHB47332.1:0.3507291958,(GCA_001708935.1_ODA67936.1:0.3334319908,(GCA_000828475.1_BAQ15841.1:0.1009746844,GCA_001723285.1_ODS01128.1:0.0729080934)100:0.328596)84:0.090638)80:0.060652,(GCA_000143145.1_ADJ25242.1:0.4171060260,(GCA_000981545.1_CPR17270.1:0.0066116420,GCA_900104305.1_SDO36825.1:0.0000021241)100:0.472734)98:0.118626)100:0.091761,(GCA_000166055.1_ADP71439.1:0.0075943328,GCA_000636015.1_KAI96093.1:0.0139380913)100:0.774595)92:0.090095)83:0.053697)91:0.041998,((GCA_000496075.1_ESR22574.1:0.3264596685,GCA_002088295.1_ORE92362.1:0.8290646302)95:0.062909,GCA_900102695.1_SCZ38940.1:0.6149544939)94:0.139036)91:0.039474,(((((GCA_000017565.1_ABS62968.1:0.3162410030,GCA_000739695.1_GAK43583.1:0.4209682525)100:0.147701,GCA_900172325.1_SLN15303.1:0.4629272794)96:0.091732,(GCA_900101935.1_SDD23012.1:0.5879581170,((((GCA_000219355.1_AEI89092.1:0.5050121605,GCA_000815465.1_KIE05852.1:0.4573945441)98:0.128712,(((GCA_000010205.1_BAG40202.1:0.1141824106,GCA_000964595.1_KJV55383.1:0.1580058954)100:0.399820,(GCA_000012385.1_ABE05341.1:0.1647697482,GCA_000195735.1_CAA14508.1:0.1143230133)100:0.362188)100:0.238372,(GCA_000153525.1_EAS85010.1:0.1262113699,GCA_000155895.1_EDZ60946.1:0.1771060526)100:0.913448)75:0.056998)83:0.108180,(GCA_000742835.1_AIK97094.1:0.7222196497,(((((GCA_000008385.1_AAW70808.1:0.1049142424,GCA_000953315.1_CDR79079.1:0.0255090992)100:0.314235,(((GCA_000026005.1_CAH58128.1:0.1896206113,GCA_000964755.1_KJV66014.1:0.2149818444)100:0.206900,GCA_000964795.1_KJV68845.1:0.3500186018)100:0.118422,((GCA_000011945.1_AAV86574.1:0.0000029595,GCA_000011945.1_AAV86583.1:0.0079611667)100:0.127543,(GCA_000024505.1_ACZ49304.1:0.0065561597,GCA_000024505.1_ACZ49297.1:0.6894367380)56:0.055108)100:0.532824)100:0.224457)100:0.243896,(GCA_000022525.1_ACT69220.1:0.3311416582,GCA_000632985.1_AHX11180.1:0.3195915169)100:0.903487)98:0.156125,(GCA_000388175.3_ETZ04583.1:0.0170183532,GCA_000469665.2_ETZ07037.1:0.0781334380)100:1.674893)60:0.056450,((((((((((((((((((GCA_000011345.1_BAC08054.1:0.0418296541,GCA_000505665.1_AHB89005.1:0.0066046655)100:0.452786,GCA_001904775.1_OKH46580.1:0.1875433650)98:0.070204,GCA_000817775.1_KIF38683.1:0.2638755053)98:0.074084,GCA_002075285.2_ASC73803.1:0.2923190112)95:0.049905,(GCA_000012525.1_ABB57281.1:0.2917038916,(GCA_000018105.1_ABW26469.1:0.2489521710,(GCA_000317065.1_AFY68688.1:0.1255223109,GCA_000332215.1_ELS33757.1:0.2912871600)100:0.326345)100:0.082533)96:0.064710)87:0.045956,(GCA_000317045.1_AFY65654.1:0.1724359665,GCA_002142475.1_BAS57397.1:0.2236571684)76:0.043744)92:0.052344,(GCA_001746915.1_OEJ74537.1:0.2038262718,(GCA_000176895.2_CCE16711.1:0.0000026172,GCA_000307915.1_EKD06558.1:0.0070972314)100:0.232351)29:0.037791)16:0.020763,(((((GCA_000014265.1_ABG50911.1:0.0800997805,GCA_002260545.1_OZH53811.1:0.0399716622)100:0.145856,GCA_000317495.1_AFZ13299.1:0.1333826929)94:0.044207,((((GCA_000214075.2_EGK83989.1:0.0114936857,GCA_000317475.1_AFZ05547.1:0.0210693059)100:0.094922,GCA_002412335.1_PCN53784.1:0.0540038008)100:0.108437,((GCA_000478195.2_ERT07071.1:0.0671214790,GCA_000972705.2_KKD38853.1:0.0816158853)100:0.114877,(GCA_000710505.1_KEI68772.1:0.0270537662,GCA_900009265.1_CUR09803.1:0.0169308841)100:0.168073)81:0.056410)31:0.024877,(GCA_001276715.1_KOR38247.1:0.2225045992,GCA_000317105.1_AFY80543.1:0.2261632701)96:0.058320)31:0.020426)30:0.036944,((((((((((GCA_000020025.1_ACC82245.1:0.0731269801,GCA_000316575.1_AFY31381.1:0.0955319852)97:0.024499,(GCA_000317535.1_AFZ26925.1:0.0506816355,((((GCA_000196515.1_ADI66101.1:0.1204364937,GCA_002368075.1_BAZ79380.1:0.0586016679)100:0.020483,((GCA_000175835.1_EFA71045.1:0.0043358095,GCA_001432185.1_KRH95494.1:0.0035497285)100:0.006695,(GCA_002368135.1_BAZ90307.1:0.0045414965,GCA_000175855.1_EFA73882.1:0.0226940585)100:0.014879)100:0.202994)100:0.035779,GCA_000317695.1_AFZ56151.1:0.0876421801)100:0.028552,(GCA_000312705.1_AFW93934.1:0.0076177449,(GCA_000789435.1_KHG40399.1:0.0240585245,GCA_002368115.1_BAZ85331.1:0.0326306829)100:0.009283)100:0.124333)100:0.034095)83:0.020446)88:0.017294,((GCA_000169135.1_EAW46657.1:0.0218082880,GCA_002218065.1_GAX37092.1:0.0564286303)100:0.085897,(((GCA_001298445.1_ALF55499.1:0.0623086417,GCA_002367975.1_BAY17265.1:0.0104854762)100:0.040422,GCA_000204075.1_ABA21102.1:0.1050387600)97:0.036468,((GCA_002368055.1_BAZ74275.1:0.0000022731,GCA_002368295.1_BAZ01800.1:0.0000022731)100:0.010951,GCA_002368275.1_BAY91842.1:0.0065007010)100:0.074558)94:0.007977)97:0.017883)98:0.046707,((GCA_000316665.1_AFY54158.1:0.1898793045,GCA_000350105.1_CCH67186.1:0.3240878855)95:0.049501,GCA_000317435.1_AFZ03675.1:0.2479375248)85:0.052710)9:0.009061,(GCA_000828085.2_KIJ80971.1:0.0849845610,(GCA_000346485.2_KYC38696.1:0.0583969687,GCA_000760695.2_KIE13245.1:0.0436944958)100:0.045543)99:0.049306)87:0.016813,(((GCA_000231365.2_EHC10247.1:0.0000022731,GCA_001904645.1_OKH11710.1:0.0034428684)100:0.060951,GCA_000934435.1_KIY13094.1:0.0111839158)46:0.000003,GCA_001275395.1_KOP27232.1:0.0279939679)100:0.068643)95:0.046191,(GCA_000317125.1_AFY87344.1:0.1301961722,(GCA_000317555.1_AFZ31081.1:0.0199096193,GCA_001904655.1_OKH27754.1:0.0145955279)100:0.112925)100:0.044225)95:0.028991,GCA_000952155.1_KJH73398.1:0.1637276143)98:0.037553,((GCA_001904725.1_OKH38319.1:0.1388268505,GCA_000317145.1_AFY95534.1:0.3185211796)97:0.025229,GCA_000775285.1_KGF73626.1:0.2692124388)96:0.028644)88:0.011098,GCA_001637395.1_OAB58667.1:0.2970782000)59:0.026410)14:0.000726,((GCA_000211815.1_EGJ30815.1:0.0075102501,GCA_001942495.1_OLT60951.1:0.0209732906)100:0.138015,(GCA_000317515.1_AFZ16657.1:0.1195694235,GCA_000155555.1_EDX77321.1:0.1804170532)99:0.032088)100:0.079643)29:0.035208)84:0.039390,(((((((GCA_000017845.1_ACB49559.1:0.0525636358,(GCA_000167195.1_EAM49160.1:0.0070487267,GCA_000235665.2_EHJ11015.1:0.0070819168)100:0.072318)100:0.086517,GCA_000025125.1_ADB95372.1:0.2646111236)100:0.072262,GCA_000332035.1_ELR98043.1:0.2874197887)97:0.043225,(GCA_000284135.1_BAL29281.1:0.0542284419,GCA_000478825.2_AIE73667.1:0.0677866438)100:0.265501)92:0.024608,(GCA_000297435.1_CCI32486.1:0.0094870971,GCA_000312205.1_CCI07144.1:0.0192285077)100:0.291240)84:0.028351,(GCA_000021825.1_ACK69633.1:0.1428746931,(GCA_000317025.1_AFY75934.1:0.0174701521,GCA_001904635.1_OKH22073.1:0.0266136696)100:0.189926)94:0.052171)82:0.017696,((GCA_000317615.1_AFZ50832.1:0.1876588250,GCA_000317635.1_AFZ43351.1:0.1235889850)100:0.242091,GCA_000473895.1_ERN40935.1:0.3791557771)81:0.116046)83:0.049632)81:0.044713,(GCA_001456025.1_KST67103.1:0.2964577136,(((GCA_000317575.1_AFZ34234.1:0.0418777635,GCA_002355455.1_BAU64641.1:0.0345508612)100:0.114614,(GCA_000332055.1_ELS04874.1:0.2272869021,GCA_002368355.1_BAZ46531.1:0.2399283101)90:0.047128)86:0.037811,((GCA_000317675.1_AFZ52412.1:0.1839445169,(GCA_001548095.1_BAQ62566.1:0.0765887464,GCA_001548115.1_BAQ66637.1:0.0705518538)100:0.092670)100:0.064963,GCA_001747005.1_OEJ78749.1:0.2259485353)100:0.217443)97:0.024281)88:0.022119)82:0.083453,GCA_001904615.1_OKH17026.1:0.2986249218)100:0.147699,GCA_001870225.1_APB32431.1:0.5156918744)16:0.036289,((GCA_000011465.1_CAE18929.1:0.6945276815,GCA_000760175.1_KGG12923.1:0.3883573786)95:0.105117,((GCA_000155635.1_EDY37784.1:0.2268718724,GCA_000316515.1_AFY30329.1:0.2377286960)100:0.181466,GCA_001182765.1_CRY92805.1:0.3443710268)100:0.245026)100:0.580005)85:0.133012,(GCA_000011385.1_BAC89295.1:0.1943412759,GCA_000484535.1_AGY59880.1:0.1262097722)100:0.544896)100:0.138319,GCA_001765415.1_AOR39394.1:0.8837000021)100:0.261551,GCA_001637395.1_OAB60299.1:1.7906005453)37:0.072396,((((GCA_000299875.1_EKE70127.1:0.0785300293,GCA_900114135.1_SFJ81310.1:0.0932827633)100:0.121563,(GCA_900109555.1_SEK58037.1:0.0000021247,GCA_900172305.1_SLN42991.1:0.0000022731)100:0.180067)100:0.236880,GCA_000738435.1_AII88184.1:0.3549425194)100:0.179050,GCA_900188035.1_SNR70163.1:0.4722697715)100:1.219072)90:0.106761,((GCA_000014865.1_ABK43261.1:0.2319667769,GCA_002109495.1_OSM07011.1:0.3839106027)100:0.533984,GCA_001982645.1_ONG40903.1:1.0342211982)100:0.303578)100:0.425557)92:0.094728)32:0.072210)84:0.100515,(GCA_001192655.1_GAO97791.1:0.5543426811,GCA_002117145.1_ARN84496.1:0.6344921704)100:0.227777)100:0.266808)89:0.088425)65:0.053518,((((((((GCA_000009985.1_BAE53223.1:0.2133098282,(GCA_000294655.1_CCG41841.1:0.0429561836,GCA_900108475.1_SEH63402.1:0.0310985139)100:0.217510)100:0.095323,GCA_000513295.1_CDK98119.1:0.2698679932)100:0.127394,(GCA_000315795.1_EKV32201.1:0.2161099765,(GCA_900156605.1_SIS87501.1:0.3210037477,GCA_001611975.1_AMW34241.1:0.3298232450)100:0.069791)100:0.061773)93:0.081148,(((GCA_000968135.1_CCQ75377.1:0.4125065844,(GCA_000013085.1_ABC24363.1:0.1986455885,GCA_000284415.2_CCG09122.1:0.3359687408)100:0.191617)42:0.014813,GCA_900101965.1_SDE55356.1:0.4087468624)68:0.049315,(GCA_900100455.1_SDH12254.1:0.5279754107,((((GCA_000011685.1_AAW61620.1:0.1544633200,GCA_000234355.2_EHH69283.1:0.0813779848)100:0.228086,GCA_000723565.1_CDG34104.1:0.2829119027)100:0.154884,(((((GCA_000021325.1_ACI50089.1:0.2175842570,((GCA_000182745.1_BAK85047.1:0.0585415682,GCA_000208635.2_EGG75978.1:0.0548179852)100:0.067351,GCA_000964505.1_GAN98389.1:0.0667010049)100:0.285074)95:0.099258,GCA_002173735.1_ARW46768.1:0.3322843724)90:0.075346,(GCA_000231445.2_EHD13767.1:0.0105608089,GCA_002153535.1_OUI79140.1:0.0000021447)100:0.766494)60:0.043801,GCA_002005445.1_AQS84107.1:0.3767618817)67:0.068770,(((GCA_000617865.1_GAJ30297.1:0.2371812063,((GCA_001787335.1_AOX18102.1:0.0147452909,GCA_001787355.1_AOX21137.1:0.0141543157)100:0.145993,GCA_002005465.1_AQS87154.1:0.2149599896)94:0.048516)99:0.079717,(GCA_000724025.1_CDG38281.1:0.0185425550,GCA_001547995.1_BAT20058.1:0.0158101858)100:0.343726)77:0.052556,GCA_000963885.1_GAN53919.1:0.3783479653)93:0.103979)71:0.058270)100:0.301865,((GCA_000014285.2_ABI63323.1:0.0184041874,GCA_000576085.2_AHJ64344.1:0.0064033597)100:0.618851,(((GCA_000016725.1_ABQ29357.1:0.0033746520,GCA_000202835.1_BAJ79501.1:0.0033744991)100:0.461694,(GCA_000306035.1_EKN01381.1:0.0446600772,GCA_000964385.1_GAN81398.1:0.1273974848)100:0.223310)100:0.200541,((GCA_000164635.1_EFH12887.1:0.2448716966,GCA_900141905.1_SHJ95368.1:0.2850630955)86:0.026676,(GCA_900101615.1_SDD60600.1:0.0000028296,GCA_900104205.1_SDB31325.1:0.0077339659)100:0.226800)100:0.126667)94:0.081777)89:0.057994)100:0.383950)92:0.079518)91:0.039978)26:0.042969,(((GCA_000299935.1_EKE76895.1:0.1783704010,GCA_001618175.1_KZD09103.1:0.1524720086)100:0.158996,(GCA_002251735.1_OYQ17938.1:0.0000023881,GCA_000963705.1_KJV09024.1:0.7032795911)99:0.538821)77:0.030587,GCA_900093605.1_SCA56182.1:0.3853465953)74:0.054456)9:0.022097,(((((GCA_000300235.2_AJD53929.1:0.0862340688,GCA_000300275.1_EKF09964.1:0.0210561871)100:0.388094,(GCA_000982415.1_KKJ75846.1:0.0286329860,GCA_001026905.1_KLN61021.1:0.0208291338)100:0.458472)72:0.080414,(((GCA_000010725.1_BAI71043.1:0.1136945205,GCA_000632475.2_AIB12857.1:0.0912334356)100:0.143601,((GCA_000016185.1_ACI99748.1:0.2111393422,GCA_002251795.1_OYQ32468.1:0.1993729357)100:0.085729,GCA_000730165.2_ASG19756.1:0.1970793005)99:0.110067)54:0.030425,(GCA_000576635.1_EWY40525.1:0.0746520090,GCA_000936425.1_KJB95726.1:0.0749711864)100:0.181184)60:0.057720)31:0.050045,(GCA_000767795.1_KGM30404.1:0.0232853082,GCA_002195995.1_OWJ61450.1:0.0325521337)100:0.413791)78:0.037945,GCA_001746755.1_OEJ64088.1:0.4645698018)77:0.023644)88:0.070884,((((GCA_900177295.1_SMF83766.1:0.0000022731,GCA_900188055.1_SNS34317.1:0.0000022731)100:0.322185,GCA_900100655.1_SDG30345.1:0.4117942269)100:0.101638,GCA_900167455.1_SKA27641.1:0.4324778640)98:0.088992,((GCA_000319385.1_AFX98971.1:0.0686996365,GCA_000510265.1_AHC73663.1:0.0803318076)100:0.352993,GCA_900102465.1_SDF75410.1:0.1227198515)100:0.401826)55:0.028871)84:0.031074,(GCA_000226315.1_AEP08778.1:0.4772505297,GCA_000024465.1_ADE39719.1:0.9854973858)90:0.112464)74:0.063831)90:0.082908,((GCA_000264455.2_AFK51925.1:0.0000028870,GCA_001601315.1_KYO54817.1:0.0061021338)100:0.645750,GCA_000689395.1_CDO59636.1:0.5719050486)98:0.105710)90:0.063322)81:0.056008,(GCA_900199215.1_SNT68097.1:0.4842923043,GCA_000152825.2_ADM08678.1:0.9649469557)95:0.245305)40:0.053184,((((((((GCA_000013005.1_ABC63924.1:0.2329914583,(GCA_001304795.1_ALG62058.1:0.0000025137,GCA_001306275.1_KPM16209.1:0.0000029937)100:0.202739)34:0.045689,(GCA_000715015.1_KEO92016.1:0.1483568985,((GCA_001663175.1_ANK11734.1:0.1214052974,GCA_001677335.1_OBV11990.1:0.1294241421)100:0.082499,GCA_001281485.1_ALE16118.1:0.2071873222)50:0.041531)71:0.054476)81:0.051104,(GCA_001028705.1_AKM09340.1:0.2064258338,GCA_001661675.2_ARU17329.1:0.1809437954)100:0.131481)43:0.039824,GCA_001008165.2_AKH44252.1:0.2277962451)76:0.047048,(GCA_000235975.2_EHJ61607.1:0.1510917858,GCA_000013325.1_ABD27221.1:0.2494230501)82:0.059416)97:0.068592,((((GCA_000013985.1_ABF54580.1:0.0609192688,GCA_001610975.1_AMU94470.1:0.0759735906)100:0.138400,GCA_001586395.2_KZB95536.1:0.2626757168)78:0.037006,((GCA_000016765.1_ABQ68293.1:0.0507225077,(GCA_002355275.1_ATE63793.1:0.0000022731,GCA_002367875.1_PCE40437.1:0.0000022731)100:0.039970)100:0.169655,((GCA_000091125.1_BAI95149.1:0.0190331434,GCA_000147835.3_AEG49987.1:0.0519409028)100:0.109410,(GCA_000175255.2_AEH63091.1:0.1073649432,GCA_000218875.1_AEI38112.1:0.0711891208)100:0.462101)96:0.030646)97:0.048210)90:0.050877,((GCA_001295965.1_KPF74796.1:0.0053119905,GCA_001713435.1_AOG01549.1:0.0101168136)100:0.131679,(GCA_002218195.1_ASK88517.1:0.1422598796,GCA_900128895.1_SIN63934.1:0.1695250915)100:0.119105)100:0.122092)93:0.082923)89:0.103698,(GCA_000342165.1_EMD83983.1:0.1683423857,GCA_002211145.1_OWV32750.1:0.3058723453)100:0.175791)99:0.054476,GCA_002251755.1_OYQ30910.1:0.2634163893)100:0.469837)25:0.035328,(((((((((((((((((GCA_000011965.2_AAV97068.1:0.0769176400,GCA_900109035.1_SEJ41597.1:0.2125292563)74:0.030363,GCA_900172225.1_SLN69033.1:0.1408887790)78:0.022069,GCA_900116455.1_SFT96444.1:0.1984274144)75:0.023948,GCA_000376545.2_ANP41965.1:0.1616135887)8:0.006740,((GCA_000203975.3_KID09998.1:0.0084742275,GCA_000511355.1_AHD02667.1:0.0592887477)100:0.061859,(GCA_001678945.1_ANP37176.1:0.0392570852,((GCA_001258055.1_CRL15798.1:0.0000022731,GCA_900113345.1_SFG70309.1:0.0000022731)100:0.098192,GCA_000511385.1_AHD11331.1:0.1308759851)98:0.053614)91:0.010775)95:0.019203)97:0.042776,(GCA_900102795.1_SCZ72549.1:0.1217101850,GCA_001890925.1_OJI92518.1:0.3362763992)86:0.072302)90:0.059275,(GCA_001458355.1_CUH65049.1:0.1752899694,GCA_900110775.1_SEQ86099.1:0.1133963336)89:0.041700)76:0.032544,(((GCA_001458175.1_CUH51428.1:0.1773489857,GCA_900114415.1_SFL03682.1:0.1301827845)99:0.062027,(GCA_900110425.1_SEP05214.1:0.1545537865,GCA_900129685.1_SHH01444.1:0.2259072064)76:0.028452)78:0.029889,GCA_900142085.1_SHJ87379.1:0.1654666899)100:0.051917)79:0.030594,GCA_900100005.1_SDI80766.1:0.1957892856)85:0.028385,((((GCA_001046955.1_AKO98638.1:0.0032228027,GCA_900109145.1_SEK11887.1:0.0070319869)100:0.211119,GCA_900107355.1_SDY76429.1:0.2331475870)85:0.033776,((GCA_000152625.1_EAP77573.1:0.2562988026,GCA_000647975.1_KAJ57207.1:0.3020535255)97:0.071735,GCA_000152725.1_EAQ03008.1:0.2736681032)95:0.076358)79:0.023381,(((((((GCA_000153725.1_EAU45453.1:0.0961560932,(GCA_900102075.1_SDE38191.1:0.0782985481,GCA_001975705.1_APZ52534.1:0.1054011743)94:0.026170)94:0.031319,(GCA_001969385.1_APX22767.1:0.0000022160,GCA_900112435.1_SFC61395.1:0.0000022041)100:0.061571)64:0.016493,(GCA_000442255.1_EPX82508.1:0.1417614903,((GCA_001687105.1_ANT60195.1:0.0603849241,GCA_900116195.1_SFS96115.1:0.0542843831)100:0.057726,GCA_900100085.1_SDI80163.1:0.2197637830)39:0.030999)42:0.026017)64:0.049138,(((((((GCA_002211155.1_OWV60739.1:0.0034818176,GCA_002211205.1_OWV52735.1:0.0000025101)100:0.000003,(GCA_002211225.1_OWV41185.1:0.0000026314,GCA_900101505.1_SDE24318.1:0.0000027148)100:0.003490)100:0.081941,(GCA_002237555.1_ASP19671.1:0.0213488252,GCA_900188425.1_SNS09182.1:0.0414956297)100:0.085907)98:0.028844,GCA_900184945.1_SMX32621.1:0.1198307432)99:0.014295,GCA_001482405.1_KUF10191.1:0.2215031141)100:0.042241,GCA_900107235.1_SDX87662.1:0.2245263797)97:0.029043,(GCA_001458375.1_CUH79499.1:0.1498363125,GCA_000169415.1_EBA06323.1:0.1703867237)99:0.043065)100:0.071862)76:0.046550,(GCA_900115815.1_SFQ04865.1:0.2764624338,(GCA_001038505.1_KMK65274.1:0.2081930053,(GCA_002115725.1_OSQ65889.1:0.1030655347,GCA_002115805.1_OSQ49845.1:0.1316811324)100:0.253090)97:0.040531)71:0.044141)57:0.028888,GCA_000521865.1_ETX29571.1:0.2756717076)99:0.063132,(((((GCA_900095785.1_SCM69422.1:0.0000022731,GCA_900115865.1_SFQ46566.1:0.0000022731)100:0.165546,GCA_900172385.1_SLN57715.1:0.2482836914)99:0.103837,((((GCA_000014045.1_ABG30180.1:0.0508572898,GCA_000154785.2_AEI96030.1:0.0559092866)100:0.282516,((GCA_000152605.1_EAP85679.1:0.2072183886,GCA_000172095.1_EDQ06375.1:0.2234579677)100:0.072253,GCA_000622405.1_KIN67862.1:0.2407436801)99:0.050885)99:0.046643,(GCA_000814025.1_KIC49762.1:0.0347098207,GCA_001969365.1_APX13083.1:0.0730762654)100:0.265408)100:0.068343,GCA_900184815.1_SMX25018.1:0.3632873228)96:0.058798)32:0.013071,GCA_001205715.1_KNG93634.1:0.3723167959)81:0.030356,((GCA_900111875.1_SFB06002.1:0.2697527915,GCA_900116005.1_SFR01903.1:0.1432286686)100:0.157067,GCA_900156525.1_SIT81068.1:0.2560308276)99:0.098512)44:0.035229)66:0.017291)70:0.022456)78:0.025020,((((((GCA_000012905.2_ABA77652.1:0.2027283474,GCA_000021865.1_ADE87232.1:0.2332252638)4:0.000002,(((GCA_002210095.1_OWU75817.1:0.1984634746,GCA_001247715.1_KNX41528.1:0.2329508802)99:0.053586,GCA_000740785.1_KFI28915.1:0.2504043847)87:0.045850,GCA_001620265.1_AMY71802.1:0.2107541106)34:0.031208)5:0.010129,GCA_000671395.1_KCV82572.1:0.2981292543)9:0.015694,(((GCA_000203895.1_ABL70090.1:0.1447712697,GCA_000444995.1_AGT07651.1:0.1469784070)100:0.134724,(GCA_900156815.1_SIT14613.1:0.2529156317,(GCA_900110025.1_SEM51168.1:0.2586123579,GCA_900110135.1_SEN55161.1:0.2071536646)100:0.114779)69:0.061145)77:0.037862,((GCA_000714535.1_KEO54338.1:0.1525058096,GCA_000715505.1_KEP68486.1:0.1524550314)100:0.063084,GCA_900172235.1_SLN24127.1:0.2340488845)22:0.066548)15:0.028252)88:0.038954,(GCA_900106675.1_SDW49628.1:0.1689282589,(GCA_001548075.1_BAQ71203.1:0.0144652081,GCA_001633165.1_ANB33238.1:0.0000024152)100:0.303732)92:0.054868)90:0.030409,((((GCA_000152805.1_EAQ14004.1:0.1690430089,GCA_900177545.1_SMH44425.1:0.1827613495)29:0.036133,(GCA_900102905.1_SDJ98820.1:0.1277397691,GCA_000299575.1_EKE44700.1:0.3621945920)20:0.103428)14:0.026746,((GCA_001307765.1_KPN62753.1:0.1507374819,GCA_900109955.1_SEV92299.1:0.1286440490)100:0.068180,(GCA_900115595.1_SFQ15836.1:0.2319121470,(GCA_900107025.1_SDW20944.1:0.1605817091,(GCA_000740775.1_KFI33813.1:0.0385478635,GCA_000740795.1_KFI30561.1:0.0451671200)100:0.323978)22:0.068311)15:0.047763)14:0.030907)80:0.027271,(GCA_001305615.1_ALG88840.1:0.1541817610,GCA_900184935.1_SMX47215.1:0.1953781682)98:0.060611)85:0.020359)82:0.033786)69:0.024149,GCA_000812665.2_AML50837.1:0.3520224608)84:0.040398,(((GCA_000153305.1_EAR53117.1:0.2487150423,GCA_900172355.1_SLN30395.1:0.1419494832)100:0.094689,GCA_001908835.1_APO88086.1:0.3119593759)90:0.060517,(((GCA_000155735.2_AGI74085.1:0.1279782890,GCA_001187845.1_AKS47757.1:0.1343456457)100:0.156061,GCA_900172275.1_SLN33140.1:0.1566992331)100:0.166809,(GCA_000161835.1_EET46261.1:0.3089751689,GCA_900114485.1_SFL12390.1:0.3154132474)95:0.076599)84:0.039513)89:0.054311)78:0.048010,(((GCA_900099935.1_SDJ12090.1:0.2183770508,(GCA_900112335.1_SFD28794.1:0.1895549893,GCA_900188335.1_SNT22577.1:0.1228283239)100:0.152839)100:0.103802,(GCA_000442315.1_EPX84404.1:0.3735759119,GCA_000600335.2_EYD74186.1:0.2369058094)100:0.153528)73:0.053225,((GCA_000600975.2_EYD73193.1:0.2451910021,GCA_000836695.1_KIQ71099.1:0.2251560970)85:0.087948,((GCA_900141735.1_SHJ04660.1:0.2346765861,GCA_001981245.1_APX89797.1:0.4129085923)90:0.077557,(GCA_900172375.1_SLN12261.1:0.3327743836,GCA_900142295.1_SIO20603.1:0.3306793881)96:0.067841)88:0.055246)58:0.038971)67:0.035360)81:0.034088,((GCA_000442275.2_EPX77382.1:0.0969730827,GCA_900111945.1_SFR34079.1:0.0383536707)100:0.260631,((((((GCA_000765015.1_KGK79485.1:0.0258752925,GCA_900141945.1_SHI91692.1:0.0000022417)100:0.218927,(GCA_001403795.1_CTQ49677.1:0.1434870977,GCA_900109285.1_SEK54805.1:0.1809908569)100:0.159172)98:0.054621,(GCA_001404155.1_CRK75186.1:0.0000026376,GCA_900114125.1_SFI98904.1:0.0000025469)100:0.409419)88:0.050254,(GCA_000590925.1_AHM03763.1:0.3213415429,(GCA_900113405.1_SFH06909.1:0.0000022731,GCA_900172315.1_SLN51587.1:0.0000022731)100:0.192503)95:0.118215)51:0.014742,(GCA_900110115.1_SEN27529.1:0.0085501790,GCA_900141995.1_SHI67721.1:0.0135010627)100:0.400276)54:0.037293,GCA_001517585.1_CUX82509.1:0.3186155906)84:0.014001)93:0.042338)94:0.038511,((GCA_000223375.1_AEM42021.1:0.0000022731,GCA_001399515.1_ALJ82116.1:0.0000023493)100:0.257645,GCA_000018145.1_ABV95148.1:0.3332898721)99:0.083662)99:0.184130,(((GCA_900106695.1_SDW74165.1:0.2218035159,GCA_900113695.1_SFI95876.1:0.1080661976)100:0.213389,(GCA_900111545.1_SET60972.1:0.0000020229,GCA_900143155.1_SHN69509.1:0.0000020198)100:0.207215)92:0.078375,GCA_900107585.1_SEA46999.1:0.3231372040)67:0.073966)99:0.283037)72:0.141761)70:0.072944,((GCA_000014745.1_ABI64335.1:0.1936327532,GCA_900103475.1_SDM39792.1:0.2609985143)100:0.155170,GCA_000152745.1_EAP89733.1:0.3347214319)100:0.186353)100:0.337444)100:0.201318)100:0.128707)100:0.061379)100:0.178528);
