# Supplementary material for: Assessing the accuracy of phylogenetic rooting methods on prokaryotic gene families
Source: PLoS One. 2020 May 15;15(5):e0232950. doi: 10.1371/journal.pone.0232950 (PMC7228096; doi:10.1371/journal.pone.0232950)
Supplement: S2 Dataset — (ZIP) [file pone.0232950.s003.zip › EmpiricalDataset/GeneTrees_IQTree/000336.aln.treefile]

(GCA_000006905.1_AAK22471.1:0.0044659664,GCA_000092285.1_ADG09063.1:0.0375471638,(((GCA_000017265.1_ACG79273.1:0.1541408358,GCA_001425915.1_KQW73050.1:0.3363613780)100:0.127572,((GCA_000144605.1_ADL01974.1:0.1805319700,GCA_002205555.1_ASD25840.1:0.1003577613)100:0.200834,GCA_000175215.2_ADU12825.1:0.6636473806)94:0.172827)93:0.067819,(((((GCA_000013025.1_ABI75848.1:0.0701870986,GCA_000685315.1_KCZ97972.1:0.0646799111)100:0.413041,GCA_000152825.2_ADM09914.1:0.8610350082)38:0.109646,GCA_000023785.1_ACT58455.1:0.5699306267)33:0.096829,(((((((((((((((((((GCA_000007125.1_AAL51661.1:0.0000010000,GCA_000157815.1_EEY00865.1:0.0000020026)100:0.030519,(GCA_000017405.1_ABS14346.1:0.0000026197,GCA_000585655.1_EXL08286.1:0.0086566841)100:0.029287)100:0.258071,GCA_001558695.1_KXF76726.1:0.1061760162)98:0.065478,((GCA_900104355.1_SDO09526.1:0.1380065184,GCA_900113985.1_SFJ35220.1:0.1602928991)99:0.075328,((GCA_000022725.1_ACS50856.1:0.1079025348,GCA_000341385.1_AGF76117.1:0.0825545223)100:0.241377,(GCA_000325745.1_AGA64613.1:0.4860416837,GCA_000496595.1_AHA28186.1:0.6484989798)100:0.562966)100:0.314802)43:0.062972)100:0.107003,(((GCA_000016285.1_ACM37285.1:0.1972842541,(((((((GCA_000017145.1_ABR61096.1:0.1387891443,GCA_002288525.1_ASY63843.1:0.0748786794)100:0.017407,GCA_000018545.1_ACP26081.1:0.0697866284)81:0.021997,GCA_000697965.2_ANK74847.1:0.1080061865)100:0.091996,(GCA_000092045.1_ABC91795.1:0.0474304054,GCA_000769405.1_KPN27911.1:0.0559052948)100:0.093026)98:0.034047,(GCA_001267455.1_KOC77235.1:0.0320835401,GCA_001652565.1_ANH06745.1:0.0019339225)100:0.142496)80:0.043914,((GCA_000731295.1_CDN54852.1:0.0092377944,GCA_000731315.1_CDN48685.1:0.0052923703)100:0.141029,(GCA_001687365.1_OBZ93257.1:0.0615335807,GCA_001885585.1_OJF96817.1:0.2465509722)71:0.062862)26:0.010091)42:0.055291,((GCA_000722615.1_KEQ08895.1:0.0000025481,GCA_000722625.1_KEQ09885.1:0.0000024037)100:0.186506,GCA_000092025.1_AAK87972.2:0.1669189142)42:0.024800)77:0.023798)94:0.081100,(GCA_001578105.1_AMM83420.1:0.1303962352,GCA_002043005.1_AQZ53350.1:0.1138664375)100:0.150735)100:0.069646,(GCA_000154705.2_EDQ31496.1:0.1306031028,GCA_001703635.1_OCW59117.1:0.0808672291)100:0.194751)100:0.091913)98:0.051583,(GCA_000817775.1_KIF38362.1:0.1958598923,GCA_001293565.1_KPB02953.1:0.2425610245)100:0.155034)96:0.013610,((GCA_000014245.1_ABG63550.1:0.2250092839,(GCA_000300335.1_EKF17239.1:0.1479075515,GCA_000300515.1_EKF43588.1:0.1139780750)100:0.071133)100:0.090371,((((GCA_000585625.1_EXL04411.1:0.1648070268,GCA_002075885.1_OQM76862.1:0.1559760143)100:0.052688,(GCA_001424795.1_KQU76635.1:0.0296301114,GCA_001605015.1_AMS41344.1:0.0604990558)100:0.125366)100:0.087840,GCA_001618845.1_AMY01986.1:0.1989806991)99:0.063034,GCA_900113935.1_SFI91757.1:0.2394580633)100:0.095792)92:0.049354)98:0.034628,GCA_002238045.1_OXT00549.1:0.3371925311)100:0.081697,((((GCA_000230555.1_AEQ52189.1:0.1038534301,GCA_900100665.1_SDG50111.1:0.1012457982)100:0.297351,(GCA_000743575.1_KFL31967.1:0.1650356087,GCA_000970435.1_KKB86738.1:0.1373566071)100:0.228851)97:0.079184,((GCA_002251755.1_OYQ25044.1:0.7295460863,GCA_000179775.1_EFL91008.1:0.2026248021)100:0.145606,(GCA_001192655.1_GAO98018.1:0.8376890176,(GCA_000024465.1_ADE40435.1:0.7906231526,(((((((GCA_000008385.1_AAW70685.1:0.1587345531,GCA_000953315.1_CDR78462.1:0.1136187732)100:0.531425,(((GCA_000026005.1_CAH57806.1:0.2620886091,GCA_000964755.1_KJV65705.1:0.3450874314)100:0.307653,GCA_000964795.1_KJV69292.1:0.5512342566)100:0.242631,(GCA_000011945.1_AAV87124.1:0.0078242975,GCA_000024505.1_ACZ48778.1:0.0000028841)100:0.982416)98:0.089624)98:0.196664,(GCA_000022525.1_ACT69275.1:0.5016192988,GCA_000632985.1_AHX11248.1:0.4901227998)100:0.765558)96:0.309770,((GCA_000153525.1_EAS85225.1:0.1919472147,GCA_000155895.1_EDZ59842.1:0.1169509225)100:1.294460,(GCA_000388175.3_ETZ05222.1:0.4020791970,GCA_000469665.2_ETZ06761.1:0.5176818489)100:1.885500)73:0.015410)78:0.150621,GCA_000219355.1_AEI89295.1:1.0860470118)62:0.086352,(((GCA_000010205.1_BAG40657.1:0.1569587630,GCA_000964595.1_KJV55450.1:0.1779376073)100:0.937233,(GCA_000012385.1_ABE04942.1:0.2216448455,GCA_000195735.1_CAA15049.1:0.2786177638)100:0.354263)100:0.424176,GCA_000815465.1_KIE05654.1:0.9702404644)70:0.171951)54:0.191807,((GCA_000014865.1_ABK43341.1:0.4658615476,GCA_002109495.1_OSM04255.1:0.4003571851)100:0.776680,(GCA_001982645.1_ONG39356.1:1.2673074400,((((((((GCA_000011345.1_BAC08936.1:0.0633264859,GCA_000505665.1_AHB87834.1:0.0136255341)100:0.823934,((((((((((((GCA_000014265.1_ABG52043.1:0.1214376335,GCA_002260545.1_OZH52948.1:0.0876001237)100:0.264261,(((((((((GCA_000020025.1_ACC82692.1:0.0855178124,(((GCA_002368055.1_BAZ71597.1:0.0000000000,GCA_002368295.1_BAY97896.1:0.0000000000):0.000001,GCA_002368275.1_BAY88599.1:0.0000021475)100:0.081039,GCA_000316575.1_AFY33590.1:0.1199605207)83:0.020882)96:0.024015,(GCA_000317535.1_AFZ25984.1:0.0567525258,(GCA_000317695.1_AFZ57868.1:0.0953323195,(GCA_000196515.1_ADI64010.1:0.1157901566,GCA_002368075.1_BAZ79482.1:0.1135338038)100:0.076181)87:0.048998)77:0.020967)69:0.015764,((GCA_001298445.1_ALF53491.1:0.0669911194,GCA_002367975.1_BAY19191.1:0.0502878273)100:0.050082,GCA_000204075.1_ABA24046.1:0.0953450005)95:0.029007)72:0.025250,((GCA_000169135.1_EAW47274.1:0.0102949996,GCA_002218065.1_GAX36271.1:0.0623317687)100:0.051370,(((GCA_000175835.1_EFA71395.1:0.0060837059,GCA_001432185.1_KRH97128.1:0.0060769331)100:0.024286,GCA_002368135.1_BAZ91581.1:0.0314671595)100:0.008026,GCA_000175855.1_EFA71621.1:0.0112543035)100:0.244495)83:0.055961)84:0.046826,((GCA_000346485.2_KYC41681.1:0.0617754644,GCA_000760695.2_KIE07940.1:0.0556460477)100:0.093461,GCA_000828085.2_KIJ84522.1:0.1160126409)97:0.063139)72:0.024310,GCA_000317435.1_AFZ02432.1:0.2029573498)56:0.025336,(((GCA_000231365.2_EHC09742.1:0.0000021454,GCA_001904645.1_OKH13006.1:0.0167363128)100:0.025318,((GCA_000934435.1_KIY09318.1:0.0000010000,GCA_001990805.1_ONN59181.1:0.0000010000)100:0.052336,GCA_001275395.1_KOP25971.1:0.0083399769)100:0.036150)100:0.147044,(((GCA_000312705.1_AFW93071.1:0.0488276282,GCA_002368115.1_BAZ87031.1:0.0535530701)100:0.183408,(GCA_000350105.1_CCH68072.1:0.0000022550,GCA_000350125.1_CCH64917.1:0.0460567692)100:0.336976)94:0.097960,((GCA_001456025.1_KST64914.1:0.0000022736,GCA_001456025.1_KST67108.1:0.0000022026)100:0.321080,GCA_000316665.1_AFY54453.1:0.3626223153)81:0.053044)47:0.057018)27:0.021231)98:0.098266,(GCA_000317125.1_AFY90499.1:0.2822438560,GCA_000952155.1_KJH72346.1:0.2611979429)100:0.090621)98:0.057979,(GCA_000317555.1_AFZ30920.1:0.0213668173,GCA_001904655.1_OKH26985.1:0.0305843811)100:0.201671)98:0.056071)71:0.041341,(((GCA_000180455.1_CBN54782.1:0.1005793074,((GCA_000214075.2_EGK86698.1:0.0155719463,GCA_000317475.1_AFZ06708.1:0.0000026005)100:0.048312,GCA_002412335.1_PCN53130.1:0.0657680312)100:0.154771)100:0.097621,((GCA_000478195.2_ERT06433.1:0.0789922683,GCA_000972705.2_KKD39868.2:0.0858975275)100:0.069018,((GCA_000710505.1_KEI65480.1:0.0307586655,GCA_900009265.1_CUR20769.1:0.0511958577)100:0.328273,(GCA_000176895.2_CCE16818.1:0.0000027230,GCA_000307915.1_EKD07417.1:0.0000027515)100:0.417659)53:0.043836)77:0.052921)84:0.052399,((GCA_000317105.1_AFY84250.1:0.1848495393,GCA_001276715.1_KOR36212.1:0.2315306016)100:0.104904,((GCA_001637395.1_OAB62150.1:0.3367049532,GCA_001904725.1_OKH39007.1:0.3146129506)76:0.031744,GCA_000775285.1_KGF72828.1:0.3599831536)83:0.040022)70:0.050979)47:0.024567)65:0.051810,(GCA_000317495.1_AFZ12110.1:0.2806690015,(GCA_002142475.1_BAS54943.1:0.3587966087,GCA_000317045.1_AFY67087.1:0.4844278409)65:0.078883)51:0.026735)64:0.065473,((GCA_000211815.1_EGJ29176.1:0.0279337529,GCA_001942495.1_OLT58310.1:0.0000023404)100:0.224549,GCA_001746915.1_OEJ75333.1:0.3141420229)50:0.005517)26:0.043884,(GCA_000155555.1_EDX72976.1:0.2573288668,GCA_000317515.1_AFZ18108.1:0.1419798157)77:0.052594)88:0.189253,((GCA_000017845.1_ACB51104.1:0.1289302534,(GCA_000167195.1_EAM48440.1:0.0123198215,GCA_000235665.2_EHJ14318.1:0.0000029905)100:0.080843)100:0.267599,GCA_000021825.1_ACK72854.1:0.2884365434)92:0.048893)65:0.060394,((((GCA_000297435.1_CCI32453.1:0.0320198194,GCA_000312205.1_CCI06852.1:0.0256379426)100:0.372815,((GCA_000317575.1_AFZ36615.1:0.0423391269,GCA_002355455.1_BAU65990.1:0.0544914208)100:0.166924,GCA_000332055.1_ELS01005.1:0.3231398464)68:0.024098)91:0.042176,(GCA_002368355.1_BAZ46778.1:0.2855863518,GCA_000332035.1_ELR99824.1:0.5249577546)72:0.092823)71:0.045989,(((GCA_000317675.1_AFZ53226.1:0.3188186784,GCA_001548095.1_BAQ60080.1:0.1485772315)100:0.040096,GCA_001548115.1_BAQ64723.1:0.1091079635)100:0.133022,GCA_001747005.1_OEJ79312.1:0.1874276800)100:0.372351)64:0.041477)34:0.027618,(GCA_000317025.1_AFY75794.1:0.0226237933,GCA_001904635.1_OKH20630.1:0.0279008068)100:0.224822)62:0.022124,((GCA_000284135.1_BAL30256.1:0.0006512524,GCA_000478825.2_AIE74499.1:0.0694552969)100:0.474295,GCA_001904615.1_OKH15081.1:0.3986250055)78:0.066199)72:0.066792,((GCA_000317615.1_AFZ51931.1:0.2269972413,GCA_000317635.1_AFZ43050.1:0.1454065703)100:0.355153,GCA_000473895.1_ERN40173.1:0.4102290033)100:0.084939)79:0.112070,(GCA_001904775.1_OKH49514.1:0.3340908502,GCA_002075285.2_ASC70648.1:0.2941597889)100:0.321589)74:0.047211)66:0.015434,GCA_000317145.1_AFY95191.1:0.3662521734)69:0.043940,(GCA_000018105.1_ABW30468.1:0.4552861651,GCA_000817775.1_KIF41956.1:0.5841770996)86:0.085894)85:0.137680,GCA_000012525.1_ABB56259.1:0.5519488997)91:0.099139,(GCA_000317065.1_AFY70240.1:0.3735585904,GCA_000332215.1_ELS32306.1:0.5402701091)97:0.180819)96:0.234145,(GCA_001870225.1_APB34118.1:0.6147100299,(((GCA_000155635.1_EDY38932.1:0.1614742839,GCA_000316515.1_AFY29183.1:0.3707186395)100:0.194833,GCA_001182765.1_CRY91043.1:0.3018563289)100:0.302601,(GCA_000760175.1_KGG13115.1:0.6188016847,GCA_000011465.1_CAE18709.1:1.3249644716)100:0.391078)100:0.376621)90:0.133651)66:0.106893,((GCA_000011385.1_BAC88479.1:0.1885841056,GCA_000484535.1_AGY57460.1:0.3026920496)100:0.577420,GCA_001765415.1_AOR38178.1:1.2493785834)67:0.188055)100:0.639267)60:0.264156)70:0.191691)100:0.332382)58:0.134104)99:0.167042)82:0.076554)81:0.031724,(((GCA_000153465.1_EAS51608.1:0.1409553808,(GCA_000153705.1_EAU40697.1:0.2000698542,GCA_900176465.1_SMC55045.1:0.3309525140)100:0.077377)100:0.088070,(GCA_000800175.1_KHJ55603.1:0.0181421898,GCA_900141975.1_SHJ14578.1:0.0211946873)100:0.253659)100:0.104307,GCA_900104035.1_SDN84018.1:0.4461249157)98:0.069090)81:0.041791)97:0.198636,(((((GCA_900148505.1_SHO64629.1:0.2424600393,GCA_002088295.1_ORE94413.1:0.6898190112)100:0.161442,(GCA_900104485.1_SDB47762.1:0.5643953741,GCA_900129325.1_SHF14898.1:0.2646312799)87:0.103011)95:0.070026,(((GCA_000148725.1_EFO31753.1:0.1564156593,(GCA_000158095.1_EEE47095.1:0.0898195657,GCA_001403915.1_CTQ43674.1:0.0898200715)100:0.069082)100:0.076275,(GCA_000192745.1_ADZ69616.1:0.1598268798,(GCA_001188555.1_KND16705.1:0.0042054073,GCA_002249885.1_OXS38892.1:0.0000028876)100:0.202133)91:0.044857)100:0.168478,(GCA_001907205.1_OKL45513.1:0.1875317364,(GCA_900110875.1_SER12022.1:0.0934902096,GCA_900114245.1_SFK24490.1:0.0297995662)100:0.147443)100:0.208653)100:0.162593)93:0.074430,(GCA_001720135.1_ODN71501.1:0.3459096070,GCA_900105595.1_SDU29505.1:0.5304704315)13:0.031989)96:0.061872,GCA_900102695.1_SCZ43641.1:0.5184062366)100:0.048525)91:0.037647,((((((((GCA_000009985.1_BAE53151.1:0.1694945307,GCA_000513295.1_CDK99967.1:0.2140584021)100:0.087120,(GCA_000294655.1_CCG42569.1:0.0825686658,GCA_900108475.1_SEH28750.1:0.0261705571)100:0.154850)100:0.151650,((GCA_000300235.2_AJD53407.1:0.1026360099,GCA_000300275.1_EKF09378.1:0.1187670024)100:0.277781,GCA_000968135.1_CCQ72274.1:0.3741791841)89:0.087873)90:0.055069,(GCA_000315795.1_EKV27101.1:0.4223150997,GCA_900156605.1_SIT05171.1:0.4069493428)97:0.113422)82:0.048009,((GCA_000010725.1_BAI72632.1:0.2855369312,GCA_000632475.2_AIB16393.1:0.1058093731)100:0.185450,((GCA_000576635.1_EWY41143.1:0.1315054298,GCA_000936425.1_KJB92554.1:0.0575830644)100:0.245109,((GCA_000225995.2_EGY01613.1:0.0059552827,GCA_000730165.2_ASG19940.1:0.0132597071)100:0.279795,(GCA_000016185.1_ACI99304.1:0.2438860819,GCA_002251795.1_OYQ33516.1:0.2931066952)100:0.107254)100:0.166270)95:0.093382)100:0.126601)84:0.092038,((GCA_000299935.1_EKE68629.1:0.1992475066,GCA_001618175.1_KZD00060.1:0.1052423010)100:0.336039,((GCA_000982415.1_KKJ77712.1:0.0585104967,GCA_001026905.1_KLN62245.1:0.0833460456)100:0.507662,(GCA_900102465.1_SDF31690.1:0.1791321279,(GCA_000319385.1_AFX98244.1:0.1369336689,GCA_000510265.1_AHC73274.1:0.2261851463)100:0.569612)100:0.207921)97:0.141698)89:0.124251)60:0.045447,((GCA_900100655.1_SDF47963.1:0.5294867877,GCA_900100455.1_SDH07466.1:0.6267969426)98:0.147902,GCA_900167455.1_SJZ88839.1:0.7894395853)74:0.064677)75:0.069635,GCA_900093605.1_SCA55563.1:0.6071218105)64:0.059839)71:0.054642,((((GCA_900101965.1_SDD80993.1:0.3096167818,(GCA_000013085.1_ABC24541.1:0.3724589019,GCA_000284415.2_CCG09554.1:0.3541962052)100:0.223561)98:0.123913,((GCA_000264455.2_AFK52146.1:0.0000021314,GCA_001601315.1_KYO57788.1:0.0061948978)100:0.334389,GCA_001305515.1_KPL54350.1:0.4461483003)59:0.114210)4:0.045274,(GCA_000226315.1_AEP09272.1:0.0384572769,GCA_000348745.1_AGH97723.1:0.0243233061)100:0.635419)4:0.000003,(GCA_001746755.1_OEJ67105.1:0.4768816305,(GCA_000963705.1_KJV08672.1:0.1270312117,GCA_002251735.1_OYQ16852.1:0.2406404528)100:0.660695)70:0.137486)35:0.063693)85:0.050571,(((((((((GCA_000011685.1_AAW60909.1:0.0536166317,GCA_000234355.2_EHH67818.1:0.0781922225)100:0.108606,(GCA_000723565.1_CDG33498.1:0.0228975666,GCA_002003665.1_OOL17889.1:0.0234482001)100:0.371715)100:0.166866,(GCA_000617865.1_GAJ27824.1:0.1565722827,((GCA_000724025.1_CDG40795.1:0.0000024736,GCA_001547995.1_BAT20967.1:0.0078074738)100:0.105731,((GCA_001787335.1_AOX17798.1:0.0000010000,GCA_001787355.1_AOX20681.1:0.0000010000)100:0.066324,GCA_002005465.1_AQS89420.1:0.1017624641)100:0.040873)100:0.069972)100:0.073236)98:0.037782,GCA_000963885.1_GAN52849.1:0.2546824638)100:0.092339,((GCA_000021325.1_ACI50869.1:0.1700649626,(GCA_000182745.1_BAK84626.1:0.0221878800,(GCA_000208635.2_EGG76312.1:0.0362029047,GCA_000964505.1_GAN98696.1:0.0848464257)98:0.006875)100:0.188190)100:0.153006,(GCA_000231445.2_EHD13008.1:0.0078564246,GCA_002153535.1_OUI77718.1:0.0000025164)100:0.493001)79:0.041192)91:0.086820,(GCA_000306035.1_EKM98989.1:0.1600403249,GCA_000964385.1_GAN79623.1:0.1080755452)100:0.204909)32:0.041085,((GCA_000014285.2_ABI63215.1:0.0000026114,GCA_000576085.2_AHJ64221.1:0.0162967500)100:0.250589,((GCA_000164635.1_EFH13088.1:0.1840730764,(GCA_900101615.1_SDD54011.1:0.0000010000,GCA_900104205.1_SDB37347.1:0.0000010000)100:0.156909)52:0.100180,GCA_900141905.1_SHJ15357.1:0.3203131570)99:0.113632)24:0.031500)22:0.051701,((GCA_000016725.1_ABQ30880.1:0.0082111749,GCA_000202835.1_BAJ81066.1:0.0000022031)100:0.301708,GCA_000964365.1_GAN78115.1:0.3553457656)100:0.127334)51:0.034214,(GCA_002173735.1_ARW47912.1:0.3533497589,GCA_002005445.1_AQS86412.1:0.3462546528)98:0.111000)100:0.328440)76:0.029683,((((((((((GCA_000010525.1_BAF90146.1:0.2260070594,GCA_000017645.1_ABS67848.1:0.2398089784)100:0.128150,(GCA_000092925.1_ADH89768.1:0.0806995031,GCA_900100155.1_SCW32649.1:0.1315926053)100:0.148235)100:0.188512,(GCA_001402875.1_ALK10244.1:0.0000020667,GCA_001459775.1_CUU42908.1:0.0000024460)100:0.296178)97:0.084013,((((((GCA_000019945.1_ACB80564.1:0.2098819860,GCA_000022085.1_ACL57769.1:0.2156990747)77:0.060907,((GCA_001741865.1_AOO83588.1:0.1010370995,GCA_900102525.1_SDF82723.1:0.0219657914)100:0.245153,GCA_001676615.1_OCC04101.1:0.2701681666)88:0.054503)72:0.066806,(GCA_001017175.1_KLK93314.1:0.0372372397,GCA_900102135.1_SCZ09263.1:0.0415350769)100:0.221622)71:0.023688,(GCA_001271345.1_ALA16488.1:0.0320403467,GCA_001887265.1_APF38258.1:0.0165453278)100:0.151358)98:0.103894,GCA_900187365.1_SNB66783.1:0.4008087198)74:0.030853,GCA_002355335.1_BAT59223.1:0.3180914972)73:0.060639)70:0.023362,(((GCA_000011365.1_BAC52705.1:0.0014999320,GCA_000661935.1_AHY54538.1:0.0391651260)100:0.202820,((((GCA_000012725.1_ABA05764.1:0.0956317754,GCA_000013885.1_ABE63839.1:0.0456399838)100:0.105287,((GCA_000218565.1_AEI05642.1:0.0000010000,GCA_000218585.1_AEI02066.1:0.0000010000)100:0.125142,GCA_000314735.2_EKS29437.1:0.1051520523)99:0.036983)100:0.104186,(GCA_000935205.1_KIZ43680.1:0.1311626159,GCA_000195775.1_CAE29796.1:0.1944225635)100:0.060186)64:0.055124,GCA_000336555.1_EKS35499.1:0.2800699131)82:0.051448)58:0.047919,(GCA_001618955.1_KZD24130.1:0.0565638767,GCA_900108575.1_SEI14737.1:0.0401154849)100:0.211987)100:0.219007)56:0.013727,(GCA_001579845.1_AMN39946.1:0.2923195857,(GCA_002119765.1_ARP99981.1:0.2755197487,GCA_001426945.1_KQY99798.1:0.3489562121)76:0.061800)98:0.064863)87:0.056714,GCA_900104955.1_SED49792.1:0.3644202761)61:0.019953,(((GCA_000304315.1_CCJ06605.1:0.1983666410,(GCA_001644125.1_OAI22641.1:0.0914719521,GCA_001675455.1_OBS52280.1:0.1221078160)100:0.178753)100:0.107700,GCA_002117405.1_ARN82971.1:0.3128804223)100:0.092820,((GCA_000019845.1_ACB97137.1:0.3748189712,GCA_000021745.1_ACK50580.1:0.3007343882)100:0.099839,GCA_900114285.1_SFK78501.1:0.3283282718)100:0.162690)94:0.079380)100:0.221285,((GCA_000143145.1_ADJ24309.1:0.2685458162,(GCA_000503895.1_AHB49761.1:0.3363940475,(GCA_000981545.1_CPR20034.1:0.0000023329,GCA_900104305.1_SDP09008.1:0.0082725082)100:0.256146)100:0.162431)100:0.195170,(GCA_000166055.1_ADP70964.1:0.0743383010,GCA_000636015.1_KAI94882.1:0.0500301069)100:0.706110)82:0.067754)78:0.083203,((GCA_000828475.1_BAQ18139.1:0.0495248048,GCA_001723285.1_ODS00175.1:0.0790435194)100:0.200335,GCA_001708935.1_ODA66954.1:0.3559807025)100:0.301872)97:0.139919)71:0.014865,((GCA_900177295.1_SMF46374.1:0.0000026017,GCA_900188055.1_SNR78517.1:0.0000029991)100:0.328367,(GCA_900115225.1_SFO47051.1:0.2636572925,GCA_900215505.1_SNY91493.1:0.1287360671)100:0.409594)92:0.071491)86:0.033084,GCA_000496075.1_ESR23178.1:0.5243801020)86:0.072044,((GCA_000767795.1_KGM33347.1:0.0000028409,GCA_002195995.1_OWJ58308.1:0.0158465206)100:0.446462,GCA_900199215.1_SNT73678.1:0.4542182792)80:0.117393)62:0.043063,(((((((((((((((GCA_000011965.2_AAV94116.1:0.1441711345,GCA_900109035.1_SEI67172.1:0.2145662080)94:0.038887,GCA_900172225.1_SLN25039.1:0.1729056811)100:0.091907,GCA_002210095.1_OWU70524.1:0.2914890224)96:0.034308,((((GCA_000153725.1_EAU43394.1:0.1732420671,(GCA_900100085.1_SDI68152.1:0.1422012316,GCA_000442255.1_EPX76274.1:0.1843070277)72:0.052801)32:0.000003,((GCA_900102075.1_SDE94679.1:0.1427057598,((GCA_001969385.1_APX25173.1:0.0000010000,GCA_900112435.1_SFD09075.1:0.0000010000)100:0.100682,(GCA_001687105.1_ANT61706.1:0.0727514224,GCA_900116195.1_SFT15420.1:0.0412873474)100:0.151623)67:0.024909)65:0.021889,GCA_001975705.1_APZ54079.1:0.1273114512)76:0.044033)100:0.064271,((GCA_000169415.1_EBA06591.1:0.1136646280,(GCA_900184945.1_SMX46093.1:0.1188084944,((GCA_002211155.1_OWV55489.1:0.0000023617,(GCA_002211205.1_OWV54666.1:0.0000023467,(GCA_002211225.1_OWV41591.1:0.0000010000,GCA_900101505.1_SDE21617.1:0.0000024657)100:0.016798)100:0.005443)100:0.068525,((GCA_002237555.1_ASP21361.1:0.0418862914,GCA_900188425.1_SNS82663.1:0.0588557932)100:0.081098,GCA_001482405.1_KUF11326.1:0.2436446974)55:0.036939)55:0.081860)55:0.031057)56:0.060970,GCA_001458375.1_CUH80873.1:0.1132366507)99:0.045036)99:0.048066,(((GCA_001038505.1_KMK66038.1:0.1893805399,GCA_900188035.1_SNR62494.1:0.1659349247)100:0.149682,(GCA_001046955.1_AKO97774.1:0.0159605704,GCA_900109145.1_SEK05192.1:0.0000022996)100:0.146239)99:0.062024,GCA_900107235.1_SDY12468.1:0.2408640995)98:0.066812)98:0.048738)89:0.035258,((GCA_000018145.1_ABV92692.1:0.2458969263,(GCA_900107355.1_SDY21309.1:0.1917578370,GCA_000647975.1_KAJ55918.1:0.3408219189)97:0.065082)78:0.050421,((GCA_900099935.1_SDK90195.1:0.1380559805,GCA_900188335.1_SNS23021.1:0.0874909122)100:0.040218,GCA_900112335.1_SFC49801.1:0.1575627731)100:0.089117)91:0.064088)57:0.008702,(GCA_900111875.1_SFA86755.1:0.1577771309,GCA_900116005.1_SFR07358.1:0.1694871100)100:0.084798)25:0.007316,(((GCA_001205715.1_KNG95215.1:0.2081145577,((GCA_000152605.1_EAP83014.1:0.1693327147,((GCA_000014045.1_ABG33359.1:0.0172294527,GCA_000154785.2_AEI92559.1:0.0483656105)100:0.192254,(GCA_000622405.1_KIN68760.1:0.1764522579,(GCA_000814025.1_KIC50885.1:0.1033574562,GCA_001969365.1_APX13668.1:0.0597508012)100:0.170522)100:0.059937)100:0.060934)100:0.069963,GCA_000172095.1_EDQ05454.1:0.1026287983)100:0.142905)90:0.033077,(GCA_002115725.1_OSQ57826.1:0.0261755433,GCA_002115805.1_OSQ51385.1:0.0584830430)100:0.112153)90:0.024658,((((((GCA_000203975.3_KID09037.1:0.0514524689,GCA_000511355.1_AHD01998.1:0.0520871042)100:0.071109,GCA_001678945.1_ANP37533.1:0.0969776331)92:0.043735,GCA_900102795.1_SCZ67511.1:0.1116745596)88:0.018990,((GCA_001258055.1_CRL15511.1:0.0000010000,GCA_900113345.1_SFG50356.1:0.0000010000)100:0.084676,GCA_000511385.1_AHD10739.1:0.1631397429)100:0.079725)92:0.059631,GCA_000376545.2_ANP42668.1:0.1941467574)100:0.109113,GCA_900116455.1_SFT35253.1:0.1965862639)88:0.055491)88:0.048788)44:0.029274,GCA_000671395.1_KCV81986.1:0.1908389834)34:0.023205,GCA_900106675.1_SDX03762.1:0.2596762930)55:0.016097,(((((((((GCA_001307765.1_KPN63645.1:0.1093795476,GCA_900109955.1_SEW00493.1:0.2239941208)100:0.081384,GCA_900172375.1_SLN59173.1:0.2743349515)84:0.045351,((GCA_000765015.1_KGK80159.1:0.0000029480,GCA_900141945.1_SHI73559.1:0.0153819473)100:0.234169,((GCA_000299875.1_EKE71212.1:0.1177064908,GCA_900172305.1_SLN39515.1:0.2098911023)95:0.027505,GCA_900114135.1_SFJ55648.1:0.1603907563)100:0.077862)99:0.017208)85:0.041259,((GCA_000161835.1_EET48639.1:0.1896523820,GCA_900142085.1_SHJ35492.1:0.1395363799)89:0.026655,GCA_900129685.1_SHG49114.1:0.1580604897)93:0.060786)86:0.020092,((((((GCA_000153305.1_EAR51448.1:0.1390949770,GCA_900172355.1_SLN24130.1:0.1727502886)100:0.072457,GCA_900142295.1_SIO08770.1:0.2934008104)93:0.047713,((GCA_000836695.1_KIQ70822.1:0.1806689353,GCA_900141735.1_SHI87702.1:0.1252348550)100:0.107843,GCA_000600975.2_EYD70829.1:0.2054023663)93:0.046839)97:0.075308,(GCA_900115595.1_SFO87106.1:0.2057753138,(GCA_900184815.1_SMX24572.1:0.1401427618,((GCA_001981245.1_APX90464.1:0.2067600445,GCA_000299575.1_EKE45623.1:0.2832211104)54:0.104438,((GCA_900110115.1_SEN48410.1:0.0211192324,GCA_900141995.1_SHJ06200.1:0.0038788206)100:0.281365,(GCA_900113405.1_SFG42775.1:0.0000029728,GCA_900172315.1_SLN27497.1:0.0000028298)100:0.180429)54:0.047465)95:0.067763)66:0.025358)54:0.029341)99:0.053057,(((GCA_000155735.2_AGI73027.1:0.0893861835,GCA_001187845.1_AKS46963.1:0.0421979045)100:0.106860,(GCA_001404155.1_CRK75918.1:0.0000027392,GCA_900114125.1_SFJ76113.1:0.0000026662)100:0.243168)87:0.052462,((GCA_000442275.2_EPX77122.1:0.0657822127,GCA_900111945.1_SFR38914.1:0.1060650023)100:0.065205,GCA_900172275.1_SLN44718.1:0.1980113489)84:0.025136)99:0.091641)91:0.029645,(GCA_001908835.1_APO85694.1:0.1104710348,GCA_900114485.1_SFL06498.1:0.4252839992)80:0.078340)72:0.039822)71:0.038988,GCA_001458355.1_CUH68291.1:0.1684801121)11:0.000002,(((((GCA_900177545.1_SMH52139.1:0.1639534749,GCA_000738435.1_AII87523.1:0.3979099890)92:0.031569,GCA_000152805.1_EAQ14581.1:0.2979011322)91:0.048797,(GCA_900107025.1_SDX45909.1:0.2845133674,(GCA_001403795.1_CTQ48681.1:0.0879092336,GCA_900109285.1_SEL55870.1:0.1673909039)100:0.178209)99:0.048720)66:0.019388,((GCA_001247715.1_KNX41900.1:0.2279728157,GCA_001517585.1_CUX82625.1:0.2005162481)32:0.047737,GCA_900172385.1_SLN62852.1:0.3221315640)64:0.035555)53:0.023977,((GCA_001548075.1_BAQ68240.1:0.0257368012,GCA_001633165.1_ANB35583.1:0.0133268788)100:0.249859,((GCA_000021865.1_ADE86775.1:0.1623298788,GCA_000740785.1_KFI28131.1:0.3155841034)100:0.070637,(GCA_000714535.1_KEO52834.1:0.0892548945,GCA_000715505.1_KEP69416.1:0.1790083308)100:0.081041)100:0.075480)76:0.038538)27:0.030079)39:0.033653,(GCA_001305615.1_ALG89469.1:0.1558816281,(GCA_900110775.1_SEQ61515.1:0.2464839964,(GCA_900100005.1_SDI49228.1:0.1713826986,(GCA_900172295.1_SLN63736.1:0.1916012038,GCA_001890925.1_OJI92872.1:0.2579815327)98:0.072405)42:0.013996)42:0.023911)21:0.035803)14:0.038733,(((((GCA_900095785.1_SCM67025.1:0.0000026502,GCA_900115865.1_SFQ73314.1:0.0000021459)100:0.237469,GCA_000152625.1_EAP78324.1:0.1672222951)96:0.053675,((GCA_900110425.1_SEO95055.1:0.2599591146,(GCA_900115815.1_SFQ39969.1:0.2280349737,GCA_000600335.2_EYD71531.1:0.4019084622)98:0.054147)95:0.045277,(((GCA_001458175.1_CUH52961.1:0.1348241453,GCA_900114415.1_SFK79510.1:0.1122373704)100:0.118629,GCA_900172235.1_SLN66514.1:0.1794653524)81:0.046342,(GCA_000223375.1_AEM40110.1:0.0000028062,GCA_001399515.1_ALJ80316.1:0.0000020031)100:0.282273)91:0.072965)84:0.046643)71:0.019926,(GCA_000012905.2_ABA80004.1:0.1704107163,((GCA_900110025.1_SEN13349.1:0.1436509803,(GCA_900156815.1_SIS75193.1:0.2277809842,GCA_900110135.1_SEM66237.1:0.1966369744)95:0.014766)98:0.044485,GCA_000442315.1_EPX87514.1:0.4547456269)50:0.026660)95:0.066502)90:0.051114,GCA_000812665.2_AML50327.1:0.3062471215)32:0.028251)15:0.023034)65:0.054654,((GCA_000152725.1_EAQ04430.1:0.2098843021,GCA_900156525.1_SIT77687.1:0.4665587747)93:0.028896,GCA_000590925.1_AHM02900.1:0.2781519394)89:0.057365)69:0.023870,(GCA_001620265.1_AMY68154.1:0.1504871281,GCA_900102905.1_SDK10594.1:0.3365130347)64:0.042231)29:0.012430,GCA_900184935.1_SMX31499.1:0.1703786284)61:0.054506,(GCA_000521865.1_ETX30900.1:0.2666645857,(GCA_000203895.1_ABL69369.1:0.1735846203,GCA_000444995.1_AGT08682.1:0.2455223189)100:0.170477)89:0.049738)88:0.064450,(((GCA_000740775.1_KFI33354.1:0.0696729076,GCA_000740795.1_KFI31212.1:0.0114378146)100:0.304169,GCA_900107585.1_SDZ92588.1:0.4114363600)98:0.095725,((GCA_900106695.1_SDX58632.1:0.1674019718,GCA_900113695.1_SFI31274.1:0.1772574741)100:0.126921,(GCA_900111545.1_SET76814.1:0.0000010000,GCA_900143155.1_SHN73634.1:0.0000020656)100:0.247730)100:0.173492)99:0.072622)100:0.238592)52:0.057924,((((GCA_000013005.1_ABC63259.1:0.1460818358,((((((((GCA_000013325.1_ABD26555.1:0.1678933370,(GCA_001661675.2_ARU15880.1:0.1554148191,GCA_001028705.1_AKM10074.1:0.2037471451)89:0.052301)80:0.024708,GCA_001008165.2_AKH41543.1:0.1337522916)69:0.029392,GCA_000235975.2_EHJ58659.1:0.2235564397)48:0.031549,((GCA_000715015.1_KEO91382.1:0.2034345716,(GCA_001281485.1_ALE16402.1:0.1372227393,(GCA_001304795.1_ALG61108.1:0.0000010000,GCA_001306275.1_KPM15270.1:0.0000010000)100:0.219913)75:0.043122)47:0.032259,(GCA_001663175.1_ANK13528.1:0.0837279631,GCA_001677335.1_OBV12655.1:0.0461985521)100:0.118713)50:0.037041)98:0.067767,GCA_001586395.2_KZB94830.1:0.2006000631)97:0.077415,(GCA_001295965.1_KPF75209.1:0.0031214674,GCA_001713435.1_AOG00177.1:0.0217327477)100:0.227300)46:0.026714,((GCA_000091125.1_BAI96617.1:0.0463761597,GCA_000147835.3_AEG48530.1:0.0269671053)100:0.123598,(GCA_000016765.1_ABQ67742.1:0.1064890691,(GCA_002355275.1_ATE64322.1:0.0000029000,GCA_002367875.1_PCE40911.1:0.0000024090)100:0.106209)100:0.198428)46:0.048259)94:0.063914,((GCA_000013985.1_ABF53331.1:0.0683795603,GCA_001610975.1_AMU95676.1:0.1522173745)100:0.194243,(GCA_002218195.1_ASK87714.1:0.1478998414,GCA_900128895.1_SIN92550.1:0.2068398082)100:0.168423)100:0.068156)94:0.069049)96:0.076440,(GCA_000175255.2_AEH63083.1:0.2327229682,GCA_000218875.1_AEI38105.1:0.2081578125)100:0.285537)74:0.091239,(GCA_000342165.1_EMD83664.1:0.2878842696,GCA_002211145.1_OWV33048.1:0.2293744681)100:0.106749)100:0.345643,((GCA_000017565.1_ABS63870.1:0.2999768548,GCA_000739695.1_GAK45950.1:0.2483866001)43:0.121627,(GCA_900101935.1_SDE69588.1:0.4758262891,GCA_900172325.1_SLN74533.1:0.8021289599)33:0.058542)100:0.126279)58:0.019621)83:0.218748)57:0.102864,((GCA_000014745.1_ABI65049.1:0.1783525711,GCA_900103475.1_SDL77053.1:0.2235170344)100:0.410899,(GCA_000152745.1_EAP90705.1:0.2946262488,GCA_001637395.1_OAB61002.1:0.2833982213)100:0.270920)92:0.230204)88:0.098463)100:0.386496);
