# Supplementary material for: Assessing the accuracy of phylogenetic rooting methods on prokaryotic gene families
Source: PLoS One. 2020 May 15;15(5):e0232950. doi: 10.1371/journal.pone.0232950 (PMC7228096; doi:10.1371/journal.pone.0232950)
Supplement: S2 Dataset — (ZIP) [file pone.0232950.s003.zip › EmpiricalDataset/GeneTrees_IQTree/000337.aln.treefile]

(GCA_000006905.1_AAK23676.1:0.0135585129,GCA_000092285.1_ADG10739.1:0.0740907213,((GCA_002205555.1_ASD25719.1:0.0955297170,GCA_000144605.1_ADL01531.1:0.1177164121)82:0.004013,(((GCA_000017265.1_ACG78231.1:0.1228904055,((GCA_000019945.1_ACB80137.1:0.1648146772,GCA_000022085.1_ACL59780.1:0.2000844492)26:0.062048,((((((GCA_000013025.1_ABI77015.1:0.0605528053,GCA_000685315.1_KCZ99934.1:0.0000025215)100:0.227612,(((((((((((GCA_000011365.1_BAC49384.1:0.0363260113,GCA_000661935.1_AHY51060.1:0.0244587207)100:0.080265,((GCA_000218565.1_AEI06409.1:0.0000028043,GCA_000218585.1_AEI02833.1:0.0000023678)100:0.083968,GCA_000314735.2_EKS28506.1:0.0369937023)98:0.042873)71:0.012527,(GCA_000336555.1_EKS40191.1:0.0771891812,GCA_001579845.1_AMN42903.1:0.1790015865)65:0.012260)99:0.042992,(GCA_000012725.1_ABA04862.1:0.0000021370,GCA_000013885.1_ABE62919.1:0.0587744239)90:0.061433)55:0.012289,GCA_001426945.1_KQZ01270.1:0.1699201234)47:0.012349,(GCA_000195775.1_CAE28497.1:0.0265988420,(GCA_000319385.1_AFX99588.1:0.1421552365,GCA_000510265.1_AHC73948.1:0.0680648153)100:0.487213)91:0.022264)38:0.000003,(GCA_000935205.1_KIZ42755.1:0.0604566415,(GCA_001618955.1_KZD24380.1:0.0000020918,GCA_900108575.1_SEH97543.1:0.0000023127)100:0.012312)100:0.062510)99:0.065945,(GCA_002119765.1_ARQ02120.1:0.0740220512,GCA_002355335.1_BAT60951.1:0.0995899382)100:0.014903)99:0.058596,((GCA_001271345.1_ALA19254.1:0.0000020918,GCA_001887265.1_APF37709.1:0.0121920173)100:0.009803,GCA_900102695.1_SCZ31690.1:0.1262988760)99:0.042038)90:0.040531,((((GCA_000304315.1_CCJ08965.1:0.0359254836,(((((((((((((((GCA_000010725.1_BAI72443.1:0.0117704431,GCA_000632475.2_AIB14137.1:0.0000025075)100:0.154610,(((GCA_000767795.1_KGM34558.1:0.0000028150,GCA_002195995.1_OWJ67127.1:0.0000024716)100:0.059682,((GCA_000014285.2_ABI62937.1:0.0000020139,GCA_000576085.2_AHJ63930.1:0.0000029655)100:0.199057,((GCA_000016725.1_ABQ30522.1:0.0000021670,GCA_000202835.1_BAJ80704.1:0.0000025809)100:0.236900,GCA_000964365.1_GAN77367.1:0.2460223402)99:0.139766)96:0.115714)70:0.018604,(GCA_000164635.1_EFH13141.1:0.1063222162,((GCA_900101615.1_SDD84137.1:0.0116443711,GCA_900104205.1_SDB72782.1:0.0000023798)100:0.014216,((((GCA_000011685.1_AAW61665.1:0.0232986490,GCA_000234355.2_EHH69330.1:0.0119156080)89:0.040000,(((((GCA_000724025.1_CDG38230.1:0.0000020918,GCA_001547995.1_BAT20010.1:0.0000027735)100:0.006978,(GCA_000723565.1_CDG34066.1:0.0117241851,GCA_002003665.1_OOL19515.1:0.0000028913)100:0.326950)83:0.070587,GCA_002005465.1_AQS87116.1:0.0791072740)83:0.020018,(GCA_001787335.1_AOX16414.1:0.0115883858,GCA_001787355.1_AOX19374.1:0.0000021378)95:0.000002)84:0.037965,GCA_000617865.1_GAJ28841.1:0.1295951599)94:0.044038)100:0.104735,GCA_000963885.1_GAN53871.1:0.1163510349)100:0.115256,(GCA_000021325.1_ACI50034.1:0.1936462224,((((GCA_000182745.1_BAK85094.1:0.0000023150,GCA_000208635.2_EGG76035.1:0.0117386065)100:0.011683,GCA_000964505.1_GAN98436.1:0.0000021743)100:0.161031,GCA_002005445.1_AQS84126.1:0.0728963640)96:0.018053,GCA_002173735.1_ARW48269.1:0.0570555610)99:0.064416)99:0.051493)100:0.149607)96:0.049591)98:0.096365)63:0.027068)74:0.065111,((GCA_000016185.1_ACI98957.1:0.0722396530,((((GCA_000294655.1_CCG40081.1:0.0238802047,GCA_900108475.1_SEH42944.1:0.0259998430)100:0.042771,GCA_000009985.1_BAE52365.1:0.1360624232)100:0.016046,GCA_000513295.1_CDL01267.1:0.1466836393)100:0.066731,(GCA_000576635.1_EWY39977.1:0.0465503403,GCA_000936425.1_KJB97678.1:0.0333090139)100:0.127286)99:0.015073)99:0.089357,(GCA_002251795.1_OYQ35804.1:0.0832394069,GCA_002251735.1_OYQ18459.1:0.2244347270)70:0.000003)99:0.071577)40:0.028491,GCA_000024465.1_ADE38871.1:0.3530350494)40:0.018578,GCA_900167455.1_SJZ42909.1:0.1097261008)55:0.031480,GCA_900141905.1_SHI73859.1:0.1543444141)57:0.026475,(GCA_000730165.2_ASG22586.1:0.0917912231,(GCA_000226315.1_AEP10282.1:0.0247037106,GCA_000348745.1_AGH98685.1:0.0000027842)100:0.182891)100:0.068618)71:0.053537,(((((GCA_000264455.2_AFK53681.1:0.0000026899,GCA_001601315.1_KYO51968.1:0.0000027562)100:0.074662,GCA_000299935.1_EKE75108.1:0.0413445017)99:0.015713,(GCA_000315795.1_EKV26266.1:0.1738979345,((GCA_000231445.2_EHD13724.1:0.0000024026,GCA_002153535.1_OUI79107.1:0.0117058353)100:0.231950,GCA_000815465.1_KIE05887.1:0.3605288067)100:0.106187)81:0.092395)77:0.041216,(((GCA_001611975.1_AMW35579.1:0.1223283283,GCA_900156605.1_SIS36544.1:0.2451241747)96:0.077918,GCA_000968135.1_CCQ72843.1:0.4383316920)48:0.057416,((((GCA_900100455.1_SDG74387.1:0.1810809495,GCA_900172325.1_SLN48495.1:0.2438718242)96:0.046154,GCA_900101965.1_SDE00673.1:0.2009346302)94:0.064933,(GCA_000013085.1_ABC22969.1:0.0700332141,(GCA_000284415.2_CCG07576.1:0.1610200491,GCA_001192655.1_GAO98781.1:0.4662561404)99:0.152851)95:0.127827)97:0.053162,(((GCA_000300235.2_AJD51408.1:0.0465304576,GCA_000300275.1_EKF07158.1:0.0374653671)100:0.109590,(GCA_002251755.1_OYQ27230.1:0.2198446070,GCA_002117145.1_ARN85299.1:0.3876928392)98:0.097353)63:0.011761,((GCA_000742835.1_AIK96678.1:0.0682323346,((GCA_000014745.1_ABI65527.1:0.0705047815,GCA_000152745.1_EAP88888.1:0.0881415183)99:0.123158,GCA_900103475.1_SDM41996.1:0.1185538812)100:0.189268)92:0.107693,GCA_001746755.1_OEJ65587.1:0.4774473274)52:0.053151)55:0.047297)24:0.000003)45:0.063419)21:0.000002,(GCA_000306035.1_EKM99728.1:0.1311053667,GCA_000964385.1_GAN81310.1:0.0916102298)100:0.216748)57:0.072617)67:0.101614,(((((((((((GCA_000013005.1_ABC63864.1:0.1028346926,GCA_001028705.1_AKM09181.1:0.0869978252)97:0.057923,GCA_000715015.1_KEO91964.1:0.1272192552)94:0.034765,(GCA_001663175.1_ANK11691.1:0.0309326905,GCA_001677335.1_OBV12044.1:0.0329418357)100:0.027710)100:0.105719,(GCA_001610975.1_AMU96472.1:0.0575057874,(((GCA_001295965.1_KPF77434.1:0.0000023529,GCA_001713435.1_AOG00928.1:0.0000022091)100:0.043441,GCA_001586395.2_KZB97010.1:0.0730791977)99:0.026958,(GCA_002218195.1_ASK88102.1:0.0574381196,GCA_900128895.1_SIO07022.1:0.1719770030)99:0.053305)95:0.014030)100:0.043198)99:0.012628,GCA_000013325.1_ABD25339.1:0.0612011362)100:0.044682,GCA_000013985.1_ABF53472.1:0.0134869360)100:0.059921,(GCA_001008165.2_AKH42166.1:0.0428781650,(GCA_001281485.1_ALE16171.1:0.0962786668,((GCA_001304795.1_ALG62019.1:0.0000021378,GCA_001306275.1_KPM16247.1:0.0000023705)100:0.046372,(GCA_000342165.1_EMD84369.1:0.1264618001,GCA_002211145.1_OWV34162.1:0.0879844810)100:0.319284)100:0.134954)95:0.057101)87:0.034286)91:0.015982,GCA_000235975.2_EHJ62565.1:0.0414863259)91:0.016746,GCA_001661675.2_ARU16629.1:0.1297570113)64:0.036557,(GCA_000091125.1_BAI97384.1:0.0000020918,GCA_000147835.3_AEG49267.1:0.0122367503)100:0.099951)98:0.125560,(GCA_000016765.1_ABQ66403.1:0.0454364437,(GCA_002355275.1_ATE64891.1:0.0000021099,GCA_002367875.1_PCE44166.1:0.0000027043)100:0.060210)68:0.046798)100:0.127686)67:0.084929,(GCA_000017565.1_ABS64937.1:0.0327031810,((GCA_900177295.1_SMF83319.1:0.0000025453,GCA_900188055.1_SNS32532.1:0.0000020918)100:0.154302,(GCA_000739695.1_GAK44663.1:0.0787733237,((GCA_000689395.1_CDO60891.1:0.1615981498,(GCA_000152825.2_ADM10184.1:0.2490794523,GCA_900199215.1_SNT72425.1:0.2837782524)97:0.086838)95:0.053669,((GCA_900100655.1_SDF82707.1:0.4128512868,(((((GCA_000014865.1_ABK45483.1:0.2743846631,GCA_002109495.1_OSM02098.1:0.2614489723)100:0.118852,(GCA_002115725.1_OSQ50824.1:0.4902416792,GCA_001982645.1_ONG40436.1:0.2862910088)99:0.128175)99:0.164219,((((((((((((GCA_000011345.1_BAC07820.1:0.0096229751,GCA_000505665.1_AHB87529.1:0.0000023353)100:0.076751,GCA_001765415.1_AOR38299.1:1.6559313274)95:0.211021,(GCA_000018105.1_ABW28723.1:0.1054936813,((GCA_001904615.1_OKH17986.1:0.4353994994,GCA_000317065.1_AFY70438.1:0.1870559289)97:0.115496,(GCA_000011385.1_BAC88651.1:0.1244824354,GCA_000484535.1_AGY56674.1:0.1592499672)100:0.386783)91:0.099485)87:0.058285)97:0.061812,GCA_001276715.1_KOR38519.1:0.1982588866)91:0.063204,GCA_000317495.1_AFZ12924.1:0.1546635368)42:0.045668,(((((((((((GCA_000011465.1_CAE18505.1:0.3965963371,GCA_000760175.1_KGG13341.1:0.1939185934)96:0.152260,GCA_000316515.1_AFY29830.1:0.0873420535)91:0.067932,GCA_000155635.1_EDY37660.1:0.0283251426)89:0.019646,GCA_001182765.1_CRY93388.1:0.0507589028)100:0.346120,GCA_000012525.1_ABB58527.1:0.1431439204)98:0.160782,GCA_000332215.1_ELS33378.1:0.1443321565)95:0.053129,GCA_000317145.1_AFY96663.1:0.2457128893)92:0.064331,((((GCA_000014265.1_ABG50503.1:0.1309581118,GCA_002260545.1_OZH55179.1:0.0392063457)100:0.075041,GCA_000478195.2_ERT06671.1:0.2989739618)78:0.049397,((GCA_001870225.1_APB34916.1:0.1821798396,(GCA_000710505.1_KEI68610.1:0.0000020117,GCA_900009265.1_CUR09888.1:0.0276321912)100:0.256828)33:0.006735,GCA_000317105.1_AFY81635.1:0.2300648766)89:0.048235)28:0.024529,((GCA_000775285.1_KGF72263.1:0.1387029336,GCA_001746915.1_OEJ74438.1:0.1251726000)84:0.040377,GCA_000317045.1_AFY67482.1:0.2347055584)66:0.023031)38:0.031653)19:0.000002,((((((((GCA_000017845.1_ACB50039.1:0.0374121528,((GCA_000167195.1_EAM53040.1:0.0097843146,GCA_000235665.2_EHJ11106.1:0.0200766888)100:0.076558,GCA_000025125.1_ADB95904.1:0.3380862516)93:0.030044)99:0.080086,(GCA_000284135.1_BAL29771.1:0.0184607532,GCA_000478825.2_AIE73959.1:0.0000026000)100:0.529062)39:0.036889,(((GCA_000317615.1_AFZ49423.1:0.0585682461,GCA_000317635.1_AFZ44886.1:0.0404049597)100:0.151679,GCA_000817775.1_KIF40008.1:0.2807969460)54:0.050317,GCA_002075285.2_ASC70839.1:0.3852413175)47:0.052345)93:0.037184,GCA_000332055.1_ELS02657.1:0.1549847365)83:0.065837,(GCA_000317675.1_AFZ54169.1:0.1593471720,((GCA_001548095.1_BAQ62885.1:0.1407342298,GCA_001548115.1_BAQ63833.1:0.0414989879)99:0.088428,GCA_001747005.1_OEJ77933.1:0.0346297236)98:0.053071)98:0.085889)19:0.001673,GCA_000021825.1_ACK71275.1:0.1711493019)54:0.048034,(((GCA_000317025.1_AFY75836.1:0.0098556915,GCA_001904635.1_OKH20087.1:0.0099325226)100:0.113827,((GCA_000332035.1_ELR97566.1:0.2254697914,GCA_000473895.1_ERN40087.1:0.2390447389)66:0.043289,GCA_002368355.1_BAZ44019.1:0.3280488448)64:0.059096)41:0.040160,(GCA_000317575.1_AFZ36951.1:0.0000024343,GCA_002355455.1_BAU63701.1:0.0485069449)100:0.032613)27:0.025185)71:0.067772,GCA_001637395.1_OAB61131.1:0.2073249609)94:0.063359)61:0.012609,((((((((GCA_000020025.1_ACC84557.1:0.0422954006,(GCA_001298445.1_ALF51598.1:0.0224206451,(GCA_002367975.1_BAY14338.1:0.0289133639,GCA_002142475.1_BAS56512.1:0.1447450700)100:0.024983)100:0.030575)100:0.030505,GCA_000204075.1_ABA23031.1:0.0580575549)100:0.029978,(GCA_000196515.1_ADI63947.1:0.0757762065,GCA_000317695.1_AFZ58382.1:0.0274843592)100:0.051137)80:0.006868,(GCA_000317535.1_AFZ25952.1:0.0484471878,((GCA_000316575.1_AFY33434.1:0.1253094014,((GCA_002368055.1_BAZ72760.1:0.0000000000,GCA_002368295.1_BAY96733.1:0.0000000000):0.000002,GCA_002368275.1_BAY94343.1:0.0000020918)100:0.100078)100:0.028290,GCA_001904775.1_OKH46310.1:0.3012078245)98:0.055423)90:0.027252)84:0.057886,(GCA_000169135.1_EAW46142.1:0.0273847151,GCA_002218065.1_GAX38057.1:0.0224674220)100:0.056534)80:0.013227,((((GCA_000312705.1_AFW94967.1:0.0195322603,GCA_002368115.1_BAZ86441.1:0.0201665917)65:0.009854,GCA_000789435.1_KHG41709.1:0.0000021798)100:0.185240,((((GCA_000175835.1_EFA69713.1:0.0000029745,GCA_001432185.1_KRH96057.1:0.0097324668)97:0.009015,GCA_000175855.1_EFA73261.1:0.0330623268)86:0.000002,GCA_002368135.1_BAZ91549.1:0.0192279362)97:0.058259,GCA_002368075.1_BAZ79248.1:0.0678235678)99:0.048987)82:0.051529,(GCA_000346485.2_KYC39775.1:0.0654452436,GCA_000760695.2_KIE10978.1:0.0235175375)100:0.061427)69:0.022101)94:0.040664,((((GCA_000231365.2_EHC15117.1:0.0194272635,GCA_001904645.1_OKH14525.1:0.0096313027)100:0.071865,GCA_001275395.1_KOP26956.1:0.0171303282)100:0.057977,GCA_000952155.1_KJH71847.1:0.2006167730)74:0.019093,(((GCA_000317435.1_AFZ00141.1:0.0538426203,(GCA_000317125.1_AFY88445.1:0.1275652570,(GCA_000317555.1_AFZ28978.1:0.0090197091,GCA_001904655.1_OKH28415.1:0.0000020159)100:0.090760)100:0.113104)78:0.042891,(GCA_000350105.1_CCH66660.1:0.0000020108,GCA_000350125.1_CCH64503.1:0.0272294706)100:0.186934)79:0.035594,(GCA_001456025.1_KST67663.1:0.1368728002,GCA_000316665.1_AFY53501.1:0.1150429381)99:0.039645)85:0.040672)97:0.029028)96:0.027795,GCA_000828085.2_KIJ80521.1:0.1397642415)95:0.013128)86:0.043390,(GCA_000180455.1_CBN54169.1:0.1589081542,((GCA_000214075.2_EGK87772.1:0.0289005366,GCA_002412335.1_PCN52418.1:0.0604198263)100:0.056599,GCA_000317475.1_AFZ05393.1:0.0446712159)98:0.166030)95:0.050339)43:0.025679)88:0.011077,(GCA_000176895.2_CCE19904.1:0.0000020918,GCA_000307915.1_EKD08630.1:0.0000020918)100:0.245634)89:0.002681,GCA_001904725.1_OKH32284.1:0.0695910323)94:0.047004,GCA_000317515.1_AFZ17835.1:0.0813606401)88:0.034280,(GCA_000211815.1_EGJ29841.1:0.0184623509,GCA_001942495.1_OLT60509.1:0.0309085675)100:0.185988)71:0.000003,(GCA_000155555.1_EDX75626.1:0.1626893693,(GCA_000297435.1_CCI33990.1:0.0000025906,GCA_000312205.1_CCI08980.1:0.0186673520)100:0.237216)98:0.058892)98:0.520386,GCA_001637395.1_OAB63252.1:1.0314481784)100:0.948242)13:0.064780,(((GCA_000008385.1_AAW71305.1:0.0769507288,GCA_000953315.1_CDR79540.1:0.0963239927)100:0.253843,(GCA_000022525.1_ACT69512.1:0.4246010377,GCA_000632985.1_AHX11480.1:0.0837248234)100:0.326452)100:0.120515,((GCA_000011945.1_AAV86983.1:0.1502512531,GCA_000024505.1_ACZ48908.1:0.0194396045)100:0.469717,(((GCA_000026005.1_CAH58592.1:0.0900106739,GCA_000964755.1_KJV63469.1:0.2266769990)100:0.264368,GCA_000964795.1_KJV69426.1:0.3633129865)100:0.166376,((GCA_000010205.1_BAG41359.1:0.0341815470,GCA_000964595.1_KJV56742.1:0.2211633229)100:0.651856,(GCA_000012385.1_ABE05434.1:0.1224507026,GCA_000195735.1_CAA14526.1:0.0637423750)100:0.807260)93:0.132008)87:0.073990)96:0.134740)100:0.366822)97:0.092411,(GCA_000219355.1_AEI88420.1:0.2565396505,((GCA_000153525.1_EAS84609.1:0.1171012268,GCA_000155895.1_EDZ60141.1:0.0612779946)100:0.314676,(GCA_000388175.3_ETZ05359.1:0.4826176940,GCA_000469665.2_ETZ07764.1:0.0000022624)100:3.321380)99:0.721793)99:0.358208)99:0.046039)96:0.086375,(GCA_000496075.1_ESR27216.1:0.1896516425,((GCA_000828475.1_BAQ17855.1:0.0948143154,GCA_001723285.1_ODR98529.1:0.0411403433)100:0.311703,GCA_001708935.1_ODA66466.1:0.3032124842)100:0.375654)99:0.186633)95:0.042777)95:0.066303)96:0.084545)59:0.067578)59:0.041653)68:0.199763,(GCA_000230555.1_AEQ51073.1:0.0102208530,GCA_900100665.1_SDG63600.1:0.0657189364)100:0.119840)26:0.018485,((GCA_000743575.1_KFL30535.1:0.1012330821,GCA_000970435.1_KKB85758.1:0.0472712183)100:0.209545,((((((((((((GCA_000007125.1_AAL52437.1:0.0130695487,GCA_000157815.1_EEY00073.1:0.0000020750)89:0.026306,(GCA_900104355.1_SDO96465.1:0.0391362976,(GCA_900113985.1_SFI49033.1:0.0826161799,(((GCA_000800175.1_KHJ54247.1:0.0000021119,GCA_900141975.1_SHI68758.1:0.0497892560)100:0.113123,GCA_001558695.1_KXF77746.1:0.0378887917)100:0.070920,((((((GCA_000014245.1_ABG63372.1:0.1029048344,(GCA_001510895.1_KUM27071.1:0.0369834979,(GCA_001618845.1_AMX99759.1:0.0900774813,(GCA_002075885.1_OQM73243.1:0.0897940488,GCA_000585625.1_EXL08767.1:0.0776391541)93:0.000002)99:0.024732)100:0.013834)100:0.038348,GCA_000017145.1_ABR59631.1:0.0000025238)83:0.025404,(GCA_001424795.1_KQU65729.1:0.0126447865,GCA_001605015.1_AMS43406.1:0.0000023292)100:0.025589)73:0.013139,((GCA_000018545.1_ACP24703.1:0.0000025658,GCA_002288525.1_ASY62271.1:0.0391688621)99:0.025679,GCA_000697965.2_ANK71946.1:0.0000028968)84:0.000002)81:0.013259,(((((((GCA_000092025.1_AAK86926.1:0.0144723879,GCA_000016285.1_ACM36111.1:0.0839663720)100:0.050309,(GCA_001578105.1_AMM84674.1:0.0278978780,GCA_002043005.1_AQZ52582.1:0.0241260059)100:0.170444)81:0.000002,(GCA_000731295.1_CDN53408.1:0.0126137893,GCA_000731315.1_CDN47262.1:0.0000026189)100:0.012465)83:0.026050,GCA_000154705.2_EDQ33838.1:0.0516413357)100:0.013155,GCA_001703635.1_OCW55832.1:0.0381961367)100:0.037919,GCA_001885585.1_OJG00731.1:0.0625782563)80:0.011428,(((GCA_000092045.1_ABC90275.1:0.0252758882,GCA_000769405.1_KPN28215.1:0.0000023246)99:0.037748,GCA_001687365.1_OBZ96172.1:0.0123684663)80:0.015456,(((GCA_000722615.1_KEQ04646.1:0.0000020173,GCA_000722625.1_KEQ06991.1:0.0000028193)100:0.050434,GCA_001652565.1_ANH03713.1:0.0000025018)37:0.012241,GCA_001267455.1_KOC77361.1:0.0000023188)34:0.009387)40:0.026617)95:0.076147)34:0.012479,((((((GCA_000153465.1_EAS50186.1:0.1099456436,GCA_000153705.1_EAU40442.1:0.0793514245)49:0.016028,GCA_900176465.1_SMC51130.1:0.0385774255)98:0.048017,GCA_900104035.1_SDO03870.1:0.1095250550)96:0.036732,GCA_900105595.1_SDU13329.1:0.0997851083)85:0.037616,(GCA_000022725.1_ACS50951.1:0.0882527731,GCA_000341385.1_AGF75629.1:0.1073649853)99:0.141364)78:0.014028,GCA_900113935.1_SFJ05952.1:0.1162717024)39:0.030853)88:0.053967)89:0.000003)63:0.012945)92:0.013259)95:0.041587,(GCA_000017405.1_ABS15307.1:0.0000023207,GCA_000585655.1_EXL06891.1:0.0000027909)100:0.012553)87:0.054589,(((GCA_000148725.1_EFO29648.1:0.0000020605,GCA_000158095.1_EEE47257.1:0.0391613913)96:0.029148,(((GCA_000192745.1_ADZ70812.1:0.1059824389,(GCA_001188555.1_KND20463.1:0.0000023129,GCA_002249885.1_OXS51188.1:0.0127301386)100:0.027433)90:0.044735,(GCA_001293565.1_KPB02463.1:0.1557731668,GCA_002088295.1_ORE94361.1:0.2915882144)99:0.061340)19:0.031927,(GCA_002238045.1_OXS99307.1:0.0749635537,GCA_000179775.1_EFL90584.1:0.2670656949)100:0.074376)20:0.046124)92:0.038976,(GCA_001403915.1_CTQ41801.1:0.0453149955,(GCA_001305515.1_KPL51682.1:0.0859090131,GCA_001720135.1_ODN69902.1:0.1766203465)90:0.111228)77:0.011418)13:0.052772)7:0.000003,GCA_900114245.1_SFK63470.1:0.0260481978)13:0.025331,GCA_001907205.1_OKL42978.1:0.0819957365)13:0.013532,GCA_900110875.1_SEP68909.1:0.0542878054)27:0.047347,((GCA_000300335.1_EKF20317.1:0.0495495618,GCA_000300515.1_EKF42888.1:0.0155309504)100:0.060966,GCA_900104485.1_SDB44501.1:0.1226088765)98:0.051199)96:0.111591,GCA_900129325.1_SHE54589.1:0.0742999092)85:0.033457,(GCA_000325745.1_AGA64239.1:0.3950568714,GCA_000496595.1_AHA27675.1:0.4385275265)100:0.324395)92:0.046830,GCA_900148505.1_SHO65770.1:0.3686249516)95:0.102724,GCA_900093605.1_SCA57623.1:0.3648987887)27:0.041971)31:0.048851)59:0.029428,(GCA_900215505.1_SNY93819.1:0.0553147722,GCA_900115225.1_SFO27520.1:0.3755602825)99:0.046586)47:0.024897,(GCA_000982415.1_KKJ76609.1:0.0000022545,GCA_001026905.1_KLN60197.1:0.0525012606)95:0.047370)98:0.130708,(((((((((((((((((((((((GCA_000011965.2_AAV95698.1:0.0246382605,(GCA_002210095.1_OWU77764.1:0.0796753090,GCA_900156525.1_SIT83741.1:0.0956524665)98:0.012221)99:0.024567,(GCA_900116455.1_SFT76807.1:0.0592605381,((GCA_001678945.1_ANP38667.1:0.0519815054,GCA_000376545.2_ANP40823.1:0.0392304637)100:0.023484,GCA_900109035.1_SEI44762.1:0.0827233529)100:0.027166)93:0.000002)100:0.029438,(((GCA_000014045.1_ABG32620.1:0.0128347421,GCA_000154785.2_AEI94310.1:0.0380289193)100:0.012237,((((GCA_000153725.1_EAU45310.1:0.0000026248,((((((GCA_000442255.1_EPX81930.1:0.0524614473,GCA_900102075.1_SDE89351.1:0.0129353823)52:0.000002,GCA_001975705.1_APZ54437.1:0.0123178721)54:0.012573,(GCA_001969385.1_APX25090.1:0.0000020918,GCA_900112435.1_SFD11026.1:0.0000029893)100:0.039488)96:0.013091,(GCA_001687105.1_ANT61303.1:0.0000020918,GCA_900116195.1_SFS44944.1:0.0000020918)100:0.026888)54:0.000002,((GCA_000521865.1_ETX30700.1:0.0926567820,GCA_001038505.1_KMK67593.1:0.0513365659)94:0.015523,((((GCA_000836695.1_KIQ68893.1:0.0122042475,GCA_900141735.1_SHI40751.1:0.1507551307)100:0.038306,GCA_900115595.1_SFP46914.1:0.0637395432)44:0.009603,(GCA_900110115.1_SEM76595.1:0.0120587968,GCA_900141995.1_SHJ26516.1:0.0000022196)100:0.052381)98:0.040331,((GCA_900113405.1_SFH22468.1:0.0000020918,GCA_900172315.1_SLN57885.1:0.0000020918)100:0.063038,GCA_001981245.1_APX90761.1:0.1088765605)100:0.013989)96:0.052321)98:0.026300)56:0.012518,GCA_900100085.1_SDJ32679.1:0.1307425616)95:0.027713)58:0.013562,(GCA_001458375.1_CUH80164.1:0.0000022070,((((((GCA_000203975.3_KID10261.1:0.0000020918,GCA_000511355.1_AHD01079.1:0.0000020918)93:0.000002,(GCA_000172095.1_EDQ04737.1:0.0000020495,GCA_000622405.1_KIN69437.1:0.0498250132)100:0.051766)95:0.012280,((((GCA_000814025.1_KIC48924.1:0.0124500651,(GCA_900114415.1_SFK59686.1:0.0000028759,GCA_900142085.1_SHJ19901.1:0.0375462544)100:0.012450)66:0.000003,(GCA_001458175.1_CUH53617.1:0.0000020918,GCA_001969365.1_APX11347.1:0.0000020918)80:0.000002)100:0.013004,GCA_900129685.1_SHG31281.1:0.0000024171)95:0.012576,(GCA_900172225.1_SLN36734.1:0.0000025279,GCA_000738435.1_AII87305.1:0.0567444696)95:0.012707)98:0.025531)58:0.012586,GCA_000511385.1_AHD09217.1:0.0376427034)71:0.000003,(GCA_001258055.1_CRL16185.1:0.0000020918,GCA_900113345.1_SFG81712.1:0.0000020918)83:0.000002)84:0.026003,(GCA_000169415.1_EBA09759.1:0.0523892150,((GCA_900102795.1_SCZ58691.1:0.0327757789,GCA_000299575.1_EKE45826.1:0.1502639357)91:0.008830,((GCA_001404155.1_CRK74334.1:0.0000020263,GCA_900114125.1_SFJ46111.1:0.0000027868)100:0.068380,((GCA_000223375.1_AEM40967.1:0.0000024281,GCA_001399515.1_ALJ81118.1:0.0000025745)100:0.152321,GCA_900184945.1_SMX36731.1:0.1739748258)91:0.059331)82:0.000002)98:0.025825)91:0.000003)85:0.026174)98:0.039731)68:0.000002,((GCA_002115725.1_OSQ59767.1:0.0260365578,GCA_002115805.1_OSQ52122.1:0.0000021988)97:0.000002,(GCA_002237555.1_ASP21664.1:0.0120948733,GCA_900188425.1_SNS71930.1:0.0264696855)100:0.055117)99:0.040169)84:0.013450,(GCA_900184815.1_SMX22037.1:0.0399634124,GCA_001517585.1_CUX80625.1:0.0815659551)95:0.000002)99:0.028307)99:0.013706,GCA_000152605.1_EAP84369.1:0.0125563769)81:0.000002)100:0.064204,GCA_001205715.1_KNG92894.1:0.0243925470)89:0.000002,GCA_000018145.1_ABV93092.1:0.0000024468)100:0.015734,((GCA_900112335.1_SFB78547.1:0.0737191364,GCA_900099935.1_SDK36864.1:0.2158454233)70:0.023326,GCA_900188335.1_SNS44135.1:0.0484140758)97:0.054414)69:0.031556,((GCA_900110425.1_SEO25469.1:0.0712637516,GCA_900111875.1_SFA73407.1:0.0741315076)100:0.037074,GCA_900188035.1_SNR41955.1:0.1151177942)65:0.022089)96:0.022226,GCA_900172355.1_SLN18084.1:0.0959130891)91:0.009972,(((GCA_001482405.1_KUF12146.1:0.0119668022,GCA_900115815.1_SFQ25610.1:0.1087314178)99:0.038145,((GCA_000153305.1_EAR49471.1:0.0471869136,GCA_000600975.2_EYD73712.1:0.0437430824)97:0.002295,(GCA_000600335.2_EYD74107.1:0.1023272415,GCA_000442315.1_EPX82712.1:0.2099765625)99:0.084999)98:0.080413)80:0.000002,(((GCA_002211155.1_OWV63039.1:0.0000000000,GCA_002211225.1_OWV49623.1:0.0000000000):0.000000,GCA_900101505.1_SDC36763.1:0.0000000000):0.000003,GCA_002211205.1_OWV64380.1:0.0000026283)100:0.038514)96:0.025681)93:0.031354,GCA_900107235.1_SDY08707.1:0.0615777592)93:0.021691,((GCA_001046955.1_AKO96582.1:0.0000020139,GCA_900109145.1_SEI81279.1:0.0119507062)100:0.067545,GCA_900172385.1_SLN24206.1:0.1047799455)92:0.028849)71:0.000002,((((GCA_001247715.1_KNX40479.1:0.0238095423,GCA_900116005.1_SFR10811.1:0.0392992979)99:0.013138,GCA_900172295.1_SLN10099.1:0.0263955026)98:0.043096,(GCA_000152625.1_EAP76592.1:0.0000023342,((GCA_001908835.1_APO86497.1:0.1253501251,((GCA_900106695.1_SDW40604.1:0.0525253835,GCA_900113695.1_SFI76286.1:0.0507598636)100:0.065826,GCA_900107585.1_SEA83140.1:0.2507315335)100:0.127541)100:0.051449,(GCA_900095785.1_SCM68382.1:0.0000025650,GCA_900115865.1_SFQ22982.1:0.0000020918)100:0.031578)100:0.081053)99:0.026750)92:0.013588,GCA_900172375.1_SLN64850.1:0.0498929015)96:0.052942)98:0.051827,GCA_000152725.1_EAQ03481.1:0.0139449298)99:0.039938,GCA_900142295.1_SIN98398.1:0.0397995443)99:0.040811,(GCA_000715505.1_KEP71635.1:0.0384539249,GCA_900106675.1_SDW64917.1:0.0757732851)100:0.012508)98:0.012983,GCA_000714535.1_KEO56468.1:0.0511465027)67:0.013902,GCA_000021865.1_ADE85465.1:0.0393685926)66:0.013687,(((GCA_000012905.2_ABA79054.1:0.0527541878,GCA_001620265.1_AMY69724.1:0.0159296652)96:0.027391,GCA_900156815.1_SIS56834.1:0.0563742128)100:0.073647,((((GCA_000203895.1_ABL69843.1:0.0000028118,GCA_000444995.1_AGT09217.1:0.0664542712)100:0.113411,GCA_900110135.1_SEM81933.1:0.1685377441)56:0.000003,GCA_900110025.1_SEM76808.1:0.0506789560)100:0.111231,(GCA_000740775.1_KFI33560.1:0.0000027744,GCA_000740795.1_KFI30284.1:0.0000020918)100:0.178620)62:0.015454)80:0.015391)95:0.058714,GCA_000740785.1_KFI27572.1:0.0821012896)97:0.075654,(GCA_900102905.1_SDK87315.1:0.0685311390,(GCA_900111545.1_SES97092.1:0.0000020918,GCA_900143155.1_SHN51259.1:0.0000020918)100:0.067826)86:0.045532)97:0.148446,((((((GCA_000152805.1_EAQ13646.1:0.1084856531,((GCA_001548075.1_BAQ69853.1:0.0000020918,GCA_001633165.1_ANB34274.1:0.0000022130)84:0.000003,(GCA_900110775.1_SEP63543.1:0.0000020854,((((((GCA_000155735.2_AGI72332.1:0.0503626447,GCA_001187845.1_AKS46376.1:0.0000021992)99:0.050763,(GCA_000161835.1_EET47699.1:0.0121993403,(GCA_900107355.1_SDY50766.1:0.0125856241,GCA_900111945.1_SFR47833.1:0.0126828367)86:0.012103)41:0.000003)41:0.012264,GCA_900172275.1_SLN18406.1:0.0122592350)75:0.026036,((GCA_900109555.1_SEL31534.1:0.0000020918,GCA_900172305.1_SLN22529.1:0.0000020918)100:0.050107,(GCA_000812665.2_AML53122.1:0.0772428835,(GCA_900114485.1_SFK82061.1:0.0252049614,(GCA_000299875.1_EKE71951.1:0.1189862946,GCA_001890925.1_OJI93015.1:0.1150059565)89:0.051191)88:0.012012)47:0.013000)45:0.011990)71:0.038688,((GCA_000442275.2_EPX79189.1:0.0387729860,GCA_900114135.1_SFJ70382.1:0.0370510010)99:0.013480,(GCA_001403795.1_CTQ50265.1:0.0229129687,GCA_900109285.1_SEL16964.1:0.1597068894)100:0.087709)78:0.012591)100:0.068321,(GCA_000765015.1_KGK80189.1:0.0000024070,GCA_900141945.1_SHI72825.1:0.0000024022)100:0.025583)100:0.132187)97:0.081645)97:0.012250)98:0.024759,GCA_900107025.1_SDW96377.1:0.1307896000)76:0.012720,GCA_001458355.1_CUH68633.1:0.0000026104)73:0.011832,GCA_000647975.1_KAJ55613.1:0.0121096401)82:0.024236,((GCA_000671395.1_KCV83800.1:0.0357952211,(GCA_001305615.1_ALG90073.1:0.0617271331,GCA_900100005.1_SDI02196.1:0.0514054202)98:0.024356)96:0.000002,GCA_900184935.1_SMX34522.1:0.0527494274)89:0.012618)81:0.021503,GCA_900172235.1_SLN26635.1:0.0205636510)81:0.038344)99:0.075023,GCA_000590925.1_AHM05459.1:0.0987936263)92:0.083368,(GCA_900177545.1_SMH56585.1:0.1244521596,(GCA_001307765.1_KPN62049.1:0.0122317369,GCA_900109955.1_SEW19523.1:0.0000021383)100:0.115849)27:0.010202)94:0.114351)100:0.119044)70:0.040085,((GCA_002117405.1_ARN83410.1:0.1054550709,GCA_900187365.1_SNB76235.1:0.2143098979)98:0.132158,(GCA_001644125.1_OAI28648.1:0.0134267459,GCA_001675455.1_OBS53362.1:0.0368115162)100:0.184346)83:0.037858)94:0.034041,((GCA_900104955.1_SEC12210.1:0.1098892389,(GCA_000092925.1_ADH88426.1:0.0569559015,GCA_900100155.1_SCW92230.1:0.0923468114)100:0.138238)93:0.008901,((GCA_000019845.1_ACB96042.1:0.1801391468,GCA_900114285.1_SFK46360.1:0.0995877799)97:0.025084,GCA_000021745.1_ACK49937.1:0.1059382367)100:0.104307)94:0.018521)97:0.039504,(GCA_001741865.1_AOO82105.1:0.0692691905,GCA_900102525.1_SDF25441.1:0.0693729062)100:0.113833)98:0.032777)95:0.027499,GCA_900102465.1_SDG43714.1:0.1618524487)97:0.026883)97:0.021091,((GCA_001017175.1_KLK91458.1:0.0575491841,GCA_900102135.1_SCX85441.1:0.0428769749)100:0.099508,(GCA_001402875.1_ALK08859.1:0.0000029097,GCA_001459775.1_CUU41520.1:0.0000028494)100:0.154916)98:0.091174)94:0.020071,((GCA_000010525.1_BAF90153.1:0.0588273536,GCA_000017645.1_ABS67571.1:0.0613964972)100:0.050519,(GCA_000166055.1_ADP70129.1:0.0000029647,GCA_000636015.1_KAI95170.1:0.0000020597)100:0.602401)52:0.089752)46:0.032564,(GCA_001676615.1_OCC04573.1:0.1145312690,(GCA_900101935.1_SDD69478.1:0.0969995888,GCA_000023785.1_ACT59609.1:0.3333376251)99:0.074676)98:0.073684)53:0.087368,((GCA_000143145.1_ADJ24651.1:0.2410314789,(GCA_000981545.1_CPR22483.1:0.0000022916,GCA_900104305.1_SDO82904.1:0.0117558970)100:0.221025)55:0.029751,GCA_000503895.1_AHB48117.1:0.4278900325)100:0.244078)83:0.050588)24:0.053261)82:0.060231,(GCA_000175215.2_ADU14659.1:0.2191748604,GCA_000204015.1_EGF90361.1:0.2212102520)86:0.133103)17:0.069014,GCA_001425915.1_KQW71611.1:0.1235303846)94:0.146025)100:0.055143);
