# Supplementary material for: Assessing the accuracy of phylogenetic rooting methods on prokaryotic gene families
Source: PLoS One. 2020 May 15;15(5):e0232950. doi: 10.1371/journal.pone.0232950 (PMC7228096; doi:10.1371/journal.pone.0232950)
Supplement: S2 Dataset — (ZIP) [file pone.0232950.s003.zip › EmpiricalDataset/GeneTrees_IQTree/000338.aln.treefile]

(GCA_000006905.1_AAK23915.1:0.0210810716,GCA_000092285.1_ADG10689.1:0.0000020202,((GCA_001425915.1_KQW71532.1:0.0636513910,(GCA_000017265.1_ACG78205.1:0.0000025400,(((((((((((((((((((((GCA_000014745.1_ABI65657.1:0.0823677869,GCA_900103475.1_SDM68350.1:0.0621976487)100:0.147974,GCA_000152745.1_EAP91079.1:0.2383940246)100:0.031236,((GCA_000013025.1_ABI78163.1:0.0000020303,GCA_000685315.1_KCZ97747.1:0.0442892574)100:0.217915,GCA_000023785.1_ACT59418.1:0.3037701553)100:0.349836)92:0.021963,GCA_900199215.1_SNT74770.1:0.4894198679)92:0.186954,GCA_900129325.1_SHE56969.1:0.0886827404)78:0.064302,((((((((((GCA_000011365.1_BAC50172.1:0.0000029236,GCA_000661935.1_AHY50131.1:0.0241112061)100:0.028592,GCA_000012725.1_ABA05137.1:0.0889142751)87:0.025780,GCA_000013885.1_ABE63002.1:0.0416860884)90:0.030989,(GCA_001618955.1_KZD24573.1:0.0000020732,GCA_900108575.1_SEI05940.1:0.0000022701)100:0.021215)94:0.074495,GCA_000336555.1_EKS40275.1:0.0445215437)90:0.000002,(GCA_000195775.1_CAE28381.1:0.1610902100,GCA_000935205.1_KIZ36875.1:0.0521739785)98:0.184019)73:0.024101,(((GCA_000218565.1_AEI06795.1:0.0000026294,GCA_000218585.1_AEI03218.1:0.0000026294)100:0.051891,GCA_000314735.2_EKS28031.1:0.0142688424)100:0.084097,((GCA_001741865.1_AOO82513.1:0.0411829052,GCA_900102525.1_SDG94263.1:0.0443873832)82:0.034295,(GCA_001271345.1_ALA18892.1:0.0207679335,GCA_001887265.1_APF37468.1:0.0000024053)99:0.101876)98:0.096742)79:0.029081)95:0.034308,GCA_900104485.1_SDB12696.1:0.1421526073)71:0.000002,GCA_001579845.1_AMN42318.1:0.1877007151)84:0.026381,GCA_002119765.1_ARQ01624.1:0.1691210563)86:0.035252)70:0.071167,(((GCA_900105595.1_SDU12158.1:0.1575657788,((((((GCA_000148725.1_EFO33625.1:0.0217531333,GCA_000158095.1_EEE45142.1:0.0889812177)97:0.000003,GCA_001403915.1_CTQ42495.1:0.0646652317)71:0.059303,(GCA_001188555.1_KND18710.1:0.0000026294,GCA_002249885.1_OXS50393.1:0.0000026294)100:0.035169)98:0.067850,GCA_000192745.1_ADZ70504.1:0.0183362753)99:0.121710,GCA_001907205.1_OKL43556.1:0.1075321969)50:0.025896,(GCA_900110875.1_SEQ81237.1:0.0000028767,GCA_900114245.1_SFK73302.1:0.0000020354)100:0.175950)37:0.000003)90:0.085460,(GCA_000299935.1_EKE77720.1:0.0901800999,GCA_001618175.1_KZD09858.1:0.0667268276)100:0.074199)80:0.045238,(((GCA_000300235.2_AJD52233.1:0.0000026294,GCA_000300275.1_EKF07650.1:0.0000026294)100:0.087960,((((GCA_000009985.1_BAE51581.1:0.0996490053,GCA_000513295.1_CDK98532.1:0.0369988061)100:0.084285,(GCA_000294655.1_CCG41354.1:0.0000021424,GCA_900108475.1_SEH32779.1:0.0397868365)100:0.257661)99:0.111141,(GCA_000315795.1_EKV30845.1:0.0184922301,(((GCA_000013085.1_ABC22365.1:0.1302204911,GCA_900101965.1_SDE09703.1:0.3073072631)80:0.092454,GCA_000284415.2_CCG09330.1:0.4067401578)97:0.165306,GCA_900100455.1_SDH28201.1:0.4073663089)88:0.079510)93:0.142557)73:0.023365,(GCA_001611975.1_AMW35241.1:0.1427225647,GCA_900156605.1_SIS37681.1:0.0446708973)100:0.071136)87:0.069956)88:0.050569,(((GCA_000019845.1_ACB95999.1:0.2990918225,(GCA_000021745.1_ACK51844.1:0.2517036810,GCA_900114285.1_SFK13961.1:0.3027257086)99:0.013116)86:0.084167,GCA_900104955.1_SEC27590.1:0.0000020233)76:0.067531,(((GCA_001644125.1_OAI23771.1:0.1105418336,GCA_001675455.1_OBS51613.1:0.0000027943)94:0.024175,(GCA_000304315.1_CCJ07191.1:0.2023061750,GCA_002117405.1_ARN83343.1:0.2214747699)100:0.133356)95:0.114649,GCA_900187365.1_SNB57953.1:0.3704727876)99:0.096937)99:0.264678)44:0.000002)58:0.037355)60:0.000002,((GCA_000143145.1_ADJ23733.1:0.1435634907,GCA_000503895.1_AHB49565.1:0.1936297770)95:0.075698,(GCA_000981545.1_CPR21117.1:0.0000021362,GCA_900104305.1_SDP23859.1:0.0000026888)100:0.085472)99:0.126645)76:0.065408,((GCA_000767795.1_KGM35426.1:0.0000021406,GCA_002195995.1_OWJ67972.1:0.0000021408)100:0.158804,(GCA_000739695.1_GAK44559.1:0.1502070516,(GCA_000982415.1_KKJ77516.1:0.0000022809,GCA_001026905.1_KLN61492.1:0.0000026327)100:0.179012)89:0.037308)76:0.021719)31:0.000002,(((((GCA_000963705.1_KJV10994.1:0.0000023936,GCA_002251735.1_OYQ18531.1:0.0210894229)100:0.156537,((((((GCA_000576635.1_EWY42122.1:0.0000028617,GCA_000936425.1_KJB96998.1:0.0210096992)100:0.091665,((GCA_002251795.1_OYQ33402.1:0.0932593736,((GCA_000153525.1_EAS84439.1:0.2676517713,GCA_000155895.1_EDZ60919.1:0.1383556965)100:0.352648,GCA_000742835.1_AIK95974.1:0.5974228061)97:0.244927)93:0.085879,GCA_000016185.1_ACI98642.1:0.3155972901)91:0.029233)84:0.018593,(GCA_000226315.1_AEP09676.1:0.0171225440,GCA_000348745.1_AGH98098.1:0.0000028253)100:0.415289)83:0.029643,(GCA_900177295.1_SMF25136.1:0.0000026294,GCA_900188055.1_SNR59984.1:0.0000026294)99:0.018500)80:0.043468,(GCA_000730165.2_ASG23643.1:0.2267610906,(GCA_000010725.1_BAI72776.1:0.0225089829,GCA_000632475.2_AIB12010.1:0.1393725646)100:0.172676)78:0.000002)81:0.075116,GCA_000968135.1_CCQ73867.1:0.2649526373)60:0.001852)66:0.023788,GCA_900101935.1_SDD62788.1:0.2734506989)61:0.000003,((GCA_000264455.2_AFK53806.1:0.0000027942,GCA_001601315.1_KYO57599.1:0.0000024570)100:0.277474,(((GCA_000164635.1_EFH10014.1:0.1871900199,((GCA_900101615.1_SDD79752.1:0.0000024835,GCA_900104205.1_SDB69903.1:0.0000023005)100:0.236894,(((GCA_000016725.1_ABQ30150.1:0.0000029724,GCA_000202835.1_BAJ80303.1:0.0000024537)100:0.183406,(GCA_000306035.1_EKM99340.1:0.0000023314,GCA_000964385.1_GAN79716.1:0.0000022573)100:0.250341)98:0.339446,(GCA_000021325.1_ACI53065.1:0.0121370502,((((GCA_000182745.1_BAK83279.1:0.0000025619,GCA_000208635.2_EGG75524.1:0.0000026294)100:0.016353,GCA_000964505.1_GAO00616.1:0.0596837203)100:0.262826,(GCA_002005445.1_AQS85246.1:0.2488578473,GCA_002173735.1_ARW48577.1:0.1065314371)99:0.162083)72:0.000002,(GCA_000231445.2_EHD14745.1:0.0000022230,GCA_002153535.1_OUI79287.1:0.0000028559)100:1.048620)56:0.078501)62:0.197313)98:0.212613)53:0.127482)58:0.095958,GCA_900141905.1_SHI78817.1:0.1940511085)95:0.304794,GCA_900100655.1_SDF69944.1:0.1769169855)55:0.102935)81:0.027589)78:0.038945,GCA_000689395.1_CDO60978.1:0.2744954546)78:0.026514)70:0.027669,(GCA_900102465.1_SDF10197.1:0.0467717441,(GCA_000319385.1_AFX98784.1:0.0506618870,GCA_000510265.1_AHC73557.1:0.1078733562)100:0.239121)97:0.119943)60:0.031153,GCA_000017565.1_ABS64822.1:0.0463450598)32:0.059187,(GCA_000024465.1_ADE38394.1:0.4817209627,GCA_001192655.1_GAO98570.1:0.6534424746)26:0.000002)6:0.000002,((GCA_900172325.1_SLN53612.1:0.1417215636,((((((((((((((GCA_000013005.1_ABC63415.1:0.1847465442,(GCA_001008165.2_AKH41680.1:0.0000023890,GCA_001281485.1_ALE16543.1:0.2242114633)89:0.027198)81:0.024021,GCA_000235975.2_EHJ58971.1:0.0671929722)82:0.031378,(GCA_001028705.1_AKM09949.1:0.0875469889,GCA_001661675.2_ARU15705.1:0.0548571587)98:0.045375)73:0.000003,(GCA_001304795.1_ALG61273.1:0.0000021891,GCA_001306275.1_KPM12655.1:0.0000021528)100:0.131848)87:0.080793,(((GCA_002218195.1_ASK87879.1:0.0921291005,GCA_900128895.1_SIO01141.1:0.0000028916)100:0.093565,(GCA_001295965.1_KPF77210.1:0.0000020634,GCA_001713435.1_AOG02024.1:0.0000023195)100:0.069086)35:0.023709,GCA_000013325.1_ABD26727.1:0.0707628306)33:0.012219)59:0.026097,((GCA_001663175.1_ANK13646.1:0.1055834573,GCA_001677335.1_OBV12519.1:0.0688198403)100:0.139861,GCA_000715015.1_KEO91522.1:0.0897741968)98:0.125410)59:0.000002,(GCA_000013985.1_ABF53013.1:0.0000024825,GCA_001610975.1_AMU95980.1:0.0000021292)100:0.304806)41:0.070031,GCA_001586395.2_KZB96708.1:0.1931197504)62:0.037567,(GCA_000091125.1_BAI96167.1:0.0000025737,GCA_000147835.3_AEG48866.1:0.0000020187)100:0.069197)60:0.067276,((GCA_000016765.1_ABQ69346.1:0.0000000000,GCA_002367875.1_PCE43314.1:0.0000000000):0.000002,GCA_002355275.1_ATE63136.1:0.0000024194)93:0.000002)93:0.116790,GCA_000934435.1_KIY12537.1:0.1321048082)94:0.056607,GCA_002251755.1_OYQ28670.1:0.5685791101)49:0.067632,(GCA_000342165.1_EMD84277.1:0.0693001961,GCA_002211145.1_OWV34007.1:0.0497620685)100:0.134129)100:0.119398,(GCA_000166055.1_ADP72809.1:0.0000020033,GCA_000636015.1_KAI93576.1:0.0466077865)100:0.425493)71:0.173825)18:0.000003,(((((((((((((((GCA_000011965.2_AAV96007.1:0.0227402089,((GCA_000161835.1_EET46871.1:0.0000026294,(GCA_900100005.1_SDI13376.1:0.0454582465,((((((((((GCA_000014045.1_ABG32772.1:0.0000023449,GCA_000154785.2_AEI94458.1:0.0000029931)95:0.000002,GCA_002210095.1_OWU77887.1:0.1443763091)97:0.022324,(GCA_000814025.1_KIC48504.1:0.0000021984,GCA_001969365.1_APX11753.1:0.0000023710)92:0.000002)94:0.003187,(GCA_001038505.1_KMK67080.1:0.0000021230,GCA_900188035.1_SNR42410.1:0.0449227222)99:0.042873)81:0.022038,((((GCA_000172095.1_EDQ05370.1:0.0228853513,GCA_000511355.1_AHD01311.1:0.0000023944)62:0.000002,((GCA_002115725.1_OSQ60127.1:0.0000023130,GCA_002115805.1_OSQ52054.1:0.0000021013)99:0.000002,((((GCA_000153725.1_EAU45581.1:0.0273739694,(((GCA_900106695.1_SDW32554.1:0.0821609731,GCA_900113695.1_SFI74663.1:0.0222544137)100:0.018957,(GCA_900107585.1_SEA21495.1:0.1215584902,GCA_001746755.1_OEJ68034.1:0.3485027516)98:0.147739)97:0.022264,(GCA_900111545.1_SES94326.1:0.0000021151,GCA_900143155.1_SHN51780.1:0.0000021737)100:0.090540)97:0.152491)96:0.041693,(GCA_001975705.1_APZ54884.1:0.0000021031,GCA_900102075.1_SDE51255.1:0.0000026294)96:0.000002)96:0.044201,(((GCA_000442255.1_EPX80473.1:0.0000022354,GCA_900100085.1_SDI84262.1:0.0000026294)95:0.000002,(GCA_900172385.1_SLN49139.1:0.0693667539,((GCA_001969385.1_APX25567.1:0.0000026294,GCA_900112435.1_SFD71138.1:0.0000026294)100:0.069434,GCA_900107355.1_SDY26042.1:0.1202753139)99:0.071816)59:0.000002)61:0.022592,(GCA_001687105.1_ANT59356.1:0.0000023791,GCA_900116195.1_SFS33339.1:0.0000023723)95:0.000002)59:0.000002)67:0.044220,GCA_900156525.1_SIT76451.1:0.1215284385)96:0.067352)64:0.021643)63:0.021625,((((((GCA_000376545.2_ANP41003.1:0.0000000000,GCA_900172225.1_SLN34275.1:0.0000000000):0.000000,GCA_900102795.1_SCZ63551.1:0.0000000000):0.000002,GCA_000152725.1_EAQ01819.1:0.0878506179)33:0.000002,GCA_001678945.1_ANP38476.1:0.0000028104)58:0.000003,(GCA_000511385.1_AHD10186.1:0.0230048689,(GCA_001258055.1_CRL13792.1:0.0000021288,GCA_900113345.1_SFG04727.1:0.0000021297)100:0.067569)75:0.024929)58:0.028010,((GCA_900110775.1_SEQ39975.1:0.0224809420,(((((GCA_000299875.1_EKE73312.1:0.0205685034,GCA_900114135.1_SFJ04419.1:0.0471946074)100:0.049563,(GCA_900109555.1_SEK70668.1:0.0000029448,GCA_900172305.1_SLN44747.1:0.0000023815)100:0.146752)100:0.022947,GCA_900172375.1_SLN30502.1:0.0224582932)100:0.142837,GCA_900110425.1_SEO26239.1:0.0462705485)89:0.000002,(((((GCA_001307765.1_KPN62163.1:0.0152147240,GCA_900177545.1_SMH29344.1:0.1330998644)96:0.041793,GCA_900109955.1_SEW10577.1:0.1010617446)62:0.034178,GCA_000152805.1_EAQ12108.1:0.1222952689)94:0.103382,GCA_001458175.1_CUH50650.1:0.1009271019)59:0.030859,GCA_900114415.1_SFK54436.1:0.0243374126)63:0.063779)86:0.060170)55:0.000003,GCA_900129685.1_SHH83447.1:0.0000023815)90:0.029637)53:0.000003)56:0.000002,GCA_000622405.1_KIN69254.1:0.0452731473)18:0.000001)7:0.000002,GCA_000203975.3_KID08119.1:0.0000026294)8:0.000002,GCA_900109035.1_SEI82298.1:0.0000026294)28:0.000003,GCA_001890925.1_OJI94280.1:0.0461394682)81:0.005916,(((((GCA_000152625.1_EAP76060.1:0.0000023707,((GCA_900099935.1_SDI25875.1:0.0957008523,GCA_900112335.1_SFB75770.1:0.1825323290)99:0.136680,GCA_000590925.1_AHM02630.1:0.0491460196)97:0.116193)96:0.020998,GCA_001247715.1_KNX40386.1:0.0000023718)73:0.000003,((GCA_900111875.1_SFA72224.1:0.0447948836,GCA_900142085.1_SHJ66551.1:0.1404298353)88:0.000003,GCA_900116005.1_SFQ94788.1:0.1735259842)95:0.046202)96:0.043019,GCA_000152605.1_EAP84625.1:0.1229000892)68:0.000002,(((((GCA_000169415.1_EBA08743.1:0.0226774868,(((((((GCA_001458375.1_CUH80316.1:0.0000000000,GCA_002237555.1_ASP21753.1:0.0000000000):0.000000,GCA_900188425.1_SNS26638.1:0.0000000000):0.000000,GCA_002211205.1_OWV64295.1:0.0000000000):0.000000,GCA_900184945.1_SMX36580.1:0.0000000000):0.000000,GCA_002211225.1_OWV49536.1:0.0000000000):0.000000,GCA_900101505.1_SDC39855.1:0.0000000000):0.000003,GCA_002211155.1_OWV62955.1:0.0000026294)92:0.000002)81:0.000002,(GCA_001482405.1_KUF09072.1:0.0454921554,(GCA_900113405.1_SFH34857.1:0.0000026294,GCA_900172315.1_SLN59672.1:0.0000021400)100:0.092458)98:0.023351)93:0.008407,((GCA_000521865.1_ETX29489.1:0.0229095597,((GCA_001046955.1_AKO97511.1:0.0000000000,GCA_900115815.1_SFQ16172.1:0.0000000000):0.000003,GCA_900109145.1_SEJ77679.1:0.0000026294)94:0.000003)91:0.000002,GCA_900107235.1_SDY07314.1:0.0693429973)99:0.043985)97:0.039303,GCA_001205715.1_KNG92469.1:0.0738892940)76:0.000002,(GCA_900095785.1_SCM67473.1:0.0000026004,GCA_900115865.1_SFQ05377.1:0.0000020442)100:0.068676)82:0.022805)74:0.020677)76:0.026185,(GCA_900184815.1_SMX24343.1:0.0729566589,GCA_900102905.1_SDK95379.1:0.1556389802)94:0.045370)45:0.000003)25:0.000002)22:0.000002,GCA_900116455.1_SFT63398.1:0.0234459779)47:0.000002)75:0.025900,GCA_900172275.1_SLN58440.1:0.0212515408)10:0.000002,(GCA_900172295.1_SLN34109.1:0.0291980335,(GCA_000442315.1_EPX86631.1:0.1618544434,(GCA_000836695.1_KIQ69866.1:0.0127524080,GCA_900141735.1_SHJ20326.1:0.1876727847)98:0.080177)81:0.033026)70:0.020860)8:0.000002,(((GCA_001458355.1_CUH66903.1:0.0000021627,(GCA_000600335.2_EYD77793.1:0.1183581700,GCA_001908835.1_APO86410.1:0.0458277277)95:0.047924)68:0.022603,(GCA_001404155.1_CRK74617.1:0.0000029572,GCA_900114125.1_SFJ16421.1:0.0000027626)100:0.095652)62:0.000002,GCA_900172355.1_SLN41394.1:0.0000022230)69:0.022776)9:0.000003,GCA_001187845.1_AKS46594.1:0.0455895308)58:0.026852,(GCA_900114485.1_SFL01141.1:0.0021963734,GCA_000738435.1_AII86910.1:0.1990829400)87:0.021643)52:0.025787,GCA_000155735.2_AGI72878.1:0.0233270585)72:0.054217,GCA_000299575.1_EKE45165.1:0.0954692374)40:0.000002,GCA_000600975.2_EYD71303.1:0.1171388601)49:0.020798,((GCA_900110115.1_SEM66783.1:0.0000022625,GCA_900141995.1_SHJ30295.1:0.0000026294)100:0.046785,GCA_900115595.1_SFP70118.1:0.0467787889)35:0.000002)47:0.038921,(GCA_000153305.1_EAR50422.1:0.1184489775,(GCA_000740775.1_KFI31012.1:0.0000020981,GCA_000740795.1_KFI26613.1:0.0221904939)100:0.075703)42:0.047572)30:0.000002,(((GCA_000018145.1_ABV93068.1:0.0687814754,GCA_900142295.1_SIN88771.1:0.0279073947)93:0.026921,(GCA_000765015.1_KGK80771.1:0.0000028439,GCA_900141945.1_SHI35995.1:0.0000027206)100:0.027645)84:0.041065,(((GCA_001403795.1_CTQ49643.1:0.0243220493,GCA_900109285.1_SEK53747.1:0.0000024125)100:0.026483,GCA_001981245.1_APX90621.1:0.0711776736)92:0.024776,(GCA_000012905.2_ABA78687.1:0.1031550434,GCA_900188335.1_SNS80858.1:0.1653744942)2:0.020064)3:0.000003)79:0.048186)75:0.023327,((((GCA_001517585.1_CUX82211.1:0.0236991693,GCA_900107025.1_SDX20268.1:0.0723802583)91:0.022476,GCA_900156815.1_SIS65509.1:0.1225208636)79:0.000003,(GCA_900110025.1_SEN47818.1:0.0693030864,GCA_900110135.1_SEN40035.1:0.1201327437)62:0.024440)54:0.071094,((GCA_000714535.1_KEO51560.1:0.0000025811,GCA_000715505.1_KEP71035.1:0.0463820665)100:0.073836,(GCA_900106675.1_SDW86967.1:0.0445149461,(((GCA_000014865.1_ABK46110.1:0.1795748496,GCA_002109495.1_OSM06226.1:0.3273723643)99:0.265708,(GCA_000152825.2_ADM10407.1:0.7027455924,GCA_001637395.1_OAB61304.1:0.8590694627)93:0.186592)78:0.120603,((GCA_002117145.1_ARN84245.1:0.6508753204,((((((((GCA_000008385.1_AAW71212.1:0.2474938491,GCA_000953315.1_CDR79313.1:0.0000021870)100:0.831486,GCA_000964755.1_KJV65339.1:0.1313380079)47:0.025972,GCA_000026005.1_CAH58207.1:0.0567363205)95:0.119478,(GCA_000964795.1_KJV68925.1:0.0000022313,(GCA_000011945.1_AAV86695.1:0.1079522503,GCA_000024505.1_ACZ49182.1:0.1441918316)100:1.186200)91:0.135914)100:0.431376,((GCA_000010205.1_BAG41046.1:0.1011551413,GCA_000964595.1_KJV55927.1:0.1632374518)100:1.139150,(GCA_000022525.1_ACT69010.1:1.0825736336,GCA_000632985.1_AHX10992.1:0.9301119051)100:1.986710)91:0.374006)59:0.148313,(GCA_000012385.1_ABE04167.1:0.1428361450,GCA_000195735.1_CAA15217.1:0.0493088912)100:0.673225)57:0.156367,GCA_000815465.1_KIE05578.1:0.4329564526)33:0.000002,GCA_000219355.1_AEI88435.1:1.1696669146)76:0.220734)73:0.197497,((((GCA_000017145.1_ABR62443.1:0.1452686081,GCA_002288525.1_ASY66897.1:0.0718642543)74:0.000002,((GCA_000018545.1_ACP25978.1:0.0789942800,GCA_000697965.2_ANK76536.1:0.1954369392)61:0.099230,GCA_000092045.1_ABC92485.1:0.0369104676)57:0.037577)100:1.231880,(((GCA_000016725.1_ABQ30323.1:0.0241446622,GCA_000202835.1_BAJ80131.1:0.0000025265)100:0.712154,(GCA_000021325.1_ACI50499.1:0.4742596850,GCA_000935205.1_KIZ38614.1:2.3254071180)100:0.456806)100:0.528848,GCA_001982645.1_ONG40324.1:0.3975960022)100:2.119540)97:0.364266,((((((((((((((((((GCA_000011345.1_BAC08221.1:0.0000028493,GCA_000505665.1_AHB87645.1:0.0464532265)100:0.358194,((((((((GCA_000155555.1_EDX71936.1:0.1139395980,(GCA_000211815.1_EGJ32344.1:0.0222543765,GCA_001942495.1_OLT58746.1:0.0000021243)100:0.074747)74:0.073197,((((GCA_000317675.1_AFZ53730.1:0.0524922783,(GCA_001548095.1_BAQ60935.1:0.0939720061,GCA_001548115.1_BAQ65262.1:0.0678092632)99:0.031691)100:0.024325,GCA_001747005.1_OEJ79340.1:0.2182803196)98:0.045264,GCA_001637395.1_OAB61976.1:0.1564165229)96:0.052081,GCA_001870225.1_APB33490.1:0.2469788078)94:0.026847)44:0.026571,(GCA_000332055.1_ELS05389.1:0.1631891999,((((((((GCA_000017845.1_ACB51571.1:0.0457890534,(GCA_000167195.1_EAM53141.1:0.0000021717,GCA_000235665.2_EHJ14975.1:0.0000021316)100:0.024730)100:0.174796,(GCA_000284135.1_BAL30665.1:0.0000023703,GCA_000478825.2_AIE75728.1:0.0235610502)100:0.222864)96:0.028569,(GCA_000317025.1_AFY76342.1:0.0000021707,GCA_001904635.1_OKH23831.1:0.0230376484)100:0.024085)95:0.044054,GCA_000021825.1_ACK70943.1:0.1557391826)96:0.076113,GCA_000317575.1_AFZ34457.1:0.0000024230)69:0.023291,GCA_002355455.1_BAU66144.1:0.0000022830)77:0.028565,(GCA_001904615.1_OKH19080.1:0.1896684870,(GCA_000473895.1_ERN41480.1:0.2139460993,(GCA_000317615.1_AFZ51111.1:0.0274995055,GCA_000317635.1_AFZ43859.1:0.0649607375)100:0.211244)97:0.137207)88:0.073527)61:0.053071,((GCA_000332035.1_ELR96590.1:0.2055025100,(GCA_000011385.1_BAC88593.1:0.0278493166,GCA_000484535.1_AGY57527.1:0.0239099936)100:0.378976)97:0.116766,GCA_002368355.1_BAZ45001.1:0.1393926896)89:0.090091)60:0.005338)93:0.093491)36:0.031102,(((((GCA_000176895.2_CCE20419.1:0.0000026294,GCA_000307915.1_EKD10512.1:0.0000026294)100:0.073072,GCA_000478195.2_ERT05270.1:0.1114049777)92:0.050475,GCA_000972705.2_KKD37987.1:0.0360933855)100:0.109667,GCA_000180455.1_CBN54246.1:0.1109826269)94:0.027280,((GCA_000214075.2_EGK88899.1:0.0000021973,GCA_000317475.1_AFZ06017.1:0.0000028431)100:0.044519,GCA_002412335.1_PCN51481.1:0.0000021058)100:0.023271)97:0.066400)38:0.030777,((GCA_000317495.1_AFZ14303.1:0.0493075910,GCA_000025125.1_ADB95527.1:0.4620287662)96:0.065874,GCA_000317515.1_AFZ19494.1:0.0504635714)95:0.073774)67:0.044356,(GCA_000775285.1_KGF72190.1:0.0743402369,(GCA_002142475.1_BAS58660.1:0.1013175693,((((GCA_002075285.2_ASC70027.1:0.0515178492,GCA_000817775.1_KIF41255.1:0.2940332313)83:0.095990,GCA_001904775.1_OKH50622.1:0.1648492172)97:0.092252,GCA_000317045.1_AFY64555.1:0.1473852445)13:0.034415,(GCA_000018105.1_ABW27175.1:0.2696432762,GCA_000317145.1_AFY91837.1:0.1903336505)13:0.043987)61:0.049351)61:0.021891)60:0.024593)58:0.025133,((GCA_000317555.1_AFZ29761.1:0.0000024706,GCA_001904655.1_OKH23650.1:0.0000020987)100:0.037673,GCA_000350105.1_CCH66568.1:0.1524469808)95:0.084471)46:0.022737,GCA_000952155.1_KJH71532.1:0.0881318099)40:0.000003)45:0.057758,((((GCA_000014265.1_ABG50856.1:0.0235375389,GCA_002260545.1_OZH51898.1:0.0710058768)74:0.072520,((GCA_000317105.1_AFY82591.1:0.1021696602,GCA_001276715.1_KOR37847.1:0.0898875268)79:0.020390,((GCA_000710505.1_KEI66891.1:0.0000023790,GCA_900009265.1_CUR08974.1:0.0223077603)100:0.047285,(GCA_000317065.1_AFY69885.1:0.1278340475,GCA_000332215.1_ELS32133.1:0.1412089950)100:0.216182)69:0.047622)65:0.023364)26:0.047278,GCA_001904725.1_OKH40181.1:0.0672816448)18:0.000003,GCA_001746915.1_OEJ74406.1:0.1229820033)32:0.022246)26:0.000003,GCA_000317125.1_AFY87743.1:0.0690351519)37:0.001367,GCA_001456025.1_KST66564.1:0.0742609750)48:0.024644,GCA_000231365.2_EHC12795.1:0.0000021575)18:0.000002,GCA_001904645.1_OKH13215.1:0.0000026294)41:0.000002,((GCA_000934435.1_KIY11830.1:0.0000000000,GCA_001990805.1_ONN59853.1:0.0000000000):0.000002,GCA_001275395.1_KOP25850.1:0.0000025759)76:0.047238)76:0.025270,(GCA_000316575.1_AFY32817.1:0.0000021324,GCA_000317535.1_AFZ26254.1:0.0483048346)94:0.022309)25:0.000002,GCA_000169135.1_EAW42807.1:0.0000026294)14:0.000002,((((((((GCA_000020025.1_ACC83927.1:0.0000000000,GCA_002367975.1_BAY17651.1:0.0000000000):0.000000,GCA_002368055.1_BAZ75737.1:0.0000000000):0.000000,GCA_000196515.1_ADI62956.1:0.0000000000):0.000000,GCA_002368275.1_BAY91056.1:0.0000000000):0.000000,GCA_002368075.1_BAZ82114.1:0.0000000000):0.000000,GCA_002368295.1_BAZ00342.1:0.0000000000):0.000000,GCA_002218065.1_GAX37033.1:0.0000000000):0.000000,GCA_001298445.1_ALF52148.1:0.0000000000):0.000002)21:0.000002,((((GCA_000175835.1_EFA69474.1:0.0000000000,GCA_002368135.1_BAZ88889.1:0.0000000000):0.000002,GCA_001432185.1_KRH95579.1:0.0000026294)83:0.000002,GCA_000175855.1_EFA72962.1:0.0462901346)100:0.022300,((GCA_000312705.1_AFW95124.1:0.0000000000,GCA_002368115.1_BAZ87983.1:0.0000000000):0.000003,GCA_000789435.1_KHG42861.1:0.0000020927)77:0.000002)99:0.022400)36:0.000002,GCA_000317695.1_AFZ56109.1:0.0223087840)78:0.024590,GCA_000204075.1_ABA22330.1:0.0000021732)46:0.000002,(GCA_000317435.1_AFZ03529.1:0.0226283399,((GCA_000346485.2_KYC38540.1:0.0705470248,GCA_000760695.2_KIE13151.1:0.0000026294)100:0.045312,GCA_000828085.2_KIJ82954.1:0.0225483640)100:0.022492)95:0.023040)89:0.015984,GCA_000316665.1_AFY59087.1:0.0769767301)98:0.311379,GCA_000012525.1_ABB57376.1:0.0000022047)97:0.169835,((GCA_000011465.1_CAE18616.1:0.3086706246,GCA_000760175.1_KGG13216.1:0.1001452519)99:0.142024,((GCA_000155635.1_EDY39214.1:0.1436256973,GCA_000316515.1_AFY29968.1:0.2337147230)100:0.158681,GCA_001182765.1_CRY93288.1:0.1933286060)100:0.077215)99:0.247571)100:1.314140)91:0.384434)69:0.021490)90:0.315633)73:0.040067)49:0.063550)17:0.000003)50:0.022120,(((((((GCA_000442275.2_EPX79940.1:0.0462693539,GCA_900111945.1_SFR54250.1:0.0000028974)100:0.072100,GCA_001305615.1_ALG89895.1:0.0000023215)93:0.023551,GCA_000671395.1_KCV83182.1:0.0995502478)85:0.000002,GCA_900184935.1_SMX34136.1:0.0455207567)89:0.023531,(GCA_000812665.2_AML53205.1:0.0000025362,(GCA_900172235.1_SLN44550.1:0.0028160501,(GCA_000223375.1_AEM41652.1:0.0000020698,GCA_001399515.1_ALJ82401.1:0.0000026294)100:0.792538)72:0.067113)71:0.045366)70:0.041848,(GCA_001620265.1_AMY69471.1:0.0961995601,(GCA_000021865.1_ADE85279.1:0.0507424330,(GCA_000203895.1_ABL70326.1:0.0000022427,GCA_000444995.1_AGT09564.1:0.1651801171)100:0.087518)100:0.132285)44:0.029112)44:0.025931,(GCA_000647975.1_KAJ55553.1:0.1132854051,GCA_000740785.1_KFI27194.1:0.3058606545)44:0.040757)54:0.023410)39:0.022035,(GCA_001548075.1_BAQ68515.1:0.0000026513,GCA_001633165.1_ANB35343.1:0.0000023059)100:0.146583)76:0.193401)36:0.026505)65:0.079527,GCA_900093605.1_SCA54998.1:0.4160521680)13:0.018936,((((((((GCA_000007125.1_AAL52329.1:0.0000029957,GCA_000157815.1_EEY00186.1:0.0000023488)91:0.000002,(GCA_000017405.1_ABS15127.1:0.0000022411,GCA_000585655.1_EXL05849.1:0.0000023338)100:0.021935)100:0.117643,GCA_001558695.1_KXF77657.1:0.0000020342)69:0.024844,((GCA_000014245.1_ABG62429.1:0.0982772227,(GCA_000300335.1_EKF20198.1:0.0000025542,GCA_000300515.1_EKF42681.1:0.0422697460)100:0.092888)50:0.065009,(GCA_900104355.1_SDP62904.1:0.0457857907,(GCA_900113985.1_SFJ10236.1:0.0715289559,((GCA_000022725.1_ACS51304.1:0.0064668065,GCA_000341385.1_AGF75897.1:0.0595898846)100:0.294980,(GCA_000817775.1_KIF43624.1:0.1799443551,GCA_001293565.1_KPB01697.1:0.1236131048)99:0.081696)99:0.081446)97:0.025059)97:0.072414)44:0.000003)61:0.023796,((((GCA_001424795.1_KQU76224.1:0.0000023202,((GCA_001510895.1_KUM27967.1:0.1112766187,GCA_002238045.1_OXS99275.1:0.2339388045)100:0.050642,(GCA_000585625.1_EXL09911.1:0.2041909292,GCA_002075885.1_OQM77428.1:0.0804519051)100:0.083485)99:0.103232)99:0.021556,GCA_001605015.1_AMS41862.1:0.0000027958)100:0.043997,GCA_001618845.1_AMY00992.1:0.0000024485)100:0.025963,GCA_900113935.1_SFI70815.1:0.1685351278)90:0.021094)96:0.068340,GCA_000179775.1_EFL89999.1:0.3111628797)64:0.033657,(((GCA_001720135.1_ODN72479.1:0.1594167574,GCA_001637395.1_OAB63108.1:3.8845189835)47:0.000003,((GCA_000016285.1_ACM36236.1:0.0633280967,((((((GCA_000017145.1_ABR59755.1:0.0000028184,GCA_000018545.1_ACP24846.1:0.0000022674)97:0.000003,(GCA_000697965.2_ANK72053.1:0.0000028601,GCA_001885585.1_OJG00225.1:0.0000020801)98:0.021344)50:0.021192,GCA_001687365.1_OBZ96285.1:0.0000022962)68:0.042433,GCA_002288525.1_ASY62398.1:0.0000021399)91:0.042957,(((GCA_000722615.1_KEQ06835.1:0.0000023129,GCA_000722625.1_KEQ08678.1:0.0000024351)100:0.021246,((GCA_001578105.1_AMM84005.1:0.0378251270,GCA_002043005.1_AQZ52634.1:0.0387605893)100:0.008164,(GCA_000325745.1_AGA64260.1:0.2789750097,GCA_000496595.1_AHA27920.1:0.6949580221)98:0.169348)97:0.022148)98:0.021302,(GCA_000731295.1_CDN53545.1:0.0000026294,GCA_000731315.1_CDN47401.1:0.0000027385)73:0.000002)96:0.043402)15:0.000003,((GCA_000154705.2_EDQ33413.1:0.0000024034,GCA_001703635.1_OCW58686.1:0.0203357566)97:0.042464,((GCA_000743575.1_KFL32533.1:0.1094765100,GCA_000970435.1_KKB83840.1:0.1154005831)100:0.140743,((GCA_001017175.1_KLK94875.1:0.0000020586,GCA_900102135.1_SCY83957.1:0.0400747662)100:0.108479,GCA_001676615.1_OCC06281.1:0.4379832462)78:0.053991)88:0.056468)91:0.060243)31:0.021565)32:0.000003,(((GCA_000092025.1_AAK87075.1:0.0418907044,GCA_000769405.1_KPN28092.1:0.0000023987)99:0.020102,GCA_000092045.1_ABC90414.1:0.0000020990)95:0.021823,(GCA_001267455.1_KOC77520.1:0.0000024689,GCA_001652565.1_ANH03826.1:0.0000022831)100:0.064583)95:0.022647)91:0.110620)56:0.016548,(((GCA_000153465.1_EAS51156.1:0.0304412954,((GCA_000800175.1_KHJ56386.1:0.0000026294,GCA_900141975.1_SHJ46982.1:0.0000022059)100:0.098633,GCA_900104035.1_SDO77539.1:0.1315753694)100:0.097880)99:0.067053,(GCA_000153705.1_EAU40387.1:0.0236781136,GCA_900176465.1_SMC58889.1:0.0892866088)100:0.028706)100:0.150785,GCA_002088295.1_ORE95848.1:0.1759375863)93:0.072114)63:0.030354)63:0.042751,((GCA_001305515.1_KPL50777.1:0.0038674978,GCA_900148505.1_SHO66176.1:0.1629070059)95:0.066093,((GCA_002355335.1_BAT60236.1:0.2037339076,(((GCA_000010525.1_BAF87676.1:0.0169423376,(((GCA_000828475.1_BAQ17521.1:0.1067590071,GCA_001723285.1_ODS00885.1:0.0506689141)99:0.265201,GCA_001708935.1_ODA68510.1:0.1230854944)97:0.134391,GCA_900167455.1_SJZ46966.1:0.3937957286)96:0.137027)95:0.053085,GCA_000017645.1_ABS69843.1:0.0690016668)87:0.000002,(GCA_000092925.1_ADH89156.1:0.0564952097,GCA_900100155.1_SCW41114.1:0.0090600273)100:0.156594)94:0.066892)80:0.067780,(GCA_900115225.1_SFO25309.1:0.0567094090,GCA_900215505.1_SNY93729.1:0.0584166938)100:0.195969)53:0.000002)86:0.049155)59:0.027328)42:0.031960,(GCA_000019945.1_ACB79185.1:0.1119377180,GCA_000022085.1_ACL59014.1:0.0173620520)97:0.094481)31:0.048843,GCA_900102695.1_SCZ37685.1:0.1760565684)32:0.064425,GCA_001426945.1_KQZ00968.1:0.1792764453)44:0.031368,((GCA_001402875.1_ALK09116.1:0.0000024033,GCA_001459775.1_CUU41779.1:0.0000026294)100:0.167071,(((GCA_000014285.2_ABI62190.1:0.0000026294,GCA_000576085.2_AHJ63100.1:0.0000026294)100:0.284955,GCA_000964365.1_GAN77482.1:0.0666523037)99:0.265996,(GCA_000496075.1_ESR25122.1:0.0734415070,GCA_900106675.1_SDX91145.1:3.9265376790)48:0.088091)34:0.070373)50:0.098550)90:0.055479,(GCA_000230555.1_AEQ51347.1:0.1290486981,GCA_900100665.1_SDG68700.1:0.0000020869)97:0.093541)100:0.357510)99:0.044353)99:0.077623,((GCA_000144605.1_ADL01260.1:0.0526054050,GCA_002205555.1_ASD28056.1:0.1418071027)100:0.179049,(GCA_000175215.2_ADU14452.1:0.1333577628,GCA_000204015.1_EGF90604.1:0.0971184360)100:0.109650)100:0.150275)100:0.039809);
