# Supplementary material for: Assessing the accuracy of phylogenetic rooting methods on prokaryotic gene families
Source: PLoS One. 2020 May 15;15(5):e0232950. doi: 10.1371/journal.pone.0232950 (PMC7228096; doi:10.1371/journal.pone.0232950)
Supplement: S2 Dataset — (ZIP) [file pone.0232950.s003.zip › EmpiricalDataset/GeneTrees_IQTree/000339.aln.treefile]

(GCA_000006905.1_AAK25503.1:0.1084776004,GCA_000092285.1_ADG08670.1:0.1244916549,((GCA_000017265.1_ACG76612.1:0.3184336339,GCA_001425915.1_KQW69375.1:0.2015050711)100:0.451622,((GCA_000144605.1_ADL02524.1:0.2149183432,GCA_002205555.1_ASD26753.1:0.2122642705)100:0.447094,((GCA_000175215.2_ADU14009.1:0.2619859054,GCA_000204015.1_EGF91806.1:0.3898977225)100:0.458112,((GCA_000013025.1_ABI78700.1:0.0537609427,GCA_000685315.1_KCZ97213.1:0.1334667453)100:0.916953,(((((((((((((((GCA_000007125.1_AAL53202.1:0.0000019909,GCA_000157815.1_EEX99301.1:0.0000028603)100:0.066148,(GCA_000017405.1_ABS13536.1:0.0033371817,GCA_000585655.1_EXL07734.1:0.0000021147)100:0.073759)100:0.174534,(GCA_001558695.1_KXF79215.1:0.1589013552,(GCA_900104355.1_SDO59759.1:0.0832634045,GCA_900113985.1_SFI73363.1:0.0875652018)100:0.164434)100:0.090754)100:0.095410,(((GCA_000014245.1_ABG62062.1:0.2259442975,(((GCA_000585625.1_EXL09439.1:0.2641717393,GCA_002075885.1_OQM76380.1:0.2383680818)96:0.069837,(GCA_001510895.1_KUM25444.1:0.0714293855,GCA_001618845.1_AMX98298.1:0.1245539724)98:0.031133)97:0.072063,(GCA_001424795.1_KQU62706.1:0.0396462696,GCA_001605015.1_AMS39694.1:0.0534314395)100:0.145622)100:0.071172)89:0.025477,(GCA_000300335.1_EKF19245.1:0.1078472468,GCA_000300515.1_EKF41701.1:0.1273368586)100:0.160718)86:0.055034,(GCA_900113935.1_SFJ11922.1:0.2807037267,GCA_002238045.1_OXT02908.1:0.4566798838)94:0.095536)99:0.087641)99:0.083983,((((((GCA_000016285.1_ACM34989.1:0.2461976161,(GCA_001578105.1_AMM86323.1:0.0669413860,GCA_002043005.1_AQZ50089.1:0.0691975996)100:0.398795)90:0.079755,GCA_000092025.1_AAK85846.1:0.2903379238)72:0.035127,((GCA_000722615.1_KEQ03089.1:0.0000027955,GCA_000722625.1_KEQ03556.1:0.0000028830)100:0.188262,(GCA_000731295.1_CDN56328.1:0.0000027147,GCA_000731315.1_CDN50212.1:0.0122028438)100:0.180626)79:0.073438)94:0.043988,(GCA_000092045.1_ABC88857.1:0.0534899892,GCA_000769405.1_KPN25591.1:0.0269481333)100:0.170251)94:0.057176,((((((GCA_000017145.1_ABR62064.1:0.0733878247,GCA_002288525.1_ASY64823.1:0.0698888917)83:0.012229,GCA_000018545.1_ACP27111.1:0.0617842328)100:0.068956,GCA_000697965.2_ANK74321.1:0.0882191353)100:0.091392,GCA_001885585.1_OJF98435.1:0.1120058537)92:0.015889,GCA_001687365.1_OBZ93577.1:0.1301621697)100:0.050250,(GCA_001267455.1_KOC74675.1:0.0055248056,GCA_001652565.1_ANH06111.1:0.0308229158)100:0.163019)100:0.079726)97:0.140107,((GCA_000154705.2_EDQ35294.2:0.1913321906,GCA_001703635.1_OCW56139.1:0.2464538763)100:0.189238,(GCA_000325745.1_AGA65358.1:0.3785118055,GCA_000496595.1_AHA27509.1:0.7850425767)100:0.585725)95:0.031921)100:0.073777)99:0.097411,GCA_001293565.1_KPB02181.1:0.5955774122)92:0.060244,((GCA_000153465.1_EAS49069.1:0.2348330401,(GCA_000153705.1_EAU42326.1:0.2337602399,GCA_900176465.1_SMC54309.1:0.1874468135)100:0.197242)100:0.112588,((GCA_000800175.1_KHJ53594.1:0.0607195497,GCA_900141975.1_SHJ95612.1:0.0208120087)100:0.269293,GCA_900104035.1_SDO33120.1:0.4505892674)100:0.149639)100:0.152932)96:0.078539,GCA_000179775.1_EFL89195.1:0.8950904350)96:0.109652,(GCA_000022725.1_ACS50424.1:0.1517720469,GCA_000341385.1_AGF75189.1:0.1254729033)100:0.980511)100:0.153754,(((((GCA_000148725.1_EFO32257.1:0.5133313324,(GCA_000192745.1_ADZ68487.1:0.1892357877,(GCA_001188555.1_KND17714.1:0.0000028603,GCA_002249885.1_OXS47207.1:0.0000028603)100:0.193727)100:0.111410)100:0.077536,(GCA_000158095.1_EEE47946.1:0.1856385751,GCA_001403915.1_CTQ46481.1:0.1744369972)100:0.119416)100:0.106015,GCA_900105595.1_SDU43852.1:0.5082122018)100:0.165703,(GCA_001907205.1_OKL44714.1:0.4353715937,(GCA_900110875.1_SEQ27455.1:0.1340155075,GCA_900114245.1_SFJ93345.1:0.1966586516)100:0.390732)100:0.314586)100:0.194534,(((GCA_001305515.1_KPL55801.1:0.5355875423,GCA_001720135.1_ODN71309.1:0.5692203486)95:0.112002,(GCA_900104485.1_SDB56654.1:0.4087919872,GCA_900129325.1_SHF63693.1:0.3233481962)100:0.171051)92:0.068254,(GCA_900148505.1_SHO66144.1:0.3803072039,GCA_002088295.1_ORE94476.1:0.5350677430)100:0.159674)93:0.076290)82:0.034614)98:0.085676,(GCA_900102695.1_SCZ35244.1:0.7183503690,(GCA_900115225.1_SFN90489.1:0.2994987881,GCA_900215505.1_SNY91736.1:0.3937004969)100:0.481708)74:0.035834)99:0.079259,((((GCA_000010525.1_BAF87023.1:0.3064626366,GCA_000017645.1_ABS66942.1:0.2936839444)100:0.205146,(GCA_000092925.1_ADH91192.1:0.0883283004,GCA_900100155.1_SCW71044.1:0.1232926686)100:0.308786)100:0.235388,((((((GCA_000011365.1_BAC46013.1:0.0539843824,GCA_000661935.1_AHY55565.1:0.0267507620)100:0.232086,((GCA_000195775.1_CAE25516.1:0.3533137561,GCA_000935205.1_KIZ42526.1:0.1792762974)100:0.087380,(GCA_001618955.1_KZD25845.1:0.0179874388,GCA_900108575.1_SEH81804.1:0.0431262569)100:0.239784)100:0.061434)99:0.105859,(GCA_000012725.1_ABA03320.1:0.1118162313,GCA_000013885.1_ABE60961.1:0.0963273636)100:0.140453)99:0.058107,(GCA_000336555.1_EKS33147.1:0.1943121553,((GCA_000218565.1_AEI04788.1:0.0000028603,GCA_000218585.1_AEI01214.1:0.0000028603)100:0.129833,GCA_000314735.2_EKS30090.1:0.0924782055)100:0.256775)79:0.036401)100:0.284987,GCA_900100665.1_SDH12944.1:0.5238394179)76:0.045768,(((GCA_001426945.1_KQY97907.1:0.3542896560,GCA_002355335.1_BAT61723.1:0.4584952740)26:0.080516,(GCA_002119765.1_ARP99547.1:0.4513952409,(GCA_001402875.1_ALK10998.1:0.0000020638,GCA_001459775.1_CUU43660.1:0.0034779482)100:0.584853)26:0.067053)96:0.041711,GCA_001579845.1_AMN38817.1:0.4492119841)97:0.072086)98:0.088923)48:0.077391,((((((GCA_000019945.1_ACB83054.1:0.1913502647,GCA_000022085.1_ACL56613.1:0.1075383185)100:0.128209,(GCA_001017175.1_KLK94088.1:0.0184096876,GCA_900102135.1_SCY52043.1:0.0523659780)100:0.208376)100:0.153672,(GCA_001271345.1_ALA17339.1:0.0053929922,GCA_001887265.1_APF36082.1:0.0773864985)100:0.263055)99:0.088137,(GCA_001741865.1_AOO80067.1:0.1220598017,GCA_900102525.1_SDG48381.1:0.0974782038)100:0.235178)100:0.186023,(GCA_001676615.1_OCC06088.1:0.5528657583,GCA_900104955.1_SEC82944.1:0.4466873347)41:0.095482)40:0.049549,(((GCA_000019845.1_ACB95609.1:0.3642631301,(GCA_000021745.1_ACK50369.1:0.3619825945,GCA_900114285.1_SFK47880.1:0.2762446033)100:0.118589)100:0.290763,(GCA_000304315.1_CCJ06493.1:0.2031249578,((GCA_001644125.1_OAI31519.1:0.0735287163,GCA_001675455.1_OBS54217.1:0.0790885945)100:0.170134,GCA_002117405.1_ARN81534.1:0.3600875362)80:0.043324)100:0.271247)97:0.082323,GCA_900187365.1_SNB73291.1:0.7402210752)22:0.070191)100:0.171415)99:0.153591)46:0.078953,((GCA_000496075.1_ESR25926.1:0.8273718941,(((((((((((((((((((GCA_000011965.2_AAV97032.1:0.2207727678,(((GCA_001247715.1_KNX41256.1:0.1758385809,GCA_900172295.1_SLN28490.1:0.2038377416)100:0.085010,GCA_900116455.1_SFT53852.1:0.2961289360)98:0.056720,GCA_900109035.1_SEJ33538.1:0.2052327180)98:0.043848)94:0.044817,(((GCA_001458355.1_CUH65265.1:0.2458211186,GCA_900107355.1_SDY71010.1:0.3540486675)90:0.021294,GCA_900110775.1_SEQ15662.1:0.2128554595)100:0.065734,GCA_000152725.1_EAQ03737.1:0.3730838696)81:0.029126)68:0.021393,(((((((((((GCA_000203975.3_KID08824.1:0.0340231034,(GCA_000511385.1_AHD07883.1:0.0575645267,GCA_000511355.1_AHD02378.1:0.0735826542)68:0.014487)100:0.033750,(GCA_001258055.1_CRL14773.1:0.0000019834,GCA_900113345.1_SFH04901.1:0.0000020730)100:0.118102)77:0.034044,(GCA_000376545.2_ANP41681.1:0.1212558144,GCA_900102795.1_SCZ65963.1:0.2208359553)100:0.046796)97:0.033148,(GCA_900142085.1_SHJ46165.1:0.1884707207,GCA_900129685.1_SHG89740.1:0.2244699826)99:0.058275)76:0.028191,GCA_001678945.1_ANP36708.1:0.1439267451)83:0.023251,GCA_900172225.1_SLN62907.1:0.2280854764)89:0.034539,(GCA_001458175.1_CUH53976.1:0.2157765093,GCA_900114415.1_SFL18335.1:0.1361950249)100:0.133971)94:0.040145,((GCA_001890925.1_OJI93146.1:0.2971724522,((GCA_001404155.1_CRK75011.1:0.0000028248,GCA_900114125.1_SFJ04164.1:0.0000022176)100:0.300236,((GCA_000155735.2_AGI70393.1:0.1188756767,(GCA_001187845.1_AKS44691.1:0.1332709525,GCA_900172275.1_SLN30109.1:0.2452025358)72:0.015245)100:0.126513,GCA_000738435.1_AII85890.1:0.4789634892)97:0.057045)68:0.062342)15:0.024761,(GCA_900110425.1_SEP06335.1:0.2586963274,(GCA_001205715.1_KNG95041.1:0.3453738883,GCA_000161835.1_EET46503.1:0.3870995548)82:0.090399)13:0.047126)80:0.072513)31:0.025612,(((GCA_000442275.2_EPX77680.1:0.1549035416,GCA_900111945.1_SFR35676.1:0.1286512711)100:0.134863,(((((GCA_001305615.1_ALG89064.1:0.2269145135,GCA_900184935.1_SMX30704.1:0.2125734905)100:0.072096,GCA_000671395.1_KCV82243.1:0.2345281113)98:0.075153,((((GCA_000299875.1_EKE74165.1:0.1338648579,GCA_900114135.1_SFJ62841.1:0.1507924329)100:0.148776,(GCA_900109555.1_SEK91975.1:0.0000029570,GCA_900172305.1_SLN31414.1:0.0000028603)100:0.216856)100:0.070552,GCA_900172375.1_SLN16767.1:0.3201124645)100:0.051731,GCA_000647975.1_KAJ56994.1:0.2824684655)88:0.057551)85:0.010999,(GCA_000765015.1_KGK80310.1:0.0146716854,GCA_900141945.1_SHJ28653.1:0.0026990655)100:0.421459)95:0.041323,((GCA_900172235.1_SLN35722.1:0.2098738003,GCA_000812665.2_AML50657.1:0.3713754255)79:0.046365,((GCA_000152805.1_EAQ13125.1:0.1907102690,GCA_900177545.1_SMH40919.1:0.2767110397)100:0.066447,(GCA_001307765.1_KPN64921.1:0.2001742201,GCA_900109955.1_SEW31703.1:0.1741209754)100:0.168421)93:0.042120)33:0.044385)17:0.025893)73:0.024684,GCA_900172385.1_SLN60222.1:0.3929196183)46:0.028666)62:0.045315,(GCA_002115725.1_OSQ65476.1:0.1200525283,GCA_002115805.1_OSQ53202.1:0.0613762298)100:0.241088)26:0.023884,((((GCA_000152625.1_EAP78330.1:0.2125456856,(GCA_001046955.1_AKO98406.1:0.0100010291,GCA_900109145.1_SEJ25136.1:0.0146070573)100:0.158611)100:0.046524,GCA_900107235.1_SDY59081.1:0.4330931267)97:0.036585,((((GCA_900095785.1_SCM69076.1:0.0000028603,GCA_900115865.1_SFQ36583.1:0.0000028603)100:0.253116,GCA_900184815.1_SMX23531.1:0.4239326232)91:0.055468,GCA_001908835.1_APO87824.1:0.2960633231)79:0.027210,GCA_900100005.1_SDI85929.1:0.3015864951)83:0.034748)90:0.042516,((GCA_000014045.1_ABG30051.1:0.0193679910,GCA_000154785.2_AEI96154.1:0.0264310279)100:0.294833,(((GCA_000152605.1_EAP85533.1:0.2118261764,GCA_000622405.1_KIN67712.1:0.2991237455)100:0.073750,GCA_000172095.1_EDQ06140.1:0.2293072350)97:0.062296,(GCA_000814025.1_KIC49879.1:0.0841214810,GCA_001969365.1_APX13204.1:0.0834257804)100:0.177554)92:0.038849)33:0.031505)35:0.035634)60:0.037620)62:0.044185,(((GCA_000153725.1_EAU46790.1:0.1203299198,GCA_900102075.1_SDE57704.1:0.1157294403)98:0.045656,(GCA_001975705.1_APZ52372.1:0.1195490626,(GCA_001969385.1_APX22835.1:0.0000028603,GCA_900112435.1_SFC59199.1:0.0000028603)100:0.167063)97:0.017079)100:0.123548,((GCA_000169415.1_EBA08378.1:0.3049196118,GCA_001458375.1_CUH79038.1:0.1652219363)98:0.059757,((((((GCA_002211155.1_OWV52393.1:0.0000022364,GCA_002211205.1_OWV55692.1:0.0000022664)100:0.003441,GCA_900101505.1_SDE13012.1:0.0000022401)98:0.000002,GCA_002211225.1_OWV42483.1:0.0000026140)100:0.153655,(GCA_002237555.1_ASP19952.1:0.0582468387,GCA_900188425.1_SNS23810.1:0.0538824194)100:0.190228)99:0.041820,GCA_900184945.1_SMX39493.1:0.2242686003)99:0.072116,GCA_001482405.1_KUF10143.1:0.2317705651)98:0.043362)100:0.042135)99:0.050901)95:0.045503,((GCA_000521865.1_ETX27882.1:0.1769038576,GCA_900115815.1_SFQ44556.1:0.3173612691)94:0.043831,(GCA_001038505.1_KMK65818.1:0.2055970496,GCA_900188035.1_SNR33929.1:0.2947129969)94:0.058481)99:0.078006)48:0.039288,(((GCA_001687105.1_ANT61489.1:0.0399203318,GCA_900116195.1_SFS97202.1:0.0542495300)100:0.129815,GCA_900100085.1_SDI81724.1:0.2041681873)100:0.105341,((GCA_900111875.1_SFB05002.1:0.2920162978,GCA_900116005.1_SFR00902.1:0.2319633519)100:0.119419,((GCA_000600975.2_EYD73334.1:0.3190365702,((GCA_000836695.1_KIQ70298.1:0.2087688572,GCA_900141735.1_SHI57998.1:0.3646374345)94:0.069850,(GCA_000442315.1_EPX82685.1:0.3309872295,GCA_000600335.2_EYD78158.1:0.1757102848)100:0.230268)73:0.020388)99:0.062758,((GCA_000153305.1_EAR50629.1:0.2596391018,GCA_900172355.1_SLN58194.1:0.2672556907)97:0.040691,(GCA_900114485.1_SFK98314.1:0.3047543277,(GCA_000223375.1_AEM39882.1:0.0000019819,GCA_001399515.1_ALJ80100.1:0.0000028603)100:0.411781)97:0.114738)98:0.054208)100:0.049438)65:0.026948)90:0.034977)95:0.042532,((GCA_001981245.1_APX91097.1:0.2593496883,(GCA_001403795.1_CTQ49305.1:0.1753124083,GCA_900109285.1_SEK36128.1:0.2031671448)100:0.232907)98:0.075059,((GCA_001548075.1_BAQ71042.1:0.0169946531,GCA_001633165.1_ANB33097.1:0.0192742661)100:0.270578,GCA_900102905.1_SDJ94247.1:0.2452368906)99:0.071506)97:0.084094)32:0.019761,((GCA_900107025.1_SDW08244.1:0.2256652713,GCA_001517585.1_CUX83602.1:0.3665667212)99:0.060736,GCA_000018145.1_ABV91881.1:0.2922619397)93:0.062597)77:0.014459,GCA_001620265.1_AMY71915.1:0.4167838150)53:0.013255,((GCA_000740775.1_KFI33717.1:0.0962114143,GCA_000740795.1_KFI30467.1:0.1254018376)100:0.376342,GCA_900156815.1_SIS80544.1:0.3573692369)65:0.101678)9:0.016393,(((GCA_000012905.2_ABA80112.1:0.1956345300,GCA_900110025.1_SEO01022.1:0.2336686933)100:0.052443,((GCA_000021865.1_ADE84000.1:0.2302259328,(GCA_000740785.1_KFI28975.1:0.2814350377,GCA_900110135.1_SEN14099.1:0.3104300276)99:0.061211)98:0.056058,GCA_900106675.1_SDW98081.1:0.3556663172)56:0.020584)78:0.049735,(GCA_000714535.1_KEO54537.1:0.0976469706,GCA_000715505.1_KEP69690.1:0.1916983335)100:0.131803)65:0.060981)31:0.058490,((GCA_900115595.1_SFP33242.1:0.2248666480,(GCA_900113405.1_SFH09502.1:0.0000021757,GCA_900172315.1_SLN52562.1:0.0000026392)100:0.365792)93:0.018579,(GCA_000299575.1_EKE44488.1:0.2893528690,GCA_001620265.1_AMY71914.1:0.1674551103)89:0.059480)90:0.067380)47:0.037581,((GCA_900110115.1_SEN20616.1:0.0217815161,GCA_900141995.1_SHI59956.1:0.0271050475)100:0.273463,(GCA_000203895.1_ABL70080.1:0.1737104467,GCA_000444995.1_AGT07659.1:0.2500026500)100:0.262498)44:0.063453)43:0.051827,(GCA_002210095.1_OWU76016.1:0.4685519711,((GCA_900099935.1_SDJ69812.1:0.3666428980,(GCA_900112335.1_SFD01909.1:0.2509883586,GCA_900188335.1_SNS94670.1:0.2330811769)100:0.099487)100:0.177817,GCA_900142295.1_SIO13497.1:0.6087806693)100:0.129384)93:0.068184)91:0.093899,GCA_900156525.1_SIT80391.1:0.5652752056)98:0.074636,(((GCA_900106695.1_SDX15558.1:0.3248824234,GCA_900113695.1_SFI49282.1:0.2492662471)100:0.221397,(GCA_900111545.1_SET43755.1:0.0000019908,GCA_900143155.1_SHN66074.1:0.0000021052)100:0.394091)100:0.150529,GCA_900107585.1_SEA77055.1:0.6247089137)100:0.113811)100:0.245550,((((((((GCA_000009985.1_BAE52818.1:0.2293334062,GCA_000513295.1_CDK98959.1:0.2863477028)99:0.220324,(GCA_000294655.1_CCG41096.1:0.1842963259,GCA_900108475.1_SEH61123.1:0.1215599408)100:0.485362)100:0.240892,(GCA_000968135.1_CCQ72593.1:0.6369713522,GCA_001746755.1_OEJ69331.1:0.7484576529)94:0.084208)84:0.105999,GCA_900100455.1_SDH69767.1:0.7988351496)81:0.103241,(((GCA_000024465.1_ADE39502.1:0.9121382165,GCA_000023785.1_ACT60022.1:1.6556376165)93:0.342182,((((((GCA_000010205.1_BAG40421.1:0.1066733850,GCA_000964595.1_KJV56259.1:0.1449405569)100:0.462915,(GCA_000012385.1_ABE05283.1:0.0986385237,GCA_000195735.1_CAA14985.1:0.2578663029)100:0.465087)100:0.566210,(GCA_000219355.1_AEI88969.1:0.6091919249,GCA_000815465.1_KIE05053.1:0.4424027164)100:0.316336)100:0.208989,((((GCA_000011945.1_AAV86669.1:0.0031412623,GCA_000024505.1_ACZ49208.1:0.0000024145)100:0.517771,((GCA_000026005.1_CAH58089.1:0.1847863997,GCA_000964755.1_KJV65971.1:0.1685816271)100:0.153712,GCA_000964795.1_KJV68776.1:0.3682967125)100:0.132949)99:0.135883,GCA_000953315.1_CDR79443.1:0.5567852631)100:0.212565,(GCA_000022525.1_ACT69674.1:0.4102318587,GCA_000632985.1_AHX11611.1:0.2948459785)100:0.629904)100:0.134705)100:0.421589,GCA_001192655.1_GAO97686.1:1.1072678936)100:0.254678,((GCA_000226315.1_AEP08485.1:0.1720812080,GCA_000348745.1_AGH96972.1:0.0704058098)100:1.053809,((GCA_000014865.1_ABK44829.1:0.9904942295,GCA_002109495.1_OSM05264.1:1.0246326693)100:0.934849,(((GCA_000153525.1_EAS84831.1:0.1893529223,GCA_000155895.1_EDZ59703.1:0.2581162832)100:1.570370,(GCA_001982645.1_ONG40400.1:1.8593600614,GCA_900093605.1_SCA57091.1:2.7896041002)87:0.421108)66:0.173169,((((((((((((((GCA_000011345.1_BAC07743.1:0.0481944325,GCA_000505665.1_AHB87595.1:0.0305388665)100:0.680898,GCA_000473895.1_ERN41004.1:0.6070042376)62:0.116878,(GCA_000018105.1_ABW26759.1:0.5420482148,((GCA_000817775.1_KIF41617.1:0.3741873765,GCA_002075285.2_ASC70082.1:0.4922368728)99:0.099910,GCA_001904775.1_OKH46655.1:0.4340798044)100:0.157928)76:0.088572)43:0.044670,GCA_000775285.1_KGF72097.1:0.5140438165)43:0.048548,((GCA_001276715.1_KOR37921.1:0.3930331483,GCA_000317105.1_AFY81933.1:0.4120185008)99:0.039358,GCA_001637395.1_OAB61235.1:0.7954828539)57:0.118529)86:0.048862,(((GCA_000014265.1_ABG50882.1:0.0896396989,GCA_002260545.1_OZH53040.1:0.0639677836)100:0.415307,(GCA_000478195.2_ERT08654.1:0.1726716827,GCA_000972705.2_KKD37676.1:0.1422268631)100:0.192791)93:0.058153,(((((GCA_000155555.1_EDX76999.1:0.3613500782,(GCA_000211815.1_EGJ29718.1:0.0888273292,GCA_001942495.1_OLT59604.1:0.0000021375)100:0.388930)67:0.072509,(((GCA_000317495.1_AFZ15428.1:0.2452580832,GCA_000952155.1_KJH71212.1:0.4287900183)95:0.051398,GCA_000317515.1_AFZ20388.1:0.2752697096)79:0.052814,(GCA_000317555.1_AFZ31831.1:0.0347978275,GCA_001904655.1_OKH29355.1:0.0425642638)100:0.290027)71:0.032819)70:0.055458,((GCA_000180455.1_CBN53622.1:0.2903888871,((GCA_000214075.2_EGK85045.1:0.0394997547,GCA_000317475.1_AFZ07467.1:0.0300036401)58:0.047518,GCA_002412335.1_PCN54762.1:0.1527317336)100:0.302992)100:0.145296,(GCA_001904725.1_OKH37683.1:0.3637586760,GCA_000317145.1_AFY95794.1:0.5182017533)82:0.083736)64:0.036309)78:0.049323,((GCA_000317125.1_AFY88892.1:0.2481993315,GCA_002142475.1_BAS54766.1:0.4665758345)85:0.038932,(((GCA_000020025.1_ACC83347.1:0.3106993042,(((GCA_000169135.1_EAW46237.1:0.1161163723,GCA_002218065.1_GAX38769.1:0.0771961638)100:0.183642,(((GCA_000316575.1_AFY32187.1:0.1728507014,((GCA_002368055.1_BAZ72524.1:0.0000028603,GCA_002368295.1_BAY96968.1:0.0000028603)100:0.029883,GCA_002368275.1_BAY93038.1:0.0247821422)100:0.250243)99:0.065323,GCA_000317535.1_AFZ26436.1:0.1446521455)93:0.033930,(((GCA_001298445.1_ALF51971.1:0.0914898301,GCA_002367975.1_BAY18268.1:0.0819552999)100:0.123300,GCA_000204075.1_ABA23289.1:0.2253698552)96:0.039307,((GCA_000312705.1_AFW94346.1:0.1165218935,(GCA_000789435.1_KHG41716.1:0.0541319326,GCA_002368115.1_BAZ85403.1:0.0528236562)100:0.051182)100:0.159759,(GCA_000317695.1_AFZ57542.1:0.1889045225,(GCA_000196515.1_ADI62908.1:0.1638288869,(GCA_002368075.1_BAZ83301.1:0.1036193095,((GCA_000175835.1_EFA70932.1:0.0027892055,GCA_001432185.1_KRH98190.1:0.0056197960)100:0.026172,(GCA_002368135.1_BAZ89024.1:0.0345556442,GCA_000175855.1_EFA72277.1:0.0748993417)100:0.009048)100:0.375138)100:0.106309)100:0.049608)75:0.039892)100:0.088761)80:0.040369)74:0.021250)83:0.033324,((GCA_000828085.2_KIJ82200.1:0.1940188366,GCA_000316665.1_AFY53277.1:0.4494749548)76:0.063450,(((GCA_000231365.2_EHC13048.1:0.0339906554,GCA_001904645.1_OKH11434.1:0.0128642624)100:0.104865,((GCA_000934435.1_KIY11122.1:0.0000026155,GCA_001990805.1_ONN63090.1:0.0000023187)100:0.081835,GCA_001275395.1_KOP26214.1:0.0532483355)100:0.089240)100:0.153396,(GCA_000346485.2_KYC39562.1:0.0865047160,GCA_000760695.2_KIE12679.1:0.1762929659)100:0.338795)86:0.041598)73:0.039055)79:0.044652)86:0.058866,(GCA_001456025.1_KST68184.1:0.0000023689,GCA_001456025.1_KST68847.1:0.0000027461)100:0.470419)97:0.074715,(GCA_000317435.1_AFZ00489.1:0.4577534086,(GCA_000350105.1_CCH66528.1:0.0307341571,GCA_000350125.1_CCH64823.1:0.0072914853)100:0.649848)98:0.144255)99:0.108961)90:0.085805)84:0.039274,(((GCA_000317025.1_AFY78204.1:0.0271876274,GCA_001904635.1_OKH22766.1:0.0228396298)100:0.272211,GCA_000021825.1_ACK69007.1:0.4511574593)98:0.077680,((((GCA_000317575.1_AFZ34906.1:0.0266984534,GCA_002355455.1_BAU67309.1:0.0460744661)100:0.146231,GCA_000332055.1_ELS03165.1:0.4724443509)100:0.069176,GCA_002368355.1_BAZ45173.1:0.4665307853)96:0.067302,(((GCA_000297435.1_CCI33033.1:0.0000024523,GCA_000312205.1_CCI08973.1:0.0136720545)100:0.417723,GCA_000332035.1_ELR99528.1:0.4699098591)98:0.082632,((((GCA_000317675.1_AFZ53438.1:0.3625283036,(GCA_001548095.1_BAQ59789.1:0.2852764204,GCA_001548115.1_BAQ63393.1:0.2861242574)100:0.120117)99:0.056923,GCA_001747005.1_OEJ79430.1:0.5079601541)100:0.137091,(GCA_000317615.1_AFZ48852.1:0.3179969454,GCA_000317635.1_AFZ42562.1:0.2214369161)100:0.520853)84:0.060499,(((GCA_000017845.1_ACB53478.1:0.2129399324,(GCA_000167195.1_EAM51091.1:0.0063737894,GCA_000235665.2_EHJ13074.1:0.0000028603)100:0.197724)100:0.170778,GCA_000025125.1_ADB94988.1:0.6188957088)100:0.215143,(GCA_000284135.1_BAL29070.1:0.0943182308,GCA_000478825.2_AIE75542.1:0.0876608387)100:0.774201)91:0.070050)88:0.082023)91:0.047083)97:0.078525)97:0.058060)91:0.064183)83:0.050586)82:0.030868,GCA_001746915.1_OEJ74716.1:0.6047719006)84:0.039347,(GCA_000176895.2_CCE17139.1:0.0000025633,GCA_000307915.1_EKD06929.1:0.0032502962)100:0.600374)96:0.062902,GCA_000317045.1_AFY67397.1:0.6467932390)86:0.065807,(((GCA_000710505.1_KEI68576.1:0.0429705379,GCA_900009265.1_CUR19391.1:0.0695144812)100:0.306611,GCA_001870225.1_APB35254.1:1.1883309145)84:0.153546,GCA_001904615.1_OKH17252.1:0.6469736148)67:0.038984)70:0.101603,((GCA_000317065.1_AFY68503.1:0.4851878364,GCA_000332215.1_ELS33181.1:0.5236331052)100:0.259613,(GCA_000011385.1_BAC89015.1:0.4331488651,GCA_000484535.1_AGY59018.1:0.4198672004)100:0.779746)59:0.109941)48:0.173042,GCA_000012525.1_ABB56974.1:0.9912393820)99:0.272064,((GCA_000155635.1_EDY39870.1:0.6336633607,GCA_000316515.1_AFY28514.1:0.7446355297)100:0.241557,(GCA_001182765.1_CRY92588.1:0.7447205033,(GCA_000011465.1_CAE19761.1:1.3018278497,GCA_000760175.1_KGG11982.1:0.6240954225)100:0.685438)100:0.313659)100:0.911501)100:0.230265,GCA_001765415.1_AOR38117.1:1.6993238230)80:0.432049)98:0.120902)91:0.172612)38:0.072993)96:0.114482)48:0.118478,GCA_900093605.1_SCA57089.1:1.2490047756)48:0.121757)38:0.112295,(GCA_000315795.1_EKV28061.1:0.7262169718,(((GCA_900156605.1_SIS53706.1:0.5686501139,(GCA_000264455.2_AFK55075.1:0.0108372507,GCA_001601315.1_KYO49318.1:0.0157148404)100:1.271585)91:0.175227,(GCA_000300235.2_AJD54023.1:0.2955298074,GCA_000300275.1_EKF10051.1:0.1926511550)100:0.645821)90:0.028478,GCA_001611975.1_AMW34044.1:0.8629267712)86:0.117063)67:0.117958)80:0.114162,((((((((GCA_000010725.1_BAI73343.1:0.3271292975,GCA_000632475.2_AIB10573.1:0.2455877041)100:0.112173,(GCA_000576635.1_EWY37990.1:0.1509859308,GCA_000936425.1_KJB95036.1:0.2363119740)100:0.272665)100:0.130873,(GCA_000016185.1_ACJ00206.1:0.2358831435,GCA_002251795.1_OYQ32322.1:0.4538821264)100:0.259674)97:0.086792,(GCA_000767795.1_KGM32463.1:0.0312395272,GCA_002195995.1_OWJ61376.1:0.0501490950)100:0.666829)100:0.106463,GCA_900167455.1_SKA32193.1:0.8068339122)96:0.062504,(GCA_900177295.1_SME94211.1:0.0000021818,GCA_900188055.1_SNR29173.1:0.0000024118)100:0.559026)58:0.067643,(GCA_000013085.1_ABC24225.1:0.4584587272,GCA_000284415.2_CCG08942.1:0.6110510296)99:0.292432)78:0.109309,(((GCA_900100655.1_SDG30510.1:0.5694482553,GCA_900101965.1_SDD83184.1:0.6180949683)100:0.146611,GCA_900172325.1_SLN22283.1:0.7189959516)93:0.097193,(GCA_000982415.1_KKJ77257.1:0.0280073501,GCA_001026905.1_KLN62583.1:0.0737300097)100:0.759049)77:0.060676)94:0.102587)29:0.074091,(((((GCA_000319385.1_AFX98763.1:0.1051373004,GCA_000510265.1_AHC73544.1:0.1513137495)100:0.541764,GCA_900102465.1_SDF93420.1:0.2146062454)100:0.357679,(GCA_000299935.1_EKE76929.1:0.2489403385,GCA_001618175.1_KZD12234.1:0.3022708567)100:0.353355)100:0.174364,(GCA_000963705.1_KJV10439.1:0.1289458353,GCA_002251735.1_OYQ17337.1:0.1037868771)100:0.705858)96:0.116112,((((((((GCA_000011685.1_AAW60966.1:0.3378969910,GCA_000234355.2_EHH66996.1:0.1908894784)100:0.200651,((GCA_000724025.1_CDG40624.1:0.0275614090,GCA_001547995.1_BAT18416.1:0.0000023969)100:0.410962,((GCA_001787335.1_AOX17946.1:0.0049746005,GCA_001787355.1_AOX20826.1:0.0117641136)100:0.306237,GCA_002005465.1_AQS88002.1:0.2343945456)88:0.088393)84:0.080729)99:0.054986,(GCA_000723565.1_CDG33206.1:0.0900358373,GCA_002003665.1_OOL17339.1:0.0933888511)100:0.537838)82:0.073703,GCA_000963885.1_GAN54641.1:0.5033174058)85:0.051104,(((GCA_000021325.1_ACI51723.1:0.2407888169,(GCA_002005445.1_AQS83661.1:0.3245497694,GCA_002173735.1_ARW47466.1:0.4116399677)83:0.062542)82:0.053455,((GCA_000182745.1_BAK84245.1:0.0717227917,GCA_000208635.2_EGG77828.1:0.0388281589)100:0.095891,GCA_000964505.1_GAN99495.1:0.1306124143)100:0.267900)98:0.067559,(GCA_000231445.2_EHD13404.1:0.0480063433,GCA_002153535.1_OUI78713.1:0.0000027995)100:0.755472)90:0.080079)100:0.196527,((GCA_000016725.1_ABQ30063.1:0.0104836252,GCA_000202835.1_BAJ80416.1:0.0000027550)100:0.470759,(GCA_000306035.1_EKM98677.1:0.1582224758,GCA_000964385.1_GAN81256.1:0.2219060631)100:0.475000)100:0.256944)97:0.045616,((GCA_000014285.2_ABI62910.1:0.0137016719,GCA_000576085.2_AHJ63900.1:0.0109277183)100:0.544575,((GCA_000164635.1_EFH12304.1:0.2870774734,GCA_900141905.1_SHI97305.1:0.2853763373)99:0.098547,(GCA_900101615.1_SDE01568.1:0.0175899416,GCA_900104205.1_SDB33681.1:0.0281774266)100:0.320494)99:0.126330)100:0.128098)100:0.293185,((((((((((((GCA_000013005.1_ABC63613.1:0.2991057575,GCA_000715015.1_KEO91717.1:0.3472517604)100:0.155700,(GCA_001281485.1_ALE16738.1:0.3443438957,(GCA_001663175.1_ANK13788.1:0.2985312372,GCA_001677335.1_OBV11683.1:0.5793961860)100:0.131612)99:0.083615)100:0.093271,(GCA_001304795.1_ALG61761.1:0.0000024508,GCA_001306275.1_KPM12422.1:0.0000022571)100:0.357147)100:0.159586,(GCA_001008165.2_AKH41252.1:0.4766343761,GCA_000013325.1_ABD25743.1:0.4707510249)99:0.087225)98:0.068496,(GCA_001028705.1_AKM09667.1:0.3178826967,GCA_001661675.2_ARU15568.1:0.3179509983)100:0.210295)100:0.207371,GCA_000235975.2_EHJ59058.1:0.5204432802)100:0.156303,(GCA_000013985.1_ABF52778.1:0.4246361925,GCA_001610975.1_AMU96074.1:0.6733955359)96:0.149958)96:0.066548,((GCA_001295965.1_KPF72373.1:0.0040658086,GCA_001713435.1_AOF99565.1:0.0092217641)100:0.438759,(GCA_002218195.1_ASK87973.1:0.2974479118,GCA_900128895.1_SIO03495.1:0.2281544454)100:0.361493)100:0.105704)100:0.209159,(((GCA_000016765.1_ABQ69085.1:0.1334902511,(GCA_002355275.1_ATE63213.1:0.0000021905,GCA_002367875.1_PCE43427.1:0.0000028603)100:0.196404)100:0.337350,(GCA_000175255.2_AEH62939.1:0.1531333739,GCA_000218875.1_AEI37539.1:0.1880579475)100:0.454815)98:0.079500,((GCA_000091125.1_BAI96973.1:0.0943596274,GCA_000147835.3_AEG48359.1:0.1246423273)100:0.416479,GCA_001586395.2_KZB94004.1:0.6519740201)36:0.054204)66:0.073695)100:0.298631,GCA_002251755.1_OYQ25007.1:0.5969744718)47:0.059926,(GCA_000342165.1_EMD82867.1:0.3413066442,GCA_002211145.1_OWV32109.1:0.8472783127)100:0.312738)100:0.331813,GCA_900101935.1_SDE58506.1:0.7942770516)100:0.241469)93:0.155706)7:0.043668)97:0.117043)97:0.074510,((GCA_000143145.1_ADJ24113.1:0.3710606868,(GCA_000503895.1_AHB49734.1:0.3488788999,(GCA_000981545.1_CPR18516.1:0.0000022851,GCA_900104305.1_SDO17842.1:0.0030523565)100:0.351781)100:0.124694)100:0.321889,((GCA_000503895.1_AHB48074.1:0.6431151716,((GCA_000828475.1_BAQ16027.1:0.1254507496,GCA_001723285.1_ODR99830.1:0.1348696590)100:0.151057,GCA_001708935.1_ODA67781.1:0.4350788090)100:0.107324)100:0.259093,(GCA_000166055.1_ADP70180.1:0.0291696824,GCA_000636015.1_KAI95430.1:0.0007320745)100:0.663781)99:0.140406)100:0.276087)90:0.074239,(GCA_000017565.1_ABS61763.1:0.5116406964,GCA_000739695.1_GAK46317.1:0.6291894557)99:0.182760)69:0.043763)15:0.015362,(GCA_000689395.1_CDO60055.1:0.5824934526,((GCA_000230555.1_AEQ53483.1:0.1726026055,GCA_900100665.1_SDG25749.1:0.1568443537)100:0.330545,(GCA_000743575.1_KFL30373.1:0.5213124556,GCA_000970435.1_KKB76136.1:0.2500432585)100:0.293841)100:0.290092)96:0.128717)45:0.077989)97:0.110730,(GCA_000152825.2_ADM08990.1:0.7802328566,GCA_900199215.1_SNT68166.1:0.4998856847)100:0.326017)99:0.145608,((GCA_000014745.1_ABI64384.1:0.3005778429,GCA_900103475.1_SDM38477.1:0.2233215036)100:0.493911,GCA_000152745.1_EAP88747.1:0.5170864918)100:0.366161)100:0.108416)92:0.108414)100:0.143719)100:0.125360)100:0.186343);
