# Supplementary material for: Assessing the accuracy of phylogenetic rooting methods on prokaryotic gene families
Source: PLoS One. 2020 May 15;15(5):e0232950. doi: 10.1371/journal.pone.0232950 (PMC7228096; doi:10.1371/journal.pone.0232950)
Supplement: S2 Dataset — (ZIP) [file pone.0232950.s003.zip › EmpiricalDataset/GeneTrees_IQTree/000340.aln.treefile]

(GCA_000007125.1_AAL53157.1:0.0022317326,GCA_000157815.1_EEX99347.1:0.0000020017,((GCA_000017405.1_ABS13480.1:0.0021875078,GCA_000585655.1_EXL07679.1:0.0024464718)100:0.046056,(GCA_001558695.1_KXF79060.1:0.1305223719,((GCA_900104355.1_SDO39727.1:0.0507925478,GCA_900113985.1_SFI63644.1:0.0755233399)100:0.144704,(((GCA_000014245.1_ABG65286.1:0.1437285067,(GCA_000300335.1_EKF19431.1:0.1063366964,GCA_000300515.1_EKF44248.1:0.0763300943)100:0.049935)100:0.049097,(GCA_900113935.1_SFI84326.1:0.1732193295,((GCA_000585625.1_EXL02592.1:0.1438356840,((GCA_001510895.1_KUM28258.1:0.0662767105,GCA_001618845.1_AMX98654.1:0.0970633185)100:0.044814,GCA_002075885.1_OQM74828.1:0.1409397956)100:0.016946)100:0.035856,(GCA_001424795.1_KQU64345.1:0.0412585298,GCA_001605015.1_AMS38984.1:0.0267095655)100:0.137258)100:0.081539)99:0.024926)100:0.048007,((((((GCA_000016285.1_ACM35304.1:0.2600517138,((GCA_000092025.1_AAK86173.2:0.1643361560,((GCA_000722615.1_KEQ03913.1:0.0000029966,GCA_000722625.1_KEQ04603.1:0.0000025075)100:0.128858,(GCA_000731295.1_CDN52409.1:0.0033077910,GCA_000731315.1_CDN46238.1:0.0151070302)100:0.082403)100:0.060814)98:0.028498,(GCA_000092045.1_ABC89198.1:0.0000024260,GCA_000769405.1_KPN26054.1:0.0451671479)100:0.114998)99:0.035290)98:0.026738,(GCA_001578105.1_AMM85105.1:0.0836878700,GCA_002043005.1_AQZ53206.1:0.0724131122)100:0.312465)73:0.037243,((((GCA_000017145.1_ABR58900.1:0.0505598114,(GCA_000018545.1_ACP23845.1:0.0357107550,GCA_002288525.1_ASY61512.1:0.0709481121)100:0.031210)100:0.028883,GCA_000697965.2_ANK71191.1:0.0427954842)100:0.054140,(GCA_001687365.1_OBZ97215.1:0.0630123540,GCA_001885585.1_OJF90604.1:0.0743789808)100:0.074820)96:0.065235,(GCA_001267455.1_KOC76565.1:0.0106438509,GCA_001652565.1_ANH02612.1:0.0241351959)100:0.106106)100:0.060073)100:0.092515,(GCA_000154705.2_EDQ35523.1:0.1295821867,GCA_001703635.1_OCW56116.1:0.1440112886)100:0.217394)97:0.050349,GCA_001293565.1_KPB01920.1:0.3469912160)70:0.033343,(((((((((GCA_000148725.1_EFO32747.1:0.1078739707,GCA_000158095.1_EEE44095.1:0.0693871284)100:0.025910,GCA_001403915.1_CTQ44297.1:0.0747842396)100:0.073923,GCA_000148725.1_EFO32746.1:0.2534583012)100:0.066683,(GCA_000192745.1_ADZ72731.1:0.1572962090,((GCA_001188555.1_KND18567.1:0.0000025190,GCA_002249885.1_OXS45774.1:0.0100711346)100:0.003642,GCA_002249885.1_OXS45701.1:0.0000028837)100:0.201409)100:0.090409)100:0.096165,GCA_900105595.1_SDU46459.1:0.2372243427)100:0.043272,(GCA_001907205.1_OKL44474.1:0.0894490512,(GCA_900110875.1_SEQ33238.1:0.0483396380,GCA_900114245.1_SFJ96244.1:0.0039502643)100:0.124926)100:0.195393)100:0.089995,(((GCA_900115225.1_SFO39419.1:0.1278507879,GCA_900215505.1_SNY90386.1:0.0529857300)100:0.255000,(((((((GCA_000019945.1_ACB81550.1:0.2918985120,GCA_000022085.1_ACL55279.1:0.1409109696)100:0.090378,(GCA_001017175.1_KLK94137.1:0.0479823255,GCA_900102135.1_SCY46139.1:0.0493219219)100:0.146054)100:0.062961,(GCA_001271345.1_ALA17326.1:0.0102204058,GCA_001887265.1_APF36070.1:0.0137122944)100:0.223338)100:0.054932,(((GCA_001741865.1_AOO79895.1:0.1389486950,GCA_900102525.1_SDG62620.1:0.0761566822)100:0.269554,GCA_900104955.1_SED04270.1:0.4879177853)17:0.041937,((GCA_900187365.1_SNB73405.1:0.3378927319,(GCA_000019845.1_ACB94698.1:0.3139644843,(GCA_000021745.1_ACK51813.1:0.3170679764,GCA_900114285.1_SFK39682.1:0.3001802836)100:0.048668)98:0.078449)91:0.037499,(GCA_000304315.1_CCJ06353.1:0.1763197974,((GCA_001644125.1_OAI30513.1:0.1260536617,GCA_001675455.1_OBS53430.1:0.0817187293)100:0.152838,GCA_002117405.1_ARN81386.1:0.3268596173)100:0.064468)100:0.197010)95:0.076035)26:0.036971)85:0.029234,GCA_001676615.1_OCC04415.1:0.3711612031)93:0.046559,(((GCA_001579845.1_AMN38564.1:0.3034829509,(GCA_002119765.1_ARP99242.1:0.2850104266,(((GCA_000011365.1_BAC46060.1:0.0206722376,GCA_000661935.1_AHY55513.1:0.0316761962)100:0.106193,((GCA_000935205.1_KIZ40717.1:0.1191666172,((GCA_000012725.1_ABA03282.1:0.1333169058,GCA_000013885.1_ABE60923.1:0.0628909307)100:0.064371,(GCA_001618955.1_KZD25613.1:0.0092478507,GCA_900108575.1_SEH77421.1:0.0063710870)100:0.110428)100:0.030257)97:0.015748,(GCA_000336555.1_EKS33187.1:0.1086011562,((GCA_000218565.1_AEI04750.1:0.0000020017,GCA_000218585.1_AEI01176.1:0.0000020017)100:0.057464,GCA_000314735.2_EKS30051.1:0.0584440097)100:0.134612)98:0.058623)95:0.016105)97:0.018260,GCA_000195775.1_CAE25892.1:0.1463962683)100:0.260064)95:0.047008)95:0.044240,GCA_001426945.1_KQY98396.1:0.4201840880)56:0.030927,((((GCA_000010525.1_BAF86006.1:0.1566247451,GCA_000017645.1_ABS67055.1:0.1187080766)100:0.111453,(GCA_000092925.1_ADH91231.1:0.0719049947,GCA_900100155.1_SCW72209.1:0.1089603857)100:0.269958)100:0.122502,GCA_002355335.1_BAT58037.1:0.3230204555)57:0.050934,(GCA_001402875.1_ALK08412.1:0.0000029028,GCA_001459775.1_CUU41074.1:0.0000020017)100:0.420080)42:0.036797)95:0.046052)100:0.082394,(((((GCA_000230555.1_AEQ53389.1:0.0472798578,GCA_900100665.1_SDG23889.1:0.0570023204)100:0.182409,(GCA_000743575.1_KFL30075.1:0.0698121735,GCA_000970435.1_KKB76167.1:0.1155953719)100:0.216251)100:0.222249,GCA_000689395.1_CDO59843.1:0.4521359910)64:0.036601,(((((((((((((((((((((((((GCA_000011965.2_AAV97143.1:0.0867409354,GCA_900172225.1_SLN24536.1:0.0555539366)100:0.022435,((((((GCA_000203975.3_KID07986.1:0.0106167416,GCA_000511355.1_AHD01920.1:0.0209048357)99:0.013148,(GCA_001258055.1_CRL15492.1:0.0000020017,GCA_900113345.1_SFG51173.1:0.0000020017)100:0.017435)99:0.005979,GCA_000511385.1_AHD10758.1:0.0349285803)96:0.008052,GCA_900102795.1_SCZ50605.1:0.0450939933)96:0.004955,GCA_001678945.1_ANP37509.1:0.0502886702)100:0.016298,GCA_000376545.2_ANP42693.1:0.0329378850)100:0.045332)100:0.044191,(((GCA_001458175.1_CUH54069.1:0.0975363144,GCA_900114415.1_SFK80190.1:0.0601433412)100:0.042804,GCA_900142085.1_SHJ34589.1:0.1158406062)99:0.026214,(GCA_900129685.1_SHG50123.1:0.1199819778,GCA_000812665.2_AML50342.1:0.2745918391)64:0.033227)65:0.056225)57:0.013453,(GCA_000814025.1_KIC50902.1:0.0174801286,GCA_001969365.1_APX10850.1:0.0261523375)100:0.085164)54:0.014799,(((GCA_000014045.1_ABG33378.1:0.0177644033,GCA_000154785.2_AEI92539.1:0.0166179654)100:0.128581,((GCA_000152605.1_EAP84954.1:0.1276775801,GCA_000622405.1_KIN68735.1:0.1097759571)99:0.047275,GCA_000172095.1_EDQ03625.1:0.1367165478)100:0.094113)96:0.031792,GCA_001890925.1_OJI95469.1:0.1502754989)96:0.068254)57:0.011269,GCA_900107355.1_SDY21014.1:0.2894916330)70:0.039457,(GCA_900111875.1_SFA86944.1:0.0613546837,GCA_900116005.1_SFR07531.1:0.0898424838)100:0.074093)72:0.021626,(((GCA_900109035.1_SEI66177.1:0.0783507263,GCA_900116455.1_SFT34844.1:0.1064444420)87:0.035990,(GCA_000152625.1_EAP76775.1:0.1694424880,(GCA_900095785.1_SCM67004.1:0.0000023142,GCA_900115865.1_SFQ73154.1:0.0000026675)100:0.161383)96:0.053713)65:0.009681,(((GCA_002115725.1_OSQ62132.1:0.0582925841,GCA_002115805.1_OSQ50651.1:0.0133659038)100:0.110365,(GCA_001038505.1_KMK68905.1:0.1674130557,GCA_900188035.1_SNR33485.1:0.1470906737)94:0.058844)92:0.038646,(GCA_900172295.1_SLN32661.1:0.1426271048,GCA_001247715.1_KNX41677.1:0.1127564630)90:0.074306)76:0.021403)61:0.016052)80:0.022085,GCA_001205715.1_KNG94174.1:0.2216220778)61:0.017887,(((GCA_001458355.1_CUH68234.1:0.0606369254,GCA_900110775.1_SEQ62239.1:0.1323023007)100:0.058724,(GCA_900172235.1_SLN64571.1:0.1287990384,(GCA_001307765.1_KPN63662.1:0.0947174031,GCA_900109955.1_SEW00212.1:0.1162509171)100:0.091172)81:0.023693)92:0.039163,GCA_900100005.1_SDI48738.1:0.1179468272)78:0.022689)84:0.019677,(((GCA_002210095.1_OWU70548.1:0.0979108080,((GCA_900099935.1_SDK95875.1:0.0651645125,(GCA_900112335.1_SFC35999.1:0.0681854788,GCA_900188335.1_SNS22587.1:0.0419857559)100:0.080919)100:0.057423,GCA_900142295.1_SIO08525.1:0.1488306159)100:0.056875)96:0.033359,(((GCA_000152805.1_EAQ10486.1:0.1250717385,GCA_900177545.1_SMH51908.1:0.1193383717)99:0.065717,GCA_900156525.1_SIT83976.1:0.2251879101)96:0.035786,(GCA_000152725.1_EAQ01713.1:0.1157805577,GCA_900172385.1_SLN65241.1:0.1882823431)99:0.055201)93:0.027499)27:0.010739,GCA_900110425.1_SEO34890.1:0.1682720392)54:0.017796)98:0.030092,(((((((GCA_000153725.1_EAU44259.1:0.0436308201,GCA_900102075.1_SDF08489.1:0.0667414883)100:0.020875,(((GCA_001975705.1_APZ51659.1:0.0509164916,(GCA_001969385.1_APX21480.1:0.0000020017,GCA_900112435.1_SFC19028.1:0.0000020017)100:0.065349)97:0.021683,GCA_000442255.1_EPX79674.1:0.0746556968)72:0.009149,(((GCA_000169415.1_EBA07688.1:0.0861245335,GCA_001458375.1_CUH82497.1:0.1163264510)99:0.021031,(((((GCA_002211155.1_OWV57389.1:0.0057748950,(GCA_002211225.1_OWV41859.1:0.0000020017,GCA_900101505.1_SDE19298.1:0.0000020017)96:0.000002)96:0.002884,GCA_002211205.1_OWV54154.1:0.0000023888)98:0.033923,GCA_900184945.1_SMX40903.1:0.0989926108)100:0.030963,(GCA_002237555.1_ASP20561.1:0.0250340607,GCA_900188425.1_SNS15640.1:0.0202537584)100:0.067414)100:0.041289,GCA_001482405.1_KUF11161.1:0.1214072046)87:0.025787)87:0.014699,GCA_900107235.1_SDY35661.1:0.1464616900)100:0.021112)72:0.013804)75:0.016245,GCA_900100085.1_SDI55227.1:0.1230786660)74:0.010422,(GCA_001687105.1_ANT59766.1:0.0136230370,GCA_900116195.1_SFS91972.1:0.0537934849)100:0.067656)100:0.038897,GCA_900115815.1_SFQ66129.1:0.1153863539)99:0.020722,(GCA_000521865.1_ETX28392.1:0.1409522713,(GCA_001046955.1_AKO98037.1:0.0009038029,GCA_900109145.1_SEJ35001.1:0.0072160290)100:0.153465)98:0.032854)100:0.054131,(((GCA_000647975.1_KAJ55946.1:0.1486016471,GCA_000671395.1_KCV81958.1:0.1124921622)99:0.019995,GCA_900184935.1_SMX44582.1:0.1655488101)87:0.037478,GCA_001305615.1_ALG89450.1:0.1110130165)100:0.070796)28:0.004082)83:0.030032,((((GCA_900113405.1_SFG37510.1:0.0000029011,GCA_900172315.1_SLN29920.1:0.0000024136)100:0.157281,((GCA_900110115.1_SEM98067.1:0.0121104110,GCA_900141995.1_SHJ48751.1:0.0104147430)100:0.128960,GCA_000299575.1_EKE45368.1:0.2056151837)100:0.066000)100:0.035330,GCA_900115595.1_SFO87514.1:0.0990851017)99:0.047622,GCA_001981245.1_APX90449.1:0.2679000835)47:0.020887)94:0.030053,(GCA_900184815.1_SMX24160.1:0.1552426198,GCA_000590925.1_AHM04009.1:0.2698513337)90:0.026953)86:0.032398,(((GCA_000018145.1_ABV92761.1:0.1705428685,(GCA_000153305.1_EAR50900.1:0.1488434124,GCA_900172355.1_SLN70060.1:0.2089503337)99:0.094602)51:0.023399,(((((((GCA_000155735.2_AGI73058.1:0.0746531213,GCA_001187845.1_AKS46996.1:0.0680073698)100:0.094542,GCA_900172275.1_SLN45081.1:0.1496923627)100:0.051430,(GCA_001908835.1_APO87721.1:0.2048555857,GCA_900114485.1_SFL06063.1:0.2301089204)100:0.052142)99:0.051075,GCA_000161835.1_EET48814.1:0.1562908854)99:0.030322,(GCA_001404155.1_CRK75938.1:0.0000020017,GCA_900114125.1_SFJ75682.1:0.0000029178)100:0.209302)45:0.024054,GCA_000738435.1_AII87543.1:0.2027971245)98:0.031355,((GCA_000442275.2_EPX81653.1:0.0465462058,GCA_900111945.1_SFR38645.1:0.0531612809)100:0.161213,((GCA_000765015.1_KGK79202.1:0.0000029666,GCA_900141945.1_SHI59515.1:0.0055323241)100:0.152448,(GCA_001403795.1_CTQ49979.1:0.0779066732,GCA_900109285.1_SEK71170.1:0.0861075173)100:0.191851)100:0.087114)100:0.096549)97:0.066529)52:0.031641,(((GCA_000299875.1_EKE71187.1:0.0956299394,GCA_900114135.1_SFJ56186.1:0.0506725061)98:0.040167,(GCA_900109555.1_SEK54107.1:0.0000023714,GCA_900172305.1_SLN39175.1:0.0000027968)100:0.212456)97:0.053875,GCA_900172375.1_SLN59400.1:0.2619543495)100:0.083174)26:0.023541)28:0.032072,(GCA_001517585.1_CUX82529.1:0.1000368242,GCA_900107025.1_SDW55010.1:0.2083453802)100:0.097084)98:0.035986,(((GCA_000600975.2_EYD70806.1:0.1457221883,(((GCA_000836695.1_KIQ67556.1:0.1661439870,GCA_900141735.1_SHI80948.1:0.1266199365)100:0.057587,(GCA_000223375.1_AEM40122.1:0.0000022557,GCA_001399515.1_ALJ80328.1:0.0000020125)100:0.283887)91:0.038105,GCA_000442315.1_EPX87477.1:0.4403532164)3:0.001037)99:0.077794,((GCA_000012905.2_ABA81203.1:0.1476749520,((GCA_900110025.1_SEN74183.1:0.1267062062,GCA_900110135.1_SEN23500.1:0.3107216147)91:0.037591,GCA_900156815.1_SIT22511.1:0.1933535149)93:0.036809)100:0.043911,(GCA_000203895.1_ABL71768.1:0.0893905347,GCA_000444995.1_AGT09177.1:0.0721197289)100:0.205473)95:0.041946)94:0.033658,((((GCA_000021865.1_ADE84871.1:0.1491879198,GCA_000740785.1_KFI26476.1:0.2320975445)97:0.069436,(GCA_000714535.1_KEO52905.1:0.0537002101,GCA_000715505.1_KEP70695.1:0.0966715476)100:0.106348)99:0.090485,(GCA_001620265.1_AMY68137.1:0.1879586407,GCA_900106675.1_SDW42774.1:0.1450571914)99:0.074009)94:0.031723,(GCA_000740775.1_KFI32756.1:0.0276167538,GCA_000740795.1_KFI27140.1:0.0000024092)100:0.185110)96:0.039443)99:0.047033)99:0.049389,(GCA_900102905.1_SDK49720.1:0.1764312418,(GCA_001548075.1_BAQ68220.1:0.0000023550,GCA_001633165.1_ANB35602.1:0.0107312592)100:0.161806)99:0.061187)99:0.046911,GCA_000600335.2_EYD71560.1:2.1045553286)91:0.004838,((GCA_900106695.1_SDW80726.1:0.1786775581,GCA_900113695.1_SFI78635.1:0.1365930906)100:0.139564,(GCA_900111545.1_SET52898.1:0.0000025129,GCA_900143155.1_SHN67864.1:0.0000020017)100:0.162042)100:0.183792)97:0.109396,GCA_002088295.1_ORE95275.1:0.4925294658)70:0.041384,(GCA_900107585.1_SEA77462.1:0.4320756300,((((((((((((GCA_000013005.1_ABC63791.1:0.1339928664,(((GCA_001281485.1_ALE16907.1:0.1257742455,(GCA_001663175.1_ANK11641.1:0.1935799370,GCA_001677335.1_OBV12123.1:0.0800940011)100:0.116311)94:0.032696,GCA_000715015.1_KEO91893.1:0.1911822502)94:0.023424,(GCA_001304795.1_ALG61931.1:0.0026550379,GCA_001306275.1_KPM16335.1:0.0000020017)100:0.264353)97:0.028040)100:0.036009,GCA_001008165.2_AKH42266.1:0.1553991004)100:0.043732,(GCA_001028705.1_AKM10518.1:0.1781754311,GCA_001661675.2_ARU16508.1:0.0935756208)100:0.138015)95:0.043531,GCA_000013325.1_ABD25427.1:0.1690799358)64:0.034137,GCA_000235975.2_EHJ60803.1:0.1623355800)100:0.115387,GCA_001586395.2_KZB96939.1:0.2806032644)92:0.063273,(GCA_000016765.1_ABQ68746.1:0.0640582533,(GCA_002355275.1_ATE67001.1:0.0000020017,GCA_002367875.1_PCE40518.1:0.0000020017)100:0.063226)100:0.172197)91:0.062618,((GCA_002218195.1_ASK87472.1:0.1330010381,GCA_900128895.1_SIN89278.1:0.1957772294)100:0.057003,(GCA_000175255.2_AEH62586.1:0.1209990079,GCA_000218875.1_AEI38000.1:0.1068745767)100:0.276815)96:0.059273)85:0.031930,((GCA_000013985.1_ABF53773.1:0.0414047182,GCA_001610975.1_AMU93269.1:0.0442431910)100:0.190571,(GCA_000091125.1_BAI96890.1:0.0224596953,GCA_000147835.3_AEG48748.1:0.0613541254)100:0.223845)94:0.042520)87:0.043963,(GCA_001295965.1_KPF74210.1:0.0055635710,GCA_001713435.1_AOF99739.1:0.0058660805)100:0.229101)99:0.087844,(GCA_000342165.1_EMD82794.1:0.2018899276,GCA_002211145.1_OWV32131.1:0.1707709141)100:0.331369)100:0.032016,GCA_002251755.1_OYQ31097.1:0.4046530043)100:0.205495)71:0.073328)93:0.040487,((((GCA_000143145.1_ADJ25276.1:0.4784538905,GCA_000503895.1_AHB48279.1:0.3213705483)90:0.034541,(GCA_000981545.1_CPR19555.1:0.0000021752,GCA_900104305.1_SDO05073.1:0.0024232237)100:0.362369)94:0.070967,(GCA_000166055.1_ADP70447.1:0.0028977367,GCA_000636015.1_KAI95275.1:0.0229098471)100:0.418574)92:0.070381,((GCA_000828475.1_BAQ16180.1:0.0617069065,GCA_001723285.1_ODR99904.1:0.0387963865)100:0.243613,GCA_001708935.1_ODA66374.1:0.2118192372)100:0.191039)100:0.078083)31:0.031877,((GCA_000017565.1_ABS65215.1:0.3217411270,GCA_000739695.1_GAK43802.1:0.2288752835)100:0.120975,((((((((((GCA_000009985.1_BAE53267.1:0.1733040949,(GCA_000294655.1_CCG41497.1:0.0342582598,GCA_900108475.1_SEH27041.1:0.0379755857)100:0.177651)100:0.059386,GCA_000513295.1_CDL00349.1:0.2975202301)100:0.118201,GCA_000968135.1_CCQ75708.1:0.3986072182)36:0.008604,(GCA_900156605.1_SIS50912.1:0.2474403417,GCA_001611975.1_AMW35539.1:0.3067292767)100:0.131018)35:0.019351,(((GCA_000315795.1_EKV27681.1:0.2942020811,(GCA_000013085.1_ABC24564.1:0.2483846443,GCA_000284415.2_CCG06807.1:0.4789154358)100:0.151356)91:0.043710,(GCA_900101965.1_SDD80852.1:0.2604361752,GCA_900100455.1_SDH58840.1:0.5037307209)96:0.105841)38:0.045454,((GCA_900167455.1_SKA10802.1:0.4382607785,(GCA_000963705.1_KJV09861.1:0.0862023167,GCA_002251735.1_OYQ18054.1:0.0562684766)100:0.295106)87:0.055210,(((((((((GCA_000011685.1_AAW61745.1:0.0747841356,GCA_000234355.2_EHH69409.1:0.0993306597)58:0.040269,(GCA_000723565.1_CDG33796.1:0.0080010131,GCA_002003665.1_OOL19762.1:0.0130488352)100:0.258831)100:0.077321,(GCA_000617865.1_GAJ28744.1:0.1302220301,(((GCA_001787335.1_AOX18129.1:0.0051755921,GCA_001787355.1_AOX21164.1:0.0000026081)100:0.047250,(GCA_000724025.1_CDG38134.1:0.0095797552,GCA_001547995.1_BAT19917.1:0.0000024740)100:0.154070)92:0.030195,GCA_002005465.1_AQS89266.1:0.0771355433)91:0.020027)100:0.035888)100:0.054396,GCA_000963885.1_GAN53286.1:0.1444094691)100:0.087331,(GCA_002005445.1_AQS84984.1:0.1661885105,(GCA_002173735.1_ARW46518.1:0.0783455603,(GCA_000231445.2_EHD14551.1:0.0000027830,GCA_002153535.1_OUI78861.1:0.0000025305)100:0.572444)94:0.097877)89:0.031042)98:0.036672,(GCA_000021325.1_ACI49872.1:0.1270964290,((GCA_000182745.1_BAK83086.1:0.0283995471,GCA_000208635.2_EGG74833.1:0.0388521438)100:0.029230,GCA_000964505.1_GAO00292.1:0.0478659744)100:0.176046)100:0.054855)99:0.065599,((GCA_000016725.1_ABQ30564.1:0.0000021028,GCA_000202835.1_BAJ80747.1:0.0024855991)100:0.336602,(GCA_000306035.1_EKM98777.1:0.1340545621,GCA_000964385.1_GAN79907.1:0.0878252227)100:0.172284)100:0.163964)88:0.022002,(GCA_000014285.2_ABI61016.1:0.0020684814,GCA_000576085.2_AHJ61864.1:0.0108492151)100:0.365600)99:0.034232,((GCA_000164635.1_EFH13335.1:0.1584503905,GCA_900141905.1_SHI32140.1:0.2312164074)100:0.107103,(GCA_900101615.1_SDC15285.1:0.0096278672,GCA_900104205.1_SDB10547.1:0.0000029030)100:0.202515)100:0.086289)100:0.091827)99:0.078524)7:0.016743)88:0.052751,(GCA_001746755.1_OEJ64321.1:0.4613001926,((GCA_000300235.2_AJD54180.1:0.0721129255,GCA_000300275.1_EKF10232.1:0.0835136786)100:0.249694,GCA_900093605.1_SCA55873.1:0.4194745311)98:0.112708)46:0.040154)23:0.031324,(((((((GCA_000010725.1_BAI73485.1:0.1182692949,GCA_000632475.2_AIB13150.1:0.0805096419)100:0.092593,(GCA_000576635.1_EWY42389.1:0.0977680471,GCA_000936425.1_KJB95604.1:0.0819003431)100:0.118181)99:0.028613,GCA_900172325.1_SLN19446.1:0.4424107712)57:0.023452,(((GCA_000016185.1_ACJ00346.1:0.1608108424,(GCA_000225995.2_EGY00747.1:0.0000026744,GCA_000730165.2_ASG21721.1:0.0044310246)100:0.283097)94:0.028919,GCA_002251795.1_OYQ33349.1:0.1798537398)100:0.051212,(GCA_000767795.1_KGM32402.1:0.0236250224,GCA_002195995.1_OWJ66541.1:0.0220865957)100:0.265232)44:0.021745)78:0.053889,((GCA_000299935.1_EKE78370.1:0.0697095681,GCA_001618175.1_KZD04217.1:0.1450752814)100:0.181655,GCA_900102465.1_SDF74994.1:0.2612677835)70:0.030461)72:0.029667,(((GCA_900177295.1_SMF74439.1:0.0000020017,GCA_900188055.1_SNS10614.1:0.0000020017)100:0.255838,GCA_000024465.1_ADE39833.1:0.4683195639)98:0.095328,(GCA_000982415.1_KKJ77316.1:0.0094474945,GCA_001026905.1_KLN61060.1:0.0345205479)100:0.343601)27:0.028559)36:0.028132,GCA_900100655.1_SDG23456.1:0.4164374998)87:0.065654)14:0.033812,(GCA_000226315.1_AEP09453.1:0.0009948429,GCA_000348745.1_AGH97908.1:0.0253702354)100:0.515728)75:0.055810,((((GCA_001192655.1_GAO98704.1:0.4097749843,GCA_002117145.1_ARN84511.1:0.3396278795)99:0.096961,((((GCA_000008385.1_AAW70952.1:0.0771432276,GCA_000953315.1_CDR78845.1:0.0456940866)100:0.204452,(((GCA_000026005.1_CAH57979.1:0.1207691594,GCA_000964755.1_KJV65861.1:0.0967081686)100:0.126256,(GCA_000964795.1_KJV68656.1:0.2293706070,(GCA_000011945.1_AAV86460.1:0.0119104985,GCA_000024505.1_ACZ49419.1:0.0000022163)100:0.498539)99:0.073287)100:0.149262,(GCA_000022525.1_ACT69769.1:0.1847582718,GCA_000632985.1_AHX11722.1:0.2440182220)100:0.505201)68:0.060229)100:0.163551,((((GCA_000010205.1_BAG41235.1:0.0612398712,GCA_000964595.1_KJV57087.1:0.0728411162)100:0.419423,(GCA_000012385.1_ABE04192.1:0.0539231309,GCA_000195735.1_CAA15234.1:0.1198532657)100:0.184118)100:0.249435,(GCA_000219355.1_AEI88416.1:0.3868113309,GCA_000815465.1_KIE04550.1:0.3310986754)100:0.084989)99:0.056864,(GCA_000153525.1_EAS84937.1:0.1692078159,GCA_000155895.1_EDZ60856.1:0.2545829619)100:1.072440)54:0.015942)58:0.117701,(GCA_000388175.3_ETZ04542.1:0.2296060309,GCA_000469665.2_ETZ07252.1:0.1540753423)100:0.727562)97:0.083354)92:0.061093,(GCA_000742835.1_AIK96800.1:0.3766920555,((GCA_000014865.1_ABK43946.1:0.3065693659,GCA_002109495.1_OSM04830.1:0.2772793910)100:0.449547,(GCA_001982645.1_ONG37503.1:0.7713290677,(((((((GCA_000011345.1_BAC08867.1:0.0110186245,GCA_000505665.1_AHB87981.1:0.0153429375)100:0.200267,GCA_001870225.1_APB32354.1:0.2692377473)91:0.050968,(((((((((GCA_000014265.1_ABG49845.1:0.0348143545,GCA_002260545.1_OZH52931.1:0.0377020499)100:0.083223,(GCA_001276715.1_KOR37373.1:0.0690173370,GCA_001746915.1_OEJ72795.1:0.1132353346)90:0.018846)98:0.029986,(((((GCA_000020025.1_ACC79522.1:0.0440362516,GCA_000316575.1_AFY35991.1:0.0649976257)93:0.011874,((GCA_000317535.1_AFZ23235.1:0.0493943223,GCA_000317695.1_AFZ58701.1:0.0416019791)93:0.010075,(GCA_000196515.1_ADI66116.1:0.0630957907,((GCA_000169135.1_EAW46047.1:0.0000021143,GCA_002218065.1_GAX36233.1:0.0145903088)100:0.057641,(GCA_000312705.1_AFW96080.1:0.0131908000,GCA_002368115.1_BAZ85778.1:0.0211833533)100:0.052871)100:0.016553)91:0.011987)93:0.017007)93:0.015121,(GCA_000204075.1_ABA22647.1:0.0316702774,((GCA_000175835.1_EFA68449.1:0.0101420461,GCA_001432185.1_KRH96136.1:0.0000021394)100:0.002457,(GCA_000175855.1_EFA73969.1:0.0101545953,GCA_002368135.1_BAZ91418.1:0.0126309619)100:0.002589)100:0.138885)53:0.013060)50:0.017068,((GCA_001298445.1_ALF54935.1:0.0230790749,(((GCA_002368055.1_BAZ74505.1:0.0000027259,GCA_002368295.1_BAZ01569.1:0.0000027347)100:0.009352,GCA_002368275.1_BAY91603.1:0.0052044042)100:0.018901,GCA_002367975.1_BAY19271.1:0.0362623605)75:0.009405)74:0.011912,GCA_002368075.1_BAZ82463.1:0.0706673104)43:0.004628)100:0.019526,(((((GCA_000231365.2_EHC08716.1:0.0065769956,GCA_001904645.1_OKH11787.1:0.0032237533)100:0.021907,((GCA_000934435.1_KIY11773.1:0.0000026191,GCA_001990805.1_ONN62790.1:0.0000021348)100:0.005000,GCA_001275395.1_KOP26156.1:0.0101456144)100:0.024681)100:0.026408,GCA_000350105.1_CCH66887.1:0.1818922546)89:0.008646,((GCA_000346485.2_KYC40350.1:0.0189930730,GCA_000760695.2_KIE10568.1:0.0299081371)100:0.028395,(GCA_000828085.2_KIJ81672.1:0.0789167985,(GCA_000317435.1_AFZ02683.1:0.1175880616,GCA_000316665.1_AFY57018.1:0.1311999892)99:0.027256)90:0.007826)91:0.020551)18:0.005093,GCA_001456025.1_KST67873.1:0.0870264806)96:0.019598)94:0.011644)94:0.011842,((GCA_000317555.1_AFZ32344.1:0.0049504093,GCA_001904655.1_OKH26435.1:0.0050044811)100:0.064807,GCA_000317125.1_AFY85851.1:0.1068323622)99:0.024565)80:0.024941,(((((((((GCA_000017845.1_ACB52158.1:0.0209180580,(GCA_000167195.1_EAM50983.1:0.0023993859,GCA_000235665.2_EHJ12968.1:0.0000020017)100:0.068330)100:0.030568,GCA_000025125.1_ADB95739.1:0.3104299480)46:0.042689,(((GCA_000317575.1_AFZ37341.1:0.0134732145,GCA_002355455.1_BAU63689.1:0.0110777108)100:0.051124,(GCA_000332055.1_ELS03010.1:0.0820835981,GCA_002368355.1_BAZ44927.1:0.1098243439)99:0.035924)100:0.044201,(((GCA_000317675.1_AFZ52991.1:0.0795949307,(GCA_001548095.1_BAQ60976.1:0.0672662552,GCA_001548115.1_BAQ65489.1:0.0486545758)100:0.040253)100:0.026922,GCA_001747005.1_OEJ80215.1:0.0929534964)100:0.078737,(GCA_000284135.1_BAL28325.1:0.0157229218,GCA_000478825.2_AIE73236.1:0.0371712680)100:0.165162)43:0.050574)41:0.019480)43:0.011984,((GCA_000317025.1_AFY75539.1:0.0190062718,GCA_001904635.1_OKH26794.1:0.0103669832)100:0.083843,(GCA_000297435.1_CCI32800.1:0.0068381967,GCA_000312205.1_CCI07600.1:0.0118069059)100:0.134422)36:0.009434)96:0.021912,GCA_000021825.1_ACK68576.1:0.0845362088)98:0.018995,(GCA_000211815.1_EGJ29827.1:0.0174506849,GCA_001942495.1_OLT60486.1:0.0088404324)100:0.091228)98:0.006007,(GCA_000155555.1_EDX76607.1:0.0452788900,GCA_000317515.1_AFZ18093.1:0.0612332258)92:0.020635)39:0.011190,(((GCA_001904725.1_OKH40540.1:0.0858132372,GCA_000775285.1_KGF73729.1:0.1674746265)80:0.032637,(GCA_000180455.1_CBN58736.1:0.0929039297,((GCA_000214075.2_EGK90649.1:0.0024745971,GCA_000317475.1_AFZ05935.1:0.0108758101)100:0.016358,GCA_002412335.1_PCN51435.1:0.0203163798)100:0.094780)100:0.099345)35:0.001435,(GCA_000317105.1_AFY84320.1:0.0739378840,GCA_000332035.1_ELR99956.1:0.1789660301)95:0.035837)83:0.028454)28:0.009668,((GCA_000317495.1_AFZ12927.1:0.1174154375,(GCA_000317045.1_AFY64621.1:0.0836887335,((GCA_000176895.2_CCE16713.1:0.0000028702,GCA_000307915.1_EKD06556.1:0.0000025601)100:0.094177,((GCA_000478195.2_ERT04959.1:0.0376942598,GCA_000972705.2_KKD37397.1:0.0343065763)100:0.069789,(GCA_000710505.1_KEI68325.1:0.0188082829,GCA_900009265.1_CUR12041.1:0.0060189165)100:0.114372)100:0.018979)100:0.027795)98:0.032863)28:0.016533,((GCA_000817775.1_KIF39531.1:0.0795906697,GCA_001904775.1_OKH46882.1:0.1421411220)92:0.014203,GCA_002075285.2_ASC72723.1:0.1542903050)98:0.032867)28:0.007581)30:0.007378)18:0.009845,(GCA_001904615.1_OKH16090.1:0.1328303675,GCA_000018105.1_ABW29634.1:0.1439121287)31:0.044213)16:0.018122,(GCA_002142475.1_BAS54595.1:0.1292562207,GCA_000317145.1_AFY93704.1:0.2365835198)17:0.026287)88:0.029385,GCA_001637395.1_OAB62656.1:0.1193566000)89:0.020554,((GCA_000317615.1_AFZ49418.1:0.0414091097,GCA_000317635.1_AFZ43560.1:0.0399606835)100:0.104008,GCA_000473895.1_ERN42037.1:0.2054268147)89:0.034407)95:0.034935)93:0.019299,(GCA_000012525.1_ABB58404.1:0.1685925008,((GCA_000317065.1_AFY68726.1:0.1145120154,GCA_000332215.1_ELS30506.1:0.1802246779)100:0.145156,((((GCA_000155635.1_EDY38198.1:0.1024007400,GCA_000316515.1_AFY28521.1:0.1757568306)92:0.061055,GCA_001182765.1_CRY92593.1:0.1058143583)96:0.099919,GCA_000760175.1_KGG11979.1:0.2343874550)92:0.073885,GCA_000011465.1_CAE19764.1:0.3941332221)100:0.169367)85:0.029728)97:0.035842)99:0.118807,(GCA_000011385.1_BAC91956.1:0.0939188409,GCA_000484535.1_AGY60233.1:0.1625604217)100:0.192525)100:0.539168,GCA_001765415.1_AOR38926.1:1.1744657483)100:0.386981,GCA_001637395.1_OAB61678.1:1.5173149005)100:0.246006)100:0.202831)100:0.202765)88:0.064507)82:0.034618,GCA_900101935.1_SDE60660.1:0.4114598170)90:0.089907)97:0.047271,(GCA_000264455.2_AFK55369.1:0.0163449385,GCA_001601315.1_KYO52520.1:0.0000026214)100:0.478527)77:0.037798)56:0.024530)25:0.016422,(((((GCA_000013025.1_ABI77939.1:0.0206472181,GCA_000685315.1_KCZ98471.1:0.0453097080)100:0.244335,GCA_000023785.1_ACT60755.1:0.2595519964)100:0.160427,((GCA_000014745.1_ABI67314.1:0.1106935166,GCA_000152745.1_EAP89632.1:0.2080185960)98:0.073085,GCA_900103475.1_SDM66487.1:0.1854811939)100:0.124655)99:0.057411,(GCA_900199215.1_SNT68115.1:0.2624609622,GCA_000152825.2_ADM08923.1:0.3618355895)100:0.129042)99:0.066656,(((GCA_000017265.1_ACG79863.1:0.1446775721,GCA_001425915.1_KQW69098.1:0.1228461941)94:0.050780,GCA_000092285.1_ADG08550.1:0.1544553750)100:0.134433,((GCA_000144605.1_ADK99547.1:0.1667772911,GCA_002205555.1_ASD26944.1:0.1011577334)100:0.143683,(GCA_000175215.2_ADU11867.1:0.1720132333,GCA_000204015.1_EGF91996.1:0.1427734684)100:0.135286)100:0.118995)99:0.049176)100:0.133330)65:0.045517)61:0.040788,(GCA_000496075.1_ESR25879.1:0.3734020827,GCA_900102695.1_SCZ34894.1:0.3517494714)96:0.087709)93:0.042179)82:0.042009)64:0.005148,((GCA_001720135.1_ODN72144.1:0.3286678803,GCA_900148505.1_SHO65048.1:0.2151325746)83:0.045635,(GCA_900129325.1_SHF64753.1:0.3228785478,GCA_900104485.1_SDB50900.1:0.3347364763)97:0.084101)74:0.053126)93:0.039403)100:0.079161,((GCA_000022725.1_ACS50602.1:0.0366959767,GCA_000341385.1_AGF75358.1:0.0240677672)100:0.436808,(GCA_000179775.1_EFL88372.1:0.4046223763,(GCA_000325745.1_AGA64150.1:0.2731447522,GCA_000496595.1_AHA27440.1:0.3768835254)100:0.309168)66:0.042357)82:0.067955)79:0.047452,(GCA_002238045.1_OXT01844.1:0.3810341061,((GCA_000153465.1_EAS49023.1:0.2086635517,(GCA_000153705.1_EAU40958.1:0.1575111989,GCA_900176465.1_SMD13839.1:0.1885809705)100:0.076610)100:0.038433,(GCA_900104035.1_SDO32061.1:0.2574208729,GCA_900141975.1_SHJ09466.1:0.2219701654)100:0.094917)100:0.119338)88:0.057097)50:0.030629)70:0.011685)100:0.104135)99:0.039956)100:0.146271)100:0.021057);
