# Supplementary material for: Assessing the accuracy of phylogenetic rooting methods on prokaryotic gene families
Source: PLoS One. 2020 May 15;15(5):e0232950. doi: 10.1371/journal.pone.0232950 (PMC7228096; doi:10.1371/journal.pone.0232950)
Supplement: S2 Dataset — (ZIP) [file pone.0232950.s003.zip › EmpiricalDataset/GeneTrees_IQTree/000341.aln.treefile]

(GCA_000006905.1_AAK25725.1:0.0502558776,GCA_000092285.1_ADG12632.1:0.0303324434,((GCA_000017265.1_ACG79943.1:0.1427275487,GCA_001425915.1_KQW69135.1:0.1051001236)100:0.227874,(((GCA_000144605.1_ADK99676.1:0.1692078009,GCA_002205555.1_ASD26963.1:0.0666425535)100:0.110279,(GCA_000175215.2_ADU11847.1:0.1881098649,GCA_000204015.1_EGF92013.1:0.2481869257)100:0.312539)100:0.090774,(((GCA_000014745.1_ABI67254.1:0.1817829213,GCA_900103475.1_SDM18333.1:0.0742024802)100:0.261932,GCA_000152745.1_EAP89597.1:0.3862926314)97:0.110811,((((((((((((((((((((((GCA_000007125.1_AAL51183.1:0.0030611924,GCA_000157815.1_EEX99261.1:0.0000022543)100:0.024128,(GCA_000017405.1_ABS13576.1:0.0000022077,GCA_000585655.1_EXL07773.1:0.0000027955)100:0.020502)100:0.095912,GCA_001558695.1_KXF79583.1:0.0856314695)100:0.057191,(GCA_900104355.1_SDO61650.1:0.0626196492,GCA_900113985.1_SFI74169.1:0.0606996415)100:0.054861)100:0.114786,(((GCA_000300335.1_EKF19024.1:0.0874708881,GCA_000300515.1_EKF41747.1:0.0702093485)100:0.107935,((((GCA_000585625.1_EXL03422.1:0.1040737200,GCA_002075885.1_OQM73986.1:0.1469541051)100:0.055845,(GCA_001510895.1_KUM23670.1:0.0898734898,GCA_001618845.1_AMY03111.1:0.1316848300)100:0.043906)100:0.035613,(GCA_001424795.1_KQU62667.1:0.0227726882,GCA_001605015.1_AMS39740.1:0.0499875535)100:0.081536)100:0.120572,(GCA_900113935.1_SFJ10677.1:0.1326088164,GCA_002238045.1_OXT02249.1:0.2232882821)92:0.043903)85:0.036376)83:0.019994,GCA_000014245.1_ABG64847.1:0.2875041344)98:0.029928)100:0.087625,GCA_000179775.1_EFL89702.1:0.3683723590)94:0.061076,((((GCA_000153465.1_EAS48550.1:0.1476573284,GCA_900176465.1_SMD10336.1:0.0847736102)100:0.034659,GCA_000153705.1_EAU41817.1:0.1167445535)100:0.062832,((GCA_000800175.1_KHJ53502.1:0.0142059437,GCA_900141975.1_SHJ98745.1:0.0116395002)100:0.224498,GCA_900104035.1_SDO51383.1:0.1955124218)100:0.058719)100:0.101357,(((((((((((GCA_000016285.1_ACM38194.1:0.2211466529,(GCA_000325745.1_AGA65368.1:0.1883946109,GCA_000496595.1_AHA27517.1:0.3348522964)100:0.288734)85:0.042554,GCA_000092025.1_AAK88546.1:0.1905122952)90:0.046754,(GCA_001267455.1_KOC74643.1:0.0355096316,GCA_001652565.1_ANH06082.1:0.0129328095)100:0.133827)81:0.041292,((GCA_000017145.1_ABR62032.1:0.1009810965,(GCA_000018545.1_ACP27079.1:0.0779060578,GCA_002288525.1_ASY64789.1:0.0680413239)85:0.022021)99:0.040888,GCA_000697965.2_ANK74290.1:0.1254521862)97:0.045222)79:0.020967,(GCA_001687365.1_OBZ93605.1:0.1038428745,GCA_001885585.1_OJF91347.1:0.0853226364)92:0.035279)86:0.054595,(GCA_000092045.1_ABC92869.1:0.0344701393,GCA_000769405.1_KPN25571.1:0.0498479898)100:0.114964)95:0.066508,(GCA_000731295.1_CDN56305.1:0.0084414289,GCA_000731315.1_CDN50189.1:0.0357345705)100:0.089598)95:0.061523,(GCA_000722615.1_KEQ03337.1:0.0000026268,GCA_000722625.1_KEQ05126.1:0.0000029424)100:0.110537)97:0.052700,(GCA_001578105.1_AMM86338.1:0.1619385621,GCA_002043005.1_AQZ50126.1:0.0810941863)100:0.291316)73:0.040541,(GCA_000817775.1_KIF43225.1:0.1857787467,GCA_001293565.1_KPB02132.1:0.3060642477)100:0.199369)97:0.056580,(GCA_000154705.2_EDQ35253.1:0.1248346211,GCA_001703635.1_OCW57339.1:0.1165606720)100:0.156307)98:0.045332)98:0.038343)98:0.090697,((((GCA_000148725.1_EFO32285.1:0.0565323481,(GCA_000158095.1_EEE46464.1:0.0667897307,GCA_001403915.1_CTQ46454.1:0.0640400401)100:0.055226)100:0.067566,((GCA_001188555.1_KND17737.1:0.0000029261,GCA_002249885.1_OXS47250.1:0.0090157464)100:0.095021,GCA_000192745.1_ADZ68511.1:0.1330859397)65:0.023184)96:0.051075,GCA_900105595.1_SDU41912.1:0.1895793267)86:0.039720,(GCA_001907205.1_OKL44596.1:0.1694498292,(GCA_900110875.1_SEQ26295.1:0.0145782577,GCA_900114245.1_SFJ92766.1:0.0241250101)100:0.103695)100:0.085665)100:0.313117)79:0.057461,((GCA_001305515.1_KPL53115.1:0.2702451180,GCA_001720135.1_ODN72127.1:0.3274319704)82:0.063534,(GCA_900115225.1_SFO37112.1:0.1321771497,GCA_900215505.1_SNY90519.1:0.1159580096)100:0.286139)79:0.056656)70:0.033014,(GCA_900104485.1_SDB22692.1:0.3755196258,GCA_900129325.1_SHF58920.1:0.3393895609)96:0.157786)62:0.022144,(GCA_900148505.1_SHO64984.1:0.3683875815,GCA_002088295.1_ORE93690.1:0.5105265773)96:0.164650)75:0.026162,(GCA_900102695.1_SCZ35651.1:0.4328845889,(GCA_000496075.1_ESR26057.1:0.4566540647,(((GCA_000230555.1_AEQ53318.1:0.2096177240,GCA_900100665.1_SDG22493.1:0.1860432566)100:0.124312,GCA_000970435.1_KKB76239.1:0.1867952126)94:0.051699,GCA_000743575.1_KFL30143.1:0.1671746463)100:0.353782)80:0.050670)70:0.051944)83:0.118210,((((GCA_000010525.1_BAF90715.1:0.2374051361,GCA_000017645.1_ABS67071.1:0.2227912851)100:0.203744,(GCA_000092925.1_ADH91081.1:0.1187567996,GCA_900100155.1_SCW73069.1:0.1560490201)100:0.146094)100:0.216686,(((((((GCA_000011365.1_BAC47664.1:0.0306348732,GCA_000661935.1_AHY49031.1:0.0115480975)100:0.079524,(GCA_000195775.1_CAE26951.1:0.1405260504,GCA_000935205.1_KIZ34143.1:0.0625216664)100:0.119489)77:0.027164,((GCA_001618955.1_KZD22508.1:0.0124920801,GCA_900108575.1_SEH54521.1:0.0213459758)100:0.102843,GCA_000336555.1_EKS42609.1:0.1393533891)58:0.017739)58:0.014735,(GCA_000012725.1_ABA04239.1:0.0724860206,GCA_000013885.1_ABE63702.1:0.0420812018)100:0.049391)77:0.029708,((GCA_000218565.1_AEI05696.1:0.0000022441,GCA_000218585.1_AEI02120.1:0.0000022441)100:0.083819,GCA_000314735.2_EKS29319.1:0.0800772637)100:0.114860)99:0.193673,(GCA_001426945.1_KQY97807.1:0.3480204906,((GCA_001579845.1_AMN38710.1:0.2494303313,GCA_002119765.1_ARQ02828.1:0.3262089183)33:0.024066,GCA_900188135.1_SNB56240.1:0.3804483156)100:0.089534)29:0.073829)17:0.031292,GCA_002355335.1_BAT58228.1:0.3600043518)98:0.098349)35:0.007815,(GCA_001402875.1_ALK11044.1:0.0000021734,GCA_001459775.1_CUU43706.1:0.0000021223)100:0.408417)77:0.042202)36:0.018386,(((GCA_001271345.1_ALA17303.1:0.0128765678,GCA_001887265.1_APF36045.1:0.0479498566)100:0.241778,(GCA_001017175.1_KLK93848.1:0.0305841344,GCA_900102135.1_SCY44289.1:0.0334682225)100:0.423830)99:0.108339,(GCA_000019945.1_ACB79660.1:0.2088322526,GCA_000022085.1_ACL56272.1:0.0768587553)100:0.398696)70:0.075505)83:0.048584,GCA_001676615.1_OCC06062.1:0.3545594951)82:0.036862,(((GCA_000019845.1_ACB97126.1:0.3643376397,(GCA_000021745.1_ACK51458.1:0.2313762019,GCA_900114285.1_SFJ99014.1:0.2756470856)100:0.087688)99:0.048041,((GCA_000304315.1_CCJ07614.1:0.3086820895,(GCA_001644125.1_OAI27969.1:0.2195029294,GCA_001675455.1_OBS53176.1:0.1885498415)100:0.130249)5:0.035621,GCA_002117405.1_ARN83538.1:0.3585525988)100:0.115412)58:0.054677,(GCA_900187365.1_SNB61325.1:0.4458815076,GCA_900104955.1_SED05484.1:0.4208179058)92:0.117453)100:0.153348)86:0.038446,(GCA_001741865.1_AOO79861.1:0.1637089496,GCA_900102525.1_SDH75790.1:0.1489970241)100:0.270265)98:0.093604,(((((((((((((GCA_000009985.1_BAE53354.1:0.1080450400,(GCA_000294655.1_CCG41643.1:0.0309500000,GCA_900108475.1_SEH27653.1:0.0250583204)100:0.058381)100:0.053737,GCA_000513295.1_CDL00528.1:0.1236030724)100:0.163823,((GCA_000013085.1_ABC24410.1:0.2082605845,GCA_000284415.2_CCG07547.1:0.2100004251)100:0.100213,GCA_900101965.1_SDE37854.1:0.2418050021)100:0.074053)100:0.078857,(GCA_900156605.1_SIS47550.1:0.2034918450,GCA_001611975.1_AMW34459.1:0.4020576530)100:0.126891)98:0.084827,GCA_900100455.1_SDH59473.1:0.2596204734)92:0.022433,GCA_000315795.1_EKV32157.1:0.3977196534)97:0.032687,((GCA_000968135.1_CCQ75621.1:0.2866145946,(GCA_001746755.1_OEJ64422.1:0.3093039453,GCA_900093605.1_SCA56344.1:0.2262800012)100:0.062614)100:0.054492,(GCA_000300235.2_AJD54113.1:0.0902379196,GCA_000300275.1_EKF10149.1:0.0733837728)100:0.377597)97:0.042763)100:0.083133,((((((((GCA_000010725.1_BAI73531.1:0.1004341302,GCA_000632475.2_AIB13097.1:0.1014526664)100:0.177046,(GCA_000576635.1_EWY40581.1:0.0884614780,GCA_000936425.1_KJB95787.1:0.0880805618)100:0.135464)100:0.060232,(GCA_000767795.1_KGM32974.1:0.0369893493,GCA_002195995.1_OWJ66269.1:0.0234454513)100:0.337016)99:0.065040,((GCA_000299935.1_EKE78496.1:0.1280375153,GCA_001618175.1_KZD12825.1:0.1832838962)100:0.111183,((GCA_000319385.1_AFX99713.1:0.0497254236,GCA_000510265.1_AHC74022.1:0.0987704104)100:0.394010,GCA_900102465.1_SDF73052.1:0.1189442999)100:0.438106)92:0.100761)71:0.037724,((GCA_000016185.1_ACJ00170.1:0.2381035216,GCA_002251795.1_OYQ35192.1:0.2072066683)100:0.133090,(GCA_000225995.2_EGY02608.1:0.0000021861,GCA_000730165.2_ASG19416.1:0.0136458935)100:0.283438)100:0.108011)96:0.068538,(GCA_002251735.1_OYQ20642.1:0.5992895640,GCA_900101935.1_SDD29873.1:0.5447052294)90:0.128118)88:0.056897,((GCA_000226315.1_AEP08349.1:0.0000024835,GCA_000348745.1_AGH96839.1:0.0316569621)100:0.494981,(GCA_000264455.2_AFK55243.1:0.0000022400,GCA_001601315.1_KYO51262.1:0.0000025717)100:0.554172)68:0.096833)71:0.031358,(GCA_900172325.1_SLN20776.1:0.4589614283,((((((((GCA_000011345.1_BAC08292.1:0.0171996745,GCA_000505665.1_AHB89290.1:0.0132010518)100:0.369599,GCA_001456025.1_KST69411.1:0.2186555381)92:0.058014,((((((((((((GCA_000011465.1_CAE19042.1:0.2776972429,GCA_001182765.1_CRY92420.1:0.0849162312)100:0.042668,GCA_000760175.1_KGG12279.1:0.1026558464)100:0.132685,GCA_000316515.1_AFY27332.1:0.0200612545)89:0.030747,GCA_000155635.1_EDY38221.1:0.0096099711)100:0.263036,GCA_000012525.1_ABB57116.1:0.1327675329)98:0.055476,((GCA_000817775.1_KIF42331.1:0.1349466125,GCA_001904775.1_OKH50954.1:0.0677177388)100:0.043491,GCA_002075285.2_ASC70917.1:0.1061346839)84:0.028007)96:0.039903,GCA_001276715.1_KOR36998.1:0.0817873258)59:0.027189,(GCA_000317495.1_AFZ13395.1:0.0615060378,GCA_000317145.1_AFY91346.1:0.1372454179)100:0.049927)47:0.013177,(((((((((((GCA_000017845.1_ACB52314.1:0.0033890071,(GCA_000167195.1_EAM51392.1:0.0000022441,GCA_000235665.2_EHJ10247.1:0.0000022441)100:0.038634)100:0.026407,GCA_000025125.1_ADB95078.1:0.2957051321)82:0.012026,(((GCA_000317675.1_AFZ54066.1:0.0319068522,(GCA_001548095.1_BAQ60494.1:0.0133304627,GCA_001548115.1_BAQ64760.1:0.0132989004)100:0.034888)100:0.040672,GCA_001747005.1_OEJ79390.1:0.0699725248)100:0.042431,GCA_000332055.1_ELS04710.1:0.1482341973)87:0.032056)81:0.017760,(GCA_000284135.1_BAL30607.1:0.0093049114,GCA_000478825.2_AIE75456.1:0.0103274260)100:0.075062)81:0.014778,GCA_001904615.1_OKH16010.1:0.2399194751)70:0.027333,((GCA_000021825.1_ACK71083.1:0.0469969381,(GCA_000297435.1_CCI32102.1:0.0094392256,GCA_000312205.1_CCI06971.1:0.0278451411)100:0.067771)100:0.027110,GCA_000332035.1_ELR96594.1:0.1170943477)86:0.011548)68:0.023103,(GCA_000317575.1_AFZ35402.1:0.0048026168,GCA_002355455.1_BAU67113.1:0.0144414975)100:0.049780)51:0.013044,(GCA_000317615.1_AFZ49202.1:0.0512080619,GCA_000317635.1_AFZ44158.1:0.0443237015)100:0.150772)46:0.000002,(GCA_000018105.1_ABW31281.1:0.1598151652,((((((((((((GCA_000020025.1_ACC81096.1:0.0440620709,(GCA_000169135.1_EAW42800.1:0.0166489948,GCA_002218065.1_GAX36943.1:0.0084995406)100:0.035825)83:0.015452,((GCA_002368055.1_BAZ77267.1:0.0000022441,GCA_002368295.1_BAY98814.1:0.0000022441)100:0.003607,GCA_002368275.1_BAY88729.1:0.0019749161)100:0.024745)76:0.007846,((((GCA_000196515.1_ADI66216.1:0.0416942527,(GCA_000312705.1_AFW96999.1:0.0411638180,(GCA_000789435.1_KHG42336.1:0.0000022441,GCA_002368115.1_BAZ86967.1:0.0000022441)100:0.009871)99:0.008676)99:0.004642,((((GCA_000175835.1_EFA71421.1:0.0027333164,GCA_001432185.1_KRH97105.1:0.0000022441)74:0.000002,GCA_000175855.1_EFA74096.1:0.0094408053)100:0.008864,GCA_002368135.1_BAZ88543.1:0.0050518966)100:0.052207,GCA_002368075.1_BAZ81163.1:0.0355300961)100:0.046314)100:0.031040,GCA_000317695.1_AFZ60568.1:0.0241954477)98:0.022740,GCA_000317535.1_AFZ28145.1:0.0333012173)76:0.013911)61:0.005668,(((GCA_001298445.1_ALF53464.1:0.0087154067,GCA_002367975.1_BAY18937.1:0.0153461664)100:0.024934,GCA_000204075.1_ABA21410.1:0.0475422751)96:0.021113,GCA_000316575.1_AFY34860.1:0.0373080863)82:0.008881)100:0.034931,(GCA_000317435.1_AFZ02978.1:0.0922239356,(GCA_000316665.1_AFY58302.1:0.1043342706,(((GCA_000317025.1_AFY79454.1:0.0065631908,GCA_001904635.1_OKH24878.1:0.0119774029)100:0.088354,GCA_000952155.1_KJH71331.1:0.0720124753)100:0.029145,(GCA_000317125.1_AFY88406.1:0.0800926652,(GCA_000317555.1_AFZ29168.1:0.0050483901,GCA_001904655.1_OKH28577.1:0.0151670747)100:0.059655)100:0.027240)96:0.029005)59:0.000861)49:0.015454)37:0.000003,((GCA_000231365.2_EHC12255.1:0.0000026037,GCA_001904645.1_OKH15801.1:0.0027161455)100:0.003556,((GCA_000934435.1_KIY14515.1:0.0000027459,GCA_001990805.1_ONN59804.1:0.0000022064)100:0.002738,GCA_001275395.1_KOP27078.1:0.0107403972)100:0.024504)99:0.032783)54:0.011546,((GCA_000346485.2_KYC41488.1:0.0288143675,GCA_000760695.2_KIE08904.1:0.0241584446)100:0.038928,GCA_000828085.2_KIJ84114.1:0.0624078675)97:0.012147)78:0.021556,GCA_001456025.1_KST65799.1:0.1560054270)94:0.019657,(GCA_000350105.1_CCH67901.1:0.0105468729,GCA_000350125.1_CCH65840.1:0.0000027242)100:0.165045)100:0.022878,GCA_002142475.1_BAS59828.1:0.1342733169)95:0.028221,GCA_002368355.1_BAZ43701.1:0.0938208617)80:0.016167,((GCA_000214075.2_EGK84704.1:0.0040888519,GCA_000317475.1_AFZ08857.1:0.0123861867)95:0.010258,GCA_002412335.1_PCN52097.1:0.0253089905)100:0.079827)80:0.021873)100:0.081061)96:0.039340,((GCA_000155555.1_EDX71970.1:0.0608895254,GCA_000317515.1_AFZ19398.1:0.0829272608)100:0.040640,(GCA_000211815.1_EGJ34837.1:0.0261529250,GCA_001942495.1_OLT57712.1:0.0221216279)100:0.073284)100:0.020880)68:0.014459,(GCA_000473895.1_ERN40783.1:0.1511253130,GCA_001746915.1_OEJ73295.1:0.1607790174)80:0.048667)69:0.017576)56:0.011858,GCA_000317045.1_AFY66737.1:0.1107390001)76:0.017904,GCA_000317105.1_AFY81261.1:0.1106591951)67:0.019157,(((((GCA_000014265.1_ABG50978.1:0.0686209338,GCA_002260545.1_OZH54614.1:0.0191575893)100:0.121320,(GCA_000710505.1_KEI68287.1:0.0206132345,GCA_900009265.1_CUR17620.1:0.0050042144)100:0.111343)99:0.014245,((GCA_000176895.2_CCE19483.1:0.0000022441,GCA_000307915.1_EKD09057.1:0.0000022441)100:0.067295,(GCA_000478195.2_ERT07446.1:0.0162027951,GCA_000972705.2_KKD35206.1:0.0217756148)100:0.060906)100:0.031922)100:0.036867,GCA_000180455.1_CBN56685.1:0.0772872033)96:0.011272,GCA_001904725.1_OKH38764.1:0.1047815626)92:0.013799)97:0.072127)93:0.037114,(GCA_000317065.1_AFY70331.1:0.1616356629,GCA_000332215.1_ELS30358.1:0.2516561021)93:0.066245)86:0.028080,GCA_001275395.1_KOP24337.1:0.3139907803)98:0.060500,GCA_001870225.1_APB32710.1:0.3523858372)84:0.063981,(GCA_000011385.1_BAC91818.1:0.1173173556,GCA_000484535.1_AGY57537.1:0.0938916722)100:0.159488)100:0.886222,((GCA_000014865.1_ABK42554.1:0.1766985904,GCA_002109495.1_OSM00477.1:0.1869149683)100:0.336731,GCA_001982645.1_ONG40659.1:0.5768098419)99:0.213530)100:0.592556)52:0.133740)45:0.038179)41:0.018686,((((GCA_000982415.1_KKJ77302.1:0.0104304963,GCA_001026905.1_KLN60871.1:0.0164869260)100:0.389337,((GCA_900177295.1_SMF08975.1:0.0000023418,GCA_900188055.1_SNR34958.1:0.0000022990)100:0.344888,GCA_900100655.1_SDG24218.1:0.5577104614)66:0.069611)33:0.052191,((GCA_001192655.1_GAO98240.1:0.6563060897,GCA_000742835.1_AIK97057.1:1.0764599229)93:0.168748,((((((GCA_000008385.1_AAW70593.1:0.0912460540,GCA_000953315.1_CDR79465.1:0.1662491763)100:0.357131,(((GCA_000026005.1_CAH57725.1:0.1600588829,GCA_000964755.1_KJV63531.1:0.2337613301)100:0.165163,GCA_000964795.1_KJV69371.1:0.2995130974)81:0.089711,(GCA_000011945.1_AAV87095.1:0.0209574505,GCA_000024505.1_ACZ48807.1:0.0543563137)100:0.602081)100:0.106845)100:0.112573,(GCA_000022525.1_ACT69890.1:0.1780681421,GCA_000632985.1_AHX10978.1:0.2075749825)100:0.515844)100:0.107925,(GCA_000219355.1_AEI88563.1:0.5655107231,GCA_000815465.1_KIE06178.1:0.5884544852)100:0.178810)98:0.072825,((GCA_000010205.1_BAG39973.1:0.1830780781,GCA_000964595.1_KJV56107.1:0.1286757378)100:0.507721,(GCA_000012385.1_ABE05510.1:0.1530538684,GCA_000195735.1_CAA15307.1:0.1924981522)100:0.367887)99:0.112278)82:0.116023,(GCA_000153525.1_EAS84976.1:0.1649062381,GCA_000155895.1_EDZ60954.1:0.1548379920)100:0.981565)94:0.272216)89:0.272737)45:0.038904,GCA_900167455.1_SKA06404.1:0.6163435378)63:0.083214)90:0.046197,(GCA_000017565.1_ABS62877.1:0.2962985714,GCA_000739695.1_GAK43708.1:0.2746034921)100:0.198744)92:0.039605,((GCA_000143145.1_ADJ25068.1:0.2921907806,(GCA_000503895.1_AHB47430.1:0.2180762904,(GCA_000981545.1_CPR17014.1:0.0000022441,GCA_900104305.1_SDO41115.1:0.0000022441)100:0.319682)100:0.075774)100:0.169084,((GCA_000166055.1_ADP71903.1:0.0000020020,GCA_000636015.1_KAI95592.1:0.0000023983)100:0.459367,((GCA_000828475.1_BAQ15793.1:0.1167842412,GCA_001723285.1_ODS01170.1:0.1306713535)100:0.189418,GCA_001708935.1_ODA68031.1:0.3036414036)100:0.148821)100:0.126464)100:0.114719)86:0.074192,(GCA_000689395.1_CDO59776.1:0.4602951386,(GCA_000152825.2_ADM08953.1:0.3946587664,GCA_900199215.1_SNT68012.1:0.5118913234)100:0.387755)87:0.063738)83:0.083751,((((((((((((((((((((GCA_000011965.2_AAV96871.1:0.0655284407,(GCA_000814025.1_KIC52051.1:0.0098137445,GCA_001969365.1_APX12703.1:0.0375378284)100:0.098630)99:0.025296,((((((GCA_000203975.3_KID09380.1:0.0283029575,GCA_000511355.1_AHC99786.1:0.0289281509)100:0.020054,GCA_001678945.1_ANP36263.1:0.0906547609)85:0.013532,(GCA_001258055.1_CRL15105.1:0.0000023285,GCA_900113345.1_SFG96892.1:0.0000022441)100:0.024770)76:0.010564,(GCA_000511385.1_AHD08218.1:0.0525042078,(GCA_000376545.2_ANP41513.1:0.0704251358,GCA_900102795.1_SCZ49743.1:0.0977025883)91:0.026649)89:0.013845)88:0.024898,GCA_900172225.1_SLN65094.1:0.0662787157)99:0.024174,GCA_900116455.1_SFU21688.1:0.0943233062)98:0.022874)97:0.018672,GCA_000152605.1_EAP85296.1:0.1529028372)93:0.012009,GCA_002210095.1_OWU73471.1:0.1075573941)85:0.011147,(((GCA_000014045.1_ABG30930.1:0.0054881762,GCA_000154785.2_AEI95437.1:0.0121934106)100:0.065632,GCA_001205715.1_KNG94727.1:0.1190824138)100:0.033476,(GCA_001307765.1_KPN64966.1:0.0638746670,GCA_900109955.1_SEW31106.1:0.0644875329)100:0.063323)37:0.018697)70:0.028271,(((GCA_000671395.1_KCV81232.1:0.0695969791,((GCA_000442275.2_EPX77902.1:0.0759790416,GCA_900111945.1_SFR37021.1:0.0654671171)100:0.067550,((GCA_000018145.1_ABV94438.1:0.0749349227,(GCA_000765015.1_KGK79581.1:0.0028024030,GCA_900141945.1_SHI89575.1:0.0000022668)100:0.156340)98:0.044180,(GCA_001404155.1_CRK75478.1:0.0000022441,GCA_900114125.1_SFJ52134.1:0.0000022441)100:0.105079)94:0.050046)94:0.048644)70:0.030439,(((GCA_001305615.1_ALG91225.1:0.0547853187,GCA_900184935.1_SMX45009.1:0.1036301830)97:0.032969,GCA_900107025.1_SDW57409.1:0.1729308106)67:0.032525,GCA_900172235.1_SLN50026.1:0.0975166301)63:0.023824)49:0.011119,(GCA_000647975.1_KAJ54920.1:0.0741427836,GCA_001517585.1_CUX79802.1:0.1273805562)60:0.046490)86:0.026816)42:0.010275,(((((GCA_001247715.1_KNX41171.1:0.0983189915,GCA_900100005.1_SDJ03231.1:0.1212719434)80:0.014474,((GCA_001403795.1_CTQ49821.1:0.0678816766,GCA_900109285.1_SEK22770.1:0.0924399837)100:0.082493,GCA_000152625.1_EAP75273.1:0.1593440299)67:0.024740)79:0.034496,GCA_900172295.1_SLN59643.1:0.1126154272)92:0.018997,((GCA_900095785.1_SCM69206.1:0.0026244086,GCA_900115865.1_SFQ34119.1:0.0031963166)100:0.126298,GCA_900184815.1_SMX22904.1:0.1563112814)89:0.044793)63:0.020900,(GCA_001458355.1_CUH67145.1:0.0710149080,GCA_900110775.1_SEP81011.1:0.0842041919)100:0.079942)52:0.014190)43:0.017061,(((GCA_900172385.1_SLN52914.1:0.0573222366,GCA_000152725.1_EAQ03660.1:0.1519735060)82:0.028245,((((((((((GCA_000153725.1_EAU44874.1:0.0169972238,GCA_000442255.1_EPX75739.1:0.1582637151)98:0.012867,(GCA_001969385.1_APX22174.1:0.0000022441,GCA_900112435.1_SFC47445.1:0.0000022441)100:0.040792)98:0.017813,GCA_001975705.1_APZ52152.1:0.0413635887)61:0.006633,GCA_900102075.1_SDF14136.1:0.0194326386)96:0.019640,(GCA_001038505.1_KMK68147.1:0.0542723770,(GCA_002115725.1_OSQ62071.1:0.0141685625,GCA_002115805.1_OSQ48224.1:0.0130442692)100:0.080772)100:0.041105)98:0.026376,(((GCA_001458375.1_CUH78728.1:0.0451917665,GCA_001482405.1_KUF09232.1:0.0900124798)90:0.011656,(((GCA_002211155.1_OWV61082.1:0.0028989449,((GCA_002211205.1_OWV59349.1:0.0000000000,GCA_900101505.1_SDD93612.1:0.0000000000):0.000002,GCA_002211225.1_OWV44131.1:0.0000022441)98:0.000002)100:0.025461,GCA_900184945.1_SMX31969.1:0.0736333171)99:0.020245,(GCA_002237555.1_ASP20286.1:0.0131268417,GCA_900188425.1_SNS13525.1:0.0169251876)100:0.025404)100:0.033374)90:0.010587,GCA_000169415.1_EBA06293.1:0.0811051044)96:0.015723)100:0.038504,((GCA_001687105.1_ANT61682.1:0.0409859931,GCA_900116195.1_SFT18250.1:0.0394124071)100:0.032348,GCA_900100085.1_SDI22535.1:0.1101618797)99:0.015473)86:0.024445,(GCA_900188035.1_SNR25158.1:0.0568041280,(GCA_000521865.1_ETX29858.1:0.0947862041,GCA_900115815.1_SFP96027.1:0.0614360350)100:0.072526)89:0.015969)77:0.018118,GCA_900107235.1_SDY21642.1:0.1468619631)98:0.024966,(((((((GCA_000155735.2_AGI73573.1:0.1024834502,GCA_001187845.1_AKS47340.1:0.0263609364)100:0.051732,((GCA_900172275.1_SLN55000.1:0.0710789568,GCA_900107355.1_SDY07334.1:0.1386782143)78:0.021263,GCA_000161835.1_EET46792.1:0.1161087813)78:0.018456)90:0.047559,GCA_000161835.1_EET47915.1:0.1371315010)48:0.017266,GCA_000738435.1_AII88477.1:0.1532787578)85:0.032010,(((GCA_000622405.1_KIN70073.1:0.1005571102,(GCA_000172095.1_EDQ06394.1:0.1138112358,(GCA_001890925.1_OJI92897.1:0.1108412291,GCA_900142295.1_SIO30653.1:0.2577552309)98:0.051624)98:0.027941)48:0.014495,(GCA_000600975.2_EYD72609.1:0.1592912918,(GCA_000153305.1_EAR50819.1:0.2016879937,((GCA_000442315.1_EPX84933.1:0.2048880595,GCA_000600335.2_EYD74498.1:0.1033401873)100:0.054534,GCA_000836695.1_KIQ70566.1:0.1191915787)100:0.056441)97:0.041722)93:0.061921)42:0.019692,(GCA_900141735.1_SHI77387.1:0.1674399840,GCA_001399515.1_ALJ80475.1:0.2026430241)96:0.050775)42:0.018593)89:0.027212,GCA_900172355.1_SLN22741.1:0.1360255064)29:0.010623,(GCA_001908835.1_APO85946.1:0.1518598825,GCA_900114485.1_SFL44551.1:0.1261538884)100:0.046684)99:0.056631)96:0.030829)61:0.009989,((((GCA_001458175.1_CUH52377.1:0.0340995749,GCA_900114415.1_SFL30503.1:0.0421936698)100:0.035972,GCA_900129685.1_SHH27334.1:0.1388120090)94:0.025498,GCA_900142085.1_SHJ59884.1:0.0940029057)95:0.012476,GCA_900110425.1_SEO15139.1:0.1490756172)99:0.062501)66:0.018062)85:0.014988,(((GCA_001046955.1_AKO95579.1:0.0061455001,GCA_900109145.1_SEJ65982.1:0.0026331750)100:0.081716,((GCA_900109035.1_SEJ86570.1:0.0964882529,GCA_900156525.1_SIT75110.1:0.1744555639)96:0.047468,(((GCA_000299575.1_EKE44723.1:0.1449502877,(GCA_900113405.1_SFG98924.1:0.0000022441,GCA_900172315.1_SLN48264.1:0.0000021016)100:0.115000)92:0.029754,(GCA_900110115.1_SEN76519.1:0.0036049186,GCA_900141995.1_SHI87592.1:0.0054145108)100:0.128047)100:0.064983,GCA_900111875.1_SFA91670.1:0.1899086003)72:0.004695)77:0.021822)67:0.012007,(GCA_900099935.1_SDL27810.1:0.0658014886,GCA_000152805.1_EAQ13408.1:0.1921446514)80:0.043645)60:0.021598)67:0.014611,(GCA_900112335.1_SFD31480.1:0.0701613521,GCA_900188335.1_SNS87572.1:0.0750554857)99:0.035845)86:0.006493,GCA_900177545.1_SMH49252.1:0.1041921109)84:0.019512,((GCA_900110135.1_SEN28241.1:0.1574518884,((((GCA_000203895.1_ABL71696.1:0.0518982135,GCA_000444995.1_AGT09437.1:0.1286864070)90:0.036202,(GCA_000740775.1_KFI33364.1:0.0128785405,GCA_000740795.1_KFI31222.1:0.0219318811)100:0.134358)66:0.020049,GCA_900156815.1_SIS61509.1:0.1563535602)92:0.047558,(GCA_000740785.1_KFI30718.1:0.1266512213,GCA_900106675.1_SDX83037.1:0.1141801168)77:0.018162)88:0.043039)84:0.040456,((GCA_001620265.1_AMY71979.1:0.1223523031,GCA_900110025.1_SEN63951.1:0.0949103828)100:0.045244,((GCA_000012905.2_ABA79856.1:0.0546272823,GCA_000021865.1_ADE84930.1:0.0982722509)100:0.123945,(GCA_000714535.1_KEO55992.1:0.0629526290,(GCA_000715505.1_KEP70232.1:0.1017270147,(((GCA_000299875.1_EKE70808.1:0.0395374561,(GCA_900109555.1_SEK78532.1:0.0000022441,GCA_900172305.1_SLN33666.1:0.0000022441)100:0.082974)76:0.020625,GCA_900114135.1_SFJ94700.1:0.0548379627)83:0.027455,GCA_900172375.1_SLN47801.1:0.1160606853)100:0.128101)71:0.014357)94:0.052506)62:0.034224)88:0.036538)95:0.048268)91:0.049540,((GCA_000590925.1_AHM03063.1:0.1560221230,(GCA_001548075.1_BAQ67454.1:0.0000022441,GCA_001633165.1_ANB33653.1:0.0000022441)100:0.084936)100:0.050595,GCA_001981245.1_APX89501.1:0.1785919065)97:0.047301)65:0.021035,GCA_900115595.1_SFP88699.1:0.1313557280)81:0.034883,GCA_000812665.2_AML51330.1:0.2020870333)99:0.092550,GCA_900116005.1_SFR01321.1:0.1685700966)92:0.057070,GCA_900102905.1_SDK27125.1:0.1492122285)100:0.139523,(GCA_900106695.1_SDX11415.1:0.1783467334,GCA_900113695.1_SFI12945.1:0.1640988267)100:0.131608)79:0.035716,(GCA_900111545.1_SET38699.1:0.0000028504,GCA_900143155.1_SHN64829.1:0.0000026469)100:0.254285)99:0.099398,GCA_900107585.1_SEA83182.1:0.4339805694)100:0.213156)80:0.038712)94:0.054989,((((((((GCA_000013005.1_ABC64693.1:0.2497123779,((GCA_001304795.1_ALG59883.1:0.0000022227,GCA_001306275.1_KPM17019.1:0.0000029596)100:0.239939,((GCA_000715015.1_KEO89452.1:0.1102933454,(GCA_001663175.1_ANK12332.1:0.0811932298,GCA_001677335.1_OBV10765.1:0.0604101721)100:0.070228)100:0.119147,GCA_001281485.1_ALE17815.1:0.2083570293)99:0.033043)94:0.038668)94:0.027128,(((GCA_000013325.1_ABD24567.1:0.1606334830,GCA_000235975.2_EHJ61253.1:0.1398514263)100:0.053977,(GCA_001028705.1_AKM11188.1:0.1428048970,GCA_001661675.2_ARU17011.1:0.1728651855)100:0.046015)99:0.055070,GCA_001008165.2_AKH43332.1:0.1519890608)92:0.037702)97:0.066866,(GCA_001295965.1_KPF74829.1:0.0000020794,GCA_001713435.1_AOF99960.1:0.0056223195)100:0.328764)100:0.044118,(GCA_000175255.2_AEH63028.1:0.1574389126,GCA_000218875.1_AEI38059.1:0.1031779270)100:0.334101)85:0.062138,(((GCA_000013985.1_ABF54548.1:0.0721082971,GCA_001610975.1_AMU94554.1:0.0959021259)100:0.069545,GCA_001586395.2_KZB95389.1:0.2627870507)100:0.100273,(GCA_002218195.1_ASK89040.1:0.0668006469,GCA_900128895.1_SIN60223.1:0.1136294866)100:0.197194)82:0.038225)87:0.038244,(GCA_002251755.1_OYQ26738.1:0.2791491369,(GCA_000091125.1_BAI98363.1:0.0341918386,GCA_000147835.3_AEG49884.1:0.0177065559)100:0.287005)47:0.057679)45:0.026632,(GCA_000016765.1_ABQ69186.1:0.0528100123,(GCA_002355275.1_ATE63279.1:0.0000022441,GCA_002367875.1_PCE43493.1:0.0000029355)100:0.116175)100:0.133189)100:0.115255,(GCA_000342165.1_EMD84042.1:0.2322191389,GCA_002211145.1_OWV32682.1:0.2295133266)100:0.176425)100:0.193089)90:0.042286,((((((((GCA_000011685.1_AAW60808.1:0.0243238778,GCA_000234355.2_EHH67690.1:0.0862968128)100:0.141910,((GCA_000723565.1_CDG33416.1:0.0342500879,GCA_002003665.1_OOL17818.1:0.0298401738)100:0.149818,GCA_000963885.1_GAN55359.1:0.2645261628)93:0.062745)98:0.046793,(((GCA_000617865.1_GAJ29608.1:0.1144310562,(GCA_000724025.1_CDG40683.1:0.0028127753,GCA_001547995.1_BAT21069.1:0.0000020499)100:0.237036)99:0.037458,GCA_002005465.1_AQS88019.1:0.1071042729)99:0.041846,(GCA_001787335.1_AOX17911.1:0.0084531891,GCA_001787355.1_AOX20791.1:0.0028194185)100:0.111185)100:0.083155)99:0.053989,(GCA_000021325.1_ACI51687.1:0.2070375137,(((GCA_000182745.1_BAK84207.1:0.0082639476,GCA_000208635.2_EGG77881.1:0.0155690112)100:0.020552,GCA_000964505.1_GAN99459.1:0.0366048679)100:0.154938,GCA_002005445.1_AQS86581.1:0.2785057525)89:0.056175)89:0.046712)90:0.039448,(GCA_002173735.1_ARW47536.1:0.1805583795,(GCA_000231445.2_EHD13390.1:0.0000025696,GCA_002153535.1_OUI78708.1:0.0025506674)100:0.613209)88:0.060860)100:0.228142,((GCA_000164635.1_EFH12187.1:0.1959602114,GCA_900141905.1_SHJ01135.1:0.5387594687)88:0.064406,(GCA_900101615.1_SDC91044.1:0.0028503388,GCA_900104205.1_SDB64703.1:0.0000021667)100:0.207208)98:0.200055)87:0.058090,(GCA_000014285.2_ABI60900.1:0.0062518067,GCA_000576085.2_AHJ61733.1:0.0023416206)100:0.378226)94:0.077114,((GCA_000016725.1_ABQ31667.1:0.0013008383,GCA_000202835.1_BAJ82139.1:0.0015319706)100:0.380515,(GCA_000306035.1_EKM98968.1:0.1163215579,GCA_000964385.1_GAN79691.1:0.1318496768)100:0.459328)100:0.090766)100:0.211979)95:0.118924,GCA_000024465.1_ADE39884.1:1.0626826987)96:0.080810,((GCA_000013025.1_ABI78662.1:0.0615584531,GCA_000685315.1_KCZ98677.1:0.0408181928)100:0.281828,GCA_000023785.1_ACT60816.1:0.3533469270)100:0.292175)97:0.117234)100:0.322315)100:0.067408)100:0.179703);
