# Supplementary material for: Assessing the accuracy of phylogenetic rooting methods on prokaryotic gene families
Source: PLoS One. 2020 May 15;15(5):e0232950. doi: 10.1371/journal.pone.0232950 (PMC7228096; doi:10.1371/journal.pone.0232950)
Supplement: S2 Dataset — (ZIP) [file pone.0232950.s003.zip › EmpiricalDataset/GeneTrees_IQTree/000342.aln.treefile]

(GCA_000007125.1_AAL51757.1:0.0000027336,GCA_000157815.1_EEY00767.1:0.0000028575,((GCA_000017405.1_ABS14457.1:0.0000025718,GCA_000585655.1_EXL08131.1:0.0000023420)100:0.039564,(GCA_001558695.1_KXF76813.1:0.0851936789,((GCA_900104355.1_SDO01946.1:0.0486593292,GCA_900113985.1_SFJ02608.1:0.0213617010)100:0.127309,((((((GCA_000014245.1_ABG63403.1:0.0923184553,(GCA_000300335.1_EKF20801.1:0.0285839043,GCA_000300515.1_EKF43397.1:0.0291493198)100:0.044239)72:0.025813,GCA_900113935.1_SFJ37275.1:0.1667757567)73:0.024800,(GCA_000585625.1_EXL09774.1:0.0354818075,(GCA_002075885.1_OQM77348.1:0.0612841877,(GCA_001618845.1_AMY01136.1:0.0353571544,(GCA_001424795.1_KQU76341.1:0.0113084132,GCA_001605015.1_AMS41730.1:0.0073912082)100:0.074277)99:0.022981)99:0.023756)99:0.046865)69:0.018847,GCA_002238045.1_OXT00403.1:0.2606140630)98:0.023452,(((GCA_000153465.1_EAS51520.1:0.1091905456,(GCA_000153705.1_EAU42830.1:0.0643323018,GCA_900176465.1_SMC59764.1:0.0714268233)100:0.068677)100:0.055372,((GCA_000800175.1_KHJ56195.1:0.0149059088,GCA_900141975.1_SHJ51605.1:0.0000029078)100:0.123594,GCA_900104035.1_SDN55920.1:0.1623269614)99:0.040323)100:0.212146,((((((GCA_001305515.1_KPL51440.1:0.3352869350,(((((((GCA_000010525.1_BAF90539.1:0.0998660207,GCA_000017645.1_ABS67092.1:0.1159478054)92:0.031889,(GCA_000092925.1_ADH90423.1:0.0303089784,GCA_900100155.1_SCW84634.1:0.0263304574)100:0.084633)100:0.103005,(GCA_001402875.1_ALK08199.1:0.0000023454,GCA_001459775.1_CUU44121.1:0.0000026607)100:0.232942)97:0.045728,((((((GCA_001017175.1_KLK91079.1:0.0363247882,GCA_900102135.1_SCY68857.1:0.0283978875)100:0.088434,(GCA_000019945.1_ACB83269.1:0.1845276912,GCA_000022085.1_ACL60310.1:0.0989207091)100:0.190601)96:0.073956,(GCA_001741865.1_AOO83310.1:0.1021645750,GCA_900102525.1_SDF91230.1:0.1416896602)100:0.257420)68:0.033795,((GCA_001271345.1_ALA16381.1:0.0166128721,GCA_001887265.1_APF38079.1:0.0014390888)100:0.145919,(((GCA_000019845.1_ACB94339.1:0.1501909311,(GCA_000021745.1_ACK52371.1:0.1108957792,GCA_900114285.1_SFK68858.1:0.1057344039)95:0.030349)100:0.094324,(GCA_900187365.1_SNB77451.1:0.3074371540,GCA_900104955.1_SEB47404.1:0.3076832078)100:0.115040)99:0.034509,((GCA_000304315.1_CCJ06131.1:0.1415341191,GCA_002117405.1_ARN81628.1:0.2265581039)100:0.087056,(GCA_001644125.1_OAI27590.1:0.0789378798,GCA_001675455.1_OBS51374.1:0.0634710514)100:0.065794)100:0.207248)100:0.092257)96:0.036460)67:0.040706,GCA_001676615.1_OCC06566.1:0.3561223649)70:0.038944,(((((GCA_000143145.1_ADJ22065.1:0.2333910334,(GCA_000981545.1_CPR22537.1:0.0000023454,GCA_900104305.1_SDO80912.1:0.0000021717)100:0.125985)100:0.074995,GCA_000503895.1_AHB49629.1:0.1697612256)100:0.158801,((GCA_000166055.1_ADP71344.1:0.0073283363,GCA_000636015.1_KAI95369.1:0.0000026014)100:0.298449,(((((((((((((((GCA_000009985.1_BAE52649.1:0.0843118974,(GCA_000294655.1_CCG39646.1:0.0428733190,GCA_900108475.1_SEH35111.1:0.0085564173)100:0.121959)100:0.070942,GCA_000513295.1_CDK99709.1:0.0832746591)100:0.099532,GCA_900093605.1_SCA57413.1:0.3909694167)44:0.030872,(GCA_001746755.1_OEJ67896.1:0.2737634543,GCA_000968135.1_CCQ72807.1:0.3302839192)98:0.114548)29:0.015822,(GCA_000300235.2_AJD53260.1:0.0298432373,GCA_000300275.1_EKF09499.1:0.0541094467)100:0.309014)28:0.047577,(GCA_900102465.1_SDF86193.1:0.0366716796,(GCA_000319385.1_AFX99371.1:0.1923694649,GCA_000510265.1_AHC73859.1:0.1214231586)100:0.530056)99:0.167108)23:0.028048,((((GCA_000013085.1_ABC21754.1:0.1600657827,GCA_000284415.2_CCG09289.1:0.2517431681)100:0.056076,GCA_900101965.1_SDD95231.1:0.2740435534)97:0.048462,GCA_900100455.1_SDG44890.1:0.2863224011)92:0.036376,(GCA_000315795.1_EKV29989.1:0.2826150705,(GCA_001611975.1_AMW34829.1:0.2181450961,GCA_900156605.1_SIS75669.1:0.2180360002)100:0.133478)100:0.067387)100:0.095437)19:0.025384,(GCA_002251735.1_OYQ16924.1:0.3411019322,(GCA_900100655.1_SDG42836.1:0.4195344117,(((((((((((GCA_000011685.1_AAW59948.1:0.0236074860,GCA_000234355.2_EHH68648.1:0.0896594281)100:0.043238,(GCA_000723565.1_CDG33633.1:0.0000028030,GCA_002003665.1_OOL19901.1:0.0120626690)100:0.322954)91:0.034107,(((GCA_001787335.1_AOX17137.1:0.0000023454,GCA_001787355.1_AOX19620.1:0.0000023454)100:0.057738,GCA_002005465.1_AQS88894.1:0.0984252777)100:0.057101,(GCA_000724025.1_CDG39217.1:0.0000025991,GCA_001547995.1_BAT19309.1:0.0000028663)100:0.097227)84:0.008922)97:0.074782,GCA_000963885.1_GAN55132.1:0.1866523920)100:0.054545,(GCA_002005445.1_AQS84069.1:0.1411453154,GCA_002173735.1_ARW48335.1:0.2142183702)96:0.051420)96:0.053194,GCA_000021325.1_ACI52903.1:0.1039944756)95:0.026302,((GCA_000182745.1_BAK83232.1:0.0074058635,GCA_000964505.1_GAN99673.1:0.0360057415)85:0.010732,GCA_000208635.2_EGG74945.1:0.0059486697)87:0.062898)100:0.137603,(GCA_000231445.2_EHD14166.1:0.0000021149,GCA_002153535.1_OUI78434.1:0.0000020661)100:0.471860)100:0.313346,(GCA_000306035.1_EKN00088.1:0.0315598854,GCA_000964385.1_GAN79180.1:0.0647517753)100:0.193638)67:0.079150,((GCA_000016725.1_ABQ29289.1:0.0000023454,GCA_000202835.1_BAJ79431.1:0.0000023454)100:0.215290,((GCA_000164635.1_EFH11037.1:0.1867763586,(GCA_900101615.1_SDC73371.1:0.0000023454,GCA_900104205.1_SDB52581.1:0.0000023454)100:0.244258)100:0.052426,GCA_900141905.1_SHK08686.1:0.2187108228)100:0.106249)66:0.062984)84:0.046117,((GCA_000014285.2_ABI61330.2:0.0000024194,GCA_000576085.2_AHJ62201.1:0.0038954729)100:0.201455,GCA_000964365.1_GAN78441.1:0.2087613554)100:0.058544)100:0.228424)82:0.064539)22:0.029044)67:0.030425,(((((GCA_000010725.1_BAI72717.1:0.0884725549,GCA_000632475.2_AIB10968.1:0.0647127396)100:0.176601,(GCA_000576635.1_EWY37523.1:0.0568134604,GCA_000936425.1_KJB95080.1:0.0341040551)100:0.165920)98:0.041068,(((GCA_000016185.1_ACI98051.1:0.0891422502,(GCA_002251795.1_OYQ32398.1:0.1167999832,(GCA_000225995.2_EGY00814.1:0.0000025235,GCA_000730165.2_ASG21118.1:0.0000021546)100:0.200608)99:0.034384)100:0.093954,(GCA_000767795.1_KGM31803.1:0.0159031161,GCA_002195995.1_OWJ62785.1:0.0066170568)100:0.314513)90:0.044078,(GCA_000226315.1_AEP10212.1:0.0073987327,GCA_000348745.1_AGH98616.1:0.0000021436)100:0.305225)96:0.018562)99:0.060541,((GCA_000982415.1_KKJ78440.1:0.0054158438,GCA_001026905.1_KLN60497.1:0.0070314967)100:0.302211,((GCA_900177295.1_SMF71009.1:0.0000020111,GCA_900188055.1_SNS07033.1:0.0000020020)100:0.237916,(GCA_001192655.1_GAO97562.1:0.4213138641,((GCA_002117145.1_ARN85397.1:0.3414757391,(GCA_000742835.1_AIK95877.1:0.4235219084,((((GCA_000219355.1_AEI88737.1:0.4021940333,GCA_000815465.1_KIE04419.1:0.3256959511)100:0.104724,((GCA_000012385.1_ABE04935.1:0.1157942168,GCA_000195735.1_CAA15039.1:0.1138008899)100:0.352436,(GCA_000010205.1_BAG41330.1:0.1244888494,GCA_000964595.1_KJV55716.1:0.1937394182)100:0.722762)100:0.229876)100:0.099936,((((GCA_000388175.3_ETZ04891.1:0.0013876026,GCA_000388175.3_ETZ04895.1:0.0545310648)28:0.121993,GCA_000469665.2_ETZ06849.1:0.0955832758)27:0.313317,GCA_000388175.3_ETZ04894.1:1.0403865290)100:0.631923,((GCA_000008385.1_AAW71231.1:0.3027911261,GCA_000953315.1_CDR79249.1:0.1042495518)100:0.545562,(GCA_000964795.1_KJV69322.1:0.5376087495,(GCA_000011945.1_AAV87027.1:0.2204921392,GCA_000024505.1_ACZ48874.1:0.2302419846)100:1.050159)100:0.255849)100:0.414264)95:0.177860)89:0.094131,GCA_000153525.1_EAS85294.1:0.7092171128)57:0.061754)96:0.124128)45:0.054386,GCA_000024465.1_ADE40580.1:0.5909638452)43:0.023943)97:0.105283)79:0.012514)77:0.036014)68:0.016089,(GCA_000299935.1_EKE76007.1:0.0985091366,GCA_001618175.1_KZD07003.1:0.1303836528)100:0.196465)73:0.026580)60:0.019773,(GCA_000264455.2_AFK56854.1:0.0043438883,GCA_001601315.1_KYO55264.1:0.0032196773)100:0.410815)80:0.040031,GCA_900172325.1_SLN37280.1:0.3471874895)41:0.050657,(GCA_900167455.1_SJZ32060.1:0.4404053922,((GCA_000014865.1_ABK43277.1:0.3124853085,GCA_002109495.1_OSM07063.1:0.1512002206)100:0.404261,(GCA_001982645.1_ONG38279.1:0.9025403344,(((GCA_001765415.1_AOR38121.1:1.3513446137,GCA_000632985.1_AHX11563.1:2.7149554799)37:0.308525,(((((((((((GCA_000011345.1_BAC08523.1:0.0216800663,GCA_000505665.1_AHB89524.1:0.0629194222)100:0.710808,GCA_001870225.1_APB32877.1:0.9992785771)99:0.252155,GCA_000473895.1_ERN41394.1:0.5393638887)74:0.114122,(GCA_000317615.1_AFZ50920.1:0.2487740194,GCA_000317635.1_AFZ42454.1:0.1256524732)100:0.484584)76:0.119786,(GCA_000155555.1_EDX75753.1:0.2305337257,((GCA_000211815.1_EGJ34980.1:0.0136388654,GCA_001942495.1_OLT62932.1:0.0236222340)100:0.234301,GCA_000317515.1_AFZ19935.1:0.2086819703)100:0.063548)100:0.186417)25:0.031200,(((((GCA_000014265.1_ABG53565.1:0.1120981810,GCA_002260545.1_OZH54639.1:0.0408088412)100:0.204945,(((GCA_000710505.1_KEI68374.1:0.0352053727,GCA_900009265.1_CUR09419.1:0.0556217526)100:0.210591,((GCA_000478195.2_ERT06140.1:0.0780522011,GCA_000972705.2_KKD37548.1:0.0980738511)100:0.140086,(GCA_000176895.2_CCE19477.1:0.0000023645,GCA_000307915.1_EKD09052.1:0.0044866326)100:0.409961)100:0.057147)100:0.061753,(GCA_000180455.1_CBN54588.1:0.1881502033,((GCA_000214075.2_EGK90320.1:0.0173628129,GCA_000317475.1_AFZ06515.1:0.0295340489)100:0.056055,GCA_002412335.1_PCN53151.1:0.0960535057)100:0.190728)100:0.089193)99:0.033226)100:0.110686,((GCA_001904725.1_OKH40216.1:0.2612500958,((GCA_000317045.1_AFY65492.1:0.3176630048,GCA_002142475.1_BAS57386.1:0.3877598950)99:0.123520,((GCA_000317105.1_AFY80193.1:0.2681626054,GCA_000018105.1_ABW30732.1:0.7437563548)98:0.120384,(((GCA_000817775.1_KIF39656.1:0.3263066259,GCA_002075285.2_ASC74089.1:0.3109005987)100:0.098101,GCA_001904775.1_OKH46689.1:0.2602353902)100:0.167933,GCA_001637395.1_OAB57344.1:0.4860596194)100:0.149735)97:0.028344)84:0.033037)87:0.039561,(GCA_001276715.1_KOR35398.1:0.3050862980,GCA_001746915.1_OEJ76894.1:0.4438007546)93:0.073149)93:0.068945)45:0.029819,((((((((GCA_000020025.1_ACC82321.1:0.0859671937,((((GCA_000196515.1_ADI63165.1:0.0714573693,(GCA_002368075.1_BAZ81745.1:0.0409194160,((GCA_000175835.1_EFA71279.1:0.0099824047,GCA_001432185.1_KRH96209.1:0.0030120988)100:0.025115,(GCA_000175855.1_EFA73173.1:0.0314313858,GCA_002368135.1_BAZ88791.1:0.0306669535)100:0.018739)100:0.191378)100:0.051867)99:0.025163,GCA_000317695.1_AFZ57085.1:0.0527163854)100:0.048359,(GCA_000312705.1_AFW95965.1:0.0282949367,(GCA_000789435.1_KHG39063.1:0.0061626733,GCA_002368115.1_BAZ85595.1:0.0244637319)100:0.041454)100:0.151530)100:0.038366,GCA_000317535.1_AFZ26989.1:0.0548725118)100:0.069434)94:0.022238,(GCA_000316575.1_AFY32200.1:0.0630866428,((GCA_002368055.1_BAZ74719.1:0.0000023454,GCA_002368295.1_BAZ01358.1:0.0000023454)100:0.015685,GCA_002368275.1_BAY92272.1:0.0052810256)100:0.155932)96:0.040997)93:0.020394,((GCA_000204075.1_ABA20891.1:0.0999044588,(GCA_001298445.1_ALF51617.1:0.0384827099,GCA_002367975.1_BAY19205.1:0.0100067871)100:0.066640)94:0.014745,(GCA_000169135.1_EAW46707.1:0.0804725133,GCA_002218065.1_GAX35381.1:0.0572994187)100:0.096004)96:0.026372)99:0.041663,((GCA_000231365.2_EHC18182.1:0.0033964118,GCA_001904645.1_OKH12245.1:0.0000023454)100:0.058549,((GCA_000934435.1_KIY13052.1:0.0000023454,GCA_001990805.1_ONN60614.1:0.0000023454)100:0.016902,GCA_001275395.1_KOP27226.1:0.0138635798)100:0.034245)100:0.078852)79:0.007799,(((GCA_000346485.2_KYC38506.1:0.0242865056,GCA_000760695.2_KIE13128.1:0.0166267674)100:0.078960,GCA_000828085.2_KIJ80926.1:0.0719246845)98:0.033809,(GCA_001456025.1_KST66418.1:0.1604015114,GCA_000316665.1_AFY54065.1:0.2658889740)97:0.034323)99:0.032636)88:0.027037,GCA_000317435.1_AFZ04390.1:0.1096493690)98:0.065589,GCA_000350105.1_CCH67924.1:0.3349320359)100:0.152006,((GCA_000317125.1_AFY89560.1:0.2921857024,GCA_000952155.1_KJH72259.1:0.2073181300)98:0.040579,(GCA_000317555.1_AFZ28632.1:0.0055953718,GCA_001904655.1_OKH25794.1:0.0369703111)100:0.193535)100:0.044847)100:0.053025)52:0.048881,GCA_000317495.1_AFZ12213.1:0.2551926696)84:0.047897)72:0.075410,(((((((GCA_000017845.1_ACB50263.1:0.0852967652,(GCA_000167195.1_EAM51968.1:0.0066309286,GCA_000235665.2_EHJ13745.1:0.0000027148)100:0.142435)100:0.223226,(GCA_000317025.1_AFY75839.1:0.0175858851,GCA_001904635.1_OKH20089.1:0.0257755540)100:0.212232)100:0.059521,GCA_000021825.1_ACK68932.1:0.3168836623)99:0.060795,((GCA_000297435.1_CCI32870.1:0.0075524586,GCA_000312205.1_CCI09547.1:0.0222052199)100:0.326182,(GCA_000284135.1_BAL30551.1:0.0325742088,GCA_000478825.2_AIE72912.1:0.0491810926)100:0.548906)99:0.073159)99:0.058126,GCA_000025125.1_ADB94880.1:0.8492805518)99:0.047827,(GCA_000332035.1_ELS00012.1:0.4879951912,(GCA_000317675.1_AFZ52612.1:0.1404814000,((GCA_001548095.1_BAQ59840.1:0.1410013199,GCA_001548115.1_BAQ66092.1:0.1738866231)90:0.038378,GCA_001747005.1_OEJ77720.1:0.3324446977)95:0.045135)100:0.278608)98:0.147875)92:0.035639,((GCA_000317575.1_AFZ35280.1:0.0491775340,GCA_002355455.1_BAU62983.1:0.0502233570)100:0.231958,(GCA_000332055.1_ELS02426.1:0.3987818111,GCA_002368355.1_BAZ45995.1:0.5761858667)100:0.107612)100:0.116661)96:0.068433)73:0.134174,(GCA_001904615.1_OKH16861.1:0.5111393284,GCA_000317145.1_AFY92023.1:0.7645078825)87:0.053217)89:0.160120,(GCA_000012525.1_ABB56184.1:0.7105076066,(GCA_000011385.1_BAC91679.1:0.2600157408,GCA_000484535.1_AGY59083.1:0.2207468746)100:0.884313)61:0.136229)40:0.044609,(GCA_000317065.1_AFY70880.1:0.5240440915,GCA_000332215.1_ELS31004.1:0.5146883907)100:0.351142)90:0.266925,((((GCA_000155635.1_EDY38934.1:0.1558522778,GCA_000316515.1_AFY29513.1:0.2308399605)99:0.126759,GCA_001182765.1_CRY93582.1:0.3845204601)89:0.257418,GCA_000760175.1_KGG13749.1:1.2911993779)100:0.365863,GCA_000011465.1_CAE20168.1:1.8647238919)90:0.357337)100:0.816474)37:0.399088,(GCA_001637395.1_OAB62207.1:1.3798177000,GCA_000671395.1_KCV81870.1:5.7560928698)98:0.495565)38:0.120284)99:0.300753)100:0.167206)97:0.120578)97:0.053492,(GCA_000017565.1_ABS64027.1:0.2637991659,GCA_000739695.1_GAK44880.1:0.2391621574)99:0.099050)70:0.034100,((GCA_000689395.1_CDO58682.1:0.3498901729,(GCA_000152825.2_ADM09994.1:0.2479362688,GCA_900199215.1_SNT73319.1:0.2673451090)100:0.251050)72:0.061488,(((((((((((((((((GCA_000011965.2_AAV94480.1:0.0304027185,GCA_900172225.1_SLN32890.1:0.0579886014)100:0.029740,GCA_900109035.1_SEJ55471.1:0.0709110893)98:0.005980,(((GCA_000203975.3_KID08202.1:0.0560856007,GCA_000511355.1_AHD01399.1:0.0842867977)99:0.024825,(GCA_001678945.1_ANP38383.1:0.0503736072,GCA_900102795.1_SCZ63967.1:0.1011637915)100:0.055059)94:0.012895,((GCA_000511385.1_AHD10282.1:0.0176805367,(GCA_001258055.1_CRL13698.1:0.0000023454,GCA_900113345.1_SFG02007.1:0.0000023454)100:0.045158)100:0.025334,((GCA_900116455.1_SFT82100.1:0.0624776370,GCA_900156525.1_SIT77167.1:0.1817687481)82:0.019468,GCA_002210095.1_OWU77981.1:0.1639765270)82:0.025655)52:0.026645)51:0.010527)79:0.040220,GCA_000376545.2_ANP39876.1:0.1093380227)100:0.033897,(GCA_000814025.1_KIC48418.1:0.0280740749,GCA_001969365.1_APX11844.1:0.0270170618)100:0.121058)97:0.044082,((((GCA_001458355.1_CUH63864.1:0.0570449143,GCA_900110775.1_SEQ31122.1:0.0718693374)97:0.032188,GCA_001205715.1_KNG95143.1:0.0965027337)39:0.008652,GCA_000152625.1_EAP76649.1:0.1847783190)45:0.017555,(GCA_900095785.1_SCM67231.1:0.0000025896,GCA_900115865.1_SFQ69748.1:0.0000028033)100:0.101170)37:0.008888)28:0.012533,((((GCA_001038505.1_KMK66669.1:0.0645486710,GCA_900188035.1_SNR26517.1:0.0681889767)100:0.036067,(GCA_001046955.1_AKO96253.1:0.0000021549,GCA_900109145.1_SEI94260.1:0.0000023454)100:0.088254)78:0.021238,((GCA_001247715.1_KNX42409.1:0.1322621433,GCA_900172385.1_SLN50320.1:0.1653508447)76:0.036956,GCA_000152725.1_EAQ02931.1:0.1600891775)71:0.060786)67:0.011661,((GCA_900110425.1_SEO98999.1:0.1053095052,(GCA_900142085.1_SHK04248.1:0.1286468773,((GCA_001458175.1_CUH52894.1:0.0459167714,GCA_900114415.1_SFK51649.1:0.0680515251)100:0.093126,GCA_900129685.1_SHH73938.1:0.1184231717)17:0.020111)97:0.010080)77:0.016190,GCA_900172295.1_SLN52615.1:0.0935766945)62:0.011163)77:0.021690)85:0.027231,(((((((((GCA_000014045.1_ABG32858.1:0.0045246389,GCA_000154785.2_AEI94543.1:0.0154182626)100:0.066301,GCA_900107355.1_SDY22991.1:0.0679347215)100:0.018021,GCA_000622405.1_KIN69163.1:0.0658117561)92:0.011592,(GCA_000152605.1_EAP84725.1:0.0650118949,GCA_000172095.1_EDQ05280.1:0.0726427905)96:0.029287)95:0.011154,(GCA_001890925.1_OJI95611.1:0.0553290754,GCA_000161835.1_EET48135.1:0.1137490339)85:0.025137)87:0.016904,(GCA_002115725.1_OSQ60653.1:0.0120989322,GCA_002115805.1_OSQ43586.1:0.0000023282)100:0.028921)66:0.010286,((GCA_900111875.1_SFA70710.1:0.1156622549,GCA_900116005.1_SFR12839.1:0.0699495662)100:0.056055,((((GCA_000153305.1_EAR52597.1:0.0879783775,GCA_000600975.2_EYD71224.1:0.1597336316)65:0.019290,GCA_001908835.1_APO86323.1:0.2235605112)97:0.015161,(((GCA_000836695.1_KIQ69713.1:0.0777772362,GCA_900141735.1_SHJ13035.1:0.0904441563)100:0.058243,GCA_900172355.1_SLN48547.1:0.0521320186)89:0.019093,GCA_900114485.1_SFK73813.1:0.1065407897)88:0.022371)96:0.028892,((GCA_000155735.2_AGI70999.1:0.0508043729,GCA_001187845.1_AKS45653.1:0.0262752861)100:0.037995,GCA_900172275.1_SLN19949.1:0.0531736808)100:0.108815)76:0.005601)89:0.024774)63:0.013418,(((GCA_000169415.1_EBA09290.1:0.0545403493,(GCA_001458375.1_CUH76081.1:0.0128590138,GCA_900107235.1_SDX96221.1:0.2118660432)95:0.035337)93:0.034565,((((GCA_002211155.1_OWV54931.1:0.0000023454,GCA_002211205.1_OWV68316.1:0.0000023454)100:0.003858,(GCA_002211225.1_OWV48099.1:0.0000028115,GCA_900101505.1_SDC93333.1:0.0000023454)97:0.000003)100:0.063798,(GCA_002237555.1_ASP22877.1:0.0082154019,GCA_900188425.1_SNS89688.1:0.0036204824)100:0.024558)100:0.040095,(GCA_900184945.1_SMX43419.1:0.0676350466,GCA_001482405.1_KUF09164.1:0.0881541394)84:0.013477)66:0.003532)100:0.069012,(((GCA_000153725.1_EAU47358.1:0.0346955449,((GCA_001687105.1_ANT60944.1:0.0277046889,GCA_900116195.1_SFT25469.1:0.0057525926)100:0.035238,GCA_900100085.1_SDI30600.1:0.0683447665)99:0.029687)81:0.024610,(((GCA_000442255.1_EPX82188.1:0.0461902586,(GCA_001969385.1_APX25732.1:0.0000023454,GCA_900112435.1_SFD57119.1:0.0000023454)100:0.013781)100:0.036129,GCA_900102075.1_SDE46900.1:0.0432781056)55:0.004039,GCA_001975705.1_APZ51524.1:0.0241755804)61:0.015044)96:0.051321,(GCA_000521865.1_ETX26803.1:0.1214150300,GCA_900115815.1_SFQ41359.1:0.1094151777)96:0.038621)60:0.010463)83:0.017137)78:0.013916,GCA_900100005.1_SDI55193.1:0.0913619139)88:0.027967)94:0.028848,(GCA_001404155.1_CRK74559.1:0.0000023454,GCA_900114125.1_SFJ18143.1:0.0000023454)100:0.116150)97:0.024071,(((GCA_000299875.1_EKE73215.1:0.0618380276,GCA_900114135.1_SFK11770.1:0.0588422340)100:0.096956,(GCA_900109555.1_SEK62458.1:0.0000023454,GCA_900172305.1_SLN41060.1:0.0000023454)100:0.050149)83:0.049188,GCA_900172375.1_SLN35308.1:0.1176070218)100:0.073267)62:0.032528,((((((GCA_000152805.1_EAQ11991.1:0.1858523122,GCA_900177545.1_SMH53966.1:0.1405760989)100:0.095513,GCA_900102905.1_SDK36191.1:0.2213972842)91:0.075091,(((GCA_001981245.1_APX90553.1:0.1469810180,GCA_000018145.1_ABV94203.1:0.2062360931)88:0.036799,GCA_900184815.1_SMX23548.1:0.2361831954)84:0.007663,(GCA_000442275.2_EPX81232.1:0.0286343935,GCA_900111945.1_SFR43608.1:0.0458853878)100:0.158020)91:0.027680)66:0.013476,(((((((GCA_900110115.1_SEN93013.1:0.0041320753,GCA_900141995.1_SHJ79349.1:0.0036164017)99:0.102998,(GCA_900113405.1_SFG53831.1:0.0000023454,GCA_900172315.1_SLN23368.1:0.0000023454)100:0.141631)98:0.036473,GCA_000299575.1_EKE45337.1:0.2883430926)97:0.034544,GCA_900115595.1_SFP02698.1:0.0706843123)97:0.032493,GCA_900172235.1_SLN26234.1:0.2156348614)97:0.041371,(GCA_001548075.1_BAQ68357.1:0.0124761913,GCA_001633165.1_ANB35487.1:0.0118576169)100:0.142029)86:0.037170,((GCA_001305615.1_ALG89823.1:0.0302519481,GCA_900184935.1_SMX33781.1:0.0827841333)100:0.027267,(GCA_900142295.1_SIO01515.1:0.1509088092,((GCA_900107025.1_SDX42634.1:0.0695149750,GCA_001517585.1_CUX80259.1:0.2137330176)100:0.115581,GCA_000590925.1_AHM05703.1:0.1867561847)89:0.027051)97:0.060249)75:0.037630)66:0.013472)89:0.019226,((((GCA_000299575.1_EKE45338.1:0.0606125895,GCA_900188335.1_SNS71423.1:0.0501931954)68:0.000249,GCA_900099935.1_SDJ94278.1:0.0666025518)91:0.074038,GCA_900112335.1_SFC06764.1:0.1572231469)95:0.053998,(((GCA_000765015.1_KGK80169.1:0.0000020582,GCA_900141945.1_SHI73309.1:0.0000023901)100:0.103472,(GCA_001403795.1_CTQ48856.1:0.0647418349,GCA_900109285.1_SEL08437.1:0.0970249626)100:0.090943)100:0.082311,GCA_000738435.1_AII86587.1:0.3406310324)94:0.032166)83:0.017696)90:0.026418,((GCA_000812665.2_AML53264.1:0.1226824177,(GCA_001307765.1_KPN62585.1:0.1262523799,GCA_900109955.1_SEW09962.1:0.0798273228)100:0.116376)71:0.020130,GCA_000647975.1_KAJ54330.1:0.0921623108)99:0.037246)79:0.005140)89:0.039994,((((((GCA_000012905.2_ABA78256.1:0.1258718262,GCA_001620265.1_AMY70066.1:0.1364290056)18:0.026026,GCA_900106675.1_SDX17878.1:0.2267032365)32:0.021523,GCA_900110135.1_SEO12253.1:0.1291879568)34:0.029968,GCA_900156815.1_SIT02324.1:0.1426130664)29:0.038893,GCA_900110025.1_SEN58758.1:0.0780082551)92:0.036049,((GCA_000021865.1_ADE85228.1:0.0943057189,GCA_000740785.1_KFI28047.1:0.2654747232)94:0.051697,(GCA_000714535.1_KEO51488.1:0.0687273089,GCA_000715505.1_KEP69557.1:0.0605604328)100:0.193314)100:0.076426)95:0.062727)85:0.024052,((((GCA_000203895.1_ABL68700.1:0.1285720068,GCA_000444995.1_AGT09614.1:0.0919628752)100:0.109013,(GCA_000223375.1_AEM41305.1:0.0000023454,GCA_001399515.1_ALJ81439.1:0.0000023454)100:0.301159)2:0.031886,GCA_000442315.1_EPX86559.1:0.5918582245)94:0.036982,GCA_000600335.2_EYD75248.1:0.8000647862)86:0.011703)93:0.068180,(GCA_000740775.1_KFI33541.1:0.0277550333,GCA_000740795.1_KFI30265.1:0.0000028922)100:0.256772)98:0.056057,(((GCA_900106695.1_SDX79102.1:0.0876929706,GCA_900113695.1_SFH77621.1:0.1958282301)100:0.160312,(GCA_900111545.1_SET28330.1:0.0000023454,GCA_900143155.1_SHN55696.1:0.0000023454)100:0.109523)99:0.057139,GCA_900107585.1_SEA43974.1:0.2479378512)100:0.096019)100:0.363008,(((GCA_000017265.1_ACG78736.1:0.1539056773,GCA_001425915.1_KQW72191.1:0.1054564216)100:0.210158,(GCA_000092285.1_ADG09633.1:0.2500210189,((GCA_000175215.2_ADU13505.1:0.1342319299,GCA_000204015.1_EGF92678.1:0.2096697589)100:0.113421,(GCA_000144605.1_ADL02086.1:0.0903809536,GCA_002205555.1_ASD26116.1:0.0857032623)100:0.265151)100:0.124267)91:0.129267)100:0.267848,((GCA_000013025.1_ABI75927.1:0.0153521525,GCA_000685315.1_KCZ97570.1:0.0663126583)100:0.256154,GCA_000023785.1_ACT58092.1:0.2337463721)100:0.595167)97:0.130506)57:0.048783,((GCA_000014745.1_ABI66373.1:0.0831686810,GCA_900103475.1_SDM33677.1:0.1332017136)100:0.255858,GCA_000152745.1_EAP91592.1:0.4133654980)78:0.122790)73:0.052581)79:0.095317)87:0.043190,(GCA_900101935.1_SDE52066.1:0.3686586410,((((((GCA_000013005.1_ABC62448.1:0.0873986846,(GCA_001281485.1_ALE17156.1:0.1054919876,((GCA_001304795.1_ALG60709.1:0.0000029506,GCA_001306275.1_KPM14648.1:0.0000029188)100:0.115039,GCA_001008165.2_AKH42388.1:0.1871646730)18:0.049147)16:0.022744)19:0.037307,(GCA_000715015.1_KEO90403.1:0.1324646557,(GCA_001663175.1_ANK13046.1:0.0582635806,GCA_001677335.1_OBV10132.1:0.0383069147)100:0.048693)100:0.051327)19:0.028692,(GCA_000235975.2_EHJ61837.1:0.1276168786,((GCA_001028705.1_AKM10758.1:0.1296730437,GCA_001661675.2_ARU16525.1:0.1099277395)100:0.131193,GCA_000013325.1_ABD25575.1:0.1867364771)97:0.077514)89:0.061234)100:0.113405,((GCA_000013985.1_ABF53596.1:0.0310744171,GCA_001610975.1_AMU93362.1:0.0541186334)100:0.232401,(((((GCA_000016765.1_ABQ70295.1:0.0417546151,(GCA_002355275.1_ATE66617.1:0.0000023454,GCA_002367875.1_PCE43899.1:0.0000023454)100:0.025777)100:0.118127,(GCA_000175255.2_AEH62312.1:0.0809357139,GCA_000218875.1_AEI37338.1:0.0514354388)100:0.325517)100:0.104946,((GCA_000091125.1_BAI97630.1:0.0092990544,GCA_000147835.3_AEG49115.1:0.0069285455)100:0.186675,GCA_001586395.2_KZB96341.1:0.2446845629)87:0.024349)100:0.116599,(GCA_001295965.1_KPF76043.1:0.0000023454,GCA_001713435.1_AOG00299.1:0.0000027387)100:0.190283)70:0.058554,(GCA_002218195.1_ASK86880.1:0.1000937001,GCA_900128895.1_SIO11087.1:0.0344638384)100:0.178298)93:0.047458)94:0.042241)100:0.206751,(GCA_000342165.1_EMD82137.1:0.1373888484,GCA_002211145.1_OWV33840.1:0.0906280226)100:0.246105)96:0.086211,GCA_002251755.1_OYQ25701.1:0.3115632309)100:0.267491)99:0.140388)99:0.102358)86:0.038137)75:0.035018,((GCA_000828475.1_BAQ17029.1:0.0254425603,GCA_001723285.1_ODR98103.1:0.0233202094)100:0.180707,GCA_001708935.1_ODA69019.1:0.3165489853)100:0.138398)99:0.069122,((GCA_000230555.1_AEQ52012.1:0.0440321859,GCA_900100665.1_SDG47375.1:0.0488163917)100:0.252144,(GCA_000743575.1_KFL29002.1:0.1019724920,GCA_000970435.1_KKB84929.1:0.0923254328)100:0.128586)100:0.199527)77:0.024101)68:0.016740)68:0.030094,((((((GCA_000011365.1_BAC51870.1:0.0000029507,GCA_000661935.1_AHY53720.1:0.0036888858)100:0.134963,((GCA_000012725.1_ABA04310.1:0.0316276567,GCA_000013885.1_ABE62101.1:0.0112561230)100:0.051879,((GCA_000195775.1_CAE28974.1:0.0876364372,GCA_000935205.1_KIZ38888.1:0.0884914448)99:0.037472,(GCA_001618955.1_KZD23705.1:0.0000026755,GCA_900108575.1_SEI19864.1:0.0037419733)100:0.082405)100:0.053547)92:0.028156)94:0.039964,(((GCA_000218565.1_AEI07424.1:0.0000023454,GCA_000218585.1_AEI03847.1:0.0000023454)100:0.046115,GCA_000314735.2_EKS31331.1:0.0418279869)100:0.039853,GCA_000336555.1_EKS35833.1:0.1005365265)100:0.143446)100:0.086409,(GCA_001579845.1_AMN44258.1:0.2270892086,GCA_002119765.1_ARQ00148.1:0.2620566853)92:0.073605)93:0.039328,GCA_001426945.1_KQY99969.1:0.2193178794)100:0.060240,GCA_002355335.1_BAT59310.1:0.1651780525)100:0.072688)81:0.022245,GCA_000496075.1_ESR27334.1:0.2476074799)75:0.026967,((GCA_900115225.1_SFO65194.1:0.0598508946,GCA_900215505.1_SNY94375.1:0.0578197220)100:0.184153,GCA_900148505.1_SHO63043.1:0.3058496070)8:0.025843)9:0.004806)7:0.014499,(((GCA_000148725.1_EFO31045.1:0.0597624167,(GCA_000158095.1_EEE43227.1:0.0337181932,GCA_001403915.1_CTQ43366.1:0.0587857711)100:0.067554)100:0.082049,((GCA_000192745.1_ADZ69772.1:0.0538387518,(GCA_001188555.1_KND17611.1:0.0040304626,GCA_002249885.1_OXS43078.1:0.0035977115)100:0.114200)81:0.026982,(GCA_001907205.1_OKL45399.1:0.0618229804,((GCA_900110875.1_SER06980.1:0.0076483754,GCA_900114245.1_SFK21598.1:0.0394775636)100:0.061004,GCA_900105595.1_SDU27027.1:0.1357154744)18:0.023288)98:0.051891)12:0.022805)100:0.082471,GCA_002088295.1_ORE96658.1:0.2870014058)15:0.063446)38:0.023900,GCA_900129325.1_SHF22178.1:0.2283638346)56:0.035137,(GCA_001720135.1_ODN71561.1:0.2008233389,GCA_900104485.1_SDB39622.1:0.2287488988)40:0.015248)100:0.073148,GCA_900102695.1_SCZ31916.1:0.2722436476)99:0.054714,GCA_000179775.1_EFL90846.1:0.3314875478)99:0.030610)95:0.054223)32:0.020079,((GCA_001293565.1_KPB02874.1:0.1582605845,(GCA_000022725.1_ACS51606.1:0.0287979341,GCA_000341385.1_AGF76068.1:0.0873496778)100:0.304802)49:0.030515,((((((GCA_000016285.1_ACM37087.1:0.1220788078,GCA_000092025.1_AAK87847.1:0.1040325661)94:0.026291,((GCA_000092045.1_ABC91618.1:0.0039675053,GCA_000769405.1_KPN26998.1:0.0208334592)100:0.070347,((GCA_000722615.1_KEQ05037.1:0.0000021745,GCA_000722625.1_KEQ07550.1:0.0000023042)100:0.047538,(GCA_000731295.1_CDN54440.1:0.0106340169,GCA_000731315.1_CDN48355.1:0.0000026910)100:0.033091)100:0.053554)93:0.027752)78:0.021683,(((GCA_000017145.1_ABR60918.1:0.0108309329,GCA_000697965.2_ANK73093.1:0.0400602529)100:0.007781,(GCA_000018545.1_ACP25873.1:0.0164559969,GCA_002288525.1_ASY63702.1:0.0229401410)100:0.006367)100:0.040130,(GCA_001687365.1_OBZ93013.1:0.0029083321,GCA_001885585.1_OJF97307.1:0.0337846752)100:0.032174)100:0.028931)95:0.035183,(GCA_001267455.1_KOC73577.1:0.0075958001,GCA_001652565.1_ANH04645.1:0.0211300860)100:0.076643)93:0.024604,(GCA_000325745.1_AGA64706.1:0.1118370582,GCA_000496595.1_AHA27833.1:0.6639223880)100:0.290037)59:0.021028,((GCA_000154705.2_EDQ32406.1:0.0273920919,GCA_001703635.1_OCW58583.1:0.0186061553)100:0.069535,(GCA_001578105.1_AMM83927.1:0.0297435546,GCA_002043005.1_AQZ51799.1:0.0268600978)100:0.242021)84:0.014250)100:0.123807)59:0.031715)91:0.040069)100:0.070506)100:0.025660)100:0.027085);
