# Supplementary material for: Assessing the accuracy of phylogenetic rooting methods on prokaryotic gene families
Source: PLoS One. 2020 May 15;15(5):e0232950. doi: 10.1371/journal.pone.0232950 (PMC7228096; doi:10.1371/journal.pone.0232950)
Supplement: S2 Dataset — (ZIP) [file pone.0232950.s003.zip › EmpiricalDataset/GeneTrees_IQTree/000344.aln.treefile]

(GCA_000006905.1_AAK23322.1:0.0295977693,GCA_000092285.1_ADG10124.1:0.0000024765,(GCA_001425915.1_KQW71934.1:0.1012513005,(GCA_000017265.1_ACG77778.1:0.4059960903,(((GCA_000144605.1_ADL02079.1:0.1536218458,GCA_002205555.1_ASD28428.1:0.0585949706)100:0.184101,(GCA_000175215.2_ADU14756.1:0.0000023447,GCA_000204015.1_EGF90746.1:0.2293044469)100:0.253427)86:0.124933,((((GCA_000013025.1_ABI77308.1:0.0506961971,GCA_000685315.1_KDA00511.1:0.0196871216)100:0.335790,GCA_000023785.1_ACT58817.1:0.2802904290)100:0.187851,((((((((((((((((((((GCA_000007125.1_AAL52711.1:0.0044751604,GCA_000157815.1_EEX99798.1:0.0000026379)100:0.019169,(GCA_000017405.1_ABS13252.1:0.0048563490,GCA_000585655.1_EXL07145.1:0.0000022480)100:0.033692)98:0.052948,GCA_001558695.1_KXF79467.1:0.0385877504)98:0.050337,(GCA_000022725.1_ACS50775.1:0.0551862070,GCA_000341385.1_AGF75457.1:0.0808044952)100:0.330829)77:0.017799,(GCA_900104355.1_SDP15309.1:0.0778601863,GCA_900113985.1_SFI55650.1:0.0590052314)100:0.086256)63:0.054886,((((GCA_000016285.1_ACM35668.1:0.0825535580,(((((GCA_000017145.1_ABR59320.1:0.0217464744,(GCA_000018545.1_ACP24259.1:0.0284486257,GCA_002288525.1_ASY61915.1:0.0375743668)99:0.010803)99:0.009292,GCA_000697965.2_ANK71577.1:0.0316972137)98:0.014878,GCA_001885585.1_OJG00519.1:0.0672634256)15:0.015795,GCA_001687365.1_OBZ92839.1:0.0438440353)100:0.041173,((((GCA_000722615.1_KEQ09246.1:0.0000024749,GCA_000722625.1_KEQ10934.1:0.0000024749)100:0.013879,(GCA_000731295.1_CDN52873.1:0.0046426868,GCA_000731315.1_CDN46666.1:0.0000023665)100:0.086619)100:0.033421,(GCA_001267455.1_KOC72846.1:0.0050088413,GCA_001652565.1_ANH03274.1:0.0043552994)100:0.036195)99:0.015077,GCA_000092025.1_AAK86446.2:0.0801125461)97:0.017087)92:0.013075)93:0.016254,(GCA_000092045.1_ABC89692.1:0.0181861596,GCA_000769405.1_KPN26630.1:0.0087142922)100:0.018536)98:0.022945,(GCA_000325745.1_AGA64059.1:0.1818666537,GCA_000496595.1_AHA27575.1:0.3543241208)100:0.374086)91:0.046709,(GCA_001578105.1_AMM86537.1:0.0255460858,GCA_002043005.1_AQZ51504.1:0.0568407864)100:0.188198)96:0.052884)51:0.028505,((GCA_000014245.1_ABG62113.1:0.0782557732,(((GCA_001424795.1_KQU66810.1:0.0358797433,GCA_001605015.1_AMS43786.1:0.0211157148)100:0.058682,(GCA_001510895.1_KUM26638.1:0.0087725654,GCA_001618845.1_AMX99424.1:0.0250504364)100:0.056894)89:0.041410,(((GCA_002075885.1_OQM74948.1:0.1178432003,GCA_000585625.1_EXL10202.1:0.1079926059)99:0.042806,(((GCA_000153465.1_EAS49231.1:0.0643591402,(GCA_000153705.1_EAU43175.1:0.1024983185,GCA_900176465.1_SMC95515.1:0.0470088332)100:0.066233)100:0.044637,((GCA_000154705.2_EDQ32097.1:0.0671036780,GCA_001703635.1_OCW55579.1:0.0260530740)100:0.087147,GCA_002238045.1_OXS99566.1:0.1830672976)87:0.030976)86:0.023622,((GCA_000800175.1_KHJ55981.1:0.0047225001,GCA_900141975.1_SHJ27886.1:0.0000024749)100:0.096435,GCA_900104035.1_SDO07871.1:0.0921002800)99:0.041257)100:0.049311)99:0.016972,GCA_900113935.1_SFI36530.1:0.1531611051)99:0.037194)99:0.058465)29:0.031627,(GCA_000300335.1_EKF19911.1:0.0849170940,GCA_000300515.1_EKF41373.1:0.0372840675)100:0.114264)63:0.034191)65:0.028371,(GCA_001293565.1_KPB01123.1:0.1171521391,GCA_000179775.1_EFL88842.1:0.4002293698)66:0.034957)89:0.069722,(GCA_900115225.1_SFO09227.1:0.1010373006,GCA_900215505.1_SNY92470.1:0.1014680104)100:0.149132)65:0.037802,(GCA_900102695.1_SCZ22230.1:0.2004298040,GCA_002088295.1_ORE95949.1:0.3992248572)65:0.076282)97:0.039800,((((GCA_000148725.1_EFO34404.1:0.0901854564,GCA_000158095.1_EEE44180.1:0.0803000252)59:0.000506,GCA_001403915.1_CTQ45016.1:0.0232544224)70:0.037432,(GCA_000192745.1_ADZ71765.1:0.0717026530,(GCA_900105595.1_SDT92589.1:0.0426696759,(GCA_001188555.1_KND19954.1:0.0000024749,GCA_002249885.1_OXS48572.1:0.0000024749)100:0.110707)99:0.028424)94:0.014949)99:0.079722,(GCA_001907205.1_OKL42719.1:0.0517900122,(GCA_900110875.1_SEP91855.1:0.0260432345,GCA_900114245.1_SFK11476.1:0.0055157184)100:0.141848)100:0.066740)100:0.083638)97:0.052844,((((((GCA_000010525.1_BAF87027.1:0.0575180358,(GCA_000092925.1_ADH91272.1:0.0089197376,GCA_900100155.1_SCW72535.1:0.0648761685)100:0.125518)91:0.046928,GCA_000017645.1_ABS68559.1:0.1295854562)95:0.038479,(((((((GCA_000011365.1_BAC47800.1:0.0246383746,GCA_000661935.1_AHY49177.1:0.0181720808)100:0.052089,(GCA_001618955.1_KZD23110.1:0.0000021683,GCA_900108575.1_SEI16592.1:0.0199032367)100:0.070270)98:0.029745,(((((GCA_000012725.1_ABA05840.1:0.0418809772,GCA_000013885.1_ABE63946.1:0.0382068616)100:0.027439,((GCA_000218565.1_AEI05853.1:0.0000024749,GCA_000218585.1_AEI02277.1:0.0000024749)100:0.061906,GCA_000314735.2_EKS28987.1:0.0094721701)100:0.049605)98:0.007144,(GCA_000336555.1_EKS32883.1:0.0218571674,GCA_000195775.1_CAE26488.1:0.0829987104)97:0.023614)95:0.013602,GCA_000935205.1_KIZ41390.1:0.1217920712)98:0.019923,GCA_001579845.1_AMN40965.1:0.0837397284)100:0.030663)97:0.041765,(GCA_002119765.1_ARP97727.1:0.1248277223,GCA_001426945.1_KQZ01817.1:0.2050761317)100:0.053826)94:0.027957,GCA_002355335.1_BAT59062.1:0.1954039799)97:0.037884,GCA_001305515.1_KPL52384.1:0.0904418697)84:0.003184,GCA_000496075.1_ESR24777.1:0.3032622204)87:0.025372)78:0.036462,(GCA_001402875.1_ALK09774.1:0.0000024749,GCA_001459775.1_CUU42437.1:0.0000024749)100:0.125311)99:0.048476,((GCA_000019945.1_ACB81443.1:0.1085357533,GCA_000022085.1_ACL59241.1:0.1035898329)100:0.097017,(GCA_001017175.1_KLK89807.1:0.0351299111,GCA_900102135.1_SCY89791.1:0.0290292051)100:0.133036)99:0.044679)95:0.048478,((((GCA_001676615.1_OCC02959.1:0.1488323828,GCA_900148505.1_SHO60776.1:0.1374192099)91:0.049898,GCA_900104485.1_SDB29182.1:0.2261701012)98:0.060889,(GCA_001271345.1_ALA19707.1:0.0047270246,GCA_001887265.1_APF38914.1:0.0215705164)100:0.102960)77:0.040231,((GCA_900104955.1_SEC69762.1:0.1903045830,((GCA_000230555.1_AEQ50585.1:0.0319328932,GCA_900100665.1_SDG39577.1:0.0901713449)100:0.028552,(GCA_000743575.1_KFL29116.1:0.0797952244,GCA_000970435.1_KKB83980.1:0.0830091807)100:0.055652)100:0.182411)22:0.019056,((GCA_900102525.1_SDF51451.1:0.1806840485,GCA_900187365.1_SNB64867.1:0.2819171843)53:0.046105,(GCA_000021745.1_ACK50080.1:0.2307513375,(((GCA_000304315.1_CCJ08455.1:0.0782974224,GCA_002117405.1_ARN80626.1:0.3117885367)100:0.071610,(GCA_001644125.1_OAI30132.1:0.0193975251,GCA_001675455.1_OBS54249.1:0.0742586774)100:0.100901)100:0.137802,(GCA_001741865.1_AOO84375.1:0.2752287942,(GCA_900114285.1_SFK55136.1:0.1975985025,GCA_000019845.1_ACB95602.1:0.2650260591)70:0.037262)98:0.027402)93:0.044203)71:0.020301)32:0.011480)86:0.045120)82:0.020698)95:0.041157)39:0.000002,(GCA_001720135.1_ODN69117.1:0.2743391712,GCA_900129325.1_SHE70870.1:0.1788914421)97:0.084043)96:0.088697,(((GCA_000143145.1_ADJ24659.1:0.1249501507,GCA_000503895.1_AHB48113.1:0.2366988925)100:0.043266,(GCA_000981545.1_CPR22476.1:0.0000023311,GCA_900104305.1_SDO83251.1:0.0000024749)100:0.192611)100:0.100858,(GCA_000166055.1_ADP69389.1:0.0000024749,GCA_000636015.1_KAI93671.1:0.0000024749)100:0.347570)93:0.035988)31:0.000002,(GCA_000828475.1_BAQ16503.1:0.1171309710,GCA_001708935.1_ODA67280.1:0.2126352617)100:0.129340)98:0.118002,((((((((((((((((((((((GCA_000011965.2_AAV94643.1:0.0252100192,(GCA_001404155.1_CRK74828.1:0.0000024749,GCA_900114125.1_SFJ62418.1:0.0000024749)100:0.152144)79:0.031277,(GCA_900116455.1_SFT48592.1:0.0715827680,GCA_001678945.1_ANP37992.1:0.0695645908)78:0.009197)95:0.029677,((GCA_900102795.1_SCZ68744.1:0.0542933783,GCA_900172225.1_SLN58404.1:0.0340241863)98:0.017172,GCA_000376545.2_ANP39589.1:0.0458675787)100:0.018076)68:0.011737,((GCA_000814025.1_KIC49165.1:0.0311202421,GCA_001969365.1_APX11103.1:0.0179465653)100:0.085262,GCA_001890925.1_OJI94359.1:0.1165594244)47:0.028579)36:0.017007,((((GCA_000203975.3_KID08432.1:0.0050149675,GCA_000511355.1_AHD01584.1:0.0268268440)100:0.030130,GCA_001307765.1_KPN63505.1:0.1438175361)71:0.010019,(GCA_001258055.1_CRL15656.1:0.0000020110,GCA_900113345.1_SFG44213.1:0.0000022013)100:0.015184)73:0.024242,GCA_000511385.1_AHD10589.1:0.0264041140)100:0.050745)37:0.012203,((((GCA_000152605.1_EAP84758.1:0.0677779902,GCA_000172095.1_EDQ05246.1:0.0828007337)100:0.048253,GCA_000622405.1_KIN66837.1:0.0694535794)100:0.023777,GCA_900109955.1_SEW28954.1:0.1280504256)97:0.057237,GCA_900129685.1_SHH67724.1:0.1088098170)38:0.016471)96:0.012614,(GCA_000152625.1_EAP75413.1:0.0979173887,GCA_900109035.1_SEI77573.1:0.0906086459)70:0.031235)41:0.013617,(((((GCA_001458175.1_CUH52536.1:0.0394849572,(GCA_900114415.1_SFK82145.1:0.0455331282,GCA_900142085.1_SHI67994.1:0.0552270021)90:0.014259)100:0.048675,GCA_900172295.1_SLN30457.1:0.0995830267)89:0.017238,((GCA_900172385.1_SLN35748.1:0.0382663911,(GCA_001458355.1_CUH65624.1:0.0637945956,GCA_000647975.1_KAJ54212.1:0.1269384629)86:0.038390)81:0.027129,(GCA_000152725.1_EAQ05014.1:0.0795332812,GCA_900110775.1_SEQ29108.1:0.1162411547)86:0.027608)98:0.038547)85:0.027526,(GCA_001458375.1_CUH76581.1:0.0639662416,GCA_900100005.1_SDI56276.1:0.0966786148)97:0.033867)80:0.025538,(GCA_900110425.1_SEO02191.1:0.0465135339,(((GCA_900184945.1_SMX49417.1:0.0911357540,(GCA_002237555.1_ASP22607.1:0.0287202532,GCA_900188425.1_SNS04277.1:0.0562550618)100:0.029518)99:0.029331,GCA_001482405.1_KUF12008.1:0.0982660983)99:0.023880,GCA_001205715.1_KNG95501.1:0.0987789497)96:0.019339)88:0.033811)69:0.016832)29:0.013759,(GCA_001247715.1_KNX43342.1:0.0461058702,(((GCA_001038505.1_KMK66902.1:0.1457860081,(GCA_900114485.1_SFL21144.1:0.1187515020,GCA_900184815.1_SMX24850.1:0.1279982563)98:0.023659)97:0.025188,GCA_900110135.1_SEM75346.1:0.1629597365)100:0.046348,((GCA_000155735.2_AGI72744.1:0.0651664829,GCA_001187845.1_AKS45524.1:0.1101696575)99:0.046490,GCA_900172275.1_SLN22017.1:0.0491837578)100:0.121483)90:0.054021)50:0.045583)5:0.001782,(((GCA_900172235.1_SLN41280.1:0.0376868957,GCA_000671395.1_KCV83280.1:0.0860161793)89:0.044613,((GCA_900111875.1_SFA72800.1:0.1344882407,((GCA_900099935.1_SDI71985.1:0.0519996031,GCA_900112335.1_SFC98486.1:0.0417925930)90:0.029671,GCA_900188335.1_SNS57981.1:0.0320836866)100:0.092481)83:0.031833,GCA_900116005.1_SFR10557.1:0.0908522246)61:0.019846)27:0.017297,GCA_000738435.1_AII85800.1:0.1195605214)6:0.005412)89:0.054867,(((GCA_001687105.1_ANT62742.1:0.0485236768,GCA_900116195.1_SFT18271.1:0.0506090134)100:0.051109,(GCA_900188035.1_SNR55328.1:0.1474393413,GCA_000169415.1_EBA09880.1:0.1222713101)93:0.012089)84:0.027249,((GCA_001403795.1_CTQ50169.1:0.0635879796,GCA_900109285.1_SEL63785.1:0.0931131170)100:0.093891,GCA_900156525.1_SIT77586.1:0.2051614960)94:0.031909)55:0.013756)84:0.018224,(((GCA_002210095.1_OWU72670.1:0.1082854144,(GCA_900095785.1_SCM68215.1:0.0000028308,GCA_900115865.1_SFQ19491.1:0.0000027368)100:0.147874)32:0.007352,(((GCA_000223375.1_AEM41457.1:0.0000024749,GCA_001399515.1_ALJ81591.1:0.0000024749)100:0.161242,((GCA_000299875.1_EKE73371.1:0.0573465158,GCA_900114135.1_SFJ02837.1:0.0641715458)99:0.032167,(GCA_900109555.1_SEK69007.1:0.0000024749,GCA_900172305.1_SLN45720.1:0.0000024749)100:0.107286)57:0.018369)100:0.086899,(GCA_001548075.1_BAQ68142.1:0.0098207270,GCA_001633165.1_ANB35664.1:0.0000028240)100:0.113520)84:0.024738)37:0.016168,((((GCA_000014045.1_ABG31553.1:0.0235352005,GCA_000154785.2_AEI93049.1:0.0112318026)100:0.093604,((GCA_000161835.1_EET47680.1:0.1183612850,((GCA_900110115.1_SEN95262.1:0.0000025542,GCA_900141995.1_SHJ43066.1:0.0000021789)100:0.117429,GCA_000299575.1_EKE44749.1:0.1438517215)99:0.063400)75:0.032564,(GCA_000442275.2_EPX80071.1:0.0290184604,GCA_900111945.1_SFR52714.1:0.0236762241)100:0.069133)99:0.083815)99:0.051209,(GCA_000765015.1_KGK79103.1:0.0048353220,GCA_900141945.1_SHI56773.1:0.0000025091)100:0.097034)98:0.024749,(GCA_900113405.1_SFG80153.1:0.0000023486,GCA_900172315.1_SLN39442.1:0.0000024580)100:0.284786)97:0.081017)39:0.017161)32:0.006505,(((GCA_001046955.1_AKO97352.1:0.0000020430,GCA_900109145.1_SEK02536.1:0.0047284604)100:0.084451,(GCA_002115725.1_OSQ60746.1:0.0124575657,GCA_002115805.1_OSQ51196.1:0.0306512481)100:0.052158)97:0.021005,GCA_900107355.1_SDY19733.1:0.1576052136)96:0.053920)67:0.020750,GCA_000590925.1_AHM05673.1:0.1974239574)51:0.018917,(((GCA_000152805.1_EAQ14849.1:0.0982525659,((GCA_000442315.1_EPX87595.1:0.0583252651,GCA_000600335.2_EYD77668.1:0.1356761520)100:0.067970,GCA_900172375.1_SLN31224.1:0.1742784261)65:0.032081)44:0.021248,GCA_001908835.1_APO87309.1:0.1157964419)49:0.024666,((GCA_000021865.1_ADE84962.1:0.0896873429,GCA_900110025.1_SEM96306.1:0.1293863788)100:0.069877,GCA_000740785.1_KFI30802.1:0.1492044392)91:0.077989)48:0.007607)82:0.009299,(((GCA_900142295.1_SIN82913.1:0.0996235664,GCA_000018145.1_ABV94140.1:0.1869431173)86:0.032154,GCA_001981245.1_APX89302.1:0.0833946530)94:0.043137,GCA_900115595.1_SFO85331.1:0.1765227602)22:0.015860)37:0.029563,(GCA_900184935.1_SMX43301.1:0.0765983398,GCA_001305615.1_ALG90752.1:0.0892853645)85:0.046324)59:0.028297,((((((GCA_001969385.1_APX23759.1:0.0000024749,GCA_900112435.1_SFD29839.1:0.0000024749)100:0.077441,GCA_000153725.1_EAU44174.1:0.0970911908)100:0.013594,(GCA_000442255.1_EPX78626.1:0.0997298710,((GCA_002211155.1_OWV56818.1:0.0051478904,GCA_002211205.1_OWV62251.1:0.0051287655)99:0.005230,(GCA_002211225.1_OWV47463.1:0.0000024749,GCA_900101505.1_SDC81000.1:0.0000022051)99:0.000003)100:0.112306)99:0.044138)97:0.039246,GCA_001975705.1_APZ51621.1:0.0474757407)49:0.031304,(GCA_900102075.1_SDE15151.1:0.0427675923,GCA_900115815.1_SFQ53067.1:0.1751838182)82:0.010669)91:0.012449,GCA_900100085.1_SDI66418.1:0.1050136633)45:0.038693)44:0.015382,((((GCA_000012905.2_ABA78005.1:0.0913873045,(GCA_000715505.1_KEP70900.1:0.0554442114,GCA_000714535.1_KEO51185.1:0.0661512281)100:0.077848)83:0.021191,(GCA_000740775.1_KFI31613.1:0.0098254240,GCA_000740795.1_KFI27097.1:0.0055917546)100:0.065269)62:0.011869,(GCA_900106675.1_SDX10694.1:0.0814711962,((GCA_900107025.1_SDW69152.1:0.1353437701,GCA_001517585.1_CUX80854.1:0.1400708405)62:0.023233,(GCA_000203895.1_ABL68650.1:0.0756137319,GCA_000444995.1_AGT09673.1:0.1597037178)100:0.138455)98:0.049063)62:0.038482)56:0.028311,GCA_001620265.1_AMY69947.1:0.1206387771)70:0.050690)63:0.016122,(((GCA_000153305.1_EAR50014.1:0.0466897126,(GCA_900107235.1_SDY45764.1:0.1589936206,GCA_900172355.1_SLN66525.1:0.1452257275)88:0.070954)87:0.062545,(GCA_900177545.1_SMH32666.1:0.1126618280,((GCA_900106695.1_SDW21265.1:0.1300198940,GCA_900113695.1_SFI36448.1:0.0488596466)100:0.051402,(GCA_900111545.1_SET86598.1:0.0000024749,GCA_900143155.1_SHN77276.1:0.0000024749)100:0.217964)96:0.041089)63:0.022738)37:0.011326,GCA_000521865.1_ETX29756.1:0.1105340561)75:0.008257)84:0.042750,(((GCA_000600975.2_EYD71071.1:0.0705707008,GCA_000836695.1_KIQ68131.1:0.0976529135)100:0.034147,(GCA_900141735.1_SHI37413.1:0.0732592314,GCA_900156815.1_SIS78458.1:0.2397175105)75:0.037206)93:0.027595,GCA_900102905.1_SDK57337.1:0.1646361116)60:0.022269)73:0.049923,GCA_900107585.1_SDZ88463.1:0.1995880155)100:0.409458)95:0.038363,(((((((((GCA_000009985.1_BAE51455.1:0.0934215125,(GCA_000294655.1_CCG39614.1:0.0224395639,GCA_900108475.1_SEH34290.1:0.0377753459)100:0.162223)100:0.036244,GCA_000513295.1_CDL01440.1:0.0799343742)100:0.104957,((((GCA_000010725.1_BAI72914.1:0.1104764096,GCA_000632475.2_AIB10994.1:0.0313373842)99:0.066168,(GCA_000576635.1_EWY41306.1:0.1100667262,GCA_000936425.1_KJB93423.1:0.0577357809)100:0.166767)99:0.133988,(((GCA_000016185.1_ACI99068.1:0.1611170082,GCA_002251795.1_OYQ34797.1:0.2442063379)100:0.088860,GCA_000730165.2_ASG23405.1:0.4267940756)93:0.084568,(GCA_000767795.1_KGM33491.1:0.0000020532,GCA_002195995.1_OWJ68302.1:0.0192513547)100:0.599833)80:0.012733)72:0.020121,(((((((((GCA_000011685.1_AAW61483.1:0.1169909389,GCA_000234355.2_EHH69136.1:0.0665359098)85:0.057225,(GCA_000723565.1_CDG34240.1:0.0300390436,GCA_002003665.1_OOL18419.1:0.0000029767)100:0.062898)100:0.181826,((GCA_000724025.1_CDG39974.1:0.0000025048,GCA_001547995.1_BAT19143.1:0.0060366910)100:0.101972,(GCA_001787335.1_AOX17305.1:0.0054616853,GCA_001787355.1_AOX20182.1:0.0000027458)100:0.042822)100:0.048367)50:0.014325,((GCA_000617865.1_GAJ27935.1:0.1674281356,GCA_002005465.1_AQS86856.1:0.1292502045)95:0.071909,GCA_000963885.1_GAN54184.1:0.1958442398)89:0.043363)86:0.060201,((GCA_000021325.1_ACI50368.1:0.0792703930,((GCA_000182745.1_BAK84849.1:0.0118309125,GCA_000208635.2_EGG76249.1:0.0187320916)100:0.018542,GCA_000964505.1_GAN99593.1:0.0000022253)100:0.067293)95:0.074269,(GCA_002173735.1_ARW47799.1:0.1483401217,GCA_002005445.1_AQS84475.1:0.1414138845)100:0.143368)85:0.058479)87:0.035336,(GCA_000231445.2_EHD14344.1:0.0055864234,GCA_002153535.1_OUI78273.1:0.0000023792)100:0.373634)100:0.223907,(GCA_000306035.1_EKM98912.1:0.0875762363,GCA_000964385.1_GAN81887.1:0.0826759753)100:0.242093)100:0.137053,((GCA_000014285.2_ABI63000.1:0.0000025050,GCA_000576085.2_AHJ63997.1:0.0068213913)100:0.206516,(GCA_000964365.1_GAN77547.1:0.3150934115,(GCA_000016725.1_ABQ31384.1:0.0000022684,GCA_000202835.1_BAJ81781.1:0.0057017349)100:0.264718)100:0.121330)100:0.085611)91:0.035700,((GCA_900101615.1_SDD04229.1:0.0000024749,GCA_900104205.1_SDB74180.1:0.0000024749)100:0.404252,(GCA_000164635.1_EFH13281.1:0.2026964881,GCA_900141905.1_SHI40100.1:0.3267305655)82:0.059912)98:0.063951)100:0.199671)86:0.069870)83:0.078717,(GCA_000315795.1_EKV29198.1:0.1066082809,GCA_900156605.1_SIS71081.1:0.1032574738)100:0.084724)83:0.027879,(((GCA_000300235.2_AJD53170.1:0.0275502734,GCA_000300275.1_EKF06975.1:0.0276541569)100:0.323088,(GCA_000968135.1_CCQ73642.1:0.2239141636,(GCA_900093605.1_SCA56885.1:0.2106038645,GCA_001746755.1_OEJ65702.1:0.3493648625)98:0.076212)100:0.102023)59:0.046302,(GCA_000963705.1_KJV08750.1:0.0380554514,GCA_002251735.1_OYQ17516.1:0.0179138103)100:0.410446)51:0.062942)43:0.022850,((GCA_000013085.1_ABC23751.1:0.1220540737,GCA_000284415.2_CCG08526.1:0.1256569192)100:0.113255,GCA_001611975.1_AMW35690.1:0.1847457406)93:0.091775)42:0.035768,GCA_900101965.1_SDD82340.1:0.2013831854)45:0.035962,((GCA_000264455.2_AFK57406.1:0.0000023302,GCA_001601315.1_KYO49991.1:0.0000026695)100:0.395812,GCA_900172325.1_SLN72481.1:0.3375849126)55:0.068353)68:0.061623,(((GCA_000299935.1_EKE78204.1:0.0078096695,GCA_001618175.1_KZD09693.1:0.0665594904)100:0.325207,((GCA_900100655.1_SDF41504.1:0.2347124556,((GCA_000982415.1_KKJ78498.1:0.0498206599,GCA_001026905.1_KLN59154.1:0.0215083018)100:0.306230,(GCA_000024465.1_ADE40518.1:0.3158278012,((GCA_000319385.1_AFX98355.1:0.1371781790,GCA_000510265.1_AHC73332.1:0.1671397386)100:0.478497,GCA_900102465.1_SDG52307.1:0.0821311633)100:0.286415)100:0.085132)99:0.110314)99:0.057864,(GCA_900177295.1_SME89454.1:0.0000024749,GCA_900188055.1_SNR25981.1:0.0000024749)100:0.239168)77:0.056918)100:0.133760,GCA_900100455.1_SDH25927.1:0.3514725568)99:0.095150)99:0.109573)72:0.015236,((GCA_000017565.1_ABS62350.1:0.2384614577,(GCA_000739695.1_GAK45063.1:0.2214856799,GCA_000689395.1_CDO60481.1:0.3481148426)100:0.064844)100:0.134568,(GCA_000152825.2_ADM08604.1:0.1781495616,GCA_900199215.1_SNT75540.1:0.2334614837)100:0.286828)96:0.095174)91:0.084836,(GCA_900167455.1_SKA38569.1:0.5356835172,((((GCA_000742835.1_AIK96126.1:0.5060312356,(GCA_002117145.1_ARN85108.1:0.5026332072,GCA_001192655.1_GAO98944.1:0.4999770042)88:0.103699)100:0.188236,(GCA_000153525.1_EAS84701.1:0.3938953902,(GCA_000388175.3_ETZ04587.1:0.2464338860,GCA_000469665.2_ETZ07598.1:0.2476152228)100:2.380064)98:0.359797)82:0.086614,((GCA_000219355.1_AEI89118.1:0.9855848647,GCA_000815465.1_KIE05447.1:0.3562209988)100:0.420322,(((GCA_000010205.1_BAG40402.1:0.0706796264,GCA_000964595.1_KJV56531.1:0.2241687548)100:0.792138,(GCA_000012385.1_ABE05441.1:0.0761257520,GCA_000195735.1_CAA15274.1:0.1781357452)100:0.373799)100:0.361432,(((GCA_000008385.1_AAW70958.1:0.1576876119,GCA_000953315.1_CDR78478.1:0.0405382858)100:0.539564,((GCA_000011945.1_AAV87088.1:0.1093990664,GCA_000024505.1_ACZ48814.1:0.1061836547)100:0.722010,((GCA_000026005.1_CAH57718.1:0.0509992740,GCA_000964755.1_KJV63524.1:0.0992381243)100:0.285563,GCA_000964795.1_KJV69379.1:0.2671097068)61:0.081995)100:0.300091)100:0.321084,(GCA_000022525.1_ACT69703.1:0.3195351101,GCA_000632985.1_AHX11651.1:0.2159209996)100:0.909177)100:0.884233)86:0.137325)84:0.137109)79:0.057428,((((((((((((((((GCA_000011345.1_BAC08587.1:0.0000024840,GCA_000505665.1_AHB87758.1:0.0120800659)100:0.182059,GCA_000018105.1_ABW28159.1:0.1614358146)99:0.071604,(((GCA_000817775.1_KIF41792.1:0.0979090946,(GCA_001904775.1_OKH49394.1:0.1303177296,GCA_002075285.2_ASC70222.1:0.2025322209)100:0.077031)100:0.100625,(GCA_000317045.1_AFY64855.1:0.1945266339,(GCA_000775285.1_KGF71360.1:0.1272429397,GCA_002142475.1_BAS54324.1:0.1076463797)100:0.077029)100:0.073296)97:0.023453,GCA_000317145.1_AFY94998.1:0.2642737482)97:0.011096)100:0.092920,((((GCA_000317025.1_AFY76557.1:0.0291487956,GCA_001904635.1_OKH21236.1:0.0000022698)100:0.171480,((GCA_000317575.1_AFZ34006.1:0.0206523167,GCA_002355455.1_BAU67348.1:0.0054849893)100:0.114747,GCA_002368355.1_BAZ46891.1:0.2189160379)100:0.048930)100:0.104820,((((((((((GCA_000020025.1_ACC80322.1:0.0837541934,(GCA_000169135.1_EAW44450.1:0.0000024469,GCA_002218065.1_GAX35240.1:0.0263509133)100:0.094821)93:0.035188,GCA_000204075.1_ABA23934.1:0.0467500602)94:0.054896,(GCA_001298445.1_ALF55871.1:0.0264722853,GCA_002367975.1_BAY18925.1:0.0510009110)100:0.028222)96:0.027152,((GCA_002368055.1_BAZ72096.1:0.0000024749,GCA_002368295.1_BAY97395.1:0.0000025238)100:0.018229,GCA_002368275.1_BAY94539.1:0.0000020946)100:0.078220)83:0.016048,(((GCA_000196515.1_ADI63324.1:0.0627102202,GCA_000317695.1_AFZ58927.1:0.0256120179)91:0.024208,(GCA_000312705.1_AFW94313.1:0.0131254129,GCA_002368115.1_BAZ87555.1:0.0319919730)100:0.027413)91:0.020578,(((GCA_002368075.1_BAZ80468.1:0.0136898626,((GCA_000175835.1_EFA70807.1:0.0057696218,(GCA_002368135.1_BAZ90115.1:0.0116771880,GCA_000175855.1_EFA73486.1:0.0195786828)100:0.006413)100:0.013022,GCA_001432185.1_KRH97253.1:0.0000022557)100:0.131113)100:0.026827,GCA_000317535.1_AFZ24042.1:0.0825555183)71:0.010290,GCA_000316575.1_AFY35260.1:0.0485916332)98:0.015134)95:0.043548)74:0.053301,(((((GCA_000231365.2_EHC11715.1:0.0061427875,GCA_001904645.1_OKH12533.1:0.0000027713)100:0.026605,((GCA_000934435.1_KIY11672.1:0.0000024749,GCA_001990805.1_ONN62690.1:0.0000024749)96:0.005708,GCA_001275395.1_KOP26501.1:0.0104159170)98:0.029797)95:0.018477,(GCA_000346485.2_KYC34959.1:0.0263836257,GCA_000760695.2_KIE11775.1:0.0059571141)100:0.043590)98:0.024634,GCA_000828085.2_KIJ80771.1:0.0754299415)43:0.018646,(GCA_000316665.1_AFY58762.1:0.1238634028,GCA_001456025.1_KST68978.1:0.1668818358)80:0.047668)63:0.004289)17:0.040988,((GCA_000317125.1_AFY90322.1:0.0587434063,GCA_000952155.1_KJH71869.1:0.1307321556)99:0.037177,GCA_000350105.1_CCH66846.1:0.3840090495)98:0.042242)14:0.027462,GCA_000317435.1_AFZ00636.1:0.2071458688)88:0.022518,(GCA_000317555.1_AFZ32742.1:0.0000028128,GCA_001904655.1_OKH20568.1:0.0117200666)100:0.123229)93:0.038350,GCA_001904725.1_OKH35953.1:0.1570958612)97:0.039937)79:0.010085,GCA_000155555.1_EDX71990.1:0.1847450613)91:0.040476)96:0.032766,(((GCA_000012525.1_ABB58487.1:0.1966665817,((GCA_001276715.1_KOR35133.1:0.0913845216,GCA_000317105.1_AFY82668.1:0.1516617368)87:0.040194,(GCA_000317515.1_AFZ18103.1:0.1429304810,(GCA_000211815.1_EGJ32337.1:0.0000026478,GCA_001942495.1_OLT60476.1:0.0180284194)100:0.106156)97:0.064059)95:0.029307)83:0.009129,(GCA_000317495.1_AFZ14739.1:0.1832259429,GCA_001746915.1_OEJ77009.1:0.1651299063)89:0.049752)86:0.033743,((GCA_000014265.1_ABG52905.1:0.0708376776,(GCA_002260545.1_OZH52209.1:0.0000025562,GCA_002260545.1_OZH54773.1:0.0000024749)99:0.051848)100:0.094412,(((GCA_000214075.2_EGK87744.1:0.0128036058,GCA_000317475.1_AFZ05416.1:0.0063844848)100:0.012073,GCA_002412335.1_PCN53096.1:0.0137677476)100:0.047304,GCA_000180455.1_CBN59260.1:0.1112973067)100:0.041128)94:0.016066)84:0.039497)79:0.000002,GCA_000473895.1_ERN41411.1:0.3784864357)63:0.015781,(GCA_000317615.1_AFZ51523.1:0.0223733323,GCA_000317635.1_AFZ43066.1:0.0373136965)100:0.259172)81:0.033565,(((GCA_000478195.2_ERT08187.1:0.0386754769,GCA_000972705.2_KKD38635.1:0.0000025041)100:0.064369,(GCA_000710505.1_KEI68823.1:0.0175642277,GCA_900009265.1_CUR18492.1:0.0249372478)100:0.113855)86:0.031222,(GCA_000176895.2_CCE18842.1:0.0000024749,GCA_000307915.1_EKD08677.1:0.0000024749)100:0.157657)93:0.051898)83:0.039726,(((((GCA_000017845.1_ACB53338.1:0.0239176343,(GCA_000167195.1_EAM49110.1:0.0093235262,(GCA_000235665.2_EHJ10975.1:0.0000022789,GCA_000167195.1_EAM49109.1:0.4483589085)79:0.000002)100:0.027734)97:0.056524,GCA_000025125.1_ADB95018.1:0.4234438924)100:0.067846,(GCA_000284135.1_BAL30140.1:0.0560266426,GCA_000478825.2_AIE74444.1:0.0057825394)100:0.212533)33:0.032729,(GCA_000021825.1_ACK72042.1:0.1017723863,(GCA_000297435.1_CCI32503.1:0.0227583472,GCA_000312205.1_CCI06897.1:0.0025411239)100:0.142426)93:0.042612)38:0.032425,(((GCA_000317675.1_AFZ53024.1:0.0895215668,(GCA_001548095.1_BAQ62716.1:0.0627183142,GCA_001548115.1_BAQ64144.1:0.0342744476)100:0.042627)100:0.028121,GCA_001747005.1_OEJ79711.1:0.1112539994)100:0.091875,(GCA_001904615.1_OKH17082.1:0.1186138468,GCA_000332055.1_ELS05377.1:0.2396299284)46:0.037373)46:0.070615)39:0.023317)79:0.058786,(GCA_001870225.1_APB33283.1:0.4723467771,(GCA_000011465.1_CAE19624.1:0.5230053356,(((GCA_000155635.1_EDY39032.1:0.0715046831,GCA_000316515.1_AFY28547.1:0.0867258100)98:0.059701,GCA_001182765.1_CRY92622.1:0.1578728892)100:0.149244,GCA_000760175.1_KGG12080.1:0.3520762346)100:0.108658)100:0.305550)25:0.033526)25:0.022965,GCA_000332035.1_ELS00088.1:0.1995058505)100:0.094126,(GCA_000011385.1_BAC89387.1:0.1813511946,GCA_000484535.1_AGY60414.1:0.1213478211)100:0.400364)100:0.191304,(GCA_000317065.1_AFY70754.1:0.2814818051,GCA_000332215.1_ELS32224.1:0.1898320871)100:0.247104)100:0.163278,GCA_001765415.1_AOR37915.1:0.7735999735)100:0.433963,GCA_001982645.1_ONG38331.1:0.4835154387)100:0.105044,(GCA_000014865.1_ABK43951.1:0.2373131861,GCA_002109495.1_OSM04835.1:0.1544375258)100:0.231670)100:0.368176)90:0.033775)76:0.047042)96:0.047811,(((((((((((GCA_000013005.1_ABC63264.1:0.0406849480,(GCA_001281485.1_ALE16409.1:0.0389549185,((GCA_001304795.1_ALG62320.1:0.0000024749,GCA_001306275.1_KPM15398.1:0.0000024749)100:0.077983,(GCA_000715015.1_KEO91388.1:0.0421333734,(GCA_001663175.1_ANK13534.1:0.0452244497,GCA_001677335.1_OBV12648.1:0.0779913775)100:0.086792)100:0.095319)100:0.044031)100:0.041087)100:0.043573,GCA_001008165.2_AKH41547.1:0.1501409774)99:0.033619,GCA_000013325.1_ABD26551.1:0.2499811993)98:0.062416,(GCA_001028705.1_AKM11688.1:0.0746378848,GCA_001661675.2_ARU15883.1:0.0943803007)100:0.076924)100:0.212743,(GCA_002218195.1_ASK87708.1:0.2098577531,GCA_900128895.1_SIN92716.1:0.0473594319)100:0.117390)95:0.054702,(GCA_001295965.1_KPF73044.1:0.0218842638,GCA_001713435.1_AOF99118.1:0.0000020081)100:0.145946)98:0.092066,GCA_001586395.2_KZB94958.1:0.1663371893)98:0.097658,((GCA_000091125.1_BAI96613.1:0.0180131911,GCA_000147835.3_AEG48526.1:0.0214825404)100:0.200591,((GCA_000013985.1_ABF53325.1:0.0431250404,GCA_001610975.1_AMU95683.1:0.0350546069)100:0.189475,GCA_000235975.2_EHJ58657.1:0.2021838377)100:0.132304)98:0.088799)100:0.087803,(((GCA_000016765.1_ABQ71194.1:0.0323050247,(GCA_002355275.1_ATE64846.1:0.0000024749,GCA_002367875.1_PCE44120.1:0.0000024749)100:0.055601)100:0.077454,(GCA_000175255.2_AEH63478.1:0.0616354766,GCA_000218875.1_AEI38515.1:0.0056827675)100:0.294869)100:0.069868,GCA_002251755.1_OYQ25048.1:0.5763502738)96:0.087912)100:0.109559,(GCA_000342165.1_EMD83667.1:0.1544862284,GCA_002211145.1_OWV33047.1:0.0683260376)100:0.274701)100:0.112234,GCA_900101935.1_SDE50946.1:0.2624642426)100:0.113514)100:0.206593)29:0.056816,((GCA_000014745.1_ABI66473.1:0.1112742211,GCA_900103475.1_SDM23944.1:0.1723822551)100:0.127405,GCA_000152745.1_EAP89050.1:0.1186007720)100:0.260311)100:0.334151)68:0.088356)69:0.095815)100:0.331576);
