# Supplementary material for: Assessing the accuracy of phylogenetic rooting methods on prokaryotic gene families
Source: PLoS One. 2020 May 15;15(5):e0232950. doi: 10.1371/journal.pone.0232950 (PMC7228096; doi:10.1371/journal.pone.0232950)
Supplement: S2 Dataset — (ZIP) [file pone.0232950.s003.zip › EmpiricalDataset/GeneTrees_IQTree/000345.aln.treefile]

(GCA_000006905.1_AAK23646.1:0.0000027155,(GCA_000092285.1_ADG10771.1:0.0000028425,(GCA_000175215.2_ADU14420.1:0.0806899128,GCA_000204015.1_EGF90782.1:0.0526316503)100:0.165625)78:0.016081,((GCA_002205555.1_ASD25743.1:0.0378981229,GCA_000144605.1_ADL01905.1:0.2918853989)90:0.095408,((GCA_000017265.1_ACG77956.1:0.0261019379,(((((((((((((((((((((GCA_000011365.1_BAC49343.1:0.0000025213,GCA_000661935.1_AHY51096.1:0.0000020193)100:0.025718,(GCA_000195775.1_CAE28519.1:0.0000024384,(GCA_000935205.1_KIZ41810.1:0.0000025785,(((GCA_000336555.1_EKS42447.1:0.0000000000,GCA_900108575.1_SEH97050.1:0.0000000000):0.000002,GCA_001618955.1_KZD24354.1:0.0000023401)91:0.000003,GCA_000314735.2_EKS28528.1:0.0544720416)98:0.026594)98:0.025698)46:0.000002)82:0.000003,((GCA_000012725.1_ABA04953.1:0.0000027129,GCA_000013885.1_ABE63148.1:0.0262898602)100:0.027390,(GCA_000218565.1_AEI06386.1:0.0000021919,GCA_000218585.1_AEI02810.1:0.0000026919)100:0.082834)98:0.025336)99:0.144253,GCA_002355335.1_BAT60546.1:0.0599902846)98:0.055587,(((((GCA_001676615.1_OCC01792.1:0.0429883301,(GCA_000963705.1_KJV08269.1:0.0283505262,GCA_002251735.1_OYQ18650.1:0.0220051170)100:0.209145)97:0.081837,((GCA_001579845.1_AMN42928.1:0.1560495512,(GCA_000010525.1_BAF90305.1:0.0000023964,GCA_000017645.1_ABS68349.1:0.0222220182)100:0.116425)87:0.024796,((GCA_001017175.1_KLK94833.1:0.0000023401,GCA_900102135.1_SCY84943.1:0.0000023401)100:0.063685,(GCA_000019945.1_ACB82516.1:0.1408578197,GCA_000022085.1_ACL59503.1:0.0544224043)98:0.027714)88:0.033290)87:0.041111)94:0.092770,(GCA_900129325.1_SHE55723.1:0.2100687730,GCA_001426945.1_KQZ01290.1:0.0141534266)74:0.060316)66:0.000003,GCA_002119765.1_ARQ02145.1:0.0785849063)84:0.077054,(((((GCA_000013005.1_ABC63565.1:0.0314979912,(((((GCA_000013325.1_ABD25859.1:0.0000023602,GCA_000235975.2_EHJ62729.1:0.0943680023)100:0.030794,((GCA_001028705.1_AKM10502.1:0.0000028924,GCA_001661675.2_ARU16492.1:0.0306193159)100:0.030896,((GCA_001295965.1_KPF75697.1:0.0000024138,GCA_001713435.1_AOG01471.1:0.0000025957)100:0.062651,((GCA_002218195.1_ASK87703.1:0.0889938927,GCA_900128895.1_SIN92952.1:0.0669918795)100:0.091224,GCA_002251755.1_OYQ33081.1:0.1501297340)99:0.141082)93:0.000003)98:0.032749)97:0.031512,GCA_001281485.1_ALE16685.1:0.0306431428)65:0.000002,GCA_000715015.1_KEO91670.1:0.0323584478)48:0.030186,((((((GCA_000016765.1_ABQ66457.1:0.0000028765,(GCA_002355275.1_ATE64935.1:0.0000024434,GCA_002367875.1_PCE44208.1:0.0000023048)100:0.030923)100:0.068233,GCA_001586395.2_KZB96829.1:0.0669033690)98:0.027940,(GCA_000091125.1_BAI96430.1:0.0000024320,GCA_000147835.3_AEG48016.1:0.0000023401)100:0.032845)94:0.069817,GCA_001008165.2_AKH41298.1:0.0063308861)56:0.000002,(GCA_000342165.1_EMD81599.1:0.0000023924,GCA_002211145.1_OWV34403.1:0.0712237669)100:0.311099)39:0.057734,(((GCA_000175255.2_AEH61962.1:0.0000023401,GCA_000218875.1_AEI36986.1:0.0000023401)100:0.054559,GCA_001663175.1_ANK13750.1:0.0597832351)63:0.048632,GCA_001677335.1_OBV11734.1:0.0000027359)61:0.032095)61:0.032247)53:0.030595)54:0.034510,(GCA_000013985.1_ABF53613.1:0.0000024353,GCA_001610975.1_AMU93379.1:0.0000023362)100:0.135075)99:0.059717,(GCA_001304795.1_ALG61706.1:0.0000023401,GCA_001306275.1_KPM12367.1:0.0000023401)94:0.000002)100:0.238732,GCA_900172325.1_SLN48165.1:0.2063068746)98:0.048762,(GCA_000166055.1_ADP70215.1:0.0000023401,GCA_000636015.1_KAI93917.1:0.0000028309)100:0.107545)97:0.117199)79:0.060632)64:0.000003,(((((((GCA_001402875.1_ALK08464.1:0.0000025314,GCA_001459775.1_CUU41126.1:0.0000020134)92:0.003169,(GCA_000017565.1_ABS64966.1:0.1736463778,((GCA_900115225.1_SFO28226.1:0.0000027727,GCA_900215505.1_SNY93841.1:0.0298604154)99:0.032681,((GCA_000828475.1_BAQ17611.1:0.0182161659,GCA_001723285.1_ODS00954.1:0.0249388841)100:0.098095,GCA_001708935.1_ODA68416.1:0.0757858856)100:0.145229)97:0.037588)69:0.040833)62:0.049727,((((((GCA_000496075.1_ESR27238.1:0.1367448850,GCA_900102695.1_SCZ31402.1:0.1515142444)91:0.131442,GCA_000179775.1_EFL90615.1:0.2260601738)68:0.037088,((((((((((((GCA_000007125.1_AAL52662.1:0.0000000000,GCA_000300335.1_EKF20345.1:0.0000000000):0.000000,GCA_001558695.1_KXF78084.1:0.0000000000):0.000002,GCA_000157815.1_EEX99848.1:0.0000023401)80:0.000002,((GCA_000014245.1_ABG63310.1:0.0163027413,(GCA_900104355.1_SDO97467.1:0.0000022735,GCA_900113985.1_SFI49504.1:0.0198603642)99:0.040346)61:0.004360,GCA_001293565.1_KPB02399.1:0.1310182170)37:0.000002)31:0.000002,((GCA_000017405.1_ABS13299.1:0.0000022169,GCA_000585655.1_EXL07098.1:0.0000022169)95:0.000002,(GCA_000300515.1_EKF42912.1:0.0200887892,(GCA_000022725.1_ACS50929.1:0.0965550705,GCA_000341385.1_AGF75609.1:0.0382100318)100:0.159862)92:0.000003)88:0.019851)73:0.019861,(((GCA_001510895.1_KUM27126.1:0.0000020852,GCA_001618845.1_AMX99719.1:0.0000023401)82:0.000002,GCA_000585625.1_EXL09117.1:0.0206090561)80:0.000002,GCA_002075885.1_OQM73499.1:0.0205142146)99:0.019998)14:0.000002,(GCA_000154705.2_EDQ33799.1:0.0000021963,GCA_001703635.1_OCW55802.1:0.0000021940)100:0.020465)7:0.000002,GCA_900113935.1_SFJ05210.1:0.0000028086)12:0.000002,((GCA_001424795.1_KQU65701.1:0.0000023401,GCA_001605015.1_AMS43449.1:0.0000028620)97:0.020411,((GCA_001578105.1_AMM84719.1:0.0000020282,GCA_002043005.1_AQZ51990.1:0.0000020295)100:0.100155,((((GCA_000016285.1_ACM36086.1:0.0583770759,(((GCA_000017145.1_ABR59596.1:0.0000029097,GCA_002288525.1_ASY62244.1:0.0000020038)100:0.018825,(GCA_000018545.1_ACP24676.1:0.0000020520,GCA_000697965.2_ANK71918.1:0.0193816203)91:0.000002)99:0.019241,((GCA_000092045.1_ABC90242.1:0.0099626117,GCA_000769405.1_KPN28239.1:0.0136890397)96:0.023109,GCA_000325745.1_AGA64313.1:0.4321481249)87:0.013356)87:0.022745)82:0.041323,((GCA_000092025.1_AAL42103.1:0.0000028960,(GCA_000731295.1_CDN53376.1:0.0000029606,GCA_000731315.1_CDN47228.1:0.0169882765)98:0.021890)99:0.046728,(GCA_001687365.1_OBZ96139.1:0.0207536457,GCA_001885585.1_OJG00705.1:0.0000023716)100:0.071119)96:0.029873)73:0.017434,(GCA_001267455.1_KOC77328.1:0.0000023981,GCA_001652565.1_ANH03683.1:0.0000027512)99:0.021824)81:0.010227,(GCA_000722615.1_KEQ04670.1:0.0000022944,GCA_000722625.1_KEQ06966.1:0.0000023585)100:0.051940)97:0.110185)96:0.066045)16:0.000002)91:0.017112,((GCA_000153705.1_EAU42698.1:0.0552555923,GCA_900176465.1_SMC50835.1:0.0479301329)24:0.000002,((GCA_000800175.1_KHJ54219.1:0.0000022062,GCA_900141975.1_SHI68075.1:0.0000023401)100:0.035974,GCA_900104035.1_SDO03293.1:0.0845025424)96:0.116777)100:0.147946)96:0.023764,GCA_002238045.1_OXS99327.1:0.0000022526)87:0.000003,((GCA_000230555.1_AEQ51043.1:0.0179629466,GCA_900100665.1_SDG63885.1:0.0000025350)100:0.042594,(GCA_000743575.1_KFL30561.1:0.0000026344,GCA_000970435.1_KKB85779.1:0.0563896994)100:0.195482)100:0.234623)84:0.053524)61:0.028272,GCA_900104485.1_SDB44231.1:0.1024261837)39:0.000003,((((GCA_000148725.1_EFO29619.1:0.0456473803,(GCA_000158095.1_EEE46863.1:0.0912834983,GCA_001403915.1_CTQ41774.1:0.0000022466)100:0.042385)92:0.017446,(GCA_000192745.1_ADZ70833.1:0.0230151406,(GCA_001188555.1_KND18786.1:0.0000023401,GCA_002249885.1_OXS50721.1:0.0000026490)100:0.173426)92:0.072466)99:0.028123,GCA_900105595.1_SDU16835.1:0.0000020587)95:0.065681,(GCA_002088295.1_ORE96381.1:0.0641411883,GCA_900148505.1_SHO65722.1:0.0719232697)91:0.025231)41:0.026210)40:0.000003,GCA_001305515.1_KPL54874.1:0.0896042945)84:0.179990)45:0.111629,(GCA_900110875.1_SEP70054.1:0.0000023153,GCA_900114245.1_SFK63946.1:0.0000022807)100:0.148640)83:0.097396,(GCA_001720135.1_ODN70311.1:0.0772750905,GCA_001907205.1_OKL43000.1:0.1218862089)90:0.062632)74:0.104310,GCA_000092925.1_ADH88402.1:0.0000024054)44:0.000003,GCA_900100155.1_SCW92154.1:0.0375349315)77:0.126542)87:0.053091,GCA_900101965.1_SDE27135.1:0.1000947957)85:0.093072,(((((((((GCA_000019845.1_ACB95917.1:0.0220009117,GCA_000021745.1_ACK49869.1:0.0217940963)96:0.000002,GCA_900114285.1_SFK09875.1:0.0451914840)87:0.000003,GCA_900187365.1_SNB71321.1:0.0917010693)95:0.055934,((GCA_001271345.1_ALA18711.1:0.0000026693,GCA_001887265.1_APF37273.1:0.0000020052)100:0.076058,GCA_900104955.1_SEC13647.1:0.0000022250)80:0.023343)95:0.040642,GCA_002117405.1_ARN81960.1:0.1044496425)91:0.031777,GCA_000304315.1_CCJ06748.1:0.0235642414)89:0.021094,GCA_001675455.1_OBS52931.1:0.0231124590)57:0.021355,GCA_001746755.1_OEJ68694.1:0.6826683680)80:0.000002,GCA_001644125.1_OAI27408.1:0.0000020472)91:0.062305)84:0.068394,GCA_001741865.1_AOO82488.1:0.0000021209)30:0.000003,GCA_900102525.1_SDG95330.1:0.0000022952)64:0.000003,((GCA_900093605.1_SCA57550.1:0.2570368577,(GCA_000742835.1_AIK96864.1:0.6615042029,GCA_001982645.1_ONG40629.1:1.4485548099)69:0.157452)64:0.067915,GCA_000496595.1_AHA27717.1:0.9335153980)89:0.180474)76:0.070728,(((GCA_000981545.1_CPR21662.1:0.0000028045,GCA_900104305.1_SDP62582.1:0.0000026987)100:0.118841,(GCA_000143145.1_ADJ23524.1:0.0489805286,GCA_000503895.1_AHB48862.1:0.1719900945)100:0.070691)100:0.075686,GCA_000968135.1_CCQ74429.1:0.2801005354)91:0.038346)75:0.066130,((GCA_000009985.1_BAE50905.1:0.0716029092,GCA_000513295.1_CDK98703.1:0.0306461227)88:0.039822,(GCA_000294655.1_CCG41217.1:0.0000029997,GCA_900108475.1_SEH29846.1:0.0000028514)100:0.136833)87:0.095857)87:0.079372,(GCA_000767795.1_KGM31699.1:0.0000022878,GCA_002195995.1_OWJ67144.1:0.0000020715)100:0.121470)97:0.032669,(((((GCA_000011685.1_AAW60088.1:0.0287786417,((((GCA_000014285.2_ABI63113.1:0.0000021024,GCA_000576085.2_AHJ64116.1:0.0000020958)100:0.081158,GCA_000964365.1_GAN77077.1:0.0395521963)90:0.024453,((GCA_000164635.1_EFH13267.1:0.0254909173,(GCA_000306035.1_EKM99251.1:0.0308598015,GCA_000964385.1_GAN79114.1:0.0586200553)100:0.164766)90:0.023793,((GCA_900101615.1_SDC68861.1:0.0000020355,GCA_900104205.1_SDB66466.1:0.0000025475)100:0.061257,GCA_900141905.1_SHK13052.1:0.0000023251)100:0.043622)89:0.046716)57:0.014026,(GCA_000016725.1_ABQ30719.1:0.0000028491,GCA_000202835.1_BAJ80903.1:0.0000021940)100:0.108996)49:0.027422)47:0.013902,(GCA_000234355.2_EHH67198.1:0.0178333999,(GCA_000963885.1_GAN53680.1:0.0000027318,(GCA_000021325.1_ACI52769.1:0.0180529060,(((GCA_000182745.1_BAK83405.1:0.0000000000,GCA_000964505.1_GAN98849.1:0.0000000000):0.000002,GCA_000208635.2_EGG75382.1:0.0000023401)100:0.017808,GCA_002005445.1_AQS84280.1:0.0766375140)99:0.030285)85:0.026100)84:0.000003)82:0.015171)46:0.030587,((((GCA_001787335.1_AOX16221.1:0.0000023619,GCA_001787355.1_AOX19180.1:0.0000023736)100:0.021941,((GCA_000724025.1_CDG38507.1:0.0000027333,GCA_001547995.1_BAT20268.1:0.0000021447)99:0.000002,(((GCA_900167455.1_SJZ57461.1:0.0926638596,(GCA_000299935.1_EKE78182.1:0.0902499847,GCA_001618175.1_KZD11951.1:0.2083509909)100:0.128118)89:0.091329,(((GCA_000024465.1_ADE38886.1:0.3431849276,((GCA_000319385.1_AFX98540.1:0.0304663269,GCA_000510265.1_AHC73440.1:0.0639335149)100:0.199076,(GCA_900102465.1_SDF68594.1:0.0096309173,(GCA_000014865.1_ABK44960.1:0.1605324948,GCA_002109495.1_OSM02579.1:0.2211554379)100:1.288420)79:0.000003)96:0.171716)98:0.180007,(GCA_000982415.1_KKJ76590.1:0.0000029506,GCA_001026905.1_KLN60218.1:0.0166548439)100:0.124775)95:0.141619,GCA_900100655.1_SDF60112.1:0.0941422427)88:0.048673)88:0.059722,(GCA_900177295.1_SMF76424.1:0.0000023513,GCA_900188055.1_SNS12926.1:0.0000020294)100:0.147977)95:0.234134)85:0.036455)93:0.054424,GCA_002005465.1_AQS87439.1:0.0000028011)61:0.000003,(GCA_000617865.1_GAJ28898.1:0.0000027582,GCA_002173735.1_ARW46602.1:0.0463522378)45:0.014252)39:0.013548)82:0.031386,(GCA_000723565.1_CDG32827.1:0.0000024573,GCA_002003665.1_OOL19052.1:0.0131967928)93:0.049674)87:0.041053,(GCA_000231445.2_EHD14298.1:0.0000020144,GCA_002153535.1_OUI78313.1:0.0000022214)100:0.101537)99:0.245662)71:0.000003,(((((((((((((((((((((GCA_000011345.1_BAC09613.1:0.0000022617,GCA_000505665.1_AHB88938.1:0.0000022617)100:0.664259,((((GCA_000231365.2_EHC19300.1:0.0000000000,GCA_001904645.1_OKH14066.1:0.0000000000):0.000002,GCA_001275395.1_KOP27518.1:0.0000022135)92:0.000002,((((GCA_000350105.1_CCH66277.1:0.0000020356,GCA_000350125.1_CCH65802.1:0.0000025372)100:0.066533,(GCA_001456025.1_KST62272.1:0.0000021983,GCA_001456025.1_KST64131.1:0.0000027407)100:0.047654)99:0.045809,GCA_000317435.1_AFY99117.1:0.1592219254)98:0.039271,GCA_000316665.1_AFY52632.1:0.2096408525)94:0.000002)98:0.038935,((GCA_000175835.1_EFA68887.1:0.0365890939,(GCA_000175855.1_EFA74398.1:0.0367407022,GCA_002368135.1_BAZ89810.1:0.0375955636)99:0.036981)94:0.000002,GCA_001432185.1_KRH95518.1:0.0000020733)100:0.076205)95:0.000002)80:0.038385,GCA_002368075.1_BAZ83449.1:0.0000021333)80:0.037111,((GCA_002368055.1_BAZ78040.1:0.0000000000,GCA_002368295.1_BAY98041.1:0.0000000000):0.000002,GCA_002368275.1_BAY88202.1:0.0000021731)100:0.075314)45:0.000002,(((GCA_000020025.1_ACC83285.1:0.0745575843,((GCA_000346485.2_KYC42172.1:0.0388987662,GCA_000760695.2_KIE09227.1:0.0000024737)100:0.041689,(GCA_000204075.1_ABA20945.1:0.0390917676,GCA_000317695.1_AFZ60545.1:0.0779239344)99:0.039893)98:0.036107)62:0.000003,GCA_000317535.1_AFZ28118.1:0.0000028241)56:0.000002,GCA_000316575.1_AFY33818.1:0.0374373326)94:0.037250)31:0.000002,GCA_000196515.1_ADI66224.1:0.0000029008)37:0.000002,GCA_000828085.2_KIJ83095.1:0.0786032043)59:0.038030,GCA_002367975.1_BAY18732.1:0.0000020403)59:0.038188,GCA_001298445.1_ALF55200.1:0.0000025506)82:0.039133,(GCA_000312705.1_AFW96949.1:0.0389049585,(GCA_000789435.1_KHG40877.1:0.0000021778,GCA_002368115.1_BAZ85996.1:0.0000021867)100:0.038989)100:0.083615)83:0.078940,(GCA_000169135.1_EAW46526.1:0.0377537504,GCA_002218065.1_GAX36927.1:0.0000020208)100:0.040764)83:0.168399,GCA_002142475.1_BAS55647.1:0.0913887478)73:0.017625,(((GCA_000332035.1_ELR96501.1:0.1306008847,GCA_000317145.1_AFY96465.1:0.3926801183)96:0.034283,((GCA_000473895.1_ERN40981.1:0.2054173293,GCA_000817775.1_KIF42466.1:0.1516869855)40:0.070220,(GCA_000317615.1_AFZ50061.1:0.2980533651,GCA_000317635.1_AFZ42972.1:0.0436078625)100:0.378173)39:0.052288)37:0.084257,((GCA_000011465.1_CAE19328.1:0.0106521110,GCA_000760175.1_KGG12424.1:0.0965320239)100:0.292471,((GCA_000155635.1_EDY37598.1:0.0000000000,GCA_001182765.1_CRY92087.1:0.0000000000):0.000002,GCA_000316515.1_AFY27740.1:0.0000023401)100:0.046084)100:0.408291)10:0.043968)11:0.049437,(((((((((GCA_000317065.1_AFY71649.1:0.3690505457,(((((GCA_000017845.1_ACB52695.1:0.0327655268,(GCA_000167195.1_EAM49364.1:0.0000020122,GCA_000235665.2_EHJ11210.1:0.0000020128)100:0.034097)100:0.034577,GCA_000025125.1_ADB95480.1:0.0000024095)100:0.077540,((GCA_000284135.1_BAL30293.1:0.0000022045,GCA_000478825.2_AIE73351.1:0.0000020193)100:0.256864,(GCA_000297435.1_CCI32796.1:0.0000023068,GCA_000312205.1_CCI07604.1:0.0331938650)100:0.208781)85:0.028616)85:0.075579,(GCA_000021825.1_ACK71498.1:0.0721874009,(GCA_000317025.1_AFY79516.1:0.0000024740,GCA_001904635.1_OKH23766.1:0.0000023401)100:0.143589)75:0.000003)89:0.152080,((((GCA_001548095.1_BAQ60265.1:0.0530534250,(GCA_000317675.1_AFZ52312.1:0.2048445764,GCA_001747005.1_OEJ78529.1:0.2511443407)100:0.197968)98:0.144623,GCA_001548115.1_BAQ66094.1:0.0492900714)97:0.249788,GCA_000332215.1_ELS30639.1:0.4913063445)78:0.048475,GCA_001904615.1_OKH17471.1:0.2389549576)67:0.000003)97:0.081910)84:0.124763,(((GCA_000317575.1_AFZ36788.1:0.0000029718,GCA_002355455.1_BAU66243.1:0.0376210472)100:0.099997,GCA_002368355.1_BAZ46338.1:0.1277472743)89:0.067509,GCA_000332055.1_ELS01799.1:0.0741515765)97:0.060255)89:0.272916,GCA_000317515.1_AFZ18196.1:0.0000027259)74:0.100136,(GCA_000155555.1_EDX70588.1:0.2225898003,(GCA_000211815.1_EGJ28605.1:0.0000022556,GCA_001942495.1_OLT57808.1:0.0000025495)100:0.245250)94:0.083260)72:0.167113,(GCA_000775285.1_KGF73935.1:0.0762268855,(GCA_000014265.1_ABG52785.1:0.0937403164,GCA_002260545.1_OZH55032.1:0.0000025869)100:0.542917)93:0.161465)63:0.000003,GCA_000317495.1_AFZ14587.1:0.1909096095)95:0.171985,GCA_001904725.1_OKH35972.1:0.0000028211)90:0.096973,GCA_000012525.1_ABB57153.1:0.1094009422)37:0.000003,((GCA_000317555.1_AFZ31271.1:0.0000023401,GCA_001904655.1_OKH28170.1:0.0000025251)100:0.108433,GCA_000317125.1_AFY87595.1:0.1944219595)28:0.036500)25:0.064986)34:0.043134,((((GCA_000317045.1_AFY68044.1:0.0000020189,(GCA_000018105.1_ABW29783.1:0.2307731500,GCA_001870225.1_APB35240.1:0.5499766648)80:0.049336)80:0.164143,(GCA_001746915.1_OEJ74626.1:0.1823167274,GCA_001637395.1_OAB57003.1:0.2600010950)61:0.000002)94:0.041444,(((GCA_000176895.2_CCE20567.1:0.0000021053,GCA_000307915.1_EKD10418.1:0.0000029031)100:0.069741,GCA_000478195.2_ERT04508.1:0.0356964363)100:0.209261,(GCA_000710505.1_KEI68874.1:0.0000023174,GCA_900009265.1_CUR18140.1:0.0000028687)93:0.000002)100:0.362779)65:0.035576,(GCA_000180455.1_CBN59406.1:0.0110830694,((GCA_000214075.2_EGK90400.1:0.0000000000,GCA_002412335.1_PCN54922.1:0.0000000000):0.000002,GCA_000317475.1_AFZ06612.1:0.0000023401)100:0.205513)100:0.132411)86:0.041439)32:0.050808,(GCA_002075285.2_ASC70853.1:0.2713659419,((GCA_000011385.1_BAC91000.1:0.0934727707,GCA_000484535.1_AGY59676.1:0.0000023401)100:0.038116,GCA_000484535.1_AGY57281.1:0.2046448595)100:0.307978)22:0.051015)79:0.012559,GCA_001904775.1_OKH45156.1:0.2587128696)48:0.061778,GCA_001276715.1_KOR35271.1:0.1759904908)92:0.170331,GCA_000317105.1_AFY80879.1:0.1348774457)100:1.189620,((GCA_000815465.1_KIE04589.1:1.0858400192,(GCA_000153525.1_EAS84622.1:0.0226521523,GCA_000155895.1_EDZ60760.1:0.0840588951)100:1.021130)35:0.229925,(((GCA_000010205.1_BAG40255.1:0.1636565075,GCA_000964595.1_KJV55384.1:0.1383793109)100:0.525780,(GCA_000012385.1_ABE04202.1:0.1795033699,GCA_000195735.1_CAA14511.1:0.0079100143)100:0.364435)57:0.000002,GCA_000219355.1_AEI88334.1:2.5793923709)97:0.650690)26:0.039880)27:0.084342,(((GCA_000008385.1_AAW71089.1:0.1565799989,GCA_000953315.1_CDR79158.1:0.0000024521)100:0.808840,(GCA_000022525.1_ACT69052.1:0.3317160969,GCA_000632985.1_AHX11039.1:0.2847114753)100:3.223550)77:0.247096,(((GCA_000011945.1_AAV86299.1:0.0115232821,GCA_000024505.1_ACZ49582.1:0.0517336862)99:0.316426,GCA_000964795.1_KJV69155.1:0.2106989495)75:0.058809,GCA_000026005.1_CAH58418.1:0.1442925027)83:0.497439)94:0.680380)99:0.572966)42:0.030654,(((GCA_000010725.1_BAI72316.1:0.0312774966,(GCA_000576635.1_EWY39991.1:0.0783965057,GCA_000936425.1_KJB97663.1:0.0470023242)100:0.172493)91:0.019391,GCA_000632475.2_AIB11622.1:0.0000021469)91:0.095793,((GCA_000016185.1_ACI98977.1:0.0616950564,(GCA_002251795.1_OYQ32684.1:0.1159827844,GCA_000730165.2_ASG22855.1:0.1311150784)99:0.023068)100:0.039902,((GCA_000226315.1_AEP10607.1:0.0173507408,GCA_001637395.1_OAB62871.1:6.2898721696)57:0.002688,GCA_000348745.1_AGH99048.1:0.0013991742)99:0.375110)96:0.060368)94:0.085624)64:0.041632,(GCA_000013085.1_ABC21218.1:0.0560050927,GCA_000284415.2_CCG08058.1:0.0000022831)100:0.179927)63:0.024864,GCA_000315795.1_EKV30158.1:0.1508573843)59:0.025169,((((((((((((GCA_000011965.2_AAV95546.1:0.0000000000,GCA_001458355.1_CUH63030.1:0.0000000000):0.000000,GCA_900114415.1_SFK66948.1:0.0000000000):0.000000,GCA_002115805.1_OSQ44665.1:0.0000000000):0.000002,GCA_000152805.1_EAQ13653.1:0.0000023401)88:0.000003,((((GCA_000442255.1_EPX81877.1:0.0000023401,GCA_900115595.1_SFP48614.1:0.0000023401)93:0.000002,((GCA_002210095.1_OWU77534.1:0.0000020835,(GCA_001548075.1_BAQ69479.1:0.0000023401,GCA_001633165.1_ANB34626.1:0.0000026346)100:0.033948)99:0.033815,(GCA_001969385.1_APX24704.1:0.0000028809,GCA_900112435.1_SFD01640.1:0.0000020411)91:0.033461)21:0.000003)20:0.000003,(GCA_900110425.1_SEO99197.1:0.0701820743,GCA_900107235.1_SDY09139.1:0.0680494019)97:0.034587)74:0.033934,GCA_900184815.1_SMX22178.1:0.0693588232)36:0.000002)11:0.000002,((((((((GCA_001482405.1_KUF11821.1:0.0000020838,GCA_900109035.1_SEJ00698.1:0.0000020838)100:0.034005,GCA_900110115.1_SEN64045.1:0.0347229820)28:0.000003,((GCA_002237555.1_ASP21636.1:0.0000000000,GCA_900188425.1_SNS71102.1:0.0000000000):0.000003,GCA_900141995.1_SHI34302.1:0.0000023401)92:0.000002)67:0.000003,(((GCA_900115815.1_SFQ26147.1:0.0000025570,GCA_000521865.1_ETX30670.1:0.0328142842)94:0.033109,(((((((((GCA_000169415.1_EBA09792.1:0.0000000000,GCA_001969365.1_APX11142.1:0.0000000000):0.000000,GCA_900172385.1_SLN28045.1:0.0000000000):0.000000,GCA_900116005.1_SFR19950.1:0.0000000000):0.000000,GCA_000376545.2_ANP40736.1:0.0000000000):0.000000,GCA_900102795.1_SCZ71577.1:0.0000000000):0.000000,GCA_000814025.1_KIC49121.1:0.0000000000):0.000000,GCA_001890925.1_OJI92010.1:0.0000000000):0.000003,GCA_000203975.3_KID10658.1:0.0000023401)93:0.000003,((GCA_900112335.1_SFC72817.1:0.0000022937,(((((GCA_001404155.1_CRK74166.1:0.0000000000,GCA_900114125.1_SFJ26505.1:0.0000000000):0.000000,GCA_900107025.1_SDX22312.1:0.0000000000):0.000000,GCA_900142295.1_SIN88919.1:0.0000000000):0.000002,GCA_001517585.1_CUX80799.1:0.0000020647)100:0.034706,((((((((GCA_000153305.1_EAR52206.1:0.1010511248,(GCA_000590925.1_AHM04724.1:0.0327431527,(GCA_900141735.1_SHJ10762.1:0.0707682167,(((GCA_900113405.1_SFG19094.1:0.0000020237,GCA_900172315.1_SLN17089.1:0.0000023401)100:0.033377,GCA_000299575.1_EKE43670.1:0.1408434193)96:0.000002,(GCA_000740775.1_KFI33644.1:0.0000023401,GCA_000740795.1_KFI30370.1:0.0000020481)100:0.143882)98:0.066670)96:0.000002)98:0.032738)90:0.000003,GCA_000836695.1_KIQ69952.1:0.0695868257)95:0.032427,GCA_000600975.2_EYD73813.1:0.0000026703)96:0.032264,(GCA_001908835.1_APO86944.1:0.0000029527,GCA_900114485.1_SFL02254.1:0.1492804878)81:0.032506)77:0.032241,GCA_000600335.2_EYD77082.1:0.1041890234)74:0.000002,(((GCA_000155735.2_AGI71259.1:0.0339492701,(((GCA_900111945.1_SFR51693.1:0.0000023401,GCA_900172275.1_SLN59527.1:0.0000023401)98:0.000003,GCA_900172355.1_SLN54698.1:0.1483468063)98:0.000002,GCA_000442275.2_EPX80166.1:0.0714992285)29:0.036258)30:0.034432,GCA_001187845.1_AKS46506.1:0.0000027049)32:0.034458,GCA_000161835.1_EET48633.1:0.0000020912)99:0.071224)81:0.033037,(GCA_000223375.1_AEM40479.1:0.0000024483,GCA_001399515.1_ALJ80664.1:0.0000026026)100:0.106364)89:0.000002,((GCA_001403795.1_CTQ51164.1:0.0698616114,GCA_900109285.1_SEL09732.1:0.0000021981)84:0.076044,GCA_000442315.1_EPX87234.1:0.1383885649)94:0.036695)100:0.242971)81:0.000002)89:0.000003,(GCA_000740785.1_KFI27434.1:0.0335760897,GCA_900172235.1_SLN21545.1:0.0000028703)99:0.033766)93:0.033807)85:0.033466)25:0.000002,GCA_900099935.1_SDI48337.1:0.0000023412)40:0.033757)31:0.034295,GCA_900109955.1_SEW20871.1:0.0343859464)8:0.000002,(((((((((((((((GCA_000018145.1_ABV93923.1:0.0000000000,GCA_900113345.1_SFG32446.1:0.0000000000):0.000000,GCA_002211155.1_OWV63065.1:0.0000000000):0.000000,GCA_002211205.1_OWV64405.1:0.0000000000):0.000000,GCA_001678945.1_ANP35280.1:0.0000000000):0.000000,GCA_900109145.1_SEJ53936.1:0.0000000000):0.000000,GCA_001258055.1_CRL14514.1:0.0000000000):0.000000,GCA_002211225.1_OWV49648.1:0.0000000000):0.000000,GCA_001687105.1_ANT59181.1:0.0000000000):0.000000,GCA_900111875.1_SFA70917.1:0.0000000000):0.000000,GCA_001205715.1_KNG95303.1:0.0000000000):0.000000,GCA_001981245.1_APX88360.1:0.0000000000):0.000000,GCA_900101505.1_SDC35937.1:0.0000000000):0.000000,GCA_000511385.1_AHD09294.1:0.0000000000):0.000000,GCA_001046955.1_AKO97309.1:0.0000000000):0.000002,GCA_000511355.1_AHD00880.1:0.0000023401)93:0.000003)8:0.000003,(((GCA_000014045.1_ABG32557.1:0.0000023401,GCA_000671395.1_KCV83484.1:0.0000028550)88:0.000002,GCA_001307765.1_KPN61996.1:0.0347371777)94:0.000003,((((((GCA_000154785.2_AEI93388.1:0.0000000000,GCA_900095785.1_SCM67958.1:0.0000000000):0.000000,GCA_900115865.1_SFQ53644.1:0.0000000000):0.000002,GCA_001247715.1_KNX42193.1:0.0000023401)75:0.000002,(((GCA_900110775.1_SEQ64913.1:0.0345276156,GCA_900172295.1_SLN64241.1:0.0000020747)92:0.035598,GCA_000812665.2_AML52391.1:0.0346916093)16:0.000003,(GCA_000738435.1_AII87344.1:0.0347517748,GCA_000021865.1_ADE85754.1:0.1078333042)24:0.000002)4:0.000002)4:0.000003,(GCA_900177545.1_SMH31344.1:0.0342588955,(GCA_002115725.1_OSQ57525.1:0.0000026618,GCA_900107355.1_SDY52347.1:0.0339350451)98:0.034123)12:0.000002)88:0.034320,(((GCA_000647975.1_KAJ56559.1:0.0693894496,((GCA_000203895.1_ABL69001.1:0.0000023401,(GCA_000444995.1_AGT07833.1:0.0344364059,GCA_900110135.1_SEN03133.1:0.0348260299)25:0.000002)26:0.000003,(GCA_000012905.2_ABA79314.1:0.0341446350,GCA_900110025.1_SEM89289.1:0.0616479966)50:0.013117)49:0.035680)8:0.000002,(GCA_001305615.1_ALG90141.1:0.0000023401,GCA_900184935.1_SMX42155.1:0.0000023401)90:0.000002)7:0.000003,(GCA_001620265.1_AMY69879.1:0.0688883336,GCA_900106675.1_SDW64403.1:0.0000026910)51:0.034685)83:0.034388)69:0.000003)84:0.034386)53:0.034249,(((GCA_000152625.1_EAP76856.1:0.0000000000,GCA_900129685.1_SHG40924.1:0.0000000000):0.000000,GCA_001458175.1_CUH53436.1:0.0000000000):0.000002,GCA_000152725.1_EAQ01180.1:0.0000023401)94:0.033687)52:0.000003)21:0.033886,(((((((((((((((((GCA_000152605.1_EAP84045.1:0.0000000000,GCA_000622405.1_KIN66648.1:0.0000000000):0.000000,GCA_900188335.1_SNS43243.1:0.0000000000):0.000000,GCA_001458375.1_CUH80101.1:0.0000000000):0.000000,GCA_900172305.1_SLN26304.1:0.0000000000):0.000000,GCA_900114135.1_SFJ25779.1:0.0000000000):0.000000,GCA_900109555.1_SEK37250.1:0.0000000000):0.000000,GCA_900116455.1_SFT44291.1:0.0000000000):0.000000,GCA_900172225.1_SLN44920.1:0.0000000000):0.000000,GCA_900100005.1_SDI08239.1:0.0000000000):0.000000,GCA_000299875.1_EKE72760.1:0.0000000000):0.000000,GCA_900184945.1_SMX50415.1:0.0000000000):0.000002,GCA_000172095.1_EDQ04211.1:0.0000020645)95:0.000003,((GCA_000765015.1_KGK80010.1:0.0000025219,GCA_900141945.1_SHI79775.1:0.0000028018)83:0.000002,((GCA_900172375.1_SLN45796.1:0.0000020656,GCA_900156815.1_SIT01947.1:0.1057593785)100:0.034846,(GCA_000714535.1_KEO56498.1:0.0337234901,GCA_000715505.1_KEP71736.1:0.0000029090)100:0.073376)90:0.000002)98:0.034875)90:0.034656,(GCA_001038505.1_KMK67012.1:0.0343840079,(GCA_900142085.1_SHI83585.1:0.0000023401,GCA_900188035.1_SNR42280.1:0.0000023401)92:0.000002)30:0.000003)39:0.034286,GCA_900102075.1_SDF03486.1:0.0000020421)77:0.034762,(GCA_900100085.1_SDI30356.1:0.0000024409,GCA_900116195.1_SFS36991.1:0.0000025784)99:0.033742)1:0.000003,(GCA_000153725.1_EAU47429.1:0.0000023401,GCA_001975705.1_APZ54526.1:0.0000023401)83:0.000002)4:0.000002)91:0.067400,(GCA_900102905.1_SDK26015.1:0.0671106917,GCA_900156525.1_SIT75402.1:0.1485292179)72:0.000002)87:0.043039,(GCA_000152825.2_ADM08245.1:0.2269857130,GCA_900199215.1_SNT75087.1:0.2493439617)99:0.193667)83:0.066326,((GCA_000739695.1_GAK45765.1:0.1418644755,(GCA_900156605.1_SIS73186.1:0.0000023401,GCA_001611975.1_AMW34780.1:0.0938801658)100:0.023624)99:0.079882,((GCA_000264455.2_AFK53708.1:0.0000023401,GCA_001601315.1_KYO51995.1:0.0000023401)100:0.221515,GCA_900101935.1_SDD70207.1:0.2375141591)99:0.164086)44:0.000003)46:0.019167,((((GCA_900106695.1_SDW35158.1:0.0759548392,GCA_900113695.1_SFI23900.1:0.0653808406)100:0.028024,GCA_900107585.1_SEA23516.1:0.1980372776)96:0.064244,(((GCA_000014745.1_ABI65504.1:0.0258861178,GCA_900103475.1_SDM42904.1:0.0766895527)100:0.243135,GCA_000152745.1_EAP89306.1:0.0982279855)93:0.061019,((GCA_000013025.1_ABI76144.1:0.0331326072,GCA_000685315.1_KCZ99012.1:0.0000029089)100:0.285293,GCA_000023785.1_ACT59626.1:0.2074075323)100:0.154909)99:0.132119)71:0.000002,(GCA_000300235.2_AJD52579.1:0.0680206189,GCA_000300275.1_EKF08058.1:0.0000029444)100:0.373839)26:0.066421)57:0.045437,((GCA_900111545.1_SET83143.1:0.0000023401,GCA_900143155.1_SHN76094.1:0.0000023401)78:0.000003,(GCA_001192655.1_GAO98833.1:0.2560975754,GCA_001765415.1_AOR38835.1:3.2507648763)97:0.419258)97:0.031589)57:0.097565)66:0.000002,(GCA_900100455.1_SDH26661.1:0.1324668845,GCA_000689395.1_CDO60868.1:0.2843929400)58:0.000002)99:0.085765)89:0.088401,GCA_001425915.1_KQW71818.1:0.0351833303)88:0.069726)79:0.012947);
