# Supplementary material for: Assessing the accuracy of phylogenetic rooting methods on prokaryotic gene families
Source: PLoS One. 2020 May 15;15(5):e0232950. doi: 10.1371/journal.pone.0232950 (PMC7228096; doi:10.1371/journal.pone.0232950)
Supplement: S2 Dataset — (ZIP) [file pone.0232950.s003.zip › EmpiricalDataset/GeneTrees_IQTree/000346.aln.treefile]

(GCA_000006905.1_AAK23659.1:0.0625731442,GCA_000092285.1_ADG10760.1:0.0950680997,(((GCA_000017265.1_ACG77974.1:0.2590494002,GCA_001425915.1_KQW71794.1:0.2136541989)100:0.237736,((((((((((((((((((((GCA_000007125.1_AAL52650.1:0.0000025872,GCA_000157815.1_EEX99859.1:0.0000022624)100:0.009427,(GCA_000017405.1_ABS13307.1:0.0050754827,GCA_000585655.1_EXL07090.1:0.0000021113)100:0.038597)100:0.108506,GCA_001558695.1_KXF78092.1:0.0852199871)100:0.235581,(GCA_900104355.1_SDO97165.1:0.0681948303,GCA_900113985.1_SFI49367.1:0.0627610000)100:0.127016)90:0.119230,((GCA_000153465.1_EAS50174.1:0.0814899501,(GCA_900176465.1_SMC50938.1:0.0557147842,GCA_000153705.1_EAU42690.1:0.3304980496)100:0.164725)100:0.089322,((GCA_000800175.1_KHJ54227.1:0.0000022624,GCA_900141975.1_SHI68374.1:0.0000022624)100:0.139333,GCA_900104035.1_SDO03496.1:0.1093512079)100:0.095452)100:0.231146)82:0.029608,(GCA_000154705.2_EDQ33816.2:0.0762358162,GCA_001703635.1_OCW55815.1:0.0228997865)100:0.146040)30:0.018194,((GCA_000016285.1_ACM36097.1:0.1463437825,(((GCA_000092045.1_ABC90251.1:0.0024209023,GCA_000769405.1_KPN28231.1:0.0343665158)100:0.070286,(GCA_000325745.1_AGA65000.1:0.2118312031,GCA_000496595.1_AHA28296.1:0.7003516019)100:0.518226)86:0.009281,GCA_000092025.1_AAK86907.1:0.1915923138)88:0.036183)96:0.033056,(((((GCA_000722615.1_KEQ04660.1:0.0000022624,GCA_000722625.1_KEQ06977.1:0.0000022624)100:0.087082,(GCA_000731295.1_CDN53386.1:0.0000025640,GCA_000731315.1_CDN47238.1:0.0000022701)100:0.026178)100:0.176085,GCA_001885585.1_OJG00712.1:0.0869616558)100:0.041424,(GCA_001267455.1_KOC77339.1:0.0000022635,GCA_001652565.1_ANH03693.1:0.0099396258)100:0.143151)100:0.031268,(((GCA_000017145.1_ABR59615.1:0.0495353225,(GCA_000018545.1_ACP24687.1:0.0439412292,GCA_000697965.2_ANK71927.1:0.0608064760)48:0.025740)29:0.013700,GCA_002288525.1_ASY62254.1:0.0288352432)79:0.064790,GCA_001687365.1_OBZ96149.1:0.1091859153)100:0.142054)40:0.029879)100:0.169137)86:0.050648,((GCA_000014245.1_ABG63157.1:0.2541179901,(GCA_000300335.1_EKF20331.1:0.0949984148,GCA_000300515.1_EKF42902.1:0.1300432497)100:0.105298)100:0.138539,((((GCA_000585625.1_EXL01378.1:0.1011221039,(GCA_002075885.1_OQM75837.1:0.0834015746,(GCA_001510895.1_KUM27119.1:0.0272775565,GCA_001618845.1_AMX99729.1:0.0251063581)100:0.103393)94:0.023092)99:0.055835,(GCA_001424795.1_KQU65709.1:0.0098020395,GCA_001605015.1_AMS43440.1:0.0299618504)100:0.177217)99:0.046543,GCA_900113935.1_SFJ05422.1:0.2918322133)87:0.014769,GCA_002238045.1_OXS99627.1:0.3654264933)96:0.042421)99:0.061133)93:0.041170,GCA_001293565.1_KPB02408.1:0.4124453374)92:0.062008,GCA_000179775.1_EFL90598.1:0.6300902641)90:0.078242,(GCA_000022725.1_ACS50937.1:0.0060249533,GCA_000341385.1_AGF75617.1:0.2328380049)100:0.715262)68:0.074448,((GCA_900115225.1_SFO27963.1:0.1227351046,GCA_900215505.1_SNY93833.1:0.0626913052)100:0.399211,((((((GCA_000148725.1_EFO29627.1:0.1386763988,(GCA_000158095.1_EEE43880.1:0.0822945718,GCA_001403915.1_CTQ41782.1:0.0559328600)99:0.102153)98:0.080502,GCA_000192745.1_ADZ70824.1:0.1800681571)97:0.057223,(GCA_001188555.1_KND18837.1:0.0053946419,GCA_002249885.1_OXS50724.1:0.0000024758)100:0.155250)96:0.026606,(GCA_001907205.1_OKL42990.1:0.1980147826,(GCA_900110875.1_SEP69672.1:0.1359512230,GCA_900114245.1_SFK63798.1:0.0710152044)100:0.896872)79:0.170738)67:0.033736,GCA_900105595.1_SDU16708.1:0.1486892885)83:0.348194,((GCA_000092925.1_ADH88410.1:0.1826844547,GCA_900100155.1_SCW92194.1:0.1868600735)100:0.276372,((GCA_000230555.1_AEQ51054.1:0.0683233815,GCA_900100665.1_SDG63772.1:0.0291474601)100:0.056373,(GCA_000970435.1_KKB85771.1:0.1822724430,GCA_000743575.1_KFL30553.1:0.1912248517)100:0.081460)100:0.562312)100:0.116152)81:0.067122)71:0.017105)55:0.053060,((GCA_001305515.1_KPL54885.1:0.3911151193,GCA_001720135.1_ODN69595.1:0.3507786598)100:0.209599,(GCA_001578105.1_AMM84708.1:0.1754719678,GCA_002043005.1_AQZ52002.1:0.1072263033)100:0.770770)27:0.079914)63:0.022082,((((((GCA_001426945.1_KQZ01280.1:0.2588298576,GCA_002119765.1_ARQ02138.1:0.2792019306)100:0.178554,GCA_001676615.1_OCC04554.1:0.5594227192)97:0.068064,((GCA_001741865.1_AOO82480.1:0.0931023288,GCA_900102525.1_SDG95650.1:0.1146404358)100:0.326350,((((GCA_000019945.1_ACB80116.1:0.1968231011,GCA_000022085.1_ACL57733.1:0.2830750604)100:0.165458,(GCA_001017175.1_KLK90220.1:0.0615750850,GCA_900102135.1_SCX88861.1:0.0607299182)100:0.268198)100:0.168266,(((((GCA_000019845.1_ACB94931.1:0.1986060841,GCA_900187365.1_SNB71269.1:0.3484385931)98:0.050828,GCA_000021745.1_ACK49957.1:0.2242017515)98:0.040514,GCA_900114285.1_SFK62552.1:0.3482434768)98:0.054669,((GCA_000304315.1_CCJ07635.1:0.1764073683,(GCA_001644125.1_OAI24909.1:0.1134114989,GCA_001675455.1_OBS51959.1:0.0563939181)77:0.054705)100:0.091755,GCA_002117405.1_ARN83677.1:0.1568791853)100:0.084289)99:0.127339,GCA_900104955.1_SEC12984.1:0.5284238151)100:0.205561)39:0.083745,(GCA_001271345.1_ALA18481.1:0.0107228630,GCA_001887265.1_APF37209.1:0.0312342917)100:0.339762)36:0.023170)97:0.086718)94:0.047373,GCA_900148505.1_SHO65778.1:0.5591032517)93:0.060578,GCA_900102695.1_SCZ31483.1:0.5304958888)9:0.000003,(((GCA_000496075.1_ESR27230.1:0.5087691130,GCA_900129325.1_SHE55315.1:0.3100351288)100:0.152156,GCA_002088295.1_ORE96373.1:0.5325550306)73:0.055079,GCA_900104485.1_SDB44306.1:0.4212061722)74:0.090298)74:0.080899)100:0.207590,(((((((((((GCA_000009985.1_BAE49552.1:0.1563056759,((GCA_000294655.1_CCG40322.1:0.1573042868,GCA_900108475.1_SEH33581.1:0.0452099975)100:0.193506,GCA_900100655.1_SDF60392.1:0.6747716403)26:0.062798)27:0.038420,GCA_000513295.1_CDK99100.1:0.2976429593)26:0.083204,GCA_000315795.1_EKV30171.1:0.3237426647)27:0.088278,((GCA_000968135.1_CCQ74417.1:0.5104703239,(GCA_900101965.1_SDE32616.1:0.3118198827,GCA_001611975.1_AMW33902.1:0.5799035480)84:0.127535)66:0.035995,(((GCA_000264455.2_AFK53693.1:0.0152640431,GCA_001601315.1_KYO51982.1:0.0000029189)100:0.314856,(GCA_000013085.1_ABC21234.1:0.2307483264,GCA_000284415.2_CCG09348.1:0.5113685119)99:0.143918)92:0.058116,GCA_900100455.1_SDH23709.1:0.3292628607)90:0.057102)70:0.086320)26:0.073939,((((GCA_900102465.1_SDF68845.1:0.0887065464,(GCA_000319385.1_AFX98882.1:0.0831780990,GCA_000510265.1_AHC73614.1:0.1712125652)100:0.456050)100:0.273888,(GCA_001746755.1_OEJ68551.1:0.4194462948,((GCA_000982415.1_KKJ76600.1:0.0121491339,GCA_001026905.1_KLN60209.1:0.0419153648)100:0.244269,GCA_900101935.1_SDD69929.1:0.6349072763)87:0.043636)89:0.129699)63:0.062804,((GCA_000689395.1_CDO60877.1:0.2736460634,(((GCA_000017565.1_ABS64958.1:0.2236892867,(GCA_000010525.1_BAF90316.1:0.1573634873,GCA_000017645.1_ABS68366.1:0.1648866593)100:0.310288)100:0.070255,GCA_000739695.1_GAK44680.1:0.2096370455)100:0.118923,GCA_900167455.1_SJZ41963.1:0.4265269686)90:0.018445)89:0.062642,(GCA_900172325.1_SLN48278.1:0.3018167531,GCA_000024465.1_ADE38879.1:0.4181121597)91:0.069589)98:0.084277)21:0.027919,((GCA_000016185.1_ACI98963.1:0.2708719412,GCA_000730165.2_ASG22577.1:0.2235536292)100:0.076258,(GCA_001192655.1_GAO97802.1:0.4587960344,GCA_002117145.1_ARN84439.1:0.3370411963)99:0.254506)82:0.069989)66:0.087865)23:0.027223,((((GCA_000010725.1_BAI72270.1:0.2032156242,GCA_000632475.2_AIB14143.1:0.2374331654)100:0.141684,GCA_002251795.1_OYQ32534.1:0.3407857669)66:0.040563,(GCA_000576635.1_EWY39973.1:0.0530006022,GCA_000936425.1_KJB97682.1:0.0980738377)100:0.267281)97:0.093196,((GCA_000767795.1_KGM34567.1:0.0282981140,GCA_002195995.1_OWJ67134.1:0.0196179106)100:0.222197,GCA_000742835.1_AIK96469.1:0.6205415686)96:0.126428)92:0.056231)44:0.041409,((GCA_000299935.1_EKE78167.1:0.2073641379,GCA_001618175.1_KZD11941.1:0.1470987832)100:0.223971,(GCA_900177295.1_SMF83371.1:0.0000027802,GCA_900188055.1_SNS32804.1:0.0000021510)100:0.508389)88:0.073465)55:0.036151,(GCA_000963705.1_KJV09555.1:0.0668768980,GCA_002251735.1_OYQ18557.1:0.0272488498)100:0.559856)92:0.019457,((GCA_000143145.1_ADJ23513.1:0.4238103087,(GCA_000503895.1_AHB48855.1:0.3806856798,(GCA_000981545.1_CPR21638.1:0.0000022624,GCA_900104305.1_SDP62397.1:0.0000022624)100:0.581929)97:0.089360)99:0.076776,(GCA_000828475.1_BAQ17603.1:0.3335850788,GCA_001708935.1_ODA68425.1:0.4619705055)100:0.207320)99:0.170098)77:0.071585,(GCA_002355335.1_BAT60969.1:0.4113150163,(GCA_001579845.1_AMN42915.1:0.3182151844,((((GCA_000011365.1_BAC49353.1:0.0870482440,((GCA_001618955.1_KZD24362.1:0.0242352980,GCA_900108575.1_SEH97178.1:0.0148697808)100:0.107571,(GCA_000012725.1_ABA04944.1:0.1075155551,GCA_000013885.1_ABE63140.1:0.0328890263)100:0.121389)88:0.005439)88:0.020519,GCA_000195775.1_CAE28510.1:0.4106629652)96:0.036548,GCA_000935205.1_KIZ47566.1:0.1203816063)97:0.082519,(((GCA_000218565.1_AEI06394.1:0.0000022624,GCA_000218585.1_AEI02818.1:0.0000022624)100:0.133964,GCA_000314735.2_EKS28520.1:0.1165411673)100:0.085866,GCA_000336555.1_EKS40174.1:0.1443145542)100:0.071526)100:0.267216)99:0.055738)84:0.063522)15:0.029051,(GCA_001402875.1_ALK08472.1:0.0000020894,GCA_001459775.1_CUU41134.1:0.0000029445)100:0.348081)76:0.055979)81:0.088325,(((GCA_000300235.2_AJD52570.1:0.1123743859,GCA_000300275.1_EKF08067.1:0.0373705018)100:0.542314,(GCA_900156605.1_SIT07802.1:0.4114561128,((((((GCA_000011685.1_AAW60761.1:0.0684150974,GCA_000234355.2_EHH68107.1:0.0390295975)100:0.125649,(GCA_000723565.1_CDG33351.1:0.0517939991,GCA_002003665.1_OOL17773.1:0.0468227514)100:0.414989)45:0.119844,((GCA_000724025.1_CDG38713.1:0.0052748336,GCA_001547995.1_BAT18676.1:0.0058082705)100:0.243928,((GCA_001787335.1_AOX15836.1:0.0000021028,GCA_001787355.1_AOX20930.1:0.0055865970)100:0.112628,GCA_002005465.1_AQS88298.1:0.1245365129)100:0.096023)79:0.035385)41:0.051825,GCA_000617865.1_GAJ27801.1:0.1605874712)45:0.065056,((((GCA_002173735.1_ARW46872.1:0.1335472118,(GCA_000231445.2_EHD13350.1:0.0058695311,GCA_002153535.1_OUI78672.1:0.0000027607)100:0.639902)88:0.077305,(GCA_000021325.1_ACI51605.1:0.1239036832,(GCA_000182745.1_BAK84177.1:0.0122615246,(GCA_000208635.2_EGG77915.1:0.0111676800,GCA_000964505.1_GAN99430.1:0.0975208460)100:0.033151)100:0.217797)88:0.047634)99:0.067762,GCA_000963885.1_GAN53110.1:0.1436793917)88:0.031739,GCA_002005445.1_AQS86174.1:0.2598710310)96:0.049101)100:0.238684,(GCA_000964365.1_GAN78524.1:0.4919506551,(((GCA_000164635.1_EFH13227.1:0.1963180313,GCA_900141905.1_SHJ83446.1:0.4285509187)100:0.149817,(GCA_900101615.1_SDE09869.1:0.0082492046,GCA_900104205.1_SDB69605.1:0.0046503241)100:0.330163)100:0.204819,(((GCA_000016725.1_ABQ30656.1:0.0000027779,GCA_000202835.1_BAJ80841.1:0.0072823256)100:0.416344,(GCA_000306035.1_EKN00569.1:0.1166447259,GCA_000964385.1_GAN79344.1:0.0557036090)100:0.410519)100:0.219571,(GCA_000014285.2_ABI63103.2:0.0000022624,GCA_000576085.2_AHJ64106.1:0.0000022624)100:0.560581)100:0.135247)99:0.082065)21:0.043469)100:0.176258)99:0.072465)96:0.066957,GCA_900093605.1_SCA57565.1:0.7194756792)28:0.063285)26:0.041448,((((((((((((((((((((GCA_000011965.2_AAV95221.1:0.0991087021,(((GCA_000203975.3_KID10480.1:0.0198953501,GCA_000511355.1_AHD00704.1:0.0277176140)100:0.036481,GCA_900172225.1_SLN40118.1:0.1163513478)89:0.020747,GCA_001458175.1_CUH53655.1:0.1003653283)89:0.044778)100:0.083464,(GCA_900114415.1_SFK61801.1:0.0781578188,GCA_900142085.1_SHK11848.1:0.0706713910)99:0.032876)91:0.052478,GCA_000671395.1_KCV83654.1:0.1204436793)98:0.048581,GCA_900172235.1_SLN17968.1:0.1231876985)100:0.116746,GCA_900142295.1_SIN87734.1:0.2533661243)88:0.025152,(((((GCA_000299875.1_EKE72079.1:0.1186317317,GCA_900114135.1_SFJ69353.1:0.1158048834)99:0.058800,GCA_001307765.1_KPN62545.1:0.1040876574)83:0.046931,GCA_900172375.1_SLN40683.1:0.1931128400)84:0.036918,(GCA_900109555.1_SEK98025.1:0.0000028184,GCA_900172305.1_SLN53822.1:0.0000029170)100:0.217742)100:0.143510,(GCA_900099935.1_SDJ73602.1:0.0948296593,(GCA_900188335.1_SNT08810.1:0.0736153101,GCA_900112335.1_SFB71399.1:0.1250461310)98:0.020388)100:0.086822)98:0.049984)85:0.027756,GCA_000018145.1_ABV93271.1:0.2873845916)89:0.026212,GCA_000152625.1_EAP76299.1:0.2374917736)77:0.023420,((((((((((((GCA_000014045.1_ABG32186.1:0.0000023254,GCA_000154785.2_AEI93909.1:0.0355033059)100:0.198595,(GCA_000814025.1_KIC48833.1:0.0804693546,GCA_001969365.1_APX11458.1:0.0670696256)100:0.112160)82:0.055202,((((GCA_000376545.2_ANP40510.1:0.1724880883,((GCA_000511385.1_AHD09574.1:0.0754183298,GCA_001678945.1_ANP35104.1:0.1205433852)100:0.047369,(GCA_001258055.1_CRL14306.1:0.0000021957,GCA_900113345.1_SFG24664.1:0.0000025714)100:0.053538)94:0.044874)97:0.016800,GCA_900102795.1_SCZ57767.1:0.1145739052)100:0.087803,GCA_900109035.1_SEI38960.1:0.0841459296)79:0.021412,GCA_900177545.1_SMH55673.1:0.2392439058)70:0.038889)83:0.021308,(((GCA_900116455.1_SFT68853.1:0.0924222373,GCA_900156525.1_SIT83772.1:0.2763388252)85:0.048585,(GCA_001548075.1_BAQ69131.1:0.0000028071,GCA_001633165.1_ANB34892.1:0.0000022624)100:0.165493)71:0.021349,GCA_002210095.1_OWU78002.1:0.1846954880)53:0.016143)72:0.049539,((((GCA_900111875.1_SFA77414.1:0.0777265343,GCA_900116005.1_SFR04529.1:0.1856805600)100:0.066803,GCA_001890925.1_OJI92047.1:0.2141306040)77:0.059498,((GCA_900113405.1_SFG08925.1:0.0000022543,GCA_900172315.1_SLN11758.1:0.0000022624)100:0.200728,(GCA_000622405.1_KIN69584.1:0.2748669480,(GCA_900095785.1_SCM67825.1:0.0000022624,GCA_900115865.1_SFQ54725.1:0.0000022624)100:0.202821)98:0.071482)84:0.083000)9:0.009478,(GCA_000172095.1_EDQ04658.1:0.1275245382,(GCA_900110115.1_SEM84672.1:0.0138380844,GCA_900141995.1_SHI40535.1:0.0025269001)100:0.127269)100:0.084278)50:0.021547)87:0.052158,((((((((((GCA_000169415.1_EBA07197.1:0.0853757623,(GCA_002211155.1_OWV63236.1:0.0057875797,((GCA_002211205.1_OWV65899.1:0.0000022624,GCA_002211225.1_OWV50500.1:0.0000022624)94:0.000002,GCA_900101505.1_SDC15118.1:0.0000022624)90:0.000002)100:0.140391)100:0.075695,(GCA_001482405.1_KUF11640.1:0.0788999099,GCA_900100005.1_SDI06386.1:0.1297621128)91:0.039169)89:0.021853,(GCA_002115725.1_OSQ58956.1:0.0793815272,GCA_002115805.1_OSQ45734.1:0.0194443736)100:0.089473)99:0.041482,GCA_900110425.1_SEP11503.1:0.1792236023)99:0.030859,GCA_900129685.1_SHG30961.1:0.2451732707)89:0.018421,GCA_900172295.1_SLN12333.1:0.1920723648)99:0.067621,(GCA_001458355.1_CUH62829.1:0.1314823410,GCA_900110775.1_SEP58890.1:0.0714284122)100:0.060256)99:0.047685,GCA_001247715.1_KNX42810.1:0.1483486955)98:0.056516,(((((((((GCA_000153725.1_EAU45353.1:0.0403174536,GCA_900184945.1_SMX35676.1:0.0544523416)40:0.005080,((GCA_001969385.1_APX24876.1:0.0000022624,GCA_900112435.1_SFC96384.1:0.0000022624)100:0.053629,GCA_001975705.1_APZ54689.1:0.0137572984)100:0.012871)63:0.012757,(GCA_900102075.1_SDF04884.1:0.0321314115,GCA_001458375.1_CUH77428.1:0.1071088808)98:0.037666)99:0.032686,(GCA_002237555.1_ASP22023.1:0.0161902547,GCA_900188425.1_SNS57893.1:0.0513204897)100:0.096731)99:0.026265,(GCA_001687105.1_ANT61381.1:0.0415762936,GCA_900116195.1_SFS39399.1:0.0505256099)100:0.080928)100:0.022883,GCA_000442255.1_EPX78372.1:0.0606393936)72:0.016027,GCA_900100085.1_SDI94675.1:0.1065440763)100:0.112899,((GCA_900188035.1_SNR52472.1:0.1104555918,GCA_001038505.1_KMK67468.1:0.1755588232)96:0.044033,GCA_000521865.1_ETX29530.1:0.1529215508)97:0.032551)98:0.037107,GCA_900115815.1_SFQ61820.1:0.1302544282)100:0.097278)72:0.029336,((GCA_001305615.1_ALG90259.1:0.1042345407,GCA_900184935.1_SMX35020.1:0.1127722744)100:0.032676,((GCA_001046955.1_AKO96950.1:0.0000022446,GCA_900109145.1_SEJ08708.1:0.0053464469)100:0.202030,GCA_000152725.1_EAQ03604.1:0.2035300088)84:0.042632)83:0.048007)55:0.000002)97:0.062836,(GCA_900107235.1_SDY26499.1:0.1959145748,(GCA_000836695.1_KIQ67712.1:0.1251436235,GCA_900141735.1_SHI31701.1:0.1079499731)100:0.319991)95:0.073476)89:0.033728,(GCA_000153305.1_EAR51010.1:0.2487261256,(GCA_900172355.1_SLN12956.1:0.1193924731,(GCA_001187845.1_AKS45995.1:0.1309319586,GCA_900172275.1_SLN15963.1:0.1416233760)100:0.221370)96:0.039692)98:0.076529)86:0.016370,(GCA_001205715.1_KNG95611.1:0.2206258025,GCA_900184815.1_SMX22208.1:0.2512338977)97:0.041813)93:0.033709,(GCA_000152805.1_EAQ11238.1:0.3095287484,GCA_000590925.1_AHM05018.1:0.1391715366)95:0.095583)75:0.010741,(((GCA_900115595.1_SFP28468.1:0.2442165712,GCA_900109955.1_SEW16550.1:0.2672708766)92:0.049406,((GCA_000600975.2_EYD71881.1:0.2381399906,GCA_000152605.1_EAP84411.1:0.2902370240)98:0.071839,GCA_900114485.1_SFL51042.1:0.1791390777)98:0.057575)67:0.028542,(GCA_000738435.1_AII87140.1:0.2051317795,GCA_000161835.1_EET48762.1:0.2833402343)70:0.048611)89:0.032382)84:0.055346,GCA_000647975.1_KAJ56831.1:0.1596534926)57:0.021707)56:0.015422,GCA_900107355.1_SDY56259.1:0.2948485612)100:0.187868,(GCA_900102905.1_SDL07627.1:0.1698645839,GCA_900172385.1_SLN24817.1:0.3885613772)98:0.034333)97:0.054733,GCA_000299575.1_EKE45225.1:0.2071264203)98:0.027699,(GCA_001404155.1_CRK74218.1:0.0000020776,GCA_900114125.1_SFJ43620.1:0.0000022624)100:0.241913)100:0.106632,(((GCA_000442275.2_EPX79051.1:0.0695256569,GCA_900111945.1_SFR48750.1:0.0629965889)100:0.174354,GCA_000812665.2_AML52670.1:0.3554851101)99:0.053491,GCA_001981245.1_APX88568.1:0.1928415473)100:0.083673)74:0.062383,((((GCA_000012905.2_ABA79079.1:0.1881532932,(GCA_000740775.1_KFI34085.1:0.0376652851,GCA_000740795.1_KFI32008.1:0.0285579274)100:0.296650)83:0.066347,((((GCA_000021865.1_ADE85592.1:0.1360047041,GCA_900106675.1_SDW87718.1:0.2130258745)100:0.087203,(GCA_000715505.1_KEP71530.1:0.1777434760,GCA_001908835.1_APO88302.1:0.0965387957)100:0.068615)100:0.012569,GCA_000740785.1_KFI27517.1:0.2040784473)100:0.079741,(((GCA_900110135.1_SEM85978.1:0.1718777334,GCA_900156815.1_SIT02185.1:0.2506425097)85:0.081140,GCA_001620265.1_AMY69158.1:0.2847136091)80:0.032695,((GCA_000442315.1_EPX86149.1:0.1320863691,GCA_000600335.2_EYD73535.1:0.1810245429)100:0.176139,(GCA_000223375.1_AEM40690.1:0.0000022644,GCA_001399515.1_ALJ82301.1:0.0000022624)100:0.311429)82:0.048908)94:0.077674)54:0.023946)37:0.012798,(GCA_000714535.1_KEO56208.1:0.1981639570,(GCA_000203895.1_ABL72002.1:0.2364102387,GCA_000444995.1_AGT09146.1:0.1940623271)100:0.311571)44:0.034941)56:0.044516,((GCA_001517585.1_CUX80904.1:0.1285134608,GCA_900107025.1_SDX50064.1:0.2492748458)62:0.084512,GCA_000155735.2_AGI72039.1:0.4724495428)74:0.031459)71:0.037286)89:0.027070,((GCA_000765015.1_KGK78962.1:0.0099584232,GCA_900141945.1_SHI51780.1:0.0000028911)100:0.252420,(GCA_001403795.1_CTQ50471.1:0.1653432326,GCA_900109285.1_SEK92514.1:0.0629398320)100:0.201524)99:0.091943)76:0.030792,GCA_900110025.1_SEN32864.1:0.3178854764)100:0.146543,((GCA_900106695.1_SDX31535.1:0.1633525402,GCA_900113695.1_SFI40669.1:0.1725884857)100:0.061936,(GCA_900111545.1_SET04394.1:0.0000022624,GCA_900143155.1_SHN49601.1:0.0000022624)100:0.117255)100:0.106172)100:0.118264,GCA_900107585.1_SEA47670.1:0.5656836321)98:0.112391,(((((((((((GCA_000013005.1_ABC64009.1:0.1796747547,GCA_001281485.1_ALE15739.1:0.1137847372)100:0.078322,GCA_000715015.1_KEO92163.1:0.2141371822)100:0.084433,(GCA_001304795.1_ALG60198.1:0.0000020077,GCA_001306275.1_KPM18867.1:0.0000021868)100:0.145545)98:0.073718,(GCA_001663175.1_ANK12867.1:0.0763012028,GCA_001677335.1_OBV12352.1:0.1473919015)100:0.085756)99:0.148714,((GCA_000013325.1_ABD25448.1:0.1688471927,GCA_001008165.2_AKH44077.1:0.4004989516)71:0.056242,(GCA_001028705.1_AKM09829.1:0.1416631040,GCA_001661675.2_ARU16345.1:0.2081554249)100:0.279225)51:0.032810)84:0.088685,GCA_000235975.2_EHJ62030.1:0.2319534259)93:0.106056,(GCA_001295965.1_KPF74500.1:0.0053891798,GCA_001713435.1_AOG02192.1:0.0047433340)100:0.294267)99:0.130914,(GCA_002218195.1_ASK89813.1:0.1108584064,GCA_900128895.1_SIN69787.1:0.1209014670)100:0.310897)94:0.152521,(((GCA_000013985.1_ABF54858.1:0.0983152630,GCA_001610975.1_AMU94746.1:0.0805505742)100:0.190907,(GCA_000175255.2_AEH62803.1:0.0563958066,GCA_000218875.1_AEI37678.1:0.0472331280)100:0.345110)91:0.077917,((GCA_000016765.1_ABQ69070.1:0.0334893541,(GCA_002355275.1_ATE63217.1:0.0000026861,GCA_002367875.1_PCE43431.1:0.0000028870)100:0.104937)100:0.276695,((GCA_000091125.1_BAI96394.1:0.0097293651,GCA_000147835.3_AEG48012.1:0.0221173738)100:0.188324,GCA_001586395.2_KZB96555.1:0.2393961157)100:0.067264)83:0.058748)98:0.109090)86:0.111177,(GCA_000342165.1_EMD83420.1:0.2252244327,GCA_002211145.1_OWV33002.1:0.1766191575)100:0.541882)86:0.144060,GCA_002251755.1_OYQ26096.1:0.3926883144)97:0.140978)88:0.108223)23:0.095374,(((GCA_000152825.2_ADM10292.1:0.5578478725,((((((GCA_000012385.1_ABE04215.1:0.2447447875,GCA_000195735.1_CAA15193.1:0.3231000123)100:0.517255,(GCA_000010205.1_BAG40293.1:0.1731119761,GCA_000964595.1_KJV56099.1:0.1470335253)100:0.942658)94:0.163124,(((GCA_000008385.1_AAW71168.1:0.1381850169,GCA_000953315.1_CDR78863.1:0.0468921767)100:0.371705,(((GCA_000011945.1_AAV86311.1:0.0045495318,GCA_000024505.1_ACZ49570.1:0.0000029905)100:0.813248,GCA_000964795.1_KJV69142.1:0.2537750022)99:0.085802,(GCA_000026005.1_CAH58406.1:0.2086013453,GCA_000964755.1_KJV65549.1:0.1052336592)100:0.184258)100:0.387963)100:0.288222,(GCA_000022525.1_ACT69683.1:0.4446853102,GCA_000632985.1_AHX11621.1:0.1082056626)100:0.801729)99:0.313019)48:0.065988,GCA_000153525.1_EAS84617.1:1.6765779598)94:0.172111,(GCA_000219355.1_AEI88511.1:0.4942599351,GCA_000815465.1_KIE04759.1:0.4241802305)100:0.291570)94:0.284740,((GCA_000013025.1_ABI76925.1:0.1006426437,GCA_000685315.1_KCZ99003.1:0.0429794123)100:0.441917,GCA_000023785.1_ACT59618.1:0.8969894259)100:0.332188)54:0.044398)47:0.108757,((GCA_000014865.1_ABK42778.1:0.5211754336,GCA_002109495.1_OSM01430.1:0.5462331871)100:0.398546,(GCA_001982645.1_ONG40165.1:0.9558441275,((GCA_000388175.3_ETZ05215.1:0.2287040915,GCA_000469665.2_ETZ07790.1:0.2615003581)100:0.628990,(GCA_000496595.1_AHA27994.1:0.0000027300,GCA_000496595.1_AHA28034.1:0.0505800731)100:4.636406)100:0.830982)97:0.407160)87:0.204449)13:0.002604,(GCA_900199215.1_SNT75096.1:0.5497273974,(GCA_000166055.1_ADP70208.1:0.0039936385,GCA_000636015.1_KAI95408.1:0.0068568314)100:0.926366)74:0.170479)14:0.065887)70:0.101384,((((((((((((((GCA_000011345.1_BAC07607.1:0.0064646181,GCA_000505665.1_AHB89156.1:0.0135417805)100:0.474822,((GCA_000012525.1_ABB57221.1:0.5891557024,((((GCA_000155635.1_EDY38504.1:0.3197354578,GCA_000316515.1_AFY30326.1:0.2464234822)100:0.120423,GCA_001182765.1_CRY92808.1:0.3880837582)100:0.144884,GCA_000760175.1_KGG12926.1:0.6011976384)100:0.297721,(GCA_000317065.1_AFY71798.1:0.4587255737,GCA_000332215.1_ELS30198.1:0.5270416454)100:0.258161)99:0.119521)99:0.118063,GCA_001276715.1_KOR36945.1:0.3223129622)95:0.108122)65:0.058016,(((((((GCA_000020025.1_ACC82249.1:0.1194869323,(((GCA_000196515.1_ADI66105.1:0.0829679966,(GCA_002368075.1_BAZ79376.1:0.0822025800,(((GCA_000175835.1_EFA71041.1:0.0000020954,GCA_001432185.1_KRH95491.1:0.0000022040)100:0.011173,GCA_000175855.1_EFA73878.1:0.0477735511)100:0.005595,GCA_002368135.1_BAZ90303.1:0.0000023445)100:0.313127)100:0.060905)100:0.033744,GCA_000317695.1_AFZ56154.1:0.1020074825)94:0.018401,(GCA_000312705.1_AFW95507.1:0.0448130514,(GCA_000789435.1_KHG39952.1:0.0230712005,GCA_002368115.1_BAZ85327.1:0.0609671800)100:0.019350)100:0.225105)95:0.018629)93:0.029014,(GCA_000204075.1_ABA21098.1:0.1101763105,((((GCA_000231365.2_EHC10251.1:0.0000025752,GCA_001904645.1_OKH11714.1:0.0000022624)100:0.016371,((GCA_000934435.1_KIY13049.1:0.0000020520,GCA_001990805.1_ONN60611.1:0.0000022624)100:0.028318,GCA_001275395.1_KOP27229.1:0.0298174513)100:0.030911)100:0.032104,(GCA_000350105.1_CCH67190.1:0.0295791584,GCA_000350125.1_CCH65982.1:0.0469579837)100:0.540505)81:0.029629,(GCA_001456025.1_KST67100.1:0.2083548325,GCA_000316665.1_AFY54154.1:0.3804623478)76:0.053083)88:0.048661)87:0.014310)80:0.015392,((GCA_000316575.1_AFY31377.1:0.0545593376,((GCA_002368055.1_BAZ74279.1:0.0000022624,GCA_002368295.1_BAZ01796.1:0.0000022624)100:0.012365,GCA_002368275.1_BAY91838.1:0.0162807149)100:0.063561)100:0.019189,(GCA_000317535.1_AFZ26930.1:0.0951961952,(GCA_000169135.1_EAW46653.1:0.0393721624,GCA_002218065.1_GAX37088.1:0.0567509963)100:0.079418)100:0.019185)92:0.024625)86:0.041437,(GCA_001298445.1_ALF55496.1:0.0361538426,GCA_002367975.1_BAY17269.1:0.0156338910)100:0.066586)88:0.036812,((GCA_000346485.2_KYC38770.1:0.0342836463,GCA_000760695.2_KIE13460.1:0.0301986949)100:0.151018,GCA_000317435.1_AFZ03679.1:0.2335022194)91:0.053819)99:0.144236,(GCA_000317555.1_AFZ31077.1:0.0283484288,GCA_001904655.1_OKH27750.1:0.0187040023)100:0.300805)99:0.129028,(GCA_000317495.1_AFZ12322.1:0.3354413574,GCA_000952155.1_KJH73401.1:0.2869902187)98:0.086113)83:0.035570)46:0.015978,((((GCA_000317045.1_AFY65658.1:0.3735392868,(GCA_002075285.2_ASC70216.1:0.3897569618,(GCA_000817775.1_KIF40721.1:0.3822588159,GCA_001904775.1_OKH51161.1:0.5184671064)86:0.041346)97:0.089628)94:0.020976,GCA_002142475.1_BAS59263.1:0.3643508375)93:0.071187,(GCA_000317105.1_AFY80546.1:0.3289877204,GCA_001904725.1_OKH38323.1:0.4067341357)95:0.065651)79:0.048969,(((GCA_000180455.1_CBN58207.1:0.1432986349,((GCA_000214075.2_EGK88760.1:0.0075041703,GCA_000317475.1_AFZ07110.1:0.0528814073)100:0.068908,GCA_002412335.1_PCN54149.1:0.1493319806)100:0.144317)100:0.118395,((((GCA_000710505.1_KEI68272.1:0.0712544011,GCA_900009265.1_CUR21169.1:0.0320741949)100:0.307142,(GCA_000478195.2_ERT09017.1:0.1131482250,GCA_000972705.2_KKD35676.1:0.0665978884)100:0.295906)98:0.056016,(GCA_000176895.2_CCE17337.1:0.0000022129,GCA_000307915.1_EKD07380.1:0.0000022624)100:0.441864)96:0.072865,GCA_000317125.1_AFY87339.1:0.4121138351)96:0.034172)100:0.071253,GCA_001746915.1_OEJ74452.1:0.3344309383)100:0.096504)42:0.034912)9:0.022167,GCA_001637395.1_OAB61212.1:0.5116095886)76:0.025062,GCA_001870225.1_APB33900.1:0.8825998647)8:0.011071,((GCA_000155555.1_EDX73871.1:0.3036229650,(GCA_000317515.1_AFZ15982.1:0.1809973669,(GCA_000211815.1_EGJ28656.1:0.0365575832,GCA_001942495.1_OLT57951.1:0.0264210836)100:0.347681)100:0.076340)85:0.059596,GCA_000014265.1_ABG52008.1:0.5041102810)12:0.054534)69:0.027746,(GCA_000317145.1_AFY95980.1:0.5218480246,GCA_000018105.1_ABW30451.1:0.5347174763)75:0.076363)99:0.049934,GCA_000473895.1_ERN40222.1:0.5508800375)95:0.082106,((((((GCA_000017845.1_ACB53939.1:0.1036758022,(GCA_000167195.1_EAM53325.1:0.0000022624,GCA_000235665.2_EHJ14759.1:0.0000022624)100:0.109990)100:0.117589,GCA_000025125.1_ADB95426.1:0.4612207504)100:0.143988,GCA_000332035.1_ELR97795.1:0.5006653094)81:0.022767,((GCA_000317575.1_AFZ35619.1:0.1661274406,GCA_002355455.1_BAU65358.1:0.0052379206)100:0.348316,(GCA_000332055.1_ELS01751.1:0.4993161205,GCA_002368355.1_BAZ44851.1:0.4978030378)96:0.043099)97:0.129784)90:0.078191,(GCA_001904615.1_OKH17620.1:0.3727443234,(GCA_000011385.1_BAC89562.1:0.3652291641,GCA_000484535.1_AGY56439.1:0.3103381262)100:0.815876)73:0.087234)7:0.037935,((((GCA_001548095.1_BAQ60360.1:0.2567248705,GCA_001548115.1_BAQ65009.1:0.2889080101)100:0.137199,GCA_000317675.1_AFZ54358.1:0.3572082607)99:0.144884,GCA_001747005.1_OEJ78778.1:0.4049047195)72:0.091752,(GCA_000284135.1_BAL27819.1:0.0367176862,GCA_000478825.2_AIE73313.1:0.1302094553)100:0.482422)22:0.137698)49:0.065128)16:0.043667,(GCA_000317025.1_AFY76602.1:0.0157324691,GCA_001904635.1_OKH18700.1:0.0349684106)100:0.256871)52:0.052347,(GCA_000021825.1_ACK71821.1:0.4288600797,(GCA_000317615.1_AFZ51151.1:0.1991581892,GCA_000317635.1_AFZ43090.1:0.2062650847)100:0.397975)69:0.022924)59:0.035705,(GCA_000297435.1_CCI34239.1:0.0088568594,GCA_000312205.1_CCI09474.1:0.0215924576)100:0.453154)61:0.049194,(GCA_000011465.1_CAE18926.1:0.9617061612,GCA_001765415.1_AOR38479.1:1.1994313503)92:0.256204)100:0.963995)97:0.083915,((GCA_000014745.1_ABI65513.1:0.0995112667,GCA_900103475.1_SDM42545.1:0.1697531288)100:0.154214,GCA_000152745.1_EAP89314.1:0.3367588943)100:0.327555)100:0.237085)100:0.140189,((GCA_000144605.1_ADL01896.1:0.1235267166,GCA_002205555.1_ASD25734.1:0.1348574352)100:0.295199,(GCA_000175215.2_ADU14431.1:0.1180144603,GCA_000204015.1_EGF90773.1:0.2390962889)100:0.304073)100:0.197639)100:0.501348);
