# Supplementary material for: Assessing the accuracy of phylogenetic rooting methods on prokaryotic gene families
Source: PLoS One. 2020 May 15;15(5):e0232950. doi: 10.1371/journal.pone.0232950 (PMC7228096; doi:10.1371/journal.pone.0232950)
Supplement: S2 Dataset — (ZIP) [file pone.0232950.s003.zip › EmpiricalDataset/GeneTrees_IQTree/000347.aln.treefile]

(GCA_000007125.1_AAL51899.1:0.0000023379,GCA_000157815.1_EEY00627.1:0.0000026631,((GCA_000017405.1_ABS14625.1:0.0069253917,GCA_000585655.1_EXL07988.1:0.0000025613)100:0.107727,(((((((((((((((((((((((GCA_000009985.1_BAE50837.1:0.0762691155,(GCA_000294655.1_CCG39844.1:0.1207440074,GCA_900108475.1_SEH56996.1:0.0294651591)100:0.224566)48:0.000002,GCA_000009985.1_BAE50886.1:0.5267909311)100:0.365701,GCA_000513295.1_CDK97713.1:0.6690887044)100:0.482696,(((((((GCA_000767795.1_KGM34239.1:0.0101301999,GCA_002195995.1_OWJ56873.1:0.0333921036)100:1.026129,((GCA_900101935.1_SDD52421.1:0.9629631885,(((((((((((GCA_000013005.1_ABC63604.1:0.2253571896,(GCA_001281485.1_ALE16729.1:0.2523106051,(GCA_000715015.1_KEO91705.1:0.2139908640,(GCA_001663175.1_ANK14370.1:0.2050220486,GCA_001677335.1_OBV11693.1:0.1453975848)100:0.151553)100:0.132994)95:0.073966)93:0.068997,(GCA_001304795.1_ALG61750.1:0.0000025542,GCA_001306275.1_KPM12411.1:0.0000029461)100:0.540948)91:0.040073,GCA_001008165.2_AKH41263.1:0.3352807913)100:0.235168,((GCA_000235975.2_EHJ60151.1:0.4171723313,GCA_000013325.1_ABD25755.1:0.6349476147)77:0.109401,(GCA_001028705.1_AKM11591.1:0.2230392846,GCA_001661675.2_ARU17276.1:0.2010569075)100:0.164940)77:0.173717)100:0.537285,((GCA_001295965.1_KPF75755.1:0.0146765668,GCA_001713435.1_AOG00941.1:0.0135475341)100:0.544688,(GCA_002218195.1_ASK87964.1:0.3816582189,GCA_900128895.1_SIO03157.1:1.2260963576)98:0.179302)95:0.255808)70:0.080318,(GCA_000091125.1_BAI97103.1:0.0916745658,GCA_000147835.3_AEG48040.1:0.0543683680)100:0.405807)75:0.100889,(GCA_000013985.1_ABF52787.1:0.2639270030,GCA_001610975.1_AMU96064.1:0.2038006459)100:0.686257)93:0.151966,((GCA_000016765.1_ABQ70814.1:0.1427723304,(GCA_002355275.1_ATE66035.1:0.0000022507,GCA_002367875.1_PCE43154.1:0.0000020338)100:0.701555)100:0.412535,(GCA_000175255.2_AEH62461.1:0.2105064406,GCA_000218875.1_AEI37469.1:0.1929848606)100:0.870488)93:0.197902)77:0.062258,GCA_001586395.2_KZB94046.1:0.5886478484)100:0.436044,GCA_002251755.1_OYQ24950.1:0.7921313907)100:0.242066,(GCA_000342165.1_EMD83872.1:0.6192866320,GCA_002211145.1_OWV32871.1:0.8139520296)100:0.363524)99:0.330370)92:0.116177,((((GCA_000014865.1_ABK42784.1:0.7721440876,GCA_002109495.1_OSM01437.1:0.4945081148)100:1.603715,((((GCA_000017565.1_ABS65029.1:0.2937259557,GCA_000264455.2_AFK56645.1:0.2663652071)100:0.628683,GCA_000585655.1_EXL06532.1:0.9223821634)100:1.466162,GCA_001637395.1_OAB60279.1:0.9625756457)100:0.272405,GCA_001982645.1_ONG37454.1:1.3822114057)100:1.358867)95:0.393007,GCA_000013985.1_ABF53047.1:4.6775624308)97:0.306017,GCA_000024465.1_ADE38909.1:1.3981473932)92:0.398760)87:0.119833)74:0.127088,GCA_900172325.1_SLN56193.1:0.8026921294)20:0.047430,(((GCA_900156605.1_SIS74716.1:0.6871062624,GCA_001611975.1_AMW33924.1:0.6545714412)99:0.189818,GCA_000315795.1_EKV32904.1:0.7723276561)93:0.122817,((((GCA_000226315.1_AEP10094.1:0.0546682650,GCA_000348745.1_AGH98501.1:0.0494894418)100:0.698822,(((((GCA_000008385.1_AAW70762.1:0.9619918051,GCA_000953315.1_CDR78785.1:0.0000028558)100:0.821666,(GCA_000953315.1_CDR78645.1:0.0000023292,GCA_000953315.1_CDR79068.1:0.0000025862)100:2.525342)76:0.130960,(((GCA_000011945.1_AAV86848.1:0.0000024552,GCA_000024505.1_ACZ49029.1:0.0164797922)100:0.990704,GCA_000964795.1_KJV69095.1:0.4954240017)2:0.094950,(GCA_000026005.1_CAH58376.1:0.2208218274,GCA_000964755.1_KJV65509.1:0.1815697988)100:0.312651)100:0.451725)99:0.360731,((GCA_000022525.1_ACT69204.1:0.5357302287,GCA_000632985.1_AHX11175.1:0.2408879802)99:0.168084,GCA_000022525.1_ACT69217.1:0.5895298046)100:1.279492)100:0.473459,(((GCA_000010205.1_BAG40641.1:0.0840028251,GCA_000964595.1_KJV56559.1:0.1425801451)100:0.491434,GCA_000012385.1_ABE04238.1:0.8460414489)100:0.501107,((GCA_000815465.1_KIE05414.1:1.2725749168,((GCA_000388175.3_ETZ04431.1:0.0000022210,GCA_000388175.3_ETZ05318.1:0.0000022210)100:0.355719,GCA_000469665.2_ETZ07683.1:0.1966447555)100:1.731448)99:0.365388,GCA_002117145.1_ARN84039.1:2.6009122641)97:0.210736)29:0.230875)98:0.347853)69:0.202882,((GCA_002117145.1_ARN84314.1:1.0514964863,GCA_001192655.1_GAO98635.1:1.2670636469)98:0.209347,GCA_000179775.1_EFL90158.1:1.8237409013)40:0.093426)80:0.137382,GCA_001746755.1_OEJ66722.1:0.8466266628)47:0.110116)47:0.097733)22:0.053320,((((GCA_000264455.2_AFK54008.1:0.1838608915,(GCA_000264455.2_AFK54088.1:0.0885705925,GCA_001601315.1_KYO50319.1:0.0000020576)99:0.002347)100:0.761017,GCA_002088295.1_ORE94592.1:2.3834697437)57:0.151146,((((GCA_900167455.1_SJZ31549.1:0.1086081444,GCA_900167455.1_SKA25650.1:0.0687275979)100:0.291852,GCA_900167455.1_SKA27938.1:0.2614381334)100:1.348753,(((GCA_000153725.1_EAU43631.1:0.0448928715,(((GCA_001046955.1_AKO98831.1:0.1092812090,GCA_002210095.1_OWU66561.1:0.0825435277)100:0.098588,(GCA_900116455.1_SFT73865.1:0.0316104368,(GCA_001969385.1_APX26225.1:0.1090661584,GCA_002211205.1_OWV51903.1:0.0660032631)97:0.129583)93:0.051096)96:0.203048,GCA_900109145.1_SEK03729.1:0.4550824922)99:0.084608)100:1.402411,GCA_000723565.1_CDG33885.1:1.9629607444)93:0.421146,(((GCA_002218195.1_ASK87018.1:2.0359585166,(((GCA_001610975.1_AMU95272.1:2.1997826578,((GCA_000715015.1_KEO88666.1:1.2299805758,GCA_001677335.1_OBV09959.1:1.2305317106)99:0.481948,GCA_000013005.1_ABC64122.1:2.4822786655)100:1.882291)43:0.733988,GCA_001586395.2_KZB94365.1:2.6229149652)36:0.276177,(GCA_000091125.1_BAI97463.1:3.5119345320,(GCA_000175255.2_AEH63496.1:0.2507904327,GCA_000218875.1_AEI38529.1:0.2304732755)100:2.684022)36:0.464617)95:0.479771)96:0.402284,(GCA_000013985.1_ABF54195.1:0.2881847604,(GCA_001610975.1_AMU94692.1:0.3721407587,GCA_001713435.1_AOF98732.1:1.3407555544)98:0.265530)100:1.617461)99:0.657246,((GCA_002218195.1_ASK88316.1:1.4455261905,(GCA_002355275.1_ATE65351.1:0.0000022210,GCA_002367875.1_PCE42320.1:0.0000022210)100:1.458268)100:0.413486,(GCA_002355275.1_ATE63096.1:0.0000025887,GCA_002367875.1_PCE43273.1:0.0000026742)100:1.149750)100:0.505111)99:0.416254)89:0.294591)61:0.176461,(((GCA_900177295.1_SMF79810.1:0.0000028688,GCA_900188055.1_SNS16764.1:0.0000024420)100:0.744662,(GCA_000982415.1_KKJ76425.1:0.0938219568,GCA_001026905.1_KLN59290.1:0.0547987094)100:0.867125)65:0.149901,(((((GCA_000014285.2_ABI62552.1:0.0275989977,GCA_000576085.2_AHJ63552.1:0.0000021469)100:0.712827,((((((((GCA_000011685.1_AAW62122.1:0.1758695248,GCA_000234355.2_EHH68437.1:0.4602891309)100:0.336993,(GCA_000724025.1_CDG40386.1:0.0121663604,GCA_001547995.1_BAT19729.1:0.0119292740)100:1.540097)97:0.161063,(GCA_000617865.1_GAJ27975.1:0.8262036246,((GCA_001787335.1_AOX18179.1:0.0176790858,GCA_001787355.1_AOX21220.1:0.0000022655)100:0.459934,GCA_002005465.1_AQS86936.1:0.7316683554)99:0.209072)97:0.102562)100:0.323812,GCA_000963885.1_GAN53399.1:0.6026084558)100:0.314362,GCA_002005445.1_AQS85318.1:1.0364397835)100:0.262797,(GCA_000021325.1_ACI50007.1:1.0728788286,((GCA_000182745.1_BAK85119.1:0.2187835038,GCA_000964505.1_GAN98461.1:0.8113309101)85:0.134927,GCA_000208635.2_EGG76065.1:0.0509656237)100:2.146502)77:0.353961)76:0.197367,(GCA_002173735.1_ARW46550.1:1.4861676803,(GCA_000231445.2_EHD14928.1:0.0104891576,GCA_002153535.1_OUI79454.1:0.0027721318)100:3.034697)99:0.702153)78:0.296474,GCA_000723565.1_CDG33886.1:2.7469421304)100:1.043349)95:0.244092,((((((GCA_000016725.1_ABQ30701.1:0.0195492153,GCA_000202835.1_BAJ80886.1:0.0000025630)100:0.560548,((GCA_000306035.1_EKN00032.1:0.0000024169,GCA_000964385.1_GAN78750.1:0.5035977117)100:0.073182,GCA_000964385.1_GAN78749.1:0.5001929053)100:0.279070)100:0.344610,GCA_000964365.1_GAN76108.1:0.4686598906)81:0.091974,GCA_000164635.1_EFH12613.1:0.2510764135)60:0.091734,(GCA_900101615.1_SDD91544.1:0.0000022210,GCA_900104205.1_SDB71175.1:0.0000022210)100:0.454350)43:0.061925,GCA_900141905.1_SHK16006.1:0.4864531749)92:0.137849)88:0.065091,((((GCA_000016725.1_ABQ31812.1:0.0078093624,GCA_000202835.1_BAJ82293.1:0.0000022275)100:0.490640,GCA_000964365.1_GAN78379.1:0.6563961939)100:0.130304,(GCA_900101615.1_SDD28543.1:0.0061112971,GCA_900104205.1_SDB68802.1:0.0095960733)100:0.266599)100:0.115951,GCA_000164635.1_EFH10498.1:0.3889523045)100:0.250853)98:0.192466,((((((GCA_000011685.1_AAW62123.1:0.1880746153,GCA_000234355.2_EHH68438.1:0.4435959646)100:0.463520,(((GCA_000617865.1_GAJ27978.1:0.7370536221,GCA_002005465.1_AQS89205.1:0.4036827670)70:0.084912,(GCA_001787335.1_AOX18180.1:0.0318671830,GCA_001787355.1_AOX21219.1:0.0426134400)100:0.363218)78:0.241790,(GCA_000963885.1_GAN53401.1:0.6340486303,(GCA_000724025.1_CDG40388.1:0.0000021600,GCA_001547995.1_BAT19727.1:0.0272662799)100:1.308948)99:0.151907)76:0.136553)100:0.643216,GCA_002005445.1_AQS84817.1:1.1520638569)97:0.232736,(GCA_000021325.1_ACI50005.1:0.9613826651,(GCA_000182745.1_BAK85121.1:0.1678790671,(GCA_000208635.2_EGG76067.1:0.0922683427,GCA_000964505.1_GAN98463.1:0.4186490643)100:0.127750)100:1.720677)99:0.742545)86:0.222094,GCA_000231445.2_EHD13656.1:2.8669712716)81:0.073694,(GCA_002173735.1_ARW46549.1:1.7977288525,(GCA_000017265.1_ACG78823.1:1.1357279061,GCA_000235975.2_EHJ60237.1:3.2976074069)99:1.617882)87:0.499715)85:0.330889)86:0.266801)50:0.133563)43:0.079689)64:0.101109,((((GCA_000963705.1_KJV09426.1:0.2102351883,GCA_002251735.1_OYQ16962.1:0.2194346186)100:0.593732,GCA_900100655.1_SDG07519.1:0.9450333440)86:0.182231,(((GCA_000299935.1_EKE78811.1:0.3153066767,GCA_001618175.1_KZD12671.1:0.3307290634)100:0.534328,(((GCA_000013085.1_ABC21536.1:0.3381516438,GCA_000284415.2_CCG06661.1:0.4721847857)100:0.359907,GCA_900101965.1_SDE29087.1:0.3345433858)100:0.339675,(GCA_900100455.1_SDG64620.1:0.5729224697,(GCA_000300235.2_AJD53088.1:0.1693242993,GCA_000300275.1_EKF06884.1:0.1592448328)100:0.698171)99:0.151274)97:0.113543)93:0.027336,GCA_900102465.1_SDF27223.1:0.8285266383)75:0.062330)29:0.022699,GCA_900093605.1_SCA57375.1:0.9028992231)20:0.039894)28:0.048859)42:0.002188,(GCA_900167455.1_SKA39308.1:0.7396385750,GCA_000968135.1_CCQ74766.1:0.6881596938)98:0.418317)59:0.105875,((GCA_000010725.1_BAI71126.1:0.4112322110,GCA_000632475.2_AIB12534.1:0.4076240122)100:0.387246,(((GCA_000016185.1_ACJ00749.1:0.3301312609,GCA_002251795.1_OYQ35636.1:0.5436676273)97:0.121276,(GCA_000225995.2_EGY00744.1:0.0000029684,GCA_000730165.2_ASG21525.1:0.0000020019)100:0.703728)74:0.060058,(GCA_000576635.1_EWY42012.1:0.3661681052,GCA_000936425.1_KJB94041.1:0.2906470899)100:0.265548)71:0.066706)100:0.312884)78:0.039179)99:0.133706,((((((GCA_000017265.1_ACG77479.1:0.2302125101,GCA_001425915.1_KQW71110.1:0.3564760874)100:0.160607,GCA_000092285.1_ADG09530.1:0.4247910039)100:0.095575,((GCA_000144605.1_ADL02419.1:0.2979186742,GCA_002205555.1_ASD27093.1:0.1312722988)100:0.328374,(GCA_000175215.2_ADU14694.1:0.3517393870,GCA_000204015.1_EGF89756.1:0.2689271718)100:0.504779)100:0.176857)100:0.203005,GCA_002205555.1_ASD28440.1:1.4729314494)27:0.043961,(GCA_000023785.1_ACT58316.1:0.7048720307,GCA_000685315.1_KCZ97786.1:0.7260323891)99:0.478669)99:0.241671,((GCA_000014745.1_ABI65336.1:0.2561043408,GCA_900103475.1_SDM52719.1:0.1889081893)100:0.457587,GCA_000152745.1_EAP91433.1:0.4637037548)100:0.380396)99:0.257793)39:0.042834,((((GCA_000017565.1_ABS64207.1:0.4845465967,GCA_000739695.1_GAK44695.1:0.3015826700)87:0.113190,GCA_000152825.2_ADM08739.1:1.1242688455)34:0.025789,(GCA_000689395.1_CDO58461.1:0.6160645961,GCA_900199215.1_SNT75784.1:0.5063658006)37:0.097418)98:0.135590,(((((((((((((GCA_000011965.2_AAV93385.1:0.0408915160,GCA_900109035.1_SEJ37735.1:0.2272136965)100:0.058723,GCA_900172225.1_SLN69797.1:0.0822102458)100:0.093352,((((GCA_000203975.3_KID07208.1:0.0473521754,GCA_000511355.1_AHD02576.1:0.1563091944)100:0.076456,((GCA_000511385.1_AHD11236.1:0.2190746813,(GCA_001258055.1_CRL15893.1:0.0000022210,GCA_900113345.1_SFG73847.1:0.0000025251)100:0.160937)100:0.133941,GCA_001678945.1_ANP37237.1:0.3325096844)82:0.026018)100:0.103930,(GCA_000376545.2_ANP39146.1:0.3459378501,GCA_900102795.1_SCZ70009.1:0.3730694650)100:0.042644)100:0.072749,GCA_900156525.1_SIT80367.1:0.3560557114)77:0.019929)94:0.043027,(GCA_900116455.1_SFT95960.1:0.2493269327,((GCA_000154785.2_AEI96113.1:0.2579828723,(((GCA_000152605.1_EAP85624.1:0.1932133809,GCA_000622405.1_KIN67951.1:0.2159487770)100:0.074235,GCA_000172095.1_EDQ06287.1:0.3212143477)100:0.053561,(GCA_000814025.1_KIC49836.1:0.1076294355,GCA_001969365.1_APX13160.1:0.0860752105)100:0.263131)60:0.048431)99:0.044468,GCA_002210095.1_OWU75744.1:0.3919680054)79:0.038767)93:0.061245)90:0.043875,(GCA_900172235.1_SLN25049.1:0.4235959646,((GCA_900184815.1_SMX24920.1:0.4697149260,GCA_002115725.1_OSQ65707.1:0.7594065160)87:0.201582,(GCA_001404155.1_CRK75102.1:0.0000022210,GCA_900114125.1_SFJ01417.1:0.0000023175)100:0.634924)85:0.036365)91:0.075113)77:0.067610,(((((((((GCA_000647975.1_KAJ57298.1:0.1657263433,GCA_001305615.1_ALG88912.1:0.1437476617)99:0.036783,GCA_900184935.1_SMX46883.1:0.1324096231)100:0.042239,GCA_000671395.1_KCV82481.1:0.3502478847)99:0.086430,GCA_900115595.1_SFO94302.1:0.3664098428)92:0.065379,(((GCA_000299875.1_EKE74485.1:0.0349875665,GCA_900114135.1_SFK04244.1:0.1803721988)100:0.100127,(GCA_900109555.1_SEL02209.1:0.0000022210,GCA_900172305.1_SLN52523.1:0.0000022210)100:0.166346)100:0.218430,GCA_900172375.1_SLN10864.1:0.4029929458)100:0.127668)90:0.028471,GCA_900109955.1_SEV90907.1:0.3383602962)85:0.041708,(GCA_900142085.1_SHJ84436.1:0.2159333806,GCA_001307765.1_KPN64713.1:0.3148299965)97:0.072969)65:0.000002,(GCA_900172295.1_SLN42942.1:0.4311670875,GCA_001458355.1_CUH64900.1:0.3676677642)60:0.115310)57:0.062753,((((GCA_000812665.2_AML53554.1:0.3665099751,((GCA_900114415.1_SFL06244.1:0.1301334974,GCA_001458175.1_CUH51560.1:0.3430049278)100:0.150338,GCA_900156815.1_SIT03740.1:0.3607331516)96:0.044310)78:0.048936,(GCA_900100005.1_SDI77703.1:0.2433295298,(GCA_900110775.1_SEQ88161.1:0.2535522608,(GCA_001205715.1_KNG93336.1:0.2587433062,((GCA_000155735.2_AGI74359.1:0.1068081403,GCA_001187845.1_AKS47670.1:0.0282617483)100:0.134558,GCA_900172275.1_SLN34110.1:0.1317740963)100:0.354160)95:0.072467)97:0.060344)94:0.095283)51:0.000002,((GCA_900111875.1_SFB11762.1:0.1112248367,GCA_900116005.1_SFR00247.1:0.1614497800)100:0.234096,GCA_900115815.1_SFP97963.1:0.4883120641)93:0.200956)67:0.078392,((((((GCA_000161835.1_EET47256.1:0.3931821791,GCA_001908835.1_APO88016.1:0.3061625878)100:0.027356,GCA_900114485.1_SFL13746.1:0.3361324381)99:0.135964,(((GCA_000153305.1_EAR53008.1:0.2936556674,GCA_001981245.1_APX91075.1:0.4885590309)91:0.081226,GCA_900172355.1_SLN32949.1:0.2378297633)90:0.086875,(((GCA_001046955.1_AKO98322.1:0.0000022071,GCA_900109145.1_SEJ22383.1:0.0000029485)100:0.321047,(GCA_900107355.1_SDY80770.1:0.1763690593,GCA_000161835.1_EET47033.1:0.4243459729)91:0.176148)81:0.119232,GCA_900129685.1_SHG97604.1:0.4375660367)47:0.062903)51:0.011769)83:0.021494,(GCA_900177545.1_SMH45312.1:0.4291260145,GCA_000152805.1_EAQ14057.1:0.4307183744)88:0.048622)77:0.022488,(GCA_001247715.1_KNX41543.1:0.4053598137,GCA_900142295.1_SIO19316.1:0.2890158622)92:0.143266)80:0.012416,(GCA_900172385.1_SLN68197.1:0.3230674353,(GCA_900095785.1_SCM69286.1:0.0000022210,GCA_900115865.1_SFQ44945.1:0.0000020774)100:0.395129)92:0.116733)84:0.015916)75:0.037216)57:0.017695)74:0.032130,((((((GCA_000521865.1_ETX27802.1:0.2957430502,(GCA_001548075.1_BAQ71120.1:0.0000021997,GCA_001633165.1_ANB36045.1:0.0081191313)100:0.319657)92:0.106163,GCA_900106675.1_SDW47633.1:0.3167385715)52:0.032347,((GCA_000203895.1_ABL70395.1:0.1542791141,GCA_000444995.1_AGT10074.1:0.2541279940)100:0.181466,GCA_000021865.1_ADE83987.1:0.3727843583)47:0.053755)52:0.043701,(GCA_000740785.1_KFI28963.1:0.3624428970,(GCA_000714535.1_KEO54523.1:0.4528046486,GCA_000715505.1_KEP70418.1:0.5391957410)100:0.147001)55:0.040225)54:0.012549,((((GCA_000740775.1_KFI28463.1:0.0364000353,GCA_000740795.1_KFI30610.1:0.0456520797)100:0.268801,GCA_900107025.1_SDX34274.1:0.4294511965)92:0.082747,(GCA_900110025.1_SEM64783.1:0.1792844739,GCA_900110135.1_SEO14423.1:0.1974324035)99:0.064822)92:0.049385,(GCA_001620265.1_AMY71529.1:0.2107488638,GCA_000012905.2_ABA80355.1:0.3847061808)96:0.033907)95:0.104649)33:0.011686,(GCA_900110425.1_SEO08897.1:0.4214660814,(GCA_900099935.1_SDI80846.1:0.5690717056,((GCA_000442275.2_EPX77664.1:0.0792006402,GCA_900111945.1_SFR35575.1:0.1658636339)100:0.594840,((((((GCA_000017645.1_ABS65983.1:0.5281442075,(GCA_000017645.1_ABS66044.1:0.3664289707,(((((((GCA_000203895.1_ABL69642.1:0.0320212977,GCA_900112435.1_SFD93200.1:0.0158540517)100:0.015830,((GCA_001969385.1_APX25511.1:0.0157154767,(GCA_900112435.1_SFD88841.1:0.0673694240,(GCA_001969385.1_APX23882.1:0.0395136864,GCA_900112435.1_SFD99375.1:0.0389255270)99:0.020152)93:0.000002)98:0.015642,GCA_001975705.1_APZ52316.1:0.1144757307)77:0.016020)77:0.015988,(GCA_900102075.1_SDE53096.1:0.0000026330,GCA_001975705.1_APZ51074.1:0.0606563900)97:0.031796)76:0.016111,GCA_000299875.1_EKE68154.1:0.0807642699)80:0.000002,GCA_900100085.1_SDJ34898.1:0.1871817776)78:0.030055,GCA_002210095.1_OWU66732.1:0.0426028361)77:0.019780,(GCA_000740785.1_KFI25477.1:0.0250765988,GCA_000442255.1_EPX80564.1:0.1142058907)81:0.020728)84:0.094803)73:0.094358)100:0.276432,GCA_001271345.1_ALA17790.1:0.1837113114)99:0.091512,GCA_002075885.1_OQM76819.1:0.3001679702)100:0.433881,(GCA_000444995.1_AGT11617.1:0.0555510566,GCA_000740775.1_KFI24544.1:0.0661226185)100:0.367430)94:0.157713,(((((GCA_000169415.1_EBA07946.1:0.1563599192,GCA_000740795.1_KFI26043.1:0.0379258202)96:0.018665,GCA_002211155.1_OWV55614.1:0.0394551157)96:0.037455,(((GCA_000714535.1_KEO55246.1:0.0372382421,(GCA_000299875.1_EKE67413.1:0.0378801017,(GCA_000715505.1_KEP67871.1:0.0000029801,GCA_002210095.1_OWU67365.1:0.0000022210)100:0.079804)100:0.057577)99:0.018816,(GCA_002211205.1_OWV58802.1:0.0186498799,GCA_900110775.1_SEQ96860.1:0.0753799340)62:0.000003)93:0.018581,(GCA_002043005.1_AQZ54182.1:0.0000022210,GCA_900184945.1_SMX49653.1:0.0186375541)69:0.000003)86:0.000003)99:0.148604,GCA_900107025.1_SDX69163.1:0.1105401287)99:0.133711,GCA_900110025.1_SEO05556.1:0.2665771013)100:0.144086)100:1.732571,GCA_001890925.1_OJI94940.1:1.0388851664)96:0.277369)94:0.196471)84:0.072241)21:0.069629)18:0.066917)9:0.054430,((GCA_000590925.1_AHM03373.1:0.4627451585,((GCA_000765015.1_KGK80296.1:0.0240387439,GCA_900141945.1_SHJ28383.1:0.0000021681)100:0.183750,(GCA_001403795.1_CTQ49318.1:0.2819913951,GCA_900109285.1_SEK35534.1:0.4412935961)100:0.203116)100:0.238935)100:0.233881,GCA_000018145.1_ABV95302.1:0.3884882151)93:0.183571)49:0.025280,GCA_000152725.1_EAQ03922.1:0.7055277287)14:0.026589,(GCA_000600335.2_EYD75347.1:0.2964415835,((GCA_000600975.2_EYD73239.1:0.3945932269,(((GCA_000299575.1_EKE44595.1:0.4260271162,(GCA_900110115.1_SEN23142.1:0.0060725187,GCA_900141995.1_SHI62898.1:0.0084465134)100:0.361727)100:0.148273,(GCA_900113405.1_SFH07435.1:0.0000024970,GCA_900172315.1_SLN51856.1:0.0000024334)100:0.861000)64:0.151104,(GCA_900102905.1_SDK67869.1:0.6805591285,GCA_000442315.1_EPX84125.1:0.4779366329)52:0.152652)51:0.045104)45:0.047244,(GCA_000836695.1_KIQ71003.1:0.3887370681,GCA_900141735.1_SHJ00919.1:0.3293587694)99:0.133421)34:0.053806)67:0.129926)9:0.054583,((GCA_000152625.1_EAP77919.1:0.3276232079,GCA_001517585.1_CUX83701.1:0.5646726285)59:0.108425,((GCA_000153725.1_EAU48105.1:0.3225508768,(GCA_001687105.1_ANT60598.1:0.0969513190,GCA_900116195.1_SFS72519.1:0.1704408883)100:0.066001)79:0.052193,((((((((GCA_000169415.1_EBA05734.1:0.2408352224,(GCA_001482405.1_KUF10674.1:0.1845646144,GCA_900107235.1_SDX82864.1:0.2006657718)100:0.049084)98:0.042745,GCA_001458375.1_CUH79253.1:0.1782993334)97:0.052542,GCA_900184945.1_SMX33799.1:0.1181289210)91:0.024649,(((GCA_002211155.1_OWV60891.1:0.0069432857,GCA_002211205.1_OWV61443.1:0.0000022293)83:0.000003,(GCA_002211225.1_OWV47885.1:0.0000026768,GCA_900101505.1_SDD14382.1:0.0000026767)100:0.006899)100:0.091466,(GCA_002237555.1_ASP19499.1:0.0460526933,GCA_900188425.1_SNS75429.1:0.0142776887)100:0.075203)93:0.020968)92:0.041601,GCA_900102075.1_SDE42144.1:0.1357802708)82:0.018930,((GCA_001975705.1_APZ52766.1:0.1472052291,(GCA_001969385.1_APX22464.1:0.0000022210,GCA_900112435.1_SFD87320.1:0.0000022210)100:0.142187)90:0.030042,GCA_900100085.1_SDI26232.1:0.2058482186)85:0.022806)87:0.063702,GCA_000442255.1_EPX82349.1:0.1520235986)96:0.045138,(GCA_001038505.1_KMK65936.1:0.2249998621,GCA_900188035.1_SNR38656.1:0.2300532868)95:0.089036)82:0.054676)92:0.111111)10:0.011450)36:0.048040,(GCA_000223375.1_AEM42042.1:0.0000023392,GCA_001399515.1_ALJ82138.1:0.0000028193)100:0.441478)99:0.191739,((((GCA_900106695.1_SDX35175.1:0.2742273395,GCA_900113695.1_SFI26201.1:0.4359332980)100:0.085587,(GCA_900111545.1_SET02071.1:0.0000025805,GCA_900143155.1_SHN50201.1:0.0000021541)100:0.457458)100:0.188976,GCA_900107585.1_SEA11187.1:0.7302498451)99:0.144128,(((((GCA_000014045.1_ABG33162.1:0.0387681471,GCA_000154785.2_AEI92778.1:0.0455873511)100:0.269020,GCA_900107235.1_SDY76009.1:0.5299853106)100:0.110562,((GCA_900188035.1_SNR49494.1:0.3130490565,(GCA_000740775.1_KFI24719.1:0.1346110385,GCA_000740795.1_KFI27883.1:0.0000020233)100:0.442122)96:0.130884,(GCA_001403795.1_CTQ49737.1:0.2200387915,GCA_900109285.1_SEK25771.1:0.1360069361)100:0.315879)93:0.058831)93:0.157565,(GCA_900099935.1_SDL09796.1:0.1029354892,(GCA_900112335.1_SFD10870.1:0.0932188180,GCA_900188335.1_SNS92294.1:0.0937564507)100:0.089148)100:0.135075)96:0.264437,GCA_900107585.1_SEA88079.1:1.3408149386)98:0.500951)84:0.061397)100:0.339617)65:0.062417)98:0.101338,GCA_900187365.1_SNB72171.1:0.6867970616)89:0.049649,(GCA_000166055.1_ADP69562.1:0.0000028772,GCA_000636015.1_KAI94921.1:0.0366103960)100:0.760387)90:0.072104,(((GCA_001402875.1_ALK08239.1:0.0105156126,GCA_001459775.1_CUU44161.1:0.0000020982)100:0.327502,GCA_002088295.1_ORE96699.1:1.4438725980)68:0.199393,((((GCA_000828475.1_BAQ17179.1:0.2090471705,GCA_001723285.1_ODR99073.1:0.0254432400)100:0.218700,GCA_001708935.1_ODA68850.1:0.2718427037)100:0.220798,(GCA_900115225.1_SFO79687.1:0.2491699690,GCA_900215505.1_SNY94204.1:0.2678347965)100:0.339575)54:0.103685,(GCA_000143145.1_ADJ25166.1:0.4470180872,(GCA_000503895.1_AHB47995.1:0.3722196011,(GCA_000981545.1_CPR16686.1:0.0000022210,GCA_900104305.1_SDP59017.1:0.0000022210)100:0.441329)100:0.214448)99:0.183009)98:0.105277)11:0.031838)79:0.040643,GCA_900102695.1_SCZ45776.1:0.5945482486)87:0.035169,GCA_000496075.1_ESR25139.1:0.6126707676)87:0.041114,((((GCA_000010525.1_BAF90202.1:0.1553441886,GCA_000017645.1_ABS68282.1:0.3894347303)100:0.232764,GCA_002355335.1_BAT57687.1:0.2786232860)94:0.100692,((((((GCA_000012725.1_ABA03602.1:0.0111454958,GCA_000013885.1_ABE61321.1:0.1005791038)100:0.100634,(((GCA_000314735.2_EKS30678.1:0.0343124880,(GCA_000218565.1_AEI05191.1:0.0000022241,GCA_000218585.1_AEI01616.1:0.0000024299)100:0.140391)100:0.015328,(((GCA_000011365.1_BAC53438.1:0.0447254167,GCA_000661935.1_AHY56420.1:0.0548650064)100:0.513237,GCA_000935205.1_KIZ41310.1:0.1875945112)95:0.175341,(GCA_000218565.1_AEI05272.1:0.0000022315,GCA_000218585.1_AEI01697.1:0.0000021694)100:0.136085)89:0.191887)86:0.038349,GCA_000336555.1_EKS33621.1:0.1702924222)86:0.088242)88:0.061739,(GCA_001618955.1_KZD22842.1:0.0000023768,GCA_900108575.1_SEI17899.1:0.0401142694)100:0.252346)96:0.066643,GCA_000195775.1_CAE25829.1:0.2544003630)99:0.196228,(GCA_000092925.1_ADH90239.1:0.2833459849,GCA_900100155.1_SCW86596.1:0.0799632745)100:0.378868)30:0.073295,((GCA_001426945.1_KQY97318.1:0.2463948355,GCA_001579845.1_AMN45217.1:0.5496765536)100:0.067259,GCA_002119765.1_ARP99073.1:0.2923070177)94:0.114183)89:0.051220)94:0.064091,((GCA_000019845.1_ACB96466.1:0.4599742254,(GCA_000021745.1_ACK51016.1:0.3153858650,GCA_900114285.1_SFK18299.1:0.1616506622)100:0.081600)100:0.213836,((GCA_000304315.1_CCJ07148.1:0.2455002723,(GCA_001644125.1_OAI29723.1:0.1908189449,GCA_001675455.1_OBS51597.1:0.1098139665)99:0.114412)100:0.091421,GCA_002117405.1_ARN82336.1:0.3458808219)100:0.244887)100:0.287218)89:0.051960)83:0.096169,(((((GCA_000011365.1_BAC45343.1:0.1555584466,GCA_001741865.1_AOO83054.1:0.1380938129)98:0.170398,GCA_900102525.1_SDF99711.1:0.2472758465)98:0.247254,((GCA_001017175.1_KLK91061.1:0.1262446379,GCA_900102135.1_SCZ11383.1:0.0971646287)100:0.351765,(GCA_001271345.1_ALA16226.1:0.0000027947,GCA_001887265.1_APF37925.1:0.0266445295)100:0.306940)99:0.101771)51:0.022741,((GCA_000019945.1_ACB80325.1:0.3668587351,GCA_000022085.1_ACL62246.1:0.3036169202)98:0.161253,(GCA_001676615.1_OCC01071.1:0.4693197620,GCA_900104955.1_SED51361.1:0.5984537598)79:0.152715)78:0.089198)94:0.099268,GCA_001305515.1_KPL50990.1:0.4328203071)93:0.075380)91:0.059840,GCA_900148505.1_SHO61087.1:0.4957848996)76:0.060052,(GCA_900129325.1_SHF29424.1:0.3996567121,(((GCA_000230555.1_AEQ51817.1:0.0811281680,GCA_900100665.1_SDG94434.1:0.2854128780)100:0.368018,(GCA_000743575.1_KFL30868.1:0.2993053166,GCA_000970435.1_KKB84073.1:0.2211053677)100:0.308687)100:0.356349,GCA_900104485.1_SDB45422.1:0.4757981770)100:0.131305)94:0.101595)20:0.042294,((GCA_000192745.1_ADZ70044.1:0.3190690290,((GCA_001188555.1_KND19312.1:0.0000022210,GCA_002249885.1_OXS49757.1:0.0000024078)100:0.421910,((GCA_000148725.1_EFO30645.1:0.4130411643,GCA_000158095.1_EEE44167.1:1.3614891493)100:0.194730,(GCA_000158095.1_EEE45980.1:0.2062176595,GCA_001403915.1_CTQ42808.1:0.3579472940)100:0.295721)100:0.345791)68:0.112104)68:0.143562,(GCA_900105595.1_SDU22340.1:0.3252964684,(GCA_001907205.1_OKL45235.1:0.4705993583,(GCA_900110875.1_SEQ94224.1:0.0692384807,GCA_900114245.1_SFK80367.1:0.1159501273)100:0.376335)100:0.507461)68:0.122787)100:0.139517)81:0.045007,GCA_001720135.1_ODN70667.1:0.4877033434)98:0.134784,GCA_001293565.1_KPB01581.1:0.4872862658)28:0.039678,(((GCA_000153465.1_EAS49840.1:0.1800146751,(GCA_000153705.1_EAU42284.1:0.2774284350,GCA_900176465.1_SMC70940.1:0.3411556656)100:0.145914)98:0.155464,GCA_900104035.1_SDO44198.1:0.5420582546)94:0.062070,((GCA_000800175.1_KHJ55035.1:0.0000023654,GCA_900141975.1_SHI55995.1:0.0352206714)100:0.995429,GCA_000017645.1_ABS68195.1:1.9423566793)39:0.184964)41:0.176046)18:0.064870,(((GCA_000154705.2_EDQ33309.1:0.2169339623,GCA_001703635.1_OCW58914.1:0.1174649230)100:0.363381,((GCA_000016285.1_ACM36623.1:0.3052982292,(((((GCA_000017145.1_ABR60304.1:0.1439702931,(GCA_000018545.1_ACP25176.1:0.1235272196,GCA_002288525.1_ASY62856.1:0.1531340163)100:0.095940)100:0.074344,GCA_000697965.2_ANK72329.1:0.2300615744)100:0.130834,(GCA_001687365.1_OBZ94104.1:0.1637678907,GCA_001885585.1_OJF89931.1:0.1291541213)100:0.101702)100:0.090334,GCA_000092025.1_AAK87386.2:0.2956869578)84:0.050056,((GCA_000722615.1_KEQ08028.1:0.0000025599,GCA_000722625.1_KEQ10225.1:0.0000024734)100:0.228146,(GCA_000731295.1_CDN53806.1:0.0119371164,GCA_000731315.1_CDN47711.1:0.0000022277)100:0.184059)93:0.065061)90:0.082841)84:0.046918,(GCA_000092045.1_ABC90640.1:0.3146566779,((GCA_001578105.1_AMM84928.1:0.1227170724,GCA_002043005.1_AQZ52415.1:0.1798299480)100:0.200447,(GCA_000325745.1_AGA64429.1:0.2116851460,GCA_000496595.1_AHA27890.1:0.6616842737)100:0.472866)98:0.175004)97:0.096638)100:0.195668)97:0.106503,((GCA_000014245.1_ABG62850.1:0.4687406659,(GCA_000300335.1_EKF19734.1:0.2595145119,GCA_000300515.1_EKF41020.1:0.2623036598)100:0.170672)100:0.103954,GCA_002238045.1_OXT00210.1:0.6953879068)92:0.130682)67:0.069984)18:0.040754,(((((GCA_000585625.1_EXL09019.1:0.2665122070,GCA_002075885.1_OQM73325.1:0.3874752245)100:0.078889,GCA_001618845.1_AMY00192.1:0.1658291551)27:0.044844,(GCA_001424795.1_KQU75827.1:0.1352302633,GCA_001605015.1_AMS42289.1:0.1536163914)97:0.145241)26:0.065358,GCA_001510895.1_KUM27856.1:0.2447382843)97:0.105262,GCA_900113935.1_SFI80152.1:0.6329540353)98:0.118773)98:0.068592,(GCA_000022725.1_ACS51355.1:0.1053668961,GCA_000341385.1_AGF75810.1:0.1368166614)100:0.988013)99:0.097311,(GCA_900104355.1_SDN82273.1:0.3397806829,GCA_900113985.1_SFI93580.1:0.1745697882)100:0.504093)100:0.439154)100:0.095391);
